# Supplementary material for: Effect of sequence depth and length in long-read assembly of the maize inbred NC358
Source: Nat Commun. 2020 May 8;11:2288. doi: 10.1038/s41467-020-16037-7 (PMC7211024; doi:10.1038/s41467-020-16037-7)
Supplement: Supplementary file 4 — Source Data [file 41467_2020_16037_MOESM4_ESM.zip]

Archive with 294 entries (277 files):
- Source Data/
- Source Data/Fig. 2I, Suppl. Table 3/
- Source Data/Fig. 2I, Suppl. Table 3/.DS_Store
- __MACOSX/
- __MACOSX/Source Data/
- __MACOSX/Source Data/Fig. 2I, Suppl. Table 3/
- __MACOSX/Source Data/Fig. 2I, Suppl. Table 3/._.DS_Store
- Source Data/Fig. 2I, Suppl. Table 3/NC358_11k_50x_3.4.sv
- __MACOSX/Source Data/Fig. 2I, Suppl. Table 3/._NC358_11k_50x_3.4.sv
- Source Data/Fig. 2I, Suppl. Table 3/NC358_21k_60x_3.4.sv
- __MACOSX/Source Data/Fig. 2I, Suppl. Table 3/._NC358_21k_60x_3.4.sv
- Source Data/Fig. 2I, Suppl. Table 3/NC358_21k_30x_3.4.sv
- __MACOSX/Source Data/Fig. 2I, Suppl. Table 3/._NC358_21k_30x_3.4.sv
- Source Data/Fig. 2I, Suppl. Table 3/NC358_21k_20x_3.4.sv
- __MACOSX/Source Data/Fig. 2I, Suppl. Table 3/._NC358_21k_20x_3.4.sv
- Source Data/Fig. 2I, Suppl. Table 3/NC358_21k_75x_3.4.sv
- __MACOSX/Source Data/Fig. 2I, Suppl. Table 3/._NC358_21k_75x_3.4.sv
- Source Data/Fig. 2I, Suppl. Table 3/NC358_16k_50x_3.4.sv
- __MACOSX/Source Data/Fig. 2I, Suppl. Table 3/._NC358_16k_50x_3.4.sv
- Source Data/Fig. 2I, Suppl. Table 3/NC358_21k_40x_3.4.sv
- __MACOSX/Source Data/Fig. 2I, Suppl. Table 3/._NC358_21k_40x_3.4.sv
- Source Data/Fig. 2I, Suppl. Table 3/NC358_21k_50x_3.4.sv
- __MACOSX/Source Data/Fig. 2I, Suppl. Table 3/._NC358_21k_50x_3.4.sv
- __MACOSX/Source Data/._Fig. 2I, Suppl. Table 3
- Source Data/.DS_Store
- __MACOSX/Source Data/._.DS_Store
- Source Data/Fig. 2B, Suppl. Fig. 7, 9-11/
- Source Data/Fig. 2B, Suppl. Fig. 7, 9-11/NC358_21k_50x_pseudomolecules_v1.fasta.mod.out.len
- __MACOSX/Source Data/Fig. 2B, Suppl. Fig. 7, 9-11/
- __MACOSX/Source Data/Fig. 2B, Suppl. Fig. 7, 9-11/._NC358_21k_50x_pseudomolecules_v1.fasta.mod.out.len
- Source Data/Fig. 2B, Suppl. Fig. 7, 9-11/NC358.21k_60x.contigs.fasta.mod.pass.list.len
- Source Data/Fig. 2B, Suppl. Fig. 7, 9-11/NC358.21k_20x.contigs.fasta.mod.out.len
- Source Data/Fig. 2B, Suppl. Fig. 7, 9-11/NC358_11k_50x_pseudomolecules_v1.fasta.mod.pass.list.len
- __MACOSX/Source Data/Fig. 2B, Suppl. Fig. 7, 9-11/._NC358_11k_50x_pseudomolecules_v1.fasta.mod.pass.list.len
- Source Data/Fig. 2B, Suppl. Fig. 7, 9-11/NC358_21k_60x_pseudomolecules_v1.fasta.mod.out.len
- __MACOSX/Source Data/Fig. 2B, Suppl. Fig. 7, 9-11/._NC358_21k_60x_pseudomolecules_v1.fasta.mod.out.len
- Source Data/Fig. 2B, Suppl. Fig. 7, 9-11/NC358_21k_60x_pseudomolecules_v1.fasta.mod.pass.list.len
- __MACOSX/Source Data/Fig. 2B, Suppl. Fig. 7, 9-11/._NC358_21k_60x_pseudomolecules_v1.fasta.mod.pass.list.len
- Source Data/Fig. 2B, Suppl. Fig. 7, 9-11/.DS_Store
- __MACOSX/Source Data/Fig. 2B, Suppl. Fig. 7, 9-11/._.DS_Store
- Source Data/Fig. 2B, Suppl. Fig. 7, 9-11/Maize_CML247_v1.2_NGS_GCA_002682915.2.fa.mod.pass.list.len
- Source Data/Fig. 2B, Suppl. Fig. 7, 9-11/NC358_21k_30x_pseudomolecules_v1.fasta.mod.out.len
- __MACOSX/Source Data/Fig. 2B, Suppl. Fig. 7, 9-11/._NC358_21k_30x_pseudomolecules_v1.fasta.mod.out.len
- Source Data/Fig. 2B, Suppl. Fig. 7, 9-11/NC358_all_pseudomolecules_v1.fasta.mod.pass.list.len
- __MACOSX/Source Data/Fig. 2B, Suppl. Fig. 7, 9-11/._NC358_all_pseudomolecules_v1.fasta.mod.pass.list.len
- Source Data/Fig. 2B, Suppl. Fig. 7, 9-11/W22-NRgene-v2-GCA_001644905.2.fa.mod.out.len
- Source Data/Fig. 2B, Suppl. Fig. 7, 9-11/Maize_B73_V4_HERA.fa.mod.out.len
- Source Data/Fig. 2B, Suppl. Fig. 7, 9-11/NC358_21k_30x_pseudomolecules_v1.fasta.mod.pass.list.len
- __MACOSX/Source Data/Fig. 2B, Suppl. Fig. 7, 9-11/._NC358_21k_30x_pseudomolecules_v1.fasta.mod.pass.list.len
- Source Data/Fig. 2B, Suppl. Fig. 7, 9-11/LTR_len.tar.gz
- __MACOSX/Source Data/Fig. 2B, Suppl. Fig. 7, 9-11/._LTR_len.tar.gz
- Source Data/Fig. 2B, Suppl. Fig. 7, 9-11/NC358.21k_40x.contigs.fasta.mod.pass.list.len
- Source Data/Fig. 2B, Suppl. Fig. 7, 9-11/nc358_ref.fasta.out.len
- Source Data/Fig. 2B, Suppl. Fig. 7, 9-11/NC358.21k_60x.contigs.fasta.mod.out.len
- Source Data/Fig. 2B, Suppl. Fig. 7, 9-11/Maize_PH207_v1.0_NGS_GCA_002237485.1.fa.out.len
- Source Data/Fig. 2B, Suppl. Fig. 7, 9-11/NC358_16k_50x_pseudomolecules_v1.fasta.mod.out.len
- __MACOSX/Source Data/Fig. 2B, Suppl. Fig. 7, 9-11/._NC358_16k_50x_pseudomolecules_v1.fasta.mod.out.len
- Source Data/Fig. 2B, Suppl. Fig. 7, 9-11/NC358.21k_30x.contigs.fasta.mod.out.len
- Source Data/Fig. 2B, Suppl. Fig. 7, 9-11/nc358_ref.fasta.pass.list.len
- Source Data/Fig. 2B, Suppl. Fig. 7, 9-11/NC358.11k_50x.contigs.fasta.mod.pass.list.len
- Source Data/Fig. 2B, Suppl. Fig. 7, 9-11/NC358_11k_50x_pseudomolecules_v1.fasta.mod.out.len
- __MACOSX/Source Data/Fig. 2B, Suppl. Fig. 7, 9-11/._NC358_11k_50x_pseudomolecules_v1.fasta.mod.out.len
- Source Data/Fig. 2B, Suppl. Fig. 7, 9-11/Mo17-CAU-v1_GCA_003185045.1.fa.mod.out.len
- Source Data/Fig. 2B, Suppl. Fig. 7, 9-11/NC358.16k_50x.contigs.fasta.mod.pass.list.len
- Source Data/Fig. 2B, Suppl. Fig. 7, 9-11/NC358_16k_50x_pseudomolecules_v1.fasta.mod.pass.list.len
- __MACOSX/Source Data/Fig. 2B, Suppl. Fig. 7, 9-11/._NC358_16k_50x_pseudomolecules_v1.fasta.mod.pass.list.len
- Source Data/Fig. 2B, Suppl. Fig. 7, 9-11/NC358_21k_40x_pseudomolecules_v1.fasta.mod.pass.list.len
- __MACOSX/Source Data/Fig. 2B, Suppl. Fig. 7, 9-11/._NC358_21k_40x_pseudomolecules_v1.fasta.mod.pass.list.len
- Source Data/Fig. 2B, Suppl. Fig. 7, 9-11/NC358.21k_50x.contigs.fasta.mod.pass.list.len
- Source Data/Fig. 2B, Suppl. Fig. 7, 9-11/NC358.21k_30x.contigs.fasta.mod.pass.list.len
- Source Data/Fig. 2B, Suppl. Fig. 7, 9-11/Maize_B73_V4_HERA.fa.mod.pass.list.len
- Source Data/Fig. 2B, Suppl. Fig. 7, 9-11/NC358_21k_50x_pseudomolecules_v1.fasta.mod.pass.list.len
- __MACOSX/Source Data/Fig. 2B, Suppl. Fig. 7, 9-11/._NC358_21k_50x_pseudomolecules_v1.fasta.mod.pass.list.len
- Source Data/Fig. 2B, Suppl. Fig. 7, 9-11/NC358.16k_50x.contigs.fasta.mod.out.len
- Source Data/Fig. 2B, Suppl. Fig. 7, 9-11/Maize_CML247_v1.2_NGS_GCA_002682915.2.fa.mod.out.len
- Source Data/Fig. 2B, Suppl. Fig. 7, 9-11/NC358.21k_50x.contigs.fasta.mod.out.len
- Source Data/Fig. 2B, Suppl. Fig. 7, 9-11/NC358_21k_20x_pseudomolecules_v1.fasta.mod.out.len
- __MACOSX/Source Data/Fig. 2B, Suppl. Fig. 7, 9-11/._NC358_21k_20x_pseudomolecules_v1.fasta.mod.out.len
- Source Data/Fig. 2B, Suppl. Fig. 7, 9-11/NC358.21k_20x.contigs.fasta.mod.pass.list.len
- Source Data/Fig. 2B, Suppl. Fig. 7, 9-11/NC358_21k_20x_pseudomolecules_v1.fasta.mod.pass.list.len
- __MACOSX/Source Data/Fig. 2B, Suppl. Fig. 7, 9-11/._NC358_21k_20x_pseudomolecules_v1.fasta.mod.pass.list.len
- Source Data/Fig. 2B, Suppl. Fig. 7, 9-11/NC358.11k_50x.contigs.fasta.mod.out.len
- Source Data/Fig. 2B, Suppl. Fig. 7, 9-11/Maize_Mo17_v1.0_NGS_GCA_002813505.1.fa.mod.out.len
- Source Data/Fig. 2B, Suppl. Fig. 7, 9-11/NC358_all_pseudomolecules_v1.fasta.mod.out.len
- __MACOSX/Source Data/Fig. 2B, Suppl. Fig. 7, 9-11/._NC358_all_pseudomolecules_v1.fasta.mod.out.len
- Source Data/Fig. 2B, Suppl. Fig. 7, 9-11/NC358.21k_40x.contigs.fasta.mod.out.len
- Source Data/Fig. 2B, Suppl. Fig. 7, 9-11/W22-NRgene-v2-GCA_001644905.2.fa.mod.pass.list.len
- Source Data/Fig. 2B, Suppl. Fig. 7, 9-11/NC358_21k_75x_pseudomolecules_v1.fasta.mod.pass.list.len
- __MACOSX/Source Data/Fig. 2B, Suppl. Fig. 7, 9-11/._NC358_21k_75x_pseudomolecules_v1.fasta.mod.pass.list.len
- Source Data/Fig. 2B, Suppl. Fig. 7, 9-11/NC358.21k_75x.contigs.fasta.mod.out.len
- Source Data/Fig. 2B, Suppl. Fig. 7, 9-11/NC358.21k_75x.contigs.fasta.mod.pass.list.len
- Source Data/Fig. 2B, Suppl. Fig. 7, 9-11/Maize_PH207_v1.0_NGS_GCA_002237485.1.fa.pass.list.len
- Source Data/Fig. 2B, Suppl. Fig. 7, 9-11/Mo17-CAU-v1_GCA_003185045.1.fa.mod.pass.list.len
- Source Data/Fig. 2B, Suppl. Fig. 7, 9-11/Maize_Mo17_v1.0_NGS_GCA_002813505.1.fa.mod.pass.list.len
- Source Data/Fig. 2B, Suppl. Fig. 7, 9-11/NC358_21k_40x_pseudomolecules_v1.fasta.mod.out.len
- __MACOSX/Source Data/Fig. 2B, Suppl. Fig. 7, 9-11/._NC358_21k_40x_pseudomolecules_v1.fasta.mod.out.len
- Source Data/Fig. 2B, Suppl. Fig. 7, 9-11/NC358_21k_75x_pseudomolecules_v1.fasta.mod.out.len
- __MACOSX/Source Data/Fig. 2B, Suppl. Fig. 7, 9-11/._NC358_21k_75x_pseudomolecules_v1.fasta.mod.out.len
- Source Data/Suppl. Fig. 2.xlsx
- __MACOSX/Source Data/._Suppl. Fig. 2.xlsx
- Source Data/Fig. 2A, Suppl. Fig. 15.xlsx
- __MACOSX/Source Data/._Fig. 2A, Suppl. Fig. 15.xlsx
- Source Data/Fig. 1F, Suppl. Fig. 8/
- Source Data/Fig. 1F, Suppl. Fig. 8/NC358_11k_50x_pseudomolecules_v1.fasta.mod.out.LAI
- __MACOSX/Source Data/Fig. 1F, Suppl. Fig. 8/
- __MACOSX/Source Data/Fig. 1F, Suppl. Fig. 8/._NC358_11k_50x_pseudomolecules_v1.fasta.mod.out.LAI
- Source Data/Fig. 1F, Suppl. Fig. 8/NC358_21k_60x_DLE1_consensus_quick.fasta.mod.out.LAI
- __MACOSX/Source Data/Fig. 1F, Suppl. Fig. 8/._NC358_21k_60x_DLE1_consensus_quick.fasta.mod.out.LAI
- Source Data/Fig. 1F, Suppl. Fig. 8/NC358_16k_50x_DLE1_consensus_dft.fasta.mod.out.LAI
- __MACOSX/Source Data/Fig. 1F, Suppl. Fig. 8/._NC358_16k_50x_DLE1_consensus_dft.fasta.mod.out.LAI
- Source Data/Fig. 1F, Suppl. Fig. 8/NC358_falcon_only_consensus_dft.fasta.mod.out.LAI
- __MACOSX/Source Data/Fig. 1F, Suppl. Fig. 8/._NC358_falcon_only_consensus_dft.fasta.mod.out.LAI
- Source Data/Fig. 1F, Suppl. Fig. 8/B73_falcon_only_consensus_dft.fasta.pilon.mod.out.LAI
- __MACOSX/Source Data/Fig. 1F, Suppl. Fig. 8/._B73_falcon_only_consensus_dft.fasta.pilon.mod.out.LAI
- Source Data/Fig. 1F, Suppl. Fig. 8/NC358_21k_50x_DLE1_consensus_dft.fasta.gapfixed.pilon.mod.out.LAI
- __MACOSX/Source Data/Fig. 1F, Suppl. Fig. 8/._NC358_21k_50x_DLE1_consensus_dft.fasta.gapfixed.pilon.mod.out.LAI
- Source Data/Fig. 1F, Suppl. Fig. 8/NC358_21k_20x_DLE1_consensus_quick.fasta.mod.out.LAI
- __MACOSX/Source Data/Fig. 1F, Suppl. Fig. 8/._NC358_21k_20x_DLE1_consensus_quick.fasta.mod.out.LAI
- Source Data/Fig. 1F, Suppl. Fig. 8/NC358_falcon_only_pseudomolecules_v1.fasta.mod.out.LAI
- __MACOSX/Source Data/Fig. 1F, Suppl. Fig. 8/._NC358_falcon_only_pseudomolecules_v1.fasta.mod.out.LAI
- Source Data/Fig. 1F, Suppl. Fig. 8/NC358_11k_50x_DLE1_consensus_dft.fasta.mod.out.LAI
- __MACOSX/Source Data/Fig. 1F, Suppl. Fig. 8/._NC358_11k_50x_DLE1_consensus_dft.fasta.mod.out.LAI
- Source Data/Fig. 1F, Suppl. Fig. 8/NC358_16k_50x_DLE1_consensus_quick.fasta.mod.out.LAI
- __MACOSX/Source Data/Fig. 1F, Suppl. Fig. 8/._NC358_16k_50x_DLE1_consensus_quick.fasta.mod.out.LAI
- Source Data/Fig. 1F, Suppl. Fig. 8/NC358_16k_50x_pseudomolecules_v1.fasta.mod.out.LAI
- __MACOSX/Source Data/Fig. 1F, Suppl. Fig. 8/._NC358_16k_50x_pseudomolecules_v1.fasta.mod.out.LAI
- Source Data/Fig. 1F, Suppl. Fig. 8/Mo17CAU_v1_GCA_003185045.1.fa.out.LAI.chr
- __MACOSX/Source Data/Fig. 1F, Suppl. Fig. 8/._Mo17CAU_v1_GCA_003185045.1.fa.out.LAI.chr
- Source Data/Fig. 1F, Suppl. Fig. 8/NC358_21k_20x_DLE1_consensus_dft.fasta.pilon.mod.out.LAI
- __MACOSX/Source Data/Fig. 1F, Suppl. Fig. 8/._NC358_21k_20x_DLE1_consensus_dft.fasta.pilon.mod.out.LAI
- Source Data/Fig. 1F, Suppl. Fig. 8/NC358_21k_30x_pseudomolecules_v1.fasta.mod.out.LAI
- __MACOSX/Source Data/Fig. 1F, Suppl. Fig. 8/._NC358_21k_30x_pseudomolecules_v1.fasta.mod.out.LAI
- Source Data/Fig. 1F, Suppl. Fig. 8/W22-NRgene-v2-GCA_001644905.2.fa.mod.out.LAI
- __MACOSX/Source Data/Fig. 1F, Suppl. Fig. 8/._W22-NRgene-v2-GCA_001644905.2.fa.mod.out.LAI
- Source Data/Fig. 1F, Suppl. Fig. 8/NC358_canu_only_pseudomolecules_v1.fasta.mod.out.LAI
- __MACOSX/Source Data/Fig. 1F, Suppl. Fig. 8/._NC358_canu_only_pseudomolecules_v1.fasta.mod.out.LAI
- Source Data/Fig. 1F, Suppl. Fig. 8/nc358_ref.fasta.out.LAI
- __MACOSX/Source Data/Fig. 1F, Suppl. Fig. 8/._nc358_ref.fasta.out.LAI
- Source Data/Fig. 1F, Suppl. Fig. 8/NC358_21k_60x_DLE1_consensus_dft.fasta.mod.out.LAI
- __MACOSX/Source Data/Fig. 1F, Suppl. Fig. 8/._NC358_21k_60x_DLE1_consensus_dft.fasta.mod.out.LAI
- Source Data/Fig. 1F, Suppl. Fig. 8/NC358_canu_only_consensus_dft.fasta.mod.out.LAI
- __MACOSX/Source Data/Fig. 1F, Suppl. Fig. 8/._NC358_canu_only_consensus_dft.fasta.mod.out.LAI
- Source Data/Fig. 1F, Suppl. Fig. 8/B73_falcon_canu_consensus_dft.fasta.pilon.mod.out.LAI
- __MACOSX/Source Data/Fig. 1F, Suppl. Fig. 8/._B73_falcon_canu_consensus_dft.fasta.pilon.mod.out.LAI
- Source Data/Fig. 1F, Suppl. Fig. 8/NC358_DLE1_EXP_REFINEFINAL1_bppAdjust_cmap_NC358_contigs_arrow_fasta_NGScontigs_HYBRID_SCAFFOLD_NCBI.fasta.gapfixed.mod.out.LAI
- __MACOSX/Source Data/Fig. 1F, Suppl. Fig. 8/._NC358_DLE1_EXP_REFINEFINAL1_bppAdjust_cmap_NC358_contigs_arrow_fasta_NGScontigs_HYBRID_SCAFFOLD_NCBI.fasta.gapfixed.mod.out.LAI
- Source Data/Fig. 1F, Suppl. Fig. 8/NC358_21k_50x_DLE1_consensus_dft.fasta.mod.out.LAI
- __MACOSX/Source Data/Fig. 1F, Suppl. Fig. 8/._NC358_21k_50x_DLE1_consensus_dft.fasta.mod.out.LAI
- Source Data/Fig. 1F, Suppl. Fig. 8/CML247NGS_v1.2_GCA_002682915.2.fa.out.LAI.chr
- __MACOSX/Source Data/Fig. 1F, Suppl. Fig. 8/._CML247NGS_v1.2_GCA_002682915.2.fa.out.LAI.chr
- Source Data/Fig. 1F, Suppl. Fig. 8/NC358_falcon_only_consensus_dft.fasta.pilon.mod.out.LAI
- __MACOSX/Source Data/Fig. 1F, Suppl. Fig. 8/._NC358_falcon_only_consensus_dft.fasta.pilon.mod.out.LAI
- Source Data/Fig. 1F, Suppl. Fig. 8/PH207_v1.0_NGS_GCA_002237485.1.fa.out.LAI.all
- __MACOSX/Source Data/Fig. 1F, Suppl. Fig. 8/._PH207_v1.0_NGS_GCA_002237485.1.fa.out.LAI.all
- Source Data/Fig. 1F, Suppl. Fig. 8/NC358_21k_50x_DLE1_consensus_quick.fasta.mod.out.LAI
- __MACOSX/Source Data/Fig. 1F, Suppl. Fig. 8/._NC358_21k_50x_DLE1_consensus_quick.fasta.mod.out.LAI
- Source Data/Fig. 1F, Suppl. Fig. 8/NC358_21k_30x_DLE1_consensus_dft.fasta.mod.out.LAI
- __MACOSX/Source Data/Fig. 1F, Suppl. Fig. 8/._NC358_21k_30x_DLE1_consensus_dft.fasta.mod.out.LAI
- Source Data/Fig. 1F, Suppl. Fig. 8/NC358_21k_60x_pseudomolecules_v1.fasta.mod.out.LAI
- __MACOSX/Source Data/Fig. 1F, Suppl. Fig. 8/._NC358_21k_60x_pseudomolecules_v1.fasta.mod.out.LAI
- Source Data/Fig. 1F, Suppl. Fig. 8/NC358_21k_50x_pseudomolecules_v1.fasta.mod.out.LAI
- __MACOSX/Source Data/Fig. 1F, Suppl. Fig. 8/._NC358_21k_50x_pseudomolecules_v1.fasta.mod.out.LAI
- Source Data/Fig. 1F, Suppl. Fig. 8/NC358_21k_30x_DLE1_consensus_dft.fasta.gapfixed.pilon.mod.out.LAI
- __MACOSX/Source Data/Fig. 1F, Suppl. Fig. 8/._NC358_21k_30x_DLE1_consensus_dft.fasta.gapfixed.pilon.mod.out.LAI
- Source Data/Fig. 1F, Suppl. Fig. 8/NC358_canu_only_consensus_quick.fasta.mod.out.LAI
- __MACOSX/Source Data/Fig. 1F, Suppl. Fig. 8/._NC358_canu_only_consensus_quick.fasta.mod.out.LAI
- Source Data/Fig. 1F, Suppl. Fig. 8/NC358_21k_40x_pseudomolecules_v1.fasta.mod.out.LAI
- __MACOSX/Source Data/Fig. 1F, Suppl. Fig. 8/._NC358_21k_40x_pseudomolecules_v1.fasta.mod.out.LAI
- Source Data/Fig. 1F, Suppl. Fig. 8/NC358_21k_75x_pseudomolecules_v1.fasta.mod.out.LAI
- __MACOSX/Source Data/Fig. 1F, Suppl. Fig. 8/._NC358_21k_75x_pseudomolecules_v1.fasta.mod.out.LAI
- Source Data/Fig. 1F, Suppl. Fig. 8/B73_canu_only_consensus_dft.fasta.mod.out.LAI
- __MACOSX/Source Data/Fig. 1F, Suppl. Fig. 8/._B73_canu_only_consensus_dft.fasta.mod.out.LAI
- Source Data/Fig. 1F, Suppl. Fig. 8/NC358_16k_50x_DLE1_consensus_dft.fasta.pilon.mod.out.LAI
- __MACOSX/Source Data/Fig. 1F, Suppl. Fig. 8/._NC358_16k_50x_DLE1_consensus_dft.fasta.pilon.mod.out.LAI
- Source Data/Fig. 1F, Suppl. Fig. 8/NC358_21k_20x_DLE1_consensus_dft.fasta.mod.out.LAI
- __MACOSX/Source Data/Fig. 1F, Suppl. Fig. 8/._NC358_21k_20x_DLE1_consensus_dft.fasta.mod.out.LAI
- Source Data/Fig. 1F, Suppl. Fig. 8/B73_falcon_only_consensus_dft.fasta.mod.out.LAI
- __MACOSX/Source Data/Fig. 1F, Suppl. Fig. 8/._B73_falcon_only_consensus_dft.fasta.mod.out.LAI
- Source Data/Fig. 1F, Suppl. Fig. 8/B73v4_AGP.fa.out.LAI.chr
- __MACOSX/Source Data/Fig. 1F, Suppl. Fig. 8/._B73v4_AGP.fa.out.LAI.chr
- Source Data/Fig. 1F, Suppl. Fig. 8/NC358_21k_40x_DLE1_consensus_dft.fasta.pilon.mod.out.LAI
- __MACOSX/Source Data/Fig. 1F, Suppl. Fig. 8/._NC358_21k_40x_DLE1_consensus_dft.fasta.pilon.mod.out.LAI
- Source Data/Fig. 1F, Suppl. Fig. 8/NC358_21k_40x_DLE1_consensus_dft.fasta.mod.out.LAI
- __MACOSX/Source Data/Fig. 1F, Suppl. Fig. 8/._NC358_21k_40x_DLE1_consensus_dft.fasta.mod.out.LAI
- Source Data/Fig. 1F, Suppl. Fig. 8/NC358_21k_30x_DLE1_consensus_quick.fasta.mod.out.LAI
- __MACOSX/Source Data/Fig. 1F, Suppl. Fig. 8/._NC358_21k_30x_DLE1_consensus_quick.fasta.mod.out.LAI
- Source Data/Fig. 1F, Suppl. Fig. 8/NC358_21k_75x_DLE1_consensus_dft.fasta.mod.out.LAI
- __MACOSX/Source Data/Fig. 1F, Suppl. Fig. 8/._NC358_21k_75x_DLE1_consensus_dft.fasta.mod.out.LAI
- Source Data/Fig. 1F, Suppl. Fig. 8/NC358_21k_20x_pseudomolecules_v1.fasta.mod.out.LAI
- __MACOSX/Source Data/Fig. 1F, Suppl. Fig. 8/._NC358_21k_20x_pseudomolecules_v1.fasta.mod.out.LAI
- Source Data/Fig. 1F, Suppl. Fig. 8/NC358_canu_only_consensus_dft.fasta.gapfixed.pilon.mod.out.LAI
- __MACOSX/Source Data/Fig. 1F, Suppl. Fig. 8/._NC358_canu_only_consensus_dft.fasta.gapfixed.pilon.mod.out.LAI
- Source Data/Fig. 1F, Suppl. Fig. 8/NC358_21k_75x_DLE1_consensus_dft.fasta.gapfixed.pilon.mod.out.LAI
- __MACOSX/Source Data/Fig. 1F, Suppl. Fig. 8/._NC358_21k_75x_DLE1_consensus_dft.fasta.gapfixed.pilon.mod.out.LAI
- Source Data/Fig. 1F, Suppl. Fig. 8/B73_canu_only_consensus_dft.fasta.gapfixed.pilon.mod.out.LAI
- __MACOSX/Source Data/Fig. 1F, Suppl. Fig. 8/._B73_canu_only_consensus_dft.fasta.gapfixed.pilon.mod.out.LAI
- Source Data/Fig. 1F, Suppl. Fig. 8/B73_canu_only_pseudomolecules_v1.fasta.mod.out.LAI
- __MACOSX/Source Data/Fig. 1F, Suppl. Fig. 8/._B73_canu_only_pseudomolecules_v1.fasta.mod.out.LAI
- Source Data/Fig. 1F, Suppl. Fig. 8/NC358_21k_40x_DLE1_consensus_quick.fasta.mod.out.LAI
- __MACOSX/Source Data/Fig. 1F, Suppl. Fig. 8/._NC358_21k_40x_DLE1_consensus_quick.fasta.mod.out.LAI
- Source Data/Fig. 1F, Suppl. Fig. 8/NC358_21k_75x_DLE1_consensus_quick.fasta.mod.out.LAI
- __MACOSX/Source Data/Fig. 1F, Suppl. Fig. 8/._NC358_21k_75x_DLE1_consensus_quick.fasta.mod.out.LAI
- Source Data/Fig. 1F, Suppl. Fig. 8/Mo17NGS_v1_PC.fa.out.LAI.chr
- __MACOSX/Source Data/Fig. 1F, Suppl. Fig. 8/._Mo17NGS_v1_PC.fa.out.LAI.chr
- Source Data/Fig. 1F, Suppl. Fig. 8/NC358_11k_50x_DLE1_consensus_dft.fasta.pilon.mod.out.LAI
- __MACOSX/Source Data/Fig. 1F, Suppl. Fig. 8/._NC358_11k_50x_DLE1_consensus_dft.fasta.pilon.mod.out.LAI
- Source Data/Fig. 1F, Suppl. Fig. 8/B73_falcon_canu_pseudomolecules_v1.fasta.mod.out.LAI
- __MACOSX/Source Data/Fig. 1F, Suppl. Fig. 8/._B73_falcon_canu_pseudomolecules_v1.fasta.mod.out.LAI
- Source Data/Fig. 1F, Suppl. Fig. 8/NC358_11k_50x_DLE1_consensus_quick.fasta.mod.out.LAI
- __MACOSX/Source Data/Fig. 1F, Suppl. Fig. 8/._NC358_11k_50x_DLE1_consensus_quick.fasta.mod.out.LAI
- Source Data/Fig. 1F, Suppl. Fig. 8/B73_falcon_only_pseudomolecules_v1.fasta.mod.out.LAI
- __MACOSX/Source Data/Fig. 1F, Suppl. Fig. 8/._B73_falcon_only_pseudomolecules_v1.fasta.mod.out.LAI
- Source Data/Fig. 1F, Suppl. Fig. 8/NC358_21k_60x_DLE1_consensus_dft.fasta.gapfixed.pilon.mod.out.LAI
- __MACOSX/Source Data/Fig. 1F, Suppl. Fig. 8/._NC358_21k_60x_DLE1_consensus_dft.fasta.gapfixed.pilon.mod.out.LAI
- Source Data/Fig. 1F, Suppl. Fig. 8/B73_canu_only_consensus_quick.fasta.mod.out.LAI
- __MACOSX/Source Data/Fig. 1F, Suppl. Fig. 8/._B73_canu_only_consensus_quick.fasta.mod.out.LAI
- Source Data/Fig. 1F, Suppl. Fig. 8/B73_falcon_canu_consensus_dft.fasta.mod.out.LAI
- __MACOSX/Source Data/Fig. 1F, Suppl. Fig. 8/._B73_falcon_canu_consensus_dft.fasta.mod.out.LAI
- __MACOSX/Source Data/._Fig. 1F, Suppl. Fig. 8
- Source Data/Suppl. Fig. 4/
- Source Data/Suppl. Fig. 4/NC358_falcon_only_pg_and_gg_v1.agp
- __MACOSX/Source Data/Suppl. Fig. 4/
- __MACOSX/Source Data/Suppl. Fig. 4/._NC358_falcon_only_pg_and_gg_v1.agp
- Source Data/Suppl. Fig. 4/NC358_21k_75x_polished.combined.agp
- __MACOSX/Source Data/Suppl. Fig. 4/._NC358_21k_75x_polished.combined.agp
- Source Data/Suppl. Fig. 4/NC358_21k_40x_pg_and_gg_v1.agp
- __MACOSX/Source Data/Suppl. Fig. 4/._NC358_21k_40x_pg_and_gg_v1.agp
- Source Data/Suppl. Fig. 4/NC358_16k_50x_pg_and_gg_v1.agp
- __MACOSX/Source Data/Suppl. Fig. 4/._NC358_16k_50x_pg_and_gg_v1.agp
- Source Data/Suppl. Fig. 4/NC358_canu_only_pg_and_gg_v1.agp
- __MACOSX/Source Data/Suppl. Fig. 4/._NC358_canu_only_pg_and_gg_v1.agp
- Source Data/Suppl. Fig. 4/NC358_21k_75x_pg_and_gg_v1.agp
- __MACOSX/Source Data/Suppl. Fig. 4/._NC358_21k_75x_pg_and_gg_v1.agp
- Source Data/Suppl. Fig. 4/B73_canu_only_pg_and_gg_v1.agp
- __MACOSX/Source Data/Suppl. Fig. 4/._B73_canu_only_pg_and_gg_v1.agp
- Source Data/Suppl. Fig. 4/NC358_21k_20x_pg_and_gg_v1.agp
- __MACOSX/Source Data/Suppl. Fig. 4/._NC358_21k_20x_pg_and_gg_v1.agp
- Source Data/Suppl. Fig. 4/NC358_21k_30x_pg_and_gg_v1.agp
- __MACOSX/Source Data/Suppl. Fig. 4/._NC358_21k_30x_pg_and_gg_v1.agp
- Source Data/Suppl. Fig. 4/B73_falcon_canu_pg_and_gg_v1.agp
- __MACOSX/Source Data/Suppl. Fig. 4/._B73_falcon_canu_pg_and_gg_v1.agp
- Source Data/Suppl. Fig. 4/B73_falcon_only_pg_and_gg_v1.agp
- __MACOSX/Source Data/Suppl. Fig. 4/._B73_falcon_only_pg_and_gg_v1.agp
- Source Data/Suppl. Fig. 4/NC358_21k_60x_pg_and_gg_v1.agp
- __MACOSX/Source Data/Suppl. Fig. 4/._NC358_21k_60x_pg_and_gg_v1.agp
- Source Data/Suppl. Fig. 4/NC358_11k_50x_pg_and_gg_v1.agp
- __MACOSX/Source Data/Suppl. Fig. 4/._NC358_11k_50x_pg_and_gg_v1.agp
- Source Data/Suppl. Fig. 4/NC358_21k_50x_pg_and_gg_v1.agp
- __MACOSX/Source Data/Suppl. Fig. 4/._NC358_21k_50x_pg_and_gg_v1.agp
- __MACOSX/Source Data/._Suppl. Fig. 4
- Source Data/Fig. 1G, Suppl. Fig. 6.xlsx
- __MACOSX/Source Data/._Fig. 1G, Suppl. Fig. 6.xlsx
- Source Data/Suppl. Fig. 16.xlsx
- __MACOSX/Source Data/._Suppl. Fig. 16.xlsx
- Source Data/Fig. 1BC/
- Source Data/Fig. 1BC/.DS_Store
- __MACOSX/Source Data/Fig. 1BC/
- __MACOSX/Source Data/Fig. 1BC/._.DS_Store
- Source Data/Fig. 1BC/scaffold NGx/
- Source Data/Fig. 1BC/scaffold NGx/NC358_21k_75x_scaffolds
- __MACOSX/Source Data/Fig. 1BC/scaffold NGx/
- __MACOSX/Source Data/Fig. 1BC/scaffold NGx/._NC358_21k_75x_scaffolds
- Source Data/Fig. 1BC/scaffold NGx/NC358_21k_20x_scaffolds
- __MACOSX/Source Data/Fig. 1BC/scaffold NGx/._NC358_21k_20x_scaffolds
- Source Data/Fig. 1BC/scaffold NGx/NC358_21k_40x_scaffolds
- __MACOSX/Source Data/Fig. 1BC/scaffold NGx/._NC358_21k_40x_scaffolds
- Source Data/Fig. 1BC/scaffold NGx/NC358_16k_50x_scaffolds
- __MACOSX/Source Data/Fig. 1BC/scaffold NGx/._NC358_16k_50x_scaffolds
- Source Data/Fig. 1BC/scaffold NGx/NC358_11k_50x_scaffolds
- __MACOSX/Source Data/Fig. 1BC/scaffold NGx/._NC358_11k_50x_scaffolds
- Source Data/Fig. 1BC/scaffold NGx/NC358_21k_30x_scaffolds
- __MACOSX/Source Data/Fig. 1BC/scaffold NGx/._NC358_21k_30x_scaffolds
- Source Data/Fig. 1BC/scaffold NGx/NC358_21k_60x_scaffolds
- __MACOSX/Source Data/Fig. 1BC/scaffold NGx/._NC358_21k_60x_scaffolds
- Source Data/Fig. 1BC/scaffold NGx/NC358_21k_50x_scaffolds
- __MACOSX/Source Data/Fig. 1BC/scaffold NGx/._NC358_21k_50x_scaffolds
- Source Data/Fig. 1BC/contig NGx/
- Source Data/Fig. 1BC/contig NGx/NC358_21k_40x
- __MACOSX/Source Data/Fig. 1BC/contig NGx/
- __MACOSX/Source Data/Fig. 1BC/contig NGx/._NC358_21k_40x
- Source Data/Fig. 1BC/contig NGx/NC358_21k_30x
- __MACOSX/Source Data/Fig. 1BC/contig NGx/._NC358_21k_30x
- Source Data/Fig. 1BC/contig NGx/NC358_21k_20x
- __MACOSX/Source Data/Fig. 1BC/contig NGx/._NC358_21k_20x
- Source Data/Fig. 1BC/contig NGx/NC358_21k_60x
- __MACOSX/Source Data/Fig. 1BC/contig NGx/._NC358_21k_60x
- Source Data/Fig. 1BC/contig NGx/NC358_11k_50x
- __MACOSX/Source Data/Fig. 1BC/contig NGx/._NC358_11k_50x
- Source Data/Fig. 1BC/contig NGx/NC358_21k_50x
- __MACOSX/Source Data/Fig. 1BC/contig NGx/._NC358_21k_50x
- Source Data/Fig. 1BC/contig NGx/NC358_21k_75x
- __MACOSX/Source Data/Fig. 1BC/contig NGx/._NC358_21k_75x
- Source Data/Fig. 1BC/contig NGx/NC358_16k_50x
- __MACOSX/Source Data/Fig. 1BC/contig NGx/._NC358_16k_50x
