# Supplementary material for: Effect of sequence depth and length in long-read assembly of the maize inbred NC358
Source: Nat Commun. 2020 May 8;11:2288. doi: 10.1038/s41467-020-16037-7 (PMC7211024; doi:10.1038/s41467-020-16037-7)
Supplement: Supplementary file 4 — Source Data [file 41467_2020_16037_MOESM4_ESM.zip › Source Data/Fig. 2I, Suppl. Table 3/NC358_11k_50x_3.4.sv]

1	335490.0	360339.0	deletion	24849.0
1	410966.0	435895.0	deletion	782.7
1	570704.0	582422.0	deletion	8386.0
1	619935.0	628037.0	deletion	3106.9
1	1635275.0	1652797.0	deletion	10707.4
1	1942040.0	1945254.9	deletion	1933.2
1	2563553.0	2589419.5	deletion	919.5
1	4045154.0	4057517.0	deletion	5755.8
1	4248608.0	4256747.4	deletion	5996.1
1	4498259.0	4516252.0	deletion	17993.0
1	4750416.8	4760785.5	deletion	9414.7
1	5057025.5	5075581.0	deletion	8881.2
1	6173274.0	6194734.0	deletion	5090.2
1	6510426.0	6535714.0	deletion	9944.2
1	6601429.0	6613691.0	deletion	12262.0
1	7013651.0	7024778.0	deletion	3525.7
1	7279284.0	7292829.0	deletion	11347.8
1	8031066.0	8045543.0	deletion	14477.0
1	8721811.0	8726322.0	deletion	3157.2
1	8768178.0	8785907.0	deletion	10794.6
1	8971584.0	8979805.0	deletion	6943.0
1	9070254.0	9091569.5	deletion	520.8
1	9597435.0	9628335.0	deletion	7333.6
1	10308751.0	10315395.9	deletion	5152.8
1	11327894.0	11343515.0	deletion	10178.5
1	11401527.0	11479264.0	deletion	77737.0
1	11831263.0	11855496.0	deletion	3039.2
1	11884209.0	11901203.0	deletion	10129.1
1	13257347.0	13277740.5	deletion	1145.9
1	13380779.0	13395186.0	deletion	3166.1
1	13497028.0	13509687.0	deletion	9626.6
1	13612894.0	13622836.0	deletion	4855.9
1	13756387.0	13767435.0	deletion	1956.7
1	13907789.8	13932354.0	deletion	10124.0
1	13984532.0	14011760.0	deletion	9825.1
1	14314401.0	14324927.0	deletion	9245.6
1	15469455.0	15479678.0	deletion	8956.0
1	16647144.0	16663621.0	deletion	1797.7
1	16836966.0	16843787.0	deletion	1043.5
1	17496944.0	17528063.0	deletion	10578.3
1	17620249.0	17626761.0	deletion	4608.0
1	17702114.0	17716054.5	deletion	13940.5
1	17957927.0	18008651.0	deletion	9962.5
1	19469375.0	19494071.0	deletion	7100.6
1	20124857.0	20135385.0	deletion	4682.0
1	20509192.0	20522178.0	deletion	12986.0
1	21813286.5	21841773.5	deletion	11208.0
1	21990931.0	21996749.0	deletion	1917.1
1	22513682.0	22532810.0	deletion	8433.3
1	22576296.0	22592207.0	deletion	8548.2
1	24047458.0	24056888.5	deletion	2948.4
1	24653963.0	24669257.0	deletion	8510.9
1	24909059.0	24919384.0	deletion	7412.7
1	25415923.5	25444034.0	deletion	9303.7
1	25948049.0	25952928.0	deletion	4879.0
1	26173734.0	26179617.0	deletion	3165.0
1	28804665.0	28824829.0	deletion	10131.6
1	28904297.0	28915228.0	deletion	5224.6
1	29063438.2	29075966.4	deletion	10490.1
1	29997446.0	30016286.5	deletion	11051.7
1	30622429.0	30626383.0	deletion	1280.7
1	32040451.0	32057196.0	deletion	16745.0
1	33965829.0	33976591.0	deletion	7408.0
1	34173096.0	34190295.5	deletion	12001.6
1	34556119.0	34567722.9	deletion	11048.0
1	36640805.0	36652899.0	deletion	3219.4
1	37241814.0	37253260.0	deletion	4468.6
1	37622294.0	37634933.0	deletion	6653.4
1	37905466.0	37927455.9	deletion	21036.8
1	38807667.0	38825223.0	insertion	8090.2
1	39059318.5	39077101.0	deletion	9592.4
1	39353513.0	39384563.0	deletion	6101.2
1	39361188.4	39375722.0	deletion	5962.2
1	40766525.5	40778890.0	deletion	12364.5
1	40906958.8	40909642.5	insertion	4291.5
1	41344991.0	41358338.0	deletion	13347.0
1	42744180.0	42754672.0	deletion	7766.1
1	43049954.9	43086343.0	deletion	31932.4
1	44082483.0	44094591.0	deletion	12108.0
1	44210479.0	44242363.0	deletion	10776.8
1	45008807.0	45029126.0	deletion	7744.0
1	45095253.5	45112791.0	deletion	5443.9
1	45241264.0	45260804.5	deletion	12772.0
1	45290436.0	45302447.0	deletion	12011.0
1	46269013.0	46285382.0	deletion	10305.6
1	47274000.0	47291984.0	deletion	11225.5
1	47344472.0	47363205.0	deletion	3692.4
1	47396170.8	47434998.5	deletion	17026.7
1	47739365.0	47758181.0	deletion	6801.4
1	48155143.0	48185286.0	deletion	13747.8
1	49433085.0	49449009.5	deletion	8641.2
1	49911802.0	49923955.0	deletion	12153.0
1	50215283.0	50238222.0	deletion	11866.2
1	51170356.0	51176616.0	deletion	3908.3
1	51596786.0	51613449.0	deletion	9493.9
1	53357229.0	53368730.5	deletion	9567.6
1	53443296.0	53462443.0	deletion	9245.3
1	54063131.5	54087941.9	deletion	11447.8
1	54715074.0	54733240.0	deletion	8427.3
1	55431146.0	55444011.0	deletion	12865.0
1	56053849.0	56066335.9	deletion	2705.2
1	56116496.0	56133637.0	deletion	14776.6
1	56376289.0	56417214.0	deletion	10332.9
1	56473571.9	56488775.0	insertion	1084.9
1	56742742.4	56758713.0	deletion	5332.8
1	58174242.0	58194379.0	deletion	3582.6
1	59795994.0	59820214.0	deletion	12469.2
1	59867835.0	59893114.0	deletion	6909.7
1	60184759.0	60203721.0	deletion	11714.6
1	60247850.0	60255473.0	deletion	3233.0
1	61241063.0	61252479.0	deletion	10113.0
1	61343736.0	61356899.0	deletion	5034.0
1	61453642.0	61465886.0	deletion	12244.0
1	61684093.0	61690008.9	insertion	1358.0
1	62606064.5	62615673.0	deletion	5235.8
1	62984843.0	62994526.0	deletion	3911.5
1	63128249.0	63152059.5	deletion	2361.9
1	63958653.0	63981102.0	deletion	22449.0
1	64819626.4	64839507.0	deletion	4743.2
1	65131671.0	65140481.0	deletion	3438.3
1	65766935.0	65775931.0	insertion	771.4
1	66218963.0	66228203.0	deletion	9240.0
1	66873243.0	66902490.0	deletion	19196.4
1	67030015.0	67046987.5	deletion	10283.5
1	67256562.0	67271729.8	deletion	14274.9
1	66333961.0	66338464.0	inversion_paired	12936.0
1	66347026.0	66351271.0	inversion_paired	12936.0
1	67771491.0	67784901.0	deletion	13410.0
1	68290594.0	68305052.0	deletion	11737.7
1	69361716.0	69369446.0	deletion	4869.3
1	69738053.0	69760514.0	deletion	9464.0
1	69871834.0	69901704.0	deletion	13034.6
1	70205552.0	70220678.0	deletion	15126.0
1	71152352.0	71176599.0	deletion	8695.3
1	71554762.0	71574615.5	deletion	8019.4
1	72944255.0	72957706.0	deletion	3989.8
1	73141775.0	73186213.0	deletion	26309.8
1	73265076.0	73287738.9	deletion	11874.8
1	73319985.0	73331738.0	deletion	9633.2
1	73375042.0	73384790.0	deletion	3843.2
1	73568158.0	73575832.0	deletion	1633.1
1	74125699.0	74136060.0	deletion	5747.5
1	74836477.0	74861748.0	deletion	7517.6
1	76703940.9	76717553.0	deletion	2974.2
1	76997270.0	77013770.0	deletion	5407.2
1	77401940.0	77445186.0	deletion	5711.8
1	77664561.0	77687057.0	deletion	22496.0
1	77728236.0	77764360.3	deletion	12422.0
1	78021106.0	78095449.0	deletion	10277.7
1	78076869.9	78095449.0	deletion	9986.0
1	78728223.0	78741469.9	deletion	9440.5
1	79156471.0	79170821.0	deletion	7529.8
1	79298117.0	79309499.0	deletion	7822.0
1	79422061.0	79437026.0	deletion	8553.3
1	80757215.0	80779542.0	deletion	22327.0
1	81058000.0	81071270.0	deletion	9403.8
1	82601197.0	82615347.0	deletion	14150.0
1	83735753.0	83753084.0	deletion	6689.2
1	84634843.5	84652542.9	deletion	13210.7
1	84716950.0	84723988.0	deletion	7038.0
1	85320528.0	85333671.0	deletion	10999.0
1	85478341.0	85489574.0	deletion	11233.0
1	85953425.0	86000596.0	deletion	17443.4
1	87344986.0	87363824.0	deletion	8766.6
1	87413657.0	87428365.0	deletion	8295.8
1	87656950.0	87680099.0	deletion	11576.3
1	87793794.0	87803999.5	deletion	2903.5
1	88154138.0	88163457.5	deletion	7227.9
1	88458759.0	88465532.0	deletion	2459.3
1	88458759.0	88479604.0	deletion	2441.6
1	88868528.0	88880709.5	deletion	6181.3
1	89572074.0	89581822.0	deletion	3582.5
1	90810170.0	90824141.0	deletion	13971.0
1	91488521.0	91498994.0	deletion	2168.1
1	91553770.5	91573051.0	deletion	7384.3
1	91779394.0	91797147.0	deletion	2834.3
1	92914776.0	92926890.5	deletion	5324.6
1	92994050.0	93022088.0	deletion	8626.5
1	93556662.0	93566346.0	deletion	6733.2
1	94524176.9	94533095.0	deletion	2363.2
1	94931146.0	94953006.9	deletion	6127.6
1	95029993.0	95042372.0	deletion	10867.7
1	95679259.0	95698190.5	deletion	8417.3
1	95809264.0	95827243.0	deletion	10074.8
1	96285416.0	96292009.0	deletion	2081.5
1	96851647.9	96869833.0	deletion	13687.2
1	97800701.0	97810133.0	deletion	1440.5
1	97934033.5	97944871.0	deletion	8323.1
1	98145870.9	98172369.5	deletion	13941.8
1	100865979.0	100909216.0	deletion	8243.8
1	101896081.0	101913374.6	deletion	8525.0
1	101959961.9	101968875.0	deletion	2314.5
1	102028942.5	102042367.5	deletion	11618.0
1	102709100.0	102722502.0	deletion	13402.0
1	103245591.0	103260482.0	deletion	14891.0
1	104431534.0	104441635.0	deletion	3533.8
1	104827477.0	104847899.0	deletion	10839.5
1	105190788.0	105206660.0	deletion	7774.2
1	105805623.0	105833847.0	deletion	10240.8
1	106377066.0	106434188.0	deletion	4863.7
1	106413185.5	106419659.9	deletion	4970.9
1	106500562.0	106517846.0	deletion	5990.2
1	107465365.5	107478611.0	deletion	5815.8
1	108080301.0	108098933.0	deletion	1879.2
1	108084763.9	108098933.0	deletion	1659.5
1	108642569.0	108671499.0	deletion	8675.3
1	108726218.0	108762139.0	deletion	35921.0
1	108831773.0	108846158.0	deletion	7024.2
1	108983176.0	108997678.0	deletion	14502.0
1	109683974.0	109697488.0	deletion	9042.9
1	109829170.0	109850016.0	deletion	10718.9
1	110297322.5	110314871.0	deletion	10645.3
1	110414380.0	110427950.5	deletion	8735.1
1	112018356.4	112026233.0	deletion	5243.2
1	112548300.0	112560677.0	deletion	12377.0
1	112901567.0	112921125.0	deletion	19558.0
1	113347693.0	113355039.9	deletion	5302.7
1	114926063.0	114942581.9	deletion	12141.9
1	115131150.0	115134949.0	deletion	2323.8
1	115512169.0	115528906.0	deletion	6190.5
1	115948354.0	115961637.0	deletion	13283.0
1	116591566.0	116611447.0	deletion	8687.9
1	117366512.0	117417292.0	deletion	10408.0
1	117578939.0	117598942.0	deletion	9787.2
1	118601903.0	118609064.0	deletion	5664.9
1	119092957.0	119135009.0	deletion	10835.0
1	119107357.0	119119357.9	deletion	10960.7
1	119326000.0	119346099.0	deletion	2404.0
1	119540862.0	119572059.0	insertion	114592.0
1	119783963.0	119801304.0	deletion	10860.8
1	119842218.5	119887722.0	deletion	31840.3
1	120317339.8	120326184.0	deletion	4340.0
1	120747701.0	120762851.0	deletion	8391.0
1	121492369.9	121502863.0	deletion	5963.8
1	122145003.5	122153945.0	deletion	7549.4
1	123137707.0	123150538.0	deletion	5419.4
1	123252941.0	123269022.6	deletion	5680.4
1	123423248.0	123439433.0	deletion	16185.0
1	124266969.0	124282827.9	deletion	5088.4
1	124543611.0	124559345.5	deletion	8668.3
1	125070706.8	125083628.5	deletion	3623.2
1	125492852.0	125514253.0	deletion	13366.4
1	125856352.0	125870352.0	deletion	6592.1
1	125913108.0	125951570.0	deletion	4130.7
1	125927997.4	125936335.0	deletion	3857.4
1	126167706.9	126193161.0	deletion	8115.3
1	126687920.0	126706366.0	deletion	8206.0
1	127426124.0	127454328.0	deletion	7540.0
1	127584609.0	127596828.0	deletion	10244.4
1	128666355.5	128677845.5	deletion	4004.3
1	130608733.0	130624293.9	deletion	12972.3
1	131502912.0	131516645.0	deletion	13733.0
1	131739335.9	131752772.0	deletion	8949.7
1	131826339.0	131839518.0	deletion	13179.0
1	132271619.0	132284095.0	deletion	12476.0
1	132348787.5	132358334.0	deletion	3777.4
1	132595133.0	132604705.5	deletion	640.1
1	132602169.5	132604705.5	deletion	543.0
1	134658335.0	134688285.0	deletion	855.3
1	134762213.0	134775615.0	deletion	13402.0
1	135284600.0	135295542.0	deletion	9675.7
1	135408561.4	135426270.0	deletion	9384.3
1	135763202.9	135779388.0	deletion	7195.5
1	135979307.9	135991675.0	deletion	7857.5
1	136412022.0	136426912.5	deletion	7765.5
1	136632895.5	136646869.0	deletion	899.7
1	137023100.5	137035390.0	deletion	12289.5
1	137786688.0	137824643.0	deletion	8565.1
1	137795122.0	137811783.0	deletion	8516.5
1	138611337.0	138632055.9	deletion	13806.5
1	139744533.5	139754168.0	deletion	8087.5
1	140334087.0	140375516.0	deletion	3709.6
1	140352245.8	140375516.0	deletion	3235.0
1	141467469.0	141486209.5	deletion	9655.9
1	142068758.0	142088236.0	deletion	7887.7
1	144565264.9	144591933.0	deletion	11264.8
1	145043683.0	145054181.0	deletion	3285.1
1	145273921.0	145285477.5	deletion	7566.6
1	145361023.0	145373963.5	deletion	12940.5
1	145750823.0	145760896.0	deletion	8362.2
1	145876643.0	145894069.0	deletion	7551.8
1	146669565.5	146685767.0	deletion	16201.5
1	147185501.0	147200318.0	deletion	14817.0
1	148106117.0	148111743.9	insertion	2945.9
1	148141335.0	148160277.9	deletion	9514.7
1	148538651.5	148551022.0	deletion	3907.4
1	148701519.9	148721419.0	deletion	11194.9
1	149174275.0	149187249.0	deletion	12974.0
1	149317462.0	149328584.0	deletion	9640.6
1	150860557.0	150861924.0	insertion	6731.4
1	152658525.0	152676298.0	deletion	17773.0
1	152800700.0	152823269.0	deletion	5103.1
1	154744979.0	154774961.0	deletion	4258.5
1	156072028.0	156084065.0	deletion	3174.1
1	157512612.0	157517273.0	deletion	2846.8
1	160135490.9	160143242.0	deletion	3277.1
1	160264396.5	160284306.0	deletion	5945.5
1	160348507.5	160370818.0	deletion	1901.8
1	160737890.0	160772145.5	deletion	5147.9
1	160750685.5	160760167.1	deletion	5477.6
1	161964834.0	162057547.5	deletion	39154.2
1	163131694.0	163141561.0	deletion	7198.3
1	163602888.0	163611817.0	deletion	8406.0
1	165270783.0	165319568.0	deletion	34491.3
1	165463677.0	165479979.0	deletion	16302.0
1	166453754.0	166464071.0	deletion	4091.4
1	166523117.0	166532099.9	deletion	7713.8
1	166974208.0	166977706.0	insertion	2562.2
1	167205209.0	167220130.0	deletion	11649.2
1	168108852.9	168119684.0	deletion	4844.0
1	168378657.0	168393231.0	deletion	7558.8
1	170220687.0	170239765.0	deletion	19078.0
1	171883322.0	171910842.0	deletion	1504.0
1	172404628.0	172423739.0	deletion	8212.7
1	173364870.0	173417337.0	deletion	25181.3
1	173947647.5	173969321.9	deletion	14249.7
1	174024424.0	174036650.5	deletion	9850.5
1	175423148.0	175432984.0	deletion	4738.4
1	175626113.0	175646544.0	deletion	11398.4
1	175786733.0	175799270.9	deletion	8516.0
1	175887994.8	175898062.5	deletion	8451.0
1	176492091.0	176528348.0	deletion	11875.8
1	176511619.3	176525083.0	deletion	11524.7
1	176697733.0	176708483.0	deletion	6767.8
1	176849522.0	176865667.0	deletion	9170.0
1	177182731.9	177195114.0	deletion	7902.8
1	177984427.0	178001558.0	deletion	10624.0
1	178244352.0	178257151.5	deletion	10918.1
1	178338979.0	178353584.0	deletion	8014.7
1	179537840.5	179561682.0	deletion	9796.7
1	179876094.0	179886420.0	deletion	8455.8
1	179929798.5	179932972.5	insertion	839.7
1	180922738.0	180935421.0	deletion	12683.0
1	181105375.0	181109211.0	deletion	726.4
1	181824698.0	181838438.0	deletion	13740.0
1	181881176.0	181899242.0	deletion	11161.3
1	182333397.8	182344067.0	deletion	6173.6
1	182333398.0	182356927.0	deletion	6478.2
1	182509369.7	182530921.0	deletion	6596.7
1	182795739.0	182817096.5	deletion	10874.7
1	184362294.0	184373181.0	deletion	5238.2
1	187017493.0	187020745.0	deletion	578.9
1	187376600.0	187391571.0	deletion	14971.0
1	187554651.0	187575521.0	deletion	11158.8
1	190678287.0	190687947.0	deletion	2365.5
1	190805597.0	190814526.0	deletion	1403.5
1	191041650.0	191079877.0	insertion	70439.8
1	191125979.7	191133652.0	deletion	3291.9
1	192067078.0	192079936.0	deletion	7617.2
1	192311649.0	192333709.0	deletion	10669.9
1	193727588.0	193767759.0	deletion	9518.6
1	194163225.0	194178395.0	deletion	5971.1
1	194395627.9	194408104.0	deletion	2859.3
1	194585342.0	194648601.0	deletion	13435.7
1	194874578.0	194889814.5	deletion	7740.9
1	195480854.0	195489469.0	deletion	6469.6
1	195931426.0	195941589.0	deletion	8772.5
1	195989669.0	196003282.0	deletion	7875.8
1	196186476.0	196200492.0	deletion	11108.2
1	196436221.0	196454529.0	deletion	8274.0
1	196807112.9	196834279.0	deletion	11423.4
1	197067591.0	197079746.0	deletion	12155.0
1	197570896.5	197583075.5	deletion	12179.0
1	198065292.0	198072235.9	deletion	5672.5
1	198706258.0	198729343.0	deletion	6967.1
1	198718060.9	198729343.0	deletion	6771.9
1	198772259.0	198778129.0	deletion	1243.4
1	199080955.0	199093985.0	deletion	10975.4
1	199439735.0	199458722.0	deletion	10819.9
1	199878312.0	199914282.0	deletion	11049.9
1	199885514.9	199897844.0	deletion	10786.0
1	200315717.0	200334094.0	deletion	11629.4
1	200939234.0	200954860.0	deletion	6586.4
1	201277809.0	201284368.0	deletion	3867.5
1	201607461.9	201623153.0	deletion	11172.3
1	202075786.9	202105903.8	deletion	10189.3
1	203130282.0	203138317.0	deletion	2320.5
1	205203050.0	205211005.0	deletion	6521.0
1	205323793.0	205339281.0	deletion	8605.0
1	205573673.0	205593477.0	deletion	13685.5
1	206218798.9	206234337.0	deletion	11019.8
1	206580795.0	206602283.0	deletion	14503.3
1	206949167.0	206964810.0	deletion	8515.7
1	207631387.0	207648248.0	deletion	10977.6
1	208262313.0	208286437.0	deletion	17336.9
1	208410665.0	208428695.0	deletion	4369.1
1	208533122.5	208557558.5	deletion	13224.9
1	209345887.9	209354255.0	deletion	2711.3
1	209448350.0	209488642.0	deletion	9653.8
1	209647571.0	209658017.0	deletion	7722.7
1	209758580.0	209766595.9	deletion	5003.1
1	209978296.0	209985400.0	deletion	2123.6
1	210202733.0	210233673.0	deletion	845.8
1	211267940.0	211284658.0	deletion	10993.3
1	211432814.0	211448110.0	deletion	10315.8
1	212762761.0	212778618.0	deletion	6847.7
1	212846076.0	212860703.0	deletion	14627.0
1	213393808.0	213408534.0	deletion	6754.5
1	213739450.0	213755887.0	deletion	7448.3
1	213909201.0	213922192.0	deletion	12991.0
1	214474771.9	214477137.0	insertion	16662.3
1	214728270.0	214742394.0	deletion	5453.5
1	214848867.0	214866199.0	deletion	10117.1
1	215072347.0	215081073.0	deletion	5910.7
1	216064053.0	216076101.0	deletion	4654.1
1	216405934.9	216412848.5	deletion	1174.2
1	216405935.0	216431484.0	deletion	1315.6
1	216607996.0	216621033.0	deletion	13037.0
1	216687241.0	216702211.0	deletion	8685.9
1	217135806.0	217147487.0	deletion	11681.0
1	217250121.0	217271426.0	deletion	12005.8
1	217417368.0	217426876.0	deletion	6394.6
1	218555475.0	218567471.0	deletion	2264.3
1	218615693.0	218618470.5	insertion	1942.0
1	219292111.0	219306684.0	deletion	14573.0
1	219679199.0	219696129.0	deletion	10565.9
1	219768316.0	219780690.0	deletion	10897.6
1	220191520.0	220201756.0	deletion	7289.8
1	220393316.0	220403911.0	deletion	5106.0
1	220942781.8	220967109.5	deletion	10924.0
1	221275423.5	221291858.0	deletion	4679.1
1	221545569.0	221557527.5	deletion	9784.1
1	221793492.5	221815744.0	deletion	14457.9
1	222586205.0	222595875.0	deletion	7958.3
1	223072449.0	223089828.0	deletion	10648.4
1	223464076.0	223481875.0	deletion	7747.8
1	224340420.0	224367278.0	deletion	5957.8
1	224920713.4	224938515.0	deletion	13517.3
1	225307587.0	225318266.0	deletion	6817.6
1	225634816.0	225651861.0	deletion	5643.1
1	226093282.0	226113359.0	deletion	20077.0
1	226297388.0	226331782.0	deletion	11675.0
1	226310295.0	226328467.0	deletion	11677.6
1	227074246.0	227096650.0	deletion	559.1
1	227416203.5	227438111.0	deletion	11009.6
1	227485048.0	227499446.0	deletion	11560.6
1	228626930.0	228645847.0	deletion	6956.7
1	228767821.0	228781348.0	deletion	13527.0
1	229365365.0	229378258.0	deletion	8741.4
1	230906429.0	230923761.0	deletion	8772.8
1	231537411.0	231548906.0	deletion	2753.2
1	232125733.0	232136929.0	deletion	5764.4
1	232830004.0	232842596.0	deletion	12592.0
1	233927911.0	233944334.0	deletion	11442.9
1	234106373.0	234114542.0	deletion	5954.7
1	234875546.0	234901277.0	deletion	4315.0
1	235554848.0	235564886.0	deletion	8533.4
1	236213030.0	236226309.0	deletion	13279.0
1	236528371.0	236542972.0	deletion	6775.8
1	236642974.9	236669570.0	deletion	8230.0
1	237687402.0	237717096.0	deletion	5094.8
1	237914203.0	237932071.0	deletion	9360.1
1	241890826.5	241911035.0	deletion	10323.2
1	242314950.0	242322439.0	insertion	30443.6
1	243219752.0	243230182.0	deletion	4836.2
1	244034437.0	244074670.0	deletion	8224.7
1	244160812.0	244175978.0	deletion	8135.3
1	244547351.0	244564653.0	deletion	17302.0
1	244648733.9	244668644.0	deletion	15388.9
1	245051758.0	245070345.0	insertion	830.4
1	246259631.0	246268030.0	deletion	6351.1
1	246398201.0	246416202.0	deletion	9493.4
1	246542210.0	246552556.0	deletion	7593.6
1	247639893.0	247658724.0	deletion	8692.1
1	249131168.0	249143254.0	deletion	12086.0
1	249393042.9	249411281.0	deletion	11502.9
1	249496737.9	249514049.5	deletion	14762.8
1	250116694.0	250133298.0	deletion	9245.5
1	250204220.0	250234783.0	deletion	9422.1
1	251836779.0	251850397.0	deletion	1470.1
1	252154329.0	252161066.0	deletion	4340.3
1	252348080.0	252356535.5	deletion	6554.1
1	252384550.5	252398702.4	deletion	11858.6
1	253224911.0	253256739.0	insertion	7061.1
1	253599666.7	253613330.0	deletion	10165.2
1	253884471.0	253900210.0	deletion	1214.2
1	254470435.0	254489521.0	deletion	11546.5
1	255142832.0	255157360.0	deletion	11806.4
1	255470786.0	255494421.5	deletion	7845.2
1	256510987.0	256521118.0	deletion	8006.4
1	257021257.0	257034679.0	deletion	13422.0
1	257487353.0	257506372.0	deletion	10226.4
1	258241790.0	258254383.0	deletion	12593.0
1	258318792.0	258339607.0	deletion	7889.1
1	258643041.0	258659957.0	deletion	6133.7
1	259131124.0	259144768.9	deletion	13125.9
1	259927521.0	259945124.0	deletion	11487.6
1	260226162.0	260232777.0	deletion	2423.3
1	260483290.0	260500060.0	deletion	7798.3
1	261523623.9	261532666.0	deletion	4590.5
1	262172882.0	262182203.0	deletion	7298.3
1	262312370.0	262319338.0	insertion	590.8
1	262846831.4	262855610.0	deletion	4282.4
1	262971102.0	262980717.9	deletion	8126.5
1	263538640.0	263549484.0	deletion	4550.2
1	264670069.0	264683178.0	deletion	11160.0
1	264827860.0	264838908.9	deletion	8964.0
1	264899134.0	264917623.0	deletion	11603.5
1	266013175.0	266028716.0	deletion	9318.4
1	267595057.0	267607302.0	deletion	12245.0
1	268255629.0	268260144.0	deletion	3210.1
1	268393891.0	268411869.0	deletion	8261.6
1	268468167.0	268482684.0	deletion	2308.1
1	269018228.0	269042108.0	deletion	11599.7
1	269572921.0	269602936.0	deletion	6019.8
1	269757319.0	269772848.0	deletion	8166.1
1	270010596.0	270026473.0	deletion	5301.3
1	270675738.0	270691697.0	deletion	8900.2
1	270865669.9	270878366.0	deletion	11483.4
1	271474876.0	271482051.0	deletion	4443.5
1	271730022.0	271739262.0	deletion	6848.6
1	271804994.0	271823250.5	deletion	11626.7
1	272150142.0	272165767.0	deletion	15625.0
1	273316810.0	273330520.0	deletion	6630.7
1	273425398.0	273440666.0	deletion	8213.6
1	273902954.5	273912221.0	deletion	6536.6
1	274925432.4	274959418.5	deletion	7060.4
1	275030154.5	275046483.0	deletion	5836.6
1	275368966.0	275382025.0	deletion	557.5
1	275578407.0	275586796.0	deletion	5556.9
1	276847224.0	276860665.0	deletion	13441.0
1	278856692.0	278882211.0	deletion	4929.0
1	279536162.0	279543265.0	deletion	4410.2
1	279765790.0	279782877.0	deletion	5583.4
1	280131552.0	280149122.0	deletion	12279.7
1	280256163.0	280287026.0	deletion	1427.3
1	280825183.0	280841672.0	deletion	10148.5
1	281130932.0	281147171.0	deletion	8342.4
1	281412743.0	281428753.0	deletion	11444.9
1	281531469.0	281556322.0	deletion	10648.5
1	281541339.2	281553432.8	deletion	10464.0
1	282149063.0	282161370.0	deletion	12307.0
1	282756312.0	282771538.0	deletion	5279.0
1	283144211.0	283162966.0	deletion	6676.4
1	283536175.0	283557848.0	deletion	9874.5
1	284354328.0	284359033.0	deletion	2291.4
1	284485132.5	284500027.0	deletion	11272.3
1	284575242.0	284594065.0	deletion	9900.6
1	284907182.0	284930780.0	deletion	9548.1
1	285458717.0	285467833.0	deletion	7790.9
1	286402730.0	286412778.0	deletion	2727.1
1	286618915.0	286625650.0	insertion	2861.3
1	286664611.0	286696584.0	deletion	11127.4
1	286804654.0	286817885.0	deletion	2711.2
1	286873986.5	286893676.0	deletion	11646.8
1	287033435.0	287041540.0	deletion	5388.5
1	287999031.0	288012244.0	deletion	4484.2
1	288098748.0	288115962.0	deletion	8721.2
1	288824103.0	288838564.0	deletion	2866.7
1	289460619.5	289481876.0	deletion	13508.0
1	289998334.0	290013178.0	deletion	4999.7
1	291241441.0	291260665.0	deletion	8394.1
1	291669218.9	291683989.0	deletion	11904.6
1	292138701.0	292144511.0	deletion	3442.4
1	292985474.0	293031216.0	deletion	3241.0
1	293435173.0	293468001.0	deletion	13596.7
1	293666099.0	293681461.0	deletion	8940.7
1	294299985.0	294320617.0	deletion	3791.1
1	295366382.0	295397450.0	deletion	11554.0
1	296600834.5	296611083.9	deletion	9230.4
1	297584269.0	297588676.9	deletion	2364.5
1	298048917.0	298066330.0	deletion	17413.0
1	298173723.0	298185470.0	deletion	11747.0
1	298329539.0	298344928.0	deletion	10680.8
1	300383996.0	300394348.0	deletion	1737.2
1	300620772.0	300631096.0	deletion	8314.3
1	300711292.0	300718250.0	insertion	2058.9
1	301322025.5	301334660.0	deletion	12634.5
1	301388407.5	301402505.0	deletion	6852.7
1	302646210.0	302665334.0	deletion	11287.0
1	302862621.0	302895379.0	deletion	8823.8
1	303399352.0	303407631.0	deletion	797.0
1	303677805.5	303680262.0	insertion	43462.8
1	303779617.0	303795342.9	deletion	7049.8
1	304259590.0	304270652.0	deletion	4969.0
1	305337768.8	305351836.5	deletion	12314.9
1	305691826.0	305693861.0	deletion	732.5
1	305747696.0	305759761.0	deletion	1393.5
1	306217722.5	306240661.0	deletion	10914.4
1	306477248.0	306493386.0	deletion	16138.0
2	150863.0	169430.0	deletion	18567.0
2	715182.0	729277.0	deletion	7070.0
2	1231116.0	1235496.0	deletion	1707.5
2	2179313.0	2194212.0	deletion	7791.3
2	2766297.0	2771988.4	deletion	3502.6
2	2977867.0	2986422.0	deletion	5874.5
2	3314559.0	3340104.0	deletion	11871.9
2	4773489.0	4785340.0	deletion	5987.5
2	6515077.0	6529489.0	deletion	14412.0
2	6648735.0	6670385.0	deletion	11536.9
2	8173338.0	8185809.0	deletion	9253.1
2	8409171.0	8426268.0	deletion	7750.6
2	8522525.0	8529998.0	deletion	3873.5
2	9686747.0	9692718.0	insertion	8139.7
2	10735175.0	10759662.0	deletion	8989.7
2	10893995.0	10922486.0	insertion	567.1
2	11089348.0	11108280.0	deletion	10142.3
2	12004364.0	12018922.0	deletion	3847.0
2	12097952.0	12111178.9	deletion	6487.0
2	12349022.0	12367805.5	deletion	9626.3
2	12448436.4	12479151.0	deletion	12718.6
2	12577474.0	12593230.0	deletion	15756.0
2	13144725.0	13158573.0	deletion	13848.0
2	14646791.0	14656299.0	deletion	8052.3
2	15423691.0	15428708.0	insertion	5669.6
2	16036597.0	16057023.0	deletion	9431.2
2	16562663.0	16574927.0	deletion	12264.0
2	17071401.0	17081406.0	deletion	3384.1
2	17170131.5	17184372.9	deletion	4812.1
2	17671865.0	17688536.0	deletion	2634.2
2	18756518.0	18779619.4	deletion	2034.7
2	18873301.0	18890216.5	deletion	9067.3
2	19014278.0	19037572.0	deletion	6962.0
2	19449747.0	19453008.0	deletion	744.4
2	20160649.0	20169432.0	deletion	4195.4
2	21988339.0	21999965.0	deletion	11626.0
2	22211731.0	22227493.0	deletion	15762.0
2	22299891.0	22312232.0	deletion	7706.5
2	22617072.0	22627423.0	deletion	3291.5
2	22682580.0	22702177.0	deletion	10150.3
2	24485474.0	24503061.9	deletion	9307.8
2	25208421.0	25209683.9	insertion	8616.2
2	25342158.0	25355637.0	deletion	5838.1
2	25907176.0	25916624.0	insertion	597.1
2	26806613.0	26814458.0	insertion	2333.2
2	26830525.0	26837868.0	insertion	4387.8
2	26882637.0	26893598.0	deletion	7423.7
2	27452563.0	27465244.9	insertion	639.5
2	27452563.0	27486336.0	insertion	743.2
2	27545232.0	27561979.5	deletion	9308.4
2	27632789.0	27648004.0	deletion	8983.2
2	28239775.0	28249699.0	deletion	7242.0
2	28326486.4	28352704.0	deletion	5672.4
2	28837222.0	28841560.0	deletion	1651.3
2	29007423.9	29017296.0	deletion	8570.7
2	29917418.0	29930573.0	deletion	13155.0
2	30540690.0	30581737.0	deletion	15132.5
2	30733312.5	30744180.5	deletion	8841.1
2	30949824.0	30966292.9	deletion	1260.2
2	31110459.0	31120963.0	deletion	7381.7
2	31498430.0	31514664.0	deletion	16234.0
2	31600745.5	31614317.0	deletion	6764.5
2	31649606.0	31659547.0	deletion	6854.8
2	32943703.0	32959198.0	deletion	5730.5
2	33748518.0	33764878.0	deletion	7864.8
2	33864758.0	33867200.5	insertion	9537.3
2	34973526.0	34988079.0	deletion	14553.0
2	35648823.0	35681223.0	deletion	6330.9
2	35870287.0	35878878.0	deletion	6304.3
2	36044622.0	36055545.0	deletion	8993.1
2	37047821.0	37069366.0	deletion	9596.0
2	37266471.0	37280696.9	deletion	2544.6
2	37989847.0	38011707.0	deletion	9400.0
2	38437425.5	38443142.0	deletion	737.4
2	38992401.8	39001237.0	deletion	6671.8
2	39228292.0	39235815.0	deletion	4383.3
2	39476042.0	39496285.0	deletion	9206.7
2	39779475.9	39791470.0	deletion	7635.6
2	39891620.0	39907749.0	deletion	16129.0
2	40339543.8	40351590.5	deletion	6758.2
2	40513762.9	40528235.0	deletion	6313.7
2	41678163.0	41687380.0	deletion	7274.5
2	42130008.0	42151299.0	deletion	8850.5
2	42363304.0	42378342.0	deletion	8810.6
2	42956845.0	42969314.0	deletion	7057.6
2	43156255.0	43209391.0	insertion	3872.0
2	44072056.0	44073490.9	insertion	9489.8
2	44314613.0	44330585.0	deletion	9032.8
2	44771416.0	44779847.0	deletion	5732.1
2	45071814.0	45087026.0	deletion	8222.1
2	45186250.0	45209389.0	deletion	11425.0
2	45694881.0	45714533.0	deletion	8831.7
2	46964170.0	46970250.0	deletion	3392.9
2	48025349.0	48053726.9	deletion	10848.9
2	48855251.9	48866693.0	deletion	6928.8
2	48938134.9	48948304.0	deletion	4593.3
2	49270280.0	49277950.0	insertion	100973.4
2	49408385.9	49424122.0	deletion	9238.3
2	49552690.0	49600330.0	deletion	10551.3
2	49565686.0	49600330.0	deletion	10487.2
2	50095995.0	50110683.0	deletion	9072.4
2	51236165.0	51255819.0	deletion	8813.8
2	51434335.8	51452257.5	deletion	2879.2
2	52179599.0	52195547.5	deletion	10229.5
2	52590541.0	52601278.0	deletion	793.8
2	52854710.9	52861282.0	deletion	2121.5
2	53674275.0	53686340.0	deletion	5089.1
2	53795940.0	53806211.0	deletion	8735.0
2	54150046.0	54179433.0	deletion	714.6
2	54206619.0	54230266.0	deletion	19143.0
2	54612252.5	54628613.0	deletion	9442.9
2	54791832.0	54805044.0	deletion	6928.9
2	55234973.0	55252918.0	deletion	9088.7
2	55292171.0	55305227.5	deletion	13056.5
2	55379019.9	55395190.0	deletion	11714.7
2	55801258.0	55814644.0	deletion	6288.9
2	55869442.0	55884070.0	deletion	7627.0
2	56258466.0	56267161.0	deletion	3278.5
2	56464713.0	56478784.0	deletion	14071.0
2	57199483.9	57201379.0	insertion	1282.2
2	57566469.0	57592239.9	deletion	7324.7
2	58012215.0	58060706.0	deletion	48491.0
2	58130565.0	58161697.0	deletion	6043.3
2	58393765.0	58399306.0	deletion	4146.1
2	59169153.0	59186433.0	deletion	16344.5
2	59282421.0	59301027.0	deletion	8692.6
2	59426794.5	59432908.0	deletion	4245.1
2	60336489.5	60379004.0	deletion	10657.4
2	60938134.0	60990102.0	deletion	11578.1
2	62000778.0	62011346.9	deletion	8654.6
2	62907657.3	62939375.5	deletion	18376.4
2	63328504.0	63340989.0	deletion	12485.0
2	63744672.0	63758848.0	deletion	3782.1
2	66157967.0	66179226.0	deletion	11191.6
2	66495149.0	66507053.0	deletion	11904.0
2	67329200.0	67367925.0	deletion	4961.3
2	67591633.0	67610770.0	deletion	7468.9
2	68859281.5	68871421.7	deletion	11488.9
2	69193493.9	69203861.0	deletion	5901.2
2	69261713.9	69283827.8	deletion	11418.0
2	69442857.0	69454265.0	deletion	10160.3
2	69823490.0	69844889.0	deletion	2987.1
2	70001884.0	70022087.0	deletion	7361.0
2	70100909.8	70116614.0	deletion	2331.4
2	71140066.9	71147814.0	deletion	2685.8
2	71607253.0	71614699.5	deletion	2883.4
2	72027227.0	72072575.5	deletion	12810.0
2	72231544.5	72269069.0	deletion	15010.9
2	72643251.0	72666121.8	deletion	11601.1
2	74440955.0	74456417.0	deletion	13223.2
2	74933014.0	74954207.0	deletion	21193.0
2	75161037.9	75171218.0	insertion	997.0
2	76034677.0	76055964.0	deletion	9485.6
2	78272393.0	78288171.0	deletion	15778.0
2	78734505.0	78753408.0	deletion	10903.8
2	80357076.0	80361577.0	insertion	1598.7
2	81162265.0	81172348.0	deletion	1408.3
2	82064773.5	82093139.0	deletion	16485.3
2	82560825.0	82577642.0	deletion	10113.3
2	82807286.0	82849176.0	deletion	14239.9
2	82999981.0	83014189.0	deletion	12139.3
2	83243482.0	83254892.0	deletion	2986.6
2	83391801.0	83401742.5	deletion	6426.4
2	84771253.0	84786045.4	deletion	8874.8
2	85066264.0	85091093.0	deletion	14986.2
2	85256939.0	85266126.0	deletion	6002.8
2	85382343.9	85390816.0	deletion	3988.9
2	87443446.0	87462145.0	deletion	2803.4
2	87988339.0	88001590.0	deletion	13251.0
2	89443767.5	89454474.0	deletion	9879.4
2	89594244.0	89605194.0	deletion	8906.0
2	90185236.0	90198160.0	deletion	12924.0
2	90580153.0	90592294.9	deletion	7744.9
2	91022583.0	91058725.0	deletion	10254.3
2	91488267.0	91505843.5	deletion	17576.5
2	91997887.5	91997887.5	insertion	23353.7
2	92580271.9	92590577.0	deletion	5789.1
2	92739386.0	92749404.0	deletion	8763.3
2	93650547.0	93699708.0	deletion	2471.6
2	93669899.0	93699708.0	deletion	2405.8
2	95388543.0	95402716.0	deletion	4481.0
2	96937860.0	96959242.0	deletion	8289.2
2	97117385.0	97127897.7	deletion	3957.0
2	97229534.9	97266953.0	deletion	17345.3
2	97496091.0	97513727.0	deletion	10767.9
2	97579536.8	97590152.9	deletion	8470.2
2	97693681.7	97718645.2	deletion	7358.4
2	99089591.0	99109937.0	deletion	10576.7
2	99208098.0	99257315.0	deletion	7540.6
2	99225589.9	99233645.5	deletion	7427.2
2	99834556.0	99845599.0	deletion	9757.0
2	100240942.0	100268930.0	deletion	9279.8
2	101295612.8	101339631.5	deletion	7401.5
2	101901184.9	101915989.0	deletion	10317.6
2	102149798.0	102203524.0	deletion	13045.7
2	102901836.5	102918373.0	deletion	16536.5
2	103492544.9	103505326.0	deletion	10310.6
2	104881116.9	104898215.0	deletion	9223.5
2	104881117.0	104903244.0	deletion	9451.9
2	105459173.0	105482331.0	deletion	9181.8
2	107355834.0	107373206.0	deletion	9690.5
2	107646961.0	107662398.0	deletion	7369.2
2	108024490.0	108042363.0	deletion	11553.9
2	108886961.0	108906433.5	deletion	5219.1
2	109624766.0	109633194.0	deletion	2422.3
2	109624766.0	109637658.0	deletion	2502.2
2	109717887.0	109728165.0	deletion	6733.9
2	110190720.9	110201104.0	deletion	5863.5
2	112309032.9	112310606.0	insertion	53807.6
2	113384686.0	113401786.0	deletion	8068.6
2	116332328.0	116346602.5	deletion	5972.2
2	117604553.0	117607409.0	insertion	224561.1
2	117955741.0	117967172.0	deletion	594.2
2	119433054.0	119442368.0	deletion	1512.6
2	119521100.0	119553841.0	deletion	10698.2
2	119735243.0	119747416.0	deletion	12173.0
2	120135558.0	120144206.0	deletion	6599.9
2	120272182.0	120282601.0	deletion	8421.7
2	120517320.0	120533439.0	deletion	9732.3
2	121131470.0	121139864.6	deletion	6056.9
2	121205793.9	121235027.0	deletion	12593.1
2	121205794.0	121256850.0	deletion	12831.7
2	122329374.0	122345072.0	deletion	6973.0
2	122520061.0	122564315.5	deletion	3854.5
2	122552764.0	122564315.4	deletion	4040.0
2	122617619.0	122632136.0	deletion	14517.0
2	123328273.0	123343460.0	deletion	15187.0
2	124523251.0	124536486.0	deletion	4345.6
2	124678358.0	124705036.0	deletion	13750.0
2	125335612.0	125347663.0	deletion	6982.4
2	125484465.0	125490640.0	insertion	2048.7
2	125958532.3	125980601.5	deletion	8893.2
2	126146329.0	126162754.0	deletion	8271.7
2	126397482.9	126411454.0	deletion	9956.8
2	126867161.0	126884844.0	deletion	11128.4
2	127478538.0	127485136.0	insertion	30551.2
2	127740898.9	127755097.0	deletion	5004.8
2	127740899.0	127763701.5	deletion	5196.0
2	128117228.5	128122741.0	insertion	4966.6
2	128194735.0	128225300.0	deletion	11583.5
2	128209743.4	128222941.0	deletion	11333.2
2	128485107.0	128523927.0	insertion	1073.2
2	129626286.0	129639312.0	deletion	13026.0
2	130322900.0	130331357.0	deletion	5753.0
2	130610516.9	130631728.8	deletion	15233.6
2	130909729.9	130922482.0	deletion	5718.7
2	130909730.0	130931729.0	deletion	5975.3
2	130980890.0	130993057.0	deletion	9669.4
2	131179521.0	131189085.0	deletion	8925.8
2	132044333.0	132074382.5	deletion	15069.2
2	132336723.0	132363005.0	deletion	8441.3
2	132409927.0	132435650.0	deletion	7164.0
2	133367510.0	133381847.0	deletion	10490.9
2	134398149.0	134410528.5	deletion	8538.0
2	135207831.0	135212443.0	deletion	2665.6
2	136673096.0	136688533.0	deletion	15437.0
2	137357609.0	137372428.0	deletion	8144.1
2	138366047.0	138382313.0	deletion	3661.7
2	139501704.9	139519618.5	deletion	8080.8
2	140556748.0	140598146.5	deletion	1421.3
2	140565532.0	140588477.5	deletion	1483.5
2	141198647.0	141212978.0	deletion	14331.0
2	142592345.9	142604310.5	deletion	8007.2
2	144181352.5	144199174.0	deletion	6459.3
2	144880478.5	144893954.0	deletion	11650.2
2	145136414.0	145148422.0	deletion	9310.3
2	145490911.0	145499007.0	deletion	977.0
2	145549770.2	145554524.0	deletion	3943.9
2	146314809.0	146321821.0	deletion	4541.7
2	146735510.5	146758809.0	deletion	3164.6
2	147635884.5	147662747.5	deletion	26863.0
2	148710073.0	148722242.5	deletion	9317.2
2	148832419.0	148854064.0	deletion	11520.2
2	150063448.8	150084437.0	deletion	9310.4
2	150467471.0	150483377.0	deletion	15906.0
2	151227546.0	151243268.0	deletion	8695.5
2	151666508.0	151687276.0	deletion	1502.4
2	151775223.9	151788561.0	deletion	8325.4
2	152544510.0	152555151.0	deletion	4073.6
2	152809666.1	152818541.0	deletion	7395.0
2	152926265.0	152936092.0	deletion	660.1
2	153469364.0	153493913.0	deletion	7778.5
2	153583371.0	153601876.0	deletion	8232.2
2	153792434.0	153806309.0	deletion	13875.0
2	154900746.0	154919682.0	deletion	8253.6
2	155929397.0	155943196.0	deletion	1839.5
2	156083753.9	156110931.0	deletion	10312.5
2	156220855.0	156238264.0	deletion	8462.4
2	156429503.5	156443068.5	deletion	13565.0
2	157365897.0	157383233.9	deletion	8565.6
2	157763975.5	157776840.9	deletion	10640.9
2	158613782.0	158623587.0	deletion	3931.1
2	158693132.0	158697585.0	deletion	559.4
2	159119058.0	159130347.5	deletion	6203.0
2	159202204.0	159211216.5	deletion	3953.8
2	159503569.0	159513473.0	deletion	1408.2
2	160379769.0	160381978.0	insertion	7689.1
2	160379769.0	160381978.0	insertion	7656.8
2	160654186.0	160675839.0	deletion	21653.0
2	161796304.5	161806762.0	deletion	5961.5
2	162308288.0	162321356.0	deletion	13068.0
2	163337635.0	163341465.0	insertion	769.6
2	163606842.0	163627412.0	deletion	9534.8
2	164702968.0	164708482.0	deletion	3367.5
2	165639331.0	165656037.0	deletion	2295.2
2	166147885.0	166164978.0	deletion	7192.9
2	166216005.0	166253093.0	deletion	15284.5
2	166605378.0	166619606.0	deletion	2539.8
2	167750828.0	167762007.0	deletion	9680.3
2	168157425.0	168233715.0	deletion	6680.9
2	168339209.9	168352040.5	deletion	11881.2
2	168519219.0	168528340.0	deletion	5816.2
2	169177797.9	169185071.0	deletion	2232.1
2	169695954.0	169711318.0	deletion	10922.8
2	170295563.0	170312057.0	deletion	9425.5
2	171019756.0	171037801.0	deletion	11094.7
2	171500627.9	171558962.0	deletion	11246.1
2	172109063.9	172144527.0	deletion	3282.5
2	173008717.0	173034315.9	deletion	4077.1
2	173008717.0	173046103.0	deletion	3898.6
2	173636296.0	173639263.0	insertion	7030.9
2	173977644.0	173991429.0	deletion	6550.6
2	175012220.0	175025043.6	deletion	9580.4
2	175390035.0	175400137.0	deletion	1192.0
2	175490117.0	175514425.0	deletion	8942.4
2	175839580.0	175870759.0	deletion	6625.7
2	175953999.0	175960795.0	deletion	5512.4
2	176743249.0	176749959.0	deletion	4906.9
2	176807044.0	176816747.0	deletion	8043.0
2	176856616.0	176878518.0	deletion	4826.1
2	177040308.0	177057437.0	deletion	7288.3
2	177359446.9	177387665.0	insertion	34851.1
2	177610274.0	177625062.0	deletion	14788.0
2	178307724.0	178317404.0	deletion	7307.3
2	178584442.0	178610890.0	deletion	7786.1
2	178726334.0	178748558.0	deletion	17554.6
2	178845953.0	178858863.0	deletion	2455.0
2	179558644.0	179578295.0	deletion	7358.9
2	179764165.0	179780299.0	deletion	13016.6
2	179852822.0	179861329.0	insertion	1124.6
2	180116492.0	180122103.0	insertion	1328.1
2	180307687.0	180318234.0	deletion	3165.2
2	180525540.0	180541312.0	deletion	4281.6
2	180746275.0	180765261.0	deletion	11858.7
2	180849022.0	180862723.0	deletion	13701.0
2	181834737.0	181849600.0	deletion	7222.9
2	182321469.9	182324664.0	deletion	1810.7
2	184439400.0	184460388.0	deletion	5922.2
2	184645515.5	184673391.0	deletion	8888.7
2	184956715.8	184968419.0	deletion	7159.0
2	185025728.5	185030958.0	deletion	1871.7
2	185739309.1	185749297.0	deletion	5578.6
2	186142494.0	186162911.0	deletion	11413.4
2	186408635.0	186427279.0	deletion	11389.4
2	186479984.0	186492063.0	deletion	4418.0
2	187224832.0	187234180.0	deletion	7156.2
2	187415241.9	187426161.0	deletion	6456.1
2	187781932.0	187790644.0	deletion	2250.3
2	187943910.0	187958316.0	deletion	4883.4
2	188128788.0	188156922.0	deletion	577.3
2	188772444.5	188779943.0	deletion	2223.6
2	189241941.0	189255062.0	deletion	7117.9
2	189398379.0	189410023.0	deletion	9530.5
2	190757135.0	190780886.0	deletion	12104.5
2	190882851.0	190895699.9	deletion	8746.4
2	192267462.0	192276886.0	deletion	4390.7
2	192375357.0	192382868.0	deletion	5289.7
2	192541371.0	192553184.0	deletion	5218.7
2	192709905.0	192726038.9	deletion	7803.2
2	192778692.0	192807546.0	deletion	11945.8
2	193703772.0	193716004.0	deletion	12232.0
2	194083837.0	194132665.0	deletion	15650.5
2	194101024.8	194128049.0	deletion	15317.3
2	194547793.0	194552706.0	deletion	1831.2
2	195757306.0	195775975.0	deletion	8948.6
2	195901210.0	195920123.0	deletion	11329.4
2	196291408.0	196304952.0	deletion	13544.0
2	197116006.5	197132782.9	deletion	9630.2
2	197531498.0	197547447.0	deletion	5388.3
2	197870708.0	197890240.0	deletion	11480.3
2	198335370.0	198351769.0	deletion	11405.6
2	198406393.0	198417211.0	deletion	6930.0
2	198696184.9	198728403.0	deletion	26660.3
2	199709517.0	199718390.0	insertion	692.2
2	200345663.0	200366678.9	deletion	12030.1
2	200584100.0	200590777.0	deletion	4018.1
2	201012384.0	201019918.0	deletion	730.4
2	201652699.9	201668506.0	deletion	9588.2
2	201905142.0	201956081.0	deletion	24895.3
2	202433730.0	202446233.0	deletion	12503.0
2	202472631.9	202487456.0	deletion	10301.1
2	202770758.0	202780145.0	deletion	6605.5
2	202791647.0	202806092.0	deletion	14445.0
2	202859334.0	202878937.0	deletion	8985.0
2	204249299.0	204293397.0	deletion	5990.6
2	205011383.0	205020885.0	deletion	6785.8
2	205688441.0	205702275.0	deletion	5817.3
2	206331353.0	206354500.0	deletion	2930.3
2	206660255.0	206683416.0	deletion	15269.2
2	207078237.5	207093574.0	deletion	2013.2
2	208606837.0	208615571.0	deletion	5906.7
2	208693056.0	208700824.0	insertion	14418.7
2	209624231.0	209630156.0	insertion	3828.1
2	209678413.0	209689599.0	deletion	2316.3
2	209773086.0	209777796.9	insertion	630.6
2	210507043.0	210522885.0	deletion	15842.0
2	211445415.5	211459625.0	deletion	7797.3
2	213316005.0	213330545.0	deletion	5803.4
2	214145679.0	214167110.5	deletion	554.4
2	214325398.0	214346854.0	deletion	11320.4
2	214852188.0	214875364.0	deletion	10710.7
2	214920643.0	214931475.0	deletion	3795.7
2	215231942.0	215264186.0	deletion	8814.2
2	215389397.0	215406614.9	deletion	9541.1
2	216112538.0	216157639.5	deletion	12106.2
2	216575637.0	216589622.0	deletion	4005.0
2	217565843.0	217575885.0	deletion	8128.0
2	218101326.0	218156222.0	deletion	7372.0
2	218245758.0	218269695.0	deletion	521.3
2	218423480.0	218434998.5	deletion	7732.7
2	218423480.0	218444904.0	deletion	7659.9
2	218485011.7	218505708.0	deletion	9499.2
2	218798884.0	218810000.0	deletion	4195.4
2	219383954.0	219387218.0	insertion	8926.6
2	219889289.3	219904834.0	deletion	9435.8
2	220142581.0	220159430.0	deletion	16849.0
2	220434165.0	220449345.0	deletion	11822.7
2	220502096.9	220513118.0	deletion	6566.3
2	220838382.0	220854130.0	deletion	7566.6
2	221528049.0	221536719.0	deletion	3194.3
2	221594260.0	221610011.5	deletion	11752.9
2	221697545.0	221723807.0	deletion	17396.7
2	221772871.0	221782446.0	deletion	7605.5
2	222008048.0	222017003.5	deletion	4217.2
2	222731622.0	222745824.0	deletion	9447.4
2	223128462.0	223135393.0	deletion	4240.1
2	223188667.9	223202462.0	deletion	9294.4
2	223316919.0	223341564.0	insertion	666.6
2	223768761.0	223797866.9	deletion	11282.3
2	225744824.0	225753816.0	insertion	678.6
2	226146897.7	226162649.5	deletion	11181.7
2	226528070.0	226541019.5	deletion	8909.1
2	226648373.0	226671609.0	deletion	8995.4
2	226876555.0	226893223.0	deletion	16668.0
2	227427139.0	227436343.0	deletion	6474.5
2	228048976.0	228062707.0	deletion	9445.5
2	228140536.0	228153950.0	deletion	6444.1
2	228510373.5	228524283.0	deletion	8258.7
2	229178774.0	229201225.0	deletion	9516.2
2	229501947.0	229517038.0	deletion	11873.2
2	229981549.0	229994015.0	deletion	9693.3
2	230782463.0	230798597.0	deletion	16134.0
2	230912434.0	230929883.0	deletion	10235.0
2	232048146.0	232062922.0	deletion	13404.8
2	232380781.0	232403756.0	deletion	10121.8
2	232606065.0	232625072.5	deletion	10121.1
2	232744961.0	232766286.5	deletion	711.3
2	232845862.0	232858696.9	deletion	11394.8
2	233458976.0	233464950.0	deletion	2596.8
2	233500835.0	233510447.0	deletion	6352.4
2	233730526.0	233738080.0	insertion	1225.8
2	233848852.0	233876424.0	insertion	4193.6
2	235144103.0	235164837.0	deletion	12261.3
2	235950009.0	235963094.0	deletion	13085.0
2	236664985.9	236672402.2	deletion	3848.8
2	237141684.0	237162551.0	deletion	17847.0
2	238267132.0	238284180.0	deletion	9089.8
2	238761537.0	238769478.0	deletion	5553.7
2	238954465.0	238963029.0	deletion	3154.1
2	240322358.0	240343681.4	deletion	13881.1
2	240436963.0	240466222.0	deletion	13460.3
2	240644838.0	240658519.0	deletion	11618.3
2	242591149.0	242598687.0	deletion	2035.4
2	242798841.0	242810156.9	deletion	9196.0
2	243222708.0	243238144.0	deletion	8627.3
2	243679032.5	243692066.0	deletion	1355.4
2	244318805.0	244330099.0	deletion	2617.8
2	244729064.0	244740235.0	deletion	9223.2
2	245038090.0	245050316.0	deletion	6691.0
2	245136185.0	245149179.5	deletion	8860.6
2	245889117.0	245902221.0	deletion	7330.1
2	246601492.0	246613397.4	deletion	6618.2
2	246839282.0	246874335.0	deletion	9582.2
3	950908.0	974671.0	deletion	660.2
3	1330372.0	1336172.0	deletion	2759.6
3	3329737.0	3354257.0	deletion	13731.7
3	3374952.0	3384462.0	deletion	6325.3
3	5132648.0	5152013.0	deletion	11896.5
3	5462691.0	5474415.0	deletion	4611.8
3	6153807.0	6177241.0	deletion	8764.2
3	6415031.0	6433754.0	deletion	11816.4
3	7270558.0	7286729.0	deletion	8273.7
3	7955756.0	7972229.0	deletion	16473.0
3	8075730.0	8099011.0	deletion	12421.7
3	8405219.0	8451855.0	insertion	7689.0
3	8691163.0	8704570.0	deletion	13407.0
3	8772101.5	8788916.0	deletion	10885.7
3	9029722.0	9061780.0	deletion	8642.9
3	9229857.0	9244718.0	deletion	8791.2
3	10457829.0	10472834.0	deletion	10215.1
3	10786476.0	10792081.0	deletion	539.1
3	11454921.9	11465984.0	deletion	2442.6
3	14111925.0	14124110.0	deletion	12185.0
3	14316513.0	14350144.0	deletion	13298.8
3	15136924.0	15158076.0	deletion	12617.7
3	15346147.0	15403819.0	deletion	42544.3
3	15961243.0	15976514.9	deletion	5412.5
3	16125446.9	16143392.5	deletion	8074.2
3	16212948.0	16222874.0	insertion	926.7
3	16570317.5	16584254.0	deletion	6801.9
3	16951379.0	16956687.0	insertion	29865.0
3	17063422.0	17086323.0	deletion	6450.4
3	17432763.5	17444602.0	deletion	6877.2
3	18175410.0	18191699.0	deletion	12233.7
3	18245310.0	18257074.5	deletion	10020.8
3	18318192.0	18333812.0	deletion	8499.7
3	18409890.0	18420240.9	deletion	8769.1
3	18481162.0	18493991.0	deletion	12829.0
3	19386281.0	19399478.0	deletion	13197.0
3	20200985.0	20210704.0	deletion	8210.9
3	20445353.0	20459885.0	deletion	6820.2
3	20663376.0	20710119.0	deletion	36450.0
3	21229366.0	21246754.0	deletion	1409.5
3	21410504.9	21429625.0	deletion	12071.5
3	21479530.0	21495607.0	deletion	12298.9
3	21479530.0	21507535.0	deletion	12358.5
3	21566839.0	21575892.5	deletion	5468.2
3	22656723.0	22671000.0	deletion	14277.0
3	23030665.2	23041606.9	deletion	8483.8
3	23569580.0	23600620.0	deletion	800.1
3	24225999.0	24238365.0	deletion	4961.2
3	25133221.0	25145238.0	deletion	4829.2
3	25441216.0	25447304.0	deletion	3196.5
3	25665337.0	25694384.5	deletion	3830.9
3	26419161.0	26436448.0	deletion	1625.5
3	26786838.0	26805139.0	deletion	9413.5
3	27279015.5	27297486.5	deletion	8865.9
3	27619476.0	27634639.9	deletion	5390.2
3	28137710.5	28151190.0	deletion	5737.7
3	28522107.0	28545122.0	deletion	9286.4
3	28985342.0	29026685.0	deletion	10219.2
3	30500317.0	30526010.0	deletion	9091.7
3	30841822.0	30860972.0	deletion	7007.0
3	30945698.0	30960057.0	deletion	14359.0
3	31047665.0	31060843.5	deletion	11179.3
3	32175848.0	32182442.0	insertion	2178.6
3	33404231.5	33432680.0	deletion	11312.0
3	34084994.0	34092450.0	deletion	4116.1
3	35750957.0	35763510.0	deletion	12553.0
3	35896583.0	35911182.0	deletion	7436.8
3	35983780.0	36007486.0	deletion	11421.0
3	36998966.0	37012201.0	deletion	10822.1
3	37306525.0	37321460.0	deletion	8929.1
3	37560668.0	37570168.0	deletion	4213.6
3	39232952.0	39241693.0	deletion	7418.7
3	39456240.9	39489955.0	deletion	4784.0
3	39722857.0	39737124.5	deletion	14267.5
3	39788555.0	39808834.0	deletion	10852.8
3	40499452.0	40512076.0	deletion	5129.3
3	41251426.4	41265294.0	deletion	10285.5
3	41721847.9	41741937.0	deletion	12089.7
3	41840965.9	41855130.0	deletion	9675.1
3	41889444.3	41915149.2	deletion	13912.5
3	41987904.0	42001828.0	deletion	13924.0
3	43301350.2	43319161.0	deletion	11791.9
3	43826620.0	43884902.0	deletion	12540.3
3	43860997.0	43884902.0	deletion	12057.5
3	44887370.0	44911139.0	deletion	934.8
3	45064075.0	45078231.0	deletion	14156.0
3	45698177.0	45711708.0	deletion	8872.2
3	46115511.0	46128407.0	deletion	9026.5
3	46171660.0	46205283.0	deletion	4158.6
3	46448104.0	46461215.0	deletion	11586.0
3	46704220.0	46736572.5	deletion	12061.4
3	46721665.0	46736572.5	deletion	11984.4
3	47266619.0	47293354.0	deletion	8054.5
3	47712663.0	47725273.0	deletion	12610.0
3	48004064.0	48010339.5	deletion	4667.3
3	48055597.0	48067478.0	deletion	9853.1
3	48481205.0	48509241.0	deletion	15382.1
3	48487035.0	48503238.5	deletion	15332.2
3	48548368.5	48564615.9	deletion	11646.3
3	48722600.0	48737579.0	deletion	8037.6
3	49013869.0	49027247.5	deletion	10609.4
3	50173182.5	50186868.0	deletion	13685.5
3	50425399.5	50442496.0	deletion	8361.6
3	51234406.0	51254573.0	deletion	17022.5
3	52088964.0	52108648.0	deletion	9261.7
3	52180182.0	52185104.0	deletion	2226.9
3	52383606.0	52399241.0	deletion	15635.0
3	52670611.0	52682840.0	deletion	12229.0
3	52792414.0	52808406.0	insertion	111026.1
3	52919114.0	52929544.0	deletion	8397.3
3	53163201.5	53189528.0	deletion	26326.5
3	54650713.0	54673502.4	deletion	9793.7
3	54993826.9	55009245.0	deletion	10892.7
3	56665432.0	56682081.0	deletion	11306.5
3	57663023.0	57693526.0	deletion	5520.9
3	58010924.0	58025581.0	deletion	14657.0
3	58435653.7	58461487.0	deletion	11161.2
3	59632353.0	59648287.0	deletion	13980.7
3	60048491.5	60065556.0	deletion	11566.2
3	60169945.0	60177909.5	deletion	6507.9
3	60471259.0	60482112.9	deletion	9178.6
3	61102205.9	61123616.0	deletion	10815.9
3	61702723.0	61720706.5	deletion	9446.3
3	62828200.0	62856799.0	deletion	4792.9
3	62843295.1	62852393.0	deletion	4570.9
3	62876996.5	62892777.0	deletion	15780.5
3	62919230.0	62975869.0	deletion	10650.9
3	63030877.7	63049119.0	deletion	9837.9
3	63884728.0	63900977.0	deletion	16249.0
3	64691785.0	64705921.0	deletion	14136.0
3	64977058.0	64989921.9	deletion	11604.0
3	66171600.0	66181648.5	deletion	1667.8
3	66503572.0	66524751.0	deletion	21179.0
3	66776808.0	66802482.0	deletion	10869.2
3	66866482.0	66878771.0	deletion	5641.8
3	67010846.0	67021974.5	deletion	11128.5
3	68256495.5	68271294.5	deletion	14799.0
3	68421426.0	68453452.0	deletion	3086.3
3	68440427.4	68449852.0	deletion	2900.6
3	68749891.0	68767864.0	deletion	4743.3
3	69262577.0	69274994.0	deletion	12417.0
3	69386288.0	69400007.0	deletion	11583.1
3	70327770.8	70361685.5	deletion	20540.8
3	70517234.0	70526067.0	deletion	1222.9
3	71754944.0	71762939.0	deletion	6035.1
3	75052071.0	75093038.0	deletion	8528.3
3	75078933.5	75088079.2	deletion	8549.5
3	75424433.0	75449783.0	deletion	18149.5
3	77475046.5	77486827.0	deletion	1202.4
3	78344263.0	78353338.0	insertion	4649.8
3	78724874.9	78738909.0	deletion	9550.9
3	79929330.0	79964274.0	deletion	1705.2
3	81191440.0	81205788.9	deletion	6280.8
3	81496292.5	81519180.0	deletion	4981.9
3	81507994.9	81517336.0	deletion	4814.2
3	81548689.0	81567494.0	insertion	93780.2
3	81986786.5	82002453.0	deletion	10924.8
3	82498385.0	82504999.9	deletion	4305.5
3	82892907.5	82907538.0	deletion	7761.9
3	84062324.9	84073818.5	deletion	9126.2
3	84440821.0	84456028.0	deletion	13203.1
3	85726607.0	85739767.9	deletion	3185.7
3	85907167.5	85920706.0	deletion	13538.5
3	86320801.0	86343974.5	deletion	9766.6
3	86325437.0	86336296.9	deletion	10002.5
3	86713556.0	86726182.0	insertion	12631.9
3	87068490.9	87076763.0	deletion	2466.5
3	87068491.0	87106069.0	deletion	2755.1
3	87715040.7	87723694.5	deletion	8084.7
3	88479011.0	88491338.0	deletion	12327.0
3	88565467.5	88589187.5	insertion	28314.9
3	88761711.0	88776035.5	deletion	10736.8
3	89758834.0	89774611.0	deletion	8414.5
3	92008130.0	92022652.0	deletion	6729.4
3	93169360.0	93186297.0	deletion	16937.0
3	93787119.9	93804718.0	deletion	10083.7
3	94414242.0	94436637.0	deletion	16401.5
3	95410663.5	95426487.0	deletion	7347.7
3	95675014.0	95685729.0	deletion	8619.0
3	96415922.2	96426743.5	deletion	9816.6
3	96870624.0	96887079.0	deletion	16455.0
3	98580377.0	98595362.8	deletion	7230.4
3	98923051.0	98931281.0	deletion	3867.7
3	98923051.0	98948027.0	deletion	3932.9
3	99807010.0	99822277.0	deletion	5125.7
3	100235950.0	100278251.0	deletion	9793.7
3	100541291.0	100547568.0	deletion	4630.4
3	101106259.0	101117386.0	deletion	8851.7
3	102119672.0	102147281.5	deletion	11167.7
3	102463020.0	102484056.0	deletion	11488.7
3	102566410.0	102578929.0	deletion	12519.0
3	102864074.9	102875796.0	deletion	7203.4
3	103101377.0	103125055.0	deletion	1960.1
3	103724771.0	103738093.0	deletion	13322.0
3	104474715.5	104494891.0	deletion	10559.6
3	106526894.9	106539483.0	deletion	5828.2
3	106657188.0	106690092.2	deletion	14484.3
3	107194686.0	107211434.0	deletion	9939.0
3	108725739.0	108739271.5	deletion	3095.6
3	109514140.0	109532397.0	deletion	3585.9
3	112073962.0	112089182.0	deletion	8318.4
3	112170376.9	112180213.0	deletion	5367.6
3	112480851.0	112496779.0	deletion	8373.6
3	112759258.0	112775812.0	deletion	9704.9
3	112802813.0	112828477.0	deletion	11796.3
3	113810670.0	113828657.5	deletion	7991.0
3	114065499.0	114089943.0	deletion	2354.0
3	114459803.0	114477905.0	deletion	6707.5
3	114740547.0	114754446.0	deletion	13899.0
3	114834636.5	114848126.5	deletion	11520.5
3	115513678.9	115522578.0	deletion	3368.2
3	116281570.0	116294702.0	deletion	8082.1
3	117401516.0	117417840.0	deletion	16324.0
3	118043332.0	118060826.5	deletion	3149.7
3	118495918.0	118510937.0	deletion	4806.3
3	118555599.0	118577730.0	deletion	11631.4
3	118854821.0	118872923.0	deletion	6277.1
3	119314943.5	119328534.4	deletion	11255.3
3	119540092.9	119554107.0	deletion	3659.1
3	119707306.0	119738953.0	deletion	31647.0
3	120087366.0	120109333.4	deletion	15939.7
3	120087366.0	120129048.0	deletion	15702.2
3	120568629.0	120581398.5	deletion	5981.7
3	120997476.0	121012186.0	insertion	4861.5
3	121382661.5	121415536.0	deletion	10224.7
3	122591735.0	122649537.0	deletion	20606.6
3	122607199.0	122630091.9	deletion	20793.3
3	123200598.0	123213427.5	deletion	4972.1
3	124094345.0	124097304.0	deletion	616.6
3	124703549.0	124713349.0	deletion	3846.3
3	124821688.0	124842574.0	deletion	18678.3
3	125277322.0	125296329.0	deletion	11157.1
3	127701386.0	127707799.0	deletion	3976.0
3	128444487.0	128479990.0	deletion	14202.9
3	128460760.0	128476765.8	deletion	14571.2
3	130053978.8	130105840.0	deletion	28320.8
3	130053979.0	130116939.0	deletion	28630.2
3	130584816.0	130600380.8	deletion	3280.4
3	130864460.0	130872764.0	deletion	2768.8
3	130962364.0	130988016.5	deletion	11753.7
3	131135056.0	131145170.0	deletion	7755.5
3	131455962.0	131465221.0	deletion	7700.5
3	131977981.0	132018909.9	deletion	2098.2
3	132689959.9	132720614.5	deletion	13131.7
3	132689960.0	132734022.5	deletion	13274.0
3	132829299.0	132846551.5	deletion	5672.5
3	132829299.0	132865579.0	deletion	5622.5
3	133422627.0	133447860.0	deletion	4959.0
3	134156176.0	134170175.9	deletion	7078.9
3	134727737.0	134744418.0	deletion	13358.5
3	135464515.0	135487223.0	insertion	3141.5
3	136069488.0	136078911.0	deletion	7911.9
3	136423939.0	136435190.0	deletion	5259.2
3	136639172.0	136655181.9	deletion	13612.3
3	136857811.0	136870854.0	deletion	10583.2
3	136906108.0	136917518.0	insertion	7511.0
3	136995205.0	136999844.0	insertion	23285.5
3	137915090.0	137935210.0	deletion	13964.4
3	138001021.0	138020214.0	deletion	8243.2
3	138827678.0	138847546.0	deletion	4882.8
3	139990776.0	140011161.0	deletion	11932.6
3	140301992.5	140312432.5	deletion	8971.0
3	140384383.0	140400841.0	deletion	8452.1
3	140462089.5	140480229.0	deletion	3521.7
3	140810371.0	140820357.9	deletion	2998.4
3	141556224.0	141581025.0	deletion	21812.5
3	141758644.0	141772041.0	deletion	13397.0
3	143271639.0	143286804.0	deletion	6334.1
3	143416632.0	143427835.0	deletion	5288.0
3	143638181.0	143644241.7	deletion	3253.1
3	144625628.0	144665839.5	deletion	5280.8
3	145990573.0	146004104.0	deletion	6559.4
3	146515433.0	146526315.0	deletion	9412.6
3	144625628.0	144635386.0	inversion_paired	30781.0
3	144657455.0	144665121.0	inversion_paired	30781.0
3	147087576.0	147100936.0	deletion	13360.0
3	147994847.0	148058516.0	deletion	18430.3
3	148478701.0	148491090.0	deletion	12389.0
3	149897626.0	149921787.0	deletion	4831.9
3	151218045.5	151228159.9	deletion	6542.8
3	152657365.5	152663932.5	deletion	3837.5
3	152753876.0	152767045.0	deletion	10819.5
3	153609656.0	153631410.0	deletion	9696.8
3	154141056.0	154157265.0	deletion	6661.8
3	154474609.0	154494672.0	deletion	9223.2
3	154538457.0	154569297.0	insertion	22057.1
3	154667211.5	154681571.0	deletion	10875.7
3	154934601.0	154946905.0	deletion	1248.3
3	155185644.0	155199509.0	deletion	5891.7
3	155338952.0	155348596.0	deletion	1076.3
3	156640281.5	156651710.0	deletion	7445.4
3	156785668.0	156799748.0	insertion	4686.4
3	156928122.0	156976936.0	deletion	9806.8
3	156936012.2	156947672.2	deletion	9758.9
3	157265072.0	157276543.0	deletion	11471.0
3	158433652.0	158445878.0	deletion	12226.0
3	159049465.0	159066158.0	deletion	4905.1
3	159428761.0	159457512.0	deletion	4737.6
3	161129872.0	161136815.0	insertion	46870.9
3	161836413.5	161849569.0	deletion	13155.5
3	161890833.0	161898073.0	deletion	4145.3
3	162075760.0	162102310.0	deletion	26550.0
3	162169670.0	162184547.0	deletion	14877.0
3	162623750.0	162651581.0	deletion	6730.5
3	163313318.0	163317880.0	deletion	2606.9
3	163408179.9	163422828.0	deletion	6504.6
3	164065200.5	164078114.5	deletion	12914.0
3	164210944.0	164220317.0	deletion	2596.2
3	164363244.0	164377489.0	deletion	9446.7
3	164405998.9	164423981.0	deletion	11859.8
3	164989243.0	165014338.0	deletion	9300.7
3	165483710.0	165492302.3	deletion	6861.6
3	165793831.0	165811876.0	deletion	11277.3
3	166912358.9	166925224.0	deletion	8419.8
3	167922565.0	167939672.0	deletion	2130.3
3	171989033.0	172008989.0	deletion	3401.4
3	172183564.9	172195677.0	deletion	4591.7
3	172416563.0	172427261.0	deletion	1299.4
3	172511784.0	172515050.9	deletion	1155.9
3	172801983.0	172840498.0	deletion	4061.1
3	172818096.0	172831697.9	deletion	4198.5
3	173912136.0	173937782.9	deletion	2158.6
3	174343521.0	174365383.0	deletion	6510.1
3	175242924.0	175252352.9	deletion	7101.2
3	175520867.0	175533721.5	deletion	9380.2
3	176056012.0	176069991.0	deletion	3459.9
3	176539232.0	176555682.4	deletion	7930.4
3	177844277.0	177898804.5	deletion	22779.8
3	178001270.0	178013524.0	deletion	10454.6
3	178392163.9	178407333.0	deletion	3503.8
3	179075531.9	179094422.0	deletion	13790.5
3	179522129.0	179553669.0	deletion	12714.4
3	179961533.9	179967380.5	deletion	1449.5
3	180824505.0	180841933.0	deletion	10419.9
3	181181232.0	181192673.0	deletion	11441.0
3	181657271.0	181665234.0	deletion	6019.2
3	182388960.0	182418819.5	deletion	5648.8
3	182394159.2	182401767.0	deletion	4966.3
3	182610251.8	182621792.0	deletion	10913.5
3	182678506.0	182692833.0	deletion	14327.0
3	183523279.0	183556759.0	deletion	10352.4
3	183759698.0	183778356.0	deletion	12742.3
3	184007337.9	184025830.0	deletion	14046.8
3	184935973.0	184956146.0	deletion	14274.4
3	185030738.0	185054440.5	deletion	3943.0
3	185208870.0	185220195.9	deletion	4340.3
3	185578418.0	185593990.0	deletion	6015.0
3	185578418.0	185633967.0	deletion	6041.3
3	186154019.0	186164532.0	deletion	2896.7
3	186219283.0	186260588.0	deletion	9147.5
3	186244930.5	186260588.0	deletion	8571.3
3	186317030.0	186342558.0	deletion	8200.1
3	186520482.0	186537511.0	deletion	10989.6
3	187154599.0	187172629.9	deletion	10663.4
3	187676095.0	187694255.0	deletion	3109.9
3	188116488.5	188123519.0	deletion	2676.9
3	188260934.0	188271676.0	deletion	1166.3
3	189271016.5	189294590.5	deletion	13926.1
3	189893181.2	189916036.8	deletion	13242.2
3	190665200.0	190688709.0	deletion	13604.5
3	191127495.0	191143545.0	deletion	7636.9
3	192307257.0	192320632.0	deletion	2001.0
3	192810459.7	192821082.0	deletion	5040.8
3	193603054.5	193608499.0	deletion	2701.3
3	194082847.0	194103490.5	deletion	9919.1
3	194539673.0	194553745.0	deletion	12817.4
3	194727451.0	194740824.0	deletion	10721.8
3	195040336.0	195066683.0	deletion	4116.0
3	195216698.0	195227948.0	deletion	4567.0
3	195470517.0	195484297.0	deletion	9994.0
3	196117882.0	196137176.0	deletion	3724.7
3	196230835.0	196238496.9	deletion	1295.2
3	197055039.0	197069742.0	deletion	8307.5
3	197372120.0	197397549.0	deletion	10874.7
3	197963928.0	197979048.0	deletion	5351.7
3	198030606.9	198042625.0	deletion	2718.7
3	198203673.0	198217063.0	deletion	6121.3
3	198405352.0	198432831.0	deletion	17152.4
3	198585580.0	198601279.0	deletion	4267.3
3	199370873.0	199389018.0	deletion	984.3
3	199524752.0	199542053.9	deletion	11180.8
3	200027567.0	200044138.0	deletion	14500.3
3	200348804.0	200407245.5	deletion	39686.1
3	200744447.0	200753951.0	deletion	8026.4
3	201219311.0	201230332.0	deletion	9017.0
3	201346341.0	201356621.0	deletion	8790.9
3	201409360.0	201434288.0	deletion	4533.7
3	201689488.0	201727705.5	deletion	8737.6
3	201875169.0	201884655.0	deletion	2363.2
3	201994618.0	202033055.0	deletion	4658.6
3	203502681.0	203517659.0	deletion	8560.4
3	204794688.0	204809483.0	deletion	12756.1
3	205441361.0	205450643.0	deletion	1355.8
3	205747972.0	205768228.4	deletion	18243.8
3	206501932.0	206509834.9	deletion	7220.6
3	207407449.0	207423843.0	deletion	10427.6
3	207612313.0	207629801.0	deletion	9790.4
3	208203145.0	208209419.0	deletion	1053.6
3	209642063.8	209652706.5	deletion	9008.7
3	210759487.0	210774632.0	deletion	10723.3
3	211710642.0	211736466.0	deletion	9726.8
3	211890852.0	211909954.0	deletion	1575.7
3	212336391.9	212345480.0	deletion	4580.6
3	213884452.0	213896090.0	deletion	6097.1
3	214204422.0	214216384.0	deletion	6947.4
3	214308335.0	214316004.0	deletion	835.2
3	214679183.0	214685997.0	deletion	5533.0
3	214775401.0	214799455.0	insertion	6845.4
3	214901786.0	214931043.9	deletion	23923.1
3	215055791.0	215067844.0	deletion	5967.8
3	215133318.0	215142159.9	deletion	2712.4
3	215533632.0	215541535.0	deletion	5660.9
3	216505747.0	216538689.0	deletion	14279.3
3	216619291.0	216633788.0	deletion	12527.9
3	217369190.0	217395243.0	deletion	15807.3
3	217833785.0	217843954.0	deletion	1682.0
3	218148629.0	218169671.0	deletion	11439.9
3	218286832.0	218318680.0	deletion	4408.2
3	219580856.0	219598453.0	deletion	14392.1
3	219617418.8	219633938.5	deletion	5183.1
3	220475008.0	220482590.0	deletion	5717.0
3	220668129.0	220682392.0	deletion	11533.3
3	222194785.0	222219609.0	deletion	5851.1
3	222755453.0	222768278.0	deletion	12825.0
3	222851569.5	222889429.0	deletion	9820.0
3	223009989.9	223020573.0	deletion	3375.5
3	223109366.0	223122323.9	deletion	11466.3
3	224239626.0	224253342.0	deletion	11148.9
3	224471563.0	224481806.9	deletion	7328.2
3	224646460.0	224664466.0	deletion	7034.9
3	225205444.0	225217447.0	deletion	12003.0
3	226066243.0	226087812.0	deletion	13764.2
3	226296009.0	226309814.0	deletion	1098.2
3	226435663.0	226452502.0	deletion	8974.0
3	226733463.0	226747552.0	deletion	11959.4
3	227242716.8	227261537.0	deletion	3788.4
3	227507459.0	227529931.0	deletion	7109.9
3	227615786.0	227629000.4	deletion	6345.9
3	228273043.0	228304180.8	deletion	13317.0
3	228798206.9	228816787.0	deletion	10063.6
3	229065697.0	229078380.0	deletion	9594.9
3	229164198.0	229178308.0	deletion	5521.3
3	229630715.0	229658987.0	deletion	12123.7
3	230792407.0	230843823.0	deletion	37051.5
3	231170369.0	231195065.0	deletion	11972.4
3	232045925.0	232064235.9	deletion	8847.2
3	232790481.8	232822394.5	deletion	15837.9
3	233806964.0	233818843.0	deletion	5210.4
3	233932781.0	233951789.9	deletion	4739.2
3	234302580.0	234326177.0	deletion	10966.1
3	235633508.0	235645279.0	deletion	8185.3
3	235759486.0	235773289.0	deletion	9545.9
3	236400891.0	236413129.0	deletion	9742.8
3	236616208.0	236624404.0	deletion	5501.5
3	236882777.0	236906088.0	deletion	13321.5
3	237917893.0	237931740.0	deletion	13847.0
3	238768513.0	238781706.0	deletion	7070.2
3	239154846.9	239167516.0	deletion	8157.0
3	239736568.0	239748052.0	deletion	1663.4
3	239846843.0	239858819.9	deletion	8110.1
3	240181509.0	240196993.0	deletion	5634.5
3	240426054.0	240439343.0	deletion	3201.0
4	84839.0	138488.0	deletion	1127.8
4	455501.0	468293.0	deletion	12792.0
4	1162474.0	1189425.0	deletion	26951.0
4	1491489.0	1500039.0	deletion	5611.3
4	2137574.0	2157143.0	deletion	10943.6
4	2660150.0	2671812.0	deletion	7723.1
4	3419083.0	3432170.0	deletion	6881.4
4	4220395.0	4244550.0	deletion	3558.8
4	4702975.0	4718118.0	deletion	15143.0
4	5702777.0	5714061.0	deletion	8236.6
4	9209840.0	9231250.0	insertion	121461.8
4	9215688.0	9231250.0	insertion	4088.8
4	9472048.0	9501761.0	insertion	4967.3
4	9496431.0	9497259.9	insertion	4784.2
4	9758753.9	9773661.0	deletion	10944.0
4	10221815.0	10230379.0	deletion	3305.0
4	10894615.5	10909555.5	deletion	14940.0
4	11986763.9	12006204.0	deletion	6970.4
4	13204277.0	13212409.0	deletion	5305.6
4	13630646.0	13648298.0	deletion	9381.4
4	13793925.0	13829567.0	deletion	15887.0
4	13922630.9	13966831.0	deletion	7681.6
4	14293536.0	14302092.0	deletion	6860.4
4	14358364.0	14381610.0	insertion	2959.6
4	15101670.0	15127911.0	deletion	13353.9
4	15693126.5	15720417.5	deletion	10495.1
4	16077671.0	16085441.5	deletion	3937.0
4	18449164.0	18462272.0	deletion	13108.0
4	18600396.0	18609975.0	deletion	4156.0
4	18859614.0	18869986.0	deletion	7369.3
4	19286709.0	19295664.0	deletion	6591.4
4	20145372.9	20192848.5	deletion	3767.9
4	20586419.9	20597095.0	deletion	9225.9
4	22594333.0	22604221.0	deletion	5872.7
4	22862401.0	22876240.0	deletion	11261.5
4	23202729.0	23217353.0	deletion	14624.0
4	23364982.0	23375627.5	deletion	8447.0
4	23624845.9	23653320.0	deletion	10816.5
4	25642614.0	25656717.9	deletion	4959.4
4	25908952.9	25924107.0	deletion	3750.9
4	26214106.0	26232286.0	deletion	11271.2
4	26367854.5	26381215.5	deletion	3978.3
4	27375683.0	27389586.0	deletion	13903.0
4	27759719.0	27791174.0	deletion	6055.1
4	29363821.0	29389460.0	deletion	1130.0
4	31334907.0	31339477.0	deletion	2222.7
4	32080960.0	32095373.0	deletion	10558.2
4	32307698.0	32312504.0	deletion	2890.9
4	32342071.0	32344428.0	insertion	6113.3
4	32647041.0	32669868.0	deletion	9371.4
4	33168023.0	33207899.0	deletion	37880.1
4	33977408.0	33989388.0	deletion	3648.8
4	34427203.8	34448552.4	deletion	10430.4
4	34782529.0	34787616.0	deletion	2386.2
4	35098252.0	35113562.0	deletion	6989.0
4	36380167.0	36394127.0	deletion	11609.4
4	36785762.0	36802938.0	deletion	17176.0
4	37181679.0	37192480.0	deletion	10801.0
4	38026591.9	38037673.0	deletion	6562.2
4	38312745.0	38326095.0	deletion	4946.9
4	38400638.5	38421881.0	deletion	9758.1
4	38771644.0	38783893.0	deletion	12249.0
4	39052102.0	39063828.0	deletion	4857.6
4	39231868.0	39253163.0	deletion	14967.9
4	39437351.0	39451591.0	deletion	8907.2
4	39629154.5	39638169.0	deletion	7413.1
4	39867801.0	39883483.0	deletion	8699.1
4	40128705.0	40140934.0	deletion	4571.3
4	40860947.5	40869903.0	deletion	6665.0
4	41447529.0	41455439.0	deletion	5252.7
4	41918504.0	41929438.0	deletion	2200.5
4	42388202.0	42400424.0	deletion	4621.0
4	42523417.0	42530770.0	deletion	4982.0
4	42750034.5	42770130.0	deletion	1574.3
4	43750617.0	43765286.0	deletion	9955.4
4	44139123.0	44151161.0	deletion	10253.9
4	45250113.0	45277992.0	deletion	2080.9
4	46230785.0	46236337.0	deletion	3186.1
4	46724898.0	46754771.0	deletion	4959.6
4	47193625.0	47208018.0	deletion	9192.5
4	47321037.0	47338707.0	deletion	7940.9
4	47619855.2	47638979.9	deletion	8584.5
4	47745226.0	47755520.9	deletion	8824.4
4	49500383.0	49525241.0	deletion	13381.2
4	49665102.0	49682586.0	deletion	9479.3
4	49857605.5	49869380.0	deletion	3289.3
4	50463758.0	50486544.0	deletion	12289.1
4	51690278.0	51705807.0	deletion	5600.2
4	52257346.0	52312030.0	insertion	2191.7
4	52301337.0	52303259.9	insertion	1938.3
4	53500054.4	53506652.0	deletion	4728.5
4	53629256.0	53641728.0	deletion	8532.8
4	56024395.0	56053229.0	deletion	3694.6
4	56041312.9	56053229.0	deletion	3512.1
4	56956605.0	56977490.0	deletion	3632.5
4	59875940.0	59889851.0	insertion	23892.2
4	59875940.0	59902043.5	insertion	23954.4
4	59998875.0	60044906.0	deletion	12246.8
4	60230848.9	60245219.5	deletion	10922.8
4	60386661.0	60397833.0	deletion	4214.9
4	60496641.9	60514799.0	deletion	7314.8
4	60865390.0	60897937.0	deletion	8964.9
4	61482443.0	61502227.0	deletion	8097.3
4	61575315.0	61590287.5	deletion	6574.9
4	62922547.0	62936741.3	deletion	7313.0
4	63322828.0	63364822.0	deletion	6075.9
4	63333032.9	63349735.0	deletion	5878.1
4	63760053.0	63772791.0	deletion	10290.6
4	65064943.0	65103612.0	insertion	1935.2
4	65652203.0	65679689.0	deletion	6825.8
4	66377609.5	66390428.0	deletion	8976.2
4	66456577.0	66466718.0	insertion	3760.3
4	67905241.0	67916594.0	deletion	3200.5
4	69392438.0	69408783.0	deletion	6168.0
4	69505341.0	69519374.5	deletion	5861.6
4	69624652.0	69642569.0	deletion	8755.4
4	69727367.5	69734798.0	deletion	2978.6
4	70585092.0	70599229.0	deletion	14137.0
4	70814094.0	70836793.0	deletion	11678.2
4	71806054.4	71816842.0	deletion	9130.4
4	72487094.0	72518804.0	deletion	7415.2
4	72823002.0	72849633.0	deletion	11226.0
4	73165223.0	73207451.5	insertion	14354.4
4	74376660.0	74391280.0	deletion	10607.2
4	74484095.0	74499155.0	deletion	15060.0
4	75292021.0	75307346.0	deletion	4626.3
4	76363223.0	76365915.0	insertion	2119.1
4	76534573.9	76548575.5	deletion	12184.0
4	76951518.0	76966537.3	deletion	11773.1
4	78236443.0	78253401.0	deletion	7114.6
4	79320722.0	79337686.0	deletion	10757.7
4	79448653.0	79453482.0	deletion	1593.6
4	79554654.0	79588935.9	deletion	12134.3
4	81502873.0	81529469.5	deletion	13872.3
4	81588022.0	81604067.0	deletion	8223.3
4	82924027.4	82930133.0	deletion	1631.3
4	83276788.0	83298573.0	deletion	11537.3
4	84092080.0	84108808.0	deletion	7360.8
4	84530365.0	84546160.0	deletion	9098.7
4	84883389.0	84893050.0	deletion	5267.6
4	84917162.0	84931403.0	deletion	11139.3
4	84947699.0	84969541.0	insertion	3894.8
4	84962368.4	84963667.0	insertion	4058.4
4	86834941.5	86842029.0	deletion	6182.7
4	87368291.0	87380448.0	deletion	12157.0
4	87455888.0	87469721.0	deletion	6799.5
4	87866185.0	87892553.0	deletion	4792.3
4	88429054.0	88442090.0	deletion	10676.8
4	89545483.3	89557956.0	deletion	10062.4
4	90331279.0	90350577.0	deletion	4260.8
4	90574954.5	90599857.5	deletion	11639.6
4	90649447.0	90672777.0	deletion	6200.2
4	90657949.8	90670468.5	deletion	5762.8
4	91743101.0	91756379.0	deletion	13278.0
4	92199716.5	92218018.5	deletion	8617.1
4	92482259.2	92495278.0	deletion	11509.8
4	93226201.0	93239139.9	deletion	9920.0
4	93356509.6	93364870.0	deletion	3893.0
4	93510083.0	93522042.0	deletion	9916.2
4	93812098.0	93824797.0	deletion	1986.2
4	94627670.0	94640637.0	deletion	7896.3
4	95878759.0	95890900.9	insertion	1921.2
4	96176720.0	96188103.0	deletion	6619.8
4	96776203.0	96783822.0	insertion	7513.1
4	97491452.0	97497114.0	deletion	3702.6
4	98015281.0	98031501.0	deletion	4894.8
4	98819318.5	98838312.0	deletion	18993.5
4	98855376.3	98867842.0	deletion	10546.1
4	99905832.0	99917183.0	deletion	11351.0
4	100092330.0	100106723.0	deletion	12895.5
4	100189156.9	100200692.0	deletion	7040.6
4	103136185.5	103142292.0	deletion	4051.0
4	105609618.0	105637914.9	deletion	3578.1
4	105783601.0	105805811.5	insertion	723.3
4	105783601.0	105805811.5	insertion	723.3
4	105789483.0	105790885.4	insertion	553.3
4	105926353.0	105942496.0	deletion	9447.8
4	106140664.0	106153830.0	deletion	7673.8
4	108273127.9	108286398.0	deletion	8767.2
4	109505424.0	109526972.0	deletion	10221.2
4	109713685.0	109747844.0	insertion	6386.7
4	110252948.0	110268291.5	deletion	15343.5
4	110601185.9	110609015.0	deletion	1407.1
4	110787491.0	110808086.0	deletion	11683.2
4	111796119.0	111834680.0	deletion	14200.8
4	112022249.0	112031960.0	deletion	7013.4
4	112117622.0	112138754.0	deletion	21132.0
4	112201253.0	112297801.0	deletion	20822.1
4	112219408.0	112297801.0	deletion	20745.2
4	112519859.0	112527601.9	deletion	2951.8
4	112952070.9	112956710.5	insertion	43754.7
4	113155321.0	113168473.0	deletion	6493.8
4	113534325.0	113547956.0	deletion	11937.3
4	115189300.5	115201828.0	deletion	8974.4
4	115688006.0	115700432.0	deletion	12426.0
4	115872508.0	115902970.0	deletion	30462.0
4	116415216.0	116435897.4	deletion	11833.4
4	116772171.0	116785040.0	deletion	12869.0
4	117298225.0	117314889.5	deletion	7410.2
4	117815512.0	117827024.0	deletion	1879.8
4	118319163.0	118327742.0	deletion	6625.4
4	118924198.0	118932799.0	deletion	7119.3
4	119471841.0	119512028.0	deletion	11362.9
4	119686918.0	119702756.0	deletion	6669.5
4	120148195.0	120156205.5	deletion	5661.6
4	120244225.0	120258955.0	deletion	9162.4
4	120340297.0	120363286.0	deletion	13543.8
4	120698310.0	120706329.0	deletion	5422.0
4	121023827.0	121039368.0	deletion	15541.0
4	121306919.0	121316602.0	deletion	974.8
4	121476304.0	121487170.0	deletion	2623.6
4	122622446.0	122637542.0	deletion	3828.9
4	123363732.9	123375195.0	deletion	10394.1
4	123435412.9	123444675.5	deletion	6881.4
4	123663936.5	123672931.0	deletion	546.3
4	123824899.0	123848891.0	deletion	15235.2
4	123830372.0	123846606.8	deletion	15575.8
4	124390161.0	124405810.0	deletion	9230.5
4	124527072.9	124552934.0	deletion	12203.6
4	125175561.0	125186671.0	deletion	4071.0
4	125331411.0	125357585.0	deletion	1189.2
4	125431024.0	125453871.5	deletion	12981.8
4	126010764.0	126022982.0	deletion	12218.0
4	126830210.0	126842401.0	deletion	10703.7
4	126982318.0	127009065.0	deletion	9020.0
4	126984561.2	126999665.0	deletion	8463.2
4	127052039.0	127073753.0	deletion	14697.9
4	127358691.0	127370085.0	deletion	4344.6
4	127668206.0	127675594.0	deletion	3604.7
4	129081210.5	129090018.0	deletion	5994.5
4	129926812.0	129943940.0	deletion	516.5
4	130415989.0	130435112.0	deletion	11642.3
4	130804908.0	130849407.0	deletion	13328.3
4	130813440.0	130849406.8	deletion	13634.9
4	130998053.0	131014804.0	deletion	14654.6
4	131392926.0	131408302.5	deletion	1310.2
4	131403732.1	131408302.5	deletion	994.2
4	132189473.9	132213032.5	deletion	17640.2
4	132282411.0	132284333.0	insertion	1724.8
4	133363240.9	133373414.0	deletion	5666.6
4	133995522.0	134002741.0	deletion	5571.1
4	134391239.5	134409783.0	deletion	7651.2
4	135672013.5	135685461.0	deletion	3537.3
4	135990349.0	135999481.0	insertion	1173.4
4	136133640.0	136144591.0	deletion	4277.4
4	136411849.8	136426281.0	deletion	9027.3
4	136989723.0	137002512.0	deletion	12789.0
4	137298632.0	137320295.0	deletion	13388.8
4	137630043.0	137654616.0	deletion	9095.2
4	137918973.0	137939469.5	deletion	9891.2
4	138080935.9	138091245.0	deletion	5099.5
4	138130738.0	138141705.4	deletion	9286.9
4	138396985.0	138411936.0	deletion	5115.6
4	138917281.0	138935962.9	deletion	7199.6
4	139474504.0	139490654.5	deletion	6576.4
4	139698043.9	139713100.0	deletion	2494.4
4	140197153.0	140204520.5	deletion	4697.9
4	141119637.0	141138012.5	deletion	6615.8
4	141747082.0	141766311.5	deletion	9303.6
4	142386737.0	142400545.5	deletion	2045.3
4	143034230.0	143040241.0	deletion	4622.2
4	143841133.0	143854784.0	deletion	13651.0
4	144022529.0	144032002.9	deletion	8203.7
4	145284543.0	145299062.0	deletion	14519.0
4	145827781.0	145829572.0	insertion	4940.1
4	145902547.0	145911929.0	deletion	7404.3
4	147006331.6	147019380.5	deletion	9945.1
4	147892036.0	147906370.9	deletion	6982.7
4	149003303.0	149013072.0	deletion	8061.6
4	149698244.0	149713624.5	deletion	13530.1
4	149799631.0	149801321.5	insertion	4784.0
4	150126355.9	150144170.0	deletion	5436.5
4	150126356.0	150186115.0	deletion	5652.4
4	150689166.0	150703024.0	deletion	9284.7
4	150868266.0	150872625.0	insertion	794.8
4	151598576.0	151610739.0	deletion	12163.0
4	151703648.9	151717177.0	deletion	9016.9
4	151925135.0	151941927.9	deletion	9634.2
4	152326112.0	152338631.0	deletion	8769.2
4	152806277.0	152819006.0	deletion	12729.0
4	154123847.0	154135199.5	insertion	1091.8
4	154801551.0	154820494.0	deletion	11745.9
4	155570958.0	155588239.0	deletion	10241.3
4	158451550.0	158464589.0	deletion	5730.1
4	159349102.0	159364189.5	deletion	2154.6
4	159745441.0	159759124.0	deletion	5649.8
4	160164879.9	160186845.5	deletion	3461.9
4	161062272.0	161082264.0	deletion	8517.4
4	161377002.0	161400270.0	deletion	3818.4
4	161833370.0	161844795.4	deletion	10948.8
4	162441787.9	162451926.0	deletion	5728.2
4	162846459.0	162853933.9	insertion	11213.8
4	163210630.9	163227611.0	deletion	12439.7
4	163593884.0	163607963.0	deletion	7945.9
4	163802160.0	163830604.0	deletion	8894.9
4	164872772.0	164887496.0	deletion	14724.0
4	165108748.0	165137900.0	deletion	687.7
4	165153691.9	165165832.0	deletion	7590.1
4	165568309.0	165583051.0	deletion	11838.3
4	165835012.0	165849774.0	deletion	11861.8
4	166041747.0	166057541.9	deletion	3619.0
4	167059422.0	167069460.0	deletion	8757.2
4	167390718.0	167406506.0	deletion	15788.0
4	167465226.0	167485692.0	deletion	11271.1
4	167654130.0	167664004.5	deletion	6365.7
4	167816840.4	167832357.0	deletion	10397.3
4	168311056.9	168326555.0	deletion	11348.1
4	168373332.0	168387029.0	deletion	9348.1
4	168421057.5	168432967.0	insertion	1338.0
4	169051676.5	169064820.5	deletion	11435.1
4	169249434.5	169263768.0	deletion	4340.3
4	169249434.5	169280485.0	deletion	4286.9
4	169468761.0	169477689.0	deletion	560.0
4	169572764.0	169581006.0	deletion	6969.3
4	169907824.0	169923511.0	deletion	5602.7
4	170872248.0	170891024.0	deletion	10846.0
4	171167739.5	171183361.0	deletion	15621.5
4	171560632.5	171574617.5	deletion	13985.0
4	171819810.0	171825483.0	deletion	3741.5
4	173576087.0	173588677.0	deletion	6579.6
4	174451851.5	174463768.0	deletion	6495.4
4	174765663.0	174780091.3	deletion	2712.5
4	174904726.9	174948946.5	insertion	31328.4
4	175686354.0	175700125.0	deletion	4913.0
4	176043387.0	176062639.5	deletion	19252.5
4	176458666.0	176496466.0	deletion	16084.3
4	176584611.0	176684422.0	deletion	99811.0
4	176684422.0	176688980.0	insertion	339667.1
4	176934435.0	176949041.0	deletion	14606.0
4	176985609.9	177004062.5	deletion	6988.0
4	177489074.0	177501789.0	deletion	12715.0
4	177595140.0	177604113.0	deletion	6590.2
4	178204715.0	178217939.0	deletion	13224.0
4	178346183.0	178358259.0	deletion	12076.0
4	178469703.0	178476280.0	deletion	2911.1
4	178731750.0	178745271.0	deletion	13521.0
4	179994363.0	180005420.0	deletion	2602.1
4	180071020.0	180077404.0	deletion	4072.8
4	180786799.0	180799527.0	deletion	5390.2
4	181089083.0	181099595.0	deletion	2897.9
4	181239577.0	181251176.0	deletion	1325.6
4	181326099.0	181344239.5	deletion	10921.2
4	181793726.0	181827553.5	deletion	6785.8
4	181924460.0	181931528.0	deletion	6055.1
4	182359404.0	182373253.0	deletion	13849.0
4	182482936.0	182500308.5	deletion	11341.4
4	182733742.0	182757441.0	deletion	8755.0
4	183800623.0	183808563.0	deletion	2681.3
4	184829442.0	184848056.0	deletion	9648.8
4	184985144.0	185002025.0	deletion	16881.0
4	185825496.0	185836057.0	deletion	5715.8
4	185974719.0	185985902.0	deletion	8735.9
4	186074635.0	186085751.0	deletion	8041.4
4	186171789.0	186184311.0	deletion	9604.1
4	186226851.0	186242038.0	deletion	8062.5
4	186481865.0	186496067.5	deletion	14202.5
4	186970035.0	186987559.0	deletion	9546.9
4	187827516.9	187846836.5	deletion	8954.0
4	188041337.0	188059524.0	deletion	6898.0
4	188173711.0	188181727.0	deletion	2814.4
4	188581722.5	188601332.9	deletion	10954.6
4	188710656.0	188718109.0	deletion	5383.0
4	188781421.5	188800843.0	deletion	9293.2
4	189755453.0	189784960.5	deletion	744.2
4	189920527.0	189960771.0	deletion	1026.5
4	190015199.0	190041920.0	deletion	617.9
4	190775227.0	190793440.9	deletion	9138.9
4	190889303.0	190913342.0	deletion	6440.9
4	192222989.0	192243707.0	deletion	16125.0
4	192549886.0	192569104.0	deletion	15408.5
4	192820489.0	192852794.0	deletion	11025.7
4	193771677.0	193776037.0	deletion	2979.3
4	193952612.5	193966629.0	deletion	10774.9
4	195292391.0	195311096.5	deletion	5483.0
4	196024102.0	196029147.0	deletion	2334.6
4	197269783.0	197281884.0	deletion	5020.4
4	197446238.0	197457270.0	deletion	6612.5
4	197614305.0	197627938.0	deletion	11585.6
4	198066322.0	198075760.0	deletion	6213.1
4	198611482.0	198617861.0	deletion	3685.8
4	198769714.9	198784068.0	deletion	8231.8
4	199355433.0	199361127.0	deletion	3619.3
4	199493199.9	199506489.0	deletion	8774.7
4	199877325.0	199887966.9	deletion	686.3
4	200073371.0	200084674.0	deletion	9083.6
4	200339490.0	200351221.0	deletion	4053.9
4	201612356.0	201617701.0	insertion	42179.0
4	201860141.0	201865528.0	deletion	3061.4
4	202108426.0	202135417.0	deletion	7240.2
4	202331227.0	202349733.0	deletion	15760.7
4	203911906.0	203942433.0	deletion	9357.9
4	204384590.5	204421586.0	deletion	4764.8
4	205396376.0	205419023.4	deletion	5795.1
4	205470075.2	205480233.0	deletion	6553.1
4	206148843.0	206163459.0	deletion	7653.1
4	206609405.0	206621743.0	deletion	12338.0
4	206794480.5	206809569.0	deletion	9846.2
4	207183920.0	207208849.0	deletion	24929.0
4	207265049.0	207279903.0	deletion	14854.0
4	208415703.0	208438427.0	deletion	5068.5
4	208504025.0	208520132.0	deletion	3286.6
4	209395879.9	209418741.0	deletion	11766.5
4	210331263.0	210349635.0	deletion	2078.6
4	210342763.9	210349635.0	deletion	1977.6
4	211850164.0	211867898.0	deletion	2142.3
4	212965686.0	212985722.0	deletion	9699.2
4	213224098.9	213239387.0	deletion	10768.9
4	213466576.8	213484445.0	deletion	10479.5
4	213746072.9	213760432.0	deletion	9934.4
4	217200703.0	217205774.0	deletion	3125.0
4	217264286.5	217288844.0	deletion	5306.5
4	217648882.8	217662746.8	deletion	8631.5
4	218339021.0	218379115.0	deletion	953.9
4	219697247.0	219711301.0	deletion	14054.0
4	223022195.0	223027042.0	deletion	2923.2
4	223634710.0	223652646.3	deletion	2629.5
4	224112592.0	224133909.0	deletion	16711.8
4	224613740.5	224642734.0	deletion	10245.9
4	224921867.0	224943238.0	deletion	7919.1
4	225139468.0	225158766.0	deletion	11767.1
4	225194466.0	225210590.0	insertion	6981.4
4	226263656.0	226299780.0	deletion	11898.6
4	226514545.5	226530044.0	deletion	9705.7
4	226795432.0	226811502.0	deletion	10104.8
4	227755871.8	227774196.0	deletion	14191.5
4	228948942.0	229044600.0	deletion	8142.0
4	228978842.9	228987981.0	deletion	7866.3
4	229077625.0	229097700.5	deletion	5782.9
4	229383299.0	229399258.0	deletion	10378.6
4	230066152.0	230072128.0	deletion	4672.0
4	230123018.0	230136586.0	deletion	11752.7
4	230299938.0	230328341.0	deletion	9271.7
4	231639967.0	231648760.0	deletion	4721.2
4	231995166.0	232010806.0	deletion	15640.0
4	232169195.0	232178700.0	deletion	7561.1
4	232314230.0	232326888.0	deletion	10152.8
4	232401175.0	232414239.0	deletion	8002.8
4	232510959.0	232519412.0	deletion	6978.3
4	234110075.0	234122658.5	deletion	12583.5
4	234583033.0	234587687.0	deletion	3019.2
4	234823276.0	234844957.9	deletion	14505.1
4	235836591.0	235848710.0	deletion	3558.1
4	236267655.0	236280002.0	deletion	4252.2
4	236352215.0	236368519.0	deletion	9496.0
4	237343415.0	237354318.0	insertion	23778.0
4	238799646.0	238804627.0	deletion	2269.4
4	238901150.0	238913609.0	deletion	12459.0
4	239264366.0	239277812.0	deletion	13446.0
4	239782438.0	239810932.5	deletion	10671.5
4	239929189.0	239949606.0	deletion	9413.1
4	241150609.0	241161791.0	deletion	9688.4
4	243393792.0	243408462.0	deletion	14670.0
4	244186600.0	244199793.0	deletion	13193.0
4	244399327.0	244412002.0	deletion	5810.9
4	244934721.0	244953812.0	deletion	19091.0
4	245619556.0	245668931.0	deletion	10293.3
4	247539185.0	247551960.0	deletion	12775.0
4	248001892.0	248005607.0	deletion	1504.7
4	248054253.0	248066596.0	deletion	12343.0
4	248254361.0	248270133.0	deletion	5596.3
4	248414586.0	248432094.0	deletion	923.0
4	248547200.0	248564997.5	deletion	9968.6
4	249117201.0	249128509.0	deletion	4535.6
4	249575879.0	249596293.0	deletion	4287.4
4	250410643.9	250423365.0	deletion	8186.4
4	250765503.0	250777400.0	deletion	1460.0
4	251190287.0	251202797.0	deletion	6731.1
4	251403235.5	251416756.0	deletion	6779.6
4	251736458.0	251749686.0	deletion	13228.0
4	252362162.0	252378765.0	deletion	7596.4
4	252435749.0	252472747.0	deletion	13885.1
4	252637822.0	252650272.0	deletion	10492.5
4	253804881.0	253811312.0	deletion	4490.2
4	253912324.0	253923166.0	deletion	3724.0
4	254120996.0	254143533.0	deletion	10796.2
[truncated: 2,205 more rows]
