# Supplementary material for: Effect of sequence depth and length in long-read assembly of the maize inbred NC358
Source: Nat Commun. 2020 May 8;11:2288. doi: 10.1038/s41467-020-16037-7 (PMC7211024; doi:10.1038/s41467-020-16037-7)
Supplement: Supplementary file 4 — Source Data [file 41467_2020_16037_MOESM4_ESM.zip › Source Data/Fig. 2I, Suppl. Table 3/NC358_21k_60x_3.4.sv]

1	439007.0	463786.0	deletion	650.1
1	8951971.0	8973294.5	deletion	543.9
1	16457609.0	16462248.0	insertion	2103.4
1	41353337.0	41369958.0	insertion	575.0
1	64591384.0	64591384.0	insertion	108805.0
1	69349167.0	69379731.0	deletion	30564.0
1	98853832.0	98871991.0	deletion	18159.0
1	100683607.0	100706657.0	deletion	544.3
1	101022744.0	101036141.0	deletion	526.9
1	117313728.0	117335904.0	deletion	5766.5
1	132494170.0	132524125.0	deletion	881.3
1	134200652.0	134223613.5	deletion	15841.6
1	138174104.0	138178472.0	insertion	925.8
1	188828202.0	188866153.0	insertion	70637.3
1	211844794.0	211864725.5	insertion	2498.4
1	220194619.0	220223116.0	deletion	28497.0
1	224193022.0	224215442.0	deletion	590.9
1	231956743.0	231985427.0	deletion	28684.0
1	250004508.0	250027337.0	deletion	22829.0
1	250084754.0	250113238.0	deletion	28484.0
1	250158808.0	250187799.0	deletion	28991.0
1	250261849.0	250433061.0	deletion	171212.0
1	250469474.0	250477206.0	insertion	85366.4
1	261197487.9	261201276.0	deletion	2244.1
1	261560040.0	261566399.0	insertion	2155.4
1	267774164.9	267794847.5	deletion	1474.4
1	274130261.0	274142245.0	deletion	7456.7
1	274529425.0	274539140.0	insertion	10039.5
1	300005603.0	300018240.0	insertion	3688.2
2	398285.0	408907.0	deletion	4336.8
2	7528348.0	7562070.0	deletion	33722.0
2	48717004.0	48774804.0	insertion	23603.2
2	88145065.0	88154650.9	insertion	1349.6
2	91255592.0	91287141.0	deletion	31549.0
2	95161496.0	95181849.0	deletion	20353.0
2	116770373.4	116776383.0	insertion	1087.9
2	126138828.0	126178525.0	deletion	39697.0
2	157381112.5	157458073.5	deletion	76961.0
2	171783385.0	171787508.0	insertion	2966.4
2	175454796.9	175504767.0	insertion	13053.6
2	183177768.0	183191367.0	deletion	7538.2
2	194745891.0	194759904.0	deletion	14013.0
2	199656484.9	199672394.0	deletion	11399.6
2	199656485.0	199680778.0	deletion	11620.6
2	206329642.0	206341163.0	insertion	23136.0
2	210225782.0	210253023.0	deletion	925.0
2	210466475.0	210512655.0	deletion	1562.8
2	210512655.0	210539709.0	deletion	642.7
2	210560220.5	210587671.0	deletion	798.0
2	210587671.0	210605509.0	deletion	531.3
2	222710435.5	222716278.5	insertion	12395.4
2	224975610.0	224994734.0	deletion	19124.0
2	235138839.0	235178640.0	insertion	115471.1
2	235567918.0	235597517.0	deletion	29599.0
3	951536.0	975312.0	deletion	689.8
3	6141381.0	6154843.0	insertion	1287.8
3	7984839.0	7994071.0	deletion	2250.8
3	15980591.0	16003963.0	deletion	14532.9
3	15982920.0	15998424.8	deletion	14847.7
3	17767866.0	17860290.0	deletion	48550.4
3	17878925.0	17911197.0	deletion	32272.0
3	48603585.0	48623986.0	deletion	20401.0
3	51911297.0	51917183.0	insertion	4823.9
3	51958508.0	52007925.0	deletion	22194.2
3	77035504.0	77079971.5	insertion	11190.2
3	81280487.9	81296943.0	insertion	4097.2
3	81280488.0	81302884.0	insertion	3986.5
3	85292258.0	85304882.0	insertion	12615.7
3	87123049.5	87159467.0	insertion	15579.8
3	98087353.0	98099951.0	insertion	514.3
3	123282180.0	123305502.0	insertion	55002.4
3	130332671.0	130346577.5	deletion	544.9
3	136565122.0	136569366.0	insertion	27115.0
3	136591152.0	136611035.0	deletion	4908.6
3	165654376.0	165683015.0	deletion	9286.1
3	165666910.9	165683015.0	deletion	9131.0
3	165717376.0	165743058.0	deletion	5146.0
3	165754811.5	165771620.7	deletion	6229.5
3	165654376.0	165683015.0	deletion	9173.7
3	165666911.0	165683015.0	deletion	9104.5
3	165717376.0	165743058.0	deletion	5157.4
3	165754811.5	165771620.7	deletion	6119.3
3	167030717.0	167063518.0	deletion	32801.0
3	167008069.0	167115044.0	deletion	38641.0
3	167318970.0	167342989.0	deletion	24019.0
3	167338899.0	167362339.0	deletion	23440.0
3	167541621.0	167564900.0	deletion	23279.0
3	167557334.0	167580547.0	deletion	23213.0
3	167597556.0	167606942.0	insertion	7249.4
3	182692156.9	182717370.0	deletion	12333.9
3	206929912.0	206948820.5	deletion	11869.9
3	208651886.0	208681355.0	deletion	29469.0
4	186455.0	240107.0	deletion	1168.7
4	5106187.0	5130000.0	deletion	16695.2
4	9325532.0	9364207.0	deletion	38675.0
4	9417794.0	9464245.0	deletion	46451.0
4	9890631.0	9915098.0	deletion	24467.0
4	10011603.0	10040777.0	deletion	29174.0
4	28238413.0	28276039.0	insertion	83246.1
4	71533301.0	71541700.0	insertion	9296.6
4	85382613.0	85434213.0	insertion	2912.7
4	96080892.0	96087662.0	deletion	1790.7
4	110808942.5	110857364.9	insertion	9816.6
4	152392835.0	152406392.0	deletion	13557.0
4	168139206.0	168151195.0	insertion	783.9
4	171838415.9	171885147.5	insertion	1633.8
4	173372978.0	173385645.0	deletion	12667.0
4	177518371.0	177551524.0	deletion	33153.0
4	180132467.0	180170950.0	deletion	38483.0
4	186343677.0	186373161.0	deletion	741.5
4	186508723.0	186548959.0	deletion	1046.8
4	186603376.0	186630105.0	deletion	644.7
4	199206423.0	199228581.0	deletion	11586.2
4	209506806.0	209521687.0	insertion	639.5
4	217283248.0	217299872.0	deletion	573.0
4	217361880.5	217386120.0	deletion	844.6
4	217779826.0	217794194.0	deletion	570.9
4	217796161.9	217814523.0	deletion	517.9
4	217796162.0	217822437.0	deletion	669.7
4	217822437.0	217866630.0	deletion	1365.1
4	218062916.0	218079568.0	deletion	511.1
4	218418925.0	218444281.0	deletion	614.6
4	222118834.5	222169049.5	insertion	157718.7
4	233668994.0	233672694.0	insertion	1249.4
4	240253688.0	240257632.0	insertion	2212.7
4	242069429.0	242096560.5	deletion	18626.8
4	253640969.0	253659955.0	deletion	521.0
4	253758877.0	253788539.0	deletion	876.2
5	6025954.0	6030819.0	insertion	4058.5
5	11081570.9	11098869.0	deletion	9983.5
5	13548448.0	13569420.5	deletion	20972.5
5	13669314.0	13704944.0	deletion	17340.6
5	13779291.0	13796771.0	deletion	9643.3
5	15951483.0	15974606.0	deletion	11497.5
5	28111065.0	28130929.0	deletion	14185.2
5	47143361.0	47170151.0	deletion	683.9
5	71583469.0	71785519.0	insertion	4850.0
5	71785519.0	71864125.0	insertion	340624.1
5	71810110.0	71820470.0	deletion	3167.3
5	71810110.0	71828425.0	deletion	3160.0
5	121691398.0	121694658.0	insertion	99060.8
5	130281260.0	130303506.0	insertion	1216.6
5	130385455.5	130392358.9	insertion	3170.0
5	141773186.5	141799442.0	deletion	26255.5
5	147363375.0	147369056.0	insertion	2015.9
5	172003981.0	172035510.0	deletion	20210.9
5	186215347.5	186240309.0	deletion	19919.4
5	186585845.0	186598158.0	deletion	8029.9
5	197509945.5	197553739.0	deletion	1702.2
5	197862716.0	197890942.0	deletion	693.6
5	198034133.0	198050646.5	deletion	621.0
5	198076853.0	198102236.0	deletion	772.3
5	198119343.0	198158076.0	deletion	1509.9
5	198184711.0	198202430.0	deletion	521.4
5	198218796.0	198242396.0	deletion	613.8
5	198285443.0	198308660.0	deletion	744.2
5	198405934.0	198434138.0	deletion	663.2
5	199142917.0	199176720.0	deletion	907.9
5	211019102.5	211050279.0	insertion	1350.2
5	211158418.0	211185033.0	insertion	110427.9
5	221950538.0	221993882.5	deletion	2802.7
6	10221909.0	10241671.0	deletion	516.9
6	12110471.0	12136662.0	deletion	16677.2
6	12158756.9	12163047.0	insertion	4007.3
6	12158757.0	12178383.0	insertion	3753.4
6	15717147.0	15754958.0	deletion	37811.0
6	15946646.0	15988497.0	deletion	41851.0
6	16174041.0	16224576.0	insertion	67714.1
6	16193299.0	16224576.0	deletion	31277.0
6	16411925.0	16424643.0	deletion	3184.0
6	16596708.0	16622950.0	deletion	24112.0
6	16711820.0	16751310.0	deletion	21069.6
6	16802298.0	16852238.5	deletion	27595.5
6	16889170.0	16914046.0	deletion	24876.0
6	16987986.0	17026227.0	insertion	97432.6
6	17066774.0	17093082.0	deletion	26308.0
6	17368456.0	17403417.0	deletion	15381.9
6	17535395.5	17566713.5	deletion	31318.0
6	17733670.0	17769038.0	deletion	35368.0
6	18107327.8	18148256.5	deletion	29880.9
6	18225621.0	18350184.0	deletion	76393.9
6	19188772.0	19214214.5	deletion	817.6
6	34516524.0	34555985.0	insertion	107836.9
6	38132026.0	38136865.0	insertion	4165.9
6	64930969.0	64975441.0	deletion	44472.0
6	64995388.5	65025438.0	deletion	18485.4
6	65326361.0	65360261.0	deletion	33900.0
6	68309537.0	68343917.0	deletion	34380.0
6	105362707.0	105384923.0	deletion	7351.9
6	105445287.0	105450052.5	deletion	1943.0
6	175828978.0	175853382.0	deletion	699.9
6	175877211.0	175898583.0	deletion	660.0
6	175971684.0	175997478.0	deletion	585.9
6	175994342.2	175997478.0	deletion	594.6
6	175997478.0	176025581.0	deletion	795.1
6	176168012.0	176224112.0	deletion	12451.3
7	31946261.0	31949716.0	insertion	2268.3
7	32441827.0	32476713.0	deletion	34886.0
7	37896009.0	37906233.5	insertion	9078.9
7	49281051.0	49298810.0	deletion	17759.0
7	66079742.0	66097404.0	insertion	1370.7
7	66090895.0	66092658.6	insertion	1100.9
7	83158125.0	83170813.5	deletion	2650.5
7	83316127.0	83332505.0	deletion	16378.0
7	112000289.0	112095729.0	deletion	95440.0
7	124435153.0	124470954.0	deletion	17201.5
7	143423212.5	143438420.0	insertion	6934.2
7	152139283.0	152154348.0	insertion	82415.3
7	153001090.0	153059811.0	deletion	1548.0
7	153184524.0	153203409.0	deletion	650.7
7	153203409.0	153223482.0	deletion	541.0
7	153277731.0	153298748.0	deletion	727.4
7	153626672.0	153677846.0	deletion	1056.3
7	153697389.0	153722477.0	deletion	690.0
7	153722477.0	153740725.5	deletion	513.0
7	153890776.0	153912934.0	deletion	860.6
7	153932755.0	153952199.0	deletion	560.1
7	154407661.0	154433766.0	deletion	934.8
7	154542448.0	154616187.0	deletion	2397.3
7	154650282.0	154675150.0	deletion	703.5
7	155070506.0	155104211.0	deletion	934.1
7	155108605.0	155164488.0	deletion	1747.5
7	178138417.0	178148676.0	deletion	8300.5
7	179721720.0	179738376.0	deletion	16656.0
8	31232.0	96159.0	deletion	2234.6
8	3759436.0	3790396.0	deletion	30960.0
8	11222946.9	11234641.5	insertion	5551.5
8	30822974.5	30837088.0	deletion	9705.1
8	30928115.4	30953085.0	deletion	24351.8
8	31102983.0	31121015.0	deletion	18032.0
8	31452532.0	31475182.0	deletion	22650.0
8	31537796.0	31574812.5	deletion	37016.5
8	39442784.0	39458065.0	insertion	3293.5
8	39442784.0	39486151.0	insertion	3368.9
8	41460623.9	41485559.0	deletion	682.6
8	48968268.0	48990747.0	deletion	954.7
8	49730886.0	49744922.0	insertion	33569.2
8	55134518.0	55148242.0	insertion	9316.0
8	55258106.5	55271878.5	deletion	13772.0
8	69345176.9	69374065.5	insertion	9180.9
8	69453651.9	69463421.8	deletion	3380.5
8	123004240.9	123034305.0	insertion	13222.3
8	134074931.0	134089261.0	insertion	647.7
8	139297376.0	139308362.0	insertion	1131.8
8	151148050.0	151167850.9	insertion	3769.3
8	157213012.0	157242031.0	deletion	980.0
8	157302365.0	157329230.0	deletion	936.5
8	157329230.0	157425056.0	deletion	1890.4
8	157438304.9	157464542.5	deletion	958.8
8	157480003.0	157502254.0	deletion	676.7
8	157608805.8	157620849.7	deletion	4994.2
8	157996824.8	158050668.0	deletion	2196.8
8	158110047.0	158134268.0	deletion	1037.9
8	165145021.0	165161296.0	insertion	1410.9
8	168515892.0	168529782.0	deletion	8240.2
8	173804660.0	173821216.0	deletion	9516.5
9	4213640.0	4256066.0	deletion	42426.0
9	5072262.0	5090638.0	deletion	18376.0
9	5214696.0	5222349.0	deletion	5937.2
9	15539734.0	15568430.0	deletion	11909.3
9	15644808.0	15663694.0	deletion	18886.0
9	15539734.0	15568430.0	deletion	11925.0
9	15636638.0	15655548.0	deletion	18910.0
9	18206749.0	18245173.0	deletion	38424.0
9	18314052.0	18336620.0	deletion	19863.5
9	18386111.0	18421170.0	deletion	35059.0
9	19917204.0	19930843.0	deletion	2244.4
9	21916161.0	21930319.0	deletion	4393.2
9	22137072.0	22144770.0	insertion	80801.5
9	28360301.0	28390571.0	deletion	30270.0
9	35813038.0	35831852.0	insertion	188092.4
9	49890283.0	49929449.0	deletion	39166.0
9	57136498.0	57144821.0	insertion	4358.2
9	61038028.0	61056746.0	deletion	18718.0
9	65004253.0	65018846.0	insertion	9097.2
9	82213491.0	82233641.0	insertion	991.8
9	93208107.0	93222727.5	insertion	3364.0
9	93422807.0	93494776.0	deletion	71969.0
9	132758860.0	132784171.0	insertion	627.5
9	153264927.0	153332530.0	deletion	67603.0
9	153475939.0	153508750.0	deletion	12130.5
9	157270585.0	157293948.0	deletion	19624.0
9	157343423.0	157379113.0	deletion	2176.6
9	157348088.0	157360774.9	deletion	2414.2
9	161800028.9	161808417.5	insertion	3643.1
10	4287544.0	4300266.9	deletion	12040.6
10	4374248.0	4387479.9	deletion	12444.7
10	12039231.0	12042659.0	insertion	1349.4
10	13838222.0	13848011.0	insertion	2275.7
10	50408370.9	50460235.0	insertion	17448.3
10	53501313.0	53530599.0	deletion	774.0
10	53671901.0	53690299.0	deletion	590.2
10	76987711.0	77013393.0	deletion	13326.4
10	77079794.0	77113204.0	deletion	21786.7
10	82260955.0	82272957.0	deletion	12002.0
10	97715845.0	97731625.0	insertion	2062.2
10	100046842.0	100066672.0	insertion	36866.3
10	114687594.0	114730218.0	deletion	18804.8
10	120047477.0	120103453.5	insertion	160854.5
10	132554563.0	132559599.0	deletion	1108.0
10	144940271.0	144958402.0	insertion	3853.4
10	151121146.0	151152843.0	deletion	31697.0
10	151226530.0	151328802.5	deletion	9398.3
