# Supplementary material for: Effect of sequence depth and length in long-read assembly of the maize inbred NC358
Source: Nat Commun. 2020 May 8;11:2288. doi: 10.1038/s41467-020-16037-7 (PMC7211024; doi:10.1038/s41467-020-16037-7)
Supplement: Supplementary file 4 — Source Data [file 41467_2020_16037_MOESM4_ESM.zip › Source Data/Fig. 2I, Suppl. Table 3/NC358_21k_30x_3.4.sv]

1	437087.0	461833.0	deletion	644.1
1	2663546.0	2687023.0	deletion	23477.0
1	6455512.0	6480865.0	deletion	9783.8
1	8331333.0	8362711.0	deletion	5865.3
1	8937335.0	8959277.0	deletion	21942.0
1	8990747.0	9012058.5	deletion	555.1
1	12902547.0	12942017.0	deletion	961.2
1	13057126.0	13080368.5	deletion	4030.3
1	14233990.0	14263054.0	deletion	16945.9
1	17912006.0	17938752.0	deletion	26746.0
1	20654106.0	20681946.5	deletion	1189.8
1	20848816.0	20861174.5	deletion	3912.0
1	22758142.0	22768763.0	deletion	1064.2
1	26077225.0	26091057.0	deletion	9278.9
1	29109123.9	29126518.5	deletion	8103.2
1	32951292.0	32967645.0	deletion	16353.0
1	33875398.0	33887204.0	deletion	5416.0
1	34456944.0	34472091.5	deletion	15147.5
1	36864163.0	36886264.0	deletion	11731.7
1	37108312.0	37125373.0	deletion	8088.5
1	38920700.0	38958569.0	deletion	12966.1
1	38928379.4	38945260.0	deletion	12809.3
1	42572926.0	42586551.0	deletion	13625.0
1	45385540.2	45398919.5	deletion	2898.6
1	47183421.0	47188873.0	deletion	2777.2
1	50043439.0	50059585.0	deletion	11762.6
1	55166540.0	55173230.9	insertion	4108.1
1	57835994.0	57867684.0	deletion	1416.6
1	58974746.0	58995480.0	deletion	9231.9
1	61772104.0	61793945.0	deletion	21841.0
1	64779887.0	64779887.0	insertion	108683.1
1	72422010.0	72434142.0	deletion	6789.5
1	82170653.0	82179495.0	deletion	3518.7
1	86248133.0	86260415.0	deletion	3355.8
1	89910898.0	89925756.0	deletion	14858.0
1	91221062.0	91248296.9	deletion	26692.4
1	99653949.5	99663310.0	deletion	1342.8
1	105634556.0	105659789.0	deletion	25233.0
1	106362522.0	106377485.0	deletion	10995.8
1	110489831.0	110500403.0	deletion	3283.0
1	112288904.8	112304526.4	deletion	4225.9
1	117722821.0	117763116.0	insertion	1935.2
1	117837675.0	117866364.0	deletion	28689.0
1	118029582.0	118037205.9	deletion	608.3
1	120495909.0	120515410.0	insertion	4538.4
1	120997998.0	121035910.0	deletion	5634.2
1	122865603.9	122876630.0	deletion	8583.9
1	125561078.0	125582658.0	deletion	954.1
1	127197022.0	127208488.0	deletion	8890.3
1	129987354.0	130001399.0	deletion	14045.0
1	131897660.0	131929165.0	deletion	31505.0
1	133266233.9	133284716.0	deletion	14015.2
1	134463937.0	134477195.0	deletion	1056.2
1	135831481.5	135857530.0	deletion	3412.2
1	140394631.0	140421186.0	deletion	16490.6
1	142464380.5	142466121.2	insertion	534.7
1	143310179.0	143311646.9	insertion	9702.8
1	151286841.0	151311783.0	deletion	3911.0
1	163503093.0	163538381.0	deletion	9702.0
1	165884744.0	165898465.0	deletion	13721.0
1	168120251.0	168137349.0	deletion	4342.2
1	169446102.0	169470381.0	deletion	24279.0
1	174348435.0	174363220.0	deletion	3475.9
1	177302968.0	177327739.0	deletion	13315.2
1	179291572.5	179304905.0	deletion	13332.5
1	183974044.0	183986262.0	deletion	12218.0
1	188454467.0	188492549.0	insertion	70384.7
1	193496713.0	193510647.0	deletion	13934.0
1	199606036.9	199618005.0	deletion	7454.1
1	200281564.0	200287639.0	deletion	2529.1
1	201663149.0	201678644.0	deletion	15495.0
1	203781347.0	203790416.9	deletion	7396.6
1	204146046.0	204167608.0	deletion	21562.0
1	207823633.9	207839043.0	deletion	2542.2
1	209153667.0	209160384.0	deletion	3998.1
1	211236322.0	211255114.0	deletion	6225.4
1	215299417.0	215313235.0	deletion	13818.0
1	218065861.0	218088874.0	deletion	11279.2
1	218341984.0	218346828.5	deletion	2674.1
1	223749961.0	223772345.0	deletion	579.4
1	225284957.0	225300554.0	deletion	15597.0
1	225707566.0	225728953.0	deletion	21387.0
1	227363276.0	227376887.0	deletion	4410.8
1	228106147.0	228133339.0	insertion	2140.1
1	230575766.0	230593580.0	deletion	17814.0
1	232145090.0	232172741.0	deletion	5723.7
1	232906758.0	232913185.0	deletion	4642.4
1	237235409.0	237252321.0	deletion	1099.5
1	248793778.0	248808203.5	deletion	14425.5
1	249303947.0	249318422.0	deletion	11754.9
1	249582145.0	249614490.0	deletion	32345.0
1	249710153.0	249772568.0	deletion	38820.4
1	249809000.0	249816634.0	insertion	85360.1
1	254620385.0	254644812.0	deletion	11524.9
1	258144611.5	258159358.0	insertion	893.3
1	269338232.0	269354027.0	deletion	10536.4
1	272109984.0	272120146.0	deletion	6498.8
1	273455621.0	273461499.0	deletion	3853.1
1	273788409.0	273790890.0	insertion	5029.2
1	276597815.0	276605470.0	deletion	1929.7
1	278568273.5	278578463.5	deletion	5940.8
1	278642097.0	278654821.0	deletion	2795.3
1	279670666.0	279718704.0	deletion	33346.3
1	282037343.0	282048153.0	deletion	633.2
1	283264789.0	283306074.0	deletion	20570.4
1	283510203.0	283516941.5	deletion	5133.8
1	283570431.5	283584377.5	deletion	11592.0
1	286991952.0	287011782.0	deletion	19830.0
1	290022542.0	290031822.0	insertion	2689.9
1	297121219.0	297134871.0	deletion	7350.7
1	300956487.0	300976536.0	deletion	20049.0
1	302578025.0	302592734.0	deletion	5601.6
2	816350.5	832996.5	deletion	16646.0
2	1871288.5	1886819.0	deletion	1948.9
2	1940118.0	1982856.0	deletion	2347.9
2	2829160.0	2840202.9	deletion	8858.2
2	7038758.0	7072283.0	deletion	33525.0
2	8196337.0	8216620.0	insertion	3694.2
2	10908400.0	10936793.0	insertion	611.6
2	15349022.0	15354373.0	insertion	1105.7
2	15715157.0	15743493.0	deletion	10082.9
2	18744699.0	18764242.5	deletion	11709.7
2	18888132.0	18910222.0	deletion	22090.0
2	20029663.0	20041649.0	insertion	3202.5
2	22051139.0	22068732.0	deletion	17593.0
2	22873047.0	22890950.5	deletion	10197.2
2	25072980.0	25076516.0	insertion	1553.3
2	27301578.0	27303445.9	insertion	6850.8
2	28017989.5	28039186.0	deletion	13568.1
2	30604895.0	30617491.0	deletion	5997.9
2	32310447.0	32333493.0	deletion	23046.0
2	34995811.0	35010232.0	deletion	14421.0
2	37922997.0	37953150.0	deletion	14080.1
2	40837982.0	40864357.0	deletion	26375.0
2	42880680.0	42896816.0	deletion	11703.6
2	47491350.0	47503476.9	deletion	11086.2
2	48447371.9	48450500.0	deletion	721.3
2	48849124.0	48868137.5	insertion	100786.9
2	48849124.0	48892555.0	insertion	100696.3
2	55656887.0	55671794.0	deletion	6360.3
2	55792474.5	55799332.0	deletion	4721.4
2	56824176.0	56834984.0	insertion	541.5
2	57713406.0	57716575.0	insertion	2865.2
2	58209131.0	58230442.0	deletion	21311.0
2	63449447.0	63461551.0	deletion	6441.5
2	66550411.0	66577250.0	deletion	17854.5
2	66722286.0	66742960.0	deletion	7875.4
2	69014696.0	69035378.8	deletion	16969.2
2	69296048.3	69307171.0	insertion	4101.7
2	76808360.0	76849305.0	deletion	6833.3
2	78587727.0	78604895.5	deletion	3448.8
2	79050824.0	79090993.0	deletion	10633.4
2	79336679.5	79372821.0	insertion	7421.5
2	79336679.5	79372821.0	insertion	7421.5
2	79354644.0	79359693.4	insertion	7301.8
2	80230592.8	80246063.0	deletion	10926.3
2	81521469.0	81553804.0	deletion	16150.8
2	81757488.9	81768912.0	deletion	823.3
2	90299600.0	90307884.0	insertion	8749.3
2	95590689.2	95598533.0	deletion	627.1
2	96886676.0	96933784.5	deletion	16697.5
2	97320172.0	97324946.0	insertion	4015.7
2	97770055.0	97788826.0	deletion	18771.0
2	101550694.0	101570627.0	deletion	6025.6
2	103376653.0	103398337.0	deletion	21684.0
2	104988187.0	104993077.0	insertion	4635.7
2	107985096.0	107994804.9	deletion	8502.7
2	113130882.3	113144065.9	deletion	11670.1
2	116632626.9	116707342.0	deletion	71030.2
2	121750690.0	121764560.0	deletion	7148.6
2	126718831.0	126734976.5	deletion	1477.2
2	126755557.0	126756256.7	insertion	9677.4
2	141160525.0	141191422.0	deletion	7793.0
2	142554132.0	142571932.5	deletion	17800.5
2	142652126.0	142658027.0	insertion	1049.1
2	144969956.0	144980463.0	deletion	7587.3
2	147866174.0	147891824.0	deletion	4389.9
2	148780239.0	148792923.0	deletion	3829.6
2	149268936.0	149294477.0	deletion	8063.5
2	152390341.0	152422316.0	deletion	17519.1
2	156994162.5	157009976.5	deletion	15814.0
2	160248729.0	160258990.0	deletion	7197.5
2	161173140.9	161185449.0	deletion	7823.2
2	162990615.0	163001577.0	deletion	3534.6
2	163794880.0	163807710.0	deletion	709.4
2	164597978.0	164611212.0	deletion	4415.4
2	166712658.5	166714606.0	insertion	10474.7
2	171758955.0	171761915.0	insertion	7019.5
2	174528309.0	174541651.0	deletion	13342.0
2	175427515.9	175455144.0	insertion	35325.0
2	177252321.0	177282449.0	deletion	12114.6
2	178643353.0	178649282.0	insertion	1512.5
2	179559323.0	179592565.0	deletion	7863.4
2	188724825.0	188735811.0	deletion	4738.7
2	193342147.0	193368226.0	deletion	26079.0
2	193960501.0	193987199.9	deletion	11701.3
2	193960501.0	193994425.0	deletion	11426.0
2	194695169.0	194714659.0	deletion	19490.0
2	200391191.0	200403733.0	deletion	12542.0
2	203228749.8	203252153.0	deletion	14863.2
2	205596799.0	205623012.0	deletion	18216.1
2	206109414.0	206122259.0	deletion	12845.0
2	206242302.0	206265290.0	insertion	22574.9
2	209987744.0	210003515.0	deletion	15771.0
2	212683947.0	212727180.0	deletion	43233.0
2	226946688.0	226959420.0	deletion	6887.3
2	231545425.0	231549374.0	insertion	2994.7
2	232816355.0	232831565.0	deletion	1101.3
2	233601146.0	233613928.0	deletion	12782.0
2	234321367.0	234332165.0	deletion	5585.8
2	234786901.0	234806561.0	deletion	19660.0
2	234917208.0	234928871.0	deletion	9731.4
2	237898197.0	237913631.0	deletion	15434.0
3	948354.0	972064.0	deletion	649.7
3	6093141.0	6125148.0	deletion	3236.5
3	8284397.0	8342595.0	insertion	3076.1
3	9050647.0	9083843.9	deletion	7642.7
3	10326430.0	10348677.0	deletion	22247.0
3	10515292.0	10518849.0	deletion	2021.6
3	12809233.0	12820911.0	deletion	8066.1
3	15484836.0	15533011.9	deletion	21798.5
3	16001805.0	16020946.0	deletion	10311.8
3	16004133.0	16015426.8	deletion	10637.5
3	17576614.0	17599652.0	deletion	6655.6
3	17850695.9	17861642.0	deletion	6523.4
3	18186620.5	18206223.0	deletion	19602.5
3	21295049.0	21323381.9	deletion	6040.8
3	21295049.0	21334788.5	deletion	5823.8
3	27517110.0	27522881.0	deletion	1081.9
3	30401243.0	30424087.0	deletion	18303.8
3	32232748.9	32241779.0	deletion	4597.1
3	32969801.0	33000482.0	deletion	6959.5
3	34205113.0	34222166.0	deletion	17053.0
3	34799360.0	34816804.0	deletion	17444.0
3	35901030.0	35925718.0	deletion	24688.0
3	42685911.0	42700022.0	deletion	8103.2
3	42874203.0	42977052.0	deletion	83401.6
3	43033222.9	43043933.0	deletion	9160.6
3	45003872.0	45029213.0	deletion	25341.0
3	48201030.0	48208581.0	insertion	5692.1
3	49541107.0	49553124.0	deletion	12017.0
3	52067294.0	52069401.0	insertion	1551.6
3	54519611.0	54536221.0	deletion	16610.0
3	55013133.0	55033666.0	deletion	7156.0
3	56796460.0	56802638.0	deletion	2414.5
3	56863290.0	56874153.0	deletion	1794.1
3	57992164.0	58005126.0	deletion	12962.0
3	65203877.5	65216797.4	deletion	9409.2
3	67827950.0	67851562.0	deletion	23612.0
3	70809595.8	70826720.5	deletion	11896.8
3	76376221.5	76387087.0	deletion	9071.5
3	76574365.0	76587412.0	deletion	6205.3
3	80393783.5	80410319.0	deletion	14960.2
3	81083746.5	81104188.9	insertion	2646.2
3	81519377.0	81552980.5	insertion	1014.7
3	82352395.0	82374043.0	deletion	14815.7
3	82804231.5	82814213.0	deletion	2012.5
3	82914189.9	82929415.5	deletion	8344.9
3	85524939.0	85537556.0	insertion	12594.4
3	86243139.0	86269915.0	deletion	26776.0
3	87379293.5	87415685.0	insertion	15547.5
3	89346392.0	89361528.0	deletion	878.9
3	89656871.0	89680473.0	deletion	1138.7
3	89815099.9	89863936.0	deletion	32441.7
3	99986476.0	100012681.0	deletion	21741.0
3	103503187.0	103507546.0	deletion	521.5
3	115288226.5	115326524.0	deletion	19758.2
3	117058849.0	117079239.0	deletion	9909.7
3	119084300.0	119108021.0	deletion	23721.0
3	119966737.0	120011008.0	insertion	3401.4
3	123574805.0	123598162.0	insertion	54879.7
3	126231607.0	126250713.0	deletion	1375.1
3	127652646.0	127666172.0	deletion	13526.0
3	130588637.0	130608377.0	deletion	19740.0
3	132384818.9	132398822.0	deletion	8293.0
3	132991696.5	133004982.0	deletion	5607.8
3	133362665.0	133383725.5	deletion	536.6
3	135030143.0	135034011.0	insertion	8462.8
3	135118044.0	135132448.0	insertion	7114.5
3	138403101.0	138417274.0	deletion	14173.0
3	138898115.0	138909211.9	deletion	5585.5
3	139594608.5	139651721.9	deletion	6131.8
3	141347817.0	141376230.0	deletion	8009.1
3	142241727.0	142250567.0	insertion	1033.6
3	142708575.9	142715106.0	deletion	3585.3
3	144552222.0	144574419.0	deletion	22197.0
3	145240931.5	145260995.5	deletion	20064.0
3	146840294.0	146869259.0	deletion	28965.0
3	147447597.0	147454352.0	deletion	2403.3
3	147977282.0	148011242.0	deletion	25208.6
3	149187850.0	149216239.0	deletion	28389.0
3	153535697.0	153559500.0	deletion	15629.8
3	156238533.0	156252806.0	deletion	14273.0
3	157148091.0	157155108.0	deletion	3558.3
3	158715777.0	158734480.0	deletion	18703.0
3	159885582.0	159910057.0	deletion	24475.0
3	164861960.0	164880996.0	deletion	19036.0
3	165542481.0	165575987.5	insertion	1296.9
3	165545125.5	165575987.5	insertion	1235.6
3	166236779.0	166296269.0	deletion	59490.0
3	166519381.0	166580757.4	deletion	56228.4
3	166624658.0	166645501.0	deletion	11765.7
3	169289341.0	169311516.0	deletion	22175.0
3	170219245.0	170223330.0	insertion	9401.4
3	172232889.0	172250660.0	deletion	17771.0
3	177209840.0	177236233.0	insertion	2723.0
3	177221762.9	177236233.0	insertion	2712.5
3	177617019.0	177660398.0	deletion	43379.0
3	179209991.0	179232474.0	deletion	10298.3
3	179314673.0	179327518.0	deletion	12845.0
3	181415057.0	181435330.0	deletion	20273.0
3	182238531.5	182245164.0	deletion	4181.0
3	183197738.0	183210820.0	deletion	13082.0
3	185199784.0	185244736.8	deletion	31649.5
3	185493201.5	185517985.4	deletion	15814.7
3	187438076.0	187467781.0	deletion	29705.0
3	191092843.0	191105225.0	deletion	5702.9
3	192724834.0	192742591.0	deletion	11225.6
3	196459043.0	196487946.0	deletion	28903.0
3	197318136.0	197337345.0	deletion	2079.9
3	200247071.0	200266497.0	deletion	13111.1
3	207859194.0	207876172.0	deletion	16978.0
3	216708248.0	216738009.0	deletion	29761.0
3	217249824.8	217265142.5	deletion	4001.9
3	220692847.5	220727784.0	deletion	3823.9
3	221244400.0	221270328.0	deletion	11823.5
3	222105530.0	222133320.9	deletion	8782.1
3	222592322.5	222614461.0	deletion	15758.8
3	222712741.0	222725141.5	deletion	2868.0
3	231684013.0	231709632.0	deletion	25619.0
3	233049263.0	233085882.0	deletion	8261.3
3	234777300.0	234795828.0	deletion	18528.0
3	236491714.0	236504225.0	deletion	12511.0
3	236566208.0	236585076.0	deletion	13520.3
3	236616988.0	236635884.0	insertion	6179.9
4	184954.0	238583.0	deletion	1204.5
4	3999395.0	4016542.5	insertion	8026.2
4	4666476.0	4687434.0	insertion	1091.3
4	6360148.0	6396408.0	insertion	40830.3
4	7854828.0	7891722.0	deletion	21959.9
4	9298752.0	9408879.0	deletion	98232.5
4	9500900.0	9515101.0	deletion	10445.1
4	9393772.0	9863979.0	deletion	323632.7
4	22727480.0	22735233.0	deletion	5815.1
4	35510346.0	35523662.0	deletion	6944.2
4	36901220.0	36926512.0	deletion	25292.0
4	38090291.0	38098980.0	deletion	6785.6
4	38200843.0	38231034.5	deletion	11114.6
4	38693088.0	38709741.0	deletion	3622.1
4	39524288.0	39563737.0	deletion	7561.2
4	39663477.0	39666425.0	insertion	4768.7
4	52745287.0	52769127.0	deletion	23840.0
4	56931485.5	56949388.0	deletion	2488.2
4	57618727.0	57632711.0	deletion	559.4
4	57731338.0	57760966.0	deletion	16325.9
4	59342925.0	59406808.0	insertion	1647.5
4	59957646.9	59981060.0	deletion	12590.8
4	63782118.2	63795626.0	deletion	10992.2
4	69955791.0	69978960.0	deletion	23169.0
4	72442558.0	72470421.0	insertion	10897.2
4	72519164.9	72531626.0	insertion	3403.8
4	72519165.0	72546353.0	insertion	3289.5
4	72913770.0	72926610.0	deletion	5951.3
4	74173990.0	74191416.0	deletion	17426.0
4	75963115.5	75969243.0	deletion	4599.1
4	79018041.0	79030345.0	insertion	4876.9
4	79018041.0	79030345.0	insertion	4887.9
4	84814302.9	84821303.0	deletion	2741.6
4	84980237.0	85015358.0	deletion	35121.0
4	85649817.5	85684034.0	deletion	8207.9
4	86300676.0	86338343.0	deletion	6481.7
4	86587248.0	86603943.0	deletion	9674.5
4	88054287.0	88056947.0	insertion	2599.7
4	88128736.0	88145189.0	deletion	5593.8
4	89454200.0	89472590.0	deletion	18390.0
4	92855699.5	92871094.0	deletion	15394.5
4	93368159.8	93386016.0	deletion	2963.9
4	94651302.0	94671834.0	deletion	20532.0
4	97155846.0	97184876.0	deletion	29030.0
4	97218166.0	97235414.0	deletion	11341.9
4	97218166.0	97264693.0	deletion	11401.8
4	99140708.0	99159675.0	deletion	18967.0
4	99252149.0	99270488.0	deletion	4795.6
4	100358794.0	100372912.0	deletion	4762.6
4	101009220.9	101019225.0	deletion	9190.2
4	111854021.0	111931007.0	insertion	6224.4
4	119544564.0	119555228.0	deletion	9376.1
4	120231740.0	120244829.0	deletion	13089.0
4	121406417.0	121435617.0	deletion	29200.0
4	121637231.0	121651122.0	deletion	13891.0
4	122544343.0	122556929.5	deletion	8653.2
4	122558550.0	122570896.0	insertion	898.9
4	123761925.0	123777691.0	deletion	15766.0
4	128029139.0	128041701.0	deletion	12562.0
4	129479877.0	129495094.0	deletion	15217.0
4	130125005.2	130155656.0	deletion	29972.0
4	130192168.0	130221339.0	deletion	29171.0
4	137746535.0	137757614.0	deletion	5255.4
4	141609083.5	141629320.0	deletion	508.7
4	142081314.0	142099773.0	deletion	18459.0
4	142641897.0	142646535.9	deletion	3351.7
4	144360741.0	144387778.5	insertion	4899.7
4	144418780.0	144425200.9	deletion	4446.7
4	149308024.0	149314409.4	insertion	2948.9
4	153582118.0	153587604.0	deletion	4076.4
4	160135038.4	160181578.0	deletion	5050.7
4	160389068.0	160401555.0	deletion	12487.0
4	162253600.0	162258951.0	insertion	927.6
4	163979305.0	163993985.0	deletion	8317.2
4	164919694.0	164932585.0	deletion	1030.3
4	165717454.0	165740018.0	deletion	22564.0
4	168844413.0	168872422.0	deletion	28009.0
4	169367561.5	169379409.0	insertion	2778.2
4	170935511.0	170964314.9	deletion	7959.9
4	171418411.0	171478588.0	deletion	25167.3
4	171418411.0	171478588.0	deletion	25167.3
4	171431208.0	171458371.0	deletion	25097.3
4	171581128.0	171586907.0	deletion	734.3
4	172735173.0	172771280.5	deletion	24956.9
4	174587356.0	174596127.0	deletion	571.1
4	174618594.0	174626097.0	insertion	22903.6
4	177023610.0	177042194.0	deletion	18584.0
4	181104302.0	181116691.5	deletion	8260.0
4	181447764.0	181468922.9	deletion	11382.4
4	182275953.0	182297158.0	deletion	9738.6
4	182667851.4	182719730.0	deletion	16071.7
4	184134614.0	184147220.0	deletion	12606.0
4	187400156.0	187407158.5	deletion	4203.4
4	187743471.0	187783604.0	deletion	987.7
4	187837951.0	187864639.0	deletion	632.9
4	190529371.0	190550083.0	deletion	11113.9
4	191223930.0	191239447.0	deletion	15517.0
4	193977400.0	193991057.0	insertion	23488.2
4	195137333.0	195157944.0	deletion	5442.9
4	197178655.0	197194150.0	deletion	15495.0
4	201541485.0	201592311.5	deletion	3054.2
4	201541485.0	201601051.0	deletion	2960.4
4	207956577.0	207963965.9	deletion	2295.7
4	207956577.0	207970215.0	deletion	2169.7
4	208938643.0	208949613.0	deletion	8266.2
4	215875495.0	215887088.0	deletion	3727.5
4	220111702.0	220122486.0	deletion	5187.1
4	222049837.0	222069233.5	deletion	7557.4
4	222217662.9	222251996.0	insertion	18871.5
4	222334870.0	222409451.0	insertion	17692.3
4	223344469.0	223360725.0	deletion	1814.5
4	226149842.0	226164259.0	deletion	6714.4
4	227943040.5	227952790.0	insertion	977.8
4	235507030.0	235524345.0	deletion	17315.0
4	240575410.5	240579999.5	insertion	2605.1
4	241985976.0	242014537.0	deletion	1488.6
4	242325139.0	242345824.0	deletion	7851.4
4	243128658.0	243144057.0	deletion	15399.0
4	244083870.0	244117719.9	deletion	20320.5
4	244770579.0	244783153.0	deletion	7723.5
4	248498653.0	248510725.0	deletion	10596.3
4	249259160.0	249276819.0	deletion	17659.0
4	250707685.0	250734938.0	deletion	24682.0
4	254042067.0	254061033.0	deletion	521.6
4	254159454.0	254189012.0	deletion	804.4
5	1904469.0	1960548.0	deletion	56079.0
5	2524828.0	2534230.9	deletion	2698.2
5	2823028.0	2850992.0	deletion	1266.1
5	7961241.8	8017175.0	deletion	21724.5
5	9631113.0	9644028.0	deletion	7013.5
5	11127325.4	11134562.0	insertion	13351.1
5	12661280.0	12686678.0	deletion	25398.0
5	13663660.0	13684393.0	deletion	2870.1
5	13713298.5	13724580.0	insertion	39318.5
5	13758826.0	13887590.0	deletion	128764.0
5	14544212.0	14577867.0	deletion	4713.6
5	15929418.0	15944704.0	deletion	8479.4
5	17060392.0	17088813.0	deletion	18840.9
5	20711175.0	20730228.0	deletion	19053.0
5	22332973.0	22348018.0	deletion	15045.0
5	24743510.0	24767195.0	deletion	23685.0
5	30236646.0	30252894.0	deletion	1091.6
5	30935714.0	30950754.0	deletion	6391.5
5	31116783.5	31148481.5	deletion	31698.0
5	32592293.0	32601990.0	deletion	6846.0
5	35615462.0	35628794.0	deletion	13332.0
5	43673099.0	43698053.0	deletion	24954.0
5	46104007.0	46110974.0	deletion	862.2
5	47333123.0	47359936.0	deletion	736.1
5	47857700.0	47869638.0	deletion	7260.6
5	49590108.0	49612999.0	deletion	11479.2
5	53518237.5	53532047.5	deletion	13810.0
5	56924777.0	56942997.9	deletion	9381.5
5	60448272.0	60480437.0	deletion	32165.0
5	61844051.9	61855708.5	deletion	7081.3
5	62056339.0	62098191.0	deletion	41852.0
5	62237552.0	62251200.0	deletion	13648.0
5	64324091.0	64390960.0	insertion	167971.4
5	66186345.0	66202189.0	deletion	10322.3
5	66433838.0	66453929.5	deletion	20091.5
5	67900668.0	67906343.0	insertion	22615.8
5	68737017.0	68762015.0	deletion	24998.0
5	69678085.0	69714425.0	deletion	9227.6
5	70500781.0	70512182.0	deletion	9689.1
5	71362479.0	71390691.0	deletion	18127.8
5	71587711.0	71614517.0	deletion	26806.0
5	71942489.0	71966103.0	deletion	23614.0
5	74269304.0	74276551.0	insertion	1752.6
5	75291707.0	75301097.0	deletion	1680.8
5	76270583.0	76279542.7	deletion	6406.4
5	77671821.0	77679578.0	insertion	1513.2
5	77994808.0	78000913.0	insertion	1930.1
5	81292666.5	81327711.5	insertion	3800.4
5	81298913.0	81312963.0	insertion	4757.1
5	81940246.0	81959316.0	deletion	16611.0
5	82261960.0	82285971.0	deletion	13521.4
5	85148074.0	85156925.0	deletion	4256.4
5	85838121.0	85856320.0	deletion	11493.7
5	88646484.5	88665525.0	insertion	645.1
5	88655294.0	88657429.0	insertion	673.4
5	90379323.0	90397408.0	deletion	18085.0
5	94008899.0	94018327.0	insertion	3564.4
5	95962679.0	95982281.9	insertion	1498.4
5	103593014.9	103640707.0	deletion	9395.6
5	103593015.0	103682757.0	deletion	9563.5
5	104472651.0	104500697.0	deletion	28046.0
5	110587927.9	110613279.0	deletion	20815.3
5	121833012.5	121848832.5	deletion	15820.0
5	128924318.0	128953626.0	deletion	12072.0
5	130499566.0	130517536.0	insertion	5466.3
5	132177181.0	132187156.0	deletion	4315.6
5	135759656.5	135789032.5	deletion	1455.0
5	136394904.0	136415352.0	insertion	758.6
5	137396672.0	137459396.0	insertion	127068.6
5	137698288.8	137718264.0	deletion	15422.4
5	138633207.0	138667064.0	deletion	14964.8
5	138649492.9	138667064.0	deletion	14722.1
5	140587961.5	140601518.4	deletion	1266.7
5	140991909.0	141007584.0	deletion	15675.0
5	144009769.0	144042533.0	deletion	29984.1
5	144837607.0	144842425.0	insertion	756.2
5	147432983.0	147449042.0	insertion	4332.6
5	147629745.0	147649817.0	deletion	20072.0
5	148001445.5	148021668.5	deletion	20223.0
5	151130840.0	151143108.0	deletion	5259.7
5	157235057.0	157259886.0	deletion	18238.8
5	157954812.0	157982639.6	deletion	25189.7
5	162144000.9	162166264.0	deletion	16089.6
5	164019502.0	164037378.0	deletion	17876.0
5	166113979.0	166151984.0	deletion	9101.8
5	168384976.0	168392495.0	deletion	4582.5
5	172427562.0	172448893.0	deletion	21331.0
5	175774842.0	175783387.0	deletion	2307.9
5	177375200.0	177388769.0	deletion	13569.0
5	177424019.5	177459897.0	deletion	4836.3
5	178723909.0	178736862.0	deletion	7461.1
5	184569423.0	184589167.0	deletion	19744.0
5	186450357.5	186459069.0	deletion	3675.0
5	186618193.0	186699538.0	deletion	44435.2
5	186639035.0	186695322.0	deletion	44343.7
5	187203669.0	187255262.0	deletion	44483.5
5	189673652.0	189692001.0	deletion	15851.1
5	194068688.0	194074900.0	deletion	3597.7
5	195657399.0	195713980.0	deletion	13783.1
5	195662755.0	195701242.4	deletion	13943.2
5	198164282.0	198192476.0	deletion	692.4
5	198582593.0	198605677.5	deletion	636.9
5	201458833.0	201496381.0	deletion	18988.0
5	202471561.0	202502487.5	deletion	3135.1
5	204392240.0	204436093.0	deletion	2977.8
5	206303883.0	206318680.0	deletion	14797.0
5	210143188.0	210151194.0	insertion	603.5
5	210590945.0	210614071.9	insertion	150279.0
5	211055475.0	211106892.0	deletion	30538.8
5	212056653.0	212088627.0	deletion	31974.0
6	592205.0	620308.0	deletion	8065.5
6	604255.0	614890.9	deletion	8359.3
6	6273916.0	6279987.0	insertion	3258.6
6	10676051.9	10686260.0	deletion	5688.2
6	12590022.0	12602057.0	insertion	4078300.9
6	12602057.0	12709091.0	deletion	107034.0
6	12792296.0	12811113.0	insertion	18989.9
6	12899686.0	12908610.0	insertion	799.8
6	13070671.0	13148634.0	deletion	40297.7
6	13089419.0	13144352.8	deletion	40632.1
6	13397075.0	13472653.0	deletion	75578.0
6	16312002.0	16353101.0	deletion	41099.0
6	16414812.0	16418673.0	deletion	789.7
6	16585606.0	16590897.0	insertion	145457.2
6	17747713.0	17875287.0	insertion	66048.9
6	17992709.0	18022013.0	deletion	29304.0
6	18090099.8	18134981.0	deletion	42243.1
6	18369359.0	18378573.0	insertion	66977.2
6	18454448.0	18480271.0	deletion	25823.0
6	18510026.0	18522828.0	deletion	10481.3
6	19159736.0	19195777.0	deletion	36041.0
6	19571631.0	19597001.0	deletion	772.7
6	24459864.0	24473061.0	deletion	787.2
6	24914235.0	24950842.0	deletion	36607.0
6	25631276.5	25648861.0	deletion	7195.3
6	27219734.0	27243974.9	deletion	12940.0
6	27746036.0	27747432.0	insertion	576.9
6	27808595.0	27817020.0	deletion	6396.5
6	34925347.0	34964834.5	insertion	107645.5
6	35887058.0	35907373.0	deletion	7060.6
6	38541261.0	38546086.0	insertion	4169.8
6	42782562.0	42789906.0	insertion	776.1
6	45036280.0	45046341.0	insertion	57665.7
6	46730622.0	46744692.0	deletion	5029.2
6	49263520.0	49283494.5	deletion	17705.2
6	49978439.0	49997956.0	deletion	10588.1
6	50589494.0	50622670.0	insertion	6643.8
6	55886414.0	55907573.0	deletion	8332.2
6	61140928.5	61159473.0	deletion	14465.4
6	64291901.0	64320273.0	deletion	28372.0
6	64367756.0	64407897.0	deletion	9326.9
6	64477712.0	64519909.0	deletion	42197.0
6	64779316.5	64866900.0	deletion	21351.4
6	65094198.0	65110179.0	deletion	15981.0
6	68078474.0	68081231.0	insertion	1056.6
6	68098434.0	68118680.0	deletion	20246.0
6	73580540.0	73624858.0	deletion	12863.6
6	74457583.5	74969911.0	deletion	490310.8
6	76026587.0	76040673.0	deletion	14086.0
6	77405457.5	77416177.5	deletion	8887.4
6	78560772.0	78575991.0	deletion	8590.7
6	88947616.0	88961877.0	deletion	14261.0
6	89612259.0	89621611.0	deletion	6451.8
6	97998550.0	98017310.0	deletion	16452.6
6	102482624.0	102504985.0	deletion	9087.2
6	105212969.5	105239044.0	deletion	26074.5
6	105349724.0	105380982.0	deletion	31258.0
6	106343553.0	106359056.0	deletion	3257.4
6	106485340.0	106491888.9	deletion	571.6
6	115786588.0	115814691.0	deletion	11071.5
6	116251798.0	116283004.9	deletion	17653.0
6	119310428.0	119315453.9	deletion	3196.0
6	121098421.5	121128544.9	deletion	17076.8
6	121705539.0	121710988.0	deletion	3671.5
6	122016183.0	122039126.5	deletion	22943.5
6	124336920.0	124351845.9	deletion	5878.5
6	126598699.0	126608583.0	insertion	1217.3
6	130853736.0	130868478.0	deletion	946.2
6	133679492.5	133682204.0	insertion	2019.4
6	135466691.0	135483447.0	deletion	16756.0
6	140974921.0	140997659.0	deletion	22738.0
6	142490449.0	142500727.5	insertion	2169.8
6	143218717.0	143222505.0	insertion	45759.0
6	152864031.0	152880893.0	deletion	6869.2
6	153859233.0	153891077.0	deletion	7962.8
6	158165760.5	158177231.9	deletion	4908.9
6	161000058.0	161017412.0	deletion	10858.4
6	163621107.0	163640321.0	deletion	9258.3
6	164056584.0	164076927.0	deletion	7152.9
6	166275621.0	166288234.0	deletion	9511.3
6	168150645.0	168170415.0	deletion	19770.0
6	172759256.0	172773276.0	deletion	14020.0
6	173184583.0	173238719.0	deletion	54136.0
6	175943573.5	175975047.2	deletion	1056.9
6	175985450.0	176009828.0	deletion	700.4
6	176033633.0	176054984.0	deletion	662.2
6	176127890.0	176153646.0	deletion	576.1
6	176150514.2	176153646.0	deletion	593.4
6	176153646.0	176181726.0	deletion	802.7
6	176463350.0	176536181.9	deletion	15795.5
7	5148695.0	5160531.0	deletion	2475.4
7	8175409.0	8200055.5	deletion	18735.4
7	17799185.0	17824907.0	deletion	25722.0
7	18032980.0	18045246.0	deletion	12266.0
7	20974867.5	20985772.0	deletion	3713.0
7	23189242.0	23208653.0	deletion	19411.0
7	23967058.0	24010510.0	deletion	14591.6
7	26888231.0	26908192.0	deletion	17815.1
7	29892677.0	29918786.0	deletion	6980.9
7	31893678.0	31928045.0	deletion	25017.3
7	32019601.0	32032878.5	insertion	4496.4
7	37941333.0	37954455.5	insertion	14022.7
7	39639178.0	39644280.0	insertion	3069.6
7	40005467.0	40016652.0	deletion	3135.6
7	44194155.0	44203876.0	deletion	5162.1
7	44312593.0	44329575.0	deletion	3696.6
7	44810821.5	44824382.0	deletion	11376.0
7	49301522.8	49307547.5	insertion	19495.7
7	51854769.0	51897966.0	deletion	14543.4
7	51872497.0	51893448.0	deletion	14628.1
7	53529061.0	53554918.0	deletion	6539.9
7	55767921.9	55768881.0	insertion	2839.8
7	57135359.0	57155927.0	deletion	3805.2
7	57256081.0	57269050.0	deletion	12969.0
7	62110523.0	62131434.0	deletion	20911.0
7	62714501.0	62724471.0	deletion	1936.1
7	65570379.0	65585176.0	deletion	14797.0
7	66803754.0	66820940.0	deletion	17186.0
7	72041369.0	72054642.0	deletion	13273.0
7	74228095.0	74248472.0	deletion	1251.2
7	79553628.9	79569912.0	deletion	11781.8
7	80241231.0	80264139.0	deletion	14938.1
7	81039708.5	81053815.0	deletion	14106.5
7	82666332.0	82676054.0	insertion	1005.3
7	83409881.0	83426240.0	deletion	16359.0
7	84017477.0	84028866.9	deletion	4880.9
7	85821400.5	85837993.0	deletion	4657.0
7	86030503.0	86033038.0	insertion	1680.2
7	87178653.0	87193752.0	deletion	6353.1
7	93532021.0	93544083.0	deletion	12062.0
7	100965363.0	101027215.0	deletion	58881.5
7	103604612.0	103617383.0	deletion	4921.2
7	110439706.0	110455602.0	deletion	15896.0
7	110988014.0	111006037.0	deletion	18023.0
7	113412150.0	113428907.0	deletion	10514.7
7	114739170.0	114752337.0	deletion	7623.3
7	124573141.0	124582443.0	deletion	3557.4
7	126298933.0	126305549.0	deletion	3900.9
7	127281677.0	127307868.9	deletion	18458.7
7	129117008.0	129131823.0	deletion	7227.8
7	136023391.9	136031557.0	deletion	6309.7
7	136259870.0	136280744.0	deletion	20874.0
7	136372399.8	136384618.0	deletion	7712.6
7	138039498.0	138060393.0	deletion	20895.0
7	145219876.0	145235161.0	deletion	15285.0
7	146523807.0	146536789.0	deletion	12982.0
7	151116605.0	151140506.0	deletion	23901.0
7	152292798.0	152307848.0	insertion	82321.1
7	152718155.0	152731004.7	deletion	10517.0
7	154531501.0	154557436.0	deletion	25935.0
7	154829273.0	154862847.0	deletion	839.8
7	159951856.0	159991719.0	deletion	11310.3
7	168317851.0	168333420.0	insertion	4697.0
7	169111763.0	169119100.0	deletion	1265.7
7	172977262.0	172997183.5	deletion	19921.5
7	177636989.0	177658572.0	deletion	21583.0
7	178682851.0	178683969.9	insertion	1833.6
7	180452270.9	180461857.0	insertion	2153.3
8	30019.0	94770.0	deletion	2128.8
8	2821066.0	2835670.0	deletion	14604.0
8	3724497.0	3741735.0	deletion	17238.0
8	5200345.0	5214988.5	deletion	10356.1
8	8650181.9	8652070.0	deletion	1298.6
8	12867901.0	12882454.0	deletion	5421.1
8	16999444.9	17021415.0	deletion	9182.9
8	17520643.0	17541486.0	deletion	20843.0
8	21508890.0	21535127.0	deletion	1383.2
8	21883886.0	21923174.0	deletion	39288.0
8	25806999.0	25822633.0	insertion	8123.0
8	25815773.0	25822633.0	insertion	8183.6
8	30858747.9	30890997.0	insertion	25273.2
8	32015956.0	32031479.0	deletion	15523.0
8	41343971.9	41368899.0	deletion	701.7
8	47426208.0	47432286.5	deletion	3160.1
8	48401213.8	48462224.5	deletion	33066.7
8	49375749.0	49381033.9	deletion	4616.2
8	53410104.0	53425335.0	deletion	10189.6
8	55305709.0	55337495.0	deletion	14833.5
8	55680149.0	55698683.0	deletion	644.3
8	55955087.5	55966248.0	deletion	5039.4
8	56794779.0	56836207.9	deletion	7588.2
8	59721791.5	59742855.0	deletion	9875.4
8	65651136.0	65675522.0	deletion	20944.2
8	66277400.0	66299692.0	deletion	22292.0
8	66867350.5	66884335.0	deletion	1192.9
8	69377753.9	69400927.0	insertion	8999.2
8	69480446.0	69541295.0	deletion	48446.1
8	71556342.0	71566955.5	deletion	2501.9
8	71763250.0	71784097.0	deletion	20847.0
8	74123498.5	74125611.9	insertion	655.7
8	81049924.9	81058412.0	deletion	2326.9
8	83313610.9	83331938.0	deletion	10378.8
8	86547311.0	86559080.0	deletion	2380.8
8	89879558.0	89894252.0	insertion	4385.2
8	92188595.0	92213381.0	deletion	24786.0
8	96096171.0	96105174.8	deletion	1426.0
8	98011411.0	98017066.5	insertion	4216.9
8	99027661.0	99033433.5	insertion	104585.9
8	99465172.0	99475757.0	deletion	3606.6
8	100163631.0	100177328.0	deletion	1468.0
8	100318406.0	100330739.0	deletion	12333.0
8	101557385.0	101584886.0	deletion	11838.8
8	103306304.0	103332142.0	deletion	14016.9
8	105454512.0	105479479.0	deletion	9776.5
8	106593481.0	106608827.0	deletion	8989.4
8	110636853.0	110645471.0	deletion	5516.0
8	113589027.0	113601796.0	deletion	7378.8
8	118756769.0	118767937.0	deletion	2973.1
8	122502015.0	122584177.0	deletion	82162.0
8	105454512.0	105479479.0	deletion	9799.8
8	123249312.0	123257653.0	insertion	13103.1
8	125887224.0	125899961.0	deletion	9359.2
8	126070203.0	126085110.5	deletion	7735.6
8	126305784.0	126339857.0	deletion	13912.3
8	127706867.0	127734973.0	insertion	1472.9
8	129443344.0	129473247.0	deletion	29903.0
8	131469679.0	131496504.0	deletion	17248.1
8	134804750.0	134813606.0	deletion	6990.8
8	136171079.0	136192545.0	deletion	21466.0
8	139620041.0	139629738.0	insertion	2407.2
8	139809153.5	139827334.0	deletion	6687.0
8	141803083.0	141823317.0	deletion	20234.0
8	142727872.0	142747739.0	deletion	19867.0
8	145040005.0	145057031.0	deletion	1412.7
8	147614153.0	147632038.0	deletion	17885.0
8	149233475.0	149250616.0	deletion	17141.0
8	151163612.0	151186964.0	deletion	23352.0
8	154385165.0	154412162.0	deletion	26997.0
8	157738571.0	157765355.0	deletion	884.6
8	157765355.0	157860997.0	deletion	1811.6
8	157916370.0	157947440.0	deletion	1082.5
8	159468215.0	159481019.0	deletion	3029.0
8	159746172.0	159768407.0	deletion	22235.0
8	161952095.0	162015080.0	deletion	30936.5
8	162944025.0	162962508.0	deletion	18483.0
8	165023972.0	165040273.0	insertion	1365.0
8	165129071.0	165153041.0	deletion	23970.0
8	167265416.0	167281903.0	deletion	16487.0
8	167911569.0	167933352.0	deletion	21783.0
8	168459029.0	168474942.0	insertion	5734.8
8	168691803.0	168719315.0	deletion	27512.0
8	172936967.0	172963168.0	deletion	26201.0
8	177293749.0	177301950.0	deletion	5477.9
8	177957081.9	177957685.0	insertion	2438.4
9	4179697.0	4222100.0	deletion	42403.0
9	4931093.0	4942861.0	deletion	6251.6
9	5042538.0	5052709.0	insertion	124041.8
9	11576924.0	11596992.0	deletion	20068.0
9	11909983.0	11935758.0	deletion	25775.0
9	12556943.0	12626928.0	deletion	9102.7
9	12707537.0	12726680.0	deletion	19143.0
9	13059226.0	13071008.0	deletion	7238.0
9	13273347.0	13287250.8	deletion	1785.8
9	15419965.0	15448612.0	deletion	11879.1
9	16389683.0	16407631.0	deletion	17948.0
9	15419965.0	15448612.0	deletion	11894.8
9	18199633.0	18211285.0	insertion	3115.4
9	19429507.0	19440796.0	deletion	4585.8
9	25716457.0	25728018.9	deletion	8272.1
9	25716457.0	25736688.0	deletion	8007.6
9	28214742.0	28245002.0	deletion	30260.0
9	29327050.0	29376424.8	deletion	14868.2
9	29737436.0	29750230.0	deletion	4701.6
9	30215350.0	30230835.0	deletion	8068.3
9	35623102.0	35689079.0	deletion	48985.5
9	37022112.0	37036361.0	deletion	3000.8
9	37255688.0	37278903.5	deletion	11385.7
9	41726861.0	41741460.0	deletion	6143.4
9	43366504.5	43380330.5	deletion	11894.3
9	50663977.0	50686944.5	deletion	8779.3
9	57939063.9	57948903.0	deletion	5348.0
9	58612885.0	58620798.0	deletion	5500.6
9	61793152.0	61821046.0	deletion	3758.1
9	61811586.0	61821045.9	deletion	3977.2
9	67529282.0	67544880.5	deletion	7511.4
9	70328304.0	70334796.0	deletion	2096.7
9	72421300.0	72446237.5	deletion	18382.1
9	74353188.0	74372087.0	deletion	18899.0
9	81620995.0	81649785.0	deletion	1529.9
9	81624502.0	81640506.0	deletion	1445.2
9	95075927.0	95093017.0	deletion	12467.2
9	103482174.0	103496080.0	deletion	13906.0
9	103651576.0	103662116.5	deletion	7514.6
9	103986273.5	104000865.9	deletion	10653.3
9	106267174.0	106272394.0	deletion	2539.6
9	109301506.5	109333995.9	deletion	19327.5
9	126777230.5	126782090.5	insertion	6224.9
9	129797611.0	129826591.9	deletion	4453.6
9	131634803.0	131648811.9	deletion	2518.9
9	133337966.0	133354714.0	deletion	16748.0
9	134026696.0	134049616.0	deletion	22920.0
9	136505732.0	136536412.0	deletion	13983.6
9	138044528.0	138057633.0	deletion	5206.0
9	139824872.0	139840431.0	deletion	10647.7
9	141711864.0	141730197.9	deletion	17414.5
9	144632924.0	144638441.0	deletion	2846.6
9	145528658.0	145549232.0	deletion	20574.0
9	146743679.0	146762518.0	deletion	14394.0
9	151476721.0	151499681.0	deletion	932.2
9	152863157.0	152888360.0	insertion	246993.0
9	152712911.0	152863157.0	deletion	7808.6
9	154674983.0	154685009.0	deletion	5343.7
9	156637100.0	156670474.0	insertion	57858.0
9	156641753.0	156652145.9	insertion	57680.8
9	157359106.0	157383504.0	deletion	20935.3
9	157677452.9	157687834.0	deletion	1349.9
9	161103031.9	161109134.0	insertion	5916.1
9	162900099.0	162917126.0	deletion	17027.0
10	2600845.0	2618347.0	deletion	17502.0
10	3891651.5	3907254.0	deletion	10284.5
10	4303825.0	4319624.0	deletion	15117.7
10	6366973.0	6383565.0	deletion	8865.2
10	7545603.0	7587235.0	deletion	41632.0
10	8197193.0	8214006.0	deletion	16813.0
10	9312796.0	9327705.0	deletion	13297.1
10	13935548.0	13950238.0	deletion	4660.8
10	16954886.5	16974211.0	deletion	952.2
10	22848622.0	22867916.0	deletion	19294.0
10	25260032.0	25269433.5	deletion	564.1
10	30143066.0	30149913.4	deletion	2047.9
10	35074936.9	35089030.0	deletion	13426.7
10	35389278.0	35400729.9	deletion	10538.1
10	36728047.0	36748320.9	deletion	8210.2
10	48404220.0	48423615.0	deletion	11977.8
10	50630453.4	50683576.0	insertion	16112.2
10	53715636.0	53746832.0	deletion	734.6
10	53717648.0	53746832.0	deletion	703.9
10	53868144.0	53885720.0	insertion	543.6
10	62710951.0	62719963.0	deletion	2331.5
10	64322943.9	64334705.2	deletion	5196.5
10	68674061.0	68687513.0	deletion	1872.1
10	68674061.0	68706114.0	deletion	1949.8
10	71872532.0	71901605.0	deletion	29073.0
10	73805503.0	73823325.0	deletion	17822.0
10	74893689.0	74911654.0	deletion	8394.3
10	77191170.0	77259103.0	deletion	24555.7
10	77563978.0	77614747.0	deletion	50769.0
10	78433011.0	78450030.0	deletion	17019.0
10	80981637.0	80997186.0	deletion	13532.5
10	85569650.0	85592185.0	deletion	10894.2
10	87836104.0	87852020.0	deletion	7940.6
10	92602308.0	92625313.9	deletion	12035.7
10	95392379.0	95400044.0	deletion	906.5
10	98140794.0	98146726.0	deletion	2487.8
10	105592324.0	105623596.0	deletion	31272.0
10	108988872.5	109009075.9	deletion	5884.9
10	111701867.0	111729539.5	deletion	3787.9
10	111723136.5	111729539.5	deletion	3692.2
10	112025266.0	112055503.0	deletion	30237.0
10	117746163.0	117753414.0	deletion	5768.6
10	118240429.0	118259771.0	deletion	7163.6
10	120194852.0	120213509.0	deletion	18657.0
10	127104369.0	127108296.0	insertion	7395.5
10	127178994.0	127184544.0	insertion	7264.0
10	127104369.0	127108296.0	insertion	7370.3
10	127178994.0	127184544.0	insertion	7300.7
10	127104369.0	127108296.0	insertion	7352.7
10	127581336.0	127587505.0	deletion	3220.4
10	131425397.0	131454322.0	deletion	28925.0
10	133187656.0	133206919.0	deletion	10518.1
10	133607782.0	133614585.9	deletion	5198.7
10	134100419.0	134118010.0	deletion	1921.8
10	134689615.0	134713743.0	deletion	21696.2
10	137206207.0	137249697.0	deletion	28668.6
10	137771576.0	137800880.5	deletion	19688.6
10	141910377.0	141914760.0	deletion	1702.7
10	143664065.0	143665570.0	insertion	6814.3
10	149426145.0	149453155.0	deletion	27010.0
10	151991155.0	152022686.0	deletion	31531.0
10	152493980.0	152557496.0	deletion	49727.9
10	154722184.0	154744599.0	deletion	22415.0
