# Supplementary material for: Effect of sequence depth and length in long-read assembly of the maize inbred NC358
Source: Nat Commun. 2020 May 8;11:2288. doi: 10.1038/s41467-020-16037-7 (PMC7211024; doi:10.1038/s41467-020-16037-7)
Supplement: Supplementary file 4 — Source Data [file 41467_2020_16037_MOESM4_ESM.zip › Source Data/Fig. 2I, Suppl. Table 3/NC358_21k_20x_3.4.sv]

1	48310.5	51933.0	insertion	7415.2
1	207677.0	257778.0	deletion	50101.0
1	777561.0	800257.0	deletion	16140.7
1	1070587.8	1085078.0	deletion	13611.2
1	6447274.0	6471618.0	deletion	8808.4
1	11008170.0	11015009.0	deletion	1223.8
1	17827805.0	17851213.0	deletion	16996.1
1	20380061.0	20422371.9	deletion	41286.5
1	23700031.0	23722266.0	deletion	22235.0
1	23795228.5	23806551.5	deletion	7697.4
1	24007891.0	24027211.0	deletion	19320.0
1	28682072.0	28704234.0	deletion	22162.0
1	29401910.0	29430170.0	deletion	21731.7
1	33745335.0	33768660.0	deletion	9315.5
1	34719778.0	34786611.0	deletion	19621.7
1	35065491.0	35095065.0	deletion	29574.0
1	35287135.0	35314844.0	deletion	27709.0
1	35777259.5	35808813.0	deletion	31553.5
1	36908418.0	36927050.0	deletion	11682.5
1	39989070.0	40015131.0	deletion	26061.0
1	41016488.0	41024339.0	deletion	4367.1
1	42721069.0	42749931.0	deletion	15204.0
1	43759983.0	43811786.0	deletion	18051.4
1	45221476.0	45239173.0	deletion	4309.4
1	45623714.0	45631772.0	insertion	506.7
1	46892688.0	46898246.0	deletion	2437.7
1	47851801.0	47869257.0	deletion	8736.3
1	47989236.0	48014765.0	deletion	15681.2
1	48065350.5	48080589.0	deletion	7592.0
1	48909014.0	48930599.0	deletion	21585.0
1	49235456.0	49264069.0	deletion	12312.5
1	52841826.5	52855276.0	deletion	6219.8
1	58659412.0	58681645.0	deletion	22233.0
1	59928210.0	59946279.9	deletion	15605.4
1	61811755.0	61816993.0	deletion	3298.6
1	62826127.0	62849505.0	deletion	16495.5
1	66317457.9	66342633.0	deletion	22467.3
1	70843882.0	70873184.0	deletion	13370.1
1	71484160.0	71506498.0	deletion	22338.0
1	72519756.0	72555241.0	deletion	29603.7
1	72881565.0	72909913.0	deletion	22084.7
1	75753812.0	75792991.0	deletion	39179.0
1	78055260.5	78064019.0	deletion	5890.4
1	78881681.0	78905233.0	deletion	23552.0
1	86446210.0	86476471.0	deletion	30261.0
1	89128271.0	89145046.4	deletion	12088.9
1	98114191.9	98130488.0	deletion	14958.0
1	98390725.2	98393249.0	deletion	551.3
1	98744903.9	98795235.0	deletion	44999.0
1	100883442.5	100889021.0	deletion	2039.8
1	101564362.0	101577724.0	deletion	534.0
1	101957476.0	101998941.5	deletion	20099.1
1	101971555.2	101993447.3	deletion	20398.8
1	102980224.0	103002847.0	deletion	16848.0
1	104197090.0	104241192.0	deletion	2450.7
1	104212751.8	104236961.5	deletion	2098.0
1	107254571.0	107270297.5	deletion	13325.9
1	109576600.0	109599036.0	deletion	920.0
1	113869948.5	113884976.0	deletion	13717.0
1	118006380.0	118029305.5	deletion	4014.3
1	119222318.9	119225098.0	insertion	945.6
1	119222319.0	119239674.0	insertion	749.1
1	119470345.0	119499058.0	deletion	10515.3
1	121819243.0	121866455.0	deletion	32526.0
1	124655131.0	124679642.0	deletion	6419.6
1	124658705.0	124666396.0	deletion	6336.6
1	125100952.0	125107789.0	deletion	821.1
1	125175506.0	125197233.0	deletion	11527.9
1	125734934.0	125748047.0	deletion	13113.0
1	126404330.0	126424657.0	deletion	20327.0
1	126778410.0	126800474.0	deletion	6522.1
1	131710418.0	131735762.0	deletion	17089.2
1	132384275.0	132416586.0	deletion	32311.0
1	133627719.8	133642736.0	deletion	10559.0
1	134050182.9	134074500.8	insertion	3239.4
1	134815684.0	134824931.0	deletion	2150.5
1	137210263.0	137232055.9	deletion	16236.9
1	138343025.0	138382649.0	deletion	39624.0
1	138482877.5	138488206.0	insertion	532.0
1	141538391.4	141560119.0	deletion	9424.4
1	142612080.0	142613818.5	insertion	532.1
1	143697663.0	143714146.0	insertion	7714.8
1	148147082.0	148165696.0	deletion	18614.0
1	149463398.0	149466102.0	insertion	90173.7
1	156337521.0	156361095.0	deletion	5483.1
1	156788166.0	156800588.0	deletion	12422.0
1	159151199.0	159185272.0	deletion	20064.7
1	159153528.0	159176112.9	deletion	20232.1
1	159413010.0	159422699.0	insertion	503.2
1	168361863.0	168383759.0	deletion	21896.0
1	169492212.0	169516180.0	deletion	23968.0
1	169794203.4	169816977.0	deletion	17145.0
1	180866485.0	180892773.0	deletion	26288.0
1	184342647.5	184360040.0	deletion	17392.5
1	195398490.0	195424495.0	deletion	18978.0
1	196232835.0	196248867.0	deletion	13452.6
1	199626551.9	199652583.5	deletion	21768.9
1	200271132.0	200324360.0	deletion	49895.2
1	203001569.9	203019102.0	deletion	13019.6
1	205851630.5	205869598.0	deletion	6235.5
1	211681402.5	211697252.0	insertion	983.9
1	214580776.0	214607154.0	deletion	11433.5
1	216796842.0	216817054.0	deletion	20212.0
1	217443351.0	217468840.0	deletion	20817.5
1	218623358.0	218628004.0	deletion	2480.3
1	225188951.0	225202671.0	deletion	9368.7
1	226202076.9	226217230.0	deletion	11018.0
1	232900957.0	232914563.0	insertion	7153.0
1	239112348.8	239125357.0	deletion	11282.2
1	240849160.0	240899063.0	deletion	49903.0
1	241959897.0	241986506.0	deletion	24668.6
1	245607331.0	245632636.0	deletion	25305.0
1	247421814.0	247441098.0	deletion	19284.0
1	248933224.9	248946931.0	deletion	9027.5
1	249654839.0	249738746.0	deletion	55412.4
1	250881672.0	250904566.0	deletion	22894.0
1	251101392.0	251112455.0	deletion	9104.6
1	251101392.0	251121191.0	deletion	9043.0
1	252045441.0	252085082.5	deletion	23914.3
1	253268207.0	253323615.0	deletion	55408.0
1	254893106.0	254916534.0	deletion	6571.1
1	260768964.0	260793646.5	insertion	35310.5
1	267674138.0	267684730.0	deletion	8544.6
1	270703700.0	270725375.0	deletion	18282.5
1	277571549.0	277590941.5	deletion	17158.8
1	279522595.0	279528927.5	deletion	2756.8
1	280548748.0	280584238.9	deletion	20788.8
1	282716377.0	282727201.0	deletion	1266.5
1	282813729.0	282863521.0	deletion	29206.1
1	282813729.0	282863521.0	deletion	29206.1
1	282823841.9	282855919.0	deletion	29043.2
1	283000989.0	283062096.4	deletion	35664.3
1	289576111.0	289600922.0	deletion	24811.0
1	291780572.0	291808046.6	deletion	18598.6
1	297468695.0	297503308.0	deletion	21623.5
1	298646854.9	298665266.0	deletion	9380.6
1	299629658.0	299634385.5	insertion	21516.3
1	300351308.0	300366514.0	deletion	3774.0
2	5461235.0	5477508.0	deletion	13377.6
2	5827417.9	5861401.5	deletion	30143.0
2	7465439.0	7485023.0	insertion	14283.3
2	9119803.0	9136185.0	deletion	10962.8
2	9774996.0	9790195.0	deletion	11415.7
2	11399910.5	11417910.5	deletion	18000.0
2	17206446.5	17208310.5	insertion	500.1
2	21177267.0	21200407.0	deletion	23140.0
2	25137848.0	25157179.5	deletion	8453.8
2	25875249.0	25877980.0	insertion	9613.2
2	28956002.9	28968148.5	deletion	3516.9
2	36386258.0	36408301.0	deletion	15089.2
2	40257306.0	40271068.0	deletion	4229.0
2	41947783.0	41957046.0	deletion	4807.6
2	42776263.0	42792215.9	deletion	14748.5
2	46735666.0	46772148.9	deletion	30502.9
2	47976245.0	47983708.0	insertion	100546.9
2	52774486.0	52829085.0	deletion	14649.8
2	52796713.5	52829084.8	deletion	15027.4
2	58265476.0	58288741.0	deletion	19117.8
2	60446785.0	60471511.0	deletion	19980.3
2	65494056.0	65507928.0	insertion	501.4
2	67258437.5	67277852.0	insertion	4537.0
2	68088910.0	68098674.5	deletion	4642.7
2	68346298.0	68360993.0	insertion	5098.1
2	68346298.0	68360993.0	insertion	5098.1
2	68351009.0	68355274.0	insertion	5174.6
2	68495948.0	68530397.4	deletion	22774.0
2	68930799.0	68992675.0	deletion	30484.6
2	69581739.0	69609899.0	deletion	13769.3
2	70974600.0	70998445.0	deletion	23845.0
2	75212483.0	75254573.0	deletion	23568.9
2	75214797.0	75242564.8	deletion	23886.5
2	75626738.4	75654122.0	deletion	26432.2
2	78486234.5	78522294.0	insertion	7409.5
2	78486234.5	78522294.0	insertion	7409.5
2	78504182.0	78509209.9	insertion	7296.6
2	78882375.0	78924338.0	deletion	18440.7
2	78884418.4	78917192.8	deletion	18195.3
2	79401323.1	79409921.5	deletion	6795.9
2	80300996.0	80325136.0	deletion	12307.3
2	80790185.0	80806538.0	deletion	9676.0
2	85278699.0	85292528.8	deletion	2821.4
2	87174880.0	87180099.9	deletion	4585.1
2	87174880.0	87185592.0	deletion	4363.8
2	87704588.0	87745794.0	deletion	14859.0
2	87710118.0	87725932.9	deletion	15110.0
2	88204962.4	88215428.0	deletion	7321.2
2	88694160.0	88719970.4	deletion	24840.5
2	88949594.0	88984041.0	deletion	27478.3
2	88953911.6	88981752.0	deletion	26673.4
2	90728517.5	90734724.5	deletion	3684.4
2	90728517.5	90739505.0	deletion	3591.2
2	91027470.5	91037476.0	deletion	7387.8
2	91783398.9	91806191.0	deletion	14691.1
2	92121844.0	92149918.0	deletion	28074.0
2	94560579.0	94572867.0	deletion	12288.0
2	96478300.5	96526133.8	deletion	30468.5
2	98085261.0	98135483.0	deletion	12296.4
2	98095753.0	98112677.0	deletion	12355.5
2	98502516.9	98528602.0	deletion	21636.8
2	98554214.0	98570369.0	deletion	10322.8
2	100133212.0	100142508.0	deletion	7014.5
2	102372042.0	102384460.0	deletion	656.0
2	104312026.5	104315345.0	insertion	9506.3
2	105557840.0	105576403.0	deletion	18563.0
2	109150640.0	109169936.0	deletion	16770.7
2	110399867.9	110423354.0	insertion	2955.8
2	112672457.0	112684697.0	deletion	12240.0
2	112938813.0	112980295.0	deletion	20222.0
2	114649429.0	114656013.0	deletion	5030.8
2	115574396.0	115587246.0	deletion	7149.9
2	119999615.0	120017361.0	deletion	16751.9
2	121083326.5	121095726.0	deletion	12399.5
2	121292455.0	121302747.0	deletion	8626.3
2	121684218.0	121686727.0	insertion	505.4
2	130008646.0	130030971.9	deletion	1934.1
2	131027235.5	131051537.0	deletion	5859.0
2	131037641.9	131047721.0	deletion	5759.5
2	132469983.4	132499007.5	deletion	19660.3
2	138569136.0	138576762.0	deletion	4796.1
2	140904262.0	140913037.8	deletion	7988.3
2	142510367.0	142518936.8	deletion	7890.5
2	142761497.0	142803651.0	deletion	19340.4
2	143540659.0	143551418.0	deletion	8019.3
2	144284802.0	144321329.0	deletion	12899.6
2	144768140.0	144799357.0	deletion	11229.0
2	151166406.0	151178139.0	deletion	6803.5
2	152201049.0	152204277.5	insertion	10537.1
2	154212428.0	154222763.9	deletion	8953.7
2	156702842.0	156725145.0	insertion	28867.3
2	156706021.0	156725145.0	insertion	28703.6
2	156714368.9	156716425.5	insertion	28998.3
2	158944436.0	158959823.0	deletion	9397.8
2	159900644.0	159914160.0	deletion	10597.3
2	160496893.9	160509189.0	deletion	7819.9
2	161914894.0	161947640.0	deletion	13446.7
2	169880267.0	169909503.0	deletion	29236.0
2	175422775.0	175471250.0	deletion	44450.9
2	176132917.0	176154026.0	deletion	2342.3
2	180506640.0	180527774.0	deletion	17925.4
2	181871952.0	181914873.0	deletion	1920.6
2	182942619.0	182953491.9	deletion	8898.3
2	183516822.5	183538686.0	deletion	7910.6
2	185179817.0	185216156.0	insertion	8338.9
2	190541777.0	190613465.5	deletion	63283.6
2	191686143.0	191709354.3	deletion	17311.9
2	204319895.0	204342306.0	deletion	22411.0
2	205025553.0	205042626.0	deletion	17073.0
2	205382296.0	205393253.0	deletion	4024.2
2	205863146.0	205888095.0	deletion	24949.0
2	208893887.0	208924053.0	deletion	30166.0
2	213196477.0	213212022.0	deletion	15545.0
2	221930532.0	221951456.0	deletion	19217.0
2	224521108.0	224538487.0	deletion	15253.1
2	228324473.0	228338942.0	deletion	814.2
2	230168737.0	230193432.5	insertion	5211.6
2	231925674.0	231957574.0	deletion	20187.9
2	232264526.0	232278317.0	deletion	13791.0
2	233567745.9	233631618.0	deletion	60837.3
2	234000112.0	234020865.0	deletion	18071.8
2	234126200.0	234142353.0	deletion	7180.4
2	235078211.9	235092500.0	deletion	11440.0
2	237888019.5	237900530.0	deletion	4168.8
2	238227533.0	238240771.5	deletion	9519.3
2	240440945.0	240464952.0	deletion	24007.0
2	242218070.0	242241612.0	insertion	576.4
3	822232.0	851577.5	deletion	622.0
3	945414.0	971162.7	deletion	662.5
3	1339428.0	1351888.0	deletion	11204.7
3	2090442.0	2102454.0	deletion	8102.2
3	3530740.5	3545068.9	deletion	7945.2
3	6103442.0	6110809.0	deletion	873.7
3	7911146.0	7931672.0	insertion	1099.4
3	13871707.0	13880776.0	deletion	4734.2
3	14448586.0	14471281.0	deletion	20636.7
3	15526063.0	15556259.0	deletion	30196.0
3	17820974.0	17882969.0	deletion	59321.0
3	20325398.0	20330000.5	deletion	632.5
3	20412426.9	20433222.0	deletion	13265.1
3	23861434.0	23924778.0	deletion	63344.0
3	26596097.0	26609207.0	deletion	13110.0
3	26989704.0	26997009.0	deletion	2464.4
3	27809093.0	27823447.0	deletion	6643.1
3	28971495.0	28998963.0	deletion	27468.0
3	32303181.0	32317117.0	deletion	11779.7
3	33100663.0	33139103.0	deletion	5609.6
3	34301761.5	34304956.9	deletion	731.8
3	36279975.9	36297590.0	deletion	11362.6
3	37547283.0	37562473.0	deletion	15190.0
3	38510933.0	38528321.0	deletion	17388.0
3	39614715.0	39648924.0	deletion	1129.9
3	41302491.9	41323727.0	deletion	7655.2
3	47773276.5	47792898.0	deletion	18753.7
3	48101063.0	48113642.0	insertion	5473.3
3	48461134.0	48485495.0	deletion	24361.0
3	49493073.0	49506478.0	deletion	11017.2
3	52193336.9	52203351.5	deletion	2994.9
3	55776386.5	55838687.0	deletion	30002.9
3	59312076.0	59327191.0	deletion	15115.0
3	65109838.5	65129852.5	deletion	1159.4
3	65117940.0	65125169.3	deletion	1527.3
3	70672134.8	70698870.5	deletion	21519.0
3	71323094.0	71331934.0	deletion	2083.2
3	73569828.0	73647172.5	deletion	26147.0
3	73594734.0	73647172.5	deletion	26179.1
3	76870107.0	76889981.0	deletion	13625.6
3	77130078.0	77145479.0	insertion	25634.6
3	78579742.0	78584155.7	deletion	577.0
3	80179667.0	80231911.0	deletion	40699.6
3	81398319.0	81422140.5	insertion	26368.6
3	83609396.9	83621553.0	deletion	10493.4
3	84575695.5	84605261.0	deletion	23078.9
3	85421755.0	85433209.0	deletion	3440.0
3	86642007.8	86665362.3	deletion	21747.6
3	86738322.0	86762971.0	deletion	17111.3
3	90303537.8	90312602.0	deletion	4611.6
3	90700775.0	90729785.0	deletion	29010.0
3	91819266.0	91820848.0	insertion	8024.4
3	92562502.0	92594821.0	deletion	4040.5
3	95035268.0	95051317.0	deletion	16049.0
3	97581739.0	97596908.0	deletion	15169.0
3	104526505.5	104552855.5	deletion	26350.0
3	111193133.0	111200907.0	insertion	652.4
3	111623091.0	111655012.0	deletion	23276.2
3	112573317.0	112592635.0	deletion	7969.0
3	116082518.0	116084755.0	insertion	3485.2
3	116579569.0	116593951.0	deletion	9921.7
3	118373089.0	118391998.9	deletion	15505.5
3	118621527.0	118630582.0	deletion	2122.6
3	119149450.0	119157031.0	deletion	2582.5
3	123658929.0	123668293.0	deletion	2182.7
3	126836087.0	126854249.0	deletion	15122.0
3	128036335.8	128075344.5	deletion	28066.6
3	128826831.0	128857551.0	deletion	30720.0
3	129170683.0	129215481.0	deletion	44798.0
3	133225817.0	133231829.0	insertion	8911.0
3	133556333.0	133580291.0	deletion	23958.0
3	135032020.0	135055065.0	deletion	23045.0
3	136584873.0	136681556.0	deletion	51334.6
3	139260858.5	139319432.4	deletion	7702.3
3	141895955.0	141902274.0	insertion	3533.3
3	144031082.0	144115164.0	deletion	53468.3
3	147628569.0	147656408.0	deletion	3161.3
3	150088025.0	150103109.0	deletion	15084.0
3	153082983.0	153093609.0	deletion	3876.7
3	155258746.0	155277931.5	deletion	13876.7
3	158131141.0	158150356.0	deletion	19215.0
3	159872274.0	159902197.0	deletion	29923.0
3	160677423.5	160698383.0	deletion	19705.2
3	161862426.0	161888818.0	deletion	23965.7
3	164687519.0	164704622.9	deletion	16083.9
3	165129744.8	165135959.0	deletion	1424.7
3	169523500.0	169549884.0	deletion	16614.4
3	173473724.0	173516243.0	deletion	5618.7
3	176661987.9	176679663.0	deletion	7654.6
3	179618685.0	179638746.0	deletion	18145.0
3	185376702.0	185404434.0	deletion	12508.1
3	187845394.9	187863462.0	insertion	55692.7
3	189017890.0	189045353.0	deletion	27463.0
3	189874562.9	189908780.0	deletion	31235.1
3	197032943.0	197054351.0	deletion	19067.9
3	197616135.0	197647646.0	deletion	30039.3
3	198020872.0	198046416.0	deletion	24226.5
3	199468024.0	199473082.0	deletion	1340.7
3	206076444.0	206089361.0	deletion	10494.3
3	206169503.0	206183715.5	deletion	7713.0
3	212795472.0	212805012.0	deletion	7202.7
3	221389328.9	221402978.5	deletion	8402.2
3	221535985.9	221555568.0	deletion	15057.1
3	221780995.0	221805664.0	deletion	9335.3
3	222395028.0	222416051.0	deletion	21023.0
3	222809543.0	222824739.5	deletion	11207.6
3	224317521.0	224334649.0	deletion	17128.0
3	225318363.0	225346429.0	deletion	12506.8
3	226650448.0	226672849.0	deletion	22401.0
3	232147607.0	232172785.0	deletion	17802.7
3	235554050.0	235604468.0	deletion	23870.6
3	236130816.0	236160634.0	deletion	29818.0
4	2974502.0	2983871.0	insertion	70563.1
4	3428692.0	3438285.0	deletion	5854.0
4	5548464.0	5552438.5	insertion	600.0
4	6436346.0	6464366.0	deletion	28020.0
4	6922063.0	6938675.5	deletion	13948.7
4	8985055.5	9003614.2	deletion	16487.4
4	9293969.0	9307119.0	deletion	1281.1
4	9378707.0	9390887.0	deletion	11459.7
4	10986798.0	11002881.5	deletion	997.4
4	11461440.0	11484472.9	deletion	19858.0
4	12902609.0	12926807.0	deletion	15639.4
4	14422896.5	14426256.0	insertion	76544.4
4	17902234.0	17917300.0	deletion	10864.7
4	21293903.0	21313471.0	deletion	19568.0
4	21437138.0	21450292.0	deletion	9935.6
4	27131565.0	27155446.0	deletion	5008.7
4	29112975.0	29143575.0	deletion	28086.5
4	32369253.0	32380723.0	deletion	2205.5
4	32561665.0	32577340.0	deletion	6721.4
4	36864310.0	36891610.5	deletion	20379.2
4	42620803.0	42639108.0	deletion	16822.2
4	45712876.0	45722125.0	deletion	563.8
4	46893842.0	46908087.0	deletion	14245.0
4	50008765.0	50012240.5	deletion	734.0
4	52891951.9	52903374.0	deletion	6927.1
4	55496347.0	55504091.5	deletion	1170.5
4	59773217.9	59779391.0	deletion	1684.8
4	59877707.4	59893033.0	deletion	4526.6
4	61923934.3	61945126.4	deletion	14543.1
4	62085926.0	62091136.0	deletion	3065.1
4	65761907.0	65777276.0	insertion	2540.5
4	70001653.0	70016613.0	deletion	13211.1
4	70049112.5	70081931.0	deletion	21169.2
4	71174208.5	71209422.0	deletion	18488.8
4	72510006.0	72520756.0	insertion	5080.6
4	72510006.0	72535414.0	insertion	5003.8
4	75414507.0	75437624.0	deletion	20965.1
4	75661969.4	75666581.0	insertion	4941.3
4	77721356.8	77761038.0	deletion	13479.3
4	79401617.0	79435011.0	deletion	23843.6
4	79399159.0	79435011.0	deletion	24237.2
4	82458572.0	82519399.0	deletion	21193.9
4	82484932.0	82510758.5	deletion	21111.1
4	82875810.0	82901002.0	deletion	24018.6
4	84503454.5	84562000.0	insertion	6122.0
4	84505367.0	84530671.0	insertion	6194.0
4	86418933.0	86427580.0	deletion	3568.1
4	88092805.0	88108518.0	deletion	4877.3
4	96046123.0	96076340.4	deletion	23654.9
4	96605186.0	96645906.0	deletion	24636.6
4	96952949.4	96994028.0	deletion	34830.6
4	98477794.5	98511940.0	deletion	34145.5
4	98679538.9	98725571.5	deletion	45568.0
4	102125951.8	102143888.0	deletion	13738.6
4	102125952.0	102159301.0	deletion	13907.6
4	106750415.0	106771757.0	deletion	21342.0
4	108792632.8	108830266.0	deletion	20503.5
4	113199999.0	113215646.5	deletion	7278.2
4	119068547.0	119080763.0	deletion	9412.2
4	123298449.9	123328246.0	deletion	19944.2
4	123539818.0	123569744.0	deletion	5041.0
4	123558910.8	123568109.0	deletion	4732.2
4	123900098.0	123935577.5	deletion	25049.4
4	126107097.0	126113930.0	deletion	1932.1
4	127038135.0	127055780.0	deletion	17645.0
4	129175507.0	129190190.0	deletion	1817.3
4	130238542.9	130249021.0	deletion	6018.1
4	131308569.0	131344927.0	deletion	15708.4
4	133538642.0	133560010.5	deletion	17528.9
4	135562493.0	135598296.9	deletion	2293.0
4	137780005.5	137804119.0	deletion	14922.6
4	140559466.0	140579759.0	insertion	652.6
4	141310863.0	141353065.0	deletion	39187.6
4	142616502.5	142636246.0	deletion	1028.7
4	143803052.0	143803812.0	insertion	9052.3
4	147707449.0	147709773.0	insertion	7715.1
4	150438682.0	150477103.0	deletion	26278.4
4	153008649.0	153011009.0	insertion	37126.0
4	154726587.0	154744496.0	deletion	16266.4
4	155670920.0	155691850.0	deletion	19302.2
4	159598705.0	159608033.0	deletion	640.1
4	159604970.0	159608032.9	deletion	757.6
4	160048012.0	160058572.0	deletion	1564.4
4	160595430.0	160596924.9	insertion	11268.5
4	161846751.5	161857289.5	deletion	1836.6
4	163249390.0	163271949.0	deletion	19666.9
4	164630839.0	164663056.9	deletion	23592.5
4	165848592.0	165858627.9	deletion	9126.4
4	166868951.0	166894148.5	deletion	12034.2
4	167148531.0	167158078.9	deletion	7959.0
4	172459307.9	172503365.5	insertion	31188.6
4	173613416.0	173674138.0	deletion	39586.5
4	178659158.5	178674087.0	deletion	7009.4
4	180395055.0	180503082.0	deletion	45792.0
4	185852046.0	185872417.0	deletion	13289.1
4	186303650.9	186318141.0	insertion	3205.8
4	187166972.5	187193634.0	deletion	662.6
4	188781367.9	188787719.5	insertion	2089.7
4	190167066.5	190213622.0	deletion	6420.2
4	194441201.0	194454683.0	deletion	6249.7
4	196106203.0	196113437.0	deletion	4308.0
4	203681744.0	203714886.0	deletion	10150.4
4	208708488.0	208715907.0	deletion	6499.6
4	211512523.0	211528645.0	deletion	9718.1
4	212066023.0	212085927.0	deletion	14484.9
4	212991158.5	213010811.0	deletion	19652.5
4	215301495.0	215308707.0	deletion	526.0
4	221767568.0	221780677.0	deletion	9956.4
4	223351854.5	223382042.5	deletion	25795.4
4	223351854.5	223392717.0	deletion	25792.6
4	226753813.0	226775018.0	deletion	18379.8
4	227736920.0	227742826.0	deletion	4421.9
4	229970261.0	229983303.0	deletion	2877.9
4	234748694.0	234769272.5	deletion	20578.5
4	238098869.0	238104822.5	deletion	3795.8
4	238250396.0	238264298.0	deletion	10932.7
4	239876321.2	239888503.9	deletion	1641.7
4	242851777.0	242882779.0	deletion	31002.0
4	245598305.0	245634346.0	deletion	17407.6
4	250981130.0	251011016.0	deletion	25640.1
4	253174934.0	253200284.0	deletion	17682.3
4	253291957.0	253310895.0	deletion	533.4
5	7079322.0	7095797.0	deletion	623.2
5	10703125.9	10722629.0	deletion	18348.8
5	11218715.5	11243746.0	deletion	16889.9
5	19201642.0	19222842.0	deletion	11250.9
5	22347301.0	22388627.0	deletion	32355.8
5	22968875.0	22987356.0	deletion	16717.9
5	24283836.9	24311283.0	deletion	25380.2
5	26477256.0	26494155.0	deletion	10397.1
5	27663546.0	27682443.0	deletion	4080.6
5	35607182.0	35618466.0	deletion	2270.4
5	37909934.0	37927375.0	deletion	13654.5
5	39167326.5	39175226.0	insertion	2799.1
5	39386019.0	39402481.5	deletion	4939.8
5	40912536.0	40923820.5	deletion	817.2
5	42304500.0	42309265.0	deletion	2876.4
5	45094040.9	45131441.0	deletion	32691.5
5	46853678.0	46880357.0	deletion	658.4
5	48987636.0	49008452.9	deletion	14030.6
5	49110846.0	49135217.0	deletion	12983.8
5	51021913.0	51040850.0	deletion	18937.0
5	52202961.0	52225261.0	deletion	10195.9
5	59386360.0	59401782.5	deletion	12963.1
5	60937413.5	60953488.0	deletion	2523.6
5	61612536.7	61629506.0	deletion	4566.4
5	63909570.0	63976400.0	insertion	167503.8
5	64097574.0	64125148.0	deletion	27574.0
5	64720477.0	64771798.5	deletion	34123.0
5	64729229.9	64767097.0	deletion	33965.3
5	67127523.9	67138735.0	deletion	6736.7
5	68525887.0	68551587.5	deletion	21886.2
5	69175332.0	69193117.0	deletion	11000.5
5	70086462.0	70128747.0	deletion	42285.0
5	71255139.0	71289025.0	deletion	31513.8
5	71311213.0	71318430.0	insertion	3099.5
5	71311213.0	71326375.0	insertion	3123.0
5	72149889.0	72184886.0	deletion	15677.8
5	73025670.9	73034689.5	insertion	743.8
5	74913325.0	74943332.0	deletion	592.7
5	74993605.5	74995732.9	insertion	7670.7
5	76272609.0	76301411.0	deletion	21810.7
5	77779887.0	77801244.0	deletion	19827.1
5	83812111.0	83823172.0	deletion	2943.7
5	85478982.0	85489417.0	deletion	8224.4
5	84894752.0	84894752.0	inversion_paired	42129.0
5	84936881.0	84936881.0	inversion_paired	42129.0
5	85917494.0	85937510.0	deletion	20016.0
5	95664096.0	95670617.0	deletion	4424.8
5	97344444.0	97364429.9	deletion	11753.9
5	97829256.0	97862438.9	deletion	26897.2
5	98351360.0	98366320.9	deletion	8293.6
5	98407709.0	98412761.0	insertion	586.3
5	101211574.0	101234994.0	deletion	21665.7
5	102776926.0	102818696.0	deletion	11545.4
5	103257233.0	103277516.0	deletion	10375.8
5	103535135.4	103547753.0	deletion	11238.9
5	104933457.0	104950739.0	deletion	13580.7
5	109844196.0	109861217.0	deletion	594.1
5	113909794.0	113945605.0	deletion	35811.0
5	119232454.0	119253910.0	deletion	13268.0
5	120487377.0	120499521.0	deletion	9804.9
5	121680243.0	121694021.0	insertion	9183.0
5	125703643.8	125733084.2	deletion	22275.9
5	127518026.0	127526481.4	deletion	1723.3
5	127965244.5	127976723.9	insertion	9044.8
5	131889538.0	131899458.0	deletion	7863.8
5	132377364.5	132402229.0	deletion	24864.5
5	133394852.0	133443882.0	deletion	11785.8
5	133398072.0	133411850.9	deletion	11912.0
5	136072949.0	136094783.0	deletion	5790.1
5	136072949.0	136129577.0	deletion	5854.1
5	136135175.0	136163385.0	deletion	24013.8
5	137292721.0	137297607.0	deletion	604.8
5	147706554.5	147729491.5	deletion	13411.0
5	148255105.0	148279172.0	deletion	16076.1
5	150558330.0	150574637.0	deletion	16307.0
5	152973445.0	152997864.0	deletion	24419.0
5	156069172.0	156095021.0	deletion	10224.2
5	160004855.0	160036296.0	deletion	6553.2
5	160014597.0	160030891.8	deletion	7011.7
5	160183139.0	160202924.0	insertion	502.2
5	160597933.0	160631763.0	deletion	25129.9
5	162117561.0	162136599.0	deletion	10053.4
5	163369689.0	163392888.0	deletion	21828.4
5	164084858.8	164123330.5	deletion	29980.3
5	164649867.5	164672963.5	deletion	18801.4
5	168465408.0	168492565.0	deletion	25242.1
5	169773062.0	169792651.9	deletion	13550.9
5	173150329.0	173216471.0	deletion	42077.7
5	174126157.0	174156412.0	deletion	5459.9
5	176450614.0	176485595.0	deletion	32392.4
5	180687148.0	180714988.0	deletion	20215.7
5	183438052.5	183462074.0	deletion	7883.2
5	183452739.8	183462074.0	deletion	7392.5
5	186197345.0	186232300.0	deletion	1616.8
5	186339614.0	186347963.0	deletion	6368.3
5	186707618.2	186734102.5	deletion	16305.3
5	188070313.0	188113848.0	deletion	30086.8
5	193445855.0	193462455.0	deletion	4983.9
5	193775770.0	193781962.0	deletion	3583.3
5	194434234.0	194440717.0	deletion	3326.7
5	195113051.0	195137121.7	deletion	4993.4
5	196775330.0	196797194.6	deletion	18938.6
5	197201570.9	197238582.0	deletion	27139.1
5	197899971.0	197928130.0	deletion	716.7
5	199159341.0	199177593.0	deletion	7562.8
5	203453744.0	203463701.0	deletion	6532.1
5	205776702.0	205801600.0	deletion	19098.9
5	211931559.0	211951557.0	deletion	8630.0
5	215622731.5	215656459.0	insertion	659.3
6	1498229.4	1510226.5	deletion	6727.2
6	2186371.0	2220881.0	insertion	1076.5
6	2264376.0	2266677.0	insertion	100714.0
6	6141650.0	6141650.0	inversion_paired	16003.0
6	6157653.0	6157653.0	inversion_paired	16003.0
6	8795346.0	8857068.0	deletion	5110.9
6	8806747.8	8834881.0	deletion	4684.2
6	10752729.0	10770974.0	deletion	16882.7
6	15991328.0	16015952.9	deletion	23821.7
6	16249645.0	16258817.0	insertion	46560.5
6	17975868.0	17996492.0	deletion	12126.3
6	18045110.5	18112217.0	insertion	49996.4
6	19223477.0	19248764.0	deletion	742.8
6	19906792.0	19916100.0	insertion	6018.5
6	22641088.0	22657376.0	deletion	9197.7
6	23585613.0	23626905.0	deletion	29384.3
6	23858399.4	23882263.0	deletion	22112.7
6	26947735.0	26960029.0	deletion	8923.8
6	27031602.0	27053615.0	deletion	14020.0
6	29761431.5	29788208.5	deletion	20823.3
6	30272534.0	30301331.0	deletion	22194.8
6	32031761.0	32065983.8	deletion	30496.0
6	35254683.0	35283754.0	deletion	24682.4
6	37990782.0	38008935.5	deletion	18153.5
6	38357629.0	38367755.9	insertion	29488.8
6	38466132.0	38517183.0	deletion	36132.5
6	39437290.0	39474305.9	deletion	20550.3
6	39908755.2	39927969.5	deletion	9968.4
6	42284033.0	42303910.0	deletion	15498.9
6	44967862.0	45015632.0	insertion	64557.3
6	44979159.5	44988248.0	insertion	64570.8
6	50531738.0	50585746.9	insertion	4730.8
6	50729028.0	50755831.4	deletion	20138.7
6	51415931.0	51421171.9	insertion	3197.4
6	51626168.0	51645262.0	deletion	19094.0
6	52295232.4	52310544.5	deletion	13759.0
6	53471536.0	53495035.0	deletion	2211.8
6	54760472.0	54762064.0	insertion	7624.1
6	54823791.0	54855968.0	deletion	19553.1
6	56267959.0	56290458.0	deletion	14152.9
6	57469329.0	57495216.0	deletion	20096.5
6	60016888.0	60041056.0	deletion	24168.0
6	63420761.0	63448617.0	deletion	22486.0
6	64271342.0	64294470.0	deletion	9486.5
6	64560027.5	64616543.0	deletion	53827.6
6	64860842.0	64864781.5	insertion	195239.9
6	66361413.0	66377921.0	deletion	13064.9
6	66637018.0	66670907.0	deletion	33889.0
6	70270985.0	70278822.0	deletion	1918.5
6	75879920.0	75893875.0	deletion	13955.0
6	76245111.0	76289878.0	deletion	1326.6
6	76474368.0	76493135.0	deletion	18767.0
6	76693389.0	76722235.0	deletion	28846.0
6	77186765.0	77191237.0	deletion	2542.6
6	77363863.0	77398671.0	deletion	34808.0
6	80551109.0	80582045.0	deletion	8123.7
6	81258982.7	81260531.0	insertion	40730.7
6	83105493.0	83121930.0	deletion	16437.0
6	84069085.0	84086568.0	deletion	17483.0
6	89617419.9	89685059.0	insertion	77119.8
6	91019938.0	91026968.0	insertion	1869.5
6	93185292.0	93265644.5	deletion	40950.6
6	98818646.0	98841914.9	deletion	20799.6
6	99472911.0	99490286.0	deletion	14712.7
6	101314278.0	101324973.0	insertion	7973.0
6	103286582.5	103314903.9	deletion	21867.5
6	104240964.5	104260824.0	deletion	16913.1
6	104368450.0	104371317.5	insertion	78304.8
6	104426403.0	104449666.0	deletion	21337.1
6	104785800.0	104807514.0	deletion	16057.1
6	107643003.0	107671567.0	deletion	28564.0
6	108957315.0	108975867.0	deletion	13311.4
6	112199793.5	112213308.0	deletion	11408.6
6	113906830.0	113938696.0	deletion	25083.7
6	114344629.4	114382188.0	deletion	33408.2
6	116268392.0	116284642.0	deletion	2042.3
6	116898234.0	116922262.0	deletion	21682.7
6	119908220.0	119918611.0	insertion	947.8
6	119912080.8	119918610.9	insertion	703.3
6	120680088.0	120692447.0	deletion	7239.2
6	122662492.0	122705816.9	deletion	19165.1
6	124526048.0	124561971.0	deletion	24209.2
6	125507595.9	125536555.0	deletion	22107.5
6	126809637.9	126827902.0	deletion	11734.3
6	126901797.0	126919046.0	deletion	7894.7
6	131349418.8	131366866.9	insertion	5527.1
6	132158378.0	132187180.0	deletion	25603.6
6	133209235.0	133224794.0	deletion	508.7
6	137323754.0	137340723.0	deletion	10174.3
6	139043647.0	139080061.0	deletion	17754.0
6	140646210.0	140665495.0	deletion	19285.0
6	142346890.0	142347875.9	insertion	45462.8
6	143197337.0	143226106.0	deletion	28769.0
6	147762046.0	147797679.0	deletion	33708.1
6	148415942.9	148437416.0	deletion	5575.8
6	148554039.5	148567163.0	deletion	10971.7
6	151398900.0	151415549.0	deletion	16649.0
6	152797402.0	152843334.0	deletion	1490.3
6	155607355.0	155656633.0	deletion	45902.0
6	158321270.0	158344825.0	deletion	15188.1
6	163553680.0	163580020.0	deletion	18594.3
6	164863357.0	164910129.0	deletion	34703.0
6	165288063.4	165296416.8	deletion	6519.4
6	172092363.0	172127573.0	deletion	35210.0
6	174851251.0	174875605.0	deletion	727.5
6	174899385.0	174920700.0	deletion	670.8
6	175018670.0	175046677.0	deletion	788.6
6	175188822.9	175245599.0	deletion	13270.3
7	3943564.5	3967071.9	deletion	15507.1
7	5273108.0	5302387.0	deletion	8269.7
7	8401499.0	8444813.0	deletion	2164.6
7	8893378.0	8905616.0	deletion	9385.0
7	9436280.8	9466099.0	deletion	25780.3
7	9436281.0	9492215.0	deletion	26290.3
7	11747844.0	11761786.0	deletion	5298.8
7	11974602.0	12001130.0	deletion	19801.2
7	12154995.0	12168672.0	deletion	13677.0
7	12893254.0	12917267.0	deletion	16144.7
7	13191879.0	13211633.9	deletion	14802.1
7	17099215.0	17135369.0	deletion	24310.4
7	17741597.0	17771339.0	deletion	22975.6
7	19275845.5	19301634.5	deletion	18260.4
7	22486369.0	22502046.0	insertion	1106.0
7	29549019.0	29562009.0	deletion	11657.1
7	32050257.0	32060979.5	insertion	7013.0
7	34365000.9	34379051.0	deletion	9550.4
7	34738511.0	34765640.0	deletion	19975.3
7	37336798.0	37352593.0	deletion	4041.4
7	38254201.0	38268377.4	deletion	4600.4
7	39727751.0	39740617.0	deletion	4712.0
7	43836282.0	43856888.0	deletion	1903.9
7	43852377.9	43856888.0	deletion	1757.2
7	49340012.9	49351357.5	insertion	26618.3
7	50567716.0	50569546.5	insertion	20270.0
7	55726385.0	55729655.0	insertion	23177.0
7	58455747.5	58475759.5	deletion	11965.2
7	58455747.5	58497510.0	deletion	12023.2
7	63865435.0	63890080.0	deletion	24645.0
7	65301023.5	65317938.5	deletion	15448.8
7	65833460.0	65914394.0	deletion	30480.2
7	65839427.9	65895511.0	deletion	30328.5
7	67565356.0	67577229.5	deletion	5416.7
7	67920638.5	67968356.0	deletion	16179.9
7	68735670.0	68743154.0	deletion	5956.5
7	69104629.0	69107222.4	deletion	536.2
7	74070553.0	74117359.9	deletion	18260.6
7	75434343.0	75454699.0	deletion	20356.0
7	81107830.0	81120146.0	deletion	10716.6
7	82370006.5	82372111.5	insertion	2073.1
7	84567933.0	84585069.0	insertion	13884.2
7	85271223.0	85287757.0	deletion	9568.7
7	88820574.9	88843992.5	deletion	21149.1
7	91388946.0	91419925.0	deletion	1032.6
7	96873374.0	96883638.0	deletion	7857.9
7	97124835.0	97131645.0	deletion	2777.6
7	99276475.4	99301885.0	deletion	17566.0
7	100391816.5	100414142.5	deletion	22326.0
7	109957385.0	109978549.0	deletion	21164.0
7	113698940.0	113725610.0	deletion	26670.0
7	113800635.0	113823665.0	deletion	3381.0
7	116675373.5	116702118.9	deletion	24528.2
7	117962178.0	117964604.5	insertion	8440.9
7	123802684.0	123820629.0	deletion	17945.0
7	126347572.0	126379674.8	deletion	19705.3
7	127268078.0	127283090.0	deletion	15012.0
7	131788515.0	131791191.0	insertion	7685.1
7	133531286.0	133556973.0	deletion	7135.3
7	138918256.0	138973034.0	insertion	1925.9
7	140966265.0	140980131.5	deletion	1055.1
7	143015881.0	143062733.0	deletion	46852.0
7	143113352.0	143115040.0	insertion	18053.9
7	143345234.5	143365175.0	deletion	18019.3
7	144557531.0	144588275.0	deletion	30744.0
7	145672253.0	145732641.0	deletion	56888.8
7	148481215.0	148503012.0	deletion	21797.0
7	151923381.0	151938406.0	insertion	82136.1
7	154244180.0	154259403.0	deletion	5999.7
7	159331447.0	159356864.0	deletion	25417.0
7	159400043.0	159433889.0	deletion	17363.4
7	159400043.0	159445017.0	deletion	17413.2
7	163000416.0	163019038.0	deletion	18622.0
7	163365123.5	163366510.0	insertion	908.1
7	166536150.0	166566733.0	deletion	27692.9
7	166630139.0	166697252.0	deletion	44979.4
7	167004763.9	167030286.0	deletion	13269.2
7	167004764.0	167044528.0	deletion	13376.8
7	170117674.0	170149764.0	deletion	19436.9
7	174156471.0	174171015.9	deletion	502.3
7	175406341.0	175412457.0	deletion	4181.9
7	175717771.9	175720011.0	insertion	10701.2
7	177144632.0	177167451.0	deletion	22819.0
7	177828539.0	177845870.0	deletion	17331.0
8	3686919.0	3707502.0	deletion	20583.0
8	8044102.0	8069225.0	deletion	9069.4
8	8056731.8	8067155.9	deletion	9251.9
8	10379906.0	10407220.0	deletion	742.5
8	11034129.0	11058732.0	deletion	15453.3
8	12494512.0	12499234.0	insertion	4994.3
8	14624893.0	14666462.0	deletion	29318.3
8	14630155.0	14660292.9	deletion	29496.9
8	15492922.0	15510787.0	deletion	16440.4
8	18687867.0	18691039.9	insertion	49168.5
8	19077340.0	19128893.0	deletion	14882.6
8	19109760.9	19128893.0	deletion	14740.2
8	23583957.0	23620544.0	deletion	1226.8
8	24247546.0	24285769.1	deletion	24487.3
8	28061281.0	28073947.0	deletion	12666.0
8	30662481.8	30670933.5	deletion	4443.6
8	31948378.0	31995113.0	deletion	46735.0
8	32731944.0	32752286.0	deletion	12068.8
8	34747575.0	34758362.0	insertion	4726.4
8	38701179.0	38707587.0	deletion	3065.5
8	41436668.0	41443404.0	deletion	876.5
8	41959235.0	41999351.0	deletion	40116.0
8	43986852.0	44009491.0	deletion	14196.4
8	47615606.0	47642409.0	deletion	26803.0
8	49819390.0	49852447.0	deletion	15891.9
8	51051454.0	51077399.0	deletion	25945.0
8	52110281.0	52137270.9	deletion	24338.7
8	53769463.0	53802510.5	deletion	10677.9
8	53769463.0	53806649.0	deletion	10598.8
8	54611110.0	54614220.0	insertion	32924.6
8	55157914.0	55171306.0	deletion	11904.4
8	55391177.0	55409661.0	deletion	632.8
8	55413284.0	55465231.0	deletion	26015.5
8	58261960.5	58305403.0	deletion	43442.5
8	63463410.0	63485424.0	deletion	22014.0
8	66169737.0	66191114.0	insertion	7378.3
8	67613209.0	67650924.5	deletion	2083.6
8	67640259.0	67650924.5	deletion	2043.7
8	68664465.0	68697310.0	deletion	28654.4
8	69185953.9	69195715.8	deletion	3393.4
8	71399479.8	71412214.0	insertion	3666.1
8	71548574.0	71585962.0	deletion	6201.6
8	72524509.0	72537287.0	deletion	12778.0
8	73754818.9	73764387.5	insertion	24728.9
8	77787855.7	77790348.0	deletion	549.2
8	82820669.5	82836844.0	deletion	11742.0
8	83771585.9	83794171.0	deletion	12509.7
8	84666269.0	84705394.0	deletion	25493.9
8	86032136.0	86056577.0	deletion	24441.0
8	86448034.0	86468670.0	deletion	11330.9
8	90192765.0	90206712.0	deletion	13947.0
8	90669572.0	90689904.9	deletion	17693.7
8	90922129.9	90956682.0	deletion	14422.4
8	91313875.0	91380070.0	deletion	66195.0
8	96347775.0	96355802.0	insertion	66995.1
8	97277563.5	97302169.5	deletion	24606.0
8	97508781.0	97517861.0	insertion	2602.2
8	98316319.0	98340829.0	deletion	7622.5
8	98598361.0	98622102.0	deletion	23741.0
8	99094962.0	99104730.0	deletion	2804.7
8	100045543.5	100078132.5	deletion	32589.0
8	101305469.0	101341832.5	deletion	22950.4
8	110356363.0	110387349.0	deletion	30986.0
8	111419626.0	111446559.0	deletion	11894.3
8	115046533.0	115126587.0	deletion	73761.4
8	113221316.0	113221316.0	inversion_paired	27304.0
8	113248620.0	113248620.0	inversion_paired	27304.0
8	115184784.5	115214985.0	deletion	30200.5
8	117419122.0	117437125.0	deletion	18003.0
8	120474612.0	120486050.5	deletion	5802.5
8	122807646.8	122837788.5	insertion	13003.0
8	122968994.0	122997346.0	deletion	28352.0
8	137516753.0	137540489.0	deletion	5708.8
8	138838939.0	138873903.0	deletion	10839.1
8	139118171.0	139137257.0	insertion	5090.5
8	141070545.0	141089479.9	deletion	17923.8
8	144199401.0	144254527.0	deletion	54210.7
8	145691462.0	145710565.0	insertion	580.0
8	151101392.0	151102510.0	insertion	37162.5
8	151465132.7	151484719.0	deletion	17457.6
8	153955974.0	153984881.0	deletion	18452.3
8	156729930.9	156757716.5	deletion	17177.8
8	158905393.0	158915640.0	deletion	2594.8
8	160237368.0	160251247.0	deletion	13879.0
8	161398808.0	161420658.0	deletion	21850.0
8	166807148.0	166831595.7	deletion	16946.3
8	166921755.0	166958929.9	deletion	23202.4
8	171792022.0	171822656.8	deletion	24442.6
8	172066494.0	172086550.0	deletion	20056.0
9	2928303.0	2938259.0	deletion	6309.7
9	3191759.0	3199558.5	deletion	6196.4
9	4985562.0	5003789.0	deletion	18227.0
9	7670797.0	7748436.0	deletion	77639.0
9	9675529.0	9699692.0	deletion	19054.6
9	11624303.0	11644099.0	deletion	17775.4
9	15205191.0	15226717.0	deletion	20157.0
9	19995817.0	20020382.0	deletion	23061.9
9	22162455.5	22198449.5	deletion	28209.5
9	22859869.8	22875255.0	deletion	4730.3
9	25768629.0	25793243.9	deletion	21332.2
9	25768629.0	25801909.0	deletion	21083.0
9	26298141.0	26322268.0	deletion	24127.0
9	28995654.0	29009497.0	deletion	13843.0
9	30126023.9	30145080.0	deletion	11410.5
9	31815644.0	31835141.5	deletion	19497.5
9	35674146.0	35696618.0	deletion	22472.0
9	35801930.0	35824976.0	deletion	12158.8
9	40652051.0	40672401.9	deletion	18312.1
9	41146829.5	41167709.0	deletion	18351.0
9	42877525.0	42903317.0	deletion	18986.5
9	44485064.4	44498676.0	deletion	6875.6
9	44805886.0	44836634.4	deletion	18875.2
9	44805886.0	44840719.0	deletion	18643.4
9	47046556.0	47053114.0	insertion	32494.4
9	50694574.0	50718990.5	deletion	8786.6
9	53810195.5	53835472.0	deletion	11752.0
9	54062894.5	54085026.5	deletion	22132.0
9	59678887.0	59740253.0	deletion	27556.6
9	59708530.0	59737675.2	deletion	27620.1
9	59868034.0	59923135.0	deletion	49130.0
9	60461539.0	60505160.0	insertion	17241.5
9	62922721.0	62956781.0	deletion	34060.0
9	66511088.0	66538057.4	deletion	25344.3
9	71022261.0	71048437.9	deletion	15109.6
9	71899656.9	71908428.0	deletion	3778.9
9	72606305.0	72611317.0	deletion	1799.8
9	72606305.0	72625964.0	deletion	1815.0
9	80726710.0	80762300.0	deletion	13474.6
9	81057957.0	81073508.0	deletion	15551.0
9	81107635.9	81123755.5	deletion	6477.3
9	83169759.5	83200539.0	deletion	13962.3
9	84800401.5	84811009.5	deletion	2114.7
9	84886215.9	84893410.0	insertion	2219.7
9	86712597.0	86717625.5	insertion	35115.2
9	86712597.0	86740392.0	insertion	35135.4
9	87510342.0	87514742.0	insertion	525.8
9	88333284.0	88355642.7	deletion	13633.4
9	89301425.0	89319932.9	deletion	17234.5
9	91867706.0	91896573.0	deletion	19473.7
9	98869873.0	98897715.0	deletion	18660.4
9	102686849.0	102704737.0	deletion	10217.1
9	103334995.0	103359097.0	deletion	11289.6
9	103341544.9	103359097.0	deletion	11187.1
9	103491187.0	103506179.0	deletion	5419.8
9	108771431.0	108789136.0	deletion	7756.9
9	110273588.0	110331345.9	deletion	45860.0
9	112137244.9	112156616.0	deletion	17061.2
9	113812950.0	113830545.0	deletion	17595.0
9	114970871.9	114990056.0	deletion	13259.0
9	121875953.0	121896467.0	deletion	2410.0
9	122799800.0	122823395.0	deletion	8994.2
9	126646926.0	126651771.0	insertion	6216.0
9	127643012.0	127650074.0	insertion	8544.9
9	136299235.0	136329932.0	deletion	14036.6
9	140105105.0	140141262.0	deletion	13337.2
9	152187139.0	152205846.0	deletion	7490.0
9	152387811.0	152455794.0	insertion	233871.3
9	152417844.0	152455794.0	deletion	20307.6
9	152601037.0	152612026.0	deletion	6532.6
9	155951236.0	155968525.0	deletion	17289.0
9	156034862.0	156072222.5	deletion	17847.9
10	4015946.0	4043127.0	deletion	25322.1
10	5125349.9	5126964.0	insertion	6700.3
10	7193047.0	7220623.0	deletion	20671.9
10	11994155.3	11996484.5	insertion	46592.3
10	16734674.5	16757920.0	insertion	119012.3
10	17263338.0	17316597.0	deletion	48813.6
10	19321052.0	19332968.0	insertion	572.3
10	21180815.0	21206406.0	deletion	911.8
10	21180815.0	21206406.0	deletion	911.8
10	21187193.0	21195602.9	deletion	1105.3
10	21955834.5	21968157.0	deletion	7756.2
10	27026264.0	27052977.0	deletion	20386.4
10	28495756.0	28524305.0	deletion	20231.3
10	34761239.9	34771657.5	deletion	8402.3
10	36204512.0	36248067.0	deletion	16572.2
10	41365159.0	41439284.0	deletion	74125.0
10	42759084.0	42800855.5	insertion	6959.9
10	43829147.0	43841678.0	deletion	10227.2
10	45007130.0	45036433.0	deletion	5726.7
10	47028390.0	47050749.0	deletion	9444.3
10	47028390.0	47058666.0	deletion	9368.9
10	49943469.9	49977724.0	deletion	5404.0
10	50051997.0	50060242.0	deletion	6377.1
10	54537390.0	54575147.0	deletion	13747.7
10	56783153.0	56823988.0	deletion	17747.1
10	56791298.0	56817873.7	deletion	17850.7
10	59498575.0	59520960.0	deletion	22385.0
10	59782008.0	59812598.0	insertion	839.7
10	59791935.5	59804154.7	insertion	762.1
10	65488394.5	65503360.5	deletion	14228.0
10	67400467.0	67428955.0	deletion	13878.7
10	74103180.0	74123436.0	deletion	5499.4
10	77854181.0	77867084.7	deletion	6352.1
10	80290177.0	80298065.0	insertion	130571.8
10	83962265.0	83977600.0	deletion	3007.3
10	85088308.5	85093382.0	deletion	3745.9
10	86023609.0	86030263.4	insertion	10642.4
10	87925946.0	87952115.0	deletion	8036.9
10	90723266.0	90749217.0	deletion	8835.0
10	90847349.0	90857186.5	deletion	5894.1
10	90979620.5	91019235.0	deletion	8500.7
10	90994809.4	91019235.0	deletion	8298.5
10	95449467.0	95460285.5	deletion	8723.4
10	99407104.5	99446204.0	deletion	8861.1
10	99703011.5	99743883.0	deletion	36047.7
10	99809080.0	99828390.0	insertion	62154.9
10	101247735.0	101274761.0	deletion	13022.3
10	104666495.0	104717094.5	deletion	32479.0
10	105476058.0	105544361.0	deletion	55950.4
10	106228707.0	106249969.5	deletion	18962.0
10	106919059.0	106977398.0	deletion	26604.7
10	109790730.0	109807013.0	deletion	16283.0
10	110049070.0	110067793.2	deletion	4326.9
10	110339564.0	110419569.0	deletion	66625.6
10	111345260.0	111370681.0	deletion	25421.0
10	116837593.9	116864711.5	deletion	11828.1
10	121331544.0	121345577.0	deletion	10457.1
10	122198123.9	122259132.0	deletion	56064.9
10	126531816.0	126537367.0	insertion	7235.4
10	132652714.0	132669459.0	deletion	7134.4
10	133622737.4	133625172.5	insertion	6857.3
10	137829750.0	137841219.0	deletion	6194.6
10	137964667.0	137985127.0	insertion	4585.5
10	138346090.4	138369897.0	deletion	20102.1
10	140353285.0	140370548.0	deletion	8900.0
10	141064889.4	141084626.0	deletion	18901.0
10	142893866.0	142895374.0	insertion	6793.3
10	143320685.0	143330059.0	deletion	6069.6
10	145611775.0	145627248.0	deletion	8090.5
10	150915932.0	150942152.9	deletion	21844.7
