# Supplementary material for: Effect of sequence depth and length in long-read assembly of the maize inbred NC358
Source: Nat Commun. 2020 May 8;11:2288. doi: 10.1038/s41467-020-16037-7 (PMC7211024; doi:10.1038/s41467-020-16037-7)
Supplement: Supplementary file 4 — Source Data [file 41467_2020_16037_MOESM4_ESM.zip › Source Data/Fig. 2I, Suppl. Table 3/NC358_21k_75x_3.4.sv]

1	444240.0	469023.0	deletion	649.3
1	8969460.0	8990795.5	deletion	551.7
1	26064678.0	26071223.0	deletion	530.8
1	64869078.2	64870920.0	insertion	21431.4
1	101283376.0	101296764.0	deletion	515.3
1	117582398.0	117601365.0	deletion	2554.2
1	117875036.0	117881139.0	insertion	15232.6
1	132771397.0	132801375.0	deletion	898.4
1	200141034.9	200160354.2	insertion	597.9
1	224567990.0	224590382.0	deletion	558.5
1	262022261.0	262029392.0	insertion	1385.1
1	274988854.0	274998563.0	insertion	10049.4
2	386609.0	391965.0	insertion	3815.7
2	7514090.5	7539575.0	insertion	5547.4
2	99211153.5	99213214.9	insertion	4451.2
2	175143206.9	175199192.0	insertion	7051.2
2	206006743.0	206023011.0	insertion	18395.9
2	222171860.0	222183622.0	deletion	3975.3
2	234622796.0	234662626.0	insertion	115473.3
3	951676.0	975455.0	deletion	688.2
3	77011452.0	77016752.0	insertion	16612.4
3	85158576.5	85160969.4	deletion	622.1
3	85295959.0	85300231.0	insertion	8690.0
3	158943466.0	158957402.0	deletion	4659.1
3	166009937.0	166038592.0	deletion	9298.2
3	166022478.9	166038592.0	deletion	9138.6
3	166072957.0	166098645.0	deletion	5147.8
3	166110405.5	166127220.7	deletion	6233.4
3	166009937.0	166038592.0	deletion	9185.8
3	166022479.0	166038592.0	deletion	9112.1
3	166072957.0	166098645.0	deletion	5159.3
3	166110405.5	166127220.7	deletion	6123.1
3	236092397.0	236107249.0	insertion	26230.2
4	28362751.0	28400378.0	insertion	83269.4
4	71687523.0	71689327.0	insertion	5019.1
4	78351786.8	78381066.9	deletion	26648.6
4	85519394.0	85531672.0	insertion	31288.9
4	78351786.8	78381066.9	deletion	26625.0
4	90873519.0	90877486.0	insertion	506.1
4	110124042.0	110165308.0	deletion	897.4
4	186355453.0	186384994.5	deletion	793.2
4	186520606.0	186560926.0	deletion	1122.9
4	186615393.0	186642133.0	deletion	650.5
4	192721249.0	192742064.0	insertion	37106.8
4	217331993.5	217356232.0	deletion	838.9
4	217406489.0	217453557.0	deletion	1718.5
4	217465831.0	217484075.0	deletion	536.3
4	217535051.0	217562304.0	deletion	755.5
4	217616268.0	217655296.0	deletion	1612.3
4	217752442.0	217766820.0	deletion	578.1
4	217768793.9	217787173.0	deletion	532.3
4	217795088.0	217839291.0	deletion	1366.4
4	218035629.0	218052292.0	deletion	518.9
4	218227861.0	218289470.0	deletion	2107.8
4	218365064.0	218420647.0	deletion	1725.5
4	240430003.0	240433934.0	insertion	2227.0
4	245036574.0	245040987.0	insertion	1725.4
4	253835660.0	253854649.0	deletion	520.3
4	253953581.0	253983248.0	deletion	875.4
5	11072400.9	11084083.0	insertion	1616.7
5	47112495.0	47139354.0	deletion	747.6
5	64061310.0	64069695.0	deletion	3752.1
5	65214828.9	65224333.0	insertion	4689.4
5	81222902.0	81240124.0	insertion	1609.9
5	91729927.0	91737289.0	deletion	4990.4
5	91776979.0	91791926.0	insertion	8591.0
5	197530083.5	197602269.0	deletion	2734.7
5	197883974.0	197912205.0	deletion	693.1
5	198056040.0	198072594.5	deletion	658.8
5	198098813.0	198124202.0	deletion	773.4
5	198141325.0	198180093.0	deletion	1537.4
5	198206710.0	198224436.0	deletion	525.0
5	198240853.0	198264471.0	deletion	627.2
5	198307523.0	198330744.5	deletion	744.2
5	198428052.0	198456248.0	deletion	649.7
5	198682573.0	198707582.0	deletion	708.5
5	198740971.0	198774913.5	deletion	1040.8
5	221779689.0	221804969.0	deletion	821.1
6	10178.0	40913.0	deletion	819.2
6	10231769.0	10251530.0	deletion	512.0
6	17011768.0	17026806.0	deletion	15038.0
6	17637750.0	17647731.0	insertion	6599.4
6	18230596.0	18271431.0	insertion	6368.0
6	20049236.0	20074688.5	deletion	822.7
6	35363579.0	35403050.5	insertion	107856.0
6	38914680.0	38933824.0	insertion	18789.4
6	75025558.0	75052378.0	deletion	2318.9
6	170322736.0	170344820.0	insertion	2607.7
6	176677559.0	176701969.0	deletion	701.1
6	176725797.0	176747169.0	deletion	655.8
6	176820290.0	176846101.0	deletion	597.8
6	176842961.2	176846101.0	deletion	598.1
6	176846101.0	176874219.0	deletion	804.7
6	177014538.0	177070447.0	deletion	12567.6
7	37835621.0	37848449.0	deletion	7838.4
7	37874113.0	37878603.0	insertion	9075.9
7	39585847.0	39590301.0	insertion	7140.8
7	52042607.0	52060445.0	deletion	17838.0
7	82597522.5	82601768.0	deletion	2180.6
7	83420778.0	83436643.0	deletion	15865.0
7	152303813.0	152318857.0	insertion	82455.9
7	153120345.9	153205744.0	deletion	2864.9
7	153349930.0	153368814.0	deletion	646.0
7	153368814.0	153388909.0	deletion	559.1
7	153443151.5	153464183.0	deletion	737.9
7	153792174.0	153843481.0	deletion	1179.2
7	153863026.0	153888111.0	deletion	682.1
7	153888111.0	153906359.0	deletion	508.9
7	153908407.0	153928498.0	deletion	554.9
7	154057575.0	154079740.0	deletion	863.4
7	154099579.0	154119032.0	deletion	565.3
7	154237562.0	154271308.0	deletion	978.3
7	154352947.0	154374150.0	deletion	650.5
7	154578761.0	154604893.0	deletion	956.8
7	154771346.0	154802611.0	deletion	1337.7
7	154994643.0	155028393.0	deletion	972.5
7	155089174.0	155109168.0	deletion	2202.3
8	31211.0	96159.0	deletion	2243.0
8	31581047.0	31609787.5	deletion	28740.5
8	41477789.9	41502730.0	deletion	682.7
8	48989823.0	49012354.0	deletion	1002.4
8	49984957.0	49998978.0	insertion	33593.8
8	55360252.0	55424345.0	insertion	8961.5
8	56234075.0	56252590.0	deletion	601.6
8	69730704.9	69737096.8	insertion	3396.5
8	69627954.9	69651184.0	insertion	8985.8
8	103832891.0	103858707.0	insertion	651.2
8	104334971.0	104357820.0	deletion	2216.4
8	117443814.0	117450433.0	insertion	2105.5
8	128475093.0	128489451.0	insertion	622.7
8	151660032.0	151695876.0	deletion	992.0
8	151807161.0	151836242.0	deletion	1036.4
8	151896593.0	151923482.0	deletion	955.3
8	151923482.0	152019304.0	deletion	1867.5
8	152032543.9	152058829.0	deletion	1001.2
8	152074260.0	152096516.0	deletion	677.4
8	152203254.8	152215304.8	deletion	4998.9
8	152517707.0	152589058.0	deletion	2254.0
8	152797074.0	152825412.0	deletion	906.2
8	152825412.0	152846713.0	deletion	630.4
8	152850136.0	152874939.9	deletion	942.5
8	152910076.0	152934314.0	deletion	1050.2
8	159976055.0	159983047.0	insertion	4047.3
9	15521493.0	15550206.0	deletion	11923.0
9	15521493.0	15550206.0	deletion	11938.6
9	21886808.0	21900937.0	deletion	4362.3
9	21988174.0	22002694.0	deletion	1955.9
9	57264261.0	57270163.0	insertion	6746.7
9	59390206.0	59474016.0	insertion	1761.8
9	61073792.0	61134717.0	deletion	17265.0
9	93187519.5	93201387.4	insertion	4026.0
9	158547386.0	158583555.0	insertion	102290.4
9	161722786.9	161731588.5	insertion	3232.5
10	4287811.0	4288800.9	insertion	74116.3
10	4929713.0	5067333.0	insertion	20226.0
10	7423139.0	7447004.0	deletion	5025.2
10	8551639.0	8553528.0	insertion	841.5
10	13762970.0	13769854.0	insertion	3158.5
10	44779368.0	44784468.0	insertion	565.1
10	53430085.0	53459324.0	deletion	721.3
10	76849452.0	76875138.0	deletion	13327.9
10	76941545.0	76974975.0	deletion	21804.4
10	82123300.0	82135300.0	deletion	12000.0
10	99967839.0	99985346.0	insertion	7136.4
10	119915226.0	119982546.5	insertion	165740.1
10	126341370.0	126345386.0	insertion	7321.5
10	126415988.0	126421528.0	insertion	7291.0
10	127608826.0	127613885.0	insertion	1745.5
10	126341370.0	126345386.0	insertion	7296.2
10	126415988.0	126421528.0	insertion	7327.7
10	126341370.0	126345386.0	insertion	7278.7
10	144832003.0	144838782.0	insertion	6742.9
10	151060175.0	151075454.0	deletion	15279.0
