# Supplementary material for: Effect of sequence depth and length in long-read assembly of the maize inbred NC358
Source: Nat Commun. 2020 May 8;11:2288. doi: 10.1038/s41467-020-16037-7 (PMC7211024; doi:10.1038/s41467-020-16037-7)
Supplement: Supplementary file 4 — Source Data [file 41467_2020_16037_MOESM4_ESM.zip › Source Data/Fig. 2I, Suppl. Table 3/NC358_16k_50x_3.4.sv]

1	439755.0	464513.0	deletion	608.5
1	8950078.0	8971405.5	deletion	530.1
1	25515104.0	25538806.0	deletion	9977.6
1	25977371.0	25983948.9	deletion	559.8
1	29342089.0	29362123.0	deletion	20034.0
1	38292568.0	38310110.0	insertion	8107.6
1	42472607.0	42499032.0	deletion	20283.8
1	43008867.0	43019541.0	deletion	5607.4
1	49466218.0	49489818.0	deletion	8346.6
1	51140234.9	51152168.0	deletion	7424.5
1	52769504.5	52785813.0	insertion	957.1
1	55100793.0	55118149.9	deletion	8776.7
1	57861442.0	57872196.0	deletion	8039.5
1	59606544.0	59610566.0	insertion	7744.8
1	79547994.0	79566007.0	deletion	18013.0
1	80635311.5	80654766.0	deletion	10362.5
1	80964862.5	80982122.5	deletion	3296.4
1	81619301.0	81630864.9	deletion	10193.6
1	89085847.0	89093027.0	deletion	3542.7
1	92031697.0	92048648.0	deletion	9448.3
1	96831527.0	96835463.0	insertion	1006.5
1	101252201.0	101265594.0	deletion	511.9
1	104518805.0	104527952.0	deletion	2202.4
1	105178091.0	105194100.5	deletion	16009.5
1	119757735.0	119771653.0	deletion	13918.0
1	126448921.5	126467689.0	deletion	9617.7
1	129491417.0	129518792.0	deletion	27375.0
1	129905815.0	129924415.5	deletion	14837.0
1	130746511.0	130765072.5	deletion	11621.3
1	132820890.0	132850856.0	deletion	867.5
1	133358136.0	133370198.0	deletion	12062.0
1	133748157.9	133756611.0	deletion	3967.7
1	133919974.0	133933561.0	deletion	13587.0
1	134132292.8	134142629.0	deletion	8938.4
1	134567510.0	134578630.0	deletion	4669.8
1	135151262.5	135177985.9	deletion	15862.1
1	136830551.0	136835465.0	insertion	1422.7
1	147018205.0	147115614.0	deletion	8692.8
1	147041268.8	147084730.0	deletion	8714.8
1	151898577.0	151915136.0	deletion	12763.3
1	158503275.0	158516527.0	deletion	13252.0
1	161899697.0	161914385.0	deletion	14688.0
1	165228536.0	165229873.0	insertion	4724.0
1	169435130.0	169450680.0	deletion	1373.7
1	169612397.9	169628615.0	deletion	11725.4
1	175297751.0	175312500.0	deletion	14749.0
1	177639854.0	177695707.0	deletion	20938.8
1	190944977.0	190949675.0	insertion	704.9
1	196581220.0	196596163.0	deletion	12353.0
1	200177061.9	200198887.0	deletion	17302.2
1	201474548.0	201486018.0	deletion	8768.5
1	203332375.0	203352601.0	deletion	20226.0
1	204453702.5	204465199.0	deletion	897.4
1	212328234.0	212341494.0	deletion	4588.3
1	212482250.0	212509462.0	deletion	7053.1
1	212498106.0	212509462.0	deletion	6903.4
1	218727104.9	218741441.5	deletion	13441.2
1	219484611.0	219489879.0	insertion	2748.6
1	224419943.0	224442350.0	deletion	559.3
1	228616891.0	228630882.0	deletion	586.0
1	228758605.0	228770716.0	insertion	1542.5
1	231931184.0	231950199.0	deletion	19015.0
1	232845703.0	232856022.0	deletion	8814.2
1	242721583.0	242746121.0	deletion	11874.1
1	243753762.5	243765294.0	deletion	8778.7
1	247334511.0	247352734.0	deletion	18223.0
1	247848927.0	247857748.0	deletion	2741.1
1	249162354.0	249181425.0	deletion	4406.9
1	250206756.0	250224865.0	insertion	19377.2
1	250355482.0	250380078.0	deletion	24596.0
1	254213023.0	254223541.0	deletion	2343.6
1	254367178.0	254383401.0	deletion	4967.0
1	254919701.0	254944022.0	deletion	3547.9
1	256515894.0	256535441.0	deletion	4767.5
1	258478055.9	258491657.0	deletion	9149.0
1	261618219.0	261625543.0	insertion	2989.5
1	262357369.0	262404598.5	deletion	12440.2
1	269671916.0	269688112.0	deletion	8680.5
1	271706049.0	271726236.0	deletion	20187.0
1	273035592.0	273052725.0	deletion	17133.0
1	274595208.0	274626823.0	insertion	9838.9
1	275947643.0	275959533.9	deletion	10454.4
1	277026499.0	277039088.5	deletion	12589.5
1	278859068.0	278889177.0	deletion	9817.8
1	283347001.0	283359518.0	deletion	12517.0
1	284337737.0	284352292.0	deletion	14555.0
1	284394846.5	284451268.0	deletion	45438.9
1	297509007.9	297529825.0	deletion	20035.2
1	300270163.0	300352558.0	deletion	10700.0
1	300282596.9	300346223.0	deletion	10528.9
1	300448501.0	300469409.0	deletion	20908.0
2	5504230.5	5548519.0	deletion	5905.2
2	10813115.0	10841598.0	insertion	578.9
2	11752970.8	11780097.0	deletion	7415.3
2	15689873.0	15702408.0	deletion	7332.4
2	23151695.0	23171603.0	deletion	19908.0
2	27227911.0	27238838.0	insertion	621.7
2	29311924.0	29354505.0	deletion	38379.2
2	33385015.0	33402072.0	deletion	17057.0
2	38051137.0	38058062.0	deletion	5399.9
2	40126809.9	40136687.0	deletion	8557.5
2	42493854.0	42503251.0	deletion	1060.6
2	42757600.0	42770176.0	deletion	12576.0
2	44624295.0	44633214.0	deletion	1928.2
2	46095792.0	46114458.0	deletion	18666.0
2	46990774.0	47004078.0	deletion	13304.0
2	48804514.0	48820543.0	deletion	8415.0
2	48836246.0	48902848.0	insertion	18794.7
2	48852837.9	48895209.0	insertion	19062.9
2	49706956.0	49738568.0	deletion	3687.3
2	51082635.0	51100693.0	deletion	18058.0
2	55958177.0	55971286.0	deletion	13109.0
2	58831721.9	58843849.0	deletion	7592.3
2	62500982.0	62513409.0	deletion	6578.7
2	68273410.0	68285418.0	insertion	7100.7
2	68489107.9	68495156.0	deletion	1581.6
2	71949756.0	71969810.0	deletion	20054.0
2	73251020.9	73265052.0	deletion	9548.8
2	75213326.0	75231931.0	deletion	18605.0
2	80355890.8	80371422.0	deletion	10978.3
2	81396140.0	81403251.7	deletion	4463.2
2	82304114.5	82318974.0	deletion	7226.8
2	82803305.0	82827831.0	deletion	22219.4
2	83759365.0	83792526.0	deletion	12672.4
2	88313807.9	88334251.0	deletion	11767.2
2	88761194.0	88779578.0	deletion	18384.0
2	91862854.9	91871437.0	deletion	4065.5
2	93543616.0	93591362.0	deletion	15869.4
2	99263065.0	99284611.9	deletion	12249.2
2	100007868.9	100014003.0	insertion	9552.9
2	100790488.0	100808422.0	deletion	8705.3
2	105708355.0	105710371.0	insertion	9920.9
2	105735058.0	105747163.0	deletion	2560.4
2	117361108.0	117389882.0	insertion	2277.7
2	117377180.8	117389882.0	insertion	2632.0
2	118521730.0	118547308.9	deletion	21092.9
2	121769216.5	121784770.0	deletion	15553.5
2	124794971.5	124802370.0	insertion	2576.4
2	126766255.0	126772856.0	insertion	30553.1
2	127126765.5	127140722.0	insertion	526.5
2	134977110.0	135064220.0	deletion	46164.2
2	143347358.0	143352335.0	insertion	1986.8
2	155456896.0	155469871.0	insertion	3716.0
2	156505015.0	156524007.0	deletion	923.2
2	156669431.0	156685359.0	deletion	15928.0
2	157998842.0	158020124.0	insertion	76456.3
2	158804224.0	158829294.0	deletion	25070.0
2	161713046.5	161762058.0	deletion	21072.1
2	161725158.8	161748329.0	deletion	20734.3
2	164440509.0	164453802.9	deletion	6809.6
2	165409731.0	165432443.0	deletion	7544.0
2	172336604.0	172346327.0	insertion	4462.1
2	174631904.0	174638543.0	deletion	5355.3
2	176013300.9	176044170.0	insertion	32208.4
2	180438001.0	180486165.0	deletion	44335.6
2	182127288.0	182140345.0	deletion	13057.0
2	186638270.0	186650766.0	deletion	12496.0
2	189625508.0	189629921.0	insertion	2487.4
2	190237690.0	190254522.0	deletion	11273.9
2	192044794.0	192064328.0	deletion	14579.9
2	194091572.0	194118013.0	deletion	11062.0
2	196287874.0	196303165.0	deletion	10797.7
2	198973873.0	198988232.0	deletion	2455.1
2	199372560.0	199381885.0	deletion	2520.5
2	200014923.0	200040930.0	deletion	26007.0
2	200291286.9	200301241.0	deletion	5440.8
2	200291287.0	200309631.0	deletion	5660.8
2	200820032.9	200833679.0	deletion	9122.5
2	201406618.0	201430793.0	deletion	24175.0
2	202159695.0	202178291.0	deletion	18596.0
2	203422183.0	203438160.0	deletion	15977.0
2	203849825.5	203856481.0	deletion	2702.6
2	206118367.0	206133877.0	deletion	15510.0
2	206877974.0	206892636.0	deletion	11750.5
2	206992845.0	207014814.0	insertion	20796.5
2	207972246.0	207982674.0	insertion	1188.7
2	208854720.0	208865073.0	deletion	3956.1
2	216476139.9	216502990.0	deletion	17395.9
2	220653629.0	220666068.0	deletion	12439.0
2	221610384.0	221635619.0	deletion	10675.8
2	223173218.0	223183544.0	insertion	20308.3
2	223892393.0	223915006.0	deletion	14645.7
2	231095526.0	231107795.0	deletion	12269.0
2	232167415.0	232191325.0	insertion	827.9
2	232311103.0	232338130.5	insertion	3003.4
2	234402121.0	234416683.0	deletion	14562.0
2	236182744.0	236200671.0	deletion	17927.0
2	236241142.0	236259936.5	deletion	10043.7
2	236479049.0	236534971.0	deletion	39664.1
2	236568764.0	236612862.0	deletion	25871.8
2	237932983.0	237957039.0	deletion	15249.1
3	951081.0	974848.0	deletion	661.1
3	8305793.0	8352456.0	insertion	7669.1
3	16568416.0	16586832.5	deletion	8744.9
3	17800756.0	17808220.0	deletion	1044.9
3	17843801.0	17868773.0	deletion	24972.0
3	18400000.0	18412866.0	deletion	12866.0
3	19393866.0	19402399.0	deletion	5463.2
3	20188370.0	20207750.0	deletion	11667.2
3	24355251.0	24360304.0	deletion	2339.2
3	27074412.0	27096216.0	deletion	14041.3
3	30523094.0	30545206.0	deletion	7248.1
3	31716339.0	31718698.5	insertion	8155.9
3	40583541.9	40588646.5	insertion	5498.7
3	42637068.0	42650191.9	deletion	11451.9
3	43975332.2	44050720.0	deletion	8620.0
3	44634132.4	44658463.5	deletion	16968.9
3	47511953.9	47539274.5	deletion	17940.5
3	48072187.0	48075934.0	insertion	5572.2
3	48091524.0	48099070.0	insertion	506.9
3	51936861.5	51960097.9	insertion	15531.7
3	52382620.0	52397687.0	deletion	15067.0
3	57899786.0	57936891.5	deletion	10218.8
3	60603660.0	60616400.0	deletion	12740.0
3	61840222.0	61856276.0	deletion	16054.0
3	65898906.9	65916243.0	deletion	12901.9
3	68335028.0	68374327.0	deletion	12233.2
3	72302292.0	72325580.0	deletion	10106.2
3	75611854.0	75653555.0	deletion	16771.0
3	75618318.0	75636153.3	deletion	17207.4
3	77165944.0	77168307.0	insertion	1388.1
3	77641601.0	77669162.0	deletion	12855.7
3	80230000.0	80254438.0	deletion	24438.0
3	82123192.0	82137599.0	deletion	12041.0
3	82840455.0	82885850.0	deletion	10580.9
3	82866610.9	82883812.5	deletion	10307.2
3	85101352.5	85124804.5	deletion	10043.4
3	85105996.0	85117125.9	deletion	10272.4
3	86624455.0	86667916.0	deletion	21505.6
3	87272868.9	87292258.0	deletion	14854.3
3	87374376.4	87438883.0	insertion	13759.1
3	87374376.5	87459580.0	insertion	13581.9
3	94140286.9	94156667.0	deletion	11922.2
3	94472954.0	94487877.0	deletion	14923.0
3	95475557.0	95492234.0	deletion	16677.0
3	111169935.0	111178855.0	deletion	6982.9
3	116672353.0	116676032.0	insertion	2067.0
3	119992175.0	120021354.0	deletion	19405.0
3	121855432.0	121868346.0	deletion	11440.6
3	123230952.9	123243943.0	deletion	7035.5
3	128579632.0	128597623.5	deletion	8536.1
3	133528381.0	133549448.5	deletion	503.1
3	135300264.0	135320834.0	deletion	3609.3
3	139504502.0	139516177.0	deletion	9225.7
3	142398867.0	142401840.0	insertion	2958.3
3	145290185.0	145312037.0	deletion	21852.0
3	150433404.0	150448008.5	insertion	2434.8
3	151002701.0	151016658.0	insertion	1574.9
3	152053525.0	152076625.0	insertion	4300.1
3	152659121.0	152708903.0	insertion	3122.0
3	153923329.0	153933218.9	deletion	3079.2
3	157171174.0	157224839.0	deletion	24551.8
3	163502899.0	163516404.0	deletion	9826.8
3	164934469.9	164945235.0	deletion	6319.2
3	166586083.0	166709177.0	deletion	69093.0
3	166543271.0	166619309.0	deletion	65015.4
3	166416477.0	166442158.0	deletion	5138.9
3	166453911.5	166470724.7	deletion	6114.1
3	170214478.0	170218595.0	insertion	9396.1
3	171005162.0	171055070.0	deletion	15449.6
3	171021276.0	171046269.9	deletion	15589.3
3	178941447.0	178959565.0	deletion	11109.0
3	179614091.5	179627271.0	deletion	3893.8
3	183135004.0	183145683.0	deletion	4925.4
3	184339002.0	184373173.0	deletion	22061.0
3	186752959.0	186766363.0	deletion	8314.3
3	188338515.0	188356647.0	deletion	18132.0
3	189051104.0	189078907.0	deletion	19388.8
3	189199764.0	189228574.0	deletion	5420.1
3	189307521.0	189319442.0	insertion	1219.7
3	197179005.0	197197329.0	deletion	14769.3
3	197559164.0	197576830.0	deletion	11327.9
3	198533242.0	198557227.0	deletion	7947.9
3	200437706.0	200450254.0	deletion	12548.0
3	202574996.0	202585000.0	deletion	4746.7
3	207471184.9	207489517.0	deletion	6673.9
3	214487588.0	214504778.0	deletion	17190.0
3	220401641.0	220419465.0	deletion	17824.0
3	222365591.0	222380603.0	insertion	43583.9
3	223880927.0	223894023.0	deletion	10657.4
3	231131448.0	231143844.0	deletion	5140.8
3	236340556.9	236350438.0	deletion	5368.4
3	236461311.0	236477278.0	deletion	15967.0
4	39783.0	93428.0	deletion	1116.9
4	417411.5	426201.9	deletion	5987.2
4	476811.0	489540.0	deletion	12729.0
4	1165115.0	1179612.0	deletion	14497.0
4	1440968.0	1460848.0	insertion	85367.5
4	3141243.0	3154959.9	deletion	8503.9
4	3754138.0	3771911.0	deletion	9034.4
4	4494603.0	4501055.0	insertion	512.2
4	7258727.0	7266457.0	insertion	4891.5
4	9245411.4	9266784.0	deletion	20649.4
4	9348191.5	9416575.0	deletion	28888.7
4	9545006.0	9586193.0	deletion	21039.4
4	9654503.5	9665471.0	deletion	7230.7
4	9843642.8	9855695.8	deletion	9218.1
4	12901241.9	12915737.0	deletion	8940.8
4	13571331.0	13586027.0	deletion	14696.0
4	14418700.0	14430500.0	deletion	8434.7
4	20539551.0	20552603.0	deletion	13052.0
4	27607009.0	27644955.0	deletion	12542.8
4	29044301.0	29081997.0	insertion	83279.3
4	30401229.0	30416649.0	deletion	15420.0
4	31121111.0	31126218.0	deletion	3050.7
4	31298145.0	31313600.0	deletion	10041.5
4	32122117.0	32125846.0	insertion	4713.6
4	34780715.0	34792133.0	deletion	8608.3
4	36686900.5	36698060.5	deletion	8729.2
4	36882971.0	36900440.8	deletion	10519.8
4	42346467.0	42359378.0	deletion	12911.0
4	43509640.0	43521876.0	deletion	5906.0
4	46918573.0	46929030.0	deletion	666.6
4	49386654.5	49400749.0	deletion	7462.0
4	55647161.0	55653221.0	insertion	2974.3
4	59342755.0	59363034.0	insertion	9939.3
4	62109984.0	62123339.0	deletion	13355.0
4	63794598.9	63807149.0	deletion	8069.9
4	65814843.0	65830384.0	deletion	15541.0
4	65930039.0	65941858.0	insertion	2341.6
4	76258759.0	76267090.4	deletion	2509.6
4	77874182.0	77877191.4	deletion	553.9
4	81728706.0	81762896.0	insertion	4176.5
4	81728706.0	81762896.0	insertion	4176.5
4	81739651.2	81741297.3	insertion	4335.6
4	82075244.9	82099462.0	deletion	17700.3
4	85609117.0	85623404.9	deletion	3549.2
4	86292558.0	86313948.0	deletion	2476.2
4	96391827.0	96412454.0	deletion	20627.0
4	96987575.8	96989248.0	insertion	91712.1
4	98028126.0	98036645.0	deletion	2051.0
4	99049903.8	99064122.0	deletion	9723.0
4	102001905.9	102011352.0	deletion	4949.6
4	108537298.0	108575049.0	insertion	2800.0
4	111698134.9	111702775.5	insertion	43760.0
4	111950506.5	111972353.0	deletion	13830.3
4	113671547.0	113720087.0	deletion	14129.6
4	113701910.8	113720087.0	deletion	13647.1
4	116497766.0	116517853.0	deletion	20087.0
4	119263090.0	119285149.0	deletion	9089.2
4	120174338.0	120187799.0	deletion	13461.0
4	130545928.0	130589494.0	deletion	11130.1
4	130553123.0	130589494.0	deletion	10994.0
4	130569708.0	130583264.7	deletion	11120.8
4	135406374.0	135420648.0	deletion	14274.0
4	136538265.0	136562405.0	deletion	24140.0
4	136562708.4	136586537.0	deletion	16995.1
4	137110430.0	137130101.0	deletion	19671.0
4	138551167.0	138557153.0	deletion	2440.4
4	139512860.5	139522415.0	deletion	3293.4
4	144175825.0	144177615.0	insertion	4942.0
4	145347154.6	145361574.0	deletion	11315.2
4	149176537.0	149182189.0	insertion	2078.7
4	149470320.0	149482914.0	deletion	12594.0
4	149654802.0	149682629.0	insertion	2898.2
4	156073567.0	156093178.0	deletion	12706.1
4	156927277.0	156941504.0	deletion	14227.0
4	160034425.0	160049712.4	deletion	14810.8
4	163321250.0	163341818.0	deletion	641.3
4	163360920.0	163373466.0	deletion	12546.0
4	166562940.0	166583437.0	deletion	3358.0
4	166567342.9	166575011.5	deletion	3208.1
4	167626341.0	167632709.0	insertion	552.3
4	169209119.0	169218809.0	insertion	3323.0
4	174097432.2	174116590.5	deletion	18551.9
4	174164010.0	174182197.0	deletion	18187.0
4	174494678.0	174515303.0	deletion	20625.0
4	174543750.0	174568108.0	deletion	24358.0
4	175576231.0	175597413.0	deletion	21182.0
4	176384523.0	176391239.0	deletion	4141.1
4	176717625.5	176728369.0	deletion	4293.5
4	178986596.0	178998338.0	deletion	4126.9
4	180256478.0	180266791.0	deletion	8086.5
4	180619230.0	180641131.0	deletion	4849.2
4	181325393.0	181349147.0	deletion	23754.0
4	184022789.0	184035509.0	deletion	12720.0
4	187510106.0	187539623.5	deletion	750.4
4	187675211.0	187715505.0	deletion	1071.3
4	187769935.0	187796662.0	deletion	620.5
4	190164374.0	190178517.0	deletion	8758.6
4	192064289.0	192071054.9	deletion	5460.8
4	194932073.0	194944385.0	deletion	12312.0
4	195588241.0	195607082.0	deletion	18841.0
4	197140377.0	197152862.0	deletion	12485.0
4	199245268.0	199250613.0	insertion	42185.2
4	200506377.0	200518626.0	insertion	48108.6
4	203681921.0	203693377.0	deletion	4492.2
4	205944488.0	205956728.0	insertion	624.2
4	215363250.0	215381126.0	deletion	17876.0
4	216912979.0	216922041.9	deletion	3028.9
4	217739070.8	217748438.0	deletion	4798.4
4	218440372.0	218456963.0	deletion	526.3
4	218518998.5	218543185.0	deletion	771.6
4	222828566.0	222921946.0	deletion	49919.6
4	226622818.0	226639214.0	deletion	10163.8
4	239773294.0	239797939.0	deletion	19243.4
4	241137744.0	241151565.0	insertion	747.3
4	244673788.5	244688673.0	deletion	14884.5
4	251537497.0	251550475.0	deletion	2587.8
4	252134655.0	252143415.0	deletion	3870.4
4	253649620.0	253666068.0	deletion	16448.0
4	254566046.0	254585027.0	deletion	500.2
4	254683932.0	254713582.0	deletion	839.6
5	298616.0	315794.0	deletion	10657.6
5	715873.0	722128.0	deletion	860.1
5	2757722.0	2770064.0	deletion	3176.2
5	3421535.0	3442149.0	deletion	8207.0
5	3892263.0	3903041.5	insertion	3232.9
5	5383015.0	5399990.0	deletion	2448.3
5	6018151.0	6057444.0	deletion	9457.5
5	7560985.0	7582941.0	deletion	11354.3
5	9426025.0	9441299.0	deletion	4973.3
5	9534747.0	9551174.0	deletion	13504.3
5	9811712.0	9824435.0	deletion	12723.0
5	10247163.0	10262806.9	deletion	8361.5
5	11153660.9	11164054.0	insertion	2914.4
5	13578804.0	13599285.0	insertion	33410.2
5	13616228.0	13625495.0	insertion	47467.2
5	13663517.9	13671029.0	insertion	59093.0
5	17589504.9	17607883.0	deletion	4516.2
5	18861848.0	18872845.9	deletion	8595.0
5	21851418.0	21871173.0	deletion	19755.0
5	22895848.0	22912845.4	deletion	9286.7
5	22895848.0	22923264.0	deletion	9129.9
5	27664937.0	27681734.0	deletion	16797.0
5	27921131.0	27927336.5	deletion	1627.0
5	31948286.0	31970236.0	deletion	21950.0
5	39434255.5	39444407.0	deletion	2406.4
5	45470432.5	45478581.5	deletion	6111.9
5	46107984.0	46109491.0	insertion	2218.5
5	46511986.0	46524503.0	deletion	10264.7
5	47113407.0	47140253.0	deletion	717.6
5	47492504.4	47506156.0	deletion	3914.9
5	50851928.0	50902992.0	deletion	10465.3
5	50874359.9	50902992.0	deletion	10362.5
5	64018969.0	64085890.0	insertion	168383.4
5	65104507.9	65113783.0	insertion	4927.7
5	67073676.0	67087401.0	deletion	10781.7
5	67577985.0	67585405.0	insertion	22660.8
5	69914255.0	69925259.0	deletion	7529.9
5	69968820.0	69990153.0	deletion	21333.0
5	70222605.0	70240284.0	deletion	11706.9
5	70535224.4	70535893.0	insertion	631.9
5	71074776.0	71105704.0	deletion	30928.0
5	71116926.0	71126167.0	insertion	863.2
5	71595146.0	71616711.0	deletion	8412.5
5	71668649.0	71682703.0	deletion	14054.0
5	77392455.0	77399038.0	insertion	2705.5
5	77818841.9	77833071.0	deletion	9759.7
5	81037569.5	81051639.0	insertion	4774.7
5	85577490.0	85585056.0	deletion	6260.9
5	86046935.8	86070533.0	deletion	10547.0
5	88400577.0	88403887.0	insertion	2146.6
5	93767390.0	93775070.5	insertion	12992.6
5	96143446.0	96170082.0	insertion	4665.9
5	96161588.5	96166515.0	insertion	4742.7
5	96502421.0	96517119.0	deletion	14698.0
5	103033643.0	103043546.0	deletion	2674.0
5	108863186.0	108894372.0	deletion	8765.0
5	130163999.0	130179515.0	deletion	15516.0
5	136782117.0	136794965.0	deletion	12848.0
5	137172347.0	137235106.0	insertion	127408.6
5	137469772.0	137481026.0	deletion	2450.2
5	139826259.0	139827444.4	insertion	1063.1
5	140689565.0	140708605.0	deletion	19040.0
5	144572181.0	144575814.5	insertion	1951.7
5	145759228.9	145784337.0	deletion	20608.6
5	147193606.0	147224234.0	insertion	3393.5
5	147375540.0	147380447.0	deletion	2911.5
5	147753032.0	147815200.0	deletion	39789.0
5	150584283.0	150634495.0	deletion	45544.4
5	150679241.0	150695376.5	insertion	107830.2
5	161822159.9	161844030.0	deletion	15684.4
5	163626415.0	163644581.0	deletion	4240.1
5	165018079.0	165038738.9	deletion	14284.0
5	168049755.0	168071117.0	deletion	3643.5
5	170889929.0	170906161.0	deletion	16232.0
5	171926711.0	171954994.0	deletion	16955.2
5	173153076.0	173168435.0	deletion	10464.1
5	174330268.0	174339807.0	deletion	4553.8
5	174753444.4	174782017.5	deletion	19686.2
5	175152582.0	175165702.0	deletion	13120.0
5	182929062.0	182941551.0	deletion	12489.0
5	186406142.0	186445750.0	deletion	12660.1
5	186417223.0	186435276.0	deletion	12751.7
5	186564334.0	186606930.9	insertion	2961.4
5	193631156.0	193651897.0	deletion	20741.0
5	193754440.0	193771168.0	deletion	16728.0
5	197855761.0	197883967.0	deletion	650.1
5	198027092.0	198043573.5	deletion	575.5
5	198069788.0	198095159.0	deletion	739.3
5	198209578.0	198233202.0	deletion	618.2
5	198276238.0	198299442.5	deletion	712.5
5	198396642.0	198424855.0	deletion	648.7
5	200901560.0	200916189.4	deletion	7829.5
5	205271431.0	205299205.0	deletion	9746.1
5	205285485.9	205296909.8	deletion	9592.1
5	206137443.0	206142037.0	deletion	2116.1
5	206491565.0	206497745.0	deletion	4672.3
5	207439301.0	207450129.0	deletion	8247.0
5	207673740.0	207697584.0	deletion	16951.3
5	209736235.0	209762332.0	deletion	26097.0
5	210359707.0	210382841.9	insertion	150613.7
5	210493881.0	210514245.0	deletion	20364.0
5	210624220.0	210642787.0	deletion	18567.0
5	221310665.0	221362114.5	deletion	10873.1
5	221384108.5	221409045.0	deletion	793.5
6	5808676.0	5820819.0	deletion	2174.2
6	5970600.0	5985547.5	deletion	14947.5
6	6892871.0	6907713.0	deletion	8347.9
6	8731041.0	8741929.0	deletion	8658.3
6	8831098.9	8852387.0	deletion	14376.1
6	9381345.0	9403415.0	deletion	5381.8
6	9667714.0	9688467.0	deletion	10297.8
6	9675366.9	9686250.5	deletion	10075.9
6	10754106.9	10764563.0	deletion	5927.3
6	11317076.8	11337296.0	deletion	15708.6
6	12011223.0	12032097.0	deletion	20874.0
6	12255937.5	12276369.5	deletion	20432.0
6	12325635.0	12341816.0	deletion	16181.0
6	12492838.0	12515562.0	deletion	22724.0
6	13403962.0	13441027.0	deletion	6674.6
6	13432273.5	13441027.0	deletion	6711.8
6	16113637.0	16131539.0	deletion	9729.7
6	16863945.0	16883654.0	deletion	19709.0
6	17261259.0	17269681.0	insertion	237708.4
6	17909382.0	18004838.0	deletion	52054.9
6	18060531.0	18080722.0	deletion	20191.0
6	18152003.8	18195789.5	deletion	15311.2
6	18875541.0	18900987.5	deletion	800.6
6	22336651.5	22349508.9	deletion	7370.2
6	28770373.0	28775049.0	deletion	1417.5
6	33201216.0	33214792.0	deletion	13576.0
6	33484338.0	33500516.0	deletion	11193.1
6	35917205.0	35942653.0	deletion	25448.0
6	36554845.0	36561089.5	deletion	705.7
6	37102843.0	37116127.0	deletion	13284.0
6	37609272.0	37610841.0	insertion	1218.2
6	37975353.0	37979141.0	insertion	19355.3
6	38455498.0	38486128.0	deletion	6826.9
6	49480469.0	49495798.9	deletion	805.6
6	50088610.0	50124487.0	insertion	4021.5
6	52335657.0	52367908.0	deletion	32251.0
6	55096296.0	55112915.0	deletion	16619.0
6	57083762.0	57095676.0	deletion	9991.9
6	58404702.0	58424692.0	deletion	12531.8
6	62119457.0	62134751.0	deletion	15294.0
6	64340044.0	64364962.0	deletion	22134.2
6	64466758.0	64493971.0	deletion	27213.0
6	64857906.0	64874623.9	deletion	14046.9
6	65084206.0	65100431.0	deletion	7416.5
6	66385786.0	66403117.0	deletion	10848.5
6	66775185.5	66788063.5	deletion	12878.0
6	68083173.0	68095619.5	deletion	12446.5
6	71235648.0	71246744.9	deletion	9876.7
6	75301909.0	75316455.0	deletion	11638.1
6	76275441.0	76286297.0	insertion	2935.4
6	76282910.0	76286297.0	insertion	2837.1
6	77301795.5	77314978.0	deletion	1733.3
6	85553869.5	85571063.0	deletion	17193.5
6	89286694.0	89298176.0	insertion	3513.2
6	92454311.0	92471446.0	deletion	17135.0
6	97871003.0	97885837.0	deletion	14834.0
6	99515020.9	99530878.0	deletion	12761.9
6	103112561.0	103126330.0	deletion	13769.0
6	103843818.0	103865928.0	deletion	22110.0
6	104905240.0	104923943.0	deletion	18703.0
6	105007719.0	105025571.0	insertion	138670.8
6	115372321.0	115386190.0	deletion	8505.2
6	116271150.0	116283843.0	deletion	12693.0
6	121516985.8	121544248.5	deletion	26376.6
6	121678130.0	121692963.2	deletion	2405.0
6	122364152.9	122385437.0	deletion	16804.1
6	132131975.0	132149422.0	deletion	17447.0
6	133080405.0	133084487.0	insertion	4373.4
6	138458283.5	138465488.0	deletion	3707.5
6	149887342.0	149901531.0	deletion	3491.6
6	150631681.0	150656637.3	deletion	8480.8
6	151066218.0	151080072.0	deletion	13854.0
6	155028208.0	155045992.0	deletion	17784.0
6	156279415.0	156296070.0	deletion	16655.0
6	159987269.0	160008202.0	deletion	20933.0
6	167351973.0	167380164.0	deletion	13737.2
6	169303727.0	169322821.0	deletion	596.3
6	169667426.0	169700173.0	deletion	4810.4
6	169682933.8	169700173.0	deletion	4486.0
6	171048613.0	171064878.0	deletion	9145.1
6	172925556.0	172927096.0	insertion	90886.4
6	175014172.9	175018892.0	insertion	4854.1
6	175595837.0	175620234.0	deletion	672.6
6	175644057.0	175665422.0	deletion	635.3
6	175738510.0	175764309.0	deletion	569.3
6	175761170.2	175764309.0	deletion	595.4
6	175764309.0	175792408.0	deletion	767.8
6	175932670.0	175988557.0	deletion	12517.3
7	11145948.0	11151261.0	insertion	5343.4
7	13967783.5	13980369.0	deletion	1680.9
7	17408721.0	17435847.0	deletion	27126.0
7	23959999.0	23981562.0	insertion	1664.6
7	25444259.5	25466247.0	deletion	14900.6
7	31033438.0	31046992.0	deletion	13554.0
7	31411366.5	31425110.0	deletion	11237.6
7	31924992.9	31950030.0	deletion	720.6
7	31991514.0	31999752.0	insertion	5017.7
7	32499347.0	32534263.0	deletion	34916.0
7	35064437.0	35066610.0	insertion	18571.7
7	39621663.0	39635499.0	insertion	5675.2
7	51259997.0	51266156.0	deletion	4299.5
7	52085778.0	52096278.0	deletion	5831.0
7	54046575.0	54060472.9	deletion	10996.6
7	54046575.0	54070616.0	deletion	10782.0
7	55017315.0	55041053.4	deletion	12796.6
7	61131186.0	61151871.0	deletion	20685.0
7	67451145.0	67456076.0	insertion	37905.1
7	69197180.5	69216539.0	deletion	760.6
7	74528900.0	74544832.0	deletion	15932.0
7	80774336.5	80794082.0	deletion	6842.5
7	81489865.0	81519848.0	deletion	8567.1
7	81506864.5	81517800.7	deletion	9116.1
7	82449005.5	82476272.0	deletion	15307.5
7	82641200.0	82643929.0	insertion	2035.6
7	83406931.9	83417148.5	deletion	8337.8
7	84267492.5	84285598.5	deletion	5284.4
7	86041683.5	86057962.9	insertion	1605.0
7	94862308.5	94869997.5	deletion	6034.3
7	95602313.0	95626926.0	deletion	10771.5
7	95609050.2	95619900.0	deletion	10176.5
7	96629738.0	96633372.0	insertion	1254.4
7	103601437.0	103621363.0	deletion	7917.2
7	116344251.0	116360107.0	deletion	15856.0
7	128038731.0	128049919.0	deletion	8357.8
7	131087975.0	131110036.0	deletion	12184.4
7	136896819.0	136917918.0	deletion	21099.0
7	144367972.0	144384507.0	deletion	9409.4
7	146533106.0	146543360.0	deletion	829.5
7	152150471.5	152161639.0	deletion	4783.6
7	152346441.0	152370996.0	deletion	24555.0
7	152847352.0	152864403.0	deletion	17051.0
7	153559419.0	153580364.0	deletion	638.1
7	154490907.0	154524547.0	deletion	841.1
7	155498888.0	155513405.0	deletion	14517.0
7	157319874.0	157345903.0	deletion	10663.8
7	160948726.0	160961881.0	deletion	13155.0
7	162514278.0	162529025.0	deletion	14747.0
7	167858225.0	167883432.0	deletion	25207.0
7	170349007.0	170374518.9	deletion	13015.0
7	170448984.0	170466987.5	deletion	8644.6
7	171606068.5	171623682.0	deletion	8990.4
7	172826524.0	172877657.5	deletion	42159.6
7	174476602.0	174498257.0	deletion	21655.0
7	177655672.0	177669764.0	insertion	3474.5
7	178832528.0	178848623.0	deletion	16095.0
7	179306195.0	179318588.5	deletion	10904.6
8	31188.0	95996.0	deletion	2062.0
8	7994248.0	8018809.0	deletion	13093.6
8	9142100.5	9156645.5	deletion	14545.0
8	11135487.0	11185616.0	deletion	45369.1
8	12249181.0	12255189.0	deletion	3327.4
8	12940919.0	12949566.0	deletion	1999.2
8	13004520.0	13030413.0	deletion	25893.0
8	15047816.0	15064879.0	deletion	5120.2
8	15053819.4	15059709.0	deletion	4965.5
8	17303432.5	17322598.9	deletion	11234.7
8	23042503.0	23062045.0	deletion	19542.0
8	26879348.0	26895117.0	deletion	11454.0
8	30865161.5	30877821.0	deletion	6149.1
8	31102911.5	31177459.0	deletion	74547.5
8	31506093.0	31524245.0	deletion	18152.0
8	31593925.0	31629807.0	deletion	13985.0
8	34550928.0	34567703.0	deletion	10702.6
8	34861599.5	34879371.9	insertion	3429.1
8	41588968.9	41613908.0	deletion	665.9
8	42023901.0	42033021.0	deletion	3012.4
8	43381383.0	43386311.0	insertion	595.3
8	44631220.0	44668963.0	deletion	21167.9
8	44842661.0	44867813.0	deletion	16363.1
8	49662610.0	49676639.0	insertion	33616.8
8	53644869.0	53657362.0	deletion	7441.7
8	55073130.0	55096055.0	insertion	33170.4
8	55869211.0	55887763.0	deletion	626.9
8	56386068.0	56404431.0	deletion	11064.5
8	57899287.4	57900351.0	insertion	1579.3
8	59917958.4	59938013.0	deletion	1786.5
8	63848353.0	63862481.0	deletion	14128.0
8	63967841.0	63982043.0	deletion	1451.5
8	66633495.0	66660718.0	insertion	1651.4
8	69526764.9	69549987.5	insertion	9013.3
8	69629523.9	69639291.8	deletion	3373.0
8	71555794.0	71576453.0	deletion	20659.0
8	71947501.0	71962709.0	deletion	8208.6
8	73381968.0	73392407.0	deletion	8959.0
8	75675249.9	75694714.0	deletion	14968.1
8	75952510.0	75979409.9	deletion	8257.7
8	77963413.0	77980753.0	deletion	17340.0
8	88802859.0	88858171.0	deletion	38404.1
8	90143908.0	90159758.0	deletion	8521.9
8	91184009.0	91205248.0	deletion	8471.8
8	92266348.0	92286832.0	deletion	12054.0
8	93688006.0	93747004.5	deletion	11495.4
8	93732611.9	93745258.0	deletion	11368.0
8	98280386.0	98284342.0	insertion	6810.3
8	102092768.9	102098969.0	deletion	1695.2
8	105160201.0	105175416.0	deletion	5952.0
8	105700551.0	105723442.0	deletion	7218.8
8	105700551.0	105723442.0	deletion	7180.9
8	107291952.0	107304822.0	deletion	11451.4
8	110628989.9	110651397.0	deletion	17883.4
8	121362646.5	121387763.0	deletion	13580.8
8	124783375.0	124807608.0	insertion	5388.8
8	124805271.9	124807608.0	insertion	5555.4
8	134466518.0	134480880.0	insertion	628.5
8	137610146.0	137622713.0	deletion	12567.0
8	139236730.9	139237280.0	insertion	1928.4
8	139711363.0	139714810.0	insertion	5779.4
8	142292943.0	142297539.0	deletion	1925.6
8	142932356.0	142949925.0	deletion	17569.0
8	145005397.0	145026314.0	deletion	20917.0
8	155884551.0	155904212.0	deletion	19661.0
8	157970944.0	157995099.0	deletion	952.1
8	164837902.0	164864774.0	deletion	6099.3
8	165001025.0	165026250.0	insertion	10183.2
8	166429472.0	166436251.0	deletion	814.7
8	166869141.0	166889111.9	deletion	3503.7
8	168948806.0	168955734.0	deletion	1382.5
8	171615510.5	171636566.0	deletion	14731.2
8	177866471.0	177888647.5	deletion	9262.8
9	4166882.5	4177391.0	deletion	8138.3
9	4230549.0	4250221.0	deletion	19672.0
9	5066228.0	5078932.0	deletion	12704.0
9	5202916.0	5212364.0	deletion	7730.8
9	7676533.5	7694820.9	deletion	10994.5
9	9292567.0	9311616.0	deletion	1033.1
9	12855361.9	12880471.0	deletion	19721.7
9	15456828.5	15459341.0	deletion	782.2
9	15562379.0	15591103.0	deletion	11923.0
9	18209956.0	18234670.0	deletion	24714.0
9	15440929.0	15464547.0	deletion	728.5
9	15562379.0	15591103.0	deletion	11938.7
9	18370453.0	18396154.0	deletion	25701.0
9	22943680.5	22963310.0	deletion	8312.2
9	25669313.0	25682852.5	deletion	5823.8
9	25777677.0	25788083.0	deletion	9131.5
9	28064788.0	28073169.0	deletion	1449.8
9	35927176.0	35928677.9	insertion	77712.3
9	36015709.0	36034186.0	deletion	18477.0
9	39564951.0	39571611.5	deletion	5131.6
9	39591612.9	39595694.0	insertion	8170.7
9	40312435.9	40338979.0	deletion	20395.6
9	44267153.0	44281250.5	deletion	14097.5
9	47169583.0	47191843.0	deletion	5830.2
9	51116110.9	51150650.0	deletion	30031.3
9	56060150.0	56069559.0	deletion	6706.0
9	57460111.0	57486344.0	deletion	6821.8
9	60662554.0	60679796.0	deletion	17242.0
9	60662554.0	60761029.0	deletion	54786.5
9	60722850.0	60745826.0	deletion	20331.8
9	66335976.9	66357064.2	deletion	14173.1
9	72631305.0	72650484.0	deletion	19179.0
9	74459622.0	74483070.5	deletion	10920.1
9	76524263.0	76536599.0	deletion	10516.6
9	77860208.0	77864693.0	insertion	19350.6
9	86798319.0	86810554.0	deletion	12235.0
9	89478163.0	89497195.4	deletion	12784.6
9	94601483.0	94610260.0	deletion	2055.2
9	95595924.0	95610327.0	deletion	14403.0
9	96446548.0	96477687.0	deletion	16108.3
9	97333529.0	97350455.0	deletion	9050.4
9	107527644.0	107540687.5	deletion	4622.5
9	109709035.0	109723985.0	deletion	14950.0
9	112007770.0	112038396.0	deletion	8515.0
9	114296850.0	114310275.5	deletion	13425.5
9	118062482.0	118074791.0	deletion	4736.1
9	125419125.0	125444486.0	insertion	1363.4
9	125434247.5	125435818.0	insertion	1399.7
9	127146317.4	127156830.5	deletion	4166.1
9	131303706.0	131324822.0	deletion	14051.0
9	136474778.0	136496652.5	deletion	10307.3
9	136763658.0	136769089.0	deletion	3506.6
9	136894870.0	136918245.0	deletion	6645.6
9	137598354.0	137612950.0	deletion	14596.0
9	141333363.0	141365811.0	deletion	8083.4
9	147999055.0	148018579.0	deletion	19524.0
9	150563598.0	150579367.0	deletion	15769.0
9	152649364.0	152665734.0	deletion	16370.0
9	153285373.0	153310605.0	insertion	247501.8
9	153134891.0	153285373.0	deletion	7763.2
9	157061758.0	157095153.0	insertion	58017.3
9	157066413.0	157076809.9	insertion	57811.4
9	158020832.0	158039151.0	deletion	18319.0
9	158220914.0	158240560.0	deletion	19646.0
9	158275942.0	158300783.0	deletion	24841.0
9	158864840.0	158870931.0	insertion	7674.6
9	160372077.0	160382767.9	deletion	9914.7
9	161591867.0	161605837.9	deletion	11598.6
10	4068265.9	4074442.0	insertion	1982.0
10	4284150.0	4285139.9	insertion	74165.3
10	4677202.0	4694988.0	deletion	11707.3
10	5882124.0	5951561.0	deletion	69437.0
10	7517988.0	7553357.0	deletion	16516.9
10	12838334.0	12842433.0	insertion	5529.6
10	21074892.0	21090493.0	deletion	15601.0
10	30053118.0	30058084.0	deletion	1404.6
10	34287709.0	34300625.0	deletion	12916.0
10	47469708.0	47485877.0	deletion	16169.0
10	52255353.5	52267243.0	deletion	6417.0
10	53681841.0	53711114.0	deletion	736.7
10	62197584.0	62224783.0	deletion	24169.2
10	73635832.0	73650982.0	deletion	15150.0
10	77362994.0	77376328.0	deletion	10497.7
10	81150015.0	81164183.0	deletion	7766.2
10	82682043.0	82692463.0	deletion	9023.8
10	82727825.0	82770700.0	deletion	10502.4
10	82823693.9	82852953.0	deletion	26614.4
10	89956430.0	89963518.0	insertion	1886.2
10	93263045.0	93277124.0	deletion	14079.0
10	100230018.0	100245464.9	deletion	14174.3
10	100230018.0	100262494.0	deletion	13882.8
10	102772440.0	102793229.0	deletion	20789.0
10	117389739.0	117402230.0	deletion	12491.0
10	121488349.5	121505309.5	deletion	14064.8
10	123665338.0	123700209.0	deletion	14335.8
10	123673137.0	123696620.2	deletion	14508.1
10	125442978.0	125448152.0	insertion	189305.9
10	127443888.0	127447084.0	insertion	10333.0
10	127491469.0	127533671.5	deletion	8447.9
10	127581887.0	127587438.0	insertion	7288.4
10	127443888.0	127447084.0	insertion	10298.9
10	127581887.0	127587438.0	insertion	7325.1
10	127652069.0	127662922.5	deletion	536.1
10	127942466.0	127955507.0	deletion	8455.7
10	128512716.0	128514243.0	insertion	2106.5
10	129518043.0	129528490.0	deletion	8066.9
10	134442793.0	134477232.5	deletion	2890.0
10	134458482.8	134462951.5	deletion	2478.5
10	138383132.9	138403883.0	deletion	18853.7
10	145739435.0	145746203.0	insertion	6762.8
10	145838211.0	145846263.0	deletion	921.3
10	146479864.0	146496431.0	deletion	9153.9
10	147488567.0	147506194.0	deletion	13788.8
10	151921605.0	152007567.0	deletion	12428.5
10	152049450.0	152085149.0	deletion	30017.4
10	153478470.0	153524880.0	deletion	1189.4
