# Supplementary material for: Effect of sequence depth and length in long-read assembly of the maize inbred NC358
Source: Nat Commun. 2020 May 8;11:2288. doi: 10.1038/s41467-020-16037-7 (PMC7211024; doi:10.1038/s41467-020-16037-7)
Supplement: Supplementary file 4 — Source Data [file 41467_2020_16037_MOESM4_ESM.zip › Source Data/Fig. 2I, Suppl. Table 3/NC358_21k_40x_3.4.sv]

1	437542.0	462290.0	deletion	629.6
1	5252689.0	5305269.0	deletion	11369.6
1	6466713.0	6493050.0	deletion	11010.9
1	9292068.0	9335491.9	insertion	3237.6
1	9292068.0	9339812.0	insertion	3507.2
1	14708156.0	14728802.9	insertion	3017.1
1	25940963.0	25947536.0	deletion	562.6
1	31564884.0	31589279.0	deletion	24395.0
1	38801874.5	38829821.5	deletion	13465.8
1	40319495.5	40329086.0	insertion	919.1
1	42452841.0	42472353.0	deletion	19512.0
1	56246149.0	56254616.0	deletion	1050.2
1	64625718.0	64625718.0	insertion	108757.6
1	65222160.0	65226657.0	inversion_paired	12839.0
1	65235140.0	65239355.0	inversion_paired	12839.0
1	87882604.0	87896543.0	deletion	13939.0
1	90713250.0	90719485.0	deletion	664.7
1	92916013.0	92944928.8	deletion	17824.7
1	92916013.0	92969430.0	deletion	17457.7
1	95215328.0	95266202.0	deletion	50874.0
1	107779155.0	107801023.0	deletion	21868.0
1	110383454.5	110394027.0	deletion	3278.5
1	112184643.0	112228319.9	deletion	5176.6
1	132603666.0	132633586.0	deletion	859.0
1	134309000.0	134331965.5	deletion	15848.7
1	135493173.0	135529559.0	deletion	36386.0
1	177201623.0	177224600.0	insertion	751.2
1	181409382.0	181452121.0	insertion	880.6
1	188344042.0	188373314.0	deletion	29272.0
1	188411360.0	188453183.0	deletion	28327.2
1	190638198.0	190660876.0	deletion	22678.0
1	193480365.0	193493507.0	deletion	10237.5
1	203818289.9	203832460.5	deletion	9489.9
1	205333016.0	205364539.0	deletion	31523.0
1	223774342.0	223796761.0	deletion	599.4
1	228126069.0	228153502.0	insertion	1919.2
1	231717103.0	231726828.0	deletion	7783.8
1	241093090.0	241098500.0	insertion	1447.7
1	244144453.0	244158041.0	deletion	3460.9
1	249852723.0	249880795.0	deletion	4720.3
1	253717794.0	253729517.0	insertion	1488.7
1	254644914.0	254667240.0	deletion	9415.0
1	273773284.0	273802977.0	insertion	5390.2
1	277074019.0	277088001.0	deletion	11785.1
1	273773284.0	273775305.5	inversion_paired	23827.2
1	273793267.0	273802977.0	inversion_paired	23827.2
1	277455524.0	277470279.0	deletion	14755.0
1	283187122.0	283218922.0	deletion	20302.8
1	283468150.0	283476387.0	insertion	1853.0
1	292198711.0	292225758.0	deletion	27047.0
1	296375019.0	296382795.0	insertion	3212.6
1	296448285.0	296460579.0	insertion	3108.0
2	1495417.0	1539191.0	deletion	43774.0
2	1926684.0	1970470.0	deletion	3368.3
2	4192531.0	4204434.5	deletion	8039.2
2	8108517.0	8124542.0	deletion	883.1
2	8157601.0	8176767.0	insertion	1613.4
2	10874980.0	10903424.0	insertion	580.5
2	14606066.5	14614132.5	insertion	781.6
2	16273675.0	16297512.0	deletion	23837.0
2	27967767.5	27988958.0	deletion	13556.9
2	57692327.0	57695477.0	insertion	2579.8
2	63400491.0	63411735.0	deletion	5577.6
2	72986368.0	73017741.0	deletion	8701.8
2	72992149.9	73009877.0	deletion	8600.2
2	79300449.0	79302857.5	insertion	873.3
2	81651420.0	81657989.0	deletion	2361.5
2	88319956.5	88335737.5	deletion	14954.8
2	89442108.0	89463028.5	deletion	19947.9
2	95217971.0	95220384.4	insertion	10265.2
2	101362097.0	101386624.0	deletion	24527.0
2	140936581.0	140967603.0	deletion	7902.1
2	142197996.0	142212463.0	deletion	5886.8
2	142416959.0	142422864.0	insertion	1049.8
2	157162386.0	157283680.0	deletion	60798.7
2	163575239.0	163597624.0	deletion	10113.2
2	166427355.0	166439193.0	deletion	8537.1
2	171487597.0	171490560.0	insertion	7023.3
2	175144318.9	175179127.0	insertion	28188.1
2	177579583.0	177588945.0	insertion	2437.8
2	190366863.0	190377177.0	deletion	9072.2
2	193467716.0	193493521.0	deletion	25805.0
2	194781285.0	194802663.5	deletion	21378.5
2	197813454.0	197835305.9	deletion	16173.7
2	203862948.0	203878823.0	deletion	15875.0
2	205957292.0	205980287.0	insertion	22599.1
2	222110421.0	222120690.0	deletion	6445.9
2	233341856.0	233352259.0	deletion	3772.0
2	235402411.0	236262390.0	deletion	859979.0
2	235891958.0	235931767.0	insertion	115395.4
2	236262390.0	236332051.0	insertion	407616.7
2	240059124.0	240099542.0	deletion	13695.9
2	242034941.0	242043735.0	insertion	89846.1
3	918057.0	941823.0	deletion	689.9
3	15095614.0	15110703.0	deletion	2191.7
3	17760183.0	17810809.0	deletion	50626.0
3	24934533.0	24946153.0	deletion	3785.7
3	31628734.5	31631057.0	insertion	3551.6
3	38488386.0	38514501.4	deletion	853.1
3	45360844.0	45391674.0	deletion	1399.7
3	47936802.0	47940545.0	insertion	5564.2
3	61656165.0	61692166.0	deletion	36001.0
3	64955375.5	64968358.9	deletion	9470.3
3	80091149.0	80116949.0	deletion	25800.0
3	81239461.0	81275734.5	deletion	1631.6
3	85261912.0	85267315.0	insertion	7550.7
3	86313961.9	86318931.5	insertion	711.4
3	86313962.0	86331789.0	insertion	544.0
3	86347066.0	86407940.0	deletion	38946.9
3	87098778.0	87133370.0	insertion	17382.6
3	93041382.0	93061354.0	deletion	19972.0
3	117631375.0	117650044.0	deletion	18669.0
3	130397170.5	130416907.0	deletion	19736.5
3	142449021.9	142451545.0	insertion	2130.8
3	153480227.0	153507149.0	deletion	26922.0
3	158164053.0	158201392.0	insertion	1457.5
3	166066117.0	166122605.0	deletion	16184.5
3	167174339.0	167197707.0	deletion	23368.0
3	166066117.0	166122605.0	deletion	16131.2
3	167174339.0	167197707.0	deletion	23368.0
3	169595994.0	169600098.0	insertion	9391.7
3	170385888.0	170413134.0	deletion	5154.8
3	170401960.0	170413134.0	deletion	5204.3
3	171004491.0	171033567.0	deletion	29076.0
3	176622288.0	176637249.0	insertion	2233.4
3	182002479.0	182059622.0	deletion	13960.9
3	182516599.9	182538524.0	deletion	9050.5
3	188329197.0	188356790.0	deletion	27593.0
3	193850370.0	193854605.0	insertion	3891.2
3	195009827.0	195072199.0	deletion	62372.0
3	196000443.0	196022528.0	deletion	16977.3
3	199364075.0	199377378.0	deletion	13303.0
3	217036277.0	217050212.0	deletion	10800.0
3	221729843.0	221757860.0	deletion	28017.0
3	221803781.0	221833472.0	deletion	29691.0
3	233344519.5	233351124.0	deletion	4672.7
3	235876912.0	235917379.0	deletion	40467.0
3	235917379.0	235932388.0	insertion	10084.0
3	236432635.0	236464706.0	deletion	29346.7
4	89931.0	143571.0	deletion	1179.6
4	3237998.0	3252405.0	deletion	14407.0
4	3923474.0	3940642.0	insertion	8022.9
4	4591816.0	4612513.0	insertion	1367.4
4	6287550.0	6320944.0	insertion	40842.3
4	7301407.5	7308078.0	insertion	10365.6
4	8940021.0	9003653.0	deletion	63632.0
4	9063025.0	9102948.0	deletion	22076.6
4	9282932.0	9309147.0	deletion	14312.3
4	23206940.0	23220066.5	deletion	10930.5
4	28970534.0	28991769.0	insertion	83104.0
4	35435204.0	35449552.0	deletion	7971.8
4	41599616.0	41612256.0	deletion	5879.5
4	43688409.0	43708271.0	deletion	19862.0
4	47151757.0	47172941.0	deletion	7937.5
4	57491851.0	57497950.0	insertion	534.1
4	57497950.0	57511922.0	deletion	538.2
4	72331329.0	72339837.0	insertion	11699.2
4	74014616.0	74041039.0	deletion	26423.0
4	81669919.0	81706265.0	insertion	1971.1
4	81697189.5	81706264.8	insertion	1578.0
4	85562070.0	85601137.5	deletion	13041.1
4	86249971.0	86264838.0	deletion	14867.0
4	88050629.0	88069295.0	deletion	7799.4
4	92766341.5	92781762.0	deletion	15420.5
4	96957891.2	97020793.0	deletion	60303.9
4	97119716.0	97139009.0	deletion	19293.0
4	120120507.0	120135573.0	deletion	15066.0
4	129296066.0	129329629.5	deletion	5774.6
4	129314150.9	129325242.0	deletion	5561.9
4	136556575.0	136570834.0	deletion	8066.7
4	141402981.0	141410326.0	insertion	234382.0
4	142161393.9	142178251.0	deletion	8971.2
4	143881173.0	143882960.0	insertion	4936.3
4	159883228.0	159901334.0	deletion	18106.0
4	172139905.0	172219598.0	deletion	43656.5
4	172736495.0	172808033.0	deletion	10665.9
4	174117094.0	174129404.0	deletion	12310.0
4	183558448.5	183628673.0	deletion	60195.0
4	187072650.0	187102061.0	deletion	681.0
4	187237550.0	187277815.0	deletion	1092.9
4	187332191.0	187358897.0	deletion	633.1
4	193428761.0	193440799.0	insertion	24361.7
4	201026674.0	201061588.5	deletion	11359.8
4	201026674.0	201070337.0	deletion	11268.9
4	211253564.5	211273114.0	insertion	1124.8
4	212614738.0	212639981.0	deletion	25243.0
4	214663821.0	214684198.0	deletion	20377.0
4	217345186.8	217361021.0	deletion	11271.3
4	218052470.0	218069063.0	deletion	549.0
4	218131005.5	218155192.0	deletion	801.8
4	218547458.0	218561819.0	deletion	569.9
4	218563789.9	218582134.0	deletion	508.7
4	218590045.0	218634099.0	deletion	1244.7
4	222274996.9	222322566.0	insertion	18422.9
4	222392857.0	222407985.0	deletion	743.2
4	222585080.5	222637347.0	deletion	27072.4
4	228041428.0	228042119.9	insertion	1120.2
4	240676844.0	240679604.0	insertion	3394.1
4	245272561.0	245276608.0	insertion	7386.0
4	252693345.0	252707963.0	insertion	2191.5
4	254015300.0	254034278.0	deletion	521.0
4	254133062.0	254162688.0	deletion	852.7
5	11052907.4	11067482.0	deletion	1284.3
5	13479849.0	13500375.0	insertion	33295.7
5	13516031.0	13541376.0	deletion	24087.5
5	19178005.0	19192520.0	deletion	5807.2
5	25491443.0	25503588.0	deletion	12145.0
5	29414492.8	29443102.0	deletion	22768.1
5	43662229.0	43669684.0	insertion	548.9
5	46889949.0	46916786.0	deletion	742.3
5	60789306.0	60809930.0	deletion	20624.0
5	70152627.5	70168325.0	deletion	15697.5
5	71238474.0	71258380.0	deletion	10130.7
5	71436727.0	71455663.0	deletion	11978.6
5	71668802.0	71745893.0	deletion	77091.0
5	93771277.0	93783898.0	insertion	3042.1
5	110306412.9	110332077.0	deletion	21125.2
5	121711541.0	121725323.0	insertion	9244.4
5	122236084.0	122273893.5	deletion	28233.3
5	122908207.0	122926120.0	deletion	11112.9
5	130238386.0	130256356.0	insertion	5482.4
5	132485825.0	132519465.0	deletion	27127.1
5	144529387.0	144532262.0	insertion	2101.9
5	147124436.0	147159032.0	insertion	3466.4
5	147322132.0	147342220.0	deletion	20088.0
5	147565102.0	147579396.0	deletion	2288.0
5	147696523.5	147716779.5	deletion	20256.0
5	171806093.0	171831789.0	deletion	14382.8
5	176970258.0	176997963.0	deletion	26186.3
5	177069673.5	177096355.5	deletion	26682.0
5	178343237.0	178357346.0	deletion	8613.3
5	182735703.0	182763200.0	deletion	20243.2
5	186245834.0	186385911.0	deletion	68725.5
5	186266696.9	186368926.0	deletion	68595.9
5	186429552.0	186446055.0	deletion	12125.3
5	194805759.0	194824441.0	deletion	18682.0
5	195383457.0	195421534.5	deletion	38077.5
5	197819942.0	197848154.0	deletion	691.6
5	198138276.0	198155994.0	deletion	527.9
5	198238867.0	198262031.0	deletion	701.0
5	198359143.0	198387311.0	deletion	639.2
5	198958478.0	198992344.5	deletion	985.7
5	203023021.0	203036682.0	deletion	13661.0
5	208173639.0	208194386.0	deletion	13863.2
5	210883367.0	210890980.0	deletion	4576.5
5	217160747.0	217182899.0	insertion	673.9
5	221884082.0	221942706.5	deletion	18100.4
6	6290299.0	6298045.0	insertion	1590.0
6	10209155.0	10228902.0	deletion	510.3
6	10698214.9	10715256.0	deletion	12518.1
6	11825653.0	11841290.0	deletion	6405.5
6	11866858.0	11884885.0	deletion	4031.5
6	11870578.8	11874844.5	deletion	3731.4
6	11935486.0	11950982.0	deletion	2958.3
6	12055717.0	12074553.0	insertion	19031.5
6	12394912.0	12399194.0	insertion	2912.2
6	12618772.0	12630833.0	deletion	12061.0
6	14269543.9	14278720.0	insertion	4877.1
6	15477115.0	15519550.0	deletion	42435.0
6	15901797.0	15913100.0	deletion	1835.6
6	16038537.0	16070556.0	insertion	99153.8
6	16221346.0	16274483.0	deletion	6696.9
6	16538226.0	16546264.0	insertion	44480.6
6	16221346.0	16238534.0	inversion_paired	35988.5
6	16257374.0	16274483.0	inversion_paired	35988.5
6	16647252.0	16656444.0	insertion	94163.1
6	16735896.0	16743527.0	insertion	11495.6
6	16805274.0	16829810.0	deletion	24536.0
6	16870446.0	16899245.0	deletion	28799.0
6	16982360.0	16990754.0	insertion	9114.2
6	17132446.0	17143784.0	insertion	3297.8
6	17202211.0	17246594.0	deletion	43665.5
6	17682007.0	17690984.4	insertion	3066.6
6	18049220.5	18074977.0	deletion	25756.5
6	18796908.0	18822298.0	deletion	775.9
6	19483633.0	19484900.0	insertion	3821.2
6	23406067.0	23427709.0	deletion	21642.0
6	34110018.0	34149443.5	insertion	107808.2
6	37657965.0	37677095.0	insertion	18779.3
6	44206176.0	44223097.0	insertion	57387.8
6	46862203.0	46880134.0	deletion	17931.0
6	49150185.0	49171479.0	deletion	12359.0
6	49763729.0	49798250.0	insertion	5326.1
6	63952218.0	63979785.0	deletion	27567.0
6	64041843.0	64085658.0	deletion	43815.0
6	64312937.0	64362669.0	deletion	11206.1
6	64487966.0	64534158.0	deletion	10861.4
6	67635174.0	67651871.0	deletion	16697.0
6	76437654.9	76454661.0	deletion	12509.4
6	77547923.0	77566807.0	deletion	1108.0
6	88641388.0	88649775.0	deletion	4338.5
6	100550907.0	100569699.0	deletion	506.6
6	104570527.0	104575286.5	deletion	1938.2
6	105926100.0	105942130.0	insertion	1111.6
6	114744803.0	114778124.0	deletion	10928.4
6	132970645.0	132979004.0	deletion	6201.4
6	133700662.0	133719175.0	deletion	9831.2
6	141338702.0	141353514.0	insertion	1539.4
6	142340533.0	142348020.0	insertion	6192.6
6	144345283.0	144364939.0	deletion	19656.0
6	149955886.0	150011005.0	deletion	11174.5
6	154431439.1	154438117.5	deletion	4987.2
6	160012031.0	160029945.0	deletion	8393.1
6	168297141.0	168311397.0	deletion	14256.0
6	172254626.0	172289783.0	deletion	35157.0
6	174916429.0	174947946.4	deletion	1079.8
6	174958360.0	174982755.0	deletion	701.2
6	175006562.0	175027922.0	deletion	657.0
6	175100948.0	175126719.0	deletion	573.9
6	175123583.8	175126719.0	deletion	595.2
6	175126719.0	175154810.0	deletion	795.0
6	175297204.0	175346163.0	deletion	48959.0
7	64649.0	87757.0	deletion	23108.0
7	8211428.0	8236005.0	deletion	18661.8
7	12271683.5	12285318.0	insertion	5642.3
7	14081982.0	14124642.0	deletion	23590.3
7	31402176.0	31442467.0	deletion	40291.0
7	32000344.0	32003790.0	insertion	2274.8
7	37842242.0	37864890.0	insertion	61205.0
7	44701454.5	44715404.0	deletion	11470.9
7	48289780.0	48317542.5	deletion	27762.5
7	50466986.9	50470131.0	insertion	4777.5
7	51758291.5	51790248.0	deletion	31956.5
7	51830143.0	51857083.0	deletion	22463.2
7	52049941.0	52086069.0	deletion	8578.8
7	55703604.4	55710252.0	insertion	1710.8
7	69098701.0	69122810.0	deletion	24109.0
7	69175525.5	69212408.0	deletion	12923.3
7	83119325.0	83204263.0	deletion	40168.3
7	102206073.4	102216291.5	deletion	7505.5
7	127056258.0	127076916.0	insertion	716.2
7	127110075.0	127134819.9	deletion	19520.4
7	135848028.0	135864345.0	deletion	11804.0
7	137345035.0	137359737.5	deletion	14702.5
7	139330741.0	139383438.0	deletion	27540.0
7	152074489.0	152077138.0	insertion	7119.2
7	152596016.0	152615983.9	deletion	10775.4
7	153209073.0	153227923.0	deletion	623.6
7	153227923.0	153247959.0	deletion	512.5
7	153302123.0	153323089.0	deletion	685.3
7	153903632.0	153925769.0	deletion	848.9
7	153945562.0	153964952.0	deletion	514.3
7	154670339.0	154704029.0	deletion	933.4
7	164156625.5	164177011.5	deletion	20386.0
7	173283186.0	173305930.0	insertion	545.8
7	179283395.0	179305869.0	deletion	15398.8
7	180302808.9	180308489.0	insertion	934.1
8	29721.0	94569.0	deletion	2182.9
8	12107406.0	12121542.0	deletion	11984.8
8	12855735.0	12865819.0	deletion	5336.5
8	21741351.0	21762601.5	deletion	21250.5
8	25778292.0	25797643.0	insertion	7065.8
8	28632686.0	28662764.0	deletion	30078.0
8	30438711.0	30456388.0	deletion	17677.0
8	31428964.9	31500835.0	deletion	28206.5
8	36690087.0	36732912.0	deletion	30010.0
8	41424850.9	41449796.0	deletion	703.1
8	43231721.5	43256943.0	insertion	1276.5
8	43235672.9	43243532.0	insertion	1444.9
8	53453676.0	53466897.0	deletion	8176.1
8	55366296.0	55381416.0	deletion	15120.0
8	55724514.0	55743054.0	deletion	638.0
8	59758823.0	59779941.0	deletion	9922.3
8	64609657.5	64649459.0	insertion	767.9
8	69120751.9	69149639.5	insertion	9165.3
8	69229200.9	69238942.2	deletion	3354.7
8	81365091.0	81373368.0	insertion	702.1
8	93151531.0	93183229.9	insertion	1567.4
8	96476627.0	96484653.0	insertion	67209.8
8	97599815.0	97602027.0	insertion	4150.2
8	109677599.0	109700452.0	deletion	2233.6
8	113244166.0	113257850.0	deletion	6694.7
8	122076048.5	122129504.0	insertion	4290.0
8	122155383.0	122236719.0	deletion	81336.0
8	122859500.8	122889656.5	insertion	13111.9
8	139156104.0	139172673.0	insertion	7509.3
8	140143250.0	140148989.0	insertion	527.2
8	147712575.0	147733275.0	deletion	13629.6
8	150655817.0	150679260.0	deletion	23443.0
8	157124790.0	157153771.0	deletion	954.3
8	157214005.0	157240820.0	deletion	897.8
8	157240820.0	157336560.0	deletion	1845.3
8	157391527.0	157532086.0	deletion	5375.7
8	157971294.0	157995504.0	deletion	1037.0
8	159578642.0	159596295.0	deletion	17653.0
8	161993428.5	162011462.9	deletion	14505.6
8	165038437.0	165054783.0	insertion	1332.1
8	168414415.0	168420106.0	insertion	4393.2
8	171267868.5	171282740.0	deletion	14871.5
9	4216236.9	4227611.0	deletion	9819.6
9	5168499.0	5234472.0	deletion	47457.1
9	6485627.0	6515216.0	deletion	29589.0
9	6528503.0	6533491.0	deletion	845.0
9	11063345.0	11086087.0	deletion	22742.0
9	11800049.0	11822273.0	deletion	22224.0
9	12808318.0	12842060.0	deletion	12112.1
9	14012702.0	14028200.0	deletion	6036.6
9	15616480.0	15645146.0	deletion	11886.6
9	20980983.5	21020302.0	deletion	7443.3
9	21800313.0	21812831.0	insertion	12174.6
9	21848159.0	21866726.0	deletion	2478.5
9	21965572.0	21976045.0	insertion	2083.1
9	22082943.0	22090644.0	insertion	80759.9
9	15616480.0	15645146.0	deletion	11902.3
9	28298821.0	28329094.0	deletion	30273.0
9	37288877.0	37312108.0	deletion	11393.0
9	43383606.0	43416865.0	deletion	33259.0
9	43455864.5	43465676.0	deletion	739.8
9	46069335.0	46083722.0	deletion	12933.2
9	57262673.0	57287707.0	insertion	7027.8
9	65556005.0	65619340.0	insertion	1940.3
9	77670814.0	77685030.0	insertion	506.7
9	86154657.0	86169736.0	deletion	7283.6
9	86942887.0	86951103.0	insertion	9392.1
9	86942887.0	86973960.0	insertion	9386.8
9	92861920.0	92869678.0	insertion	17462.1
9	103692330.0	103705770.5	deletion	10426.7
9	112143474.0	112183507.0	deletion	40033.0
9	120629087.0	120654883.0	deletion	4151.1
9	131711071.0	131757677.0	insertion	9384.9
9	141434514.0	141454582.0	deletion	2722.0
9	146703787.0	146722766.0	deletion	14531.0
9	152829108.0	152854347.0	insertion	247143.4
9	152678844.0	152829108.0	deletion	7729.0
9	156602261.0	156635641.0	insertion	57914.5
9	156606917.0	156617298.9	insertion	57738.5
9	157795800.0	157831952.0	insertion	102219.2
9	160948597.9	160953811.0	insertion	6813.4
10	1684988.0	1709213.0	deletion	24225.0
10	4052867.0	4055135.0	insertion	1780.1
10	4306125.0	4307114.9	insertion	74068.4
10	14297172.0	14305077.0	insertion	2778.7
10	14677305.5	14704918.0	deletion	10735.8
10	21206898.0	21225843.0	insertion	4188.5
10	21219454.8	21225843.0	insertion	4491.1
10	25008811.0	25018214.0	deletion	559.5
10	29888314.9	29897111.5	deletion	3993.9
10	50351291.4	50404498.5	insertion	16075.1
10	53324800.0	53455845.0	deletion	15907.7
10	53457858.0	53487073.0	deletion	715.4
10	58347823.0	58381504.0	deletion	33681.0
10	59123374.0	59150970.0	deletion	1633.5
10	76917458.0	77104178.0	deletion	186720.0
10	76964592.0	76981124.0	deletion	16532.0
10	77050631.0	77079691.9	deletion	28349.5
10	77153951.0	77167283.0	deletion	6392.2
10	78055428.5	78079108.5	deletion	23680.0
10	77143825.0	77175867.0	deletion	19691.8
10	82343699.0	82373399.0	insertion	78935.8
10	83886660.9	83914507.5	deletion	10214.3
10	87393048.0	87417309.0	deletion	16280.1
10	89688243.0	89713563.0	deletion	25320.0
10	92198477.5	92221007.9	deletion	11552.7
10	92863880.0	92880026.0	deletion	9925.1
10	105403895.0	105423983.0	insertion	549.2
10	105991730.9	106006304.0	deletion	10022.8
10	109472922.0	109528141.0	deletion	12799.5
10	115537681.0	115556636.0	deletion	18955.0
10	124721051.0	124742114.0	deletion	21063.0
10	128091106.5	128152336.0	deletion	10670.1
10	132841189.0	132874454.0	deletion	7815.2
10	141482804.0	141490450.0	deletion	5699.5
10	142746809.0	142753466.0	deletion	695.7
10	151783854.0	151808187.0	insertion	19148.0
10	151888269.9	151979948.0	insertion	46773.1
