# Supplementary material for: Effect of sequence depth and length in long-read assembly of the maize inbred NC358
Source: Nat Commun. 2020 May 8;11:2288. doi: 10.1038/s41467-020-16037-7 (PMC7211024; doi:10.1038/s41467-020-16037-7)
Supplement: Supplementary file 4 — Source Data [file 41467_2020_16037_MOESM4_ESM.zip › Source Data/Fig. 2I, Suppl. Table 3/NC358_21k_50x_3.4.sv]

1	438134.0	462912.0	deletion	656.9
1	6460628.0	6479406.0	deletion	18778.0
1	8967846.0	8989165.5	deletion	546.6
1	14308578.0	14327671.0	deletion	19093.0
1	21939248.0	21956218.0	deletion	7193.8
1	26014689.0	26021268.0	deletion	567.9
1	47951228.5	47956456.0	insertion	558.8
1	58888787.0	58906759.0	deletion	6460.8
1	64665200.0	64665200.0	insertion	109403.1
1	65279366.0	65283876.0	inversion_paired	12911.0
1	65292413.0	65296651.0	inversion_paired	12911.0
1	69434545.0	69454320.0	deletion	19775.0
1	92712845.0	92744513.0	deletion	31668.0
1	95328567.0	95382344.0	deletion	53777.0
1	99028567.0	99045536.0	deletion	16969.0
1	101212739.0	101226142.0	deletion	537.0
1	117765963.0	117789260.0	insertion	32196.2
1	132636136.0	132666088.0	deletion	887.7
1	133178054.0	133184549.0	insertion	1536.5
1	134340623.0	134364982.5	deletion	17241.9
1	138380622.0	138468357.0	deletion	87735.0
1	149342337.0	149344037.0	insertion	1003.8
1	165262429.0	165264191.0	insertion	959.4
1	170756335.0	170779335.0	deletion	20121.4
1	183610998.0	183743083.0	deletion	60693.7
1	183798119.0	183828987.0	deletion	30868.0
1	189116437.0	189154409.0	insertion	70581.1
1	204503307.0	204516197.9	deletion	11216.2
1	221909255.5	221937217.0	deletion	27961.5
1	224470216.0	224492635.0	deletion	597.0
1	248453627.0	248493517.0	deletion	39890.0
1	250153701.0	250196342.0	insertion	226505.1
1	254210458.0	254213001.0	insertion	2438.3
1	261399599.0	261406732.0	insertion	1378.7
1	261718065.0	261748103.0	deletion	12198.8
1	274307493.0	274317208.0	insertion	10033.0
1	279144133.0	279159814.0	deletion	5744.4
1	283944199.0	283952457.0	insertion	1833.2
1	292683679.0	292710726.0	deletion	27047.0
1	299803008.0	299808539.0	insertion	8991.2
1	299893282.0	299909002.0	insertion	690.5
2	7506529.0	7576433.0	deletion	29574.5
2	48692974.0	48700642.0	insertion	53750.0
2	89285464.0	89315975.5	deletion	29538.8
2	90686132.0	90691843.5	insertion	2385.6
2	95107714.5	95117538.0	deletion	9823.5
2	99212554.9	99216527.0	insertion	5847.0
2	125918652.0	125949230.0	deletion	30578.0
2	126301754.5	126315623.0	insertion	597.5
2	132142598.0	132180668.0	deletion	38070.0
2	142492558.0	142498052.0	insertion	1461.6
2	157198783.0	157205710.5	deletion	5419.7
2	166416008.5	166417959.0	insertion	10481.6
2	168821041.5	168829421.0	insertion	1201.2
2	171450757.0	171455369.0	insertion	7167.6
2	175120861.9	175164758.0	insertion	27856.8
2	182825724.0	182839159.0	deletion	7376.2
2	194387578.0	194393005.0	deletion	855.3
2	205927970.0	205954666.0	insertion	18249.0
2	209845883.0	209873043.0	deletion	852.5
2	210074326.0	210120472.0	deletion	1543.2
2	210120472.0	210147524.0	deletion	649.3
2	210168032.5	210195465.0	deletion	788.7
2	210195465.0	210213297.0	deletion	530.9
2	233550626.0	233564333.0	deletion	13707.0
2	234261692.0	234285169.0	deletion	23477.0
2	234742279.0	234782095.0	insertion	115405.7
2	235575228.0	235629874.0	deletion	16628.1
3	951213.0	974987.0	deletion	695.3
3	3442170.0	3450763.0	deletion	4804.1
3	6103282.0	6151890.0	insertion	5705.7
3	15475215.0	15519236.9	deletion	12981.1
3	15989053.0	16012396.0	deletion	14506.7
3	15991381.0	16006860.8	deletion	14823.0
3	17775554.0	17796700.0	deletion	21146.0
3	17859375.0	17906413.0	deletion	47038.0
3	25026099.0	25043967.0	deletion	17868.0
3	58328954.0	58352917.0	deletion	23963.0
3	65015853.5	65021614.0	insertion	2611.5
3	77032045.0	77051442.0	insertion	21896.9
3	80840872.0	80858935.0	insertion	749.4
3	85298857.0	85304080.0	insertion	7732.2
3	87120767.0	87180349.0	insertion	21006.0
3	123249406.0	123272747.0	insertion	54958.0
3	127408107.0	127437346.0	deletion	11634.9
3	127411320.9	127423564.5	deletion	11516.9
3	130269945.4	130282321.0	insertion	5121.1
3	130308370.0	130311620.0	insertion	28797.6
3	151501296.0	151534822.0	deletion	9452.1
3	153377061.0	153402425.5	deletion	25364.5
3	166066982.0	166121121.0	deletion	54139.0
3	165805387.0	165831063.0	deletion	5158.1
3	165842813.5	165859621.7	deletion	6121.8
3	165981570.0	166002376.0	deletion	11721.4
3	166676274.0	166750659.0	deletion	74385.0
3	169882381.5	169887218.7	insertion	2783.6
3	182231297.0	182291144.5	deletion	16660.6
3	182761376.0	182773674.0	deletion	12298.0
3	190163821.0	190197364.0	deletion	33543.0
3	194050963.0	194102299.0	insertion	1690.4
3	226074916.0	226101277.0	deletion	17264.0
3	235974888.0	235990864.0	deletion	15976.0
4	185192.0	238836.0	deletion	1177.8
4	4015642.0	4025968.5	insertion	5561.5
4	4667855.0	4671963.0	insertion	2848.0
4	8062729.0	8083216.0	deletion	20487.0
4	9070888.0	9099332.0	deletion	28444.0
4	9218202.0	9283702.0	deletion	65500.0
4	9659747.8	9709662.5	insertion	17586.8
4	9733169.0	9765541.0	deletion	8920.7
4	14086502.0	14121373.0	insertion	1609.2
4	15438215.0	15454009.0	deletion	12188.2
4	59461265.0	59496592.9	insertion	2435.7
4	59461265.0	59508705.5	insertion	2565.0
4	60342563.0	60354526.5	deletion	6520.7
4	88271895.0	88287990.0	deletion	5227.2
4	97134708.9	97174546.0	deletion	33570.6
4	97346053.0	97377708.0	deletion	30142.3
4	111782781.9	111787420.5	insertion	43705.0
4	112035049.0	112040320.0	insertion	2735.7
4	141289740.0	141297063.0	insertion	234430.9
4	172365671.9	172412397.0	insertion	1624.6
4	173134699.0	173154249.0	deletion	19550.0
4	173909614.0	173922017.0	deletion	12403.0
4	180323919.0	180351270.0	deletion	20375.3
4	180387301.0	180414143.0	deletion	26842.0
4	181606623.5	181624287.5	deletion	17664.0
4	186879015.0	186908496.0	deletion	747.8
4	187044068.0	187084362.0	deletion	1117.5
4	187138784.0	187165516.0	deletion	656.2
4	193264908.0	193273324.0	insertion	28758.8
4	211856656.5	211896205.0	deletion	26516.6
4	217792866.0	217809476.0	deletion	564.2
4	217871468.5	217895684.0	deletion	828.2
4	218289199.0	218303556.0	deletion	564.4
4	218305523.9	218323875.0	deletion	513.7
4	218305524.0	218331783.0	deletion	662.1
4	218331783.0	218375936.0	deletion	1339.0
4	218572084.0	218588721.0	deletion	501.4
4	221585814.0	221635607.0	deletion	49793.0
4	221795437.0	221810550.0	deletion	726.6
4	221987682.5	222039996.0	deletion	27116.6
4	240103125.0	240106220.0	insertion	3059.7
4	244695038.0	244700686.0	insertion	4444.6
4	253431451.0	253450431.0	deletion	521.0
4	253549323.0	253578971.0	deletion	871.5
5	13710176.0	13748751.5	deletion	38575.5
5	46993484.0	47020318.0	deletion	736.4
5	65157680.0	65165924.0	insertion	2244.5
5	67600278.0	67617710.0	insertion	5222.6
5	71302851.0	71315588.0	deletion	12737.0
5	71401566.0	71420551.0	deletion	16648.7
5	78617670.0	78635150.5	insertion	2697.1
5	84925875.0	84953326.0	deletion	17237.1
5	118625711.0	118635950.9	insertion	1402.0
5	130088727.0	130110954.0	insertion	1228.0
5	130192679.5	130198842.9	insertion	3907.0
5	137047771.0	137052577.0	deletion	512.2
5	144364618.0	144367489.0	insertion	2106.5
5	146961254.0	146978076.0	insertion	3585.8
5	147159025.0	147179091.0	deletion	20066.0
5	147531291.5	147551536.5	deletion	20245.0
5	173251913.0	173261966.0	deletion	1921.2
5	185864448.0	185978623.0	deletion	79586.7
5	186283554.5	186294172.0	deletion	6335.8
5	197547778.0	197575997.0	deletion	695.5
5	197719141.0	197735641.5	deletion	613.2
5	197761856.0	197842996.0	deletion	2514.0
5	197869617.0	197887333.0	deletion	524.0
5	197970202.0	197993412.5	deletion	745.0
5	198737806.0	198771730.0	deletion	1039.6
5	202751545.0	202757467.0	deletion	3223.2
5	210681920.0	210689260.0	insertion	100712.7
5	213025660.0	213078197.0	deletion	26286.4
5	213118334.0	213151038.0	deletion	32704.0
5	221615149.0	221661550.5	deletion	5872.9
6	9377714.0	9413886.0	deletion	36172.0
6	10264151.0	10283906.0	deletion	516.1
6	12814412.0	12823797.0	insertion	9519.4
6	12855102.0	12861517.4	insertion	4162.4
6	13158463.0	13193243.0	deletion	34780.0
6	13453626.0	13459210.0	insertion	6558.9
6	15060708.8	15062860.0	insertion	4402.4
6	16262230.0	16304666.0	deletion	42436.0
6	16393474.0	16401571.0	insertion	1152.2
6	16648821.0	16657996.0	insertion	46722.5
6	16774212.0	16806242.0	insertion	99157.4
6	16820162.0	16856353.0	deletion	30967.9
6	16938608.0	16956334.0	deletion	17726.0
6	17215083.0	17241250.0	deletion	24037.7
6	17330093.0	17339272.0	insertion	18496.1
6	17514383.0	17552597.0	insertion	97415.6
6	17654634.0	17683806.0	deletion	29172.0
6	17893541.0	17898999.6	insertion	8912.0
6	17989892.4	18032994.0	deletion	42384.0
6	18468775.2	18507133.0	deletion	26312.6
6	18709369.0	18728625.9	insertion	9238.6
6	19573341.0	19598625.0	deletion	667.1
6	38502089.0	38520906.0	insertion	18776.1
6	45031087.0	45047997.0	insertion	57407.0
6	50560443.0	50595190.0	insertion	5104.5
6	64758201.9	64802123.0	deletion	35024.9
6	64870470.0	64914183.0	deletion	43713.0
6	65238080.0	65272577.0	deletion	34497.0
6	65484057.0	65508897.0	deletion	24840.0
6	65728670.0	65766997.2	insertion	14280.6
6	68460196.0	68473510.0	deletion	11512.1
6	77285232.0	77300855.0	deletion	15623.0
6	82215614.0	82282826.0	deletion	67212.0
6	89715644.0	89732552.0	deletion	9918.6
6	105300796.5	105327876.0	insertion	142666.7
6	105300796.5	105329802.0	deletion	2235.0
6	134687408.5	134705662.0	deletion	9570.7
6	147117679.0	147140938.0	deletion	23259.0
6	173251315.0	173317121.0	deletion	65806.0
6	176019618.0	176044018.0	deletion	703.6
6	176067843.0	176089210.0	deletion	661.7
6	176162287.0	176188075.0	deletion	588.1
6	176184939.8	176188075.0	deletion	594.9
6	176188075.0	176216178.0	deletion	804.0
7	67120.5	90226.5	deletion	23106.0
7	12332277.0	12349928.0	insertion	1122.5
7	16282946.0	16301639.0	deletion	18693.0
7	31961920.0	31966887.0	insertion	13994.5
7	37885665.0	37951666.0	deletion	66001.0
7	50571739.9	50574700.0	insertion	4962.3
7	52097896.0	52149930.0	deletion	17804.6
7	52106866.0	52131093.9	deletion	18056.7
7	66109434.9	66118128.0	insertion	2027.6
7	69206321.7	69244969.0	deletion	14685.4
7	69618389.0	69651900.0	deletion	10640.7
7	82631658.0	82634386.0	insertion	2031.0
7	83175410.0	83196185.0	deletion	20775.0
7	83252681.0	83258717.0	insertion	3998.8
7	83410431.9	83429509.0	deletion	14553.1
7	126139381.0	126145365.0	insertion	1200.4
7	130265585.0	130279351.0	deletion	13766.0
7	152788147.0	152805464.0	deletion	17317.0
7	153004346.0	153063041.0	deletion	1540.5
7	153187680.0	153206552.0	deletion	643.6
7	153206552.0	153226615.0	deletion	537.3
7	153280845.0	153301824.0	deletion	696.0
7	153888917.0	153911057.0	deletion	849.6
7	153930865.0	153950303.0	deletion	560.2
7	154405272.0	154431262.0	deletion	828.0
7	154819753.0	154853464.0	deletion	950.7
7	157188955.0	157195412.0	insertion	2435.4
7	159926918.0	159929954.0	insertion	1976.9
7	172998927.0	173016056.5	insertion	1789.5
7	179421167.0	179437815.0	deletion	16648.0
8	31112.0	96012.0	deletion	2227.9
8	3543751.0	3567743.0	deletion	23992.0
8	12742462.0	12753621.5	insertion	1545.9
8	25785190.0	25799227.0	insertion	4287.2
8	26280889.0	26310350.4	deletion	4871.3
8	26280889.0	26324082.5	deletion	4735.4
8	31392453.0	31566278.0	deletion	130156.6
8	35073623.0	35088223.0	deletion	8608.8
8	39448627.6	39461864.5	insertion	10100.2
8	39448628.0	39485962.5	insertion	9386.3
8	40426270.4	40441967.0	insertion	12663.3
8	41447983.9	41472927.0	deletion	698.4
8	49503139.0	49517169.0	insertion	33559.7
8	55037737.5	55051359.5	deletion	13622.0
8	69115650.9	69144547.5	insertion	9160.6
8	69224119.9	69233884.2	deletion	3377.0
8	96469971.0	96477997.0	insertion	67218.1
8	109660725.0	109683526.0	deletion	2179.3
8	111469363.0	111476649.0	insertion	850.2
8	122137862.0	122204874.0	deletion	67012.0
8	122825111.9	122841601.0	insertion	13360.5
8	139082200.0	139089422.0	insertion	4610.2
8	157024269.0	157053277.0	deletion	978.1
8	157113547.0	157140376.0	deletion	909.0
8	157140376.0	157236176.0	deletion	1894.9
8	157291041.0	157313284.0	deletion	675.7
8	157419834.8	157431875.7	deletion	4993.4
8	157805271.8	157859031.0	deletion	2129.5
8	157918393.0	157942610.0	deletion	1041.4
8	161926325.0	161944302.9	deletion	14448.7
8	164974207.0	164990567.0	insertion	1320.1
8	168739024.0	168751698.0	deletion	7038.2
9	4212052.0	4254476.0	deletion	42424.0
9	5194365.0	5257962.0	deletion	61881.8
9	7328368.0	7360315.0	deletion	31947.0
9	12770409.0	12778487.0	deletion	4312.2
9	15703916.0	15723706.0	deletion	19790.0
9	15700337.0	15720136.0	deletion	19799.0
9	18246237.0	18264378.0	deletion	15459.1
9	22099422.0	22117929.0	insertion	80928.2
9	28318067.5	28357981.0	deletion	39913.5
9	35806903.0	35828489.0	insertion	188020.6
9	43262530.0	43278212.0	deletion	15682.0
9	46860470.0	46877536.0	deletion	2903.3
9	57106448.0	57112625.0	insertion	6500.1
9	60591353.0	60617819.0	deletion	26466.0
9	64537161.0	64562545.0	insertion	75625.7
9	69609814.4	69614045.0	insertion	3769.6
9	81737701.0	81757798.0	insertion	1038.0
9	88026162.0	88034642.0	insertion	575.0
9	132074912.0	132100205.0	insertion	637.1
9	137687819.0	137690056.0	insertion	35420.0
9	141091916.0	141114098.0	insertion	1281.3
9	147111564.0	147170367.0	deletion	58803.0
9	147653714.0	147682198.0	deletion	28484.0
9	152776401.0	152809175.0	deletion	12100.2
9	156569680.0	156592985.0	deletion	19567.2
9	157837447.0	157873603.0	insertion	102230.6
9	160993324.9	161001012.0	insertion	4340.7
10	4286053.0	4287041.9	insertion	74077.8
10	5083817.0	5085457.0	insertion	6699.1
10	11933546.0	11937669.0	insertion	652.9
10	13736898.0	13746058.0	insertion	2900.8
10	50331774.8	50385017.5	insertion	16047.3
10	52321439.9	52330585.5	deletion	7693.8
10	53432775.0	53462049.0	deletion	771.3
10	53502163.0	53564075.0	deletion	1174.4
10	53502163.0	53564075.0	deletion	1174.4
10	53535297.5	53538817.0	deletion	1193.0
10	76850512.0	76876077.0	deletion	13213.4
10	77085064.0	77118468.0	deletion	21784.5
10	82189513.0	82219224.0	insertion	78936.9
10	99997062.0	100016886.0	insertion	36853.9
10	118162301.0	118185105.0	deletion	22804.0
10	118353638.0	118378432.0	deletion	20798.1
10	119971278.0	120014080.5	insertion	173958.1
10	126813386.0	126854532.0	deletion	11313.8
10	126823734.5	126840483.0	deletion	11217.0
10	132472659.0	132477693.0	deletion	1107.2
10	133949403.0	133963900.0	deletion	14497.0
10	134602482.0	134625254.0	deletion	18312.5
10	144928849.0	144942689.0	insertion	1239.5
10	151139514.0	151152107.4	insertion	9249.1
10	151195927.0	151222544.5	deletion	12792.1
10	151693273.0	151713325.0	deletion	20052.0
