# Supplementary material for: Effect of sequence depth and length in long-read assembly of the maize inbred NC358
Source: Nat Commun. 2020 May 8;11:2288. doi: 10.1038/s41467-020-16037-7 (PMC7211024; doi:10.1038/s41467-020-16037-7)
Supplement: Supplementary file 4 — Source Data [file 41467_2020_16037_MOESM4_ESM.zip › Source Data/Fig. 2B, Suppl. Fig. 7, 9-11/NC358_21k_50x_pseudomolecules_v1.fasta.mod.out.len]

7153
8566
4814
1906
9362
5841
3544
684
5188
6546
292
260
14415
633
5820
8026
6459
352
338
348
4643
12162
679
376
3607
291
3653
1055
982
301
757
1482
1322
316
316
316
2878
758
310
1029
2944
3211
1766
741
3547
317
1145
2029
873
164
1130
1042
3110
324
208
274
739
844
26
677
3727
9666
14652
1751
30
74
685
81
587
502
7452
240
289
10269
7883
1148
2409
1649
7353
10679
2804
4236
18557
123
202
99
5016
17598
1289
320
1978
302
1339
1055
982
301
757
762
807
39234
1470
739
8304
2916
1031
312
758
2027
1286
6295
558
316
18
317
1215
2029
756
300
982
840
71
1292
35
1725
320
1040
225
2398
1055
982
300
756
2029
1210
316
316
2887
758
290
1031
2941
3681
795
1145
18819
2956
2419
6650
11468
1224
8057
1991
2020
8997
7905
12474
8072
142
907
2565
2855
6801
15354
1497
1023
184
11
3927
475
2366
2939
700
6772
63
7345
1320
221
1895
112
7641
487
3800
14917
8878
180
36
8004
698
3219
1727
4604
44
115
398
268
4347
1128
230
48
180
133
112
387
408
160
204
1014
336
147
55
157
895
3604
133
113
400
386
162
212
946
11614
32
1225
61
147
156
56
1299
41
102
132
48
12
157
48
1564
703
796
9533
2332
3913
2551
60
283
271
133
399
405
98
162
231
1033
135
191
147
55
13621
142
907
2569
2857
6787
5475
144
4979
1127
230
48
157
133
387
404
98
161
231
1033
135
192
147
55
13614
142
908
1444
124
897
2853
7296
4824
52
4613
1878
112
7644
487
661
132
14826
7535
11959
180
3941
2690
9360
11951
180
3950
14987
4991
1128
266
48
180
133
387
407
252
162
231
1261
192
147
55
13630
146
912
729
110
60
155
290
104
104
290
155
60
110
290
104
104
290
155
60
110
110
60
155
290
104
104
290
155
60
110
89
59
154
65
113
72
87
70
86
59
91
110
60
155
290
104
104
290
155
60
110
110
60
155
290
104
104
290
290
104
104
290
155
60
110
89
59
86
59
86
70
87
72
110
60
155
290
104
104
290
155
60
110
91
59
86
70
87
72
72
87
70
86
59
91
110
65
155
290
104
72
87
70
86
59
91
110
60
155
290
104
104
290
155
60
110
110
60
155
290
104
104
290
155
60
110
89
110
60
155
290
104
104
290
155
60
110
89
86
14543
5368
5077
696
8133
1395
366
530
176
338
479
433
531
413
190
480
434
481
434
529
413
190
478
434
481
434
530
414
190
480
431
479
435
530
88
176
339
149
481
435
531
176
380
337
479
224
189
4275
83
290
13
432
479
431
480
339
176
531
433
480
339
176
529
435
480
339
176
475
278
322
481
338
176
531
386
146
489
338
176
531
434
478
339
176
531
434
477
339
175
530
435
479
338
176
528
433
479
434
481
432
474
430
476
433
480
337
173
525
430
479
335
175
886
434
479
339
176
527
429
472
430
475
188
402
524
433
474
431
480
435
478
434
478
434
476
430
472
434
480
431
471
431
476
431
479
434
478
432
475
432
478
434
481
435
480
337
174
530
339
462
479
435
481
435
481
435
481
435
480
339
175
532
339
176
530
270
7460
79
176
529
434
480
434
480
434
481
434
838
433
480
435
481
435
839
435
480
435
480
434
481
435
474
7301
274
480
433
476
337
176
527
433
481
190
415
479
335
175
527
434
480
190
411
476
336
175
526
432
476
189
415
479
337
175
526
431
473
432
479
351
541
428
469
334
172
520
187
327
172
514
333
175
520
423
468
421
277
428
471
422
328
4510
5688
2415
2250
4855
644
3336
837
2495
930
14457
7501
6315
10524
2550
742
1238
54
386
6611
133
3513
2819
222
838
175
379
227
1896
757
301
982
1055
1339
302
1433
597
42
295
2276
209
1509
13613
38
156
16061
2468
13944
870
13642
354
6929
9410
294
901
654
9432
2106
98
48
475
323
589
79
96
896
28232
1396
368
729
4707
350
350
6644
1259
481
2099
136
289
1053
1128
163
504
3070
316
341
316
1326
513
32
311
1030
2940
3678
4163
4573
834
5560
8948
199
1911
2029
46
317
379
275
982
1054
3306
42
319
2273
2147
82
279
16451
3087
9414
1255
4418
2112
453
287
165
212
96
3920
1564
6381
1406
5258
669
132
83
97
196
1529
306
589
6947
2163
1252
152
6368
93
172
191
89
40
54
54
299
176
399
79
3588
3871
76
122
66
204
326
8926
1478
2618
4740
1314
3222
4828
263
31
57
508
1672
118
364
68
370
5737
46
2742
560
466
4150
4535
425
86
3041
218
229
3617
3191
51
256
98
56
251
6235
233
9283
414
174
823
725
1176
278
158
3062
99
113
1129
468
3762
11670
4380
6708
667
399
1070
320
1283
313
382
302
1339
1055
982
301
757
2067
227
235
95
187
840
220
1208
328
1277
41
5794
2794
19135
4580
6306
3841
224
404
295
137
1103
55
1642
920
295
137
1102
55
828
3038
18436
1671
146
39
295
61
67
3322
146
39
295
61
67
7134
219
10354
3700
734
4838
6871
993
5639
875
741
4921
2585
661
337
23
307
758
2007
1126
318
18
317
1211
2020
752
300
979
821
3005
45
604
1188
414
1061
29
314
1309
2023
839
7354
229
1189
2945
41
5114
742
1586
19277
8795
119
9378
560
14981
7353
20130
6707
6819
614
134
70
218
299
569
14180
3208
1353
2253
228
6103
8171
2010
264
2254
256
3982
7802
777
1846
412
563
10108
5087
697
2547
3129
215
1166
1676
10843
5635
2117
7376
4199
7412
2017
4902
819
432
427
78
254
204
653
217
163
1594
55
141
708
72
136
93
188
167
50
819
432
427
78
254
204
652
217
163
1402
6252
5707
19797
1025
8880
2286
4772
8183
700
2827
1885
157
2219
856
2509
484
461
2595
1332
8270
699
5426
1602
9369
6040
35
3702
7082
240
292
1965
2307
3952
2240
1148
1875
303
165
3238
304
165
85
46
154
25
11519
3862
344
4634
5259
4504
7457
4235
59
696
2501
5834
10960
2850
5246
11638
1598
16984
61
11051
1191
2771
412
9548
10004
12114
64
1922
12338
398
403
188
386
1822
229
5224
204
9473
766
435
247
492
435
477
433
478
432
530
411
190
1921
433
474
432
477
433
1601
360
428
359
190
838
435
414
190
530
256
346
359
189
337
9384
51
160
280
434
412
190
531
257
347
13
353
176
190
531
251
350
176
190
394
94
314
5300
314
2314
327
530
413
190
187
764
246
481
219
152
154
279
246
148
480
352
481
435
414
53
33
336
410
188
479
435
478
434
755
160
72
301
433
476
188
414
528
434
480
434
477
435
493
189
413
885
435
491
187
413
886
187
414
529
431
476
189
411
337
1623
282
65
335
66
229
532
414
189
479
13
416
184
361
385
407
498
552
11486
6943
351
87
77
168
4182
422
4686
462
355
478
433
478
338
175
189
475
429
476
431
696
74
303
434
480
190
410
526
431
476
430
467
424
490
337
170
867
186
404
520
430
476
186
407
876
420
40
102
11763
362
366
301
65
407
229
532
414
190
481
13
415
189
366
385
407
498
552
11469
6946
397
13
414
190
530
410
190
355
318
94
1192
118
1232
2306
1972
5749
65
4977
5076
1317
482
410
273
79
156
54
147
95
1228
118
1118
110
85
67
404
435
480
434
480
434
480
435
531
247
529
439
9349
397
34
159
450
104
372
35
87
229
332
9447
147
131
290
333
598
370
714
246
532
439
9317
397
34
159
450
104
372
36
87
229
190
268
290
333
598
368
307
435
481
13
416
190
480
416
188
554
40
721
7514
257
481
434
480
338
176
529
435
479
337
175
525
430
479
430
475
189
293
6425
129
144
358
332
190
196
872
175
532
176
174
9287
396
32
156
285
162
102
372
36
87
229
190
267
144
358
110
428
119
368
434
476
415
190
480
416
187
553
40
720
7497
257
480
435
480
338
176
530
435
479
337
174
526
434
481
434
475
189
301
182
173
874
123
138
353
475
431
476
432
478
432
529
175
333
190
278
462
223
178
780
433
480
435
532
176
339
1195
435
479
432
530
176
333
833
435
530
175
335
835
435
531
176
335
834
434
480
435
532
176
339
531
176
334
834
435
480
434
532
176
339
1197
435
479
434
530
176
339
1197
434
477
435
481
435
693
50
201
477
435
479
416
190
248
161
481
435
248
160
478
435
481
304
261
339
176
888
435
691
182
239
391
407
420
339
114
655
395
9273
1053
2693
450
132
155
81
15
142
107
31
167
70
9417
263
531
40
189
166
421
37
107
120
142
176
890
435
479
190
2652
219
165
145
176
400
392
234
310
321
188
353
513
321
331
191
531
176
188
351
481
435
531
176
339
481
435
303
72
11
159
34
397
435
481
434
479
434
839
435
481
336
176
531
434
481
353
478
247
353
187
112
188
182
461
838
434
479
337
176
532
434
480
351
481
246
352
188
182
181
182
462
839
434
478
337
176
339
334
435
481
353
481
247
353
188
182
182
182
181
111
188
462
481
380
186
182
182
182
182
112
189
247
435
481
435
481
435
99
159
34
397
435
35
7494
251
189
336
556
341
363
335
435
481
190
336
556
342
555
435
483
434
839
339
176
530
435
481
339
176
531
337
176
530
433
481
338
176
531
435
480
338
175
530
435
481
339
176
531
190
423
456
89
176
22
159
74
20
211
967
55
72
207
163
207
195
250
31
319
217
433
197
88
327
481
435
481
435
481
435
414
6459
345
4787
504
531
435
480
435
481
190
413
531
435
481
207
678
31
266
190
341
280
564
308
462
481
338
462
480
339
462
481
190
414
435
839
432
477
338
462
481
339
462
482
190
414
435
839
435
348
278
190
839
435
481
435
531
414
190
480
435
531
414
190
481
435
531
176
338
531
413
190
477
434
839
435
481
435
530
176
338
392
7480
203
9389
763
435
247
478
433
473
433
479
432
532
413
190
1184
431
245
476
432
475
431
469
393
2161
211
31
2171
211
31
2172
211
31
2171
211
31
2172
211
31
2171
211
31
2170
211
31
2171
211
31
2172
211
31
1859
2165
211
31
2172
211
31
2172
211
31
2172
211
31
2172
211
31
2172
211
31
2172
211
31
2172
211
31
2165
211
31
2132
210
31
2126
211
31
2172
211
31
2172
211
31
2172
211
31
2172
211
31
2172
211
31
1894
2170
211
31
2169
211
31
2171
211
31
2171
211
31
2170
211
31
1913
222
835
430
473
203
405
418
821
429
473
201
403
429
470
185
411
435
564
118
309
93
242
81
473
372
401
268
88
204
498
312
103
149
51
51
157
29
1465
69
333
13708
149
401
427
276
23
176
398
88
748
41
38
135
286
59
176
18
483
433
411
190
476
433
833
433
835
431
656
306
461
479
333
459
480
189
411
434
838
433
349
277
191
835
433
478
435
365
382
406
531
414
189
479
433
480
435
367
385
408
529
414
190
477
434
886
413
189
476
435
531
413
190
480
434
531
176
338
530
414
190
480
435
838
435
481
435
530
176
339
393
7487
205
9478
767
462
480
435
480
434
480
433
532
176
339
1605
176
111
6820
431
196
351
190
838
461
337
535
180
380
339
481
435
529
174
339
186
763
176
480
219
151
153
281
139
70
9292
454
358
479
460
204
336
176
335
474
427
474
433
693
74
301
428
473
188
402
522
430
476
431
468
418
468
334
173
862
332
172
425
2124
361
364
301
65
393
125
226
525
411
190
474
13
408
189
365
380
402
497
551
11457
6927
397
414
190
530
410
190
334
323
94
1227
118
1110
3763
484
401
270
77
156
54
147
98
1041
118
1109
107
85
67
404
434
481
434
479
434
481
435
531
432
530
360
428
182
478
103
433
478
362
7361
398
13
415
190
481
416
190
397
32
363
40
721
7507
257
481
434
480
339
176
530
159
247
514
1042
342
335
176
531
432
479
430
472
460
477
432
475
433
279
434
304
428
74
43
432
479
434
473
432
480
434
529
175
331
189
278
459
338
478
432
480
434
527
176
337
834
434
479
434
532
176
339
1189
433
480
435
350
8563
309
15
188
353
1196
434
480
435
480
434
837
435
478
434
479
416
190
482
417
190
248
160
406
140
5778
7438
3595
7159
315
190
248
161
481
435
248
161
478
434
481
435
1113
31
116
405
435
280
434
1112
31
122
223
212
433
480
352
7399
367
435
481
356
481
127
352
251
203
290
318
480
356
481
365
238
424
82
298
366
57
4001
9669
7479
207
290
233
364
322
310
88
211
365
323
310
88
211
122
213
147
126
352
247
11475
659
434
838
435
307
615
481
247
435
479
435
1197
190
598
353
387
888
189
349
200
337
25
385
531
434
479
433
479
334
176
885
190
595
338
25
385
530
434
481
433
479
338
176
530
435
480
435
480
338
176
531
435
481
190
411
527
436
830
204
220
315
327
9414
421
435
889
176
339
197
270
52
287
9450
353
554
479
13
416
213
350
699
372
530
175
339
481
434
480
435
481
462
339
479
434
480
434
839
435
839
435
476
432
479
433
886
176
339
480
433
479
434
477
431
526
414
189
480
434
531
176
339
480
433
531
176
338
480
434
530
176
339
481
435
530
413
189
394
32
158
11
72
331
244
522
435
481
336
176
530
338
176
531
434
477
434
482
339
176
531
435
478
339
175
529
434
479
434
279
435
121
718
838
5406
423
481
434
280
435
277
434
481
434
279
434
278
433
481
338
175
525
334
174
526
433
477
426
472
336
176
529
435
279
435
479
337
176
531
287
7321
319
529
434
480
433
479
431
476
338
176
531
433
477
336
175
529
433
478
434
481
339
176
529
338
176
528
338
176
531
435
440
6831
310
481
339
92
99
376
131
223
321
113
108
275
253
132
428
308
218
204
89
135
30
174
70
55
203
242
186
67
199
199
28
263
479
434
834
462
306
249
176
528
67
213
198
28
263
837
463
305
220
9278
60
175
528
127
353
250
529
127
351
114
334
60
282
164
191
84
167
176
326
144
279
162
261
191
192
144
326
113
53
37
116
377
412
190
531
247
478
13
415
189
480
434
40
1900
47
7364
814
531
433
479
433
478
190
411
337
84
460
834
435
481
159
53
99
338
419
9869
7414
833
3258
451
529
434
1195
434
398
9385
803
434
477
276
348
433
396
34
469
377
697
295
279
434
480
435
530
176
339
477
434
528
412
377
338
480
435
480
434
530
176
339
480
434
530
413
380
339
479
434
382
108
334
246
120
351
190
531
176
338
478
434
531
176
339
481
435
531
176
339
480
434
531
176
339
482
435
481
435
382
109
328
9557
89
121
351
190
531
176
339
481
434
530
176
337
481
433
527
412
189
481
459
376
341
480
435
529
412
190
476
457
338
477
431
526
614
478
431
475
432
527
406
190
477
433
527
408
187
477
434
473
412
188
628
135
683
77
74
294
244
427
414
141
420
321
438
331
551
188
406
264
164
154
219
88
622
183
1945
2577
293
1545
254
220
290
54
146
1880
329
3112
6974
5944
4723
608
81
3069
3698
65
519
109
1081
121
649
955
89
6886
4979
3668
6577
36
126
2206
584
1424
606
160
140
106
96
114
369
1383
1298
4474
4891
5376
1926
180
4803
1723
1903
3767
746
1700
2307
296
61
1889
41
287
348
2471
6978
1772
14559
9295
2766
4834
3036
2258
3436
4839
3071
3706
50
518
110
788
7324
301
121
649
955
89
6881
4972
1262
141
107
96
114
369
1383
1297
4473
4890
3944
7378
1442
1925
171
4793
1723
1903
3765
815
498
3143
1189
9292
2766
4865
3051
3719
1081
80
646
715
328
13449
96
1047
344
568
736
469
941
36
206
2210
589
1422
716
149
105
95
114
273
362
1414
1811
519
685
227
341
630
124
65
519
96
1295
74
550
65
107
611
745
186
1958
2623
246
1591
256
220
289
54
146
1883
329
3122
6985
5775
95
549
65
107
611
745
186
1958
2622
246
1591
256
220
290
54
146
1883
329
3144
6999
5952
4849
3063
3692
50
519
110
1076
2023
11341
23737
678
3370
3473
7420
5561
3675
8965
6467
342
4632
1221
320
1980
302
1339
1054
608
409
157
871
2072
225
379
175
839
222
1069
20
78
12458
2018
221
176
528
337
175
1243
435
481
417
7373
305
190
763
379
480
435
481
339
175
530
435
477
432
477
432
479
189
718
176
531
435
839
337
176
889
435
480
435
480
435
478
190
719
462
838
339
176
888
435
481
435
480
434
480
190
718
176
531
435
280
327
906
6281
111
59
380
176
887
434
481
435
481
435
481
339
176
530
338
176
531
304
829
53
852
657
215
1550
53
854
488
59
176
532
190
333
176
530
434
279
433
58
380
380
66
440
337
176
888
435
479
433
481
190
717
176
530
433
280
434
481
435
480
189
596
377
475
212
244
120
248
293
365
298
15359
90
433
190
742
175
528
432
280
433
476
335
176
530
433
474
336
175
523
429
480
353
188
343
63
257
336
478
456
337
834
431
529
175
339
480
434
837
368
350
473
458
339
531
176
338
478
434
532
176
338
479
462
337
888
176
336
838
434
530
176
337
478
433
531
176
336
479
435
530
176
338
227
5257
2102
172
521
430
474
187
406
520
233
475
189
409
523
431
472
428
479
233
473
190
410
292
433
479
435
480
190
415
293
435
362
613
332
250
81
296
190
250
81
297
190
1071
74
7123
5559
8831
5755
2489
3174
504
1628
172
2307
130
159
31
754
190
360
353
251
529
189
414
435
280
117
209
397
190
599
840
352
188
330
24
13
525
55
128
321
293
435
1195
159
295
7388
885
433
480
339
461
330
131
318
208
265
272
2805
462
3737
1912
1048
6549
65
286
380
299
87
99
123
176
888
321
203
477
182
210
230
219
190
426
543
180
24
191
115
215
70
66
32
117
174
195
438
180
61
131
432
66
142
119
107
37
380
31
164
299
168
477
434
481
222
358
1379
72
11
159
32
397
339
176
883
431
478
432
834
427
280
435
476
429
392
53
864
1314
5915
65
284
377
300
88
99
121
176
885
89
321
203
477
171
347
218
189
425
540
161
174
46
33
115
213
70
66
32
118
174
195
438
180
61
131
433
66
142
121
107
37
380
31
164
299
86
168
476
434
481
222
358
57
1379
72
11
159
34
397
190
414
887
434
480
434
834
432
279
433
480
434
412
7284
11826
77
4327
54
31
435
840
434
1148
178
324
190
438
74
157
413
309
413
189
888
414
190
531
413
190
481
435
480
434
483
270
88
435
285
81
315
9299
146
58
339
352
33
435
414
63
174
466
261
478
189
477
435
398
34
117
11679
64
11
72
74
330
111
150
503
435
9586
645
434
838
190
782
619
838
189
784
380
480
190
414
887
434
481
434
478
433
1541
356
177
413
886
435
1137
234
158
439
190
560
330
53
68
6842
465
187
425
143
419
428
409
187
521
351
422
14
348
176
189
527
592
447
333
410
188
421
144
422
457
300
69
580
316
186
138
407
469
13
419
84
466
521
427
475
435
476
187
405
520
431
481
435
479
336
170
523
435
479
435
481
339
171
526
190
349
121
89
9598
328
109
382
435
480
434
483
435
483
435
483
339
176
531
434
479
338
455
534
106
248
332
109
381
434
479
339
176
530
434
478
335
175
888
336
345
454
191
321
179
1137
425
833
434
30
437
299
48
372
482
300
38
48
374
480
299
39
48
373
478
432
279
431
839
432
884
176
339
394
32
157
11
72
1377
79
356
220
477
434
479
167
298
422
279
430
834
434
889
176
339
396
32
155
74
1375
73
363
222
479
435
477
168
296
419
279
430
833
431
887
175
338
395
32
156
11
72
1375
73
365
222
481
434
478
168
296
164
31
379
37
106
122
142
66
432
131
61
180
436
113
32
66
118
149
215
115
46
33
159
182
481
112
13
423
259
13
271
106
139
349
376
416
33
405
46
90
61
82
92
112
246
42
182
153
159
47
117
80
202
88
135
393
531
223
143
169
205
839
204
320
887
388
99
23
285
352
313
328
17
266
127
211
319
131
331
462
339
247
211
319
131
331
461
339
39
7388
297
159
144
324
346
431
294
320
167
412
37
13
303
596
190
834
256
7383
366
190
396
208
119
279
435
358
129
53
96
386
529
251
353
360
190
754
31
159
130
2304
173
3015
11127
11902
1537
7165
12
1071
239
284
81
250
190
296
81
250
331
616
363
435
293
415
188
478
435
479
433
479
434
293
413
186
477
435
478
429
476
431
290
411
190
476
430
475
425
523
412
190
476
430
526
410
189
477
431
524
405
189
475
434
523
172
337
475
429
523
409
189
477
429
474
425
521
409
189
472
424
519
173
124
263
169
514
432
469
356
396
324
168
67
319
425
142
473
422
464
420
468
185
405
519
421
467
240
331
171
513
428
274
227
479
430
477
127
351
250
527
427
277
434
277
187
343
70
198
14
199
28
21
262
478
433
833
463
304
514
529
67
44
13835
74
144
199
28
250
806
435
836
462
507
476
14950
338
127
352
251
532
247
339
127
335
59
282
165
192
85
17
414
324
143
280
163
69
82
74
192
193
144
325
113
53
37
116
165
100
84
19
62
228
11
176
480
100
435
414
190
532
177
318
7354
398
190
481
13
416
189
479
434
43
48
80
349
339
378
462
481
617
531
435
481
159
53
99
333
190
397
34
161
105
12583
111
49
399
435
530
412
189
476
433
480
432
279
435
888
414
193
483
435
476
433
478
433
888
176
29
669
866
78
2076
668
120
864
78
838
330
478
432
528
176
336
472
432
528
411
189
480
433
474
433
527
557
187
473
426
520
406
185
468
424
516
407
115
686
423
414
491
419
828
190
593
1239
189
588
451
199
831
433
826
469
433
1015
72
11
158
34
394
433
479
189
475
261
465
175
157
462
352
339
55
459
81
287
435
88
268
480
434
478
433
479
338
176
886
339
264
159
157
476
190
322
177
778
834
435
30
438
436
280
432
837
435
477
432
890
176
337
394
34
28
156
11
71
1374
79
359
220
479
81
359
220
480
434
481
167
299
164
34
379
37
106
122
142
66
804
388
99
88
300
285
187
134
330
462
339
477
433
884
7393
297
159
1197
435
293
321
413
413
37
304
596
188
837
598
190
397
208
117
279
435
358
322
358
129
53
96
386
529
594
190
754
31
158
130
2307
172
4347
1085
7325
12761
4734
1644
702
328
311
317
71
334
2438
12
1071
190
297
81
250
190
297
81
250
330
616
361
418
7437
142
415
188
226
386
478
434
480
414
190
479
434
478
433
478
434
292
413
189
479
432
478
435
293
416
189
477
432
475
433
493
432
292
413
190
479
433
479
434
474
430
527
174
379
337
529
413
188
475
432
291
80
9320
355
188
478
432
517
400
189
476
232
521
176
335
355
15381
119
353
176
190
531
414
190
531
251
353
176
190
531
414
190
531
414
190
531
414
190
481
435
531
414
190
839
435
414
189
531
414
190
531
414
190
888
414
190
447
4798
8978
4555
275
531
414
190
481
435
531
414
190
531
414
189
480
435
481
435
531
251
353
13
353
176
190
530
175
380
339
529
174
339
479
433
530
176
337
279
435
839
260
166
7314
187
352
480
435
888
413
190
480
429
528
176
339
531
412
190
481
435
531
176
338
479
435
839
434
528
175
379
338
529
176
339
890
176
339
480
235
530
176
339
480
461
338
531
176
337
531
176
339
531
176
380
379
339
478
435
530
176
338
480
435
532
176
339
280
218
7453
251
339
839
435
531
176
293
239
21
290
888
176
339
888
175
374
379
29
333
380
462
33
406
235
531
414
380
333
190
839
435
481
13
416
190
531
175
380
333
190
839
435
481
13
416
190
839
435
532
176
333
189
367
1209
2950
356
531
176
380
250
126
462
481
238
80
71
161
281
435
481
190
413
529
435
839
247
531
435
415
425
434
481
339
176
530
434
838
433
836
435
480
352
188
176
529
434
481
338
380
176
530
433
479
190
332
175
530
434
481
190
591
525
431
479
340
372
460
1174
337
379
455
824
422
1179
335
374
385
9277
124
34
269
79
87
101
170
521
334
174
528
336
175
529
435
480
338
462
481
338
455
332
174
465
102
110
377
380
380
176
530
245
238
380
91
321
350
320
861
116
308
666
101
880
9364
543
207
176
530
434
838
338
175
530
338
174
885
339
376
174
882
339
459
475
334
176
1234
334
378
174
881
338
462
476
338
173
876
189
406
429
478
190
409
530
435
477
334
456
473
336
174
526
433
475
332
173
522
426
827
429
830
433
478
336
171
522
428
831
338
459
477
433
836
337
458
480
337
263
60
346
185
378
335
476
430
529
175
339
479
434
279
431
530
414
189
840
323
184
33
83
58
121
39
388
435
481
190
414
208
175
190
529
245
519
367
358
323
408
176
338
528
35
3216
418
190
414
530
190
718
176
531
434
277
136
11765
715
176
530
433
278
431
306
338
377
66
438
190
413
886
432
477
433
481
190
961
530
433
280
433
29
9350
17
379
13
353
251
488
13669
9443
65
598
339
176
530
189
413
530
190
414
531
435
744
3877
2104
418
481
435
481
434
478
190
416
479
434
479
188
781
380
480
435
481
432
478
190
414
445
204
407
530
278
122
357
411
209
416
75
43
102
14898
110
338
190
348
9069
17
134
203
372
327
396
264
482
223
530
176
535
88
180
83
370
428
264
173
83
370
428
411
641
329
351
399
190
176
428
543
298
30
759
655
7308
151
351
13
353
13
351
175
190
530
414
190
531
414
190
393
5144
2438
498
408
188
526
407
192
1547
431
1550
430
874
239
871
403
186
468
420
520
174
334
411
181
513
326
289
474
430
879
411
187
837
434
529
412
190
480
433
479
433
526
409
190
885
246
531
412
190
528
412
190
1195
435
281
434
251
353
228
9355
501
414
379
75
7354
284
478
432
278
434
413
190
279
431
410
189
833
431
411
188
277
430
248
350
172
188
826
421
240
349
174
189
884
88
175
27
3185
2348
1145
9354
5698
5127
5452
1830
9478
2301
502
190
49
217
434
481
339
176
888
247
889
434
835
190
598
530
434
479
338
175
529
434
477
189
175
306
9328
418
190
414
887
435
481
190
176
353
251
531
190
414
529
432
834
434
478
190
413
530
435
837
435
481
190
342
9388
79
292
435
481
353
188
194
1399
5576
340
435
481
9320
82
43
147
176
531
339
176
531
435
479
339
176
531
339
176
531
435
838
434
836
435
477
336
176
530
352
187
314
530
176
337
838
435
528
175
339
480
434
531
176
339
478
434
530
176
337
480
434
529
175
339
481
435
530
176
379
338
528
412
188
477
435
529
174
378
337
529
175
337
477
435
480
435
529
175
375
339
529
174
337
479
434
531
176
339
477
431
530
176
379
337
528
175
339
479
433
835
434
527
175
380
338
837
433
529
176
53
7310
309
477
435
531
176
339
478
432
528
175
338
479
432
526
175
339
531
176
339
478
431
528
175
339
833
432
527
175
339
478
434
833
431
528
174
380
338
479
434
528
176
379
339
479
434
527
175
380
336
480
435
888
176
338
481
435
530
176
339
480
434
531
176
337
481
434
528
175
45
9342
323
531
176
339
480
433
892
176
337
481
435
892
176
337
525
172
335
475
433
887
175
338
481
434
890
176
337
482
435
883
176
339
479
431
529
175
338
478
431
528
411
379
375
334
477
432
530
174
377
379
336
474
433
527
175
377
337
481
434
529
174
340
481
435
530
171
4940
2627
30
339
887
413
190
481
434
448
9537
114
338
396
2158
454
434
280
434
479
245
527
189
414
531
435
480
189
414
531
435
481
190
414
530
190
414
531
433
478
188
175
349
250
530
434
480
190
411
529
435
473
184
408
519
429
477
187
407
522
430
477
331
368
403
518
428
474
344
347
11537
65
335
431
477
613
490
432
479
190
412
529
434
477
188
411
528
432
478
188
412
529
432
432
463
115
398
435
350
277
479
435
1188
414
15035
353
688
435
530
435
8371
5533
1615
6608
105
161
397
190
333
99
53
158
480
435
531
247
348
137
416
187
343
190
528
414
190
480
434
530
456
165
108
4383
1766
263
60
336
320
165
283
59
336
114
353
182
355
112
128
532
92
414
190
481
435
531
412
191
531
447
661
480
435
279
435
280
433
480
434
475
433
277
434
279
435
477
433
279
434
478
433
480
434
531
414
190
478
434
481
13
416
190
479
432
531
413
190
481
433
479
435
480
434
530
414
189
530
414
190
302
72
11
159
31
753
434
494
191
413
532
436
481
339
176
168
3235
1773
434
478
434
480
435
839
270
9396
455
308
11590
411
190
413
527
189
414
478
13
433
420
223
468
428
472
235
530
411
188
479
435
530
175
336
479
434
531
414
189
478
432
887
413
190
890
251
350
355
165
481
435
414
188
193
360
413
188
193
359
477
434
280
432
355
481
13
415
188
206
7388
465
434
414
190
280
434
530
414
189
481
435
530
413
190
483
435
531
414
190
480
220
776
435
88
34
397
434
644
371
528
435
431
301
433
460
110
406
494
178
365
530
353
9455
334
189
414
339
384
413
529
434
480
339
176
531
190
414
531
190
416
480
13
190
416
478
190
415
478
13
189
414
889
433
480
435
315
221
54
204
530
414
190
889
414
189
366
11886
351
531
414
191
482
434
481
435
530
175
115
352
591
190
1194
435
478
433
529
175
115
353
595
190
1189
434
476
433
480
461
115
353
596
190
1196
435
247
477
615
308
435
839
435
838
206
302
217
13
366
305
76
424
203
251
352
127
481
356
247
480
356
481
435
367
7310
352
481
435
215
298
160
248
190
416
476
435
481
434
476
434
1197
190
413
530
190
414
531
190
597
532
435
480
434
481
435
687
7179
9674
2196
324
176
531
338
176
530
190
333
176
530
189
332
175
529
190
331
176
529
189
333
176
531
189
333
176
530
262
839
435
479
339
462
839
432
477
339
176
527
429
835
431
475
426
403
711
407
206
464
419
286
441
331
471
430
475
456
476
433
478
460
478
431
477
431
884
176
181
308
305
13
415
190
889
176
337
479
435
529
176
338
528
175
339
481
435
1112
29
159
74
303
190
414
531
241
405
435
481
435
531
176
339
480
256
5487
1929
721
40
361
29
586
9339
454
416
480
189
416
479
13
443
480
434
481
372
598
319
144
267
190
229
89
37
372
103
164
286
164
34
397
352
41
9022
438
530
246
529
434
480
435
404
242
318
221
1365
7406
6144
497
434
417
426
480
435
481
435
531
414
190
473
427
531
413
189
888
176
338
480
435
478
434
303
72
11
159
34
226
9344
39
433
481
434
478
352
9593
367
432
475
189
413
531
434
478
434
479
433
479
435
482
434
478
190
414
530
434
478
190
413
530
435
836
435
481
190
281
7406
10915
7506
726
55
43
245
251
245
251
437
483
356
838
434
481
435
481
190
414
435
280
205
173
427
360
889
189
412
433
279
205
174
428
360
1606
189
413
530
435
481
434
478
127
433
87
44
234
54
46
5083
945
581
112
182
9477
206
7480
392
248
69
123
521
190
449
381
555
176
338
502
311
274
247
303
72
11
340
190
416
481
13
337
108
168
378
143
550
531
598
159
455
187
469
468
182
531
413
190
671
317
435
407
42
55
93
44
6481
350
153
7452
4612
159
501
434
1194
206
252
156
580
38
144
332
159
280
435
480
434
239
409
189
414
530
432
477
189
410
529
385
336
519
406
188
493
428
523
410
189
478
430
523
412
190
475
431
528
412
188
477
433
529
174
336
465
141
470
434
279
189
414
432
475
190
412
476
253
300
432
479
125
404
494
178
365
529
350
9475
366
190
413
339
176
530
434
478
245
3932
5181
370
889
435
481
435
316
221
248
445
7776
807
435
529
414
190
478
434
481
435
531
387
25
338
201
92
11678
111
347
534
176
115
353
182
196
346
528
175
115
353
182
197
346
886
176
114
352
181
197
345
529
414
189
1187
434
478
460
481
613
307
435
834
432
835
434
886
176
378
147
92
122
210
88
310
319
175
122
233
290
217
13
365
300
81
443
201
265
378
476
199
352
480
318
289
434
477
431
479
161
248
190
414
477
13
434
479
435
1192
339
176
530
189
332
176
532
434
833
189
411
431
475
190
332
175
527
430
478
431
42
73
431
475
433
281
435
476
433
480
461
481
435
481
461
3801
7429
3654
719
176
182
303
190
888
175
336
529
176
338
478
433
1056
11
72
303
190
413
554
242
404
435
478
275
7377
526
414
190
480
434
481
435
531
176
163
7391
479
433
529
414
190
481
435
481
263
7516
61
721
302
367
34
396
189
416
481
190
415
479
13
433
363
126
424
356
95
290
268
190
229
86
36
372
104
450
159
34
397
9248
434
532
247
531
434
480
435
481
435
405
242
318
355
190
413
397
6958
11519
552
498
406
384
367
190
416
481
13
294
336
552
11516
6961
397
13
414
190
530
410
190
355
318
94
1192
118
959
281
2305
6921
1089
3045
427
3674
3969
550
498
435
479
190
416
479
13
190
415
478
13
190
413
532
190
414
478
13
190
413
531
229
66
335
11
300
365
453
426
480
434
890
413
190
480
435
890
413
190
481
435
478
436
480
432
479
435
531
176
339
494
435
478
435
477
435
530
414
189
492
435
477
435
478
436
531
414
189
493
435
477
436
482
435
530
412
190
493
247
59
7431
20
478
435
480
435
530
246
478
433
302
72
11
159
31
755
434
480
432
476
188
175
381
251
435
480
355
481
148
122
281
153
152
219
481
247
764
186
189
414
531
435
481
339
380
176
531
339
462
836
190
351
197
190
331
175
1608
339
175
531
433
480
433
477
434
479
462
767
9469
206
1282
9347
6219
391
337
176
530
435
481
435
838
435
480
338
176
531
339
176
531
435
481
339
175
530
338
171
522
337
251
259
45
169
272
345
427
820
454
335
475
455
302
656
432
479
434
479
189
409
429
468
133
170
77
211
84
133
27
42
742
396
176
47
277
427
401
110
66
120
284
340
189
265
31
669
97
66
121
289
340
189
266
31
437
412
190
480
435
410
207
481
435
532
412
190
481
435
838
434
531
413
179
477
433
480
434
480
433
531
176
339
889
503
1399
880
243
836
434
481
433
245
480
616
305
435
532
247
481
355
478
318
288
201
249
351
127
480
356
479
356
480
318
289
203
251
350
127
481
356
481
435
367
7373
352
479
239
236
821
435
280
435
480
160
247
190
416
479
433
477
435
481
161
249
190
415
478
215
5303
702
8239
225
480
331
654
1104
190
412
528
189
596
532
434
477
435
836
190
412
434
280
190
598
530
434
480
436
43
76
431
478
434
280
434
478
434
480
434
246
481
435
481
435
247
481
435
481
461
6682
444
662
719
433
38
303
189
889
176
337
479
434
528
412
190
481
435
1112
31
159
11
72
302
189
414
531
242
404
433
481
435
530
413
68
7429
481
435
529
414
190
481
435
481
263
7456
61
720
302
367
34
396
189
416
481
190
416
480
13
443
481
435
471
195
189
331
360
144
73
2806
130
6835
5476
130
326
395
229
87
36
372
104
164
286
159
32
396
9349
172
176
531
176
531
435
481
300
2316
549
496
434
480
434
481
338
176
532
229
65
335
11
300
94
41
339
478
434
889
175
338
480
434
884
176
337
888
176
339
480
434
480
433
480
435
481
435
530
176
339
481
13
414
190
477
462
339
481
13
416
189
476
462
339
838
263
121
31
460
608
72
230
1236
156
112
121
9423
45
32
396
175
531
324
49
435
481
174
531
435
40
34
836
435
480
435
890
176
321
373
339
530
176
379
377
338
753
29
157
1001
326
434
523
9420
41
339
531
176
338
885
175
339
481
435
531
176
339
712
7423
366
279
462
339
839
434
528
412
189
480
434
480
435
481
435
480
434
2448
151
337
480
433
478
433
480
433
396
32
159
11
54
264
480
433
531
176
339
481
435
476
431
397
30
159
11
72
809
439
435
61
7365
228
435
481
339
461
474
434
480
433
480
338
176
886
435
482
433
476
339
173
888
434
478
435
481
339
176
531
435
481
435
481
434
478
289
7344
334
480
434
480
338
176
531
336
176
529
433
474
433
480
433
476
434
477
430
477
186
410
530
190
408
525
434
306
431
475
424
462
422
830
421
465
428
473
423
474
426
817
228
468
425
364
194
392
121
192
177
335
478
206
34
87
166
312
97
133
406
338
124
156
392
861
284
118
119
392
403
475
338
108
411
87
125
122
394
408
473
337
108
268
394
408
11
50
63
1564
164
2463
56
7798
5678
1001
430
338
107
404
413
476
338
108
399
483
434
478
190
415
293
351
365
339
572
339
27
288
84
8937
368
38
55
2405
171
535
1018
1062
259
476
116
286
409
190
480
389
477
338
176
880
434
479
189
412
529
247
529
190
414
291
433
477
190
413
529
436
478
189
411
526
428
477
336
28
282
421
813
422
469
188
407
522
188
407
713
836
187
409
364
477
430
473
188
413
530
189
414
365
478
433
480
190
412
529
431
478
433
479
435
480
409
14012
311
190
414
530
189
414
531
189
414
888
435
481
435
480
433
480
435
445
1498
239
7349
5980
479
528
434
479
434
480
190
413
530
190
414
529
399
9635
207
98
4903
98
1109
500
6402
4347
581
400
531
413
190
531
413
190
481
435
478
434
530
478
5980
7177
1019
3123
2151
2329
2341
179
238
1509
446
433
480
435
480
434
480
435
529
412
190
531
413
190
530
413
190
529
246
478
434
529
412
190
889
414
190
670
14062
410
481
435
481
435
481
434
528
413
190
481
435
480
1079
412
190
481
384
364
414
190
888
413
190
481
435
835
435
481
435
481
435
293
79
4214
7384
3157
181
351
527
412
189
531
414
190
530
415
189
887
595
187
476
434
478
434
479
434
527
411
188
471
424
522
406
181
460
421
466
423
517
401
417
520
409
190
472
429
477
432
530
410
190
475
430
301
72
158
34
205
303
476
188
175
347
160
338
480
435
479
337
238
80
277
434
478
187
414
466
13
223
602
117
2150
480
90
3312
601
117
374
4496
544
2526
1263
122
176
531
435
481
190
415
294
435
481
189
332
245
342
481
435
481
339
176
531
434
281
435
479
189
332
462
481
435
480
339
175
530
435
281
306
187
488
83
836
231
710
414
190
331
461
480
435
481
435
481
435
481
435
481
339
176
886
435
481
342
912
435
481
190
414
477
13
337
176
889
435
481
342
911
435
481
342
560
327
53
544
173
12
2217
9467
4066
393
406
110
435
481
436
303
139
486
338
479
346
124
321
480
435
531
176
338
477
434
1015
333
291
85
431
276
461
478
432
832
13
414
189
529
175
528
175
227
132
1031
345
321
531
175
529
176
404
131
1037
343
320
884
570
188
478
430
530
176
309
190
531
176
308
190
889
176
339
531
176
336
340
165
47
1039
434
846
190
364
260
432
324
72
460
374
194
53
75
263
474
432
477
432
531
411
193
478
13
599
454
182
476
461
338
476
271
434
529
247
479
433
1209
463
186
353
478
430
884
176
336
477
434
477
434
480
433
211
32
355
416
190
279
467
338
476
433
477
432
477
432
481
336
48
348
435
453
7354
181
176
478
405
838
433
477
435
481
435
481
338
176
531
403
380
1389
435
836
435
480
434
478
435
88
120
6843
39
338
176
531
339
176
529
433
481
433
479
339
176
531
190
413
529
436
480
189
413
337
176
531
339
175
528
434
479
189
412
336
176
527
433
475
337
174
527
304
139
339
880
174
337
478
432
477
431
525
412
188
480
434
526
173
338
477
434
531
174
340
480
435
529
172
341
480
434
529
176
339
480
434
478
434
888
176
339
481
435
888
176
339
484
435
888
413
190
410
7414
310
888
414
190
481
433
476
433
480
435
530
414
189
479
435
562
7338
80
432
477
432
520
552
188
824
428
477
430
141
324
405
404
186
471
424
394
6185
47
45
294
67
1120
67
1402
1122
131
25
294
71
1119
67
844
325
190
176
353
13
353
13
353
13
353
13
353
250
886
435
477
267
330
481
435
480
435
481
435
531
563
190
477
433
474
426
519
405
187
465
424
473
427
471
429
410
7791
293
189
478
13
411
190
478
234
413
172
371
339
754
31
157
997
327
433
478
435
1188
437
843
435
529
175
337
1058
195
659
152
339
480
434
479
434
476
434
397
34
159
11
54
264
480
434
752
31
158
11
54
262
478
434
755
31
159
11
54
264
479
434
479
434
531
414
190
480
435
481
435
480
434
395
34
159
11
72
834
414
435
45
77
6735
228
435
481
339
461
481
435
481
337
176
531
435
481
435
481
190
412
529
431
481
435
480
338
176
886
434
479
336
176
531
434
481
339
176
531
435
480
336
175
528
431
478
338
174
528
434
479
433
480
434
479
432
837
433
833
434
475
433
376
199
405
314
176
338
481
435
245
313
97
136
408
337
124
157
392
888
77
176
361
169
105
404
415
195
71
9307
89
144
339
108
405
484
433
477
190
414
293
428
414
475
337
108
404
487
434
478
190
415
292
182
175
338
208
464
27
139
204
30
337
286
278
352
477
379
478
339
176
881
434
479
338
176
887
434
480
339
176
530
435
479
339
176
531
435
480
339
176
531
434
480
339
176
465
4710
459
166
410
486
699
602
2778
4197
334
477
336
176
530
434
481
338
176
530
434
480
338
176
464
4691
460
166
412
489
126
1402
226
665
310
214
638
53
146
190
82
87
295
433
206
13
56
1589
226
664
310
215
638
580
598
2800
4202
334
480
190
414
531
435
481
190
414
530
435
481
190
414
531
190
411
529
435
481
190
413
530
435
481
339
175
530
435
480
190
414
530
434
480
339
175
530
435
480
435
480
435
480
190
414
294
434
481
435
481
434
479
190
415
291
434
481
435
479
434
478
189
416
293
435
481
434
481
435
480
190
415
293
434
480
435
475
4208
3919
7056
229
7432
2932
275
477
190
416
291
433
362
615
331
249
81
297
190
250
81
303
713
74
7156
13746
14911
173
2307
130
159
31
754
190
359
352
251
529
386
95
53
129
357
321
358
430
475
116
207
397
190
600
290
190
594
304
37
413
413
320
293
435
1194
435
721
326
370
144
297
7395
886
326
11680
394
339
462
329
130
317
209
266
327
286
300
88
99
123
176
885
318
204
1194
206
170
143
88
433
279
434
302
72
11
159
51
248
230
219
190
425
305
78
435
890
176
128
135
89
202
80
117
47
138
153
181
245
112
92
98
250
217
110
76
68
87
238
54
45
69
88
94
142
156
58
90
405
33
201
376
350
140
106
269
64
260
423
385
481
181
24
192
115
215
150
118
66
32
118
174
195
438
180
61
131
433
66
142
120
107
37
380
34
164
299
168
481
435
481
221
358
1378
72
11
159
32
397
435
480
434
837
433
280
435
480
374
48
39
33
7020
215
48
300
441
29
434
839
462
903
178
324
190
475
41
56
281
265
339
889
176
339
480
435
480
435
480
269
88
435
286
81
459
57
339
352
33
462
158
174
465
259
476
189
281
436
398
32
158
83
1016
435
470
160
8974
644
432
837
157
50
129
9659
311
27
332
190
1246
176
333
190
837
434
503
431
435
838
190
414
346
5452
1948
274
839
339
217
416
840
13
338
217
415
839
13
435
481
339
175
889
435
481
434
478
433
837
434
479
434
478
433
759
73
703
356
324
176
1241
176
884
431
1133
231
158
288
337
475
460
296
86
693
137
631
188
414
478
435
480
339
175
527
434
1137
233
157
289
338
554
334
189
427
143
425
434
246
301
72
695
138
632
190
415
292
432
477
336
176
530
434
481
339
175
529
434
481
339
176
529
433
481
335
176
337
5181
3946
49
434
481
339
380
176
530
435
480
341
458
479
189
412
528
435
478
338
174
529
430
833
433
481
190
411
526
431
478
190
414
531
434
480
434
476
339
169
523
434
481
435
480
338
170
521
433
478
434
481
339
171
526
190
350
121
89
9558
329
109
382
435
481
434
483
339
176
531
434
479
338
176
527
433
480
339
176
527
187
350
122
246
331
109
380
189
411
529
435
473
188
414
527
430
478
188
177
347
248
527
433
476
190
411
525
186
410
516
419
473
186
409
524
426
496
189
408
877
433
475
425
474
427
475
340
171
521
426
479
432
480
434
432
467
34
396
435
346
277
836
433
478
434
837
433
1193
435
530
450
2494
9379
245
4671
332
6566
2335
7375
7484
9622
2476
105
104
2652
62
32
396
189
333
98
194
480
434
530
176
338
479
435
476
460
339
479
435
531
175
534
190
1763
80
48
43
434
478
190
415
480
13
190
415
480
13
176
529
338
462
478
169
228
61
84
99
164
115
39
34
53
113
324
144
196
196
113
68
254
347
127
379
481
434
530
176
338
478
435
530
176
337
475
229
2547
208
278
427
470
427
881
172
339
527
175
335
521
174
334
524
176
329
517
174
332
475
424
475
431
523
176
331
240
127
240
428
826
429
478
430
824
427
475
435
475
334
176
524
434
478
430
821
427
477
431
479
337
175
527
434
478
334
176
530
434
477
432
476
435
479
336
459
480
434
476
433
473
3741
11558
3706
128
368
7386
367
434
481
190
414
435
480
435
480
190
414
529
434
480
190
412
531
190
414
479
337
176
530
189
412
473
243
334
176
521
183
413
475
246
431
471
296
469
427
172
188
475
429
471
433
528
412
188
523
405
187
477
425
519
407
188
460
189
478
429
272
186
409
428
464
346
186
407
531
431
429
297
426
277
431
480
189
414
434
477
187
171
337
246
524
429
473
427
638
369
524
431
427
297
430
277
189
412
433
479
435
427
299
431
278
189
414
434
479
354
186
411
524
189
593
432
479
354
188
413
529
435
479
435
646
371
531
435
430
301
433
478
175
528
352
9523
367
337
380
176
531
435
480
339
176
888
436
485
435
316
221
204
530
176
339
835
459
6988
492
133
94
133
308
653
1586
57
127
687
73
91
186
147
52
491
133
94
132
307
651
1399
363
360
175
338
479
435
531
176
339
531
176
338
479
434
531
176
339
529
176
338
479
433
477
434
531
176
336
478
432
477
430
524
176
109
349
245
194
344
884
174
113
349
878
174
115
347
177
194
335
846
172
112
348
1177
427
475
459
186
131
352
1184
434
480
461
479
614
305
431
836
435
886
176
339
481
461
481
616
307
435
839
434
886
174
380
481
353
481
435
367
7432
353
481
435
215
88
169
333
71
65
433
402
115
129
1111
434
280
435
477
433
491
158
248
190
414
481
435
480
434
479
433
1193
339
176
530
339
176
531
435
1194
336
175
529
189
598
532
432
837
340
176
530
189
597
532
435
479
435
481
435
645
118
306
278
420
480
435
481
435
481
247
57
512
6827
202
481
434
477
434
889
176
478
434
530
176
337
474
433
529
175
338
479
435
1189
432
478
430
475
431
1190
436
480
434
480
434
1192
435
479
433
481
435
529
88
176
336
146
480
433
479
263
1806
11798
5659
589
302
339
31
753
189
416
481
435
479
443
481
435
481
9344
439
532
247
530
435
480
435
481
435
405
242
318
353
190
413
397
7488
503
435
480
189
414
476
13
189
412
527
227
66
333
11
597
888
435
481
435
480
190
413
337
34
55
414
433
477
149
122
280
153
152
218
479
244
757
185
189
409
886
190
413
338
176
530
190
176
428
713
135
190
350
199
188
597
1602
189
414
530
432
481
434
479
435
480
247
434
479
431
476
434
481
433
478
245
433
767
3036
7336
6440
205
7501
393
339
176
530
268
18
448
434
839
435
480
188
413
531
190
414
531
435
479
189
414
339
7549
14918
1842
196
433
480
189
413
530
435
479
434
838
190
274
352
435
838
462
338
480
462
308
659
435
837
433
835
432
481
190
411
429
474
132
175
59
213
71
133
42
749
399
287
275
427
399
485
68
833
81
244
93
319
13
339
176
339
479
432
408
207
481
435
531
176
339
289
4680
435
480
435
531
414
190
479
365
13472
389
435
476
433
531
413
188
478
434
479
435
531
414
190
888
504
2968
2265
3131
1824
345
6460
416
435
531
414
190
530
414
189
480
435
531
414
190
481
435
531
414
190
481
435
530
175
331
531
414
190
478
433
531
176
338
530
414
190
481
435
529
414
190
480
433
821
432
888
414
190
480
434
837
434
888
414
190
478
434
839
433
530
176
339
481
432
710
1868
301
3635
467
188
353
531
175
338
480
435
481
435
478
433
839
434
480
435
838
435
476
434
836
435
478
432
481
434
835
435
481
435
1195
435
481
435
529
175
339
481
435
478
434
480
433
838
435
345
9329
376
554
341
472
433
529
176
337
478
433
476
429
474
434
477
428
476
435
828
430
475
424
817
231
478
430
471
424
822
422
460
413
812
232
467
426
3578
1940
17588
943
6176
2382
1778
56
21262
680
351
1495
18177
479
260
3678
260
1891
6300
7336
3541
3321
6866
1468
7362
1133
6757
12020
3469
2103
6234
1074
5027
19482
668
398
510
1038
1766
320
1970
302
1299
243
529
982
300
757
1370
449
225
377
174
650
221
2819
41
5829
741
1465
20886
231
7651
7038
41
579
139
617
2717
4905
1145
154
26
4216
7439
1500
14854
60
17132
881
12128
4936
2613
2694
7410
23502
7315
32930
2125
758
312
1031
1335
329
1278
41
2073
737
2187
14091
477
6733
113
52
782
48
206
107
42
58
67
1133
89
103
200
71
129
67
58
42
107
206
48
782
52
113
493
448
41
225
123
90
68
32
74
41
478
285
74
249
168
418
40
405
59
103
308
276
59
76
67
85
45
63
379
2964
215
30
56
47
50
89
1133
67
58
42
155
60
56
830
2706
1397
1133
89
50
47
56
30
12429
1175
126
149
76
346
134
344
507
282
4390
10933
941
1175
126
152
77
346
134
344
507
280
4395
14261
2957
15539
2063
4393
279
507
344
134
346
77
152
126
1173
513
3540
40
506
344
134
346
70
149
126
1175
6425
34221
9643
20400
1174
126
142
76
346
133
344
507
281
4383
5247
572
1033
1260
1250
792
6862
1524
9001
1639
1926
596
2690
701
1654
4395
280
507
344
135
346
76
148
370
996
703
4354
103
559
6768
244
6872
21433
1175
126
143
77
346
134
344
507
282
4391
2145
3547
1532
726
139
304
360
13
591
190
501
300
355
591
188
477
596
189
505
300
1076
13
414
190
890
176
338
481
434
480
435
890
176
338
480
434
481
435
416
331
1362
7509
359
883
8144
1081
34
396
288
580
4340
7421
3437
1862
331
7365
329
481
339
176
531
435
427
181
541
176
339
588
157
188
244
304
383
176
531
435
479
339
176
403
415
190
401
480
13
339
176
890
190
416
101
127
13
14
433
397
480
339
437
791
410
481
339
176
403
415
190
402
481
13
190
414
890
190
415
101
127
13
14
433
397
791
410
373
86
109
1540
7428
3957
1737
238
51
87
161
42
51
39
41
208
435
197
199
15
416
190
838
462
480
462
339
481
435
481
435
531
176
34
251
338
1558
267
226
233
248
481
435
431
2480
17
227
204
303
237
43
210
60
410
481
435
144
227
176
55
325
307
46
112
48
238
43
212
69
226
481
435
530
175
132
31
70
46
122
222
83
211
380
88
127
50
68
36
95
169
175
215
230
132
9345
35
57
266
37
110
226
80
195
182
42
29
307
219
27
198
256
119
102
210
165
34
144
137
41
111
33
100
28
342
342
770
326
321
95
44
69
6537
7356
43
1644
84
54
27
120
181
239
68
128
67
38
42
675
247
257
303
127
105
207
59
27
330
153
303
4827
1402
162
653
306
108
133
131
491
52
178
154
91
161
72
717
206
55
1592
162
653
396
128
144
614
3700
129
465
1487
910
160
45
264
48
69
38
112
233
100
118
34
156
66
26
39
236
106
183
49
186
11522
219
378
91
65
7414
56
221
188
78
333
341
213
144
125
232
305
453
19
135
259
216
326
464
238
24
400
279
78
109
210
566
144
293
434
305
190
414
889
433
280
190
724
507
189
416
101
220
478
126
427
97
202
174
578
275
46
561
212
63
119
123
196
59
191
224
243
269
272
104
207
37
66
370
497
433
190
850
27
188
164
188
254
190
137
55
82
8997
667
188
114
304
808
222
304
807
222
304
808
435
358
82
237
1051
380
371
146
298
435
481
190
413
530
435
480
197
234
190
414
529
189
598
531
190
414
531
190
598
532
436
481
296
3936
5137
70
555
190
332
176
532
436
481
339
174
531
435
480
197
234
338
176
358
296
2180
3675
147
3008
429
339
176
357
435
481
190
413
531
387
96
328
380
338
845
155
757
190
596
338
404
435
432
478
433
477
190
414
430
475
337
176
531
339
176
530
400
7325
146
318
336
176
890
339
176
2890
4293
321
339
176
890
339
176
4103
432
279
434
836
353
188
176
888
337
176
530
352
202
353
188
176
888
339
173
531
339
172
2664
434
1551
434
1903
434
1909
433
1909
435
1549
434
1551
435
278
189
416
320
337
435
377
383
414
188
479
434
529
175
339
836
432
479
13
416
189
476
254
233
531
176
339
530
246
480
433
480
435
531
177
531
176
337
530
176
480
435
480
435
531
177
480
435
531
176
480
432
479
435
357
1400
160
669
316
864
201
1111
31
159
11
72
303
339
176
513
75
435
480
258
422
435
481
435
479
433
479
435
480
433
480
434
481
435
479
433
478
435
481
435
477
434
480
434
477
432
478
435
480
433
480
434
480
435
1198
435
481
435
531
176
339
480
435
480
434
529
412
190
530
414
189
477
434
529
412
190
529
412
188
479
435
532
176
338
529
413
190
480
438
839
434
481
434
529
414
190
481
435
531
176
339
477
433
531
413
190
481
434
529
412
190
480
435
531
414
190
374
2165
589
407
1484
735
236
960
1112
11125
367
530
413
190
471
431
531
414
190
480
435
529
412
190
481
435
531
176
339
481
432
529
460
7880
9827
456
435
530
412
190
481
435
531
412
190
478
432
531
414
189
480
434
561
2317
2031
5052
331
175
338
481
434
530
176
529
175
338
481
435
415
189
481
435
531
176
337
528
176
336
382
239
59
7154
10293
86
36
429
475
429
477
432
475
426
474
430
467
429
477
433
475
430
475
430
470
426
475
432
476
433
478
431
475
427
1180
432
479
433
529
176
337
479
433
480
434
526
410
189
527
176
337
480
435
531
176
339
530
176
337
480
434
531
176
337
530
176
339
480
438
841
435
477
433
531
176
337
479
435
531
176
339
477
433
531
176
481
435
531
176
339
480
435
531
176
338
374
1517
2690
6376
781
593
407
1485
735
236
960
1109
11099
367
531
414
190
481
435
531
414
190
481
435
531
414
190
481
435
531
176
339
481
435
531
460
7892
9827
456
435
530
412
190
481
435
530
411
190
480
434
531
414
190
481
434
889
176
338
480
434
530
247
530
413
189
481
435
415
190
481
435
531
176
339
531
414
189
388
242
7314
13458
332
481
435
481
435
530
413
190
889
414
190
481
435
531
414
190
889
414
190
481
435
530
414
190
481
435
481
435
530
414
190
481
435
839
435
481
434
480
431
834
434
481
435
47
82
61
435
845
434
481
433
480
435
481
434
529
341
5855
555
1724
270
531
414
190
480
434
532
414
190
481
435
481
435
481
435
532
414
190
480
434
352
6763
333
32
214
400
462
13
375
263
270
142
405
467
370
261
268
143
410
478
373
260
266
138
412
477
375
265
272
292
237
297
433
261
651
456
339
175
451
226
31
405
182
247
206
84
332
175
453
96
122
38
165
152
266
125
241
134
34
94
66
545
159
256
90
61
112
172
46
71
262
318
172
128
233
97
122
251
273
45
84
166
79
45
88
17
231
832
264
711
36
461
195
226
480
435
210
396
215
298
339
472
348
38
547
46
110
48
280
209
69
410
481
435
530
176
132
31
70
46
143
222
83
211
380
88
127
154
95
169
175
446
143
57
265
78
42
225
195
182
42
29
334
32
198
254
119
91
209
164
145
131
74
41
111
33
19
81
341
169
772
30
107
322
95
41
69
5569
91
2559
84
27
120
181
239
68
128
67
38
42
674
176
257
303
128
106
207
59
27
699
6898
4880
109
27
302
303
4824
1401
162
652
306
108
133
8357
558
7352
149
5407
131
491
52
148
185
91
161
72
717
206
55
1591
162
652
350
128
133
614
4601
160
45
263
48
69
11
112
233
100
118
34
80
11806
90
26
39
236
106
183
49
186
11493
220
379
91
122
221
188
78
334
341
213
144
126
231
303
450
19
135
259
217
326
465
238
24
403
280
79
109
210
566
144
291
432
304
339
28
7374
36
887
433
279
189
718
505
190
414
476
13
433
88
220
474
126
424
97
201
173
575
273
45
556
162
64
119
122
202
59
187
211
59
191
223
210
268
270
103
204
37
65
365
493
430
190
849
96
284
182
186
110
252
188
134
55
173
25
40
43
16
84
86
1256
666
186
114
303
802
220
304
806
222
300
800
433
355
81
237
1044
378
369
145
295
432
493
197
233
189
412
529
189
328
175
527
188
590
531
432
478
189
407
529
190
589
526
432
479
188
411
527
189
595
529
432
477
190
412
528
433
479
197
232
188
413
355
433
479
189
411
355
429
480
190
412
527
328
2268
2554
60
95
325
378
337
841
155
31
752
189
332
379
405
29
433
481
433
478
190
176
427
113
380
405
29
435
481
434
480
339
461
480
338
176
531
337
176
530
400
7347
147
321
352
188
181
181
175
889
339
176
4107
435
280
434
1545
433
279
432
830
349
186
176
874
331
175
526
332
377
326
175
881
188
404
517
182
410
1776
7043
326
530
414
190
376
2556
1484
362
7381
378
236
958
1110
11106
367
530
176
113
428
127
420
176
190
481
435
532
465
14909
456
435
529
411
189
479
435
530
409
190
479
434
526
407
191
478
431
529
413
189
480
432
884
413
189
477
434
530
176
40
1578
138
8637
138
997
497
414
190
481
435
531
247
531
176
338
481
435
415
190
480
433
531
176
337
530
414
191
390
13696
332
480
434
480
433
529
175
338
528
412
190
479
435
530
176
541
434
481
434
528
411
190
481
435
481
435
838
435
481
435
838
434
479
433
477
235
480
435
481
435
836
434
480
435
834
433
481
434
479
435
481
435
531
176
79
5832
4211
292
1306
3211
1637
270
530
175
339
532
176
339
481
435
530
175
339
481
435
480
434
480
434
835
432
479
435
530
173
339
480
432
472
427
476
427
524
175
336
477
432
479
431
530
174
337
476
432
478
431
478
426
516
168
331
471
421
515
170
329
464
428
510
395
184
467
424
467
421
464
417
459
427
515
172
326
468
228
473
429
519
170
335
470
424
521
172
133
131
2679
70
353
434
494
339
176
530
434
480
339
175
528
433
478
339
176
530
433
478
339
176
530
286
27
4157
4492
383
432
337
175
529
435
480
190
415
531
339
175
529
435
481
190
411
528
434
76
222
338
176
529
434
481
190
412
530
435
480
339
176
529
432
9343
160
293
339
175
530
435
481
339
176
531
435
480
338
175
530
339
175
530
433
478
337
176
528
434
478
190
414
531
435
481
435
480
338
176
529
434
837
433
478
435
480
434
480
339
175
529
435
480
434
481
435
480
434
478
338
175
528
434
481
435
480
337
176
531
435
81
9714
221
190
333
176
531
435
481
338
379
176
530
435
481
434
478
435
479
433
841
433
480
434
477
338
173
526
433
477
339
175
530
432
474
434
477
338
152
1719
433
476
432
479
337
176
531
436
470
339
176
531
432
477
190
414
531
9341
433
530
435
480
434
479
190
390
11353
351
659
701
435
480
435
308
190
414
532
432
838
434
478
435
480
434
481
435
480
434
840
435
481
434
477
434
814
803
2211
8443
308
7525
703
2930
2422
406
704
435
480
177
531
435
481
435
1195
339
379
459
477
435
480
434
481
190
414
886
188
350
188
461
480
433
479
435
480
339
176
886
190
350
187
460
423
122
253
337
836
244
368
338
474
782
293
434
477
479
781
293
434
432
4392
8186
161
7311
6688
1176
558
339
176
531
235
479
337
175
527
430
476
336
175
527
435
58
593
227
339
177
532
435
58
592
226
433
479
339
176
530
433
476
336
175
529
433
57
593
223
431
480
339
176
530
338
176
529
337
175
526
432
479
431
412
489
203
176
530
434
477
434
412
6747
1589
440
176
531
435
311
7264
460
479
339
175
531
339
175
530
338
176
888
433
481
338
176
528
430
480
435
481
339
176
529
433
478
430
479
338
174
527
434
479
337
176
529
431
479
435
480
336
176
529
233
480
337
176
529
431
475
429
473
434
478
338
173
525
425
475
338
175
528
434
479
432
445
631
4204
305
477
339
176
531
433
478
435
479
434
473
434
481
339
175
529
433
478
190
521
99
89
293
435
86
30
277
36
86
387
86
298
177
59
92
119
280
416
224
29
128
227
114
51
59
193
244
82
283
264
161
82
14
142
107
50
65
260
79
436
41
122
71
261
31
167
70
9415
262
282
11177
392
80
317
433
477
433
478
427
473
435
478
433
479
249
147
176
400
749
434
479
434
480
435
480
341
558
435
477
351
481
384
186
180
182
182
181
350
187
181
182
352
187
182
180
181
182
190
347
188
181
432
478
433
477
433
479
432
99
158
32
395
434
480
190
336
556
338
176
338
334
434
481
435
481
433
479
432
475
432
480
434
481
435
480
435
480
434
477
433
480
434
480
434
481
434
480
435
480
435
481
322
9352
397
435
481
435
480
433
478
434
479
432
476
339
175
528
432
424
300
331
209
1046
432
1180
428
472
189
410
524
432
472
426
475
430
476
336
176
527
431
479
433
473
433
1182
425
404
714
431
475
432
475
425
473
433
476
335
175
525
430
476
430
478
433
475
337
176
881
434
480
190
412
887
433
1188
429
477
353
4931
6473
248
3948
39
532
340
176
532
434
480
339
176
531
435
480
189
414
530
435
480
337
616
87
34
299
479
431
475
189
596
378
478
341
553
433
475
432
327
84
324
204
195
828
431
480
337
454
473
334
175
881
429
473
335
458
480
189
410
882
430
475
425
76
140
4674
1736
1061
192
94
44
74
199
182
629
527
95
61
287
148
8886
9479
56
104
63
80
74
687
5574
217
41
61
53
121
94
158
1890
369
619
148
638
221
327
660
1765
54
138
601
707
62
413
122
102
24
858
327
661
193
210
1403
2075
104
1334
498
1271
1931
7536
181
178
5031
8961
87
313
34
56
4755
3505
5677
5338
59
69
56
457
253
353
69
125
145
56
135
120
38
133
41
50
37
451
110
132
174
505
177
134
105
17543
5222
4323
2918
590
4897
6869
5531
211
1422
106
155
1058
964
1073
91
934
37
732
133
106
107
609
116
1283
430
76
299
863
1064
5633
78
1757
124
437
1292
3282
3791
105
501
78
325
601
1382
1199
2995
3841
277
9517
364
45
45
250
617
86
125
76
47
66
19
95
527
8171
5082
1856
821
9421
3825
3093
135
206
52
296
111
329
525
497
7192
2217
1418
641
129
81
87
129
42
1052
552
147
100
263
3754
10166
421
89
2396
207
256
891
88
1859
10473
640
203
152
100
172
1958
885
6337
146
9342
1339
263
110
3799
111
60
790
554
130
108
355
1545
9513
12414
1485
529
555
1016
518
130
105
201
32
322
78
201
74
714
53
6142
10785
3402
1963
8971
407
9008
6511
512
735
14873
5552
1437
602
8246
395
507
1308
3309
2469
286
661
569
1140
8905
4917
1241
184
452
1420
4022
5136
469
58
303
605
363
1617
2734
2245
652
162
416
126
2261
65
484
7565
6579
480
271
565
4634
180
636
265
200
297
712
265
169
1594
57
141
594
106
117
84
200
169
53
636
265
200
98
3984
9763
204
713
209
169
1296
139
722
352
1089
6546
7310
856
75
601
2275
3212
1815
472
1022
67
3100
477
1021
67
841
7949
5256
7596
5996
1600
9466
5881
1969
671
5147
325
44
333
44
2479
1526
832
1216
70
1179
596
394
2354
1188
972
520
239
359
227
340
621
145
520
89
3831
6985
205
38
2842
218
688
335
340
4098
2507
8262
693
2892
2485
11266
7945
756
69
1892
204
544
5487
478
205
540
1886
2504
3713
114
490
5348
6361
61
783
131
82
5210
136
197
1004
1410
1292
245
496
8813
247
125
68
56
1004
6799
153
5187
986
5547
7280
3511
378
78
4947
4163
1265
204
55
2936
543
1772
420
468
69
3966
667
1874
1196
11192
4525
617
6315
2599
6260
121
641
4342
222
298
227
109
382
212
570
2523
6105
2599
378
1217
2320
245
101
148
972
8958
193
1530
245
763
76
736
586
512
1267
104
1846
82
311
43
338
146
5384
307
207
1966
2163
1838
231
3625
2990
72
527
205
1114
242
1186
6220
2748
1549
7947
2304
249
1787
2178
74
435
109
94
67
905
135
107
71
74
260
5805
1351
6350
6890
492
881
6400
4230
1433
793
13760
42
125
291
1853
8252
6024
54
1002
5427
8839
2325
5068
6804
3925
1253
1878
240
3632
234
429
7201
8848
751
574
216
274
3977
1822
7420
1812
1849
3819
7491
130
2983
2007
1359
2233
4330
4335
1465
541
106
1891
235
8332
696
2487
8962
3062
1126
211
112
330
145
105
7576
997
1390
68
967
287
79
104
211
58
92
538
127
47
155
177
51
259
623
140
277
1303
163
720
92
1450
1159
5242
59
5363
1948
117
112
181
4800
7244
341
171
537
4321
215
62
343
607
78
632
714
887
73
220
872
89
287
218
1266
286
878
242
268
95
870
1168
4731
6959
4101
239
544
683
564
2050
5559
7339
8385
7118
121
2632
260
299
201
88
435
579
9521
1472
348
742
424
1138
59
443
383
241
194
53
49
212
101
900
670
1529
282
1196
2024
496
359
450
8953
693
244
365
65
225
725
617
146
50
518
96
3717
1038
1039
9146
8418
1067
70
4830
3130
3891
982
412
1475
226
850
2306
8045
8900
189
158
205
2597
106
52
111
1490
230
92
1203
268
68
1124
3270
6982
3237
620
8875
4051
6687
9039
2485
5380
176
337
716
9264
1990
459
56
315
1239
62
73
279
135
67
3071
101
112
1170
504
505
1145
112
101
3112
209
104
282
484
373
622
6034
2834
3092
4947
11629
51
92
83
172
277
2595
172
277
7398
216
315
1173
113
101
2988
384
294
734
50
63
450
122
679
87
4956
1979
382
242
99
310
419
97
681
165
230
120
2754
89
66
197
640
45
256
91
143
459
236
1853
2965
7372
5249
811
175
6253
1205
428
62
1329
3001
73
843
11038
1509
699
700
51
3398
1007
1126
678
7466
325
248
1550
9493
5913
2073
1288
1067
9392
3285
514
443
11
91
395
627
134
32
476
118
1848
511
879
125
112
588
424
485
6539
7434
2602
88
69
112
5241
3932
7153
9485
1805
3012
417
184
152
119
223
1306
549
685
227
157
217
633
129
106
128
10204
7374
3420
469
95
933
308
3198
2121
573
2906
2053
3128
268
468
229
1483
429
41
11492
796
426
367
1107
681
309
9082
376
1353
136
9315
355
1171
112
100
3016
9419
120
211
119
379
282
168
437
41
62
291
77
126
112
1291
418
681
342
159
2130
503
3547
155
1273
550
328
277
11740
3785
1522
342
5812
395
60
262
47
5311
4749
1178
1873
3655
1180
3020
733
1282
706
57
301
58
713
129
59
257
47
1246
3816
4697
945
95
595
389
1881
109
3517
2656
109
683
43
86
97
430
1660
306
121
251
434
153
1027
119
2574
49
408
51
46
518
1110
279
571
14
153
536
1203
81
49
107
124
255
1967
826
3323
5629
93
2543
3457
168
7449
527
87
84
216
950
4287
2570
1322
391
224
6138
71
474
1078
44
2304
4611
517
85
2648
119
107
127
69
30
111
3623
229
6557
57
2558
279
11644
5155
9517
1500
546
533
8176
404
1441
2691
218
560
233
147
1860
610
13451
56
317
509
477
267
14047
925
733
8968
821
205
165
143
208
67
123
3135
46
4317
9471
4591
35
35
209
134
2108
1681
1197
6889
5132
456
7530
1981
2982
1694
237
93
998
1987
7543
1391
94
152
160
43
158
78
712
56
110
4882
7288
358
1404
712
315
61
49
944
3555
3191
7808
73
83
111
201
131
11028
9461
103
2485
306
480
555
54
161
135
1684
1113
118
5841
5712
204
98
639
80
2315
1567
698
777
8885
3360
1089
106
154
91
55
664
2027
69
578
2759
647
462
92
57
154
106
212
118
1241
369
281
503
8195
1231
141
38
1198
170
134
120
106
405
75
222
10591
129
155
161
924
210
104
49
7604
546
4219
54
1052
1659
906
432
60
63
573
223
55
9470
93
119
2764
279
535
636
12038
1298
139
139
9459
8827
99
85
63
62
46
835
810
393
206
129
32
114
2275
1906
1307
913
896
3002
5910
3324
2506
2189
1058
53
629
8969
9702
8899
8143
227
576
271
628
546
63
313
99
1079
510
218
57
254
268
1946
167
64
593
344
73
392
859
632
972
377
2772
2185
1074
882
91
84
506
481
8938
305
559
178
53
162
229
2265
103
92
4466
2162
3950
9232
1140
871
600
322
208
211
521
123
35
163
130
123
214
137
272
226
3089
7623
693
8893
1355
6039
154
139
79
154
139
79
9460
105
1193
119
5247
183
1151
5710
3184
946
1994
9396
1099
226
62
176
518
213
359
227
721
618
131
58
518
99
33
35
1533
139
9312
103
5039
139
1983
184
5620
8720
329
710
686
226
373
616
129
487
98
2844
2840
2965
2862
90
1105
2515
51
185
262
95
4639
863
107
385
244
951
8958
3335
2766
37
59
270
516
96
8005
2815
9438
327
8018
2237
3058
99
58
187
2931
58
183
8531
1617
99
93
200
138
1477
820
9059
2975
1268
4256
278
1191
132
75
177
95
56
322
1792
1618
7091
7535
1937
93
176
193
7890
230
229
3770
80
111
507
1146
113
102
2490
8349
4737
261
702
8105
1411
3866
629
51
96
205
75
125
283
179
224
60
107
109
3684
69
4432
119
707
126
571
83
297
906
1295
540
621
44
269
4081
84
1140
530
1644
14039
1595
1317
2550
9256
3645
1563
2475
3610
594
1506
4860
1402
59
284
450
169
113
627
549
141
31
7563
11656
2777
1415
2399
352
370
199
198
1946
3115
70
115
157
87
114
70
399
91
52
102
747
7523
8989
1105
7372
306
51
144
2039
3455
513
404
80
142
87
110
55
51
101
50
311
537
745
1499
157
1165
475
80
100
776
489
188
981
196
251
556
484
66
509
651
446
512
122
38
191
94
57
120
180
232
1297
853
471
3724
1506
3651
230
218
3032
71
59
419
4553
4173
11496
49
515
11689
1099
77
9527
184
541
1659
296
2906
7412
588
37
216
1097
87
236
1296
4938
3632
65
518
724
227
336
503
519
95
179
849
8946
2567
3324
75
249
230
139
101
433
277
216
8904
217
220
8772
421
380
39
137
53
61
72
132
57
105
322
187
6208
1868
153
614
286
9323
268
2146
418
97
50
214
2251
232
171
401
54
204
84
1147
1201
7321
313
484
10812
3193
278
814
36
101
55
77
79
147
941
5952
8224
8871
914
3179
853
8952
2646
335
120
203
39
8791
1152
1050
9121
630
2095
13793
5180
9468
7357
5757
1354
405
343
452
172
5130
3273
95
110
413
57
38
9479
77
47
60
96
649
54
66
123
1041
63
5183
2318
8150
702
5374
4593
8352
700
537
9462
4793
475
1402
107
46
199
834
255
207
2016
368
5423
154
9509
149
8787
580
184
132
132
133
165
141
3657
5052
77
211
119
439
1875
118
1568
1896
4689
351
351
6494
38
2518
529
2459
1005
67
69
229
3666
1978
5186
525
67
40
60
38
6156
64
117
50
47
1272
60
154
98
61
36
124
411
228
205
648
211
1787
9515
7149
7138
270
92
126
95
634
50
128
337
2219
756
326
198
626
428
538
835
611
279
7445
77
219
8166
694
5192
51
592
7152
12564
438
253
1155
43
1436
99
692
124
636
374
226
685
303
3259
119
27
75
40
363
67
1262
55
1430
1193
119
142
360
85
1259
55
848
8276
393
1544
174
1509
9520
1955
121
216
727
1595
7334
726
186
167
109
219
256
730
152
169
133
404
67
148
87
115
75
70
560
2300
1156
350
3648
1947
1521
3577
7324
4006
2796
7597
3685
11138
1285
5559
30
3516
4079
9392
1324
7554
1901
58
168
591
2599
58
223
487
1138
113
101
3080
172
251
392
296
103
5514
965
232
332
2515
1671
2584
1142
5718
90
141
11992
135
316
2078
524
765
2397
6589
768
56
337
4790
989
230
316
879
463
176
102
2607
1762
7201
4416
7347
176
117
1551
2739
2398
1045
1524
6923
5944
131
57
1969
3748
2342
4357
2038
800
586
2884
482
6562
169
51
1979
527
74
2244
8874
2047
9425
164
73
156
378
68
503
1168
113
101
847
1862
71
205
707
63
642
231
370
623
123
694
97
1152
8705
576
63
95
280
92
548
147
5812
6081
4618
3690
35
2106
11976
3560
9125
6653
4108
1363
3036
317
82
167
178
9300
164
6569
3769
7525
1943
2873
745
6001
63
121
781
147
94
2282
8904
7205
328
83
132
230
70
9438
35
467
181
74
1419
8849
506
11660
130
447
243
2146
6103
1627
309
128
217
355
112
137
267
356
1351
6443
252
216
43
77
140
288
136
100
610
175
315
196
733
1292
1490
1679
314
3522
218
83
5458
5672
898
1887
241
175
315
197
5435
182
153
171
4120
182
306
268
1900
386
197
527
8906
3050
4558
335
2399
5025
1266
1810
461
481
3828
9097
1519
125
3720
1276
3674
1810
5692
2632
5377
1774
899
159
4926
3100
943
1660
164
4555
240
467
1494
1233
134
124
239
242
187
271
506
161
120
146
270
191
194
219
71
216
770
599
2432
1547
92
8586
3684
3736
790
2283
73
137
90
98
87
114
156
7828
3628
6733
5061
1476
7314
3896
3708
687
677
509
295
7370
89
126
369
50
968
4264
121
971
479
1413
1327
2331
992
67
125
114
56
127
697
62
118
1235
2406
56
710
406
1221
186
1881
718
391
199
1088
223
215
2373
1558
146
1180
54
801
1766
549
272
252
115
290
92
227
2202
76
3051
5692
81
70
988
93
8831
2080
1102
6333
1930
1272
1172
5657
533
940
123
271
16
788
461
1889
251
216
540
1267
119
152
145
444
240
491
1146
113
101
3036
159
282
604
2584
126
622
631
4376
1332
1341
2045
64
4898
9163
1337
142
2564
8973
4107
2379
224
152
478
1256
282
479
327
434
329
67
13366
1837
9004
2338
540
365
8185
354
1417
5726
6831
3635
339
2486
97
1963
70
913
32
283
63
153
2337
1812
531
4561
11633
3028
143
180
849
489
459
2979
3993
6986
1823
654
343
5547
1563
939
3191
39
12939
98
5622
649
1863
181
868
103
641
313
56
234
117
44
89
112
71
4423
1580
11251
8802
6617
490
4327
52
735
62
7193
1069
55
2113
1069
55
834
1771
49
215
170
129
1471
1476
101
112
1172
322
8942
188
239
244
584
89
112
681
145
167
413
59
741
9399
165
47
73
1682
82
649
1259
9428
9475
1262
182
8094
700
504
1622
237
13822
386
65
12
177
11
127
108
952
1257
272
47
238
137
111
57
224
89
11664
1140
43
30
189
132
43
137
113
43
38
189
132
43
31
137
113
43
38
189
132
43
31
137
113
43
38
189
132
43
137
113
43
38
189
132
43
31
101
225
135
202
156
3186
7535
38
1920
1746
8164
695
5359
1451
2459
786
213
145
9316
259
1196
254
244
1338
8307
6486
6020
3190
3351
5175
1347
2401
150
185
203
81
129
133
84
71
2756
9441
6650
181
227
386
84
311
3506
69
906
32
297
153
782
84
342
880
313
282
146
102
128
67
7284
3783
9395
5961
3996
1582
297
59
61
208
1476
7896
35
587
90
215
832
196
159
423
2126
6656
46
162
6208
3456
96
536
65
124
631
373
219
682
536
65
5484
397
80
69
76
156
204
46
271
127
1893
13814
1962
6998
95
725
124
154
39
738
833
2029
5091
47
216
245
2016
104
512
111
1271
4547
4817
7551
178
416
131
108
1070
461
3028
671
1287
1895
3306
3726
2659
681
545
8710
8388
1093
1456
5076
195
53
176
127
67
193
284
408
25
96
43
271
97
1001
359
380
1396
1859
465
609
141
1976
446
467
610
141
1009
462
6023
163
4607
1309
255
8949
8890
770
68
153
559
3769
8972
5839
3826
54
3818
194
63
1235
458
46
102
174
74
758
162
561
149
1004
2425
1541
4093
6253
122
161
69
370
1250
339
4265
197
1437
379
75
139
3617
361
69
1020
1193
6850
895
381
78
524
654
11169
4581
4817
362
3822
844
3884
7241
34
519
1448
231
202
563
5558
1504
8693
682
1950
1203
36
202
106
3577
634
1442
1750
8917
3295
55
240
242
254
4601
255
862
8622
46
193
263
3381
4204
2161
8901
3630
3610
6878
5190
5803
122
83
401
1462
533
195
2382
69
255
86
5294
256
751
1265
302
205
210
112
166
2886
12657
200
166
106
157
32
129
881
100
27
178
35
351
44
323
456
74
37
209
1240
9174
469
607
62
1916
3543
213
83
997
2389
423
1526
208
123
2276
10152
1098
426
370
844
291
13397
176
92
128
260
108
125
321
1752
6989
928
190
713
5893
218
228
1533
480
3443
2571
848
187
714
126
253
7373
2875
67
637
8775
752
4594
208
157
3638
389
120
1391
8903
524
522
694
376
528
577
1085
1069
74
1279
189
316
78
764
1349
1424
1555
74
234
133
175
151
280
412
727
158
131
127
167
1150
541
756
11650
1510
6205
2023
2696
1244
3432
344
118
102
81
322
14
119
311
67
1891
105
13
90
19
1478
138
194
36
177
196
336
294
408
58
2816
7843
712
2843
275
101
112
1169
505
279
502
138
1330
95
152
216
37
220
534
1377
1593
515
99
5777
99
1640
6376
2490
8390
759
417
808
9249
381
206
121
206
3692
5996
9725
1630
6407
1689
825
3709
4881
925
1509
7225
1213
6582
122
206
1243
183
161
6783
10707
878
2700
195
99
93
187
119
220
18
581
134
1355
327
288
61
192
2233
4449
4060
9435
492
7859
5181
693
8334
4865
1648
406
743
124
327
210
232
113
152
62
114
476
185
173
301
130
94
665
122
35
90
184
172
2733
32
1451
391
8183
387
587
8986
58
140
73
3488
1857
378
415
33
122
73
88
111
64
87
105
40
119
79
3259
84
381
55
159
267
182
279
64
84
9463
58
13363
5406
700
8075
995
3829
4335
9427
5387
1806
59
118
110
1456
82
11621
10743
117
33
186
5524
397
74
494
128
109
185
44
229
1106
208
162
54
609
129
171
554
221
221
625
80
82
3233
4231
1969
7547
5006
10447
667
6377
262
1325
8885
27
162
4674
339
6441
213
2999
3757
559
279
2465
570
643
280
1510
5118
718
158
178
181
2413
8983
1325
9281
486
7909
4667
357
132
2860
1034
8937
4805
156
642
3368
2324
8939
141
700
8108
53
113
45
394
9730
331
1707
122
125
245
5734
171
6510
6938
3016
8343
696
5073
6322
549
13597
162
614
100
5070
686
8182
1107
4322
1826
339
170
141
126
161
221
938
66
80
629
221
213
71
1675
11481
8576
1209
573
388
8192
390
1447
915
553
171
129
608
54
162
208
1105
229
44
185
108
128
494
74
373
186
33
117
110
118
59
1834
80
628
221
221
554
171
130
610
54
162
56
9713
3898
159
1107
229
44
185
108
128
494
74
397
187
2905
9363
876
33
117
111
118
59
3975
6361
7345
5346
7613
303
239
1447
68
2051
2872
224
90
1857
196
246
19
577
120
59
1785
760
109
67
66
59
374
6456
297
68
236
925
736
78
80
206
253
9625
246
217
220
13876
27
8780
443
450
1737
3100
10955
3977
1634
206
191
705
5557
160
3934
4823
226
113
92
84
90
1870
886
2423
1359
1743
10802
44
374
74
4371
541
96
4467
337
388
4186
304
599
523
279
9474
8683
251
311
291
139
54
179
625
221
221
552
171
129
608
54
161
208
1106
224
44
185
109
128
500
74
396
186
33
117
40
216
344
1210
1910
641
75
579
2929
107
956
67
81
118
59
4694
1315
1063
1639
247
4940
700
8193
1548
507
181
289
306
2031
102
987
52
33
117
110
117
59
1110
518
118
59
1837
279
257
271
291
139
54
54
179
624
221
221
553
171
129
609
54
162
208
1105
229
43
185
109
128
500
74
395
184
33
117
40
216
95
258
968
154
22
110
118
253
628
221
221
554
171
129
609
54
162
208
1105
229
44
185
109
128
500
74
396
186
33
117
40
216
344
1212
965
154
22
110
118
59
384
810
64
110
61
66
66
66
308
8435
108
7399
58
50
62
7457
8940
7001
804
69
32
186
58
203
115
125
149
74
739
109
1891
203
199
5511
473
103
231
55
795
95
520
3443
70
67
62
133
13245
9385
1234
484
1130
111
100
2926
294
125
139
273
296
61
161
8938
797
801
769
9338
4605
9122
2379
8940
1789
70
211
5163
9522
3878
610
240
164
143
9434
3137
768
154
212
76
130
71
10534
6466
1736
11035
363
245
905
153
1701
66
644
7014
153
1565
3403
9669
2477
308
200
189
73
2530
1650
114
151
1690
1788
114
151
405
439
3441
78
198
161
5966
8902
3090
8866
3412
11597
1656
1936
198
298
49
154
1000
390
481
194
2235
340
758
500
127
53
85
7415
1877
1237
303
254
1338
11728
4437
303
382
13375
1414
168
7919
204
43
241
186
96
141
56
135
3359
8913
8930
104
7732
8899
966
45
106
3227
3565
8911
4785
161
900
2152
155
162
134
425
339
631
116
132
9679
3885
98
199
2420
71
389
1169
1736
833
4888
302
496
2294
75
4370
3266
330
440
10718
8248
790
9423
2801
62
83
71
396
3397
637
6760
1062
136
112
194
906
5477
13944
141
235
175
1161
958
8812
1908
11583
2532
4197
740
8885
4293
8863
1370
750
66
258
48
183
41
1478
40
8059
2114
6646
986
350
210
186
401
103
114
131
7458
1219
7703
2025
72
65
1475
905
144
150
506
1170
112
101
3068
127
282
281
163
156
12406
2735
101
112
1172
504
31
107
1308
9450
1742
101
105
184
489
121
682
101
105
184
9385
714
92
1260
1288
11561
179
123
272
70
6013
681
2973
718
308
170
3722
2567
9136
728
14334
273
2231
503
77
167
91
271
209
2154
5680
335
3661
292
250
776
615
431
2755
287
142
471
90
23
195
498
4083
8975
146
4340
1238
528
8978
4733
223
658
205
90
670
826
131
4244
541
172
358
220
338
405
1694
187
391
7474
249
8353
537
175
149
55
24
497
1448
64
5340
86
3660
112
200
54
490
1173
113
101
1886
11435
1202
1038
176
135
1644
8471
2498
9246
3120
662
2268
55
554
746
792
6087
6758
479
618
47
149
59
170
335
1389
201
59
177
50
193
1051
129
183
417
118
76
174
85
132
55
16
69
31
104
133
188
38
43
113
137
31
43
128
215
43
31
100
129
188
30
43
68
455
3799
1203
105
419
616
69
426
158
1321
547
332
291
56
34
171
887
8997
2907
94
281
304
506
445
951
7763
253
277
9177
3087
6607
1274
3063
3910
820
506
458
5912
1677
83
553
227
161
785
5816
62
77
103
81
125
207
945
9109
761
612
50
495
736
428
113
101
2861
67
87
282
9529
9440
197
116
2777
3758
2241
2578
1968
177
3023
1242
5090
6332
83
749
306
1035
8221
759
1310
916
560
111
876
70
694
597
425
522
95
6140
345
4703
347
624
736
6971
3615
63
79
373
669
67
71
406
194
89
126
1426
842
234
135
94
131
8991
251
9298
405
8949
664
413
95
208
954
459
4993
724
839
5522
4359
512
1724
729
137
272
241
397
334
509
500
127
100
14013
88
1669
413
2512
616
8965
8395
6848
387
1429
1653
81
974
269
501
1172
114
102
3033
80
124
188
10566
8193
102
1218
680
97
244
203
88
1321
1190
824
1293
216
234
265
9625
2760
8879
478
216
1640
691
4298
585
21
77
58
2998
77
115
1654
3016
1285
6692
175
509
384
8186
389
1450
2460
2914
290
203
8099
705
1206
3431
49
996
1512
5893
701
1316
4051
123
4076
726
1659
231
2825
232
7924
8943
90
81
707
5567
388
115
161
1000
1277
692
241
395
229
367
622
124
712
101
839
6672
1404
1010
102
134
870
52
51
110
460
650
421
217
57
1596
1011
102
86
134
229
641
6799
8239
3773
2677
378
13539
1295
39
1920
285
183
132
1534
4016
1913
283
230
883
81
275
223
312
47
124
748
96
390
415
795
119
357
1281
401
99
2392
527
61
525
2883
292
93
87
121
92
158
1032
77
112
621
170
2873
618
200
1282
357
103
346
1655
142
819
75
764
3901
467
77
962
3725
230
218
8106
8937
47
711
51
9511
55
3597
235
113
30
69
118
108
121
32
5309
2268
539
86
6192
12422
148
94
741
146
625
371
230
685
740
3429
4097
7531
1942
4782
5720
214
155
5043
1533
8878
1957
552
13872
1702
4725
720
1562
1780
718
3742
230
111
30
69
127
108
102
42
7793
1319
4618
161
4755
7751
193
2182
412
264
969
36
175
133
3536
2076
136
1359
160
325
1394
4015
3058
8889
1927
7706
84
89
49
133
492
69
9081
932
1147
597
45
1627
201
13554
505
239
733
1523
429
674
5482
2051
3210
770
256
248
521
595
93
1001
9172
648
267
122
185
145
90
1277
9386
235
185
52
1128
529
93
128
273
194
1344
268
86
6078
9443
2869
244
164
89
186
163
4684
80
634
509
44
100
331
717
1820
57
223
195
639
474
168
50
638
509
44
100
332
718
1631
1326
5745
7491
7269
4966
1649
884
3879
8383
69
1653
2504
1292
1242
1281
119
185
9102
2952
5649
1840
171
6691
174
312
902
2175
1759
5227
1288
1845
3280
225
64
1037
2326
152
4334
1859
3694
520
1433
3790
77
233
8960
3433
1335
182
8966
1452
76
753
8805
632
50
130
252
268
76
100
470
197
182
9508
130
191
33
583
408
58
9567
3531
36
281
1860
1022
515
857
1167
2169
700
89
476
312
104
563
58
159
63
127
119
29
189
185
300
555
113
173
138
61
296
70
285
250
1476
524
419
9291
761
928
1274
258
1545
308
198
804
1380
227
278
133
1292
43
544
117
72
100
1274
178
101
122
2807
1307
7239
13351
108
7843
186
234
3003
326
680
239
1897
245
938
530
759
1659
8923
205
389
2499
141
121
82
8864
1310
1707
6436
7869
799
64
1732
5502
321
372
8591
1080
4645
299
54
7905
699
5105
9411
92
134
215
35
71
112
9108
9252
938
46
61
636
8784
756
9329
2607
45
56
83
74
476
1164
113
101
783
280
130
92
506
294
111
71
94
7464
236
310
370
235
543
119
121
147
4037
184
394
204
4494
1022
6214
2749
1547
3754
1796
442
780
100
4232
127
172
41
68
339
1656
4230
1143
648
676
115
121
143
104
596
96
555
7396
5856
1904
675
8393
2178
313
1131
9073
4889
4239
4664
339
354
6611
9039
1877
6230
1326
78
157
224
15
124
1393
106
212
88
699
131
1746
569
12255
9466
1558
1766
5195
2154
896
192
244
5488
244
1417
1624
5689
2540
141
617
3503
61
182
4176
534
59
270
504
85
804
33
984
116
131
162
86
131
805
8805
87
196
229
1247
83
507
181
333
270
997
2755
1887
9102
4795
525
191
292
5878
1960
4654
797
1215
274
865
1214
228
160
126
103
120
160
138
58
105
1740
12716
7570
2080
1266
11604
808
208
1118
1697
96
10407
1225
347
5276
162
1354
291
93
157
277
79
133
90
605
592
216
2993
4984
910
2103
7147
2317
3053
1379
11602
8297
6140
814
709
429
792
1809
5530
5193
1784
989
3860
3695
1207
255
141
413
1502
6839
261
63
128
75
304
250
985
310
134
143
131
217
111
89
92
40
146
4733
267
535
1825
9103
89
179
6895
602
9520
7922
1264
1037
402
1569
260
9268
5715
73
78
156
212
731
1442
563
6252
9296
7325
218
5454
2325
301
307
343
303
7798
9768
4029
2134
104
463
1147
114
106
59
448
513
1250
552
1004
138
6917
4864
7063
1760
138
1562
66
1848
1666
118
473
420
1712
2529
655
815
801
33
351
573
129
65
5496
166
152
564
159
166
248
106
2262
524
9500
640
43
59
90
88
99
106
13742
9425
916
341
574
538
515
467
237
5088
2730
3864
4696
1104
3190
233
96
160
163
225
41
133
8926
82
332
221
82
70
39
8037
8169
12176
9509
1636
3549
2204
9426
1995
1215
1169
70
429
360
36
57
2295
1451
3184
5326
1347
213
7305
966
13856
5323
695
9641
3917
135
84
382
72
477
2262
95
332
196
732
681
225
740
453
13771
212
146
553
8949
213
92
50
648
43
94
181
180
247
189
74
6997
5243
885
94
57
19
70
24
383
43
157
557
100
156
6285
13760
3108
306
184
5040
2316
8774
6679
8937
87
104
251
8870
65
225
165
84
149
4362
4139
6241
3145
2556
579
238
61
74
89
182
77
358
135
1344
1680
196
461
122
276
2393
3848
2747
1547
249
123
341
368
835
124
2438
330
746
916
267
3467
6644
346
4721
5523
3438
39
764
1274
723
1709
417
214
148
40
522
96
689
1225
122
9356
96
49
1399
1072
3181
493
777
8257
670
1451
10658
340
612
428
533
139
12325
7336
1334
12440
109
184
934
9415
9480
294
448
9437
656
186
112
89
225
509
716
4326
588
4739
2091
62
1557
1263
54
54
173
419
444
995
8943
13295
153
210
5520
229
8960
146
59
156
77
87
129
108
498
3031
101
112
1172
493
111
161
1836
8929
4606
4515
4669
524
5972
522
467
3175
4714
1547
523
6174
51
524
81
3187
4744
1406
304
197
2510
101
1860
535
227
125
112
1027
1324
263
173
272
787
5658
456
58
59
4669
523
5974
524
475
3188
4738
1471
301
195
650
58
478
172
64
754
753
188
69
299
12531
259
115
31
4279
6265
3966
289
81
88
129
415
112
2561
8110
1325
6966
814
162
63
23
1136
1940
105
142
544
98
497
10686
1795
2857
2484
508
713
9467
590
2305
404
316
106
140
48
20
132
283
566
214
95
285
6280
5186
901
2472
7073
158
125
308
362
4666
2916
2881
71
308
362
159
131
763
2958
61
977
1964
159
131
765
2958
61
977
7441
4320
463
84
171
153
1442
2065
69
1227
153
858
84
171
904
1861
248
361
710
5489
344
1389
8865
144
634
9532
8959
3232
115
51
1157
8963
6149
108
41
1318
1647
5651
2787
645
275
5947
50
1438
227
198
2054
37
6609
351
4732
357
260
2900
8958
10211
460
155
248
1410
460
323
529
63
188
12787
7800
1314
262
725
140
4156
171
1036
5058
3352
3975
140
157
156
54
2967
1084
5391
8904
3516
28
1942
92
167
402
192
354
95
901
7551
1984
11427
2580
13832
7329
268
184
1392
4058
9461
5441
3848
294
653
103
2012
195
97
107
111
102
152
50
269
874
75
592
4411
150
67
607
1038
687
1708
654
2255
1032
1686
1289
4063
41
11688
764
7318
738
964
193
1838
9137
3326
3343
3628
69
1933
86
2547
2222
9408
1719
376
592
85
756
278
217
506
359
203
15
133
130
100
991
516
914
810
1252
270
1248
1106
1030
11595
291
158
2221
337
315
2985
1912
2604
4629
609
61
316
208
373
1886
4331
5578
6116
1175
9478
184
10419
2791
4088
2657
1121
5569
372
1017
1890
325
617
1943
452
8734
56
754
770
1458
696
90
1206
211
253
9398
14616
712
684
160
113
8479
594
395
196
126
179
5576
196
126
179
1984
727
443
3342
90
9163
164
309
431
710
208
242
1699
13986
198
45
157
1204
98
63
44
725
3816
65
480
735
98
78
1332
81
161
566
834
245
239
113
115
376
217
1578
788
109
1024
106
387
1519
1778
425
137
98
41
34
310
141
531
182
1434
109
569
545
990
274
15
2819
1658
2462
95
712
124
666
46
389
224
686
552
67
11689
5114
8932
1977
4708
351
6465
602
238
504
1173
620
417
159
357
13
80
780
1856
3266
559
549
309
479
2817
905
190
562
564
566
336
8852
2748
37
374
757
4746
9716
3893
11220
1879
479
530
1172
2494
479
3475
53
103
1010
228
246
906
59
1001
605
387
452
1318
101
1063
3696
103
735
4487
3959
456
83
71
220
100
85
285
200
72
1146
295
228
847
72
157
809
360
53
76
147
90
67
9426
7524
1960
41
86
95
534
75
66
80
5674
102
268
86
6382
4207
1154
2307
4387
279
1770
302
63
240
351
87
69
49
158
104
379
208
401
176
136
2470
1692
10067
800
184
1293
9405
90
161
59
136
231
284
86
9406
90
98
7089
3265
1040
2391
885
85
177
8397
533
9430
7961
11803
635
876
221
1657
1292
3237
103
42
1138
294
236
6147
66
1362
183
1064
138
95
408
79
1629
32
859
1052
254
740
127
822
938
404
162
61
594
4026
1429
4629
652
627
13697
3155
7190
207
95
552
114
1707
711
3672
137
49
132
3884
171
183
172
152
550
428
353
8968
1684
192
811
521
2157
148
116
1051
39
8524
14767
3298
3120
5090
67
425
115
2140
156
1787
8871
4224
12491
6879
1868
6236
7011
66
107
576
424
7300
2094
1741
2053
6288
12608
124
140
239
167
903
308
7392
140
132
41
66
51
8840
538
1430
214
780
4835
208
35
2632
9540
1505
2468
3078
763
600
538
262
237
761
2553
14325
262
1053
1413
2836
8507
71
5882
3656
2022
49
310
46
94
1728
1802
146
49
310
46
94
2322
553
271
17
440
432
159
557
1626
31
46
131
188
30
43
101
3605
784
250
2304
230
218
6686
269
925
504
2210
164
75
108
100
5829
164
75
108
100
5832
164
78
108
100
418
5359
155
320
4460
4740
2584
1241
2674
150
1922
1337
1374
814
1333
1333
1377
506
602
363
28
4569
8932
3283
411
4931
689
97
1582
481
160
3454
160
235
1456
1702
739
8926
2408
9459
5813
342
136
3387
1785
5665
7797
1518
5580
2047
13969
7338
3298
409
266
9141
1268
1704
391
14963
284
226
179
559
107
332
520
364
73
200
5066
9080
2242
376
125
101
8956
113
109
42
627
562
148
279
234
279
9140
9088
172
72
199
151
272
275
81
9783
573
659
940
3084
2129
5666
9141
4547
4066
1436
453
383
948
7538
1946
138
430
6101
855
55
859
175
342
74
114
61
270
2079
55
859
175
340
75
118
2922
736
145
6196
491
1172
112
99
2664
415
49
130
280
179
265
876
86
9406
536
3837
392
279
897
1435
6121
5039
134
552
476
264
296
268
251
8846
42
777
2801
1517
9669
3020
7907
852
3330
2309
106
607
1248
2251
704
600
6136
6099
2544
2048
536
1398
462
62
158
744
523
235
402
65
223
370
598
124
715
674
226
370
596
124
65
523
98
479
312
313
1865
5644
152
8673
1322
115
91
541
461
1398
1897
6205
1353
91
540
775
876
309
854
80
143
8908
78
589
230
203
1575
505
3695
8932
5110
230
5447
513
441
9261
1871
1125
1952
113
4087
1241
1370
830
48
779
104
4120
3143
2629
9567
6773
482
4406
11585
4556
1331
167
533
1392
375
4888
133
1284
219
173
718
83
102
11
77
425
423
547
411
54
169
461
702
127
58
1474
219
173
828
75
102
11
77
425
423
545
411
4661
2830
138
3382
3265
7341
5743
236
916
1980
291
437
5476
8932
677
184
8972
782
9478
189
109
62
73
222
48
23
2881
9459
1716
2942
5785
4103
828
3667
9202
9460
2664
184
74
99
335
1194
8786
384
450
1242
3787
7537
3244
3028
140
505
1174
112
101
2756
8624
1236
9422
8954
520
4453
126
3836
277
243
429
126
135
282
332
211
1862
95
1899
243
2214
1099
2481
233
9445
157
245
605
3751
212
1189
1249
345
7351
10503
152
9822
614
143
430
477
124
388
2926
76
51
45
8962
189
90
3573
464
1876
163
256
482
193
827
9098
1332
140
8997
5100
9432
1810
71
123
176
222
1602
2313
222
363
120
657
5022
1930
263
373
28
86
196
53
256
2186
14
64
256
2594
263
372
7551
97
694
727
141
76
6619
148
47
157
741
40
142
609
289
362
817
2132
3742
367
298
2711
1127
8906
6740
9343
460
1162
4805
3913
293
7422
10791
150
70
4717
4026
12072
930
236
2561
3248
339
7042
108
4809
155
130
278
1043
5496
1173
3671
161
602
2693
4362
3159
10267
8852
4663
936
2477
105
66
119
277
328
2434
2481
940
1928
4924
666
6337
4437
668
935
349
89
2220
69
296
49
168
359
414
53
68
56
3201
315
89
449
1060
346
1771
1228
57
519
237
344
222
377
618
107
57
523
95
12041
2126
735
673
47
265
47
254
618
564
907
90
224
73
514
132
5857
229
177
219
1512
2347
219
78
8500
4564
1706
85
196
107
142
48
49
8993
9444
336
106
5687
710
686
220
338
638
146
711
97
3589
555
502
7375
74
495
88
212
120
2548
2511
6816
5124
580
586
115
245
1406
100
102
1546
5332
408
253
445
1248
282
277
17
192
76
124
189
384
337
127
105
317
337
109
392
280
1411
95
519
125
648
340
230
684
691
2982
188
221
145
1231
1815
284
536
190
5417
284
536
190
305
319
410
519
11486
474
478
3622
776
8922
1928
397
155
172
132
536
1588
1305
251
310
1816
208
442
111
1899
53
55
507
306
2849
53
219
626
135
191
107
57
77
316
1191
4482
432
5051
5920
1868
903
284
3513
3170
131
1273
1869
577
866
35
1133
3563
2418
8978
2417
1111
2336
9486
147
1136
54
49
5186
6923
4142
16701
2072
762
423
3062
1073
8948
9245
847
913
641
76
100
95
151
98
135
55
52
151
2342
103
173
83
42
45
1232
233
86
73
179
426
9211
333
3281
6495
1887
3167
751
4705
55
415
3132
410
1860
637
879
86
119
320
202
683
128
221
1469
60
124
49
652
79
426
148
52
868
120
320
192
682
195
221
1404
2269
9493
4380
902
5317
2684
2332
2181
3462
982
8093
6035
634
2550
64
120
204
1174
85
804
225
125
114
56
148
199
14131
73
213
67
83
133
60
725
1609
1328
11660
2999
748
106
149
212
95
64
177
88
256
3664
8862
4514
4591
346
6551
160
5296
99
181
9173
150
118
81
46
620
1498
3924
9801
37
4027
4892
7433
177
2857
2171
7391
7273
1284
161
86
76
5305
204
393
50
331
8433
4654
5078
7347
1492
2958
9495
6324
2652
461
126
122
201
68
48
70
26
96
199
2200
177
57
8807
430
867
219
1607
79
215
428
9091
9366
4995
1010
2653
2842
8751
9956
400
2230
1667
660
500
96
1192
450
744
659
136
821
95
8891
7427
667
4247
225
142
130
96
119
578
138
619
370
225
686
519
65
9702
554
8260
592
573
9469
262
1677
1094
133
300
53
1231
121
125
8963
8953
6875
4594
8960
1057
121
388
232
11535
537
102
142
94
8936
469
204
166
486
444
136
405
57
493
652
1093
200
3991
124
7078
11721
664
9286
1681
149
107
167
1280
937
9091
6362
8785
4435
1127
5864
7029
120
12015
1555
81
102
124
70
75
126
79
1555
83
9496
235
161
311
44
46
101
48
68
49
104
160
123
588
149
193
2152
9441
8960
4604
275
8224
2462
4204
1110
839
718
6857
392
224
127
1392
112
1547
857
91
528
62
11728
6090
9482
812
166
4804
1342
2754
473
2616
1095
20
125
32
69
56
158
69
9462
98
92
111
232
63
140
233
222
9158
4904
7465
190
53
212
8997
181
3280
1197
215
139
190
471
162
263
245
632
260
95
204
391
370
379
5394
1662
79
1678
2981
4681
342
6638
1322
777
444
4953
3591
414
187
112
2224
2876
419
112
1471
7565
3434
2925
93
9289
625
1816
5542
415
499
3178
9360
3805
4702
339
354
6460
2096
159
3498
2402
7951
180
130
477
133
185
237
2205
4755
300
1051
2810
2173
1078
12608
1097
6021
576
2353
188
1192
2119
3856
7016
193
338
1199
43
1012
507
211
818
622
4448
44
614
117
426
462
199
14299
1040
617
59
85
22
342
172
5173
284
5080
1179
759
163
180
619
86
54
81
61
734
84
132
1201
297
107
126
887
677
2710
2953
1279
3956
178
367
110
160
354
8931
10560
9411
3279
2688
1282
4265
371
54
63
160
1506
1755
644
1052
201
150
374
37
203
714
618
753
268
3464
452
738
271
69
217
1680
837
70
998
37
395
2780
169
174
819
6474
342
5043
1364
201
1886
679
2567
8857
7568
3644
3256
4762
723
839
6831
102
43
101
2129
453
8859
1848
2113
556
642
226
308
647
94
62
569
95
1505
78
4466
10692
2834
688
1593
766
124
992
12628
4282
4609
1129
112
182
141
2991
4032
725
341
75
116
4353
409
64
601
4604
2627
7830
517
196
2229
1334
1864
274
821
59
243
338
2764
144
502
58
352
62
97
719
306
62
243
342
158
1994
532
378
401
336
462
648
1225
198
802
376
231
120
6380
136
1001
64
139
68
672
94
190
379
340
79
61
384
15322
1245
3478
103
84
228
48
4791
128
693
9039
35
40
2618
40
1622
102
1207
100
3162
7935
639
9418
584
2990
73
178
733
281
2184
52
130
1826
402
8966
3573
745
591
5248
314
1170
5551
1963
64
519
432
848
1422
14287
345
62
76
209
324
83
1114
1665
5917
6458
359
359
359
359
357
4730
3585
98
99
112
1143
504
172
111
11692
131
79
786
585
5725
944
2278
11176
622
149
7180
2825
9440
6641
1692
1048
193
7497
878
155
177
48
540
5295
481
2047
5865
265
210
66
2644
408
797
250
1288
184
304
81
550
3608
551
2210
103
118
49
139
360
596
1951
383
2691
976
58
137
6106
8177
990
1127
626
2901
108
103
100
137
967
7796
1049
7423
11943
157
9497
8939
847
280
2315
229
111
36
69
121
104
76
6602
250
963
417
1081
203
853
601
236
65
357
2031
2394
1227
6767
2140
817
5528
769
878
1891
2608
209
30
5865
69
8940
264
52
161
390
1486
96
665
543
84
437
733
1211
807
63
872
206
94
166
884
152
120
167
55
132
87
90
289
3399
1922
6424
6063
34
76
148
149
341
9222
9377
3459
179
69
207
114
93
13108
8978
562
2377
12781
3954
12227
9417
320
889
71
37
92
79
82
7100
8821
2090
5029
9010
4082
5322
9396
2040
100
180
107
134
88
419
369
212
1950
7561
72
494
657
1084
200
3969
150
32
177
99
1782
979
491
1173
112
101
1166
3571
2120
5259
209
402
6153
1817
54
2452
289
969
362
103
7006
2552
1558
112
822
674
689
132
299
955
7342
7403
1660
1786
581
1068
811
213
294
256
12
385
276
96
512
692
451
4044
14784
1665
2520
63
158
457
759
1074
1811
9587
270
822
9016
2614
5650
41
102
108
127
69
30
111
1775
230
1289
202
45
161
1255
11139
9121
1044
101
80
884
8196
3561
250
8994
600
130
132
160
101
3176
1536
9283
84
1261
6103
907
5482
64
669
534
41
78
43
380
3690
1670
8983
2021
230
111
30
69
42
108
102
42
7803
9225
212
801
212
409
935
8034
7752
238
102
9420
170
107
106
182
1212
182
1213
181
1211
674
254
158
929
30
557
8202
9403
753
2262
5404
700
481
860
587
2702
7797
7095
1291
2965
39
682
153
1957
9302
6637
1798
8322
3817
3990
1201
30
11336
276
9443
8809
1032
145
166
149
116
59
502
9618
3861
136
3214
1289
1717
516
1034
323
698
1644
1488
6604
1237
928
256
53
2303
230
110
36
69
108
81
3163
3434
939
2962
1476
170
68
100
197
3617
1402
1305
903
2513
221
4966
8624
497
2187
2281
1350
4025
1982
3591
44
198
116
92
115
470
1358
7024
3727
112
652
410
11277
9362
81
185
7059
77
9437
699
2812
1867
1892
100
8889
43
2987
2305
7303
6600
480
3489
182
108
982
420
1102
61
35
204
329
375
233
13552
307
588
12696
2277
969
370
1384
1078
2753
7570
3021
100
7451
6527
7279
115
8819
591
226
64
8989
259
89
148
756
400
2174
379
6499
2147
3928
13590
2023
7437
3638
30
2970
129
166
281
2031
1590
2248
601
4334
1447
401
8250
360
540
2954
519
486
3292
77
668
303
141
102
132
71
132
180
2408
367
4474
3903
9633
4525
47
99
70
590
315
456
1772
591
370
682
144
59
673
520
8188
8198
7378
152
709
405
789
133
817
248
83
2299
229
217
5896
859
108
84
927
1414
2516
113
122
940
916
3206
173
125
798
473
449
555
91
3912
8680
91
86
2505
50
67
216
149
1262
49
50
53
52
141
105
37
251
4953
801
384
853
11049
8545
3182
2016
4030
4033
4840
2153
5393
1039
7362
1845
4479
8890
201
331
6723
1373
116
1487
1207
1987
54
1124
54
3370
54
2782
526
363
446
2019
195
248
1253
5621
8901
1588
428
118
184
3815
11551
3414
4776
7398
638
172
203
446
152
395
844
119
64
3085
9229
2874
106
10615
969
269
2300
231
211
6685
271
942
662
945
4200
11126
4913
2050
502
909
336
221
190
107
81
212
716
335
67
462
102
134
60
2895
2315
4461
1734
9545
2439
3353
9771
7510
3022
7779
2113
5560
228
1495
8051
5021
1162
1480
3993
772
368
1939
9479
7524
58
715
294
1153
343
122
399
133
521
713
4013
1865
1362
833
2008
471
699
1912
1616
311
6894
429
13197
66
72
7713
1722
9136
3565
2146
473
244
6041
604
1905
2128
413
4817
351
4326
4688
1950
183
5165
666
7197
10507
1005
2676
2701
4265
1423
2334
1182
1668
1718
2884
9000
97
410
4973
961
278
59
83
5365
9118
2854
951
281
1356
44
350
240
5343
4047
52
35
4676
1862
289
7058
1570
1308
7633
1298
7325
503
13923
861
1193
5560
15490
1268
10204
10261
628
3609
1002
8157
129
4006
6480
347
4700
1925
3619
320
2563
2530
4552
8705
312
167
79
1146
2218
1416
9422
7879
89
279
50
43
66
623
9326
881
1432
7275
2863
6423
1122
398
468
691
355
289
773
1230
176
540
102
202
109
88
85
102
153
556
115
133
474
124
149
149
4662
4943
4501
3853
4518
711
54
6187
1473
2034
4411
3036
2253
280
2469
490
96
304
224
106
171
651
1036
2356
1259
7133
8485
4954
450
120
325
1439
3293
151
841
89
203
921
304
135
268
65
164
126
49
818
404
830
297
80
159
65
189
62
49
231
8885
340
184
97
258
300
2859
976
7164
8972
2240
652
76
75
187
132
460
500
137
8947
162
118
229
440
70
174
155
80
426
298
216
199
117
118
228
73
1220
108
201
1892
330
150
1540
124
130
1324
306
212
1396
302
1606
8851
4108
1086
8247
701
5422
11746
3933
528
399
870
261
4223
2078
1620
8085
3219
2372
57
1204
1281
312
10030
552
450
8235
405
1484
822
1308
651
5839
555
233
104
429
77
1029
194
1587
57
203
424
658
86
387
168
52
556
301
36
429
77
995
205
1400
3023
367
8778
2631
1373
99
483
1487
1245
4911
52
632
634
1583
788
560
101
1450
5808
15368
473
6744
9492
1791
358
670
414
12904
424
6708
622
2162
1170
94
3518
9302
10216
3271
10284
786
1466
852
869
435
203
529
1946
1641
7326
596
196
8885
582
301
574
4547
8292
688
252
424
8980
591
91
573
1897
164
717
89
151
225
2521
1110
51
590
491
1141
113
102
3024
407
125
283
115
95
11675
154
48
34
449
290
88
118
68
99
6328
7516
1966
1571
89
240
615
207
157
435
196
203
6834
3944
9682
836
3861
172
4312
6819
263
5307
1225
3887
6482
5119
610
118
72
39
296
192
302
3174
427
196
637
1648
118
447
3615
361
69
76
1025
2126
118
8921
446
475
917
119
38
7389
118
117
77
95
185
3242
6113
3473
1234
129
4909
5362
1877
4786
5632
8860
48
167
9500
2032
155
206
133
1547
274
336
622
63
99
194
99
242
334
2692
2318
8841
1404
54
36
82
194
64
295
376
137
92
28
81
425
198
373
408
40
80
108
6945
9133
2172
342
1080
1514
1473
5835
1409
307
173
1996
527
8937
4854
1169
5879
1252
811
1986
4392
348
14043
354
137
266
457
3901
5113
5032
8885
3481
282
904
2139
2420
468
2269
700
8630
1190
131
817
629
1391
113
151
473
129
1640
512
70
1554
6747
9505
2214
1020
142
334
461
7216
541
678
123
355
4998
7262
1847
1951
235
658
1677
59
81
1418
4651
1328
2136
215
252
72
548
73
103
96
521
57
124
621
371
230
402
249
520
57
117
207
11710
245
192
424
347
5620
710
4406
848
864
9129
959
3102
241
13785
3398
7673
539
535
7991
9469
252
918
1028
1324
14677
77
160
64
1486
205
427
3266
427
1517
1376
159
98
1103
549
96
1398
11181
4931
65
1903
189
436
3685
2825
189
436
485
62
7169
716
9404
8164
6098
109
67
67
213
223
167
1913
72
238
132
4165
72
113
3174
2826
5526
9289
3957
866
10283
380
2967
5422
4921
8597
3435
1768
380
211
121
462
61
669
87
138
1657
9425
115
504
2707
8860
3045
115
516
551
637
82
676
473
183
558
3666
9001
1266
6348
7780
2494
3904
145
111
696
66
1576
1704
60
47
1156
8810
537
97
2526
52
695
400
115
606
836
3965
4791
3913
1674
359
5762
5193
454
243
1867
9469
53
828
254
96
1039
175
98
231
230
85
1167
68
84
133
85
79
345
658
2461
2317
8918
1383
402
211
450
1428
61
65
73
165
823
131
4259
173
1731
11738
1008
1793
6459
256
617
271
1682
127
236
3191
7596
2198
14422
765
1833
32
213
302
200
1879
5125
114
452
2443
8982
65
241
88
1429
28
6270
10733
703
2528
97
560
138
806
4342
4240
4709
290
176
5021
98
1165
4866
1647
3236
7504
330
1640
4301
4797
504
1173
111
11952
3113
175
365
260
673
157
1085
6473
197
125
99
314
1122
635
8771
8422
8173
702
5343
2801
317
2504
134
46
108
71
76
62
627
159
56
277
945
4024
251
5575
1190
5084
280
8114
9371
147
7378
114
104
182
116
418
259
6299
2855
4485
6973
153
1733
5013
490
1320
1371
1354
184
53
182
51
753
1006
661
7349
216
127
144
575
9276
591
74
5555
8982
3083
607
675
1838
168
8082
510
4380
182
185
61
12869
6085
595
423
81
1406
75
138
162
8969
6461
2462
1222
10591
36
2104
13755
6084
523
143
206
49
185
4339
7280
4927
232
215
201
260
184
178
222
2315
1608
222
178
81
249
91
59
44
120
4684
352
6649
43
128
187
30
43
31
116
128
188
30
43
1652
286
594
1100
1034
27
84
1077
6542
5913
9350
6611
186
634
407
762
1226
7913
670
71
637
2264
244
8464
484
506
241
413
1605
1221
1284
190
35
629
583
31
115
251
424
51
164
172
171
183
809
222
435
631
3854
1853
2144
587
7038
1523
61
105
78
61
4280
8948
4612
9105
50
10115
4115
263
181
227
2237
8831
4711
389
1117
7179
982
7023
8835
2137
893
1557
1276
11851
438
1236
51
8687
4898
113
159
113
243
68
577
432
118
9522
100
97
232
7460
9255
1687
1331
417
1337
2240
64
1569
164
349
8111
179
937
41
4478
518
2925
14
198
712
423
2175
4778
428
228
6673
6011
15500
1279
2221
321
1873
427
3269
427
88
94
408
114
3828
166
172
3863
4723
9494
139
878
82
8849
142
227
183
252
70
84
315
198
253
85
1435
467
1482
1670
9638
5428
127
470
27
2383
1214
36
175
3754
1924
1428
929
139
157
1110
49
639
12500
2853
58
503
197
359
222
708
604
125
712
97
904
1014
120
1470
264
9622
1722
4172
307
4228
450
683
3593
26
1354
130
603
8158
84
29
98
16
198
50
629
8830
745
80
15119
1085
8956
1682
9402
814
6008
214
403
260
3255
13758
107
38
79
53
3578
284
63
1607
8444
701
405
1688
2485
2716
1291
13778
6945
204
9059
1449
539
4826
499
864
55
2654
865
55
843
3406
407
572
3296
483
9284
3619
11018
223
1833
511
3002
1112
1324
1747
154
4219
43
2306
218
234
1346
7428
1639
1262
7338
295
735
1818
116
156
152
551
240
227
712
622
94
701
70
833
178
617
3878
1506
9751
3902
7379
672
2881
195
5034
165
161
71
2150
193
480
1157
13423
91
661
99
80
593
535
164
901
95
573
716
103
161
1218
927
8917
516
225
115
317
1268
128
2330
8685
122
8325
2006
1856
5662
358
3012
1406
342
521
1909
73
78
122
87
109
32
68
3166
357
112
983
73
226
615
887
334
108
81
131
158
9752
49
131
2819
6888
5123
3049
1897
8998
1042
76
160
55
174
9155
7964
1198
2311
1893
1451
230
218
2882
257
70
84
76
65
5180
5431
9460
1862
4781
8702
56
119
9369
1511
115
1816
303
1177
358
66
1376
235
261
216
355
232
757
219
128
138
897
56
253
267
71
38
227
311
124
2197
405
71
441
1360
63
383
823
876
466
116
575
600
60
100
1690
5269
697
555
8909
7818
3970
9915
43
567
3321
438
1617
729
1485
131
404
1576
400
52
3029
1618
9114
2771
89
310
3490
69
1217
152
863
89
45
271
902
4826
64
42
45
204
82
37
114
63
73
81
88
34
9426
3172
1592
7067
109
749
1225
424
119
192
1239
93
140
112
660
7366
8972
2097
345
38
129
166
219
129
1945
8880
1956
329
1342
72
295
89
161
87
70
366
134
427
88
133
154
4061
3463
9507
6355
899
5396
1996
4046
172
274
131
2966
2791
7639
1200
6308
4002
329
710
8656
6872
1177
126
482
211
90
183
128
214
70
1112
1498
7995
120
1724
1626
1795
6191
5827
2328
4895
2809
519
276
4999
4415
7367
8577
1685
980
7537
852
1211
1683
304
101
1702
164
2204
9545
6956
1052
2071
6999
1391
8919
3255
592
318
2165
4074
1717
1537
265
1012
8498
1643
3205
7464
511
10155
6483
4007
1484
549
866
355
172
624
945
64
160
334
181
223
139
547
1141
54
82
352
50
64
388
175
178
258
7333
521
55
274
149
526
822
3776
3186
9497
6218
5344
555
84
731
467
257
1326
112
1189
1354
2248
730
1026
4880
2637
1309
524
556
117
1983
2804
407
815
3635
2525
11282
6398
3975
464
65
2260
180
161
787
143
497
84
323
93
1308
4678
351
351
3692
2630
106
151
304
205
3900
1333
13836
8421
1898
1786
2330
13643
6764
871
5383
4981
5280
385
1834
1196
404
9373
1992
2568
2215
902
429
360
5364
2087
12465
1093
71
53
422
344
1268
104
1822
70
61
5558
1753
12271
1503
1953
7538
277
209
196
155
49
486
617
127
2308
8910
6863
421
8301
684
5291
55
227
235
100
2204
8995
399
1237
499
456
2412
119
181
771
1641
6821
3604
294
450
81
50
1096
279
1870
11690
2649
12586
9556
3947
54
641
4633
98
5101
153
76
91
97
955
3128
5528
4486
3910
4926
5319
659
60
3960
1203
452
404
1452
2821
887
3657
7822
111
1257
131
1759
728
660
132
280
618
503
2956
147
930
3949
866
1257
131
1748
5894
6161
5226
3379
1798
9148
334
245
3415
78
12463
4142
6051
1203
79
87
69
316
55
154
681
234
731
3459
1301
1701
1263
814
101
211
416
1775
9412
5240
164
87
185
148
11528
6354
1038
9416
793
68
8970
120
4428
119
6011
1116
5755
9158
690
935
6535
881
3213
178
1933
2219
2444
4670
1410
545
407
1454
1320
1361
1176
3427
2111
2144
13576
789
657
314
358
85
196
73
9335
5414
50
2404
1275
9327
3308
343
342
342
6613
1430
68
79
54
123
113
96
1004
9484
672
133
1829
130
110
111
97
14276
40
214
79
39
102
75
95
160
280
4026
395
2524
897
476
1159
150
1131
1975
5810
942
7782
65
597
684
231
744
606
124
65
597
95
1884
7115
717
248
211
1582
7581
45
49
315
2229
4771
347
2651
95
520
3993
5211
153
181
164
409
113
44
1934
7517
556
86
355
227
560
1532
6951
1885
7369
4428
2580
2440
1515
314
703
1577
4482
4878
761
869
76
163
4761
3930
64
878
172
700
1030
1325
1318
1690
2079
4475
7551
3568
201
157
4403
2770
6504
4715
516
196
2224
134
185
66
171
2051
242
92
3856
9405
5112
92
11513
164
315
59
113
610
119
159
47
183
85
5064
5220
77
58
158
111
113
848
226
36
56
783
9104
111
128
177
359
70
127
278
435
80
164
8824
640
4310
3036
1547
775
629
9132
365
344
1488
1051
1840
6352
2574
5863
257
456
514
1488
9377
274
117
243
1657
4569
4488
506
1164
112
101
3099
104
107
282
97
3638
3499
9268
1155
3128
485
3597
9396
5820
994
119
205
101
37
80
76
115
391
364
12307
689
1506
432
1628
923
121
562
266
125
146
78
1437
56
1851
1184
931
734
3793
13831
3569
8413
976
95
894
11645
2011
125
196
1168
137
724
102
428
195
53
312
256
183
85
129
92
102
94
1151
6358
347
311
151
108
9253
43
518
378
91
618
219
9122
81
139
117
7561
1966
118
83
77
42
130
497
255
120
2758
617
64
160
141
101
1872
295
2936
60
167
685
5480
5504
4351
9297
1641
211
69
87
119
802
218
3710
7855
103
755
146
670
333
221
693
755
1611
5144
2408
5798
8901
8010
529
117
2981
42
1832
638
177
1933
104
1361
524
635
139
325
87
1880
1398
2212
200
900
81
80
1188
1673
350
243
208
5048
9031
5714
2954
381
235
137
2594
11505
4818
184
625
250
184
537
71
861
8884
8286
118
8776
10624
1965
369
209
164
5689
370
209
164
580
2782
1233
79
158
435
1334
121
128
74
87
47
903
96
260
55
193
351
1289
1296
10387
6642
2281
2549
5393
2028
178
4814
840
479
2268
4275
170
4510
1385
930
17378
518
6981
2011
1207
4043
158
8169
697
5151
74
5165
137
844
55
1085
477
109
1974
55
1086
401
574
8257
2319
410
438
7240
6292
2159
469
629
472
5087
372
394
756
988
146
1030
5052
6270
312
323
3395
7293
180
483
1957
72
2183
341
73
218
227
2273
207
755
153
86
3953
774
97
2386
1311
1994
102
8941
666
8961
3764
3386
4810
6309
4166
249
256
8514
318
323
5555
1729
5378
344
336
1802
116
421
2241
387
133
996
83
436
96
2801
101
11571
1036
171
479
77
180
179
176
24
150
383
452
645
549
235
9282
231
299
9287
83
142
747
1308
132
133
280
96
67
298
55
289
494
892
5597
6104
229
101
6514
42
3686
257
112
101
3110
39
147
278
136
72
81
117
7409
9310
216
51
59
113
185
33
791
9063
216
4588
1244
310
7520
2021
34
1259
1919
6302
27
481
2421
1547
6938
1733
75
70
4247
131
824
137
736
92
2929
1967
5960
465
327
2263
4351
4653
1113
147
813
61
55
128
88
33
341
130
63
85
270
114
109
72
535
638
221
582
7141
545
130
99
2295
1423
562
364
1448
7659
1754
2568
2961
511
462
84
273
1447
2255
551
95
7110
2340
4218
9480
4667
282
903
758
75
189
84
47
96
521
925
4886
8914
4519
8066
65
460
840
227
1231
838
181
811
794
305
112
66
106
56
98
2485
244
204
89
5131
38
64
1101
1296
498
9565
2268
9125
1725
98
6220
492
494
7283
5018
82
4920
4020
219
1304
536
39
88
82
4754
91
1182
463
96
100
670
115
6971
878
358
84
782
153
283
32
905
69
3491
358
84
385
410
1695
302
4579
6238
64
267
2053
8926
2236
69
69
319
69
69
319
68
129
94
4495
7621
56
2039
9425
391
555
390
32
278
153
387
40
321
58
554
190
31
101
226
224
184
602
94
117
54
3215
8894
5999
241
1288
126
501
503
64
106
116
6400
435
4611
347
6337
1520
102
698
124
629
733
226
687
547
170
152
71
194
96
66
471
3926
9756
795
200
137
139
7357
4634
335
6546
937
6806
8958
3067
4071
1057
662
2055
8954
2189
1140
897
1223
5671
389
433
5072
709
8093
426
4176
1510
2346
306
484
1325
1886
226
1296
703
8057
2565
2413
807
91
59
138
583
1399
9276
1017
141
225
92
4200
9300
79
913
9455
1010
27
213
14
237
9333
137
225
102
208
74
38
652
911
441
532
67
9295
4754
1157
370
7453
1524
8811
191
1321
2228
4103
1888
336
88
3084
335
4836
6930
134
174
69
198
2789
3414
3651
929
3438
9339
144
698
975
5301
8843
1551
443
1887
53
103
118
1533
8917
12523
4156
8952
533
64
9349
65
755
99
73
210
136
243
308
2115
2137
8923
6327
5487
702
706
4531
58
141
328
73
80
3775
1265
1202
2891
9486
534
639
452
277
2376
183
1201
69
757
1946
7543
3716
352
15723
231
83
168
373
1623
191
328
47
75
101
69
67
138
215
2496
997
43
30
188
129
43
31
137
276
131
41
31
34
56
4228
5865
2775
968
77
262
270
115
111
29
142
179
6103
601
14482
2554
2506
347
4973
227
89
125
671
138
417
1899
1063
11710
13662
666
1328
8884
172
383
552
297
695
113
117
10834
909
90
462
8903
81
412
773
478
74
161
1894
707
592
565
792
4024
4549
652
591
185
89
774
1283
216
207
96
137
12486
122
132
1405
96
543
893
13938
3955
7200
218
1228
8545
5084
441
65
1861
131
72
989
2043
185
6888
805
8917
2223
829
247
89
861
153
1237
68
1970
89
1451
190
89
471
2424
263
282
499
182
132
162
97
70
31
115
259
459
76
212
54
9316
4473
2353
2995
542
254
1069
1277
264
517
216
1298
9184
8244
870
144
368
106
151
182
608
5555
301
283
167
238
6628
9358
1572
697
5100
4916
439
4507
3682
614
899
13483
5113
688
8090
286
1242
1077
6865
2943
104
2862
878
700
493
1042
1509
278
1556
338
165
237
1924
225
7559
1929
1053
92
9428
191
531
621
119
112
291
292
324
5669
4581
322
82
4382
9427
4599
6386
76
66
264
216
603
74
130
41
165
231
3653
173
8458
5291
99
266
2836
426
98
162
265
1966
421
6236
11255
3447
398
8939
1290
594
96
426
285
73
446
47
497
230
57
93
569
115
155
4972
7207
71
8656
1125
700
1316
345
485
2295
6878
1452
359
8231
396
571
2426
9444
3333
346
2619
6133
8159
4267
2208
118
7779
891
557
1750
3286
758
509
147
149
114
110
3026
218
85
970
86
49
851
116
144
201
451
994
5575
11641
1092
101
161
126
217
4810
14170
4022
811
99
75
450
586
497
495
4201
9323
1408
12377
1771
83
1388
92
2085
1343
2601
9337
322
204
674
1602
547
8837
549
989
3032
2445
3796
57
9762
6717
1614
11790
8919
3335
31
5326
2668
9731
11088
2263
311
9811
14883
5095
1732
9027
3686
11230
36
552
305
3290
8882
435
6907
8826
2581
106
308
38
5750
109
327
22
91
45
76
127
219
9366
189
878
456
736
3758
8975
1552
1263
108
448
44
222
705
252
62
265
1236
937
243
137
286
293
166
407
8987
2201
3747
1871
6587
5222
4754
8554
7419
1086
431
3775
151
98
67
3376
67
2061
64
522
106
559
319
1627
201
1516
186
1715
14
481
121
93
192
114
29
1167
34
3287
91
107
96
421
54
797
1266
3757
9437
1292
1224
1178
5693
1153
873
863
9486
1183
12316
5737
8973
1792
196
1929
3904
4145
5381
88
3793
8999
2993
2099
2062
112
203
460
3844
204
460
492
12528
581
9400
969
1102
175
127
1192
705
13707
11018
367
8457
2864
12527
917
96
615
14266
147
5210
420
8253
694
5008
7315
2250
5182
220
6046
489
1888
236
3622
233
438
554
161
111
108
357
31
115
323
88
630
134
281
2197
1237
1280
2979
9174
79
5318
696
2238
359
219
226
138
358
5099
218
291
138
359
1601
6106
4686
98
735
147
603
366
223
727
745
3912
14242
5035
365
388
506
207
35
4105
315
317
6456
51
2569
1490
129
147
237
93
221
136
131
153
1217
173
338
113
102
8901
289
91
489
886
366
1714
243
6712
67
1210
941
584
490
2485
380
616
490
1586
97
811
5986
5341
95
753
124
627
33
140
9590
210
225
679
522
65
563
40
5308
1909
483
1765
1114
9412
1127
732
2489
4005
3693
588
836
9192
44
90
37
42
107
1536
1292
167
269
410
78
181
43
7293
7316
6284
6784
351
4783
873
5956
1086
2171
284
44
151
2288
8538
232
1979
63
75
289
446
1182
1040
1603
329
87
68
69
620
2211
196
537
128
174
1564
69
259
41
1812
265
413
528
1946
305
107
87
185
125
122
593
819
305
4910
8928
1527
87
284
160
487
488
2703
163
596
18
126
74
137
391
11157
1411
3755
4721
606
198
300
230
240
616
225
439
1218
1572
8246
3209
6849
5177
3804
165
2076
9548
6791
481
3975
9409
1505
1818
176
273
49
13703
168
1325
391
34
9497
264
1415
112
261
62
1378
4583
439
60
1894
960
98
3713
3626
1317
96
217
658
79
649
219
81
885
154
52
61
97
228
1446
392
8195
438
585
176
4639
279
532
1652
1621
133
103
113
52
337
72
478
642
352
36
106
198
147
2033
8896
3990
2043
5829
1228
3740
176
8933
5446
3836
9519
4346
3979
48
81
524
8227
114
207
322
63
652
80
12883
1276
587
85
114
597
8081
694
5519
375
372
1857
8897
5752
6305
9385
2871
6015
62
1151
104
72
455
191
303
9217
137
70
762
800
193
8921
76
3286
875
5283
3556
1194
1640
9374
948
163
8547
162
1561
273
166
9410
68
214
114
103
46
702
989
7365
8450
2314
215
4042
943
271
53
2071
230
218
75
2832
463
875
9331
2886
8988
3877
276
55
934
5314
122
85
790
451
8608
87
88
225
106
186
893
3205
4745
537
1416
1623
928
53
237
6657
218
230
2309
174
800
7806
265
964
120
229
854
249
104
93
65
166
174
167
89
969
82
591
8903
1987
5040
2154
983
1208
80
3777
371
2545
662
559
106
90
5367
8922
2484
1136
65
74
359
776
383
263
140
225
553
270
1453
83
107
1340
1234
474
361
1165
4933
4279
7853
596
13708
2356
2917
8609
4098
372
3150
603
3073
1577
1281
9520
9791
5894
591
122
8865
112
67
1001
1092
125
1405
177
1191
5959
851
278
556
1693
4636
2871
2340
925
168
218
217
84
388
7084
141
7357
1922
387
5518
247
384
451
5007
9140
1464
492
94
9534
973
912
6066
1533
220
71
2168
6993
8947
105
653
3574
5605
454
105
619
271
190
114
92
194
90
50
71
117
134
290
3610
8880
2836
2034
490
485
47
122
1352
162
4318
126
828
5754
8949
6581
164
106
200
7789
107
132
69
30
110
2018
229
1502
558
2287
4698
9156
6909
4731
3862
2049
6784
532
58
8947
169
91
226
1139
149
631
5824
1662
283
4967
3568
277
176
106
1794
317
394
2383
1161
6050
1128
2580
2530
7509
1218
1777
6700
329
2455
492
1275
59
68
490
164
66
43
75
99
3868
1923
58
4301
1381
421
555
154
1653
7824
12451
7581
117
108
69
30
110
3632
228
946
422
84
3333
84
1631
712
140
579
47
78
743
5497
206
711
155
631
9131
567
52
36
642
145
3159
2914
230
104
106
109
321
100
398
75
9440
4906
2983
5939
1909
4713
351
6653
221
1116
9418
9245
1801
4420
93
661
360
598
1020
122
110
391
1388
1007
86
397
5189
6923
121
1291
87
239
3373
9549
9586
2235
5755
236
800
475
7015
107
87
1982
200
373
2331
23
227
6888
1451
410
8146
352
539
1707
3388
387
702
8177
2942
2024
1680
486
356
131
101
84
220
66
708
1150
8771
7431
1693
477
146
1922
147
239
120
108
141
2389
8314
243
385
7193
307
106
138
4467
3267
8984
745
1251
328
250
59
148
69
126
127
173
38
37
126
99
6142
203
606
2374
988
83
216
3577
609
3672
4452
114
115
1657
1019
8631
488
40
280
7419
74
470
45
111
591
1442
470
82
9093
370
83
188
7971
8595
3346
2638
11287
894
442
617
130
1163
1848
6282
142
1107
533
372
111
138
267
185
66
381
59
168
131
711
105
133
1232
529
4696
352
6718
34
623
143
49
3925
213
1250
144
211
1280
481
520
480
83
3798
277
269
127
1015
98
170
112
351
178
886
964
1152
40
1619
4523
1228
75
1444
952
374
173
1025
122
197
436
1225
37
6855
2472
5013
7271
487
606
3314
138
71
317
63
184
126
8790
6403
320
9592
8434
2454
1341
9025
138
111
260
446
3585
3933
8904
5373
107
292
50
1856
2021
104
51
75
537
110
92
650
80
697
84
521
1920
3080
579
1863
3626
456
3816
2834
7842
106
101
70
30
110
2321
228
57
623
684
226
372
635
98
57
645
97
1351
7779
7261
354
296
606
719
126
4162
2520
523
210
404
65
227
295
228
647
146
8969
552
96
6805
295
3585
3944
13658
5062
3475
367
1619
7462
5364
3238
3345
144
1013
3126
2794
611
726
490
284
420
156
497
517
113
876
3137
4004
164
75
2585
11222
3073
1782
1161
153
64
475
8886
773
42
412
6415
7385
5257
2870
5116
1056
1093
124
12811
5349
8873
2303
1446
374
8260
373
496
5771
399
322
4724
306
133
180
130
82
64
47
12
3559
229
109
27
69
108
117
864
993
2555
6591
148
4941
5429
667
381
515
11657
426
311
8968
3304
1858
11054
6041
309
9300
1504
66
4720
32
58
49
205
7150
502
1077
2192
814
1219
124
72
121
1189
171
76
698
1135
68
108
240
57
224
730
129
61
145
573
2943
324
140
92
1178
8969
102
290
1815
431
671
198
2679
428
107
222
209
161
443
2564
18981
8958
5048
520
397
90
453
612
2934
3838
6861
6197
312
23
47
6512
334
4661
167
114
389
551
122
542
362
112
4072
3719
8908
112
1485
4259
69
119
2509
4714
2815
189
170
8784
189
64
4493
290
196
1154
119
56
6310
206
1841
626
154
70
557
521
110
614
1922
2710
5969
199
636
977
8155
703
5407
123
209
127
581
315
363
185
38
196
144
91
188
144
2774
7508
9500
1174
1368
10001
1165
175
103
9457
210
8386
70
989
8768
211
2580
2165
634
464
7611
8938
66
167
532
1316
10819
2849
3472
102
1227
143
3958
3964
521
100
5853
202
428
67
731
91
356
217
5295
1648
13634
7785
1274
3900
748
277
561
2787
3909
629
715
2982
286
316
3917
2607
6192
1581
3491
116
76
143
260
1029
247
996
2601
80
408
67
107
79
120
182
68
3282
8304
4993
192
80
95
522
2775
2249
9313
3297
8873
4845
1009
224
123
169
48
1302
1724
483
4079
2954
13715
1760
471
183
3253
1074
215
148
808
2851
9422
10503
383
1957
2605
295
1643
157
521
1643
307
2603
2773
476
390
266
74
1303
140
149
81
4251
669
1144
3293
53
82
672
861
74
143
96
2920
11233
9099
2560
159
5585
332
1082
927
213
1171
1125
2598
1086
121
1790
1163
830
415
61
55
217
3139
6340
3152
7579
2733
5383
2395
95
610
65
3761
1784
2378
1467
83
572
617
4052
2172
6729
6845
128
1182
106
179
126
1726
5739
2100
3181
131
1071
259
392
178
816
9498
355
9370
2805
667
5999
5246
100
4039
113
9030
7771
1318
12113
321
1220
5040
332
140
57
93
65
776
35
1102
179
3278
128
1063
11393
528
6260
1437
519
388
8219
525
393
608
2659
352
74
765
7561
7382
1352
710
49
4596
3281
1275
638
403
531
13815
689
261
171
1575
56
127
432
649
72
389
108
51
53
635
104
770
100
2765
92
1410
362
480
172
1401
5980
4420
14722
534
1550
4687
1195
4775
3350
3169
2693
738
395
129
658
66
124
176
57
265
139
648
52
451
4673
184
75
1307
9447
8192
115
113
35
76
158
339
49
13569
1613
7393
6221
708
5146
2212
112
319
152
646
136
218
2967
4480
484
439
1052
13698
142
216
128
92
126
683
3245
1694
11566
7428
2754
995
337
1842
2259
299
494
143
76
129
227
9539
9458
2796
110
112
11618
62
9013
9451
94
49
60
212
157
63
1478
8967
8654
414
178
927
43
57
269
6646
109
69
30
111
2291
230
43
57
269
928
154
58
351
161
400
1295
1671
177
1695
78
15
77
4248
570
9498
2357
93
1286
3484
7569
57
665
684
225
350
218
678
143
57
666
95
1801
1759
334
257
310
95
109
1550
8923
12140
104
208
100
126
126
163
145
159
88
438
391
38
136
116
394
489
329
74
61
530
29
94
137
905
1240
463
311
888
190
1537
1183
359
215
162
127
152
1892
1299
3046
82
166
13891
5561
1681
6160
2086
9485
322
9267
1709
98
116
689
678
230
742
609
124
65
651
96
177
81
80
226
5582
726
3854
9004
4192
6977
4810
4170
8912
4705
416
1115
127
6729
428
4678
89
284
3732
9366
5124
194
109
10364
92
708
4382
8904
73
1172
871
862
521
1980
1037
494
2601
4733
507
702
8058
3988
492
8942
103
152
5219
60
96
1281
10541
6380
822
3077
7642
578
1675
764
9415
1302
8950
780
40
121
360
1151
255
83
179
43
236
3648
231
109
30
69
42
108
12
7624
157
101
7018
3285
39
656
8952
64
8369
2583
237
8494
2627
2204
589
222
232
138
60
1979
7520
158
13559
326
138
195
531
165
181
9153
288
3729
7384
4696
3592
395
697
146
613
696
228
733
696
159
4446
9170
641
8825
2251
6571
410
351
3587
9614
1088
3782
277
1651
2282
3701
3698
3529
465
484
3261
6200
1093
7499
3716
320
301
478
494
84
1634
8821
1777
148
2030
7515
1965
5459
1851
2416
6544
213
8084
691
4903
9403
335
104
94
91
104
1765
2680
250
2341
104
101
90
104
355
4114
103
351
486
3729
5192
386
79
61
1145
5102
98
5716
1377
105
45
164
52
52
5802
8892
3542
1170
252
2499
903
251
176
1654
28
615
94
197
66
71
38
8457
5313
8213
5563
331
2783
1281
4414
6239
77
162
182
844
8870
13981
1240
86
7707
1183
4100
479
1214
287
7864
4258
729
127
109
590
724
226
683
548
1464
285
951
511
48
4477
17638
9450
208
59
77
320
292
81
491
120
524
4257
1241
462
4783
724
35
9352
724
8767
9762
84
3821
1522
131
102
470
385
691
181
1178
2236
9277
821
4318
415
4813
259
5350
380
1468
9665
787
7506
479
1582
1750
674
163
1016
472
52
1778
13704
504
929
727
214
150
58
18
282
135
17
87
207
1393
8092
9434
4765
1777
101
112
1174
110
595
1356
246
600
856
55
762
169
5622
8128
172
90
1138
2589
1682
5741
9443
808
4822
5694
5875
6632
7361
2031
161
8956
569
66
5799
1222
1877
4759
353
1712
3059
39
5609
87
127
88
102
40
1723
510
325
1157
810
9252
1181
186
154
636
2634
1135
55
84
85
49
12365
1027
405
128
260
220
359
46
1070
168
6456
160
82
705
2994
169
507
100
187
137
2802
1777
5313
211
4160
108
1862
10031
3737
1132
509
248
70
9025
570
627
551
132
67
102
146
135
724
179
105
36
396
204
180
492
656
120
893
72
199
3953
478
1693
8946
268
6657
6544
1704
891
231
54
2296
229
215
1853
4581
230
53
919
2412
450
3953
2805
537
869
221
3305
710
3089
11832
10593
89
210
717
2999
100
2935
753
159
234
2199
9065
1215
1195
202
7856
1225
1536
182
578
3833
1953
3081
1296
7444
1075
1392
201
64
95
184
9237
254
149
7910
8619
2419
132
356
110
161
533
67
1226
88
200
1266
651
899
53
97
1542
98
1884
559
747
112
194
298
170
329
531
433
1445
664
249
115
204
35
9141
1295
70
47
15
2007
2292
1181
2863
7543
4000
9768
1500
955
733
891
271
70
1126
185
513
9236
1597
62
93
2392
242
873
546
7026
7559
8921
1863
554
326
10693
758
181
9199
588
255
275
187
91
103
856
1426
418
2672
176
7284
6699
955
2154
7245
1278
466
615
411
529
64
219
105
492
227
419
2212
168
6885
451
78
59
1647
366
589
846
192
563
533
127
220
42
454
12520
1630
143
1199
166
138
58
95
283
7311
980
536
684
320
4584
5675
1244
130
104
9485
8901
2578
197
304
1491
368
7022
8805
2380
331
53
129
4875
780
355
381
77
433
173
627
266
110
887
214
5309
31
75
608
384
136
1863
5635
1320
85
7119
2196
8989
5927
3381
6886
192
58
68
69
79
386
138
65
97
1247
5231
11931
1330
7357
2833
1712
11551
11062
14278
6001
9268
3181
95
1803
83
866
309
1324
209
82
95
136
310
684
3388
2511
1377
61
3456
72
5193
2225
2656
6480
1015
2639
80
1499
6319
8865
2612
888
11949
70
472
214
604
36
211
1278
115
907
682
40
157
186
10479
2332
9398
4536
5045
935
3866
8911
1768
8927
3328
1304
261
294
322
4743
144
7723
7964
218
229
3667
1469
107
226
82
96
142
61
90
160
3850
1728
7984
640
9482
91
99
179
408
734
255
139
52
230
100
453
1893
91
5027
8932
1919
9356
380
3047
463
89
342
1457
72
1388
1334
34
7876
1993
69
1206
154
847
89
107
166
501
1145
110
99
3057
75
537
115
280
71
7560
177
257
5521
259
2024
51
1989
163
242
140
1226
131
683
84
259
7340
1003
9012
2184
6073
3543
5466
679
2704
2286
6672
731
975
225
8275
1541
123
199
91
349
4944
11740
9997
3609
1182
7399
9477
3730
1810
2644
545
9342
1631
163
3633
261
37
6567
76
53
106
51
81
53
4063
4823
391
3925
5323
702
8050
4024
14937
232
9376
1809
1329
45
175
148
452
85
389
79
95
1278
753
932
1911
153
324
2571
1478
139
847
6729
4490
8976
2837
1118
1848
9079
709
1324
1164
109
2616
9021
742
1559
98
208
2896
174
457
874
426
3211
1386
5868
3435
2604
94
2704
2747
1586
82
66
2217
1431
85
4037
7200
8698
5827
3281
76
1181
293
506
1134
110
100
2975
60
102
62
472
101
68
71
2208
95
339
102
412
136
191
238
316
298
118
220
89
62
1124
584
542
535
215
11144
3586
598
705
2228
1468
4592
1557
1007
1987
6851
83
60
102
654
8750
1400
607
814
291
383
231
166
462
1618
10597
2902
5560
669
7993
3249
113
6486
2681
9078
2421
2894
504
537
172
130
161
75
307
691
593
57
134
143
155
297
310
225
229
116
658
675
1656
9131
7557
278
127
173
498
331
69
524
493
8955
13085
192
4238
484
4533
4848
151
673
95
3075
177
269
1458
2052
95
2267
65
524
94
849
9145
2412
8883
1263
169
2068
1889
8878
6407
957
13578
77
277
187
1259
7148
272
227
174
1151
1601
334
438
132
3856
9069
2594
766
8925
867
2341
598
9305
6354
132
8906
173
171
123
13788
850
2218
1308
246
482
64
54
101
355
242
55
89
280
99
54
65
58
281
89
55
459
251
75
1309
158
612
210
111
396
325
229
301
1147
814
143
169
9306
6772
14448
2189
1353
2502
383
1389
413
80
11172
737
477
12206
1416
349
141
50
155
142
373
1660
1100
59
6979
6977
132
145
153
150
559
133
204
116
8895
56
478
141
672
458
132
3755
1990
526
191
1718
220
81
74
1186
82
104
1247
5748
551
192
398
224
339
212
630
117
551
96
353
3024
197
558
892
119
454
58
8914
276
1819
488
413
153
473
1432
5659
5516
7459
1605
152
960
2098
12675
7000
6288
5001
8041
1032
119
2687
7293
1158
8539
5254
232
197
182
426
1923
44
49
104
95
147
150
51
55
273
76
1884
6617
8824
2327
4405
282
1221
136
276
386
9419
287
569
292
453
3689
9417
4160
1113
199
169
233
58
33
468
114
246
3554
69
1218
160
153
860
84
193
855
547
333
64
122
2598
6887
5099
3877
2188
6769
2722
52
340
241
252
61
458
348
129
87
119
66
98
159
184
1035
101
67
48
61
76
69
200
1120
202
6399
169
4982
1346
3689
472
1566
697
8033
2709
119
132
205
91
22
1408
5172
60
285
105
88
170
1576
595
783
111
460
102
175
969
1274
221
578
118
259
3821
7342
297
1557
88
413
220
7340
191
515
96
94
486
179
1019
2831
6309
621
788
1003
133
5347
8007
1069
2395
3327
1558
952
572
250
229
681
179
331
49
106
404
81
80
7761
1562
160
114
134
372
2030
1643
358
241
563
5503
248
360
243
564
2547
6037
9096
2641
2415
96
369
89
149
116
135
1759
151
959
198
86
393
303
129
693
723
338
66
2805
7821
2779
6470
336
4683
6824
132
1182
82
844
226
70
524
2123
351
103
2008
9012
2245
11682
2846
6299
10682
349
71
195
195
347
1926
3207
2735
12544
4642
1982
99
472
478
1117
61
1083
1085
51
61
1087
87
9202
701
48
159
197
698
192
231
235
2534
5201
5764
75
8206
71
189
127
107
1798
1757
10210
65
227
379
88
390
214
13297
79
150
118
709
92
35
63
7296
42
178
266
282
1447
93
5450
50
386
387
6497
1410
1005
208
34
1725
771
234
61
126
56
358
43
137
99
357
222
129
136
121
99
631
886
209
315
1040
255
7003
2072
3792
13788
3531
4794
6768
2619
150
270
899
290
2039
145
367
356
1286
1515
252
303
295
325
1374
126
438
92
143
1793
1818
60
198
103
112
87
480
351
4085
10074
409
191
82
1429
107
6307
2760
2078
70
148
113
175
214
95
943
2150
14040
4408
478
7679
1164
6572
582
403
750
3843
78
17
205
13
350
50
3192
92
1141
441
7421
1406
9144
7877
3733
8906
4888
1456
259
163
123
1247
44
155
9351
608
211
5341
8947
803
3153
3158
9445
123
243
111
3796
302
1814
4902
8619
998
1559
163
1855
2030
3935
163
852
1563
1905
3258
1297
6100
7139
907
197
290
1260
9395
804
3764
230
111
30
69
127
108
102
42
5382
530
6031
1899
2430
204
40
13882
6245
972
7739
14479
1542
462
8732
290
26064
1696
8729
2410
253
201
183
193
112
2643
415
7217
468
131
314
52
265
73
69
59
1441
89
3927
727
1647
1287
2182
579
347
1659
7486
6164
3389
3432
371
9987
4231
227
131
34
14619
190
559
1610
1348
349
360
224
190
626
479
299
1190
8943
4636
1975
8302
142
150
138
1437
6442
561
235
359
227
73
7744
1183
268
623
83
713
96
722
8025
3585
10670
926
574
5295
579
741
798
140
255
392
343
762
354
3787
309
709
238
335
227
341
643
127
734
86
6976
5132
6506
5144
3668
379
309
92
6624
354
4997
56
218
61
117
134
5969
504
136
385
1681
9004
7100
101
308
150
137
681
1561
153
8756
153
1010
4525
9098
3833
96
8948
5218
482
8936
13661
3687
1286
324
1811
560
9174
110
5668
9466
1684
66
47
69
2379
9002
7019
414
12773
37
190
184
558
152
1012
175
1599
418
5713
8884
3743
555
675
55
1281
25
7578
4116
6254
1447
524
8365
517
583
3209
9841
1601
2622
543
40
1051
9068
150
211
2609
11775
1363
160
5382
1072
883
195
899
1486
5041
7241
4689
401
1847
5343
698
7604
176
293
1451
7042
4063
1060
2168
1455
578
7985
8935
272
548
547
4886
9497
325
283
6601
1161
213
320
3543
6685
3143
9361
2189
8750
8921
215
3329
269
2815
8482
4583
2447
1864
3289
87
73
72
2742
6896
5185
1805
7855
1868
432
2058
1030
179
421
149
200
114
71
47
92
115
325
57
35
79
1120
167
125
561
57
327
1411
903
490
5633
4169
2070
1012
344
775
61
99
320
1224
231
40
134
110
1037
111
380
566
1802
100
543
2618
7223
3810
13407
5090
1939
1272
1470
9515
3124
3342
14953
570
141
1271
321
617
477
138
82
128
153
149
23
102
11
97
56
437
210
6540
538
4366
5462
89
2540
4581
1772
78
348
386
119
101
89
273
91
87
177
2525
9985
529
1022
94
104
542
921
8212
519
1452
7527
1937
279
202
616
75
2395
1141
2520
2638
8965
3549
40
14900
3337
8933
3209
7711
68
202
816
1451
2230
134
162
209
6897
586
1849
8044
6828
5195
53
907
6528
554
439
1592
8318
3142
6311
1264
678
1866
54
118
1421
48
2399
93
118
583
551
11984
6281
651
682
4326
89
54
164
1171
745
1071
120
43
58
43
401
106
81
606
5095
5002
7286
2874
1595
5901
2782
1148
668
2585
6152
6313
2132
3788
457
2945
5825
2639
2401
2326
4035
2910
1837
4321
1578
3424
4541
430
41
71
2730
119
218
229
3667
5111
5872
519
1127
220
7868
8304
1388
7427
2885
8972
4713
1192
1091
400
228
797
6094
189
172
223
220
174
613
712
5008
928
6847
217
199
2150
2107
1708
11318
207
3629
9383
3706
9445
69
3344
9278
2207
2031
3292
2553
2929
6524
1263
8260
289
61
112
137
1065
124
9152
46
4102
1109
60
9448
6019
81
109
273
3891
9728
151
130
1250
450
2173
3790
1085
83
191
34
185
137
1978
1954
8995
7343
5406
714
4626
334
9750
1914
9324
1595
10236
1324
1498
144
673
148
42
354
219
87
45
55
210
1761
1284
498
6418
3424
311
82
113
3423
83
113
1812
1955
212
2094
12377
12795
108
11321
2078
185
376
6918
5379
4801
1237
225
1209
1468
1270
250
1253
4874
5219
2799
1628
45
506
2468
7421
358
1113
908
195
89
844
198
463
1556
90
3503
45
13660
10204
456
9324
1198
15503
2252
5841
88
132
86
6014
8936
3419
131
185
652
827
212
67
9309
69
111
454
99
6518
3071
12733
5421
586
1134
134
141
41
133
438
761
232
3029
9009
16993
1099
363
315
92
158
9311
318
7831
58
3388
8154
11282
100
44
712
149
1089
2306
9538
1507
9392
5313
1841
91
3875
142
174
395
1539
9457
5682
3183
2855
1617
7683
2384
1902
193
2218
140
566
648
7275
6308
983
1908
1252
1190
39
8838
3602
40
851
55
1081
131
114
707
567
300
70
8924
38
653
334
1181
280
434
86
57
99
539
725
69
235
73
17
3417
3039
1179
2811
9055
1654
145
292
1165
3494
130
2465
2107
3796
282
610
1249
4154
645
38
680
110
123
157
20
97
73
632
58
400
3933
922
1360
76
334
32
66
518
25
633
4002
485
2038
348
1457
187
197
1076
516
111
1304
90
182
91
364
1274
13444
88
1266
877
776
8042
1205
1638
8158
698
5239
10441
1703
111
117
431
276
1975
412
953
826
7383
476
711
141
124
271
373
153
456
56
202
31
258
28
29
311
80
52
52
1419
2574
172
66
36
89
120
1699
4435
2528
763
9106
1747
1100
10297
1120
1022
692
7413
1623
998
365
131
934
2750
279
972
5543
11448
2649
536
3442
141
148
217
1819
313
204
172
290
115
31
734
1492
7535
6790
13891
4341
14905
1296
1788
8311
48
153
393
650
543
2313
133
389
453
393
651
540
1525
2771
1036
125
44
477
419
55
2711
187
173
1592
2159
41
1026
9078
223
1089
86
8878
824
309
155
3521
10482
316
8005
1539
1300
2960
63
5728
162
117
59
239
2746
6476
341
4747
6568
457
56
830
1113
2643
2881
971
3212
11239
5202
8934
1035
68
606
249
402
2388
894
601
322
49
283
1648
8912
807
2729
954
76
576
43
717
959
130
4435
53
2008
8795
547
8967
8832
406
3947
364
3427
5116
55
9419
649
7554
1577
701
332
861
53
169
421
94
722
202
60
1826
701
332
861
742
1401
781
5957
6617
1795
9088
996
1144
9006
526
942
13012
107
143
73
733
212
103
301
196
106
881
54
18
13356
457
1211
611
164
181
92
390
490
185
410
115
277
7440
240
43
1281
1088
349
684
215
116
512
167
135
103
388
195
84
1009
86
526
5937
2062
7318
2853
4727
3259
4398
698
3364
3318
4310
468
647
138
271
843
14949
536
113
1428
8423
708
5350
504
1011
1454
524
8213
525
552
13105
7369
853
93
29
32
71
1847
1781
9014
987
5602
13601
14123
58
112
358
181
1153
575
3119
52
148
245
91
137
4072
692
92
389
1425
699
808
8499
226
777
125
1252
113
419
1215
1294
1491
781
872
9053
573
182
3599
4754
9360
5361
102
1231
69
97
74
251
380
158
177
281
3905
9609
3402
1761
8275
5923
449
950
1238
634
312
58
332
718
1561
82
141
421
622
94
139
91
200
149
53
634
211
56
331
717
1020
3151
389
556
7574
460
6828
166
53
1629
586
2262
86
69
352
6770
2076
1511
5815
3017
3879
123
169
1461
835
45
4109
9171
1521
9489
736
48
50
801
204
9279
288
2880
9512
1016
6380
119
69
1830
307
7272
464
66
712
908
65
67
7510
5011
7249
67
394
7956
61
141
231
222
4718
7432
1405
826
183
184
145
122
478
60
5802
81
436
148
8930
36
206
66
82
3077
11650
76
1074
59
1219
1736
185
64
50
119
118
207
306
792
127
5823
65
49
61
17
65
3039
269
46
1347
281
169
141
96
51
3117
101
112
1170
489
1035
446
1384
3051
2035
13608
5432
4736
495
1243
202
174
37
165
1999
1041
120
206
9046
8934
151
117
150
113
402
290
66
726
308
256
84
40
96
345
840
466
160
99
108
1038
58
420
113
995
270
132
9749
1394
268
139
45
278
203
148
233
340
8361
5815
211
206
1120
71
1611
5491
6964
183
56
233
49
8926
3309
1292
212
128
987
308
638
53
147
434
106
526
412
131
57
1589
211
987
307
637
5535
7810
4919
3889
9649
302
360
224
179
324
389
76
12309
7337
528
74
162
777
1176
3432
3462
710
4041
7036
938
57
6673
218
230
2333
48
922
718
136
8271
700
5249
90
527
50
60
102
270
465
89
94
1398
5914
8671
7780
617
69
51
268
138
143
141
155
139
149
1327
3854
3508
6642
2093
2118
644
566
122
248
1027
549
52
238
404
231
373
629
124
522
97
321
12915
1094
160
97
1944
190
238
6105
2795
801
3821
2029
7293
2176
11799
1035
1687
123
100
3190
7414
10379
4737
1519
126
189
154
134
406
162
551
30
166
60
9436
175
229
8912
223
925
200
1125
132
325
8280
716
4545
666
117
635
1646
65
553
684
227
745
611
131
65
523
80
91
520
681
652
967
328
16589
1399
4008
8442
325
13379
223
329
328
106
86
92
1234
1304
1581
8969
7022
11793
1445
927
8265
786
568
2016
231
66
216
1917
270
3492
289
559
880
703
2666
9404
1382
245
112
595
9432
795
7131
183
7512
809
2272
3383
3841
36
2588
9057
900
1115
4331
5144
2270
544
98
2652
6822
8556
9417
1888
588
183
202
72
39
9955
480
133
201
41
482
130
2120
6641
1778
536
647
8048
2422
9408
7019
1399
550
377
188
356
38
114
109
140
6785
92
306
8844
339
171
418
746
451
70
399
856
623
211
762
1501
7995
320
146
5511
145
2032
1892
4467
317
2546
316
124
1569
517
9801
8023
92
365
2392
508
364
1856
909
3746
1563
1309
1692
12704
10860
939
63
97
78
114
5786
8935
1375
5934
2387
2309
112
168
166
1706
346
73
219
108
110
370
523
645
352
1253
325
82
154
197
201
73
216
1171
9502
1243
166
75
293
325
7351
724
202
205
2471
6717
2170
1344
532
1389
12694
7784
3545
1679
1503
8186
4913
96
202
5561
685
8672
294
5829
7443
443
149
1925
4627
2340
149
156
281
32
2976
1105
1466
4217
961
2652
415
559
1887
5983
7314
61
2908
4689
12506
5412
7351
656
361
237
56
76
451
145
277
223
100
125
899
1445
8930
769
7334
88
65
584
2669
1373
3950
8973
4412
699
564
1474
1166
334
143
160
52
66
1194
637
135
8260
907
11593
12139
6342
1204
8744
3835
2191
247
1796
62
291
4496
294
5331
9182
157
1040
5630
9544
3863
3198
147
383
47
2337
1006
83
67
360
3284
382
47
1858
3249
201
1077
5015
240
83
4016
466
160
189
401
472
10440
1336
1532
320
4993
5679
1556
11233
1147
8894
5241
3671
534
46
1327
106
96
1025
9121
3330
298
227
690
602
94
3946
5119
61
540
95
912
532
280
119
981
8935
134
659
477
7336
87
276
94
139
108
152
408
5225
95
6337
3658
7432
5445
2027
6647
41
155
386
388
557
315
1399
208
197
575
45
718
188
674
5547
189
89
4818
1392
1538
14953
8015
4075
14040
138
6109
43
4090
267
4962
616
1249
6404
6556
352
4693
1101
498
5662
474
3413
1647
58
3487
117
58
306
348
9481
818
98
4346
95
4171
473
194
210
177
84
632
1469
1071
8949
8413
96
131
157
1752
99
687
225
251
169
2933
1212
503
754
1276
1131
172
484
9416
849
335
3690
1330
409
270
92
4971
93
1110
218
643
175
278
247
164
199
2264
6261
3264
44
196
152
11699
6493
869
636
3040
528
134
10491
8860
3194
2462
2808
6597
1209
83
478
1611
7437
572
3200
7539
1928
1934
687
8334
1692
1456
1372
1699
171
1978
2332
244
2288
201
1444
3211
2190
3306
9551
1270
1829
4843
5096
5156
12535
3298
1413
99
34
215
179
9235
8816
7351
865
1516
7383
347
2395
133
82
181
157
127
107
6339
8256
700
2864
2435
2732
181
467
7422
13237
1198
2733
1311
2681
2733
415
370
205
149
3631
1605
1701
94
835
2828
918
153
3181
2465
1650
5777
153
1732
3175
1009
3023
190
1948
2324
2335
224
402
653
2684
9047
3134
213
681
187
237
142
51
169
41
69
65
67
119
41
163
1134
703
764
100
62
179
261
154
1100
658
1306
1076
96
9329
27
3340
9408
1796
9411
3042
137
70
124
75
148
118
1341
723
14047
1767
4055
668
2724
55
933
8771
1692
187
2923
1498
1880
1354
597
266
64
42
38
42
38
42
38
42
75
315
4763
64
42
38
42
38
42
38
42
251
316
1151
63
229
1424
192
93
119
54
121
51
103
63
998
7422
10551
5038
6845
2196
96
132
3774
80
6236
1767
339
977
7308
667
296
196
313
275
69
154
470
91
748
506
60
23
139
7273
8754
614
96
708
149
624
373
226
685
522
57
8614
16588
1500
1648
108
44
46
4211
131
814
595
1552
1902
9365
455
1336
13608
3541
11375
3691
927
620
1029
122
378
3133
124
368
374
110
574
4405
6872
9300
1156
2411
878
5516
51
4759
182
953
41
385
6217
7231
1165
5794
8958
3911
3966
3906
1094
68
1541
5201
4129
3668
163
213
221
642
291
5674
3283
1138
624
529
328
161
302
505
1143
113
101
2845
209
261
268
618
52
135
180
40
5670
11511
1721
29
1302
89
201
34
42
397
69
1239
975
1256
8807
4786
350
65
39
41
1494
1640
320
8263
2167
1265
56
325
206
2464
1123
14957
7248
1680
88
4734
856
8877
4272
240
427
448
14369
129
2947
8498
163
2744
128
138
1420
8380
1636
1561
138
626
2873
1014
182
2040
6440
138
1021
848
130
679
4242
14941
1560
1729
5603
1006
4489
7139
113
127
1450
2164
700
79
2997
8673
3528
87
253
9772
680
7528
1937
355
119
1650
142
52
294
296
46
61
29
172
15
216
615
116
425
1649
327
552
400
2541
327
855
30
124
14
221
359
548
237
407
226
711
605
123
724
91
781
129
7898
3846
115
1091
494
8299
9414
1297
936
39
326
44
2068
1079
6106
7370
3251
2768
486
5296
2677
5376
1504
1441
11503
4237
1307
3584
5857
7156
210
3306
395
188
712
2091
2346
153
5669
357
130
187
705
132
11319
881
62
1657
435
386
2581
396
64
210
971
181
218
51
515
478
1542
521
478
84
66
84
128
53
4723
341
6620
242
490
391
8286
388
1451
925
152
1529
9166
33
254
2605
3101
307
2781
168
8996
9132
873
4922
4245
131
816
809
84
330
9529
9294
2615
463
108
172
164
208
371
2215
3177
110
345
208
371
1928
1289
352
2344
349
91
114
105
770
63
219
2835
4089
686
1168
1464
1122
9121
1636
7467
1642
2111
414
13873
502
4265
7417
6443
1411
617
220
6490
355
4739
73
16430
9410
89
144
87
225
536
83
48
1375
90
7841
1778
8929
913
8092
282
128
145
3074
100
111
1172
507
2578
287
55
9347
115
1361
3621
9866
3995
1298
9943
9212
4696
100
6994
9121
603
797
1141
89
142
58
7423
1385
13613
13012
279
4696
343
343
4275
2206
310
4792
310
296
1391
91
187
125
123
88
73
75
93
142
950
163
216
89
168
84
143
4017
709
194
35
5850
151
500
8806
195
98
312
12
183
81
144
90
78
329
3591
1137
165
44
434
2531
8935
379
3477
276
131
140
80
59
4986
8655
85
89
45
131
84
228
56
4100
1181
7435
12294
1864
411
4054
7093
6058
56
8152
56
131
119
102
76
5469
89
2446
193
286
57
219
1893
998
355
340
341
351
4621
196
231
337
259
4122
65
9204
3286
2572
5809
5769
2889
398
1154
102
1185
956
8440
2480
1818
578
3690
3931
2668
40
8960
2117
8906
8885
4560
188
87
35
381
119
1450
391
8209
391
521
14057
744
1730
1290
72
62
1302
1194
323
360
3250
5456
345
374
183
73
46
285
11473
5521
3055
549
110
653
459
228
1411
2348
64
279
3517
162
230
1415
340
472
110
829
195
92
209
158
916
8919
968
2254
66
519
1925
13
106
220
5679
886
475
3110
4439
56
37
76
1143
3425
1294
131
61
2412
207
131
237
227
901
556
95
276
93
82
56
5862
8531
9552
163
9801
2074
10518
1393
1388
6694
254
312
1724
8820
917
15492
4181
6866
322
2420
1184
2216
1623
7776
11986
1378
878
7386
200
697
5553
234
12
118
764
554
59
291
1299
328
220
455
645
1256
69
181
704
1316
164
149
12452
70
214
8923
166
520
241
64
214
3059
149
240
44
162
62
1990
8523
6991
9485
1157
113
12204
5808
7620
7467
1790
6494
5248
55
41
84
136
77
96
712
131
665
64
349
231
678
711
178
338
209
2155
1190
122
1185
1172
1582
359
409
192
483
123
520
895
1837
231
734
415
514
449
246
65
149
163
110
87
163
71
9246
842
702
856
8866
1793
8471
956
410
1243
5317
1326
2600
132
159
56
9364
2843
128
3602
229
111
30
69
127
108
119
5463
2268
3116
3012
3820
398
61
325
58
81
173
230
99
39
593
56
164
98
5942
677
786
1223
1156
1412
499
76
543
2855
47
1971
500
76
405
64
1007
4647
1744
9967
118
90
153
216
13573
2383
105
622
1102
490
349
844
539
1151
1942
1973
271
132
1426
5406
1427
28
4179
1642
101
114
144
1368
1956
148
3880
148
568
7798
1016
491
9145
459
157
560
70
151
136
2350
2179
284
2194
87
108
284
2100
1810
2059
10725
4624
996
7352
614
615
4285
1169
401
13533
1593
7012
9445
6832
53
593
93
2267
55
473
1808
6489
162
1614
7311
3137
437
474
2324
1707
2351
275
170
149
90
125
8976
117
394
52
7330
116
4349
3159
3897
4650
2404
1878
64
469
1441
219
2286
3907
9477
22
2202
1038
122
1487
1194
11430
8258
716
1168
305
2306
4521
36
7376
1645
9147
3270
133
660
5156
9390
144
7445
147
208
5874
4805
350
4411
1149
551
95
1299
253
7525
9523
897
135
692
8876
855
7422
925
7497
1878
436
5750
433
1443
14979
31
27
1772
2209
452
68
83
159
960
5000
1186
249
2989
552
1076
47
596
913
121
887
420
3726
920
829
25
191
109
435
1564
1534
491
1290
305
1136
82
130
98
1552
147
678
553
755
601
69
127
59
677
162
6743
183
80
1949
494
47
206
1375
870
1532
57
1295
171
1319
633
99
2399
1200
3308
4528
10238
5077
140
7342
1501
807
57
518
163
358
61
140
233
222
612
2291
9023
909
6302
205
6322
4902
11473
3539
819
8352
263
90
7130
218
77
13893
1745
101
1305
1657
4633
2424
7018
813
8935
368
28
3071
615
1772
558
646
138
123
4944
7251
397
102
4002
9922
146
238
50
133
50
227
1023
685
3091
9412
1527
5810
331
4362
538
1047
7424
1236
5914
71
2084
13969
1179
1090
680
604
487
159
428
486
723
586
2792
3192
1089
118
9300
2042
6140
8826
3721
1963
7549
3489
1101
5816
104
9473
158
217
105
97
560
121
541
713
226
631
568
64
3270
1757
7352
3849
875
7298
4109
1637
95
523
107
121
613
735
227
596
5711
8173
702
5198
3205
92
521
65
337
656
75
182
263
210
1176
3314
69
9130
1968
98
595
57
124
668
335
221
398
144
595
57
1543
55
724
622
1272
235
490
375
5235
8826
220
191
1441
642
8195
642
492
3826
3510
658
289
1839
146
370
3811
1062
255
11556
210
1205
62
923
2649
426
1958
6453
4400
1043
466
1174
112
99
3079
88
93
32
135
279
120
169
304
4812
1587
102
708
336
97
52
308
638
53
148
103
199
82
92
130
72
658
421
202
54
1775
102
709
332
103
52
309
637
1869
14906
2262
699
9084
6955
13925
56
639
2174
1081
859
8173
700
5049
10383
6944
5826
493
242
113
1904
3067
1341
11689
1480
2774
1899
4551
441
882
2358
616
1176
1496
1480
151
688
1489
9479
2180
1656
1114
185
62
479
62
132
96
103
296
67
348
326
311
117
214
229
83
9252
1694
1203
1085
4100
3906
1155
703
8521
3920
696
116
5950
6775
2225
193
531
148
58
1289
35
623
219
332
147
1416
265
9141
98
133
5457
1905
348
3377
361
85
1014
1918
481
348
64
3444
1656
418
2997
2300
418
459
169
470
196
498
3614
98
176
13559
128
221
1019
215
58
325
1931
5008
1879
314
2381
187
13710
8147
307
573
70
901
474
318
1365
3455
1193
942
124
222
318
221
92
467
107
2281
743
344
912
58
108
431
702
479
78
109
430
1129
141
1007
1193
298
880
102
195
174
769
766
1163
6948
222
270
2280
1169
1278
1765
8998
7729
1772
2110
836
1685
1075
6197
114
8999
6402
587
163
158
104
47
715
204
320
132
902
51
139
94
200
92
137
93
635
430
141
54
1588
210
219
719
202
320
1310
14498
490
8979
3920
1293
3257
1771
1014
143
902
694
4035
2306
250
2765
627
2446
1220
218
3756
1906
65
1696
42
74
39
74
11144
6357
4693
3128
130
142
1097
1428
385
1892
412
3558
412
405
8944
2770
7457
1118
652
3928
160
77
95
542
418
402
508
5570
1020
482
114
349
124
601
706
226
401
237
522
230
7060
11064
7558
1970
3144
227
2247
5807
1329
155
14141
81
348
272
913
2388
7275
3033
34
115
125
45
258
296
109
1801
5888
395
1247
126
28
313
1481
9170
217
3408
9243
795
135
94
57
234
153
121
101
729
3659
3302
725
489
416
168
493
3295
1234
56
462
173
261
720
126
1918
6954
3733
13800
8570
989
909
2326
9050
610
1837
1908
75
45
81
146
314
1610
109
188
312
628
56
424
474
996
8877
477
4751
8891
1243
1731
7406
2485
131
701
1014
50
114
205
109
984
8293
2752
268
274
125
93
192
79
85
910
94
47
111
727
100
1566
76
138
297
1074
1393
5776
118
49
406
399
178
737
7796
1227
1758
13599
5520
4978
4563
4134
5356
2185
1234
2425
2225
111
756
3885
5545
1687
198
247
1422
461
1989
265
2189
11674
1155
6948
206
1966
454
13921
7024
35
173
106
162
84
113
201
43
93
214
152
105
692
95
122
818
131
1361
846
54
1086
407
540
446
255
1529
54
1086
407
542
1284
9394
1614
256
221
194
65
87
3255
4097
6460
5428
2616
1764
2262
417
201
120
662
498
150
429
487
726
590
873
3796
4534
1634
2272
380
379
930
332
12316
1264
655
64
1880
2461
8938
8668
1111
352
266
356
523
413
90
112
253
24
531
126
330
1199
6546
5176
944
580
112
5164
2061
1269
8883
363
311
9351
100
401
8449
1789
170
374
1649
206
4129
8138
154
7465
608
427
9181
249
2582
7445
4902
4115
6445
4884
46
5405
3371
3297
2287
3550
63
133
67
2660
351
619
342
6160
147
8746
621
41
62
50
47
170
102
213
93
5329
11805
2111
136
183
175
2410
1765
353
1754
6305
532
55
2264
3574
7424
9482
1623
514
344
2033
284
1678
6906
1176
1221
435
1247
545
416
117
5000
5431
1264
994
6988
9019
187
33
92
33
383
227
335
249
87
174
592
123
131
116
316
9529
2590
1352
1045
36
158
173
157
158
167
222
233
140
257
492
1131
113
101
2724
4617
8946
864
4271
420
70
71
2839
107
42
69
30
107
1352
230
2254
2083
8831
1733
396
319
49
292
552
5026
1677
3373
37
108
12704
9251
1894
119
192
44
601
55
111
86
11766
111
37
407
133
136
134
181
144
628
686
239
1476
1241
2345
355
1166
2699
8028
509
451
2396
199
455
428
451
1874
1352
10764
1043
5377
1311
11458
7417
1743
4460
5064
1790
2999
4712
347
207
202
140
80
418
780
542
394
129
499
9543
330
13
90
71
8931
162
56
374
242
706
64
129
1174
67
83
5255
700
320
11784
7928
139
159
907
192
60
222
1950
3862
4470
66
179
2374
295
400
213
473
198
248
38
86
93
1224
62
108
3134
71
186
61
1077
471
126
55
4182
95
752
127
599
707
230
734
756
2711
7572
6205
165
55
178
448
96
560
3127
566
8632
1264
411
712
695
226
746
613
123
1599
562
8238
957
536
201
96
399
2540
537
901
287
4875
482
939
3323
8640
1198
3359
4228
8946
3951
684
455
153
67
484
5130
6781
4730
1897
200
547
3582
344
67
1056
1647
4327
9582
753
547
3578
344
67
1052
1906
472
200
633
243
201
5594
282
756
8937
12859
1794
156
58
185
293
431
2599
156
101
204
103
3526
4428
2930
8898
8158
4403
280
131
161
59
2120
3987
3732
7464
508
8926
3752
971
101
112
1172
504
88
765
1610
3044
10686
5685
1893
7527
1979
1747
1839
123
169
5565
123
169
577
5466
2834
716
710
694
232
345
617
129
695
102
2064
3254
13971
151
993
2827
11068
566
96
224
221
211
119
1865
4556
4098
2791
1385
1472
4029
12272
3370
318
1455
2323
110
127
680
142
172
103
6255
2289
83
139
829
12572
618
195
198
92
205
150
614
1071
149
99
42
200
595
846
8991
4997
1911
874
254
207
995
59
5345
13580
2007
110
149
56
57
58
1330
75
415
421
1915
56
38
67
100
88
58
126
171
985
952
9510
4554
106
8359
3399
1636
8608
1635
1326
68
1608
1877
8842
1793
5673
944
13920
9076
4917
1181
309
368
298
434
12
140
102
214
125
192
112
599
3592
67
111
72
120
34
151
62
44
126
110
36
210
381
122
36
385
158
235
226
1486
17457
162
172
157
4056
3590
57
57
4862
133
48
422
1322
102
250
21
534
109
142
356
83
31
905
38
107
37
629
292
6887
4054
5063
1163
759
6531
995
606
103
5857
3097
3261
3097
5845
3930
198
96
1359
1863
460
392
171
345
720
453
1358
524
461
191
96
529
1753
8647
11554
3564
204
300
317
261
438
3816
2772
1032
5010
1661
1454
402
543
2872
1418
5908
1296
2274
52
538
7436
2872
481
888
87
2071
1177
2751
1188
746
215
82
237
3640
1034
291
2046
9572
1172
1664
145
71
103
442
144
132
6926
9487
2526
1641
6383
1498
9144
3410
3636
8061
5212
2368
11049
5271
2240
5341
71
221
1200
359
360
357
354
4727
856
8994
1845
236
141
91
121
119
96
39
89
162
1556
205
8159
14920
421
729
1249
1486
2768
51
5010
212
3811
1986
4027
95
1372
928
182
15333
6525
320
4141
5068
1876
6156
4472
5747
141
529
1599
50
78
148
54
152
95
1347
159
64
201
79
26
173
5131
70
56
1147
215
97
143
1096
1940
8931
1303
8342
564
6115
1391
79
966
119
109
56
354
141
830
253
929
6873
3909
1204
1208
9191
1051
68
492
842
117
129
407
2673
8996
3984
478
2458
1915
11554
271
521
13503
692
595
2975
161
5421
9468
521
7265
284
256
191
109
65
54
9094
143
61
8895
351
109
568
529
331
9952
705
1206
3215
966
56
202
609
949
9433
321
451
1235
1275
1120
3666
5110
5181
5620
192
499
139
155
1370
486
245
183
238
100
762
337
4952
220
245
98
172
971
8923
1582
96
82
6261
9467
2866
1524
784
193
457
119
62
50
58
1044
5817
2028
582
473
216
43
47
77
96
4640
215
117
3157
73
8022
647
293
1018
1764
56
140
421
642
47
51
398
147
53
640
293
1018
188
159
1401
1127
1183
6046
3282
1441
2360
7373
2528
3129
9343
1167
8935
4692
7135
4133
541
8622
490
9490
8938
1625
1571
1257
433
299
223
147
3436
122
1633
220
223
150
2338
8005
198
183
9219
262
66
437
12678
723
8547
9284
641
7881
185
156
107
1962
411
108
88
75
183
137
105
2323
60
1189
240
359
3767
8797
6958
503
9496
3926
1289
209
171
240
2350
222
137
563
1925
1974
951
74
428
192
13843
239
830
582
550
8278
549
2322
73
43
1366
118
459
519
31
214
189
2062
2613
7081
4438
1725
1866
315
5463
1447
2523
168
108
192
544
306
914
91
493
2430
1172
5075
69
52
166
402
2979
8941
5186
696
5503
2956
1949
3658
1080
56
1082
923
230
33
57
9007
8930
349
264
9160
576
213
180
203
269
738
55
2151
799
269
738
55
845
684
180
1858
8847
1658
2507
383
4980
2551
90
5582
3406
670
445
7214
4032
9076
2350
270
1154
9482
349
68
110
119
261
326
1477
192
1693
10029
57
2779
684
144
3793
9427
143
255
1444
71
1860
568
5899
565
1126
670
1507
1252
2965
603
1219
5615
1179
75
216
1172
818
289
203
440
590
3254
434
1888
211
269
133
123
754
1466
359
513
487
310
6388
13770
817
1352
126
204
1948
292
4435
2328
1783
3634
8989
5955
1635
5539
67
1598
5329
10622
890
52
6469
406
3468
6367
5436
2328
2386
142
120
52
30
128
134
84
62
260
117
116
2038
300
1604
2376
301
56
51
113
514
1384
1296
411
569
5035
11726
3902
66
1471
428
498
755
703
1661
6745
11987
6400
833
6636
347
4711
1834
2605
777
640
93
1728
119
122
69
30
111
2238
229
1005
135
1202
2665
1463
889
7515
554
205
637
483
29
204
343
867
575
672
1382
455
475
3521
217
936
714
703
463
3765
2190
9145
2566
150
2914
1823
2806
437
2849
438
1525
4648
887
1928
110
135
2639
564
316
135
1645
155
183
8882
295
453
1168
3211
9465
2309
1810
7375
1251
971
1162
213
7135
192
4494
4906
750
1160
6120
95
246
8931
308
2762
7353
10992
107
146
661
331
227
65
401
238
550
63
657
1567
541
725
1825
431
483
148
357
378
167
417
244
434
1252
503
1702
8159
587
116
92
161
11189
2467
9371
1115
8881
3540
8950
1195
1951
311
1334
311
1305
4876
1489
357
348
4683
4474
2196
349
29
9479
1329
1485
160
218
198
180
155
134
5787
2481
96
5440
5726
5166
3044
705
537
1568
217
8676
3803
13653
4010
1453
2963
8977
2575
3683
945
1454
632
652
4037
126
11523
436
182
122
179
53
456
172
78
96
195
39
185
429
1158
8347
322
3746
7524
113
153
8090
153
1723
1171
160
123
495
89
79
113
43
38
187
124
111
29
137
112
43
216
131
202
317
65
3048
101
113
1173
501
4685
351
351
3777
72
5296
5468
294
3080
4783
8591
3788
160
157
1253
400
14756
966
2815
7637
9443
2822
464
5302
699
8092
90
1308
1399
6480
10060
2376
94
477
7429
5996
8844
521
9375
778
446
3252
280
254
1952
8867
81
904
84
329
213
2684
2057
6273
333
4056
983
211
180
214
121
325
325
9464
9436
63
35
217
216
76
131
2481
9407
2418
240
9003
8414
133
1024
3143
3954
3016
5248
697
8260
147
40
702
1730
36
1431
3016
150
147
40
3202
9934
13781
109
2183
731
219
282
63
1182
184
2555
128
357
98
9210
7032
140
54
90
94
196
104
1266
296
344
87
307
169
143
1425
189
1912
7384
5539
1281
560
4433
16960
7029
1261
3655
228
111
30
69
118
108
2843
71
70
317
4580
6074
5038
70
707
973
161
344
1219
6807
5981
2424
2257
1516
11716
210
317
3260
942
1309
6971
1023
379
3659
464
478
509
5515
479
1918
9278
894
129
5715
166
2158
546
48
263
618
743
5479
255
153
564
851
292
176
931
133
51
1589
1252
143
1221
320
678
191
801
87
89
104
138
88
4632
64
156
206
275
9903
3880
5914
6671
94
9200
5498
5716
93
551
241
404
65
7459
695
6659
1673
5248
78
9350
4258
7658
1287
3757
1946
152
226
740
617
107
104
2613
8913
1725
455
96
104
86
80
11451
8950
395
173
130
49
473
124
4872
9363
2511
91
3742
1388
982
12525
6622
8289
700
5289
1049
57
9331
995
4365
9187
886
1949
352
505
1237
1600
97
68
158
6189
85
1460
14206
3334
1447
1643
2186
421
4356
1717
5343
124
613
746
227
1572
183
463
846
90
5788
4695
351
351
6571
1252
423
352
170
83
904
156
9185
1393
77
6747
9574
2657
5110
12667
4119
14857
4755
4784
448
1055
97
85
25
87
47
98
94
99
128
682
39
102
7493
883
7562
1983
5055
208
2059
179
66
4259
97
492
471
289
243
1970
199
109
196
317
50
366
510
465
238
1378
4563
1274
94
64
308
1599
4384
3914
178
39
221
2163
183
66
4283
97
1910
392
76
118
82
3180
392
76
118
331
470
9494
290
242
1976
198
109
199
311
53
373
371
469
63
1623
2755
7791
1920
9261
94
89
159
307
1831
32
8984
2433
627
1896
178
473
411
4656
1278
545
2031
407
3407
8203
695
5221
6130
161
39
208
2222
183
66
106
103
89
159
1114
8849
1670
861
1616
277
9470
290
9102
1831
190
158
42
86
2982
1842
7306
3778
17
52
828
512
103
8896
194
104
193
4441
8582
195
126
427
1424
459
441
1870
1149
5160
1493
7357
13463
6388
1863
218
1172
862
704
461
686
125
718
896
1455
998
493
1524
207
7435
27
4833
7274
1257
3313
1277
4981
390
292
7326
1979
15
169
142
4128
9427
16681
340
848
4972
1258
92
470
120
238
627
1404
2240
631
573
1217
137
446
1371
8505
80
32
199
49
142
387
1456
669
529
3562
1180
83
508
502
2717
303
500
1487
1912
93
9971
310
1442
1393
913
208
2857
3722
9757
2826
1097
323
153
3102
323
153
1669
1080
827
1266
1006
9976
14901
5394
1930
208
487
5305
154
2589
3044
518
1353
528
4027
218
1207
1153
1732
4773
5143
167
238
1914
5660
1788
7333
1557
321
221
121
128
197
407
152
103
82
85
455
200
127
277
1352
538
353
3581
1029
526
1451
3625
7766
1657
137
53
1950
3794
294
4963
6750
832
1116
1847
217
549
760
619
3950
9940
2548
1299
376
2368
115
1221
1160
43
62
90
56
152
191
189
225
180
1759
1479
9330
7574
7334
2287
7506
100
9471
6366
1063
483
119
406
1334
154
10372
5479
3719
820
5718
1898
3164
1267
2356
103
2811
136
5566
781
81
116
67
83
479
94
36
143
88
388
87
79
142
7542
1939
56
366
1557
895
1426
13352
7843
613
450
3620
107
216
465
548
680
7130
3008
846
67
1130
42
387
2305
67
1130
680
8533
4654
2758
137
219
11720
125
434
387
2680
203
60
1183
22
1884
860
3980
7160
1061
199
64
5362
7321
2322
439
617
48
1077
3576
47
8550
2882
1516
7489
85
1529
667
429
482
1659
172
624
10291
1669
14097
3248
488
500
338
6741
5724
136
689
671
285
217
830
503
68
2241
1273
2750
535
163
7457
1602
199
1707
1556
1529
160
85
1819
108
81
192
7533
86
321
132
13945
121
57
765
61
84
133
76
485
229
575
1215
1405
163
680
323
864
53
164
386
638
427
127
58
1594
213
195
680
333
294
11613
649
5449
40
1989
114
219
220
404
1274
2793
1017
265
11843
538
1539
6177
7432
3394
688
539
438
2966
981
653
4784
2606
6596
302
295
1430
156
1640
551
363
123
708
123
513
58
67
161
990
11690
7815
163
1407
142
207
130
240
112
1433
230
111
30
54
115
103
102
42
1368
665
56
293
628
53
549
631
219
121
176
82
273
576
1570
1554
453
429
682
193
161
596
6397
957
9174
3758
4680
1857
1863
657
4051
612
3322
5458
1664
5090
607
8278
5800
3154
364
1325
6472
13630
1146
4286
185
92
814
759
3090
134
939
372
301
242
4198
441
9064
2256
45
536
713
74
7301
4827
1279
2230
11326
1320
1905
516
670
2143
537
921
7022
9011
309
11327
587
1102
1422
63
285
7488
386
279
306
80
4553
391
176
116
1092
973
1297
156
176
365
299
1977
319
333
139
1067
119
278
113
115
202
2830
204
700
71
135
1766
77
645
46
848
203
110
408
615
430
163
106
247
5509
561
163
106
247
5509
562
163
106
1657
94
3791
210
215
119
47
323
472
139
371
55
114
1261
1187
5063
280
12403
810
87
1267
940
1875
262
1126
844
2402
14724
227
58
1238
254
859
452
3688
1822
86
7062
3016
61
253
201
223
62
64
19
93
9552
1559
6886
2636
1371
3519
4942
36
50
304
90
65
536
1179
506
618
3407
585
834
3391
2833
1234
301
122
494
35
204
34
90
151
373
5599
743
106
1314
813
105
116
157
67
292
82
1295
5717
119
70
2909
4869
1676
1239
401
3957
2238
8098
1297
8348
8997
582
2523
2334
84
306
105
70
47
305
53
73
7801
441
4400
949
12780
664
1002
8974
2265
1199
8952
340
9009
568
1213
5469
753
99
180
70
1709
1945
103
147
109
1660
1666
341
3809
160
367
846
117
146
5855
9097
123
5736
705
5222
1897
113
414
943
414
1176
808
852
338
1340
1129
168
258
295
192
127
67
14328
217
1384
1481
67
60
6668
7520
1977
2708
85
281
471
467
162
101
1216
136
58
66
76
130
96
253
276
670
62
1431
455
3710
361
69
1017
1900
455
569
5387
1968
6342
2248
66
243
163
273
2833
110
2136
156
273
2371
153
155
155
155
205
618
362
118
48
1529
7982
9512
972
5928
537
172
9016
11737
9149
102
489
2261
359
34
55
60
386
1969
669
305
179
770
102
293
77
43
981
6126
102
4952
485
161
422
306
485
724
616
121
652
148
4530
820
7308
745
671
1413
5414
361
48
146
126
167
29
956
99
64
4717
4623
8454
3859
1745
1277
1133
3664
230
111
30
69
133
108
115
1829
8973
5978
187
338
124
90
63
137
108
1244
5618
50
87
91
9220
58
270
1682
668
6944
1247
1971
172
86
79
1744
9476
11940
2231
11742
7097
78
157
214
427
482
8458
704
388
3387
6847
3892
1796
247
117
1908
2354
1780
3513
1665
751
8841
2282
4605
4755
8996
4336
1484
197
1227
224
224
763
51
305
93
277
1289
109
223
112
1917
9548
5610
7315
4467
486
58
152
329
304
4274
7430
1746
722
1726
656
468
467
2586
1096
132
613
8032
1272
218
551
533
6633
8741
2774
34
983
1741
1364
4309
4010
3102
244
194
874
152
147
297
261
9261
217
137
111
265
50
139
624
343
224
7355
683
771
550
45
90
27
85
66
195
1126
3570
9392
5609
244
1712
76
425
1327
1712
315
2104
164
268
125
1866
116
630
3784
108
76
211
331
2956
106
76
249
1644
145
1955
112
446
354
109
2094
3939
218
1204
2570
803
189
3226
7527
1593
11904
34
347
9214
766
132
350
5248
6920
133
1321
213
459
313
244
593
1499
143
2172
9434
2260
9156
10335
1301
5987
11607
755
726
231
373
649
124
694
98
1319
8534
8242
15549
5749
835
35
154
74
97
130
50
52
6666
9014
1123
172
72
33
110
184
300
88
151
128
495
804
362
153
1683
83
210
143
78
66
12328
441
7618
3866
132
272
1665
108
108
1917
6618
2353
1882
732
355
185
2762
555
106
1363
605
84
53
233
3642
560
196
2194
1245
634
572
3216
558
246
1894
929
517
456
90
1645
244
606
204
429
103
1079
3254
58
45
801
35
157
94
99
372
1079
9322
757
5712
8960
1391
1852
191
1661
2438
2858
699
8095
1619
190
66
649
408
1536
149
97
404
2809
1159
4833
7377
2731
2657
13973
1795
31
2005
13287
3346
3648
300
1122
3375
1995
1960
2611
561
658
852
82
735
1512
933
874
9257
2793
553
11742
5582
953
13669
2966
9415
3083
3168
2704
9170
6541
302
553
636
105
9443
2188
7451
1810
714
5734
7789
8363
219
194
979
127
495
290
5763
496
290
2698
2444
6476
7758
677
101
1861
208
564
2025
5886
5356
179
836
13588
561
310
9459
101
13418
2611
318
622
75
125
1475
221
459
4678
208
1425
317
481
707
1473
4626
5257
3876
93
521
59
2778
760
98
375
61
1915
8087
619
432
3840
878
497
441
487
44
83
180
79
5378
5583
1781
1397
5306
1566
8970
7927
3644
204
2627
9604
7604
1733
417
8590
5263
1085
41
241
33
2629
2789
8905
6725
172
140
1711
194
93
293
1163
390
1296
747
8148
1251
8950
559
685
296
374
412
9550
660
104
202
144
123
380
4726
380
92
617
5667
193
99
343
456
743
3966
8868
2168
2226
1964
120
365
325
595
549
227
551
104
8369
1113
5330
709
553
1640
1885
2924
4432
6878
5388
2271
193
2870
557
499
193
2874
557
373
233
3075
1662
415
537
416
170
58
26
186
6422
4025
98
757
64
254
71
1007
170
160
1274
4951
473
2427
1224
1825
321
1026
14772
115
724
83
86
121
133
170
393
106
675
86
351
10868
490
2232
135
4277
6196
5235
9590
1293
179
56
48
70
117
62
1418
460
251
1395
422
450
1384
179
1073
3189
3722
9462
3863
372
58
86
9193
2596
4221
14101
42
158
183
300
331
879
352
186
887
3037
9215
1590
592
3226
363
2900
3337
1449
386
8157
382
641
2502
8910
1383
1972
12792
622
2002
2039
126
807
67
115
240
1531
1084
69
178
56
75
9265
2644
6140
3474
2789
10962
3908
9664
3938
4974
9265
7266
116
85
1363
552
795
86
383
387
602
298
1038
8901
38
2234
297
623
532
1088
289
3043
442
3952
9716
9069
7487
7378
4957
653
4492
5449
328
96
78
74
93
250
189
4718
194
2645
1564
167
1009
4518
6014
260
179
118
31
612
267
719
121
141
92
278
8249
691
5337
177
9345
1328
92
1213
186
78
765
3005
61
139
339
101
9724
1331
4660
1425
58
350
266
163
351
846
196
850
314
432
146
74
102
7374
95
742
666
4864
3390
8952
5521
3240
4601
12253
8892
2806
4439
338
466
5322
1867
93
186
217
3089
93
186
217
3740
1764
8963
769
101
112
833
3219
1740
4300
308
492
40
803
1013
9412
424
274
2931
9461
7634
1262
162
149
56
808
76
284
409
284
100
77
6313
6220
1814
2825
931
1172
132
6335
2857
361
126
146
464
465
54
146
1646
573
6256
2670
252
1429
2910
1137
1847
15011
1858
1425
1858
828
322
3052
498
127
8817
8328
741
3997
224
63
76
100
45
90
64
8028
66
334
154
115
88
169
279
1058
11748
1901
546
5951
242
541
1245
126
199
101
9354
5143
3252
81
68
609
9494
1041
56
10727
598
36
1169
1938
1267
129
557
7401
861
147
7250
8779
58
831
198
676
207
146
71
8893
429
2646
365
279
118
541
1558
142
231
404
7447
378
5260
2306
833
122
3109
763
124
625
372
231
687
8077
10216
61
393
42
133
112
345
59
42
31
245
132
1205
591
67
626
152
4168
1027
11074
328
1278
2058
1792
7145
968
5196
3749
809
95
694
146
628
349
229
678
551
70
65
376
147
901
312
13570
345
14856
3531
2737
4326
1736
249
638
1544
1273
4051
364
831
349
5562
747
201
95
120
153
313
97
183
1993
3320
2737
181
6978
705
720
242
300
626
122
689
93
2933
4003
458
4140
2301
196
6192
8945
374
2247
196
591
5396
458
4122
2225
194
8848
196
454
873
640
1845
87
207
1955
7157
180
87
1353
87
205
1951
11927
2500
592
763
107
385
285
8874
137
583
2573
7237
2553
1477
1860
255
758
451
177
2391
254
444
4358
835
55
1239
65
1804
852
55
1239
65
553
645
6286
339
867
49
36
68
66
80
42
81
507
141
194
5483
143
9338
4023
1281
177
166
653
321
75
427
298
560
45
79
146
170
85
162
82
292
437
226
13
44
1473
177
166
652
319
75
427
299
561
4008
432
3514
71
3101
81
7718
2750
818
9331
180
491
124
6131
371
7222
3767
102
2753
202
67
126
264
266
267
267
831
36
190
293
1417
1318
7554
2227
9040
5293
354
139
5681
1909
417
50
58
1330
8926
376
97
248
640
239
28
1186
125
396
5322
735
732
107
553
7314
201
10490
8970
3267
634
419
427
78
263
204
660
133
195
163
1591
57
127
708
70
91
247
169
51
830
419
427
78
254
204
661
133
195
163
1404
174
106
3597
108
72
83
56
81
8537
9005
332
132
120
85
182
5716
3578
129
1931
1846
3959
5209
391
604
246
275
432
2928
9703
815
946
1674
538
423
3011
6871
5566
5103
6867
1724
268
5499
11963
58
625
1333
2996
302
91
221
84
520
107
222
4537
3746
4830
4963
4540
143
3661
65
2544
3806
2046
4150
14812
10563
7143
7392
2433
3871
4818
7265
305
186
262
348
878
223
177
745
108
174
160
174
111
1012
7710
237
140
118
9438
406
839
82
7369
95
11
85
117
77
428
262
139
224
173
140
224
213
2850
157
19
7044
4238
68
1657
3620
133
175
43
66
1019
2138
146
506
3670
1521
1239
2017
33
111
69
108
119
3143
6537
345
4654
2362
2122
431
2865
59
3521
2935
323
774
728
97
197
531
66
766
1128
12341
343
715
1129
280
5470
319
8032
5866
61
81
91
75
517
13630
9346
732
480
924
13606
5471
9052
9382
205
9408
211
109
32
3676
8840
5205
271
110
4996
110
1138
9085
9646
3849
1492
117
144
2216
115
352
124
7466
937
111
113
103
55
178
383
613
646
1757
493
128
151
328
211
76
98
454
77
5194
6384
128
1597
1239
767
618
1752
2867
141
10665
1664
141
4355
192
9536
149
84
7208
1457
377
8346
391
681
3609
94
1924
25
2868
209
462
8737
115
2162
270
180
646
118
555
1870
97
524
3231
8463
5180
3947
1105
680
196
150
132
44
87
1124
637
121
135
223
44
669
104
76
279
296
41
204
294
553
159
107
546
3306
9075
522
8564
3457
7126
9554
2223
1768
5482
75
122
706
134
8871
384
168
120
1017
40
43
115
122
9368
470
2953
423
1286
3247
5241
2446
296
587
196
193
5665
3249
429
1268
526
120
38
1416
1302
60
91
51
52
145
73
189
5105
148
1188
112
195
275
705
45
99
112
359
49
47
611
793
479
176
42
327
7363
2846
5447
5126
2645
848
4315
1021
1980
8008
6202
3621
7668
69
3185
1396
548
7376
1977
134
1743
169
3722
3351
11622
1276
5845
2890
1618
65
518
236
65
226
367
621
118
58
565
98
629
691
2938
733
307
983
323
2701
1180
1140
47
1942
4326
1876
52
587
689
32
195
1227
415
134
257
245
929
10443
8957
2580
489
3537
883
13771
989
1553
693
300
141
1240
1120
7006
2251
2260
6912
3677
4741
2188
2285
77
13808
41
173
218
312
856
142
141
823
95
9278
130
209
73
93
257
616
82
182
37
7148
1308
6372
7525
1999
6062
279
81
132
308
892
111
236
182
67
626
11048
194
1735
5296
3484
308
7552
1987
321
174
9328
675
644
42
177
170
203
216
186
1687
445
877
159
766
146
847
55
854
478
3208
55
854
470
2566
148
120
95
51
393
9348
163
5256
8913
3594
1501
193
316
124
13980
531
5950
537
1862
70
511
1933
114
185
155
549
238
404
1920
7530
226
698
602
118
691
102
521
1622
3960
697
8464
2340
3288
10659
219
11579
5976
6032
4464
12630
1425
177
130
58
1344
8898
844
159
481
96
156
97
154
274
592
97
3282
4864
353
1067
4892
353
172
591
1317
81
110
271
195
8100
491
5814
5416
705
8645
452
385
247
5527
385
1658
64
3131
91
236
590
211
2548
5782
1057
384
1041
84
100
161
131
215
217
1264
8864
10262
368
107
220
139
13293
248
183
59
965
211
8824
198
2297
51
65
572
95
195
625
392
1572
919
197
3621
49
42
240
11
41
114
8876
110
2509
8499
67
11936
369
2058
138
9178
67
432
1768
2827
8937
6010
224
253
65
223
121
908
31
116
125
363
138
659
2247
321
465
2516
2454
321
1097
4736
868
479
6658
894
100
102
122
79
150
245
111
259
13662
654
399
7205
83
11006
1895
138
482
5463
482
138
485
2818
9073
53
694
689
113
122
38
65
230
53
272
32
66
225
636
8978
92
214
572
215
10546
98
566
1205
224
167
1914
9353
3491
933
8961
3768
352
6728
3609
4772
2935
1962
2187
1067
4240
345
168
230
483
646
1249
211
231
2425
120
417
158
952
1765
324
79
702
407
83
5110
695
1306
524
9362
8900
7106
461
265
8931
53
28
734
13702
4480
982
2891
1972
7514
3624
4939
1081
105
332
114
320
123
133
184
93
255
915
8925
7969
82
219
203
181
150
121
1237
278
506
204
160
2845
8329
1119
160
128
66
171
1910
243
477
84
137
173
693
127
2008
8964
6577
397
287
3545
1878
6273
120
119
34
1199
2327
137
360
172
142
124
125
104
69
87
2981
4254
6585
1319
719
129
1165
86
208
1742
2428
5055
698
8222
6950
1017
105
195
5042
516
7428
6058
1699
3942
9368
3672
2311
70
245
12992
88
68
1257
49
247
65
2423
436
3908
4848
4857
672
2764
973
685
417
285
183
5693
4360
515
2137
361
347
4752
2590
221
4412
1417
513
3834
1805
60
393
59
479
1278
566
10125
100
8635
228
4313
62
9971
8909
225
97
86
86
63
66
260
2041
6387
13842
3045
208
129
195
108
567
3647
9410
5272
134
110
91
97
550
2656
713
265
90
315
6354
1986
227
533
833
153
892
260
875
292
1112
153
1133
4404
2614
135
1073
5193
693
8186
3329
3110
669
1178
1835
2272
81
69
1981
90
1459
130
47
670
103
662
450
14530
56
438
5252
3351
452
178
26
70
36
625
297
4427
2456
1987
4433
478
2676
118
1721
74
5200
74
302
3815
9678
1055
1561
7135
4470
413
522
2514
215
1246
57
1893
631
639
241
109
8848
119
293
579
118
136
265
261
377
103
693
131
3121
8513
695
5222
1136
3770
220
828
1881
7475
4447
1883
2844
497
515
1434
1140
1205
5073
923
214
904
1416
459
512
1464
6388
64
1367
13839
832
195
628
1621
3159
556
320
837
110
312
9654
318
264
83
8968
93
4629
1050
820
4675
13397
284
13604
1201
5878
5336
9517
2701
354
53
7366
24
52
8127
3680
3512
226
111
30
69
129
107
116
7616
1907
51
227
73
240
157
64
9220
77
295
9399
67
217
147
166
209
46
247
228
1835
966
725
99
2140
55
72
8866
4530
8972
63
192
9315
1361
2784
486
491
9466
13607
1750
1038
3058
2248
308
86
149
135
13650
1338
52
8921
61
78
98
320
81
143
322
107
102
183
154
114
137
150
1250
1256
1780
4971
4894
1889
576
5478
469
569
4816
1364
9422
2663
4040
926
13295
142
1558
56
36
101
175
232
50
55
253
203
177
99
149
406
85
1078
838
2119
365
357
4736
5984
1669
159
1913
7742
4577
1269
11238
2109
317
222
13
2369
13824
1364
1630
209
117
5824
4291
7404
8847
6180
3732
9376
1156
9241
4144
1037
4294
321
249
868
204
13826
278
114
148
171
9214
95
9658
596
91
1349
254
189
1319
240
298
381
4533
380
93
115
2172
126
752
5333
697
8248
6498
117
103
81
37
113
9205
9556
46
1249
14736
36
68
65
147
644
150
4150
1300
396
426
516
5277
4411
11718
68
1514
3078
14827
368
198
59
132
85
166
42
218
1581
178
3568
9272
5132
177
939
2063
5235
71
219
291
5397
29
2358
373
1269
8971
6831
1182
1022
8835
1019
6019
1873
265
323
1034
1869
240
230
726
1093
1070
171
304
1060
49
111
9094
88
3835
4770
147
5274
9360
342
9159
7952
612
13804
2167
810
13851
3125
2333
246
1548
536
5337
451
693
230
295
257
240
660
146
546
8633
702
5970
711
133
150
755
917
13902
184
732
7322
2578
58
9388
8148
14827
2866
1894
11956
55
391
16
74
2772
2350
29
48
8940
1190
1897
1921
2929
1460
4444
1456
1081
1624
812
515
921
373
165
2404
988
373
165
2408
519
456
11011
306
15417
1650
5664
5314
428
2241
390
797
1301
1178
1685
5694
5320
430
2224
391
798
5165
6807
4604
467
1442
4923
696
1184
1749
1617
644
1389
2019
443
69
616
48
2519
164
3649
5195
544
749
7802
3004
103
312
371
743
1485
2906
183
103
5014
160
4918
1456
4947
1591
1966
3351
83
532
314
2112
9342
313
419
670
1011
1225
201
610
209
1839
472
410
157
79
1106
450
13672
231
143
1120
101
4928
101
213
2478
473
113
198
51
2610
12074
8839
2435
57
343
3501
5645
1944
3663
5335
1677
3528
1951
1769
3953
1199
80
4567
1578
170
218
671
85
131
486
210
1731
6108
1093
191
395
64
210
202
211
101
538
108
889
9450
1336
1481
2208
4059
1799
4572
896
1319
868
1795
3844
6456
2140
5130
398
881
9254
2316
204
92
452
420
215
111
97
556
1860
3176
2587
268
168
2654
550
758
4133
6308
3134
7831
9588
134
3434
1774
9152
825
2263
3319
228
5614
2503
1704
821
1793
7375
142
7950
209
2302
493
373
1450
1888
175
449
5994
871
5831
2476
1539
721
419
8254
416
8240
456
540
2391
204
183
6440
3659
46
6411
1234
3494
2162
8322
303
3172
3068
4721
53
4392
1481
1719
2341
6781
7362
2302
1281
148
1110
8106
75
4017
9781
1955
459
185
31
182
715
800
3406
1666
2141
834
2409
3046
7898
7537
2457
6043
1321
4898
8875
2480
687
335
127
1534
589
4941
1836
9240
7277
837
4624
221
5209
2285
6699
276
598
8720
9363
2970
425
5880
1845
3238
8931
1785
1526
5264
446
169
163
335
433
437
1631
75
63
191
279
134
4786
352
4704
954
1085
473
48
670
9489
1563
1333
317
6432
7029
14889
44
7340
631
1422
287
911
604
1100
1811
2347
279
309
191
167
161
7365
465
1435
9336
2158
7381
617
195
281
45
507
343
133
345
79
138
1190
631
288
9279
100
391
3545
809
264
1072
627
2705
284
470
312
122
71
659
4167
295
5225
13834
4027
100
1435
37
286
2477
2951
555
196
8987
195
2301
4598
532
114
1950
1756
220
2517
290
458
82
3093
101
112
1170
491
992
1176
139
195
760
6003
98
541
183
351
9423
3794
4587
222
670
331
183
5344
3792
1160
855
672
868
5574
7312
3845
9580
304
1065
542
2642
1714
1413
3436
474
8271
7625
2650
186
1007
2381
651
381
1449
3412
773
683
238
1058
1299
1854
6878
1904
6732
2522
9790
3990
1395
758
78
1950
9254
691
115
2253
378
132
39
316
56
209
387
69
149
155
532
2308
297
297
288
180
390
3562
9034
5424
1926
7503
1935
3914
2310
1456
4558
479
653
1470
96
80
550
65
131
602
704
227
210
551
1796
4606
2315
1062
600
9183
5484
1081
67
2353
230
218
3578
2924
67
959
99
147
167
138
299
1093
125
120
649
322
254
66
542
567
1164
8520
120
492
1364
112
115
549
57
3324
115
115
31
81
89
396
9205
3999
9788
215
94
142
360
3224
54
84
219
1686
192
741
3848
8148
703
5301
6943
795
11944
1709
3622
4023
7824
1594
2197
1380
2564
2111
169
397
402
186
1890
70
78
62
658
169
824
159
2525
130
103
413
242
7037
3718
6446
240
3889
1601
9544
2264
11638
8709
3112
2230
4820
430
390
390
6473
205
32
839
23
116
7305
9060
718
5487
345
314
198
91
1460
1014
11064
2701
9306
8539
8909
337
57
87
490
123
2137
343
923
1269
2021
84
109
4781
231
311
166
259
173
123
132
120
187
614
542
2807
425
1364
966
5178
2356
2310
1457
1666
118
3118
666
209
5849
419
6030
3241
706
235
402
230
360
626
125
711
91
9641
8353
3145
754
2493
233
74
181
1330
299
6475
398
341
342
1689
1148
213
636
210
75
39
263
207
1344
25
118
224
536
559
519
88
155
176
110
78
123
94
82
1188
113
124
1187
203
948
118
74
2530
12673
3055
5963
8922
2027
2613
1866
333
679
16
188
3972
15
7525
37
1969
6199
6750
2849
3589
143
63
1892
106
265
205
8984
103
447
152
153
751
198
223
1306
5053
4752
349
5175
6548
348
4687
1293
224
7445
84
369
92
322
87
46
8880
88
1459
2069
462
219
2243
360
47
238
2666
11164
6199
8963
266
115
221
176
1860
122
137
790
136
712
4659
8954
2434
8909
3997
487
39
98
108
96
164
562
458
2553
622
97
713
559
458
1926
532
5264
4134
194
56
313
70
220
99
242
1495
432
616
1105
2869
9367
946
9584
1493
467
224
273
13424
125
3636
9141
5480
47
62
74
65
132
87
4730
1270
8398
4684
343
6460
782
1438
595
8554
6577
5118
56
113
85
123
1798
596
339
3262
7383
2178
1762
48
278
309
680
224
172
5568
219
220
1822
991
80
2888
13957
2836
412
382
919
6034
5524
11215
6394
243
1383
124
9150
363
2992
127
1551
489
163
419
488
711
3291
2602
125
1005
777
579
149
93
86
211
667
5143
4125
6439
4709
346
6618
858
4689
5347
1483
290
1977
13955
4574
1068
11971
165
861
323
686
1750
76
202
594
126
62
94
58
91
224
149
53
861
323
686
1402
7990
702
1556
464
7348
9466
7318
5284
5298
7339
3994
4075
1335
5683
589
885
659
3244
147
2047
73
108
133
69
30
110
2291
228
223
743
77
614
128
86
41
3430
467
71
5147
9296
159
701
3530
9810
3777
6148
1814
443
72
600
3607
130
92
48
108
692
604
59
73
579
651
6932
9482
1917
13009
81
334
888
9469
440
479
633
8158
1122
2577
5753
1788
6143
14079
6643
1406
1861
3054
7224
148
1034
1156
117
95
545
65
139
622
366
230
680
515
66
34
517
617
9008
7349
97
520
117
647
31
153
14933
190
226
65
282
235
615
58
183
417
2591
63
1621
4706
79
2646
478
251
609
139
7087
641
1883
841
52
370
2569
200
199
4305
96
519
82
124
614
659
231
686
517
50
4536
2720
2508
1183
452
2046
373
471
59
444
275
500
82
213
1481
84
245
90
949
355
302
252
581
2997
6037
976
1253
7043
7764
48
395
399
142
1863
64
84
36
234
111
222
41
346
584
68
208
1867
8920
130
1458
2417
662
4917
318
525
506
186
155
2068
1620
113
1627
7011
4645
6070
2086
272
190
173
114
473
2589
6692
225
188
76
135
830
144
9072
9424
36
122
145
8899
146
56
143
6822
56
9103
39
986
77
3314
777
243
1370
217
1359
763
48
938
2612
4070
552
400
8264
310
356
1453
4011
9298
3019
356
748
5289
761
369
6123
127
4722
4861
989
87
169
225
703
1162
872
1348
870
562
89
74
274
162
86
968
427
1282
309
1316
136
97
169
13689
148
65
7353
12584
3577
1627
7793
1612
7761
2784
1051
222
3482
2143
9554
1856
79
361
4586
9184
13641
103
581
61
5572
500
61
1887
311
614
126
265
69
98
87
54
45
117
112
94
419
1863
142
457
9167
3142
8832
5083
147
7457
8864
1000
574
539
9528
268
1679
57
2974
73
3069
290
44
133
64
1255
412
234
582
777
153
312
44
4301
590
221
908
2293
625
2638
13327
2722
2515
107
523
287
169
408
421
2245
1104
2361
175
6117
175
575
2397
185
195
69
7318
335
3273
8844
2834
1606
9370
5035
953
67
92
74
454
1152
100
111
660
155
87
8953
186
125
211
2179
1432
229
440
3596
233
75
994
1123
907
6418
427
249
298
1601
50
7479
670
1057
1126
1142
96
45
199
177
628
238
3735
90
9326
9385
1063
612
2775
138
475
425
639
4678
1863
529
3542
348
3661
1261
8940
634
70
149
28
78
102
216
9029
7288
2027
4307
7633
3053
8547
309
792
88
1283
409
442
412
138
4682
346
6635
1328
211
234
50
131
163
434
133
131
237
1660
203
3495
3931
3937
193
951
313
553
869
1669
114
425
2978
2321
114
306
243
93
312
1263
1184
112
53
125
408
160
142
33
118
408
279
166
83
417
3631
9736
9058
8857
148
119
85
790
2832
95
538
58
124
634
64
258
293
224
80
272
182
750
7359
6055
2324
38
6455
359
360
356
4764
2997
9925
140
509
453
5504
509
453
5681
2480
11650
3697
1870
1207
3439
2845
581
5833
1105
80
13728
11948
1169
696
9749
582
73
616
2311
94
800
9129
1666
2465
500
506
6061
526
1912
65
5849
7511
1071
14501
1877
108
2940
78
436
468
450
5440
472
1843
508
276
1466
769
8306
771
503
98
1087
95
13424
692
8975
3313
9731
136
136
420
694
13188
93
484
2976
2916
902
904
80
216
156
2015
711
9112
8464
7100
1921
2370
8344
6133
131
387
149
1641
5557
10585
1958
1469
1431
482
623
230
72
87
127
455
1210
1135
3683
7397
1680
5544
12279
87
191
1393
8945
800
788
132
221
275
152
2168
56
11951
13895
13989
67
130
977
133
5651
1315
138
135
35
128
12715
9585
9168
119
3059
8914
6100
183
1408
6495
1871
1731
1176
2955
3301
9017
44
647
1289
747
70
86
171
239
96
47
20
133
1256
664
2003
8942
2135
802
735
196
750
4254
7231
441
636
542
129
86
100
173
985
143
1397
1136
237
110
30
69
102
108
1886
144
2234
5349
702
8172
1737
809
58
2171
664
277
524
8924
111
91
581
58
1427
1359
1723
152
610
2921
8556
4263
3247
454
696
228
345
634
141
50
522
91
2419
1222
1080
125
160
130
74
177
86
4059
1299
8112
276
74
171
406
168
397
62
861
8071
383
8256
693
5481
421
85
45
7413
3684
5369
2134
2037
9527
160
71
50
50
112
1120
215
629
152
727
242
7160
13748
70
7426
80
61
1667
575
5500
248
443
1984
340
592
9325
7252
154
6283
246
1206
2102
14933
9220
2206
4537
5073
696
8435
4579
158
3942
80
302
1348
1648
3563
107
227
8743
4693
47
1348
2716
5090
633
749
12384
8900
59
1399
3024
2442
641
354
1230
2844
4629
2889
63
2628
117
1289
4836
63
68
63
68
101
1227
118
1282
480
6138
459
37
2716
6308
341
2580
2813
314
1827
3126
10717
9286
661
4916
516
3882
1159
8834
1816
8915
1396
9320
1981
56
64
333
62
5801
3049
1787
1240
87
115
98
90
58
213
4051
312
519
1983
1478
627
5019
696
4029
7225
3230
624
551
4365
423
9460
3368
194
478
83
3520
5997
15393
1935
3034
760
131
290
44
133
64
1089
92
257
62
657
4516
4969
4153
338
3309
732
3446
13661
1178
521
52
132
112
111
179
4659
173
55
75
219
2297
3842
4353
5344
2338
538
1883
766
716
478
6602
10356
56
1181
2783
6349
9887
97
685
628
505
725
3781
9500
5651
117
1335
123
464
171
5002
7327
7891
141
120
1113
184
98
46
74
62
11893
55
7266
4827
94
62
46
659
92
1879
120
829
2288
230
111
30
69
127
107
120
1673
229
5911
9470
3035
2227
4231
2049
374
2536
1594
149
3204
1501
837
930
363
200
404
8857
226
339
632
159
88
253
649
145
602
491
3047
298
497
2219
633
57
282
121
495
1523
4138
802
4621
14961
140
346
6487
1086
8268
700
5161
116
339
3103
447
7421
193
4051
4409
2297
4134
829
499
108
784
9551
5477
422
113
2578
586
93
189
2399
1329
475
4743
4180
57
692
523
95
518
97
592
2169
91
6049
2182
1273
531
442
193
2191
9105
5113
2637
3715
1593
625
9382
6159
187
14966
1774
5333
9284
945
169
859
690
2214
2797
452
464
112
1649
67
1803
2313
147
87
3945
13227
2264
368
517
7446
12040
834
684
5497
537
143
217
13603
153
8867
1634
1640
67
50
9652
161
158
346
125
350
104
5217
1172
4341
1355
1511
380
8518
4375
3545
1468
4781
5349
9191
8829
3742
977
4059
310
208
5429
162
700
9027
174
389
131
487
54
365
1030
9316
143
131
2702
267
406
777
134
78
1460
1970
14277
4427
8965
359
183
2252
202
67
5330
571
148
67
3464
2945
179
11
260
1779
2220
1505
122
564
1050
166
2343
8982
3402
4538
1403
705
316
103
33
966
1730
5927
1014
286
65
162
368
137
138
545
54
38
82
479
14894
271
475
183
7337
188
1166
162
203
593
436
235
85
104
384
394
195
368
243
4862
5405
3952
9740
317
1969
7549
185
844
425
145
126
283
91
2682
379
517
8966
514
8550
7901
701
4533
798
598
371
802
269
169
508
7463
520
216
6703
6582
1389
282
43
547
8846
93
664
397
1154
181
2181
129
3083
148
359
52
748
167
2213
3398
162
1901
5709
503
27
467
128
3872
4883
37
4922
8939
4432
553
6854
6715
79
2136
2109
168
35
207
1927
508
1172
47
136
1441
73
150
146
108
374
1268
506
449
98
1138
32
3153
284
1094
73
1796
7796
643
190
1366
11374
1180
4814
159
432
722
63
6729
983
666
1201
258
150
206
905
42
78
83
4613
1935
371
5575
455
424
276
14092
4532
4810
8741
4167
551
149
197
383
66
143
1248
353
960
224
253
75
610
421
5808
3378
1935
5535
508
324
5537
355
196
3012
8805
8085
9378
3352
611
67
14086
249
14825
3857
1397
82
1259
2675
691
1643
698
8198
154
738
55
377
181
82
679
67
1448
7687
6888
5165
1171
318
78
137
97
101
97
82
166
426
121
867
271
214
3256
2026
214
1644
108
341
117
257
66
412
47
85
415
384
76
170
1701
44
442
146
536
9477
144
146
85
3665
9483
6822
1952
7519
910
254
6033
35
7176
3562
153
2917
192
86
1923
78
645
1674
299
644
540
1086
229
1465
135
978
217
2415
76
6662
697
686
220
344
631
110
101
1649
90
384
416
88
342
247
69
192
2168
216
388
696
95
365
2176
270
171
188
202
2157
2511
199
2242
5326
1186
1542
34
76
7475
8975
2264
7256
5744
7273
1102
2653
2235
58
332
75
136
203
388
35
156
264
145
223
110
68
86
76
732
5717
1574
152
8698
152
979
3363
1614
12780
5372
2528
2527
215
1017
154
425
308
489
724
1063
2531
942
474
423
4235
1448
3190
4206
2107
556
1116
6598
248
5764
65
709
838
521
5054
7269
3194
691
1058
4592
65
320
1699
606
1698
2949
9517
4191
185
72
84
502
514
911
8829
688
381
657
520
526
463
612
84
215
183
634
9053
210
84
1189
1522
790
65
108
523
3688
898
153
8686
153
1564
9988
321
107
128
211
195
156
9638
3889
1430
1450
476
8327
372
658
11668
1877
111
641
213
2667
111
443
79
310
377
309
155
9299
88
183
63
99
228
203
149
197
570
203
52
195
600
349
1947
8905
7622
361
52
64
96
11701
58
141
128
63
9967
2274
1269
1591
357
302
104
141
477
568
45
1788
51
231
32
206
12
5483
51
231
32
206
41
135
563
97
110
198
7347
95
95
158
1478
679
577
5853
7439
1021
478
7357
13121
1378
473
1259
908
2990
20
112
552
1188
3177
5882
5478
3255
3205
556
915
112
2383
12718
2368
7636
227
385
1448
5954
5402
3039
572
593
1450
517
1121
152
96
30
278
2490
441
558
102
1915
2114
3068
1439
510
1551
2759
2932
561
264
9447
1742
8568
650
366
75
85
56
177
5057
85
157
56
177
1733
617
2039
23
331
9743
7540
1931
2198
658
1375
702
2854
2501
8477
1780
2117
151
11476
11960
6017
2712
4229
6664
1450
390
8266
535
571
740
2015
3485
468
396
3016
3032
424
340
340
361
4709
88
768
79
447
1019
9003
1794
146
8560
826
352
2303
790
7382
2119
51
237
1108
9313
330
108
406
78
5254
3265
7334
3963
6500
104
4391
4047
842
3090
3950
4716
837
5146
1730
302
255
118
1648
2904
6812
1056
1588
9454
4018
8915
2915
3703
4601
146
5326
902
4084
1275
203
141
1991
351
89
282
95
9395
379
644
6405
110
56
390
1112
8926
5856
670
5390
119
1973
4914
6231
89
2261
7181
9435
4229
1623
587
13657
920
8368
911
1450
424
3669
1079
4218
45
213
1114
951
335
184
150
657
491
181
216
250
198
356
2435
1699
5364
699
8299
431
3590
2881
106
9347
9625
2907
2393
14001
218
9562
279
177
413
1659
388
5955
430
98
13478
367
355
111
63
87
104
7731
46
82
1227
71
890
379
859
426
271
282
114
235
3295
2822
2138
4903
11508
4006
5322
140
4743
14165
3696
175
1215
497
84
3898
4595
1017
3588
1376
557
434
2636
562
758
108
1021
261
89
13440
88
9409
5438
6086
2364
6352
63
171
190
434
404
1841
6205
2189
3346
182
91
71
368
137
155
4834
2079
535
1343
130
106
199
108
92
394
211
179
3022
25820
964
3265
7434
143
5879
4898
135
3224
410
181
142
84
168
1399
251
964
133
31
914
133
106
181
2460
744
639
116
2093
2574
112
1957
5243
1780
5223
1225
83
156
653
2123
9280
1538
14584
3428
10430
2931
346
211
350
3980
1323
2951
308
7108
1641
1090
6142
877
2112
7447
76
762
1432
649
2159
1454
438
108
181
2761
438
293
498
537
7973
175
44
108
256
160
89
156
1574
87
166
2407
1040
1750
7429
473
359
183
154
446
1454
92
255
73
39
22
169
93
9454
819
1398
1474
4573
7405
5120
1444
272
1106
274
157
546
276
1656
1442
1422
836
166
104
201
103
520
121
1188
899
3827
357
357
6473
42
88
1769
57
219
164
568
9558
1468
131
66
76
127
88
253
276
9745
4056
1216
562
95
161
4498
9477
4516
440
136
422
549
13780
215
113
110
1745
89
5200
81
217
277
9552
183
66
214
52
791
1584
1026
538
189
47
244
4658
43
940
189
145
1433
64
924
6451
8832
7382
3895
2947
116
1387
1079
385
138
149
424
72
4659
3920
82
123
77
102
332
654
163
151
11435
151
1558
1213
91
552
58
124
606
710
226
409
238
552
58
2736
526
3457
546
42
5755
519
270
574
380
710
623
3617
8155
700
5329
3337
7386
309
340
282
201
13702
517
182
1365
603
198
631
597
88
1501
483
38
8300
136
103
3270
1395
129
412
181
310
37
37
157
222
379
165
4178
131
731
5742
451
135
3706
41
8685
329
5470
1094
47
436
3613
850
941
3084
97
8261
5580
708
107
4201
132
712
359
104
421
2035
453
3727
1881
105
85
464
3136
105
453
426
4077
875
147
13908
129
1302
5174
401
342
1009
43
64
1820
2745
528
147
13950
129
1302
5178
402
343
2641
135
30
791
346
1907
3028
7095
340
49
2370
380
462
196
1377
6499
355
341
2699
8902
1984
3316
13563
4103
108
196
570
4043
566
8169
977
602
4377
942
534
386
556
1901
1078
4993
1595
2743
247
3063
2964
9851
1958
332
1131
1348
289
1934
895
1598
3229
113
651
13644
8490
63
152
690
113
1712
628
125
169
218
157
2977
884
1549
43
2650
9111
346
210
625
142
100
253
180
387
160
114
428
801
958
5244
936
584
5257
2072
129
1930
88
3687
754
3591
7204
2306
444
445
2998
7250
4984
5390
1074
2550
1113
6835
1136
3105
2016
96
306
1714
3629
96
326
429
339
84
1545
4021
3133
4989
1697
181
97
82
1029
7448
3864
92
1112
408
219
225
41
8996
799
449
1867
317
389
168
59
49
192
142
22
9458
4690
1882
6228
1959
3791
7405
1169
2686
631
32
251
87
7552
1952
401
836
56
755
163
208
138
88
102
131
209
5429
700
8159
139
194
102
9277
55
1265
1555
426
73
56
68
567
260
66
3503
555
260
65
7476
114
1428
436
2697
1035
1975
530
527
217
102
37
216
7445
163
74
671
3884
427
9415
9267
87
115
9452
1911
83
602
4223
13909
1770
86
428
2255
342
163
904
105
154
220
233
148
6203
1752
9327
1264
356
267
2690
154
178
11680
130
152
184
1193
2580
2486
112
870
3617
835
1943
2691
8228
8909
2718
1456
197
301
68
124
84
47
161
115
152
184
152
1360
304
198
2510
106
1015
105
72
1468
147
175
146
32
878
2093
2912
9082
1662
2600
734
534
7400
7010
650
1299
595
10277
293
7637
5595
447
14878
832
403
427
74
298
656
9381
212
1406
250
1724
309
116
1156
120
90
119
322
113
1478
406
237
3654
481
2308
4044
336
586
445
167
1558
5624
3400
1679
79
3773
1192
7418
7716
3617
137
6672
907
274
1910
848
2443
2240
8997
2287
144
381
203
2165
1360
90
373
171
907
4042
509
388
4361
47
3714
388
1451
2177
2166
677
164
6494
329
1828
432
42
2281
62
8424
4016
2544
1592
9349
7129
4822
415
236
3965
6819
4782
256
895
211
1256
446
332
759
448
248
3208
658
1229
2023
3259
533
27
7445
91
932
297
234
463
204
2818
784
315
341
5762
2926
6082
3079
173
381
1061
304
172
346
1943
2867
9152
164
5897
867
56
817
2634
428
810
567
5335
217
4912
2455
191
57
5729
4057
511
161
334
2028
423
2495
584
45
406
5725
45
1812
1167
350
3678
449
351
1274
381
177
251
43
352
9064
76
202
80
147
69
408
74
1054
326
1144
326
1986
3170
54
119
123
125
102
74
59
229
954
55
384
5593
295
124
308
102
3462
123
307
102
446
534
8891
1511
31
1534
268
131
119
473
832
8918
6527
9336
2856
1194
79
2753
38
92
1473
2327
13091
1561
8867
2619
508
7264
5011
4054
6833
4662
6526
951
182
105
650
142
477
5172
105
650
139
447
1662
1394
2258
2929
112
560
431
3609
8189
697
5457
2043
323
1249
5239
2786
409
2667
4225
8958
136
2263
4760
214
200
257
2788
3405
99
7354
950
3443
9380
5940
12247
1269
1748
2464
3325
2223
216
921
1286
849
6321
83
5237
6968
1142
9470
2562
86
156
167
217
4338
1276
133
246
4123
541
419
412
430
88
17
414
108
246
882
8258
688
5464
12246
724
116
76
254
1234
1540
145
473
122
706
496
698
159
120
1031
522
2087
6407
1749
8970
763
7739
4017
104
1904
1069
6065
2722
1345
2172
107
155
80
154
40
2493
8743
2401
875
6160
11708
542
832
98
6533
39
105
42
108
128
69
30
111
1912
229
1029
1196
1260
48
159
155
106
90
444
1660
200
396
2380
200
129
5211
699
8229
612
68
1796
3430
737
728
227
725
637
146
746
70
3646
1893
84
358
52
4421
8819
3420
163
9440
1424
1012
7985
178
1372
313
4299
5277
702
7156
868
213
297
431
490
1161
1177
883
469
118
1470
7143
392
1410
454
454
3590
90
478
1001
2392
1362
452
3810
5056
259
156
5808
41
68
114
88
1359
1267
1368
9467
109
92
413
1650
292
2913
386
8697
102
59
825
1044
95
449
363
227
10036
1697
3796
681
552
272
2761
1247
652
7823
8206
3472
1332
5007
2800
686
6776
6965
3269
551
64
259
1426
62
10385
2460
2589
188
2634
343
1346
6577
9405
552
4915
193
482
676
5250
503
2946
260
497
117
348
946
1053
347
1618
1202
2894
1211
69
449
2033
2620
705
462
228
366
598
222
151
117
109
250
93
7194
111
1239
9033
65
2105
212
6619
341
4723
5189
511
5764
1731
537
8449
3930
9637
2727
564
114
3097
76
361
3631
114
1660
538
3612
908
3377
6745
4998
5195
3691
691
92
1964
510
1628
648
680
617
703
11547
65
5026
9112
5574
3331
35
187
1268
369
259
176
6884
41
386
241
656
71
90
1851
9664
4283
4136
100
10204
1275
3657
1168
509
1453
71
4406
7235
502
1143
113
101
3106
118
293
90
125
279
63
85
129
92
102
271
157
2623
9345
4022
343
319
4718
606
96
63
521
57
129
606
339
227
680
63
522
57
843
3969
3840
907
1495
79
7390
7951
4192
3283
476
2092
1034
9103
82
7710
7924
13603
728
1396
203
9124
926
279
346
96
357
113
2579
195
254
1560
162
885
83
28
244
156
664
1455
121
392
119
1281
7073
7761
6618
871
105
78
62
571
55
105
84
49
130
134
3595
6058
2310
3936
3395
2822
5281
12
129
30
132
4696
3517
8886
1827
475
157
9540
238
163
236
4045
1949
1679
8811
1645
2292
834
1569
1186
2285
7429
1039
5012
4060
715
206
86
88
117
921
12189
573
4335
2344
2992
2065
1986
9143
537
163
155
1285
32
209
204
146
70
690
373
832
135
1078
160
500
400
4470
9418
4940
225
364
1044
217
2381
3845
208
251
5331
100
198
249
1262
66
65
62
206
363
96
794
5750
169
117
2118
1283
194
4714
301
9258
1000
1129
9468
413
337
76
360
3653
1629
87
198
98
13959
173
406
105
9175
131
219
174
131
119
88
223
164
1046
14331
951
4361
7446
4952
5291
2762
604
856
1583
191
212
544
6735
718
3249
645
7242
8986
142
1124
283
1583
1005
38
264
418
50
141
460
661
2519
14621
365
139
229
181
56
67
1777
700
320
6197
266
84
415
118
1302
1108
272
2743
1588
1027
70
3492
9550
763
131
818
208
143
84
265
43
104
683
272
6520
4340
2513
1711
2571
5357
3189
1768
7031
2114
13554
6911
1604
1768
1713
7186
7048
7056
1484
4808
4610
6707
207
105
108
876
44
62
73
56
540
4444
193
11713
8664
4858
62
3308
1645
4132
1072
1346
12747
1700
1506
8947
307
710
12684
13833
293
3479
964
3873
1193
8792
428
1643
736
738
4317
95
547
520
645
93
11505
36
48
1504
105
124
340
2304
93
10680
7021
8735
118
135
5337
4067
1744
2807
6612
13553
6562
353
4727
1705
760
5240
703
8241
7610
4400
476
1640
99
3526
355
3248
398
3970
244
1230
5064
10207
3865
12914
2235
281
163
1405
8879
12699
49
1579
101
114
1146
488
275
650
324
1082
274
769
311
9331
447
933
5140
75
3868
4549
341
6448
341
689
13628
799
1917
444
89
277
1465
88
1059
5959
463
84
325
261
9465
2468
831
401
417
82
266
204
560
193
160
1590
57
127
702
56
79
92
90
185
148
50
829
400
429
78
254
204
560
1578
826
69
903
32
281
46
153
860
84
528
918
3809
957
69
1225
153
845
89
344
884
6745
14838
3871
6802
1037
69
9450
7740
4607
536
9459
860
2488
1899
106
31
422
971
59
2185
126
108
427
308
2535
626
3437
446
9599
2842
701
321
8971
217
1861
294
639
319
368
320
202
715
1675
6651
4760
4003
635
96
4328
4666
4431
1061
3992
3386
383
204
114
1805
142
9410
371
1728
6748
279
147
19
107
59
3098
101
112
1144
269
298
2970
189
74
811
1133
412
9254
59
2669
2632
9254
6733
5397
1502
489
706
4918
523
1017
258
47
2957
8122
4550
1198
4909
1309
4190
665
1209
1442
455
508
517
2057
102
82
4509
2425
12305
928
4084
2935
5449
703
8168
6672
5099
3462
478
487
645
3806
4512
2157
502
105
295
79
155
1890
177
1924
3413
177
578
998
929
53
269
6699
218
228
2302
51
57
268
931
6356
201
149
3035
8931
1750
9627
259
2623
485
1498
13822
1253
58
613
66
84
126
121
1169
6240
13571
8461
125
84
106
7325
94
3379
4378
1571
3495
9593
3970
994
699
7923
1298
31
115
261
349
5202
96
524
3345
1281
190
238
474
170
13891
359
571
2755
802
289
1164
504
1171
112
101
2650
294
189
283
57
94
194
7220
1680
5818
40
279
3091
619
105
108
302
376
407
1186
4938
6324
4229
8950
352
7085
1171
3322
338
1235
431
295
477
54
60
438
139
793
363
103
57
191
223
297
450
125
516
216
190
607
531
87
188
970
1043
3229
325
4904
70
365
640
209
290
242
97
1219
409
1291
168
14031
91
123
889
8842
8626
110
1470
140
464
8514
172
1186
470
1291
149
1363
228
1355
185
11215
2257
165
200
133
253
143
159
110
109
95
110
29
6090
9400
3286
67
69
102
205
163
481
6728
36
157
245
2007
534
58
210
1929
411
351
343
668
2119
7380
532
573
5065
505
700
2627
4881
6393
7532
555
410
2369
7667
9533
1108
133
386
805
7376
128
351
342
1461
12005
6699
1511
2180
894
1422
3720
3229
97
1034
306
192
678
1399
152
14869
5587
13102
4887
9426
3533
8007
6244
150
465
1701
48
4401
10524
272
2252
52
34
108
4779
9130
35
225
1084
105
95
213
215
607
168
162
180
319
530
112
217
638
1006
1243
114
118
335
576
112
523
6672
11472
247
174
237
699
97
466
219
1100
78
2270
466
28
1100
67
859
211
279
156
525
964
116
9095
426
5165
698
8361
405
1228
6039
127
7719
1052
146
2389
1623
146
3186
3126
1064
2902
6637
349
4688
2470
4126
369
2706
4911
1790
448
50
82
115
1311
350
1304
1029
8466
7441
1434
241
142
440
3180
241
151
441
196
2057
178
9364
275
8832
310
71
145
474
1248
5130
112
372
972
217
43
1782
487
374
1893
1216
760
9443
860
112
198
159
2788
59
1281
1454
358
3579
5248
700
8334
1037
3726
396
554
6041
1114
336
1366
56
307
248
14790
213
116
3108
10635
452
83
465
1111
2456
4330
2860
488
2300
469
499
2473
2281
2106
1844
3069
880
8502
253
292
194
386
1110
503
6781
9516
2410
107
467
540
320
379
1232
1424
1674
3637
1279
4999
696
8515
6484
340
4642
129
3514
6045
677
868
2902
405
856
7783
553
84
1763
35
72
71
100
1084
1177
1431
315
6997
5315
307
1112
9126
193
87
478
3273
932
9554
4201
6104
861
1443
326
33
330
3271
7407
3063
156
153
677
1266
171
1481
286
482
1184
467
6796
1821
5350
71
568
80
104
2626
79
118
3045
174
93
302
319
118
2155
3214
416
84
443
49
1190
938
101
3740
5032
322
888
880
210
1576
3233
633
72
1939
2501
1707
1877
319
198
1121
55
14335
1033
250
369
131
85
85
2362
1872
1082
4519
561
61
1788
907
4595
173
2270
434
1877
260
1929
475
635
173
2771
473
9121
11080
2713
599
6395
302
44
281
434
125
636
800
874
116
131
525
730
1677
158
118
5202
720
5952
8224
627
2612
1235
2480
115
104
113
119
32
202
80
614
7210
2258
527
30
231
257
208
117
168
145
279
92
120
477
3706
8047
9469
536
360
327
4046
295
129
120
141
462
237
9475
151
4818
2233
1860
382
379
401
678
8929
2234
14503
209
574
1172
1249
2413
2465
430
6629
3621
2557
2097
219
192
3185
1963
1333
461
1378
2138
639
272
332
700
224
165
148
1339
53
127
595
108
94
125
91
219
147
52
637
238
1003
165
1405
1619
79
560
90
179
5739
560
3166
90
179
1980
1793
80
925
5219
6898
1822
731
407
177
717
132
4123
1143
297
140
202
156
93
3286
6480
361
4742
2684
1318
3429
56
1150
8899
771
1849
372
5624
754
6092
59
477
103
46
1068
250
66
1554
2158
5364
1337
3244
751
7368
1851
9330
1946
1330
98
1681
194
734
785
119
968
46
68
1386
1094
147
200
192
391
3386
382
1648
544
1999
625
325
208
313
137
192
108
1232
9530
6009
1433
296
103
4960
809
3725
8949
5568
2341
1476
792
156
231
56
82
706
5601
391
168
476
83
164
43
2131
6631
213
9242
406
1470
4489
1925
4181
248
1497
260
216
296
434
14
159
117
33
144
11
140
31
42
263
613
901
4207
2031
372
4773
63
680
491
2664
2867
1272
109
829
73
1389
2291
195
523
380
2532
1005
212
1671
1275
697
1300
491
937
4123
91
11710
9413
3210
1817
165
521
1685
851
129
937
3788
134
550
5700
145
408
183
922
170
221
8699
824
750
352
466
175
72
2805
425
126
280
218
3310
7369
5839
59
125
1413
829
1085
1153
1225
9510
3663
81
71
272
1641
1152
642
1536
1231
477
1553
310
1737
110
737
401
6872
202
118
2280
2212
517
82
166
5265
4061
5136
1138
754
364
554
5758
9429
3128
870
1747
2943
3657
5802
879
616
7331
11862
1454
585
7722
710
56
4080
1187
4967
4678
145
1209
9331
803
7361
2928
1762
186
455
104
342
47
228
4338
141
826
90
564
97
165
102
323
8950
32
203
2070
490
924
288
343
196
1694
699
5216
4643
350
359
366
360
6452
4428
4250
4286
2591
128
103
232
1676
485
6809
2399
295
198
2522
32
575
421
1413
83
61
239
299
289
551
685
226
739
606
146
694
71
1795
2163
58
1555
897
11625
12
328
750
6359
5385
244
72
8921
276
526
7299
441
849
120
110
5269
112
188
619
1262
1238
207
993
13794
1175
1568
2423
207
307
5284
221
287
786
7851
305
1196
295
95
102
58
98
9406
141
3142
309
1182
2315
59
2673
222
6833
202
309
89
957
2144
142
38
3146
271
1350
1355
5143
950
2299
2374
3484
2422
3115
970
59
2676
432
310
89
639
1277
323
2150
63
226
35
129
16
570
193
219
299
501
1844
802
194
2716
511
384
104
228
68
85
11753
162
1207
58
50
1342
8925
3998
210
7335
196
287
954
1504
8096
699
5442
12109
682
114
627
1811
100
2935
5803
648
120
3457
3426
492
754
102
3347
218
534
465
341
87
127
1023
782
173
4188
3892
616
6677
3215
73
136
100
332
1882
2376
5835
889
55
1066
320
2739
8868
1733
479
658
2042
1416
441
5540
459
5180
698
8250
4181
1315
150
9305
191
2454
347
694
151
1409
2749
6220
1792
2673
3332
41
3803
109
3086
4711
521
296
282
173
134
651
258
159
1417
2828
712
2790
6264
102
209
288
43
32
221
14526
186
266
67
452
8690
8470
702
5322
419
680
131
4384
132
408
438
222
1148
9152
2583
157
9433
4846
120
1312
9359
2749
1049
10862
106
63
57
318
170
109
569
7166
3858
2710
810
1233
2291
236
817
92
118
72
194
1276
2692
354
9501
373
44
836
207
936
89
1178
72
1614
8949
684
56
433
1832
6459
148
5138
131
226
102
35
2096
352
251
10301
11460
4002
588
455
141
3851
145
2105
2690
6266
246
597
477
2649
6153
3521
4477
1068
2184
3552
2138
290
1291
1079
523
377
1167
421
64
733
102
168
107
160
5828
2446
8804
628
7533
779
756
208
326
1502
286
38
43
633
149
280
529
617
209
1606
6974
61
1665
342
419
4161
2597
1756
118
313
276
181
583
7367
4281
178
1971
4016
6484
351
345
1852
2387
1354
2171
1206
63
8930
425
360
340
190
110
55
229
122
110
1615
1854
3939
3149
1793
5273
5248
130
2015
4540
7439
9543
2454
7592
3910
1041
139
7919
386
2362
1192
15350
8112
677
1196
95
72
225
1432
1984
7529
7003
38
137
5463
108
302
212
235
2448
287
7447
507
1173
112
101
1883
9714
13853
3744
1164
152
282
255
592
3190
1019
105
116
936
1128
2639
1014
178
2129
5745
163
1586
129
1810
1576
138
8633
138
387
5149
1513
819
7269
627
6987
91
107
7686
9429
442
4604
1596
1788
9068
1009
842
2655
1885
550
5302
2784
3636
198
385
642
87
4023
301
169
66
138
1128
11709
150
12
147
12668
13
551
3121
6500
702
548
903
222
1244
194
354
87
682
8950
2120
67
5447
1368
9286
8914
3914
39
1267
9492
1867
79
491
2457
1314
1295
225
9198
1245
12150
689
703
93
274
125
51
118
459
40
63
60
9026
8849
957
5334
1150
929
1047
214
273
5461
697
8443
1673
3107
6501
7380
143
217
136
200
141
74
186
273
169
572
1540
678
9090
3690
2884
4806
3902
57
617
572
236
47
44
303
3171
708
198
9537
403
203
717
613
117
57
519
96
1221
99
2026
2559
1266
336
108
178
214
46
988
361
5688
212
5048
978
462
555
569
709
4820
963
1807
6693
1893
500
752
552
364
1453
437
1747
2524
495
1118
2419
1901
8893
5894
2600
6422
2215
2615
819
2088
3828
253
3275
237
24
109
155
370
523
355
368
1252
324
82
154
197
202
65
210
1849
3454
1903
105
343
3293
105
341
2050
3722
2437
4942
964
160
417
485
690
3432
4433
3748
1020
11279
3146
89
294
1813
269
3965
496
2585
117
352
77
1177
487
128
656
258
186
7295
737
9202
556
304
263
7615
1034
117
417
202
704
1763
56
124
608
61
91
347
168
52
1034
118
360
802
244
214
878
256
7342
66
201
704
122
174
1283
1540
147
12
57
199
2404
8939
3859
7275
7366
9238
546
1559
135
1017
757
238
565
2258
575
1656
2442
5303
14902
1012
2048
2936
938
7230
8155
4751
601
590
3849
65
7152
9376
306
870
1565
3658
840
11755
1492
732
250
8028
7561
1963
5851
1737
103
168
120
706
2197
6590
1921
131
37
521
3235
131
37
517
2835
9591
7777
1649
11484
353
153
1217
2704
215
153
540
1511
92
724
7098
431
222
157
150
2158
2730
5564
9757
3169
7890
195
13775
214
1504
1961
1305
2751
10643
9107
1060
63
7836
1889
3881
1944
240
3686
344
1232
2402
240
603
657
49
270
365
1977
2014
394
560
465
543
274
715
441
225
2508
8125
6347
92
200
227
215
75
134
107
67
965
1517
204
186
212
1666
6414
568
371
1183
477
795
283
882
1018
507
168
1463
4715
2555
5010
11383
9400
2345
563
8323
3497
984
121
130
78
2164
1436
9010
3713
1395
9454
4082
175
981
313
122
240
1434
96
3622
148
175
262
556
975
279
279
7337
687
57
149
272
57
13900
110
1983
1106
2702
8952
6748
376
489
82
2472
8583
4448
29
56
139
85
136
447
392
420
77
1906
111
142
383
4163
82
2856
279
104
179
1044
608
89
1019
3342
343
2328
9074
2607
83
847
176
3636
123
1336
277
186
132
145
178
107
194
1230
110
1433
1347
3051
4394
120
8886
393
192
128
385
224
714
599
189
8801
548
6284
1203
2412
1166
465
302
14
657
822
1296
139
1830
9514
2927
62
55
143
4231
131
842
150
894
1469
481
54
6469
340
338
338
4622
11634
8627
1633
709
170
166
4641
4001
343
2700
9478
283
178
219
1355
13848
205
218
2139
794
1125
159
1814
4253
163
743
5562
351
128
1123
9440
146
1309
96
3871
302
298
3725
2799
589
720
489
412
157
461
850
3733
394
8336
5488
263
98
710
179
2801
5213
123
623
378
227
679
518
57
35
1707
1634
8968
1543
1891
2702
1470
446
683
115
1965
2510
96
257
932
564
147
1263
5440
62
273
46
1430
90
84
219
1629
429
419
492
589
1156
229
382
69
47
175
133
3665
1861
5475
7194
6442
62
2184
6620
9281
8935
1244
180
367
281
1446
14635
2419
1808
9325
663
650
35
1533
246
1644
185
34
31
454
2174
2834
448
387
2335
474
783
7416
1651
11900
843
7267
1100
71
371
164
694
224
939
919
1187
5000
4328
8780
1198
203
35
1794
2607
304
640
74
85
168
60
140
232
219
231
157
346
6417
4114
592
8943
3145
311
885
568
170
137
121
237
391
3268
2876
137
110
237
388
161
1213
13348
128
110
1414
671
304
42
38
42
38
42
37
42
35
126
5133
233
42
38
42
38
42
37
42
35
222
1144
136
44
2345
2174
1961
694
1455
789
8216
791
549
731
228
713
627
94
549
100
453
1596
1627
581
10617
3052
51
90
248
2221
104
62
33
202
103
247
290
13818
245
181
419
172
57
5903
4230
2564
171
1044
699
4109
505
276
529
64
1862
798
3038
9445
5212
800
1455
4366
2893
287
130
152
159
177
227
466
1039
452
2393
186
8917
1448
293
1395
434
120
70
801
4936
4215
10926
2538
3424
1925
44
916
466
180
217
8929
202
190
3164
11868
197
276
213
356
2230
196
544
2055
1278
9108
268
175
122
1184
329
226
1565
9195
2021
4469
5114
1380
378
202
2059
4536
7291
1668
52
245
384
250
1595
13567
7549
59
94
411
58
237
131
7818
1548
68
4966
1111
1666
217
132
55
38
4134
4447
10326
4261
2416
533
485
636
602
1314
332
1652
6366
3838
13698
4657
2624
7417
7422
1507
100
254
1421
909
9424
1043
1284
220
114
103
104
2959
617
308
42
13812
667
72
6222
41
124
863
1518
3604
7322
2695
57
148
1953
194
2216
230
844
783
97
234
1370
112
2661
263
83
184
9337
2571
5839
73
6361
20
7336
2160
2373
511
226
815
111
121
1354
82
2084
9105
2123
853
2757
7967
2349
1156
1101
675
11069
13793
633
390
474
247
503
1232
2097
425
55
279
120
673
541
171
349
757
1815
208
161
663
99
3507
10756
5370
9686
3836
129
114
62
120
1864
108
5520
446
108
344
451
239
53
344
2031
2955
5897
3639
2391
4357
7895
1452
403
8248
397
541
3026
513
1585
305
1444
95
3547
1043
94
2066
8163
3023
131
2494
2674
775
1879
523
479
1112
2222
196
3224
1899
4320
710
3257
648
14876
2629
5234
699
7915
5214
91
636
190
893
423
3133
973
185
10207
196
500
5782
133
8914
12433
785
630
785
4462
61
303
7484
1597
5825
275
8915
1022
7630
353
773
1960
720
179
3421
44
87
2012
423
203
1771
1284
8822
894
36
503
655
67
3973
39
1080
55
1616
73
6878
55
928
293
1113
164
70
123
130
3003
356
1843
627
259
1317
2722
873
327
84
726
3047
810
7433
3172
3831
13998
1345
4641
659
4117
2144
1344
5635
36
278
171
9447
2954
256
121
150
1735
56
1627
2452
2847
65
4631
6308
8967
7180
6559
1188
552
2633
3618
215
3021
291
417
475
449
496
982
2643
3112
1233
10026
3882
1111
370
182
234
4201
1624
1303
1397
583
628
320
88
498
323
98
2520
5640
843
55
1234
209
175
364
1663
983
55
1235
13
209
212
66
365
1206
1802
7385
1679
9018
383
2638
472
1240
695
46
5295
93
670
4997
9358
4673
2375
1637
1311
1395
580
649
319
88
496
322
98
1985
2673
3536
8856
1451
72
212
2342
39
68
51
40
50
128
65
272
286
63
220
8572
6429
797
142
110
6597
33
967
75
1018
777
685
156
200
140
203
132
676
2621
11540
1263
82
370
63
408
482
183
83
712
6763
1507
8720
2823
9127
6347
2835
3317
2314
244
456
3846
116
4220
5082
435
79
43
137
8756
62
106
460
722
329
210
516
1323
150
7069
54
1307
1846
503
7841
6654
485
3726
13655
2835
275
498
475
128
50
8915
373
196
153
123
192
1960
7131
7517
1978
397
246
960
345
243
6516
9406
1203
1201
7418
1546
9350
3035
2155
1425
136
118
164
5846
4757
349
351
6730
3785
527
416
3529
1311
470
178
854
1551
313
5375
704
1105
4215
734
3601
218
2096
1220
344
435
3961
9288
2491
2309
247
3470
321
117
3352
130
1048
11425
612
2576
2738
554
88
218
1356
1593
276
266
256
124
521
96
761
1285
1425
53
112
131
86
655
7384
1936
1553
822
708
1452
366
6296
344
918
366
545
1023
747
8964
630
46
9616
81
1686
195
61
243
2978
255
1343
611
627
91
121
69
99
1304
443
904
932
239
194
320
2734
5696
1593
8088
447
1970
429
309
74
1347
5100
1030
1325
1302
319
7310
1133
6918
1353
2047
510
1906
9409
176
196
162
1345
181
8950
504
325
378
115
491
66
769
212
516
176
108
416
589
939
2480
2681
698
3945
1810
114
421
3578
114
421
461
4434
329
208
211
1017
285
526
1652
1788
1033
1223
3079
11835
6683
1720
6430
6150
314
271
2726
117
150
443
473
76
102
68
719
136
9291
134
630
1429
8871
7651
235
1397
2517
78
680
53
193
302
358
308
673
832
516
598
1366
1151
4023
144
42
519
149
129
47
630
8755
747
294
1628
5229
702
7903
651
65
499
176
1960
151
274
4125
87
1086
6323
2534
318
886
215
122
4828
306
4582
11436
38
8684
709
2453
440
15450
145
1863
263
863
7791
1293
205
125
157
178
1302
4233
6093
7396
2857
3332
5931
5607
55
39
9970
4673
335
6797
44
12513
9276
1555
966
8872
190
1162
996
70
1391
9428
3623
136
7469
86
247
329
1741
2367
8580
255
150
5346
177
118
780
2026
8929
1235
375
1336
331
559
9359
2153
7432
4600
1176
7418
3437
1486
353
6723
2384
713
4526
1556
354
542
4629
4875
1646
3464
230
103
2141
5187
173
715
5438
4732
425
6482
160
531
12306
149
671
1298
1318
658
135
105
75
287
147
201
683
298
203
516
438
241
1428
120
9116
69
119
2794
475
133
1252
4229
14
318
38
312
276
194
72
139
8934
1320
1953
6478
87
126
4123
56
102
151
170
48
37
232
650
4491
49
926
209
107
4118
351
297
4777
7997
71
4733
14934
9207
2535
5017
1937
100
393
3884
7486
5123
3857
380
740
956
12346
66
4189
519
4844
752
4702
4503
10314
6467
351
4839
1326
104
3177
6282
202
95
165
90
258
1002
5605
11529
3570
1297
2183
4378
475
386
542
783
8242
626
1455
883
219
2961
279
47
176
1995
1607
944
227
602
83
1614
619
1093
117
129
120
135
1839
200
150
109
95
5488
930
877
152
3351
4531
152
1573
514
1129
42
517
63
3022
125
676
636
262
269
110
1177
6457
2476
553
370
8935
8919
634
82
261
168
4310
556
208
1125
55
1505
205
3119
6062
3174
1615
3007
6103
8716
2987
6545
4323
3549
75
197
634
96
142
393
82
106
1204
2804
655
5238
701
8071
10058
224
681
141
134
469
76
293
111
244
275
1228
1271
1284
8915
4738
110
84
209
88
67
80
66
84
61
512
604
451
1226
3775
7788
4378
1864
236
114
101
340
241
12295
1081
538
225
241
2373
219
101
1188
224
243
1457
712
1413
460
872
4858
393
986
509
31
5771
2531
436
720
908
2107
2369
112
886
1172
1059
1765
4019
496
495
15481
150
92
572
4163
166
653
218
56
4548
2834
156
148
589
1300
577
44
5001
2474
358
76
949
186
305
522
105
41
104
163
280
2325
320
99
41
1304
485
704
8554
3245
2116
6300
1951
2681
1759
179
5908
737
1932
3553
181
1332
2341
175
246
198
298
1392
354
130
468
88
584
78
201
54
92
9122
99
73
206
386
268
179
88
63
1028
98
818
7759
7467
451
1645
142
132
1062
335
40
576
79
81
482
2246
389
597
575
79
81
1887
127
5235
2548
1986
34
7572
860
4418
1315
6215
1184
216
12410
5504
534
1935
2203
269
223
211
1296
109
69
1330
4301
4472
589
782
8937
3576
14375
2897
1443
8934
3577
14921
3381
585
298
2644
4381
7259
433
2033
8027
91
549
58
131
645
46
376
226
292
3919
5143
65
240
52
147
6881
407
1351
2794
297
86
51
139
45
4563
2882
392
302
11561
11300
130
703
4070
7806
1412
592
2493
1689
253
146
1498
1113
278
66
8156
701
5305
1477
14077
588
2092
3856
4189
344
3466
6246
3174
2460
7367
10924
655
1105
252
267
192
145
500
890
974
153
8639
153
1561
2148
32
460
184
41
48
55
95
1158
4020
599
585
1049
2035
95
75
306
124
339
5254
2136
100
33
14106
138
79
3908
2965
15357
5237
7324
1611
1361
625
3109
209
550
913
8226
788
1455
2930
9112
6025
401
232
51
76
985
1926
240
9055
475
436
251
202
90
67
8603
113
210
285
71
651
617
74
30
9110
4575
368
70
1353
600
312
4451
50
187
221
220
88
80
139
1148
3495
49
6423
277
505
785
170
1240
140
2134
9240
493
315
339
5581
70
5618
1643
500
3463
501
2559
548
113
2942
550
113
1421
5347
11938
4135
240
1868
2098
1305
8893
154
124
1232
801
492
119
169
80
13852
163
49
3394
31
100
2399
41
2644
7591
1233
771
609
546
3226
1623
12555
124
147
556
165
6601
4052
7304
4589
9078
615
2860
9341
6552
775
14941
1117
4037
9098
1728
1192
11463
6340
699
5306
649
1943
4421
630
1853
1955
11570
3067
726
38
149
896
8899
4000
610
6922
11479
1927
8048
154
104
1112
106
182
1276
3048
146
1975
798
2062
1886
161
183
105
549
6048
1279
139
1252
346
222
12743
8287
1757
759
42
163
569
9517
75
196
269
91
1456
1220
212
659
274
7496
140
3921
4342
990
163
8703
86
1568
72
1298
3099
1413
11549
1880
67
539
233
435
226
710
604
88
573
95
198
260
197
1570
200
185
6608
7343
11296
462
192
4097
1448
63
130
117
6098
453
7507
8953
45
2055
766
1431
91
105
828
635
144
46
610
9330
348
455
6540
284
6330
222
36
1446
149
430
2479
775
323
212
32
220
42
8962
307
42
1105
1613
9065
83
519
2152
246
222
3571
665
6949
12292
2493
603
337
4436
339
8987
2547
849
333
557
87
61
324
1213
2563
446
71
4852
522
797
315
10364
5047
7300
142
2401
86
4325
405
124
3485
406
182
2197
785
1522
2199
9531
1121
625
2152
976
2247
2030
596
4271
93
1050
96
178
524
1015
5526
354
1535
5608
503
2332
480
158
3127
4378
6226
5526
1160
1245
1805
2019
649
193
286
314
247
593
261
128
950
4696
3559
163
1572
129
94
544
167
109
8947
6019
4423
228
1491
107
666
175
39
79
60
1996
1978
2614
10464
454
107
193
177
739
2700
2351
9840
2626
11744
1268
1839
37
1763
4177
1554
7361
896
4781
345
343
4698
387
1307
61
96
1182
541
212
1149
341
10197
4403
254
117
966
606
196
48
1112
80
704
899
12595
299
666
193
210
1594
57
126
713
59
91
82
185
109
51
52
874
299
666
3738
3966
80
7319
11985
206
1427
167
184
148
4904
7001
359
1172
114
102
2058
890
117
280
1098
52
256
72
1153
45
544
761
317
1143
7014
2414
1585
13766
3765
2683
503
1046
707
4584
843
1555
1294
130
1854
4244
3622
3305
74
373
3424
1584
3723
609
3491
4262
526
1852
132
153
346
368
2864
138
154
93
534
1810
782
2213
194
468
738
98
230
258
2620
212
1883
288
675
67
86
214
108
183
9344
1933
110
1246
244
40
93
162
85
12392
102
57
1402
235
149
548
156
89
69
173
2052
3830
8502
5665
9137
197
1411
238
563
671
2466
477
6733
10445
513
920
83
266
505
369
1819
458
1039
1455
64
2342
1618
83
1327
374
116
269
126
501
1532
460
9437
1241
197
318
565
494
1171
112
101
2985
336
228
180
317
1493
109
2277
1264
6364
344
4787
5499
5584
6209
501
9543
3246
640
180
301
666
4551
429
1194
1042
4766
2336
2252
140
2244
163
56
35
4021
713
539
234
4630
472
7446
67
4009
1360
154
43
55
185
4676
136
1940
592
76
2725
515
1900
9201
219
703
65
131
58
14938
78
213
1952
23
357
47
352
1060
4808
206
15481
3245
3015
1813
241
2951
3533
274
150
9466
255
561
6216
7247
3940
3126
270
978
1370
1848
71
2223
196
107
2973
471
1944
487
51
505
179
549
5576
142
565
1140
580
366
86
1162
78
734
1351
2178
195
8975
196
487
216
565
8089
1689
283
602
393
5994
1789
13657
143
1664
121
187
1358
1463
1218
172
219
743
13907
267
3560
326
3707
2491
194
7979
1821
806
7365
1469
13949
527
8680
9714
1648
8990
3510
79
102
74
1885
581
383
282
118
48
93
68
3092
102
113
1166
506
46
266
85
76
1677
3806
236
72
9311
6068
236
195
422
5575
708
229
578
151
182
413
1355
4217
7382
2381
7440
2586
11666
79
92
522
158
3402
246
95
739
566
636
8908
1228
280
89
154
180
1205
3403
9337
5724
248
2152
3450
7339
1101
1910
101
112
1173
500
7478
76
288
519
352
9388
2574
723
538
506
5699
1916
1029
562
1161
2739
3205
680
1500
1222
7314
6171
1136
19034
374
1136
26137
163
2965
89
1128
26082
163
4113
6238
732
6471
2433
54
713
2182
393
2137
2022
4793
387
773
2528
1110
1339
156
1288
1315
620
444
1419
284
41
1245
125
849
1199
6391
7465
123
5865
8899
3298
284
135
47
718
6950
4758
300
4470
493
1169
113
101
3105
766
127
280
200
1475
9600
2404
814
3831
675
310
679
285
3716
7770
4274
5056
1236
4732
141
19
95
768
3724
66
1900
6091
14
407
143
4436
303
1805
1761
653
1029
2573
1865
169
1778
3541
170
499
5150
347
2036
580
1406
171
669
202
311
1275
134
68
896
5347
302
218
390
468
80
3283
1771
441
220
82
3683
9407
3552
5115
504
164
4041
9414
1840
163
768
1335
2227
5170
389
111
302
255
436
7560
1951
2228
667
1689
115
81
56
419
41
173
53
65
677
414
378
274
649
152
419
489
735
3299
416
378
272
8320
4395
1249
816
7511
1848
282
168
5052
340
88
145
195
221
57
785
313
209
81
125
189
106
70
298
1695
6910
7597
1564
910
10413
3161
3997
932
100
736
914
3771
458
13726
4940
1415
3843
7351
1076
124
582
1136
3194
5226
70
200
60
189
1335
74
3150
2917
8378
767
1360
1743
121
1198
121
1199
121
4665
117
202
108
163
1221
5185
9499
2437
9125
1619
875
765
156
14
179
153
179
562
919
399
981
119
788
900
15640
145
245
148
159
113
4847
2162
9485
1884
121
460
4027
121
460
509
1782
998
669
4772
3627
8986
1008
464
13520
2078
7458
2147
818
1182
8850
75
8908
138
70
192
193
9180
179
1360
5645
4737
325
5723
8574
3084
69
164
28
272
57
1317
240
278
100
622
1950
61
89
291
480
6592
7383
84
2725
1075
85
1945
792
100
183
69
192
127
89
295
5471
11678
1383
7832
927
258
53
2290
229
211
6750
243
933
1111
2269
6677
659
9453
8883
6973
207
151
1560
219
69
3971
4737
11236
2451
2666
384
106
281
215
2293
756
44
1898
425
111
92
46
167
1921
2285
277
9349
13539
1915
2219
7682
472
2638
112
580
942
4580
2407
3617
2052
4681
1122
83
3552
9045
75
191
8221
195
2208
1511
270
63
66
1086
790
2578
1452
388
8196
381
509
6296
4865
9460
2089
8248
3931
53
5117
657
5005
570
72
1126
660
118
697
246
141
39
86
251
340
5221
2691
150
1969
8688
2907
157
84
1042
12217
199
1168
434
283
237
98
632
692
225
3683
5469
7288
381
69
730
4513
4336
279
4574
2978
525
63
892
503
39
2872
134
342
130
1278
178
42
63
351
103
495
519
1231
142
67
480
6635
6437
1474
935
1920
7062
141
472
58
2260
370
442
13619
222
601
393
252
459
1127
173
51
3919
14898
3455
67
971
1894
400
218
161
8899
100
1912
2351
460
231
391
71
1104
853
2884
1127
163
3479
168
962
406
1294
286
243
425
4831
6520
126
45
543
84
4528
13813
2954
271
51
75
1177
3569
145
4410
1900
155
3141
155
3141
251
92
2088
360
4805
4622
1822
194
218
525
9351
164
119
218
1132
8548
1620
1190
35
212
100
73
6358
4857
5137
1641
303
898
344
9429
80
523
1731
182
399
192
2599
202
582
576
249
53
33
1007
253
6206
2616
50
505
109
961
390
1516
8909
1388
3075
2421
270
270
48
353
749
176
554
104
175
74
554
497
495
558
11463
6900
3521
1681
845
88
5877
3894
478
818
7429
790
13575
1615
393
127
176
3906
14071
5444
608
8986
143
3402
332
1082
1008
1064
513
1035
112
656
3250
665
2437
209
452
1884
7288
1110
4944
8943
4197
9877
1686
4011
9791
9147
162
6299
176
8818
1440
303
196
2531
69
555
173
183
70
126
5460
3257
8967
6051
2426
1053
156
7368
178
996
152
8586
152
1566
119
2685
1853
305
4864
267
118
5616
692
5340
73
191
116
109
181
148
133
152
102
172
295
222
506
91
158
307
30
136
68
182
188
1409
9374
929
354
764
91
202
826
62
663
1918
1491
1675
1747
272
4958
1176
951
3598
7576
177
9390
189
75
180
165
132
1082
1930
895
420
3516
95
549
115
88
521
689
226
664
562
124
50
522
102
571
339
225
65
212
1594
223
42
1407
212
244
701
320
105
80
134
850
52
51
110
497
15
613
93
113
74
754
28
244
702
320
105
80
134
851
79
6879
4807
2429
146
170
523
50
2153
236
4729
7419
6388
4621
539
241
271
5142
122
116
146
217
122
451
1960
176
442
104
93
1096
1259
88
65
1171
175
2357
3558
1062
1746
9373
758
1334
411
88
323
1038
4319
248
710
1201
219
13636
426
152
1026
1576
9303
5857
1722
28
6210
237
825
8916
8586
237
1259
5872
639
379
8358
374
1452
7814
208
70
136
164
109
122
7185
121
1401
2898
57
420
105
96
766
3554
755
2504
181
5530
231
120
75
130
162
161
395
6499
9435
150
526
12
223
74
1600
7354
957
11085
138
50
523
95
239
87
6185
848
453
861
55
1102
2618
55
1101
228
109
4569
155
261
170
218
856
207
399
227
242
70
181
186
2607
101
9482
8822
224
2763
108
1573
57
2595
699
3186
6977
1488
133
1480
539
1789
2179
340
336
6548
4213
1787
608
139
68
1218
626
1551
8504
285
8882
1489
182
82
60
269
277
1695
643
2176
5094
3823
491
5186
5183
926
213
142
167
143
6151
67
75
11888
2686
99
723
3211
945
152
204
8357
152
1585
4169
313
425
168
7341
359
9058
1556
1790
4275
47
45
2706
133
998
321
646
2134
5700
89
218
65
58
10058
142
70
106
209
183
221
1919
2017
3496
3444
7400
8880
1561
191
69
6062
1269
2123
1497
7362
6039
339
8977
27
36
742
695
5119
808
1778
213
259
185
744
4178
499
1937
625
4507
3337
1641
2248
351
39
27
180
93
7833
209
2892
2141
2264
1564
166
284
279
755
706
185
4780
2326
853
2138
97
69
232
299
390
314
1272
37
279
383
4803
344
3388
1962
655
14656
8877
658
2256
775
8104
1092
3303
722
79
2072
1947
3101
468
298
710
435
476
457
5674
1739
7420
9126
5416
7943
149
1469
2484
1293
118
6751
1747
119
86
3029
119
86
106
2151
173
256
7489
723
221
1516
890
427
149
4113
609
72
641
185
1869
4611
1914
59
1826
1292
9090
453
1562
1774
485
848
1637
770
2551
283
13799
1987
830
116
681
9445
382
85
5201
58
64
698
31
4995
700
8175
97
29
1580
516
192
729
5424
6989
4203
2185
505
4971
3696
12334
3636
3429
349
1244
154
2211
507
670
2277
115
137
3051
2532
1935
111
12966
508
9612
549
640
116
215
574
681
1089
378
123
513
2530
341
2389
2446
1207
384
720
184
66
78
345
928
404
1995
1173
44
3722
753
386
874
183
736
418
592
1682
7299
444
3521
7031
585
2455
1337
9591
1276
2642
69
1029
3431
2788
91
670
190
581
226
94
63
413
1325
7416
158
218
1236
219
941
874
858
247
1795
555
98
818
48
435
44
138
770
114
150
163
348
1420
643
36
444
127
51
207
1044
9244
2212
2580
1454
406
5983
325
406
559
6288
1875
255
41
232
331
2636
91
523
50
124
242
731
7319
66
227
689
80
739
541
4879
971
97
310
715
193
209
1399
4653
2347
33
3555
481
9383
194
2195
9351
98
584
192
1658
189
105
178
713
185
3660
11772
7094
218
3725
887
150
469
353
7270
5017
71
364
197
838
1225
9013
101
1197
2995
524
279
58
75
269
151
9831
184
1971
279
189
1934
723
470
387
209
546
1948
354
1203
487
549
282
176
47
6934
451
200
8733
201
2258
2338
4213
7069
1948
670
275
212
4199
1035
341
1509
58
2466
2691
634
2325
195
152
931
78
9102
5332
331
4305
261
664
229
9586
376
4349
202
233
108
902
285
95
127
60
90
758
56
56
56
49
6776
4023
4705
4403
2288
148
81
8340
979
163
8100
1506
62
184
2231
1586
159
173
418
46
188
140
43
137
102
46
183
129
43
31
154
1189
5296
2891
9310
569
197
7178
850
28
3959
9480
437
769
163
741
5578
335
118
103
79
192
841
55
854
84
430
230
394
1561
55
854
84
431
150
2329
487
6651
10261
5023
617
168
98
136
157
1313
1410
7206
2963
3252
1888
1714
416
217
375
92
387
1263
224
112
3552
233
76
948
2090
88
426
439
357
801
230
2639
2924
488
6504
2682
270
2054
1472
61
138
233
222
95
82
221
1713
437
385
535
511
144
919
521
195
2219
131
1814
424
593
526
70
3128
7370
6011
1732
426
29
6470
30
32
3277
5032
2314
4036
3331
2778
192
4813
5645
1619
7196
4202
279
4077
3404
813
679
849
279
842
6411
1926
7370
7210
1634
2198
1438
199
192
908
237
361
1001
1544
1403
225
4026
401
1741
159
620
2683
429
924
2494
529
7742
929
107
494
562
1481
13326
1260
186
2380
12
632
186
22
9510
1679
8141
529
1026
92
54
88
8871
184
2691
1938
7500
10548
2338
8926
1017
2242
277
5518
161
695
697
227
367
630
115
696
1059
2643
5180
1529
54
2194
229
92
2366
7476
3270
1094
104
97
349
603
475
1209
5798
306
2126
6714
984
60
307
1904
1339
57
481
1445
1634
5370
1766
179
4807
5920
6835
468
52
2264
1109
726
255
1390
1530
279
3049
99
1846
4438
1054
792
8198
1791
63
5191
4225
66
559
627
289
559
13917
1340
9952
776
127
377
1068
55
2656
1068
55
840
885
479
6873
632
510
9039
1661
862
5562
1047
442
233
381
1205
54
784
50
548
228
404
7518
1952
227
708
615
131
58
517
102
194
323
332
819
107
74
212
482
813
209
9469
123
1040
128
176
478
7285
197
355
415
477
1198
4025
4241
3410
3725
2260
124
1336
954
1059
11681
5608
4640
339
1913
4336
160
59
5757
296
4381
64
1451
3474
705
1207
841
103
1445
491
509
297
14264
3587
835
44
71
924
123
202
731
1271
1652
1552
13942
9580
2061
9010
535
2960
73
108
133
69
30
111
582
230
8997
834
8915
320
838
99
444
293
276
1346
495
203
10160
7359
1251
2271
2281
535
50
548
80
674
226
362
618
118
693
52
96
6629
7328
286
1312
8209
133
132
365
769
1128
179
824
109
1952
2517
4587
1791
643
154
470
212
48
42
155
102
435
294
222
1010
148
478
191
1401
883
1950
4597
829
189
747
628
835
266
155
102
435
255
110
223
1050
148
479
192
7522
3653
5574
3968
1696
4801
4599
70
8916
877
1231
2666
70
169
199
102
67
6978
4366
8784
902
206
1208
1118
2135
194
218
990
9307
5669
141
203
929
12719
4275
2534
54
2212
1834
621
134
128
994
163
1108
2878
13727
242
169
2182
5571
2241
150
1772
13999
7250
193
624
2337
167
50
7386
233
7934
1910
7582
8074
695
5644
3610
6658
8871
647
1195
66
9509
609
171
14170
130
111
156
202
837
193
878
215
120
454
194
354
390
3174
941
187
419
1910
922
6302
5209
223
233
140
62
305
7488
2526
5575
4369
114
8966
1130
6537
59
295
1615
152
520
66
586
4892
464
31
4647
4275
81
720
263
249
892
321
111
3983
10488
537
76
771
8947
143
162
96
261
894
1866
349
68
255
74
2089
6772
973
9048
1846
1042
8926
290
133
173
75
71
499
1406
391
3587
222
1187
1907
251
20
393
112
140
222
2079
137
301
65
4741
9381
2261
7238
5031
45
2121
1779
77
123
114
638
170
611
558
8395
9312
487
702
124
108
204
567
96
379
70
272
1907
688
792
2135
2683
1546
15482
2089
13789
10322
1064
121
132
695
98
313
155
508
6755
3775
167
507
81
571
299
2673
599
277
253
59
7335
9033
1261
148
9526
2247
636
107
359
2355
274
8659
3708
715
114
1217
108
7213
4976
42
4948
62
225
149
480
268
252
242
353
284
821
338
91
101
81
80
561
539
551
170
303
2322
1001
5168
3169
9406
150
1737
1553
1119
8068
659
419
381
67
452
255
1889
454
162
954
121
65
252
64
87
1411
1563
457
39
2621
1423
493
579
1136
8117
9359
4425
8869
1013
2439
214
997
867
11505
1636
471
1392
2201
11651
1414
1877
795
195
2369
411
2406
714
2065
203
240
2392
796
462
44
70
54
60
403
28
599
939
78
7307
6831
7610
503
83
1742
180
1195
959
42
1408
7433
3895
64
87
159
1629
56
7442
7437
391
343
132
394
384
1720
1693
13606
579
577
5727
146
1701
60
320
181
1915
1237
749
1112
1292
210
2351
82
1361
2763
398
8203
1293
14954
5260
7030
2083
3704
321
4164
4995
7189
73
348
1184
2633
581
168
173
154
2285
15
57
72
420
106
243
119
217
321
235
51
446
220
1656
1468
851
2188
4302
212
57
990
467
606
1190
9470
66
2915
543
298
335
99
557
516
152
432
489
372
3041
67
356
1903
141
1005
178
119
331
4277
221
110
556
320
9198
8338
311
4942
161
1214
840
474
120
69
162
734
612
1047
515
1553
61
49
494
334
1690
974
54
167
4259
133
184
932
631
7351
253
126
186
49
6176
9286
2852
606
652
578
3602
396
3993
3629
6494
410
351
4688
6239
4442
171
117
3387
269
122
504
449
164
414
489
725
3309
2902
6455
8708
7095
466
344
361
91
1182
367
2559
138
32
276
142
1114
70
184
468
226
310
196
4557
2727
3384
857
336
2605
660
588
4269
2872
1404
7407
6634
5885
6727
2968
660
7511
2165
1335
734
2564
1474
13149
3834
9006
302
12792
4724
4656
8878
2172
2213
67
528
357
113
100
3040
134
353
294
690
108
582
4109
536
4345
629
9161
573
635
505
1491
1903
104
443
140
3719
140
3721
133
265
2061
98
214
149
1164
17
69
2785
91
9395
129
1627
4234
528
275
589
9414
1450
578
398
2926
3235
4941
666
1242
415
442
345
9487
318
190
163
181
143
67
235
312
127
236
2051
534
1867
901
2200
332
4743
3907
2665
406
420
294
48
371
68
1733
6181
2733
1535
3416
7230
86
818
213
107
439
2657
872
525
4364
1899
1264
4367
327
1383
252
227
365
174
1020
171
292
179
104
735
136
7509
1979
143
193
669
276
8863
83
9346
57
241
50
2631
703
176
361
334
405
383
102
954
335
153
51
142
919
4751
353
9344
91
167
9329
249
366
1021
416
8603
3659
754
361
190
138
129
294
931
138
76
189
177
961
809
181
7497
1322
436
150
2215
1813
603
186
387
4198
168
610
2518
1125
1285
570
246
418
6747
87
6467
355
4721
135
1910
456
102
528
429
1162
338
1650
1443
174
88
794
7380
286
305
230
318
1449
342
1318
7654
3620
5420
1164
428
144
239
378
2914
251
310
1652
3758
212
1052
144
236
119
1138
1427
1522
2253
5147
973
31
322
1159
66
44
33
8648
331
355
1915
1111
439
7298
3979
1455
8614
4377
2829
3769
789
752
671
372
927
6892
71
218
229
2314
1146
3140
91
461
401
567
705
1166
1545
1361
519
266
404
54
93
12
8908
65
1484
238
54
55
138
76
528
219
324
1517
271
25
180
178
55
639
1528
618
717
2252
53
460
3517
649
1424
4906
1594
1204
1347
48
973
1271
161
243
735
513
39
239
65
132
182
591
167
1658
3951
3053
5826
8725
14928
1482
6692
343
4599
1485
64
162
98
644
131
382
164
4480
1621
413
829
1221
1781
8390
404
1146
153
86
282
2061
113
326
81
220
218
217
187
1021
10369
73
901
133
120
325
6929
526
154
1217
69
3523
255
7884
8666
9325
2778
718
108
84
444
4193
9442
561
289
309
311
168
80
1876
3731
300
185
7365
174
804
1905
472
554
275
580
3063
974
463
3227
13685
4905
939
413
3073
496
39
1251
1356
7538
1967
1340
11575
1823
1438
149
70
863
3244
469
71
2258
20
164
42
8343
1882
122
24
431
3192
122
431
303
2009
2299
547
2177
620
118
677
185
279
188
29
127
480
7385
174
1220
2722
5660
940
1867
7346
149
8317
337
75
2738
5175
1315
10949
1361
1172
3531
899
3909
4328
4837
1567
521
1140
573
71
127
257
173
586
128
187
2797
1151
3754
490
1106
105
95
262
370
610
712
182
4006
433
592
575
161
155
90
2550
1330
875
372
218
378
92
1641
7283
4993
7168
503
612
528
1552
770
868
353
1008
80
51
53
233
437
3447
602
528
1262
470
289
433
498
260
197
1156
940
118
198
118
103
3926
11652
70
4994
120
673
983
1986
1613
219
1040
117
617
57
174
1503
87
25
169
383
69
98
725
516
7408
8454
48
437
406
301
3260
489
2847
2321
4143
509
81
1966
3034
6627
345
4493
9295
241
701
384
6879
3498
2337
2667
869
2137
665
1265
428
802
59
98
60
71
550
165
1948
41
8935
80
456
2175
210
8221
1478
2886
11209
4053
71
121
359
605
545
241
1051
7007
13639
820
1464
6655
2065
11699
63
208
488
2278
3477
1548
2754
6216
3728
4898
2678
4464
34
56
9315
6283
2141
1050
14936
1020
410
296
1662
863
444
46
2763
4537
12806
268
92
264
325
1865
129
1874
218
219
808
9190
41
57
48
47
689
46
500
353
1457
865
250
5164
3022
14815
46
3296
419
1464
288
169
1201
195
343
294
155
4607
341
355
1195
502
454
5593
1873
5426
160
2545
902
179
1574
63
481
1731
2130
7212
2711
8057
122
277
165
579
1541
9244
5782
40
150
65
537
441
265
47
192
54
695
191
520
382
119
534
99
123
1150
2208
819
4531
2067
7352
2484
2729
11004
564
3702
3397
10535
427
4347
1811
4043
1137
158
101
12213
679
1323
3273
8370
875
163
8641
163
8639
163
7901
163
856
3385
310
438
160
1762
7437
1138
315
5124
1864
3133
487
44
1120
2864
508
128
2562
1185
389
180
656
2688
806
216
165
524
162
941
113
463
212
5901
411
470
5953
573
1881
1548
304
612
123
92
4391
3243
9318
2226
13739
3379
319
1559
94
630
191
6896
7366
7813
42
102
108
42
69
30
111
239
229
3090
1927
2124
196
2231
65
284
5779
2823
7340
188
241
382
289
2735
5860
3355
6301
140
595
252
699
324
2047
1519
117
458
48
656
230
589
822
59
556
292
109
620
236
349
287
1385
61
4778
2726
2388
1648
83
352
406
3551
218
1177
2147
83
408
410
2687
6784
1286
1575
907
66
103
136
509
114
633
284
2072
8860
191
527
144
193
2008
8195
8247
687
5275
970
823
2517
1696
73
1779
345
2931
7338
2238
5717
1725
223
539
143
999
894
570
4889
4349
3125
1070
3822
75
7613
8471
6473
42
708
2726
7291
5014
1661
1174
2551
2856
1513
109
299
7470
100
114
139
287
125
115
31
225
930
396
636
671
316
959
791
1064
518
196
2238
1328
7362
5784
99
53
658
292
242
141
88
5667
163
1039
1388
439
456
140
500
3904
9651
7866
15452
486
1238
605
2463
1305
197
994
658
1114
3873
7564
90
3651
2661
7782
1589
4264
6286
4325
14834
2961
8627
3103
4533
39
770
1859
191
1097
131
373
562
7382
236
404
226
709
611
2721
3424
580
95
387
1804
104
666
831
2313
104
115
990
243
1000
2453
8892
848
73
1170
3695
494
538
1332
371
487
2393
168
1467
878
270
159
747
39
6229
4681
1020
334
3297
6626
112
1556
749
195
2730
223
162
177
4596
4708
352
6805
867
165
256
1864
5103
35
9187
1271
35
146
74
96
132
52
78
140
134
459
49
112
132
116
120
216
270
775
759
4177
9068
9788
1149
72
508
1170
92
2770
4793
169
7352
104
551
43
576
676
230
704
588
121
62
574
95
657
681
112
1342
3173
186
844
3278
211
85
11
139
229
283
521
7076
169
172
86
1915
2397
167
170
59
359
95
108
202
436
633
209
98
68
138
162
268
778
100
4144
227
313
363
988
787
200
1057
576
3865
6311
4196
4395
983
204
11405
14955
3070
107
538
355
1426
194
1335
1134
1481
1039
1321
214
78
2811
8967
187
83
553
633
127
2204
8758
194
517
1407
256
958
207
756
252
571
2196
5604
236
714
643
4226
7212
3127
5417
361
309
421
458
503
632
739
397
102
9020
1235
221
276
693
302
127
172
2627
714
355
4957
7313
768
646
499
610
1467
441
70
5124
459
229
174
349
419
2554
1529
662
3287
83
485
2182
13643
1865
5914
9197
952
488
486
318
95
119
518
396
675
1295
694
827
790
794
250
135
991
87
463
93
1689
74
2026
17106
1174
663
1043
548
144
439
109
62
261
622
85
5484
1785
5008
4038
1341
14665
642
867
7359
397
516
5972
2172
6665
8674
10207
11707
4178
6228
626
540
466
337
500
496
209
1676
1671
13641
13169
13572
4305
1118
1587
634
92
158
9107
146
487
2019
430
204
578
1396
8782
2853
1899
566
779
8356
786
1451
4592
4543
4083
4716
14691
4528
1404
163
222
652
352
75
426
401
826
2604
884
1482
8821
139
1387
629
474
3958
923
1906
1880
3845
191
259
226
1746
972
337
6302
90
166
608
493
222
497
5187
870
55
149
180
178
4204
4146
261
773
3468
4629
23
537
108
2357
1066
212
527
1057
786
1178
85
140
645
1184
62
1168
1134
1115
122
220
609
506
195
7386
2915
842
68
352
699
101
1400
4544
3832
1535
759
7416
61
677
1400
7291
101
300
2072
1172
612
805
3862
4732
682
591
1326
5383
696
2494
1760
8896
921
68
14938
5559
697
14863
139
9353
191
2014
553
743
1020
497
86
425
664
104
1724
602
3314
191
403
806
1695
9828
3942
4164
613
2456
5037
4181
2832
415
164
1910
5391
695
5392
2698
1580
4008
1732
5386
5282
4362
7544
558
9542
1270
4198
596
3782
313
407
141
877
3336
4268
694
74
286
343
265
85
86
61
68
61
416
156
451
2893
7508
1423
5321
125
280
3323
438
183
14879
493
1037
1891
285
510
5573
472
285
510
508
292
47
239
41
68
242
4016
337
1617
7379
5424
515
242
5473
508
908
7340
779
2392
816
2133
2202
400
247
167
8193
14934
6786
279
7738
466
70
57
36
499
550
110
6796
1212
1338
3705
2682
6574
1681
1543
199
6081
4172
3851
5398
9842
563
913
4413
311
4108
289
7248
186
364
444
14
191
12
61
289
392
174
1632
1343
103
3123
150
9422
612
8993
1811
707
1457
67
48
130
33
107
26
3248
9560
3288
2543
48
523
1076
891
66
134
714
2121
11090
3704
414
2115
407
1925
45
523
213
1077
1211
152
870
3057
4250
476
981
711
407
747
2204
520
379
8185
382
1451
2940
5739
530
1795
11558
2079
166
630
63
3302
134
183
65
4769
3869
396
2001
589
72
49
67
121
364
1994
171
385
143
114
148
74
829
297
414
8939
723
1535
844
2496
1025
8925
12894
6873
4044
760
152
426
407
488
726
590
2786
2596
1035
180
418
96
266
1586
173
427
1641
2369
359
876
560
403
192
55
84
100
154
986
883
83
144
144
144
104
646
437
418
2385
1140
233
3576
420
119
383
1445
98
79
232
1878
547
5965
426
426
68
4492
3678
555
84
643
1663
230
85
13739
31
69
126
106
703
99
64
820
626
196
2818
4295
1832
81
128
1406
579
671
8522
2273
391
411
855
3978
196
537
490
103
42
1314
3982
837
945
1433
1075
812
63
7360
185
2407
325
211
505
806
4545
1221
5433
9546
3652
981
97
4234
619
1609
543
8972
1280
780
1995
7303
1139
6061
3175
5797
7945
838
2137
543
75
90
942
1065
105
2512
9448
177
781
96
386
567
751
48
3849
1274
11156
1362
58
7672
4318
7277
6868
7619
471
3337
2434
7348
160
406
500
1610
509
514
779
1330
727
186
1140
8960
810
443
5719
921
434
1157
79
208
262
1451
659
59
1445
7454
3110
2790
7773
587
543
240
687
2579
170
190
1278
3683
1405
1622
118
12010
188
823
263
78
426
423
829
50
24
140
396
93
635
436
1677
210
203
823
253
78
424
425
831
946
613
316
12047
1183
1962
605
115
78
383
2548
943
6397
9549
163
2048
193
7274
953
3170
4733
550
2159
1296
149
198
14
1970
369
1008
12248
10200
87
591
964
342
454
401
228
97
6660
32
1462
579
590
3357
585
719
5694
366
5550
708
1702
1071
116
607
121
126
4615
2390
695
1821
575
400
1424
1476
648
191
555
829
707
656
3689
309
169
75
414
95
78
40
218
90
41
126
41
53
1254
65
83
11187
460
1305
519
3184
527
121
90
1283
117
241
115
168
166
147
119
377
107
103
1011
1410
331
707
675
879
6226
9321
8725
578
160
2178
1442
9404
3196
299
207
52
5161
7188
107
133
2377
366
39
387
456
4832
7317
2191
1404
38
739
48
535
114
654
2220
195
5293
140
7393
9260
8132
391
43
6296
2330
7182
347
70
1010
706
207
556
460
2444
206
493
2066
3857
8077
200
2273
7134
1259
1098
611
4643
51
5223
1383
553
193
343
1777
145
671
302
4980
8447
673
105
37
188
1138
2332
1484
407
92
458
1025
133
65
53
637
232
123
82
107
326
716
1672
94
193
1227
302
53
770
388
110
1208
55
533
617
5642
617
1415
210
159
58
170
771
131
13635
8254
3973
4109
12316
66
5167
92
62
179
138
382
579
41
297
189
1784
27
8638
13618
321
930
7020
1244
295
1458
726
270
7361
4021
8329
1710
15367
4064
1206
214
189
3088
410
1109
2694
540
536
1074
528
235
914
291
1762
35
6906
1207
39
32
121
715
6732
472
170
3317
169
1668
2211
531
47
49
169
127
418
2332
1906
1392
1649
1317
2665
1453
7279
1962
14817
1223
2235
702
3158
6180
531
9781
126
1907
3790
438
5203
5555
4313
90
142
919
729
1869
194
238
5329
396
3249
2326
2033
2893
273
278
1310
2282
3488
5047
46
218
70
767
66
167
138
197
31
1795
163
1110
67
4771
142
156
222
186
9064
1891
523
5495
480
235
519
66
89
366
118
336
205
263
177
1484
2617
2086
924
823
759
9452
2698
2644
551
2565
3688
1423
239
2660
14837
4569
6232
8893
3439
1854
716
839
5257
6323
10515
279
1266
7003
3649
697
5265
964
1001
671
4899
1551
1795
1309
475
195
694
1184
183
342
501
486
49
994
8966
3343
6672
6841
784
4138
9143
447
1113
6156
4726
347
6480
2683
7504
118
2446
344
82
940
721
226
921
132
988
91
6062
809
555
372
197
246
454
710
1109
5947
4738
360
364
6642
2564
1938
8883
1471
2959
567
877
87
8273
699
5534
364
124
862
217
1309
479
604
502
639
539
5718
74
883
8907
1430
2870
1710
113
47
364
96
587
331
159
7356
6167
6975
2196
1790
13636
3992
243
213
5419
7344
389
691
8442
2071
3683
214
355
860
215
2608
396
740
726
1273
279
329
231
148
60
44
337
224
137
259
364
563
3869
1172
1556
1544
477
2577
8155
703
5222
5299
552
871
1848
5649
4004
885
3556
14868
11945
93
1318
2255
34
266
1746
3297
4191
94
60
2257
6187
160
32
214
2154
8800
255
434
87
464
325
489
351
2421
77
85
65
142
1098
1154
1933
283
295
1007
9508
10124
8590
5169
3939
344
1160
1566
119
475
223
7326
1804
770
4349
7425
150
83
76
10526
8786
149
5793
145
1863
2237
47
120
253
157
338
332
51
8881
1886
219
204
814
165
3927
9687
2212
800
3426
1473
5971
376
55
508
202
4662
32
39
508
1232
698
19
181
112
90
118
1062
134
162
203
1452
69
2606
9005
5689
1302
2347
2437
3322
71
11339
1623
1392
11725
597
1973
1325
444
1331
3003
2561
2366
534
269
4472
4997
6611
8882
3778
683
422
540
389
1223
3033
176
1995
2569
2271
263
3606
616
1346
236
2611
1935
1987
5456
4394
153
890
2067
229
1637
7522
3831
4278
32
1141
152
100
90
69
704
137
639
1682
1086
1538
1145
4598
160
6521
348
4580
346
439
3049
7103
1026
1150
140
129
175
184
1286
578
81
1127
61
1846
614
1381
224
1165
93
242
36
1703
270
735
374
580
1422
635
533
128
1134
247
765
831
419
429
78
272
202
652
248
162
2067
33
222
504
232
149
257
70
4945
249
172
63
61
7502
352
928
53
132
155
6587
82
109
124
33
9464
42
36
110
2288
230
53
271
928
102
838
1252
13768
926
435
137
478
404
172
407
1870
486
1651
1424
165
643
398
55
136
1969
27
896
7286
206
579
1665
5092
2297
1562
179
7908
164
985
6264
1602
3929
4139
789
1291
632
2218
74
146
55
212
88
230
399
2898
7339
459
52
219
3757
13555
5768
133
98
98
208
8624
581
428
2367
1754
11818
14941
2046
1357
1997
7733
66
7318
2030
52
350
144
99
487
11519
2481
314
229
132
6671
479
656
5506
7228
2264
3599
1355
64
77
82
98
4517
11659
2992
860
103
5139
334
219
76
111
783
675
634
1760
1473
10704
4473
2137
295
3516
1677
997
614
325
350
171
2708
54
544
2090
2046
1449
3547
1413
139
9338
1001
3068
5694
2701
807
281
53
2311
231
111
36
69
131
107
71
1586
820
607
269
53
928
6542
1459
100
98
1885
1391
148
60
832
98
7424
298
2631
248
2112
2260
55
472
7477
6550
132
6787
629
2316
62
770
147
7260
6684
466
264
164
157
297
368
8924
229
449
7899
356
868
545
1338
1242
1644
2701
1690
3425
5323
274
212
170
339
3598
184
27
86
991
569
7256
4943
631
156
8929
471
106
304
1156
309
49
852
122
160
70
96
448
136
3818
7461
1634
2668
95
549
50
4188
47
63
13314
694
2014
238
15532
2304
80
105
59
149
530
439
215
297
3027
1652
82
884
551
431
346
1920
1187
166
234
295
4656
362
351
6486
122
6849
9395
9288
103
192
262
993
210
777
77
98
171
208
226
151
191
115
86
178
1474
420
102
191
261
1896
449
266
1373
2331
2363
1719
2696
1565
163
8675
161
943
1013
7530
1391
246
829
5267
1540
633
7393
2001
371
478
94
3992
117
89
84
363
1344
1651
226
932
1200
2776
1961
9000
1215
3313
373
974
533
3941
5174
3858
464
8731
12427
590
3617
3640
5368
1113
131
9223
7310
11577
1443
1161
6057
1157
2676
354
235
282
143
259
298
464
660
77
616
892
9326
251
59
426
240
18
499
89
9092
150
1390
1544
212
253
59
698
667
1938
3926
4240
4883
409
58
1303
7491
522
95
466
2596
1427
56
436
88
1004
175
161
6875
5162
162
8921
54
122
252
229
103
43
95
98
7148
7103
4695
328
6700
7442
1703
626
321
1012
119
1620
1449
309
1106
4661
9447
895
1441
249
6279
580
1438
2129
233
75
76
356
526
308
440
9114
4130
922
308
1857
599
236
1549
249
239
569
1529
1123
331
177
41
111
100
267
112
31
506
188
995
79
82
64
134
255
35
2501
408
712
1726
14807
596
1109
1505
5760
230
82
72
157
98
518
2102
116
117
312
12644
1089
4472
353
4705
97
184
257
310
76
342
3712
2847
9178
728
8895
177
9548
162
575
479
113
176
716
78
4720
5369
9436
1435
361
222
1721
94
297
4599
157
9277
3217
872
83
977
455
896
1734
851
1000
1676
4536
79
1711
2417
9504
917
2730
1232
5178
88
392
459
83
249
687
1406
463
835
1315
932
330
43
3500
525
2265
13724
2823
45
49
201
1566
269
65
59
91
1240
138
135
7384
715
621
56
1946
3882
2193
1700
1444
1253
160
96
213
618
1052
695
138
177
47
788
407
166
456
1927
250
271
296
823
253
5125
775
8245
5743
2130
215
252
459
1424
85
790
1909
164
110
3260
163
111
1953
5601
3461
2902
352
61
90
4807
61
130
1758
588
2640
8292
13434
5801
1651
367
3302
4987
7191
6371
7886
53
4823
186
96
151
1896
286
1183
916
3172
285
769
8882
58
296
13468
51
197
694
644
672
2307
278
141
5208
2551
4148
3670
951
1686
8238
539
125
483
2287
626
4807
184
928
1059
666
485
1886
303
1184
484
917
7269
975
303
535
65
685
3637
1454
98
1829
916
548
7435
8200
702
570
1604
9447
580
119
742
869
183
181
819
623
792
280
69
114
391
341
63
3556
199
36
63
1927
159
144
348
109
13
71
334
123
210
101
171
115
164
1303
4236
164
1565
65
92
147
36
21
148
283
626
519
566
953
768
853
8962
178
556
3216
194
219
557
53
355
114
90
93
921
509
445
2336
368
223
211
8932
2269
2006
3272
390
31
449
1908
312
188
221
3082
417
693
988
3527
2121
2338
2769
4979
1130
10716
11803
11780
14469
4512
1851
1373
512
334
4617
4425
549
3354
937
162
7754
179
1566
1318
537
628
2858
248
95
150
2075
1741
8922
957
5316
757
61
557
7702
4580
1659
2640
2913
1273
65
61
300
344
2242
300
253
460
3341
256
2327
3616
464
440
192
673
105
343
2731
145
197
199
1636
116
563
89
130
427
105
203
137
2651
387
394
74
218
5003
1584
244
201
253
76
431
427
833
697
4100
1905
286
1223
111
30
372
49
391
224
74
220
52
1139
501
195
1543
1431
144
89
538
3238
179
504
6199
59
96
664
357
4659
4134
3242
791
424
675
6184
424
4046
2001
1388
858
140
362
1893
450
76
7473
87
6192
1120
305
1945
3599
881
250
2603
13697
2333
272
472
2526
206
57
1341
933
484
2650
566
550
1641
273
580
9179
84
184
178
1247
88
272
170
8065
213
9129
637
508
694
7421
1794
5007
6367
2709
2648
46
167
351
254
593
161
233
564
93
246
33
1498
69
608
1516
1545
154
5131
458
120
37
1911
609
7391
1492
9391
1565
124
960
679
454
1436
498
507
1440
137
1232
199
320
2583
608
307
188
175
2731
403
682
3169
54
65
80
124
336
146
147
2312
140
99
811
192
850
888
2522
421
487
1723
2635
591
1138
8782
3708
279
624
7443
1495
935
9451
8541
2002
1617
1873
434
242
1116
669
155
425
507
726
1009
6694
7464
481
56
2247
1147
1708
7550
5159
2322
994
135
103
308
892
268
1585
58
127
434
665
79
136
92
194
169
53
901
135
78
103
308
176
608
273
1395
7250
109
1314
1514
404
3394
4351
6160
8486
5423
743
846
481
185
156
147
61
81
960
594
200
877
4979
950
107
38
59
763
2749
2066
141
8267
35
268
1334
122
417
108
32
1143
118
736
336
372
435
406
129
4686
4588
1824
116
178
2347
77
2124
183
251
220
494
154
793
154
135
114
31
1041
7863
1661
6242
966
4711
668
11782
1946
64
1389
5376
15358
8509
1589
619
397
837
7562
1490
6619
418
8824
142
815
1819
42
313
2504
968
797
13502
172
1484
172
1149
186
140
9281
276
12704
888
6060
8892
1957
1109
142
167
312
633
1133
7307
234
99
2156
253
636
8977
2359
991
1430
767
28
3463
692
3895
11234
1480
702
6665
7337
1480
8993
1797
5051
7412
2320
814
866
3614
293
664
59
527
217
1454
1653
1143
1617
10359
2018
5155
5791
4710
351
361
6464
37
1614
6229
545
5868
43
177
83
374
4677
167
165
1366
4581
328
101
112
1172
504
257
4957
255
881
1446
2024
1289
388
1945
7532
401
1919
1661
2530
793
4368
6143
1650
6168
1245
1736
3555
312
178
95
254
210
125
86
60
74
68
102
682
131
4139
824
283
287
1483
951
522
488
383
175
7358
1262
356
1280
136
3018
41
367
72
9433
179
175
70
680
215
5775
2173
2338
7341
1213
360
220
506
830
2338
2957
1510
13723
6178
3424
722
4020
443
4158
266
3774
381
98
86
15546
230
177
131
328
2428
1404
711
204
312
68
255
635
52
146
195
82
91
127
86
636
433
201
58
1781
712
204
312
68
255
638
3326
4193
479
743
382
671
139
177
112
213
205
101
204
944
9733
218
228
261
112
301
639
7613
691
582
130
387
1432
9180
284
149
465
247
814
9431
307
914
268
685
6369
1525
257
1352
847
232
375
954
8098
2551
89
11522
612
65
157
2650
6970
4373
331
276
1919
204
166
69
81
68
78
61
1820
45
48
148
78
60
622
9355
753
4750
356
6473
255
32
370
1346
1444
980
2702
596
1393
157
661
320
45
52
673
776
53
167
202
91
58
94
632
53
220
134
44
1593
160
190
665
319
50
910
1120
2302
2510
2116
463
40
145
20
153
652
4725
2843
10600
2693
166
348
7867
592
8948
5475
3825
2585
7637
700
2517
4032
485
567
573
1554
240
243
437
731
3890
1527
454
78
4834
4738
356
359
6481
3354
1858
849
2310
8929
1024
97
3198
2439
2223
188
749
96
38
101
264
339
484
457
193
783
559
1049
6122
476
11649
1494
7888
2677
74
1781
873
556
122
41
878
9071
207
54
219
304
833
847
891
1947
1525
3687
4861
319
526
103
1517
431
192
2225
2768
258
505
215
172
269
178
324
917
103
649
9168
1057
7432
165
13528
1200
386
500
1873
64
332
651
166
247
1441
56
208
454
180
107
73
91
164
167
52
909
34
78
9670
5063
655
490
1383
332
654
186
1400
697
210
391
1601
2052
91
452
283
603
91
528
117
648
496
1934
9209
267
209
276
480
1140
78
983
469
1175
94
585
1140
78
849
195
404
111
87
981
347
11477
1030
150
100
675
448
8875
80
9303
3645
54
1395
4454
13650
6305
361
239
1968
6405
31
478
1660
708
454
1268
124
502
2013
67
531
124
246
233
116
79
158
12
71
26
1567
8920
1199
153
1052
839
101
700
85
90
1553
470
129
4564
135
305
836
5374
699
6300
14905
1823
4951
972
550
603
209
547
1695
4434
151
3532
31
118
258
41
363
200
3815
1902
3665
1541
7306
11964
2868
664
116
955
160
927
1349
110
215
340
374
953
762
6982
1594
89
929
104
52
6494
215
230
2308
813
3056
490
389
338
82
50
166
85
311
83
541
69
218
1164
128
5303
244
223
1688
9487
1851
9150
2237
3170
760
192
204
120
123
104
1612
305
1134
394
687
167
355
305
583
80
148
1385
428
9805
205
7389
9348
1769
3071
108
7285
4733
92
1275
528
136
109
95
205
378
1857
233
418
141
51
153
1441
477
136
95
221
378
130
300
10509
3948
1141
1491
1627
658
262
78
420
434
813
186
1207
1607
180
2460
402
8982
11622
6564
107
939
407
5568
704
51
66
7387
421
71
1348
1485
173
449
291
122
577
2140
152
40
191
135
785
480
585
4959
6643
787
220
1679
356
151
314
9135
1568
157
2688
4551
3366
640
185
490
5031
903
3728
3144
8940
4931
454
1430
504
1406
238
760
100
122
153
618
1739
445
1039
4023
3268
4332
1437
2649
738
707
487
1107
33
370
244
4144
583
1220
500
114
9728
3835
397
571
1506
2108
4181
70
244
196
272
402
210
32
1718
2201
43
131
212
43
122
31
43
131
188
30
43
172
358
8854
80
345
792
2266
630
382
736
229
2491
141
596
1969
1127
1334
1774
1895
2738
111
70
457
4911
2438
6461
351
4721
2660
844
55
1070
318
345
760
1467
55
1065
325
196
4371
5630
7567
9464
4034
1607
805
739
660
189
282
103
78
133
71
103
256
640
52
170
388
33
711
47
204
57
1026
103
72
134
107
304
641
3418
3454
651
486
193
1071
5249
61
140
233
212
1710
193
2182
2191
624
547
596
2875
3988
1758
32
195
194
32
69
2937
533
2219
37
2201
3092
155
6301
645
2767
609
698
485
325
413
164
880
574
640
2307
7968
2441
8991
6379
589
597
2029
1286
769
1439
9025
3786
5716
8595
812
65
226
106
172
5017
4010
96
927
1835
6265
95
516
124
609
745
228
65
403
154
514
3286
3019
5454
3099
5486
309
5661
132
188
32
995
11768
89
394
851
1010
5215
557
3712
201
3273
5555
9534
1242
605
3772
609
46
338
242
489
1746
11498
374
135
604
315
673
681
4011
65
612
683
224
366
609
121
746
96
5100
692
8046
277
187
343
7412
669
4018
37
4379
2752
640
692
484
413
163
663
4956
638
49
256
92
64
115
456
143
1246
9487
4987
7241
238
497
477
2308
1858
200
436
824
200
436
3453
4505
83
2839
141
132
352
374
113
2424
2375
4206
161
498
5552
230
793
3683
78
1712
3171
1997
2158
3730
113
473
133
344
132
7311
467
1013
155
196
85
53
3683
138
2660
898
339
198
104
196
499
1590
185
4692
935
47
2721
460
1595
1779
169
1744
1477
3790
4824
1941
78
39
3387
1459
135
710
330
1118
2149
2067
6388
8900
5047
786
80
105
17
620
164
2486
274
1249
1275
2100
227
280
184
9168
1384
3805
708
2973
7422
4953
1403
1723
72
410
522
188
4161
1682
94
222
222
3835
892
239
72
1847
407
35
205
1483
176
9118
3694
12
178
101
27
557
6862
433
2392
581
53
796
318
3629
4322
4679
4799
1294
4645
56
141
222
398
124
1334
6402
9101
1052
355
57
175
545
417
271
70
40
99
669
494
285
1706
361
52
273
202
149
486
115
1162
412
373
434
199
4021
248
4947
270
209
99
241
1266
491
119
1199
150
478
511
305
5457
745
352
2172
12855
2048
537
212
926
350
204
155
510
508
113
879
216
216
342
3694
721
488
327
423
155
490
503
281
1189
216
214
339
1639
1921
5497
888
1845
328
90
41
334
3248
267
1525
692
550
534
2215
2233
602
71
277
80
855
659
14772
2298
9920
12193
3084
6686
469
184
87
269
224
1410
113
418
99
179
307
272
2479
1304
629
54
1396
2935
34
9556
4033
211
1077
3454
32
60
112
72
482
196
738
87
121
4945
1306
933
218
547
5730
284
485
274
2948
506
114
278
1576
500
1842
7280
6407
868
719
943
436
4874
3638
1260
689
1270
264
101
514
96
251
195
1995
739
177
138
7688
3347
15491
5274
6509
340
338
339
4568
533
571
337
49
38
106
1652
4811
4650
338
116
430
482
168
1000
122
2654
406
7760
1413
118
39
83
15
27
201
24
107
88
406
518
620
359
1121
75
325
82
154
197
199
100
205
701
5557
332
121
33
5069
7336
155
4254
640
13590
273
1916
1657
311
1315
5468
229
698
88
496
1592
8137
45
672
110
31
114
258
347
71
339
215
15
72
130
128
1295
576
267
161
679
176
329
2625
2538
5986
536
194
8900
194
2210
109
3960
1800
11656
1226
491
2902
3871
6115
1002
16
112
24
202
325
86
389
206
65
148
127
77
1490
418
883
5382
86
3204
238
286
178
187
539
192
2180
543
51
299
568
174
461
7614
101
163
914
2624
119
193
364
119
117
207
1230
115
456
721
443
1824
274
608
7844
7189
1205
317
688
247
2011
117
473
1434
7927
224
2488
69
93
1949
204
3517
30
508
156
95
271
99
68
60
195
163
13545
326
147
258
299
39
59
135
1394
90
606
846
271
98
4972
185
1157
2310
256
3071
230
94
79
143
167
186
106
270
150
2677
1395
11882
320
2026
64
93
362
82
5188
698
8201
291
503
98
265
1182
835
84
9207
559
877
319
720
101
8592
1544
891
967
69
9098
64
898
516
2239
8875
2558
487
557
190
1500
1124
1014
395
1439
580
7682
746
354
661
531
813
3671
9232
320
556
69
112
477
36
201
654
6862
403
169
115
2198
7392
1554
215
60
1093
184
1388
171
500
107
328
236
183
952
140
1054
94
362
406
1718
540
5380
138
39
105
800
100
620
483
1381
11463
7603
287
4047
1663
1639
118
382
5713
117
379
420
8191
1389
341
3816
652
72
300
797
1809
267
1321
505
1159
1333
87
80
110
118
234
542
150
182
254
461
64
1437
244
654
95
1300
618
867
11891
2659
928
1926
4056
2277
8586
1348
3740
1370
1912
64
831
1154
332
186
2357
2283
2343
6134
4562
1662
830
426
426
75
320
558
1798
58
131
709
69
92
1947
1793
7450
7081
4295
193
169
49
827
426
415
78
324
345
5731
7924
8975
6032
3297
55
52
9959
13222
619
4577
95
520
91
651
49
514
226
400
137
517
50
965
7086
849
350
104
181
662
61
152
685
154
72
789
290
73
2031
3434
9362
4701
2205
195
192
150
118
894
121
973
101
39
90
470
827
390
852
233
75
75
939
787
1079
232
521
5223
52
53
896
337
145
165
505
1686
1058
6759
7876
127
19
247
552
93
216
435
345
248
5214
618
378
1506
311
210
279
133
741
8019
14915
5315
2319
101
112
1160
9511
388
818
1367
9617
3877
812
49
65
450
1650
1282
495
3882
1331
1584
125
3420
976
127
178
652
258
80
2112
13360
159
373
1286
205
563
194
426
221
2884
897
1143
841
283
168
3859
160
2230
6535
462
95
209
6795
11779
2521
260
315
2671
1707
279
8904
1406
167
117
717
330
72
429
426
809
51
144
244
91
58
72
646
49
422
200
51
1690
716
330
73
428
426
815
4306
2245
1361
3511
5874
1857
207
108
651
278
138
1143
3440
1919
3220
4046
545
3495
211
216
944
1270
4635
1093
111
430
2437
11
58
1301
61
107
75
249
87
41
103
2169
4757
353
6428
2908
6916
215
137
423
1044
107
800
212
2202
4964
694
8175
624
92
1464
117
149
167
69
271
619
485
2210
13847
1428
802
260
1242
95
1483
1149
4722
7426
2454
295
5931
12620
55
1566
230
1139
645
249
4975
6767
5353
6716
984
2122
101
1433
794
424
425
78
206
647
98
161
1578
63
135
657
61
79
67
85
189
137
404
317
853
965
3499
1529
150
65
243
4694
542
5441
547
215
277
174
721
4534
143
7882
1280
378
2199
1046
262
7451
248
2291
633
477
5477
480
482
1418
386
834
4840
709
123
1568
89
1155
119
19
321
90
78
157
1024
64
137
108
1010
1036
98
482
50
124
630
370
227
679
513
81
1292
653
1222
9394
12526
9060
1523
107
349
168
75
77
1343
419
114
2681
387
1456
436
3589
4973
9174
5939
1046
383
101
2668
116
521
62
868
2181
97
1631
124
713
1182
163
1062
14674
3974
5138
626
209
4003
806
5121
1844
5619
1701
2144
12316
2338
3953
1516
880
165
2966
43
6143
2736
1530
1574
500
9418
2094
1594
1600
1693
3739
2393
2980
58
2382
242
4322
159
106
344
131
346
80
140
126
1175
2311
2543
88
4680
539
96
135
1296
1161
743
1091
167
4729
352
6774
60
5385
188
96
39
378
922
657
441
439
1888
201
50
79
245
154
58
146
2135
992
76
233
1184
356
3307
676
388
1332
6172
118
5115
53
3925
1970
1434
471
202
302
39
119
154
841
51
147
438
640
210
217
58
1670
98
457
207
308
111
138
206
633
1341
185
14794
106
559
1246
346
192
119
470
1113
3077
519
61
541
265
119
1967
31
3270
1566
150
931
1128
3742
2158
115
285
100
5866
2210
191
3571
2481
255
222
498
2323
4862
196
529
952
4257
466
1158
2944
1220
31
2594
786
1702
248
432
771
148
374
57
230
13530
352
477
3903
3023
6850
2377
7333
393
333
400
1320
738
1163
95
255
787
149
1821
2874
43
13534
2770
738
384
597
100
245
1629
116
5395
5867
4930
7161
3736
6202
69
75
567
267
220
272
115
30
219
215
71
65
717
107
110
1806
3251
3548
4886
1073
1376
7129
1739
235
547
66
275
4210
113
1495
1726
11192
1863
4021
6465
347
4696
1167
331
2648
387
175
1044
109
206
152
3283
3896
2284
3055
1844
5548
449
479
647
812
596
318
7254
415
1857
118
27
75
40
362
68
1260
49
1759
438
119
27
75
40
363
68
1260
55
836
643
3542
1129
749
349
288
521
531
259
256
420
419
767
110
1062
332
134
4185
1765
44
1446
87
145
899
1097
351
287
126
372
738
1005
49
307
77
1032
208
530
104
391
2075
8636
4098
3345
1240
1515
497
241
4578
694
120
243
1431
1210
93
109
1628
2589
7441
1189
166
351
221
7782
2256
693
108
158
466
2090
135
394
5914
7218
186
128
122
770
1445
4420
247
348
31
151
1149
24
61
109
82
134
1728
2493
412
14
442
978
3284
2228
1373
220
5320
3884
361
7752
3340
2355
1759
3967
3577
1190
2735
530
279
598
322
5522
578
27
8444
308
1160
3185
7621
4523
2093
882
3508
803
252
2579
2024
2261
339
456
7647
6674
483
10275
234
2321
4973
606
321
113
289
387
711
1846
12425
833
225
37
885
12
194
206
132
79
111
1237
594
1131
2527
67
914
10302
2469
7559
83
11170
1879
5414
191
2436
47
1342
662
261
1921
793
513
194
356
501
191
2838
831
620
91
1134
1072
325
346
604
78
728
77
1328
230
226
161
302
699
9322
6670
1379
557
1197
8709
220
35
214
9077
100
66
3327
126
201
153
688
8040
9399
6921
2311
2366
724
4915
312
241
733
5572
390
998
223
78
2468
4346
472
1524
216
34
627
9265
2344
49
1442
383
8174
383
645
2249
6944
7418
2610
837
8133
5595
2470
2587
45
248
165
215
5665
1503
134
1180
387
448
58
43
14022
3546
594
951
13527
791
28
422
66
579
1712
449
8202
4746
2055
1555
152
8542
152
923
6831
1191
2130
519
414
93
504
1197
1334
14867
8553
1970
8878
377
908
1012
136
132
244
128
2104
8787
761
1416
505
12730
231
510
457
1426
367
565
269
6824
151
590
95
128
49
166
424
71
170
1880
507
667
495
187
802
4374
226
800
827
3143
697
484
319
407
154
879
530
357
7452
371
1813
663
4226
9811
3339
541
1877
1374
118
1133
309
200
7340
617
2758
268
465
257
374
573
455
2038
13409
1928
2479
935
898
8680
2297
3734
5275
716
1654
137
187
3111
142
175
6468
1429
4645
2149
159
7812
553
700
190
65
84
106
1261
203
1279
5526
1047
4604
7316
1863
6624
170
655
217
713
443
505
567
993
214
1960
181
42
1443
457
177
83
915
150
1556
115
461
337
67
138
128
273
169
1221
2929
142
102
197
53
91
510
90
290
168
2177
149
91
167
1269
1537
104
31
167
434
96
902
197
180
387
598
875
567
54
1076
2019
161
208
132
473
63
202
1466
638
157
151
252
153
918
51
761
615
205
94
834
7326
226
104
6957
9075
4011
3254
45
2657
1108
84
444
517
456
536
9361
1087
91
3356
5442
2312
155
296
1959
1979
4726
250
284
56
1460
946
14266
144
1108
284
3504
896
4822
3040
1206
776
9334
3397
3212
4266
7443
5303
1090
4585
1926
7536
2869
76
125
261
4273
13078
7437
1866
1575
1580
207
327
826
50
266
22
60
14334
507
279
3045
625
495
108
364
2363
57
266
242
262
2338
478
6751
185
84
1940
457
2231
373
14815
920
362
813
66
223
61
169
54
84
206
93
2747
3489
61
169
54
86
207
1454
281
1757
2723
461
745
2930
612
243
100
847
847
65
3864
611
139
361
3375
79
765
64
190
449
1422
1232
90
65
3603
1978
545
1632
77
131
196
67
304
132
2443
101
77
132
240
67
8643
1341
1555
7342
7285
622
304
782
267
154
948
507
8666
133
2213
118
355
522
1246
572
565
259
749
474
457
131
96
41
240
1479
1782
7281
5248
3182
356
142
158
227
357
128
152
447
407
30
5366
37
1498
225
918
39
58
691
671
5449
3055
2385
184
236
5365
2004
118
196
205
44
45
5525
206
45
1428
1316
598
974
41
646
7018
351
9200
1147
604
118
76
277
203
59
3188
573
700
488
415
114
27
62
127
5570
11606
1857
1068
58
2295
1184
7936
3254
355
790
170
55
230
69
406
593
508
146
455
633
477
394
2600
85
1713
7206
1557
105
464
1704
243
248
148
2159
1971
2733
105
171
120
131
474
224
1405
487
1333
443
1351
249
870
829
3311
9789
58
190
5129
372
439
4794
398
346
5650
122
209
357
120
1230
2625
973
1187
99
355
2213
703
158
419
487
722
3177
2238
2831
400
2745
490
1307
4029
3441
243
207
14
331
49
410
4925
659
1443
9204
4483
1404
162
894
418
203
945
10487
83
1618
12009
5682
553
94
116
241
5645
94
241
1423
336
2797
1680
868
191
185
7248
4210
3832
385
149
2255
7152
1503
819
113
1006
77
202
377
367
102
1964
383
112
91
2708
206
422
6930
174
126
231
2470
204
645
138
1954
708
677
5524
692
338
14860
15
363
2778
570
57
747
151
134
113
130
163
1882
897
540
413
3060
123
46
386
1694
300
988
3454
171
1966
2339
2674
6083
446
974
383
718
159
819
424
429
78
271
202
648
1625
306
3510
6657
888
92
2569
109
46
12407
3109
178
1967
2226
3223
178
1967
2228
2434
6729
2648
753
8366
2268
50
74
3074
86
786
1942
741
245
91
869
2096
723
1787
9595
6245
9317
759
2128
195
3451
603
186
11636
1446
3173
4145
14980
9700
3264
6711
14968
2128
1393
110
710
106
1296
268
116
7955
116
226
100
75
135
220
639
53
169
372
94
168
40
671
537
191
53
1763
709
320
108
108
135
382
639
316
2200
196
535
7411
744
557
321
68
334
3134
688
4364
2464
186
4867
13610
2637
2105
479
2129
1288
163
125
135
653
175
2903
2443
159
183
108
135
142
547
70
391
52
156
200
91
137
69
108
612
201
53
1592
214
194
141
649
330
108
135
127
547
70
392
1573
762
413
5077
131
1908
9556
3108
478
485
6722
352
4711
88
332
2309
80
14931
4593
304
334
333
6456
328
1747
513
103
11570
2585
278
5676
908
1952
65
441
470
5442
113
1489
13666
148
57
1092
1044
7227
5349
5180
5248
1401
7658
3256
1499
2532
8384
181
9648
467
14790
112
331
5197
495
209
7801
6756
916
5133
2362
2934
395
208
160
588
82
47
141
354
204
158
156
983
80
1401
9497
215
6601
6591
81
50
141
355
208
158
158
688
80
83
50
139
353
206
103
158
983
80
83
47
141
355
208
163
158
983
71
50
45
80
83
50
141
354
207
163
158
982
80
82
49
141
354
206
46
155
973
83
98
9522
3180
45
141
354
205
159
158
984
80
323
2415
89
622
1318
3645
68
1840
97
2505
3636
123
35
107
271
8905
2212
194
302
1432
73
2168
2699
3336
636
1870
7320
1647
766
269
1038
10365
6135
475
774
2044
533
73
3118
2316
172
350
301
84
210
563
307
1724
497
266
4178
4734
430
4791
68
140
233
223
2510
4331
5386
7394
2113
506
666
487
825
33
33
118
474
3122
2255
5336
473
53
2258
56
808
5555
1336
14874
5294
2104
740
2373
4490
143
142
6895
1802
269
1472
242
49
2604
1804
14937
13741
4848
3826
523
80
103
300
48
153
610
622
1241
883
347
35
1245
7289
11485
6341
329
1805
1127
2735
494
1883
626
1404
289
1016
7458
596
1430
470
3110
3802
9360
502
8197
2802
232
51
80
1001
1904
628
573
1221
449
6886
3892
7468
2826
1338
8948
1022
48
169
961
3272
1571
454
511
1841
997
60
468
101
87
395
289
303
178
2906
247
111
461
230
2848
535
220
289
266
4921
1197
500
775
178
487
14055
1836
9391
10488
1767
7369
135
2692
517
102
552
6132
4691
33
2549
134
305
561
4728
54
3018
275
4711
349
429
6457
1021
425
267
12
47
583
671
648
3770
6409
8918
7193
3656
1059
195
1564
8168
5874
3204
326
13590
14585
4192
3102
7373
4284
161
709
98
195
528
253
7240
15497
6453
252
2713
624
5293
285
501
1467
447
41
55
947
5002
8054
425
533
104
5361
682
1931
1313
1986
516
9424
198
436
659
1759
7686
421
2725
8188
7410
7353
1395
10488
4833
1362
5388
448
562
2961
788
763
763
343
6448
1155
284
501
1432
417
6923
2449
1351
3882
1897
975
556
1142
3966
8986
2592
14832
737
116
3337
815
639
95
1059
56
88
1835
314
7167
978
349
186
6459
336
339
341
351
1929
2819
179
3148
669
131
142
2415
1668
343
827
480
243
148
133
666
425
116
158
1399
1647
414
789
9543
738
494
155
419
413
486
726
3287
2963
161
980
408
150
157
984
38
3585
2439
8812
1810
66
6718
1217
494
193
512
1311
3347
8851
11569
306
444
1897
191
146
672
373
658
11
36
20
8684
844
3625
4173
72
132
721
246
4378
173
188
109
2412
245
43
552
257
64
7703
54
1422
1225
459
1012
419
3407
1889
537
3131
534
3129
540
718
964
138
8638
142
1560
468
1897
108
241
3125
255
1553
931
3750
4699
3647
8780
4979
119
84
2011
103
3246
92
3084
1590
124
2027
843
370
1866
4434
13672
8729
1704
168
351
11794
1298
90
1560
2916
114
191
153
41
62
148
189
528
406
489
95
230
80
1316
816
421
428
78
252
125
93
65
281
1704
2029
5657
417
108
1867
100
89
1810
2857
808
122
484
431
84
1769
1680
62
550
96
8689
1664
170
131
228
74
1305
2210
170
68
132
228
74
163
484
501
579
269
61
57
125
2282
122
154
177
434
9249
510
737
2128
159
38
245
630
93
149
1180
24
151
481
93
3808
43
112
510
287
4534
670
8285
9530
1875
1542
4990
181
169
179
2191
195
474
213
648
622
88
1466
329
3250
6346
1850
323
3078
116
536
396
6922
9501
782
703
1495
90
1049
250
1144
4007
3591
75
94
1398
4299
9541
2333
7294
5022
869
332
47
304
140
2253
49
77
35
721
2361
514
304
1923
389
2250
356
201
70
1902
101
450
615
205
281
127
2083
1228
248
67
99
1707
3577
5229
8888
6290
3867
4803
241
67
99
4770
159
62
209
116
140
187
35
37
108
37
9189
239
135
1743
96
163
646
30
48
135
210
223
729
697
5799
169
1871
46
5343
2905
9658
175
9247
9577
389
105
1264
378
501
82
472
22
501
639
84
2728
195
499
12484
969
2891
1737
11317
3432
1569
12086
400
4413
234
207
388
122
283
187
3232
222
3575
595
14505
1046
284
170
687
3044
4775
1611
228
894
656
107
113
199
61
279
291
1041
1074
186
235
170
3376
500
492
215
184
588
1030
2549
1724
2370
852
64
1405
697
183
78
92
649
4030
1239
117
469
9100
4975
695
8252
4485
2220
1672
171
110
381
650
3926
140
7884
948
7120
498
388
1530
328
241
115
1804
83
325
15329
2005
9074
1123
589
431
1556
67
91
2019
415
1543
198
190
418
559
427
4245
3251
7782
1964
120
4660
4182
250
1085
449
72
689
229
317
725
2272
86
7305
294
167
135
1287
6000
9525
1308
253
246
1068
2252
6875
163
9639
2399
4147
1082
451
4030
1891
169
1833
1552
1983
147
1910
507
74
80
221
520
405
2443
4637
133
485
2176
70
364
1279
666
215
353
850
986
839
408
358
7200
595
363
7243
2813
1796
509
782
721
413
3633
339
453
5607
738
237
790
5723
9258
1697
1927
2384
2466
170
582
83
45
576
15466
420
13214
2503
83
45
1692
7987
3718
1708
2944
161
3691
4149
1111
6894
5163
4960
1668
3133
9215
1028
3976
200
1388
2712
249
1403
472
468
436
1519
6552
3760
9449
2609
121
116
279
51
71
131
739
92
102
68
927
187
707
5857
217
228
2286
189
710
148
6400
7310
2910
63
84
125
161
197
924
2949
260
1754
621
117
69
573
614
154
92
193
269
256
13
66
1950
101
141
67
242
3455
3379
4968
2143
403
905
1939
277
3405
7374
2722
1208
3872
68
631
2015
2050
837
147
1173
156
416
483
706
585
3264
147
487
307
57
47
11647
577
9714
62
2548
1003
61
1234
60
1919
651
505
171
1855
3446
475
154
221
438
2250
2501
9032
683
89
2094
3704
802
989
8968
153
1567
303
713
200
158
1395
250
266
88
2202
1747
325
243
764
846
271
103
796
264
2202
367
6648
1018
62
61
1594
1119
348
341
579
116
237
903
323
58
114
104
1352
543
717
226
404
238
555
64
1028
108
270
18
1663
101
8927
1349
8173
701
5032
339
668
9059
2639
3785
2980
4200
1424
500
157
84
1973
318
233
40
125
1119
3247
3527
115
8429
97
122
258
318
212
193
1729
53
698
89
13256
2261
65
518
1980
91
105
132
6644
467
145
1096
1067
119
58
96
91
106
62
77
149
3935
4724
205
152
251
806
45
38
279
939
440
8414
220
195
183
977
4111
4134
4165
129
202
35
54
333
1185
163
9153
246
500
1120
116
1302
7451
67
5136
909
13465
1319
820
962
1749
4053
7309
146
893
1931
99
91
515
50
124
609
691
227
728
105
83
222
66
9042
9293
2813
991
6840
664
5315
698
2844
2296
6220
371
1072
491
511
83
1215
1669
535
319
160
212
115
828
54
4345
471
81
180
128
70
4013
101
1178
180
715
181
1585
83
115
85
102
47
59
246
257
36
270
176
1328
75
244
309
156
18
1154
61
714
808
283
393
208
181
467
229
1595
10075
3146
200
176
346
6807
5751
1385
3264
129
405
75
126
181
488
579
540
173
150
5068
7329
1486
47
3701
7502
879
3204
166
1924
2189
2439
2233
2063
9161
2848
1456
5437
420
101
1382
1452
488
3321
384
8673
80
327
7731
6592
478
475
9450
161
483
3113
1089
486
78
1770
509
2078
1652
216
700
2267
315
1141
8950
1074
1906
107
5525
493
118
449
493
576
34
233
521
509
1977
11228
359
1044
2812
71
9644
1934
864
124
5792
122
725
2636
13
96
4327
1948
350
387
50
104
790
2579
2220
220
1085
337
678
354
107
5251
272
75
652
4742
1396
130
247
558
304
75
428
399
830
111
7266
14226
1892
1170
277
608
3173
771
104
1132
3778
1841
212
106
67
683
120
404
173
218
196
128
84
508
5735
11675
3204
427
777
209
1635
1649
109
120
63
115
131
579
2153
7143
296
622
2772
1070
141
252
8870
363
5587
721
167
246
1383
93
145
118
1350
61
14
1178
7496
1461
1573
2734
641
547
9373
2067
1932
588
228
1046
3200
82
160
3254
2913
347
423
1865
458
55
2244
357
226
100
529
380
295
482
686
155
1009
860
1460
1157
339
271
54
68
79
68
142
1118
879
292
2751
5960
7304
1361
4418
435
535
72
268
7377
161
635
14182
447
327
194
22
184
497
21
1255
10719
8926
337
428
476
3311
1296
213
166
683
331
168
371
638
8104
437
223
32
52
1516
17
1125
33
137
85
206
669
1231
262
3219
1438
231
190
195
493
5514
471
195
503
530
2372
7448
2094
2564
10339
1543
299
1090
539
286
127
3705
178
1195
539
127
1977
1053
4064
225
1295
1359
927
10798
9425
2720
405
168
141
108
17
86
17
1653
681
1953
513
441
31
198
888
107
96
184
1977
1519
319
214
173
116
113
127
42
3103
5914
7331
966
58
519
685
227
447
22
138
448
114
58
519
95
8073
298
1322
24
96
128
264
5188
5855
4151
403
518
5184
6866
1366
959
140
3891
104
109
131
57
15334
137
86
7547
884
1114
4308
13640
2377
978
1634
886
5691
2685
202
320
6028
399
389
123
382
96
322
2109
7556
653
93
4797
13082
7488
684
807
2276
4389
1120
71
373
764
7578
317
669
335
4907
4799
202
4979
2798
212
138
1048
160
6508
350
4551
5054
103
341
627
1374
866
512
4705
206
931
8942
157
2247
1127
227
1440
71
3975
1389
2265
1534
133
179
1895
3933
119
442
1726
2171
892
301
129
373
3468
499
320
5138
3038
550
191
399
226
330
639
141
515
96
1283
1356
76
4853
76
1991
1722
1727
332
1942
2722
2660
756
4277
2695
14851
6047
5047
390
392
961
99
579
1446
99
190
275
781
60
194
340
53
812
852
749
91
25
115
12349
875
6216
4553
12672
567
2309
3175
756
1550
2749
6218
1715
1688
677
46
6884
7203
1137
313
563
21
129
21
6590
2853
7118
6956
551
533
154
92
9265
407
1238
1357
5406
3910
80
140
433
3792
7342
7372
155
881
2689
7432
327
73
453
57
1614
109
7649
1561
2592
5013
5276
2316
854
709
117
5146
9098
200
2244
1859
1870
4837
1346
12294
1098
3975
2264
6784
132
101
1824
481
530
442
684
2863
13271
914
337
114
90
3776
96
177
215
2224
82
105
75
93
62
452
1769
89
303
116
90
1892
89
7810
1086
929
271
234
1559
9662
3139
127
1075
3978
4436
5672
697
215
179
996
336
43
1990
2024
48
9464
231
4801
438
4285
6280
1273
7195
1544
13841
1048
175
415
1202
10636
4094
5083
749
492
5733
82
57
1050
941
138
4027
233
2172
9566
654
352
10095
9410
726
385
645
246
405
2053
34
91
22
100
1612
882
180
295
7352
1452
386
472
241
2613
1113
9200
1265
695
1742
1360
109
172
519
1752
228
96
386
2552
584
8520
227
666
158
521
783
115
241
1427
1144
279
647
261
78
427
431
778
587
199
221
181
972
1987
86
1058
75
113
2465
436
473
3283
5348
1955
3954
507
53
492
471
2336
1377
591
9147
1841
583
4057
468
29
1928
215
503
60
39
2137
205
624
135
86
102
330
702
1584
57
127
595
131
96
87
186
147
52
624
132
86
102
330
711
1397
473
3923
3839
6146
899
133
399
7248
4982
642
184
681
1175
9645
4107
1418
750
1198
35
209
70
9301
871
236
91
100
695
154
131
1201
35
210
70
9294
903
236
91
695
154
150
205
100
548
159
68
541
1520
383
432
74
345
301
102
782
664
3398
41
1210
172
154
154
1045
929
537
468
2067
223
206
298
547
103
523
210
32
186
131
185
160
85
378
273
248
37
281
254
677
621
462
354
669
1002
1095
2133
226
222
654
118
95
60
7510
83
868
90
167
233
92
1135
82
567
135
185
104
32
1112
324
402
170
565
1260
419
34
58
76
1886
72
115
149
445
3016
9636
561
190
13542
2819
576
761
173
607
1206
174
578
112
170
1577
1137
8883
6141
2515
7330
10931
188
342
6177
2310
3107
4084
3514
2232
5195
1235
1760
619
172
77
145
425
1284
870
48
61
13891
947
1621
495
134
97
37
231
747
5441
1359
341
4678
1104
940
2998
754
4673
371
140
905
44
728
236
1458
5686
786
179
517
136
319
605
422
133
926
150
478
104
201
1831
851
4103
1440
704
537
876
807
630
995
5722
292
469
1414
2567
9094
5249
1473
79
71
1387
373
134
840
752
744
268
64
42
38
42
38
42
38
42
220
299
1146
197
424
122
202
306
7425
3279
122
543
1120
372
147
4648
6054
1552
1180
2467
7543
681
4142
11651
2165
6293
121
7367
1833
216
2781
1262
250
409
49
153
661
2269
1875
1828
504
3560
181
30
937
3135
1049
1294
306
1049
265
125
236
1534
2486
6416
402
9377
551
170
134
4880
227
498
9289
7474
1544
110
574
98
119
95
786
1170
14
110
509
104
75
1460
1379
280
193
115
1618
130
492
3299
108
826
2701
2049
9443
618
7507
200
1180
2711
180
176
181
425
323
114
2280
79
7318
693
91
409
31
154
149
148
99
85
109
210
129
94
299
256
66
999
1869
4965
7219
1720
751
45
548
1257
455
423
121
1899
9282
10820
666
440
412
119
171
1498
56
63
2613
1566
8532
995
5502
1861
1972
400
141
178
388
234
155
1463
999
7398
3693
503
441
8202
343
1443
638
769
602
227
377
166
1430
1730
123
520
872
2355
2428
8866
9378
134
976
261
65
1952
6589
108
2696
1442
5726
9087
7386
607
153
395
145
94
226
3223
15414
4205
663
698
118
695
609
158
511
761
52
151
544
2952
1829
315
127
220
2627
1449
381
491
10805
109
525
217
160
197
2459
1495
5887
321
72
9023
73
163
1219
113
236
450
295
452
166
66
81
18
157
288
1155
690
4800
3090
724
748
705
157
306
1345
688
9275
7023
1276
4862
347
4736
176
125
71
3584
7410
92
4937
2765
1945
1409
451
561
185
731
188
204
124
1472
1501
16
240
478
94
1283
354
3627
806
167
41
413
326
918
5643
8269
373
85
209
418
281
218
34
203
444
888
3520
439
622
5962
5929
294
4763
666
9398
1860
695
5242
705
220
138
114
308
1425
62
200
151
162
117
9274
504
177
1186
111
146
65
63
77
1535
465
94
81
75
272
632
3997
235
94
128
113
1717
50
60
640
120
146
144
1088
900
185
396
2294
231
76
403
4442
13818
1879
2830
2410
396
473
855
222
2341
12652
2703
516
7359
692
604
2656
526
820
1110
175
13183
5874
85
1189
310
606
1104
1492
1199
4650
1621
7209
4950
1823
455
2237
163
755
8461
5624
884
86
103
9237
165
979
988
375
109
151
1525
7449
327
922
85
85
221
2951
1274
874
465
6785
1243
494
447
651
112
629
516
1106
2197
9367
1560
219
84
951
107
2272
7256
4999
884
403
451
1811
115
452
985
1652
455
612
691
1466
828
401
425
76
307
204
557
120
537
114
214
159
512
1846
706
304
84
1098
4678
581
1984
7549
1173
775
272
84
196
442
2438
770
271
81
196
442
2439
567
456
5598
1864
517
887
463
1465
82
122
201
24
60
3893
95
1353
283
976
896
2071
224
180
685
487
222
326
2559
1478
1454
7799
1558
309
94
415
80
228
556
187
73
71
541
422
2669
359
204
656
2031
13648
820
196
834
1836
532
7530
4102
11860
3819
678
94
63
412
1963
624
386
150
2389
1967
7443
4315
3630
549
14959
13636
1730
3950
3719
2828
13834
369
903
93
518
1105
129
1113
15117
537
311
5467
5795
666
402
420
7652
15354
7421
979
1695
553
263
92
182
521
733
99
90
342
51
582
145
2670
282
211
151
5360
688
170
109
151
1358
5858
7416
415
7342
3142
35
676
439
445
931
117
1369
1779
8994
1042
1250
143
117
53
620
561
357
85
79
33
6406
684
1577
1710
13609
3035
1609
202
154
4055
2588
15507
10624
5010
369
1288
772
2652
4209
397
181
793
2792
1809
776
658
7343
899
118
57
941
664
77
2248
128
3786
139
360
77
2407
993
177
3247
4027
442
1937
1146
231
353
173
452
597
3137
2227
196
6179
1074
14289
5127
457
1429
242
427
515
42
731
140
166
97
659
6756
187
2600
3159
365
1124
7030
373
95
2331
7305
2022
5707
684
34
9043
738
678
1401
687
590
7353
2880
1659
6561
1564
344
3351
3925
5093
1947
295
299
93
239
440
2487
298
299
93
239
446
1721
123
1829
4103
1804
140
192
2960
425
117
95
194
751
349
455
395
102
1232
1941
1291
180
47
30
111
95
340
158
2258
1043
416
96
126
8657
152
918
4839
9395
4508
625
312
745
747
1030
57
2445
112
948
168
613
166
1414
240
115
350
300
785
68
71
74
212
583
98
13631
883
213
354
1628
335
194
71
69
298
1097
509
402
524
125
661
116
906
297
506
1286
219
137
8986
1109
153
4258
676
191
647
248
171
8965
644
217
1069
2115
507
164
176
212
115
3272
94
162
167
1265
3266
95
163
176
167
115
1956
200
441
6736
2908
5113
1850
704
2349
4321
485
196
2252
4329
1989
7112
5184
1281
1672
4503
2500
1834
332
678
121
270
700
180
54
336
2620
112
1445
817
407
420
85
274
62
437
181
189
497
713
8381
5208
4707
673
348
398
7161
7442
1696
389
2484
423
7526
446
563
108
77
125
340
443
52
24
132
222
90
59
81
648
66
419
204
55
1586
170
116
109
51
813
423
421
82
265
556
192
209
1392
650
108
2203
9515
6445
5057
8504
1285
163
164
242
1154
82
4984
272
1148
95
4983
3587
31
115
291
20
195
16
3671
7417
1387
11461
12669
10805
2875
280
52
180
3342
7702
325
381
627
214
1116
1772
444
556
49
57
109
2120
1144
358
3575
485
1105
642
7944
2153
1896
14850
642
2219
174
405
14687
174
1554
146
105
212
11
213
103
885
69
160
2088
415
1868
116
9398
2036
1355
4800
916
29
293
716
117
1399
100
4703
250
1424
573
87
96
15
4363
1979
699
409
2150
9537
327
1068
4356
447
9471
10438
1655
3431
2287
562
1144
159
3762
1015
4028
86
553
549
4744
1325
1428
498
149
3374
342
122
9107
677
4441
130
317
7383
66
66
66
113
272
83
104
3226
707
116
781
194
222
1531
401
628
430
413
223
429
520
220
74
1474
955
5620
1445
508
2575
287
7423
89
7091
161
2291
1866
602
3116
2748
597
1240
476
559
2699
7465
2950
711
9464
4151
3858
1288
330
11058
1350
972
162
423
323
489
726
591
2717
960
1343
1131
7556
9558
4981
148
2525
150
593
2633
171
299
62
1736
460
372
141
98
110
103
333
112
57
423
502
343
237
192
41
43
138
79
351
1864
266
209
524
582
650
6026
109
92
563
302
118
674
303
200
1395
3174
50
522
96
2448
1556
285
207
146
1119
154
715
949
405
130
671
1253
144
1024
4088
271
620
303
1808
82
741
4129
561
3660
152
204
674
142
228
1375
114
887
2073
2722
2781
4705
4924
4302
3978
177
772
108
1001
377
155
2580
948
75
113
194
54
46
320
694
446
1160
5713
75
863
193
57
54
135
60
779
357
7355
199
484
1799
762
7355
744
3100
10000
53
96
90
9669
1409
417
976
136
47
133
138
89
478
502
1854
4795
4397
127
76
2851
457
735
92
297
1892
567
5943
561
7201
615
1945
2028
3050
899
2117
4679
713
3223
2950
1768
1822
5632
665
152
8140
1795
2386
3820
990
5169
5689
13159
5233
6758
1678
98
98
13750
6278
4430
60
587
613
53
4284
9518
2762
787
1549
558
4147
3140
4263
7801
4186
382
1498
13659
93
104
121
60
62
7779
193
1908
1227
428
134
158
311
1735
1630
9330
2246
14844
1117
101
518
122
8997
646
110
247
9957
120
412
1106
2515
519
195
3585
3922
2793
9259
890
633
195
8987
196
2270
2195
741
1474
333
2169
9427
6791
284
91
185
120
2493
14986
2403
41
38
64
75
303
1002
240
1950
7525
1270
8811
59
405
9264
286
562
1030
251
1180
6042
197
49
50
331
743
558
167
79
198
4694
351
410
143
409
6806
2443
208
5775
2265
6515
143
200
547
1392
740
91
81
123
32
3972
200
560
402
98
98
462
308
480
1934
976
57
362
158
95
716
98
552
487
1429
240
1430
76
3071
501
1126
4925
302
272
814
175
1655
6487
130
426
17
472
5521
424
1850
1914
9879
5053
119
76
249
57
237
2588
719
254
116
76
249
57
237
1881
924
8500
1314
121
1646
702
442
258
96
76
103
456
412
450
873
286
410
87
189
111
1738
473
179
850
57
351
149
90
437
635
137
111
1619
665
902
343
3087
3443
737
229
13602
256
301
418
155
450
1298
1178
14053
295
7410
848
1345
446
1382
1888
7393
344
12129
78
862
454
1395
1181
347
617
289
1956
5354
999
618
272
2070
310
31
90
167
181
199
2560
167
89
1403
190
649
273
273
638
3949
281
187
316
72
558
340
1464
1651
562
695
1951
3134
61
8919
2743
140
873
655
32
189
558
162
86
4331
6584
611
1971
19
586
57
9707
120
3772
436
838
2616
264
211
194
2278
56
5398
162
7252
453
162
6436
7362
1809
439
950
7305
587
570
2103
196
539
397
2985
4937
6328
613
628
462
934
238
46
353
4929
658
162
417
1685
3562
4778
3769
2295
9962
1165
718
400
4867
4002
8835
399
3162
7378
68
2810
627
465
432
2611
1382
5168
3894
7376
1917
2025
442
1301
3135
16
90
217
2141
58
102
1626
6808
26325
3691
2535
2580
135
89
97
74
135
35
2592
3300
4162
71
1264
1647
344
37
3433
1163
65
1912
3800
478
557
643
53
1989
565
768
145
76
1840
86
6929
701
636
4746
6222
280
910
1507
3063
3891
7413
10777
684
225
3515
317
1161
564
56
2991
4077
6094
228
475
434
422
2292
196
472
869
851
366
255
167
494
7890
396
904
13
852
627
1060
2239
873
637
245
182
298
204
681
1584
57
127
688
505
170
53
636
324
182
298
204
680
171
1406
234
411
183
2108
1328
56
1842
4506
595
132
36
190
167
681
268
356
210
129
107
36
299
705
492
440
1094
193
1343
2667
229
647
93
384
423
415
1986
14177
215
201
4707
7068
4418
400
411
2419
118
8940
2004
1511
6393
578
2724
3250
583
1908
83
363
557
8596
3244
504
428
1871
5351
6087
5563
2263
1769
1152
9478
474
949
92
5275
414
172
3085
1022
823
1701
15
167
4913
846
707
4268
5149
700
8249
10675
171
297
94
267
152
2555
301
39
4903
69
304
1334
2472
1065
9519
12017
196
9034
195
548
560
173
2062
238
24
93
121
4406
733
5581
14791
1159
1751
7350
3295
3329
364
69
305
182
1385
55
844
3982
615
1740
408
249
534
533
1539
113
173
31
56
3145
234
2586
36
34
1464
509
430
440
378
310
63
453
32
88
59
5347
106
162
324
509
2758
646
290
78
428
399
829
383
534
1179
416
853
15466
552
610
646
143
114
351
1512
43
3923
395
1638
1733
65
140
233
220
8449
1255
1118
12517
2663
2089
9343
803
4431
1638
9438
513
15483
7272
63
542
13615
273
1162
842
12257
10390
355
1248
317
721
647
2986
3039
197
1051
633
3477
361
977
146
8681
146
1579
69
1624
197
89
280
57
65
56
463
2154
1159
707
7078
1139
1533
506
453
2577
1518
61
209
909
185
393
168
1426
214
2652
9234
4312
651
612
35
7424
630
1169
15367
1978
1307
1296
13692
1232
3190
9164
431
4258
6507
4693
5686
13596
501
825
3630
8953
1333
2112
2470
622
70
6207
68
169
261
203
155
220
265
190
509
228
461
646
406
790
3291
686
270
220
1306
36
403
715
1329
393
95
806
76
158
90
1042
3128
276
2119
638
188
58
320
724
1832
57
137
434
659
49
425
146
53
639
187
9332
58
320
717
1642
3981
675
1169
4798
4286
3655
196
7351
3021
2500
915
73
2692
1053
151
1116
776
614
59
112
68
79
657
148
97
1278
173
648
518
59
133
86
102
332
714
203
213
1404
73
278
112
9154
1723
1980
459
355
195
5499
338
195
1481
12003
115
5260
4817
140
2286
396
7225
208
437
57
626
80
445
642
652
2055
144
176
882
1758
3494
5244
4739
2119
2222
562
496
2308
5640
1351
5955
1646
682
310
108
211
631
52
169
439
127
533
431
200
61
1591
13027
238
176
9500
3500
9399
1026
1850
9195
1300
2188
1929
1040
157
126
1731
57
101
46
940
142
117
1141
160
2420
1951
12527
3840
349
4603
469
2546
893
52
4355
44
521
7501
207
648
637
198
76
279
85
310
202
135
31
43
432
113
137
31
43
432
539
116
1401
88
46
13619
382
414
42
472
127
910
140
479
520
366
216
222
233
139
61
144
518
1313
56
25
98
18
441
2017
2273
3887
3432
828
241
807
601
43
425
5027
7233
861
41
35
598
561
296
222
146
152
281
653
192
159
375
7346
1053
4746
796
7335
2596
1871
4671
498
1253
2009
1783
163
528
997
711
4460
257
427
76
284
646
6762
3091
76
406
4798
239
5002
53
233
3650
9169
244
1429
65
1086
2036
3451
828
47
47
122
687
579
1975
435
486
610
600
176
43
266
234
595
285
583
532
44
567
315
1311
434
801
50
1299
1643
703
5555
471
174
1316
1529
482
168
39
160
448
158
2539
48
497
1952
86
284
2242
1088
1167
5289
4411
1296
55
91
39
1965
68
851
872
626
1024
1054
2264
266
100
310
204
165
219
2151
492
1849
68
137
127
420
624
94
125
91
200
148
50
1019
1025
2262
89
108
311
204
395
1402
163
119
807
134
30
112
668
52
148
200
91
96
72
708
127
57
1589
161
195
806
135
30
82
657
145
1841
125
127
419
641
40
94
58
91
200
148
52
1022
11802
64
2031
68
144
69
1068
5081
1191
2355
554
2484
3647
6767
7383
4560
8965
4842
6225
8061
3751
2962
324
977
10448
101
1510
576
334
534
125
6832
3898
11437
536
236
102
172
1495
1723
297
2054
1811
6129
2202
1856
362
3603
364
2497
348
742
56
128
1071
172
2965
545
3266
2032
3773
901
117
793
510
2339
1151
3305
9233
2784
1876
813
3282
176
2011
8532
1564
36
7441
2742
9802
646
729
876
392
9588
8384
929
102
1201
328
3106
129
1334
529
5389
3453
995
422
7588
2453
678
1887
996
2501
340
317
339
55
15546
2749
568
3313
386
936
1251
1948
5409
1752
175
399
1932
2220
396
177
456
1373
104
1367
2792
3323
761
4787
5532
4303
288
4636
2267
1912
359
195
325
5296
360
197
325
216
5467
4852
1560
7313
163
279
1010
1211
1292
8923
1667
162
1770
6877
1383
605
153
156
5481
190
313
4784
311
158
461
304
821
1595
124
786
274
321
3440
1088
158
363
207
509
194
7285
4962
4262
509
9312
1028
222
74
56
52
6565
3368
867
117
924
1875
967
1670
8677
4345
1279
1038
1113
5229
436
742
840
884
509
65
2254
5541
963
230
57
76
80
278
181
2120
662
71
4219
11174
72
348
1662
392
3132
4728
274
2950
1401
212
562
315
100
77
132
624
51
138
102
193
91
93
707
141
57
1590
212
651
315
84
102
23
132
2277
363
8912
363
986
450
1398
163
235
309
8866
743
853
386
28
6452
28
38
349
721
196
213
1591
54
127
435
661
68
88
352
168
53
1134
349
718
196
1399
2886
210
3564
1751
702
6208
150
662
1212
2229
1178
1568
164
8676
177
920
84
25
185
296
47
134
87
3829
553
973
649
8997
3368
557
2410
1251
163
125
660
438
102
89
134
935
11198
3373
14871
971
476
148
155
30
242
99
1102
512
946
4266
414
4799
791
872
10655
162
103
701
332
400
9524
4919
723
8249
901
1377
896
2080
7354
2407
331
2286
493
2175
8913
636
1299
13482
1663
402
74
271
419
231
440
255
232
1659
3221
1024
2498
4284
7337
3053
1329
186
101
745
1251
310
65
1951
1004
128
363
1053
590
109
1933
76
299
1167
168
135
157
1104
5261
7188
1464
1632
1903
170
1238
474
417
72
15485
26
67
721
133
78
453
2427
421
113
215
113
28
180
93
404
355
631
697
1746
522
287
5820
1298
4356
4316
49
7806
11623
1928
3192
4676
2173
1624
742
650
1498
2528
4219
2775
4232
686
188
248
5762
188
248
1437
151
286
505
344
135
330
73
121
1174
260
725
489
323
426
69
639
69
452
520
232
16
451
362
2775
32
38
956
202
614
1648
151
418
2516
152
87
283
3295
769
2653
92
344
386
255
1808
822
806
420
3619
6309
770
152
100
4969
7094
1556
1674
6480
2645
12479
1130
4615
117
516
3375
1320
6010
1504
563
5296
9433
383
1323
90
84
8110
669
820
107
379
1326
1950
971
497
118
350
199
282
701
374
333
260
1355
60
204
701
462
147
51
495
135
135
510
61
262
84
112
195
868
2769
1430
398
5470
447
267
1532
428
758
3801
8776
857
1556
8550
5429
1150
357
14888
2535
4382
8614
3807
1178
4140
543
6057
1884
2796
5855
477
3711
8303
7361
2152
951
1788
3469
7409
7306
840
475
142
126
103
217
1407
218
669
531
80
82
2327
751
739
771
8169
882
5499
139
1419
4404
7429
4693
11748
2618
1951
3706
968
547
567
804
143
74
140
8052
735
1609
551
138
106
208
275
1125
4041
980
358
2074
68
3298
1837
109
562
51
5326
702
8154
1369
451
61
493
529
614
2883
61
488
639
2052
3584
381
109
2779
388
601
392
5974
607
392
1859
7717
696
553
2980
4622
145
2760
358
10574
664
160
177
210
98
630
2185
193
3718
3124
1197
21
121
102
1453
8091
199
3130
1069
125
127
57
1741
2361
174
471
956
732
7158
5344
978
239
756
5099
3020
711
2509
6334
8167
2544
159
6680
4770
3916
232
12374
63
2865
2598
1159
96
9310
2053
226
111
36
69
132
106
65
6689
920
92
57
124
362
138
475
1223
129
114
1701
3090
398
4013
8284
1328
5156
2448
1064
500
515
1753
1172
1113
11217
1107
13372
3295
1270
259
136
65
80
3326
1443
3714
5043
1156
115
92
1442
471
39
38
215
3271
179
3344
401
1824
62
246
726
487
161
200
155
490
566
64
361
179
341
144
1560
139
6513
7326
778
1605
1506
1739
3589
979
1135
1010
13855
9079
59
296
512
4504
4298
2881
2021
15474
2340
880
2065
2055
268
3679
678
49
4833
746
967
2577
692
90
96
25
1422
814
201
221
1394
579
474
729
378
941
1230
168
20
127
66
59
22
459
45
331
365
1248
181
2051
211
35
928
51
148
64
88
1816
278
169
84
131
95
114
429
53
194
241
622
38
132
3518
596
4271
55
78
47
174
3203
734
1318
2136
3915
1167
8671
248
6370
144
5298
711
8123
5102
4351
15510
3658
92
130
461
1017
2745
531
316
1182
486
3137
1537
2930
3326
1784
63
7404
1995
5147
1309
608
857
7407
6869
3019
967
4629
111
273
2022
1431
481
149
428
1951
109
1014
214
3851
12934
1489
591
1377
6232
370
333
122
2277
210
201
348
662
110
4736
168
99
136
9444
2385
876
364
5928
3431
3001
523
68
801
3133
15474
221
144
1263
5452
2234
14218
786
408
520
134
110
1131
160
2212
2950
8816
8864
4511
2080
6173
161
904
5244
648
257
392
192
718
195
163
1405
474
3492
3258
645
7384
617
1565
2669
2285
1858
502
1118
7501
145
529
9407
427
925
76
235
2910
408
459
9459
12177
2915
2402
4359
172
2432
794
399
2604
5348
1392
287
2428
6969
2864
8934
4135
1448
7627
9487
1210
3029
2933
1148
2013
9091
884
228
190
44
672
2722
983
3739
642
3764
2759
12544
7494
175
2015
381
410
1409
454
828
913
641
311
1999
536
187
660
1645
3737
220
19
1182
593
886
134
1081
2506
179
50
144
1418
1612
148
138
996
2904
1981
388
127
617
409
1401
460
2135
348
786
92
803
420
417
256
826
201
159
789
217
111
1188
3449
1726
1037
163
8577
162
1580
1192
509
93
89
45
162
315
27
1747
4377
1796
736
459
239
60
2305
2267
276
510
6990
1524
548
560
482
784
116
148
735
54
4047
2454
1664
483
127
770
129
178
60
523
3244
1148
2521
58
524
1951
67
315
3256
5128
6691
4361
788
270
2866
1127
487
165
157
448
3043
2226
180
448
1827
2453
677
189
1368
3261
139
3724
801
57
196
686
57
90
328
175
50
805
325
15431
110
165
5356
1808
239
2916
1666
15439
113
619
3347
665
495
138
474
5046
7249
466
3848
141
3237
7653
840
280
2008
8836
250
584
1647
6487
6676
9226
104
544
1791
624
146
210
1742
6864
766
239
547
314
1289
10065
1920
901
816
537
1526
2029
2786
151
130
253
9567
292
1688
207
54
362
306
98
193
355
122
410
2134
2286
7210
2756
328
3830
3288
603
2327
60
874
980
8217
977
501
98
4522
9833
79
2168
126
184
375
1495
257
80
363
602
4051
1569
153
8570
153
835
2834
1055
2460
45
757
7350
6685
4991
476
2684
4268
96
549
1869
100
1006
134
11459
2691
500
9436
648
1732
900
190
70
2164
130
511
281
9364
59
485
639
158
156
42
1658
219
374
817
7479
2034
1425
485
1204
933
3002
1318
732
156
59
80
7423
665
3967
432
280
488
5470
354
488
5469
280
1891
1395
1286
140
2891
878
58
331
715
1672
6689
123
2693
2024
13631
4968
87
72
119
243
13628
2032
248
89
3110
122
250
89
1854
10607
958
67
678
440
73
1411
1450
1743
4107
939
1964
4507
1412
821
11840
2640
2523
191
295
2537
6507
3425
269
129
339
584
9343
889
43
2734
122
1601
3470
6526
340
710
132
3712
62
691
5323
191
113
2197
232
396
3153
120
9356
102
67
90
148
435
5088
185
1124
4003
1176
232
171
2241
3152
8245
3976
2221
195
8945
198
548
2072
7393
224
12875
516
5475
513
31
2034
1105
4683
747
2108
1680
2704
2195
14929
1638
545
2016
490
3388
3376
2157
877
441
1634
8245
1837
257
2510
11146
618
5247
758
1526
280
518
2425
1264
215
1198
1720
947
3839
3719
2257
7819
1018
595
1977
157
26
278
3003
674
78
4435
955
989
1895
51
141
690
90
133
91
197
169
53
638
309
330
679
1682
841
66
1638
115
5780
115
516
1059
77
474
1431
213
227
2766
4705
305
4303
1864
537
5919
535
635
655
729
18
430
130
388
53
8086
1532
1476
882
692
532
5165
519
7363
170
8462
45
252
655
214
2360
530
45
5404
1722
66
232
136
442
3646
2395
911
1832
45
61
53
3587
5947
2618
45
70
57
2987
422
4664
527
218
1748
1662
7292
14
1508
163
2305
6341
795
371
4579
41
7369
4468
5095
3252
52
1857
550
1530
659
434
3002
1816
870
305
293
81
387
135
192
1565
80
139
433
666
433
169
52
1012
331
712
1660
2904
3257
2495
1697
660
7258
675
1572
714
204
234
4007
3424
166
82
401
415
179
350
461
4163
1641
4349
4083
1792
215
642
4639
594
1662
5639
247
544
6096
552
13715
99
4741
70
96
587
106
111
86
622
1485
342
671
1589
4733
344
5841
6782
738
4501
599
1593
1438
505
5494
476
165
511
1573
1054
5484
83
1517
309
700
6436
6489
410
351
4711
2768
52
85
3155
5246
454
435
4017
541
4245
2281
171
2015
26
35
516
383
551
1208
354
8889
764
1222
6958
2429
130
9353
150
512
455
1115
1202
301
476
2495
935
208
681
203
320
229
637
52
147
190
91
57
94
714
54
133
57
1590
208
191
681
203
319
299
636
7952
3591
631
628
3577
78
998
856
1774
2379
1733
5400
4553
10136
2432
3971
1253
2200
12016
10182
3796
587
4645
456
2043
2986
1648
571
575
2932
2557
469
1766
1461
7135
283
2027
2295
10482
36
4272
2652
52
1388
336
3512
910
1746
2573
2768
463
400
119
5758
396
1895
5316
4777
14894
2500
1884
3408
3928
240
475
179
147
54
932
7329
11494
2684
211
151
3378
1363
7439
70
136
147
99
109
151
72
1733
875
1388
895
400
491
76
1518
58
262
39
192
2126
210
109
214
72
7473
5099
112
846
471
94
207
4613
128
1100
39
104
203
92
2202
700
86
255
1887
444
448
1889
254
148
56
313
1535
1675
5382
1247
1513
535
135
217
95
541
505
86
372
148
50
1075
312
353
204
702
260
219
1389
243
1073
53
141
477
359
304
805
916
2168
1479
666
2942
5510
1320
6279
2673
1640
1124
14434
456
6328
2139
2709
2360
6981
14220
7452
9431
9827
2025
6715
3484
1564
539
1147
746
8872
630
54
262
3244
43
10338
790
5155
2615
1328
496
83
3009
43
3340
598
1511
7768
2740
713
137
364
235
2914
284
306
222
486
1262
3231
3346
1852
1832
904
3902
193
753
1752
577
133
57
1452
7327
145
207
190
836
297
297
633
9343
2204
621
623
1231
10193
7333
1516
324
9458
1145
5524
408
172
1443
286
1820
716
414
1190
2297
182
10267
20
8610
214
47
5823
680
1326
2723
84
315
3902
5844
2083
138
3370
115
365
14943
9322
144
5043
308
2214
672
1860
7277
3526
11155
1879
511
491
681
4391
29
830
550
1633
665
3095
1783
1854
1405
475
940
132
2005
2160
1377
2319
2293
2321
2162
2164
1377
1369
1807
420
2642
761
1277
5211
718
1405
162
653
215
298
8054
698
5199
100
86
125
76
627
52
148
417
106
570
35
148
61
57
1350
256
142
246
297
309
1816
8951
10173
2874
397
161
616
14929
798
2661
486
6258
3035
2555
3659
975
980
1788
2956
178
500
83
131
6857
1444
1496
4293
1876
4044
684
217
6595
5110
5446
2505
1637
2030
3906
11946
575
2011
571
2226
1724
225
136
131
5929
7677
6471
2284
6752
3769
1757
2677
7701
745
635
198
54
103
332
697
212
1402
1489
948
341
180
9600
3897
1508
342
1883
4632
1642
450
7459
167
130
255
3172
1399
4919
3956
9473
37
2473
803
233
444
4571
631
68
1777
930
3800
909
343
2537
336
565
3480
6775
518
166
185
71
61
589
505
9382
2752
90
5470
8357
1712
276
2871
61
140
233
222
896
195
838
122
1052
145
394
345
773
249
11881
1240
1756
51
63
4171
651
210
5963
2230
95
551
146
613
743
226
684
258
5095
1126
297
507
3500
471
97
304
879
6671
3683
240
3749
2033
3224
5695
469
8196
9467
3280
1910
48
2373
254
599
1092
5166
26328
956
4389
1489
7439
2694
192
164
45
81
564
5453
121
38
507
344
133
346
79
129
84
1175
5405
1041
2316
287
1562
1301
626
4111
9545
38
3480
335
451
121
116
60
60
4814
2710
629
70
11539
946
508
328
985
10948
739
957
490
103
182
69
313
230
1015
9643
889
121
148
60
1992
2496
2263
324
1936
601
796
6679
2434
4906
2867
606
2572
1028
192
501
9061
5272
4510
1405
321
685
332
131
42
969
52
169
447
79
284
423
138
57
1591
166
685
332
131
42
869
3254
5163
707
8340
1159
267
50
85
128
151
73
476
340
56
475
113
99
751
6279
5106
1514
39
4634
669
484
3044
7388
767
2233
725
419
3147
2730
818
3464
3927
2650
1607
7390
202
94
687
134
2139
746
2260
5272
9718
2426
2732
1925
73
576
139
5816
140
3961
2765
830
422
427
78
253
733
201
160
791
6825
5004
772
65
138
3883
11630
1351
698
8164
660
510
148
49
829
399
424
78
230
203
560
4126
141
4235
15371
1731
501
1469
4868
45
222
132
1586
437
433
1665
5126
83
12354
131
1075
7764
417
138
517
60
3206
6208
1658
1700
89
1173
1499
5388
311
121
140
1906
3076
129
402
1370
503
212
579
322
5209
776
447
132
1093
832
216
343
13536
116
116
75
63
833
651
542
8945
295
1637
42
110
1377
1411
670
546
9291
400
527
1588
11790
955
4965
1593
399
566
1684
3915
9113
542
366
414
393
3152
73
8079
1255
3006
6794
1206
6816
172
665
7641
3175
126
520
50
131
634
340
230
682
591
65
3209
639
156
2016
2868
1561
1320
12208
70
260
1012
417
509
2037
278
2504
4922
7971
583
515
316
758
514
538
1664
3032
429
192
398
121
2382
991
819
422
428
78
4340
1581
2483
428
699
934
2275
569
6589
571
135
4689
168
3296
6616
15309
2883
2609
1410
110
69
191
59
2477
41
192
1083
95
53
2875
1339
7432
2934
1908
319
282
2845
279
595
6051
298
243
281
93
72
652
2755
359
692
11720
827
99
176
582
2732
112
1648
252
390
1968
5572
562
17
430
135
1155
119
4669
1146
889
396
1269
1197
347
546
5453
3687
98
4366
121
87
49
9471
31
304
1375
570
927
10296
34
4641
6890
576
587
343
1557
634
4738
2281
2522
642
456
5105
9617
603
3479
765
1767
509
1386
504
132
3924
6537
1533
5438
2448
201
4437
957
2647
1085
457
1462
1668
1280
358
645
2781
1483
4165
212
618
702
902
409
534
659
202
310
223
631
53
148
223
91
64
132
519
417
138
58
1590
6541
346
4815
659
204
310
224
630
1684
2216
3544
445
561
758
1895
70
161
82
270
287
294
2472
70
163
4065
2057
251
355
4017
2054
3071
2295
235
803
11557
7547
96
7411
5280
487
947
960
2454
1124
342
650
5431
1734
227
6278
477
150
124
96
74
640
2787
448
140
2280
537
4553
1149
883
328
1292
1195
349
624
322
1406
4010
576
266
73
1647
2723
15457
57
1670
15453
36
7589
3595
3570
237
696
178
606
116
485
1651
6008
233
671
772
345
1727
136
3870
7063
3764
124
1862
1076
458
1314
1691
20
425
2648
2566
6859
391
566
3413
96
1984
4229
4291
5384
323
961
2031
3984
5510
2630
579
655
58
357
2090
563
344
6203
2029
1308
177
1133
344
654
6876
6839
581
330
7020
3822
7280
2225
1876
115
277
341
402
2669
277
384
2326
386
115
277
2682
1483
4029
2263
1268
3883
1233
438
486
117
2114
1003
76
8193
2071
511
117
1640
417
8917
85
3625
173
59
332
1762
61
1299
2142
2624
3807
2996
3605
4680
10786
115
5584
4219
6807
1979
2265
2346
617
1480
120
4725
632
128
3952
2420
1028
3932
6841
2290
2024
2463
1132
344
655
7415
1069
705
2632
656
1269
497
353
521
936
1652
119
394
629
2206
119
393
3313
764
3805
976
138
8699
116
621
17
131
2421
6203
2228
3952
33
554
1010
9453
1972
6134
2433
690
12073
1582
758
1259
910
1185
6731
2563
3877
452
5818
1141
1655
485
116
607
178
698
237
3569
2325
5177
5580
830
3297
6005
4850
10154
3250
291
5451
1032
1385
1784
49
46
4343
129
6718
4636
4621
3436
77
1074
61
39
502
11476
2157
201
129
505
42
2025
96
242
6852
337
875
574
373
6817
196
669
319
14822
2111
282
14895
217
223
2178
335
3143
2287
196
1090
298
708
200
202
412
539
150
7444
168
57
3748
2336
150
41
174
54
1538
61
140
233
222
522
5326
42
81
432
1002
792
2027
5596
837
1336
2102
505
96
910
52
149
421
70
107
174
422
151
105
58
1586
169
190
5788
3345
206
373
173
334
176
408
623
51
61
140
233
210
92
71
291
1456
217
63
2240
1981
45
629
8832
747
4856
1490
296
148
255
228
258
1505
2126
163
294
339
1500
95
211
292
1475
6778
868
857
498
1030
125
858
6515
6683
487
2349
118
1612
13247
957
102
543
9453
150
1228
641
6829
769
169
201
831
1191
98
138
86
345
134
344
507
282
1438
8436
551
2956
307
6837
111
114
43
429
431
829
2719
6002
3480
1029
5558
1160
2206
242
2800
1293
2542
130
169
127
185
36
250
1595
185
6749
2918
12085
6815
53
1797
1755
1597
126
459
449
2124
350
6646
550
2320
43
174
203
140
61
142
126
31
540
38
2176
968
949
44
133
302
119
526
758
88
139
12
511
99
1039
98
1858
945
279
310
198
544
127
2556
7332
2098
256
198
216
45
4394
281
507
344
132
346
76
144
126
1174
79
104
4004
2353
489
4374
2277
573
7390
835
489
301
431
154
707
4880
2132
152
1703
7224
2937
44
643
226
496
3575
237
698
178
607
116
485
1052
4125
7387
460
3747
124
246
1976
270
1398
165
166
672
308
995
53
168
165
83
59
94
629
59
427
200
57
1584
165
166
948
996
9223
838
6568
1390
3872
2320
937
6733
6391
1646
754
2786
2637
674
6862
6947
1658
4567
1085
651
2002
98
967
1633
14913
10877
332
15509
485
6819
480
94
3631
2131
493
94
1730
56
1698
2035
1244
1813
3136
61
140
233
223
1853
156
89
768
351
946
274
54
540
16
443
6825
1313
5025
5006
394
2428
125
437
1300
3008
675
3925
53
5128
2101
3169
1263
4664
126
149
76
346
133
344
507
282
4394
616
2619
4366
853
7898
7764
6275
4122
5363
6772
102
995
717
1175
126
143
77
346
134
344
507
282
4395
5970
4542
1646
7337
4102
6355
1175
126
146
77
346
134
344
507
281
197
4196
543
1112
30567
1175
126
149
77
346
134
344
507
281
197
4197
705
1174
126
148
74
346
134
344
507
282
197
4189
5018
4195
197
281
507
344
134
346
77
150
126
1175
2908
3857
1175
126
147
76
346
134
343
507
281
197
4196
8423
1330
1504
6069
212
597
1846
1175
126
147
70
346
133
344
507
282
4394
6484
2515
6596
4388
281
507
343
134
346
75
148
126
1175
1483
800
930
4705
1573
926
839
5218
2421
2502
2506
2499
2507
2501
1614
4190
197
281
507
344
134
346
77
149
126
1175
440
2040
966
1890
107
4198
197
279
507
344
133
346
77
149
126
1175
14776
474
1453
1014
15814
1175
126
149
77
346
134
344
507
280
197
4197
20797
1175
126
149
77
346
134
344
507
282
197
4189
9974
8827
4335
580
3536
2811
805
11349
6847
4063
1175
126
150
77
346
134
344
507
282
2185
1175
126
150
77
346
134
344
507
279
197
4198
2194
1528
3219
3221
1377
470
5720
4851
663
4590
4197
197
282
507
344
134
346
75
148
126
1175
4569
7421
11567
1184
104
134
78
266
435
2548
84
134
344
507
282
46
224
311
3113
83
3919
47
1018
1264
1114
1110
1879
955
1259
1565
1724
2353
1428
153
2328
9373
10825
4394
282
507
344
133
346
77
149
126
1173
2681
403
8876
127
3157
1081
6486
7402
344
2487
893
7132
1190
126
133
79
346
133
344
507
282
1581
862
6850
14642
2790
2612
6846
9658
14887
16057
2639
1172
126
147
75
282
1595
6327
4393
282
507
344
133
346
73
144
126
1173
3243
2333
133
338
506
282
4393
4206
209
6815
709
3514
237
697
178
607
116
484
1653
528
4422
4847
1477
556
9519
953
371
981
80
45
145
219
193
734
724
58
338
47
2495
114
1341
747
345
1951
198
2252
478
306
203
91
932
362
2530
5537
4325
2567
290
2594
1139
6819
3480
722
9583
9368
1600
11692
809
7864
193
5834
301
1402
1355
297
2874
341
6850
937
3184
860
3645
1481
117
1377
97
106
60
131
3393
72
131
1854
3085
2625
393
604
9490
7250
53
1401
2165
329
1350
2954
3967
5672
2621
14957
3083
1925
117
192
3377
148
3502
1404
174
701
295
1880
1900
444
99
390
1647
3357
13923
5893
3981
512
228
635
238
7599
460
564
5033
1864
530
177
90
127
1886
5015
7273
941
469
8872
342
63
92
1633
137
5775
137
512
127
3129
126
126
112
518
53
272
1527
253
985
6200
788
2665
67
118
1431
1173
98
143
77
346
133
342
506
281
44
225
4194
5058
1100
11435
36
9042
3538
2203
601
370
213
82
116
760
361
191
536
149
13647
235
174
1513
128
43
566
96
179
514
1153
301
3138
149
26
140
167
2247
1783
4323
3892
838
904
519
813
422
293
568
1871
1093
1090
269
2100
1428
14947
263
732
293
1712
926
2404
6848
6741
330
464
471
442
371
458
6665
2003
9342
1342
5285
4827
4005
4393
282
507
343
133
346
77
148
126
1173
564
7510
1401
1844
764
6815
3969
7264
1895
403
2194
542
1417
161
118
399
98
93
171
4767
370
102
716
1007
208
556
99
89
477
2709
746
129
1592
22
94
363
153
409
4761
409
3600
140
987
6846
3789
2078
1065
531
495
5580
125
495
5578
1917
62
631
352
192
481
6643
1108
858
89
32
2256
959
1183
354
354
158
720
110
301
326
424
60
1254
667
1993
1450
61
849
1860
5559
451
410
430
173
3775
259
1547
6753
4150
228
118
577
483
1220
142
1286
210
75
924
1019
109
112
172
155
313
428
51
148
223
91
82
712
127
58
1819
1019
109
112
172
155
198
414
2378
7073
3240
77
4421
8941
4578
9385
5638
2951
987
507
3218
1012
567
1454
2775
637
1255
53
16
262
216
221
661
33
3449
14819
2504
8915
3224
237
555
1236
1102
152
404
1042
96
352
1588
496
2366
7260
3999
4391
281
506
343
133
346
76
148
126
1175
1266
13115
1127
384
100
3919
3870
4421
921
298
218
4795
3240
14906
3790
824
63
1462
2901
1089
829
607
4116
311
467
96
1694
634
1579
769
2147
5234
3945
6630
5175
338
1634
6284
647
4709
3792
1179
571
500
3535
344
889
1897
241
3978
367
329
493
1527
1457
1638
5470
4125
231
199
172
4311
393
9145
5732
1997
7537
1661
5360
495
400
448
3942
599
3068
2591
1611
485
116
595
178
602
1407
189
991
4730
355
6150
1883
3714
547
391
3819
4600
172
11
73
14
722
309
4784
7301
3155
930
237
1653
1884
3938
143
25
14051
1842
6138
530
186
69
164
560
1100
2223
154
173
30
71
172
3443
2534
6026
6207
2747
6645
1243
130
629
338
443
1363
3305
563
448
1049
453
465
1898
376
796
754
9430
3113
222
224
158
11447
50
249
1961
7209
54
66
43
175
2991
350
316
333
1917
961
11201
6905
798
1201
648
194
954
2396
10168
582
4023
1577
280
1334
359
373
811
758
14904
3791
106
911
4542
5149
147
13580
156
1895
950
315
6040
411
217
4927
261
107
93
101
797
318
690
412
77
277
651
1674
381
63
563
489
543
552
2835
668
2735
15310
2573
577
1457
554
296
206
4587
529
663
1772
369
8749
433
2382
352
381
9107
1805
1627
6950
1265
533
177
2449
86
188
203
544
175
1989
9604
744
118
1214
1022
7456
642
1063
1323
3937
6155
2713
932
440
6552
1260
14868
6105
3027
388
4339
2481
924
1412
473
5643
227
277
4520
663
5710
153
3246
1900
55
491
435
1341
321
2245
588
130
214
109
3680
1307
533
777
11539
79
5055
917
145
38
1864
1397
199
668
310
131
998
2268
6832
2231
1136
1587
453
259
536
136
61
127
1051
3148
1085
4295
3184
1871
57
105
153
66
830
212
164
1567
3484
12243
478
3494
57
388
407
49
870
1895
3290
182
129
161
100
119
508
2085
965
96
143
127
542
1528
55
757
1183
74
630
3191
620
1267
987
7673
5398
827
627
95
1181
587
1636
213
185
114
1866
343
3089
4338
496
153
1650
1713
428
7036
6817
7410
475
102
268
41
38
42
40
170
178
54
4907
42
38
42
38
38
42
40
182
178
54
83
75
72
37
953
419
57
116
180
148
260
129
437
169
51
893
108
310
2331
2843
3668
3749
669
202
161
1404
1051
2128
4440
4498
105
136
1673
73
1089
4329
955
10620
2741
74
861
189
957
79
4426
2063
219
943
2197
196
2559
7325
6413
186
490
1666
2692
600
2497
238
1093
11694
664
6003
6772
576
11564
1845
299
172
309
376
135
245
1097
219
301
172
309
375
131
135
245
2228
560
358
5686
704
8332
138
201
1512
3204
9607
4408
9717
69
45
149
218
1005
2355
2163
1695
2679
198
975
820
303
313
63
25506
1926
200
873
7433
77
1012
175
26
322
851
1208
885
5976
1518
200
30
57
544
347
214
309
7145
4761
7313
619
178
365
626
132
9385
450
471
68
251
1445
1655
1614
92
352
432
306
7456
36
1951
3651
9439
3204
2392
4830
718
683
1272
951
1649
4164
4379
2322
2342
676
303
4706
14906
8730
52
133
9715
465
88
227
1333
1130
144
7403
1263
1199
1856
587
3562
924
163
3839
7510
4819
164
1565
71
1950
228
418
424
469
353
162
3780
7485
4798
164
1565
71
1944
227
423
421
3158
2615
606
436
65
482
1932
377
2045
83
2763
3611
855
466
452
686
376
1144
651
1164
3537
424
5935
1149
319
1340
3635
1279
7512
4819
164
1565
71
1950
228
424
425
3174
2632
610
436
65
482
1942
377
2049
83
2773
3627
855
467
460
692
382
1815
1168
3746
426
5974
1158
319
1341
10549
56
9624
146
5908
1932
4785
302
211
407
5617
716
61
4233
6993
1433
183
7392
159
555
1942
988
56
191
53
6032
7337
449
421
343
4583
379
407
2282
639
212
56
134
79
104
155
319
716
195
1597
53
119
729
66
72
360
146
53
639
212
56
134
80
105
155
320
716
195
1404
4256
106
430
355
122
78
187
213
170
3587
3743
1637
370
2997
7375
1612
1252
113
1649
2785
504
200
179
527
2039
1489
498
357
1198
662
375
163
7784
163
1563
139
1684
203
32
966
4134
69
505
3651
274
7281
3545
682
2137
68
1455
235
113
408
300
1533
528
397
938
4586
4578
349
5454
3552
2864
2699
2493
1280
83
1197
5132
512
499
101
91
158
1275
1275
128
3178
94
227
5104
308
347
238
1423
961
7341
959
7364
7180
1355
441
321
409
58
330
159
710
498
114
62
7393
3783
89
137
1308
58
341
957
116
2092
1194
250
281
5595
1613
1055
62
189
438
679
52
457
278
408
194
1564
96
87
137
2444
2250
4614
3688
6277
46
380
303
101
769
52
376
215
338
150
338
2813
9547
264
2665
351
536
52
221
47
23
224
58
9605
348
73
84
30
311
2526
1991
4719
810
41
999
1063
1178
75
1028
1029
3753
231
156
2895
443
192
526
542
233
684
145
227
439
381
753
142
213
5480
1158
3425
6104
740
3334
3177
15494
9056
2423
1815
3174
5215
2360
10832
5850
196
1954
336
62
71
95
146
5497
329
70
94
5074
1331
160
237
451
1691
5368
1265
2037
111
813
94
206
83
2555
111
373
37
31
1497
120
399
1666
795
723
510
9405
266
1074
874
162
53
187
248
337
491
120
704
639
64
248
2593
13257
7675
11650
8174
690
5231
3910
7857
576
12315
579
524
193
8948
47
51
9209
112
2227
120
1043
1400
203
677
341
108
77
279
108
484
93
274
76
1473
258
359
491
1776
2455
1314
684
10253
6668
7445
381
31
2413
684
4226
2135
1622
327
486
630
939
239
655
88
369
180
3558
460
1418
154
127
4585
343
6471
43
251
860
270
128
709
73
1601
705
322
78
869
52
148
222
91
134
88
697
209
57
1469
220
166
660
322
78
874
746
654
2808
4208
14881
5687
2190
2836
3015
455
123
2582
63
43
664
8777
748
9136
1497
327
2730
1089
218
349
376
265
760
3290
3663
2265
8887
186
698
3789
888
3192
2135
620
136
73
222
217
336
258
1414
667
308
374
781
504
134
47
133
91
146
182
97
174
68
49
192
2825
2449
79
1556
135
8597
138
1047
113
1527
1744
48
273
1393
374
368
627
72
115
1193
9362
732
349
710
114
65
202
504
124
92
12
33
1518
68
3576
206
71
927
1158
2247
274
1299
941
858
91
54
59
6816
51
1180
94
139
463
316
60
1541
1418
475
80
410
91
2263
317
226
6832
5050
629
8286
747
4441
73
2147
6943
255
935
370
1018
191
827
198
777
100
182
44
1055
149
1485
1130
1904
100
137
721
896
2229
1312
521
383
696
43
9061
6851
4042
530
196
3133
1306
13711
1338
7724
3147
195
2236
564
527
237
1294
1613
9274
637
209
89
109
319
890
102
213
1402
904
701
1153
474
1564
5736
1081
11174
877
857
936
379
1092
13656
1264
706
957
181
1295
1319
31
102
205
89
120
832
1746
87
82
8408
697
4946
87
451
1509
493
3900
4424
235
1426
1626
71
868
163
63
134
1521
220
1539
4603
335
338
354
6496
130
2434
33
7160
2254
6780
1643
4249
2527
652
4151
3159
2172
3678
4038
1970
4890
4496
29
348
209
82
307
5349
206
88
307
1806
922
2004
301
235
283
294
2243
1095
3543
160
562
600
9194
5281
1719
5950
523
294
252
140
266
437
2103
1418
3863
3528
8821
6604
480
56
4487
4386
3031
2150
2881
9518
5956
563
96
1255
4392
281
506
343
133
346
79
140
126
1173
1560
1193
1022
1083
145
673
6394
662
299
3050
7435
6531
175
344
625
52
169
411
107
174
422
202
44
1600
657
309
175
342
624
1559
69
90
1638
540
1384
151
114
122
127
1713
2849
542
245
151
153
51
233
160
2240
2162
215
1372
1146
615
8018
9625
60
107
350
455
223
233
140
63
540
57
172
1549
43
5955
2214
52
761
202
464
131
1811
452
89
140
130
943
1312
490
944
147
1750
528
76
97
101
8888
8266
697
5245
4861
9452
769
151
219
257
1436
676
1370
4610
1886
732
6502
65
139
493
486
3607
452
2167
14876
10662
5357
5269
262
458
1296
2891
349
7429
3081
12114
1401
195
717
308
182
884
53
169
193
91
139
687
116
58
1590
162
195
717
308
182
883
837
3423
272
994
174
3959
94
106
45
103
99
63
709
8963
124
608
740
226
685
63
520
65
1823
940
174
1568
9131
4325
10183
4484
588
361
126
202
717
7424
869
865
801
1232
7291
329
494
49
368
2235
6683
472
149
1943
331
627
88
760
49
980
8888
1568
381
102
345
633
14
61
699
39
31
52
1961
856
478
6591
7446
478
52
2265
861
9161
245
395
34
289
34
63
466
528
792
725
396
331
507
294
1761
181
540
5349
9642
4153
13760
1058
9643
1969
339
1538
2246
50
204
7202
1281
220
2013
7458
671
479
972
89
242
2906
1881
3030
7231
2267
138
813
229
298
701
189
211
1592
65
183
7388
92
589
51
430
169
52
813
95
229
298
700
193
219
1400
491
369
7455
1454
45
3249
5374
145
63
50
1083
758
2231
9548
1882
46
862
244
7470
370
177
668
122
1028
106
2125
5500
4730
1098
624
378
70
1642
1687
219
365
101
1703
66
890
306
539
348
170
313
119
90
121
2692
1074
2776
5382
708
1379
631
6800
1319
581
638
204
14740
965
196
176
63
123
447
736
766
2604
4669
1038
64
2253
5751
5257
121
4641
236
127
80
950
117
1406
227
89
3253
193
227
120
3428
194
228
120
2196
207
222
1208
2130
90
5217
699
8153
130
514
582
276
230
215
85
78
964
374
187
569
632
1748
4300
66
2407
2910
568
3001
721
6819
398
130
1438
11580
401
158
1176
1456
594
3656
3066
596
1355
2325
2913
1724
1287
637
1178
55
2800
1178
55
840
5585
2519
1345
11627
885
5053
5020
171
54
128
148
1194
1350
7397
6126
84
74
1504
1996
72
203
810
621
258
4543
3936
53
5122
444
1332
6446
63
8152
1812
67
982
813
430
423
85
232
203
509
160
1409
13645
6802
1029
4265
156
9015
733
6835
3225
40
242
182
256
605
2579
118
5251
86
3615
271
4878
44
13505
3716
2418
4095
156
263
292
185
2938
7349
10499
4984
91
539
97
221
774
5042
67
1426
231
131
5696
231
131
2324
1108
137
1281
3044
733
429
2963
1087
131
83
109
317
168
4390
282
506
344
133
346
76
147
126
1174
558
1592
58
192
416
637
90
420
169
52
1088
134
83
109
332
717
1457
1216
235
187
135
70
681
1578
334
89
334
158
269
153
902
317
519
4341
7078
8932
6362
6079
194
1352
527
111
137
150
557
248
178
363
1180
1517
688
117
391
238
94
60
660
685
412
479
5058
40
55
75
395
106
385
487
316
346
7332
142
4712
72
529
92
750
2410
933
514
113
120
199
2655
4392
1321
1085
4123
1865
608
2901
370
454
675
90
1157
2712
754
4567
81
3163
1865
3628
5698
3001
2268
469
4602
1014
119
294
345
254
8431
698
5096
939
121
413
498
732
250
161
95
602
278
1920
1130
137
89
320
178
5848
3321
72
584
713
552
371
1280
89
476
83
465
6462
339
1924
52
2581
470
1224
8679
1083
4438
1631
147
941
279
1272
688
2406
1207
2318
311
54
731
47
9358
1234
3872
8816
5480
1530
39
5727
9068
671
4595
1005
31
115
136
328
274
98
440
1543
436
110
136
3288
902
6057
8867
306
835
1343
471
31
1687
9518
1972
655
443
163
125
338
97
2084
398
60
1240
373
233
623
499
697
175
17
62
74
9324
5347
2423
2697
9548
252
9744
2616
399
50
1054
304
506
166
889
424
224
482
592
383
1179
797
776
1387
206
216
830
74
429
413
4855
6331
797
538
160
5454
697
8173
2155
1428
451
124
717
193
342
2874
994
846
481
595
222
78
294
63
812
5439
3988
769
1272
1085
12297
2261
684
61
136
886
27
484
57
2264
806
1565
273
888
534
1603
579
377
132
555
511
1441
297
84
45
971
270
229
224
4387
187
8701
56
187
5578
490
3849
1831
5115
4842
151
7083
1406
1237
3165
13296
653
205
110
295
640
51
148
187
85
137
68
85
664
141
57
1586
649
322
262
642
78
3473
6762
8930
727
503
220
634
61
4459
1855
365
187
463
1860
83
4608
4830
3276
88
54
48
4510
3450
674
474
510
98
1506
3044
2030
611
131
139
85
99
63
1653
6174
40
6401
171
812
1026
196
851
5759
942
5081
2193
10196
983
196
684
487
382
538
10547
70
3183
4355
2236
4283
557
281
148
13923
177
199
326
2308
3888
3387
7273
844
113
14880
293
191
1443
616
428
146
210
87
609
1103
107
248
7067
96
1566
135
442
74
346
436
168
165
4857
579
1529
5606
4870
41
452
39
44
231
184
444
344
74
456
344
1519
1693
929
822
2522
585
1804
537
8895
5678
639
632
277
583
1468
86
445
438
9433
115
97
413
1971
1515
393
208
1011
116
793
177
609
9467
860
86
291
922
1365
225
103
13310
1399
323
186
523
103
1899
1737
1531
1269
3599
121
2206
725
116
68
907
212
176
1186
3834
6400
4740
351
354
6642
485
3081
177
4182
2127
3468
3736
2777
765
661
3551
2172
35
5969
1484
9571
2454
5163
3038
196
500
2231
3472
464
44
1495
703
272
82
415
416
830
273
143
894
242
1236
2675
2943
594
110
1005
84
105
118
133
40
47
336
15
1814
589
7469
772
5830
132
793
2171
253
101
155
113
1646
1233
38
331
46
3426
1268
4644
4696
978
7421
1497
6585
2991
4275
2209
191
1986
9357
1133
2098
78
338
618
428
377
5001
2759
67
993
829
7362
1661
751
108
571
11164
917
1271
1892
558
9709
1272
674
57
58
6641
356
4755
5138
3912
5145
1662
67
159
736
2320
153
459
3353
238
1099
421
9141
638
834
37
1478
1066
282
215
2657
12893
1384
380
124
245
296
498
194
112
624
754
14059
827
498
925
1464
968
5377
1734
2962
14834
638
348
9628
1044
838
7289
117
50
145
156
57
622
201
57
500
538
952
592
36
1279
1908
8842
1673
1204
400
3741
558
3588
1978
43
336
230
114
78
161
2544
6467
159
5583
107
126
185
187
387
13939
502
39
124
5951
39
124
2748
137
10940
1500
8915
3933
696
8339
3203
54
115
61
89
232
220
130
114
30
93
498
832
272
308
211
51
576
179
141
460
306
153
377
315
685
4357
3508
2011
423
3808
9363
945
615
1400
162
680
204
298
85
225
639
204
142
9297
9512
6222
424
3636
216
952
1874
244
200
482
1439
126
192
92
105
1025
3620
63
1134
3223
4314
325
116
280
195
4154
275
134
129
87
611
120
637
1884
505
4010
9214
382
993
1233
2972
4741
2493
168
101
378
110
574
1456
91
96
685
3959
2715
1199
153
11682
8853
153
1011
884
1903
263
2399
7460
145
4267
4978
7278
2482
1217
229
2697
3633
1913
99
17
170
718
158
11131
4531
5360
1984
171
4798
5075
3002
627
2813
5998
4835
736
57
63
701
2433
590
105
414
5579
584
105
1814
5060
413
2020
199
9440
1950
4341
128
10506
849
523
593
223
548
659
480
2093
332
54
65
5701
2938
239
185
568
80
749
345
75
381
77
274
964
1946
1343
446
1346
979
234
785
573
74
1230
1119
5233
13630
5892
8042
884
5863
220
577
8432
1102
681
78
488
5499
7499
2420
66
2291
2021
7509
3097
8438
113
236
74
903
84
68
7244
1203
1811
70
3466
70
228
2096
95
102
100
209
334
1864
445
351
229
2741
449
461
232
280
88
8030
1165
1014
2715
4548
90
209
153
173
8819
318
579
9642
851
2266
655
153
999
58
484
1860
1932
8005
12421
8976
1195
578
2984
1700
274
544
74
332
394
177
170
4940
755
407
2082
1234
566
498
1440
301
303
8248
694
5231
61
92
752
1565
1451
353
1071
253
104
156
20
7400
138
643
2566
159
443
321
2472
538
196
2172
64
47
7349
11072
2380
1821
2303
878
1832
247
1396
335
827
769
2963
142
2442
2402
2607
7632
733
9361
586
124
3629
800
8830
185
186
142
416
4710
1867
1426
451
145
910
1968
451
144
91
256
1220
11764
6538
815
2101
669
263
4474
6316
319
875
276
14
155
4789
137
124
38
102
126
109
277
103
4498
5318
113
479
242
115
31
3662
4495
5218
1197
2554
2791
39
39
68
145
269
119
365
1769
60
70
344
199
319
611
279
357
686
654
1990
2584
80
234
368
809
3093
236
36
367
2397
799
683
71
2257
6790
2268
171
93
2835
592
204
85
2070
1522
385
541
512
129
612
498
150
413
4670
341
341
343
6462
57
111
1009
1703
122
502
574
55
149
112
405
642
226
114
457
433
688
143
147
56
184
299
333
1326
2091
104
311
185
192
2629
104
311
185
207
2635
104
184
129
186
98
970
2210
42
139
1257
1674
161
502
1734
1061
7632
1049
102
99
192
1246
120
412
618
612
729
59
93
7422
277
8320
3717
2387
3960
32
28
8573
306
3614
238
2185
197
529
89
127
885
891
2601
183
199
1127
346
748
2441
1433
247
193
770
183
269
62
5753
97
267
62
1756
691
5980
160
2697
11089
8804
471
353
616
518
247
175
534
4709
354
359
6517
154
173
4025
2495
9124
1426
723
7473
199
36
951
1017
71
456
15
165
1608
237
74
842
331
2157
527
1457
8214
13653
3157
889
723
5001
1575
3243
4039
552
191
1061
4265
120
1283
1335
5327
3544
3722
1063
177
8573
163
8765
162
1561
1431
4416
3339
726
478
426
152
541
508
111
3407
8212
209
12472
495
151
295
598
1068
12172
5193
700
8447
3427
7273
1619
490
143
371
1567
14881
257
3214
559
572
1873
2600
659
533
522
258
6617
5844
14879
1565
1469
481
366
145
129
603
3021
13865
3837
1331
7412
899
147
1851
1186
135
225
564
1463
484
1228
13647
448
3051
9439
278
262
210
12599
81
7365
989
192
69
196
399
422
2306
9376
803
236
103
517
1414
169
674
308
109
78
68
840
53
149
425
114
641
431
125
53
1601
169
696
308
109
78
68
840
602
198
2233
168
2730
181
347
408
69
196
374
89
619
181
375
386
69
196
372
89
1663
144
8248
698
1071
7381
4000
337
52
73
177
578
581
1314
6295
3248
9234
478
15467
3875
2135
1333
140
365
491
7298
2085
1150
88
7505
1100
477
6645
1041
807
734
461
64
2249
2793
2816
246
150
670
1432
526
4921
2614
1169
139
284
373
290
2572
8550
1854
6211
5035
11546
1323
3082
10160
4980
2478
4426
4519
46
836
94
837
161
81
817
161
81
2847
1836
6546
223
2331
448
5444
160
8549
9015
2888
2029
2316
711
240
78
227
729
600
122
697
96
2698
6162
505
2464
421
1931
604
212
585
6225
4785
7267
2851
1672
360
138
164
78
108
265
56
5492
360
138
164
78
108
438
56
556
2917
8980
10856
109
500
896
1208
1007
3201
9353
1057
4417
8357
698
2765
2435
1774
298
4456
6645
3311
4649
8918
2669
1481
89
171
100
295
218
493
1549
112
123
211
23
435
596
3525
175
668
174
14
4054
2366
3830
4736
383
280
443
272
5452
203
182
214
154
252
1784
7460
393
7851
26
5408
197
1279
569
13293
103
56
1850
73
1799
221
61
117
9287
148
187
3480
1263
13600
155
158
193
702
299
74
426
1592
161
1400
578
1913
379
5696
430
3948
1353
10922
649
2860
11897
86
15
86
319
367
75
375
107
568
511
13159
1161
3934
4828
268
191
13779
3501
3623
9560
9101
5954
433
1890
518
385
483
1315
223
1614
76
338
1526
2660
333
2064
1085
3285
4063
3432
4052
1376
7343
2081
948
1161
2233
5172
2520
1579
2059
104
7364
706
9376
3341
2892
2257
7408
333
1677
8713
173
205
137
224
24
119
1127
60
2043
11844
332
1266
681
6370
4498
2002
544
625
2984
75
233
901
7444
2787
10827
6378
3545
244
574
3247
271
495
135
79
262
168
443
784
471
371
101
257
265
157
2178
490
512
181
90
2217
674
148
802
5353
6511
599
214
258
914
6040
723
273
103
52
1046
3141
329
305
1831
683
2098
1922
261
297
3570
3712
7343
444
282
347
347
6463
661
349
1402
341
8908
3427
13641
1015
1101
2243
249
228
9503
4757
208
102
120
314
1532
121
396
95
1154
521
771
43
409
782
125
334
93
463
231
636
4519
315
54
43
720
131
48
217
509
389
1887
1732
238
755
333
238
39
696
448
3035
264
1381
96
4691
338
351
6449
265
913
116
77
154
507
359
563
293
294
30
108
186
295
204
710
192
206
294
3743
4509
7785
3928
1294
52
60
3265
925
1930
479
11433
145
611
206
1250
1973
616
738
1312
1162
738
2100
2410
1417
400
5613
396
575
1602
152
1610
1648
141
175
467
2703
215
395
143
192
86
192
188
37
1134
5564
891
594
850
160
1085
8056
697
5425
820
2125
207
107
470
445
922
1284
85
319
614
214
605
385
285
912
1528
133
3078
242
230
112
30
69
115
108
119
59
586
9369
6616
868
627
236
611
7983
857
94
192
1463
889
162
1570
1164
3370
97
424
400
135
148
55
158
77
6262
2949
10818
5283
464
1189
2655
9524
173
6009
8865
4338
965
1885
546
185
8703
162
293
7318
1269
64
3799
1560
6468
353
352
343
4705
914
196
272
794
622
586
200
615
4115
1356
195
524
385
4052
121
324
95
249
35
96
3899
69
804
519
95
248
1364
73
246
150
392
981
9578
1191
479
184
2712
760
813
566
3217
557
812
616
387
579
606
114
71
221
20
6853
72
8959
8263
701
5398
5080
4684
2138
81
1544
308
290
95
196
6662
1719
2445
2891
3092
3528
1424
2163
195
2229
101
745
3283
686
278
1323
130
407
100
3739
5694
371
7389
285
775
822
57
53
340
402
104
132
1394
187
2282
537
501
782
372
1635
426
651
1164
1286
705
2992
727
839
5240
2451
18
76
95
436
154
57
124
657
337
226
404
207
650
458
863
387
539
74
326
5482
582
41
85
1019
521
405
2959
3341
2954
4680
6610
3806
4606
494
3400
1711
653
317
74
428
61
6164
7593
214
821
1485
4805
4534
2330
177
1251
52
653
6196
1783
495
347
1003
37
7523
32
268
4939
3558
496
385
8164
393
1454
3528
160
3606
2930
2308
1878
3692
984
7569
205
3566
387
109
1528
184
112
1608
1399
47
744
902
719
8798
675
4222
8640
4403
6658
2169
1796
1603
238
50
5102
545
749
135
317
5710
64
1522
112
147
131
4633
129
131
228
726
446
1824
2939
661
71
855
535
602
1635
3503
1655
44
169
89
2412
4000
52
1204
118
8399
697
4181
9342
1150
212
2220
2711
52
146
39
669
49
2097
163
851
9072
1024
316
155
617
5027
7268
464
221
109
3177
153
5811
542
435
189
2581
255
956
189
1891
1480
397
245
184
113
1221
2463
202
152
1717
547
767
316
4782
152
4599
7382
1922
6863
3025
68
1657
244
185
117
421
6785
4423
626
7296
3873
822
365
240
126
1826
6578
1234
923
5598
126
152
77
345
134
344
507
280
4390
516
361
283
75
56
8922
79
201
284
71
224
1219
178
336
1208
132
167
183
443
238
199
278
526
3366
1179
113
61
1334
4000
140
7186
2667
1158
81
88
125
42
223
119
191
96
6883
2723
3984
63
441
876
1138
4009
791
232
74
948
1948
1563
152
7814
152
89
460
1246
322
843
1567
2485
2180
1265
320
1308
9396
1511
619
370
396
427
7393
495
425
141
709
1596
6768
868
535
1523
11615
631
51
1563
604
1569
1880
215
2728
2629
374
177
1007
122
841
153
202
2124
121
1125
688
534
11505
1742
585
288
250
1351
470
5827
9014
248
329
96
680
87
55
9326
321
57
626
109
350
2209
9583
526
347
46
13569
535
577
354
5597
46
28
534
13433
10006
3532
444
321
2015
248
198
243
329
193
9573
140
144
120
202
70
1117
160
173
538
561
185
1089
3377
219
292
1766
190
75
133
2971
650
98
114
1086
51
1960
473
425
936
248
204
170
1193
419
665
1742
8852
797
1230
419
639
282
1406
1548
504
230
234
1049
303
117
78
82
2355
4491
2784
104
344
304
601
3299
2667
277
3240
997
6010
457
8134
700
288
113
362
555
73
96
74
130
4689
173
102
176
223
262
150
57
333
2496
3051
897
570
8284
2584
2654
613
5568
2168
1310
1270
1591
72
261
1239
1334
6801
5609
2573
1331
8963
1403
2083
253
4006
306
180
1134
3578
3219
825
427
429
78
168
428
78
250
201
652
1845
55
204
431
676
72
432
168
279
27
768
220
19
39
1922
1543
81
213
28
26
768
426
428
78
228
827
1655
295
972
49
9369
1505
72
77
561
4594
425
154
1005
529
833
5713
1138
2249
2147
536
1193
1552
20419
1035
31
112
261
119
213
32
64
8887
2082
206
572
122
960
3404
238
358
714
354
105
11678
80
2426
168
58
122
7222
5569
173
98
86
301
374
106
119
505
8707
180
1641
1986
7519
8111
3896
404
63
134
95
105
110
799
1740
621
647
529
2105
144
11252
3072
3669
230
110
30
69
108
119
2712
71
41
428
4546
292
72
265
391
580
138
125
65
102
776
184
480
355
1469
672
2157
13100
1673
4983
2940
1847
311
325
437
474
2307
208
471
4773
4822
7031
8839
8335
697
5362
4337
801
13952
13470
2303
2061
4038
684
1505
582
1101
69
3389
3935
4786
2519
131
7201
1136
226
141
78
149
281
237
208
177
9372
876
809
13369
189
1227
530
486
7349
1334
758
5639
5001
101
34
206
917
1005
453
21
31
43
423
113
137
31
43
422
74
4678
403
247
109
73
142
200
1255
171
124
29
95
172
134
383
541
659
502
1993
2862
2636
775
224
2902
2375
709
2340
2286
7333
514
36
75
139
192
160
139
218
356
5640
701
8240
6024
1791
1527
457
1995
166
206
117
539
382
5810
326
365
267
185
8251
12199
1371
1785
255
7799
1005
7252
3732
156
1401
2355
7466
713
1944
746
1198
3006
5854
99
63
320
94
503
11551
4679
91
305
77
748
12740
1101
1268
3707
1909
747
738
7010
13772
6307
14937
1734
7463
623
1163
83
126
75
99
528
829
118
2254
723
708
414
1209
70
659
31
189
848
9398
41
37
466
7382
12
91
1721
331
2659
2326
11731
1928
3040
2488
234
52
455
87
40
12549
1594
1224
69
2664
888
1752
6628
13511
1641
44
112
31
3434
3924
1337
185
1054
366
32
258
652
75
53
1933
5034
9154
8827
279
1140
1321
287
421
323
98
659
109
1959
1491
373
198
920
515
116
157
132
704
168
969
2254
220
272
204
157
2702
97
725
146
613
333
223
431
144
722
12085
6407
1746
6719
163
7297
4853
2084
207
358
370
90
391
122
38
376
371
328
9556
527
245
258
1038
162
542
252
1286
406
2527
823
169
930
4230
5549
2644
1769
2874
164
994
1881
201
127
537
1909
921
870
112
1136
1437
1142
597
107
639
747
534
164
684
128
13898
103
110
9404
41
479
95
112
384
89
158
243
299
695
814
5123
572
71
8949
47
291
882
727
114
9499
355
180
418
155
445
959
711
409
456
2259
1029
1594
672
152
2024
662
440
1070
92
124
90
321
965
9360
1174
1469
311
30
3543
9725
1050
6458
1482
155
94
2458
684
844
61
108
395
71
121
109
535
901
88
207
425
340
119
1651
191
119
1712
474
101
793
485
1412
301
56
6555
1883
132
87
384
4022
98
51
29
943
95
9441
1640
1360
477
162
1497
1550
2323
200
2649
1704
479
845
2522
1911
498
4462
877
1906
156
487
7941
457
80
1864
512
242
321
239
265
2168
305
345
73
99
2517
11621
11122
108
47
177
221
106
1016
1400
13665
705
254
9457
57
3309
5599
2173
1264
69
55
505
36
1486
82
1561
224
643
153
1502
574
153
1302
2662
9403
1589
557
148
981
101
60
202
140
211
258
4569
198
9574
1502
808
116
6239
4168
57
87
127
246
331
3048
159
422
1272
570
1881
602
2844
85
3810
1843
457
361
78
1436
241
304
59
76
295
59
96
1377
3251
56
76
298
59
94
1300
420
970
14189
3612
4702
354
359
359
6556
8196
1809
623
2481
454
2802
793
4738
355
358
367
6481
2640
182
947
2132
881
460
392
53
229
76
610
324
190
475
2567
135
597
221
354
187
69
2957
243
113
3711
5032
9408
1576
6173
1547
1104
518
8917
410
93
1439
182
519
1917
1823
888
611
19
1803
89
451
464
165
496
5560
463
165
1928
2227
4733
123
2914
1213
1556
73
1617
5330
3873
4324
2272
8557
2148
990
1901
2057
31
115
256
601
1860
61
161
38
142
2077
105
123
2275
272
120
4553
1477
6358
237
11454
1067
2858
302
99
499
29
6689
242
300
106
506
83
466
736
410
430
75
7243
266
651
192
159
199
1232
2916
1209
4529
1628
1912
507
547
5288
375
4891
696
154
405
407
488
704
595
2756
4327
631
2037
4672
1259
64
79
162
1317
421
128
410
417
109
855
328
5830
2124
1724
345
316
415
618
436
8889
2290
3384
2493
1868
4966
2961
3067
2560
111
119
2994
5251
7436
3606
4476
9092
4511
324
182
109
201
451
643
82
655
399
710
1763
1734
176
402
350
3247
6372
174
441
9101
86
383
1956
187
2822
3663
4157
8781
801
356
2993
2812
442
13999
154
726
489
406
164
754
934
3733
566
3600
124
145
32
205
338
456
1250
369
15
1606
40
542
215
1997
717
347
1591
1176
4540
4438
3096
324
296
216
3610
513
98
1665
61
3383
156
446
475
3783
7348
2694
85
3999
9730
13806
1040
58
163
89
2298
240
393
192
3732
4530
642
185
445
1627
131
6176
2761
197
276
108
9440
432
884
5994
67
2327
1059
418
88
626
1753
487
424
3798
1866
7281
51
4360
3487
2489
1361
505
184
1125
99
221
3103
185
470
9898
1432
1200
1488
339
776
128
244
224
213
102
216
30
2736
82
507
169
313
474
362
2792
344
638
495
134
93
102
311
659
49
161
1294
6304
414
253
142
5197
490
694
15159
829
109
1747
86
510
178
313
441
187
1005
30
2254
6795
91
31
875
567
3427
7536
1269
191
101
6447
586
549
239
270
65
121
547
80
98
1048
11947
430
36
181
1193
1153
346
6484
5327
296
167
125
148
127
96
1679
139
17
38
1540
606
2431
2112
964
2328
12786
631
226
997
78
120
96
5168
77
422
1089
806
168
2961
419
182
558
547
450
1759
1613
8970
7282
916
1717
1958
7547
7067
1062
101
1645
4378
7982
5064
9308
3297
13319
1560
4470
85
3518
1160
632
5009
4561
2294
101
465
678
330
78
428
400
773
498
426
824
937
820
91
57
50
269
8717
244
1305
1162
97
539
139
91
99
117
106
945
1761
1473
548
3603
341
295
11582
706
49
407
3630
8916
3702
291
1278
352
3134
464
187
1625
3926
1208
6730
7404
974
3364
3357
1577
163
8642
163
975
5571
880
419
1347
2040
81
48
232
1634
210
247
510
148
8863
451
306
93
152
1006
508
4864
720
1935
62
304
2439
800
97
4274
3729
9825
266
1854
515
479
1146
61
2269
3409
3559
2566
597
46
57
2234
515
572
7994
102
524
5488
75
364
208
281
547
270
1170
739
116
60
3593
200
1646
5648
540
1148
39
335
222
233
140
60
66
966
326
2101
2267
207
99
132
47
74
43
4688
3239
5564
375
114
1657
44
5684
6846
6031
1238
2296
1276
725
517
4690
1925
8934
1335
499
285
303
88
1012
419
151
481
838
400
213
793
735
327
245
184
1126
4181
499
285
311
88
1012
419
151
490
839
405
213
792
735
323
242
183
2195
1982
323
473
2001
2292
4471
3848
623
2716
2571
12497
6527
552
911
914
590
674
4221
546
69
938
9102
243
567
8942
67
385
586
163
54
65
80
124
1699
3626
622
218
1781
9541
869
266
404
87
187
109
726
31
614
487
109
3295
72
44
296
668
8970
130
170
253
3732
398
1192
173
75
446
113
262
1842
298
831
1507
863
103
109
705
216
283
315
1091
1717
834
157
2192
124
211
685
94
4077
141
195
5750
8899
764
194
2080
419
481
105
117
60
832
207
46
1552
378
525
311
3324
3427
8979
1211
2054
177
181
165
5677
176
179
89
106
484
9387
1675
3621
2431
9091
1843
129
52
12
86
12
218
123
213
160
150
272
366
414
13377
3983
84
406
635
64
93
122
194
62
400
104
2636
4559
4245
7387
5116
111
553
74
76
31
182
62
88
3257
5694
432
5062
624
1909
67
5596
5151
15392
1083
3123
1238
150
1464
5146
11273
385
279
3986
699
2237
349
1416
1320
685
97
1027
53
48
119
1226
627
233
215
207
216
405
679
199
451
68
336
685
791
401
3585
462
1894
619
1833
58
563
108
8979
366
37
163
196
1031
80
1322
288
520
1784
539
209
1226
941
2091
1314
581
9585
14083
1829
395
1452
432
190
555
546
225
890
621
688
148
375
8516
6002
294
215
201
586
549
402
37
164
197
1024
80
1304
286
1355
535
209
756
140
352
940
2038
1316
1497
6203
177
6161
876
9390
2836
5151
4318
38
2392
217
39
155
715
197
489
306
3134
633
67
6606
519
57
162
4646
1711
67
97
5246
67
97
343
10076
141
621
74
1348
4009
2956
2882
1492
118
577
9423
2368
1189
217
3618
1942
238
2106
112
370
9198
1084
220
82
63
199
107
208
680
17430
5760
191
2133
4286
2791
2549
113
3439
9336
5808
134
385
71
176
9190
108
211
194
1814
1378
4573
308
515
2669
863
121
51
143
202
747
124
71
160
193
102
537
90
98
616
3131
3227
1406
2708
9134
3768
187
91
1870
72
13664
960
685
408
390
2255
143
142
9404
134
49
148
545
122
106
7447
190
1229
3441
122
4177
582
603
494
155
417
319
488
726
449
726
681
8664
8608
2201
1147
2411
390
854
769
120
119
40
51
186
327
963
282
251
428
361
107
1479
283
930
189
532
400
69
84
13
246
46
91
254
1623
4135
2209
1019
1060
603
107
627
8294
746
4872
4166
84
7783
2759
2124
2305
6547
5164
603
102
2044
173
172
2029
70
490
5053
462
566
1562
162
5854
158
944
325
151
102
149
442
891
104
41
45
147
611
81
240
438
86
112
208
21
72
1111
123
1160
58
1860
78
1549
10458
391
929
1014
4349
3049
5792
218
230
2306
1037
1006
877
353
236
342
458
578
271
614
155
472
234
115
517
78
1395
985
426
29
5274
3999
8956
5310
2884
1058
391
1964
155
277
3955
75
259
241
244
1581
9425
3144
3824
272
188
1447
504
817
57
136
604
44
161
97
103
408
2178
7208
366
270
393
549
2253
295
53
50
457
118
3986
3837
9384
1810
4015
4180
51
279
178
1589
12845
319
1360
70
1427
467
531
6597
310
196
2624
1792
1189
1757
1583
38
1928
3564
433
231
3669
404
235
1130
175
52
218
102
768
1995
2698
7253
300
1563
162
8693
162
841
4031
2052
588
247
107
1044
936
516
2329
3170
2163
364
102
383
7522
829
2774
14854
5541
13051
265
3553
518
34
141
2397
894
1120
34
141
2397
850
1136
34
141
1890
481
1553
1231
2083
1048
447
431
15029
9390
474
1661
13626
6326
5494
449
356
155
482
465
194
942
231
235
374
150
61
140
233
99
13717
207
426
90
177
163
40
73
41
78
40
79
49
154
66
65
48
62
104
375
390
7856
3572
38
10347
559
1876
8478
150
262
1104
886
470
120
487
1417
655
238
432
363
69
151
487
3189
199
269
1057
393
469
218
167
41
89
140
90
203
7445
180
114
131
203
3477
315
9416
280
2870
110
1030
179
1204
147
612
179
1200
147
611
179
1708
818
84
189
312
5252
1144
3834
9689
3837
7213
470
332
6950
378
5769
1389
477
226
3344
124
163
82
62
2832
478
88
119
9924
7337
5042
54
106
469
91
13338
809
1109
9147
1500
89
207
387
54
1508
453
1074
215
175
136
1002
11636
68
2365
502
492
9003
153
74
1281
215
175
79
1314
747
77
634
667
6609
501
632
81
638
4262
355
1405
1656
7272
344
25
59
115
60
322
9357
5971
1365
1111
114
1623
67
558
1125
680
267
3075
416
5112
19298
8986
4013
647
178
8901
6865
71
7068
782
7455
234
132
628
72
67
135
23
102
81
497
209
1403
9654
2709
317
1267
127
137
1412
101
849
520
232
401
229
731
601
124
173
14910
379
106
554
168
1998
139
527
60
1088
99
587
1287
415
1647
2481
1876
2812
4850
5408
8845
1902
784
217
2683
355
996
5346
342
24
2215
9872
6573
562
1478
3059
2128
2793
2257
121
597
3497
2340
1453
601
4639
562
11873
2193
403
61
1944
126
915
378
588
274
83
7333
2021
72
58
201
122
166
655
585
84
75
2610
11618
6776
2770
4521
73
31
114
265
393
142
623
626
699
853
319
312
491
106
54
87
257
44
49
116
321
2733
251
83
813
451
1447
217
6026
926
4760
7462
3063
3089
1492
2376
964
4955
91
78
4412
824
70
1460
953
2848
4282
1468
194
378
5189
64
90
376
133
1092
1027
2059
5156
3937
5223
4488
31
476
72
1392
1518
97
1043
120
14757
103
99
1245
188
70
2594
851
1480
2179
3448
4596
7200
3659
4693
4974
5314
5358
98
778
1148
545
1404
1706
3094
1634
8932
1138
5011
692
4854
749
60
968
121
1018
170
1088
1172
558
41
141
368
296
229
4638
111
9182
4115
106
125
115
31
111
437
415
493
1039
2524
126
183
495
2893
432
207
468
1889
1046
1773
5750
9445
1671
177
253
785
1473
1218
680
194
1304
2015
118
120
64
611
220
86
71
408
3069
5206
6181
3857
8357
434
9422
174
536
212
7022
420
109
384
2109
958
153
7932
150
1459
69
203
952
5481
1719
1832
325
1361
1634
3837
1199
3528
67
148
259
980
318
8957
14583
4063
7224
351
508
347
523
1378
48
584
139
441
3814
898
192
1898
385
3322
4430
283
452
24
43
7798
2900
1453
64
503
87
91
405
112
1779
224
294
8070
702
5328
308
112
1466
700
41
1443
546
8275
700
599
165
36
6409
6748
666
233
550
154
148
157
200
62
256
246
581
3869
249
338
610
177
766
374
1186
126
147
75
345
133
342
507
282
4395
143
9237
4050
4421
91
312
1280
2114
11638
6114
95
520
82
124
610
746
230
659
518
82
2777
228
387
2679
397
180
194
2409
1686
165
535
434
956
9348
1165
149
2694
1943
837
572
67
4032
3205
5025
2270
55
14
1449
7352
1497
189
206
122
6637
358
357
461
4363
51
89
1567
118
87
744
2482
2524
2203
341
577
357
1874
204
398
1478
81
230
57
29
470
85
8475
444
1429
3814
4782
115
110
239
68
111
691
1992
4329
7431
1356
9347
1768
469
1851
1452
942
32
181
3638
111
220
1436
1817
2763
501
3108
11281
3621
518
8879
432
3988
6871
2967
62
9976
942
3078
88
2512
2881
1781
615
1463
1101
2542
11463
9336
3277
3180
1181
154
7651
7324
2575
2059
119
162
686
76
1342
253
106
582
427
1139
9466
2269
810
291
1086
167
274
420
285
210
35
223
57
129
2437
11629
6437
588
3074
968
1511
9451
126
284
34
35
378
384
35
286
97
2040
137
2102
1275
2166
1370
7447
149
7295
1108
3030
1829
2103
1676
337
629
1032
298
589
492
286
221
798
11627
1658
601
1040
372
2448
95
530
65
123
626
63
354
218
671
521
65
716
817
518
79
8895
299
8930
5729
522
212
972
565
125
580
4639
2539
4805
4471
4453
3553
505
169
1315
181
4287
8952
8955
8822
686
850
86
834
766
71
135
134
205
1098
1717
343
88
8431
3396
9432
831
13337
1548
1733
2099
3850
2945
479
348
693
87
87
98
2992
8951
10712
73
205
158
1047
337
1345
537
910
2495
909
823
427
2462
2266
1694
12996
55
740
662
3093
113
3252
1084
104
144
344
118
541
717
207
1234
215
1991
1225
1254
2096
483
210
109
334
216
62
606
56
112
59
549
691
239
342
623
146
107
232
95
1800
106
879
1695
1734
388
528
74
344
698
240
815
421
424
86
232
645
192
208
1390
1619
4055
5140
2654
2531
7345
2663
7179
9329
1662
10554
6336
4798
655
883
9048
384
608
92
295
2666
1135
1631
1555
13696
7338
828
1306
196
545
1543
5169
219
1766
8852
2903
1091
174
741
642
235
1217
56
245
11741
387
4555
8935
406
131
76
5996
4205
622
423
684
875
683
1365
666
498
9423
1037
684
92
141
1104
602
7453
3279
326
1072
319
132
4865
3767
130
764
417
98
99
1907
905
5856
1675
285
1774
9223
6521
5110
120
853
14915
1698
640
209
130
323
701
101
1582
57
124
429
644
83
129
90
257
169
53
639
200
131
322
701
1397
5497
1579
64
580
289
59
127
5937
11726
6038
157
9268
1121
9314
10040
3019
258
1114
8064
2836
8911
3177
1327
7329
1518
2903
135
1863
114
895
135
2533
489
678
1005
44
3701
1759
2620
2352
9564
1597
4877
1052
1241
366
512
377
1697
564
589
1650
89
672
91
1009
227
441
770
4057
4448
970
9410
2637
7819
700
5207
497
5803
2836
3074
11511
576
2560
2711
4133
3462
6844
468
5465
63
3942
1699
7990
421
195
1681
1520
479
120
238
298
455
2024
504
11689
216
1086
520
540
99
452
5465
1410
541
23
28
48
98
2188
365
1871
539
27
48
98
109
449
1423
6274
193
2208
701
873
157
55
148
330
1020
209
2434
112
1366
2140
269
232
1777
103
2553
110
185
545
2216
1498
433
636
601
605
485
152
417
305
481
716
3189
2425
346
8015
968
613
8814
873
2888
51
55
579
939
166
124
173
40
107
99
188
33
729
7364
1050
768
484
492
126
312
12263
480
1095
3343
2690
3571
1479
696
65
155
123
138
3609
1260
8920
1491
4989
339
4689
3910
475
13
238
32
188
479
185
312
1949
104
376
209
79
518
3938
7245
4991
3368
1965
506
37
1718
290
856
2050
654
2152
4421
4173
1411
670
72
1163
1724
451
1418
177
492
2892
4645
449
401
1179
7142
106
361
6192
505
2320
4176
308
210
1755
14875
12
216
138
51
2634
539
2160
577
561
297
238
75
297
240
75
314
713
211
1041
297
1119
3200
152
95
62
418
3965
471
624
122
434
230
188
8655
61
5932
3827
13673
4498
698
4953
254
2699
190
7502
7205
991
4975
4717
6921
580
7338
1243
88
2586
4033
63
1439
1268
233
6709
160
1205
331
84
488
171
50
632
2064
271
304
1614
126
554
124
344
8743
67
68
196
368
1211
7186
3296
208
1673
694
95
104
1144
5380
6690
7521
501
64
2257
3675
262
509
518
585
973
223
547
63
1245
234
74
226
115
223
218
19
607
5891
9418
8137
314
172
448
1013
2205
131
4724
2577
1105
8312
638
4363
63
130
1178
357
266
9362
8078
13663
824
134
263
6324
575
185
357
434
94
596
1338
7666
13878
81
6212
2740
1541
1302
973
799
295
169
275
592
252
1789
2437
226
234
55
132
1466
1512
121
212
566
216
150
278
98
342
272
47
73
137
145
138
928
560
929
227
71
995
295
616
218
5774
2686
141
235
488
1005
331
611
1430
2996
2462
36
187
382
571
595
213
53
52
82
26
84
66
990
120
1057
2035
8614
8926
762
595
448
2627
1115
401
512
1610
562
2971
5619
1618
6621
3486
880
4195
1183
3001
386
7325
3968
992
1305
540
638
4013
11873
1212
232
1985
1481
645
1308
5219
9503
4909
2631
1828
119
846
1757
329
280
87
308
4853
453
225
107
1421
13655
561
7167
2267
4260
14928
2714
9361
55
293
574
548
109
96
1814
938
955
171
3050
310
253
1341
2547
4566
2031
1013
1318
2284
229
54
39
429
8934
4869
2078
789
133
211
161
4349
930
5712
663
67
5480
1319
1759
916
144
1484
1955
132
310
1010
52
310
593
9089
2421
164
8157
6016
2577
1978
3842
68
6887
15471
55
2651
886
5889
1119
138
477
477
2378
4343
4033
480
82
3188
163
7348
1424
351
1185
84
448
7238
4979
8063
583
82
257
244
433
14
749
99
605
4124
1720
211
188
5588
2795
478
105
1817
69
1275
864
216
158
2234
8444
217
473
1910
3668
1284
1605
208
946
925
475
2245
459
14787
7909
7380
2803
88
1895
340
2362
1875
1924
1920
6520
346
4726
11920
345
1180
112
12250
116
751
160
191
34
7396
781
1721
1358
370
130
3879
3274
1396
218
194
890
296
834
5827
4595
2643
550
633
5616
2069
12278
9755
327
4519
7538
1888
3415
188
117
118
126
119
97
143
28
97
137
57
251
1390
399
254
216
1580
125
74
144
777
335
7236
2130
2561
3600
380
419
1297
43
71
57
77
341
44
196
345
3295
512
222
154
102
1217
504
2328
140
120
2878
319
407
159
139
65
340
1750
1728
1422
1004
151
8755
150
1467
813
336
5941
4790
5146
7354
2806
6960
2369
347
1847
1867
102
109
509
72
143
1071
440
2918
987
162
249
102
110
186
279
556
621
117
54
35
1147
153
738
197
95
22
46
384
120
330
137
167
711
1693
118
540
122
2344
118
620
446
477
212
1700
6772
1697
1466
4053
2497
1452
360
537
3887
5305
605
279
637
1925
1016
66
136
43
172
133
3581
614
276
1936
4060
150
1793
2666
657
3598
7312
5312
356
258
9307
1298
3902
260
1166
183
418
70
9450
353
261
774
3961
257
1008
417
3254
884
723
3261
11646
4126
3894
1089
348
1883
862
1445
952
1701
2705
181
250
162
154
488
197
26
1080
152
3951
3664
352
41
266
587
168
122
75
1661
313
5220
4812
2363
473
336
450
555
214
36
707
335
3604
137
2262
2390
615
378
2675
1825
621
106
1577
1593
38
123
120
4043
514
187
196
631
339
7526
2450
4942
1934
7089
5885
606
2435
4452
1206
463
2454
200
241
1865
341
1233
164
106
101
2512
456
514
32
209
1400
142
64
4019
651
116
1032
208
325
1089
9153
1264
539
101
91
348
67
65
2235
7372
1632
4598
3312
64
1652
475
5491
253
476
479
5865
78
122
280
281
445
383
69
1479
1946
7503
169
309
87
60
333
163
195
994
1104
668
65
9068
138
1446
473
619
67
294
260
249
714
51
106
1624
8263
6423
2969
1233
772
12718
1528
90
245
328
882
210
2178
98
33
233
313
93
75
79
1000
1430
233
31
4190
107
2101
2973
9429
5928
862
1927
5004
2775
8322
702
5175
12188
1839
939
1308
2570
10343
1544
3816
3642
1643
48
6445
341
4116
222
85
2810
232
107
279
312
146
3389
218
89
7546
1927
5102
696
8188
1502
96
521
1984
2873
1469
1833
687
2762
678
2308
134
2053
10710
14859
321
6252
81
10378
1406
9559
3459
8769
493
1365
217
192
709
204
340
939
52
169
428
647
56
124
56
1588
217
192
667
204
287
939
246
5575
1873
1204
3238
1859
175
6898
2675
1316
3274
61
2088
244
2212
466
71
103
123
245
144
8826
6910
1230
179
557
531
322
67
225
891
1106
323
76
94
308
1806
2092
218
562
179
263
670
1443
879
151
795
452
984
595
1090
55
3086
600
1091
54
839
5438
5255
4682
336
6443
3329
579
68
197
570
282
2781
9436
5213
1054
807
616
1879
299
476
2814
298
3038
4143
238
879
123
93
162
97
587
1033
7278
533
3179
217
782
4892
1921
109
32
111
13
409
616
2801
109
32
111
13
4029
603
2431
4388
9558
2364
157
1645
1615
42
8995
8671
9121
1960
1872
1471
641
275
1187
124
96
9441
1779
2016
799
86
1118
806
257
156
133
47
107
3300
561
1195
64
140
233
222
862
1180
266
1069
1109
361
34
622
28
622
519
359
1243
5848
8894
2170
14864
6463
1212
368
25
170
1032
109
3272
2223
732
279
497
410
210
192
651
283
959
40
588
75
403
394
818
49
143
494
676
235
184
60
1767
14931
555
243
136
395
813
1397
226
173
468
790
2947
241
78
1648
565
99
183
1401
443
185
219
59
881
214
474
766
142
1432
1330
249
325
195
156
135
149
57
317
60
668
351
60
4761
1330
571
5800
1892
73
3130
7511
2923
8839
287
11447
813
2766
613
979
784
1472
1821
180
321
62
494
171
7375
445
1427
282
125
516
1447
13656
1344
3401
8336
290
101
112
1165
487
619
561
145
587
218
598
488
244
86
699
561
162
7552
4379
804
66
1124
3474
1231
178
13522
611
775
7780
106
706
476
925
120
44
66
2619
1007
957
1011
3597
3704
205
325
1017
45
268
306
276
137
19
88
24
319
191
3807
1377
232
2255
2926
9399
5562
7552
4565
8667
715
106
598
2367
193
363
452
5327
9255
1089
5272
5932
333
7163
1833
1467
2883
7765
928
334
823
49
169
1257
6077
1740
481
409
447
835
7548
4114
345
1706
135
139
432
144
487
61
74
72
106
45
1092
601
712
100
150
260
829
286
2520
7414
165
1217
70
52
101
59
204
110
201
415
504
51
178
1959
3986
1537
436
1488
615
72
4729
801
427
9413
640
176
776
1458
496
206
483
899
196
331
75
166
202
289
139
2254
55
464
162
631
5790
5688
560
492
5609
1921
3174
7236
45
1602
2469
474
157
124
207
173
87
113
122
719
1387
3087
342
8905
2721
113
3210
8944
1672
7059
48
104
13619
529
1324
1526
1029
1412
14635
10516
1399
472
683
428
439
108
13365
2250
128
2989
1116
354
93
795
51
130
541
7781
7843
2869
287
48
150
85
658
274
72
5838
578
320
1251
423
252
60
184
46
131
188
32
43
139
51
7467
14476
226
879
1510
81
921
11818
274
649
6833
832
1762
1959
474
89
276
347
553
1213
454
5718
5060
1832
5046
1535
7225
7406
1547
462
2306
64
327
699
2215
196
5003
706
1897
187
14842
621
993
1460
2861
753
655
7674
1630
15397
584
594
1613
4310
7281
1683
194
548
7638
2237
158
6466
367
2245
503
1927
45
112
2164
186
212
420
196
8281
193
2211
1953
7344
185
392
1108
1319
322
590
17
106
114
41
26
132
73
210
5278
47
99
1164
1069
5342
618
369
642
44
1508
286
1411
6712
46
68
239
178
213
297
503
1873
442
452
178
757
258
91
159
2636
1026
99
812
85
405
73
389
1279
1353
610
43
95
135
233
213
657
851
9603
3680
9296
547
1073
4925
3782
3593
9312
1115
141
1817
2641
4880
137
193
2696
4087
2538
673
3522
6865
6810
43
3351
15379
5544
163
107
85
1960
520
47
207
532
1694
471
422
496
1121
618
1284
78
170
463
816
1947
496
282
191
3182
1176
116
79
897
577
453
152
4393
947
239
558
210
84
100
297
48
150
109
629
1328
108
3698
1135
114
79
840
580
443
13495
1584
528
4002
4609
437
265
122
851
114
97
276
269
1634
71
201
76
57
164
1724
513
402
8197
391
1471
1574
38
157
398
472
67
875
9891
1457
456
1342
2020
439
127
2223
1690
1979
1307
1137
6234
277
379
1028
26
595
104
156
410
324
489
726
381
9343
3087
3181
151
1016
1974
7135
6825
1737
131
91
253
1338
65
213
148
123
122
385
350
339
993
334
9864
581
37
9316
1019
4675
351
410
6635
1007
209
1015
117
477
3050
256
7538
46
382
1595
375
331
4771
5116
181
187
2827
95
9018
265
84
26
218
1637
8786
119
261
2883
2192
5194
692
8323
5198
1151
8132
4879
1878
8963
3859
9274
8938
127
7815
4263
388
938
55
123
56
96
645
167
471
147
165
90
1378
5388
2434
4080
2439
5137
75
1908
24
73
161
251
380
136
472
1244
1749
266
1089
4052
239
312
7509
9398
5070
4155
2081
7405
239
1278
570
359
150
171
640
61
963
198
1944
3082
2672
2998
5748
9515
889
1809
174
9365
3867
3421
590
2788
3864
1860
875
1454
655
831
956
44
956
66
320
347
793
60
168
1338
56
86
81
9383
2090
2067
321
7343
523
1357
4998
257
1002
9099
3127
9595
5084
20
150
620
2354
37
20
96
215
283
83
2013
2235
194
507
3695
5609
3268
367
1863
48
180
291
355
261
275
14138
1174
5280
4319
8661
4140
857
11214
912
544
1554
1382
102
75
373
1202
11078
324
587
5503
6888
4441
4046
2208
1625
22
107
66
378
978
7355
1471
55
35
5029
4412
3905
204
1834
7367
6282
647
1343
261
5361
467
1750
636
1991
3158
2292
3936
1772
35
6323
946
172
412
203
1057
2210
1408
932
1194
13829
452
173
184
26
278
190
267
47
244
1330
1407
306
171
1713
520
2315
1482
1573
8283
7298
84
1216
393
1842
2499
1060
3389
2624
5057
6764
2155
749
1096
601
278
1107
228
89
3813
165
8672
2532
9278
3756
6984
9471
4254
680
1570
2730
66
147
14676
9147
134
97
1283
259
1568
1377
4135
188
57
83
1319
260
4833
2961
1570
193
2808
689
7143
2740
1043
4310
343
137
115
231
83
8945
1942
6307
7430
3525
2123
1991
1619
221
5233
2112
84
278
459
9095
6141
4542
314
321
6558
5506
470
625
579
375
123
405
179
8640
179
1559
203
1021
598
4370
11708
70
1451
5273
6444
328
92
220
963
2990
9413
4757
429
309
44
953
185
212
1481
54
140
598
104
44
952
1678
113
2063
2319
382
1657
1724
2510
697
1299
411
3146
724
15319
86
1402
193
381
2218
2276
7134
5260
217
363
2596
1077
1300
370
38
3325
507
39
13
74
68
148
47
5500
2142
199
1080
912
205
5722
2727
806
440
234
101
530
229
1522
295
1435
134
1548
1290
417
1909
767
253
1251
1494
483
88
98
309
747
203
9339
1610
168
83
5958
1874
1462
2584
9431
320
1151
6370
9012
6172
4618
2864
1975
11894
2291
2118
891
3682
541
7530
5189
6904
695
4485
4395
2525
125
2710
299
1018
977
8219
1773
8059
3321
427
1192
389
1256
2433
64
219
1270
249
7415
225
361
262
3934
978
53
6527
342
1923
1369
144
2316
1326
3203
482
174
4101
2730
5877
2563
87
448
476
131
692
76
29
2431
7410
8346
621
483
1771
1451
167
106
188
1969
1225
359
8895
1565
8055
4046
521
129
51
44
897
6776
4073
2263
145
191
409
96
5224
317
1894
162
59
520
341
1146
265
134
179
244
1259
1134
182
79
104
176
518
487
2383
947
84
181
3623
1894
13620
67
57
208
169
211
211
308
343
876
637
184
626
9266
92
290
160
66
70
525
150
632
718
230
65
486
204
1889
349
239
518
66
1102
1228
5858
720
229
429
306
209
223
207
122
417
110
2020
727
1093
1341
7326
652
231
167
419
443
2563
1311
436
1327
225
2580
1219
1063
317
794
5385
524
400
291
212
754
615
6567
31
115
267
430
502
2726
6087
104
138
245
73
710
130
103
4766
9383
1607
2297
1858
166
984
426
12460
2373
1518
7822
181
252
1244
54
2171
181
255
1240
55
1678
3704
2592
187
182
122
945
89
136
431
87
42
872
1963
142
243
332
372
49
3503
239
331
374
102
325
10087
9103
409
211
3033
3109
151
219
232
70
102
158
301
233
1631
67
2151
575
445
127
95
166
364
51
486
1901
4129
353
155
2687
571
291
1920
1911
7404
11848
11775
119
4239
518
3995
2752
732
254
2140
224
152
608
1302
384
3770
248
173
159
1088
230
97
40
245
412
4839
978
469
866
1083
397
295
42
489
54
5057
339
4709
1446
7346
138
1015
1783
375
348
148
7383
616
88
134
139
67
562
105
430
67
1133
113
101
1512
1095
994
378
8120
1255
9452
289
61
1561
163
1686
5462
178
954
818
269
2016
261
82
53
90
505
4014
796
714
136
224
51
3677
226
56
8834
1764
1402
1447
224
1051
627
644
536
1935
9533
5860
380
31
115
136
350
5833
7894
707
5220
3073
983
5056
3456
392
258
252
804
131
4242
528
112
225
453
159
2181
1152
78
195
4887
166
183
116
183
2385
1137
78
150
136
891
1892
448
197
447
1252
89
80
5425
2704
195
13679
1235
448
12026
4229
4766
278
2662
3093
8925
4024
370
564
485
1405
135
831
145
1937
7527
186
1063
122
261
74
60
829
425
423
74
295
656
1293
121
85
38
606
370
4947
7203
1283
48
64
611
4050
470
118
3371
468
786
3866
3988
1631
146
208
2415
344
187
15
435
1431
6700
1023
96
540
129
138
1091
443
414
5911
405
1879
7299
7527
1530
1462
183
94
324
83
447
273
890
164
29
7909
1451
249
3663
216
1016
1952
453
539
1217
50
555
1395
1636
2240
2086
1395
1248
446
720
330
5159
3931
4305
611
79
949
117
88
234
459
732
5872
475
195
2231
5144
2097
924
989
90
299
510
337
879
602
394
2864
161
1621
2075
71
2344
885
91
516
1115
55
2270
515
1103
55
846
1980
1815
2075
1945
4961
2474
2082
1331
9415
2744
5082
3641
1275
1057
178
61
508
880
242
698
5817
6433
478
5594
337
1897
3054
1964
1340
451
1442
1098
1835
5998
831
6631
381
2485
124
243
152
53
14650
2380
10040
3945
1208
246
1893
1459
483
56
217
180
1324
69
7292
3435
1564
1245
2138
245
1296
4046
595
483
1476
650
4442
7710
2646
6601
65
550
944
914
875
6118
347
11497
1093
2721
375
425
573
3222
2215
297
1623
1283
7380
3465
7492
9427
6070
65
2559
1000
2210
4616
418
328
1364
878
1117
1371
4350
669
666
731
58
1247
1437
453
382
5932
391
438
265
72
1089
12984
546
1868
15320
3126
219
7063
13526
337
6462
386
649
1624
43
1220
3319
68
263
635
210
67
319
667
1389
9032
436
502
1349
315
2692
5038
53
3873
5512
9379
5161
1953
4741
356
359
3349
2937
13577
11080
9316
836
3108
4813
1985
92
115
15431
5483
74
385
1321
13560
3011
221
100
202
156
152
116
1048
458
18
123
5445
2300
3743
87
545
444
46
871
720
845
110
1589
991
9168
5927
185
61
211
29
354
1621
1211
198
838
35
6495
646
153
133
675
780
34
274
145
30
2861
1626
640
225
549
734
82
152
154
240
34
47
118
1966
64
67
50
676
876
977
84
3597
707
3224
250
228
2537
49
520
1986
1151
495
3341
30
36
150
280
34
779
677
133
151
638
3190
501
80
2146
1932
5243
6135
1353
321
9017
92
115
451
378
345
887
8039
5920
81
6159
84
549
193
1675
1184
343
6903
647
1319
65
528
1926
5716
4010
1806
531
117
693
730
4230
1613
5382
3419
4261
5606
3333
1803
1746
8098
9745
798
819
1433
7402
4726
2870
2969
2300
9456
4786
119
2445
985
1560
11469
5721
2383
704
3257
1708
2210
3576
2183
2098
9940
4922
3350
567
2430
7392
198
3628
9097
290
407
223
1619
400
1033
84
1924
6983
1934
969
1643
1709
2005
249
2045
271
70
350
3510
608
272
350
1003
180
63
103
276
57
400
614
203
64
665
644
179
522
64
7350
1398
1376
598
1351
466
142
3166
856
54
400
617
94
103
515
4653
6507
163
153
98
52
100
4712
15470
3711
3526
7462
642
2895
869
481
1181
7618
5010
3322
166
9546
11540
1584
890
298
134
929
844
3752
63
5438
4375
612
2607
1879
523
128
933
467
1869
226
1769
143
154
243
186
387
6904
1399
666
207
349
56
1181
75
23
125
414
94
647
124
56
1582
160
657
204
339
58
1186
517
1545
950
304
273
2656
252
122
58
103
1042
86
2070
6208
950
870
667
4665
2125
59
268
755
876
801
319
7605
1432
2407
328
299
1412
65
418
1741
2596
1562
163
87
2538
118
160
1094
114
172
242
382
53
608
144
465
4052
152
420
220
1401
2562
791
768
157
855
72
204
200
111
171
7519
1957
1700
712
1451
313
2510
71
5670
13621
1620
114
71
460
116
8826
421
126
46
105
1760
611
78
366
451
37
1119
227
402
964
142
556
50
146
160
240
85
1981
1754
74
759
147
948
5370
1894
5523
704
8074
3151
7285
110
2650
203
295
1700
99
1313
1982
562
770
777
771
60
38
259
292
49
101
681
8015
75
61
1168
96
444
383
257
108
674
2074
3421
168
7259
82
674
239
1379
67
994
2845
9619
938
97
178
4655
7049
1527
34
49
53
9485
124
519
504
1134
70
1239
1996
168
177
110
693
86
269
386
3383
13716
2360
8850
3415
2269
51
1398
2043
8936
7397
31
59
1098
1716
4740
461
162
207
66
736
160
109
178
154
921
27
232
47
381
616
1352
211
1081
72
128
276
277
480
6591
7508
474
64
2241
185
223
1959
117
70
737
208
38
1653
90
67
227
80
92
436
523
115
60
428
346
806
36
288
97
966
36
1274
485
435
211
2139
314
755
1005
2719
443
454
453
1456
6570
715
1819
3290
746
8861
630
55
4186
435
1915
1929
215
454
88
548
427
2151
690
4212
803
6543
1452
680
316
148
4956
1538
830
851
757
148
957
397
343
4770
1419
1030
1019
315
9081
2751
265
212
172
171
1205
3449
2099
3842
498
5953
2018
1721
3931
4240
3139
7473
7466
1856
3071
4904
2993
367
141
137
2266
5799
265
113
36
198
1730
396
108
201
135
84
109
117
464
123
406
113
235
596
448
1145
552
685
186
154
479
1420
3335
1919
1541
721
1233
1337
80
460
133
55
195
207
1201
6426
1464
178
1221
206
650
747
244
1857
1647
326
188
1107
3114
2042
6018
1791
7319
7277
1424
2975
310
427
169
31
530
1970
7356
1039
680
1137
881
229
2765
1339
113
778
913
463
733
3620
1566
3341
10420
2760
14843
6672
4474
800
321
2695
2749
2072
102
1843
259
43
508
87
967
7248
7029
596
1924
590
45
307
987
143
5405
2135
13760
1580
958
3403
463
1158
929
2263
2294
76
5158
4342
376
3745
44
44
337
225
2198
10557
134
80
997
1591
9393
545
212
240
93
449
921
95
26
2056
6610
257
655
129
2325
123
105
323
2785
201
63
297
1324
260
194
1914
6163
650
1427
53
870
1459
1244
258
671
1386
1324
5636
1821
1575
7332
106
130
359
3759
1878
462
6026
488
495
8712
9406
2701
1634
64
47
69
50
68
1497
509
184
75
797
301
1087
450
71
67
5659
1133
6227
154
3138
1981
13611
969
1144
73
1602
708
618
188
71
47
232
187
2831
1285
462
8922
1551
496
4670
10819
5078
321
558
196
3748
618
196
1967
712
94
259
396
165
89
228
112
448
216
89
69
446
968
150
8383
278
1429
829
68
72
626
78
138
280
507
260
127
75
267
34
3004
116
444
56
316
2177
175
106
1200
124
1671
6253
197
216
146
390
156
330
3590
1951
4159
4971
59
69
7420
1277
482
1361
1732
963
1722
30
6110
842
357
403
49
483
357
680
108
62
103
29
112
239
759
1409
2690
103
2154
2795
241
204
5854
2311
5658
1756
999
810
101
112
141
50
40
1295
130
107
158
566
231
188
76
81
926
10783
4259
1147
13546
3818
7162
1586
120
527
1675
271
4898
207
1114
351
64
630
5180
3407
2645
8901
5221
14680
1720
832
809
543
836
979
1651
114
242
3283
126
250
426
434
677
574
2720
88
1646
4308
4885
2047
13188
472
280
122
107
611
215
123
316
470
530
434
135
165
182
534
2706
793
1683
9274
486
5457
265
419
291
4561
142
4693
345
6541
888
958
2537
8771
319
690
144
9528
922
688
383
388
2771
1079
9380
1296
2264
9686
1085
213
1027
272
79
221
2938
9158
169
147
287
681
991
926
476
331
269
661
125
1044
1418
9183
2456
9366
1647
195
112
2595
1083
111
114
1815
1953
5040
355
6437
2246
77
3888
1738
578
2025
516
141
497
1968
91
186
300
6880
1098
4022
72
240
72
1647
91
1148
506
673
855
1574
8648
915
1096
81
3543
311
1300
224
643
2217
98
1063
344
1299
688
335
1852
145
5404
1216
117
9527
4161
5580
1605
4371
2462
463
12848
456
5434
1932
7522
1916
8776
2837
2515
83
1663
1237
242
55
452
365
122
115
31
128
54
110
58
159
565
1448
245
816
154
557
563
690
7242
7692
14858
2006
3771
1783
855
1563
135
8450
138
798
302
426
102
2454
7432
2048
7297
1532
1399
41
135
220
110
98
55
86
136
3053
263
317
3357
279
1862
318
267
948
225
186
300
96
71
214
87
1765
217
100
3977
7787
4970
2925
3538
9407
4929
7269
5156
944
583
112
1798
590
3769
3595
7267
1629
460
437
9246
3619
229
216
3068
86
422
4517
1629
737
118
50
43
210
77
135
122
236
407
5020
4842
7408
3020
1268
328
233
128
503
65
4760
141
162
114
180
317
1181
6081
490
277
797
537
977
2833
660
105
252
701
1514
509
144
197
1449
1446
469
3179
9410
566
90
1898
142
5662
141
435
139
153
1060
2241
752
7343
1483
107
452
2105
2863
3869
1851
573
5913
240
585
2807
13552
3701
1999
2531
180
135
1455
75
218
7001
1485
3653
471
1156
75
605
1161
7764
1902
8263
4858
1453
5032
6179
7336
1168
2435
1234
2310
69
266
6503
319
730
734
35
123
99
70
184
327
1601
518
133
5168
701
8146
159
159
165
73
796
276
2619
13588
993
491
7243
1776
4553
703
5193
13620
125
131
441
218
3690
861
2353
3684
1158
5178
698
8139
4212
708
3224
3210
11587
5132
5419
3472
10543
72
1795
105
574
3615
133
175
1206
36
2270
564
209
7540
1140
2115
9313
186
8846
330
277
501
447
267
1518
706
2324
1177
857
448
604
85
53
262
77
795
1562
771
780
233
106
29
76
108
101
42
1676
3880
717
927
2443
1888
5213
694
8182
901
2403
148
8147
701
5194
1889
95
518
58
4165
2751
1546
265
1916
376
194
156
498
308
136
1169
611
5629
612
140
501
382
889
101
1038
462
11094
9320
310
4848
262
307
1257
619
706
880
121
161
114
340
260
580
906
562
1855
1942
79
205
118
48
370
74
7174
218
348
259
3277
15433
5300
100
128
2219
501
3049
472
215
73
104
154
328
306
58
114
58
1627
32
13024
3006
913
13617
1541
3133
3703
559
601
2028
398
509
118
150
314
296
2739
8843
2036
4012
650
2642
662
1109
624
12405
3662
85
883
2551
13882
2988
4375
5114
692
8213
4064
707
2232
572
57
205
13
429
177
107
407
144
53
904
323
697
1582
2447
214
66
55
498
13896
205
232
396
407
135
606
1589
74
536
4462
1250
2147
5496
1868
939
699
1761
8678
7483
2075
1506
2478
698
124
302
2812
14803
327
126
229
1410
366
67
379
547
689
1641
63
12002
654
457
1077
44
793
333
1895
90
806
1855
560
57
867
110
5158
713
139
301
50
645
423
214
165
729
90
1782
142
190
477
7284
8128
51
99
177
498
975
9413
2838
5448
8195
421
94
52
737
634
543
625
103
97
523
746
105
340
1300
14793
135
341
314
659
33
803
644
9117
1260
4041
1485
1046
14737
199
397
81
639
416
161
53
1463
17
1003
558
753
3649
1304
45
144
221
356
418
133
968
132
222
960
47
1210
1586
549
35
1871
346
416
84
1514
1172
8141
1311
938
245
1416
4496
1808
122
209
543
2122
432
125
707
249
3667
2230
997
3517
7381
384
9496
2673
55
114
390
156
184
414
215
98
113
4958
203
553
14489
503
35
7143
4931
2063
63
629
206
1016
124
140
690
459
378
288
816
180
833
11515
6652
551
225
371
2257
7237
421
6903
141
477
2156
137
243
259
115
31
7106
2150
1548
694
941
164
152
3520
121
1799
78
1883
11621
8860
96
692
112
420
76
99
97
111
119
113
92
216
192
140
407
282
518
140
148
71
511
2513
196
304
1429
1637
311
467
5520
709
430
455
195
276
6463
9452
7125
2645
92
768
8902
3338
52
131
14688
2263
139
174
576
6056
11692
1240
289
3062
179
8573
873
115
3199
3924
1904
95
1327
160
1897
131
133
87
79
623
147
98
1295
191
160
1451
1600
11370
1304
103
7580
2129
500
293
529
8170
294
425
1451
2840
126
124
241
2304
2195
237
102
2377
361
1517
7412
3958
4836
477
514
425
697
1005
356
732
1974
236
66
231
156
382
196
2636
115
235
8913
219
84
881
2002
535
91
89
1005
6315
43
4642
1450
476
310
581
181
274
34
107
213
323
7081
2728
2340
601
14251
505
169
1171
1683
2096
411
3449
668
4215
9201
7156
69
1915
549
5512
510
547
20
82
173
1797
2784
9744
3882
6583
2143
139
78
1412
248
198
1326
197
2634
4820
1923
3373
5399
1199
349
5800
166
7691
149
637
1700
1401
118
1228
190
160
186
6920
326
31
3105
3156
548
5194
8470
1690
1253
5455
4043
48
3085
1347
2199
133
188
57
205
61
9357
1194
131
2319
154
3179
771
4219
3755
6459
4216
2753
664
707
480
408
156
474
491
164
4094
2747
608
720
484
425
159
657
4788
226
6172
2751
1543
5125
412
88
106
406
606
181
146
454
658
127
1845
379
176
9434
82
95
704
112
599
731
222
677
608
6062
4297
3443
5364
9673
3199
554
13622
459
1895
1121
222
1956
1683
157
810
1161
6332
8891
1890
595
477
1518
549
56
3015
548
56
152
130
83
592
913
418
1327
9074
1324
5589
6612
1966
60
317
2145
112
566
274
1036
314
1868
282
376
426
2202
5934
1150
377
165
347
761
279
11573
197
510
1136
2188
3960
2897
4625
338
6420
3541
54
6212
2226
2860
50
295
1159
71
1037
63
1436
633
458
485
115
161
83
182
159
83
402
734
1106
3836
1671
112
234
474
7910
689
2107
5443
8052
606
264
6203
14857
2953
2218
1338
1085
57
2262
1142
5006
57
639
481
5501
472
1889
59
2411
299
63
114
3192
61
1786
74
2645
63
7304
5187
108
91
266
113
164
13363
2923
1400
105
11443
326
4438
2258
7214
73
81
382
456
49
106
52
110
62
117
5577
9663
3619
169
409
2168
593
2837
13588
8941
1519
764
106
592
263
683
172
1056
1424
229
334
557
9012
258
3980
689
873
6933
686
7317
101
637
130
620
362
224
632
551
2231
4523
2689
149
41
59
838
526
196
4694
64
1206
9415
3071
1329
158
413
487
724
1605
698
3114
194
58
183
111
140
1648
2110
2913
2824
7238
78
153
63
158
745
65
1501
440
8331
8725
760
7166
245
92
57
1129
483
121
102
1168
2077
628
744
146
83
398
73
77
65
75
2878
3811
1097
335
40
243
61
353
107
140
9017
605
1397
6622
278
7369
568
1670
3148
46
417
277
32
6114
470
1114
2758
471
1120
4033
6835
1943
360
203
352
71
80
64
20
78
123
462
1780
571
98
2700
193
49
104
572
14
1912
7969
2034
6798
4396
53
141
1362
49
3364
101
465
19
188
1904
2955
8847
2349
700
3248
1182
511
179
1586
458
1949
96
151
99
103
647
729
5107
7332
45
374
496
5849
1733
680
725
439
1331
457
1320
2716
3286
1731
559
466
761
118
217
265
767
87
1850
2353
2133
2552
10224
1609
4163
4462
720
1471
11892
13288
2933
1270
814
104
516
57
6639
891
1014
4193
303
140
155
2996
1719
386
67
190
1501
819
111
1024
217
2500
174
117
4375
7276
4995
340
555
1580
57
151
1698
489
1551
76
173
154
455
8647
471
415
116
532
514
205
58
354
2375
2150
101
266
106
83
3467
711
198
298
238
533
480
952
1451
4959
439
212
418
15209
152
239
241
1707
458
833
687
8255
695
5396
1173
143
349
351
3815
3932
4755
244
771
192
349
583
2084
2215
8962
1832
1151
441
315
217
199
8971
2168
304
60
591
31
115
106
41
216
246
62
202
256
240
4172
2325
2948
297
861
117
1206
667
4771
1563
153
876
175
1901
4013
383
9006
195
28
219
2048
1190
7496
221
2140
570
3713
1659
213
804
2557
84
1102
161
55
364
8990
2277
304
67
1708
8436
1064
1264
423
192
470
5189
354
194
47
1899
71
2474
2051
280
129
128
195
65
2315
1841
86
414
303
459
2914
86
322
1234
6212
8947
2699
1507
128
194
55
1766
6538
544
780
1583
1728
306
12713
2504
195
300
1507
154
82
186
188
234
179
5136
5925
4232
15429
2581
638
3734
668
66
844
354
341
4200
8982
2273
38
190
367
5572
762
2826
1538
324
305
100
238
77
7687
80
1130
57
308
314
670
924
1212
654
627
692
417
51
5003
913
1077
9419
7313
4737
353
355
1117
1279
1126
162
7250
4180
3152
806
1150
403
8450
134
3341
7334
788
9509
223
14849
191
217
3974
74
1641
5775
542
3390
67
343
7161
2246
59
1252
62
1202
8870
8240
2243
55
525
6444
14842
1725
9341
390
7827
651
4470
927
3604
1101
439
128
249
204
6325
1762
3061
838
8483
467
562
1744
39
144
3324
208
91
265
258
428
3239
733
1148
4005
1540
11149
267
6095
159
63
2940
5432
3721
706
5976
7732
3103
126
7459
2476
8503
2900
218
411
105
4215
3251
564
140
511
1916
1017
76
69
361
2220
567
140
1929
1426
4475
249
593
7290
132
41
102
241
1182
762
516
109
9326
174
9113
352
708
680
100
275
1265
359
4165
392
2218
4646
826
6059
4905
276
679
1179
178
8901
1003
4917
836
427
1419
2467
2940
230
3385
3889
2250
1354
936
358
1327
3658
944
347
3631
465
84
341
1461
88
1972
69
1201
153
860
84
340
881
16
2632
160
1336
682
4200
1462
85
531
536
496
2319
1306
582
362
1199
107
8934
4276
55
44
37
1308
66
478
4434
1274
3220
4570
545
3038
1398
167
113
7353
433
254
200
319
107
134
9314
9442
853
355
188
216
70
943
408
810
591
1824
2896
9262
1222
35
203
10573
6149
47
3653
203
51
536
1260
7314
93
132
13546
80
147
722
181
149
330
44
642
89
12978
107
335
11
9431
107
317
514
4510
6934
4742
362
500
877
979
119
528
7881
270
1670
1426
228
1561
4256
9624
2034
361
76
939
85
96
517
2033
97
462
831
1203
6754
1473
768
1366
79
679
2104
866
63
3651
328
8035
96
551
9454
957
276
1413
943
689
3520
10696
778
40
110
2169
95
733
121
638
520
721
699
868
3336
3940
2247
349
7396
136
13883
1764
260
2597
1338
1005
8724
92
174
679
2886
1703
1471
3056
8712
702
5508
317
378
421
74
50
188
5852
169
95
175
103
123
742
102
58
85
7486
1301
1443
754
8249
589
572
392
572
1127
5749
2856
5380
696
8202
1230
7422
2271
3114
433
9045
908
88
61
98
2670
5379
701
778
9531
7688
7956
2568
305
812
856
5847
8272
1454
1144
2818
579
1802
81
9796
1293
211
141
678
9353
3901
308
182
87
869
797
710
3420
12147
6147
7417
3539
8971
865
6626
351
351
4671
61
183
69
102
49
51
1858
148
146
94
749
104
3932
425
355
1189
133
54
1715
178
2573
5171
2610
88
179
94
310
1881
103
491
814
508
607
704
164
105
445
278
39
145
28
777
104
1216
137
161
512
87
985
9436
2898
2852
1444
586
7732
11560
510
758
550
226
621
9304
524
1568
1367
1570
585
104
576
2044
442
3532
349
1217
2363
146
623
256
403
153
2199
1634
367
256
75
1451
1026
273
754
604
247
64
555
1698
394
139
182
2272
72
1825
2326
628
139
3111
123
100
139
1847
6784
2203
8971
2285
601
220
125
361
840
169
2905
1215
157
387
7431
1019
39
408
489
708
581
3430
569
147
57
745
120
235
370
726
104
1224
1632
58
7243
5646
3507
12200
668
357
70
160
568
123
707
1138
4112
7308
3525
1545
773
1692
8976
8939
98
1640
718
206
315
986
52
148
416
106
543
429
124
57
1880
703
204
313
83
989
370
1376
666
1199
4934
510
539
1423
2347
281
2168
7036
1339
1657
2276
719
207
5397
1760
6754
4959
135
1039
4789
2788
1665
187
214
74
269
2309
92
226
927
254
139
259
302
189
203
525
377
931
4031
263
3417
1098
333
5567
161
1603
9019
7584
262
1837
160
5058
5989
7157
1605
65
124
119
52
71
130
71
6954
200
191
6909
13741
6237
5352
692
8185
1709
4610
1543
503
527
2099
269
151
500
328
7366
157
1520
1729
288
9057
125
857
373
5160
7161
1087
629
262
451
755
100
12535
988
14648
745
290
1249
230
55
66
325
422
985
1850
103
1327
472
86
437
47
659
179
1561
382
241
188
224
425
156
145
676
122
160
813
339
307
446
232
380
141
38
599
129
144
102
1542
1251
971
137
118
202
301
564
967
92
1241
368
13434
84
106
137
533
277
37
4765
1083
1402
1910
229
97
167
1187
37
368
608
1897
64
215
392
168
173
187
593
248
100
1319
269
97
347
893
500
308
1041
1087
4938
987
4267
557
291
238
154
322
678
126
161
1476
57
115
413
622
71
92
185
168
52
557
293
236
322
678
195
162
1398
3185
2218
306
514
71
53
497
5605
2004
3148
2518
2307
144
942
9264
372
571
82
263
1756
760
4981
175
536
4007
3343
9066
1941
2795
58
550
356
8165
359
94
6931
8890
422
1345
99
434
9133
1955
8301
692
2716
2454
2087
67
292
879
149
1979
4025
320
532
123
944
55
459
11403
32
11241
606
4365
158
98
60
75
292
2073
1758
941
205
210
2912
9589
452
1445
255
301
5713
115
8894
1756
178
1270
4012
2169
975
250
620
5794
7387
3459
417
485
2219
3227
1648
893
497
181
1195
1148
9299
1823
697
7941
1515
5438
689
8184
1722
6602
2134
1679
3071
1601
6513
5396
5701
1834
231
135
915
1180
193
53
1204
5984
9267
1474
81
202
220
451
4574
13501
4517
76
204
34
17
261
152
534
1281
189
5260
695
7635
3984
49
176
313
214
547
3554
216
83
992
2389
536
961
1150
125
1252
15399
2030
7684
386
710
5154
2280
5781
71
8600
5331
7282
444
4648
199
236
81
4810
186
124
348
840
235
81
1143
777
5148
705
4439
2307
87
3712
232
4412
1291
107
229
979
138
212
1474
57
142
426
646
59
85
379
110
51
52
779
5145
466
2720
5766
221
233
140
61
1897
57
3121
10956
1970
1265
2811
6890
199
111
2035
5316
8513
205
89
123
566
40
312
1451
71
10288
8915
813
9473
3151
801
3977
9709
2230
130
158
186
125
64
85
57
3757
9378
1195
3514
2570
342
4778
4429
271
263
432
103
138
8157
5768
7492
195
249
285
741
1453
621
404
1506
204
9067
9369
4509
1345
118
556
7150
9043
247
2164
914
152
4380
514
400
3481
10049
1969
1353
793
11510
65
8454
1036
15291
2312
406
1447
929
477
4036
2371
10564
206
331
498
460
112
5224
1253
238
699
4023
387
1435
3595
57
189
43
2611
329
701
1690
52
140
602
107
57
90
367
148
52
638
307
238
660
1577
770
3166
764
5277
9339
1596
1754
4491
14796
4416
3875
364
3636
9020
5878
191
166
152
386
171
41
135
2744
2931
1874
431
1565
73
1591
210
711
158
2017
8871
2516
2665
208
710
158
115
7569
5440
7352
6863
6461
2593
1480
116
4275
440
1690
705
2817
6454
13571
3006
4551
2318
481
5075
1658
409
15461
232
6360
1443
110
99
498
250
63
73
114
1965
63
256
258
74
93
4119
9489
2098
6041
7209
164
759
1139
2836
4189
74
446
2130
14640
2616
1575
1146
90
846
117
3460
589
202
108
48
97
1083
12612
3035
5712
63
45
40
283
249
168
1255
9540
335
7518
1908
1166
1281
398
66
1174
378
2109
457
50
58
1201
231
85
12
704
2715
182
2627
43
1241
2408
391
1954
4487
834
78
1173
1042
1292
6452
2394
2036
7322
1073
261
229
111
30
69
45
108
119
7683
10980
147
140
75
96
182
1344
77
417
57
2041
2406
13405
1093
1275
2073
4778
666
3478
13523
6588
10627
80
459
5569
861
1913
568
2152
419
1389
38
2919
166
1033
104
3264
3289
856
523
2041
565
312
293
836
3011
283
5023
9122
514
692
227
107
6976
13973
5023
239
638
145
584
102
151
103
1265
620
103
122
288
3357
383
101
195
279
1168
60
235
62
217
597
494
117
368
193
62
214
89
904
169
4540
9312
4785
133
541
2549
578
227
318
5365
296
2231
4687
90
1523
215
334
1667
1482
247
736
7331
1279
942
3982
1506
691
88
272
403
688
602
399
177
1158
177
119
40
113
31
489
2305
47
662
49
263
1533
387
157
1713
690
272
400
686
613
290
4885
1992
901
457
5585
140
1062
401
4354
6867
4986
1832
1059
2329
3353
3950
961
1181
195
8090
691
195
525
4696
2197
1862
1461
682
196
1634
478
636
268
2159
423
305
1762
1071
372
143
514
6246
1891
2105
1605
592
228
333
361
1310
60
1151
847
100
4101
12
138
233
223
2078
59
1770
8880
6623
3667
214
1632
56
3167
8888
3272
454
2556
14110
2024
93
1189
143
181
2107
1687
736
161
532
1890
8612
473
437
481
1949
1056
67
69
361
3606
435
239
1458
226
1236
409
182
1152
271
926
4026
2409
94
335
463
234
1192
670
1126
349
3676
692
1049
118
102
81
391
536
1465
967
5595
1440
643
242
2143
586
201
197
176
3612
383
511
412
160
623
926
213
104
138
181
226
349
454
100
845
3598
384
512
411
159
623
924
215
104
138
181
226
349
454
101
844
183
303
220
123
146
88
9173
319
296
127
631
1773
106
912
85
195
703
1493
622
264
1013
1473
516
1310
447
7319
857
1970
7523
5632
374
355
1681
942
187
277
487
103
184
3078
82
6436
8314
4339
423
253
111
31
610
2554
893
1006
1947
1757
202
2701
224
2032
1362
14414
314
38
121
212
9362
317
4172
7484
4961
2580
1118
199
90
1117
2356
138
158
199
118
123
298
156
143
100
114
3725
2264
331
413
7528
6674
1040
1246
1982
495
608
169
190
425
135
314
208
593
68
2697
1084
7300
7986
9654
3832
6514
5020
252
73
257
687
332
1800
332
1693
4598
7424
117
253
672
33
125
5547
223
198
159
46
840
204
251
4244
114
461
2822
134
135
158
162
239
208
635
639
431
105
485
575
90
167
109
1890
98
459
3212
219
5960
9192
1290
117
3224
654
953
383
5125
1252
137
2147
488
479
1185
408
2330
1366
40
14182
207
92
90
679
146
167
1708
634
577
80
8829
704
1053
25
95
83
107
337
438
4767
9363
3444
2163
268
240
98
94
98
1412
244
461
1290
143
319
931
2127
2290
181
255
1364
70
3540
14437
2978
3031
4396
3419
1780
1510
428
450
384
6020
382
2164
68
224
862
4021
3735
5071
2499
323
2750
469
323
1900
4235
3882
1439
476
118
3220
477
119
476
1651
320
454
454
3029
616
1427
239
424
194
3759
279
1130
9532
151
575
2866
1385
5453
1871
1267
8810
3087
6648
126
194
1297
882
1649
330
885
318
183
1161
6866
634
484
395
585
611
5206
3552
4559
155
1123
598
293
6884
133
541
1176
87
442
4324
271
44
5244
1705
3677
626
2411
4483
439
1823
1474
842
1445
718
721
5193
62
774
2705
153
7389
180
2647
2098
6314
1655
3374
437
7589
3532
493
703
391
965
1347
241
143
449
209
2261
2294
8904
5089
1464
3020
7828
4043
2348
6835
1424
3595
9396
1943
1589
778
211
8196
1792
140
178
1911
923
12967
78
944
205
313
165
207
2973
94
49
270
58
108
144
13511
97
368
132
9348
787
2984
1322
1193
666
177
459
9660
3958
1341
902
991
1244
10143
6325
6495
7491
326
188
157
471
5295
264
158
1837
296
4842
224
205
210
189
443
194
933
4718
3349
74
1978
119
2604
178
365
1033
5163
690
8212
67
97
72
77
96
500
194
112
2233
593
529
253
698
546
94
382
148
528
863
579
125
3657
228
111
30
69
133
108
3051
5361
1974
178
4785
2601
2266
2432
9421
4169
8966
2513
1318
49
751
131
4197
186
182
880
50
521
1981
87
107
6962
2236
95
1956
2154
3021
162
95
609
201
204
9182
289
556
92
96
793
4932
5442
6918
9552
524
1812
13585
831
93
78
161
459
203
189
1760
12606
124
302
131
156
1797
239
2189
128
3721
318
477
6387
707
932
375
1453
242
528
1058
755
59
4278
5025
7262
2192
9497
3973
217
1986
133
253
124
114
54
1483
1547
3414
547
55
186
1819
3597
151
777
2593
452
107
78
164
691
1628
291
247
67
1315
788
175
221
2425
887
4855
854
496
29
184
116
2297
2807
849
473
91
6057
91
440
1964
969
3327
4030
3951
341
4485
11333
5087
1484
36
91
3236
624
969
3547
519
225
384
8192
227
384
1447
5851
12816
1259
2521
1626
561
1864
64
100
9368
175
1013
2683
865
31
115
275
224
658
1271
8769
497
6569
7432
480
65
2262
3186
14145
809
448
1196
709
80
633
929
931
271
559
157
272
8941
101
85
229
164
393
225
616
616
425
758
874
345
8063
464
181
342
1589
3289
369
562
1545
422
8040
137
423
416
1092
1113
1318
97
59
2422
167
1705
79
94
96
4688
351
351
6652
2174
4457
1139
554
59
2297
115
1596
13350
597
194
1530
533
1565
7287
2343
6909
423
1416
330
362
98
3662
3583
196
483
23
122
163
265
498
1151
112
101
497
6372
882
336
4697
336
217
2066
13411
5139
2507
1420
232
59
3584
218
3012
232
447
161
280
12217
152
2836
374
194
125
2217
7301
3149
89
427
196
2153
769
218
3292
121
444
1899
5084
8703
31
127
83
359
403
1754
3818
8147
202
36
168
1313
74
638
1262
174
149
145
6235
102
613
71
1700
1536
1366
80
315
86
1328
4754
1053
831
1337
468
1451
1324
2490
2649
7345
132
128
966
6300
7444
2862
800
1104
451
102
499
1469
556
2761
7354
13058
991
95
79
271
348
333
63
463
708
269
4884
71
1059
1267
1100
1293
1951
1308
453
1390
5314
7235
1448
383
312
8272
380
560
5966
9542
177
2537
41
114
265
246
364
1649
7388
2913
6924
512
85
7724
96
3616
7278
1059
2254
6754
4917
8911
3252
858
996
1335
29
341
158
211
865
491
2559
10001
13599
3989
4707
165
4399
148
1125
154
205
147
11596
275
467
349
149
237
223
1130
1757
80
8373
1095
4010
321
39
114
380
262
12713
9383
14060
2825
653
39
8989
509
133
2837
8746
7617
8945
1340
630
758
2058
118
1145
56
723
1193
169
859
4057
7336
834
1624
1181
141
3524
94
2860
109
69
30
111
228
2430
141
803
1889
246
482
173
1673
5644
192
506
4858
1261
382
3591
233
46
50
905
162
7843
163
1563
858
154
9455
1726
667
127
488
823
66
115
229
167
98
70
108
617
1907
1846
294
9044
4018
4981
7245
119
4743
3015
3771
68
102
105
182
87
47
1288
843
477
2190
308
527
518
343
211
65
126
2187
552
393
7425
1139
334
3289
10647
1267
1425
3066
5608
775
109
97
117
115
31
1675
13662
89
5670
1188
38
7333
1347
2354
8888
3933
9143
5504
120
8545
1147
222
40
42
38
38
42
4999
65
170
40
42
38
38
42
267
774
1139
40
274
51
58
57
51
254
909
84
880
7830
9437
4477
7503
1182
1237
446
9101
551
96
859
1792
360
330
58
108
139
221
1565
138
8624
138
1047
2246
7413
927
283
6666
71
215
230
2316
272
931
2124
9100
9002
132
180
272
2043
2069
3591
3317
157
91
780
162
67
82
194
9272
57
619
1434
7267
609
786
99
75
349
3494
5453
1146
1193
3267
1178
8935
8675
4077
4295
477
9711
55
120
117
242
72
3537
2210
121
9403
3233
782
1772
5611
724
376
92
476
9493
1314
129
95
7525
58
7566
341
1855
113
15
138
358
86
1043
8935
2227
113
147
186
359
60
64
90
642
1926
198
304
1433
104
1559
3890
9400
5060
7489
136
81
130
50
93
272
747
526
71
3625
8864
2273
311
375
4956
8941
112
8741
2966
6336
59
1893
6763
8387
618
476
5461
618
1881
69
3429
3377
7326
3963
980
227
197
2745
4608
1031
291
114
174
704
279
1190
6447
4227
4093
1459
194
2275
1016
8403
804
56
149
194
174
136
1247
1284
114
83
838
200
132
41
3612
8870
11553
47
10044
427
196
192
114
672
586
519
514
1253
104
1258
1720
1139
270
951
423
3684
78
49
292
1091
6196
559
7299
527
2458
3233
661
7515
235
602
517
288
379
6061
429
175
2755
702
203
643
104
733
13558
3496
4046
7195
1937
79
14646
79
161
2392
227
111
25
67
127
108
102
38
897
88
328
58
57
774
389
473
6162
1973
535
3551
757
233
938
308
1616
7337
1548
1344
2774
94
47
94
945
248
647
96
2345
7959
4688
7588
13845
8924
108
1482
441
29
778
373
190
1049
3745
920
515
1181
1080
122
7371
2867
1195
725
6337
1360
653
265
81
415
49
336
462
280
267
453
111
48
9015
633
498
436
7234
47
7409
3485
2038
291
225
1149
120
180
95
465
92
762
74
33
830
70
323
284
232
137
62
3383
643
5566
6340
95
765
124
621
386
226
65
404
237
63
562
65
2695
338
218
46
46
262
227
2046
2800
410
3549
649
6868
32
6808
740
2011
67
2642
562
100
78
131
797
105
1068
175
101
359
1516
2263
365
175
785
931
441
1382
253
378
192
13124
757
114
166
1074
1316
209
2018
3757
2159
1245
8950
4838
1417
13277
1578
8899
1563
139
185
234
90
59
66
424
156
94
443
647
3681
101
136
559
1415
1102
8082
682
5442
596
131
145
1696
108
344
2664
1298
1019
846
4081
8953
266
9015
3141
10364
2276
1906
4071
4403
2489
12668
2924
4346
151
94
107
147
5049
7331
6777
8912
2350
136
403
238
337
7168
302
1664
228
1368
71
10347
9736
5130
2281
78
83
148
98
302
416
1412
3966
1411
371
2300
508
8939
5743
1826
108
118
69
30
112
240
229
3041
67
2519
104
98
481
304
8999
2497
2484
714
3937
1806
93
538
460
286
66
2505
412
515
466
286
66
1658
3618
474
113
1899
98
147
95
745
4569
1234
142
123
314
2366
3751
4202
1843
498
9319
307
507
13818
382
8260
689
1417
1534
666
3388
483
429
538
3781
2085
188
260
3736
1218
905
1144
4014
1754
325
3479
219
1126
154
408
1803
2739
1761
426
4687
1964
9325
4308
2107
1181
9585
3505
1973
2776
1721
1135
104
82
552
681
227
342
624
131
81
552
175
115
2126
969
27
184
3707
1032
111
1082
415
977
7002
2316
1450
528
8248
523
505
2239
84
481
143
9509
99
314
2592
1840
11444
15354
1957
267
8643
5377
1946
180
2233
2331
5268
3214
100
318
244
1585
1175
88
323
1217
104
461
89
1079
539
968
85
56
77
54
2318
93
292
2986
3728
11220
1037
5565
84
275
114
96
2911
468
89
231
1530
408
1214
1778
192
69
88
12260
8761
193
120
397
392
317
321
1189
103
459
1066
538
970
65
56
2506
495
583
174
288
5141
13611
495
237
2549
71
293
56
14
432
89
831
9690
787
14866
87
92
2174
192
5555
4891
192
391
388
311
321
1209
103
522
2341
150
682
220
3080
3470
5086
74
238
3269
9466
891
135
145
131
59
76
120
517
2453
107
55
628
77
2152
434
139
877
149
7668
14052
1949
7558
1278
953
152
1572
2213
1007
951
1995
1263
622
539
113
177
6842
9521
1712
127
341
484
76
96
339
1375
4346
1500
51
193
195
32
47
147
409
1562
178
416
8423
416
395
153
10436
1915
81
612
3051
331
1102
228
123
77
3805
8960
85
2379
1840
103
1408
829
257
77
429
422
815
7798
1519
2432
2337
2941
2128
3017
1604
1651
1876
7363
8956
7201
135
2583
4914
4015
1736
637
293
355
297
892
102
155
1585
57
127
427
543
107
54
80
89
92
186
169
53
636
293
355
298
893
102
192
1586
57
127
427
543
106
53
80
89
92
186
169
53
637
296
355
302
891
102
192
1400
4762
286
5724
2241
2294
1418
641
2470
2728
1006
8155
701
5638
383
8180
701
5539
1181
7346
3871
107
2534
4878
6356
6617
7431
672
3131
108
129
128
9241
249
114
159
77
99
611
897
609
897
139
8864
254
1914
533
480
1182
3934
174
3241
1758
2481
5563
9834
1776
1778
721
147
66
268
130
1463
357
369
301
136
362
2311
3836
16245
515
471
8857
1924
309
303
137
362
1606
4526
3511
951
200
378
2202
23
1205
981
1357
70
1980
87
1841
714
115
103
4034
402
103
316
251
79
158
5578
705
4665
3219
3980
3375
8864
1277
249
198
1983
823
6572
7459
521
339
1481
659
1710
8927
4600
8091
720
5019
8273
1506
7096
1975
455
174
96
230
371
323
1718
10479
6475
4418
3494
1831
487
3730
128
486
3622
486
569
5341
328
93
154
195
238
2078
71
312
548
5382
243
1545
265
318
160
652
2105
1608
393
23
549
10975
2338
58
518
99
5979
1384
9136
855
419
259
3659
794
12195
1083
2552
798
3177
5050
1257
1079
1299
98
685
526
65
124
606
714
230
686
521
65
3052
653
93
1727
12762
5757
5037
2967
786
522
1192
3653
689
2907
57
349
5708
11739
3411
157
113
81
7632
8891
6192
348
1706
533
3205
877
6650
4749
1636
96
519
58
1923
2409
158
292
3470
478
5089
157
784
903
5958
12574
5064
945
1161
480
1148
153
1221
69
1969
92
2470
227
2015
273
60
326
222
165
529
1171
112
101
2422
557
3979
7183
11155
14906
2492
1741
973
9476
8333
5783
3222
188
115
7100
650
518
92
135
280
13932
110
189
73
8714
1170
120
3981
1231
12157
1571
3225
317
1463
7668
2592
1122
5951
3580
2282
78
1886
163
1057
7382
3165
913
73
111
8558
650
13735
1220
2676
229
80
1009
1916
475
165
413
1867
369
519
131
642
5586
90
1858
8798
1445
553
853
55
2686
856
55
847
4505
7434
1445
754
382
2370
7361
97
253
74
153
2740
147
456
518
106
29
158
669
102
3256
3499
2374
591
529
194
2385
312
2009
94
50
105
818
104
2735
2915
1065
1092
875
278
89
471
113
222
88
46
268
98
9123
37
170
13781
386
175
13571
76
209
1027
2686
257
152
85
199
4411
5013
1135
456
1740
1200
247
7342
207
58
2372
9063
2647
8909
1442
9789
3879
644
297
5947
238
1387
2170
114
667
570
4232
7445
4828
1384
139
4693
4352
3105
1857
352
1633
7958
2689
3656
97
6646
908
553
1739
617
4090
1795
9302
1164
3261
57
1563
4680
351
6494
53
2339
6810
6631
41
101
748
465
493
9407
2167
1205
160
127
272
94
5884
54
161
168
269
903
1230
2740
618
169
4383
844
1258
2771
625
901
6824
271
6118
2383
344
666
71
243
425
177
5082
157
6455
424
1903
1001
723
135
1522
1495
8876
4728
772
583
37
40
58
62
63
91
163
168
37
73
120
80
48
76
30
134
188
47
61
348
1664
118
496
233
94
868
55
1552
1322
375
94
868
55
836
514
5692
118
508
142
82
189
85
65
8661
579
120
8120
407
688
652
14037
961
8538
309
801
289
174
131
107
280
639
139
792
148
9585
51
8326
1854
1380
2502
60
4262
6301
11541
7331
2809
3832
37
3557
1934
805
327
333
5919
327
334
149
233
678
81
206
32
188
7878
5127
7089
1227
8867
767
104
486
153
94
62
272
1625
9114
1038
600
931
8231
797
1448
540
303
2583
9402
9636
5148
9417
1012
1758
134
101
4029
1036
53
129
1035
89
41
192
243
910
1341
473
115
266
1914
1009
83
216
2204
1640
13624
4963
4966
1479
115
1648
3611
3146
129
458
33
737
4819
102
73
5997
327
4599
125
6619
4035
628
6015
121
2576
1412
1465
3393
2075
129
90
164
395
941
70
40
42
2508
7497
1975
4167
3440
167
57
42
413
190
3162
8968
2158
471
85
796
37
5592
167
11378
11274
38
176
152
65
920
2662
1272
290
1059
11697
1168
540
1461
168
569
2631
47
870
94
153
107
56
30
64
104
839
400
1570
171
1987
504
4607
496
329
5588
617
7829
878
279
84
94
763
5251
2323
1165
1511
439
448
78
1861
7244
1292
1074
6452
844
55
1497
39
313
73
67
2220
55
1497
423
67
1692
3754
181
3475
14120
5379
7790
71
804
788
154
4690
1520
278
75
4467
275
1070
9838
9279
2644
112
316
1247
3126
932
503
671
299
193
377
3117
2296
1383
769
3240
6924
7076
1625
637
5774
7724
5267
654
7239
2257
719
304
457
208
800
146
186
410
131
155
282
138
205
197
104
3091
100
111
1137
487
8353
8984
2645
422
792
1314
9258
8228
61
144
132
1884
7343
1130
2304
231
111
30
69
107
71
6861
2301
231
111
30
69
107
71
6779
50
927
3088
267
42
38
42
38
40
201
181
4994
42
38
42
40
201
181
1134
2502
224
45
7436
2517
98
350
67
5836
2794
1071
7097
324
5965
324
118
356
1271
2016
1038
7440
2176
9138
3126
2001
3036
183
112
517
4731
614
2482
421
124
642
1865
6802
9474
1480
1117
68
81
1542
7456
62
2376
4351
11426
115
173
38
8804
7443
3311
100
34
81
117
53
5175
3167
118
8875
101
4037
3150
5013
171
227
5469
700
60
131
491
1121
112
101
3030
129
149
282
32
226
61
642
691
886
3692
4822
619
112
265
59
70
194
4394
281
507
344
134
346
76
145
126
1175
635
78
109
240
1434
3762
37
2014
90
114
95
1501
544
1495
2176
10404
1886
119
1214
2453
119
481
733
888
69
2193
5699
2406
236
97
78
82
8983
175
3396
1036
508
2106
132
177
193
3835
5847
8747
1680
2469
1099
5248
100
96
458
342
102
289
1900
8971
74
35
1474
535
405
1844
2316
1048
608
1460
1737
686
641
2732
73
49
4422
4069
68
2460
2696
695
6180
1641
113
120
1439
628
8203
407
510
602
195
2500
113
119
119
316
13
1942
34
1258
741
40
87
2360
3713
6163
2075
217
345
390
458
351
144
235
161
59
1179
928
1232
281
175
9369
129
206
1123
9102
98
4741
2562
157
9455
141
1368
212
271
67
112
3513
4976
7289
1195
93
356
539
149
512
50
4694
342
6472
4596
4819
125
342
435
562
1260
250
156
263
4182
9077
7780
2124
282
475
3363
2833
283
476
556
1408
2573
13547
4903
313
2506
3019
926
3249
3233
712
768
853
1250
6494
3519
659
1940
542
1514
4229
5870
1422
2310
96
4881
4013
89
953
2816
2193
2705
66
116
122
963
2773
5412
5706
2515
672
28
65
189
424
275
102
1110
5682
115
640
2270
3510
989
42
82
49
1138
1546
1393
6850
151
109
611
1957
183
370
2383
13
4503
13912
1945
2426
903
8948
886
4047
1157
447
461
1407
148
122
59
2421
125
417
453
267
480
99
1641
11845
1451
135
93
168
140
68
6232
4184
607
2333
11707
2712
531
35
203
213
630
109
61
1748
620
87
1243
813
234
62
843
1465
1005
623
1989
219
1159
2102
211
506
305
457
324
219
660
106
5000
5371
704
2739
1124
3253
2637
2311
6162
1453
3450
3972
2355
10207
471
1911
5061
505
69
133
43
5070
6810
389
226
143
425
348
347
4707
4646
265
216
2405
1497
9891
512
363
4603
8990
3654
361
1455
5106
3885
56
819
420
50
428
76
254
204
674
1676
6708
5222
5038
1709
1478
1754
2601
1779
465
6871
2208
2123
1405
2672
9003
4728
4138
4042
103
5274
2098
70
3517
484
254
302
140
4091
564
298
392
7064
1239
1558
470
4689
899
4475
150
8900
133
2793
840
13601
1151
167
278
947
3733
340
612
141
1380
113
10707
479
2792
1924
1511
6140
472
55
2264
844
5133
6823
2542
393
9067
2326
8896
1757
143
1818
8618
485
129
170
769
482
1196
34
2808
126
3565
3354
192
26
168
6386
5320
48
358
763
1822
201
93
337
1036
11530
7475
7340
5564
194
2536
908
395
4034
415
116
156
467
676
2356
2279
52
480
820
64
257
6493
6584
478
6741
1397
749
555
203
1001
1636
3911
9469
3577
284
287
139
13627
63
486
712
411
105
133
7539
5838
1394
173
7156
1420
79
40
476
654
1268
517
103
327
640
5763
3186
6166
139
60
101
90
105
384
532
1300
2040
2615
7423
6054
1306
1867
138
101
645
12298
239
204
39
540
1217
89
8876
801
197
9435
1431
472
97
32
186
160
3437
1630
85
664
1116
244
2430
902
1041
1919
9126
1852
85
10239
654
14372
351
339
73
88
875
98
714
1243
869
4873
3285
667
1841
760
914
5252
108
244
117
1524
10230
7721
228
549
5387
693
7613
2009
6726
477
10157
7476
2246
831
892
1321
7015
5472
6030
139
1854
526
213
1996
804
345
983
709
95
2047
676
691
291
1461
538
8204
406
514
2344
1023
565
1509
8932
10386
2541
420
141
2147
9516
2244
828
481
1429
521
264
243
641
140
2028
515
70
32
1157
139
2035
516
70
32
239
200
111
243
160
422
1271
1347
338
462
151
58
86
95
364
1816
385
94
36
128
437
315
2855
90
1130
13586
2738
180
1192
484
4235
1854
58
1589
1716
992
1763
558
233
1668
13586
390
384
476
174
433
158
211
81
56
48
255
71
97
35
31
177
98
694
124
661
337
225
685
521
50
3331
1225
49
315
620
392
153
131
1422
304
311
1650
1665
563
3125
554
536
11578
356
300
388
97
230
1615
570
701
1069
9494
7286
714
90
2533
81
133
95
221
247
248
2159
84
31
115
293
135
783
378
335
2465
95
138
86
105
1314
3393
77
638
41
41
225
123
82
4201
2868
6660
463
84
141
3411
69
904
32
281
153
859
84
311
880
3727
2499
213
9149
4138
9700
2313
144
127
130
93
123
165
193
66
292
471
1974
1342
448
1331
313
2043
495
1578
2064
350
1198
2530
490
535
791
914
146
100
78
1783
9066
831
35
1123
229
111
30
69
45
108
12
43
786
14222
1247
4724
1238
532
3227
6271
11391
2832
2639
2993
479
817
1775
8983
970
900
483
366
3351
366
1185
432
122
66
177
350
3744
1910
5454
3386
9469
9430
6331
628
7750
1416
7315
2088
4072
44
135
2090
135
242
138
106
489
1082
154
1119
14920
7911
252
834
247
8174
222
556
136
115
31
4575
2029
3949
9622
66
751
133
727
95
276
40
162
1208
172
550
399
1574
127
1282
326
38
1707
172
153
52
122
81
53
879
239
96
148
304
3265
5295
197
637
300
1234
79
1969
896
1981
231
296
5774
137
3901
96
562
57
2774
1341
1360
946
80
627
53
219
335
558
387
245
5720
4346
3493
332
1673
673
644
221
1927
451
80
4069
1986
823
2235
3786
5980
3576
6854
155
8225
706
5042
1976
470
78
125
285
130
1180
3908
1623
1826
132
784
30
222
2436
126
2762
958
861
9134
3221
2464
139
691
547
465
2377
1173
349
3561
451
1904
2742
258
7372
3519
6937
7353
1955
1319
50
67
64
974
8942
132
27
12755
493
573
7241
2108
78
3723
1570
1169
107
50
444
348
550
494
3697
9385
10017
198
57
515
4099
590
226
209
244
92
794
60
175
1448
2663
92
97
270
606
2685
2086
54
95
5189
1095
722
229
205
50
323
527
45
8350
246
155
85
15522
180
2613
2677
4219
9517
70
11899
8324
8897
705
5257
165
100
135
337
13937
1274
1037
1470
1438
2518
1719
11068
3063
1372
1752
128
82
6211
128
81
472
377
7284
116
491
412
13984
46
334
1455
181
164
2478
1864
73
71
643
218
4990
278
3736
111
59
14727
220
2424
1011
27
211
105
9777
3862
3580
495
1422
66
148
169
1039
119
71
151
1233
130
1121
394
333
157
256
487
972
3144
104
547
558
3007
2553
601
2603
384
3464
95
4165
1848
282
1707
140
1926
1163
3943
3535
3965
3022
1757
111
1465
414
441
350
144
85
4815
7276
1504
2121
9412
2735
1144
1041
468
3286
376
125
130
55
1337
376
837
100
163
4110
3066
6036
272
10480
3000
183
2706
8933
6816
208
86
1181
119
88
303
8481
2643
5799
8987
1620
582
2155
71
295
649
174
141
47
187
114
7680
362
1626
202
1546
525
199
120
48
68
107
71
87
71
43
385
91
74
129
1050
131
1329
28
101
18
149
28
102
14
152
101
18
181
61
309
85
3718
115
2879
183
251
74
510
2773
6051
8907
3122
216
237
11406
2533
11420
95
41
5182
1891
380
8887
402
257
2415
447
272
366
248
230
3192
359
1939
3423
683
213
179
134
101
68
101
285
503
790
91
5672
1147
4272
1710
3418
2075
3676
1217
2757
732
276
2291
344
1758
989
8891
6343
2267
6069
13992
1378
7636
744
512
8989
8269
621
60
1546
129
1145
12539
76
58
123
158
125
187
352
8240
310
109
203
109
196
40
122
93
547
359
1452
134
1322
420
7957
267
64
42
38
42
38
75
316
4768
41
35
38
42
38
42
175
72
1101
1432
426
720
9263
8823
4159
935
207
3020
5772
124
45
92
6609
382
4755
28
382
1889
2758
20619
63
6688
792
6853
177
125
2169
901
125
1658
5800
255
244
401
1353
250
145
208
209
2398
753
1336
107
391
566
131
62
354
271
116
1868
2372
5955
8452
2723
6378
1108
2701
1689
59
629
158
1325
170
60
789
331
117
194
1906
255
75
688
172
84
202
870
138
1595
665
6092
1407
204
2118
851
434
166
66
6453
576
498
2846
6594
838
2370
910
72
6428
6206
4638
74
6655
8909
7304
111
130
122
156
178
165
76
67
59
51
92
645
243
1450
314
2566
440
6866
1577
2065
693
494
69
78
9895
9508
8956
5229
829
252
461
223
197
3826
8005
9421
3774
5374
1952
7540
1919
829
429
428
77
231
734
189
159
1590
60
123
707
81
422
156
50
826
429
428
78
253
734
190
160
1399
2879
9154
181
268
142
815
145
473
1098
13654
491
88
1637
8635
556
377
8255
244
1454
3309
1410
559
2406
1026
92
23
564
1883
1336
82
780
371
1222
4934
1521
1673
1538
98
2676
613
65
2412
788
1855
136
544
477
5774
136
544
477
1936
8101
231
1655
849
254
207
2194
850
255
206
1784
2071
3693
4978
1403
8460
2135
313
98
236
209
413
3616
3891
173
9110
57
1449
9564
3692
7260
1041
397
193
98
342
130
207
8857
511
1282
64
106
128
87
532
314
319
8867
212
4716
347
6714
5548
295
3841
4074
4082
489
9259
2930
3804
354
230
5144
461
1444
171
11819
211
382
8461
1730
2585
215
39
311
259
1016
1805
556
3517
1311
2288
558
524
878
176
71
124
187
219
90
103
63
119
113
5911
3363
121
257
5924
82
223
151
173
41
242
82
7284
9299
5461
11517
961
65
9522
1672
223
2758
364
3012
17
6125
6089
847
449
702
1034
3308
7353
2424
1399
56
651
6961
1791
66
865
83
196
49
54
185
272
56
71
137
15
51
27
86
80
107
307
874
1361
81
60
118
197
44
56
363
100
81
76
94
115
192
218
95
38
2749
6049
812
897
7371
356
7447
2182
6667
340
4608
145
634
502
8938
2132
58
3323
1499
5259
205
181
363
1073
227
3712
426
1413
2276
12712
7066
1063
36
8594
1302
834
12125
6012
254
9493
1308
2505
162
3150
571
13070
32
859
2113
1389
3400
2269
2360
1876
3037
1022
528
3512
4258
5991
1241
5566
8491
3793
157
2178
82
2345
2278
576
4145
91
924
153
384
688
3555
4403
880
6628
270
597
13856
1082
5470
96
198
159
494
1466
3966
229
813
68
350
932
3060
4194
5208
697
4651
586
870
8882
2814
68
3101
8282
2542
1218
1213
198
956
8919
127
28
415
502
155
441
2120
1016
27
184
3580
1679
60
253
105
125
34
1136
427
138
92
1531
3015
537
113
1964
288
327
697
3414
8915
8219
1081
1120
168
261
478
331
713
423
1894
143
72
541
144
3238
143
72
244
143
965
96
196
82
73
483
4210
381
9246
41
131
7398
433
72
943
566
420
1870
716
157
1810
259
177
4894
1829
541
1537
150
52
82
811
5242
4198
9920
1842
349
1297
12206
53
107
63
3870
9630
1420
9971
12766
4050
295
53
2522
4141
10549
1068
2428
2181
1912
279
1151
2085
1655
330
534
2389
202
277
2206
1039
2996
3320
1261
732
361
438
6710
1570
2536
500
83
110
215
336
4758
569
4124
60
510
116
43
53
76
81
74
137
55
1903
243
1117
102
450
2411
242
145
431
64
76
39
473
1251
665
1602
76
72
74
137
55
1905
243
1126
103
264
451
2415
242
483
64
76
39
474
1255
667
1876
192
524
2796
681
2417
2421
224
162
163
279
1150
2273
277
2207
1039
2994
3318
1261
732
361
438
6713
1571
2537
500
83
110
216
336
9457
60
514
119
43
2001
1038
2994
3318
1261
732
361
438
6712
1572
2537
500
83
110
216
336
4762
569
4131
60
514
119
43
76
72
74
137
55
1905
243
1126
103
264
451
2415
242
483
64
76
39
474
1255
667
1893
192
514
2787
682
3355
7438
224
162
338
667
1890
191
514
2781
682
3345
8786
224
162
163
8929
13898
81
2576
213
240
693
1436
439
308
120
934
901
433
5859
385
326
206
6906
115
374
356
137
592
656
5137
461
2059
13
131
3744
26
163
4210
2617
14040
3950
1647
4356
111
1032
1203
299
385
3050
894
156
63
224
999
134
153
422
488
733
2142
2667
459
6901
732
670
223
378
48
29
613
122
5250
2719
9386
9026
5621
4238
709
95
1746
395
1444
111
156
425
204
1560
51
114
1719
567
116
510
534
102
82
277
54
1808
174
133
258
121
164
111
9357
137
116
221
204
145
225
4543
752
230
161
85
248
1592
227
4861
157
78
120
90
2483
143
385
401
420
74
346
443
699
4906
581
42
54
3600
1029
1501
3772
8898
924
7421
4837
649
112
181
6016
132
500
3789
2993
162
45
337
116
243
1432
1907
945
7327
309
1728
1599
1131
11139
3016
3578
123
699
181
53
766
7228
2283
656
128
2220
768
6809
1618
5151
3622
354
731
373
12626
2099
850
284
78
232
681
6123
145
9554
3250
48
152
80
82
126
4812
172
33
90
1180
1514
8580
12075
29
95
125
116
313
81
1738
547
322
7723
178
310
4626
309
268
136
1275
3898
8950
1165
12604
4263
498
12804
3196
2019
6867
2526
3678
14966
6739
6273
9427
70
1542
2536
143
812
467
4227
986
790
429
2291
608
3570
216
51
83
998
2614
603
506
1147
299
264
7318
2190
6895
1888
98
101
3083
37
201
224
2453
9580
156
1354
97
2832
131
765
90
318
9265
870
840
4629
9089
480
9281
1255
10827
1145
4252
413
4808
7279
298
8931
864
9499
4757
6614
554
546
6639
1649
549
1482
2127
1649
318
6799
9476
546
87
3023
106
4717
347
345
6478
228
5192
93
492
479
785
385
1040
2903
178
7322
9214
4866
3167
9165
593
147
4986
280
1955
177
8966
1671
439
153
265
51
1328
39
8801
4559
390
47
69
2799
107
132
69
25
115
3649
224
1260
3898
53
77
37
510
35
578
383
206
3723
1903
132
408
1951
4096
3738
477
6177
852
4945
960
137
447
1709
11247
2468
1283
2193
457
9141
510
159
24
374
763
88
94
1639
425
139
716
31
330
64
2422
923
5936
4505
3697
14744
955
3252
50
46
746
314
5831
2275
7991
367
12685
279
5451
13623
1207
1790
7871
3683
8873
3686
1495
457
4009
950
2717
4155
8345
2657
983
11948
110
2524
475
4847
9803
1744
7305
2941
4467
1183
58
146
152
453
1271
644
206
240
3385
9097
5303
1203
2291
7203
534
4908
56
295
15
8525
9285
198
12470
5293
287
696
1990
312
191
177
542
693
31
2734
5110
1818
2109
150
3709
151
468
405
2149
1512
39
52
124
4249
10803
676
215
69
3023
136
772
1113
241
716
1962
7680
608
83
158
166
317
12066
1293
64
25
78
357
115
36
91
937
6872
6607
141
402
9095
5694
6571
836
581
4126
6170
2359
4411
4331
15412
2915
351
8892
1055
1319
336
7077
2065
2381
13904
4818
7785
72
4063
1653
3986
551
3029
5026
8880
2520
1630
304
314
2529
299
544
174
1172
1959
117
2710
7869
3688
4643
342
4333
1387
3008
217
2037
161
112
324
2097
11647
2678
5923
1981
391
155
109
2018
5025
614
48
132
17
102
84
946
195
213
1402
2176
885
336
4705
336
6228
1095
13655
6059
3335
7161
1466
208
193
207
68
434
175
88
5006
4709
11761
10296
6671
212
626
315
735
1840
1030
473
3796
10052
436
1021
55
1554
1301
1020
55
840
2699
1273
374
695
9366
135
215
325
591
100
1055
113
51
824
1024
331
299
470
110
73
498
394
1912
567
3569
216
83
991
2412
572
152
444
605
1420
821
689
63
52
165
87
151
148
150
367
292
230
5015
56
194
128
1783
2758
729
3954
2312
4756
211
558
211
92
63
90
221
3702
9867
2501
14892
869
15379
10731
101
1877
219
183
1899
9246
5746
991
1568
68
1534
460
187
1871
317
536
533
319
47
116
212
927
653
176
724
35
204
212
49
51
368
5601
742
157
446
100
440
116
162
136
121
106
159
9201
171
253
74
4161
7601
2675
4868
87
90
396
1439
615
1279
92
2051
9020
1394
281
9539
5144
2843
1234
2489
8858
2249
145
218
124
106
80
2515
3696
898
1269
9149
342
553
29
125
20
1300
7197
1428
900
2021
8848
10448
9593
5079
1070
120
175
613
8902
31
38
131
128
43
113
115
38
129
101
30
43
94
98
109
99
71
37
2246
416
9424
700
8256
699
5406
3244
8755
14879
15105
6330
5153
2057
6234
1277
388
89
246
1226
394
8922
10721
346
1012
1291
2351
3580
1406
1735
5696
1730
3923
6712
4354
2420
1509
5117
7740
2356
1181
9468
834
13953
132
905
196
84
386
983
2089
9122
169
4222
4012
19
182
2503
64
39
255
49
542
1860
1001
1401
162
195
402
150
85
419
430
819
3448
9458
2206
169
864
4494
3852
7992
2533
148
119
71
131
267
201
272
169
185
31
781
3494
5012
862
705
583
909
919
12
47
66
128
3937
7402
9709
123
84
46
115
183
3835
6185
3048
4926
67
276
1580
628
54
6184
1454
12528
441
153
1870
1182
216
59
495
68
113
179
216
362
1480
418
722
5497
1677
451
8898
2469
105
178
209
362
1924
972
437
439
337
1487
65
336
132
638
247
201
1930
7534
332
687
252
163
1587
57
141
13
401
278
94
417
148
53
637
239
202
3986
2611
7768
2635
219
899
1144
135
1667
278
1075
1423
1317
7162
2347
581
1185
1497
4441
136
1145
7724
771
244
2046
1403
79
95
8869
223
89
3565
9317
5637
1071
1792
1882
1277
4364
152
1137
854
958
8240
1059
1268
5007
96
187
46
745
5601
366
4201
2058
6899
5128
378
368
825
2203
439
1131
46
1755
60
2389
1451
3073
14167
82
7165
511
95
1451
460
1508
1263
613
561
209
83
99
297
165
47
151
646
1123
139
1962
201
567
980
227
107
2806
915
756
159
195
760
61
1817
1131
2918
2091
621
394
43
212
35
252
202
4154
2965
177
29
1509
1214
528
166
7455
232
154
131
157
138
132
216
489
3352
149
329
461
189
142
516
360
3742
447
598
580
12881
4948
2169
86
8810
308
1474
1603
987
8830
2282
2326
2022
999
145
8770
145
1562
956
14878
594
339
61
7321
2684
6644
328
4662
6712
1597
2008
58
408
491
196
89
362
36
105
176
144
267
318
528
541
768
138
854
1121
1270
232
111
30
69
103
108
1723
3962
244
14905
631
950
639
94
221
82
140
33
12448
284
124
786
391
11664
130
1837
8890
3957
124
100
54
2758
2187
704
4418
5011
333
101
113
1176
505
153
3214
112
3013
112
1649
4116
5055
141
6256
113
241
198
313
199
405
1279
492
133
673
2767
617
2901
1107
670
654
623
4457
219
1636
1242
656
10833
4036
1145
2735
4036
271
1069
1770
1749
122
137
770
233
1449
1004
103
180
2669
122
137
777
233
7302
5731
4904
922
5648
3928
6278
2701
1238
3040
720
8706
395
206
499
279
2282
612
626
71
333
715
131
215
184
1032
314
700
344
413
1763
396
2433
9134
651
559
7939
1006
9021
4155
681
9913
3282
11976
231
1331
126
398
90
3313
2283
90
461
4340
1118
918
788
7885
2968
6095
248
766
303
42
38
42
38
42
38
42
75
402
1005
1639
291
99
3709
290
99
1972
1032
4712
3320
6448
45
3493
1448
518
251
8298
520
588
11507
5155
8867
7319
5045
1699
8900
1648
1450
529
653
775
124
145
1228
127
3086
139
1914
2235
897
39
1006
2143
101
154
1811
482
639
269
128
231
82
4617
4403
151
1622
2693
1129
301
151
223
605
72
98
182
129
148
87
92
96
53
7003
94
67
1275
590
2443
75
984
9116
2541
2179
9001
238
8444
6019
1274
78
1084
1205
7405
143
9459
195
1045
588
8925
617
169
3552
8894
5197
13610
2699
3920
9459
9714
151
76
87
357
120
1601
3660
2437
13722
2717
3933
1818
13412
46
1546
3587
554
2610
2422
170
207
369
1903
6601
79
82
1593
111
815
131
4248
2525
557
7925
2987
7431
1251
998
660
1254
68
9158
129
695
78
1973
2559
5734
683
5193
7189
7229
2232
322
7448
3360
13858
59
905
4341
645
604
461
149
421
488
118
9453
619
592
2798
4318
3369
9127
2548
5227
4136
491
9407
194
388
70
561
486
4604
456
416
178
248
1941
323
2897
220
8698
6326
641
83
51
184
2940
795
891
8911
2447
8329
632
391
134
131
239
1454
1647
485
633
1463
199
35
72
254
7325
418
144
118
6457
6385
2860
55
174
180
182
321
76
177
352
38
33
51
357
5751
5210
13779
2681
398
51
1117
372
76
70
51
127
167
1074
9462
873
4579
5720
3823
9554
3210
142
88
272
66
48
162
64
75
475
62
4385
5891
13267
647
3437
866
234
64
480
62
1378
1331
97
710
379
2294
1119
3500
3523
4893
5009
5473
96
111
392
2695
9779
1831
1854
1082
5132
4564
2155
7428
1549
344
756
55
1305
1937
2110
4196
71
2930
4353
1992
314
174
115
426
3023
175
975
2606
20
7776
427
1244
2701
55
1372
1909
518
1764
238
9180
5959
1720
439
46
78
8841
315
2138
110
4346
290
429
418
4832
632
5008
12178
65
64
53
65
5793
1073
67
2841
1938
7544
5216
1316
85
117
138
197
90
105
112
172
7519
416
105
90
107
736
1487
1148
8929
8528
2179
5826
7007
9518
2442
652
1824
6170
519
117
9318
6469
579
79
264
8437
9541
1419
46
608
324
225
1942
9081
360
693
129
108
120
50
4124
8873
2720
6507
9431
354
9361
1424
172
86
76
66
7570
7120
1275
2181
402
4119
1103
61
56
149
66
2472
13639
1680
2231
11193
57
187
31
1098
698
8264
10031
4113
2044
5413
635
450
5444
3680
279
546
404
8204
364
2396
505
1171
113
101
3165
129
241
9108
385
299
9309
568
217
148
8003
504
713
1198
938
576
91
6189
14919
2735
178
1324
615
1495
9045
1284
2147
116
57
76
1118
857
638
449
334
2352
615
95
24
129
139
890
160
2930
5616
460
55
2497
243
2570
1812
3997
9680
4921
1376
805
3914
74
82
95
287
5336
1302
247
169
452
14250
2371
73
2659
9476
2692
101
1728
144
84
187
981
3513
258
9134
1268
818
231
749
136
9498
30
8297
347
72
59
197
403
168
317
1021
7448
191
6171
1168
178
390
1881
434
90
116
107
2159
249
770
87
169
63
1288
610
7510
468
142
1404
2668
90
2256
1122
448
937
129
335
4145
537
195
4226
2427
565
1178
2974
6921
2588
135
464
527
4964
196
1301
3768
3030
191
2594
1081
1594
423
507
1926
276
1285
9418
314
132
182
13584
65
57
64
32
65
177
1038
97
291
259
80
749
623
1509
163
1219
1651
202
35
121
67
387
306
137
112
424
100
1296
5491
1695
398
9153
3024
17283
1379
205
6361
93
2861
211
256
45
2161
12809
59
527
97
148
88
973
1207
632
65
112
269
1823
683
9554
61
664
907
272
229
53
1511
435
1731
751
5147
9434
5982
137
88
85
540
1076
4658
8085
8426
13272
4968
36
249
830
8863
3816
1709
696
97
4301
1465
106
76
54
381
179
123
71
2310
3973
3328
225
1628
1382
307
726
2273
196
540
953
425
1373
2021
135
2488
7479
5379
2657
6394
2242
455
163
422
474
489
725
3344
4354
1807
2577
108
44
2938
572
31
115
267
366
429
1770
9422
6872
913
505
420
94
819
9351
1557
1103
94
1634
1221
69
34
212
113
159
9031
260
1077
299
3532
481
514
2341
61
771
1860
6931
1454
532
567
2983
6454
9070
3207
53
3566
3760
3017
6086
3307
1104
97
4929
271
997
2837
81
607
73
35
61
1845
229
111
30
69
97
119
300
1671
1317
6074
996
2084
1642
172
2312
1281
593
2914
9182
3241
1888
1536
5080
7401
5360
2373
188
1841
1646
128
114
20
277
154
3141
158
114
281
1573
5199
9423
4034
2075
3517
441
229
149
2108
12595
138
1502
1264
81
298
3174
303
6028
8826
1082
96
69
4985
1896
545
236
1241
217
8918
496
283
148
7553
273
1620
64
475
836
196
5634
3900
266
9151
4744
3368
196
1101
1161
3075
8862
35
46
78
39
1596
116
8907
730
5962
5384
1892
1470
13492
3287
1296
3006
2287
96
7865
741
678
105
2238
81
13904
202
434
1749
15409
3056
693
421
156
231
1393
11886
7721
704
1257
53
8349
2772
162
38
31
208
644
243
197
226
8991
4044
747
153
65
84
838
154
885
215
44
157
47
295
69
1707
3819
5566
344
90
1096
109
84
454
3085
1847
136
51
1072
359
34
5211
7323
2264
1782
5497
8967
3560
660
238
5424
11785
4126
8916
6003
98
9488
9385
5424
110
29
452
94
1187
1658
7444
9528
846
9451
4432
8855
888
6837
220
191
192
4591
542
1326
224
59
1080
152
1751
593
1630
4263
1342
1054
1126
7972
306
1894
1756
257
83
71
65
1432
208
125
4000
8385
62
7904
622
1417
123
2184
192
5023
9187
490
2649
1433
480
482
630
1218
9730
3898
308
280
439
61
814
59
217
370
54
812
1209
2305
640
4457
3521
6208
1292
345
474
61
99
2885
60
71
178
407
4244
906
205
265
38
46
7541
1516
122
1133
1955
122
226
367
1521
11501
696
1911
34
490
3820
343
1205
1933
491
34
489
8579
238
3303
7822
1548
839
141
89
1051
279
32
1007
5829
3369
1933
90
1465
313
81
453
278
143
99
106
106
711
72
8015
192
475
113
2132
1014
68
225
3319
475
113
1657
3489
164
540
578
182
4719
915
143
51
152
340
540
578
36
91
181
4773
915
143
51
152
337
515
579
91
181
152
9058
627
223
219
10760
9095
288
9117
3458
6259
3052
68
1363
289
197
132
4166
3933
5947
2738
1451
742
493
5459
5175
495
9395
139
30
3309
5663
934
80
8086
62
4680
414
433
127
1292
1051
529
170
606
488
193
133
518
1666
1939
8939
7370
1646
345
9172
3732
1251
2286
211
153
112
1194
6854
5089
696
8166
486
290
9545
229
111
125
69
108
5835
1069
965
1281
123
45
160
52
108
94
3685
8168
591
46
50
1246
55
1657
385
62
592
49
45
50
1248
55
1657
516
549
586
50
1244
55
843
773
5585
227
852
1336
2734
850
1318
437
11984
3242
4728
276
1329
1454
400
557
4707
1222
3219
351
4851
1675
3059
5490
134
74
5017
8486
1342
1177
5139
148
1188
397
13911
9181
32
57
163
320
450
3891
1145
486
434
1363
70
87
175
85
54
98
163
707
7351
1386
469
153
7347
2586
6035
1184
3079
146
1020
1131
7354
7921
9065
6515
237
135
1248
118
103
3564
1565
152
8516
920
9826
81
220
102
190
222
49
94
586
240
72
163
8953
262
330
266
99
63
78
353
1569
457
1996
7490
710
13735
4356
1503
5424
1822
6897
5220
1790
457
289
159
199
67
515
1726
213
124
65
686
14601
219
352
4289
1281
3907
4221
4284
8712
78
58
211
6756
5052
769
246
161
6057
4974
5753
5036
2860
3699
604
13959
6576
2135
207
406
2243
4746
2672
6162
4109
194
569
1010
143
72
213
38
38
42
38
42
268
4986
32
5302
704
8571
4568
710
877
8406
608
5980
859
8814
7027
3478
131
264
361
98
127
95
419
91
108
1730
81
152
6201
3251
4557
1354
2697
1145
55
2204
1087
1161
55
840
9561
321
69
2819
10894
83
6126
7539
1935
34
1146
61
117
106
218
1032
199
124
163
170
1480
568
1270
128
7605
5256
4171
5852
9464
3100
4311
943
213
115
49
49
70
84
94
65
84
1864
3035
79
930
271
206
255
892
2195
207
255
887
1656
105
8904
2292
96
2010
1977
160
3085
96
682
932
3228
1822
7381
3027
177
1981
5391
2723
8896
75
13987
542
11018
9448
7409
2231
1186
9350
1871
3934
1540
2585
206
112
115
2954
632
90
114
2213
3744
1910
66
5085
65
1602
1074
8981
1785
5816
7238
282
168
8238
698
537
1560
6615
5614
1196
1994
64
127
1539
7119
1081
2304
229
112
30
69
107
2502
4038
9799
4443
926
2242
596
999
216
217
4359
1402
163
827
229
77
425
431
819
50
148
388
716
2608
631
2959
103
223
4354
1639
361
1849
661
4009
1593
125
85
201
868
520
1219
15365
135
9510
154
3308
4376
6748
5164
5406
380
512
3792
146
363
181
50
187
119
1632
85
206
484
237
1263
39
5652
1646
109
2901
233
1655
372
2325
429
6068
1035
970
1843
2397
6842
3397
7748
3086
3247
752
8087
698
5607
3198
14257
582
7377
3172
229
111
30
69
45
108
119
3311
2280
14854
93
5055
4561
2296
2220
214
132
11664
5441
472
117
79
83
589
169
355
5085
9242
1335
9359
2851
1024
13553
3508
2329
3881
203
667
1435
1183
413
3813
2806
587
1336
1499
3909
420
145
8670
1010
1662
549
4331
1694
40
63
808
1448
387
8156
380
515
454
1813
241
88
207
63
80
571
50
262
168
2016
5785
9541
3594
1827
9832
2236
91
5787
91
558
49
1662
5583
242
510
5120
2948
8405
8161
692
5224
2975
4532
14852
4622
65
248
167
2973
5673
3990
1683
1822
4801
1881
5382
1253
36
79
4816
13736
1097
485
55
9522
93
93
2151
6526
1778
2085
5749
1019
79
2519
8957
6394
5828
3399
1958
7061
7444
842
612
678
226
337
631
124
522
95
7625
7902
92
122
75
108
108
636
11634
9423
2032
820
6917
4402
1433
228
126
370
322
1073
55
2225
323
1070
55
841
231
650
195
184
238
495
582
350
6175
6592
1515
494
2387
1020
136
2521
13895
1308
495
1886
4214
107
112
2450
1937
969
4309
1957
3998
5350
8658
881
3568
2908
4749
356
359
359
6487
784
7299
1049
1096
193
132
1031
13624
193
5366
11435
3218
819
71
96
3531
3439
128
438
73
1687
4846
694
2148
1867
104
1365
528
550
487
185
122
118
115
228
160
76
193
1317
83
688
1505
186
3602
57
70
807
8656
1028
2196
705
1301
329
250
100
140
322
156
91
126
1071
11712
81
1286
677
4714
350
12162
3420
2259
222
4241
821
8983
1092
5165
142
8969
1692
1570
56
59
240
136
41
89
4120
516
4799
359
358
6483
37
66
1732
6851
7347
2217
6881
1058
5871
2203
1661
4295
3415
1814
1322
121
1391
30
531
114
2865
6240
75
80
195
222
1954
169
2317
2485
9380
7387
3418
2957
475
467
2408
474
3577
472
1903
3331
6684
2779
2816
4598
2557
7851
119
107
42
69
30
107
3777
228
4605
95
1419
189
598
1100
1963
1015
1687
886
534
115
129
4122
4291
169
178
1659
5688
1422
67
111
2168
353
978
9319
2981
199
464
613
608
2928
5236
1975
1088
4069
1477
8779
552
53
108
91
1987
521
397
694
61
1887
192
1076
1406
194
659
204
286
219
640
8411
3499
132
175
1227
36
2356
575
598
6573
9576
2598
1070
2912
96
569
704
91
148
755
2058
3535
11609
2156
1939
1096
4462
1355
1169
1329
174
1656
704
1954
369
217
303
96
173
300
280
70
209
52
332
151
116
73
3313
100
9472
84
506
392
228
579
1414
8894
560
462
328
438
377
1984
31
62
126
681
87
122
6239
532
8713
131
90
86
459
6391
69
147
9456
4167
305
1078
723
2877
198
5986
198
110
2569
1637
126
489
3559
218
3288
126
489
450
1796
6907
2652
3654
474
4478
551
9134
539
4238
87
68
243
372
12354
14784
1452
405
232
8217
931
553
1790
42
63
82
306
109
188
1398
2653
175
73
1461
151
674
8871
4188
1132
10061
3067
8927
1015
8972
99
11070
1505
2791
58
7793
6646
872
11141
883
1866
8215
11921
1094
454
14816
1593
48
69
2774
8949
10967
8795
126
249
1076
55
1359
825
378
140
1079
55
847
97
126
128
109
94
372
224
893
105
106
264
1219
6752
52
1549
2108
1566
7523
1927
4637
126
87
294
2152
74
2588
13391
7633
1145
268
42
38
42
40
213
4928
42
38
42
40
229
73
86
994
645
588
85
350
367
351
714
9021
667
1406
11118
633
4349
2804
9196
1903
2267
55
432
1837
347
1928
7409
4344
176
2982
3598
1569
178
928
2945
519
46
671
15077
226
718
606
98
557
98
1937
455
680
226
749
612
129
522
458
253
140
233
174
140
233
222
3262
114
61
9129
119
81
34
86
456
108
122
55
98
130
15166
201
301
162
1551
87
45
6956
138
130
145
205
1638
568
3598
361
51
67
701
4092
9444
5314
344
2138
564
67
158
44
68
105
133
11650
675
36
110
4785
120
72
302
757
95
6723
444
2886
519
2370
1206
218
820
11719
2834
1901
244
393
2678
8917
7053
6029
158
46
3708
1898
3386
8380
1596
6593
918
38
6562
540
1887
6151
587
2636
2972
207
618
44
853
5751
2950
7955
4197
1579
7444
3017
7459
2063
1431
6184
3622
62
257
2666
60
1029
1482
5301
13510
1527
7577
1504
203
168
209
212
2394
1397
244
56
298
116
9310
1434
231
940
6615
850
2677
135
8938
7064
5302
501
391
256
786
131
44
199
509
110
1211
2006
536
7380
935
190
228
939
936
61
1208
73
6851
5057
6197
2125
63
938
149
2270
4422
69
3676
6483
143
1559
1222
225
170
672
204
311
172
176
175
14204
719
204
289
35
269
639
5046
3331
213
50
5766
3498
6833
582
3142
3804
1029
2059
2993
299
446
2526
35
494
614
810
2128
919
8776
2411
9403
869
192
105
119
2663
2042
1794
6006
257
98
713
492
104
28
96
569
48
166
75
233
560
304
237
150
2563
750
112
124
673
784
576
851
797
283
291
41
381
852
238
301
48
1908
406
8942
109
384
120
1886
103
307
159
1488
606
101
100
97
508
115
1159
854
168
322
83
242
169
137
4147
565
280
132
214
223
200
7251
245
7274
3899
67
1651
66
286
466
483
247
3588
9265
94
62
2188
484
405
144
1148
9470
2783
402
144
2140
6734
3685
4831
82
70
436
107
206
359
949
545
164
453
1521
358
284
1976
315
1249
389
133
289
3538
5185
702
3983
443
548
4383
2081
30
55
2929
1736
9454
2797
2843
14877
3914
1884
490
419
5414
419
2072
3198
1859
2529
1011
185
4756
68
63
500
178
6207
145
74
179
265
226
983
12827
207
199
58
97
3890
4838
3613
1809
1908
3733
357
51
67
1038
410
9296
1991
604
325
5397
9491
4211
1749
8198
635
401
4099
1588
1539
4225
76
233
1347
233
117
57
1215
2123
875
6644
484
143
4250
270
1927
1002
1433
516
238
403
64
228
337
657
115
517
238
403
65
231
338
660
93
521
95
7500
1271
55
468
3149
4691
4463
872
481
6884
7269
51
175
321
193
208
134
2445
8819
6869
279
210
45
1409
4055
9835
2159
5352
217
3736
2915
3289
1502
7541
765
318
93
233
2835
8923
7612
1273
1746
1771
5204
3127
8827
1082
61
164
100
101
45
138
321
174
44
257
120
588
227
11554
6281
6253
8999
3035
6338
181
269
199
26
179
2314
8962
294
9522
2478
85
136
480
214
213
122
684
734
1308
2099
7109
159
16678
1179
6222
2332
250
229
106
323
227
159
11560
77
352
197
7007
9447
1484
160
49
158
1182
1534
108
13065
8926
1009
708
362
8806
964
139
2640
4221
158
415
142
1043
148
91
93
107
1026
763
992
842
3301
7446
1542
7329
921
2495
9144
771
54
128
141
4099
1348
1744
4910
3750
225
340
665
107
524
96
242
4005
666
234
10372
4311
132
39
303
1824
408
9266
869
253
219
143
551
51
393
1103
6559
2338
6027
9501
3869
202
35
816
125
14197
29
9041
143
163
58
244
9519
2017
35
9343
1186
4823
7983
62
304
336
138
92
105
180
143
152
243
207
139
186
1275
442
173
125
87
99
77
13749
2572
9375
1728
9447
615
4033
1738
32
202
4889
7430
6801
8833
2632
1099
7444
1980
221
80
1573
217
1885
105
788
8434
3234
3892
4750
3548
135
2004
2266
1752
7355
13604
3299
5384
696
8127
2785
8921
884
13703
8386
1774
448
2583
976
493
524
706
269
712
138
1219
1321
958
6544
8876
1796
7335
1020
9361
5326
1019
12586
2734
7338
6172
947
2831
7404
2604
6080
1283
7449
155
790
1189
3719
490
237
444
463
478
5444
597
1880
279
258
357
77
219
340
252
100
89
7332
173
31
42
402
113
1370
111
466
5487
111
488
9471
137
31
42
385
1529
245
44
1268
6513
208
102
1258
192
41
48
6115
8849
1521
8866
5722
281
136
21
117
13
188
75
547
2398
99
110
1166
504
12537
271
3568
108
107
90
14116
468
149
154
103
4232
692
676
225
296
229
635
144
699
105
5766
9433
2581
54
440
878
6439
533
21
58
1291
660
745
62
84
54
140
85
1692
6264
6867
5197
1902
4374
7443
3095
169
144
82
9344
43
242
91
146
59
72
175
289
298
118
2713
2779
613
724
484
424
154
978
118
2714
39
105
149
425
89
1338
9381
3951
1554
1841
72
1592
3146
4993
749
6672
409
346
88
3931
6228
27
8517
2545
1782
3477
1189
38
1495
113
108
450
403
814
131
4153
176
71
1656
60
281
158
8883
150
147
55
2836
3515
2297
3156
6278
14009
156
134
67
67
182
93
7363
8967
56
234
5553
703
1637
3301
11969
454
244
2700
645
75
199
240
1742
129
33
353
64
159
334
625
1465
8850
163
1098
5168
8929
2228
2930
2217
1852
3687
995
5494
62
315
156
180
644
185
1098
55
148
2222
8999
1686
3481
97
4727
2826
8872
2139
1910
3724
507
4672
1715
88
345
159
64
495
4304
1440
231
136
469
2202
230
212
301
402
53
166
70
86
1318
49
63
8095
30
149
2951
363
203
244
515
1841
1561
365
203
244
515
1526
5597
4187
10240
2461
1925
4666
308
4789
1870
1746
330
2065
405
1602
1520
1325
1823
3388
702
8150
7524
4841
4156
1335
1519
6968
1308
572
117
269
75
229
77
71
205
498
94
144
168
354
42
738
6861
402
155
1668
341
575
592
363
355
2069
3139
4106
14908
678
1729
2688
65
479
557
2653
9395
3106
65
464
179
2171
481
2742
2108
9312
8329
4699
5371
613
52
628
89
194
585
3351
764
69
47
110
1905
45
67
416
381
446
136
85
135
56
20
162
26
1547
1035
224
2702
2048
1116
7103
3693
365
106
5325
706
1266
9659
6935
5110
88
1465
518
9352
1421
461
554
23
115
303
105
63
15
1490
638
81
2970
519
154
627
1430
315
9437
2677
1286
1164
250
76
1095
69
158
8957
951
94
567
78
4294
3291
71
104
816
432
264
7984
1931
1867
529
5456
467
528
6574
6587
1354
4848
2143
116
8474
5325
515
71
681
8626
435
267
3513
201
160
10090
1833
200
5467
3631
161
1224
3967
3486
225
3880
6562
1329
1373
9513
422
284
1228
2410
211
29
210
103
75
13737
1471
178
441
2924
81
233
3706
176
448
1003
125
4241
3917
9303
1251
448
292
1658
117
446
3593
216
1015
1953
226
117
132
570
509
8435
4102
9100
1022
115
126
73
52
19
70
24
187
1089
140
595
11313
81
116
106
5779
9098
3466
4700
4630
41
126
257
379
53
9006
1274
165
35
210
52
123
524
414
161
29
267
208
170
324
262
111
3867
9472
3581
1252
4293
4112
3157
14856
599
5390
4688
404
442
63
222
2004
3727
229
112
30
69
126
107
3095
88
410
70
456
4661
272
23
289
215
319
191
5113
647
3892
5273
200
67
1365
200
3718
888
9073
4963
89
191
234
110
6814
1420
3466
52
784
157
392
2147
192
98
6708
2814
6648
356
4718
6831
3610
1964
9330
216
196
486
220
5077
5027
10065
2578
3533
4070
7792
1438
200
89
195
230
320
262
158
257
933
230
2090
270
74
219
308
1012
296
572
48
115
426
375
1033
504
5281
6279
1208
4586
1844
2092
443
4449
649
2393
6059
5420
11283
353
807
218
45
51
135
1056
260
415
344
1665
1346
424
2818
5020
302
388
8100
2656
3953
9798
694
1912
78
103
226
96
71
392
793
414
1037
150
1027
95
2312
181
65
357
1793
238
216
464
2492
411
945
472
1870
2252
11651
2552
8963
9252
145
5675
103
145
892
928
317
277
139
3084
99
110
518
3900
1239
5002
657
491
91
181
102
52
1616
185
268
458
88
119
269
7168
6942
604
203
932
14775
11423
1458
7395
7624
39
1588
8854
6841
1635
671
8027
538
56
458
384
46
2475
478
451
753
607
399
132
291
263
97
89
6849
507
55
126
64
156
2857
799
2324
9517
1595
6624
6217
9380
112
113
150
964
232
300
82
88
261
204
932
1451
991
983
13788
175
10669
8897
3120
119
108
216
175
579
56
515
8876
2237
45
914
64
8955
10569
141
325
3235
142
323
1900
3412
4926
636
3008
341
145
8263
702
5651
193
187
1660
60
577
243
1429
95
443
424
192
788
5312
6638
2638
2373
12635
458
1403
527
1630
117
994
105
9394
7536
1969
89
949
1451
149
1450
411
8111
391
509
478
3623
2693
7306
552
73
96
949
356
192
104
230
362
1128
55
1308
108
254
1031
1130
55
846
394
492
5243
1279
3808
3482
8865
4663
570
2573
532
9384
2293
189
8999
10839
213
214
5500
507
2841
80
119
9259
9348
1616
15367
2737
429
195
244
66
788
949
1102
217
1163
312
192
2478
460
40
202
104
272
5659
1525
2218
5343
208
7549
7775
42
1852
2177
12154
123
1777
8990
982
771
1389
275
4070
133
2133
157
51
9222
1506
1070
246
223
4639
332
4569
278
1842
679
144
6175
7310
548
674
190
995
294
165
94
449
357
142
4043
1663
121
612
3608
367
70
67
1016
2139
121
610
2029
993
3100
178
1741
2335
1937
375
780
2314
6433
4728
1391
254
66
131
213
103
185
790
1797
536
6353
1508
2003
588
4187
1406
86
155
431
866
62
917
994
239
200
9567
867
776
176
85
138
620
86
58
346
238
213
99
72
6054
82
514
95
3348
9932
3949
4600
424
113
5687
114
1643
5169
470
1065
7693
1459
7312
1498
244
173
78
1192
247
73
200
11457
1008
603
7794
360
8272
513
1438
10480
57
452
5259
46
6680
4992
666
8106
6072
9191
254
2784
220
386
5894
221
387
1842
1761
3155
9392
3583
4492
4214
131
775
153
402
76
888
147
1583
659
1663
3184
4207
6734
8941
1376
2560
4201
499
114
79
81
5472
145
79
70
1769
755
4274
86
155
158
270
85
7273
221
6794
237
81
138
77
129
9321
8907
165
246
714
167
1774
155
196
64
311
144
128
219
1047
5143
9663
4437
355
397
88
216
350
344
197
1587
4972
4529
7414
988
1251
6560
3909
5041
699
8350
782
2697
1159
3266
1355
152
566
225
331
1856
9687
2946
127
5349
124
142
1022
190
176
476
59
2339
4892
15379
1796
953
2842
546
360
8196
362
1445
6025
7281
4748
328
2682
91
3013
7293
3725
356
266
83
202
3530
69
1174
150
849
89
196
863
336
1005
385
200
895
2748
966
69
13
1208
4599
9515
4876
6920
94
2737
4339
6433
3046
5009
8842
2041
197
5662
553
374
1868
3091
190
8936
11889
6041
6804
71
61
1115
2104
4467
617
76
446
2977
1863
470
2579
76
447
1910
679
3481
517
2377
9339
3087
2790
5540
155
1607
2835
90
74
180
55
48
311
175
152
313
4403
5853
935
151
245
787
3959
679
3776
7624
902
9450
907
203
1050
1263
461
2476
366
9297
2921
198
1849
59
3370
5315
6524
8922
5441
4190
2423
666
281
136
21
117
187
59
3094
101
113
127
9286
1019
494
94
86
193
201
32
60
112
104
1663
157
71
9564
79
13752
387
184
3367
591
5960
523
155
404
65
226
734
601
146
522
86
156
205
64
135
5742
2936
865
350
701
102
32
161
1486
56
143
433
551
106
419
148
53
865
350
678
102
32
159
1298
1478
6819
1951
1040
3861
4404
290
128
228
354
1466
3422
87
2007
1856
186
1171
132
102
188
69
60
41
226
680
227
49
349
168
1099
102
917
2959
13538
8747
264
6124
76
256
127
105
312
2480
259
280
151
111
251
5669
1915
8678
9443
773
4731
2873
101
113
1131
493
1439
8843
5721
13570
3057
232
142
1940
2752
636
708
480
400
414
156
855
4209
1276
535
9472
160
465
118
180
97
1739
8247
2704
4722
82
11609
1167
1408
63
443
292
69
993
27
184
1897
2188
677
1668
483
2309
892
35
4268
2836
6667
50
27
184
1303
90
230
178
470
476
260
9413
4481
69
3269
7443
369
137
420
2270
6418
8152
698
5645
3059
5204
2171
984
65
7504
6321
1338
1616
678
2363
2145
8473
390
255
721
290
190
350
1202
752
949
115
278
2234
2259
6875
5655
123
44
233
8790
2177
1589
1304
118
1753
8953
104
29
53
89
188
86
403
195
872
1370
67
7371
334
2227
8823
196
982
71
64
2220
4495
2190
9204
1447
3751
123
187
5209
68
42
1675
990
60
342
359
36
1201
328
63
137
483
2343
588
475
8194
1363
2560
467
6593
10387
3459
680
12544
99
5505
62
535
5420
7783
86
56
36
101
55
85
251
201
177
98
16557
1192
30
73
62
199
84
49
3715
139
2107
801
242
242
97
59
199
222
7516
1858
50
229
13902
174
7539
1778
3925
3773
3984
9345
5092
454
1082
78
1563
388
690
1085
78
840
370
5766
52
112
337
925
8263
108
108
242
60
5462
503
317
1734
861
113
101
1889
2443
6615
9211
418
6515
1172
51
98
142
281
160
501
1174
113
101
1440
1015
1868
645
4924
631
358
13549
1673
90
135
266
126
281
130
43
9921
3072
9315
658
105
84
583
535
122
1893
184
13599
142
1382
8926
1685
1119
9643
4130
1452
390
8207
369
512
3949
58
40
251
351
704
293
104
3249
9408
494
8722
307
5138
624
219
519
69
209
184
264
743
1526
3025
13798
797
104
1313
153
1975
113
[truncated: 3,273,318 more chars]
