# Supplementary material for: Effect of sequence depth and length in long-read assembly of the maize inbred NC358
Source: Nat Commun. 2020 May 8;11:2288. doi: 10.1038/s41467-020-16037-7 (PMC7211024; doi:10.1038/s41467-020-16037-7)
Supplement: Supplementary file 4 — Source Data [file 41467_2020_16037_MOESM4_ESM.zip › Source Data/Fig. 2B, Suppl. Fig. 7, 9-11/NC358.21k_60x.contigs.fasta.mod.pass.list.len]

7355
8142
8347
9527
9575
13931
9342
7419
7393
9445
1861
6348
8974
12483
6608
8852
8195
9267
12568
11144
8880
9377
8974
9521
5576
5127
9393
8962
9293
14065
9432
11370
9376
13208
9020
13823
10247
7457
11700
10047
13255
9753
9181
17686
9376
2292
7414
9449
9392
8857
10047
6711
4076
7397
11561
8930
9457
4663
9486
8745
11584
8900
7345
13545
8763
8888
7289
7955
9501
7342
8117
5354
13734
5972
1560
9211
6263
14063
9416
9358
9432
9089
14040
13773
10905
9444
8982
9304
9326
9398
14004
6844
9430
1942
13279
9460
9437
9421
6417
8076
14029
11930
13626
9586
14052
9533
7359
10365
9591
7395
13367
9332
14944
13977
13162
16752
9353
9482
8786
8991
13353
11968
8964
11696
8865
14816
8293
9526
10249
8966
9911
8761
8928
9489
10525
9515
12169
9686
13763
9414
8962
5380
8837
6362
11477
6937
8928
9302
13776
7342
9445
12689
7928
11783
9440
11932
11179
7222
7272
9471
9528
8991
13216
9358
11823
6724
9274
5409
9295
7432
9338
13262
8874
17620
9460
8852
9366
8944
12723
14140
10845
23558
11780
7379
9064
11904
8982
6477
8390
7367
5427
13669
11925
9131
14797
5557
9424
6379
11572
9779
6521
7801
9435
13193
5393
9981
9378
8944
14866
13959
7548
6441
9394
10005
7442
7347
10124
9409
6854
10280
8887
9485
9514
10006
13905
8913
9474
13048
8883
11055
8782
8880
10087
9903
10713
7387
13735
11804
8882
9231
9012
8613
6206
7858
5353
6464
8862
7957
9434
8282
8954
6474
3006
9474
7347
6276
10761
7883
12119
13986
8881
7674
8909
7384
13757
8907
8959
9461
9392
16735
8833
9516
12553
4837
6018
9392
9629
8509
10414
6065
4244
14088
13593
12767
5053
8700
7335
9646
7447
20139
8564
11599
2690
13512
9547
5333
8896
11830
8059
9322
7391
12726
9428
5714
9188
12006
14827
9763
7898
13669
12105
8903
8992
7356
7110
8918
4923
5978
11312
9723
9147
7771
8633
9281
13309
7361
9459
9053
8961
14002
8820
8898
7515
7813
8107
7046
9444
9273
13520
9486
7235
13750
8903
8929
9508
11374
13306
8890
9436
13678
9458
12692
13813
6687
9494
9540
9485
9331
7305
9396
10001
11368
9505
6638
13987
8560
5421
13468
9513
10183
7223
9013
8828
8238
9468
9431
8097
11330
9048
6416
8763
9451
11601
9391
10034
13227
11218
7413
12267
15965
7542
12886
9479
8950
6700
11451
8946
5142
7412
7462
8952
5358
9390
8952
8710
7758
11209
13668
9397
9323
8705
7400
15715
6837
6724
9449
9130
10695
8977
8838
9150
9563
7275
16286
7378
9419
7433
9432
6160
8796
9326
13413
13630
11134
8887
11764
9434
7364
9516
10347
11705
8886
16595
7725
6964
14751
12094
8097
11627
8933
12625
7275
7325
6877
9354
8453
9370
17358
9474
9452
5446
8930
7443
8484
10389
11431
11211
10174
13307
7365
9489
9521
11411
4764
7332
7400
9368
13648
14106
11897
9483
7820
7346
5703
11154
9437
13554
8926
14490
13366
5262
8877
13218
8497
9325
8963
8889
9446
13599
7900
6369
9488
13417
10021
5132
7369
7640
8643
8851
11424
11603
9520
7440
8924
9499
9367
1563
9413
9316
11493
11757
11692
14293
9270
9381
13484
13741
6306
8897
11628
8938
9268
11628
7830
9485
8822
13339
8171
8891
13860
7230
8949
12387
7223
8789
13764
11605
7387
8969
6396
13798
13844
8782
3009
8907
5157
8815
5801
13728
11115
14153
9402
11572
15449
13949
9011
9133
12538
13412
15456
13086
9348
8916
5878
9280
9533
13515
9407
7372
9301
8980
8597
9467
9754
9530
9090
5741
15078
11364
11605
9476
14850
8899
8949
6983
9383
9566
11593
7491
8639
7738
7629
9321
5128
5870
4758
15310
13453
7453
15409
7375
14096
10407
9481
9415
7386
5782
10238
5444
9650
9528
11324
14878
8903
9426
5784
8084
12032
9517
13600
9440
20488
13431
9473
8932
13838
9485
8099
7360
5119
9418
9605
11982
6433
14755
10062
9189
7317
7442
8944
13459
7378
8973
10506
6873
9233
13344
13441
9426
17681
13756
12252
10177
9528
7324
8951
9408
9456
8923
10804
15416
7258
9359
9432
9331
7392
9429
8853
7372
7294
16202
9513
11471
10109
7416
5555
6646
9750
7401
9002
9448
8787
13580
4202
9416
4894
9453
7442
13499
9395
9312
8914
9527
6960
4782
7431
10689
7353
7333
5272
7700
6900
9334
5049
8928
7371
8962
11597
13781
7341
14458
11565
13635
9284
9388
11361
10004
7439
7496
13291
7397
7389
7361
11225
18327
9260
8703
6765
16262
7374
10227
10744
22602
8966
9439
7947
8302
11539
10581
7416
8162
15480
9472
10845
7649
9559
2021
11950
9114
5445
8188
12823
11806
9483
9539
9401
11672
14999
9459
14873
14090
6349
9201
7365
8885
5691
8853
7394
10158
6580
13648
9356
13676
7082
8885
8917
7830
8682
5058
9472
8927
8915
9007
13994
13607
8659
7480
11596
8510
14843
14066
13615
8890
9673
7363
7143
8204
8963
10997
11616
9272
13068
9442
8955
11411
9433
6178
9008
10724
11417
9398
11474
11824
13584
9493
9926
7023
7024
14745
12472
8954
13577
8861
8276
9612
12352
9421
9126
9497
10609
7470
9343
11493
7358
13652
7275
7252
7885
9467
11355
9308
4551
9064
12162
12256
9517
9157
8380
15996
8568
10060
9305
6151
10280
9456
7415
7342
5520
8895
8669
13638
9787
13525
3613
9510
7285
3613
9514
11634
8806
3474
8877
7927
8903
6447
11694
15302
9487
6930
7361
13989
7376
9310
8922
13186
11585
13401
7006
9799
12302
9435
9240
7395
11595
9325
5695
8924
6676
6429
7373
14823
8928
11617
7334
10299
7309
13853
9451
10628
11547
12369
7174
9987
7351
8932
7989
9571
9410
10998
7670
9552
9536
11677
7277
14840
12188
9265
9497
11547
11602
7301
1853
9246
7323
8913
12155
9118
13926
9531
12542
9365
6374
8888
8793
9357
13925
8877
14010
9002
15413
9439
9301
11303
9403
11746
15413
6454
13731
9368
8877
11578
8325
7381
8759
12674
13383
4059
9276
11662
8949
9585
14209
13548
8272
7503
13358
9449
7331
9483
7782
9337
10622
7319
13637
5138
14259
8981
8914
7437
7501
10172
13327
9136
8921
8814
9082
11770
17542
14007
9030
7443
11630
8915
9528
11597
13213
7411
11353
11742
13418
8806
13554
9120
7572
9066
7387
19625
7342
8329
10786
3026
13514
17489
6593
13488
4368
13704
6171
4201
12490
11545
9417
9021
7173
12953
13808
9085
10115
13721
13224
8127
11353
11676
8120
15432
8591
9313
10511
9358
8789
9502
16661
7485
9375
9676
9323
8942
7346
7321
9602
9430
7346
7282
6412
8799
9201
12689
9398
7584
6002
8666
13538
11421
11400
15475
7458
7359
14723
9327
11721
9075
9397
8026
9343
9244
9400
7290
9443
10792
7738
8859
9408
9565
6925
9351
9475
9494
9854
11307
8833
13911
7370
7447
6969
11447
7378
13175
8896
9476
11483
8936
8998
7394
9163
7386
7412
9747
7293
9770
7395
10358
15417
7963
9238
8379
8133
13761
9023
13712
8846
7436
5058
13139
13639
14095
11699
4834
8223
6950
8742
8241
14359
7260
9356
8919
5199
14085
9348
8977
8971
8892
13613
16220
7316
9436
5254
8295
14795
13422
20039
9490
8118
12305
15675
7378
9311
9402
12126
13950
14024
10674
12124
13656
9387
11732
7738
8860
2822
7298
13611
9489
7940
9006
5763
9129
9489
9537
9120
9376
7130
6841
7430
7745
15472
9636
12532
7839
13339
8973
7348
12059
12370
7346
9543
14325
14942
9494
5813
1993
9398
8769
7402
13419
4876
9207
8444
7348
14464
13805
7321
11758
11844
9614
9399
13355
9415
11174
8938
5541
6978
15537
9456
7374
7353
11536
8992
9388
9334
9483
7354
8926
9528
7377
13011
7730
14915
7786
9443
15600
8001
7353
14826
9302
7338
7540
9113
13629
9410
9172
17057
9381
8403
9508
8876
12533
9511
9019
9474
8939
9436
7458
9403
9439
5820
9177
8985
11661
13861
9522
8118
7410
13853
21107
6152
8006
7499
9513
13386
9403
8848
9173
5269
7398
9482
13613
11179
22815
11439
8285
9275
11952
11686
15301
10240
9476
9126
10601
9325
9528
5468
7410
8900
11622
13283
8268
9432
6061
7803
8782
7350
9506
7378
7390
7419
7836
9141
11126
7368
9123
7327
6170
9177
13466
9013
9341
11355
7551
11074
9529
7305
7421
8210
8275
11582
9486
8889
8426
9523
14952
13459
8799
7347
9308
9038
8308
9268
14045
11726
11109
6854
16804
7402
16675
9428
9480
7333
13377
8442
7453
12305
9290
8988
9804
21652
13693
8028
10405
11276
8943
9222
8625
15116
11578
13824
13406
5737
14859
8898
8915
11414
9472
8953
8945
13887
13638
7189
8921
7398
9473
8062
7231
9448
4141
8593
10307
9452
9577
13813
7534
12978
11828
11354
8773
7379
14022
12527
7398
11663
8960
9575
7361
9943
16049
6854
13786
7412
5342
7842
10040
8213
7355
9388
8970
7451
9582
6939
14349
6837
9316
9231
9538
7371
12642
3146
12490
15082
3375
11205
7384
8907
11581
8894
9453
7457
9447
11365
13484
8920
8932
7846
7775
7280
9452
7779
9516
7902
9523
7970
8940
6894
9387
9064
13643
14974
9345
9928
10887
9567
6849
7326
7359
6841
7285
5248
12495
15376
9010
11573
7055
7321
7380
13674
8360
7333
16297
7437
14907
7302
9571
13381
11975
8109
11961
11961
11626
4957
11810
9466
9422
7420
7408
23193
8278
11397
12259
4838
7199
9392
13717
13653
7826
7360
9035
9440
8260
14872
5085
9513
7451
11553
7510
9351
13724
9131
8458
13730
7312
8907
11638
6831
12462
5656
7381
9009
11550
8903
13341
9515
10581
8685
8039
7351
7462
14946
11205
13636
7711
7327
16237
9582
10305
7238
6755
7393
8981
9316
8883
8912
4716
6404
8949
6609
12696
13870
9052
14096
7916
11172
11284
5197
9584
7390
8871
9390
8963
8920
8886
6832
8941
14940
9994
10226
6907
7427
9376
11512
15488
7807
7554
15520
7441
13845
11903
11534
7734
11263
5377
7357
7548
10064
7568
7912
14918
12137
10135
11711
7567
8373
11533
10102
7565
7324
8250
8174
7796
2317
7564
6592
6823
11973
3521
15455
7563
7570
7567
6848
6849
14409
7568
7568
6864
7571
6857
7385
7540
14757
7566
7570
6832
6817
7530
6853
6833
7560
6838
6850
13891
13325
11424
15490
7558
13474
9363
7365
21840
9418
14024
9487
7617
5060
8992
8870
13187
7424
11995
7423
9460
9283
9558
7544
7721
9471
7347
7297
13437
7313
8013
6842
7346
12078
9221
11671
9508
7361
7177
7331
8724
9178
9449
7514
7385
7392
7218
7404
7459
7531
7714
14963
9566
7371
13645
9231
9394
11587
5015
8861
7581
7323
5807
7466
9429
9462
7433
7326
8865
7321
7355
7342
7453
11623
7359
6828
9175
7395
8828
11761
15494
11622
7296
7409
9232
6802
8943
9551
13961
11525
12193
8923
15849
9475
9287
7427
7328
12594
6448
9681
12743
9319
8908
7345
7506
7358
7317
9556
9028
13012
8188
9292
9340
14195
8898
8787
16092
9334
9277
9468
11355
9864
9600
8879
12095
9295
7379
9503
7321
9428
6733
7361
8941
7309
6321
5194
7425
12741
7394
9622
16135
8003
11794
7481
7773
9360
8922
7315
7494
11170
7899
8417
4761
10154
5114
8625
8817
5199
8908
7321
9092
9391
6429
12331
7719
8437
7372
9673
7301
8063
14784
9118
12596
15186
9314
3621
7792
16170
6851
13843
9520
7391
7350
9372
13123
10021
9522
8221
13819
12632
9557
7360
9529
8920
7283
7772
8912
5186
9279
7372
10157
9452
15149
7348
9403
7184
7278
9404
7345
7485
12971
7828
10003
7500
6969
9366
12275
13877
9347
8875
11451
9433
13327
9442
9572
13197
14880
7832
8921
11749
9618
7435
9412
8871
11818
7440
14043
8142
12756
11564
7389
6763
10015
5783
7384
9202
8987
7426
10160
7251
7356
10413
8985
9461
9368
9016
9961
11584
9526
8904
7341
8953
8623
7339
16128
11697
13811
9900
13678
8915
6248
7357
7481
8897
6851
7370
9101
9591
10895
7360
7394
17437
8360
6425
9068
7777
7300
16235
9612
8959
13859
9720
9533
7249
11287
9579
8926
7358
9453
4184
7987
9337
9580
9612
7262
11610
7520
8880
11411
15367
7491
9464
9640
7946
7483
9337
8948
11439
10320
4258
11542
7373
11682
12593
14327
11700
14077
11713
9666
11639
14826
7018
10726
8936
6418
10680
9608
5146
8994
7433
13871
2967
9618
10303
9468
7773
7352
11342
9107
9167
9647
10112
6846
14101
9644
7334
7328
7349
9463
11387
7482
12327
10227
11501
8829
9403
7339
9375
9563
13650
9479
8752
11777
2451
13699
12194
7521
7932
7196
5222
7359
9482
13512
7522
6458
9678
13680
8869
14028
7388
8581
12627
8927
7387
14472
10204
13785
9400
15530
14050
7423
11655
6209
11450
8245
9431
13981
10020
11546
11779
9520
1837
9402
7349
11244
5479
13665
13521
12740
11171
9530
11032
7347
3605
14677
16217
7363
7545
9150
11251
9331
8939
6780
8795
10259
7868
5708
13647
13395
13629
8980
11716
12027
6831
13879
8292
7446
9356
7489
8199
7356
7367
8366
9179
14020
7383
14022
8992
13110
9469
9359
14848
9333
6150
5967
8188
9528
9713
9020
9259
9437
9558
7592
9309
12423
10493
12807
16222
11644
6070
10231
12250
14107
9669
5736
9264
9524
13989
13103
10078
10115
12086
7814
7498
9350
9457
7456
14112
11261
20941
9327
4690
11715
13640
15811
14118
8960
12562
11599
7972
9503
9514
8872
8893
8603
14957
20384
13851
12189
12302
7800
8707
7442
7356
14085
7444
9387
11710
10169
15064
9413
7936
9229
5166
7512
8917
9081
10398
15371
9106
10665
9708
7506
14200
9472
9481
9442
8987
11696
8099
11716
7376
8976
8940
9336
11682
7036
11229
5977
11593
6345
8960
5455
9494
7978
6638
8968
9439
8792
9457
9307
7769
20317
8599
13390
9498
10891
9535
5406
13558
15450
6464
9341
9282
9609
12272
8891
8946
8974
12575
10727
9504
7323
11758
8888
7394
7533
14776
9248
14112
8097
14907
12054
8126
9283
9465
9395
7325
8913
11709
11295
9514
8967
5497
9546
5493
9477
10184
9454
9315
11186
8949
7100
9579
12792
14022
9402
5715
9483
9408
8819
8925
8969
10319
13474
6664
17541
8508
8949
13424
11729
13277
7823
8932
5532
8956
8288
17444
7509
9209
6694
11789
7440
11676
9671
8882
7279
9374
7383
7613
7217
9513
7459
9474
8924
9011
8928
7435
9397
5880
11602
8969
8918
9354
7347
13990
7420
8638
13108
6871
4748
9455
8922
8949
9448
9542
14951
5211
8895
9479
8023
16770
7446
9523
8900
10216
7869
13010
6407
10014
8207
6781
9439
11693
10380
8333
9009
8996
11094
12365
13344
9348
16340
11163
11725
13213
12136
13976
10610
9477
9344
13870
13866
6381
9317
6463
9285
9552
7350
6663
7256
12545
7325
9689
9353
10004
9475
7341
7364
7364
6204
7227
9297
12904
13483
9241
11506
8449
13922
14122
13573
7272
9217
9568
11558
11132
8518
9350
7375
10747
13923
11170
9147
12396
13950
11916
13979
7317
6996
9455
12070
14892
8057
7254
7756
9704
9508
8905
6853
5708
9518
7303
9347
8925
6456
10210
9122
10215
7507
13819
10562
12291
13881
13986
8898
15736
14146
14358
7404
9502
10118
4973
10222
9272
9307
8337
9457
15377
11292
7325
11892
7207
8850
6739
9092
9369
12010
14191
8924
6242
10964
9315
14228
8942
8905
14874
7323
5395
13735
13216
13865
7426
8919
8919
11372
10199
10173
9364
13953
11992
9445
9445
8272
8929
9509
9526
9509
13497
13544
13554
8887
11568
7339
7430
7366
7699
9382
9476
11475
7849
12551
7355
9301
7318
8655
9443
8897
15019
9385
6402
6234
13639
8370
8038
5524
16488
7382
12834
12494
9530
13824
5191
9532
13685
9036
8799
15464
8023
10848
14708
13644
5689
7292
9465
9499
7437
8969
8084
7399
9523
9237
7458
9353
9385
13867
9299
11704
4209
7613
7757
8970
11242
8405
9324
9423
9102
10371
5501
9331
9521
12012
14240
6489
9337
9443
4791
6390
8966
11682
13923
9445
6267
9380
11669
11671
10431
13611
11687
11559
6835
6032
9323
7761
9629
9535
8807
7464
9415
9467
13951
7440
14756
9549
7872
12682
11781
12694
11311
9461
13522
9448
8242
9413
9454
13742
9591
11756
5876
7355
8952
8321
8465
14055
8472
7380
7505
7374
12010
11478
4678
7890
9354
13753
15439
11468
13743
7386
8179
8035
8844
9461
9478
9446
5151
3168
11587
7839
9531
7348
6789
8747
7372
9506
9178
9427
9454
7312
11577
9328
7363
1641
6802
8921
6830
8141
8919
9875
9304
9152
12093
8767
11219
12433
7440
9541
15352
9521
7445
12796
6985
11693
8943
7630
8903
7375
13094
13223
5499
20267
7360
8936
7145
9541
7946
7772
11493
11612
16952
9394
9006
9453
7185
8803
11599
8926
7418
6426
13269
13679
9433
10749
13675
7173
7418
9415
7279
9337
13819
8916
10673
8479
7381
2343
15770
6411
11569
8761
7067
7383
7432
9356
11425
7385
9693
11688
9415
8206
6414
8872
9522
13808
4831
11442
7791
7400
9261
7438
20956
7620
11633
8935
6480
9542
14926
11659
11583
7233
8906
14367
10891
13978
8727
8531
7756
8942
14913
7436
9089
6882
7803
14128
6244
7366
15364
13288
8604
12971
7847
11902
8891
11596
8881
6919
9519
7338
9327
7254
8964
16311
8998
9596
16118
9533
5250
14150
11744
7351
7321
11986
7603
5282
9346
11382
9403
11494
6209
9545
9355
7424
14953
9474
13938
7956
9709
8997
9296
7397
7441
11696
7355
7463
6173
16768
10510
11845
5171
9544
14506
7353
9487
9120
8165
8990
8896
8559
11170
9454
11233
9355
6944
9121
8993
14905
12520
11505
13812
10000
9433
8911
6890
8991
13895
7349
10303
9387
6357
7434
5138
9299
9438
7978
9521
5665
6148
7347
9051
10282
7402
7356
9305
9603
15457
12458
9019
10128
17166
7490
13790
9442
13841
7310
9593
7320
8918
8816
9590
7457
11575
7510
9480
12744
9768
10249
13670
13655
8962
8386
12032
9497
8144
7942
9377
7536
8938
7987
9352
1577
9579
7305
7477
14947
9746
9565
10291
13574
9357
9358
9330
9389
14897
9241
17990
13702
8964
7369
13659
13035
8962
16509
5425
9571
7366
7520
14350
11235
9334
8727
5118
9313
6878
5260
9531
7425
8970
12721
13571
14890
7419
7454
11236
10280
7435
9617
13976
8644
9349
9066
7819
7767
9642
7347
7326
9535
10170
5911
5885
5299
9547
5177
8475
6460
7362
8981
9458
6894
13616
6834
14581
8280
9375
7348
14959
9540
13145
8940
13684
5933
14005
8924
13811
12972
11819
6879
6727
7457
9376
7363
9114
7456
9863
13943
7506
5573
7448
7448
7312
8674
7963
9605
7314
8117
7307
8529
7174
9170
7261
9478
7420
9397
12179
14942
14527
18756
7527
10648
5183
9419
8710
11903
7504
7323
13230
15357
14521
10125
12886
9512
7288
8876
9432
13895
11468
9519
8990
12719
9562
15337
13758
9504
12050
10666
6417
8923
16987
8041
9013
13662
11562
9131
1811
10437
13590
7284
14471
5291
13351
9280
8130
9465
17410
7594
9272
9975
5454
9628
9519
13681
15262
7762
11673
9464
14636
7518
9380
9422
7835
11975
7485
8967
7374
8943
3144
7906
9636
7397
11682
7351
11786
9330
14156
15175
9489
9711
5726
13900
9374
9017
8303
9022
9565
9015
7677
13585
8976
6835
13419
9333
7349
11933
16317
8958
8995
7353
9131
9021
8599
8276
13594
8742
8970
9290
8921
14649
4970
8513
8784
13869
8983
13732
7206
11678
9526
7290
11470
11566
8863
8857
5123
6693
8949
11560
8962
10908
14059
9417
7279
8955
12902
7326
9282
9216
11479
9268
9326
11527
9556
11581
9190
7422
7354
7409
5189
10050
6847
13590
6851
7355
8899
9458
9996
9459
9411
7802
13139
13822
14826
7378
9442
7776
7429
7441
7381
9553
8950
7443
14886
7343
8878
10813
7889
11355
7301
9528
12734
13609
11865
14917
9610
8960
11808
8783
8807
7384
7395
9583
9458
15006
8828
7308
11334
9614
9438
4198
5198
11420
8395
9514
9556
7383
9386
9542
6810
11624
15452
11755
8374
14856
12083
9538
14914
16913
11818
8914
9568
10253
7446
13888
7874
9693
5147
13686
7417
12235
9946
11630
7471
7425
10042
7364
16364
9514
11479
5156
9516
9334
13906
9363
7767
12676
8226
6843
10369
7341
7434
5108
11541
15116
7395
14856
9522
6644
6855
19726
9356
13514
5481
9550
5177
7348
4855
8948
7750
14067
7326
9440
9495
10741
14411
7142
7694
10504
10393
9502
10686
6919
11248
10185
5132
11432
11433
6842
6697
6899
7331
9370
9196
7350
8190
7275
9422
11247
8167
7554
15506
7385
6836
12027
9574
14441
7305
8263
9799
4875
11122
7372
7357
10999
8951
6967
11711
7735
6722
7442
13792
6726
9608
7567
7381
9934
9547
7566
10396
10178
14947
7565
8995
6798
6840
7308
6861
11068
4849
9539
6445
6831
4170
6424
7376
8054
8943
9567
5901
13766
9556
8931
8010
7383
9303
7630
7361
8160
13552
8036
9503
8924
7374
7453
10341
9910
9442
8897
9563
9175
13503
9413
8992
5108
7327
2686
9368
9574
8314
7482
11458
16778
8019
7338
8962
8843
9421
7428
10139
9344
8340
9271
9442
9506
9256
7308
7443
7325
9391
7376
7418
5126
11728
12368
8424
8559
8637
9091
10098
15087
9108
6999
6913
6946
8230
13743
10136
14087
9258
7452
9446
7335
13066
6860
8879
6811
9286
7446
7305
7405
14057
11961
7854
7342
8910
7470
10322
7472
8607
9097
14047
12227
13672
9489
11527
8819
15864
9520
13620
7912
5122
9527
11434
11544
8905
4760
9343
9558
7320
8574
7373
14860
6259
7900
8991
8925
12743
9069
10139
2314
12005
10300
8981
11642
7363
10791
8901
9512
9392
8707
10149
10676
11932
11691
7891
8979
9367
7391
8857
11746
6382
13626
7372
11666
7394
13676
13856
9468
8849
13944
13508
7368
9713
14964
7441
7465
5192
13413
9474
11281
9581
13231
8898
13805
15349
9658
3167
8889
8700
16536
9806
9268
10271
9608
9641
7323
9417
7368
11746
9629
9200
3280
9137
13274
7996
7348
9392
9302
14132
12449
9459
7433
12373
11246
11469
9031
4362
7340
8333
12100
12522
13602
13048
14894
8037
7474
11410
9514
10963
11675
15332
7234
9542
9515
13645
8247
13638
4789
9013
11500
13446
7590
7782
9746
7414
8852
14163
9436
6747
7258
11861
8895
4807
10439
7351
7919
11810
9410
7433
10303
10898
9452
9739
7108
7351
5722
8904
9469
11587
14848
9886
10190
13861
7404
9254
11618
4888
12328
7362
9520
9874
13149
9288
7362
10683
7446
8628
9896
9471
5839
8770
8918
6182
7113
14146
7394
7368
9423
8432
7310
9334
9442
7396
13344
13655
13151
8915
11778
7390
8921
8940
9454
13498
8587
10485
14166
13804
8523
9443
7304
9385
9545
8914
7439
9557
15496
8030
9132
9736
9447
9333
8162
8995
11722
9453
12278
11642
8867
12557
10555
7324
14925
11691
11410
8856
9108
9552
8983
10475
8902
9320
9417
9512
11562
9399
11283
6420
9520
9004
23035
8028
13531
14974
9525
9447
11705
8667
14443
9327
13978
9256
11279
11615
8896
9476
8965
8966
14951
4915
11824
9378
8346
9490
7904
6837
7352
7254
10118
7349
9292
14865
8165
7772
11645
8238
8318
9020
7379
7434
8961
8964
9512
9986
9146
6504
11578
13768
9355
9420
7444
11314
8960
13995
13432
13611
8789
13461
7840
9322
8339
14101
7458
11249
13604
7340
14011
9714
5057
9515
2836
14473
9470
9470
13654
10339
8922
7363
9434
15364
11500
12544
9410
8970
7786
11479
13609
9497
8433
6419
11785
8577
11110
9443
13697
7319
13377
7201
9763
9596
8984
11383
7602
8943
11245
7504
11813
8871
8870
7314
8931
11697
7833
12516
8838
8796
9147
15367
11588
11440
17101
14212
7788
9338
10078
9548
14112
9557
13837
11479
8287
13353
13487
12843
11166
5104
7340
7333
7300
10230
8932
9199
11579
9463
8874
11965
8977
9420
18770
8632
11630
13199
8720
8953
7525
8941
9465
8224
6183
12726
14029
3799
10489
7591
9349
8877
8974
13791
9201
8924
12452
7227
7794
8898
8203
11769
8893
4936
9498
8362
9963
8203
13843
10167
7397
6383
9608
14133
14135
9464
10194
11537
8791
13413
7295
14931
9299
11652
8877
12733
9425
8176
9442
8923
9528
10275
7795
13343
9141
11374
11655
8906
10058
7755
8931
6825
13957
14797
8862
13795
7308
8834
8024
8186
8497
9768
7310
8769
7355
1813
9532
7121
13542
9072
8935
9448
12858
7403
12545
13454
9401
9172
4816
13522
10274
9361
9572
10157
8821
9264
7312
6469
7285
9158
7766
9269
10085
7388
14077
9327
8823
7346
10535
9383
9242
8882
9250
8916
8052
9091
15389
7274
7506
15132
9490
11851
6067
17219
10092
7828
17710
7316
8227
7293
11557
7329
9349
8950
5350
12139
9165
8265
11685
6151
7881
5781
5452
9396
12542
8865
7325
11291
7389
7469
9489
8870
9461
12950
7297
7456
7094
7761
7407
8891
8996
9518
8915
8864
7297
7438
7350
9230
7374
9333
9026
7360
14048
8878
10237
5663
11978
7363
9434
8928
9411
4701
14089
7130
10232
7464
6842
8417
9437
9450
7319
9609
9695
2762
8911
11483
7507
8953
9355
9582
14734
4624
11073
13268
9176
7779
7405
9493
9044
11196
13601
7456
6981
7430
9567
7399
8824
9510
8921
8328
12838
7399
9470
14833
7390
7413
11414
14137
10595
12034
8875
8867
14919
5032
7011
12719
11553
7243
7987
10491
9445
5124
14750
8181
4775
6802
7446
7619
6973
9552
3009
11872
9343
9552
9548
9409
8868
7879
16941
7466
14108
6822
11827
7439
14911
9150
9374
7492
14509
7302
11554
11924
11567
11582
13252
11966
6797
7544
8526
9274
8945
11467
11568
8885
9468
7289
9653
11490
7361
11616
13645
7527
7290
16531
6162
11367
7033
13810
9506
9638
7499
9289
15554
8214
11588
11454
13534
8925
9936
9403
9517
9462
12365
8711
7292
11550
7948
7487
8945
7347
7285
7241
8243
9443
10719
4340
9571
7454
6401
5159
8965
8595
9258
7497
9495
8871
9559
8890
9540
12572
14273
6642
7217
7246
7397
8993
6855
7091
5819
13717
8937
6817
12493
15289
9454
7403
13809
9330
9253
9490
9635
8954
10327
14714
9688
8194
14110
8926
7064
7347
7295
7558
9465
7324
8340
11388
15441
11440
14943
9158
9490
13706
12710
6867
7287
8933
7357
7428
11514
8882
14054
11802
14858
9416
7422
18834
7421
9606
12504
9356
19874
10089
13320
7497
13647
11756
9279
9353
11757
8543
7399
9811
7505
14130
13737
9330
13513
7475
9405
7443
9354
7470
7313
6929
11581
12392
7318
11177
15126
8209
11153
7373
7505
12466
11810
9527
7261
9361
7360
9465
9116
9262
13571
10589
7147
7322
11790
12602
7435
11093
11685
7357
12057
13863
9318
9415
3984
8936
9602
8879
9476
9330
8864
9445
8944
9687
7265
10254
8054
7328
6890
14265
13613
9285
7031
7960
11526
7390
13769
9329
14105
7503
7388
6034
16159
8842
13076
10136
7440
11666
6318
7422
12574
8201
9349
9428
14957
12453
11616
7916
8960
9467
5817
6832
7424
6790
7389
13841
7293
12375
7299
8977
10662
9354
14142
9250
5560
7381
10276
8680
7211
11950
11605
7421
9509
11146
9904
8409
10223
11043
8892
6782
9522
7334
4940
5915
12867
10675
5308
9598
11623
11993
9153
8978
4876
11522
13652
8861
15467
13604
15019
7435
11353
7393
7477
8193
8407
12636
8635
7364
6735
9770
6719
7396
14941
9530
7360
14689
7357
9533
13513
8308
14861
7386
7383
15518
9370
7905
9412
9218
7511
14929
9528
7363
7355
9535
10600
7418
15431
7242
7867
7706
14171
13655
13581
11815
13860
7497
13847
6989
11475
5262
7391
14770
7415
13657
7358
14028
6779
7572
7737
7528
6174
7361
11645
7326
10491
5518
7326
11514
9246
11611
8151
11531
8972
11679
7420
14859
9463
8921
9503
7961
13675
13822
7510
13297
9502
11582
8865
9675
8322
14974
14925
9470
13587
9361
11262
9553
7421
10578
14124
13685
9567
14878
8887
9124
9447
5101
7362
12808
7495
15510
8975
10896
7503
12740
7378
6424
10078
14948
9744
9352
7460
9222
7464
7332
11614
7390
7007
10434
8756
11401
7389
9455
10458
8939
7423
7421
9501
9351
7340
14953
10808
9734
9368
6760
7340
9142
11572
9551
6548
11698
13184
11499
7393
9429
8386
6176
9362
7248
10353
7513
16272
7343
7361
8186
9468
9585
15351
13635
7342
8931
11524
13660
13962
7413
7328
9507
8174
15435
8187
14888
14017
7372
7348
14917
8983
7375
14902
9549
11551
9524
9748
11549
10256
11557
11755
14862
9602
15525
7368
6866
9479
9829
16175
8947
9529
6729
15064
9598
7359
11420
12730
12535
10192
12318
7992
8960
9394
9428
8080
10494
10288
9231
5201
7324
13445
9224
9524
9144
12085
9459
13628
6446
14252
7346
9463
6577
6398
13753
8738
7355
12573
9470
10246
11822
9428
9424
8968
11748
13617
12432
9196
9771
8936
9279
8902
9328
13764
9518
9398
8217
11006
8342
15676
9676
9557
8450
13603
11490
15026
8995
9389
8031
8873
10530
9282
9457
9476
13463
6399
12947
13646
5875
1570
9507
13601
13484
9819
18751
9519
8887
6836
9468
11721
8493
7500
12352
9494
13399
8917
8903
12411
7742
9427
7396
11493
12328
7381
8940
7314
13952
4187
13497
13672
9477
9473
11308
9595
8984
8148
8783
8977
11922
9464
9136
8928
13637
8989
13599
7796
6887
8112
7336
13818
8876
8275
7483
14105
13845
9550
8935
13985
10192
9683
7439
9185
11788
8938
6852
13707
12202
9192
12754
9540
9475
13687
12123
9580
12038
14563
13642
8865
12808
8037
8311
7314
6466
7778
12139
5857
8588
15958
6790
12483
11686
13480
9794
13772
15332
9470
8024
13832
8941
14194
9256
9502
9466
9362
7330
4242
8919
13479
9337
9334
8409
9453
13923
12710
9575
12119
8895
16186
8186
10545
9507
1841
6762
7290
11851
9288
7121
13538
8953
11952
9389
8986
14005
11851
11639
8855
14891
9495
9443
8926
9542
5227
5747
8954
10285
8944
9079
9162
9460
14741
3721
4899
8990
9447
9574
7525
7342
7866
8763
6390
13635
14830
11499
7261
12308
9425
14714
9435
8958
9505
8960
8145
9322
14931
11539
9500
6656
8236
17229
9197
22771
7352
10640
13589
13497
7306
13958
13831
5277
12723
11546
9575
9436
14951
10934
7291
8046
8820
7397
9338
13910
9486
13777
8939
1836
9093
8896
10823
11788
13553
9442
7361
10036
7358
5460
5365
8959
8851
9481
5242
12669
9650
7803
8888
7501
13803
11754
4773
9008
8963
9438
11242
8948
8904
9343
12748
10243
9375
8893
13542
9092
13670
9647
14327
7287
7313
17440
13415
18811
9462
9491
6848
9466
1574
9396
13483
8372
9365
9323
9565
9487
7507
7433
15362
8911
9505
11489
11221
11442
13385
9082
13530
12773
11674
9047
9422
8977
9222
9039
8958
9143
8980
7880
9005
9000
9661
14035
5165
15202
6096
13715
6993
9483
5257
8932
14090
8955
11789
9299
8942
9434
9275
7411
9048
5386
11465
12284
11067
9291
8873
10135
9341
4546
17362
11651
9261
7433
7340
6426
8965
10404
16972
13622
9396
6846
6220
12077
9100
10707
14167
10603
8950
1594
9592
7312
9205
9115
16364
7442
8959
8955
9283
8771
12116
8889
8498
7307
9213
11378
9473
8952
13914
8939
9579
7134
8925
19248
8852
8207
14056
13850
7400
9428
14902
13028
7308
8551
11245
7343
9323
9458
7616
8956
13702
19703
11815
7349
4943
13345
5779
14135
7928
8854
8217
10230
13283
8948
7781
14070
8974
6667
7365
8505
13659
8695
14987
14077
9028
12830
11378
11486
7410
9608
9231
9521
10039
9012
8996
6873
14113
8853
10585
14970
6976
11895
9801
8894
7525
8322
9319
7298
8903
13375
10300
8852
10760
12748
14001
9112
14042
15359
8916
1714
5245
9509
8733
11416
9328
8891
8897
9512
9180
6920
8047
11732
12702
9006
9529
8958
16395
8191
13586
9501
7503
13540
7458
9336
15363
8903
8919
13822
7022
8033
8245
9502
13940
9479
8943
4919
8984
5464
12367
13748
13935
12109
13706
13852
6536
17182
9199
11746
10414
8865
7429
16358
7436
7441
8902
20215
6722
20498
9650
11411
8306
7360
9784
9417
8126
8895
9501
13428
13367
8005
8226
9510
8179
7768
11629
10338
13942
9383
9297
8860
7910
11141
14777
11210
8380
6605
12073
8981
9434
7848
7564
9452
12513
14818
9354
9302
9460
9686
6929
10025
15362
8991
6873
14104
13311
9464
8975
9474
9260
8895
8935
8986
16131
7259
14573
11458
11107
7403
9507
13171
8949
10421
8108
11719
12083
14826
11690
11586
9381
14125
7123
7247
7097
11718
7396
13709
22667
5939
8909
3570
7348
9769
9518
8942
9461
4136
11519
13651
13829
8953
9463
11631
9588
10205
13610
11843
6448
9135
7365
7412
9365
12517
9371
12671
8991
8917
7408
10297
11996
11678
12967
6396
8990
11078
15584
7310
7387
7363
12092
9294
11230
10344
6056
5927
9290
8208
8446
7732
9524
7313
9063
9253
7450
9510
11684
7233
13600
9448
10142
9129
1575
7363
8719
12381
11601
8454
12516
8238
9198
9548
8918
13691
14189
8978
13656
9434
8019
9490
8306
8986
11102
11576
9317
9520
9568
8966
7778
15366
7993
8835
9251
7341
7339
13628
12240
7102
11402
15108
7544
14931
8619
7390
11863
7353
9437
11140
9484
15446
10099
8666
7456
12257
8948
9252
9254
8920
11360
9501
9461
8938
7399
7326
9330
9303
7335
8228
10182
16734
7383
9856
6827
12719
8885
9462
7363
13508
11110
9080
9347
9542
7311
19801
7351
13769
7930
8812
9576
13470
11517
8397
9362
16294
7376
14320
5804
8622
8647
7423
8200
7376
3127
11519
5128
6416
8804
11843
7820
14946
11681
9032
9279
7912
8871
8944
8957
7326
7938
12862
8454
8927
11491
6472
7233
7349
9557
8929
7363
8783
9339
10374
9423
9067
9026
12018
10403
13613
13858
9078
12807
9511
9362
7796
15037
7512
7790
14037
11589
9514
15306
7845
12758
7277
9375
13600
8910
11697
8738
11502
9430
6477
13958
13581
7398
9456
11614
5470
9478
10691
13652
11520
15401
8834
14895
6924
7061
11094
8200
9477
9443
8439
7298
8352
6891
19330
8954
7462
8853
16454
14137
9492
9027
14415
8458
4992
13660
14785
9842
8984
7425
9450
9072
8524
8879
7337
15402
12412
6798
11224
8931
8999
11347
7356
7365
12139
13701
9374
8132
13252
9197
7385
9396
9548
10013
9507
6828
9010
10164
6828
7179
7860
7362
7452
7403
12479
9380
9608
13586
7310
5263
9547
9476
10400
12622
7451
1387
9407
11133
12314
7406
7219
7494
10317
6903
12771
9491
16508
7324
9484
9544
9020
7351
12388
9409
8923
9420
7442
7424
8967
7314
9608
7350
9452
11852
9371
8943
6119
9326
12612
10841
7745
9270
7174
6892
12120
13701
9483
6413
7366
8972
13975
14118
8890
14994
4386
10384
14099
8932
11692
16279
7370
10249
8793
8945
9612
7427
11291
7143
9457
7335
7706
7326
9510
7511
9410
8106
7349
9364
11771
14013
6589
13578
13891
13876
9579
9380
13576
6415
11809
13668
8495
11961
17337
8254
7601
15663
11393
11224
11788
7442
11684
8311
11726
8904
10676
8948
8281
9482
13479
8217
9274
9319
1869
5200
13443
9428
9467
6115
8846
7351
9084
5334
7546
7290
7537
9510
8951
9536
9131
7508
9436
8964
9481
9637
8579
9304
9341
8919
11729
6598
15733
6416
4819
11374
7197
13245
11765
8971
8898
9433
5453
9399
7363
8959
7835
11745
10880
7529
12746
8986
9776
13196
8887
8943
8936
11567
9334
8972
7374
11648
13302
13664
13324
8887
13534
13350
7128
8891
9016
7392
7375
9171
13642
14221
11698
9531
13603
10676
14934
5740
5786
4659
10574
11536
2151
7435
9602
7466
9472
9546
8140
7320
8079
10564
8964
8965
7424
13583
11438
9518
8392
10163
9215
13473
7687
11681
12386
6404
8664
8932
1873
10488
8936
8396
10629
8962
7513
11263
9487
9549
9013
8926
9297
7779
13681
7715
14053
13135
11569
7335
7834
8025
9102
15427
8896
11714
12098
6357
16397
7334
9447
7931
2944
8960
7343
8525
12766
9020
8026
11719
11787
9362
8995
10313
14042
7331
9374
12603
10365
9601
12673
8883
9030
5056
13409
14113
13109
8893
4748
8936
9305
5946
8934
9514
11784
13985
11110
7452
9435
9586
9360
8976
13651
9538
6939
14918
11138
9245
14108
13866
13730
8129
10619
8956
9650
10865
9012
13763
12237
3630
7381
14326
9501
13678
18257
9349
11533
15515
11447
13631
8863
10761
8318
12756
9476
11661
20013
12584
7389
9492
13872
6843
9294
7345
9521
9247
7142
8912
14148
15351
9297
7431
11712
9444
8987
10567
6420
6392
9430
9002
9521
8893
8849
12295
14198
9977
9056
8105
9402
7404
11048
7409
8113
9453
7417
9463
7554
7830
8923
8970
11504
9029
10367
11381
13882
12767
7239
9861
7597
8992
13260
11886
9929
11520
7315
11261
9432
8200
8687
9538
13548
8075
9510
5061
12093
12884
3730
14832
1915
16191
8914
12718
9380
9473
11839
14646
13744
11479
9403
9557
11412
8141
8964
8213
2030
8748
5511
9408
9511
12683
13030
9505
11529
11435
9219
7253
11524
7336
8926
10590
13838
8861
8904
8085
9078
13502
7303
9461
8311
8912
9309
5630
8866
7381
7288
9549
5243
8941
12756
6861
14922
7253
9231
9412
13744
9458
11589
5189
11686
12694
11946
8967
9483
9268
16218
8748
7373
11899
6477
13653
8136
11588
5726
9742
6783
9204
10301
14758
8903
9415
14299
8290
8922
8202
9237
9504
2162
8849
9316
5149
6784
14167
7457
8811
13601
14869
11701
1968
9907
7729
15432
9622
11956
9041
13478
7000
13647
9004
9424
8890
14958
5195
9128
7444
13842
21601
13587
7251
15695
13780
9438
11886
8841
10464
9520
7494
9502
7992
13637
14988
9101
9287
9038
11203
14255
9480
9418
18603
9903
13586
14967
9566
4387
9432
9598
9419
9093
6406
9432
12587
8858
8904
13903
8978
9357
7296
8943
5475
11798
8897
9428
9083
9531
13682
8177
11546
11974
11997
9395
8935
13907
9535
5349
14561
9715
7331
7350
8895
14607
5546
11769
7520
9523
9477
5271
12356
7386
13996
9350
8566
9468
8060
6828
7740
7381
14840
11694
9343
10122
12067
7447
7427
9421
6899
8158
13905
11482
13178
11662
6282
8920
7314
8533
10676
12062
17390
14309
9333
2912
11625
11616
12368
14785
13344
11619
8929
17242
7792
11151
8948
8812
8128
9585
6847
7414
15168
6962
9471
11688
5272
11729
10317
7444
7447
13523
6610
8939
7380
7541
9414
7254
5450
9441
14886
11070
6203
9307
9506
7295
13944
8914
11593
9529
9016
11574
8929
7342
9288
9526
9538
13759
9363
11108
8818
7357
8935
1845
9418
7342
7403
7462
10474
7341
9448
6427
12066
7446
9334
11958
8518
8936
7362
8977
8943
11909
7965
8100
8957
9765
14561
14934
9422
10794
9657
9478
10107
9546
9326
12904
14897
13406
10753
11697
9336
7789
13831
7748
14792
7423
9247
13651
13809
7762
7267
6297
8074
8915
10091
7789
12896
9225
11575
10594
7328
7801
9180
7309
9664
10806
15383
10313
9550
6444
13993
9335
9457
19536
8965
9289
13714
8286
9467
8814
7450
7512
11052
2886
6802
5209
5482
13256
7746
13984
8091
11715
5460
10650
9646
13613
9025
7307
7424
6868
9012
7798
7375
7298
13754
12324
12267
12267
14199
5789
8876
11799
13775
8914
9393
13630
8909
9496
8914
8919
12631
5503
9151
9375
7345
9447
9444
8778
7370
9416
11631
9528
13679
16333
11764
13920
4975
4991
13148
7812
7500
14135
13424
9131
9975
10726
9422
9440
9336
7432
9002
6484
11405
9557
9489
9513
11802
13458
7383
6814
8247
7351
6804
11206
8922
4950
13795
4318
11461
9517
9414
9422
8031
7404
6957
11348
12179
13552
9001
7453
13703
9464
5785
7351
11651
5323
7331
6976
14776
8925
6131
11966
9397
7509
7458
5364
12719
13415
9493
7392
6765
9503
7556
9332
8863
13994
9843
7214
7408
7444
11556
14500
16803
8970
7446
11685
7280
6146
8992
9807
13659
9648
13520
11694
9206
9469
11533
13682
10318
13801
9501
8928
12257
4895
11636
9507
9081
9134
8908
7320
6575
8870
4250
8110
4775
7258
9604
7326
11672
8947
7422
7412
6913
7373
13178
7288
7335
9161
7370
15224
8970
5756
7418
9482
9008
7095
11829
7398
12130
15079
9477
7450
13843
8123
9324
7351
8946
13973
11054
9518
8879
7478
10044
5152
9459
7779
9278
9463
7758
8859
9437
5801
6877
7294
9456
9656
12800
7557
13365
11481
9518
10314
9504
13788
9581
9574
13738
7329
9521
9488
9476
7361
9404
8971
8963
13475
11747
7390
7418
9351
9281
11251
7667
9595
6979
9518
13969
8954
7436
13668
10350
6919
8948
8366
7321
9515
11610
7958
6292
9381
9391
9402
9198
5247
14974
9133
7424
9469
6468
9684
9279
9322
8975
3167
9423
3472
5286
8123
9528
9266
15534
9458
9003
13548
7788
8224
16613
7673
6504
9488
13186
11672
7366
12280
13655
13518
12561
11590
7351
9473
11741
9583
11608
7402
7702
9739
10283
9580
6914
7805
14715
7443
8903
7568
9265
8950
11694
8826
7203
14921
9505
13898
9549
10389
7409
8840
7450
7346
10177
8168
16363
7416
5653
9461
9403
7348
7418
6950
7361
7363
14007
7500
12335
4887
9516
8336
7371
7725
10862
13418
13946
14272
7840
11628
7372
9448
9621
15622
8124
10164
11780
10419
11370
7415
8922
9392
10779
9350
14033
8213
11592
8019
7917
6625
4943
9500
6694
9029
8835
7358
7365
8856
9552
12181
6472
7150
9099
9152
12830
8963
11247
7327
8038
7424
8937
2913
7393
7504
7421
7766
4740
12621
7416
9102
13722
15111
9601
11459
12291
7363
9566
15645
12728
8885
9363
10104
4716
9299
9300
8145
9595
3608
10157
6456
7335
7400
8801
8950
11533
4977
5965
11797
9443
5459
6886
8870
9050
9578
9354
8058
6978
8899
5180
8767
8848
5240
14079
9353
9557
9417
4869
8832
7491
12143
7348
11425
7325
9518
9915
5220
10269
13284
9280
9021
9562
10518
9481
8968
8942
8905
8164
11244
11644
8394
13728
8941
6136
13976
13975
16900
8980
12333
13729
16904
7405
11722
10477
7493
6824
7377
8831
9419
8838
9467
10824
5374
8987
8477
10666
9385
9498
17500
8916
7415
4724
14092
9224
11503
9096
10158
10170
14455
7298
7984
11185
9311
8945
8485
8970
8835
14133
6097
9040
9087
14935
14050
3623
7274
10875
9316
8934
11811
4739
8917
9352
11959
6464
9263
14241
7351
11947
5535
4356
9483
7307
12459
8924
9250
7452
10948
11101
8875
9306
9861
7351
11582
13720
13662
9431
9316
9349
8843
13744
8418
9465
7268
12065
8949
8945
5221
8894
13939
9388
8936
8979
9257
9435
13899
9505
9461
11538
13686
7394
13574
9441
5099
14675
16251
7356
9357
9453
10716
7108
9427
8822
10885
13631
8832
6899
11521
8885
8044
9301
8950
11699
8776
12801
8915
13649
8967
9848
7868
8405
6387
11284
8572
7473
10663
13294
12086
8830
9443
7990
8569
8935
8030
12780
7504
7115
9502
13626
7342
6117
8909
13446
8936
8901
10332
9475
9515
11995
8908
7325
4874
9170
9577
8413
11720
7945
8680
8912
9458
9429
9429
8986
8866
11199
14820
13669
12363
14146
11651
9347
13342
8921
8387
9460
6832
13868
9348
9179
7485
13954
9566
8927
9918
13848
8653
1575
8837
17813
9509
9485
8902
9332
8920
7698
14036
11516
11282
8901
8218
4777
9531
9126
9571
7792
9492
8991
5199
7437
12624
7338
11289
15688
8393
13965
8931
11498
1880
8917
8465
9566
9120
9254
11652
13812
9352
5191
5062
9259
7472
8691
7368
9493
7780
9474
9330
9337
9377
16369
9376
4950
12618
11688
7852
8994
9521
13842
11285
9479
7336
10159
9545
7982
8831
7391
8882
8977
9379
7323
9355
9286
8066
3959
9392
7381
9547
8161
9266
12539
11528
9636
15415
13587
7179
8945
15452
14156
9355
6544
4755
16526
7281
8955
9275
7378
6495
8767
11944
11730
9413
8809
7781
8974
8857
13515
9242
10649
11173
8753
11700
9544
9509
1990
4774
6210
12014
7358
15473
6485
11679
6044
7321
1958
14296
9294
15359
4895
13661
8852
8961
6433
9322
11505
15480
16248
5609
10273
9114
9506
15668
7786
7510
9545
11115
9204
7395
11557
8891
7365
12362
7358
13612
8992
7448
9459
8652
11404
5349
9304
8992
9287
11866
13641
9589
14779
7402
7970
9863
9549
9009
9417
9416
8978
9378
8945
8901
9518
7801
8644
9518
6408
8967
15319
6388
9272
10728
6837
8856
5554
8186
6486
10858
8900
11575
9368
10262
5397
2219
12336
3712
11766
6846
8230
9507
9104
11723
8937
11517
8960
8962
8966
9468
9485
7350
7392
7429
9167
8863
2884
11713
12377
9499
8950
9498
8981
7109
8246
8928
11493
10945
6846
11937
10255
9460
8505
9846
7000
8847
2340
4811
8888
7428
9372
10371
4754
9459
20539
9450
8795
9508
8973
8934
7344
14326
11588
9560
11133
10484
17507
8059
8989
8727
9523
9645
8969
7793
9462
8338
8348
9494
7392
8313
8105
8875
13700
10350
7683
9477
9439
8309
13639
8853
11557
8921
12040
13203
9479
14311
9483
13848
9490
9517
12525
12525
7801
8959
8290
4024
4023
9464
7210
10675
7208
9634
7430
8070
9525
8949
9032
8916
14239
8048
8923
13604
7512
8880
8765
7897
8172
13642
14990
13300
8971
7402
8906
6251
8895
8849
12322
9433
11077
4680
8825
9027
15440
7337
13390
9491
7263
5366
9344
13425
9491
7394
10441
13851
6147
8852
8883
8855
8995
13944
10145
9337
7874
11202
9610
8924
8448
9322
7351
15961
8980
8785
8846
14799
9494
7756
5759
13968
13923
9141
9580
15238
10344
9314
8949
6161
7399
6473
14233
10896
9393
13595
7798
12705
9447
7390
6908
7445
12093
9148
10087
8839
7834
9502
9098
8809
9376
6825
9476
8934
9120
15323
9393
7349
8849
8891
8984
5434
11508
8060
11803
7410
12367
13519
7412
12788
13687
9245
11630
11453
9577
4830
9397
9494
11741
9340
9520
7334
8069
11490
9311
9334
9331
7517
7941
8938
13886
7302
8158
2124
8278
9384
8075
13584
9491
6373
8994
7354
9451
9481
9311
7356
7358
9488
7479
7425
7344
8965
9388
7384
13592
7320
8751
7848
13806
6758
7305
7508
9455
1642
13817
9393
9458
7196
7671
8870
9021
8876
13794
5337
5338
9583
8152
8949
10939
13871
10335
13527
11340
5658
5225
6178
7348
9251
8929
9499
8881
10256
9112
14830
9322
10158
11852
6395
13510
12517
9605
12686
11867
13887
7337
14951
9383
8117
8933
8924
7278
7323
8019
7446
3417
7892
7363
7790
7787
7435
7128
19201
6270
15331
9465
7448
12118
13436
7357
6807
9420
12247
9440
9478
7074
7331
13451
9039
11746
9361
7755
9306
13237
11913
8339
9521
9452
11468
9027
9439
5090
9445
9419
8947
11214
8945
9523
8672
9319
8950
12424
8823
11571
8961
13649
15136
9413
14152
9437
16112
9513
7885
9924
9409
7357
10256
12600
8670
9317
10430
8932
8946
14063
7295
8908
8940
12441
9687
7709
9508
9536
11695
7444
7341
8850
9235
9931
14053
9418
9500
9517
13157
13617
8939
13428
9622
14086
10138
9221
11704
8744
7329
14676
9479
7371
10085
9827
5648
5230
9447
9428
14938
8109
13821
9425
8921
11460
7364
10772
10618
10722
11864
7231
9263
14604
7495
9120
9512
11848
12778
8969
9250
9545
9024
14524
13853
7366
17087
8894
8871
5145
5207
11381
9327
13949
7384
10988
9371
7968
13365
8143
7346
13709
7277
8980
8936
13682
10680
11942
15525
15647
7941
11589
7318
9511
20191
14011
7384
8928
7755
10293
9333
9011
9427
10586
9386
8956
8992
4626
9405
9714
7415
1933
9973
7316
9066
16363
7780
9519
8855
8978
7423
11668
9531
12710
7323
9325
13039
11492
9874
7348
9517
8871
8916
11568
13874
15333
14967
7076
7410
7412
6930
9544
13626
8304
14095
7434
13080
7778
13880
8814
9530
13710
14886
13625
7225
10732
15437
11939
10745
7266
7489
5707
5609
13728
17529
9739
11799
11765
9703
13727
15603
7831
9162
9539
9386
7452
7544
9534
5473
8942
8975
11454
7428
12513
8948
9439
8147
9001
8080
7510
7955
10316
14025
9519
13698
14289
8669
9165
13868
9321
3113
9087
11614
6478
10531
13667
13646
7337
8036
9324
9419
10836
12925
9531
9425
9360
7352
9417
11630
10727
9126
7882
9473
7283
6802
7159
7214
7431
8692
8088
9281
6506
11721
8947
13310
8523
9486
8966
11754
8932
9249
5240
9154
6391
8961
7414
7407
12628
7320
13543
12064
8903
5882
9258
8884
12822
5687
12242
9062
13908
9449
6410
14791
9447
9986
9462
11541
7490
9263
9173
9995
8907
9453
6405
17687
8970
9415
9546
7425
7824
8940
8953
13991
9396
8914
9506
12942
9390
8913
11578
9457
6907
7781
13620
6927
6978
10173
9006
11747
8872
9383
8886
9511
8052
5658
11575
7507
11147
8757
8868
7411
9334
9394
9511
7964
11409
9505
13927
9399
11639
9395
14122
9576
14193
9440
6916
7393
10957
9315
9492
9494
9287
9322
14015
8853
9600
12707
7730
8842
8385
9404
11621
11707
6401
10993
5323
7330
10079
9468
6140
9514
9340
11597
8953
8883
12558
10367
9042
9490
9522
9456
13974
12713
7246
9505
6741
9450
14131
9405
9635
12661
7674
9413
9307
9239
6700
14910
9464
7487
10791
4466
4461
13814
8991
11686
7319
8884
6219
13599
11932
8988
8908
14297
8992
13862
8057
6369
12596
9269
8887
8890
13862
8877
14074
6663
12697
12502
7705
11372
9392
10109
12893
7304
10053
8776
14577
9517
12155
8877
5519
6326
7979
9421
8951
9481
8810
8987
9495
13768
7243
9518
7658
5464
10202
13409
8940
9422
8942
8874
8898
9441
12822
16725
7331
7382
13624
13610
8917
7369
8846
11774
11713
11975
9407
16173
4781
9388
8937
13873
13117
14039
8933
9555
11665
5719
13412
8897
9457
7613
13963
7452
9350
9297
13464
2256
6304
9379
6184
8595
13695
8982
11439
7473
11559
9508
11665
9539
8930
9566
6384
9516
8594
9455
7365
7410
11105
9550
7390
9623
12765
8822
8977
9520
12986
11451
9397
8711
16909
7374
6497
5224
9322
9183
8931
9264
7823
8919
10906
7400
7965
13676
6599
8851
18276
6479
8226
9321
14083
8945
8975
9525
7306
7312
11884
9258
8841
8024
8973
7456
13732
13021
9509
11678
13985
6707
9823
8903
7435
4219
7347
8924
9461
7008
9498
1196
11221
8530
7382
8083
9646
4393
9388
9292
7345
8869
7251
9312
6158
9441
8951
4514
4730
10183
8938
11182
11529
12861
8041
5870
11499
11137
9580
9617
12404
7341
13693
9419
9270
9485
7395
9185
1942
16330
9360
7424
9425
5257
7379
6450
8992
11823
8651
9493
8898
9470
7898
6018
11577
9465
13613
11243
9472
8823
6483
8823
4760
13586
8523
11920
11181
13673
6469
9514
9434
12378
9668
15345
7356
11814
13496
2039
4896
5103
4829
11109
5749
9475
9835
15442
9536
14015
5450
13829
8952
11558
10568
8904
22416
13620
11694
12396
9483
7554
9520
6890
7454
8267
7340
8174
8211
8928
6015
7419
13872
7469
11088
10020
8935
13612
13903
11722
6966
11573
9445
10233
11428
12778
9456
15635
5822
8004
9113
11651
9400
11588
8045
8630
9525
9550
8962
6410
8285
8193
12286
9455
7999
9496
13176
13325
13749
11948
9734
8943
15511
10560
12772
9530
11840
7369
7393
9948
8942
7378
7948
13763
11381
13920
9388
9093
10697
9178
9284
8036
7899
9084
14618
5020
6788
7387
8956
9564
7397
7325
9489
8867
7394
8329
9137
13596
9524
8881
13348
9369
10802
13432
7885
13554
7396
7962
15774
7430
7372
7459
8951
9344
7596
7408
8104
9285
9492
14051
9558
11237
7339
9421
16871
8432
7366
11363
9432
8896
13755
13849
7963
7340
14352
8400
9407
7456
12149
6031
9033
7416
6856
9027
12075
8026
7424
9513
8999
7822
11130
8924
11770
7376
7753
7519
7379
7303
7396
11837
8871
10534
13592
7372
7316
5236
7161
8971
9003
13597
14203
9442
7431
6843
9857
7389
9507
9372
2001
11624
14240
7768
13596
7352
11537
6427
9545
6842
8233
9276
14911
7363
9100
11707
11639
10007
13398
13066
8169
13848
9166
9081
9462
9522
9530
8927
7464
11709
15806
7468
10366
7681
9181
9165
11186
7401
11687
14926
14441
7723
9195
9537
7759
13326
7459
8322
9514
14962
11228
9122
13773
9334
9082
9288
8390
7348
8921
13493
9640
13829
9190
7557
5926
7419
10499
15332
9453
11403
9491
6756
4726
7361
11559
15360
9359
9366
7412
7340
11907
9481
11586
8945
7278
9546
11296
13872
10632
8975
9522
9015
11819
8987
7296
7357
11880
7361
9475
14921
9388
8869
10152
9453
8938
7457
7781
9221
7395
9490
13630
9921
9448
8850
8988
11379
11326
22993
9352
5993
9451
9457
7147
6867
9278
8906
8829
7510
7301
7976
9583
9394
13994
9473
9442
9348
7388
9474
7408
12147
7350
7396
7348
7406
9471
7077
7580
6452
10964
15626
9355
7305
12774
6935
7561
6774
6853
7564
7557
13006
6201
14823
6884
7566
6736
6825
6851
14811
6853
7329
9785
7399
11305
13707
6849
7081
9106
6755
11355
13818
8355
15440
6716
7325
7463
7554
8916
8908
7357
11554
9412
9493
14748
6880
9526
4249
9029
17688
7280
7799
11059
9546
8292
14429
7394
9954
7335
14786
13577
7400
11234
7893
11866
7380
7247
7340
10391
11471
7357
13676
8944
7286
14760
14447
7376
10737
7807
7371
22538
10241
10500
13197
7967
9815
11269
9529
9546
7101
9305
14036
9426
6846
7534
7419
7440
9244
8162
7386
7343
9610
11746
11265
11161
6881
15873
6393
14753
8919
8774
14762
7320
10295
9177
9448
7328
5112
8858
7375
11345
6746
8854
10003
7549
13909
8017
9387
6843
12634
7420
8416
9515
8966
6420
12363
7611
8918
11659
14279
9425
7282
9335
6032
8889
7345
9529
7324
17138
6853
15344
12913
7397
7508
4812
7349
7734
10688
7120
14140
13494
7344
7348
6218
8934
10214
9189
4052
12112
7283
14108
6820
8488
7437
14243
11701
13686
6232
12947
9483
13778
8061
6847
9279
7458
14879
8537
6865
9317
7329
12014
11629
11374
10088
8086
10059
10125
12799
12104
9363
7390
7378
13724
9914
5979
8939
7395
7992
15092
8722
11320
15354
9237
14215
11483
13058
12763
6862
6464
6518
8937
8559
13632
8851
14900
9123
8912
7422
11844
9672
7334
7773
7363
6777
9427
7362
7377
6485
6905
11743
10360
10143
9464
7831
7425
6836
5541
10499
11880
13780
14161
7430
9635
11610
9634
7391
13850
7821
10713
6878
9385
8422
7787
9612
14009
9483
6487
9482
11535
7747
12502
8017
11580
13892
8192
5089
7822
9419
9423
5482
9426
8418
14959
10290
10853
7501
10132
6828
10501
7436
8836
9018
8358
10345
10522
10002
7346
7303
9315
9214
8499
6484
7403
10365
8992
9649
8935
6422
16108
8776
10042
9655
14135
10467
7517
9572
7523
12998
9439
9195
9300
1582
9495
7328
7328
8776
9495
11604
9534
14045
10399
7505
10663
10155
7850
6437
8158
10371
9432
8883
12147
11511
8586
7879
17275
13777
11361
5727
7977
11374
10895
9474
11089
4951
9966
12404
7754
12301
9472
9549
8608
10376
9469
13322
9431
9380
8126
6851
9336
13531
8284
9651
9372
14925
8294
10266
11654
7829
12217
13712
9578
10487
14075
12187
13677
6794
12380
11720
14440
15030
8080
11574
6755
8921
9170
11921
8274
14758
7361
8283
13683
8525
16875
11653
7347
3452
7410
7370
11705
10481
10465
9034
8807
10141
9518
10858
8429
8886
6890
8920
9642
19651
11821
7417
7712
11368
10431
9643
8895
14215
5238
17328
9507
7325
9548
10529
9668
8014
13578
8960
6891
9677
19825
9326
8668
9536
7433
13495
9569
9592
9918
9541
2172
13101
7633
13643
12022
9621
11113
8521
9535
6211
10479
8753
7117
7372
13694
8697
9223
10255
5708
13144
8644
19682
8207
11491
6228
8895
14968
9538
7809
5603
8475
10226
8888
7752
9310
14105
10837
8147
8861
13799
8919
7404
9432
8991
7825
13957
8168
11756
15494
9574
11708
7370
9438
7390
9127
8849
8997
1347
8040
7793
13606
13985
8254
11259
7289
7032
9004
9474
11587
12844
19133
7171
14775
8983
8313
9712
8912
7801
7501
6461
13894
8193
7455
13727
9727
14106
9591
9527
7768
6993
7348
6890
7347
9503
11534
7395
8835
7423
11618
5348
14671
9221
7436
8925
11198
3632
14036
5213
13411
7247
16273
8915
6800
14645
8426
5402
8816
8606
8066
9497
13953
9487
10122
11806
9484
12239
9422
9488
17427
7480
13836
17290
4541
7457
9374
5149
4295
11758
7466
9940
9465
6377
8235
11607
7395
11245
9378
8838
8931
9492
5019
9452
7964
10358
13070
8835
8915
9509
15858
14881
5031
8917
9373
2032
7801
13775
11137
1367
7752
14422
14169
8859
12017
11396
4551
7419
9485
9507
10369
10194
9256
9152
7852
7286
8830
9585
9347
9363
13844
8524
6815
9300
12669
7372
9511
7364
12037
12383
8901
9736
10619
14786
9435
8698
6332
8953
9390
7306
9490
9441
7325
7271
5230
7328
14745
9441
8806
8136
5182
8846
9464
6915
10030
8821
9358
5213
8562
11747
9459
9096
9418
12023
8900
8079
9521
13744
9435
7207
9510
7966
12216
8049
11914
9507
13525
9236
7399
9332
9271
8944
7475
2632
7354
7357
12952
10385
9498
7378
5890
6438
8717
8940
10630
13611
8933
14843
9552
9542
11196
8971
8941
7346
9290
13265
12158
11344
7843
21405
9518
12984
8882
11701
14921
13660
7249
8935
9522
5318
14940
9531
6833
8888
9490
8238
11529
9263
11230
8902
8970
8846
8930
4349
9481
1719
8961
9434
8893
11609
11309
9456
13657
7442
9473
13483
6378
15155
8923
13027
8936
10385
5253
13922
11492
10841
11557
9021
12439
9473
9489
7370
9595
11681
9245
9015
6750
8867
9366
12739
6757
3418
8336
9723
8902
8944
11708
8998
9447
9459
8916
13940
9416
13951
12336
7436
9519
12030
8201
7863
8993
7437
9531
7184
10545
2684
9677
9432
12497
9073
9375
7505
13699
8934
8951
9133
8961
8927
7314
8989
14619
9381
14767
7333
8098
7456
8738
1936
13656
8978
5821
9497
11829
8958
13671
13626
3821
7416
9487
11723
7795
8854
9452
8896
8230
7467
13712
7366
8976
11415
11382
13440
8126
9377
13907
9462
9279
16821
6425
9502
9423
8963
11930
9520
7564
11728
11711
7926
8953
11698
13883
9532
11956
6446
14989
10200
9009
8614
9458
13732
7120
9304
9485
13177
8379
12758
4248
9000
9016
4784
15161
9573
9282
9033
11719
9269
9459
8898
11561
7511
9428
2858
9337
8916
7127
3553
9332
8946
10246
11695
13852
11138
13460
12562
5387
9463
9391
9548
8578
13871
14895
8943
10282
7767
13976
11593
9404
13374
9269
13587
8915
9399
9523
8923
4021
9529
9426
14779
8658
13485
13625
8550
8974
7389
8927
9358
4398
8065
11539
13650
8443
7474
8896
7440
13658
9519
9538
9536
5243
9314
9511
9362
6086
10195
5217
7171
17714
8910
9639
9495
9378
9476
7326
7586
9281
13529
8978
9308
7352
7413
9544
7417
8039
10204
8999
13541
13830
8888
5303
14775
9435
7428
9513
10542
11676
6982
7200
8118
14012
8931
12025
8196
13880
11715
8938
9541
9679
13805
9514
7385
11970
14166
10216
7328
8963
3609
7059
9548
13800
8962
9434
13907
9499
11696
9399
7439
8314
9579
9372
13581
9473
9442
9484
13951
7878
12759
12805
12201
9695
13757
5350
7430
11763
4993
13437
7358
11944
7914
8963
13563
8898
9016
9463
9195
12112
9297
5302
9547
14035
7343
11084
14929
11475
12552
8914
8843
7889
9326
9000
2370
8483
9406
8235
8936
11742
8992
9303
11629
7887
8987
8840
9527
13416
10146
9571
8880
9003
8989
8929
7526
7780
8901
8973
9278
8957
12064
7802
9469
8919
10271
10255
14087
8973
8949
9173
9387
16641
7352
13385
6473
9432
7423
9479
13970
8783
7416
9390
9993
13418
8287
7510
9849
7880
9381
9156
9454
7456
9585
11185
9517
15509
7420
15551
6843
7508
11675
9103
8857
8851
7059
12801
7367
5299
9682
9540
9521
8801
10482
7359
9166
5671
9018
8997
9057
9152
11869
16551
9495
6743
9517
13466
4907
7343
9525
12432
12852
8838
8943
12078
9548
9211
8950
11699
11772
8560
8939
8008
6840
8013
1722
10338
8439
7447
7444
10453
13750
14467
7422
8805
9146
14516
7470
8989
4816
11157
9341
9193
13793
7347
13503
13171
9999
11147
7443
8998
9540
7445
14269
11652
14890
7435
16936
7739
8125
14130
8909
10164
2530
9138
7341
7445
7154
7215
9338
8224
8002
10359
8175
8878
12182
9510
7973
6070
7511
9413
13545
9538
7570
6448
14863
11964
13881
7298
8969
8916
8333
13327
7809
8919
8939
20983
9409
9294
13786
4797
11180
8116
10423
7281
13854
12344
13673
7479
10080
9432
7347
14067
9603
8502
12124
12918
18303
7970
10349
9526
9337
9478
11690
13590
9582
10519
15377
5437
9450
9428
11501
9404
8907
9801
13316
8960
8317
7276
7451
7898
13207
12691
15008
5579
7350
7243
13756
9525
22922
7352
7436
7352
13535
9467
7745
7797
9644
10104
13406
9551
9022
8979
8297
10213
9338
10545
7943
8706
8960
10143
9390
8079
8413
8918
15945
11391
8981
14298
10198
8908
10615
12667
9125
7732
8192
9526
10106
15511
11883
5442
8659
10574
11831
1932
9522
13847
7497
12040
13600
8941
14267
12293
8954
4775
8158
5038
2008
15070
11560
14447
12752
8974
8323
7308
9494
11728
9137
10364
12576
7948
7333
13406
7541
8994
14951
15337
8869
10136
9526
7362
7425
7366
7477
8172
5841
9378
14010
17173
10536
7464
3412
11561
16018
8691
11461
9814
8552
6464
9322
8955
7464
1810
7843
7443
11538
15394
10355
9535
7445
9398
15453
7424
14071
8360
12187
7378
15352
11754
7448
12073
11718
9498
6914
12737
11693
8897
7191
7346
12104
11617
7432
7506
7398
9102
6852
10096
8237
6837
10059
13243
5411
7605
9536
14890
9387
9019
9414
8850
9291
7509
9411
7382
9070
8539
13804
8707
12697
15783
8912
7410
8972
7385
13366
8955
7379
9446
16166
6917
9513
10105
10862
7384
8420
11219
10295
7456
11648
11583
15485
13055
13840
8932
8528
13757
11606
8386
9522
14050
12852
9361
12755
9216
8761
10668
5761
9308
8969
7560
7380
9489
7242
9366
14516
8526
7473
9477
6708
7506
9593
7405
9341
7395
7384
12731
22112
7137
7455
7505
9545
12464
10203
14079
9863
5989
11042
9062
5585
5045
9632
13982
7323
10774
8265
7311
7455
9349
13959
8925
7357
8931
7298
9368
9451
8834
8067
7295
11171
11743
8034
15367
11864
14769
7915
8827
13659
9263
12926
9442
9524
13746
6759
5501
7412
6221
6477
9245
8128
19001
7335
9521
8075
3693
11290
8170
11204
9447
9452
9539
8337
13917
9324
8914
9329
9594
7469
13952
9281
7329
9529
6432
8931
8990
11496
5086
11928
6649
7305
9413
8942
9375
5661
9468
5093
9599
11548
1332
6069
8544
9274
5103
9510
5396
12604
13217
12712
9392
9390
9349
9545
7737
8997
7326
9533
7345
7537
7510
9523
6470
16820
7395
5281
7353
7481
7395
9400
13981
3729
7431
11538
6475
9312
13744
9563
5728
9092
11545
12058
14244
22111
1583
13439
9556
9465
9491
1578
8206
11682
7402
9842
8082
9472
15288
7503
14493
9538
7126
9478
7351
9489
7981
7591
13928
9451
9152
8920
8953
7878
9000
15464
11654
7404
11367
8876
8998
9148
9006
13775
11892
8707
4919
4910
10682
11680
11430
12485
8774
7443
8539
11500
11688
9508
9482
9616
6347
8918
8903
14164
9499
10518
12117
6926
4916
9309
13622
8083
11798
13624
9684
11959
9016
9465
8328
8961
11701
9421
12782
5058
8296
13471
8989
7388
16458
13950
13667
9327
7451
8976
8833
8965
1799
9469
11940
11841
5167
5024
13969
8071
13895
14149
8928
7381
9012
11663
5109
9469
8919
8909
7381
11365
15502
5364
8932
8989
9476
11969
1812
13772
8933
11904
8937
9524
8621
8905
8992
13435
13724
13784
13675
12603
15358
9512
7166
8853
8912
7162
8847
8917
5099
11566
8814
11791
8908
8740
9537
8890
6339
8901
11230
4764
9202
9771
10134
7416
9475
14851
5631
12525
9511
13610
8878
9513
5574
7350
9484
13086
9327
9519
5247
13150
11393
13939
9467
11597
14869
8579
9536
5926
1882
11330
6863
14006
8945
5828
11446
8069
11803
11724
9552
13840
9412
11596
7492
9404
8943
9446
9504
9445
7508
16724
9293
8540
14859
6138
15679
13458
11712
9638
7465
9129
7254
9529
9524
10095
8834
20644
9302
8954
10719
9429
6604
11622
9242
9456
8949
8954
9355
9468
9059
7486
8999
12723
13483
10848
3642
9423
8887
9391
10020
7088
13814
12616
13735
13419
13795
8964
12204
24723
9308
9496
9503
6096
17147
7710
11969
9510
12178
13987
8950
9405
13755
9020
9369
9990
4830
9297
8917
9620
11572
9535
9428
7317
13962
9096
14122
8180
11190
8952
11570
8062
9314
13261
9383
8817
9049
13709
13683
11760
9625
8935
10881
7419
7778
14975
11516
12932
9456
9456
10320
7954
8243
15888
6417
9425
9541
9390
9506
8723
11926
8582
11569
5231
11824
11821
8891
7359
13840
10131
7680
9235
11526
12527
14157
4899
8974
7106
8970
8909
16302
13612
9548
11870
9489
9009
7489
11203
13612
12600
12721
7440
13239
7313
5329
8221
8966
8900
9447
9492
9610
8937
8966
9388
8887
7441
7983
9032
9790
10014
8536
8922
10751
11748
5405
13852
10625
8077
13999
9377
9120
8955
6933
14200
8647
8928
5094
11629
14932
13686
9167
6857
14980
12477
6414
6006
17577
8245
11623
8982
9678
9496
7359
8910
14810
14247
6257
9475
9437
9329
8263
7823
13261
11778
11091
8886
10178
8159
6616
2542
9322
6159
2447
7342
9386
8932
15159
7809
11812
8837
5437
7310
7256
6444
9176
11302
6798
8979
14017
9014
11343
13491
11145
7510
9425
9507
9380
10672
9300
9301
7454
15498
9431
8986
10752
10463
10243
9612
8865
11607
10141
13638
10407
7505
4940
9412
9755
11570
9004
9498
13635
7466
10998
11969
9015
9381
13600
13630
11846
9475
13777
12717
4730
12191
8927
8183
8963
7446
9365
13668
8547
7175
7184
4780
16300
14232
12792
11787
9235
9220
10146
10028
9130
10725
10235
9290
11581
6389
7448
11242
6447
13539
13313
8931
17515
8979
7447
9442
2129
14295
8363
6992
15334
8797
7476
11600
13731
8320
5518
7300
5643
11721
8063
9544
6174
8556
12285
8935
14888
9469
7321
9300
3305
10033
9473
7386
11402
5737
7432
12558
20778
9268
9507
8162
14851
7891
9268
7415
8782
7439
13676
14017
11658
9522
8844
10748
7437
21830
8237
7518
7713
8722
5387
13464
9564
13757
7341
10349
11452
13642
7599
9394
12531
8942
13697
8921
10228
9505
8758
9542
8051
12770
10413
9457
8847
5183
1852
8876
6461
9144
13770
7732
13886
11822
10781
15973
6459
7451
8964
8928
9501
8969
9299
8885
8952
9482
9528
9344
9267
8937
8534
7384
9538
14179
9542
9390
14091
8849
8951
8574
15838
9388
7347
8997
9682
8802
10629
12058
8849
8895
7912
7431
9462
11579
13561
7015
9483
11606
8249
9543
7317
13533
9299
8409
9144
3288
7408
8802
9469
8068
9440
11697
8951
8985
9257
9490
7392
7475
8984
7377
12884
8946
9300
5667
13350
9070
11601
9415
9423
9428
9437
8932
14730
7347
12875
9442
5980
11967
11730
9545
8538
8880
6908
7352
6839
7439
5508
5617
5035
13422
8369
9403
9711
7382
7437
9493
7224
15506
15503
10331
7358
7367
7309
13421
11379
2478
10998
9127
9449
12401
7411
9435
11561
13519
7350
9169
5241
15332
9288
5051
11736
7028
4318
13811
7331
8901
9507
8932
11579
7865
9606
8952
9172
9487
11214
10524
13137
13694
13645
9525
9531
7400
8190
13663
8113
7397
5326
13919
7309
7306
7338
5040
7448
7397
7417
9626
13539
5390
14874
6230
9556
11734
6679
14095
7433
8135
7750
9075
7730
8183
7434
9365
12101
13702
13717
6462
13962
6522
8904
7393
6939
7974
4411
9375
13881
10592
8468
12239
7399
13656
10281
13482
7453
14280
12808
7446
14898
9009
9452
2841
7287
9627
9473
9274
7274
5289
7362
9589
14912
9522
9592
10047
9446
13655
11653
9556
20216
7368
7355
10572
9481
15027
8341
4768
7360
4769
15535
7351
11598
8921
7354
14007
9361
14987
7363
9451
13471
7390
3834
9006
11155
10797
8415
9563
7327
8890
9541
5602
7342
7919
9370
7944
9393
7338
9014
6882
8012
9464
11251
5781
7034
12667
9442
9500
9553
14897
7309
9864
9370
5622
5306
14636
7779
7350
12142
10128
8711
9356
7527
7337
7906
12706
9443
7344
9313
9605
9425
13582
9433
8934
14086
8225
9175
10405
9270
12745
14184
11708
9476
14099
7356
9393
8897
11202
10793
10685
4563
15120
4909
13220
9030
14203
14138
11587
9502
9668
13849
12524
8928
8771
8916
14952
8990
11725
11713
8626
12771
11747
2091
7195
7351
7321
9507
5534
8035
9544
8441
8981
9449
13865
11636
9494
9591
11603
8763
15004
7173
14633
8972
9538
9509
9429
8933
7506
13715
12634
7362
7819
13453
7391
9493
9657
9273
8959
9030
9480
9287
7422
2947
7436
7373
6430
9481
13593
11706
9439
9510
5180
5254
8846
12692
11674
9374
10314
5576
9540
10670
13907
7505
8711
9479
5837
5976
7341
8749
9284
8953
10058
4849
11573
12237
11534
9046
13847
9088
7563
11831
6120
9407
8844
9521
11967
8951
8991
9011
17334
8162
14023
13792
9523
4881
11491
9485
3733
6894
9456
7327
9478
8928
8991
2630
1797
13732
6163
9090
5779
13289
15990
9362
9013
13727
9470
11575
9450
11637
5238
11686
17073
7390
9351
15377
9290
7397
14366
14221
8933
8884
9419
8921
11994
8980
9537
5797
8934
9449
9458
11187
8927
12798
9224
13451
8868
9060
13638
9542
7252
13398
7399
6357
11516
9055
5196
13650
9447
9642
7876
9521
14462
14333
5221
10273
8937
8623
11615
6703
7282
9416
14012
6426
10250
6208
7484
7423
6590
7888
11687
9139
9264
10388
11373
12533
7356
7420
7377
9492
8936
12067
7335
11577
7647
14139
8934
9990
8528
9310
5400
7431
13793
10866
14880
7129
5716
13590
9459
9481
9380
7407
7392
9519
11194
10265
9541
4766
8710
7319
7332
8912
9528
9578
9395
17214
7208
6152
9567
6734
9914
11786
9427
7424
9011
8993
8935
9093
9557
9380
5820
5820
5304
13786
15468
9642
8272
7792
13568
12144
11491
13948
12055
8915
10208
13599
8927
12039
9484
11806
2011
9340
11591
8951
10482
13658
5998
6410
13070
9061
9390
7011
10910
13385
10315
8260
8956
7361
11256
11623
13926
6435
9489
11541
11448
9253
9268
9271
15356
14122
10402
9537
7759
7481
12307
9419
7938
11959
5473
9529
11251
8862
8965
4741
8787
7384
8020
5274
7940
7847
10780
8980
11836
6393
9429
9525
6755
10715
9446
13761
11665
12817
10922
10070
5143
9266
5877
8924
9473
9479
9509
5496
7958
10299
9340
11971
9483
9438
9482
8275
11811
11694
9513
13987
8603
9015
9762
15800
6837
7372
13615
8878
9463
9024
10293
13762
12025
6169
6038
8935
9511
5777
9689
9523
9526
9497
7521
8154
9529
11698
11581
11220
7497
7754
10161
1397
14033
8901
10030
7473
8631
14073
13971
11143
13913
11326
11582
13853
9550
7348
7409
8917
7272
7443
7427
9585
9019
8583
8944
13346
15549
11701
11955
13524
8842
11198
9566
7415
7414
7390
9380
9261
8025
18023
11400
12313
8973
13694
11367
12029
7114
9346
9428
9095
10156
9143
7357
9343
9506
8946
4984
7341
8946
9298
7380
6422
7823
7237
6867
8964
9455
6582
7328
8702
6455
12899
9465
11318
9961
9252
8624
9513
9388
8966
9000
7505
7362
7081
9109
9454
9272
8298
13951
11638
9620
12403
9713
13838
11243
14828
7330
8819
8648
13695
9327
13518
8617
7449
8592
11243
3421
5210
14110
7376
9318
9587
8928
8884
10226
7458
10837
7425
9613
8362
9339
9416
15863
9433
9448
9443
8764
8766
11573
9390
6425
14853
9122
5869
9462
8179
6704
10654
9507
8914
13461
1853
8958
6652
9337
8939
11817
7930
8911
5898
5519
9496
7334
9335
7946
5265
13766
12239
13553
13869
9485
8550
9504
5729
11916
7798
11177
9286
9273
9530
12479
5290
12713
10502
7397
9543
10428
14129
9277
9517
9550
8968
8950
7946
11886
7254
7019
14041
10418
9084
11985
8880
9455
4567
1920
13539
14166
9767
6739
13429
8877
8966
8951
9294
15026
12733
9533
5711
14845
7764
8991
9248
11418
7830
14336
9094
7596
9447
6120
8727
8883
9391
8242
13629
8889
7728
8920
12252
13378
11719
12137
13054
12555
9530
8944
13250
10522
8936
7375
13808
8756
9596
13700
5186
7347
13660
13715
13484
13916
7373
7382
9285
8937
9087
9272
8971
7907
5531
14150
9456
13457
8406
11570
7311
6419
10809
11689
2056
9549
13407
11903
9165
12652
12060
6207
8928
11525
6846
8967
8947
5073
8709
8972
13820
10218
6201
8770
10920
9420
9438
9313
14182
10848
9483
9396
8941
16481
11236
11799
11634
8991
15400
9164
6275
2730
5702
1881
7317
11785
4948
11671
8667
9099
8895
8882
11078
9306
11333
11493
7343
5953
7981
6326
7007
9377
11144
11483
7336
19992
8439
7448
9517
6158
11612
8718
9451
14182
9506
7356
13792
8955
8877
13992
10107
8766
8002
9532
11699
11872
7369
11693
9521
8510
9436
9474
8975
8829
9470
12235
5844
4348
9442
7304
9491
13471
9511
7452
10158
7374
9504
7441
9403
9498
7376
6923
7399
11669
10045
8887
9325
7729
9533
7342
15809
6962
7569
10673
7486
7444
8842
8117
11871
13764
13228
5801
7916
5847
13890
7281
5202
10470
14384
9462
13573
9061
7308
11342
14887
9009
8972
9517
9340
7431
7466
9420
7421
7472
5338
8945
9520
13410
9456
7395
11221
8476
11932
9513
7128
7408
11585
10358
7978
9378
8919
9118
8935
8915
14030
16974
9514
9516
8933
7902
8935
9583
11741
7185
3090
6883
4764
11118
7681
9362
9523
10636
9298
12889
14268
7911
9480
7372
11295
8274
7368
11855
11539
11703
9278
11216
9533
8979
7340
11843
9390
3292
14317
13927
8737
7361
12364
11739
14268
17969
9556
7834
7615
9038
6875
8835
11788
9447
10320
14102
8776
14091
7450
12137
9507
7284
7768
7352
6899
11565
13643
8605
8902
11673
9788
7349
11587
8761
5897
9433
13545
9569
8952
8943
7383
7413
8934
9289
11827
9506
6345
7464
7320
8934
8933
4889
7406
9506
9427
7346
8702
9285
7814
12140
9550
7459
8955
8945
13913
9387
10234
9288
9279
9434
9458
13845
11683
13804
9489
9500
8901
8969
11394
8225
9373
14426
9542
12824
5181
5589
13735
21906
11438
7711
7731
12764
13493
9629
7431
9538
10417
11412
7459
14686
8847
11836
9380
9635
8915
8416
11282
5181
8927
8860
8907
13509
7289
7805
14700
14074
7814
9788
10025
9064
9589
13702
15531
16998
7507
12633
10304
8930
8905
9591
6437
7325
7441
9506
11375
8982
9440
12715
12770
9364
8282
8959
9504
9424
9428
13839
5636
7355
9532
7211
11948
7738
13670
8937
8849
9006
6741
9635
11772
11619
12858
12937
8462
9538
11549
9455
7762
7394
7491
14880
7041
13903
13641
7341
8513
7564
7448
8982
8905
7346
14103
11175
9001
9456
16334
9456
10981
7326
8950
7267
11534
6749
11820
7016
6848
5201
9564
11270
9437
13714
9547
13942
7351
7432
11176
8899
7347
13996
9310
9880
12013
9485
9317
5386
9503
9581
7440
15459
6840
7345
9512
9453
9416
4555
7574
8990
3612
9424
8941
13986
9260
13616
13770
13970
7508
9333
6070
8849
12167
5668
8981
14214
8945
8460
9538
14026
7285
10600
9445
9574
12350
1718
11735
9291
5394
9349
4761
7008
8864
8898
11611
12046
11700
8088
9291
7321
9446
9029
11725
7280
7363
9486
7565
8848
9449
11346
11714
9614
9650
8938
9517
12619
6227
12502
11521
8977
9453
14136
9991
9414
6890
9430
13884
9176
9332
8584
8156
7406
7300
16419
7362
11046
9376
14889
8902
7354
14354
9558
9259
7132
9561
10842
5308
9366
11897
7481
9258
8921
9348
9304
9388
7509
7578
7797
9419
9468
15523
7822
13848
9307
8848
7923
11583
6842
7471
8314
9488
14999
9111
7443
8386
8087
7267
8854
9308
8874
9677
7404
7219
9009
6868
9312
5290
10966
9488
7355
5112
4715
9045
9250
9342
10237
9424
9112
9334
11614
7368
9046
9011
9462
9462
10262
5774
9476
13626
8956
9295
10305
7326
5512
14824
9714
11814
9007
9516
9320
6182
9392
9644
11189
11477
11011
9501
15245
8348
5473
9247
6130
8935
8874
12715
8381
8932
9553
9516
8919
12783
16908
7384
14118
17862
9015
6207
9054
7337
9333
8826
12172
13321
13535
13584
1575
9342
9414
9487
5530
8985
13923
8947
9376
14946
13672
8957
6880
11542
9420
12296
11159
9452
7261
9536
13616
9278
5433
9399
9455
10248
8938
7605
8530
9150
14195
7359
9003
11503
7573
8927
13846
8981
7152
9547
14100
15197
6863
15029
9714
9738
11522
13404
11692
8678
6780
7180
5110
7359
11453
8971
6912
8978
9409
7850
11729
8977
11552
8986
5349
11818
8581
9825
14011
13499
11224
11651
9286
14138
9096
9262
7338
12459
7371
6177
5706
9441
13905
8956
12769
11581
8766
8936
11809
9499
9519
13608
8566
7762
9541
9432
9110
13725
13129
9502
8063
9540
8941
8791
8991
9019
8988
8542
1870
8324
9211
8934
7939
9544
6433
13656
7837
4789
13623
8855
9274
9397
5182
14027
9483
8689
8954
8897
9527
9512
9524
6048
14108
9514
9003
7458
10154
12492
13967
9720
8906
7383
9506
7928
9382
6388
9542
9294
8944
13986
11175
6405
9128
13372
9456
8913
11972
6381
9534
8178
11951
9480
9004
9093
7518
9487
9231
13669
13798
7412
2465
8842
7339
9091
5454
8749
8690
11793
7314
7179
8841
7523
13262
8139
8217
8059
7360
11537
9436
8841
7345
8893
9326
12750
21615
7907
7366
13958
11578
9433
16460
11612
10067
6163
7414
13440
8948
17394
9776
9273
7424
13697
15312
11637
9385
13144
15376
5187
9028
5583
8914
8938
7394
5471
7425
7347
8597
9135
8900
12768
13678
12990
13840
7974
7117
7508
10424
5396
8152
5249
19103
9511
12754
6352
9071
6459
13896
11557
8970
9565
9459
7928
14018
9341
8917
8896
14074
9436
8961
11662
9477
9955
8987
9331
5273
9617
9704
9037
12089
7327
9545
9367
7326
13335
8137
7401
10154
9256
7358
8948
9519
9502
16641
7352
1785
8985
13909
10844
8957
9441
9508
6413
8965
9517
1902
5710
12657
11519
10003
14851
8583
9557
7915
13945
11786
11382
9521
7313
8936
9006
5271
15332
11581
8943
7959
14059
13672
8702
9127
8978
9491
17260
4670
11592
7467
11708
11918
11457
9182
5091
8915
7446
8919
7370
14258
9475
12091
16958
7416
11198
8925
8980
9424
11709
17298
9501
9295
5238
9083
11609
13452
6197
10320
8966
9151
16498
7070
7947
9603
9012
8914
8557
13415
9395
12663
9405
15308
11730
9114
9318
7388
9305
11898
7364
8700
8964
6369
5170
13951
6839
6700
5148
8987
11475
7403
11630
11337
9526
13627
13351
15380
7381
7410
8223
9228
11597
9545
13666
9565
9576
9379
8282
9527
7264
5097
15923
6806
13560
6373
6833
9289
8686
7610
8284
9441
9437
13687
9460
9147
9076
11345
3748
11342
10564
8966
9561
9402
9829
9541
9427
6833
6847
6717
15396
8963
8930
12207
9373
9437
11722
9481
9577
9334
13905
15360
13964
7550
8876
8809
9386
4649
9393
9444
11516
3619
7442
7317
12126
9462
11676
9285
7360
8941
8006
9539
6811
9482
8995
9542
6846
4120
18885
8976
8738
8890
11605
9596
14212
9029
8957
7310
16625
9535
9439
8781
11766
5084
11400
9321
9376
9030
7735
9500
7407
7414
9535
7506
9465
9540
8914
11476
5265
9384
9579
9385
11009
11219
11812
7407
7418
9620
11464
9895
9526
9512
9348
7171
12016
7375
9371
11506
18298
6877
7504
7881
9657
9770
6079
6185
13350
8691
11630
9182
9690
11405
6687
8951
14819
7462
9416
13865
7498
7338
7442
7400
9372
14952
12233
7332
7431
9350
7456
15372
14326
14149
9585
13586
8735
8891
9355
9605
8968
9379
6460
14767
17168
7802
9449
12518
9576
8935
9426
6883
13572
5986
9485
4933
4610
11650
8932
9339
10882
9002
8259
10697
8923
13577
7503
9300
14281
14899
12038
15357
12701
10180
9101
6159
9487
9539
14035
8923
7306
11193
9541
6678
7593
8877
14244
11702
15524
9444
8887
14091
8754
11415
7426
8898
11682
7450
11843
13551
9305
13893
9297
8760
9502
6403
9479
11705
10021
7441
8043
9529
9183
10950
6426
11828
12149
12201
12908
9397
9311
9330
10365
9406
11675
8985
10704
5151
8220
13707
8251
12929
5436
1709
9375
8523
8983
13611
9474
11814
13534
8513
9385
9303
9408
12301
9512
9964
9376
13624
13803
8937
11290
14704
11876
10305
13732
9564
8957
12528
11556
9532
6177
8869
11134
13473
8976
7394
13426
10045
5292
9276
9515
8944
13055
13852
9361
9411
9507
7419
9487
9285
8949
12437
6477
9659
2161
9030
9129
9132
9456
5729
8840
13558
8897
9004
8939
7486
13746
9071
9546
8677
5042
9390
7360
9311
8075
22457
8799
13780
9524
6904
12211
6712
11383
11974
8963
8938
9599
9353
9472
6912
11924
7452
11698
8973
13685
13435
8925
11694
9010
9310
8931
7438
11569
8930
7440
13648
9293
8671
8891
9518
8973
9339
9387
15494
8113
8528
15477
6508
9596
9551
8956
9240
12773
9454
9164
13940
13798
7783
7957
13666
5411
9525
8858
9522
7251
7816
9540
9580
5502
9350
5390
8337
8913
6637
10509
7821
8892
7884
13751
7376
10120
9761
9401
7409
9521
7453
8974
13342
8943
8822
9285
9442
8880
9708
6429
6427
10481
11673
7444
7802
7491
7188
9175
7792
8923
13866
9370
12180
4895
7439
8062
6990
7435
9170
9407
10232
6881
8656
9404
4736
9453
9465
7539
9317
5819
9498
3605
13687
12490
7362
11827
10823
14082
11991
9485
15190
11249
10499
9446
13637
9462
11523
13628
13664
7297
9268
13594
14004
9234
4218
8988
12304
8926
9470
8848
9245
6211
7132
10016
8838
13732
12774
12670
2713
9846
7325
12759
8914
7031
8957
9402
13060
6402
12009
7139
13953
9458
4916
7624
9231
8037
8935
10542
10779
15357
9322
7412
8810
9416
9005
8491
7187
8949
9319
13794
9176
7974
12224
17668
9439
9007
9542
1822
13396
2877
7552
7298
7356
8994
9406
5346
9287
5287
9408
7443
8196
9362
8923
13839
12086
7408
8964
14139
8879
6841
13758
9456
8016
13942
13684
9186
9472
9436
15531
8282
8826
9624
6789
7445
7097
7361
7393
7367
11267
9462
11669
9484
7449
6533
9628
8911
12032
2811
8832
9457
8932
9022
2414
9393
8749
7793
7188
7488
14301
13515
11251
8917
5826
7426
8862
10476
9472
7841
9533
11716
9515
5768
9008
7321
11583
5833
5021
5943
5286
1882
7351
8960
10432
9425
7359
13767
11825
11443
11590
9118
5404
7782
9121
11669
15496
7340
9521
6411
11764
9110
10367
8943
8910
11459
10344
8964
5291
8996
6420
9448
9239
9446
14201
8220
14329
11973
5425
9459
13614
9998
9297
7478
7407
11340
9836
9478
14009
13849
13648
9543
10151
13616
8958
11052
10156
8894
13977
11979
8771
8976
8118
12649
12758
9521
6418
11757
9874
9359
11602
6893
13477
8902
8872
4681
9221
9467
9024
9533
9522
14165
13612
12229
7976
13685
9472
8860
9736
8999
13654
8930
9450
9416
9307
5781
8785
8647
6454
12695
9340
8957
16375
7508
9712
10234
8982
9419
11919
5312
2894
9418
9524
11617
6025
7419
9430
12619
8515
17724
7309
9529
8831
9471
13665
6119
9541
9393
6119
9463
9555
14130
9441
8835
8993
9112
7506
7346
9670
11699
5886
9487
8847
9501
13544
15355
8625
7538
9303
15514
7896
8965
13922
3642
8942
8958
8924
9461
7354
9664
13530
11242
14873
9338
14988
14334
8409
8290
11087
11463
13810
11517
10082
9472
8955
13681
9655
9137
9336
13617
9431
11143
7554
8320
7412
9362
9429
13660
9516
8969
13634
16010
9442
9497
9000
12743
9448
9429
9436
7483
6338
13256
7367
7362
9472
5190
5192
7437
13294
9444
7341
9486
11580
9473
8959
9340
8487
7347
14980
7684
7370
7396
13222
9293
4752
9552
5135
11607
8101
7396
8168
9464
10853
7889
8945
8059
11465
7590
8951
8934
11594
8183
9477
8896
6738
13900
6918
14848
9327
10105
11878
9034
9316
9605
4201
7319
11979
7425
7421
3445
6163
8898
13146
7358
7893
9406
7386
7493
8387
13628
9416
7781
7357
10932
9566
7506
7351
9152
7402
9962
12368
7388
9712
13894
6050
9378
7483
13447
12533
14063
9502
8993
10446
9423
14813
11700
9313
11968
9132
11318
10161
7208
7566
10455
7434
13788
9382
9437
9011
9377
11954
13884
13845
7462
10115
14161
7361
5813
8954
7373
8855
1950
8868
8842
7291
13620
12878
7451
8339
8948
8295
9444
4785
6681
7439
9383
9385
14309
8951
7398
7035
8202
11083
8900
8179
9302
8618
14065
13406
9407
9527
13677
7480
11120
6856
4601
9555
12987
7255
3007
9726
9468
15530
7175
2024
12777
9443
6950
7481
9051
15589
8230
6395
9117
8928
9456
8910
7160
6093
3286
7500
9548
9732
9512
8983
13858
8020
9452
9531
13830
8902
7459
10150
9496
1844
5816
9419
7965
13702
13700
7454
4875
8051
16265
11211
9714
4753
13500
9553
9374
8906
6495
5089
8982
8205
5447
8236
7422
9504
8547
5295
9298
9520
9507
8901
8964
8973
7327
9345
8962
9569
8929
5187
16215
8788
9078
9314
9159
9460
9477
9491
9454
9505
8986
9339
5458
11705
9488
11647
8903
8963
8950
9519
12030
6162
11223
9543
13482
8983
9401
8980
9525
14331
9520
13463
7951
14602
14057
7316
8956
12633
13670
8882
9341
8838
9433
9544
12606
9532
9425
8136
5504
8910
9399
14191
9312
7334
9558
13257
10283
9031
8928
7346
13490
9241
9107
13067
12745
11173
6849
8970
8869
9491
6380
7454
6945
9412
6931
11429
13525
10789
11393
11134
8544
11575
14879
9379
9514
9302
7608
9516
7387
8919
6960
1579
9452
9471
6889
10377
16167
8821
8573
9291
10420
8031
9516
10100
14622
7403
9413
15386
6360
7335
9648
15934
9440
9011
9465
7373
9463
8989
13688
5906
7742
12697
10680
11612
7429
16509
8537
10189
12975
7447
9532
11208
10032
10749
9441
13287
11979
8345
9256
9018
10695
11914
9504
6503
8964
11704
9017
7344
9547
9436
10981
11653
7414
10520
9136
9243
7756
6427
13491
12779
8952
7345
8973
7311
8982
9539
9559
8978
12756
9557
9559
6476
9523
6434
7420
13776
9414
13906
13903
9652
8976
7421
8948
9519
8948
9467
13179
9483
5139
8994
9268
9448
9293
9600
9478
8930
8996
6341
13477
9380
9317
11191
11625
9494
9497
13999
11859
8681
9352
8951
11392
8683
13364
4420
11611
8992
7628
7341
16241
9522
12701
12904
9520
11360
10432
9018
9293
8973
9440
9848
13018
9462
11450
9469
2050
5819
5408
8615
9545
8924
11725
11739
9444
9496
9305
9292
16795
7340
8997
12760
9469
9600
10255
9289
9374
9427
9554
8214
4861
13655
8086
11729
6407
11486
11938
9300
9516
8943
4784
7367
7384
9442
11116
11402
8245
2124
8922
9525
7241
9482
9242
9549
6354
5617
8962
8165
9516
8034
9477
9475
8879
8881
11198
8958
6328
7798
9601
8940
9353
13779
13846
7799
13623
5393
9550
9173
8658
5190
7354
8909
7337
8901
9477
9368
9465
7448
11565
13703
21869
8228
15145
9477
8960
13808
17147
8943
11701
8881
9854
8909
15367
16733
7473
14099
14252
11778
13594
9555
17032
7723
9479
8627
9369
13035
13591
9379
11600
10084
15332
6168
9521
11876
8951
20609
9352
8932
12599
12798
13593
14537
8282
13546
11737
9322
13601
8927
9175
7920
8904
8940
7801
10235
9515
13346
7801
11608
9505
11884
3821
17119
9474
8975
11730
9519
12057
14216
11853
10298
12179
12521
9556
8596
11555
13872
9450
6054
9472
8994
13482
13890
8931
8945
9514
8119
8903
15839
10729
13774
8859
8967
12660
9349
16696
7356
4822
14085
13408
9256
8972
7286
9464
13634
8938
7191
11594
8723
8949
11834
8571
12017
12198
13788
9594
9417
7434
6855
9417
8117
8954
5991
13716
11395
9523
9482
8892
7445
9517
8925
9379
8155
9482
7372
8963
7990
8889
12716
7913
9291
8935
12065
7569
9322
14511
8417
7403
8813
7406
12758
9053
11545
9442
7438
8914
13393
12587
15496
7810
7338
9544
8431
9460
9492
8960
11268
8928
9014
8915
9570
8052
7336
7344
8153
13671
7362
9462
7376
12297
7376
11531
8675
10023
16386
6852
9561
7449
9540
6810
4663
8137
14204
7458
9620
6764
9329
9556
7410
11873
13639
7450
7355
11841
7330
9356
9356
7577
6828
9516
7385
9411
8415
7520
7165
9602
12799
6837
11529
12877
9587
9334
5009
7429
11568
6827
6858
9330
6859
9348
6852
7575
9591
11579
6853
6763
14672
6902
7559
6840
6862
6754
8899
10157
7848
8908
9526
11625
8998
7379
12658
6481
15297
9334
6936
9733
9503
8964
8535
8984
8992
12582
7879
9479
20924
11720
9329
13802
9967
15634
5182
8770
7132
13822
11735
9548
6730
9520
8961
7525
7227
6007
11360
11705
8280
5832
7901
2224
5832
5832
12058
9403
9023
8195
8204
7824
8822
10764
11635
14111
6123
9842
11616
9325
10281
5434
7044
8789
8952
7847
8129
7411
7372
8896
8468
7360
8970
9501
12974
9846
5458
13599
7948
11796
7429
8885
11473
7062
8919
11514
5788
12382
8428
11788
6489
9512
9004
5124
9407
7394
7800
8940
5391
11965
14033
11186
8726
7360
7454
9464
9270
11381
11877
13968
9503
7424
8898
15244
8839
9493
9408
14703
14668
12193
13309
9461
18617
10959
12097
12295
14191
11762
11549
7517
7562
20547
11808
7326
8967
9471
7698
13348
11537
8802
11574
8683
13268
12286
13441
14965
7168
8268
9944
11087
5124
14197
6792
13474
13375
7505
13874
9341
9375
7344
12706
7331
11088
8436
8935
12685
14136
8944
10787
9616
9350
13498
9314
13943
6524
7392
10201
13916
14957
8582
9300
10070
8085
5102
7962
11439
14947
13177
9671
8894
4803
10612
5568
8711
8299
8744
8280
8830
5453
8248
16927
10169
4513
8256
14100
7984
9475
8914
5807
8884
4990
7792
9087
8138
11760
6514
8098
8830
13977
16160
11810
8651
11228
7382
7919
14945
11351
10282
6023
8968
12675
12618
4917
7169
7496
7385
8944
13605
13512
11709
13400
12801
9466
9512
11192
12135
8924
19640
6892
9458
11272
9534
11467
7502
3360
9181
11203
6426
6372
14975
8137
9309
13526
7336
12640
8907
8953
9002
8097
6474
10590
13713
15031
9523
13813
9106
9393
11774
7420
11711
6160
8946
8969
8976
5935
11790
6081
8996
9493
9409
7336
8959
9022
13475
9511
7419
9430
13716
8876
8213
9009
8043
9496
11392
9361
9916
7391
9497
8954
8977
10097
13947
8472
13465
9639
7469
9436
9337
9504
6480
13889
14091
13661
14031
15646
13884
13883
12608
5403
6474
13466
9374
13629
9508
8506
8916
8879
9301
9512
9532
6718
8958
4746
6383
11793
9433
8946
7402
8197
6461
9536
9710
7939
15816
12340
7335
11114
10120
13440
9437
8373
8008
7439
9468
7391
10881
13786
9396
11979
7546
8550
17231
9512
7389
7318
7423
7354
6803
4502
9569
10175
8969
9364
9052
6953
8655
9010
13461
9534
12032
11962
7453
13641
8733
8529
8125
7306
9456
7298
9213
6249
7562
7433
10618
6815
7565
7569
14430
7568
6857
9454
6852
7563
6870
7561
7570
6849
9560
9155
6794
14063
6649
7568
7565
7568
14971
10338
8112
8215
13577
9427
9467
8720
9437
5652
12490
9392
7349
9156
6850
7345
9350
9483
9336
6989
7568
9536
6904
11575
9344
21103
7505
12876
9559
5461
2943
9501
11942
9549
9431
7350
9517
9210
11548
7560
7566
11722
8936
13997
11560
13847
9515
10514
9122
11825
8967
2484
7570
7566
6851
14426
7559
7569
7569
7564
7536
7569
6860
7561
6862
7567
6399
7532
6730
7570
9531
9556
9527
6856
6849
4878
6789
6840
7558
7570
6715
7100
11484
9348
7442
7362
8029
9347
9789
7434
7494
13463
8377
10978
7244
9461
10363
7135
7511
8957
7322
7351
6844
8908
7162
7348
7366
7569
7382
7324
9343
7412
9402
11468
8450
11853
7799
19908
9060
15550
7327
9525
7429
6985
8848
9587
9556
9381
11566
7381
9632
7041
7368
7510
7375
8196
7507
7380
13691
7568
5918
7569
7561
10171
7565
14944
7965
7320
9332
7618
7410
9423
9931
7354
8061
7042
7325
7376
15364
7362
8791
15302
7440
8387
9496
7375
7391
9377
13982
6837
13235
1868
7354
7375
9655
7508
7329
6805
7566
14448
7561
7568
6864
7387
6983
7335
9443
9466
8918
9508
11264
9383
6471
4439
14427
7567
7999
7567
8891
11473
7527
9577
9367
9147
8714
12574
5028
7316
7514
7440
9332
7285
9709
7506
9446
9337
7509
7928
15366
7568
7563
6877
6811
8307
7419
9394
2986
9423
7349
8984
14918
9444
13671
9358
8227
7105
13601
6761
13822
8976
8985
7367
7507
7372
7345
9545
7382
7150
7351
7738
7770
5558
6862
4634
6798
7567
7554
6863
9437
7345
12044
9360
7743
9377
9412
6874
6864
5369
5063
4442
14992
7571
6843
7419
12058
9018
7510
9423
9575
11606
11769
9678
7628
7361
7442
7381
9478
7493
4871
7478
7417
7421
9589
9485
9368
7299
7408
6846
6842
11911
9335
9339
8931
8006
7286
10446
9732
9371
8967
7387
13673
7418
9544
7449
7973
7301
7298
7410
7830
7418
7421
9401
13690
9782
7429
7420
9424
9308
7497
7418
16235
9384
9388
12748
7334
9300
10785
13908
6985
9762
9402
9832
9473
13605
9177
7510
9545
9759
8119
7760
7402
7346
7346
7570
7334
9219
7386
7379
9457
6988
9825
9729
9882
9333
7331
6836
7503
9832
9473
9175
7380
6851
7566
7876
7566
6094
6864
7569
9163
11650
7356
7509
6969
9514
9391
7567
12652
9321
7473
7381
7386
9389
7347
7561
7347
7349
6842
7411
7683
7324
9347
7360
13673
7358
7340
7347
7586
9393
10002
9725
8787
9671
6846
10485
9827
9468
9313
9403
8605
8956
7329
9939
9582
7784
9425
13614
6482
7283
7332
6831
13081
6229
7304
8923
9487
7346
10098
9739
9545
7343
6884
7506
7427
9461
13590
7421
8647
7289
9367
9538
15355
6348
7362
7361
9761
9401
6841
6482
8896
8716
4684
9513
9457
9545
9424
8754
7362
8102
7743
7383
7379
6412
9394
7419
6826
9627
6657
21640
9340
9386
10461
9342
7343
7369
9361
9761
9401
12261
12736
6831
6845
7543
9713
8297
7386
7464
8669
7420
6842
7044
10130
9772
9413
7380
9146
11610
9658
7355
7329
7289
9295
9558
9755
9117
10811
10452
9689
9330
7458
11158
7309
9785
9550
9516
7307
6848
7503
7319
9538
10253
9382
7347
6887
7272
7334
10442
10082
9365
6106
9711
9647
7172
13667
8077
14630
9403
11600
7362
7346
8606
9548
9519
16737
7299
7384
7345
9382
9546
7323
7511
9471
9631
13625
7346
9626
8076
7305
10128
9769
9409
9383
9589
9346
9833
9474
7930
7318
7508
10000
9642
9282
9380
9655
7493
14822
9428
7959
9140
7250
9466
11895
7353
7347
6889
7677
7318
14255
7415
8489
7346
7288
8181
7461
6822
4686
6843
9300
8939
9627
7505
7346
11156
7388
9399
7417
7284
7328
6983
6890
7337
11569
16228
9378
7427
9431
7680
7344
6962
15025
7270
7349
7361
6444
7380
7372
7334
7416
9655
6467
7423
7366
6474
7381
10485
7413
11579
7566
7345
8020
7663
7305
12867
7575
14932
7413
9324
8200
7374
5443
7414
13668
9321
9311
8894
9351
9275
7702
6920
7510
7401
6839
11536
15394
8435
8076
7313
8926
9781
9395
7314
9560
9542
7402
9670
9361
8792
10123
9765
9406
7340
7345
7346
7510
9468
7335
8072
7354
7421
7410
9429
6856
7447
6830
10533
7382
9422
9432
14737
14051
7571
7451
9380
7377
6888
7381
8512
8691
7472
7436
9407
9662
9333
7594
13644
9365
7327
9537
9672
9314
10771
7331
1765
7336
9488
9430
7378
6835
7354
8134
9488
6418
9320
10386
9339
8792
9457
14811
9560
7099
15331
7505
12884
7283
9162
9873
9514
7333
9367
9659
7323
7441
7309
9310
7361
7460
9433
7308
7309
5286
9355
7368
12259
9383
9349
10761
9683
9472
6917
9398
10590
7375
7403
10280
9202
9345
7922
9388
7344
9165
6954
7414
7379
7314
9855
9495
9139
8782
9507
9387
10685
10326
9967
9606
9351
7506
7729
7346
9433
9404
7347
6886
7347
9736
9445
10166
7351
6714
12527
11484
9314
9329
9430
9452
9562
7732
7374
7428
9343
7349
7349
7689
7361
8945
7500
9304
9383
9574
8050
7692
7332
9381
7375
9603
9422
9600
7507
7419
9364
14896
14898
7430
7507
7341
7356
7481
8876
9386
7341
7329
7346
10084
7331
9431
9431
7507
14998
7487
7460
6841
7380
7346
7410
8928
7380
7784
7449
7558
7367
11870
9393
7382
9340
6798
9401
7366
13670
7386
9325
9343
10221
9536
7523
6791
7382
13623
7413
7288
6347
6848
7504
6762
7712
7352
7424
7730
7370
8770
8411
8051
7339
10523
9807
9479
7362
7504
9365
5160
3090
11708
9337
8873
8996
8701
5695
11409
9279
12547
11074
10619
9196
9130
8198
9519
8367
13010
8910
8912
7504
7419
5242
7458
6376
7342
8931
8933
5021
9404
9343
8632
10526
9424
7778
8713
19010
7499
6945
8436
8088
9327
8840
5254
8005
7086
7387
3696
14016
11299
9551
7200
12597
11772
9349
8834
8820
8933
9541
6138
12791
5781
8294
9262
9477
8973
6236
9430
17238
7826
6434
11939
8927
9451
8235
15525
9487
7426
8890
7334
9283
9519
7433
9481
8865
8751
7554
10166
11966
8533
9520
9337
12617
1420
12641
9458
9524
9512
9299
12184
13326
13698
8933
12140
8285
16799
7350
9363
11761
13832
8935
11731
9460
8964
12029
9366
9381
9098
9511
9317
7466
11642
6956
8966
13853
7863
7879
8899
9549
9287
13685
9187
9450
11766
15734
8287
11994
8864
9390
13409
9007
8500
12932
7906
8934
10424
11874
9441
6948
12884
8943
8863
15737
6228
12896
8954
9427
4965
9071
9486
5171
14699
9404
9412
10666
9008
9509
2110
6121
9537
9432
9544
9281
8807
8974
5373
9021
8603
6939
7515
6385
9513
12095
8978
9726
8937
8926
11289
7628
9483
9355
9330
8380
8092
9470
8968
8926
8903
8649
12799
12482
6150
9455
13856
12161
9389
9019
7382
9470
7778
14969
6562
9683
3743
7411
12382
8954
9269
7234
7480
14579
5340
8893
9134
9442
8946
12710
8830
9472
12482
8894
8474
12073
11796
13404
16972
9505
8897
11931
9486
7389
8929
7171
9370
9387
9394
13697
9318
8166
7393
13680
12698
9255
9288
11219
9502
1832
9456
7294
8821
7374
9067
11400
8992
13884
14833
7885
11543
8929
9369
7298
7283
7355
12339
9351
3979
9271
7509
7415
8919
13585
8855
12431
7800
7326
11148
8709
10238
7285
7410
13360
17389
13343
12050
9368
9317
8746
6757
8805
11381
9474
7345
8199
8619
7304
8920
7297
8911
11529
12488
8883
14030
7919
9460
9401
6409
7403
9471
9528
7334
7385
9038
9374
7403
11848
7308
11304
9243
8950
12982
11984
8201
14870
7300
9483
9405
7347
11479
8146
11696
9513
9038
13847
7402
11586
9332
3614
9212
12997
12896
5407
8871
13134
12256
14200
8915
9190
13619
8679
8535
9505
3281
7473
1826
9231
12361
9988
8289
13530
11209
7275
9469
9271
7409
9552
9526
8843
7401
10396
11193
4634
11391
9958
8928
9508
9390
7413
13955
9514
9488
14044
9129
13406
8403
14881
13931
13879
8828
9504
11536
10460
9143
7273
12010
14159
9575
7457
12577
8532
9044
7403
9428
8168
15932
6462
6798
9349
6162
11803
7666
8956
11780
7227
11426
7418
9522
8932
11770
13777
12282
5595
7448
8829
9498
7626
8952
8935
11547
11254
5070
9506
12550
13264
9913
14914
8919
9412
8924
5192
13130
9321
7380
9346
8926
8934
9207
12666
9290
15088
6149
8941
9128
8857
20414
9435
10207
7993
8990
12493
6851
9498
4940
11719
15586
8134
7565
9442
7367
7422
7352
8925
11502
13669
15957
11488
9879
14050
10057
7433
8969
8862
9464
9437
9417
8997
7033
14827
7382
10031
2752
4837
11167
9347
14751
8103
9240
8965
14107
9443
7309
7422
7319
10087
7950
14876
9878
9515
7321
9797
7759
9327
9491
3616
8336
7305
11315
9062
7527
13946
11642
7426
9602
11608
5079
9171
13610
9398
7477
6454
9537
7349
5698
8245
9015
12778
9011
14329
12007
11725
9082
6859
9477
11713
4137
8996
14255
11423
9273
9386
8398
11720
11911
9456
11602
15549
8990
7630
8667
6591
9324
14098
7368
13977
13344
13638
7453
7783
7754
13841
8971
9553
5487
11299
11372
9462
9215
8900
13734
9348
7377
8955
8120
9451
17158
15011
13143
8031
11784
10304
9361
9490
7252
8902
7551
12374
14880
6725
6073
9982
7922
7830
9340
9330
5293
7315
8976
9005
9298
9166
8556
10002
14812
9440
7340
11599
9382
5470
9356
9411
6370
13611
7466
9597
9562
13613
9144
11781
9383
5443
12111
8970
13820
9537
8956
8916
14000
10077
9441
13185
8826
11584
8878
3615
9186
14891
7211
10062
8958
9507
8917
11182
8958
7770
15017
7407
13265
13894
9414
14034
14037
14526
3769
9652
13603
7363
9469
13614
10316
8211
6170
13854
9660
9207
9552
5269
9262
9780
9110
9412
13826
13868
7418
5579
15483
7341
9240
7271
8939
8834
9230
9736
9404
7429
9070
11507
7377
9317
10021
7511
7434
7384
9282
13571
8551
7357
7292
7548
9460
9386
11016
7356
12626
9443
7309
14053
8035
14057
9667
7228
8906
7343
8894
5127
7311
9565
9164
7486
8678
8925
7158
8899
8885
8955
7360
7428
7992
9448
7275
9232
8165
13943
9354
8858
13966
8954
8939
7402
8933
8949
7454
15313
8918
9453
9012
11759
7314
9084
11054
5715
6473
11742
8867
1736
6641
8977
12098
15233
14993
13681
14774
8817
7369
9519
9351
8898
9546
7901
13820
13650
9257
8848
12920
6878
9382
7468
7407
12648
5411
12854
11115
8901
10851
7125
16465
7325
7395
9412
8425
8872
7380
7936
9267
4945
7362
11268
4852
11552
7876
8875
13581
10138
9544
11658
8756
6264
5155
5191
7627
14049
9453
11363
9325
13503
7324
9477
5156
7989
9314
9525
11757
8865
7446
7380
9251
5058
8930
7419
7702
9199
7440
15664
6285
8980
7525
9311
8885
6156
9432
4583
8803
13484
8875
8955
8067
7410
16213
9755
12015
13220
9626
7423
8842
7326
7495
10826
9008
9449
10882
14831
8782
9367
9355
9359
9291
9455
7205
16946
9437
13646
7430
8130
9952
10999
9261
9445
14756
7298
10620
7317
9487
10861
5125
9499
6801
9536
8537
11465
9660
9087
6207
7409
8947
9522
2828
9386
12635
7299
9358
7425
7181
9249
7392
14240
8935
9357
11552
8974
8947
6124
7361
8911
12623
7419
9519
10570
9467
13776
6880
13877
9414
7506
8979
14090
7582
13550
9471
5277
12640
7395
7348
9071
10809
9533
9853
9232
8933
12679
9389
7872
9457
8969
11419
10573
14234
9391
11355
7319
8497
7399
1821
13938
9363
8973
8919
12529
14028
13267
9423
7318
8893
11484
7425
11371
6809
7209
8863
19992
13327
9282
15532
8132
10181
13921
11400
9312
14651
6230
8885
15359
10145
7385
10171
9442
12515
9455
9060
7242
9338
6944
9426
7322
11831
9287
7976
7935
13920
6291
5643
7428
7383
8023
14186
5275
8814
11467
13449
13846
9575
10960
8871
9318
9366
9938
9684
8922
12401
9402
9385
5578
1876
13964
8849
9954
13851
8223
9265
13861
14239
8918
9390
7471
9495
11844
5398
9471
12738
7385
9326
7233
7551
7782
9059
8882
9360
9052
8973
9086
6253
7307
8656
9501
11206
10277
12297
9344
13485
5544
5736
11692
7350
6023
8834
9537
12218
14989
11486
7321
13937
8965
9214
10756
7420
13133
7410
9273
8157
8861
7405
8520
7658
7346
6370
11729
7444
9567
9951
7662
13714
6716
7549
7425
14113
7431
8884
12295
9421
9353
9445
9418
6460
4208
9582
8158
14865
7528
4761
7352
9485
14975
8966
7346
9356
13813
9377
9041
11544
13382
12213
11563
11411
6579
10438
11728
6909
15241
9432
7330
9542
6449
9329
11383
7233
12575
7324
9540
11239
10205
7382
9398
10167
9649
8923
11922
7436
12440
12033
14948
9411
11229
8938
9494
13376
10550
7428
11638
9167
8625
9343
14708
1568
8964
8966
13627
9330
14901
11190
9468
9257
7253
9602
9563
9321
8880
8850
11254
9467
13641
7792
7413
9617
11252
9622
8455
7417
11515
16568
8950
11117
14449
9625
7501
7962
7567
9983
22912
10913
7307
9429
11923
8189
7520
11502
8439
10010
8867
10071
12913
9392
14826
11557
13303
10288
9517
12033
3851
5250
4982
10060
13733
9489
9313
9344
13863
9389
11404
9491
7251
9600
7374
9338
9502
13681
7278
8880
7416
11388
7377
8846
7374
18849
9664
11610
9120
8942
5255
9718
8651
7381
11256
3641
9408
13891
9338
9517
9449
8923
9096
7474
14464
13730
8472
7344
12422
6964
11969
15380
9373
6826
9300
14473
9426
9612
7317
2156
14267
12093
9306
7320
9132
7938
12075
9457
11836
7438
9638
11426
9709
12365
17258
11369
8118
8892
8960
14182
7483
4644
10323
13504
7446
13326
7401
13022
8899
7344
13542
13867
9389
9253
9463
9622
11411
7352
12626
13763
9551
7487
9568
12881
13932
3129
9244
5401
9556
5685
9107
9506
13839
9974
10584
7336
9462
9282
10124
11586
7372
9314
6588
5104
11408
7394
7455
7368
11857
11294
6206
9466
11738
7357
9518
9047
9440
9378
7423
12657
14870
13560
8977
6883
9349
14626
13657
2595
8889
7336
7603
13621
9110
8900
8965
7342
11566
13634
14852
9471
9528
7844
7361
11529
7299
8827
11702
11556
9477
9367
7375
15472
6924
11655
7520
6016
7360
7036
7292
11573
7329
11114
11374
7342
7469
9695
5729
8941
10948
9315
9374
8912
14131
10533
7442
9583
7930
7407
1995
10598
12006
5285
7464
1845
9054
7404
9412
12865
9483
6833
8165
5176
12481
8938
7308
7520
13632
11247
7917
10403
6802
6982
8295
11606
5129
10250
13471
7301
9379
8490
14925
15465
9352
9434
21318
7642
14892
9567
7845
14201
7328
13542
8867
15326
11707
7493
7422
7805
10250
11624
11428
8613
7350
14312
7482
11543
10738
6794
11360
5465
10447
9416
14188
7687
9332
8835
14855
7427
11608
9552
8905
14003
7781
9420
9387
9365
7353
10239
8012
10112
16680
7364
6747
7365
9018
9442
7376
7439
7398
10072
7366
16498
11267
11723
8964
9387
9388
9336
6519
9536
6273
13614
8963
1929
11044
9580
10732
5044
8991
7345
8078
9456
7493
7430
8758
8907
8982
7290
14013
8433
5762
7515
15036
13769
10724
9001
9900
9432
11524
9418
7865
12090
7320
11588
5255
7076
10409
4832
11392
7503
13671
8516
13288
11425
8917
13723
11423
9429
7445
11408
10226
11841
11891
13424
8989
9480
10139
13360
6934
7381
12585
8956
4618
9000
14971
11920
15520
10229
11212
7903
13561
14795
9520
13820
11394
7429
5113
16148
12704
8907
14475
8991
4731
5196
9493
9495
7563
5201
9609
9535
9498
8977
7728
14546
7348
12973
17127
7478
11861
16854
10450
8144
6889
7431
9305
14094
8927
14049
11357
13785
14567
9497
9318
13029
9344
12356
7502
11312
9365
1570
7328
7283
11420
7292
7334
9423
7864
9578
11505
13770
9410
2810
7433
9440
8322
9452
8915
6815
8700
14915
9334
11224
7911
5341
11759
6874
7430
7297
6413
11730
9123
7895
7429
9507
9605
5447
8721
13380
13228
7354
11433
9520
8588
7347
11162
5706
13787
8911
6683
8232
13404
9541
14917
12293
8952
5121
13499
14332
7312
8580
10361
19100
10840
7370
6935
12078
8881
9592
12408
7433
7456
7497
13669
14694
6880
9375
11704
9539
20412
8935
6447
13958
8899
7364
8934
12286
9540
7510
9540
9453
11656
9093
8106
7516
11564
8939
13907
9020
11106
7416
8372
8937
9458
8908
13322
9917
7812
14083
14075
14140
9504
6490
9410
14814
10445
8479
9406
11197
9329
8354
7389
9406
9526
9085
7315
10715
8928
9465
9442
9412
9217
9355
7374
8929
7813
7869
6473
10206
11014
9559
7358
9418
8276
13367
11333
5324
15346
13975
9777
8923
7915
9385
8299
13661
11911
7309
13504
6398
8915
6835
13655
11394
7302
7361
7351
11228
12361
7394
6834
7446
6652
7816
9560
11585
9091
6411
6387
7420
12181
14868
8872
11693
3127
8036
7352
7468
9455
9037
8950
7409
7774
9445
7779
9236
5201
14743
8221
14883
14253
9453
7752
10982
8092
14960
7530
7508
7360
10865
14304
7455
10759
14608
11962
7396
11538
10089
12461
12732
9389
9345
7332
7321
10285
6840
8423
9299
12458
5223
13849
14084
14815
11562
11375
7868
9509
9537
9292
11719
9048
11561
12631
7323
9010
13418
11729
7317
1880
6788
13465
7424
9513
6935
7340
10202
10530
11176
11768
10100
7329
7481
8099
7585
7378
7386
7393
9259
9486
7340
7613
14933
9179
11643
6477
13121
14950
9262
5646
6725
9798
9341
14739
7363
12325
10211
8353
7316
9616
11206
9510
14800
7382
12875
7453
9302
6851
6732
9387
7446
6437
14546
6893
7367
9481
11515
9386
9512
9308
4781
9462
7826
8962
7428
7784
13196
12478
14819
9550
11743
13871
11379
10594
7372
9552
13495
14291
9102
9372
7272
11044
15488
8378
7349
11655
8881
9130
15372
9495
13982
13958
10296
18266
8078
7441
14427
14231
9525
15400
10148
6409
9378
7457
7430
7356
9447
9807
7407
16024
8539
9506
14878
6876
14949
13820
7372
6727
9652
7507
9423
8287
7330
7399
10529
9641
8650
5197
11820
7356
10644
7302
7434
5188
7267
7432
7471
9404
5673
7303
8211
14857
7336
12676
12054
9512
9403
11502
4881
10446
7427
11735
6356
7356
10205
8316
15299
4113
9868
9629
15376
15559
7340
7361
7357
9513
9264
4981
15474
7395
13786
7452
7832
9594
7066
7384
15419
9388
7347
11181
8910
9185
7047
13631
11383
7742
7307
13541
9308
12707
10593
11662
12098
7340
10274
8926
12030
8520
8877
8723
12624
5801
8905
8973
8241
11795
11114
7406
7456
8959
8956
11614
5161
11596
13373
8988
5210
9497
7265
7919
8337
12518
8866
9368
9261
11542
9176
9485
9968
7764
9485
5158
6631
9452
11872
5302
13582
8906
9499
8446
5898
8838
6431
9296
6188
9432
7782
13562
10415
13525
9444
8841
9378
13316
13841
9092
6146
8063
3292
9012
9335
13165
8076
10803
14061
11637
8920
13662
13325
9199
11045
11674
13611
9531
7582
11699
7397
11919
1991
7290
10517
8930
12720
9438
7401
9373
8785
9258
9479
15406
11710
8887
15386
5219
8913
13498
8920
7389
11812
6859
13427
8135
9377
9522
10693
8960
14627
13617
7783
9786
7688
20062
8567
7504
11551
7413
11891
7734
9511
17440
9440
7418
9630
3425
9354
5716
9469
10023
9086
15181
7835
6083
9400
9612
7029
9419
7405
8955
9349
8913
13642
7524
8401
9500
8954
14541
16848
7494
7494
12742
8881
14016
8915
11936
13591
9519
9505
9483
9312
14749
10009
8040
8938
8867
7377
11919
7310
11025
7247
8935
10284
9507
7910
9301
8667
5376
11715
8922
8888
9313
2009
9167
8905
13238
8654
12166
14739
9844
9413
8942
7367
9515
3520
9489
8915
11188
8923
7405
7368
9633
13740
13536
9292
11878
8173
8917
8940
15028
13670
9157
9050
14506
9522
9521
10286
7342
7320
9273
11621
7456
6449
9349
13534
8850
13418
8474
12090
9533
8983
9355
8640
7502
8941
9600
12337
13914
11659
8881
8410
11371
8428
10322
13344
12278
7450
10499
2429
11577
6758
6878
13582
15362
14237
7428
9285
13682
9893
11550
14077
7280
11840
13910
9909
9364
9279
9205
9593
10343
9448
4779
9517
4665
7354
9296
8954
7849
6406
9422
16129
15240
7391
13807
9204
7580
8964
13089
6419
8493
9076
9212
8945
9368
8959
8848
9324
9018
14068
9254
9444
14001
9510
11329
12755
7944
9381
12465
9188
9511
9470
13801
13908
9626
13886
11587
9842
14104
13649
8953
8906
10267
11451
9113
10644
13280
7384
8928
7809
8126
7377
7325
13604
15524
8928
10195
9480
8911
9651
5934
9466
13207
11245
8755
8911
12037
11883
13627
14996
10014
10850
11957
8925
8334
13531
11538
14110
7384
11719
11643
9415
7367
9497
8976
8937
9458
4867
7830
6841
17852
12659
11644
14084
3613
5289
9335
10411
10312
12071
11089
14725
9529
12480
8023
11749
7317
10186
13115
13341
11578
6136
6054
9357
15098
8993
8550
8603
8924
8873
8968
9432
9126
8813
10046
10220
12793
11473
9510
8981
9012
11973
9006
14942
9010
9553
9387
9369
9335
11523
9459
9123
7375
12269
10064
13873
9514
11808
7403
11620
9382
22541
7813
9514
8972
12739
6103
11361
12384
9413
5950
8833
7738
10736
13863
7349
9482
12240
7380
8873
9515
7383
8888
8914
7234
8782
13829
13587
7839
10430
22820
11420
13261
11506
8963
9578
13351
7410
8861
9491
8984
9314
9490
8900
5209
5699
13949
7451
15345
7338
10538
8988
13973
14515
13399
17216
9389
8907
7439
9405
6373
7350
15401
13344
12049
9430
3387
11165
11915
7416
7365
14744
8902
13629
13817
15445
7391
12249
10242
21050
6131
10800
7923
5403
9455
8927
9413
15450
8963
8947
7317
9064
1842
13607
6027
9316
7319
8893
9589
7399
14820
15326
6745
8225
11716
13595
13540
13294
11703
10162
11486
10762
1804
11830
7431
7370
13969
11423
8283
12179
10830
7378
11826
7347
9396
4812
11605
8891
13795
9497
8820
8896
13392
12282
9684
13819
7184
8969
8027
7346
10737
8190
7325
11132
14148
8932
11553
14900
9133
8981
6406
8274
9420
15337
14678
7263
9490
10060
11519
8312
7679
9088
9525
7345
15093
7675
15459
8125
7379
16020
8895
11433
9180
11498
9505
8277
5165
8911
13420
8865
7478
8706
18818
8909
4959
8322
7235
17162
7514
8306
9447
7237
7211
9310
11728
14223
7577
9474
15132
8876
16914
7766
5262
8948
13513
8819
11151
11281
9274
5794
14505
7352
8780
14933
16505
7409
9608
8283
13446
6103
8927
9420
13868
8901
13630
7314
20499
8647
14868
14748
11302
8963
7278
11666
11054
4765
12296
13017
8822
8920
8430
10231
4122
7909
6965
9412
9485
9350
8055
13644
9138
11975
9355
9091
12226
2930
9507
7766
9293
9546
9687
11834
7454
9498
9494
8899
11319
9585
9599
11447
6194
10409
9484
9297
10015
9532
7378
14082
11496
9949
12215
10042
11247
12562
11950
13307
6330
12960
7788
6989
7328
8952
9537
13421
7824
7395
7406
7442
9152
7748
14174
7377
9451
7344
10527
7434
9480
13905
12311
9587
15302
13582
7721
14094
10973
11558
10085
11761
7720
11917
7382
9166
13710
9088
6498
9315
11599
15792
7419
13910
6628
9474
7843
7317
7306
11391
15591
9286
13711
9375
9478
13954
8895
8854
11512
14015
6719
14946
7384
9514
10775
9548
14853
8961
4766
9439
9519
7334
14097
11936
13337
5195
9371
9563
8902
5204
7400
9033
7824
8461
11325
7776
9586
9476
8940
7282
7329
8677
6186
7403
12159
7420
9494
7559
13381
7290
6898
6869
16361
7487
10211
7338
13939
7810
8052
9328
7369
6998
8818
9406
7381
10625
5409
11509
7397
7267
7892
7424
9460
8917
8465
7332
14004
11571
8158
3046
11561
9615
11825
9471
5212
13682
7363
9324
13531
11522
16363
12531
14862
6925
9597
7432
7462
11313
9453
9356
8020
11706
14787
7352
7356
11365
15406
7344
8465
15504
8028
7401
6888
6824
7455
10596
7410
13607
15525
7297
9382
9386
9357
8908
11238
10387
11844
7391
8158
12826
5077
11745
9385
8520
6847
11583
7429
7429
14071
11532
8350
14841
8350
7121
7676
7478
8138
13211
9528
7338
7430
9546
7047
7437
9441
9260
9377
13362
17009
7510
15339
11469
7412
21186
7355
5405
9581
14829
9533
9354
11550
9375
9538
8974
7331
14887
9364
9411
15323
7331
13854
13664
9339
9498
11881
11631
10539
10265
18704
8704
12693
7441
5158
11384
7272
6829
9000
8854
8886
9503
9516
9434
12299
9915
9547
14210
7369
15329
7319
11521
9540
9372
6213
11440
9498
6830
7110
9541
5887
7355
13629
11776
11754
7354
8822
6839
9577
7042
8252
9341
7411
6952
7351
3181
8915
5447
9380
10260
8927
10259
9469
10246
7098
9012
11119
14211
4845
7489
7386
8945
9603
9483
7980
7273
14134
9319
10960
7770
15472
11945
7799
11552
8807
7362
7289
13605
13619
12324
9356
11395
9006
9604
8832
7263
9715
8393
14003
11572
11666
19971
7353
8885
15349
8789
9169
9504
11348
9612
11680
9386
8970
8235
13043
7362
7712
9526
11922
9472
7364
14074
7316
5778
12877
10434
6655
9336
7393
9423
7540
12329
7977
12550
9536
7510
8915
15521
4231
7390
9406
7374
10528
7342
5400
7447
12897
9472
14116
11441
5242
9461
9410
7246
7300
14961
11453
7422
9500
9523
10076
9256
9526
7384
7213
11825
6840
7364
5146
9502
9551
14898
11222
9533
7283
7351
9528
11726
7690
5530
13152
9268
8504
8676
7322
8299
13789
10936
12062
10105
7322
14133
7451
13030
9374
6829
8868
11595
6753
8221
9327
14349
7369
8832
11621
7628
11502
9265
11504
9432
7188
8941
8939
11723
10866
11989
10171
7768
6128
13593
7373
15397
9189
5204
7681
22865
7354
16131
13603
10355
8432
9536
6503
13217
9379
14212
7368
7490
9292
11271
8837
7338
10000
8166
14864
7388
6371
7366
10008
9409
8834
9280
9560
6852
4360
7412
8265
8898
4215
9607
6853
6464
3670
4740
9342
9511
7315
7753
9472
8976
7598
13446
7329
6881
7973
7467
9443
9370
8038
13420
9505
12374
11662
10818
7917
7647
7345
9770
8876
13599
9373
7827
7486
9357
9346
7047
11573
8645
9484
7892
6787
7442
6893
8912
7281
12772
7707
9522
10423
10571
9478
13683
9379
8220
13305
9412
10111
13588
14958
8112
11435
7357
13770
12465
13603
8944
12171
8431
7416
7493
7501
8389
7222
13629
7296
15310
7435
9510
13237
7311
11386
9343
9440
6809
13749
7437
7483
9052
7656
12594
13282
7267
11511
9603
9334
6726
14397
11626
11712
11677
9498
7425
2322
11683
7321
11461
11457
19493
9302
10799
8905
8374
11349
9682
9362
8844
9536
2438
9257
9444
11486
8969
10111
11100
9362
9398
8114
7466
7447
14791
13998
6442
8909
7944
7468
9193
7663
14872
9313
7450
10054
10672
9441
7220
9404
7982
9553
7326
11642
13720
11411
6786
13445
14654
9307
7491
13586
7328
8875
9226
7469
8952
4562
9432
14846
13742
12266
7324
7386
5236
9337
8259
9531
6820
7607
14021
9429
8249
14019
7963
9393
8793
9468
7121
7570
11506
9427
8811
7698
12544
13073
9477
8904
9528
11698
11673
4200
8933
9402
7310
8096
7374
7413
9478
6425
13458
8870
7403
8991
12695
6816
10394
13434
7424
10173
13635
5324
8823
9333
9482
7372
12697
6464
8925
10340
9221
7404
8930
7408
7443
9366
9091
7336
9421
9352
8203
7351
7384
8753
11938
7328
8953
7705
12089
9526
9455
9046
13467
7953
14777
7358
9432
9391
9125
8912
13806
7531
7357
16335
12891
10240
7315
9567
3124
14922
7869
11538
6811
9310
11531
9308
8837
6213
11763
7389
8337
9018
15321
11620
9476
9504
11388
7323
9571
13590
9368
8816
11645
9277
7775
9257
10288
20314
10976
8817
10281
11134
8115
7236
7953
9539
14843
7689
7348
9260
12357
9509
14568
7343
9545
9355
9361
6474
6677
9538
8940
9378
9511
7338
13996
12473
7354
13581
7298
7864
9760
8918
7402
6671
5814
7322
7545
7368
13504
16018
7406
8479
13684
6831
7972
13817
11351
6559
7660
16188
11838
13544
8886
9443
10332
8802
9917
8808
7797
13636
7327
9618
6798
9353
13977
7347
7529
6428
14206
7320
12468
11502
9030
7170
6921
5812
10568
9460
10844
8016
7444
8914
9065
8884
13626
11679
14056
7368
7288
9381
13597
7488
8899
9245
9337
9220
7098
7231
14765
7426
7358
13826
7368
7343
11342
7368
7445
7828
11325
11677
7413
10121
7313
7268
12467
9340
11345
7373
5025
11514
14033
7562
7322
9382
12034
13603
10117
17217
10264
7626
11403
7328
7437
9108
9501
7331
7356
13560
10438
7337
7308
9533
9393
9344
5252
7535
14296
14822
4755
6461
13818
9413
8639
8511
16340
8928
9492
8233
12743
9496
5795
8841
18850
7408
12570
8077
14524
7284
7267
13739
15329
7450
8985
15359
13669
9502
4883
7342
8958
13665
13618
11830
8943
9619
9546
8956
9376
13691
8025
13374
7444
7377
8879
13749
10610
9303
9091
9034
16018
11410
10152
9542
8868
13800
14879
9377
10071
7229
9138
9345
10366
7411
9860
7328
7322
9513
11628
9420
8661
10031
7371
5210
14268
7455
9180
7330
13215
11080
9520
5297
11414
9955
10505
7414
7357
7552
6980
9325
7328
7444
5355
1381
7438
16026
7522
8125
8721
7214
9137
8980
9373
9191
7722
14042
14036
9564
7273
7771
9409
7568
15031
10004
14688
7445
7378
8982
7335
8954
9381
7564
8947
6845
13890
7330
8873
7379
11977
10902
11569
16237
8927
7355
15327
7318
9508
15504
12208
5818
11393
7864
15003
7391
12105
13803
7473
9365
9323
9459
14859
13648
11148
1906
6829
14083
9222
11520
13931
8275
7446
7326
12257
13839
15352
13428
11714
14643
8197
8292
7376
7550
14871
6938
5386
9437
7790
16176
15308
7370
14894
7706
14857
9527
9387
7447
18463
11457
9445
7278
13818
9061
11531
7033
9366
7353
14939
7389
7405
9755
14622
8612
7218
13449
9517
9339
13731
9402
7363
5442
12221
8299
14924
7420
7613
11677
9716
7714
13872
7372
7364
13472
15327
9330
5544
11455
7365
9112
9623
7419
6654
11470
7343
9554
14214
7453
11702
6401
7637
6842
9389
9104
8720
9166
8144
14995
7557
11319
8911
19927
7556
15037
7360
7268
7564
6825
7341
7559
7568
7567
9417
9524
11724
6740
7560
7568
5427
9545
7570
7568
7558
7783
7564
9650
7567
7566
6794
7566
12965
7567
14304
7448
7564
6874
7564
12798
7567
7556
6700
11519
7569
7567
7560
7566
9531
6834
6859
7568
14802
7562
7562
7564
7556
5198
9532
7563
6844
6810
7563
6855
7571
16542
7569
7562
3545
6797
3065
7742
6874
6833
12868
7391
9402
6842
6879
11656
9589
9444
6805
21691
9651
7569
15108
6245
6995
10826
7994
13993
6832
12047
9742
14971
11506
8306
8682
13904
8367
8903
7785
6842
8178
8585
13581
10214
7428
14998
8899
10674
14953
7289
8913
13956
7508
15358
11996
9454
7347
9468
7353
4990
14947
13617
6411
7959
7360
9353
9527
9460
9530
7337
7566
7375
10308
7356
7384
14959
7441
9651
9035
11491
16276
7249
16145
9473
9561
23266
7217
13132
9346
13187
7468
14014
8954
10278
14790
20839
8841
11228
7331
15518
8928
7651
9670
9478
8126
6897
13079
9347
9131
9555
15000
9392
7748
7376
14432
4818
9350
14926
6664
7884
7812
9494
9552
15375
7273
10442
7370
7862
9453
8684
6311
7337
14797
9565
15287
9326
8991
9520
7182
17870
7504
9288
7280
9074
10653
7394
15080
15285
5872
8350
9320
7446
9086
14917
9682
14159
6810
11507
9520
9509
15452
14136
8281
12910
9375
8875
13620
7422
8344
7316
6847
15256
7386
9643
11423
9420
7440
8870
7326
9585
9712
7382
8874
9535
13827
7441
9125
13923
13921
9477
7766
6926
9260
7445
11245
13645
11188
7350
9180
10329
7455
7271
15326
21809
6830
9427
13899
9297
13715
1541
7347
9998
7430
7276
17364
15369
13714
7409
9394
7452
8868
7394
7270
11484
5598
14132
9419
7406
4910
14965
13528
8213
3586
13937
10229
9229
7468
11016
6319
1822
9289
9297
7414
7963
9312
11320
9505
9302
13666
15310
6393
14706
11807
9560
8932
9527
9560
14314
6972
7062
7355
9464
9403
7298
8622
7484
7319
7424
7401
7447
14986
7391
7379
12569
9090
9496
7362
7406
13838
8914
9406
15678
8065
9590
9256
9259
7371
7492
6435
13573
11824
7413
8220
7399
7414
15119
11985
15393
9283
13668
12116
7402
7388
13913
8290
11149
5749
6956
7448
5096
9396
7351
7756
10721
8422
10709
7340
7349
12322
10157
8900
9250
15433
7469
8001
10940
8397
9488
9620
9554
9043
8817
9227
11367
13905
7421
7362
7407
12956
10211
11927
7506
9409
7370
13829
7475
8820
9166
10304
8850
9556
14964
8992
14838
11178
9180
9355
7317
8959
8299
7272
8501
13922
14362
9358
11559
20250
13135
4243
5576
9327
7396
5183
8926
7459
10204
13583
5155
15447
11263
9578
13632
8240
7558
11270
7357
7408
14899
7229
14738
12317
7359
14650
14650
8219
7502
7745
9361
14863
9495
7329
8255
9507
7912
10690
8496
7361
7377
13300
7296
9645
13643
12150
5476
11920
11606
7770
8393
7350
13812
5367
8789
13746
8749
7361
7291
11776
8414
11304
5035
5576
7448
13993
7468
8869
9583
9992
11729
14002
7370
13669
14273
13999
7447
13641
11632
12361
12109
7424
9480
5188
7339
9190
14243
2114
9514
11698
13695
10481
7789
9435
9998
10909
7252
11547
9461
13734
11527
7368
15161
8944
3151
9485
13118
11431
7323
10431
11305
12020
7327
7685
9556
9567
13657
14997
8930
7567
7287
14797
9389
7908
9273
12283
15374
8887
12019
14892
9891
7477
15839
8946
13699
9269
9323
14756
11582
6436
10414
9402
11261
9453
12210
11683
9377
13621
11677
10136
11493
10727
9547
9575
7779
9448
7342
10139
11497
7422
5920
7380
14087
13746
9528
13630
13508
7921
13798
9930
9109
13719
7501
9598
9536
10498
9422
9459
9600
9508
13291
8837
7384
11999
12717
7444
7618
9117
7391
11242
12752
9016
8356
9411
9431
11159
7455
9529
9407
9321
9547
10018
11735
9561
8972
7578
9530
7352
9561
7273
7424
6396
9310
14225
9548
7181
9926
9588
7448
4866
4857
7403
9516
8871
11371
8938
12478
6976
10662
8892
9531
9301
10486
9927
7333
9044
9523
13666
9146
7312
9481
9475
9023
11419
9451
8599
8806
9472
14196
13699
3624
5097
8759
7378
15343
3379
9325
9589
8253
8819
6853
9310
8938
13589
8837
7417
7247
6882
9360
14072
7339
9689
9165
13802
9583
9550
5307
13315
5897
6792
7937
13512
15301
14044
14065
5646
6803
7363
9910
7440
9332
10956
9405
7367
8821
7445
7098
9488
8841
9340
8934
9531
7261
8958
13527
15432
9517
6495
8964
15280
8951
14646
9484
7345
5167
9633
9501
7300
6876
8929
8032
14377
9090
11311
12300
9340
14735
7286
9192
4951
10588
7337
9555
9263
4536
9432
13822
8836
10410
8936
7345
13433
13918
6872
7353
7318
7416
14688
7362
13737
7319
7295
13738
16454
13285
8988
9217
10121
9303
9522
8903
13625
10038
11571
12187
13589
11994
7354
6806
7773
7363
9592
5816
7066
15245
5940
11129
15375
9901
8348
11000
7744
9583
8839
11606
7443
9394
11313
13426
9548
10496
7427
7140
9863
7249
7334
9902
9529
11581
9146
8879
8044
9532
8181
7343
6457
6483
7388
7405
7365
19142
9819
9434
10439
7492
15331
11416
11972
10059
11237
9517
10136
9482
11289
9399
9320
9573
7223
9005
7257
10062
12543
11683
11611
9603
5163
13600
9461
6792
19152
9444
7506
9692
11289
7293
11682
7373
7398
9695
7386
11364
7367
7664
11399
7552
9341
7429
7430
9491
13814
9149
7331
8867
6799
9201
11853
9517
9448
9391
11597
10626
11673
11604
13694
9428
5365
9399
12087
7207
13864
13803
9457
9988
13075
8206
2594
10696
9454
13723
5459
11788
3736
13867
14922
7474
14817
15514
11590
9496
9577
9597
7476
6927
9167
8533
7504
11901
12578
7372
11864
9388
9429
11514
7508
8421
7402
8904
13821
7506
7684
11635
7405
9081
7364
14869
11833
7539
9185
7319
9544
7376
8879
6743
7412
11201
9643
13606
9572
7710
15186
5607
5358
9586
11476
8976
15517
9436
9348
9492
6832
8859
13852
5305
13431
5068
7457
7390
9558
9324
14218
7398
7902
7587
8948
13649
13634
11903
9430
7577
9311
9498
7448
8154
10801
2846
7313
7960
9383
6661
11428
11528
7338
8994
8972
6964
9474
7430
7429
15493
7334
9363
15524
7805
15322
9026
7301
11471
11779
9090
9489
9324
9520
9283
8991
7454
5738
7484
7376
9395
9011
8991
14840
11857
16891
7496
9495
11275
7399
5405
9336
5177
4706
11194
13415
9157
7349
9488
9295
8832
11089
9134
7285
5149
8836
9659
8157
22328
7405
9897
7353
12112
7345
7425
8426
7641
13941
7430
9039
7922
8931
2795
9340
8039
9512
13617
7414
10483
6874
11449
9364
7276
7210
6937
9522
6505
11572
9984
7846
3052
5515
8525
14920
25235
11629
14887
9631
12156
9121
12281
7328
11639
7456
7302
17949
9550
9517
9573
7236
7745
3331
6201
7253
6482
11953
11525
10388
14011
9394
6117
10605
11970
14900
7501
16851
9369
6208
8246
10374
12099
11578
7167
11636
3234
9717
9257
11719
8903
9503
9303
9518
9426
9440
7442
11244
7854
12269
11527
5888
7404
13147
9404
5345
12061
6563
8883
9535
5209
18232
7451
9374
9587
7385
9516
7401
9414
7425
13635
8065
11715
12204
7362
6844
12534
7980
12178
13665
9581
11948
13227
6128
15066
12807
12386
14846
11771
5340
8942
7407
10131
7287
9072
11637
7364
7432
11137
8769
8815
11720
9684
7209
10528
10724
9113
7843
9556
8798
7737
4440
9766
6818
7430
9352
7353
11245
7570
9285
11538
8954
2682
7362
7316
9534
7418
7458
8870
7269
9474
9392
14056
7790
9459
14147
7489
6846
14933
7485
9315
13632
9280
9740
13430
9447
12339
6456
7423
9815
17548
8896
8959
12809
9587
9495
10092
10139
9324
9648
9448
12067
12923
7210
9360
7524
9286
9804
8875
9387
5021
9452
9130
18678
14689
7360
7803
14078
9279
13480
7381
7785
7330
9058
8035
9119
13527
8964
7241
7358
7161
14828
9441
7265
7436
7426
7342
12100
7875
9388
4785
8672
8695
7207
14829
7376
15291
6971
12310
7909
17755
8096
9155
9358
9309
13546
13055
11644
8909
13640
13861
13413
13784
8986
8945
7304
5592
6113
9286
7468
6252
11751
9544
7398
12385
9550
14923
11764
8288
11722
8248
7172
14911
9330
9592
9428
13788
9550
8969
9436
11800
11767
14741
7374
6652
13463
6840
9623
7336
7394
4149
9468
12671
11518
7373
12726
14847
12494
15389
1591
10144
8187
13615
7365
9193
14438
9503
11403
8713
9888
15337
11369
9347
8890
7429
7429
8669
8971
4863
11340
8906
9501
9334
11383
14063
14069
11161
9102
13702
7875
11406
8001
8019
8311
11526
11492
14027
9053
7150
6388
7655
7483
11408
9469
15339
13599
5898
11332
5470
13590
9191
5697
13587
13363
7972
12864
11629
8996
13342
7364
11606
9519
11650
8116
7406
7407
12142
8263
16155
10062
7327
9588
14218
7808
16547
8952
8746
5019
9459
9294
8673
14973
9514
9016
8423
8607
11700
8869
9426
8148
6847
7665
8988
10419
5769
7485
10266
7295
9713
9473
8872
11900
7379
7361
9548
8995
14011
7811
7757
13795
7143
9523
7157
21910
8376
10238
9102
6841
11733
9358
5246
14942
10532
11116
8981
9392
8784
13864
21134
7498
13763
11811
8871
9141
8254
8253
9847
8996
11683
11987
9475
10127
10163
9130
11448
11740
7326
9528
8097
9388
4826
13580
5933
9386
11755
9002
7792
5089
11952
5964
8738
7798
8154
8058
8269
7418
7361
8879
14972
11081
13652
13950
9009
6636
11268
11289
9026
8141
8421
8934
9284
9847
9371
8669
7334
8587
6432
5996
8931
9451
9475
14015
7374
14045
8948
8947
11438
15805
10850
9642
11562
11200
13851
1426
6853
8895
13604
8927
8932
8907
9518
5300
13827
7379
9468
8947
12351
7126
13956
7401
5852
8930
9368
9510
8959
16432
7454
11909
22735
9030
11733
4807
6834
7054
9517
13022
6731
10882
7053
10257
1816
8232
11729
4999
9321
8128
11524
12179
13662
7480
7363
9304
9399
15469
13183
13666
14970
15002
9457
9431
15420
3863
7568
7396
6813
6834
3253
6862
6842
14440
7570
7565
7559
4624
7569
7569
7392
7566
12191
6856
7555
7561
7567
9485
4626
6861
7568
7561
7570
7570
7567
6859
14431
7566
7569
7562
7567
5899
9205
6859
6854
6809
14104
6821
7002
5189
9362
7509
7551
6873
6452
6698
6848
7569
6843
9383
14884
7559
7417
8936
10857
7375
7388
7388
9426
6648
8953
9410
15436
11925
7566
8477
9613
10432
7378
6833
7356
8789
6479
9422
7545
7406
9439
14160
9603
11095
9035
9202
7348
11649
9448
9454
7394
9338
8033
9473
7901
9466
9393
9155
7426
8225
7355
8812
9393
9521
9393
14211
13451
13324
12205
15512
9495
9401
14838
5575
8284
11620
7340
13247
5223
7464
10249
7348
9487
7386
7393
7436
6857
7391
7549
8875
7390
7740
8956
9494
12823
11961
14050
10222
7347
14935
9282
9344
13622
7291
6526
7424
13740
9449
9436
17180
9376
7319
11299
10897
14794
9355
11607
8104
8778
8212
8998
11601
14018
14254
13986
7349
13644
8856
8889
8880
14926
15521
8626
11311
9453
9392
14866
11694
13636
11711
7465
7782
13500
8913
8152
9368
9440
12270
11820
9387
11974
8915
8334
9606
9243
14954
14016
9396
11588
9249
13725
12016
9478
15101
11738
14993
7433
9381
9517
10741
9146
8553
9393
9355
13718
23125
8188
14962
7037
9759
8995
8447
13508
10182
12665
7391
17153
12605
8913
12954
7907
9005
9525
7408
7373
5385
11659
6860
9537
12034
9555
7393
8320
11331
9373
9019
9145
14839
7302
8884
7349
12353
7408
9450
13354
11819
5350
7285
7378
8057
8964
8859
9519
16940
8195
9411
8979
8836
9536
7410
14928
8803
7265
4793
9526
8156
10456
13829
10177
13109
13955
15191
7783
8264
13594
9385
8942
1573
8881
9579
14901
9566
8915
7426
11647
12209
7583
7087
13054
8108
7325
2983
9443
13608
9533
10443
11456
13690
8895
9440
13824
9399
7850
7406
7425
13688
7505
11378
5106
8884
7125
7158
9300
9013
9225
7291
11710
7482
9523
9345
11897
9465
12861
14923
7362
11329
6388
12832
8951
7400
8161
6838
6827
9962
11587
6485
6818
1935
9479
10423
6219
9449
6114
4572
14957
9345
8922
7858
11568
11602
9443
5091
9211
12247
10243
9342
6680
13237
9374
14897
13629
10727
10156
10108
14931
7397
9284
13948
7362
15502
7297
8181
11412
6899
10465
9342
9517
8749
9504
9442
11720
5799
4775
9462
8701
8404
11212
9536
6649
8932
9530
10163
10579
8834
14172
7408
12680
7446
7453
7362
12551
16981
8075
6111
13988
9510
1637
13829
11886
9513
14851
13842
9516
6663
9809
7310
5187
8621
11453
13292
6487
8862
8709
11930
11489
7507
10998
18750
6942
23857
13808
9425
12041
5838
8933
8955
8916
9393
5826
8996
5928
11678
9520
15376
9520
7365
14891
23450
8572
7755
8992
8851
9327
11361
11794
10747
9515
7339
9085
14035
11733
9175
7973
11603
5523
7412
8921
12930
9229
9508
4781
6110
8974
8982
9974
7365
13939
11638
11732
13810
9488
9345
7872
9444
15373
9528
13691
5596
7509
2799
7430
9538
13747
12199
10806
12170
6900
7802
8957
9492
9261
16847
7359
11883
11883
8969
9349
13269
9288
9143
7288
9563
9311
9357
10292
14342
14084
16616
7350
9456
8952
11917
5843
10493
8961
11402
8887
16013
8561
13822
5256
7594
7348
14759
5781
12654
9440
15576
12511
9324
10686
5212
14980
9159
14713
7453
7412
7314
7467
11921
14114
7287
9323
7901
7598
11279
9050
6868
9347
9350
12774
9380
9507
7322
9730
11320
9320
2008
10999
6181
7519
7680
8891
11635
13823
13904
9518
7531
7711
8883
7502
8938
11623
6957
11325
7406
11635
9505
6925
7225
11899
10300
7232
8937
7310
7481
7656
11249
13244
9391
12730
7399
10747
7942
9330
12398
6824
10189
8635
7382
7760
9428
16451
7506
11238
11264
8683
14953
7741
7390
7369
7370
11927
9597
8165
7257
7312
7283
9736
11451
10127
5838
19660
6485
7335
9379
9438
4929
8069
9595
9533
8808
7333
8980
11664
7442
9760
7344
16241
8817
12646
7086
9760
7393
11563
13601
7808
9587
7698
12653
8127
6432
14336
7508
11429
9518
13314
9390
5822
9539
9451
9445
7529
9464
9418
13842
7492
13635
13645
9323
9021
9137
7130
5276
14161
8978
9564
5152
7420
9385
16816
7329
11476
9541
11299
7849
9450
5342
14913
9429
9547
10502
9496
9365
12953
7308
13783
11469
12292
11432
9367
7514
15353
9535
8981
12935
13409
5710
5652
11347
9192
7421
14988
13889
4203
7998
8509
9500
7358
7415
9154
7439
7768
9492
7140
11233
7314
8882
8977
9534
6796
7466
10968
7453
7424
7339
7287
7486
8979
14896
7365
7433
9279
7446
7379
4944
14057
7935
7326
6931
7346
9379
9464
7842
9017
7350
6940
7361
11776
13604
7367
9500
9210
10381
7342
9314
11043
11419
18535
7265
9491
9095
11981
12823
14969
6418
7570
7363
9535
8978
14844
11418
7367
9571
15511
13620
13836
14937
13447
7331
9358
7309
13605
7430
7292
7317
10589
8825
7973
9394
9130
5550
5428
9469
9595
9306
15115
16304
7393
8869
9442
7719
7109
11099
7435
11117
9950
14011
7346
9313
7472
7387
11635
13906
12506
7362
9329
6842
9336
9594
9571
8945
7467
7508
11860
7401
13803
7325
7444
9481
14884
10490
8919
7312
9382
5888
10120
9506
7194
13892
5243
8725
7343
4769
8511
8679
9547
9369
9369
7362
12587
9051
9322
13770
11560
8908
7938
10734
8338
6838
8993
11136
10384
7441
9546
8977
8853
13673
14579
14956
13670
7327
13582
8765
8870
11426
7395
12262
9634
7509
9409
9001
6999
14950
12730
9580
8937
9486
10299
8881
13929
9383
13580
7392
8019
8899
9295
9354
6364
6519
11447
8976
9667
1638
11641
9984
8914
8914
7404
7786
7370
7298
11456
11659
9984
8859
8268
11145
9245
6869
15301
8638
14932
9388
1850
9483
8928
15431
11419
9424
9195
7693
9266
8736
9966
13580
5124
9396
7252
7257
4997
9572
9107
7547
11589
10496
7383
9341
9431
10208
8546
13213
8257
7276
7319
8514
8361
7305
10203
14886
9152
11158
7329
9497
6205
13545
11656
10259
13923
14756
5705
9594
7380
2524
7317
7418
8924
9465
8874
8523
10699
4751
9380
7151
5565
7371
7331
8856
8900
9415
8308
7944
15074
12737
13330
8368
11889
7356
8892
10430
9731
9411
9506
13830
7338
14971
11745
11564
9512
7323
7768
14015
6203
9471
15298
9580
9431
6833
8217
8791
8956
10893
12734
7498
9323
10375
13611
9507
11588
13696
8905
12249
8924
8953
7381
11880
9485
7365
7350
13991
11345
8533
6797
6204
14837
7699
19451
8896
10230
11777
10828
9541
14081
13616
13110
7448
14072
13853
10186
9313
11985
6817
12749
7841
7450
10892
13406
10843
14907
7312
6516
14073
9382
9513
11251
9239
5362
7420
7453
13270
8158
8837
9477
9534
7352
7338
14929
9454
7122
8443
9462
9337
13828
7366
14742
10032
7429
7278
7967
13776
8255
12107
7373
5286
14960
11844
9345
11400
16411
12808
13579
7382
8128
11281
3018
7440
9335
14949
15449
13024
14826
9514
3533
7453
7315
7346
7349
13205
9485
5022
7406
9596
8974
9348
11532
7230
9604
9265
7365
13476
13703
8902
10241
6206
11596
3933
12253
8460
9357
7294
11450
7448
9329
13295
9081
8954
11315
5338
1777
11583
7944
13063
7372
9517
7347
11355
11113
8078
7342
7381
12065
14262
13667
13626
13961
9387
13671
7439
8629
9503
14920
11511
16535
9040
12193
8765
10789
7056
14147
9533
9439
7236
7311
9397
9166
8522
14184
2196
5823
7419
9485
5474
9391
9535
11563
11664
9514
8958
8991
14757
13550
7510
13540
9598
11960
5815
7034
11570
9549
7347
7242
14022
7360
7345
11067
4938
9726
7331
13214
9126
5494
7463
3235
8899
13872
7465
7839
7416
8757
9499
11545
11045
11622
10164
9384
8904
14710
7427
7431
12436
11706
8936
9549
11537
8652
13600
8997
10254
8968
5328
7454
9128
7392
7567
7347
8989
9137
13634
8937
8104
12162
14031
9509
7361
8930
5254
9699
7381
9309
6257
14970
15498
8113
13669
12128
7341
14054
9390
14986
10553
9353
6858
9406
9059
11083
22907
7949
5341
5794
16726
12386
9520
16502
13939
13660
6028
10183
7571
7305
13993
9598
11051
8987
8923
9286
9397
8821
6824
12641
14205
9061
7198
8158
10016
12010
9626
7296
7788
7299
12682
13585
9461
11313
9711
1472
15357
15357
12085
13657
9303
7565
13927
6976
10098
8897
8951
6892
9456
15408
9435
9484
9296
14796
8271
9382
9464
13268
8921
4993
9526
9184
14071
13238
7945
2800
7374
8827
14870
9530
7477
7520
5547
9524
3224
8647
15349
13811
10622
20328
8278
9415
8646
9694
7300
9528
9628
7424
7432
7324
7293
9382
8878
9404
8970
7335
12425
13253
8237
7299
9512
7338
11554
12691
9484
5231
13697
9236
9582
11941
11661
6759
6489
9506
8914
7226
11356
8628
8592
5700
9586
12880
7437
6211
7344
7246
7425
15369
7858
9508
13676
11578
10268
9452
14634
7275
9489
14157
8414
6692
9424
9375
9473
14814
8933
6772
8790
7206
15755
13246
7507
9343
7404
11527
9495
7322
7201
13001
13561
11595
14061
6912
6829
9242
7295
7501
7777
9475
18542
9437
12536
9476
6938
7499
9372
10094
7402
7495
7145
10876
13624
11918
14883
7398
7301
18126
9494
9586
7435
7313
8319
9478
7986
11256
14721
9523
9403
7376
10044
8287
8027
9548
7429
7368
7437
7305
5299
8145
11877
12019
7409
6480
14014
17165
7416
7430
7521
8993
14704
7347
5351
3194
9077
9974
8921
11211
9467
7270
9483
9492
13905
7405
9324
9606
10967
14941
9465
12270
9370
7514
9543
9344
7304
7438
7280
7186
7357
9435
7430
6882
7429
11063
13894
9648
13496
12957
11562
13620
11663
7397
14708
10434
11807
7458
7346
19364
8218
9331
9436
7475
7772
12590
9540
7328
8938
11376
7301
7355
8989
13267
7366
15330
13610
13630
9495
7438
13784
13515
8361
9316
12334
9571
9491
7362
9300
9157
6954
12829
7362
9594
9518
12771
5519
12028
8945
9288
11797
7795
9498
7151
10925
7515
11735
8690
7382
9393
9532
10733
9471
7437
9518
7504
7820
7918
5203
11483
9538
13637
6801
19077
7359
13648
7506
11453
9507
11649
11399
7842
14868
8054
7374
10546
14899
9372
7236
9480
10975
7398
11061
9231
6962
9304
9045
7349
7416
15425
14946
9444
13695
12722
8919
9612
9562
7405
7430
7327
7418
7350
7426
7781
11464
11217
7435
14973
9554
9510
6862
7509
13318
13656
9611
13358
7452
6603
13603
7364
7383
9577
13583
5200
8894
11507
7336
9537
10296
7312
7424
8642
9622
10844
9471
7368
16510
7381
9530
12406
7503
4948
9352
13665
7516
9649
14921
13568
9602
10870
7462
12052
6827
9531
9362
7810
15025
8136
7331
8359
11753
7366
14182
7643
7363
9108
6840
7551
14934
7406
9786
6950
8121
9481
9461
11547
14857
7522
7266
9529
13737
9177
8898
9460
8363
10344
16625
6834
13683
8891
10333
7257
11606
14308
7507
11973
11567
9520
9422
14930
9530
7710
9537
8918
14091
10408
11700
22517
3243
9583
9600
9577
9567
8944
6018
8285
12419
7360
7389
12766
12864
13811
6469
9823
9451
7438
7542
6837
7568
7567
7553
5353
6830
6861
6842
7513
6857
6816
6862
6859
6781
6857
6742
6867
6846
6836
7221
6851
5408
6706
16283
6853
7540
6861
9552
7376
7511
6850
15138
10183
7322
7507
6860
11476
11495
9379
6616
3730
7366
7501
9003
9384
7862
9577
7288
10429
14869
12302
7172
7448
8890
12873
7466
7425
6928
12553
3286
8966
10043
8911
7922
6180
7312
10444
6420
7312
6384
11588
12571
9385
9559
6141
6986
8161
5187
7380
14960
9478
9683
10031
7383
8305
7444
7506
6949
8278
11662
8946
13624
11430
7320
6749
6856
9377
7430
9495
9507
13926
17035
9076
7431
14664
9344
9743
10528
9450
7358
8499
11495
16890
15735
8896
11732
9575
13935
8885
14912
9635
4819
10177
6472
9319
12125
4981
7305
6842
7419
10160
7355
7341
9292
13965
13931
7440
11135
7379
9646
13689
14875
13471
13436
8666
16224
8744
9404
12767
6406
10225
9414
16113
7415
7433
11524
9501
4763
12568
14049
9989
6832
8985
15350
9196
7373
5817
5410
7421
9340
11572
5068
9526
5698
14617
10358
9553
7209
7375
15479
9598
10185
11599
8965
14020
12776
9430
13981
11240
9491
13802
9311
7457
10174
12308
7379
9384
10379
7225
9313
15507
8825
9295
9366
9647
8976
14174
8061
9063
7459
9451
8900
8851
13272
9695
10231
10542
7383
7488
7443
13460
13522
20734
10516
8421
10989
7216
7007
13559
9466
7424
11642
7308
10964
9132
14971
13752
10235
7450
5534
9349
14093
11662
9288
9084
12194
11250
9070
7455
7418
7324
7352
13505
8934
9510
13173
7328
8287
7518
14765
7355
8515
7227
9352
7376
9065
8922
9371
12322
9320
7349
7797
9018
13958
9135
12286
7743
10132
14648
14893
8285
7393
9014
12198
9571
7370
16095
8924
10247
7408
5342
7311
9548
9388
9359
9621
9573
7508
10105
7174
13734
8925
4766
14212
14199
9134
6828
7306
7507
9546
8924
11605
8933
3198
7365
10188
13685
7920
12701
11517
11008
9139
11573
7383
15937
8592
13823
9566
11234
13987
14201
9362
14908
12717
11711
6848
7463
13608
7388
14951
11629
9677
11892
9422
7420
3359
9763
9395
8914
9085
9836
9472
11571
13293
7335
9121
9558
8947
8081
9468
9634
8928
10278
6980
8137
11843
11530
9400
8913
7097
6793
8934
13951
5380
8928
13166
7376
4747
9423
13616
11669
13046
9439
9303
8520
9482
7356
9552
10129
8902
10141
12378
8295
10495
7316
14559
10079
9158
9393
9304
7316
10857
6854
6854
9519
11578
12456
11318
9268
14875
7361
11112
7470
8931
9264
9265
13172
9010
9389
8980
14632
9369
9428
9472
15438
10257
10543
13832
11636
7518
7325
10039
19269
9323
7438
7418
13308
9588
9692
7204
8910
7048
13641
8924
12193
10482
9358
5569
13785
7383
18266
9316
7410
9613
6814
8336
13758
11761
7092
15368
7275
6826
7405
12764
13579
9465
8573
12551
9737
7252
13782
14122
8021
7337
8324
14861
7031
3787
15270
13710
13708
8889
9118
14869
5561
9001
9487
7333
10476
13599
9150
7485
16984
9043
13643
11399
11108
14023
9221
12434
9337
8848
1488
9101
9525
13671
7339
5194
11627
7502
11444
13774
9491
14929
7412
6874
9252
7407
11667
9556
8934
12303
7374
8984
11296
4722
9687
9274
12660
14680
7346
9645
7391
11848
6770
9330
13502
7226
13679
9355
14894
8606
5835
11743
7839
12604
9637
8867
7310
9416
13956
7784
9366
10863
12797
11837
9428
7373
9434
11681
8962
9349
7312
6993
9524
7289
8965
8900
8884
8947
9341
12451
13452
7397
7430
9801
13359
8925
9340
7317
8929
9291
11331
12068
9427
6932
9280
7429
8910
14080
8045
14804
13317
9319
13656
9088
6437
7738
7022
10703
8980
9480
9215
7453
13614
8080
1802
7947
7494
8799
2039
9528
8515
7315
7457
14848
11548
9467
7452
7452
11534
10012
9476
9011
14547
7567
9259
5241
6844
13651
8334
11626
12500
11452
3087
9527
7338
9615
9438
7367
9358
3303
9627
7843
14152
7141
13090
4767
9545
13358
7410
10308
6850
8112
13643
7465
10517
13797
9490
12665
7401
7355
11435
9355
8561
9473
8048
9483
7902
8914
7345
12458
8882
7945
8963
8798
7433
7843
9281
9494
11790
8169
7320
6854
13587
8172
14161
9506
13579
10357
11728
13991
12983
9354
7496
9492
7375
9396
11888
12730
9519
7546
7508
7404
10327
6743
7338
7359
11495
7717
13572
9622
7342
7437
7406
16954
7498
15346
7383
10872
11461
13563
7355
10648
5429
8949
7364
8899
15496
6416
7414
7259
10832
8907
9483
7433
9610
14189
6816
5072
9380
9343
9308
7411
7504
9527
9536
18326
10069
7321
12737
7418
7428
7385
12224
13745
7401
13599
13453
5515
7467
7347
13679
8274
9355
7442
11000
9444
15376
5538
8502
14478
9461
11719
6096
5796
9104
9361
9606
11519
5805
7336
7463
11421
14889
7354
9017
7380
6396
9332
9374
13747
8950
10518
13568
13611
9476
9358
5605
1835
8907
7387
7509
14914
11460
13481
7463
8937
7409
7810
8915
6886
6843
8970
11764
7443
13692
5200
9368
14465
10238
9360
9549
11218
7288
7379
11719
6267
6213
12769
9053
7921
14267
13895
15377
7320
7781
8830
13689
9471
12508
7455
9586
8981
11668
13174
10181
16863
7342
7392
7449
7070
9536
12673
9419
8573
8950
12178
9661
11451
7743
13032
11559
19350
8891
9541
9117
8963
9491
15398
8933
12813
8709
13633
13644
7651
8945
7447
11528
13983
9524
8932
8098
11200
7355
10849
9521
7326
10749
12081
9529
9465
9509
9390
7354
13871
8463
13608
6650
6409
9439
13139
13866
7344
9356
9472
7199
14547
8359
14059
7220
10682
11702
12531
9650
7272
8886
16194
6813
11579
11537
12899
8268
7484
12698
8294
7959
11827
9605
13639
9513
15353
9412
6194
11784
11685
9264
6157
11729
7424
7768
13810
6801
7907
11477
8293
10398
9365
8630
9516
8951
10576
8965
7334
5469
7359
11970
6836
7449
13702
5507
7447
7418
14713
7375
7601
9335
7379
12144
9459
9430
9547
11517
6763
7525
11706
9454
11666
7987
4796
6366
13497
8990
9348
10505
14127
8926
8536
9236
13690
10191
8905
8975
7384
4784
2355
7342
7262
11508
13032
9363
13548
4793
7338
5574
16299
7436
11277
9567
7489
15759
16383
7408
7008
13161
11715
13782
9157
8958
9051
11542
6410
7400
13695
11567
7399
7261
13608
9390
7450
8888
7165
9367
14042
4799
16780
13715
8920
7358
9461
9146
8944
12380
9876
8619
11652
10774
9464
7363
12128
9312
11865
11322
8904
8684
9460
7435
9443
13158
14130
9679
15360
12710
9446
13407
8932
11968
8094
13340
8817
7205
8982
9470
8938
8798
4964
11996
10982
14597
9211
9437
8867
8447
13849
5605
15510
12494
11770
6373
9311
11701
9221
9565
8048
8951
11658
12074
14919
7382
10048
6991
9387
7865
9057
8876
9484
15395
8569
12740
7500
7446
9464
11712
11698
9456
9398
8736
11711
8032
13220
8963
13626
7766
8160
14971
9629
5043
10261
13770
13303
9032
5169
9726
10834
9151
10222
10238
6996
12253
6982
13363
13448
10219
6994
9497
12411
7346
9434
19909
11576
7466
7366
11698
3883
12820
10194
9104
11443
8900
13589
7323
14226
8549
7252
7340
11861
6053
9399
9596
6432
7146
13927
8097
9613
7374
7336
5220
12630
7026
10286
7250
9430
7474
9523
8906
19120
7442
9131
7391
6820
11428
9472
8910
7384
9444
14137
13985
15331
10877
13855
10682
9390
15281
13632
7475
12675
7343
11863
9276
9159
11708
7311
7330
15721
7351
7379
7352
9047
11421
7275
15396
8384
7322
9521
11147
7327
9344
10294
8266
13766
17800
14711
11409
9498
5139
9095
11877
7645
15362
7395
14184
9365
7308
9558
7414
8761
14945
11605
11555
15378
8375
7432
11432
7380
8407
9492
5030
9516
7278
9475
13593
12492
9264
16247
8904
9482
11636
5734
13438
7348
7359
8254
13056
8937
12542
5587
6846
5281
7400
7495
9303
13723
9354
9432
7386
7383
8960
14061
8830
13814
9543
6791
11661
9736
9649
11597
10056
7519
8968
7935
11291
9544
9605
8870
7321
11070
13981
16182
12700
15652
9436
11370
7193
8924
7255
7263
12902
9350
3660
13419
9189
8947
14882
9449
12293
7349
14801
7339
13563
7262
7271
7397
10711
17496
9690
9449
8055
7768
9345
13914
9478
7577
14014
8878
15899
7301
10525
10066
15553
9341
7218
6955
10898
8060
14056
15706
10390
14844
11333
14317
7536
8932
5268
9654
13427
13034
9404
10608
13538
6867
7997
6884
7360
6871
6850
11144
9463
8960
16074
8710
11211
7466
14431
14146
9361
7385
8791
4557
11425
7319
14698
6779
7333
9325
14407
10012
7066
13250
8744
7388
7377
7258
11775
6641
10211
8877
6741
13857
7423
6719
8940
7329
7439
10505
6710
9650
8953
5801
15033
9281
6808
6966
7392
9320
7343
6840
14088
7263
6805
13770
7591
9502
7285
6859
6416
12385
9458
12095
6505
5815
6851
6004
6874
6866
6848
7405
6842
9418
15574
6854
9511
9550
6871
7769
6421
6837
8962
6838
13912
8547
6860
7569
7462
11971
7460
14927
9353
8375
11277
6828
7569
6749
10195
7820
7565
14072
6819
9826
6803
7571
7189
11642
9278
7035
7555
7559
6864
7565
8001
7561
7567
14332
7564
6878
14370
7424
7034
7567
7563
7565
7570
7539
7566
7566
7568
7559
13678
7566
7562
7029
7565
7355
7540
7354
14419
7566
7336
7567
7567
14914
7563
9524
7379
7565
9337
7032
7554
7557
11521
7280
6855
6837
7415
7562
9468
9505
7567
7561
7878
7558
7844
9313
7561
7570
7564
7561
7567
6859
6895
7949
7412
5957
9466
9487
9816
3788
10327
7564
7338
7566
7452
5239
14803
14800
11485
7570
8985
7088
9331
12899
9417
8555
3801
7189
9190
7431
5545
8074
12272
9634
9331
7379
7298
14808
4703
7358
9336
7354
7361
14849
7224
9538
10321
14942
12419
11296
7347
7283
9370
9157
11810
10378
15461
9196
14959
7150
4743
11769
10040
7354
7466
7389
9364
14061
7910
9099
7783
10893
13398
13326
9594
5343
13737
9527
9545
16248
8824
10351
8962
6024
13959
7505
12679
13482
9357
9383
7462
9350
7061
7369
11311
7362
8962
13114
13337
8472
4428
9564
8920
7412
7412
7315
11981
9335
13862
5316
7498
9528
15366
8983
7513
11574
9646
7342
10120
10231
9295
11680
7323
9546
7404
11606
13945
6840
11802
11762
5127
6847
7349
9166
14967
9320
13689
9343
7899
9447
14829
9523
8989
7674
13365
17620
9566
8950
14398
15507
9384
14948
9373
12458
4744
10233
9718
9384
11822
7319
10285
7363
9404
5179
6983
7342
9381
7385
8718
7354
14877
14077
8087
8438
9536
9217
6470
5392
7171
14950
9375
9425
11707
11399
7396
11878
10097
7343
9394
8603
9337
8949
5409
14154
10592
8851
7412
9855
9383
14358
7388
7499
7872
7264
6836
15517
7502
5148
9586
9472
6837
9360
8790
9734
9411
10364
13692
11251
7503
9447
7406
9101
14428
7429
7346
9461
7323
9687
9471
8053
8050
13276
9446
7391
8958
11584
9904
10061
22491
11229
9982
10415
11668
7523
9479
12765
10306
9540
13540
11657
7354
7354
9513
7429
9177
10575
9298
9406
7379
8922
7864
11845
8860
8990
5183
7644
9472
10907
13393
13940
7897
8842
9398
13904
9438
7773
11964
17375
7376
9161
5074
8977
9646
7474
12947
8064
6839
8924
7362
7379
9295
8992
9350
7341
11530
9530
7553
11391
12706
8895
13261
11249
7871
7418
14883
12586
7246
9448
8098
12366
7389
10856
7703
19146
7499
6840
9573
12287
7359
8916
8014
13353
7886
7477
8935
18623
9883
13737
7393
9784
11310
12020
14903
8736
12400
9670
13972
8980
7422
9615
9254
7408
12704
9451
12433
8894
8889
11952
7460
9373
11246
13604
14471
12461
8581
10195
9752
8915
11489
13269
7294
10002
6387
11717
7048
9360
7395
14122
8971
8866
12513
7934
8234
7390
9535
6696
8966
8232
10344
4366
7973
9440
11743
14313
9292
14996
7298
8899
9488
9515
8951
9453
9071
9332
7030
14682
8927
9646
16524
7430
10243
9510
10135
7382
9445
9416
8995
7324
8158
8849
7574
10481
8932
13604
16331
9452
7351
9400
10600
8522
8264
12192
21877
9531
8682
9329
13362
10432
7502
9472
10197
9424
8650
11907
2995
10289
10084
9440
7425
11741
8173
1843
13815
6694
4251
11938
9404
7336
11898
8936
9439
11488
7354
17369
8416
7437
8780
7373
7366
15495
8935
9401
13068
13015
11477
12395
9552
9383
14952
8935
13007
9421
10147
7334
9333
8885
7616
16381
7421
7323
7455
8743
13317
12202
14848
13425
14006
9474
9454
14362
10029
5496
4742
15343
9388
9313
11561
6289
9427
8473
6158
6161
6102
9432
9238
9560
6183
7801
16101
8744
9310
9403
7596
8993
6857
8355
9482
14069
13746
8267
14863
6995
11529
13602
7350
7316
9154
8912
14067
9350
8169
15520
12369
16924
7740
14032
7457
7357
9585
7355
8794
12899
11710
11108
5473
9695
13514
8582
9470
9489
13907
11389
13330
5926
7450
13364
7502
7955
7910
11209
8800
8872
8213
10480
12315
7486
9371
11410
7367
7354
9400
14938
11634
14315
8252
7229
9323
17490
13733
7029
9443
9450
7439
7424
8700
9740
9041
8951
9300
11490
13924
7357
11489
5737
13577
13648
9566
5894
13627
9443
9504
10016
8980
13296
9493
17586
10107
5270
11223
13637
13782
14905
11006
9440
9618
7327
8978
9546
15363
8924
7332
9344
12004
9299
9372
10236
8950
7716
11906
8253
9157
13703
7540
7271
13963
9174
8967
7429
9398
7343
8337
14021
9353
11675
14873
10646
11489
8682
8907
9489
7295
9461
8945
10414
8205
10053
10055
10514
7983
10141
9532
9526
9337
9086
12446
9478
9143
14906
7368
5406
6421
9869
7332
8974
11860
10117
9953
6422
9424
7346
8164
9254
7919
9394
8925
11720
9480
13868
8381
8340
9527
7473
6984
9480
13847
8848
9542
7462
7359
9528
7879
15500
7370
14894
13642
5433
9449
8715
8576
8492
6992
7353
9538
7442
6667
12866
15508
7510
9285
9027
7505
8854
8825
14996
10230
15212
8948
6841
9455
7136
11258
7139
9286
13661
9433
8894
13723
9513
6444
7513
9015
8936
7388
13638
11087
6352
14392
12733
11514
12223
11466
9270
9548
10018
9301
11368
11901
14895
11277
7405
8589
10258
13996
9478
9588
9471
9449
8971
11739
9515
9455
8965
8958
8146
8896
9864
13252
5335
8899
10118
9488
9648
12189
7342
7383
7433
8088
8985
8976
7347
13114
12094
9550
8809
5307
11741
7955
9157
8940
7386
9384
12073
7524
9002
9350
9301
9776
14036
10704
11063
13566
15511
9404
5843
8928
20048
9000
9317
9549
7360
14085
14081
8297
9275
8148
14047
9372
7293
11318
9454
7427
8962
11232
9011
8982
8944
8715
7570
7911
8102
8952
8957
7397
13945
8973
13897
8959
6971
9487
9447
8945
8232
8943
5558
10926
12776
8979
9414
8901
7874
9304
15332
7378
12167
8134
9363
3641
11614
8330
11381
8973
9279
9409
21167
9224
9595
10191
8915
11373
11510
1935
9558
8915
8663
6825
8989
11507
13456
7450
11701
7863
8018
9330
8909
9278
9034
11528
6981
9108
9669
7328
16322
9346
7346
9394
7535
9600
8885
12161
7378
8903
7351
9463
9476
14933
7330
9471
12362
8917
11292
6849
8427
6604
11666
9479
9319
9525
7262
7879
7780
7413
11491
3532
14834
7913
10350
9283
9387
7368
9635
10377
8881
9398
8564
13483
14659
7886
11869
5501
5778
10288
7885
8940
9570
11468
4756
9022
12794
6845
12962
8133
7319
8949
7435
7915
14859
8976
13945
7357
14586
8878
10049
8833
5098
7742
14918
9035
8191
12740
9339
8925
9404
8934
9593
9615
9614
7354
7367
7637
9449
9382
11888
7484
9285
10266
15313
6154
9620
14924
9428
8900
9287
11345
8951
13716
8939
13277
12183
13194
4458
8949
11578
14917
7425
9386
14917
7743
7267
8801
8910
9262
8720
8737
7444
13309
4783
13908
7318
11738
9435
6902
9528
6475
7359
13823
7456
9538
8961
10201
11641
13668
8775
9505
8760
9541
14898
14133
13065
8857
13629
9113
2210
5196
8931
9547
6423
11440
8719
9512
7352
13716
11597
9512
11349
10128
14957
8887
9559
9484
7529
11946
8055
7299
14873
7450
6719
10659
7386
7314
9550
13634
7380
7336
13446
9021
14623
8917
9829
7904
11659
7361
7239
9216
13651
9553
7696
13749
11076
16639
10408
15333
12891
12865
7881
11957
12745
9556
9628
14089
7789
9618
8715
7405
10832
7324
14969
7586
7584
14906
9601
9111
8811
11565
7486
15528
7418
9367
7358
14957
9307
9305
7265
9350
13559
6739
9411
12209
14937
7406
15361
5190
13526
7523
10179
9472
9416
9357
12668
9883
9467
10135
7436
13586
9432
10164
8799
13371
9536
13368
9132
8436
11651
19630
7487
14949
9469
11699
7400
14049
8958
9570
10106
6817
13358
11508
8900
9491
12700
8962
19413
7263
8913
9483
6941
8984
11637
7342
8912
22555
11658
7395
8701
7483
9505
9854
9470
5387
13215
11787
7421
9481
11717
10332
14319
9527
7367
5769
8196
11522
13756
8898
9135
15325
18926
11480
13462
9362
9336
8914
1247
17185
7788
11718
10290
8052
6391
8583
14980
7454
9389
7430
14111
11653
13481
8344
8929
1692
9159
4797
8249
8080
9529
10918
10081
8922
11958
8862
11635
7977
8948
14506
8455
9496
6460
8382
9547
8952
15118
6835
12743
11823
11719
6304
13856
5304
11581
9361
9444
7783
9447
13473
4243
13589
11708
9717
9329
7482
9287
9005
9440
8197
10481
9450
8898
9364
14827
8026
13848
5011
9150
12675
8787
7361
9498
6870
7415
7450
8972
9116
13658
5173
7364
8420
11589
6110
7985
9386
9027
14817
13480
7467
8884
11721
16362
9563
9073
15000
8055
9283
7507
11575
9523
6147
9345
9372
11272
8482
13487
7422
12123
14398
11499
7389
13143
5160
5811
9266
13342
13635
9185
8881
14942
5728
5208
8956
6399
6924
9295
13614
9440
7411
9156
9393
11548
8848
9212
11488
13558
9580
1864
9512
9448
13446
7294
11336
11553
1857
8859
13529
11235
5820
5806
9015
11486
9430
7279
10805
11326
8703
5204
11481
6177
9528
9362
13719
8485
13804
9316
11675
13461
11677
8917
12367
8305
8871
9444
9588
11523
9327
11116
8506
8951
11865
6778
8751
13729
5812
7460
7351
15524
5848
12798
7367
9637
11512
8918
8938
12745
8186
3620
15102
12575
9461
8922
10605
13430
9358
13033
7441
7267
9352
9345
13538
6751
9329
6755
9334
9462
8954
7492
6180
9181
8831
9527
9119
9042
5503
7138
12266
9442
7508
12848
7371
11112
13045
7395
6223
9426
9453
1825
13672
9414
10079
5733
8834
12489
5521
13814
11266
9479
8897
8842
8971
13827
9453
9503
8903
9509
7826
8863
7459
9291
8878
12028
9355
9343
3746
9447
9268
12235
13656
12371
8910
13628
8732
17430
9505
9109
8941
8824
5236
8954
7805
8908
9473
5327
11735
10275
8983
9412
5379
11739
8963
9525
9493
7381
10240
5439
7458
8768
9427
10914
2099
7167
7715
8939
12326
9063
12171
9369
20754
7386
8992
12166
11643
5095
11720
10285
9275
11971
13592
8981
4898
6377
13634
7367
11363
9442
10557
5761
13601
11718
15062
8947
8838
13623
6840
14152
8870
9368
11582
13704
13916
10310
9478
11501
9266
10103
9694
11856
6410
7371
7321
7673
11836
8879
8981
7842
9189
11675
11556
10485
8961
10102
7347
8982
9585
10593
9395
6810
5459
6282
9432
10579
8794
8937
11513
12281
9469
8858
8090
12592
12102
13517
9387
10814
1931
8857
9058
7320
7443
9412
7192
9534
8294
9516
9143
8486
9424
8947
8939
9483
8973
9467
12643
7503
5420
9479
3889
8208
13107
11505
9445
8117
11181
6406
7095
9608
6426
8335
8900
9489
8046
13893
9530
8765
12465
12723
11084
9618
6735
15358
6416
6664
7172
9394
10796
5469
9446
9525
9537
13703
9304
9285
2314
11512
13924
9178
9408
9490
9371
7505
9496
7694
9493
9269
11761
12922
7822
12117
9241
11641
8769
14723
11205
6160
8444
14020
9281
9422
9487
8859
14069
5068
5275
9173
9443
8906
8789
16598
8965
8983
13474
14859
8902
5580
7342
8878
9917
9459
13933
8881
12458
8978
9436
5501
1940
11643
9447
12837
12675
9425
8749
9431
7294
13604
9468
7889
8928
8950
13355
13348
4772
9375
10066
8922
9448
11768
5180
5375
13894
9253
7614
13731
9446
9464
4775
9260
13505
9187
9510
13121
7356
7349
8882
9551
8969
9403
1863
9100
16242
9381
13930
11329
7353
12300
9604
9512
9502
9101
12639
11333
6539
9517
9589
12460
14043
8935
7381
7484
16122
7300
8329
7828
14823
13620
9480
7428
8581
7504
13805
13905
9105
9084
4783
7413
7391
7408
7368
20899
3380
9519
8170
2087
5524
3381
13526
8690
9543
9153
7356
12456
13645
22300
7325
7327
5269
8884
9709
8239
6346
13338
9329
12302
4651
9414
8930
11601
7332
9169
5239
9300
9342
8405
6597
13699
6191
9484
5237
11548
7395
17134
5933
7478
11172
8906
10150
15466
8919
13387
12432
7439
8845
13402
9978
13259
3209
8996
9397
9418
13666
15356
9487
7740
8895
11557
10223
15947
9523
9429
7355
13636
8956
6275
8909
9347
9329
11958
7394
13880
14927
14177
8831
16374
7445
5398
9525
9382
9394
9484
9419
8925
9494
11539
11887
13599
11915
11709
12094
10654
9411
10567
7384
14136
3344
11714
13856
11489
11265
9353
5987
5484
5118
9472
8821
13824
11857
9276
9463
7432
13778
6262
9299
8172
6892
8446
8903
11718
7459
9631
7405
9331
10258
9517
4870
11498
14253
7437
7842
10101
8975
13818
13591
9483
8918
6918
8922
5639
14050
7371
8985
11611
7794
9116
12223
13646
6376
6214
13213
16266
4629
15122
16365
9400
9401
9292
5521
5823
8322
9279
13913
9376
13912
9375
10918
13616
7319
9410
9354
9546
11084
8922
9348
9489
11695
11652
9412
8973
13879
13313
9527
9526
14130
9084
8963
7404
8946
8094
8891
9506
11702
9675
9451
2485
8985
9517
9363
10160
9285
14087
11207
7164
11564
9128
13857
5913
11816
10922
11622
7725
7336
9645
9464
11568
9697
8953
4326
13640
11160
8407
9029
7504
9520
9473
10331
8950
4819
4798
12258
9417
7564
7265
9442
5917
5105
7368
9337
17401
8725
10128
9443
8639
9265
8384
13325
20974
7344
13926
19906
14130
13656
8862
7340
9263
7372
11251
7851
9000
11403
9137
10958
9492
9336
14940
10542
8334
9378
9482
9068
16991
8993
13771
8952
7625
12532
7419
13145
9877
7425
10535
7888
7408
9452
8805
11526
3610
13575
11757
8938
10336
13619
9316
7244
11610
8981
10909
6415
15493
13774
8755
7389
8070
8884
7356
7486
10058
16168
8957
8348
10165
7360
3413
12746
11558
13720
14245
6393
8900
9537
15450
9505
16061
8963
6224
7999
9492
11796
13367
5038
8488
9259
8880
16109
7943
8698
8921
6329
8163
11231
8960
11264
9517
10047
9417
13914
11689
12716
9372
11368
9225
5099
9033
8944
13736
9420
11268
6475
9397
9452
8932
11732
7381
7383
11706
4754
1919
9745
9022
9507
9492
7999
8906
5087
13601
10785
11113
8424
13580
7425
9609
9386
7326
6449
8227
7129
13466
8925
8902
8046
11734
5118
9333
2995
8998
8757
8479
8930
7460
8941
8941
9097
11725
16025
13478
13324
7326
13954
5475
12004
8947
9538
4774
13361
14041
7470
23215
7466
8248
12467
8982
9394
9232
9354
10731
9417
11623
14740
6898
14089
8922
9497
7793
13280
9509
7471
11688
7423
9017
9551
7373
9404
9462
9392
7833
13029
10161
8918
7286
7286
9441
14931
8946
13707
9499
7355
9957
13909
8359
9322
11631
11314
5614
13781
9506
8855
9549
8404
8923
16852
7340
11666
8956
11513
9309
8890
11888
10534
8875
8944
8936
7348
8920
7313
8917
13727
9431
9358
13141
8970
8445
9387
9521
13770
9518
9349
6769
9623
9694
9714
8871
7492
7431
6905
9655
9692
8942
8916
11969
6748
11093
12000
11858
5421
9298
8934
11438
9513
6219
9594
9440
11542
9641
7817
8694
13638
9530
15338
9052
5079
9416
7337
9415
11513
9442
5518
10267
9543
15356
6669
6174
9759
13473
13647
6122
9292
9176
7330
7868
11205
9343
7374
10271
20521
9431
8782
1791
10196
11630
14043
7944
9120
7502
8981
9646
11541
7383
14802
12016
8969
6194
9509
13721
9547
9342
5675
13553
14199
14953
13601
8969
9517
6138
13640
6356
9431
6471
11842
8209
12071
9532
14771
9693
5956
8969
11638
9529
12199
13970
8997
11590
9321
7316
8930
9511
5877
9158
9392
11520
5115
11583
14628
11568
11704
12744
8792
14004
9516
9345
12481
9328
14854
9141
8959
8900
8954
9136
7325
11919
9478
9463
12382
8959
9466
11732
8957
8486
7385
7343
4843
8900
9511
8652
9743
11469
11741
12960
14116
12637
6205
8288
8972
11111
11687
8958
11544
9474
9189
13801
8869
14092
8906
13475
13589
12940
1793
9570
9022
15483
8935
4694
9467
11707
9308
19628
7277
7689
5496
13602
9442
14142
14140
8017
7745
7450
9052
8967
8668
11603
8949
9518
11753
8938
12343
9352
7640
4676
9134
7506
13936
9406
8531
7404
11518
11519
12528
9481
17255
8125
6868
8143
7323
7328
8055
13495
7235
5476
11732
9186
9452
15895
7350
7379
7386
11638
6736
13471
11287
9481
7374
8923
11687
9447
8759
8048
5204
8809
9066
9206
10498
11542
13572
5170
10203
11492
7343
11538
7267
11459
20164
7411
14833
7293
6051
11537
7914
9488
6260
6705
7228
7375
9443
7412
7469
7807
6835
5223
9497
9441
7393
7494
7469
9375
7805
7402
11638
13360
4533
10438
10616
7128
9758
7420
13604
7151
8876
8939
7334
9544
7407
7293
8919
7053
9003
7335
7335
7314
8943
7409
7409
13596
8631
8351
4805
8358
11676
11962
7988
13723
9110
6886
7207
9074
13660
11481
9470
9352
11566
7771
7343
12351
8003
7315
9113
10177
13398
8959
7330
8656
14911
9438
13794
9498
7993
14851
7404
7343
3285
12341
5353
7464
7840
6747
8901
8887
6841
13729
11531
8949
10047
9233
12369
9398
9302
9505
7265
7430
7572
11650
8568
14883
12711
8574
9600
14950
9692
9450
6830
7335
7441
14214
13269
9392
13088
9492
9624
13765
13603
21460
8081
8937
9192
7425
12087
9595
9450
7189
8824
13938
12887
21106
7389
11047
7364
16745
12729
7429
11710
7365
15646
13937
10423
14021
12467
9431
13679
11301
7355
9431
4702
9862
15723
7363
9220
6409
5877
10099
9287
4751
11387
7820
16955
9552
7497
9589
9649
22381
7442
13632
11666
9605
7378
7436
7984
7363
7969
14429
14100
9375
11531
9383
10605
11671
8417
8955
9482
6723
9389
16014
7351
4415
11125
8960
8779
9312
8755
9652
15486
9471
8223
7476
5869
6836
13183
9346
13663
9291
8895
8923
13815
6430
9385
11683
13893
7000
8774
19132
14911
11834
8991
13869
3325
5261
7400
10848
9347
8943
9439
13840
10484
14029
9285
10648
6768
6397
14234
13662
12490
9605
5063
7525
13635
13656
9639
7391
4903
13752
9480
15964
7330
12709
13353
11416
7746
14064
13638
13599
12894
15616
6208
8951
9267
11809
11585
7578
8886
9454
15360
7450
9611
9514
13280
8888
15516
13377
8909
9301
8341
7322
11996
9579
7347
9595
9598
13309
14912
7388
11609
7393
14880
6267
13547
12642
6831
14858
14650
9567
7890
13867
9521
8536
9633
16255
12792
12735
9598
9435
9130
9500
7398
6422
13715
11623
6969
9698
9450
9383
9511
9018
13339
7345
15097
7873
11805
9344
8013
9287
8138
11536
7850
8947
9332
10741
13028
10099
13688
8896
9454
15384
10175
7473
7190
11387
9512
9626
7636
7065
7417
9732
13667
7401
9400
8911
8895
8124
9396
8886
11686
16208
8945
9320
7346
9157
11082
11432
13559
14871
10547
9497
13225
9504
7384
5065
8854
7851
7857
7315
8524
15254
7397
7333
7411
13525
7789
14952
14844
9443
18229
9691
7389
9334
7325
8862
5777
12712
9149
6588
8960
7499
5428
9326
10354
7722
8801
8929
12760
9108
14781
9359
9360
8907
9276
13489
8865
7344
7301
6823
7810
9583
9380
9523
14955
7416
8929
11643
13713
8486
9337
10123
12794
13395
12920
9488
10514
11963
9391
9320
12234
7303
8867
13383
13706
9548
9407
16196
9014
13608
7303
12267
6916
11324
8911
9353
7305
14162
9790
9364
11553
4599
7504
8937
7384
14894
8874
8022
12725
15450
9324
8842
7440
22272
8124
7468
9492
6913
7960
9399
7829
7416
13577
8894
9551
15181
8761
11212
8010
9024
10164
11471
11946
11724
8991
9623
9531
11601
6901
9476
12858
8741
8943
6980
7306
12003
5196
5910
9567
9473
13406
7450
8963
9413
7155
14923
9265
9036
8992
13070
7500
1753
6200
7333
6971
9440
7327
9523
8555
8935
9584
13564
9367
7397
7185
8865
9359
5543
14822
7250
13702
8655
7347
7321
7259
14799
7383
9392
13549
13816
7460
9251
13725
7207
1817
7397
9523
9328
9501
11599
11725
11543
9423
11546
12765
8863
7340
9287
9874
9593
8941
8916
9466
9226
7916
13954
11102
8939
5266
7857
9474
8671
8384
9106
11622
7376
14903
8926
6267
7344
7461
6854
7387
7368
9199
7337
7357
9620
9434
9433
11541
9102
10454
10191
12384
4745
13653
12519
9436
7376
9540
15668
14601
7263
9358
13636
8261
14668
7489
9304
7346
8066
7468
9814
10147
12532
9453
11535
10101
13585
6464
7342
5076
10518
7501
9363
9647
14913
7348
9346
14875
9320
11501
8919
11398
8908
8848
6715
8155
12413
9372
9005
11537
9003
9523
8935
12918
13598
7344
9695
9511
8142
13454
7471
5271
8777
8964
8967
9546
8948
12137
9118
8967
7392
8978
9137
11684
9176
11682
7810
6872
7404
12274
8288
11634
6529
9129
9285
13610
7425
12091
9386
8908
7425
8869
8895
9537
7347
13479
11409
8725
8954
9478
9478
9276
8951
14888
9194
8917
11418
9561
9093
8990
7503
5186
7336
7435
8945
8397
8967
12969
14017
8511
11474
7360
9847
12062
11714
8762
5603
13927
13741
8901
1384
14038
12400
13650
14844
12472
13645
7384
11785
11444
9535
7415
13498
9312
12751
7436
13012
8930
8859
12246
4780
13206
5473
14828
13807
8537
9350
9394
13467
10465
15017
11187
8657
11847
13645
9682
9556
13831
8932
11690
5436
9538
10128
9719
8452
8989
7782
13623
14861
7330
2225
1597
12188
8938
13483
8896
13838
5832
8941
13889
14516
7350
12253
7370
5445
11590
7399
4800
11591
7197
9281
12078
13513
9332
11015
7382
9116
3761
11238
9722
13858
9289
16442
15473
7368
9162
8948
7386
11586
10366
7395
7569
7375
7538
6802
4416
8412
6820
9345
6843
7532
7546
6845
7537
7508
6833
6763
7482
9350
7549
4426
14886
5546
9689
7529
7288
9416
11428
11190
7440
14833
6797
6815
8082
6924
13526
11641
11582
11253
7378
9336
9335
7284
7453
14825
9695
7520
7357
7261
7317
7335
9500
9571
14677
6817
7542
9360
11591
14062
12343
7415
9495
9313
11481
6799
9537
6827
11526
9400
11329
9474
7522
7425
9590
8149
3326
13886
8962
7263
11184
9591
13678
9541
9501
7377
6578
7460
9917
11523
8421
11588
7392
9083
7322
7526
8918
9130
11320
8846
9502
9421
8673
5582
7430
7832
7843
7270
13919
9552
8683
8875
9372
13295
9429
7471
7397
9498
7217
11371
8862
9486
7533
13211
11642
12239
7491
8657
8967
14113
7391
7321
7355
7383
16459
12166
11664
7453
13605
9375
7350
9349
11149
7521
8023
11503
8851
9309
9898
8850
5889
14567
5490
9229
13588
7344
9389
7401
9282
7322
14222
7774
11412
14174
7973
7334
11661
9519
13743
7441
9537
15216
7717
9351
14932
7680
6862
10858
7557
8853
11285
9366
11459
9316
9532
9565
8828
7001
9376
8865
11653
13284
8711
11676
7200
9340
13364
7279
5649
1818
3067
7287
7443
7447
7384
10194
9591
7297
13867
8922
11638
13620
12059
7726
9325
12070
12451
16675
14001
13814
11905
6485
5161
8683
11572
8898
10711
8956
9101
8939
9508
8964
10114
12156
5111
10178
15383
11224
8003
8951
12889
9444
7421
8594
9550
9026
7769
9509
9369
7425
13531
22305
7340
8959
7265
8844
7853
8907
12252
10234
9068
11747
11705
5649
13285
9448
7166
8554
8949
14006
7540
11656
9547
7425
9329
7308
9458
9434
11598
10159
7332
8927
12982
6727
7337
16982
11743
9430
7452
9093
14804
14142
13632
9400
13683
12757
14216
16574
13771
13647
7491
7306
9490
7887
10101
7331
13635
9562
9357
8925
6774
14113
15409
12568
7326
9481
6547
14756
7382
12299
10188
7527
7313
7280
9329
7387
10430
9478
8958
9365
12699
9419
9439
13917
9507
6914
11416
9430
7262
8017
9420
4603
2212
14849
10673
7491
9408
7382
10159
7250
8911
7479
7382
7300
7328
5492
9563
9301
7881
6817
10454
9302
9030
8759
8981
7812
9410
7438
5091
9561
9607
9610
11097
7339
7379
10407
13851
12624
11634
9397
15318
14303
10444
13891
12127
7973
9413
8410
15604
7404
11866
2889
10691
7362
9495
13795
9905
7923
11771
9097
8161
5248
10720
14687
10621
9452
13551
3320
13616
9327
15435
13574
14403
9586
9768
9462
7534
8540
15456
14592
12287
8679
12485
9507
13746
8954
11298
12558
9594
10123
6828
7898
7376
7374
8861
13812
9394
8677
6516
7501
7349
10230
13665
8935
8193
14747
7485
7714
9604
9536
13259
11616
9357
9715
9495
14915
7799
14415
6809
7279
7408
9445
10463
10201
8915
7361
14011
9516
13994
11683
9337
14012
9358
13663
7488
14827
7302
13693
9147
7806
14869
9532
9437
11593
9537
11686
4257
10222
9506
14823
11693
11442
7581
13474
7436
7252
14314
10175
13724
9387
8942
9457
10137
8883
13658
8062
7121
11616
11421
13518
14885
7366
13409
8971
9854
9466
7401
5216
9639
13300
8710
9012
10322
8560
9002
4258
8992
6762
9419
7669
7357
9494
14877
10215
9477
14926
9338
7441
7298
8341
14563
13526
7367
12205
9552
7915
13947
6785
9488
11493
13888
7406
13322
9583
7438
4870
5196
11565
8278
9036
7320
7122
11230
7386
7375
9110
12367
4819
1951
14651
10025
9022
11383
11272
12550
10104
9385
8946
13800
9435
9420
5248
9401
14933
23572
8920
13610
7891
15522
9521
14704
6486
7327
7494
14025
8076
10563
8903
7335
9181
7320
9487
9373
7500
11291
7314
7434
5564
5152
8840
4767
9362
7991
8210
9551
6892
6892
7929
7392
7888
16301
6833
13059
9356
10494
12317
9421
8975
5099
12270
6919
9556
13611
9573
9512
13380
9389
11259
6908
6480
7281
5092
7353
7355
5169
13449
7399
7304
13605
11724
8347
9002
12409
9558
13672
8907
7063
9443
7503
11605
8831
5710
9291
8942
9720
9540
7509
17148
9418
8933
8928
10225
7326
11622
7303
14624
10997
9019
7240
8953
14203
1844
8946
12665
7734
8453
9325
9587
13349
15343
10247
13602
9700
9466
9546
9503
7427
12261
8957
8039
8837
4825
7433
6350
8848
14900
9451
13932
13258
13772
8285
7404
7352
8549
13788
13585
5700
7342
7446
14329
9305
11524
6889
8356
8678
14040
8869
9582
12190
9424
10756
5591
8984
6859
4686
6845
6824
5419
7573
6851
7959
10358
11770
7287
6870
7823
8874
6862
7631
7311
7660
7412
7391
9532
9451
7508
6812
7552
7299
6254
14862
7451
7385
7611
9188
7488
7445
9263
7449
6759
9540
6832
21749
7510
6838
9475
11834
15814
8706
7799
7362
7553
9615
11048
9125
9336
10322
16409
11311
8190
7456
7307
9525
7326
9412
7238
7462
2570
9527
11073
10014
6927
7067
7079
9607
9512
11173
15656
9578
9920
11272
13305
9324
13837
14000
11809
11239
14026
7325
13669
7530
9508
9273
5820
10170
14983
15002
8189
9283
9351
15363
9344
7393
8237
8150
8117
2837
11847
9649
13861
11242
11366
9534
17139
16293
9983
7348
7344
4782
14867
7364
8685
7349
7344
5932
9198
7989
7370
6845
7469
7354
7371
9154
9526
9399
7364
9530
12695
9370
8926
6875
9469
6817
13566
13549
7375
6845
7377
11696
7333
11663
8969
9416
9311
9539
12638
9420
11680
7436
9403
8543
9405
9378
9357
12947
9865
8897
13661
8295
9475
4629
7323
9179
6616
10423
2063
9555
7353
7389
8896
14636
7270
7306
9390
7314
9331
9503
15166
7812
7384
7465
8931
7477
5184
9143
9590
10763
7338
13517
6831
9256
7469
9409
9468
12778
13933
11459
9317
14228
9022
8621
9450
7334
10584
7312
5805
5127
11560
14915
11618
10044
9549
7398
7329
14841
7329
14922
11481
9392
9745
9551
14693
7347
7975
9480
9483
9465
6824
7319
15241
10905
15606
9421
13817
9279
11800
5399
8966
7303
7872
7429
9732
7375
8937
7973
9525
7304
9521
8899
9612
7831
9521
8892
8329
7512
7383
8883
13816
9340
11241
11358
7346
8772
12109
8640
8925
9190
7356
9353
10675
9628
15341
6862
5210
8038
6469
7951
8927
8489
6879
14944
7730
11797
15341
7378
14695
7935
8646
11096
8759
9511
10308
8992
9642
11639
9130
7375
11445
6858
8958
7484
13551
9384
7472
9474
9415
9415
11696
7737
16794
12044
9423
7334
7015
10124
13849
13960
4262
11594
8936
8972
7342
12764
8939
9014
10533
7385
5633
9872
7463
8770
5991
5586
5587
15549
9005
13635
7768
7444
19564
9366
7463
9567
8933
13447
12648
9361
9334
13823
9575
8980
9219
7486
13647
7360
14880
5047
9455
8943
7420
7417
7277
7331
7819
13661
9413
8559
5776
9678
11902
8848
11705
13662
12344
12803
11380
9564
13707
14955
6227
7304
10405
8990
15483
7326
11268
7334
8473
13925
13795
10030
7341
9179
10454
11816
8965
9005
9360
5699
9483
8971
13311
12238
10394
8929
8888
8967
6418
9607
7401
13879
7377
7421
7481
8763
10245
9548
8211
7447
7438
8944
13749
7506
13882
13301
8907
9544
7325
9363
11467
5464
11269
7899
7260
14851
12328
13636
4893
4766
9547
8906
5306
8171
9390
11484
9520
10380
9403
13665
7400
7390
8890
10122
11727
9399
6837
9323
7355
7358
7889
6171
11714
11564
8950
7308
9611
11914
8907
9319
11811
11273
7839
7529
7407
6201
12437
7520
9421
5179
5105
7343
9316
15705
7507
4921
1882
6912
6186
14006
12268
8942
2943
6426
13754
11494
6498
9512
7356
11548
11543
13873
9319
9382
8683
9438
8957
11648
6839
10533
8940
7710
5230
8874
7344
12690
12088
9191
8387
11532
9527
9415
11179
8695
12330
9282
9259
13639
13806
9478
10594
13110
13565
8897
5239
8958
3928
12958
14281
13935
9797
14953
10308
13600
9401
6971
9352
9291
7509
9420
8952
13571
12561
8910
7419
7294
9473
8328
7824
9337
14237
8910
9573
9244
8957
8975
7695
9095
9331
7413
9523
7283
9314
14028
9514
8092
11604
9131
5675
9435
9471
9075
9481
9390
8468
9523
9520
12725
9379
13636
6176
14087
7398
13756
15175
7379
12947
8986
8994
9498
1932
1957
8848
9407
8863
5144
8381
10255
8901
9509
9528
11711
9371
6868
13886
16411
6971
11936
7426
9446
9547
7390
7391
11868
7454
5794
6243
11840
12638
9248
12100
9032
7553
13772
6422
10672
9004
11738
8925
9526
14560
11678
8692
12778
15451
9461
8721
8796
15622
11931
6414
9440
9522
7510
12112
7295
13670
11555
9530
7378
9327
8987
4935
11443
9523
9516
13194
8278
8954
12705
7362
13586
9447
6405
8878
9264
13904
14890
11456
11162
7760
13690
9323
9443
13576
8962
13570
9111
10770
10526
8886
13509
7860
7360
9525
10210
11617
7357
12760
9512
5924
1565
14299
9483
8925
9422
9479
11139
9456
8140
8143
8606
7506
9363
9045
8823
11957
13610
7368
13514
9428
9448
9506
12752
9437
8312
4275
9452
15084
9324
8991
13810
9377
9007
6253
8830
8592
12711
14977
9476
11088
13469
8020
8841
9424
11650
9344
11866
5402
9538
18210
6431
8809
5891
9444
13386
9283
6225
8627
9487
13410
13866
15363
8846
7209
9435
8926
7786
9477
7476
7387
7298
10109
9378
13794
7423
7451
15509
7489
10149
9464
10917
8765
5888
14995
7261
7331
7325
11630
7343
14788
7791
6116
10504
15411
8181
7379
9740
6833
2935
7212
9344
10179
6890
9716
9562
9368
5745
9051
16361
4752
6694
4636
7170
11538
13949
7294
13595
13465
13975
9223
9542
11693
8939
9401
9450
8904
10427
11534
8935
15687
10446
8931
9526
13899
11517
11571
10802
7352
11373
5155
5870
8892
13709
14001
7397
7403
9379
9382
8993
7410
8819
9103
15273
9390
11556
11640
11160
10516
10589
6788
7358
11584
7331
13068
13572
11855
7394
7037
6095
7295
8089
8797
8189
9324
7032
8327
8935
7472
9431
10908
8724
14408
7277
15415
4730
9426
13166
13706
9119
5016
11689
9430
9986
7348
8948
15796
9403
7341
14955
9046
13952
9339
7402
9182
11520
11648
8355
11765
6850
12737
11499
10175
8995
12075
9362
9274
9323
12683
9603
14020
7433
9487
16986
8081
14361
7494
6459
7349
9482
11566
11672
14215
6814
13998
7347
11541
7349
7548
9328
6308
12622
9380
12510
13562
12271
9295
8925
6466
10158
14292
9230
9441
7443
13349
8886
9404
8960
6076
16225
14639
11630
9068
8875
13600
7304
11662
7889
9080
9721
7898
9444
7257
10072
12290
13599
9764
7363
8718
9103
7272
9251
6549
9438
9502
7451
7434
10073
6824
8941
13849
7154
7391
8907
7022
13947
11526
6473
9361
13802
9515
11183
11666
8906
8900
5205
7377
7562
8948
7332
11355
7396
8826
15523
11745
9151
12523
13543
9363
7381
12261
12304
12383
1757
9405
6786
9354
9325
9493
7387
14987
10163
7394
7420
8123
14004
11654
15317
4918
8346
7316
10158
8783
7375
13753
7477
7395
7413
7254
14846
8544
3102
8960
15661
9307
7027
8944
7396
10295
8927
8139
8961
7375
13829
13433
13608
13485
7722
13573
8987
9316
8921
11499
9500
5207
15692
14938
11218
9454
13803
10547
6398
8919
10349
7498
13323
12482
9509
10142
10892
11599
11968
8209
9154
3203
6337
15120
11956
6823
9421
11460
11389
6551
8943
12064
9630
4784
11477
7391
7013
8191
12105
7441
8321
7342
8279
13661
14837
13825
12691
13453
9472
11351
7387
7547
13562
7445
7357
7969
6941
11382
10058
12902
12704
13581
7437
7373
11513
11170
6662
9403
6059
10215
10408
9522
9669
9013
14094
9534
9514
11938
8952
13190
11594
21079
7634
12704
8620
13696
9274
8913
7371
7371
9574
2082
9580
9428
13661
7917
9124
9553
11247
7008
8865
14011
7338
7368
9433
8148
9357
6325
9611
9114
8897
12311
9440
12610
8995
7823
10168
13630
7330
13323
8920
9408
8949
6605
9192
7389
12751
12743
10305
6892
7402
9152
13559
11233
9519
10381
7417
9448
9443
9338
8935
8983
11860
14622
9432
5954
11763
11715
9462
8992
7288
8560
9437
7311
9002
8938
7376
12315
9302
8499
6376
8986
9467
8914
9156
12921
14046
9466
12401
5118
4278
7382
9193
9418
13608
11713
6373
8126
9517
9547
10865
11652
8341
13222
12401
4766
13670
8991
8973
11516
8678
5213
7329
9186
11364
4777
15324
5245
11125
9266
13421
9309
9521
11541
6943
15445
7351
10159
9473
11783
9382
5635
8137
11671
11241
13653
8936
9342
21399
14911
9399
8659
9284
7052
13704
12832
7962
14896
8977
15778
10636
11182
9515
9471
8893
14217
10777
9106
9415
8478
9232
14861
20683
8126
7469
14977
7433
14192
11614
9675
7567
6828
6846
9467
11781
9551
7453
13666
7444
7566
7395
9149
7569
7534
6732
7263
4510
7437
7568
8681
7446
9437
9543
9543
15363
6923
15483
9250
7362
7566
9514
7096
7375
7562
7562
9500
9380
10575
7411
8765
15516
7291
7445
10503
9081
6759
9383
9782
6838
7569
11423
7461
7008
8091
10378
14040
9552
9385
7567
12912
7491
6866
6856
8616
10719
13627
7411
8028
7411
11465
11499
13696
9279
7458
7332
8077
6745
7403
13982
15248
9557
7353
7438
7805
9408
9365
14085
9453
7241
9585
11453
6811
7574
14952
14245
8317
7493
7394
14883
7388
13634
6804
13848
6855
9708
7394
10886
10672
10388
11236
4354
7464
7417
7487
8984
11701
11702
11340
9178
11427
7471
13674
8956
9337
10751
13961
8894
7372
6945
7374
10589
8538
7411
9477
8752
7442
9607
10081
7440
9414
7368
7493
14378
8634
5772
9007
5886
6305
11049
9568
8924
14735
7394
7294
7376
7432
9115
8158
7441
7217
19944
7442
8790
10135
7856
11456
11415
13756
12330
11507
9390
11850
7414
9115
8978
15471
8851
7339
9450
9007
7238
7354
9371
14003
14109
9529
8916
14936
7392
7335
5829
7305
9157
7368
9241
10164
9331
6796
5120
7284
10241
7275
13225
7440
9475
9588
6868
7255
8889
9131
11723
9706
9597
7416
8867
6241
14216
8259
11332
7427
7393
6508
9618
14911
10090
13689
7533
13724
14900
9513
13446
9411
4880
8993
9356
11106
7129
7506
11729
7385
9363
7509
7377
9340
9175
9474
9513
15190
7435
7506
11527
9460
8914
11810
8945
10321
10321
9344
10112
7346
9443
5342
8128
5115
7331
7937
7511
15877
14038
9464
7388
7338
13972
11876
9534
8933
13436
9353
7358
12481
9523
10751
8308
9699
9396
12503
11335
11743
6468
10954
7929
12908
12510
12229
10567
9470
8837
12852
9536
9340
15110
7336
7392
7930
11545
14874
10662
7261
11708
8533
13538
13768
13947
9368
5981
10082
11552
7461
7365
9139
9040
12500
7390
4818
1856
9874
9567
9424
8187
13994
3338
9561
7449
7494
11974
8924
7570
12169
9388
11709
9616
11401
11983
11817
12200
13716
8836
7345
6650
4899
7381
7268
4976
11239
6401
9320
12052
9488
7457
5777
10066
11705
7092
9556
7938
14916
11650
12802
7785
9364
8821
7375
12554
6771
9425
9064
9259
5177
11233
13654
13590
7504
15438
7342
7290
6930
11618
13599
7414
12878
13827
5226
13578
5033
7537
10127
10411
6831
7361
9359
7365
10703
8917
11226
8908
11517
12388
12662
11082
9571
7457
7344
14914
8893
14700
7073
7427
8976
11803
13760
8140
9389
7701
8357
13687
14622
5197
16908
7510
5912
13750
11541
6192
9230
11395
7452
7362
7499
11448
6419
7426
9335
7395
8160
7477
13895
11484
9522
9512
8855
1537
4815
7471
7793
11807
9250
9310
13633
6762
7331
10446
15830
9049
5614
15484
9447
12659
11768
8324
9528
15504
8963
13696
8888
9375
11402
3633
9475
7419
5377
16690
7293
11125
13973
9445
7463
9445
8355
8828
7359
11724
7509
8619
9408
5330
6587
11228
1564
7315
5335
16520
10632
11402
8544
7382
14145
7456
11053
3453
14983
11942
10636
6225
14964
8198
9197
8298
9263
7489
9442
5334
9376
7339
7459
7210
6861
9372
7876
9626
14949
11569
9926
9360
14241
15494
8100
7445
7772
9017
12417
11328
7337
7343
12495
2029
9358
14670
9273
14499
7394
7433
14347
12289
8925
7129
7153
10452
10452
7995
12704
7416
8888
8429
7494
2265
13155
11616
13797
6487
11135
8126
14919
15854
9032
7306
9513
9512
6852
9202
8283
7259
11120
9463
12148
7570
9450
13798
14631
9412
13228
7338
9316
7300
8675
13394
8323
5232
14271
7461
8963
5453
8998
14931
13382
13355
9899
15297
13791
8990
9313
7729
13586
11306
11254
14546
8916
9530
8931
4911
9550
8919
10390
11197
9650
8834
7265
5237
5344
7956
8577
11681
8986
13571
14792
9018
11601
8913
9159
5322
7338
7472
6817
11735
14097
6898
11669
11732
8926
9525
8627
8471
9406
9542
9310
11941
9516
8069
9541
8901
15364
11588
7432
13669
10244
12831
11719
7450
8941
9283
7098
9457
12564
9234
13839
11446
12336
9137
6439
11611
11050
7374
14045
6830
9441
9281
11348
9541
9547
7424
7225
7347
7285
5131
7421
13632
7435
8907
7323
8902
7395
14870
7366
14942
11558
9356
6888
7470
3213
9393
7375
7766
7362
15510
9462
22973
7408
7336
12175
6926
8998
14820
9548
10657
8876
8402
10700
8281
7720
8197
9263
9540
8193
9537
12120
15345
7333
9642
15466
5412
12092
12328
13207
11398
7314
3574
7387
5055
11169
9701
6660
8936
6993
7395
7323
6839
12225
10153
11225
11021
11699
9426
8939
14676
12378
10228
7575
11381
7342
12363
7916
6897
7355
7351
16317
9461
9521
5084
9411
14817
13797
8220
7511
8911
7316
7430
13911
7415
11697
7369
9296
9481
7502
7322
9518
13365
9398
7398
15459
11210
9266
12650
9472
7449
9095
9371
9563
14958
13855
15360
13619
7624
7305
7351
1942
6506
14822
13593
7433
11567
11052
9413
10043
7377
7421
7118
10552
9557
5256
12401
7351
7346
10388
7182
6802
7771
9321
13359
9481
9285
7191
10267
8338
13601
7403
7391
7005
13581
5393
7253
11274
8003
6474
14844
8226
9100
12561
10166
9473
6229
7341
5349
9349
9440
15508
13620
12821
7415
15361
9327
9611
6993
9495
9394
9192
7501
1841
9612
9553
7346
9170
6249
7387
9801
9590
7735
9318
6847
8997
9484
7359
8904
7336
5821
10898
10399
3631
14887
10280
7362
12856
7430
14152
10055
9324
9612
14589
7295
13857
14100
7404
7403
12914
9442
11070
9401
9459
7418
7397
9492
11842
10772
9564
9496
14719
7356
11462
9365
11344
7425
15840
13637
13643
9347
7971
14920
13493
10514
9303
10633
7366
7296
9441
7372
10190
7388
9352
10136
10163
7324
7448
7463
16180
7456
9597
7331
7335
12695
13937
8955
14926
10990
6857
6745
9479
10317
6786
9391
6208
7442
11578
14121
14992
7510
11656
15377
5207
2055
13536
11839
6796
6818
9914
7433
7864
9468
9622
8089
7416
15458
7398
3978
6837
17845
6964
10788
6813
6831
7372
13850
6053
9467
7400
10158
6855
6825
9559
6780
9455
6830
16565
6838
6721
6814
7333
7554
19847
7394
8931
7390
6861
6827
9117
4558
7568
7342
7567
7567
7563
7563
7563
6850
7568
13532
11601
8615
9274
16056
8709
14155
7532
12889
11901
7406
11893
9336
9522
8929
9509
10954
7435
7755
8026
13686
11705
5293
17192
8890
13554
9802
9561
9531
12304
7954
11238
9280
10101
12958
7533
6591
8933
7636
11103
7808
7286
8892
13624
13960
11900
8060
13800
8918
11856
11449
12452
8863
9375
15780
9542
9327
9502
5354
8950
8989
9291
9482
8918
5358
6931
8973
11984
8972
9527
14015
9429
10188
9353
6827
13304
7609
8928
8976
7420
8950
15400
11594
13375
4569
8853
9347
9207
9718
6339
9347
8944
8993
8938
12356
8873
16114
8883
6807
8913
8268
9519
9431
9456
8901
8913
13293
9522
9554
8760
12849
7763
4254
8957
7380
10204
10407
7344
9401
13313
9555
9379
9491
6040
8189
5579
13910
15235
9293
9261
5805
11549
9436
6341
9410
13562
9468
8886
9587
15493
14236
13277
10357
14887
9524
10652
9518
9547
9536
8923
7753
8969
9495
8714
7778
7268
7268
9498
11415
7368
10695
10631
9539
8922
7399
9600
9360
13641
8980
9440
8978
9525
5873
9517
13645
9658
7311
9295
13945
14247
7828
8988
8759
13681
9530
11202
5784
7380
8838
9608
8545
9960
6837
7052
7319
7361
9450
9327
8928
8927
13395
9457
9542
10142
10250
6822
9286
16926
7942
6382
6488
9277
9374
8956
8573
10926
5357
8978
12773
9503
9113
9651
12328
14132
7456
8272
20364
8078
9393
9502
9425
7694
13679
13275
9306
8927
8613
11607
7483
13560
7832
8139
8921
8022
9501
10494
13715
8017
7618
6833
9438
6466
9601
13090
8763
9570
4666
13898
9423
11246
10259
8709
8145
9341
8937
12756
8922
11098
9007
9541
11611
8891
8956
4910
11021
12319
9339
4237
8971
9421
9440
8912
11816
5243
8971
5007
8949
8998
9451
9501
8930
5443
10248
11833
9015
10247
13962
7660
11799
9498
9448
9543
8892
8945
10032
8949
8950
9130
7447
14963
6764
10738
7427
5284
7308
16280
7324
13492
9697
8035
9536
11821
2662
9371
9061
9873
9346
13130
8964
9424
9552
7321
7321
6887
11447
11353
11451
8337
9694
7357
13284
9018
7391
10504
12502
9358
9571
11967
12669
8891
13684
10147
13694
15401
6851
9492
9564
9326
13444
21056
8685
11700
11808
7415
7262
11578
14502
12633
8864
9373
9011
8875
8124
13860
8256
9430
12613
9447
7345
17274
5192
3963
13443
8196
8356
9275
8756
3574
8156
8274
9432
8125
12966
13436
9417
10950
8983
7391
7299
2527
11557
11459
13846
13680
9219
7375
6226
6355
3682
11232
10102
8715
14349
13070
7432
13114
9405
8591
9396
9496
14875
9264
15153
6177
9356
8972
12388
7503
14062
13662
13761
19808
8843
15354
8960
9236
9645
7358
9595
9398
14738
8839
13983
4775
10423
9668
9130
11814
11884
9635
9110
16613
9500
6144
8003
11560
9278
9528
15673
9534
9505
16586
7294
10364
7496
11620
8425
8789
9269
8837
13650
13436
12942
10422
12738
8876
9424
18875
7718
8959
9126
9658
12790
9513
11461
14220
15363
7445
11976
6462
9436
11325
7332
11273
10132
13546
9479
9482
9350
8958
9324
17275
11852
15484
12130
11722
11731
11623
14872
9322
8799
16753
7347
9401
9317
14378
10155
11478
8994
7574
8936
11803
13676
13587
10351
9065
2542
9401
6976
13251
12266
11732
9877
8990
6934
9022
7447
21867
9500
9518
9409
4933
8012
7346
13636
9525
9261
9479
9419
8927
9443
8768
9432
6966
13112
7415
7389
9399
7585
4958
9981
13695
10234
5152
11716
9005
11408
15451
6439
12944
12944
5984
14922
10023
10004
9252
8944
8821
8782
8971
11717
8274
9784
5356
7814
12303
3772
9155
9275
8126
7887
12042
15882
8965
13664
7508
7376
9188
9301
10837
13824
9517
9414
7350
9279
6791
8159
10114
8945
19928
9670
9436
13463
7424
9510
9510
13014
13648
13915
13785
13504
11476
13762
10882
8928
7487
8543
7776
9103
1574
17775
3781
7476
7154
7340
11723
6380
14723
7154
5689
8927
7417
7438
9720
7542
12285
11079
9086
7302
9031
7432
13646
1979
9546
7393
7476
6659
11623
14904
11343
5242
14108
13518
14862
11420
8907
10633
9826
7437
11542
4429
7219
6720
15527
7379
14515
13941
9007
9298
7378
14896
9321
14052
11349
7184
8899
9340
6435
8958
11370
6522
9555
11914
7340
12573
13680
15199
7331
8967
11079
6500
9570
9527
7487
12375
6483
13444
8385
9335
12966
8940
8586
13735
9531
7397
9524
14396
11748
8740
9495
8399
11417
10280
8914
17385
13632
11888
9513
6897
14085
8949
7632
14509
13308
7863
10464
10853
11738
9141
9343
9514
11589
7294
6810
13503
12892
9013
9325
13423
7684
6844
9371
20582
10582
13222
14135
17296
9877
11530
7813
8305
8932
7447
9057
13894
8745
9124
6205
7598
9419
12093
9136
9466
9569
9293
17356
8423
7449
8861
9446
2112
7584
10215
7452
11650
9398
7876
7357
9525
9456
8308
9380
10009
8183
10399
14868
8172
14901
7395
12749
7291
7553
10086
7284
8363
8334
14632
14008
9113
11464
11794
11685
7777
17954
7428
9552
15948
7013
8605
7304
9408
9537
9651
9555
5501
8877
8880
7399
9400
7720
6490
9174
13706
13425
11679
11644
6299
8919
4964
6879
10233
11638
9460
13805
9417
7287
7165
9454
8980
9550
6121
7064
8954
11796
8943
9554
5056
12759
9448
6160
9402
9421
11621
6145
9398
8354
12353
17616
7490
13841
9720
11570
9512
8979
11844
8991
6928
12059
14133
9511
9506
9063
6889
9523
6620
7363
7983
3800
9466
8456
8971
8915
1955
9141
7069
9326
16545
7568
9446
9332
9545
8904
14675
7337
7430
8951
9481
1790
9558
8943
16514
7423
7800
11303
9442
11344
15808
4698
9385
12691
8966
13676
12509
8777
13664
3380
9583
9493
5128
8879
9531
11851
7362
8926
8978
8362
8910
9791
8098
7787
5872
6835
15510
7902
7440
16882
7345
9391
4895
7396
9579
3666
13987
9346
8918
9353
8859
9390
13979
8053
9289
9502
7433
9374
9481
13379
8918
12363
9007
7344
9446
9383
7446
7371
13901
7013
9279
5385
9279
7952
7341
8919
5299
9562
13427
10085
8105
5201
9684
6143
12597
9492
13716
9562
14004
8861
7691
13934
9525
9131
15878
9446
12036
7404
1998
9441
9456
11700
11781
8361
7999
11247
13991
7424
9475
10791
13956
5185
12929
7489
13721
9446
9566
11917
9649
7363
8927
9443
3230
7506
16238
9387
11492
9558
7416
14977
9487
12321
6929
7408
4796
5100
11664
7394
5476
7330
7362
8901
11422
11396
7483
9517
9352
9393
7338
7335
13484
7369
7359
6845
14926
7455
13454
6828
8755
11271
8960
6462
7803
7467
12788
8131
11545
13083
9521
7397
14946
9125
9513
8705
14915
10125
7456
11590
7282
10782
13398
8919
5211
13607
7849
6814
9380
7433
10436
7436
13645
13619
7231
7198
7358
4739
7493
15534
8484
14886
8164
9127
7443
7608
7329
9567
12308
7453
13931
4768
11584
8252
8240
14804
14918
11278
7919
12301
12748
9529
6490
8728
5483
8534
7145
15426
8554
10504
8935
10451
11984
7424
8196
14959
12663
9568
11776
4757
9252
9342
12887
8258
2934
10118
9401
8886
11501
11415
8648
9548
11380
8958
7947
8934
8079
7918
7321
11544
12381
1596
3556
5261
9556
11777
9337
7792
6831
7502
9521
7660
9145
5713
5752
11593
11462
11512
10536
8694
13254
8595
9420
9340
7435
9562
7794
13258
7369
8420
10670
13710
7401
13984
11432
9503
8204
13788
12154
11320
8914
19614
9337
13616
8915
7375
14373
8287
5411
9896
13879
5200
9489
5475
11731
13679
7359
16591
7460
7283
5487
12091
9470
9021
9577
7198
14902
15358
7240
6331
23225
8875
15507
7479
4789
10613
12735
12107
7121
9543
14064
7773
14019
12728
9449
7860
9302
7505
9453
9386
10651
12203
7695
13839
7360
10776
14837
10369
19022
5771
9515
11664
11690
11424
9450
7837
8296
13543
7355
10019
9375
8438
6916
11674
15363
9535
7794
12468
7351
9326
8038
9158
12644
10153
9455
10077
13926
10179
12718
8007
10051
3132
6428
8643
12694
9319
5458
11701
17808
11396
9364
11106
9478
8774
8527
9529
9502
9313
8203
8245
9381
20813
7889
13688
13686
8951
6175
9598
9572
10587
5829
14907
7435
9083
7436
7310
7386
11881
11368
13992
12258
9023
9555
8965
10534
11918
8987
11649
5938
8917
9533
11559
13937
13795
11745
7349
8957
9432
7593
6968
11469
8997
14938
6758
7442
13894
7336
7264
8863
9538
10737
10740
9337
7510
8968
8432
13672
7881
12686
9450
7379
8340
6194
3703
6410
7043
4917
9483
11744
9483
9599
7412
6286
7902
7321
9457
6399
8523
6250
9512
14950
14922
10096
9525
8934
8964
8892
13615
9416
13720
8853
5212
8974
8920
9550
12785
13483
5020
13746
8888
9109
8968
9432
5594
5006
4779
8750
9517
22801
8943
7303
12499
9597
11966
9500
13639
9074
14490
12026
9446
9297
8860
11392
5355
5042
8925
5178
9414
2799
9542
11578
13285
7343
6370
9483
7863
11709
8599
6679
7738
14415
5292
13348
8917
9352
9468
7455
4249
8978
9383
17420
9360
8936
9518
14070
13522
9307
8818
8299
8824
8931
2687
11085
8045
9515
10833
11452
8285
11787
5543
6064
7476
9343
11755
13773
9508
8948
7342
9471
9691
13784
11699
9503
9275
8863
8874
9021
6881
3193
7966
8779
8908
12968
9525
9464
4720
9485
10636
6251
8980
9539
7221
9510
8950
10519
8005
6381
9303
8068
5679
9513
11683
14027
8970
9400
13806
6786
8985
12069
13500
9406
6468
13631
9051
9110
9442
10285
9524
8682
9371
6050
7351
13014
4880
9537
8321
9458
13606
8934
9429
12921
13504
12887
9276
8451
9521
13836
10336
12191
9472
8278
9016
8837
9323
9006
6359
13792
9274
10437
13336
11884
8981
8981
8060
12025
8998
9402
9478
7310
9993
13713
11957
9273
8971
11720
9555
9557
11556
8873
8769
8866
5148
9548
9475
4254
11694
8892
9439
12533
6370
9468
8934
6152
2835
11653
8993
5611
12535
9008
8940
8955
11710
7332
11961
9459
11733
5402
7346
13672
8920
9528
9518
8493
8908
14099
9017
13985
13650
9392
9277
7283
9472
12441
7355
9697
8256
10513
8954
9477
6072
4250
9480
9363
11562
7371
14912
9320
7380
13634
13716
7440
8951
7100
17148
7694
7467
7574
8839
11813
11570
7366
5060
8606
7428
14863
9147
7217
11120
11121
8916
7373
7340
11802
11802
13369
13782
10047
11467
9048
13915
13643
9753
9441
7303
7572
7330
9706
8868
7481
13608
6403
15971
9395
7534
11240
9651
1907
14921
8876
14080
9390
11834
7430
9516
11132
7418
14934
9414
10767
12393
10607
15579
13658
13669
12745
7920
11610
8829
9484
10244
14918
9397
4940
7355
9588
2723
14885
14027
8941
7441
7350
14116
7015
7283
9463
5623
8507
7307
8938
9749
7374
5728
7937
15408
10369
13167
3515
6205
9337
5055
9494
7137
7901
10492
7458
7380
7387
9239
9504
11014
9537
7537
3333
10109
7342
9043
10314
14915
7421
9580
7438
13631
8903
11754
10895
5858
7359
6944
12049
9210
7506
7317
9172
9283
13655
8973
13913
11837
7983
7342
7384
7472
7364
14936
9464
9470
7401
14843
15900
6965
5309
5307
5298
7174
11553
7364
7378
8188
12591
9544
7461
7349
9260
6860
13838
9603
7463
10158
9404
8982
8360
8767
9677
9055
7298
9528
10019
15402
10336
14386
6901
5441
6902
9382
7401
7317
9199
9063
9640
14208
9436
14552
8955
9510
13647
9514
9540
3325
7371
10982
7938
7379
10032
7343
11760
11598
13938
13143
6441
7437
11515
7009
11396
7396
14377
9445
7477
6413
5472
7449
7420
6946
7346
7395
9452
7091
8883
11760
7802
7385
7015
6998
8134
9689
13668
2713
7951
7339
11295
13524
7382
7382
15377
9362
7353
7282
8881
9467
8266
11238
13961
11785
14864
13772
7901
9610
14420
7313
8864
13641
9521
9392
9439
9897
7914
15356
7569
11544
8032
14410
8228
8113
9970
15663
7396
14866
10966
5106
12876
7381
7356
9579
7258
7435
5746
7911
8864
13670
11640
8994
10110
7412
8212
13541
8817
8890
9290
10754
11394
7215
9588
7364
6553
7407
9130
11298
12557
9557
6841
9374
7359
7434
8879
13639
8918
10803
14200
11210
10845
7445
9484
13666
13752
7355
10228
7924
14687
9375
9589
6426
11929
7386
10855
14720
20316
6869
7342
9257
16253
13698
10375
4159
9431
11106
7794
11604
7399
7457
8897
8897
7212
11613
7441
8858
8862
12740
13474
9379
6826
7330
12651
14870
7361
7477
10152
13632
8916
9562
6441
9594
7483
7341
7464
9431
10328
11636
11687
9468
12713
7389
7401
16143
1574
6418
9303
9455
5352
11353
13732
9519
13968
9335
13761
9522
8667
11774
9391
9382
8860
9011
13391
14547
7234
9542
7480
9432
11704
6857
9324
7284
9515
8937
9536
8997
8889
11783
13818
8958
13850
9034
2901
9682
10216
10875
10364
7991
9352
16198
5818
9387
9177
7457
9285
9560
7376
9474
9344
9518
9502
11556
13515
7351
5584
8936
12776
9759
11337
13486
11788
9222
11639
13742
15520
9213
16947
10705
13681
8907
7355
11739
13811
9465
8675
9740
9054
13551
9393
8908
9743
11602
9453
3515
9310
7341
6231
8873
8977
14059
6383
8683
11733
14028
7343
15142
7396
11548
7426
10778
11602
8996
5468
9409
8944
13922
1880
5467
5454
7900
13437
9254
9303
6141
13759
9349
9386
8240
9328
8884
13876
9496
6415
11764
9381
9887
9553
8920
9505
9072
9469
5197
8959
7335
7440
8910
11748
8908
9394
8815
15067
8918
7195
8947
5837
8938
11237
17238
9305
7393
6885
10649
9632
8978
5206
12660
9311
8929
12114
7354
8952
6853
6824
11655
12757
9433
6884
5950
2249
5577
8778
11581
8957
8872
8955
9511
12626
8993
8679
11485
1574
13917
14085
11887
6182
9477
13163
11696
9050
9773
5315
5552
12759
10979
12300
9385
9261
7352
8212
5173
7375
7445
9532
11481
8951
8689
9380
9502
8913
9370
8272
11138
14318
11904
8940
11260
13616
9454
8824
9329
11266
9345
9516
5466
8971
12540
9482
9527
9495
12299
7448
10375
9449
7870
11621
11554
8856
9434
9425
5481
8904
14576
8842
12768
9055
13723
10117
12792
7939
17551
9411
12677
11540
6355
9472
9279
10742
7352
11787
7820
8843
8876
13585
7367
7329
7398
11700
8995
13366
9335
1734
9375
8350
9014
9512
13990
7794
8135
7508
9279
5318
6220
20473
9232
11162
7483
8941
6126
8046
11720
8984
11586
16589
8926
13948
9436
15009
9754
11246
5100
13566
13165
13281
13634
9083
7809
9448
7323
10261
9007
8938
8457
9475
9506
9539
14218
8867
5308
13840
13856
11779
14848
11690
7976
9550
9456
8257
9401
12680
7066
11762
9061
8801
8976
8829
5239
13630
6420
5134
9526
9489
18953
8950
11834
12063
6130
11788
9601
3096
9832
9008
13779
13810
6667
9044
13614
7408
7054
12763
8990
9505
7974
13983
8942
7320
12616
13601
3735
6420
7857
9361
7422
15427
15442
6462
9522
9450
9158
13330
11447
12851
4689
9353
5644
9486
9457
8953
11661
14163
9479
10205
9052
9456
7346
9358
9480
7304
6896
11414
13557
13470
9983
12331
9325
8282
7903
7390
10290
11950
10477
11752
16301
8971
8408
14110
9290
9358
7825
9296
11844
6412
8924
9703
11524
8914
11626
17731
11543
10949
9511
11524
11325
15472
9002
9459
13850
9533
8710
8970
15696
9322
8445
8475
7392
14059
5079
7896
9513
8940
9542
13347
9350
8890
11699
1981
7968
9510
14604
14933
8195
7795
12671
8978
9102
11640
14076
9517
11477
7589
10229
14014
8973
5410
8776
9509
5823
7410
9492
9436
13850
9465
8882
8543
9256
9524
8918
4251
8800
8892
7798
9524
13987
14144
13648
12483
12443
9331
8821
13398
13983
6122
9301
7389
8929
11738
7076
11692
9262
11662
13492
9066
8512
17554
7355
9457
12039
6411
9472
8996
5747
16982
8241
12461
7510
7296
8219
11681
8299
9513
9528
9544
6883
8935
11489
8991
14691
6465
9542
11547
8964
8966
9524
9548
7390
9316
9506
12603
11181
9122
9140
5719
9523
6158
7448
12609
8524
8935
9338
13797
7380
9550
12737
9428
18945
8200
8978
9729
9512
14038
7403
4879
8185
7956
4470
13648
9350
8222
9539
11237
9424
7391
13799
9446
12806
5252
9509
9565
6644
9428
8965
12280
7373
9622
7516
11754
9132
4844
7389
8902
11706
7858
8935
11516
9981
9717
6411
10721
9110
9939
9504
5464
8562
9307
7411
9449
11567
11305
8922
9366
7318
8210
7453
9528
9517
9551
13490
7386
9402
11390
6340
7397
8830
7919
8720
9534
8955
8343
11991
9227
8968
9508
13749
8964
9495
9557
13772
7742
9322
7370
9405
7396
5204
9511
8935
8343
7393
11837
8847
14505
9384
11720
11446
8837
9280
9463
8984
11666
10804
9497
7972
8995
13662
7127
9530
8964
9009
9898
7416
9504
8943
10115
7329
9525
9319
9494
6116
7510
8982
9286
9522
9458
9076
6894
6529
9505
6612
9537
10293
12661
6484
9171
9776
11773
12687
8363
12229
11634
7355
3741
8278
9402
4967
15380
11603
9511
12182
11170
6876
9149
13927
13927
12071
6308
9115
14159
8951
9541
11543
11097
8932
9608
9052
8532
9326
8989
11610
15535
9499
11137
11716
11172
9637
9995
13977
8878
12320
9356
17140
5979
5399
4065
11208
9040
5224
11792
8667
11809
9333
7842
16344
13274
9197
5893
5453
9715
11223
8790
9223
8115
9640
8957
10036
8079
5470
8984
8911
9010
8933
7424
11593
9647
9374
9516
8963
9582
9455
11286
7412
15320
10987
9394
9469
9468
13471
13485
9481
9613
9430
8906
9554
9528
11205
8975
9317
13979
7921
12910
6873
11958
6866
14098
13896
14134
8306
13778
14882
8371
7912
7525
9857
21123
11703
6836
7320
7456
13674
13364
6957
12243
9127
8971
9706
9348
9528
12437
14028
9877
12391
9404
8930
9603
12701
7348
7336
9287
8660
8477
9986
11127
15317
8905
13709
11574
13170
9081
9337
9265
11446
7655
15411
9157
9511
9340
13119
9337
11680
12254
10699
9404
13654
17170
9331
7797
12370
8969
9592
12757
12093
17518
7426
11703
11393
6237
13008
9503
11638
15586
7923
11538
8107
13803
12888
7369
9008
9559
13631
7535
12112
9288
10285
7292
11563
8534
6994
9262
10567
8227
12723
8507
6809
8636
9010
9032
10920
8855
9270
21383
9526
9284
7643
13617
8936
8521
8994
8058
11234
7335
14906
8793
7701
9848
7363
9494
11856
12410
7435
8902
5202
9507
7997
9570
6397
8398
8920
13404
9022
13954
8208
9491
11164
12745
7350
7422
18827
8968
12790
8972
7788
7092
7370
8920
7340
8297
7417
11704
6777
6043
10153
8939
6897
17265
9032
8619
9414
12419
8984
9217
9504
7389
15865
8041
8073
13643
11759
12698
13496
10799
8897
9509
13418
12647
3660
4474
11613
11697
8601
5052
7477
7506
7345
7800
9360
9305
9697
14225
11687
9359
9593
7347
11642
10952
9522
10466
8939
6726
8050
6328
13496
7363
7357
7389
6916
9241
9233
9126
11464
9116
9771
6848
14173
7652
7392
7413
9172
9631
13189
7447
7456
9558
9486
7372
13817
7327
9602
8974
11854
8912
7415
11459
14124
3408
8912
11955
6846
17157
6939
8962
6987
7346
8483
13011
9428
9644
8979
5541
10260
8365
4909
9528
13626
13677
7476
13010
12631
10976
13833
3106
9338
10346
6432
8888
14994
8935
7396
7961
8965
7656
9590
13655
10809
8677
9758
9393
7340
5613
11721
11449
9557
8869
12729
9685
8754
7398
9416
8168
11683
11876
9439
9046
10239
8958
6750
7489
9112
9510
5818
9362
9435
9522
6449
10310
5248
8708
13713
5109
11450
8034
8942
11939
11411
8496
8128
8982
5001
13828
12088
9013
11681
8024
9755
9385
10460
7939
15689
9446
12739
8919
3955
13818
7951
11705
8983
4802
9516
12960
8306
6210
6439
6489
11797
8683
7355
13921
8998
13892
13630
13801
13614
13976
10687
7512
4779
8958
8748
9557
9467
9532
9485
8920
8320
10952
6895
9071
11718
13648
7773
11880
11617
11519
9466
11618
8453
14984
15495
7713
8007
9828
7365
14768
7343
7505
10164
8959
11717
12755
13820
10449
11650
11754
8036
8431
10014
13861
10321
11628
9478
9877
9526
7920
9267
11739
13814
6582
8725
9506
8959
14028
11310
9048
4042
7446
9465
14994
5294
8921
11420
7368
11715
14130
9212
8998
7378
11543
11586
7038
4914
8862
9351
12101
11055
7471
12996
16013
9490
7435
7425
13250
8348
10953
8402
4780
14928
7393
7921
7283
9402
11657
16297
16933
1416
9531
9524
9469
9543
8979
9549
9555
10740
15679
13568
8435
7748
9543
9429
9414
7353
13277
9440
14330
7370
13446
9260
9380
7145
11315
9462
12801
8962
7336
2064
11236
7404
5511
9341
9306
8259
4913
2029
7219
9512
5844
6827
7964
8372
13469
4616
8909
9755
9418
9487
7407
8982
3111
9549
4739
11199
3017
8102
4986
9541
1524
5167
15428
4817
9498
11745
8935
8950
16357
10100
18086
9831
9484
6958
11574
7496
7233
9537
8736
11741
9280
9531
6000
8939
9545
9533
8955
8938
8955
9880
9517
8882
9393
12072
8934
14129
4450
11860
7360
13700
5197
13698
8943
8208
11779
9290
11699
8945
8948
7554
8818
9467
9521
8794
7059
11696
8148
5600
11715
1805
11332
8776
14433
11710
5201
9468
8215
8520
9428
9516
7411
7207
7321
7512
5212
7711
9069
8908
14740
13622
13903
14131
13586
9517
9296
5445
13811
13545
9537
12965
9307
9721
9057
13946
14698
8931
14368
6903
9031
13717
8806
8855
4901
7040
7036
6747
4905
7035
8122
8801
8849
4911
13416
8404
9004
9312
8933
9036
14267
13779
12885
7324
7511
9429
8964
9459
9455
8950
13486
5105
14352
9346
8995
21145
7463
9006
9522
7668
9512
13980
13233
6430
14067
14769
6843
9448
12677
10493
9436
9282
12081
8539
11565
9449
9898
7827
8910
7600
8197
5299
13495
13783
15354
9251
7824
6835
16672
7394
12855
8180
9301
9546
7353
11185
7454
8750
11938
8457
8867
9516
8732
9497
7363
10252
9961
9510
11769
13223
9278
9550
5177
9396
12713
7002
8152
12072
7337
9437
9245
6607
17491
9433
9598
7456
6853
6890
6938
6931
8619
9535
20948
9457
7907
11960
8709
8863
9353
5306
9309
9475
11592
14036
9548
8271
13773
9483
9329
6926
12949
9503
9430
8993
5335
8922
9373
20756
9521
8970
9523
9325
9536
9556
11577
10321
7283
10102
9458
12829
11591
8857
10369
8979
8429
9008
6391
9002
13342
10121
9516
8953
7345
2536
9356
11334
9489
9488
8556
17380
13890
15706
7429
9103
11839
8851
8947
7769
1936
9322
16750
7418
11309
7363
11942
8392
11884
8375
9553
7994
9019
13030
12435
14096
8812
7464
13090
8954
7117
7933
2786
7269
8333
10368
5516
5040
8969
9275
9067
11422
9295
8521
8336
6814
5504
8212
8447
8930
7987
1825
9515
6186
10004
9466
9485
4231
13920
8908
8140
5800
5760
12726
7761
8389
15148
7354
1579
11712
10468
6982
9287
11936
14007
7565
9188
7332
10378
9513
12140
9528
9536
7178
4900
7549
9331
3773
13403
9232
8011
6042
11032
11068
11070
11518
11520
6946
9395
5940
9829
9272
11240
7855
10056
10213
7237
13645
12693
7505
14985
7548
13519
19745
11517
9437
14245
11348
10312
7809
13445
10969
13885
7669
7669
8615
14262
7391
7387
10735
19323
9141
8745
13460
7418
9531
18367
14850
14240
7415
14987
14976
8220
10394
14407
11799
3821
7343
11907
8216
8252
9570
10308
8209
14661
9499
6216
10161
9326
6849
6862
6875
6864
6774
6821
6830
6755
6827
17580
6856
9348
8982
3975
7276
6801
6813
9374
7457
11751
11441
10740
6866
10231
12937
6807
6026
7466
6680
9542
12477
10034
9286
13399
6817
4810
14904
13468
7407
7221
5903
15081
9484
14861
12822
6861
6853
8960
7443
8109
6498
13432
10051
11984
13460
10758
10768
10748
5578
7491
7338
9337
11863
7340
7353
9500
11808
7352
8982
7383
7362
13648
6884
7567
7567
7563
7567
6872
7553
6206
14429
7558
6861
7553
6836
6840
4684
4684
6839
6842
7569
7569
6831
6829
6710
7394
7387
10100
6863
7568
6859
7566
6870
7554
6836
7570
6818
7392
6865
6906
9335
3460
6861
7569
6867
6817
6859
7567
17013
7571
6861
7568
7565
6875
7561
7420
9585
7361
7316
7316
9552
9391
7417
7417
7323
11478
9671
7153
7441
8889
7514
11466
9302
9476
11069
11069
11493
11485
9409
7482
7498
9452
5831
11486
13594
9575
14982
15356
7346
14924
9368
11634
9541
7010
9613
9143
12189
7310
7300
7421
7413
9009
11521
15222
9344
7428
9354
7307
8793
7414
7376
7453
6958
15027
10161
7570
14418
6836
7768
6833
7568
6805
7568
6867
14411
7559
6841
6859
6861
7376
9526
9350
7618
7508
9112
7458
6838
11478
7523
7397
7395
7431
7451
7376
7360
7386
7425
14873
7505
7736
7739
15380
4850
9579
9583
7367
11620
11603
7423
9467
7568
3055
9574
4885
9365
7391
7423
7405
11668
11720
15664
8242
7507
7362
7569
7270
7506
7422
6843
7417
7425
7539
13684
7418
4852
7398
7418
9514
9726
7299
6936
9358
9623
6955
9683
9675
9293
7349
11597
7367
12736
7391
7403
7388
6916
7333
7339
8140
9400
9660
9668
9157
4850
7329
13827
9414
9433
9762
9306
9474
9757
13666
7287
4776
4416
9740
7399
11598
9833
9474
9831
9472
9612
7789
5056
7375
9532
9472
7454
9386
8170
7464
7669
7311
9784
7320
7347
6889
7390
9833
9474
9316
9548
9551
9386
9391
7461
7379
7385
8406
7382
8401
6546
9868
9510
7332
9658
12491
7328
7362
7306
7334
9419
7385
6841
7676
7317
9550
7456
9453
7343
7345
6878
6890
7346
7343
7357
10175
9291
9267
11467
11471
7394
7396
11364
7451
7416
7503
7417
7508
7352
7333
6848
7563
7564
7569
7566
7550
7553
9130
9352
9348
7346
7336
7345
16477
7357
13644
13644
7569
9294
6840
6846
6866
6811
9498
9500
8395
8037
7680
7324
7357
10011
9653
9293
8932
7359
10013
9655
9295
8934
6204
9341
6204
9765
9409
9432
9832
9473
7310
9812
9453
7309
7336
7339
7336
9592
9233
9401
6232
6231
9776
7552
7193
9620
3122
2001
1640
7335
3113
1994
7335
8059
7700
6984
6900
9355
13758
7346
6888
14053
14081
10112
9753
9393
10122
9764
9404
9432
9424
7510
4387
9678
6890
7347
6795
7347
9831
9472
9353
7445
9338
9354
7346
7419
6884
6890
7343
7339
9107
9116
7346
9315
9348
8384
7329
9819
9460
7468
9832
9473
7287
9512
9659
7803
7673
7284
7370
7371
11731
8769
8410
8852
8050
10411
8766
8407
8849
8047
7360
9736
9423
7408
7320
7340
8101
7742
7382
7358
15339
7422
7320
7371
7801
7690
4843
4844
9432
7342
7846
14858
12722
7446
11381
8872
7240
5743
8613
5436
11558
7327
8994
5363
9191
8885
8915
7788
8864
11064
8812
12476
9374
8947
8819
8911
14911
9186
9278
8975
7007
6787
9317
15375
15487
8152
11114
11548
9344
6277
7356
8848
7350
6480
9540
9491
9150
9263
15470
8848
12685
13962
14911
7328
7395
9346
13408
9393
11391
9472
10117
12235
13979
7301
7443
7061
11075
12465
7274
5507
12679
13622
10280
9346
11192
9393
9393
7252
12953
9492
13611
9252
8828
8840
12666
7433
8201
9434
7797
13491
9335
9414
13347
2992
9477
10626
9572
13814
9327
7359
5200
8121
16173
7313
7313
7940
8932
7806
11928
9549
5834
7333
9696
9533
9403
7315
6949
8133
12123
9273
9517
22690
6162
11533
14913
14021
7373
15602
5913
9596
8894
11562
9640
9014
12286
13839
20970
7354
9326
14945
11534
7401
14127
8875
9533
2138
13922
9506
8948
9478
13771
12737
7432
12756
9099
7166
11570
19520
13722
10447
7412
7371
8925
9466
7281
7344
12086
9443
7341
8907
9563
8955
7202
9504
9389
8964
7436
15482
9522
9574
8321
7258
7265
11890
13481
7327
9370
11105
13678
7783
7329
8914
14739
7299
15264
12548
6426
7264
9355
12756
13912
14255
9483
9466
13470
7499
7594
9542
7117
14094
10757
4781
8947
8981
7398
9207
15742
1967
12972
12696
11951
14894
12198
14735
9561
7298
8160
12660
9448
8948
14813
7447
10066
9115
9352
8315
8694
10730
13478
14849
7978
9553
4839
20497
7347
8924
10233
12674
7460
7706
13484
12641
13508
11642
8980
13947
12536
7332
20450
13875
9251
7398
14896
8050
9517
11830
5475
10272
13677
13626
10529
9129
9387
8065
15979
8998
13887
7726
8948
8997
14472
9309
7253
12739
5059
12832
7360
9329
7502
12279
9497
7530
7367
6398
13636
9616
14045
8847
5173
7981
8952
9470
13947
5075
1845
10164
7961
7783
9420
9454
6885
13925
9139
8079
9449
8919
9099
14919
12402
7393
7053
9337
8972
5925
14138
6840
8114
10479
10479
9036
4859
8269
12895
9597
8848
7645
10468
9385
9383
7391
13877
20570
8363
11547
8942
5696
6205
7428
11410
14887
8029
9114
7357
7378
7618
9391
7308
7359
7618
9359
7358
7131
11264
11694
16257
7345
19425
8260
5292
5775
9556
7162
10487
5505
5628
5622
3796
1886
9481
11483
11870
14190
23069
9448
13677
14255
7314
9533
10226
10453
10055
13368
11727
10007
21379
7349
7363
8789
12019
8970
8958
8926
7801
11533
6195
9409
8890
9586
12056
14008
9356
15348
10319
8934
7149
13893
9304
8659
5079
7419
7361
7369
13874
7339
9245
6817
8925
7386
4762
13523
13627
14363
11961
9434
9481
13627
12099
9519
9015
8941
7377
8805
7306
11776
11111
7642
8911
14059
6903
8850
7928
7379
8369
9640
7336
15547
8378
7305
9154
9083
15336
8896
8839
11814
9487
11641
15492
9544
7340
9503
8971
8887
8911
11107
8935
10271
12107
13688
9443
12743
7339
6188
5812
14089
9476
9106
8986
11095
14949
6426
7439
8794
3161
7463
9356
9337
8349
7420
7351
14018
8083
13702
11971
9113
8886
6687
11637
12208
15352
11117
11709
9574
9268
8925
7567
7559
7352
9661
9570
15514
7441
9017
7154
9445
10324
9463
7369
9229
7430
12051
7423
9302
7482
10142
8858
7651
9842
11802
11700
9018
8844
8115
9357
13526
8950
9280
9211
10362
8939
8917
9205
7339
13866
5736
8793
11599
7297
11374
13670
4815
6344
7942
9422
8917
13624
8959
9282
8925
15349
7315
9426
8275
8513
8848
13602
13096
9266
14051
9450
9187
11630
7754
7436
5972
11745
8974
9465
9357
6672
5391
13458
8945
9115
8424
7129
7450
9405
14981
9186
7337
9009
13377
9713
7384
8297
11940
9120
7419
12370
8410
1719
8263
8759
8965
8908
14891
9542
11685
7445
9383
8981
9413
8982
11421
9096
7506
9557
12892
7857
9537
16078
13322
9064
7341
7353
11477
7205
8870
8982
6364
13905
7424
11693
9114
13897
11705
8996
8866
8642
8885
7228
5509
11212
9445
9559
9394
7563
9254
9767
9581
7165
9545
9302
11705
10305
13825
13955
9131
9445
13936
11759
9382
9376
9482
11523
13663
7366
9457
6158
8990
11751
11599
8911
9453
4872
8855
9504
8939
13626
11740
8287
12859
11265
4709
3625
9079
8546
9440
8836
5009
6576
5696
9530
9559
9457
11706
10216
6314
11672
9477
9538
9577
14044
13976
8925
9526
8774
7453
9413
11733
8339
13638
8938
8944
11726
7015
9427
9736
8937
11736
9346
9334
13380
11835
9394
9506
7751
9516
8652
11435
8552
6676
7789
9517
12309
15385
9049
7276
9523
9324
7459
7473
8991
8981
9561
14225
6153
13913
13732
12585
8942
5621
6408
9442
8951
6230
9159
12262
12246
9535
8603
8860
19417
7392
11679
13717
8942
7875
9347
7456
9526
9411
7360
9418
5779
7390
8943
11703
9438
9399
8965
11710
9359
9323
12883
9518
11714
8847
9495
11151
9135
13897
8911
9092
7396
6243
8994
9398
9462
9542
8873
6732
11092
14558
9513
9624
13637
10711
9539
9476
14128
13816
10217
9084
13616
14777
9383
9895
10707
7341
13677
13701
13449
9396
9475
9281
8862
8891
9482
8929
9342
10485
10650
9376
1797
11117
9452
11709
8967
9372
12188
9501
9278
8906
12056
6474
10880
8621
13280
8963
12401
11676
8949
9467
9513
9436
9540
5414
8933
10461
9541
9302
10739
11218
9473
8440
9536
5659
9405
7438
8321
7335
9469
9484
10894
8029
11921
11921
9371
14052
6158
9514
12755
5296
5103
8821
9934
9290
9483
9621
14151
9439
9250
5186
17657
8848
12021
9389
9481
9531
9367
12161
15703
8333
8107
9928
4423
7321
11358
10301
13119
5788
13488
7501
13244
9428
13941
11823
9030
8869
12211
11287
7350
9480
9459
11717
13274
11759
9528
13585
9628
12006
5865
3513
11568
9250
10337
11595
14972
7386
9468
11737
9526
8912
10255
11542
10697
9323
8144
15499
8919
7362
7352
9473
14136
7425
8913
12529
9547
7368
9457
21552
9004
11574
17986
9229
11844
5741
10930
10901
9430
5815
14885
9112
8859
11138
9548
11722
9451
7424
12705
16135
9702
8890
7631
14881
11229
8173
11732
9437
7421
5200
9412
8928
9709
5510
6389
8880
7435
11850
9516
9462
7377
11841
7422
9426
9471
9482
9333
5939
8982
7507
9428
7570
6827
7568
7552
7408
7570
7563
7564
6859
5240
7566
6808
6838
6844
7562
6861
6861
15742
11703
6624
7367
7803
13517
10296
7453
12493
17574
7409
7453
7356
7307
8794
9384
7347
7498
6751
9457
9358
9345
7346
7567
7313
9361
9977
9655
6708
4552
7564
6718
6854
9425
7404
6230
9513
7265
7346
7339
6933
6929
9254
9322
7794
7444
8168
7463
7505
6849
6870
7422
9384
7563
11492
7335
6293
9577
9596
7301
7328
9406
9620
9666
11898
6978
11296
6839
6870
6846
6871
7563
5713
7530
9355
9537
6784
7419
7459
7370
7382
7381
9457
11614
7409
7325
11471
7426
13683
8522
7360
9322
14518
9362
11971
16160
7448
9339
9352
9375
9646
6844
14201
7504
13668
9632
7508
9719
9508
8000
9936
9579
7348
10013
9655
9295
8934
7339
10000
9642
9282
8921
7487
7501
6651
6702
8954
7385
7286
9424
7341
7355
9387
4163
4175
9132
9169
10198
7313
9413
9543
8031
7313
9730
9749
7199
9358
7316
8281
7550
7325
8299
7568
7332
9107
9071
9336
9359
9338
10281
9570
11602
7456
9330
7348
7337
9831
9472
9225
14936
9568
8365
9645
9637
7350
7359
7347
7323
7311
7345
7333
7298
9387
7340
7297
7090
7064
9581
7405
9401
9776
11627
9382
9370
9751
12724
12770
9664
9531
7379
9352
9362
9394
7353
7370
8530
8171
7812
7449
7789
7433
9850
7320
7343
9567
7363
7362
9826
9805
7318
7362
9386
9635
7352
7908
9583
9376
11653
11611
9638
9285
9336
9267
7334
7344
7503
11974
7403
11645
9292
9320
7446
9536
7328
7328
7324
9431
6921
7346
7332
7347
7341
9592
7346
9898
9541
6703
9385
7491
9399
7506
7483
6889
7346
9580
7293
7327
8431
8072
7712
7353
7667
7308
9563
10837
9583
7346
7334
5723
12578
5734
5728
8065
8245
7370
9942
9435
9364
8101
7741
7381
7719
7363
7383
9353
7342
7271
7424
7443
7426
7366
6854
7655
7297
7272
6908
7506
6920
7534
7342
7310
9447
9468
7386
7377
9500
9528
7407
7422
7347
7281
7800
7473
7509
7803
7695
7686
9266
9243
7326
13670
13610
8530
8172
7410
7336
7305
7261
16671
9004
9391
7361
9375
14117
6840
6924
6908
7344
7619
8716
8359
7990
7631
9425
9432
9345
9367
7346
7335
9296
9337
7457
7459
7290
8424
8066
7349
10649
9934
9598
10588
10231
9879
9547
7457
7451
10004
9288
8927
10018
9660
9300
8939
10135
10110
10124
9765
9406
10120
9761
9402
10110
9751
9392
7776
7717
8522
7399
8949
9656
6989
6976
9994
9637
9951
15361
10072
7324
7912
7895
9376
9667
6988
9447
9302
9263
6839
7341
7290
7393
7384
9533
9555
9426
7988
7974
7277
7274
9424
9457
9450
7330
9917
7338
6839
7345
11935
7396
13496
12651
7409
2147
7359
13867
9499
14475
13898
11130
6964
9261
9537
6728
14977
7563
7387
9390
7915
5559
7480
7387
10411
12368
11145
8947
9363
11375
7373
7001
8064
10402
12468
10726
9357
9518
5099
7416
7439
11520
7807
7390
8930
9278
8968
7067
7381
12845
7523
9135
7993
9539
6859
9508
9499
7352
9708
13471
7327
7327
15645
8203
11700
8304
7425
14146
8230
7813
9556
9129
11621
9754
7233
11102
5302
7484
12757
7377
7336
7616
9527
12093
6656
7681
13633
13723
7294
7821
8822
11834
9200
7416
7336
7422
9351
8687
5392
6832
11354
9331
5195
15226
7847
16458
7334
11553
11104
7342
7818
14864
9331
14914
9409
13481
7334
12268
9365
13537
9647
7377
21627
6656
5364
9368
6724
9407
15730
7764
7294
11180
8628
7325
4826
7444
11145
7429
6799
17083
8172
9397
7341
7339
1822
1992
5395
9423
9386
9626
6799
7368
9391
10148
7388
8913
6836
9268
7354
7035
9607
5060
14096
13044
14996
9496
7508
16018
6791
7313
10913
11549
16028
6884
9532
6834
7493
7408
6637
9380
14203
6828
6843
14987
13528
9616
7359
9460
7426
7256
7492
7554
3710
8775
7440
7300
7305
5308
7379
18564
10387
7351
7340
9462
11676
9473
7345
7333
10210
16830
7343
11957
18581
6831
7349
7384
14876
9509
11432
15534
11717
14007
7428
7334
9421
7338
8653
7847
9483
11398
14941
6826
5959
6726
7545
4618
7571
7566
7565
7558
7563
7568
7569
7349
14269
6861
7570
6208
7571
6841
6841
3060
7560
15163
6653
7568
7560
7557
6883
7569
6305
7560
6867
7567
9016
4923
6819
7569
6825
4792
7565
6863
7564
7562
13541
6725
7565
14971
7569
6834
7563
7570
6856
14416
7570
7567
7567
7403
7450
6836
7570
6774
9597
7567
7568
6514
7561
7566
9336
6870
7379
7569
7791
4595
7564
7569
7539
7554
9361
5888
14737
7557
7563
6835
12955
9326
6723
7543
6830
7564
13676
11532
6848
7398
7363
6729
11068
7373
21074
9381
14756
7353
7566
13854
11514
11206
7668
11406
6832
6833
7555
7357
14306
6774
6802
9486
10351
12632
8657
7335
7326
11641
7446
6683
7493
9230
11470
10487
7554
13657
11500
7287
9404
6757
6798
7336
3767
6920
7372
7346
6863
9435
15004
6684
6834
14246
14112
10837
9376
9503
9557
13471
5917
6707
7410
8152
8931
7534
6771
8254
5593
9383
9355
6664
8719
7368
10182
11019
13626
7411
14920
9172
13953
9237
11910
9173
7627
9461
8067
7433
6838
7421
9363
10222
11442
12863
9503
12350
13603
14936
11683
9393
11606
7511
10849
6928
8303
9167
9011
7355
9402
14364
7516
14980
7453
7546
7278
6823
9367
7894
14944
11407
9402
9195
7973
4832
11843
13976
9639
9300
7357
9369
13637
9727
12066
7469
11453
13460
9575
7339
13939
9548
11772
6135
11328
7446
5104
7442
12416
13640
13359
15406
7918
14901
13746
10485
13690
4922
12734
11845
7387
7460
9373
9983
8699
9107
11254
6807
6688
10038
10960
12357
15003
8002
7317
14864
11591
6851
6864
14849
9351
14861
7419
12452
15345
9321
9479
9437
11236
9659
7147
9383
9383
14904
11243
9423
9328
7510
9486
14232
14109
6080
9488
9463
8916
6092
7024
9453
14645
9061
12309
7417
7308
14815
8839
8285
9168
9298
6162
6807
9003
7368
2125
8956
9366
13683
13522
9498
7325
8986
17528
4872
9443
9447
9488
17145
9485
10703
9452
6366
10094
9394
13408
8509
9427
10155
9151
9517
11755
13390
8326
8894
11672
7360
11513
8908
8059
9447
15976
3552
14042
10417
11498
9482
14078
8927
11929
9609
8919
12403
8842
5815
8777
9290
10014
8994
8721
12576
5748
9470
9516
9583
13959
8368
8919
6563
7342
8966
9427
7276
8893
9303
7305
9248
13264
7382
7176
9350
9319
9270
7144
13613
8111
8907
16833
8683
12820
9502
8918
8917
11533
13748
8880
8870
12733
5380
8880
7308
7325
4831
8215
8837
13627
6465
14896
9219
7409
7372
11547
9556
9441
11551
12605
9173
8870
6384
8064
7331
9320
7299
11428
9364
9553
6091
13849
8971
8233
9133
7389
9503
7485
9308
16708
13615
7293
8977
9492
8508
9275
8260
9315
13527
9411
5235
8388
10222
14906
9068
9452
13876
9266
9434
9303
11594
9325
8447
11668
6282
13649
7287
13322
10917
7829
10959
9344
5384
13593
14406
9281
9703
9330
8888
6810
11301
8883
7335
8101
7408
9433
1843
11804
13640
11171
8064
14854
13715
17077
8315
10439
9065
8893
7494
13604
13418
8134
10257
6752
9930
5399
1915
13645
5979
8953
11367
11413
9411
12198
12003
13294
8929
9405
6181
13170
5477
9235
5663
9294
16192
7342
8247
8319
15920
9488
9481
8970
7314
11613
8829
5171
14045
4665
5387
8826
8698
6976
13616
7994
9963
9229
4898
8915
8375
14312
8972
14830
6405
13816
8988
13881
9513
6397
17169
9060
13778
4761
7413
14248
8945
8932
7266
7254
6388
11027
11671
12172
5180
16398
9445
7363
11504
12714
6194
11713
12176
5138
14001
7253
8891
5096
8718
13987
8976
6418
9444
11793
11544
13818
7361
6812
8337
9744
9001
7247
6013
7852
13979
9240
13646
13892
10706
8969
1870
7796
9447
8982
11047
17430
8805
8279
12271
8876
8147
13639
9193
9773
8893
12444
9488
3343
14943
8958
14894
9570
11321
9624
13800
5150
10547
7230
9325
11149
8991
7285
6476
6465
11678
9445
8314
13602
9346
13675
13737
11610
7152
12036
12343
8783
9367
8886
14288
13728
5693
9443
9498
5269
14720
9389
11053
13159
8897
7449
11587
12306
9477
9525
13224
2849
13779
7354
11601
10475
7368
15703
13563
5484
3560
9536
9011
7369
9108
10420
7423
11393
13480
8917
7387
8965
9396
9488
9477
10126
8666
5708
7382
10032
13601
5406
9313
8908
9817
9092
9096
12691
9216
9228
9195
13139
9248
9348
4794
8900
9002
5376
4893
4858
4956
2474
6243
15168
9471
14419
8346
9355
7457
11533
11690
9461
12643
9461
9080
9375
9077
9490
9439
4966
13846
16892
8893
2410
13897
7762
5659
1556
9878
8893
16378
7351
8875
8926
9295
9327
9631
9334
9433
8889
9412
13496
14869
10973
5815
9239
12692
13342
8875
7014
9361
9387
10833
7844
9325
9462
8932
13742
8946
7439
7502
9292
13817
13959
11674
8126
9205
7291
15839
6523
6523
11078
7356
7303
7389
8898
13817
5954
8918
9475
8898
12455
7367
10180
8117
12250
11200
11604
10151
11519
6914
9493
7770
9379
12265
7155
10390
9457
8866
8373
5238
9242
9063
5198
9293
14153
1567
13665
7857
13745
9505
7785
10075
9339
3295
9532
7251
13656
14082
9399
11916
9424
11944
13652
11561
4729
13899
15097
7709
6983
6943
8229
17518
13366
8895
9513
6342
9506
11754
6902
9238
13300
7409
15299
11645
8836
10008
11702
16926
7469
7394
8191
8953
10392
9196
14635
12676
7646
14418
7430
9141
9900
7358
11660
9485
12863
13794
9465
2226
9461
7456
7357
9407
9587
11669
13751
9480
14380
6918
5021
14768
8913
9560
10401
14076
13674
9603
11554
10264
15829
12303
10121
12110
9434
9465
11705
5289
9488
5225
12298
7051
11212
9268
9508
8867
9314
5645
4352
13656
8893
7823
8897
6816
8837
7351
8059
11934
7475
9125
14016
10808
8183
7977
13461
15469
12379
7345
8932
7766
9467
9534
8984
9714
7367
13225
9339
9500
8970
9542
11433
10319
8954
13842
8884
9614
9481
9060
7343
7382
13795
9301
9329
9365
7803
8932
7457
11488
6892
11562
7442
9337
9528
5609
7418
11161
9319
13522
5294
13987
9383
12862
8555
9180
7043
15700
11649
8098
7177
12455
7343
7446
9215
6991
13658
13607
7285
16953
7817
7568
14599
15542
7363
11048
17028
11722
6366
7778
7397
7813
8902
7854
8699
8001
13520
7292
9372
8857
5179
8864
13530
6361
9448
13917
7347
8126
8728
7789
6669
14127
9296
9544
12555
9432
9446
9457
8192
9001
7457
7232
7411
7387
8968
8890
7272
11320
8896
7512
9542
9502
7800
9002
11717
9367
14853
9396
14938
8941
7250
9011
11638
7435
11845
7329
11561
9686
4850
7432
7388
9403
6952
8964
6222
9553
16329
7274
11172
13732
7462
9492
7873
7434
12620
7378
13023
7334
5281
8952
7349
8911
15066
6227
7341
13626
6211
14881
14838
12584
7389
13733
13795
4914
7559
13844
13844
6919
3171
9562
15361
8000
11865
6248
9511
13611
12007
9007
8283
9541
7239
10364
7392
9571
5175
13812
9439
13248
11237
9612
8929
10629
14952
13449
9342
7344
9429
12117
7667
12744
8919
17627
9496
11636
14842
9497
8962
9659
6961
13617
11631
9625
9422
9515
13125
6311
13462
2425
6288
14924
14919
13826
9778
8969
12004
8922
8836
7505
11830
8648
13388
7318
7322
8849
11631
13821
8954
7863
7374
10113
8728
9551
8838
13550
12990
9859
7277
7440
11401
7362
13607
12517
9514
8918
9777
7456
11679
11543
14980
7355
9553
19705
9523
2858
11701
2780
7366
11517
8841
6155
8053
8880
8425
11545
7274
9276
7358
8202
13299
11280
9406
6445
7085
9385
13800
8909
8231
8885
7296
15167
9970
8911
9453
9381
9460
9148
5218
4742
7364
8947
13874
6962
9502
9480
6468
8956
6412
9498
7795
8943
9402
9474
1974
9358
9212
13977
6115
16807
5863
9413
8887
5718
7306
11195
9323
9402
16382
11287
5058
7346
8878
9485
11339
11489
13818
13021
8870
6455
7782
5853
9509
11493
13610
8872
13171
8872
9470
9438
5539
9491
12322
7328
9420
11635
9486
6413
9456
7879
6871
12754
13383
13627
8890
6907
13662
14276
9420
8261
8947
9472
4924
5631
8845
13479
10628
7432
16767
11157
9204
13611
7357
9538
9290
9350
9273
9172
9317
8940
7324
10229
1890
8914
13357
7361
13569
9382
6129
7432
7773
9327
13406
6963
9351
12464
9249
9285
17100
12834
9097
14101
14810
7352
8894
9368
9351
16166
13682
3607
9492
8803
9442
9470
8915
8568
11175
9429
7495
7494
12134
9488
9600
8222
11561
9418
8890
7319
16258
8901
7605
10907
16740
16360
7344
9543
6379
9338
9479
8836
9086
9369
10826
11142
13903
11868
13631
9400
9346
8855
9345
8008
10915
8882
5626
11679
15166
8935
8978
7310
9080
9481
6174
9447
7481
8946
12922
12941
7538
8911
7498
10015
4869
10157
9634
7434
11462
10492
13742
5275
9276
14832
9495
13349
7310
10776
9343
16755
7328
9380
9418
7856
13573
7265
14332
9495
9468
9072
7497
7324
7357
11597
11073
9491
15548
9447
9431
9511
9389
9432
5459
12029
12383
9214
11709
7427
7291
8684
8913
11912
5269
7375
9306
9457
4889
4336
6202
5014
11779
5657
5055
14840
11905
7438
8925
8948
6563
11551
8925
8915
9489
10543
5002
9365
8970
12807
9138
13430
9484
11744
9406
7423
13980
8898
7380
9426
8891
6264
12115
9260
9526
8895
7366
9469
9056
10272
9382
11993
13854
8590
8610
5169
4993
7382
10423
8354
9488
8931
7262
14069
9346
11583
8972
10010
11593
10449
3182
7499
8957
8513
8929
9365
11968
9517
9008
7375
9480
9354
9333
8860
6855
10779
11327
7496
11572
7418
9373
21288
9438
9357
13588
12220
7385
8959
9601
9310
8916
9350
13242
8939
4772
8103
7448
7931
12647
9480
13798
13943
5648
7336
8996
14624
13561
11964
8908
8833
13609
9109
4778
14111
7631
8922
9596
7883
9443
7507
9094
24368
7885
7267
9418
9446
13610
8966
9113
14098
13492
6967
5149
9408
9484
9107
5148
9378
8943
5441
9251
8686
9366
11482
9554
8940
7736
13757
8939
12599
9327
11709
8932
8272
10268
8887
1586
13828
8925
8584
8192
14965
9446
7392
9438
13376
12273
9457
7357
15490
9529
13802
13802
8962
11223
8506
12621
15364
11692
9297
9234
8644
8859
11947
7423
13912
13160
14948
6392
9527
6171
9541
9503
11674
9566
11549
13397
11938
8926
9525
10023
12237
7320
9610
9593
6633
8460
12808
9363
8914
9503
4893
5237
8947
7322
9262
7422
7366
4954
13204
9050
9193
2363
6201
8570
7269
14411
9288
9555
6441
22137
9608
10205
9478
7383
9518
9548
16884
7372
7103
8882
8555
7300
11644
8371
9974
7411
17080
9116
13595
15361
9521
7329
8026
8901
14005
8935
11835
9451
7417
12148
7424
14044
3615
8978
9475
14866
9485
6438
9413
7776
8948
8246
8940
9492
13616
8494
11720
11886
2264
9339
7362
8090
11659
9685
9533
8994
12832
5696
8886
6495
12291
10143
10252
8929
11547
9516
16886
7438
8971
7368
14577
8984
10723
5368
11627
9473
5144
5928
6378
11201
11723
8576
11822
4253
9432
9371
12615
9518
10609
9772
12684
9043
7528
10949
9354
12935
7361
8929
1868
9423
9480
13616
7341
9019
8919
7101
9497
6729
9357
8909
12707
8908
8975
11609
8890
9545
12137
13347
9489
9514
7309
13665
9466
13681
12910
9041
9307
9282
8927
9447
16025
13645
9298
8838
8960
16884
11580
11288
11282
14527
13546
14222
9350
13696
8261
11375
3441
12631
11684
6181
9323
11314
9452
11192
8310
11197
13545
7342
5123
8808
10653
7355
11498
7338
5702
15331
14138
8996
6408
9732
11545
9824
11491
7335
7392
9656
13663
8952
7778
13314
19041
7304
13630
9531
7419
5332
17799
7406
9475
7302
13247
7158
9463
7356
9327
7120
13857
10036
11643
13435
6808
9425
9143
7420
7300
11617
7323
5689
7352
8867
7373
7276
8957
11191
12000
11491
7919
11212
9501
9488
9009
8789
5146
7213
9480
7243
8743
7447
11816
9524
7372
8662
4174
8987
14619
11433
9475
9354
7419
12006
7244
8848
11754
13958
7313
7136
4896
9494
9469
9703
6973
7304
9439
7877
17216
7844
15634
9453
11069
9220
8564
13415
8903
9486
9447
9426
8870
4574
10679
9112
19198
8974
9401
8283
13756
8886
9505
10022
13743
11927
11525
9321
9661
13408
8126
9375
9395
15225
7343
8580
13627
13729
13983
13577
7106
11136
7182
9132
7412
7222
11393
12787
7475
7309
7374
16711
7300
8540
9065
7359
7506
13249
11829
7378
10781
9486
6380
8570
17486
7474
9397
7353
8932
7490
6879
7377
9309
7424
8956
9521
13104
5429
7299
11813
12495
11535
7347
6462
12622
7464
10515
5365
7252
9029
6202
9492
9419
9475
9593
11349
7248
7280
13417
7868
13256
16970
9197
9595
9546
8830
6705
8454
12742
13725
7455
9392
13227
7443
6652
12406
13832
7438
16333
11482
7389
9073
5494
9592
12714
8893
7408
9323
7347
7448
14107
9547
9048
14055
11678
8883
9514
9518
6827
9399
15831
6940
8950
5014
7492
9611
9350
11264
7370
10768
11726
14431
13975
7452
8774
13715
7388
7388
8263
11254
10221
8007
9613
7355
9512
9191
17843
7296
18115
7193
6818
9511
9479
5185
15004
11739
8921
9340
10234
10714
9249
9432
9062
4687
9385
8707
7551
13192
8819
9481
7407
13087
8883
6651
11391
8287
13645
8322
13110
6380
12171
11269
11490
8054
8157
9435
9442
7374
11219
7208
11309
7324
8928
11750
13515
6836
14854
9312
14186
22567
7396
13829
9343
8173
11010
13466
10132
7283
5201
8074
15527
9487
8985
9520
9471
7408
13464
10310
9154
12240
9196
15459
9505
9012
8972
17636
7927
14952
11313
12558
7434
8276
10922
9379
7360
13485
13710
13544
13542
1960
8831
5568
9720
7321
7344
7412
11601
8960
9169
5814
7437
7779
11540
10305
13912
7404
11755
11535
7307
9324
10114
10050
7798
9778
13655
9441
9344
13673
8890
7508
9600
8042
7363
7365
9869
7266
7470
13615
7499
11675
6886
10393
9626
8159
9797
6865
9313
9371
9097
7484
9114
8746
7304
14217
10299
6928
9481
9005
8026
10664
6819
9537
15480
9444
6881
9648
15931
9435
14229
7464
9326
5818
10183
14856
7470
11455
13928
9980
14931
9261
7312
9591
9353
7313
11637
7412
6176
8928
14136
9367
9301
7568
15484
8994
13558
7583
11707
7505
13876
12505
9472
5147
5173
7284
9730
9392
10929
9156
8796
11973
7505
7263
8982
7314
9734
9572
9659
10241
11119
11795
8799
17001
9178
9581
7508
13841
7226
7506
9543
7353
7506
12976
7802
12606
7745
15362
14857
7457
5378
9373
8938
7467
9272
9287
7425
9589
10529
13636
9531
7893
13727
7355
11612
7320
11529
11682
6674
5172
13591
9242
7332
9364
6814
9497
7474
7356
7345
7744
8974
9418
7489
9566
7440
9382
9655
9386
9535
9593
11668
14878
7412
6801
6884
7420
7323
13767
11686
11711
10317
7287
9626
7869
7331
11710
9327
6900
9208
11512
10298
10489
6852
7170
7372
8195
13673
7477
13631
6755
9402
15347
15357
6803
7343
7120
7359
14197
7294
9442
8295
8759
9514
9153
7563
6860
6704
6822
6758
6850
6864
7569
6109
9575
7421
13587
6133
6851
9519
16083
6792
6799
7335
6815
6811
6854
3573
14434
7569
7567
6546
6523
13658
8916
15158
7771
9152
7548
9509
15346
13310
13312
5310
12912
9467
7775
6737
9534
9455
11321
5686
9173
9518
9793
9445
7403
7379
13396
8104
13586
12420
5609
12019
9788
13336
22846
14759
8940
11103
11312
2321
11771
9404
11618
9546
9240
10424
8883
5539
11566
7431
9534
9463
11431
8867
9025
14929
6461
7918
9431
9715
8941
7513
7353
11720
8202
7590
8433
9026
9377
8877
7302
11835
9190
9081
9377
7363
13138
13625
8923
14005
5989
6257
7331
11531
9453
9492
8726
6838
9305
5132
7761
7592
11306
8983
10360
5471
9045
7796
8934
9491
9477
11059
8927
13884
9620
10466
12078
5955
9286
8372
14870
11479
14130
12194
9414
8987
9614
7364
7934
11578
7783
14152
9293
11777
9661
10039
15539
5327
7524
15956
9650
7441
7505
12598
6075
11601
9543
9303
11487
9148
9009
7377
8666
8885
8932
10694
7975
9491
9065
8942
8107
12706
7432
7533
11525
9525
9383
9491
11885
7561
6811
8914
11776
13684
6368
8538
13721
9012
4456
14407
6449
7378
14268
14318
7360
11934
13085
9348
8931
7781
7022
6843
7331
7272
9469
7338
10782
8927
9458
9535
10359
7328
10255
12892
11586
10286
10900
8975
12714
4794
12169
9436
15243
9626
12745
6654
8713
9098
7427
13511
14073
9504
8290
13619
19444
5422
15522
7963
8851
13644
9360
7297
9427
9464
11930
7999
12191
9424
9517
9363
12699
11685
8934
8634
9318
9400
7752
13476
8941
13932
10178
9513
9549
11235
7906
13718
12793
9328
9564
9227
7398
8942
7810
12104
5271
9509
9369
8462
7785
11372
7775
11327
7543
10870
7558
6865
7597
7332
11705
6852
6763
7559
6841
6748
4167
6874
6817
14174
7298
8880
15719
8127
9577
6819
6857
6838
9362
9377
10674
11043
5821
11375
9759
15408
9411
11527
7523
7373
6854
10532
9539
9495
7363
9320
9541
6898
13730
12572
21777
6804
10201
9724
6344
7392
7370
7342
7345
13858
9526
14737
9558
9516
6835
15359
9337
7894
9634
7349
7440
6954
9117
11580
15350
7401
7366
7251
14793
7360
7080
4652
7291
7410
15501
4494
13539
9322
9393
11637
10322
12254
8109
9613
7293
9711
12824
15514
11996
7426
11472
14202
13502
9595
7395
7352
15947
9120
9297
9549
7425
7249
8899
7347
7256
8085
8175
14876
7216
9050
7977
11661
15468
8046
9550
7320
9506
11268
9185
9473
7275
6598
7387
14892
9141
9347
11560
11239
9904
8033
6831
9139
7213
10115
9410
10211
12236
9557
9282
6832
7499
7726
7797
9077
6443
9400
7161
7741
9066
7676
8147
8154
7997
8139
8580
17156
10324
9541
14940
12132
10125
9485
5699
9636
8996
15447
9471
9475
13429
6721
7420
13618
7428
9389
5390
15510
10796
8669
7386
10437
12417
7537
9518
11665
7438
7402
10032
9359
14333
11320
11913
11828
7548
7358
13871
7324
7499
5361
11359
10481
7774
10651
4881
7386
9482
7387
7329
13363
14626
15344
6027
8275
9632
12630
9458
12761
11199
7760
7367
10461
9348
15341
9359
7392
6591
6592
14899
9501
7541
6824
6847
7400
8838
15356
7374
14990
9481
13168
11418
10992
9447
7785
11296
7679
9553
9267
11645
10625
11759
13924
4871
11529
14852
8243
6881
15748
5436
9532
7306
9539
9501
11449
9468
14375
9549
9384
9546
8935
11101
10143
6109
7395
7373
7886
8565
9588
13615
9543
6840
14101
7606
8265
11553
13784
10245
7452
6213
10078
7294
9149
6413
10152
12178
7506
19262
5171
6850
9604
10345
9649
14065
7756
13765
7406
9480
13801
7627
7548
8127
9371
7332
11605
6952
11442
7364
5987
11700
5264
11329
15921
6419
9130
6822
13934
6990
5483
9920
8424
13531
11549
8862
8949
9115
11596
7372
8986
9341
7384
9500
7728
14920
8926
12942
8866
7433
7644
13714
11657
11603
9360
11521
9181
9727
15550
13729
10654
7354
15284
7878
9506
11608
7332
11239
7321
8885
9287
13508
11784
10240
7520
11229
7446
9385
7404
9486
7425
7929
13702
6212
7474
9036
8934
8983
7825
9441
11036
7275
11914
7379
9512
9268
9443
9114
9437
12061
9329
9242
9131
4890
7378
9401
11591
14019
9098
8932
9342
11635
13559
7346
6917
9463
13035
7437
12738
11712
9005
7435
9127
9497
9637
7357
7505
11557
9151
14301
6843
6451
6999
6790
8894
9455
10208
23144
14817
16710
7764
15367
13629
13636
10293
9426
9379
9326
6706
15280
7881
12273
9544
7529
13544
7441
7356
6874
9448
7295
9554
7361
13743
8152
10022
11551
13486
11272
11101
9556
7117
14929
7351
7381
10466
14907
7506
9542
7955
9378
14913
7286
17581
9546
13373
7352
6792
9575
9407
13308
14974
7342
9053
9481
8565
7791
11420
13632
7365
7459
11435
7339
7338
11544
9306
10645
6987
7332
6296
9165
1875
12490
16107
7914
11702
13636
8902
9302
7413
9591
7347
7386
8335
9493
7355
9325
6915
14913
7209
9000
6694
9298
9345
9346
7509
7860
9485
13163
7511
7394
7285
9281
7340
9198
9459
14952
13602
7443
7444
21772
6834
9370
9406
15501
9302
8928
6772
8950
14470
14334
8972
9524
9311
9402
9546
9041
7339
7367
10164
9000
13957
11381
7637
9465
8289
13921
8151
12092
8839
6671
7492
7375
7490
10217
16484
7367
7937
9481
6834
7530
7548
6780
7566
7566
7560
5918
7541
7395
7418
9477
5919
7513
11585
7579
4850
7327
7375
7428
9129
4852
9602
9451
9481
7369
7291
12196
9402
9421
7369
9667
9307
6922
9526
9430
9468
7323
7295
9682
7507
7496
9376
