# Supplementary material for: Effect of sequence depth and length in long-read assembly of the maize inbred NC358
Source: Nat Commun. 2020 May 8;11:2288. doi: 10.1038/s41467-020-16037-7 (PMC7211024; doi:10.1038/s41467-020-16037-7)
Supplement: Supplementary file 4 — Source Data [file 41467_2020_16037_MOESM4_ESM.zip › Source Data/Fig. 2B, Suppl. Fig. 7, 9-11/NC358.21k_20x.contigs.fasta.mod.out.len]

185
638
231
638
231
4132
3713
508
182
1086
111
3031
327
757
128
260
1242
717
742
173
9293
153
568
129
611
3174
3440
224
222
3029
183
415
4509
4140
465
560
2715
5708
131
256
644
311
4802
3206
1306
4706
2615
1475
8902
322
106
185
3867
3575
398
176
117
298
172
6369
152
588
109
103
569
2144
6909
357
306
1521
197
112
118
415
667
5222
7764
1560
107
3756
123
174
167
179
286
453
2109
4401
1266
9415
7345
219
1335
185
165
1042
135
1740
13922
1486
155
2534
1981
3172
4981
9321
3872
6011
2709
4538
6821
3659
456
2940
120
179
370
440
1637
881
117
896
624
4677
587
1334
7700
942
7368
5697
2363
2230
9390
1277
175
307
617
3925
3560
181
475
354
703
198
119
251
138
177
299
648
3062
113
1133
183
490
132
457
13048
13533
551
1583
692
213
324
136
9763
194
11733
3748
463
148
1094
146
2765
421
3895
9951
2024
8898
703
699
103
503
249
361
147
699
847
390
369
309
225
189
867
363
963
216
119
1379
2810
2761
2067
209
182
1021
1127
137
3080
641
114
928
258
2880
115
705
114
700
8912
258
232
2340
7906
8832
2556
1714
4743
114
7312
2697
3067
664
271
132
211
138
781
147
149
704
271
132
208
139
776
1353
1587
668
3347
233
325
1678
7467
631
265
184
110
107
101
1674
3859
2698
930
127
3611
282
3985
206
877
390
14844
1155
2496
1966
886
2107
7205
1286
1242
701
1850
126
9316
286
517
965
190
703
191
128
258
1078
116
704
201
128
522
969
116
703
199
128
521
968
116
700
142
102
10358
7271
5131
3124
487
127
1154
8345
695
5227
1359
595
246
109
285
615
187
599
230
286
100
394
2463
8176
2347
13574
1771
351
147
120
352
6552
178
147
5021
5100
1918
184
2458
151
298
306
125
105
106
223
172
648
1557
8868
5524
119
8901
9295
113
9265
8785
608
119
450
259
240
279
199
439
572
120
460
107
209
282
5428
1615
7335
6761
606
211
5898
613
4644
105
105
550
156
454
123
3198
7528
1946
154
116
818
409
8954
3985
2735
223
108
9404
1471
116
227
190
133
111
113
188
131
136
208
3491
1504
758
1276
478
4667
3383
2265
745
365
1039
483
276
1323
2257
2362
1043
444
4774
9424
4187
763
2269
130
2830
693
210
549
1218
1095
6133
1805
810
421
1246
174
115
7811
1724
105
191
288
178
407
180
102
312
1085
120
187
227
13586
236
11874
1058
285
896
860
215
170
274
152
165
120
152
4585
297
464
317
102
3351
3687
9869
1021
780
195
2938
177
1946
2361
141
834
2198
4998
1742
3798
5020
105
5574
1655
101
699
134
374
200
152
8972
7440
190
296
258
1393
239
8956
722
1572
3227
4255
2174
3631
510
434
1265
1422
1936
7502
2301
9207
325
1715
288
12200
549
124
1021
250
258
140
113
1772
148
1022
185
122
170
110
370
1120
239
364
3993
1236
300
239
1122
239
663
2704
153
1950
574
701
175
728
609
345
153
590
342
1272
295
140
5180
1226
169
1065
239
7492
389
555
1172
4727
353
6480
928
7999
129
234
261
269
3549
1272
10007
141
1363
13649
7752
2648
187
7497
3755
986
669
166
273
2847
8978
147
461
272
241
143
124
463
120
133
172
156
169
457
306
163
1214
163
2112
12640
178
205
8723
558
183
200
113
780
101
5233
7010
309
188
11318
638
225
123
133
114
231
638
320
232
216
178
447
1249
4565
4563
922
7411
1490
6570
2973
1789
2383
2201
949
1960
609
8956
525
795
104
205
603
968
193
2896
606
568
114
602
970
115
128
195
345
2884
503
2247
2274
4707
184
137
3295
9081
193
972
2675
3195
4860
4033
9563
5697
1390
1385
5883
4273
4812
179
1967
5147
9160
719
435
112
168
229
2173
13824
4599
184
128
111
188
131
2546
302
457
710
858
4916
3640
1208
9308
1050
625
1108
182
115
106
5572
482
3755
1153
467
3583
1029
921
236
976
226
342
119
6345
941
7507
100
8161
700
1214
12134
9457
1631
3535
2198
8980
225
123
133
114
232
193
380
360
9849
3861
3228
6956
3589
3655
2666
845
288
118
615
136
207
1434
173
826
4026
320
1049
127
106
172
582
176
215
380
232
225
123
509
707
129
556
344
189
225
295
4103
433
2023
2002
646
4597
633
965
2930
429
535
679
3336
7403
6158
737
205
538
201
4699
345
6785
223
798
492
575
240
1977
5424
651
11618
428
2385
211
626
1592
889
101
1075
2465
150
599
1403
1204
477
483
190
13840
7368
1809
578
1473
1533
1599
7355
533
2751
1273
3708
702
651
5725
956
334
956
3203
14007
1658
10152
622
171
1655
478
426
666
1507
122
7437
478
1503
2860
8527
3531
1074
105
612
437
2312
7288
3635
9231
4017
1231
274
207
690
1382
2039
1615
876
858
2359
9004
6477
531
374
1075
2976
2665
1284
2776
799
5910
8288
1314
174
193
110
1935
3284
422
109
368
155
7464
213
113
2710
2678
1063
132
4067
1303
1588
2711
542
9543
407
4141
7315
2071
196
695
169
7351
767
229
693
2162
192
6239
166
206
930
612
207
204
920
482
346
3962
884
483
234
152
2886
162
258
1033
110
141
121
639
161
209
2896
162
1284
204
664
6617
1905
600
128
160
14013
211
1727
9538
2242
598
1155
6066
361
106
6965
104
126
1232
211
159
376
403
138
118
1880
383
2896
9325
223
196
433
113
745
183
137
1139
231
448
493
465
359
682
699
689
708
685
693
690
610
7253
105
705
561
124
7683
2793
3135
432
150
146
266
100
155
125
261
128
144
314
580
716
691
708
704
713
706
712
707
705
702
711
701
710
700
692
708
704
692
712
689
690
689
691
686
711
707
699
699
1110
181
185
251
118
268
9390
4007
435
1334
107
557
3806
151
9318
682
9643
962
212
965
1388
2067
2081
4118
1196
200
5890
3224
9334
3157
120
1513
1661
227
152
323
474
217
6725
968
122
1238
1677
951
184
627
1589
933
932
147
943
1240
1676
844
293
622
1385
1734
1248
648
961
2805
666
118
637
982
4776
1853
3928
405
7394
461
6944
363
314
577
7091
340
109
5937
7392
12115
1788
619
340
325
112
635
127
215
618
213
324
534
454
1839
148
174
885
702
216
149
452
228
365
294
200
699
217
600
330
287
2413
281
523
630
421
407
1166
4024
7697
2263
1113
5521
149
136
1113
221
11928
2264
1111
5785
1115
220
5584
9642
8538
4726
133
824
3045
7514
2511
142
7176
1279
156
12841
1849
124
465
947
498
511
1503
350
1022
1734
3191
1530
691
1955
15488
5596
4699
14860
2447
289
784
3435
1307
2576
1347
630
503
145
701
169
563
194
430
437
471
10525
1174
5231
104
2232
843
1732
7378
1078
146
7489
11160
5110
2809
4050
9637
2041
170
448
802
193
191
441
370
160
802
198
153
1209
1884
197
212
162
264
912
5784
198
213
165
263
911
710
3652
7653
402
8582
4322
254
3182
3072
1123
1251
1071
1161
331
574
163
6825
179
335
326
2287
3317
583
654
128
487
201
187
2541
9066
1741
2701
698
7922
608
1463
478
718
2926
116
476
718
7114
143
1065
127
433
650
131
173
743
440
103
131
323
433
538
383
376
204
1585
609
2430
755
2705
205
1645
1383
295
213
529
358
108
251
288
247
253
161
310
2993
4686
183
2725
1257
13851
501
738
1427
1668
636
1522
206
101
141
4016
459
456
599
149
114
116
119
194
178
203
284
268
172
9659
468
197
3743
3344
3931
2299
3425
3212
663
1169
4867
117
158
912
646
445
160
2921
139
175
280
2920
139
176
914
647
445
1960
1164
844
574
6574
568
721
804
1016
1342
338
1115
109
191
127
859
3333
664
514
1394
577
448
211
167
1151
1173
1362
312
1120
161
156
932
1577
572
449
240
169
1146
1168
1415
167
1113
777
7253
1872
4340
1314
1558
235
904
100
103
237
1796
8334
3314
1051
1449
421
3567
7772
2181
6811
1852
1972
1427
382
7696
1427
383
1338
447
2546
361
239
1124
319
1238
3993
364
238
1120
370
4404
1259
1394
137
828
176
179
1333
2706
167
913
720
1595
139
826
180
1518
1718
1848
1195
6852
3456
303
4963
695
6376
3069
1102
899
297
3250
367
1018
711
185
2050
5722
4250
5289
594
162
342
195
106
264
207
212
130
113
619
102
197
220
196
106
271
137
132
1516
2670
875
422
8998
414
2550
603
126
6336
7355
6471
3125
127
207
1053
709
1032
602
577
199
1878
1638
668
130
7271
4952
568
2177
269
1974
8910
11799
167
106
961
8941
500
429
14609
335
7785
1433
204
371
1354
943
1089
194
162
155
111
856
1088
194
162
156
688
2628
733
2683
8878
4359
8855
2261
372
894
7420
8466
1167
394
170
668
872
100
293
304
924
586
188
301
920
698
8502
1501
933
4746
8779
1416
9400
2971
728
4610
164
895
333
4421
1356
8976
299
9782
2165
8885
5478
956
125
246
1669
618
685
156
232
104
169
617
124
181
134
222
421
2927
409
1279
7157
5635
4071
937
9108
3564
338
215
309
1924
5187
162
661
168
131
129
580
201
118
352
2857
197
438
657
168
128
1084
3714
6935
171
576
9147
327
171
671
100
175
201
244
268
372
392
548
647
214
106
136
208
226
147
362
2928
598
553
212
109
185
193
451
213
158
206
235
554
117
137
223
3959
9594
105
3560
5292
697
1886
4134
5827
2960
460
7172
9462
1737
432
603
137
972
409
207
602
137
973
326
413
8833
1007
136
121
566
13625
7282
2743
2120
1255
2066
4424
722
4128
229
147
228
246
2867
4118
143
1487
123
187
106
139
14110
192
321
101
405
13467
223
446
3801
446
2098
376
1925
441
350
160
138
8844
2502
2023
6754
6824
922
157
419
364
112
15372
8838
624
104
134
407
476
8834
3976
2368
664
224
1607
2426
2052
7543
185
106
8265
703
5265
1937
7478
13523
14611
186
7274
5016
8796
223
2749
108
1571
2590
696
3175
6959
1481
108
1477
539
366
138
139
153
2171
337
337
6534
4155
123
342
602
516
143
128
619
1537
8414
283
8851
1392
119
205
132
156
816
665
641
2175
184
4847
146
271
148
3391
491
5176
5176
925
185
142
129
113
6149
11861
2681
709
3200
935
1484
106
7471
1431
1480
4211
313
7317
358
9013
1550
1772
4243
2667
108
329
2096
171
1128
5627
149
1127
219
10006
139
183
132
639
106
224
223
1910
2008
3472
3431
7383
8858
1558
193
5655
158
1263
2090
1484
7343
6023
339
8976
740
694
5109
808
706
154
769
349
248
191
281
741
4160
305
491
1921
988
613
4461
3315
700
2245
337
719
103
244
379
142
217
140
7795
209
1108
2844
2121
1005
2160
1558
262
555
283
278
753
5649
2317
237
266
847
2137
134
226
299
122
283
299
1068
154
277
384
4785
343
3371
1953
654
14610
8863
656
2250
735
8088
1089
3302
1079
397
950
337
452
252
291
1419
358
114
949
407
1068
285
704
527
102
605
445
111
2935
235
527
101
651
7433
9087
5391
7969
158
1265
1467
2478
1291
6738
685
254
196
143
380
199
159
148
455
160
254
198
129
382
198
157
2145
256
7468
721
118
1513
1021
426
4097
606
102
243
201
122
162
841
4597
229
474
264
5747
348
108
1460
451
141
2948
11192
5755
798
885
4613
4273
1500
4332
3605
2786
766
733
2762
3551
1297
105
1335
337
4754
2085
5305
7752
1333
207
379
7747
1321
204
383
1329
12262
513
9771
6467
5373
1528
144
174
210
179
122
231
101
127
139
181
290
269
411
9767
3836
127
116
691
152
781
7124
8737
1923
3445
104
180
192
1207
4361
6742
1790
983
151
142
101
453
106
399
488
396
254
129
700
1308
109
496
592
7290
5819
2402
1400
733
2244
7364
5070
131
231
204
352
201
4662
3902
3217
864
7807
125
443
205
319
153
759
124
177
114
431
2712
644
5112
317
3607
271
390
658
9142
1435
736
660
544
301
1429
1901
612
209
684
994
1647
290
12621
6415
10252
2588
184
580
199
664
685
4630
4159
114
1146
684
550
1047
581
7424
14329
2644
366
4195
7291
163
578
361
660
4605
337
338
347
6467
6616
5007
798
2679
125
1963
148
1305
102
736
13752
2996
1436
727
182
116
296
480
257
623
5123
307
8689
492
9344
3240
104
103
279
342
250
3932
105
1521
384
7757
381
1141
366
1340
4093
9637
1108
392
126
8876
1379
142
13578
1845
122
596
302
135
105
655
9282
3060
9881
267
119
286
527
1656
13507
361
1382
569
1826
1001
1415
134
1143
201
485
268
157
117
392
1168
227
6281
415
9170
6596
2437
1884
114
832
1733
317
159
489
5461
104
3545
142
1738
1452
1016
5780
2626
2119
9571
610
134
423
6510
2618
166
11485
1817
7327
12883
6612
3973
163
408
1006
131
703
199
294
1223
214
131
708
2938
755
782
112
361
572
615
120
1249
435
186
336
638
120
222
449
2410
673
1740
1906
2430
615
6837
7422
10965
7390
1362
4670
1139
103
5664
205
542
1216
2531
4472
363
120
131
387
175
14064
1380
162
139
135
1468
1500
213
157
134
235
158
5061
2656
620
136
218
794
225
126
131
418
292
260
717
192
1088
1981
649
4936
5935
4604
343
330
6642
1229
727
603
272
179
216
570
8287
525
478
4852
1293
5644
8920
1139
103
498
312
2811
749
4397
838
7240
700
5339
3734
5758
635
244
162
109
435
285
389
231
483
1863
106
162
312
967
385
7782
162
313
964
385
1344
2141
2690
659
3618
8256
698
3744
7389
1639
2823
383
398
546
519
684
141
217
662
3361
614
264
147
694
114
1563
1168
10618
2056
6665
1564
210
1321
191
251
197
454
383
5099
5455
3775
564
506
827
1350
371
1361
7710
337
1404
104
407
442
365
510
167
111
2901
370
6166
147
326
164
111
592
1975
131
140
5202
163
4493
177
100
1078
1124
107
2290
705
3303
522
953
696
1068
3834
3120
606
954
505
11146
1303
6438
165
117
388
305
1093
237
4363
9451
156
2566
3233
437
6902
11334
1533
14901
669
1986
938
274
243
108
105
112
451
244
9474
1589
1401
620
451
183
271
1636
210
1681
161
186
935
118
1578
618
452
182
271
1640
416
1596
2065
9542
10440
8829
605
604
8419
284
357
807
2025
8886
355
1838
1705
637
2113
1873
222
2960
2240
6864
271
323
515
12737
851
165
193
703
1011
176
279
123
170
169
420
889
237
540
917
694
851
957
705
521
451
725
951
7095
691
1414
219
119
1610
3777
544
772
224
1242
721
6140
106
255
5030
7006
7332
270
884
168
143
607
393
113
1744
7287
1182
1849
1575
308
3428
4350
2756
1160
1002
701
4352
7447
656
13734
148
455
3086
1072
4702
574
13403
7342
204
7582
7540
1516
2566
4968
3951
987
118
135
313
186
170
698
178
118
135
151
210
186
206
8876
128
700
448
333
121
2187
105
1409
194
381
7757
160
300
955
194
384
1339
4122
745
1053
4526
4249
6934
4677
178
1063
253
1238
2797
443
135
3480
12393
2738
156
226
285
192
134
122
125
6184
2836
1513
3308
142
143
140
139
2146
1197
2210
1793
179
2919
1236
829
232
111
132
6521
654
1234
3429
3399
3929
2303
1304
218
1128
157
2059
2676
1254
4457
1558
3282
264
129
1436
622
282
163
188
319
7322
3369
496
123
100
517
111
123
156
2347
369
9267
338
683
15454
1168
124
590
503
332
201
184
5278
7802
636
5158
7013
187
156
583
2753
7101
4003
9763
3314
2188
308
163
106
474
5335
118
964
7359
1171
236
845
1711
7425
7433
472
1383
1466
3546
3949
3823
617
150
259
155
487
524
102
151
8785
1049
159
5816
8247
704
420
469
1413
239
266
4585
348
1132
105
1068
350
1373
1153
4126
160
201
1031
114
594
142
1030
114
119
699
9099
427
546
4259
351
351
6716
274
233
3855
2358
8875
1519
204
8896
4572
218
237
6248
4309
2321
5062
3077
666
7414
1645
1247
2204
957
2934
212
732
1592
924
142
138
957
2926
202
743
1401
971
5426
4178
7423
7440
451
185
106
531
219
377
135
871
1247
891
1551
745
611
1290
131
361
163
130
3917
2204
466
420
9238
224
536
5487
109
372
159
2936
13682
4175
4122
3156
7189
540
4289
241
302
241
159
219
8801
272
104
8925
6662
8747
7353
488
3108
13750
6269
147
552
111
310
146
151
5238
6988
533
596
1585
108
873
122
1062
130
121
250
444
395
162
1077
174
188
681
496
517
243
1397
1725
992
910
1352
499
758
7242
341
7332
1238
512
3596
1044
4699
1275
2808
1457
513
739
1685
1313
492
196
691
170
317
265
3023
613
130
804
2184
105
100
138
3890
632
233
1403
222
144
109
593
213
178
145
4116
3878
693
5250
1041
5007
4791
1313
232
7433
604
186
803
123
329
311
172
1352
171
300
157
474
651
246
2759
528
158
1765
1292
682
158
487
180
1138
151
3049
119
110
219
253
1153
9303
3566
486
1249
168
351
447
1765
209
2008
2824
8554
1959
168
101
301
181
127
161
120
216
102
621
2131
4027
2214
540
4136
245
291
7333
3033
4126
10000
5609
161
11705
3882
7496
3494
2005
192
317
149
242
179
1017
5439
214
959
1022
119
326
1541
149
337
867
197
107
5875
1151
663
573
258
202
153
150
1191
621
121
483
776
448
191
239
178
192
117
1514
1639
119
153
150
113
6944
4898
9698
10021
1739
4933
2807
2783
13700
1294
1085
112
589
3701
543
2181
6044
1191
1303
9012
2909
126
259
1056
330
711
1471
401
545
7178
357
5989
571
308
188
640
464
113
773
1737
583
583
933
4085
277
3926
300
4063
1410
110
391
108
186
163
162
481
634
675
5953
685
239
188
122
105
367
110
163
709
121
209
648
211
113
3932
5130
675
210
301
1078
7803
930
4000
3207
763
2580
207
6493
4985
7314
2448
1814
2450
10254
1593
2605
716
145
1139
1159
6026
368
212
110
251
145
237
2899
8281
705
5140
110
608
127
132
193
167
155
236
3128
128
6562
14898
3022
1076
7717
931
2903
3703
109
114
1513
1607
9423
172
220
293
1728
184
467
178
144
345
143
5270
4020
3323
233
6415
553
610
2944
251
299
123
175
630
7143
5965
2709
517
123
3085
4007
7467
201
1176
398
390
487
507
408
527
1902
988
121
294
269
595
291
270
259
6829
190
325
2562
155
3993
830
1222
162
4305
3406
200
276
695
576
286
342
283
129
499
364
416
303
294
3563
209
977
641
1073
106
296
287
942
1558
2737
3167
677
2589
1807
199
269
233
128
288
10283
2563
399
722
366
122
121
205
656
185
216
1062
1052
727
365
123
205
658
185
6237
1684
162
4311
1777
162
1119
847
832
234
320
406
220
239
2545
107
2404
9568
164
563
111
119
277
410
160
177
559
962
1400
285
1097
1090
1309
12163
2412
3178
162
837
634
164
2909
165
844
547
6147
546
492
7080
565
318
441
169
503
572
2907
174
590
124
191
631
162
812
5473
141
247
188
438
216
714
548
112
4221
4925
4995
1070
642
442
163
2816
907
640
186
560
10736
1712
2511
3305
8340
195
9384
576
5379
282
1957
576
5036
7256
485
102
1462
104
277
378
327
531
103
189
129
228
123
288
438
484
2423
3119
669
3475
13699
4210
1929
421
1253
7379
1012
756
244
120
118
148
181
189
526
1079
396
1549
245
486
132
4956
1601
129
1033
1973
279
5334
1871
2714
12461
2000
7372
129
205
251
295
7795
936
1372
1764
643
147
643
261
336
207
496
613
933
252
109
658
1097
328
100
4723
718
3509
1995
3371
1295
193
480
1358
3706
1980
490
149
260
10376
667
4266
8794
300
417
5812
5044
7379
809
9740
3683
775
1242
3326
1028
5068
6738
366
878
830
197
185
2786
191
938
1573
875
828
197
183
252
2558
1783
1224
9244
2187
1609
1628
159
238
6704
13644
2257
948
275
254
258
647
15162
1996
275
1853
1151
7787
8857
1542
1330
185
205
598
964
705
670
574
351
1517
1733
929
866
1099
1966
276
5757
984
396
100
180
482
107
695
146
601
116
204
914
431
154
1111
276
101
3600
9617
1251
454
600
1582
14894
5733
533
189
133
394
1441
649
340
318
192
124
635
851
238
307
5428
902
699
200
596
1014
4006
231
779
199
595
1023
2105
4143
402
1063
13598
11116
107
452
204
351
428
3312
194
178
169
499
204
3094
761
782
637
8789
754
6245
4198
252
1135
253
1698
715
212
317
8999
483
694
221
259
4810
4142
220
250
813
197
753
3568
7280
3061
927
6758
222
227
2143
1036
2664
2133
116
271
120
748
613
1684
323
1064
144
405
318
346
1472
347
6784
512
616
781
595
113
236
193
360
174
874
169
261
7840
406
130
112
294
119
587
3877
147
5502
445
733
338
226
121
1229
604
286
123
127
138
172
331
200
697
299
698
421
874
366
141
153
131
116
117
355
242
4956
2653
612
129
152
106
133
632
480
203
135
211
123
398
841
201
147
338
710
8800
156
771
866
1029
391
4526
11047
1365
1027
4897
7219
1035
106
2494
5578
5224
377
787
2600
370
8940
366
8922
381
305
442
290
283
7814
1425
2951
1049
1383
546
244
307
334
173
443
798
435
1079
2194
956
1187
1264
7317
3930
14864
4397
6256
477
6598
8111
1136
3853
698
5119
1274
14851
963
1843
104
188
105
197
263
2870
357
158
497
137
370
5274
2144
1972
9437
6741
112
100
442
204
120
284
114
3241
122
181
167
101
421
158
762
6708
2488
1987
1018
321
363
1328
475
1328
476
1332
477
1332
477
1332
477
1332
476
1332
475
1332
477
1332
477
1332
477
1330
5676
3712
6142
3416
700
552
532
6637
6816
3393
2076
5523
4041
3441
1939
558
1058
695
386
1479
134
14006
6855
239
291
6817
387
171
8092
2665
136
5324
633
126
307
129
107
160
969
115
363
4605
4807
506
1150
1907
1527
1663
527
229
1047
3816
2392
1730
1997
7390
4892
210
628
1076
451
358
8151
199
275
395
247
171
856
691
194
533
233
399
14912
12375
179
248
1219
289
160
139
13884
1270
312
450
4720
4655
8863
4182
691
9054
305
540
449
231
7368
2644
1483
1913
6503
146
6993
554
217
1068
1450
1634
6950
1614
879
266
331
300
1316
2654
880
266
336
1404
3001
681
792
1394
351
1235
921
3950
1399
348
1342
107
852
1770
5827
12625
7427
1028
411
3823
8849
5470
302
660
1613
531
1353
5686
1454
355
441
724
1639
337
501
260
1679
6324
6681
566
104
384
2762
1539
2518
15462
3167
959
1299
1071
773
192
309
359
224
296
124
4629
615
1217
2200
1978
453
142
106
104
5001
2265
142
208
225
112
232
161
895
677
538
3739
5479
8791
2253
778
999
2933
9130
1225
3149
159
381
878
14495
14079
205
6780
8428
701
2418
2387
311
2831
1386
493
9450
122
408
450
3790
445
2021
5265
7575
518
212
436
1156
141
517
3697
7356
14790
1267
8884
727
3724
3333
203
3999
8338
7480
1936
1470
2591
137
347
202
2003
574
162
161
172
281
161
686
208
128
172
4808
9306
759
1819
7347
11822
1777
1568
279
8791
107
393
405
202
1145
2545
848
1044
2543
880
432
701
202
136
294
1733
115
569
161
142
284
546
151
231
3831
7216
8264
709
1665
534
172
124
283
561
266
126
309
2341
459
3116
477
135
149
177
242
159
103
296
229
407
109
587
113
363
177
244
9061
158
364
409
1797
636
547
313
1449
622
4199
4663
395
2851
644
1188
13551
233
864
7423
785
298
878
544
934
132
160
240
135
1080
403
698
216
388
449
1352
663
1736
276
245
159
3408
135
112
265
169
945
137
129
649
164
2895
135
270
109
941
139
158
650
104
170
246
296
1001
347
280
212
1637
978
9505
4721
1348
888
2767
478
273
125
118
186
233
205
165
168
705
100
138
267
192
133
529
1474
2030
164
700
442
349
4284
781
1870
419
1996
1516
331
195
1043
118
747
2486
2850
155
291
241
140
202
446
149
330
214
182
700
2654
453
4045
320
1022
594
1007
221
372
190
792
3035
2020
168
1690
3581
1462
1906
9138
377
1470
1904
7715
618
1729
7778
3788
1178
1558
1020
2196
910
3046
2139
445
1396
654
526
182
1231
1792
131
307
1217
2363
2251
796
1371
4640
3957
195
132
146
6680
7371
2531
2349
118
143
253
228
2279
1639
127
177
198
289
4160
9410
131
132
1837
211
183
584
395
253
289
105
1047
7729
7353
1021
1353
638
7448
114
2177
1734
2590
1055
271
129
2796
2590
462
388
717
246
916
443
166
2908
381
716
246
646
442
727
1401
1681
219
518
5544
13520
1833
516
184
167
143
2716
423
2007
12529
326
177
343
109
190
469
218
1015
1194
632
233
14934
336
294
235
1509
5422
6209
2729
1532
2075
1668
4755
354
357
358
6489
1888
599
2557
100
1656
424
2225
786
6347
337
3971
544
308
700
1436
2899
180
7208
4966
320
151
672
206
132
146
208
174
2242
205
299
2511
1330
2527
5661
4510
359
195
340
1469
398
1527
197
714
341
1050
4730
196
4366
1194
7511
486
2060
197
169
799
241
246
234
925
475
1933
1013
220
6119
1574
7970
189
2219
339
410
827
974
1863
635
109
988
768
6202
1959
205
530
380
1641
649
643
525
1456
621
533
218
936
1022
281
265
1119
161
168
914
1594
620
533
184
916
1018
232
346
913
3920
9553
4949
3690
909
174
3662
465
123
125
415
1610
1341
143
168
118
228
144
482
751
130
117
345
166
118
231
140
219
410
193
117
117
588
441
2060
3483
243
180
349
364
136
150
364
168
847
113
4773
103
126
829
944
109
115
2914
140
111
832
686
1286
1182
1286
120
975
2268
1466
2444
3039
156
277
185
184
5393
102
103
161
155
442
348
803
128
105
116
104
9335
246
976
8851
2314
9484
4966
221
189
880
7493
1586
202
281
193
183
101
100
451
169
111
1247
1821
12360
11642
136
1896
4963
6484
9515
3095
1218
7407
137
1701
6712
389
4560
440
1125
836
5906
1284
4228
9733
3117
151
280
177
1785
1602
784
494
698
1421
182
1161
439
264
435
311
113
311
1250
323
133
792
2179
1244
107
7274
4858
154
306
678
121
102
108
252
2224
277
1362
354
328
287
128
703
341
1573
442
367
9338
113
172
141
165
290
170
407
1899
921
112
442
576
112
176
147
168
290
1768
2741
7351
13053
170
401
1683
3012
4395
310
1980
256
138
148
361
130
492
379
122
696
253
444
957
1194
6487
2727
910
449
3846
453
2415
4487
9122
2548
1909
450
160
468
596
4330
7457
349
5175
571
251
314
178
138
6515
1106
337
1300
7324
177
11581
533
362
185
693
2839
11527
6457
489
7338
237
159
780
130
187
523
347
261
186
334
379
386
222
121
987
8134
341
7398
312
305
3492
5253
1413
7657
2262
2248
4373
4520
149
450
3134
1125
177
118
985
1518
1222
558
687
1589
146
915
185
141
1120
176
118
1043
7007
992
1224
862
792
739
1050
5502
701
8362
344
1339
616
676
155
417
12111
558
634
195
485
773
4395
990
699
142
2922
1194
660
2255
2112
489
160
1421
142
708
702
150
153
112
179
895
148
483
152
153
112
133
896
458
173
152
126
2282
1021
6947
112
1036
3546
4021
5386
669
3591
1432
375
146
153
2348
4641
541
114
357
156
162
375
934
3237
661
907
1415
1487
1015
289
5929
245
497
4600
359
359
356
4719
9933
9349
6471
256
4266
3716
4781
1310
108
363
1348
1347
546
3911
1139
1397
685
404
238
185
987
195
563
670
115
830
2238
3026
2422
927
703
233
535
282
203
1984
1368
2323
2272
4858
183
3198
1397
401
612
3320
660
2617
2507
7364
11368
574
690
5224
181
296
3800
3563
6518
14892
3501
7386
5507
3296
166
248
577
310
149
711
204
2898
255
150
621
118
4969
7169
430
133
168
772
104
663
112
2845
133
178
770
105
663
4589
4238
2956
117
353
324
126
322
204
126
179
110
694
9825
1614
372
498
9026
608
2026
1700
4145
1629
207
737
6038
2114
514
121
1129
516
681
709
5953
529
270
364
1177
1688
1326
370
1366
391
5377
332
1355
104
11422
425
2160
155
251
4651
251
194
107
3712
174
3211
105
193
253
176
381
1605
173
3492
572
431
494
3186
515
14849
1128
238
6848
3368
942
1281
376
9517
1548
670
1049
15363
536
1284
8970
829
1241
2650
985
7174
707
151
12339
877
2979
7507
2615
2883
3871
1656
13877
402
6758
6479
349
4746
329
4894
3521
6304
367
137
155
9637
194
916
3746
205
853
261
133
192
161
160
322
169
270
233
196
715
1153
302
558
2196
480
222
6492
2918
4673
4333
677
14832
15078
3173
434
1502
6185
1833
3109
1866
116
437
166
228
983
436
201
1459
1550
928
100
4322
858
4053
1687
355
9521
2721
1623
455
468
646
171
3003
1564
2865
5827
1706
2712
2422
7091
1261
2018
700
503
612
2900
126
280
333
465
480
204
540
614
2900
127
346
331
437
428
396
310
198
169
199
418
295
420
621
412
280
138
217
4973
7200
493
233
607
2924
477
124
212
565
2523
1384
6065
393
198
181
166
1651
3110
4010
1085
223
110
1216
9719
3828
6169
1364
1191
7406
534
3126
4063
411
7261
4222
11455
995
706
740
1129
106
707
374
2225
575
2191
580
1049
1416
1997
558
237
403
1093
718
2930
1106
1055
1421
2780
3340
778
728
143
281
116
10445
3574
6891
9376
266
344
905
198
100
589
561
486
3244
122
425
384
828
419
1337
357
117
163
357
669
720
114
115
250
191
680
179
759
150
213
213
12140
338
148
473
612
11470
200
2539
1602
379
386
133
167
440
144
2203
136
117
167
117
211
143
367
8578
937
9387
664
175
409
313
2254
343
151
458
7433
171
6330
141
178
476
436
1362
1569
202
637
1393
6386
7270
2524
532
702
115
555
260
1640
1060
200
923
535
134
6531
1696
2188
1303
7854
700
171
493
235
255
177
486
145
702
171
411
246
256
178
489
1637
360
4940
5604
7186
574
289
1069
202
678
2841
146
349
283
397
113
143
8820
211
167
100
136
921
220
2925
113
439
634
100
136
925
216
314
3972
679
793
322
745
11426
1746
144
286
229
238
183
851
13778
601
304
177
188
831
134
260
312
2902
576
350
1680
2798
182
153
158
170
499
1578
137
921
148
161
158
214
110
194
192
168
137
506
1398
1214
519
232
645
541
559
8196
7420
825
702
664
395
2321
2131
415
1080
111
218
137
386
185
111
397
614
662
409
141
119
3256
172
191
152
1302
136
1088
124
303
5052
697
872
666
7320
158
5801
6241
249
1514
7302
286
149
1019
635
156
2439
142
730
2411
815
253
286
149
1019
635
156
2436
533
290
689
2412
814
3349
468
173
1165
122
3002
331
116
282
217
1153
643
534
261
2550
1461
1420
7855
788
209
202
4670
1735
627
1120
13976
2851
5905
2099
4095
1853
382
1374
3033
1127
301
615
143
1118
287
615
818
1395
973
608
686
7394
687
226
505
545
412
846
935
281
2266
126
562
221
246
116
1408
2693
9367
937
1935
149
239
119
405
345
3918
3142
350
213
14820
695
1415
5498
254
943
1435
9914
1372
1208
9348
13474
2019
3168
2776
2298
133
258
101
888
484
1720
112
720
1905
7473
3080
2610
6068
3735
14940
2471
160
12047
3296
5505
445
187
433
922
202
1767
589
2046
1709
5252
480
1132
9727
874
584
9208
1860
341
359
387
3087
9541
2574
341
360
137
384
125
705
216
580
1076
6001
5171
3940
1245
2430
11989
9344
1813
884
1183
319
426
6011
5454
175
568
129
432
214
438
108
1953
1382
930
204
244
237
535
4731
4416
328
178
342
171
687
112
279
4260
1511
353
287
400
400
162
410
179
1086
711
2736
1263
4289
1408
2829
2380
6303
4555
513
130
9175
121
155
4806
1453
766
207
1666
227
1030
136
186
866
132
1590
771
209
1685
228
1040
5110
603
8801
1080
155
429
117
141
107
155
6155
290
133
123
222
123
151
7437
268
2795
349
119
248
109
14844
106
212
3261
190
1631
104
199
108
106
208
2155
3965
178
497
104
753
222
183
607
562
642
5856
9360
4783
3934
114
6596
6804
178
238
1192
131
168
148
7569
5324
688
8187
1848
339
2582
14956
323
659
326
574
1944
1954
515
4898
700
8342
220
909
391
3456
949
1520
2326
816
1025
452
2500
1380
242
265
212
4085
5008
7274
1144
406
2094
4619
443
6830
327
353
143
2882
109
633
322
349
145
4603
2800
177
552
822
498
1335
2232
3897
340
557
4302
6830
3071
233
141
381
229
187
1478
185
452
239
247
129
147
131
4739
2346
9332
226
234
1056
883
1341
13397
1667
1963
4153
980
5651
2692
1071
498
7176
875
434
1729
141
103
465
310
442
138
1011
7379
1060
123
769
6038
564
4397
108
6759
1330
2076
4084
7455
1206
2584
224
338
259
937
685
1091
726
817
1330
244
188
180
225
2243
1833
530
895
140
107
1023
170
179
1583
1959
192
172
186
864
369
397
397
257
263
145
423
222
113
688
709
314
4249
13662
480
130
2003
2551
868
224
342
4774
103
2747
142
308
527
360
926
3764
9382
9639
2733
15457
655
6837
4529
598
112
186
258
259
127
8804
342
142
966
7224
5015
250
121
117
141
1396
5260
3059
401
1817
1246
1857
115
186
184
384
898
157
244
277
1671
1623
179
173
116
217
3634
2762
6892
2748
776
117
3147
991
957
1148
1182
4342
2857
676
2307
7508
1949
703
6451
347
350
4696
4586
344
147
148
158
177
223
7439
1960
682
1289
361
769
2238
937
1647
187
19490
2501
263
660
154
348
494
6222
443
655
115
847
2943
595
552
115
443
654
115
847
1170
588
414
1624
425
705
4277
574
2493
291
752
701
158
2911
567
478
701
10682
13620
751
332
1635
487
607
122
192
147
117
106
179
2624
244
2392
651
120
570
244
187
161
116
274
362
591
339
151
358
662
3150
716
11773
657
5769
816
3099
2918
485
567
573
1553
240
243
2462
312
448
476
171
1570
139
191
498
188
397
345
1653
536
288
976
6954
7303
2409
3411
1344
533
1170
265
223
358
1098
354
712
539
2986
206
166
260
393
730
197
455
4154
5339
7312
337
542
635
3986
11821
1151
219
231
1981
1477
646
1297
5210
9521
4891
2616
1820
416
116
192
171
132
846
1753
195
328
179
594
4860
450
226
1418
13625
560
7162
2256
4247
14866
2695
9370
109
1812
432
545
168
172
321
413
2823
104
368
132
506
184
2548
4562
2032
1011
1322
2283
228
630
8920
424
4864
2078
790
133
211
161
4342
929
5710
183
107
109
114
182
176
5471
1318
1760
912
674
412
328
280
245
219
500
761
106
355
179
125
196
290
262
9090
112
822
130
118
8143
6003
2575
663
159
180
140
120
313
333
411
3824
283
6885
15456
460
363
2637
880
5878
362
1119
112
137
472
476
120
6910
4023
481
3185
325
163
155
7342
1419
696
7237
4974
218
162
163
119
134
230
112
224
196
262
222
144
139
2247
468
1513
577
118
105
194
223
5577
2792
422
105
206
723
217
234
1272
192
114
216
158
6449
4216
216
472
165
675
296
129
3661
1283
1602
139
177
945
915
342
475
130
132
2229
375
428
14799
7808
7325
2796
109
634
305
2346
1865
104
437
1899
6460
361
347
4695
11905
1238
720
155
744
8037
1205
1639
8162
699
5231
10424
129
122
103
168
329
309
1658
410
287
241
579
826
7405
478
711
141
125
270
413
153
304
2440
115
200
213
310
1417
2546
172
195
134
695
181
4428
2525
9084
10288
1120
597
691
7400
1621
996
361
139
932
2745
279
972
5531
11427
2647
535
3444
137
138
225
1813
307
108
947
200
170
357
178
1151
6269
2593
772
192
10729
1237
9556
685
927
277
165
152
218
387
521
328
401
960
360
383
4926
5497
8882
241
4965
5261
122
2367
13575
2862
9410
969
1120
13677
1699
7394
245
173
702
3859
4385
5204
696
471
464
928
695
8122
1327
921
1394
618
537
184
170
228
324
1057
715
424
160
1041
163
919
1582
686
242
174
1653
767
132
153
1039
4958
152
621
106
6991
9333
803
239
1025
1322
500
715
1830
319
893
613
2673
228
496
6589
6301
1767
3796
401
507
162
3462
139
1752
445
1888
313
686
7033
278
1186
259
444
1654
618
2459
766
202
1048
320
8986
1820
7449
5392
697
5302
1094
1344
305
844
325
163
902
9718
3722
819
2245
3314
1008
6850
279
1739
444
1636
617
778
1546
763
567
1093
1332
316
836
333
163
1181
12709
476
945
3249
815
2187
229
274
2218
162
9266
104
309
128
146
107
179
678
2931
444
167
708
118
186
320
159
215
238
135
2049
124
115
209
230
224
217
113
114
457
7432
213
7419
124
235
134
158
222
133
198
107
798
931
1591
1387
386
668
449
588
508
107
873
3696
9364
5214
561
669
234
759
399
501
122
359
357
187
358
874
127
434
388
138
147
330
102
6486
330
4684
790
383
2550
528
1654
713
116
485
261
151
280
165
125
108
212
217
605
1895
314
3765
9289
2916
1306
839
5003
7179
6940
3674
3195
274
151
112
299
662
2705
317
155
131
109
6535
3916
3354
444
578
219
686
142
565
589
219
192
111
6390
377
682
311
288
391
405
254
1410
126
400
203
756
367
732
917
575
1732
282
650
2569
652
476
124
192
286
235
101
407
160
370
186
521
110
100
289
235
252
405
700
947
672
4286
2509
3896
905
110
2765
929
1332
993
2982
114
4527
558
861
1415
188
915
1424
8227
4730
337
5244
15462
1229
133
1622
390
733
515
1273
1073
2044
2843
349
593
3797
3865
1311
1026
202
330
294
224
149
210
633
114
561
612
1923
7480
2356
2894
209
141
210
704
3182
734
7366
1852
731
202
382
415
279
2175
491
446
281
262
13623
216
15481
187
788
2666
1170
142
276
119
681
119
124
4691
494
215
7343
171
288
329
105
2016
4983
817
325
2887
2078
1577
292
537
3167
871
6820
307
8748
476
602
3719
1323
536
3427
5449
7413
4123
340
225
1107
443
1920
8416
701
194
117
449
335
506
939
584
4714
2420
831
4761
796
4133
5385
1544
3096
7399
1614
942
1792
1009
367
9075
1877
870
233
787
104
602
142
162
220
1003
1048
489
1517
153
180
968
1416
402
7786
306
326
705
588
703
582
287
338
1317
1963
361
1000
1679
4289
7211
7454
1334
498
2469
9118
4728
4800
2426
250
521
7395
158
5075
2906
740
1393
684
183
838
148
213
1064
1101
652
148
162
935
755
1581
733
182
226
585
1423
656
663
634
7631
104
1083
1761
1802
7399
1014
152
119
591
8923
5208
4000
1021
246
1309
1566
585
2894
1310
245
266
939
1197
1255
339
9426
1043
604
569
254
960
1884
732
112
149
513
6815
407
610
573
238
253
979
1873
731
112
135
1066
208
108
3562
1831
307
4710
8917
679
424
966
839
8802
175
1420
9372
2380
5386
631
456
202
918
133
148
594
209
456
202
915
148
714
993
3240
321
1119
702
887
2367
4829
2849
1025
113
13852
751
198
190
171
2953
140
662
914
111
1585
873
198
204
170
2970
781
8897
2079
6687
2581
559
104
1477
194
385
7754
1480
194
385
1336
8779
4808
1192
1216
360
2446
7785
1276
754
1710
200
162
112
107
285
188
259
293
425
1322
1323
318
956
233
119
463
575
1651
2557
2335
1389
3479
5768
3922
3299
907
408
560
199
547
264
197
439
374
426
873
108
275
1126
7878
106
899
283
633
144
3502
1450
4112
6063
1608
7465
151
1133
1528
310
394
6491
3732
2859
2171
1914
7677
2419
11721
1831
1475
639
9410
640
2293
3616
177
262
1056
1107
170
108
230
149
629
577
139
396
153
4713
345
6626
182
128
134
210
146
2383
125
1158
391
147
201
104
363
114
114
744
200
443
581
216
1052
395
7512
638
705
113
335
115
289
128
147
689
2627
3863
311
2301
329
3999
6562
4215
646
448
206
118
212
150
149
334
419
106
256
120
131
135
1190
298
118
104
364
104
135
906
13735
322
1827
6035
132
4030
1401
498
821
184
870
247
158
444
882
282
652
148
104
930
732
1586
966
184
1086
828
158
443
884
281
652
5041
686
409
9376
111
139
287
442
7319
820
8877
4655
3413
2756
1877
2760
3051
552
116
2202
168
751
5491
1130
4582
5396
10035
9472
2849
2665
281
322
528
301
296
189
105
183
203
440
351
1889
143
103
260
249
303
215
845
4990
7404
1214
101
1785
5501
368
1377
107
2169
1830
5276
7412
4898
1537
357
2456
3570
340
1286
176
713
837
5526
490
6813
136
3190
1800
140
252
358
365
186
213
229
104
248
138
4983
4385
514
782
2617
1051
928
778
449
124
191
234
1001
258
205
263
161
186
363
878
371
182
175
108
101
131
111
113
128
131
231
196
281
1520
268
1303
328
145
635
578
177
115
115
107
129
101
198
5541
1022
8950
3213
245
544
734
1076
600
1594
309
6956
10067
4514
107
151
441
5185
1132
1122
8081
5912
6471
1714
3722
4767
2030
1585
2425
2170
3295
488
332
4808
242
112
192
253
1395
141
563
183
1118
1170
1311
1120
143
104
915
116
1588
141
567
183
1122
934
1071
1121
7359
176
434
874
773
180
10478
4089
1816
300
483
252
357
444
327
104
1623
109
8996
3802
474
252
357
448
317
183
665
8346
7503
6381
1108
417
504
534
4762
4553
3184
832
140
139
198
163
114
243
3887
143
452
144
685
197
2660
116
139
220
1877
104
133
121
141
404
354
653
343
418
208
1578
1190
128
351
529
138
7425
390
257
318
1213
176
105
1293
430
579
121
229
221
195
141
685
134
201
193
4587
7432
5196
249
116
956
4330
1135
104
1446
240
1807
1220
846
753
310
8677
1045
1625
3009
330
178
285
723
661
600
1593
121
916
186
168
3007
330
183
200
285
723
662
601
1403
5614
132
2181
218
621
443
1208
9367
581
645
815
1350
306
627
2248
447
371
288
295
611
13588
1037
3493
15448
2654
151
963
188
122
308
144
1302
1564
486
3484
4015
1207
7793
14571
133
1311
6078
4078
2822
671
442
101
163
165
164
176
255
156
442
101
256
4031
1600
116
141
164
645
104
2908
103
114
141
647
209
813
103
324
1258
955
5066
561
4002
3243
2676
408
185
255
140
125
254
697
202
5016
812
396
117
135
138
123
105
138
132
438
2028
1529
1684
119
2916
7395
5929
559
3392
252
206
935
960
195
2788
1852
365
947
940
170
190
2244
2251
261
268
246
928
1050
620
756
263
1492
229
461
978
1238
1000
448
5672
2251
4786
11823
8874
1840
6169
1545
719
1034
276
128
198
719
1037
278
128
388
3941
2743
542
303
384
325
292
1582
7054
1367
284
1698
846
1207
2994
347
232
938
2617
3252
668
544
2084
1878
529
3319
4462
896
4476
158
197
704
1113
500
605
1344
1039
551
11053
1512
438
373
124
138
230
187
2627
3077
2599
1045
1607
675
7288
2002
250
7420
186
3769
2923
1034
104
5031
6200
1953
4570
2652
7587
118
1002
11136
1111
1164
1734
501
642
1059
2428
5163
1324
8266
4001
398
122
3083
1723
172
118
140
271
152
768
386
226
149
361
116
282
927
6716
349
234
2051
9290
117
255
771
2593
2852
273
12361
231
3909
4761
6667
159
2534
8175
6323
2500
708
3006
5099
752
239
966
5330
7158
732
955
133
624
2130
1737
267
126
112
973
344
202
597
102
1775
7688
1808
1450
358
440
608
3117
6089
241
121
242
328
160
661
10490
356
2726
141
4583
2955
552
695
7711
161
591
129
241
477
2887
112
599
129
242
651
388
2773
109
387
309
3529
329
2044
274
515
167
1076
179
251
220
167
1080
690
8154
701
5321
154
146
110
1833
3293
2071
357
1521
622
4036
1124
274
189
549
1604
734
8024
139
336
195
241
137
353
802
545
565
550
141
964
3685
1934
2612
6491
5187
4653
7397
4396
1396
137
5387
912
249
8170
766
738
3148
150
323
131
971
713
212
614
1400
141
379
837
7230
7342
3456
1789
945
2137
7275
8196
3663
472
5757
2759
703
914
2925
165
701
915
4101
1162
3781
8620
4375
2530
14861
354
1148
5416
8431
1551
845
8722
3760
679
705
459
406
369
206
2928
703
2723
866
117
134
496
122
482
929
204
1353
260
343
141
446
142
698
343
115
1115
647
478
459
499
685
1312
378
106
815
669
6477
1175
463
119
1389
381
9401
5270
133
560
1491
5989
1316
3359
510
4602
1129
12512
2604
6460
1673
1556
7095
4971
205
921
6301
3614
419
806
777
437
580
100
156
284
281
129
145
483
152
185
769
3284
288
237
310
549
735
201
429
695
739
947
2724
358
447
205
725
636
994
597
259
1120
363
218
488
500
407
187
649
820
2932
109
650
821
4100
3014
4218
2517
1491
494
740
1613
2166
4649
3178
1915
2575
8946
7752
4289
4315
120
1294
140
5214
178
260
286
522
1740
683
631
355
215
415
2416
452
159
388
775
15466
417
474
649
248
112
172
448
598
105
192
322
1537
144
1464
7183
5216
213
179
6551
1254
4404
7573
2021
2107
453
287
702
315
337
384
292
111
213
234
396
236
709
2651
335
247
474
405
694
291
132
134
773
495
1538
424
1053
125
104
206
299
1810
8975
1670
460
4885
3646
8882
3020
7802
3185
3133
1226
5461
1226
1719
11543
274
149
253
101
469
1476
1518
271
653
448
1245
192
1459
1221
308
476
131
105
191
117
615
4534
2136
160
314
346
2307
2217
143
851
15346
6011
7000
454
1295
999
4452
801
222
978
139
196
1646
552
113
199
429
2326
4853
11181
3122
1774
2230
1311
10477
560
3229
1273
530
5353
2267
1653
4215
4854
308
11085
3880
2503
3962
2427
519
298
9556
3809
1447
130
128
557
110
101
3043
8865
850
630
5174
129
227
102
329
385
323
294
124
8659
922
595
13545
11610
1949
1060
2083
5000
1342
1021
1342
111
915
7468
5526
11403
2277
106
3126
7226
4762
2985
9383
598
643
931
1095
269
6370
711
9387
204
207
2399
374
180
209
222
193
683
155
145
5489
352
240
182
166
162
678
136
145
1921
1716
1961
1571
6517
396
186
9011
991
231
209
8813
178
204
13485
3934
9818
7231
349
1120
372
285
554
8611
623
15350
1342
6023
209
153
186
213
555
210
252
727
174
2904
213
153
185
212
556
211
251
727
3411
8960
2237
181
13586
9366
1740
2531
1592
11334
3409
669
379
197
8816
9524
423
135
194
9528
211
297
1054
2649
1035
103
304
7411
149
108
209
1468
7192
175
105
283
128
153
334
5480
3422
1384
7312
6014
5403
3615
334
604
1499
924
4270
112
479
823
545
1738
645
780
9068
739
108
635
1734
604
310
372
185
6068
2728
679
144
5930
5090
839
184
150
177
156
510
843
215
389
9020
8984
490
145
190
766
153
340
910
2753
936
933
1550
905
5724
11518
1496
7420
1311
671
2738
1352
171
204
712
393
455
1395
4592
203
732
148
552
9392
465
3206
2407
388
138
678
1843
1673
1412
889
5899
672
662
544
337
883
2781
4141
106
204
1587
797
107
487
204
120
430
3312
183
169
467
204
127
522
10442
3101
217
5511
3849
220
342
6697
382
14912
9510
4907
562
9005
102
1479
2375
4917
3181
9485
1359
914
268
108
1366
167
185
1500
6842
363
204
120
1112
329
391
204
115
735
371
192
7658
2377
1622
417
849
8777
195
7177
2282
276
12042
174
682
417
1793
635
114
112
668
163
618
200
252
158
427
770
488
153
165
626
204
203
123
125
151
100
1278
213
160
4516
190
939
1364
110
2827
7764
353
5039
482
2046
1852
7379
6147
1792
1770
2272
1524
1430
11963
3375
2816
1047
1387
289
186
415
364
104
224
317
130
109
169
859
516
100
6520
353
2822
1329
6441
1887
1348
331
143
1132
403
5200
1094
2163
226
222
6749
924
1630
1232
171
286
175
3765
4945
413
308
1527
742
2127
4204
166
546
695
1050
113
638
319
3210
5294
487
327
182
215
418
268
2867
7368
601
1267
1489
1240
3956
8745
2191
248
1271
2795
333
394
1953
2254
7286
6852
4688
13585
3926
413
3251
13481
5590
1649
1225
461
2321
517
2797
1977
183
3066
465
1475
169
1395
2907
682
549
1611
1256
289
117
9081
168
723
179
996
17866
7405
236
1914
312
361
5286
8664
8333
702
509
4016
661
2735
457
132
153
115
130
986
1002
103
577
1669
6163
2445
135
787
710
6303
219
1070
144
170
102
154
1858
8885
1371
4633
7958
1974
7987
488
5631
2508
881
288
174
112
171
424
457
4779
2202
1178
602
8142
3490
10305
9199
2033
2099
563
853
337
133
154
152
216
6467
1234
1144
1455
1233
4329
6769
3615
7380
8327
1787
120
6186
612
146
398
277
391
177
7322
448
506
272
480
3883
7298
128
339
292
10542
1638
398
436
177
418
105
415
4594
718
413
673
227
111
109
200
293
389
122
3354
166
1319
419
1197
1251
117
107
344
300
781
510
4706
8942
232
2856
1650
2880
6237
318
100
100
219
173
140
9501
3572
117
134
1410
975
7239
2378
2782
698
8160
566
158
969
733
163
142
7312
555
1858
7485
7212
8942
243
286
339
129
147
214
1427
961
3089
1640
5273
3394
3796
111
174
451
4967
3221
3865
415
3106
6807
3603
11744
5307
6500
421
1489
2773
228
6164
10217
4290
2718
876
1075
182
555
146
8902
9039
2392
320
8867
310
642
118
241
913
417
385
312
1597
2159
8786
7244
154
619
666
1389
969
925
176
1708
2454
147
848
1589
970
926
175
1529
929
935
573
306
4225
3081
2301
739
362
2456
132
427
2769
2104
113
2645
3894
217
794
704
411
746
457
3541
2379
7395
1790
134
487
9429
274
871
7285
4852
4467
9486
3211
14872
2904
1247
203
136
2722
471
167
1784
841
290
1193
612
685
444
2084
141
1153
678
522
135
136
387
351
1029
280
1009
402
211
333
118
2019
686
351
807
132
201
200
2899
149
942
352
808
115
132
105
199
1266
185
149
1267
111
178
8144
11662
351
1477
1498
7851
146
1850
6554
676
456
8889
797
2528
7324
151
2102
6109
1083
698
116
2776
1077
688
3079
4366
103
1032
220
486
222
1289
4701
354
6484
7521
114
180
896
237
1220
1164
138
111
379
3867
2032
157
137
4842
108
392
583
170
204
3245
126
139
142
109
126
358
100
4766
135
1690
7875
323
132
1156
1281
407
103
154
2499
2800
249
688
174
253
4465
287
678
1005
334
834
1624
1295
3266
8960
1648
4330
9080
1400
200
3027
237
116
4446
9516
341
120
149
7383
505
225
309
130
354
426
374
566
1644
2453
125
5203
334
189
215
154
5098
2085
508
1014
209
1530
602
599
396
173
952
738
816
1766
548
1619
340
1070
601
1233
1535
12558
333
647
184
387
204
137
188
2872
7163
829
2993
9587
4621
1239
839
1036
1107
8872
100
400
233
211
184
183
207
3727
1460
288
1468
148
490
113
838
1507
766
727
118
128
13865
1327
325
1013
709
186
556
3342
1351
1061
1360
4487
3997
1141
324
1035
116
1144
227
123
180
642
325
644
312
227
251
4534
251
275
139
125
123
636
1869
3925
4737
631
126
629
8297
2184
4113
202
3431
9375
6861
6391
857
226
178
191
295
2702
2069
164
2410
183
3300
1603
714
1186
866
7355
5863
2528
768
611
658
868
5844
1004
4871
4833
164
234
1274
176
477
386
169
284
1551
1222
4942
189
367
438
427
105
135
102
607
2076
7752
11491
351
367
313
152
213
149
235
12032
113
604
114
190
712
454
542
1535
6072
591
7548
903
114
13742
506
242
189
7869
14644
1013
173
1433
363
187
520
1156
183
325
125
115
128
115
1134
7923
109
187
406
342
500
151
576
164
551
415
533
1690
810
6190
162
153
123
591
1858
693
164
1080
200
735
101
317
441
372
185
1122
126
6692
10336
1898
7115
3414
820
170
255
868
336
281
373
5163
9793
4329
148
170
253
611
577
992
226
1662
169
358
954
136
333
1611
245
402
799
1038
155
1265
1434
8793
610
235
1449
8919
164
798
4159
14064
4986
779
100
1592
1201
352
138
2153
721
472
306
184
176
697
613
300
585
868
7781
894
117
1373
1089
2570
1060
700
143
1060
700
103
7571
929
6842
357
347
638
107
228
436
1371
335
237
102
962
216
115
517
1203
126
110
5767
212
382
108
262
166
1021
383
3651
886
9356
121
781
997
199
204
1068
465
1800
415
1544
809
121
522
314
198
982
1457
294
230
1098
153
261
220
2018
5402
2428
9305
5597
1218
6171
121
1272
1563
306
9384
5367
702
581
178
337
421
326
13505
162
847
4778
256
1182
7865
266
218
6900
2181
1076
229
579
162
5373
5122
7461
1755
3074
4526
1244
1435
1608
6802
358
1563
487
2098
207
5113
3929
199
276
399
143
10125
1031
186
776
199
413
451
219
348
244
1450
2574
3742
339
166
310
136
205
3280
8893
4568
3913
1063
170
687
103
121
173
864
990
388
371
106
137
318
413
362
910
180
187
608
4730
349
6545
314
278
118
121
319
254
361
911
185
9509
966
2347
339
213
118
152
471
1226
2797
5081
143
235
307
371
184
433
1280
9458
162
237
306
2444
4834
806
7438
687
215
2470
907
688
2734
1731
1861
316
701
2408
5002
388
268
494
1057
112
165
232
860
3644
2302
14867
3490
1813
1226
200
218
148
413
246
7331
130
6888
476
2280
1436
452
3718
451
2104
1452
191
993
147
187
208
1600
1465
5025
8824
135
159
203
228
1060
1958
346
346
6464
164
155
229
340
231
303
126
113
126
155
234
133
933
1340
366
114
2366
9316
6113
329
469
186
436
6218
351
4780
174
511
327
905
2242
6996
574
220
179
611
2142
385
6655
3419
4081
173
772
883
324
175
552
103
9350
584
103
485
1543
6138
2088
3089
115
2339
3235
3741
1496
498
2772
1514
8078
698
5460
7377
1775
742
138
5303
375
161
214
3256
181
158
431
1806
1132
2568
1212
376
3568
243
493
209
1177
1165
486
9058
179
144
111
115
174
163
132
592
335
665
1135
5956
350
232
108
416
2752
297
491
193
215
128
610
3550
620
409
3961
491
1738
488
451
421
128
5293
9414
3642
314
1760
485
2517
462
270
9131
452
1190
353
4737
351
11371
2577
782
590
439
395
1017
906
148
3496
506
1109
921
689
114
553
568
2899
889
677
1310
1293
913
2717
232
8846
3486
239
1424
144
7412
925
200
804
1100
1020
6640
14914
294
1320
872
324
1336
760
718
102
141
580
1838
11323
3781
1769
7997
699
5433
859
973
313
9525
985
5634
9391
4490
1163
14877
3861
3229
832
808
421
293
1466
1650
6772
966
1086
300
220
214
101
212
100
212
108
601
433
165
3138
218
102
210
386
114
220
3004
4900
1674
1720
1802
1716
723
6416
272
1623
1620
13675
2172
13618
10206
5077
1829
980
248
141
199
106
160
111
315
158
111
287
216
304
196
1417
212
464
1651
2112
301
158
140
303
218
142
243
8692
8891
6766
912
468
642
133
186
1856
6924
1542
789
1846
418
327
1096
569
258
5935
4214
1616
4739
7397
4093
5712
10698
1516
8171
8617
14882
1550
3809
1449
664
162
210
203
225
129
361
471
127
487
6972
1065
509
4249
3962
603
798
899
9874
2388
643
499
550
992
717
236
568
1162
5479
9720
1013
987
171
9201
1309
109
1713
317
926
534
214
693
9344
3005
500
3197
3022
1548
529
1610
360
652
174
453
145
160
623
454
5323
275
190
502
368
5324
806
685
143
100
153
403
606
102
940
1364
2550
848
7607
1384
933
3526
2062
1185
1081
101
457
120
145
547
153
103
1132
1225
273
627
882
822
106
389
3817
2905
9182
4137
14830
8234
2408
7314
2062
2694
3944
5174
6392
388
2235
610
555
109
416
427
3405
479
279
742
1191
695
9870
647
7941
771
848
2172
2476
8549
424
150
651
623
13864
450
4120
9614
1945
410
8903
3876
275
7023
176
134
2512
101
444
204
187
284
114
3262
169
161
223
204
654
158
432
167
147
148
2848
355
189
111
639
114
1863
9008
3471
3897
7353
3304
516
614
2916
186
167
593
1373
513
157
380
164
7374
1920
339
815
603
172
114
8867
581
236
697
116
3116
582
236
696
194
1290
724
236
194
616
106
167
160
1886
1069
2232
6626
859
124
416
4050
6132
1629
3986
2607
11079
301
4791
619
1354
4027
611
1049
424
253
483
144
192
148
705
181
105
182
144
2411
1069
113
112
107
207
350
860
417
1474
5008
199
1162
186
749
711
1230
3742
11895
9753
136
317
211
267
210
162
641
114
345
421
254
152
177
972
185
846
130
1570
689
174
1556
414
160
212
933
3456
6760
8925
661
4459
556
446
1855
476
2505
1678
4804
3272
4504
3443
660
472
509
1504
3041
2028
611
182
102
1646
6155
6366
161
808
1011
963
160
449
4977
938
5076
2186
10198
982
1204
180
105
487
379
538
10542
3109
4336
573
4136
753
236
149
13901
375
326
9587
7221
841
110
116
119
14865
1245
269
2033
300
1924
3920
441
2383
6260
1904
406
145
165
13909
186
170
217
141
191
134
370
719
3049
9580
536
4131
5129
12325
4167
1138
9567
610
1059
1239
821
104
124
380
9278
215
1766
13597
9478
203
2596
106
133
418
252
235
407
1267
1198
430
453
1354
1018
328
9413
148
3594
104
276
103
8957
161
225
257
2953
615
436
479
212
454
647
226
265
172
164
837
701
358
319
129
228
294
159
1252
279
1777
729
351
121
272
799
101
101
263
212
475
9179
7561
350
4706
507
479
3685
4328
9771
1047
715
2620
7336
832
4365
1613
3085
5000
3707
1269
191
461
142
120
148
106
182
126
201
140
659
106
233
981
107
2283
358
318
949
279
476
228
856
2090
5824
357
138
1417
236
2643
726
188
116
115
100
515
5453
122
201
788
1064
479
4403
5150
5038
1479
355
340
4742
10262
1703
1374
928
226
7684
884
179
217
716
1032
286
589
979
1379
381
899
640
208
158
1319
7322
447
7251
6842
1834
304
7137
1016
3717
7354
1423
3788
620
1248
380
951
1785
116
107
129
442
1589
901
125
1261
335
950
1783
116
115
130
442
1400
569
2566
1497
1252
938
6761
631
501
179
1729
272
123
458
410
283
210
119
2081
2850
871
4244
918
221
164
193
134
565
1604
123
1835
219
759
1357
169
412
204
739
1374
439
285
11053
9465
3700
679
9379
408
116
6498
625
558
168
493
518
1105
2514
263
375
209
528
159
202
330
100
2831
1973
2469
706
3913
2035
234
352
223
187
1056
703
2114
1035
3147
827
833
1857
3413
266
188
1913
178
312
104
220
300
195
189
137
136
301
187
146
181
651
443
1903
528
112
366
106
183
2251
900
256
342
152
149
134
360
2200
364
102
3067
11974
245
5371
104
1853
958
9807
3271
1998
646
551
1433
190
121
3706
9318
387
1102
5905
1076
1678
484
13194
2415
2762
112
1400
215
320
179
157
260
195
156
2642
9388
3116
114
152
1390
457
200
2188
478
880
2095
9313
8245
4576
5295
609
853
101
213
595
317
245
13917
543
445
109
363
362
183
358
222
405
7109
5118
6478
6870
1154
3825
1175
395
393
490
507
408
4270
197
2934
7706
423
5410
8462
3091
221
1657
114
197
137
406
309
156
1054
349
512
908
8980
208
121
121
1444
9357
5951
1261
456
9487
135
198
100
8846
292
579
1039
5112
699
234
241
169
103
885
557
1242
1110
213
271
2517
208
301
7373
2163
8154
6638
352
350
3874
7500
2227
3373
197
7450
1008
601
194
182
473
231
143
195
1511
261
432
1133
6101
670
3655
178
3960
9643
2065
1123
237
2478
391
408
568
410
314
381
126
476
163
175
3295
1226
3622
3942
4724
376
143
6767
4039
1967
113
130
2051
1639
176
189
228
142
935
1503
231
339
5148
2401
2522
133
261
359
220
528
191
7287
4990
105
887
189
215
221
136
208
712
5971
1395
616
560
157
163
1838
323
902
634
682
2898
547
105
695
684
2749
5081
3041
1614
681
1889
674
492
1296
228
160
581
5073
477
867
2172
659
381
9270
2001
1397
902
217
3259
3055
579
5821
1221
1063
862
488
188
206
1377
192
118
828
1617
807
217
1561
1374
1369
1627
2790
1807
365
9374
7080
6488
280
7512
668
1143
1011
433
9593
1608
9246
5171
3586
4687
169
839
7462
643
1454
210
673
590
531
366
1112
294
290
172
2337
133
369
8200
3298
2519
1102
542
4774
646
624
557
160
624
185
536
597
446
560
160
704
109
760
330
182
430
1278
115
132
715
170
503
1279
138
278
11445
309
307
146
184
174
1089
253
263
5338
1960
178
4762
354
2533
1486
353
2593
174
661
584
508
150
134
488
2062
287
203
627
864
166
146
134
125
3229
397
1234
268
706
201
399
1230
261
706
748
4780
1484
150
130
1901
7322
4803
4710
1289
10092
145
369
417
217
806
116
112
151
173
201
348
313
418
218
801
113
113
142
178
2091
1310
6150
2882
1215
3329
7436
151
451
5587
2703
3044
969
1724
14908
2905
153
1399
145
579
181
230
332
2165
126
318
126
128
185
1435
606
239
370
1162
125
3931
9696
426
146
213
378
722
842
115
587
268
6196
141
338
229
235
223
677
704
9455
264
1299
172
213
1555
5168
4712
1266
4418
1285
152
130
131
181
6185
494
1282
2717
318
610
104
5240
778
8921
2701
221
145
174
321
322
258
231
121
612
436
5295
105
4748
3838
827
105
2301
195
1280
6172
174
186
896
193
3098
1383
127
401
112
934
9244
329
506
211
8845
180
380
227
462
231
169
270
1504
191
271
233
112
238
214
286
10258
3791
224
467
723
7389
804
6080
4491
2569
8942
779
4640
319
1547
392
312
106
2367
140
8858
377
108
107
136
645
180
106
1271
8857
468
177
330
596
180
9107
688
210
399
1179
106
624
148
114
768
1722
152
966
4876
208
243
160
279
250
408
111
422
2489
1496
162
7462
678
2134
5868
1619
3180
701
7442
8131
2366
2548
445
1261
5561
444
1263
116
1898
1646
5129
3706
9168
318
2621
2001
488
668
689
1042
7306
4096
472
1665
1887
208
201
206
623
340
273
285
5581
209
201
207
586
336
5201
274
286
554
279
2549
5883
5202
703
8156
3476
226
13260
1297
590
7366
5370
345
109
195
100
9084
421
308
1362
1228
276
150
168
160
163
177
276
150
10960
323
112
159
9705
3978
129
281
116
431
1177
818
8669
1915
155
1142
201
481
1900
476
9131
8064
101
1081
148
2460
115
106
179
403
198
146
151
9451
347
8908
5895
8924
135
1151
642
692
2206
3995
166
4680
157
117
9004
168
1309
551
108
208
187
1413
791
143
289
237
12502
102
213
5182
1196
114
6662
2820
4115
4718
198
126
251
401
799
728
1302
153
225
258
727
5604
331
6398
7479
2643
5796
6102
301
157
489
127
1072
122
14953
161
348
693
167
5462
144
365
2576
8787
2563
1429
113
3553
3692
2298
130
7266
149
223
139
216
129
629
301
236
185
434
235
1429
587
2859
607
6473
13802
5962
108
307
643
1337
9557
164
282
846
1488
499
5004
2837
481
338
204
635
173
2457
365
267
164
295
488
142
219
363
105
7309
187
732
120
247
297
361
430
311
176
172
634
288
188
265
126
141
286
113
131
1759
552
430
932
647
114
2910
575
434
931
191
195
1300
2162
289
130
131
1483
528
3415
9491
6322
672
394
192
231
2119
982
8426
823
4122
5978
2748
5918
7169
5249
3536
4047
7150
179
264
266
255
792
115
562
317
193
103
1104
7166
117
1772
191
227
203
790
893
468
509
370
694
1392
458
176
298
239
402
13702
3374
467
478
331
979
2819
1992
5146
189
2860
188
1922
105
379
330
2254
1478
435
1396
743
309
299
275
203
588
261
526
607
870
181
4242
3122
4617
5088
1365
3870
11753
1092
674
403
7126
441
160
393
1047
445
101
121
158
294
104
201
647
351
584
760
875
120
520
181
709
1484
1429
266
240
645
184
108
1109
6521
159
5228
451
156
503
1052
6176
2768
677
3335
1393
885
8834
108
162
165
185
643
751
2887
121
434
634
692
12084
149
297
1521
13148
2209
1019
222
161
101
109
167
702
995
1767
4633
2766
4098
12577
650
639
213
2208
14865
979
151
994
1553
5603
117
1642
1572
1564
7346
2545
332
3310
2376
3980
379
237
132
129
2611
162
369
690
1926
4020
1915
2813
166
147
10660
3692
1138
3005
416
2208
3603
7359
2655
1136
442
1167
706
1402
346
229
5374
13161
1257
13592
754
252
175
558
6397
3577
656
212
2476
247
7676
502
611
2880
421
189
113
2067
155
170
321
4080
449
219
628
211
628
1229
912
262
135
912
199
162
2974
1926
122
123
210
262
134
295
1419
591
836
240
105
1471
284
706
8411
1330
1100
197
380
285
103
179
530
250
319
251
483
1341
192
161
761
291
4885
477
1337
610
686
534
1849
156
141
168
1136
1291
1934
6117
13993
598
1450
1259
4166
1972
1677
6570
14898
3814
879
2778
1779
573
2800
6582
1693
7236
1250
746
593
6367
1036
15251
9447
117
1335
200
165
3975
10723
640
9381
253
517
2001
293
128
1148
119
367
457
163
1782
4778
932
159
827
234
172
126
874
193
1062
168
3576
697
5141
4139
6790
3390
1237
896
357
187
195
1759
7361
1497
498
521
111
214
240
2780
2260
561
238
1777
438
656
177
626
198
304
264
3719
206
1919
4806
3933
4139
9383
1205
2047
3127
4705
4794
9806
1522
474
943
124
1094
1684
165
477
915
124
2677
1321
143
7358
451
1369
444
139
424
257
1323
329
2056
332
375
171
1061
704
194
442
171
1067
706
252
154
7652
258
292
129
1978
1268
6427
336
4669
4870
9397
113
465
348
141
136
673
157
232
122
3354
7190
2618
3811
309
1032
7770
1033
154
659
7405
432
346
208
187
169
6279
1167
187
3028
2470
1247
336
666
118
123
597
117
199
100
177
125
561
149
665
159
123
573
116
201
178
225
443
13193
654
9777
649
194
151
154
481
183
124
5065
370
1706
9072
733
267
302
590
519
193
203
410
326
365
590
6608
168
3360
261
7724
5305
567
389
190
1885
998
839
3114
177
1981
2363
259
815
2343
834
1921
462
101
280
177
157
156
163
462
5824
9030
842
9382
2520
332
477
195
165
2501
421
765
230
538
254
653
220
1242
2105
1338
388
1148
384
106
200
175
443
167
1111
757
446
188
332
9407
553
185
174
3230
347
373
1866
1075
335
388
400
185
475
9077
695
158
294
237
345
409
148
1098
256
147
102
272
248
133
638
147
108
389
3222
8332
116
176
230
618
4974
7912
2901
3060
7325
419
335
395
304
8924
458
1608
308
314
613
682
114
191
103
276
4173
704
357
277
293
1063
114
535
118
4152
8858
3485
1525
337
933
1256
756
339
168
625
178
1735
747
252
2432
289
1364
612
4638
3589
2909
7677
1911
4666
105
134
1241
1222
4633
194
663
2715
1840
663
982
760
3016
177
1975
701
1406
763
2249
518
5656
577
107
234
187
293
113
148
100
130
438
144
118
578
109
234
185
290
150
468
295
2519
324
2099
693
2585
1571
108
2746
223
8801
9483
106
2577
183
179
116
244
221
368
203
840
195
169
235
153
4394
191
142
811
113
402
454
174
335
233
103
766
115
492
431
843
592
103
436
164
522
11029
951
7334
1599
234
486
190
9412
6495
395
162
127
120
231
121
432
129
1854
285
181
2496
750
3553
623
174
421
2892
1322
121
1473
105
180
248
187
388
229
232
208
7801
1338
388
1586
7756
386
1127
403
103
5821
559
8041
2495
4533
7472
208
6464
1331
2220
141
483
563
105
107
100
327
161
5723
119
131
174
320
159
1956
1058
3113
626
131
9396
2501
8220
4808
1745
5978
1093
2132
149
451
294
3479
1315
573
782
240
474
680
198
122
113
595
277
117
429
194
122
114
702
463
4978
3720
3955
466
1321
310
207
109
1226
189
917
3498
4379
5005
361
2934
361
1209
616
1502
345
605
912
2718
652
387
100
423
100
113
276
254
319
334
2075
427
1602
233
788
149
1033
169
302
2715
2984
514
674
1139
124
700
4422
212
187
188
111
101
1958
1338
443
1356
683
520
343
1073
1208
1937
1147
1541
299
186
201
916
3316
244
104
307
121
2682
1686
6942
3319
6273
1641
3047
1317
1664
1456
1051
2792
985
1033
589
6502
8876
2343
1071
182
206
134
381
108
227
244
3832
167
478
140
7314
4162
8600
1109
314
470
810
552
216
1150
126
219
117
678
2798
7505
9564
1882
8912
130
218
781
256
124
7366
900
905
131
660
283
209
505
119
6577
1618
2624
439
612
1232
120
135
139
180
575
102
1231
120
135
139
6270
2127
214
162
7789
319
312
395
9314
107
467
1911
5022
696
8362
302
4689
3990
517
1163
298
329
9292
7894
662
2328
644
302
567
223
435
1683
1267
7386
9087
1134
636
9407
503
5516
327
214
2976
109
643
4787
334
220
168
149
3926
794
1963
1810
5638
160
103
112
6043
2599
4025
4915
8836
782
8426
4327
232
1925
9048
6403
1260
7455
10606
4308
298
101
283
177
3971
215
208
431
132
204
279
988
161
381
722
3189
971
127
518
500
128
3225
1045
101
269
2888
1480
856
342
357
150
306
114
862
341
358
136
123
303
2263
451
272
191
330
212
550
829
513
155
272
1749
1047
1332
146
617
619
809
9591
3811
4311
1182
2035
8054
13190
1377
3416
329
716
724
1588
936
139
3415
329
716
725
1399
310
8171
1344
296
9251
1086
648
410
602
667
407
1507
2479
977
431
2180
4630
4332
2029
287
711
450
115
2883
747
240
124
594
165
2893
753
124
599
236
262
2934
913
1258
303
124
102
140
123
312
1679
493
7431
189
361
6710
1942
2440
1079
122
541
613
2896
129
162
157
100
817
353
2162
792
470
5792
1372
925
7659
931
1546
620
1644
1190
1855
3567
9574
538
463
1397
613
168
185
2063
1144
596
1229
2751
750
3336
3225
7305
2804
545
865
366
176
219
313
127
146
1769
970
184
129
363
306
13601
337
2894
937
1266
6726
214
309
205
1417
1481
4682
699
4273
4519
9639
195
120
166
120
148
194
666
106
233
177
288
117
161
3188
947
203
9428
244
2898
1032
1213
585
14852
14160
5265
202
812
3941
1384
275
10014
1397
446
393
1543
216
1876
124
876
1586
443
389
1534
215
1877
1754
1172
754
811
913
1335
318
1118
7788
318
1121
107
6784
121
169
473
113
565
355
8631
305
242
704
963
3556
7568
2576
1536
250
2917
934
1021
263
102
139
150
933
1013
263
138
2635
1457
245
392
189
128
8934
2781
8733
4656
212
223
196
232
104
235
290
202
124
225
9332
247
164
127
133
1162
129
449
424
398
5687
479
576
6318
9395
1066
2773
1420
3511
507
3311
5756
1012
3345
6252
4175
5203
1015
200
12735
722
1912
9121
2208
1907
702
8335
3451
205
4375
4512
9311
1285
332
145
160
6453
434
4006
123
119
412
319
180
11577
690
1262
1558
6771
9475
168
116
953
693
275
343
133
103
329
397
5723
134
115
315
612
936
159
124
142
107
102
533
1280
1466
2010
1689
703
8171
3336
2498
4740
653
2290
295
207
195
181
1717
266
105
301
183
1099
448
16571
1345
444
824
156
745
125
185
295
419
416
567
101
189
199
280
267
152
299
368
1453
541
175
672
9104
3799
1062
1516
7460
473
6460
7834
692
549
525
283
164
2282
304
1218
3157
107
100
419
204
120
284
114
3241
182
183
182
100
445
158
2061
251
195
204
450
140
238
293
5498
8950
3454
740
188
710
139
338
181
832
355
131
101
112
317
165
216
476
916
219
105
814
13627
606
189
421
403
237
134
610
841
2199
2187
343
9066
299
1115
243
184
116
555
111
473
541
4342
9498
4024
7521
1985
543
474
465
163
229
283
163
324
1661
7543
225
275
679
113
2814
295
201
269
280
170
643
164
2894
350
109
202
268
282
170
645
2800
826
2361
1364
1030
7449
186
460
171
135
422
493
703
157
156
614
172
116
426
642
14860
543
777
542
13225
106
306
990
307
1131
222
153
104
606
108
332
108
549
1586
108
669
503
986
440
104
163
177
324
203
189
2978
9435
9293
595
3289
4062
181
511
440
1732
7358
737
1261
3758
104
2261
5661
1418
1974
491
8971
534
750
3682
3230
4975
7269
2616
609
144
8196
2574
4208
2296
663
1013
132
8071
588
223
161
215
375
1574
602
540
227
1040
171
208
1134
1269
10894
937
2907
643
276
259
1016
234
316
627
212
542
618
1447
141
356
680
2922
774
7389
5045
789
273
258
300
6810
1175
124
343
6219
14958
738
1509
302
707
201
1509
302
703
2588
168
133
141
328
2677
2447
14899
5504
2904
1048
3912
4457
3066
3625
3326
879
11475
557
111
1039
1847
1083
330
5591
158
3767
1759
715
182
135
165
211
172
547
782
541
3306
7121
5169
4411
14815
2279
342
165
163
339
13634
570
215
115
267
200
358
314
156
189
8968
3277
106
100
207
8889
277
7360
341
305
1169
218
155
127
281
546
1575
101
669
560
704
164
161
192
323
202
188
2976
2592
7041
1298
141
650
657
642
248
2800
3280
628
397
318
530
1467
1465
325
3313
661
569
660
974
692
693
103
990
427
451
137
665
100
773
367
289
3152
542
473
136
106
658
117
2905
542
472
137
108
660
3342
4884
625
4217
1091
3626
164
131
209
218
264
239
697
3107
719
10137
2068
2577
355
590
400
1536
1824
131
313
121
347
2520
1094
969
711
5859
6647
487
145
193
349
183
134
1468
232
989
3463
2034
3974
855
122
1049
175
192
1637
2329
1586
3992
722
7214
2278
1601
1308
328
1036
210
3583
319
419
8805
353
110
430
4051
1224
7328
8044
2743
508
659
3586
3747
2616
4298
7302
1720
692
232
652
1602
3866
2767
5379
118
1614
701
212
190
267
256
1597
7709
1424
3389
8086
520
9829
256
1464
190
2428
1669
1467
664
1749
1466
324
2253
1068
643
5656
2965
7317
1699
337
6530
8224
5467
2046
293
3810
864
1397
181
8052
7912
824
1054
726
173
171
692
9354
338
516
699
220
9429
1576
6868
2675
9053
853
2805
2375
124
362
12401
597
197
114
688
223
211
219
3415
2549
5929
2330
475
227
493
254
1120
14901
6251
645
186
2908
465
228
529
315
538
382
1916
7441
1338
2016
533
292
565
8382
312
697
1874
574
597
115
988
1103
137
142
166
1086
188
1856
190
571
745
186
355
882
448
1166
719
9375
539
539
963
124
158
543
9274
109
7754
6825
5909
1166
7340
4840
4980
178
718
384
541
126
693
142
134
172
732
224
159
105
186
284
941
1906
485
270
1711
105
1194
1005
11884
1437
1369
8893
2446
545
4396
7308
886
3822
766
509
4679
1145
1042
2895
119
9535
132
1444
2076
149
549
1131
355
237
545
144
2246
410
223
167
757
611
858
4064
4959
8467
7237
4976
101
944
1365
135
5932
2249
7209
3081
1168
433
650
252
351
2365
835
2356
1924
179
3107
836
872
224
598
5115
4455
1329
449
1752
160
6080
532
1744
197
14858
405
263
586
5270
6214
869
266
410
390
100
390
343
100
377
235
368
383
2491
4801
416
309
142
4100
1508
476
4108
5258
604
8324
5409
6573
430
4688
231
1900
349
8328
181
104
157
240
119
1286
11434
3859
239
276
599
201
2282
110
123
125
140
152
163
483
7370
551
480
1761
9992
15325
1603
348
610
1235
446
228
707
620
6751
992
318
543
288
173
152
123
209
103
386
106
952
1115
1751
429
2373
407
7317
337
1858
2655
1212
820
13517
11511
302
144
427
303
1334
1543
518
260
287
123
673
106
3712
365
142
705
166
398
110
9514
192
211
264
143
702
166
398
254
133
210
211
135
347
107
152
699
145
5482
341
9363
3028
216
160
407
475
3063
101
369
154
499
189
630
214
6991
556
1301
1952
465
2098
1102
205
1622
262
4140
1067
1812
2107
652
591
2858
4306
1023
329
185
539
129
877
570
244
615
950
139
477
4839
1483
285
14064
852
197
673
584
2813
617
1431
198
199
1007
1406
1430
357
529
1349
2775
7056
476
6623
1186
797
866
2533
1016
163
1488
836
518
4810
272
479
6619
10443
2440
894
148
353
468
591
231
106
116
2136
1142
5673
1117
220
255
208
2587
103
170
392
117
1206
436
422
921
150
306
702
741
610
542
112
342
182
277
176
145
2144
1139
356
400
243
303
483
371
473
3993
675
968
194
170
328
351
1450
662
7267
4963
1149
746
609
2506
1532
606
205
131
429
101
13532
1268
115
2009
315
114
224
1556
241
794
2296
5892
177
190
304
393
1200
176
233
217
291
396
309
130
137
132
7906
242
147
2817
2457
645
4598
4805
5944
625
2563
1772
14819
257
186
209
1072
3365
153
137
337
368
162
201
184
249
3322
1474
801
741
201
1435
431
309
419
155
1293
1007
4289
1270
1368
1634
1227
3448
773
504
188
276
647
111
367
1864
2840
1080
580
202
1079
691
1016
1921
1348
910
11658
1080
2294
459
2658
429
129
119
222
293
410
8055
11586
767
14937
3402
459
2344
481
3942
2537
915
6569
4598
3424
7968
5210
1640
1708
4080
205
638
1072
355
579
116
267
100
11069
104
190
136
151
338
177
148
289
649
466
188
191
2820
11134
5772
4808
2145
169
1212
209
224
4693
4994
4822
535
223
7295
1441
864
301
1915
1088
174
3244
4919
5706
928
396
743
125
672
646
6729
973
149
698
103
376
300
7385
2607
607
547
118
431
4184
1149
377
382
159
455
1866
5000
6046
9165
605
1961
688
423
282
115
347
262
337
577
602
1901
252
245
694
115
161
585
191
161
146
2897
166
694
115
161
586
157
152
146
2542
8831
283
641
138
177
162
601
460
493
2867
112
341
9556
105
443
181
311
111
107
577
272
234
9690
1504
447
147
396
618
139
104
140
2881
113
438
611
514
124
622
253
134
4723
7204
1741
286
1616
1859
381
105
299
120
115
208
346
1116
174
380
302
5515
2536
157
2862
1247
4529
105
133
801
294
1550
1093
13567
1689
561
237
293
159
219
142
109
109
188
3171
291
602
105
452
116
2906
207
601
105
151
689
2120
1158
5094
1197
271
297
221
218
141
108
184
2172
980
3661
1880
4692
7372
151
622
300
190
135
187
3907
383
104
114
147
234
3996
5099
702
8488
2507
4968
3192
1953
3847
11746
1640
1997
673
1296
218
2371
122
654
192
217
706
367
332
177
4034
4114
2689
148
139
349
7243
2568
2058
4115
14718
1166
993
1060
181
143
207
102
114
108
13519
614
110
163
191
1472
164
186
118
111
399
183
229
459
999
1347
444
100
913
133
132
216
230
128
397
7393
653
152
455
263
206
3618
232
144
140
168
117
441
481
166
585
188
1957
224
7248
2500
3181
7510
2451
1395
394
905
239
212
818
657
172
222
585
223
551
140
872
147
166
200
926
764
148
1586
396
907
237
206
968
737
1096
529
130
867
907
368
117
469
114
542
4160
2580
401
3675
12727
5375
455
870
3646
396
4646
308
758
111
641
160
2912
309
758
110
124
632
1763
5753
252
339
505
1215
1072
692
192
249
107
2904
698
592
207
4260
7427
1299
2434
145
9465
3696
217
451
391
570
517
182
126
1109
274
163
142
145
7052
3713
642
773
158
128
2894
164
596
771
157
127
5703
2528
13596
1496
2871
6845
4671
4998
3531
1220
4877
4008
9133
2618
1115
1031
1387
11663
6042
1080
231
357
2911
604
301
700
1147
594
592
9652
352
1150
1457
229
361
2907
601
369
690
1148
574
228
358
1183
593
1125
738
456
353
359
774
592
2495
695
8055
384
296
199
176
350
208
441
619
310
296
208
181
450
201
441
619
401
296
204
176
440
143
510
594
315
114
166
129
206
133
3846
9609
116
509
720
290
168
169
2036
163
164
377
168
625
8860
747
184
194
3261
115
284
187
204
434
107
1576
286
193
523
9436
579
2892
9260
2269
187
125
224
771
8962
146
696
176
254
5531
703
8186
449
769
751
327
162
111
111
389
247
1625
264
242
290
154
390
315
774
100
122
951
9291
289
216
530
1103
5145
680
277
185
989
392
3467
9266
334
6005
1558
818
5079
465
424
140
108
236
483
118
156
117
107
4171
264
404
200
455
195
114
1408
100
427
136
188
139
683
1147
5507
409
1113
5256
2608
736
110
902
116
119
162
106
222
312
496
645
129
585
139
861
840
190
1034
1166
1058
209
130
1698
545
194
115
102
1246
373
239
313
8426
142
2597
1262
433
1043
16350
190
955
649
679
520
517
106
1163
638
553
1641
634
117
667
4526
711
751
7404
329
1115
197
902
119
219
297
155
414
298
242
274
575
103
6493
2309
300
268
286
222
206
5514
111
334
618
256
230
440
114
685
441
648
11451
967
849
174
691
159
2763
852
174
702
3299
126
187
267
2835
597
186
106
641
126
156
349
109
136
3492
129
688
1638
4156
15397
4747
5239
106
138
185
265
131
7436
183
882
103
2942
9349
1022
142
115
348
1360
1452
496
10158
131
503
237
697
115
2889
134
504
237
694
3252
408
5194
8141
347
445
839
648
172
198
161
101
446
113
841
633
115
172
178
5512
2313
1020
109
4298
1636
469
1548
173
1774
116
621
8439
5005
714
195
218
491
142
976
577
820
208
449
467
2235
175
919
2391
2869
3593
926
2114
289
197
152
206
100
695
1388
636
438
633
4285
578
1060
600
583
123
128
1188
308
119
1223
1471
127
446
195
1327
544
841
227
210
116
108
106
4095
112
452
157
239
1337
400
132
5216
703
477
485
587
157
416
251
3378
435
129
660
248
843
112
625
439
114
2885
844
111
623
436
1292
421
921
1649
4334
1521
4149
1571
197
505
3093
1268
7502
7326
4002
2124
2746
1745
533
2254
7196
4362
4543
4649
479
430
119
7095
4606
11722
2902
2407
371
4745
15440
4795
1526
1551
1209
1500
1179
315
158
6151
1396
590
550
181
185
330
122
9658
3135
569
555
372
1719
160
185
930
146
1595
591
531
182
191
171
331
665
302
235
319
372
1529
513
3988
516
504
2475
4659
137
3500
524
155
116
149
103
196
112
2494
670
121
145
144
230
637
1857
193
213
251
466
1045
119
5457
142
197
212
234
499
1307
282
9500
333
189
650
511
452
13607
1068
9340
623
236
477
819
475
158
354
646
232
136
3568
453
293
1333
329
1016
1765
789
100
160
301
3770
15459
356
250
395
783
697
122
231
685
335
8274
1363
385
231
638
114
665
213
490
147
333
101
2884
155
191
366
115
555
430
1423
243
366
281
131
145
244
682
1359
3351
1185
890
9493
8157
1137
147
121
104
107
669
203
4965
3049
984
2751
6732
7710
6229
5028
1251
214
189
416
106
276
193
128
105
382
1825
681
1421
159
7087
1755
688
347
3306
490
921
102
6683
222
224
2123
949
250
223
207
304
305
1053
11529
836
345
6458
325
9301
108
1523
1490
355
358
6449
285
116
419
394
1505
7826
1655
603
478
233
3205
147
286
381
230
165
175
167
288
154
106
1148
389
1823
9384
4311
362
702
9527
565
219
809
219
121
202
687
233
742
165
547
100
169
464
1970
337
236
292
600
1079
927
846
666
442
252
960
4845
4623
4466
2423
402
519
120
1145
282
233
166
3584
1171
136
476
769
691
180
179
476
775
132
133
697
5638
1851
382
697
156
125
157
637
381
367
156
242
287
2089
424
155
1048
132
1426
7308
1837
114
169
366
9129
119
207
185
137
683
290
265
118
134
146
300
379
394
2739
367
135
8898
7359
3184
995
1800
8758
4080
1028
1335
570
6877
5740
324
907
309
231
1803
457
985
8640
327
3990
7283
1638
196
139
173
268
209
178
128
646
454
793
152
799
8840
1627
4477
6214
168
7390
1858
8861
1467
3069
5373
154
148
122
108
1015
329
7165
548
518
8834
150
8649
5597
5315
837
722
2267
7445
781
7331
909
1545
232
107
5114
367
9133
135
674
164
135
108
611
352
181
254
4473
287
170
1313
421
624
481
147
1122
145
1947
3888
6419
5592
12709
2313
644
938
5165
643
937
199
308
1096
3679
639
5873
899
1027
5801
4207
4664
1616
348
4102
9259
129
124
133
942
390
156
133
224
345
5104
7055
1514
278
4357
450
793
1473
245
194
368
1267
993
3300
754
649
130
5547
5657
1331
3288
134
164
116
272
450
433
174
202
474
149
133
480
105
464
157
208
207
552
635
201
303
176
9336
1308
325
1080
105
3953
1607
7356
2640
8714
5743
8977
308
119
183
138
387
112
314
342
145
368
346
9389
144
248
5912
4767
8888
3629
1374
116
430
332
123
202
515
668
517
674
1162
113
518
1180
130
632
392
236
364
184
426
1246
104
138
608
4834
217
1100
550
1310
384
1540
317
370
613
2307
4322
1228
9818
115
4010
176
1097
951
691
668
1137
121
620
110
3995
6291
2466
1357
1162
1819
1117
6080
123
352
312
148
226
1309
213
1313
182
14534
1218
5336
1208
617
4520
4593
4844
660
1338
310
343
3376
1386
184
778
231
266
100
492
1214
2093
1460
7353
193
174
1031
142
3221
4429
4173
1165
2919
344
416
713
224
6865
114
414
711
225
551
882
2406
639
5487
297
1528
4683
351
351
1988
2435
5759
4321
344
795
2402
593
4653
9375
2166
587
110
223
426
111
656
298
201
175
5024
8972
1341
267
2063
4723
341
4588
101
160
546
989
266
1255
233
340
284
1475
244
322
309
119
1600
7510
1933
11615
1550
189
184
237
164
264
310
116
652
14478
417
1625
139
129
356
185
261
277
707
158
3567
2263
617
889
252
484
257
817
1562
350
125
187
521
438
130
1304
662
1694
5010
3255
1153
2908
352
125
177
884
426
131
119
465
11325
5170
1904
2380
408
4960
9810
1253
2416
4177
4614
204
174
577
185
267
140
206
367
175
9360
144
295
183
196
125
130
340
433
1180
4283
182
9377
1304
772
4939
7233
549
505
3550
4024
3954
154
1450
7352
6281
4389
715
4077
4658
106
4481
11745
2867
260
100
4277
203
261
185
735
192
1762
831
511
365
856
328
290
124
523
794
234
136
133
130
353
1323
674
197
1815
4112
6182
7232
134
794
116
337
385
133
108
106
591
201
118
114
824
132
110
169
614
5979
4886
278
684
126
107
201
120
4056
9098
114
1798
1722
698
8205
401
153
4106
1950
7269
4032
7336
5045
8862
5071
6804
701
124
3119
438
608
128
127
447
571
202
695
130
189
294
739
353
4404
186
542
114
177
733
126
216
2903
117
680
177
744
125
214
2673
2177
771
300
372
7332
3193
200
108
596
115
511
613
2936
701
568
3237
7147
14782
2730
128
354
327
123
121
331
189
154
4796
7267
717
313
1375
329
116
2939
1312
188
151
134
140
650
233
1108
1652
1934
488
205
229
385
634
1038
3212
1661
5832
1847
464
3134
110
845
613
7437
421
13755
2059
109
805
120
135
269
351
257
491
174
1137
115
3044
3034
229
703
3336
1118
345
148
125
133
270
205
9342
140
3496
1317
5694
2630
2973
3816
1523
2399
10580
13381
2958
5419
4905
107
189
119
101
141
103
2241
2204
12383
2781
8865
698
5090
4355
249
766
108
352
8182
689
5109
124
1048
1120
4984
7377
2585
3984
244
492
136
438
8880
115
146
484
165
100
450
151
504
3220
1243
619
7352
1376
982
138
221
3704
917
923
239
112
368
4743
6414
813
834
2368
125
960
1050
1850
3068
1138
997
1143
194
1165
2742
1462
149
4232
15473
2833
7288
1675
1964
356
2546
768
2034
352
850
197
2671
7623
169
720
5239
697
8421
7049
994
613
642
155
272
304
133
456
255
136
229
1094
421
608
470
2749
9425
4626
1922
3705
4193
443
234
185
1073
380
7518
5395
2007
4937
2071
422
116
500
1024
1626
1038
247
271
205
240
4401
478
3309
306
247
2596
358
194
174
1007
142
805
466
1257
211
248
256
168
187
242
108
118
161
1161
735
895
1119
1553
1459
4101
12138
1732
4127
373
952
15234
498
1001
377
126
1489
112
1515
9252
1263
127
207
615
195
141
211
242
178
9202
105
9475
4576
4700
3618
2789
288
125
192
14638
7769
1683
449
458
310
1164
158
4768
2196
1180
443
280
156
165
649
3313
544
169
795
782
699
115
232
257
173
275
320
402
258
527
187
208
393
160
347
282
282
622
259
916
11514
1120
129
257
189
900
2819
1644
1189
697
325
864
3445
579
1392
4856
14838
859
1206
217
3307
722
192
336
142
1590
131
928
186
138
3324
727
184
338
141
1391
3560
7224
7477
11045
7246
818
286
420
516
133
165
390
131
490
1120
185
482
2887
103
7343
6008
514
186
162
334
616
404
445
384
6196
3616
1701
667
592
113
1074
1076
113
593
663
2879
2513
230
458
1049
247
363
115
138
295
552
14813
1689
5425
8374
1927
1695
871
4602
335
1353
3977
632
303
414
525
9600
5640
3424
3897
5951
202
218
197
108
100
283
166
212
225
644
239
765
739
5901
227
196
108
100
285
109
212
224
646
222
14774
2891
205
200
107
284
104
212
3766
4662
2477
763
925
12028
5160
698
6366
640
2085
1905
7347
950
12963
2030
189
111
863
255
544
612
207
125
121
857
249
507
611
1624
13484
3032
100
678
342
12644
1096
2568
105
767
631
1892
162
128
156
228
349
163
177
131
165
846
184
509
425
1608
969
105
207
228
244
132
182
174
7246
3947
9690
2095
515
236
115
1466
4358
5641
8325
310
297
294
210
365
3288
999
424
129
127
109
141
266
443
598
166
140
128
2902
106
648
225
121
140
9164
5676
245
675
1460
903
879
140
494
405
786
297
417
182
645
1391
874
3059
6651
2051
111
127
2505
9331
12387
107
152
1790
3204
9376
4622
349
960
478
6701
796
2506
1452
11665
384
1226
568
321
578
299
768
4127
139
975
4984
296
195
399
213
478
784
1339
5845
5896
793
299
5745
3760
4466
2467
1139
510
493
5139
943
686
740
3388
305
247
4721
324
2467
215
415
162
170
277
267
224
304
117
616
2316
552
7132
8839
4300
7282
253
593
1727
4377
2003
2115
2033
5534
762
710
3595
1332
199
486
240
683
105
101
3906
2293
1782
14082
833
127
192
1592
592
2743
7347
489
777
132
194
231
261
1713
177
227
1109
1689
1684
1722
967
244
198
516
1025
625
5655
7440
5282
8884
230
859
2359
4482
169
215
165
526
244
241
201
240
710
8963
148
1188
6848
2335
6892
283
541
977
1462
1486
189
212
349
187
191
227
515
577
709
1678
1811
421
699
9414
5483
7646
8935
1245
492
2588
2551
6195
2751
1548
4859
1458
248
2395
734
2200
2104
3263
797
850
742
796
264
1035
8361
349
1158
835
250
108
185
555
440
2452
6313
698
8836
1862
323
307
170
13041
222
9064
271
705
549
7371
494
2034
614
2126
550
2488
237
189
207
108
226
298
481
1121
700
7481
341
140
250
14045
497
2631
161
6424
566
109
165
334
1238
1043
148
1412
8922
298
3012
117
134
143
135
254
5252
7379
3833
9572
300
212
143
277
246
242
880
8081
1858
3849
310
7310
164
788
8882
819
978
715
976
546
2696
104
3514
6982
5368
1890
700
8258
172
936
569
196
168
931
566
3775
5317
697
1494
119
1170
323
350
7761
124
1090
352
1346
1537
4007
3161
1038
115
112
141
171
206
722
1784
285
125
444
144
1588
125
845
188
156
187
743
894
115
125
112
141
344
722
1783
285
443
145
1401
2157
673
13626
5337
4794
1979
566
458
107
366
208
112
609
835
6164
616
1545
14782
1823
142
121
179
1210
210
198
318
170
148
148
124
11547
201
221
696
204
164
316
103
148
148
354
699
1007
7485
1118
160
108
431
348
114
170
121
9327
233
702
113
173
126
199
140
508
13511
266
295
160
110
100
729
3696
1976
550
5307
2076
259
6612
353
351
4724
13408
4843
2957
2746
1411
5860
3634
1149
1831
3884
305
161
174
172
207
138
192
1877
1115
1174
6739
4727
1797
566
614
513
105
690
104
174
206
110
639
843
7258
4996
141
120
544
124
507
1951
104
2208
7471
1079
7336
182
167
738
437
272
849
2909
1336
376
195
1417
7763
378
194
1457
106
4180
5892
833
106
476
375
155
9226
10219
13800
4420
1106
2112
199
2162
1504
627
226
823
659
2148
405
926
400
873
672
1604
1223
495
3378
5119
7439
5897
699
199
142
662
139
234
2915
221
699
191
139
245
659
274
4479
7864
2691
820
2483
12358
4531
7252
1343
370
1068
574
189
300
900
128
1077
5654
2100
1760
273
6704
2840
4389
3192
2536
6346
261
852
306
640
11781
306
3098
15522
147
294
167
1669
330
315
669
968
160
3114
204
665
903
436
3800
166
682
418
120
693
2262
14912
597
324
255
3318
203
2008
1304
118
2304
181
160
2391
4109
311
1049
604
488
144
1544
729
4756
863
9935
1005
6901
9196
267
1041
4369
427
2194
276
226
7498
8916
797
199
2480
5203
416
738
232
700
206
115
731
231
615
2248
674
221
149
556
257
2893
9045
292
144
113
346
804
196
362
386
164
3178
11624
4171
2546
1213
763
1865
2536
2860
371
1393
495
819
211
153
173
235
1103
121
1444
186
904
698
1583
497
818
214
153
195
449
883
130
116
1417
247
796
472
1133
396
392
487
505
406
1094
2787
2791
340
505
116
5274
301
1175
397
393
490
507
408
4256
1758
2050
2047
2205
699
223
129
176
157
201
201
132
992
199
364
1065
2853
577
585
5124
1584
2517
2346
5691
1080
3317
339
623
1763
9337
3049
5593
697
8162
4061
873
592
7681
1518
1554
157
451
904
288
477
428
112
330
300
627
388
14890
142
136
134
132
128
988
198
1368
1512
3223
3945
913
395
4625
743
2185
153
240
276
682
319
241
403
1024
322
1323
1450
1980
4237
2521
5353
9286
904
312
807
155
2157
226
222
944
5483
227
933
1750
3106
389
1239
289
512
615
601
450
136
140
582
185
879
650
112
7576
177
384
351
298
180
158
214
244
264
700
201
9405
176
247
191
144
150
139
190
297
154
119
614
442
3933
901
6015
4665
7343
4686
5931
3013
2062
121
112
241
279
241
2269
2458
370
128
132
148
231
392
370
718
1520
2678
6935
704
1725
1256
3894
702
1726
2978
1075
823
1147
852
246
352
394
334
199
233
125
172
604
255
535
707
225
596
254
535
707
205
596
254
534
706
1177
126
2302
127
192
165
731
112
171
713
104
168
340
206
369
226
279
732
133
644
112
341
805
4657
2813
6123
647
5664
480
7428
1851
2236
239
363
216
234
136
134
3088
2464
239
348
208
187
135
134
667
2646
4037
2144
5774
2701
1354
9297
411
258
257
106
188
1463
119
163
1031
551
684
1128
707
4140
1181
199
171
175
5827
14869
1054
5506
11578
2426
8785
322
228
2389
9249
117
181
812
960
7312
821
7288
1060
207
440
1713
139
365
513
1278
4674
9265
1105
1825
6074
109
1101
5020
11730
3959
273
461
11710
4010
661
8257
249
119
489
793
242
129
609
3632
4257
4016
1413
2503
3594
1775
180
416
590
201
536
122
825
1977
9266
753
327
213
241
398
228
1757
141
930
458
139
1011
101
462
1649
279
636
1389
4312
195
104
142
159
146
163
287
180
625
6494
554
212
2185
4381
3039
4730
7740
223
1929
606
3923
349
3019
693
943
115
1441
314
338
3828
343
235
111
187
676
1384
1539
1631
2207
104
280
375
188
595
556
189
154
117
134
190
746
625
679
748
462
229
234
922
313
4654
1109
2552
239
436
1339
2766
436
3819
451
2102
4902
2388
1586
1324
8258
5760
1975
240
1361
129
238
185
2523
1372
611
185
1025
218
307
617
578
1250
827
712
6961
3942
617
199
578
132
7362
6259
1673
934
415
134
132
212
163
404
1520
951
5298
2852
642
806
180
565
2963
180
807
644
6671
4073
489
2219
2081
324
563
137
170
9455
498
212
277
111
182
13640
688
3265
3721
1124
4649
7410
9306
2732
2249
1508
569
961
5550
14699
1774
5480
7333
4084
7384
3156
1162
893
904
289
5425
191
1002
152
199
547
263
178
1279
305
124
329
124
2682
1351
1978
148
1132
5450
149
1129
216
8807
402
14205
312
207
223
123
149
224
4562
426
2426
168
151
966
1336
3988
6813
3303
658
2753
6553
1445
1347
142
139
541
446
160
125
148
4798
243
3889
1448
1372
1344
139
146
545
615
1753
1483
2933
9432
6078
3316
385
2045
3348
287
2349
794
8849
840
354
576
643
321
3493
11287
500
438
631
165
128
111
337
208
751
291
213
502
323
466
521
197
6436
881
352
11476
141
411
125
584
587
3195
1347
5994
419
850
4515
1312
749
4379
6485
119
562
281
161
143
132
618
5266
1304
400
413
1008
1721
665
487
795
309
5035
7255
2328
7310
7190
321
140
395
147
1590
872
136
1028
218
8913
2449
168
123
170
556
6113
2769
2577
2616
745
6611
7701
1538
2330
1356
877
4280
128
205
147
867
165
7406
911
1353
1383
13688
1311
110
149
246
316
3573
144
3144
3322
2049
423
735
5181
229
301
250
255
135
110
169
476
6682
5874
335
5555
697
8443
3923
2783
1815
221
7478
142
857
701
204
109
371
312
2522
151
931
1481
128
646
528
318
107
301
823
104
530
331
104
298
593
5587
258
240
273
143
160
203
907
9421
7343
121
2173
397
5186
2474
5962
3272
135
4795
6411
592
427
419
1991
495
5578
701
756
141
205
142
597
757
139
205
5584
1034
1931
5858
4846
2806
2513
330
160
9366
1938
215
143
105
366
345
2642
128
631
190
127
116
192
483
443
1515
3989
117
887
1087
153
216
1036
264
9377
586
9771
379
9457
6389
969
1475
942
6228
798
910
4875
7311
713
110
328
6431
7361
2354
896
156
1335
2862
631
203
1238
383
718
112
292
212
443
1144
298
197
5110
582
158
205
351
373
298
163
134
117
203
222
7332
7421
346
561
213
1978
450
10531
201
173
138
8896
2774
5521
6618
7450
2743
3553
121
141
658
454
4516
271
789
113
585
269
621
501
130
262
134
255
575
3045
137
1160
170
480
6185
4347
9169
1433
364
330
287
179
224
130
1009
405
582
7339
450
612
111
805
198
199
696
111
794
144
4991
2886
2256
1277
6667
1240
1880
7559
280
208
154
142
125
3274
1609
622
14890
778
4245
784
413
4111
2236
268
125
150
154
639
437
457
266
134
193
140
233
445
113
109
197
691
726
534
380
212
156
450
1860
360
12172
13515
133
3160
14926
4030
2132
946
4000
456
4507
10272
2704
689
375
189
1157
2895
115
701
132
189
566
9596
594
241
267
508
118
184
696
4159
4619
164
779
124
102
181
234
548
586
156
382
410
109
180
599
975
2894
139
189
183
821
229
385
615
241
476
102
139
451
126
7159
4845
641
171
8075
13539
2100
10167
5973
2893
3337
191
10143
3571
4875
9483
844
2172
334
164
154
445
183
399
185
296
236
3379
707
156
250
236
178
217
170
221
511
523
8754
2444
2575
166
704
158
211
230
168
1769
586
3079
1250
667
2934
415
4207
579
325
3889
7436
3915
10823
4992
7254
1986
2024
992
507
149
1395
554
213
738
1450
4303
4221
2839
2320
1721
180
3597
230
977
10076
1628
610
5962
170
858
1269
836
4755
347
1329
1037
108
118
354
121
108
223
101
227
2072
384
8164
696
2700
2432
1373
4423
6733
1258
104
115
307
223
307
134
2834
2760
879
1997
12457
2992
143
281
343
116
698
238
258
456
887
102
967
438
242
924
113
337
1037
115
13805
139
339
946
116
349
1037
117
1513
1004
921
203
1279
383
237
5518
124
721
347
307
116
369
296
211
1250
306
2984
4519
8624
914
866
637
8795
753
682
567
341
154
504
993
724
2267
7241
354
371
1654
9098
3903
8755
2423
2782
4140
425
4650
206
7357
325
3898
273
269
1341
415
275
2570
1215
713
374
508
240
3215
1436
946
194
165
227
2116
1416
813
7523
466
3812
3053
4966
8332
696
5432
474
6204
2211
10910
1495
2147
939
141
111
3361
2304
3932
3376
1360
508
452
158
401
19454
4016
112
200
109
425
697
3382
2828
1800
641
408
8975
1885
2381
5716
9487
1271
9560
3729
7228
679
793
1267
288
371
247
252
6125
182
110
8870
2197
2406
191
326
166
5271
631
107
161
102
479
1081
673
4619
128
554
116
476
252
185
186
171
172
293
8872
516
167
2666
1696
705
4755
4392
2265
4152
105
479
1643
1657
162
1602
162
497
221
8166
441
643
123
691
2910
164
479
159
791
921
980
689
5375
248
1063
107
817
113
250
1061
116
863
1369
1030
1295
6164
2751
1544
405
2595
1298
1217
1450
217
137
111
309
137
413
391
360
397
474
202
581
1360
313
218
1017
174
820
8664
336
358
482
2294
3626
6645
507
497
6430
406
5041
3204
697
941
2536
8458
2983
5546
3019
9866
1507
3385
15363
6487
3994
434
195
1077
288
188
539
4348
4580
542
550
124
1199
1659
1161
9351
7702
1763
131
2608
646
181
298
489
185
142
366
4130
864
1709
1108
3002
163
188
808
3548
4767
6629
349
9364
1331
165
1516
7360
5656
2531
8082
700
1426
1040
131
696
626
633
3616
3399
2597
7373
2076
4634
3908
143
9469
3030
102
865
138
8881
1277
233
184
318
253
1746
8542
166
541
3652
1727
310
334
865
509
617
387
216
1254
114
330
104
1054
152
2048
8749
1618
179
141
1863
610
15317
265
5144
640
250
1028
618
4211
3689
12464
3627
932
13575
5067
823
12213
2037
657
1080
321
311
533
1691
150
389
359
142
125
466
592
834
222
2257
1998
5115
8339
2113
4983
441
1350
435
1334
1061
13896
651
7454
1731
4716
227
400
536
1109
6334
494
112
132
138
636
1632
435
637
129
658
355
608
142
637
130
670
325
116
132
138
198
3162
653
235
451
1598
137
673
14706
202
698
8342
140
5747
3754
814
907
4793
507
600
143
913
221
150
691
134
915
134
665
6570
516
11093
1772
8394
10115
2400
3393
722
621
617
1471
1645
552
647
1196
389
183
693
1589
924
140
1480
183
1068
1110
180
9384
470
1007
147
279
212
496
143
1403
3937
5111
7231
2270
841
163
415
182
6299
1850
6690
2752
3276
5521
13782
9921
6081
327
201
130
144
1025
243
2825
484
910
7516
933
1361
331
1062
4687
934
185
165
270
139
396
343
105
523
169
3933
554
2762
10282
3013
8809
6847
180
242
333
334
371
186
958
1459
7566
500
132
262
139
406
329
2879
678
306
326
1013
232
997
1860
2407
120
3402
353
186
366
108
737
113
503
141
3970
700
267
807
921
3629
832
926
528
172
146
196
296
261
231
148
374
335
1679
103
105
1026
4610
9568
2831
170
7942
798
259
178
159
9368
114
290
405
3468
741
142
6633
845
611
492
116
4005
1007
1629
352
376
476
121
261
767
5811
577
273
103
227
151
159
130
187
226
181
214
144
520
174
107
223
14926
434
7377
978
157
173
243
574
1455
6763
1452
120
410
2809
140
1778
9562
6223
9282
755
145
1334
1260
3008
602
185
11633
1438
3158
4136
14957
9684
3253
6661
14964
2124
1388
724
214
264
1289
268
116
7936
223
443
161
1273
2095
670
1581
733
189
1147
989
2244
315
1378
1208
7429
556
235
3248
685
6807
141
4848
13598
2632
2101
480
2130
1574
643
212
144
2899
2436
159
730
847
655
399
107
421
148
168
174
864
705
188
1582
692
737
240
842
961
313
349
127
110
422
1566
761
413
3288
3788
131
1905
9565
3102
475
434
6723
352
4709
345
2310
14908
4587
304
323
335
6462
138
179
131
235
212
1738
802
384
103
11578
2564
279
5682
671
908
1938
275
230
577
185
945
166
3103
276
231
238
577
418
907
13631
1084
1044
7222
5333
5150
5214
1394
7637
3251
1498
2532
8378
181
9628
463
14735
328
5148
492
209
7801
6736
908
5110
2349
2922
394
197
163
585
261
339
205
157
157
993
1398
9468
1929
6525
1915
6508
1913
261
338
208
166
158
689
261
339
206
158
158
993
301
209
377
2386
9568
543
425
1040
641
427
5174
2528
3044
999
2611
3412
6308
6008
127
124
275
335
245
9369
1057
2146
224
221
6865
928
8386
353
491
145
2850
13707
758
345
1451
162
1696
395
1034
379
314
1015
354
1015
7462
133
9393
815
11387
5433
696
8146
2800
664
327
1047
215
6668
1047
324
117
709
13580
201
2986
1124
205
327
5748
434
162
151
164
176
264
399
178
774
914
1595
4676
9295
3293
1620
1477
176
274
2988
395
2079
708
171
100
593
438
217
107
111
188
7447
110
392
163
447
651
7928
3107
468
104
395
13563
591
7537
621
9436
2815
126
138
146
356
130
115
1082
276
1392
110
5786
4748
3872
3822
408
344
167
140
125
1312
8336
440
610
1464
197
192
689
1288
420
656
111
475
7228
1231
1465
4972
674
686
354
930
1770
13509
5513
1108
5282
156
484
2036
9311
3959
683
2154
680
221
554
186
179
1623
1030
1373
104
9335
922
3725
2545
7245
2564
261
433
435
717
256
7395
1953
4055
7476
1789
930
1567
5288
955
1597
367
7443
1090
1476
116
800
6133
7710
920
1038
1879
2961
122
257
326
166
146
235
1715
192
143
474
141
1393
145
876
330
395
2161
332
153
795
116
474
104
322
538
9234
5400
702
8179
5694
2889
183
1261
6854
5144
136
290
163
583
648
119
11712
4820
414
115
1161
436
339
122
183
135
371
2326
9099
11678
1580
364
222
164
141
169
698
177
163
500
133
136
201
420
288
769
798
704
166
3098
463
946
4195
474
674
987
363
585
209
4071
114
1379
3528
484
844
109
647
3817
202
1297
561
195
1541
433
1239
404
604
315
197
129
185
111
132
187
244
2117
416
381
193
145
122
527
706
336
276
386
9534
248
309
238
234
149
796
433
190
397
308
128
239
234
2374
186
100
313
150
238
233
2377
100
313
148
313
3690
390
11510
4368
352
3086
3462
2509
4739
335
167
131
2322
238
1034
1624
380
678
103
136
2452
342
225
379
176
106
1691
3980
104
373
718
169
152
391
4984
2544
389
8961
448
815
1781
111
200
151
323
274
165
167
128
181
193
7205
6224
122
343
1501
190
644
499
109
148
233
544
380
199
180
4347
1731
5373
820
134
152
144
393
1018
555
551
1038
5366
309
1033
280
2011
216
464
4097
548
3481
500
181
1531
842
775
379
158
198
147
112
646
194
2904
374
242
197
147
112
192
251
6421
494
960
9041
1840
106
170
147
249
947
183
245
1420
2956
118
117
2314
1775
179
3740
118
117
963
8158
2200
151
193
175
215
152
405
685
160
853
1613
2253
197
5037
2178
826
204
125
1165
165
368
143
265
432
292
2694
428
243
199
1623
190
1125
4815
1965
1567
649
186
167
169
179
238
155
191
2817
309
236
1883
8054
698
5349
996
6996
595
345
493
6810
139
205
307
277
167
1618
1002
611
10990
595
684
1056
241
273
210
150
700
103
1060
275
1987
1494
111
4825
3310
111
425
1396
4199
1386
556
571
210
181
1649
715
1436
490
173
218
870
1534
7437
616
828
1191
595
3715
3208
961
2417
329
802
730
304
958
150
346
1852
6139
190
190
1107
327
1360
156
2814
607
3536
1857
1030
194
170
144
101
210
158
632
156
181
450
145
188
526
102
229
251
158
617
176
192
641
448
168
334
664
186
145
4655
183
122
1367
143
950
7857
15429
5939
180
125
196
356
320
1321
803
5696
839
595
507
719
543
420
1221
591
412
5590
8891
1907
1362
1207
6026
1585
1080
270
156
2943
487
525
118
638
562
147
201
880
324
395
216
1647
240
166
200
413
5841
2189
254
366
5966
696
2575
1582
1790
470
449
1509
15231
137
9505
8253
227
218
3477
9436
8198
171
214
478
161
300
290
227
236
293
150
5473
167
689
946
1328
1835
2703
3404
9043
106
1405
199
352
1365
5698
1388
199
352
1378
5141
7673
621
3328
110
182
746
198
186
678
102
4005
918
7558
543
5621
9458
7732
262
418
3816
8721
10233
995
6330
343
6273
1664
702
161
253
129
852
442
166
2938
169
254
129
855
444
2775
2440
1462
4969
5959
523
7243
8271
706
5149
2462
194
143
436
259
656
5820
193
206
1429
971
235
358
418
220
144
292
153
431
231
150
230
229
1266
912
139
1824
694
208
1464
1561
1832
839
862
445
207
402
102
197
1051
3339
4784
11256
3529
9387
4862
962
1362
362
1445
683
205
668
298
7314
2610
6763
345
139
558
116
111
1940
501
642
302
131
2677
476
1053
4178
3246
1133
1804
252
1662
242
4556
2868
1565
351
2607
479
3699
1594
4336
343
264
4916
2017
2377
2730
1279
9498
1168
107
205
450
210
289
14771
1106
312
4275
408
507
101
339
1115
1539
3872
334
782
1002
641
474
327
1029
125
293
348
329
847
374
124
916
311
943
114
296
382
812
142
103
809
493
655
206
276
307
138
143
12442
8336
5728
1385
231
3664
1380
721
184
1483
326
116
234
124
934
117
1215
972
124
920
1570
636
179
1379
148
6846
138
821
301
530
180
1131
173
808
641
3193
145
746
600
1355
289
5652
2867
3959
1400
1443
7336
6301
630
9075
746
1439
1454
570
324
348
201
102
208
282
231
144
349
162
240
159
125
3139
716
248
134
138
247
470
6537
1452
7458
972
1521
13844
11180
4789
345
3069
308
577
2245
2201
2799
598
310
533
743
1931
1841
661
271
3601
1859
6887
5003
3497
404
475
554
1587
141
413
1183
7082
782
167
160
2761
266
700
612
1363
608
3413
2033
126
333
1272
3277
2036
3787
226
1385
501
140
679
306
1276
1252
119
383
4795
8926
288
6732
762
8608
4689
328
6338
224
620
534
226
3950
693
4488
675
146
1035
132
363
242
9393
150
108
495
1117
2936
5790
2614
8854
187
170
3968
1870
791
693
439
117
260
207
196
831
118
1302
7591
1688
1453
2159
502
2445
1065
1003
1109
3045
4172
11518
585
6499
160
4255
903
7169
410
1702
672
9004
430
656
1274
793
401
761
193
109
215
525
1637
1090
154
702
380
344
1178
549
630
5051
6082
7334
263
806
5373
1933
7420
172
886
124
277
199
1144
626
383
637
580
185
311
125
182
194
196
2031
859
2581
1621
160
5944
286
208
605
103
303
119
621
308
1231
1090
333
369
149
126
406
9067
1474
860
117
203
260
1468
4711
347
1415
4940
3507
644
192
745
332
270
384
614
9380
5054
1978
9073
912
1318
1567
181
335
148
229
163
266
702
199
156
486
194
3278
462
290
381
523
443
579
5026
290
454
395
594
633
199
257
137
114
187
186
199
624
3684
7415
5451
1471
1163
5309
4111
3669
3147
667
2017
484
2122
8348
693
5133
3208
12038
5686
120
117
357
527
166
182
637
503
437
218
439
211
156
151
673
104
431
2293
7444
1634
495
483
457
123
121
756
613
194
240
749
388
609
968
3150
2389
154
685
4215
1514
1884
7342
518
966
723
107
137
923
4319
12095
5451
101
3783
2786
4499
4217
137
154
121
1884
3716
6256
1150
695
517
219
304
323
189
431
1262
206
295
308
664
922
459
388
111
116
152
161
1362
663
278
1703
1202
3369
1603
4191
8833
1016
4019
675
3644
4283
183
338
401
334
4309
225
555
106
16140
225
789
9547
214
119
6633
4317
207
177
164
236
428
9283
343
161
574
205
386
2954
164
223
308
7366
710
147
2056
138
384
308
106
339
116
580
177
9600
3787
477
4010
733
430
188
349
304
216
8975
138
271
307
334
166
129
164
177
105
333
171
166
134
332
183
782
468
552
240
433
1206
124
800
3540
3853
9537
471
9394
192
3550
222
226
3566
705
219
1449
215
109
3243
9239
200
1375
1032
371
281
127
201
283
3311
2503
284
7674
662
107
177
163
186
468
6990
3756
1298
579
1231
130
135
260
1639
8855
5775
8604
308
2750
9231
351
8147
695
5061
7969
1132
797
5448
14882
6059
292
1873
1022
1048
925
806
469
121
540
5483
795
842
311
9103
2982
3738
7216
5416
602
9281
603
2588
6134
1012
995
3013
203
1958
107
1438
929
733
2258
1275
2962
744
11136
1180
343
7182
108
487
542
540
131
291
321
163
2242
6522
947
569
1913
7751
2233
1182
2167
8034
106
102
764
398
126
150
180
2176
4465
2122
4745
8977
3746
6813
3243
1436
414
1924
7458
529
461
8879
2220
2080
1243
187
131
362
130
4785
117
959
2795
156
9565
1549
748
1024
156
7441
3801
3457
11196
2677
1884
3149
971
1114
7782
8027
3348
8314
4675
5262
1166
1893
13233
190
308
234
5066
6749
519
317
253
103
122
140
353
553
162
203
501
9209
329
250
102
248
348
674
9263
7199
1821
1180
7288
4149
9263
1422
851
328
129
883
1562
13575
3786
8865
1210
6767
2495
176
336
7588
2162
981
236
104
874
3980
2809
6153
3567
300
105
1397
239
496
550
106
483
3595
163
191
374
388
412
207
1665
1712
484
703
848
456
7312
637
1103
1261
6587
105
408
441
466
795
216
474
414
8318
699
1520
661
1161
138
2856
167
719
1194
3878
5340
6522
904
255
277
1714
296
233
350
6588
265
923
2404
3527
682
441
491
194
974
113
101
1039
1139
8849
3604
352
1272
576
1962
142
370
153
279
11707
4052
517
2177
389
1417
5756
203
1212
253
3330
7473
1964
5050
264
390
628
10215
294
3573
5571
788
1232
149
454
5318
757
1367
1034
4659
7271
6772
13854
4323
14880
1290
1786
8278
395
195
788
109
705
134
323
196
162
729
114
704
2749
1028
124
475
416
199
297
2701
180
160
1589
2135
532
9058
1053
8784
813
1277
4162
5133
617
130
278
1736
4594
8776
4136
1010
616
114
476
178
106
141
5928
1377
1122
387
6318
1921
4248
955
6842
2149
193
2709
1075
3084
100
446
894
1081
600
2101
4831
7106
6031
502
7017
175
2327
1177
5293
700
8276
119
100
454
738
689
3237
4038
704
1415
330
179
351
3367
149
164
1329
3183
1981
9572
628
719
837
5501
3899
609
807
290
212
156
147
701
134
968
209
230
2412
3172
1583
163
2182
9173
1023
3663
552
1369
360
1112
1263
9347
105
1319
333
1125
244
136
766
346
976
6120
1697
301
697
1161
130
197
102
337
253
372
109
172
123
156
136
132
191
207
4828
7386
4599
3296
711
399
127
128
160
134
661
376
301
167
135
687
2169
103
9230
2270
8842
224
9060
919
2215
4667
3870
325
7380
1161
4266
2760
1047
140
204
343
240
6606
15353
2247
8910
118
156
151
124
900
1171
783
601
3433
3099
415
754
616
239
189
12483
111
308
704
152
357
105
364
262
287
135
712
179
357
135
317
261
277
1546
941
302
6580
102
112
259
285
1547
985
228
352
2616
689
3944
443
600
393
206
261
360
2906
108
606
343
8861
116
187
602
206
256
245
1662
2667
614
513
200
469
328
2045
988
128
239
1170
202
933
1371
673
1073
306
687
7394
203
941
1073
190
5435
1899
173
2024
2289
2440
214
201
4295
355
199
1260
301
849
247
313
991
853
158
158
206
339
258
3180
9529
991
853
158
159
206
339
250
991
158
159
205
339
250
990
158
155
208
338
155
130
6072
130
162
174
952
663
9388
153
795
795
392
935
188
402
314
358
1749
4563
150
283
549
167
332
7403
226
220
291
3135
8514
1389
3531
8863
5646
8676
1383
930
271
2150
225
222
2663
3636
268
929
3783
1071
335
346
138
127
4045
1233
604
1248
941
1136
2604
2392
5955
333
777
1940
2507
549
426
113
256
330
220
1901
7244
2904
4503
2366
615
7735
6627
921
563
706
143
6770
103
1328
8528
1181
1552
2503
578
254
118
137
913
15512
7274
1237
1171
1002
259
8963
175
1566
294
159
1101
9059
446
791
1103
3582
277
654
122
297
158
141
8923
186
1337
860
1047
109
155
118
4980
7890
654
3924
3758
8893
468
4242
282
572
144
200
216
568
813
599
176
462
1495
357
284
1979
301
1252
732
567
134
2679
1018
7467
1960
1477
610
130
153
196
136
1455
132
281
121
1149
4943
667
7562
200
186
647
203
120
136
278
340
238
2883
111
9284
634
202
120
136
291
349
186
224
310
3025
699
153
127
368
929
158
147
439
609
14890
368
931
2505
2107
4587
579
849
329
477
124
126
391
251
845
2337
1954
1329
445
1395
3641
3070
103
157
127
103
1409
293
270
2764
9603
6522
1340
117
104
226
380
221
132
7509
141
866
252
4968
3096
8917
3580
9520
607
477
902
148
6878
9388
502
6497
104
134
201
165
143
3006
357
189
207
374
736
4761
102
5941
321
4565
125
6610
4028
9626
2633
105
259
399
204
161
205
165
117
102
107
1614
2698
1039
7415
5564
127
159
2231
531
2652
632
255
1593
2638
2329
220
107
881
1355
154
115
1054
399
204
756
109
116
701
176
195
156
194
106
581
111
363
201
9389
359
145
214
144
214
4119
704
181
139
1193
4529
131
129
1564
1181
907
1305
11595
904
146
8961
200
296
149
277
807
265
282
432
677
847
1022
207
6797
3915
353
8896
1359
161
155
1857
225
327
121
2743
159
361
4552
4378
3284
1626
279
391
173
155
198
363
124
573
402
241
165
1816
262
391
171
155
198
344
124
574
402
101
242
146
1827
262
108
173
155
198
344
124
574
298
117
126
2468
150
7198
9352
1834
6729
351
351
4667
7347
300
586
4929
1647
2488
1722
4708
9795
3975
4150
1104
4170
409
7424
4765
3840
135
113
163
154
414
125
1485
5619
136
1651
7176
2262
258
180
712
642
1196
5645
258
180
711
1577
499
205
5393
2557
4038
4010
458
16562
170
1181
2148
6858
1483
5308
1813
320
3298
5385
2001
1375
1908
3692
3474
1887
6782
101
111
104
161
182
7233
406
430
1009
801
2399
327
4960
1390
1048
2425
736
571
724
4621
8271
191
173
10000
13605
524
108
438
120
4147
791
527
1706
8398
4126
4121
127
140
3288
666
1736
254
667
434
183
480
165
795
1529
8887
802
2748
9047
1880
674
728
464
149
328
4286
5107
693
3026
13870
4992
7509
528
338
151
1883
111
132
177
187
679
169
1586
1544
1770
764
1444
1387
5455
15343
4897
165
2622
467
11896
3717
1398
396
254
1999
161
398
914
147
920
127
1584
397
212
2030
350
920
1466
9546
7392
9728
4015
136
3905
1131
1385
952
176
2989
9084
169
231
2407
5931
3010
510
13661
108
3828
285
4665
2002
690
654
206
123
2263
3575
2931
941
148
3731
4640
9171
954
554
396
2440
646
130
163
326
139
2923
605
574
117
645
129
525
136
554
590
1804
7147
4691
4830
117
724
2272
197
923
9240
456
1485
633
449
522
612
1474
5787
485
9390
231
2287
1337
376
204
1388
1334
7114
1876
1237
8497
952
240
165
276
359
1114
421
124
952
621
958
450
941
107
149
413
267
160
254
151
275
6832
6161
120
180
130
624
4907
12737
9557
565
395
343
222
170
115
179
12488
121
8894
397
123
422
111
5461
423
226
275
255
307
167
521
155
201
159
691
558
114
615
272
242
249
897
270
176
197
156
105
122
2621
487
9224
586
978
3929
2896
5411
4203
131
778
529
128
1296
281
134
152
395
307
116
307
14131
154
131
4682
3444
2065
6491
904
906
247
820
133
2928
598
547
215
687
189
821
2224
5221
698
8216
8406
6990
105
393
218
1062
363
7803
1478
194
372
1338
2295
5509
750
5478
9312
631
4996
4070
1304
407
152
115
105
737
464
175
164
172
100
444
115
290
100
173
433
547
237
391
1174
3847
3538
13796
1635
646
8746
100
7122
2663
350
4605
5705
1175
8650
6280
392
109
384
324
104
109
114
383
104
3418
9448
486
261
524
15453
215
2737
157
445
103
176
185
195
3316
426
120
157
445
103
110
3353
269
161
145
126
3049
149
429
5247
810
4102
745
183
489
203
163
152
108
172
2875
9240
215
164
3277
3676
784
2734
460
9210
229
952
956
151
137
1173
127
615
439
201
151
138
1003
170
127
703
2187
446
174
155
156
444
533
4005
3551
4028
12126
323
1610
8984
3980
177
5502
801
352
1540
9488
2698
4883
1962
3964
411
572
219
714
547
138
1031
109
440
204
120
427
3242
195
183
183
324
158
145
680
696
140
221
113
101
2213
438
379
9271
495
211
594
107
147
492
623
537
3613
3651
13357
4696
744
2193
132
1564
647
950
1258
431
262
108
2872
166
949
1296
254
109
214
3027
5004
699
4810
9104
799
664
121
1284
356
164
354
663
121
1158
7875
119
369
988
214
116
114
536
912
395
319
315
185
680
1572
138
876
825
196
110
103
104
886
237
343
364
314
709
350
334
186
658
1394
632
7358
964
11360
723
114
841
605
205
143
834
149
558
142
1482
480
107
517
2906
454
5393
725
3951
4966
487
151
407
224
202
126
1692
167
208
400
187
615
3799
8266
686
121
103
1278
492
191
354
688
115
2872
109
155
6937
4447
4431
1358
9346
8779
5758
3094
7241
2174
1701
7467
1348
642
1370
384
4028
692
747
1354
1008
1030
912
2771
488
212
581
167
318
309
350
103
798
551
700
202
672
182
556
701
12513
155
7340
284
846
1069
3532
1005
221
761
529
101
103
132
265
742
199
105
7237
4996
137
694
149
6249
462
166
130
109
121
264
1052
123
325
145
616
4866
2736
500
522
8888
311
476
113
512
209
373
255
2920
110
262
140
128
1639
208
1019
100
279
385
509
140
911
231
3731
1887
647
179
171
218
100
112
2623
176
531
4989
842
154
100
106
253
458
3312
232
523
129
5498
2962
300
1046
286
13556
15333
797
1113
3059
695
1867
285
7164
3798
274
4945
2425
2155
394
1368
482
422
11382
194
188
171
1337
577
209
687
1314
1796
5088
725
7338
1175
2328
1073
4449
2664
4566
6609
158
2207
265
4501
280
213
154
107
143
125
5106
8912
1409
8414
700
1773
7043
830
1892
4964
3931
2495
276
636
209
409
102
169
2888
166
454
123
210
424
340
2407
720
394
3946
202
317
614
131
483
142
205
320
614
131
192
249
603
9659
3716
851
1981
928
138
1350
652
3508
996
127
148
302
372
1475
233
564
586
1580
927
121
1110
154
302
297
338
351
8083
689
5087
1118
244
599
1354
3892
461
213
1955
492
609
725
751
347
114
1150
189
101
7467
7381
1595
1994
480
2796
349
130
200
306
309
111
180
109
179
317
418
212
260
328
106
260
598
186
310
253
1252
13747
938
496
643
1987
1542
337
187
171
815
154
2672
164
382
1544
167
1434
2461
8864
9500
1192
119
3136
1966
807
620
127
156
7558
7331
9436
1807
5025
105
2327
1096
3780
671
203
5695
878
481
367
494
6509
878
368
3233
3009
507
7346
4346
4413
4009
1226
574
180
105
149
201
13861
276
305
115
139
4742
2067
7121
1334
1583
387
242
278
215
642
1588
9441
764
9455
6822
242
487
7347
6448
7030
1476
681
347
1509
2711
475
6600
10247
2767
1598
1757
2064
1060
1736
1009
271
4018
1340
167
298
181
101
125
124
2115
1092
1522
8858
3632
7535
1948
1083
340
325
183
1934
2281
112
104
120
431
876
100
114
111
1088
1093
1014
2481
1135
1314
3250
527
351
3386
5649
545
154
5207
2298
1056
4532
557
374
1187
480
633
782
113
148
158
100
6079
316
2099
6971
123
2066
1305
142
2398
5282
4478
437
377
307
491
348
144
436
376
124
315
308
491
347
112
249
2505
4107
6519
9106
668
833
6097
738
2746
390
2066
706
652
4255
2229
966
5855
345
7362
797
100
144
100
307
215
327
1255
382
1855
612
1530
2287
373
161
480
239
1065
367
219
671
188
604
1082
292
2487
2566
697
1457
3619
6014
301
178
146
201
2933
115
8313
180
142
962
303
184
155
205
1632
1478
1225
1465
825
1121
154
202
117
176
111
210
103
312
155
220
873
357
383
2626
1854
401
510
144
1482
5893
210
3184
301
1018
1217
506
195
754
361
5772
2540
10360
723
841
1703
750
284
2715
170
136
651
587
2620
959
986
711
677
779
483
450
232
300
134
167
163
112
193
199
934
11274
7781
1703
604
526
10599
1558
8000
1253
7422
3103
1819
469
3863
602
395
1239
1814
9075
1281
442
619
131
306
230
149
342
422
200
704
131
305
229
552
619
1077
4367
7441
1884
1126
6880
8188
699
5244
1182
1357
2648
1222
892
422
317
197
700
1590
918
180
1438
1229
147
424
318
192
698
1402
1024
2378
9365
1452
25476
3038
516
162
4026
808
829
114
155
115
496
2112
559
157
149
325
2702
447
178
435
154
1641
246
329
108
324
110
306
207
219
319
429
131
2477
746
141
6133
2967
182
249
194
124
145
118
168
252
1680
2313
5740
4655
975
7200
4638
612
102
7497
645
734
271
2929
158
645
737
194
2115
144
1062
349
146
691
151
181
2897
631
562
134
2097
3114
4130
1846
108
168
173
416
9056
676
131
648
442
172
493
645
2948
156
389
201
672
443
849
650
114
108
335
177
230
1704
157
4917
7355
2935
395
273
9652
659
1101
202
195
179
177
7973
9628
1429
7454
153
1569
1487
125
237
680
260
2108
1237
564
2301
820
269
643
238
133
196
724
131
726
126
2480
1305
1664
5542
9383
3753
459
163
163
177
459
1477
672
4115
130
144
136
4767
579
3438
1974
121
7356
273
130
122
137
9064
3977
3103
14831
342
114
6094
11001
706
118
1234
156
150
202
705
118
1228
153
153
4462
1273
12218
141
4842
997
931
120
351
112
1494
4905
3918
2533
4054
234
249
134
308
207
941
184
2240
520
106
919
270
678
688
2084
3030
282
445
784
1382
911
6713
327
233
2146
1036
6029
3543
1469
105
410
164
7335
128
346
551
639
208
1285
6149
1199
4332
3789
193
721
9377
749
550
184
6061
1716
338
244
3595
353
1115
1835
561
803
456
201
558
802
707
7641
547
1112
120
8854
131
8821
429
108
765
718
140
115
9435
158
133
386
103
215
129
105
4982
699
8685
220
263
8893
533
665
297
12925
7786
647
8178
703
5395
2899
519
105
109
1497
600
404
106
7031
1251
636
242
671
7561
896
340
416
222
520
279
185
159
4562
486
863
326
1078
160
178
4213
4789
1507
114
633
100
903
3479
316
637
4920
2907
158
448
162
162
646
274
382
264
617
233
119
129
334
9428
275
384
267
619
113
194
123
184
3232
388
125
158
419
4840
1075
333
5590
158
769
1653
2432
2368
700
7213
130
149
145
451
607
149
883
1750
129
149
145
451
663
1420
1597
7791
302
126
216
503
2849
4721
333
6427
613
477
185
9045
187
125
100
223
142
710
1397
186
541
220
258
414
9652
3408
7332
7470
1999
6757
316
2413
4034
4788
4346
692
259
103
182
151
174
156
390
9382
3938
2036
741
1271
215
3668
156
208
740
1075
1404
559
577
260
171
297
344
253
601
1287
123
929
1594
559
578
184
170
278
219
216
234
696
1291
900
2482
13015
4919
342
445
737
2895
132
862
740
226
133
134
331
479
164
3663
1029
703
752
391
170
144
703
748
390
168
116
640
270
709
214
235
116
166
577
143
700
265
708
212
203
108
158
673
440
658
188
221
106
364
175
137
2869
108
442
661
189
198
507
173
135
4201
135
586
134
160
611
243
224
157
277
385
148
239
249
700
199
453
230
385
148
239
250
698
648
1946
190
458
271
414
103
7531
1986
145
2145
583
153
113
134
351
234
167
366
437
203
577
154
560
232
193
481
5131
1211
993
559
1097
117
142
614
527
510
282
1126
100
226
226
103
2364
5144
312
160
203
140
265
9532
3085
101
113
134
128
345
146
192
215
797
103
13272
10876
6983
1570
6494
7500
530
11028
1283
200
1058
292
1539
266
574
182
446
253
174
110
220
158
126
113
482
6534
7370
1180
3879
849
8943
161
154
591
173
101
115
152
245
5537
4666
1745
3894
2628
614
495
193
201
262
9418
296
245
130
150
221
194
349
891
532
266
166
202
154
1335
4050
1568
4286
722
1017
133
192
2920
114
664
1016
133
185
5081
127
132
315
799
1137
1841
387
107
132
313
959
1130
1621
992
979
1530
1345
6233
6690
1062
8813
2397
1221
2792
194
823
877
1394
915
3589
510
1490
1338
473
7658
1035
153
272
217
1440
450
506
219
1230
2173
7328
1900
2054
8202
197
2842
6695
1604
159
13624
4004
2177
7504
104
467
1517
3788
4643
4755
2364
156
1464
1648
382
4743
4340
2075
2515
582
132
198
259
187
290
2772
890
101
611
1333
4546
1783
100
340
817
5876
950
1505
525
10892
4321
2185
4738
2618
3762
817
973
379
1668
732
107
5140
7377
213
241
224
568
6829
4494
493
2247
105
9144
2115
931
3172
1142
2118
252
1008
7754
871
3229
7071
318
231
114
489
227
5384
231
114
488
229
2160
943
1345
3093
2745
3462
7544
158
149
266
138
130
354
601
350
12226
1854
229
107
208
112
115
102
168
438
613
187
200
1025
369
201
738
114
181
783
175
131
4555
14243
4261
159
205
101
198
306
104
182
209
141
145
141
699
1555
148
502
2010
104
196
281
157
140
2459
4723
342
6550
2227
6215
231
796
3018
543
237
439
229
307
298
3460
142
1902
6823
166
161
140
2698
609
4015
5114
695
8229
4196
1308
1050
186
1674
1409
907
207
279
1796
817
3969
9788
1978
1570
106
223
1350
336
5033
6663
821
7230
7122
1260
168
555
1052
342
1177
358
2179
4789
348
5794
9283
670
1031
457
108
107
8862
106
442
875
175
467
159
109
361
255
483
3135
1966
1220
133
461
1280
886
322
5785
2087
2112
9437
2553
358
6474
930
141
153
1146
118
5971
262
5977
5017
691
8448
681
1192
2327
1919
508
7108
4442
208
316
1852
108
7175
3574
15451
9309
520
1361
2396
273
201
220
189
261
198
554
698
134
240
211
222
577
614
437
251
109
418
164
870
112
160
130
348
201
17030
1152
4566
222
12290
1340
1285
133
7114
583
1836
7362
1752
13800
1275
130
6178
8926
124
163
5701
422
263
738
1800
649
163
134
575
1248
3103
9356
6246
981
9737
298
1590
1255
107
101
112
125
381
546
1305
391
5342
8931
2175
394
882
2339
953
1085
1354
328
1779
616
9466
9553
2644
364
102
339
138
167
109
2065
6978
2261
840
611
539
189
164
2815
445
8772
1201
485
2174
7498
1946
156
127
127
110
326
130
117
232
280
101
114
140
1428
13901
161
392
4769
8870
4518
233
197
11722
279
329
173
447
104
228
124
9372
7709
8966
5309
116
203
179
1859
273
371
397
118
522
204
453
175
3258
306
412
204
451
107
884
100
13600
201
111
337
109
119
6719
12705
459
5239
3506
1186
6691
1926
2352
8893
1788
818
2573
1796
130
271
170
1649
550
1032
294
203
192
151
13610
143
912
1467
928
2858
5846
132
185
250
144
627
3060
4615
1011
729
3797
1172
5768
182
7662
487
12650
184
8983
197
219
277
196
217
195
646
252
2906
213
276
196
217
195
645
944
235
133
150
184
808
794
551
1012
299
202
177
151
161
899
3606
1084
265
560
975
1223
300
297
13674
1299
123
132
1561
3137
3911
1803
105
283
271
170
1646
553
1033
294
202
191
151
9551
4486
117
1283
334
289
582
4528
2757
1335
2244
442
644
146
383
184
367
239
713
167
649
137
385
142
172
237
709
111
114
633
135
124
388
255
139
240
3263
2178
822
2340
1971
177
713
5192
1016
9458
2895
2277
830
988
452
3387
735
911
146
13637
151
104
211
294
1033
552
802
807
183
150
133
230
1127
4980
14914
3952
184
11947
13377
8816
132
656
482
7680
1889
4603
4788
7284
2860
945
1446
913
142
13622
151
192
203
294
1033
554
1645
170
155
11583
1398
4910
1734
1870
8530
3688
1125
813
377
2474
2935
230
3394
3932
2246
1345
689
119
3650
944
347
3620
309
249
134
1258
431
164
349
309
249
147
2635
159
664
4207
1466
532
533
2903
1313
545
360
1172
107
8954
4279
1314
4431
1265
3204
4477
495
2783
1401
165
7367
563
208
356
227
1061
160
165
367
758
9331
9450
116
1039
153
591
1816
2860
117
9009
1225
203
10520
4101
4065
102
307
186
186
141
197
704
563
188
185
158
251
7318
116
869
13591
110
190
105
355
109
170
154
146
137
12954
335
362
9432
624
3851
657
4574
423
1121
1907
1978
336
363
490
451
912
199
503
7870
357
1671
747
182
167
321
246
380
361
123
1101
4217
9510
1816
614
494
708
201
589
411
834
1193
6796
1471
766
1367
676
2105
170
860
3650
943
179
8022
708
9450
953
301
1426
973
691
3519
10707
779
2168
549
630
506
631
543
837
3359
3896
2242
349
7379
13871
1858
260
2702
1335
523
1023
8554
976
679
2885
520
354
1148
1455
3051
8723
701
5502
319
315
689
108
175
118
5982
135
173
103
131
108
7497
1308
1320
361
1376
7818
365
923
301
137
104
393
577
193
946
4422
9417
2755
346
4663
353
104
319
2971
1671
611
2334
9398
1082
200
746
280
2643
1159
1352
242
1733
516
766
1391
4688
349
348
6889
2724
477
120
2370
1312
154
1285
102
356
1146
725
7408
4716
460
728
3910
5941
364
3482
234
133
211
117
1588
13842
1094
1137
4536
225
8791
5847
140
644
284
174
422
1276
114
177
635
3761
178
147
110
117
167
131
110
234
110
242
13574
110
213
110
254
13753
387
113
208
208
139
121
452
103
473
3850
1128
8656
1140
295
550
595
163
132
593
248
133
753
218
289
962
182
119
1778
247
1436
150
3673
209
196
399
306
2205
8862
3209
281
9180
4730
5028
1663
7832
12008
8838
1249
202
989
277
302
221
1108
2556
461
281
177
164
162
463
7023
296
297
133
228
626
429
519
115
1037
440
199
298
241
224
377
626
429
519
1036
4855
2566
5931
114
196
124
143
101
329
211
152
5444
4768
3761
224
143
137
166
669
5171
3929
3326
585
602
186
676
147
133
1202
361
214
109
7660
554
208
235
164
2009
519
7785
1422
566
624
9181
9510
189
192
178
2531
1309
14874
6012
4991
2893
231
170
384
174
698
112
496
1644
9181
14898
4448
9530
960
1393
7822
1258
1447
1044
282
3246
2036
3784
600
5660
574
240
687
1824
715
1496
274
7261
4909
698
173
142
723
259
2916
115
694
121
207
559
238
100
7449
140
703
100
107
616
393
505
132
775
272
195
257
619
1078
224
331
309
268
191
751
1501
843
310
107
127
270
687
4951
196
130
154
119
3094
150
1146
161
489
4154
869
8582
171
2157
6371
431
351
2808
5534
4532
5558
2633
455
101
193
164
177
112
454
101
344
9161
4017
4503
4404
8092
4176
8921
299
4043
2464
121
4020
2297
228
5060
4017
2274
640
363
159
2779
2722
640
363
160
959
3011
508
4733
4220
135
770
234
1151
1934
7536
384
120
284
1441
1558
193
189
183
381
333
791
128
111
825
148
333
795
127
111
827
4112
3105
114
691
210
1738
4147
7672
647
1203
9240
705
167
193
119
310
170
179
185
1359
1742
3201
1758
1462
1717
5044
274
1248
1763
5094
9056
2635
219
184
340
751
464
344
116
161
9277
148
309
371
755
154
103
1755
8682
7138
497
226
369
632
3554
228
2119
1252
11694
509
7071
228
4463
1483
700
3394
2849
8829
3810
8718
1248
7413
551
101
100
130
137
395
1121
994
1021
116
438
129
210
5061
8856
1844
9271
6710
314
110
374
484
100
348
9839
1266
681
6355
4491
2000
120
223
416
621
338
199
491
481
1019
7389
2248
200
222
215
10785
6360
3537
1046
330
3054
485
132
150
119
442
780
464
119
370
157
2170
512
181
320
2210
669
147
801
625
5007
6518
592
213
254
195
6028
994
191
3325
183
324
206
150
307
313
668
297
295
3500
3673
7326
443
282
347
347
6467
663
345
1385
185
8780
1001
317
2675
13580
1007
749
310
1343
235
227
9460
4730
208
580
313
1585
475
130
319
214
126
764
409
782
260
461
225
632
4245
315
144
146
191
380
147
249
429
212
281
1883
1706
240
749
373
497
447
3057
542
347
1373
4652
337
344
6435
1216
826
1067
182
244
101
562
3733
3509
960
2577
5182
3943
1287
119
141
278
452
111
197
162
318
117
117
819
482
11422
145
611
123
2980
613
385
1310
704
737
2095
2405
159
521
149
1461
2908
109
187
436
625
986
178
144
204
1597
1606
1644
141
174
185
434
2321
156
140
211
119
188
1135
5554
889
593
166
845
695
158
642
8069
692
5401
2078
1059
205
185
645
568
918
134
1282
200
318
613
202
603
385
284
909
1537
131
3076
260
232
318
119
586
9373
6590
866
327
382
128
110
236
611
7956
855
192
1462
1833
1470
1160
3368
327
433
398
457
148
156
6246
2928
10809
4793
434
1185
2638
9517
158
5989
8858
4311
1293
647
839
185
343
7732
252
1279
290
7323
1268
3787
1558
6554
352
340
4684
914
196
370
347
293
617
446
294
4076
609
980
118
385
2807
1028
320
247
179
198
154
3886
439
8170
485
3151
578
1058
2521
4779
650
651
712
7373
100
2185
110
1408
3123
9389
4723
120
231
126
160
817
2606
794
166
195
114
1190
3573
4606
4314
8803
3508
9193
1827
1023
9375
3490
9497
12910
116
1573
113
904
147
820
158
102
335
691
675
183
142
413
228
404
208
619
1392
5626
1329
5593
2149
488
562
2212
2114
4718
5200
516
3414
1616
1217
816
251
499
1987
651
642
317
445
101
626
435
208
3559
3633
396
1179
1093
139
4787
5250
117
11985
388
951
2914
118
387
951
1979
1713
9143
1400
109
386
121
185
828
124
128
202
369
421
257
650
1022
115
657
271
1022
2690
2496
3021
7342
196
3652
4263
4747
1140
672
3972
1403
613
218
904
124
759
9326
472
236
917
121
959
1592
503
217
906
124
1221
1135
2112
3117
279
1176
709
1306
221
275
631
3292
736
244
170
6190
620
2467
2109
1327
8929
3598
819
499
13555
8943
6484
4246
430
9141
3186
1225
13651
1291
1303
1968
13251
597
1290
7768
121
339
114
227
3572
713
338
105
1557
4710
1671
13847
112
621
597
241
1941
118
147
104
111
527
194
740
437
615
446
1162
141
514
147
2052
223
292
375
4890
1174
2667
822
1683
4472
6851
4660
5035
5649
385
9514
6910
5619
1440
222
102
305
325
238
1697
2970
305
207
131
198
7563
6843
300
1304
369
163
159
220
175
1764
4785
375
428
173
418
648
563
6979
386
9013
641
348
122
319
9401
228
169
201
628
234
219
9256
176
152
176
144
225
3848
1529
990
5730
4928
442
14016
172
6945
4471
5112
2371
3560
8907
2061
8201
459
177
121
156
163
447
659
7170
208
3948
3382
9354
1051
3532
234
350
2834
170
421
4579
275
701
308
9281
206
199
205
183
828
8418
261
7305
255
980
4018
6943
148
4673
1451
1178
6454
1309
1419
638
867
9874
1864
1943
538
1124
727
869
503
204
723
875
252
608
2911
9329
119
1836
374
119
168
1347
258
121
222
9275
1137
295
406
5283
700
8164
9401
486
1635
2537
611
121
517
725
410
187
375
680
121
6522
313
1980
8949
5329
144
333
439
157
370
355
3382
1248
2030
242
121
581
180
118
481
143
611
2904
246
151
518
180
112
477
1860
4029
8561
293
1394
9886
131
152
155
6083
3842
4914
3075
137
105
226
5629
444
646
1027
218
192
2378
591
1364
122
247
255
114
107
544
165
446
649
1027
217
193
2339
114
569
163
444
647
1027
216
193
340
1276
223
362
10835
867
2290
5521
195
2514
12053
2605
7466
4017
14827
2421
143
314
171
129
143
311
353
6883
418
5874
532
442
713
350
14839
254
965
1204
334
1348
307
8385
1319
556
2283
1358
597
1549
666
866
253
807
706
1028
984
1398
6904
14308
1979
228
102
3763
1112
121
241
1358
172
815
4193
510
4771
4688
4777
726
7355
2260
573
116
208
134
231
1628
2261
541
176
174
119
4702
3439
138
426
343
113
109
110
698
2336
4325
9377
5081
1466
200
11880
200
303
555
496
586
243
192
935
7203
9020
479
931
321
1165
1197
590
622
1108
300
309
677
4326
694
158
323
169
3260
351
158
365
6681
9337
238
128
285
447
377
265
541
198
126
133
164
331
9368
768
190
125
1067
104
528
551
1021
302
201
579
1238
1391
1221
133
645
102
229
169
1469
3330
5548
170
729
131
162
773
427
192
290
608
131
1149
370
193
171
230
388
133
538
1377
3805
3637
3348
9498
5496
269
129
524
7549
809
4717
362
179
268
320
2121
7507
11835
1910
312
511
264
191
508
129
481
2594
1789
3757
699
144
211
580
252
1336
1044
141
346
362
636
166
8252
310
2922
359
651
462
1245
379
7442
5121
2355
520
4605
2758
1519
218
197
924
968
1585
708
967
192
2710
1528
151
918
963
1393
170
126
186
227
266
160
325
7344
102
166
389
140
616
287
130
278
216
243
119
136
586
211
504
227
376
261
865
3908
861
165
451
1934
594
218
244
5256
7173
2438
136
695
102
277
1118
6842
6249
6379
2480
379
153
185
106
612
2940
172
201
648
443
1149
670
1368
313
497
185
484
173
164
150
9131
164
113
417
313
763
324
1297
357
5049
120
2175
714
9304
1680
1988
652
819
4160
7444
902
213
843
4440
11595
169
105
124
174
179
771
7946
176
166
476
228
4048
256
347
307
113
592
386
175
2906
255
320
307
112
333
111
328
312
2151
429
1026
3124
4749
3398
2534
139
424
163
357
1552
393
553
149
1047
1025
221
443
114
1586
8787
193
350
5922
101
441
149
175
164
165
163
101
442
1132
5645
499
102
822
103
248
230
177
195
410
172
139
172
123
279
1437
590
1837
272
14611
7449
3631
9408
4643
169
364
109
152
177
183
326
134
1680
101
169
243
1022
197
380
1204
6308
1085
1452
7387
5002
1394
160
382
1375
5759
512
600
319
149
4452
3159
647
507
5019
7161
738
592
871
357
190
197
428
375
139
184
150
681
115
296
2410
6786
4908
188
259
309
190
2891
141
149
642
441
447
100
1119
1042
354
465
7277
4987
5481
640
321
151
14024
652
1201
153
640
677
4792
3968
766
1478
439
2656
1292
486
5172
10104
745
167
278
2431
3126
1569
277
1052
861
483
1783
220
718
149
268
110
1125
170
2476
1686
7276
5389
6170
6561
149
121
1097
113
891
1301
135
9242
544
640
227
1589
3479
1834
327
204
180
13904
100
273
228
242
308
293
5683
472
130
798
504
1966
1585
212
1665
583
215
393
219
222
121
180
126
142
9485
442
214
489
218
235
259
190
1719
2073
1586
112
4143
4655
131
1202
680
242
240
241
4852
8155
701
5380
4636
562
106
152
5975
885
378
6633
344
4678
3557
3874
848
2344
108
119
142
135
726
133
263
299
212
263
2092
4540
340
6604
454
7905
319
7569
519
124
1153
237
1288
453
1660
436
145
212
338
424
775
129
185
219
2887
1531
614
142
309
249
126
481
714
433
182
349
308
305
234
126
116
1553
707
6337
8822
1701
594
117
911
549
182
2281
2536
4707
10136
1958
4607
4166
167
169
104
192
123
8031
9558
1142
2995
272
134
2912
195
210
460
646
443
1047
488
239
137
151
222
169
130
852
115
262
1573
1622
1061
6621
735
904
150
196
448
116
106
614
198
146
398
448
115
201
110
159
108
391
355
882
123
1111
3128
590
169
3645
451
1660
449
1997
4777
583
1092
638
936
1883
181
5340
189
1011
120
368
210
607
121
192
141
196
324
121
122
1272
4986
298
542
379
387
698
126
3696
107
318
254
141
743
185
101
5171
929
680
1644
116
168
168
720
599
1107
1079
7362
422
3487
703
336
8899
442
921
320
734
206
247
268
256
245
208
899
148
2885
206
247
134
232
253
242
107
294
698
108
781
446
137
2897
615
453
125
343
290
990
514
1065
1827
320
461
176
223
577
678
141
4391
321
462
176
223
725
140
4373
322
459
176
223
5511
4230
106
1638
2119
3374
3137
14890
844
112
3316
963
352
726
1166
370
390
488
507
405
4251
376
388
487
501
404
2404
844
204
1226
120
2186
141
410
201
203
3779
632
2939
653
439
559
126
407
730
1324
1178
354
138
176
698
1070
163
157
1012
339
231
173
278
182
121
4711
909
154
152
160
309
1020
549
251
3402
8887
921
3084
5360
1262
371
442
200
1256
481
233
175
351
179
118
171
427
2120
6878
2389
1999
130
134
7368
1234
773
7337
3051
387
4492
2039
3508
7626
333
271
138
1960
5723
7966
1393
722
189
1159
1077
242
335
204
317
130
128
155
920
6636
114
3889
2485
7355
465
4787
630
11732
2308
322
320
851
822
322
182
9080
1808
1272
578
2832
104
850
447
627
267
128
268
5725
149
207
381
241
316
473
279
291
1233
219
1864
530
5461
243
147
7409
2323
3992
825
904
102
602
173
2430
1959
471
468
2436
103
105
219
3417
4107
5911
337
1805
3809
1393
3996
638
203
102
531
413
372
198
213
141
193
701
4095
338
1037
257
282
269
9875
1913
2432
3671
318
741
371
451
601
756
3727
4655
1440
6539
857
1827
695
10534
122
200
1397
114
723
184
941
195
679
372
198
200
1129
150
186
927
182
1582
114
722
197
915
232
647
347
1422
302
3966
962
4006
5919
964
1450
7366
575
188
170
637
207
1979
590
129
298
1179
662
123
4526
113
267
1552
1851
947
3840
2740
1111
520
210
819
142
7902
208
934
181
3366
6769
448
218
193
131
684
486
149
365
388
129
1166
423
280
300
120
167
129
162
663
357
681
2234
427
8601
145
5706
7727
670
130
170
190
110
182
335
342
471
2979
661
215
1740
531
1616
791
2631
8889
6799
4194
5775
1471
1132
7790
2531
1955
2523
4297
3067
5003
2150
1065
214
1735
516
814
648
176
189
517
610
2888
204
798
818
155
7491
489
3902
145
528
365
218
543
610
2918
140
281
527
644
439
1183
615
193
5004
7291
2397
7317
310
645
1173
2261
234
886
674
2323
890
334
1335
336
398
119
264
126
333
2560
2242
6574
752
1574
483
623
370
7365
113
161
127
515
377
197
265
127
206
4163
9405
3370
692
1621
136
155
1358
115
387
120
284
1437
1563
190
146
411
7751
155
219
117
106
1675
1502
667
121
1282
469
164
333
654
121
642
4295
204
5529
683
138
225
8636
219
266
370
104
5798
6136
1302
1421
774
122
708
1362
1711
583
209
233
148
155
463
260
216
832
4171
6235
3249
118
398
106
116
134
184
252
188
589
439
1202
207
1438
11050
7429
1829
6387
198
9361
11820
15376
5371
838
720
6207
5254
688
8181
142
309
9335
116
1434
480
183
181
100
123
206
441
614
2937
5348
323
3874
2992
2554
1421
6847
2344
208
1335
307
107
2969
547
336
2641
483
1834
3509
1264
7365
8127
7346
3998
2386
861
184
409
200
319
416
990
1152
111
237
395
145
285
355
187
7235
650
1648
486
704
496
2907
576
513
140
709
114
419
220
1772
150
9366
113
160
362
288
9590
1256
10846
1757
106
140
322
104
467
7354
9402
627
277
460
335
1360
449
1336
1344
2412
636
2290
1904
3203
627
935
618
254
6544
992
2040
2386
479
884
5653
176
451
14894
4069
1264
522
436
681
2887
7389
1189
147
859
264
2148
227
222
2992
1407
858
328
923
7508
1929
633
8906
1757
618
385
145
601
110
103
683
2339
6055
1392
6694
145
322
462
176
102
212
205
806
371
233
210
1841
460
195
164
177
459
7324
380
100
203
187
361
7212
8709
306
140
4813
1381
646
644
419
125
416
1073
173
131
124
2543
2540
386
363
1599
3589
387
266
100
204
181
290
4874
141
270
543
119
1255
175
751
2209
5057
1560
2260
7240
188
1557
145
3020
4591
331
4828
1243
122
122
609
144
1211
724
1587
1035
1330
7310
1672
537
9060
1447
587
1151
121
517
1315
443
643
1106
2930
137
444
644
1106
1548
227
181
222
155
1954
1854
915
5569
136
128
522
126
174
144
169
230
163
133
438
2316
462
1276
568
247
164
1084
116
242
196
5740
535
9288
193
4470
3678
1316
4913
11478
6168
1969
170
179
1207
238
654
405
993
857
142
943
1064
137
299
136
196
148
254
238
567
1293
1538
224
190
279
3751
6608
11747
800
1593
4179
7366
1184
308
226
153
165
227
585
283
587
14602
3004
4709
2446
794
8864
799
823
2935
271
494
185
7305
120
186
536
6509
781
8184
696
586
708
1005
161
175
708
1003
162
4312
246
871
8684
5498
8853
1031
168
117
186
9330
347
1423
870
118
7733
434
1239
203
280
199
140
194
114
654
2753
3387
7367
4340
119
1674
7725
1733
1463
5295
464
156
1059
366
1410
1927
7670
804
9444
596
423
1848
121
147
169
170
165
827
188
714
159
641
2097
293
206
150
175
131
155
116
510
147
441
104
707
129
111
568
8873
636
822
3474
2603
585
997
1436
2424
7292
2128
1036
662
174
177
112
134
1008
316
474
451
241
220
181
209
1024
322
550
3361
11672
1421
3106
5983
1116
932
229
216
6075
864
229
216
3131
1234
206
1019
903
443
143
2995
2466
2482
525
5910
2742
1121
289
2689
402
307
533
420
1871
405
794
4960
2478
8737
3703
189
288
3441
477
6586
10023
796
2879
423
103
101
312
7310
6233
342
4717
1437
324
298
459
3476
3718
544
611
137
202
107
308
3174
992
9445
127
268
146
1556
859
6330
11159
4314
726
2369
214
438
631
2821
4389
1122
4734
1627
222
218
295
311
252
143
183
211
172
185
3713
2444
7968
4264
2218
186
123
137
171
125
145
199
4238
9839
137
115
104
357
1046
231
5517
3781
443
120
229
107
416
283
101
310
242
147
333
277
495
390
173
155
1002
534
109
338
427
4250
224
366
794
656
8443
4085
1106
2030
278
239
553
414
330
105
100
626
116
884
1743
148
272
553
418
330
104
621
361
277
357
9459
4250
284
118
694
913
13380
719
118
351
1381
2281
442
109
208
407
154
189
103
211
289
322
103
650
437
213
148
380
122
164
286
322
645
440
510
177
108
196
890
248
103
479
340
377
2575
174
392
226
267
415
151
2922
214
7473
148
344
555
116
697
147
607
4736
2213
828
6946
6597
2173
1720
829
1072
310
234
246
1262
2931
7452
4082
2918
322
197
492
278
384
120
378
136
13848
668
857
333
2245
130
11675
286
230
2912
174
146
992
211
3204
4658
197
9390
1809
480
462
159
166
162
132
550
176
156
169
163
390
2282
877
1240
1784
5867
278
597
504
203
251
175
242
453
144
1683
6457
2052
1455
2787
6267
9290
1696
3357
310
108
337
8552
2982
1978
7476
206
1935
574
116
126
185
244
211
201
1936
1533
206
1837
441
3804
446
3800
445
6958
831
107
495
3755
445
3254
4160
2828
3862
2215
1920
261
1437
656
398
133
554
1283
248
308
1351
126
140
14502
683
547
178
197
239
142
677
557
177
235
482
2901
2609
305
1720
772
26241
600
5409
1169
339
1556
8927
696
3393
681
117
700
5009
1267
5563
1518
4697
1600
776
105
386
4744
5716
137
1338
382
1211
121
7866
382
1222
109
183
3478
594
124
1174
718
409
282
708
858
420
518
107
222
196
323
4993
770
215
208
5889
121
211
1991
164
898
443
168
1701
186
150
203
102
232
2204
12332
429
9622
1048
857
814
455
2941
2154
203
321
105
255
776
1458
7331
3081
606
1082
593
1020
188
360
264
128
186
441
211
112
412
1286
1564
167
5184
14905
2353
150
2584
648
365
215
116
546
158
1191
1302
7366
13547
5183
1322
4585
1598
8815
1758
439
359
207
282
376
2058
142
101
228
1524
206
1934
615
1667
366
8116
367
1021
1590
9066
311
4081
111
499
868
1929
1701
1307
4682
595
1480
1882
456
662
771
1424
684
1938
321
980
225
8951
117
1450
246
358
3934
11426
1785
2043
185
114
124
8357
702
1460
3071
1341
634
160
535
282
751
5606
451
206
1430
475
104
495
126
266
2649
573
831
947
236
811
425
381
195
237
611
340
175
658
1397
186
1071
144
113
10463
289
432
8424
7183
5005
664
882
7747
822
837
1021
230
794
535
121
520
210
716
557
5329
2513
6894
345
750
614
275
106
294
101
187
238
211
300
913
2972
525
14969
3463
120
1525
195
363
7724
149
401
965
200
386
1336
410
1824
6828
1692
3610
1044
203
165
147
195
663
107
186
207
105
152
573
4766
282
116
772
312
126
646
108
680
317
158
780
689
109
2903
182
100
165
778
478
124
647
1460
542
1546
452
610
133
1372
111
148
699
1326
9007
615
361
169
210
931
110
516
279
114
207
330
2639
2915
138
5884
1800
201
196
187
331
138
5895
4073
106
178
188
858
13757
7771
269
902
4011
1344
320
3189
9591
481
3219
9567
870
1772
1745
3217
202
271
106
3739
4014
2439
2456
12966
4647
2006
3809
403
169
257
188
100
1383
1605
658
613
522
584
3233
5094
685
100
1157
837
356
190
350
486
417
1087
353
272
366
120
204
4951
203
327
9074
215
3556
107
481
231
214
702
132
478
386
342
588
589
364
3339
1069
249
908
579
4846
725
201
130
147
273
688
199
191
158
707
986
644
143
707
1051
647
397
346
3726
7390
601
492
5082
7649
1735
448
1906
1725
450
300
532
2427
462
102
801
680
2896
670
1566
2098
744
166
141
753
482
104
317
2652
1981
8040
1754
1727
6466
346
4694
2292
4655
692
8835
4861
968
1687
1393
15446
1961
116
111
554
1333
242
202
964
1791
163
215
9083
189
2261
2486
3297
3401
678
848
6199
316
1554
126
4642
115
168
4010
8923
721
2655
304
2490
281
302
642
230
138
100
323
339
1217
184
362
803
493
186
185
258
196
171
1898
156
1125
115
5151
120
7445
13510
1109
252
498
103
109
221
858
114
2595
108
327
13833
4464
5620
7391
7986
4024
128
377
691
139
493
143
133
137
182
308
166
208
195
370
432
183
178
507
4712
6221
2752
1551
1526
702
505
1046
9452
5271
308
609
323
6888
2266
2249
790
999
1317
1749
178
3014
791
979
2865
697
704
7221
2684
454
629
119
156
432
1590
113
434
1018
1414
1372
6840
9716
1639
542
14032
7772
1436
845
139
432
699
148
133
165
224
132
160
619
1813
356
667
507
108
330
129
886
9472
3502
5077
3445
3058
234
697
1131
342
1078
254
103
1205
318
180
105
214
838
4089
5496
844
1329
14845
338
177
9700
142
254
314
108
327
2522
399
171
522
13519
5127
138
424
126
595
495
2494
356
238
505
184
114
714
244
175
302
245
107
103
1188
321
182
867
7717
12217
862
1043
1213
406
114
334
457
253
231
409
106
329
2512
275
148
5544
1032
11240
3721
2972
181
290
366
108
2303
358
239
549
184
114
697
242
209
106
1214
323
728
1580
126
488
357
342
467
210
185
3200
5194
2317
2218
178
1928
5342
8625
261
1953
15349
11411
1704
624
144
341
288
174
2355
258
1161
103
1079
915
177
214
1214
699
208
217
1309
721
1916
1148
6964
475
1182
357
1331
4004
6168
4029
4663
2312
1562
170
12940
3210
1475
6478
329
702
3206
105
121
5187
247
6025
5018
5106
2029
1847
1481
646
179
2256
266
1490
659
498
1364
135
363
356
458
1134
210
4454
2811
236
9416
254
1066
1916
2336
172
339
423
284
128
340
285
637
147
696
195
608
279
639
121
148
701
9341
172
1006
288
162
311
639
410
481
200
142
328
1264
2277
1274
1209
133
209
388
111
190
512
117
188
775
144
514
116
249
421
286
316
4826
7313
135
413
107
2609
1470
162
7265
5006
1076
3503
725
127
118
143
304
229
166
200
1209
217
186
5601
3549
155
327
208
202
176
161
188
647
1029
168
188
437
2770
9393
301
154
166
368
503
120
106
312
2754
1662
136
1952
177
3548
1145
643
135
640
108
168
1043
1047
4700
169
167
102
1033
1360
1831
442
115
515
265
117
128
148
225
200
2686
531
964
207
324
331
223
521
495
376
137
103
7895
930
137
1562
1527
2781
3607
7309
1301
1102
454
304
129
105
4092
5884
1317
7288
669
8826
2204
2580
9832
3725
101
206
10289
1451
4655
1162
1760
1973
9481
3648
175
182
102
121
285
5984
13457
3897
3597
886
2409
679
3039
4685
4926
433
1969
13582
5248
765
832
628
3830
589
149
267
788
768
353
121
2289
1738
453
594
1038
157
610
731
1484
2578
160
606
135
283
253
269
161
1612
167
270
13487
124
180
253
273
221
149
2014
2593
278
214
280
127
241
224
152
434
2418
3942
1271
492
1566
685
1114
2435
7423
6535
207
504
360
3994
2298
9511
1617
6142
1159
4670
4032
9511
392
309
125
222
155
112
318
9438
1348
253
1757
3969
11435
9611
6856
392
104
306
127
111
328
2553
1482
5389
701
2974
3517
7946
686
261
1463
1668
1753
3202
1703
151
153
1636
1534
1725
4032
1343
300
131
902
6888
1018
108
284
779
1090
1721
272
7882
133
119
312
147
102
127
871
245
127
151
104
134
9738
3920
638
299
6759
149
647
4593
446
1934
240
387
491
175
295
8771
862
115
101
2326
7131
5384
746
282
105
134
281
6059
215
194
774
617
202
198
107
820
617
101
102
101
115
191
266
3397
908
161
109
111
752
5279
661
4696
343
6025
133
106
1651
347
361
5810
8971
663
848
12152
381
160
7735
2310
181
567
468
1689
2793
14896
1346
584
3138
3617
907
100
393
1963
1328
447
441
791
8049
1603
185
1006
628
524
811
6825
1043
4269
408
507
489
392
397
1174
6733
3372
174
315
1158
4994
7170
191
210
124
1206
14962
547
583
308
164
125
207
255
105
256
111
334
169
103
700
147
608
296
109
7442
145
370
279
710
4581
466
1145
2422
157
4682
628
8880
746
3087
513
1754
1712
454
119
1099
2885
3838
157
271
258
307
1413
4079
6922
589
177
141
137
177
129
325
334
229
305
2995
6341
352
945
2638
5559
129
138
330
102
107
694
368
435
139
685
165
103
335
170
3264
257
844
1090
1306
7433
596
494
875
869
925
177
151
447
217
357
106
248
131
7369
290
157
139
202
239
172
289
10268
11924
4208
5016
9566
4964
1577
11816
2776
1906
951
169
209
153
1545
4671
7489
1178
305
368
799
432
5498
369
368
1205
122
825
376
106
1086
1306
484
263
270
197
7889
12447
1844
348
789
2281
408
706
446
276
746
608
2781
2912
3063
832
124
156
353
168
415
126
365
224
184
468
161
697
146
225
223
189
467
161
699
145
226
224
184
408
278
696
193
226
272
4258
1693
1147
212
7250
1874
185
411
1464
1859
4294
1305
3768
1106
156
367
183
496
334
1172
289
267
133
1324
7306
2330
6275
1070
1792
129
4233
1560
505
2627
9097
305
4479
9451
2364
1302
3617
4256
242
507
489
393
376
336
109
113
497
2725
266
535
1079
685
121
1098
129
105
220
1092
1094
109
599
1874
127
313
11818
104
152
2066
4752
9819
1677
103
1021
971
566
453
112
384
3703
1410
379
1326
13296
1227
2803
1381
231
108
101
2054
119
444
220
442
280
612
505
373
354
772
1366
7602
6998
388
8941
804
267
109
104
164
239
132
110
223
202
171
124
11711
128
197
322
402
3395
3714
2590
1314
939
1119
182
190
9025
132
13749
150
133
221
470
667
1259
406
254
1734
3541
3047
6578
404
1732
1095
228
122
629
212
334
12759
11747
1411
1057
225
568
1006
1355
246
122
369
1108
182
550
529
9385
121
1009
9082
1660
9431
617
6201
1458
224
222
1975
183
169
191
411
416
3956
539
3885
1178
1322
144
104
141
174
5206
11385
4021
5543
9419
3393
1936
7542
210
186
309
13561
345
8850
8557
222
492
206
276
532
246
2922
9352
547
1507
749
126
701
156
285
124
567
458
846
1263
180
350
1762
7688
1412
1156
1576
149
169
131
250
172
108
929
212
704
1138
633
134
162
172
491
3194
2628
1262
2732
5229
10805
2943
7913
1570
131
3745
732
648
9535
179
1321
14873
3918
706
8243
3514
121
1147
9032
240
1492
871
443
1328
385
1439
6274
4603
1412
388
1508
107
789
1042
4293
4812
413
4273
3796
8272
616
1480
6682
6167
159
754
123
700
117
2920
163
798
166
699
4100
9089
396
125
259
1530
144
743
4600
1072
444
8977
5418
1745
4160
5127
1582
1542
2841
1405
445
407
806
679
704
1302
1218
124
892
1587
445
408
802
677
901
456
1220
5663
830
5154
2838
100
490
326
899
9327
11210
279
152
1015
589
668
1309
5527
1188
771
191
7347
7252
418
4552
2778
3991
9595
549
939
139
310
177
248
160
148
1692
1063
5026
1270
4099
689
2099
14162
1305
1815
1600
2503
139
129
1309
1130
117
106
129
146
155
775
580
2704
1463
170
123
1249
866
123
366
228
294
230
6092
183
3600
1362
1012
3209
3275
8926
4106
2092
319
404
124
102
1073
648
322
456
226
243
272
5447
161
130
141
228
162
287
142
345
657
788
2416
4167
7393
1532
1039
215
196
205
521
7497
677
5816
2461
3207
9233
6252
6990
6667
2117
429
632
1135
3613
664
2405
117
1466
216
110
3797
144
1543
244
1882
255
564
428
131
351
264
233
626
9283
377
147
426
119
3150
666
1246
689
6847
119
150
3607
8481
110
106
196
105
138
1966
7521
157
365
8165
7338
232
808
3248
2658
106
409
270
987
703
190
311
172
992
697
534
252
259
123
13578
5582
1261
7858
400
113
249
175
1342
101
131
256
1024
5076
4574
4374
4482
296
7388
1572
8976
4633
238
268
133
603
323
189
534
1420
883
3058
147
1128
182
487
2499
9425
4780
192
172
172
112
101
11127
2307
103
151
221
1108
6197
2341
11689
429
12287
569
163
133
268
132
313
170
110
107
2321
100
295
264
351
952
1177
106
300
772
7519
1964
1306
102
9252
423
5487
11716
2222
7290
2458
865
480
4567
8704
2280
257
3606
334
445
1396
503
832
560
204
180
2964
1279
411
159
1807
3912
3359
699
734
2138
5769
9543
5642
8969
345
128
105
294
2095
4673
331
6521
1844
5090
304
3722
8696
616
306
366
1550
6927
303
367
1214
283
103
4971
257
964
144
185
8933
410
114
408
133
206
380
934
128
349
705
1406
246
277
149
179
192
108
636
153
176
103
117
1041
6913
1077
731
2633
4689
1942
434
563
447
4377
1177
7311
258
248
183
822
698
164
612
2915
251
8988
820
699
1710
1733
4014
1446
352
3360
960
741
7780
1643
1458
122
2735
471
2892
2705
8050
195
144
155
1278
254
199
239
300
156
137
104
1076
419
148
158
177
268
144
155
1277
253
200
240
300
156
136
104
1075
423
5777
5070
1569
148
6409
9419
975
8309
1689
7289
2487
1835
4105
7099
1101
467
13646
495
107
325
324
688
105
685
383
437
129
177
116
166
460
451
3051
270
997
232
142
104
102
122
229
310
109
103
139
165
161
1324
2393
351
182
113
1041
9434
194
456
217
325
3810
779
2246
10625
2458
8341
3053
2203
296
1562
876
123
121
1264
2011
239
532
609
1384
1438
2350
2486
106
3505
1521
1557
1471
1070
4711
1512
130
3113
3704
1267
572
722
188
147
311
640
656
13807
1691
2119
118
105
4013
204
129
1492
1627
605
144
211
256
1081
139
126
1490
1595
2155
1540
139
642
328
174
423
1282
100
174
624
784
518
8309
3303
7492
3296
209
192
1788
555
793
635
281
2627
669
5385
7454
1954
6734
9222
1317
6240
136
134
308
207
171
1307
779
102
692
204
8549
299
269
222
5218
3429
268
573
417
100
675
175
123
159
257
5521
238
480
124
619
143
103
2572
2100
1220
348
115
1242
853
113
115
1238
850
8427
8348
1220
820
1941
1162
2225
4997
471
130
351
261
2905
124
15268
9573
125
386
232
1339
1079
4971
7275
5211
1316
103
1041
261
700
148
211
120
224
399
1591
927
146
1314
1038
151
943
717
148
211
119
135
591
1408
4193
4374
11441
596
2155
5196
6169
9260
992
452
692
104
591
251
377
185
234
789
125
104
187
211
2143
478
125
192
132
117
672
3699
5511
3046
1223
623
1418
333
9471
141
241
6801
3780
158
714
672
167
188
831
864
1581
114
946
139
163
1121
1468
4182
14272
3207
130
844
881
1395
141
348
349
763
516
1677
275
621
2487
521
7574
308
775
424
185
424
307
270
154
261
662
5948
12487
1948
1254
825
327
3381
204
348
6581
6151
336
2476
5110
1001
708
483
408
570
778
3896
14882
468
972
818
1489
773
2541
1339
166
973
815
770
1910
442
173
479
182
100
486
130
1803
1525
190
174
372
529
136
829
485
2109
283
550
121
100
354
564
5668
130
170
588
338
369
256
1525
533
385
169
1318
3395
447
469
470
155
649
2197
710
1190
7918
698
5328
311
204
470
329
116
1096
9445
105
482
356
288
129
644
111
295
100
166
1316
4330
449
321
671
615
190
688
1498
322
678
577
3320
201
6295
1760
5716
8307
9261
6840
5727
797
703
313
1113
304
1567
3790
887
2113
130
104
1330
2643
11036
266
909
1193
151
4071
9510
5499
3940
1933
8330
5957
2538
107
717
15366
2453
4836
693
1076
192
190
362
1038
7379
363
403
1575
907
140
1669
134
689
1091
222
240
112
619
1369
260
8862
868
3700
1379
218
7011
2265
1263
543
14963
1368
2707
14844
2216
11751
2784
1445
288
1394
3722
228
4630
10267
496
1655
342
107
222
182
440
361
224
200
249
361
3602
1417
189
436
400
117
136
212
402
288
1005
5652
7399
1701
1649
1299
1059
862
5801
1754
5728
5593
340
1357
1994
13210
12582
347
192
1962
660
1180
647
821
2049
608
1381
490
179
660
459
666
4535
253
1742
142
420
1111
6820
15408
534
518
356
304
194
232
326
234
489
748
370
3531
161
14819
13409
130
103
168
383
255
1610
176
794
1823
8860
4482
4903
138
109
235
165
172
367
1565
286
189
13598
636
357
2269
342
516
495
1594
1998
529
1842
11624
8900
617
1290
115
902
397
314
168
195
462
3100
354
161
502
235
442
405
180
191
474
223
341
164
8271
705
5149
3475
1935
136
1030
129
747
334
2867
4662
756
3930
382
1430
577
4720
650
10758
4035
1815
1348
200
2376
2145
1991
176
4848
1621
166
315
100
239
666
194
1180
1303
999
148
454
908
223
1642
273
219
100
236
671
600
4714
344
6467
686
196
451
845
149
429
913
875
929
2192
2679
515
1146
1321
4394
2351
874
903
1888
12739
1338
2116
13615
5351
181
290
335
225
178
210
449
213
918
534
768
892
335
380
105
557
1110
141
340
7443
1160
566
1341
4358
411
1614
412
313
228
338
4547
4198
413
503
643
272
155
160
11409
135
625
100
4064
638
2147
168
188
180
125
308
112
132
368
167
163
234
326
181
140
276
477
7056
9294
760
650
4378
7944
220
926
809
1476
1526
7852
1439
151
2519
661
1089
107
133
522
151
375
220
212
173
404
704
482
117
381
348
225
1912
355
1861
6427
11554
916
3248
7323
7780
125
523
11517
1031
3347
4738
8847
695
588
183
161
204
2210
1612
2038
181
5444
699
8223
437
3522
565
214
784
712
2724
6495
1845
462
666
865
476
293
443
6548
344
344
4618
8364
227
1196
297
699
719
1565
200
921
192
193
105
676
164
232
12364
431
168
6677
8994
710
142
163
230
216
1655
11724
346
395
3266
210
150
110
123
153
329
1911
346
276
2281
3137
2558
600
121
520
721
415
186
332
601
121
5025
14223
1142
1733
159
262
688
1137
330
573
715
7342
1197
4750
371
992
6800
133
857
132
1256
207
2362
8919
604
355
195
1259
772
235
395
316
142
746
1478
3741
108
2345
168
7788
4972
11616
10465
996
127
210
270
201
114
475
188
1324
513
138
139
794
1321
998
7422
1807
2203
5807
773
3467
7549
2501
322
491
3161
1013
14696
9482
882
2331
697
7400
4083
3499
2579
9444
1780
905
1233
1784
4459
1560
179
3357
2837
1278
1020
1770
5876
3841
3219
2703
1390
999
153
271
124
538
264
446
590
436
142
154
206
114
285
538
264
449
589
439
1230
9402
731
2703
1006
405
104
177
9043
106
127
108
115
128
757
1268
301
324
214
205
332
138
165
326
244
196
418
472
118
229
475
1343
1094
7373
151
3624
5133
5675
981
856
8802
856
2285
6390
951
778
200
166
2908
224
951
779
200
166
1493
6215
8933
2475
3671
4984
445
270
1697
376
512
476
678
1355
611
1971
128
176
203
256
257
1460
6730
7310
572
544
3085
115
159
303
205
255
258
484
336
503
388
658
194
631
1102
133
182
116
195
13865
428
184
404
220
9385
212
1913
7503
193
337
396
1021
3435
9588
4552
4030
1655
4829
1040
5212
4752
341
6468
284
177
1256
216
351
135
159
528
178
352
234
12331
6304
251
381
384
282
199
120
3325
3959
2275
4919
3013
119
159
163
170
8937
1623
1512
1427
136
1112
5163
131
177
252
943
770
138
2836
212
641
761
130
300
241
722
971
2586
347
140
120
290
116
672
148
467
137
182
856
115
683
583
6804
636
167
190
277
102
580
353
5939
9508
1491
1319
100
451
204
120
283
114
3262
185
181
166
100
424
109
814
121
439
369
152
104
147
140
6041
3617
1742
1382
128
532
542
502
329
1278
584
348
214
316
367
2238
976
281
240
984
121
5691
1888
2882
2334
205
4580
1372
3204
2014
5006
223
129
1705
312
272
1422
462
100
177
165
156
163
462
1871
9242
194
115
302
182
370
4811
380
332
342
158
172
326
134
453
244
567
332
727
493
191
1147
115
3079
115
674
142
267
533
387
263
355
3298
5756
359
1732
8842
200
12933
142
829
106
168
195
505
746
243
554
484
3248
299
255
502
150
612
391
6524
231
12065
1327
4243
4687
348
407
6572
837
3189
7890
703
148
1272
166
190
702
148
1087
180
3057
1002
648
440
114
3133
147
795
648
440
7232
178
2627
828
829
9480
1681
5496
167
348
473
1091
3234
7556
4058
6896
666
2711
1936
1012
1401
158
309
841
113
294
174
278
375
670
108
7839
119
1116
356
387
313
234
185
106
181
2024
899
198
210
163
384
158
445
199
112
147
9008
748
294
332
3259
562
2829
182
126
2258
930
1907
345
2982
193
396
9335
483
687
6200
2751
1545
251
3038
9152
4338
3605
8240
2337
791
151
8943
790
151
1016
5270
1365
1161
2114
977
719
8037
1710
1452
3632
130
5497
3336
328
439
847
1125
939
202
439
851
1129
938
168
981
158
155
204
338
261
2156
1202
2712
7466
4542
384
187
14585
162
270
328
414
437
151
313
661
707
152
125
172
244
171
201
256
102
134
127
7461
7351
568
809
247
3994
2039
6478
9392
6441
477
658
110
165
1374
845
4575
2853
7322
282
864
8214
7429
1489
3043
8270
136
102
277
163
158
2671
9312
1704
992
199
2282
8428
2289
822
8801
822
990
4462
4878
4952
4760
8017
4469
1019
13992
299
456
129
225
290
123
1225
2898
2026
312
394
362
8165
1114
169
724
384
165
553
605
2907
722
652
1756
193
179
250
144
183
163
227
602
102
2125
1150
621
1550
6008
5517
2698
6122
760
244
141
112
177
6378
125
835
208
259
5210
1657
4202
499
1861
400
864
233
265
498
1659
3583
6310
4184
1683
8000
1855
5844
161
646
148
698
172
111
142
453
692
114
454
148
686
134
131
142
252
4877
1720
775
505
239
134
102
332
308
585
187
496
301
201
103
2879
109
101
329
293
147
114
846
210
1257
186
2353
284
371
137
429
440
348
402
192
486
135
174
513
645
359
391
2535
305
579
125
128
227
196
395
125
130
227
227
420
313
526
193
1382
150
5042
698
856
415
216
264
201
695
862
419
265
4056
750
181
7314
518
835
571
439
188
519
838
366
441
429
363
9087
546
1567
6446
589
141
4289
6392
389
389
350
348
4716
5680
635
1514
111
435
773
1525
111
832
1517
147
681
206
450
108
147
627
967
131
107
3497
2213
5960
2633
1182
2139
1163
169
180
149
115
211
117
192
459
1272
330
475
325
776
795
9802
1696
119
1706
517
7329
2564
845
5533
5519
6015
438
641
161
137
150
101
204
705
138
156
101
115
175
612
506
211
202
163
130
2156
223
222
5841
691
928
5572
11724
123
1035
136
294
119
110
200
151
180
8939
134
147
480
1646
842
572
136
680
170
171
196
184
698
199
174
276
203
707
116
130
229
353
163
4674
9389
550
696
8430
1283
8614
755
263
215
333
689
301
128
189
2370
107
3049
650
331
311
4961
1507
1389
309
165
147
224
197
246
279
711
659
479
426
120
783
113
251
163
415
226
374
135
254
406
537
221
173
702
109
1129
370
6953
2344
331
1627
2249
328
283
1454
1666
372
5030
249
259
3718
1465
440
1756
259
198
321
11875
1129
4887
5497
1129
181
299
188
426
1496
283
8803
1435
365
114
401
3376
198
1255
3459
389
1188
413
475
135
314
235
217
102
121
120
152
135
4455
168
2361
5214
772
612
177
4775
123
415
1366
160
144
1781
7793
885
221
799
1088
360
303
219
308
155
1445
492
9072
492
1721
226
228
227
250
231
232
243
357
237
232
487
259
153
110
338
3619
227
222
8198
1273
997
897
273
311
294
295
295
4767
364
144
102
123
1523
1708
411
116
218
121
5497
1120
2980
9022
318
1676
223
226
3306
8943
14921
188
193
679
132
198
495
212
221
138
169
117
123
1877
1673
115
190
190
107
126
212
430
450
562
312
371
485
935
354
397
345
149
101
201
110
708
144
312
240
267
100
201
262
134
706
967
273
232
5387
271
262
102
176
129
244
500
250
2546
2182
1610
902
8244
855
249
202
6246
688
3792
1546
4840
2449
2689
610
140
119
197
120
308
131
158
220
214
200
210
280
147
9357
139
154
118
198
146
304
158
197
366
3583
1634
2621
2874
5367
1967
171
1000
7434
3835
2423
667
2731
6486
7337
2914
1313
1385
238
111
339
6067
3793
8382
5231
304
348
213
104
434
1510
2946
9389
2188
698
8356
535
4712
1098
4998
703
8042
331
114
109
134
613
192
318
151
320
115
112
146
698
2158
828
114
309
120
134
171
217
12410
186
942
187
213
329
1220
2879
740
939
120
105
4995
6691
4241
425
649
225
275
976
1091
11512
260
2962
3395
143
839
369
7833
872
369
1309
500
4938
7201
476
475
2926
377
1386
2975
195
185
849
498
1584
909
198
2971
195
184
846
138
1385
265
297
9594
133
774
283
173
9432
491
563
459
1097
1067
2272
1526
7398
3032
1075
343
186
822
2522
165
348
1580
194
336
1032
827
346
393
137
179
163
372
137
496
486
405
369
194
558
238
1398
719
685
3098
5696
1184
690
712
474
102
868
7344
771
329
558
574
382
306
147
1136
531
159
482
1056
157
164
9090
1893
2460
5119
3923
4309
795
128
1402
1835
102
120
171
310
468
269
1096
1371
9294
6530
1487
1588
444
4240
913
7516
1940
1568
551
9282
545
794
2275
378
250
272
503
360
497
1354
1466
223
2168
7429
3000
237
324
107
284
346
256
111
208
986
809
137
156
1002
950
2537
1799
2182
751
10934
4339
4998
166
1075
240
1567
165
136
6771
682
126
955
553
772
4010
627
627
189
1327
182
252
128
250
142
867
1050
187
603
1397
734
207
1024
1123
7248
9117
1893
1629
642
210
680
107
2883
607
851
331
113
2874
253
894
328
131
14086
367
1939
2988
4382
1827
1116
1319
5083
691
8356
499
204
12668
332
126
130
291
3833
1042
315
1190
799
965
5278
819
963
548
4027
3229
1562
4968
883
884
3145
13603
8182
1448
314
2141
111
398
1598
166
455
846
943
199
7425
716
1418
9065
2463
4009
6525
433
4719
149
529
231
232
421
513
351
229
598
8787
10542
6278
319
1383
128
4820
898
122
322
372
204
252
265
1315
3500
338
143
331
156
269
263
2046
1598
3236
151
136
441
123
366
150
366
238
252
266
5130
323
337
168
268
309
2116
1601
3233
151
135
202
1043
113
643
105
597
669
382
111
561
610
2952
256
585
5628
5440
688
1147
843
517
6968
379
5799
656
347
189
423
736
521
146
621
648
6388
412
649
1273
2756
110
603
1262
1001
7960
4029
2972
140
1427
309
2499
422
1221
1815
1401
3546
3038
245
593
731
1074
601
1585
312
2648
407
604
135
301
282
184
203
407
140
217
5060
130
302
303
185
204
412
353
1866
168
115
257
245
302
241
589
691
110
420
167
259
118
172
3601
166
2488
8261
700
5429
7287
113
864
137
116
204
138
173
132
114
127
4574
15492
7598
131
210
356
240
320
181
230
107
249
138
277
6755
138
278
477
112
234
496
1422
626
5083
6487
409
749
136
619
411
1189
7298
759
3456
595
1072
704
1182
465
2397
1104
421
151
148
461
13124
9356
108
4611
3924
3342
1022
1363
140
582
520
3612
1148
14106
106
243
613
481
2619
2964
883
5769
8148
702
5009
1769
6072
1816
174
150
748
218
151
1006
135
182
387
400
470
187
643
441
256
1941
8926
1182
126
183
229
111
250
118
209
470
208
647
186
704
866
203
175
704
867
203
822
9067
218
9214
119
7354
469
204
145
9110
200
440
414
1649
172
422
411
1048
625
162
1246
187
629
2472
1580
6056
1460
8922
1865
6239
665
315
469
447
1001
5160
8018
13545
890
1808
2743
475
1819
2628
3930
924
1001
548
558
1167
2311
3834
4922
7100
1148
3912
3362
720
230
269
2426
1696
8848
3389
6859
3891
7375
2599
482
602
157
174
334
321
3781
743
541
1900
1488
8326
1396
6621
6658
489
2888
2336
2056
2189
5235
699
8280
133
714
908
2123
225
218
136
6637
928
7022
4021
708
3419
3405
1172
768
162
528
7330
625
11491
9654
3850
4911
5205
2578
5507
1026
2613
184
122
455
140
1012
165
4880
14056
5453
866
483
439
384
794
102
100
190
171
763
156
244
290
705
1025
8522
190
170
759
222
152
244
230
459
501
6850
649
1231
5810
792
145
1673
1661
197
388
387
378
193
185
191
141
173
130
6245
4786
493
4195
1797
4598
4692
285
1360
557
658
288
370
590
232
507
774
424
186
127
291
7525
2971
559
234
2232
486
1670
657
190
123
140
324
238
169
102
193
251
6860
146
177
108
197
206
204
148
3630
123
184
172
370
397
784
125
292
124
439
918
1879
477
341
7031
445
277
112
1442
314
371
263
421
102
1520
1321
483
104
5324
13410
1564
7360
2006
7392
1311
7714
2728
216
185
385
191
414
268
296
126
966
207
278
629
8748
736
209
8984
163
138
642
352
1967
1333
672
3775
9437
3507
3473
459
646
503
178
698
141
459
177
276
503
194
247
177
698
1524
1149
4073
7205
3416
4312
5330
1968
548
9038
427
886
1068
604
2540
2624
6440
4830
2274
224
387
110
1905
5838
2317
1765
191
1162
137
721
3552
8134
12551
8894
1068
1521
2769
8835
925
1113
2033
110
404
214
232
261
4642
825
128
447
474
150
2089
2093
4643
326
1148
331
956
201
102
365
184
4850
8170
1975
7474
1652
154
384
1281
11648
2486
222
414
1621
117
5365
226
280
395
1534
358
113
3173
180
1600
1866
4482
775
296
122
265
150
8511
1294
289
343
230
229
194
204
331
1436
627
12335
161
263
4149
540
9000
296
8942
253
8682
3639
878
170
1962
4537
6888
1595
170
169
884
3259
268
304
1041
191
258
211
136
113
1552
381
405
116
2317
236
130
4383
2875
747
598
4076
100
1407
1161
7996
9447
419
671
222
1668
203
838
1258
289
165
392
210
962
629
113
150
356
226
2907
618
450
113
425
277
11171
113
151
416
165
853
115
959
4838
1109
135
134
142
353
120
465
4837
2699
4145
877
2050
1758
470
15467
988
839
4898
4740
2487
761
730
731
642
2173
186
3761
448
176
2764
4888
2246
3354
366
2421
701
2973
148
800
1063
8864
342
2892
229
12662
193
101
176
131
1492
177
358
619
763
405
252
254
269
178
423
248
265
380
2078
9065
6703
731
148
550
673
9107
505
441
171
164
446
195
506
102
208
204
124
196
335
1294
2751
3749
214
979
131
160
107
136
487
209
311
316
616
9427
196
4664
6262
135
9550
613
1109
617
1108
1621
3185
939
6202
2742
1544
3167
14774
3244
3758
1184
204
128
200
2027
230
191
607
1395
558
2588
2075
7305
298
1188
533
6844
1249
173
2712
280
195
2138
13651
252
1194
4667
2737
301
2763
2363
2328
179
238
117
142
1076
124
293
3441
490
791
663
796
723
862
317
334
111
460
492
338
392
194
357
907
136
105
859
482
202
177
235
254
483
439
118
176
565
535
3243
1938
151
221
270
459
143
448
4232
4830
1517
101
346
306
257
125
451
121
162
108
5339
13521
2536
1129
103
285
339
122
521
311
112
4555
337
6514
114
244
1865
219
1811
1468
1068
7757
584
6891
123
142
158
110
2336
632
530
1076
11374
1657
7346
3400
103
2223
2226
1374
498
845
148
165
1195
1079
470
1353
123
189
928
120
1566
493
837
186
147
192
157
236
643
12464
1398
142
449
107
217
273
1651
1830
120
125
172
867
191
1586
142
447
106
217
271
1650
1830
977
206
661
5520
189
12392
2683
1438
1463
2666
367
833
386
1198
250
121
154
487
115
192
196
201
149
108
1628
149
306
442
285
263
1488
296
3090
281
462
167
3328
966
761
129
783
533
873
1020
584
107
283
265
126
7488
393
6524
4529
680
949
238
149
689
190
205
181
552
107
391
220
220
3965
1058
7575
2949
582
3697
9595
11444
820
3458
9018
639
3020
170
2523
134
113
113
272
342
167
144
186
281
127
193
140
648
4055
451
102
270
149
189
565
133
645
271
301
631
2695
143
3080
4861
3909
3527
387
1157
1192
5843
3528
3341
578
1358
2153
6342
204
1183
9391
306
1116
3035
4279
161
306
184
189
954
591
1788
137
864
1588
478
143
182
189
326
638
819
499
7267
754
793
4834
150
1018
266
193
506
368
163
227
885
176
1881
490
497
244
165
179
1025
947
700
571
2910
109
443
643
574
6044
142
588
6445
1566
540
4017
995
759
7309
3606
506
1527
479
270
105
137
282
11765
753
956
492
547
335
226
395
447
546
209
232
259
1050
170
576
106
619
109
140
115
233
111
607
642
124
228
236
250
1348
337
678
319
270
468
935
692
110
220
1059
1341
1036
336
1351
135
104
7752
7431
1955
3733
4984
5351
277
961
252
1149
333
1053
136
105
497
1195
205
518
133
336
1034
2458
4592
4270
406
507
489
393
392
1175
3484
8844
1747
9374
267
3651
135
212
107
324
108
429
893
129
187
111
111
199
517
187
118
1002
164
6523
340
4558
116
783
236
177
341
503
965
147
370
372
611
3779
126
125
124
105
353
346
111
265
232
116
425
450
605
3193
3278
11617
1916
4010
177
165
675
100
145
165
289
206
1323
4266
176
2403
4302
2423
457
184
838
1934
875
508
1546
752
6637
591
462
1354
8832
4444
2771
6559
4881
1278
1185
7254
5010
8867
782
104
5561
370
125
439
364
258
1011
513
234
1057
718
231
2001
1883
722
127
403
361
129
488
623
177
843
237
305
821
143
1068
177
104
349
1505
1339
8910
601
106
2667
668
103
1542
366
1309
616
190
1248
616
110
223
3194
3863
210
593
2278
4013
3343
3995
4246
703
2098
1761
808
1344
1013
2937
2644
5140
943
110
15505
168
246
478
1391
279
7415
272
246
476
2279
4349
3570
6502
2644
2203
695
2272
7425
341
6164
337
3324
11946
1061
979
903
544
5751
3747
104
3927
15525
5064
5027
105
2598
180
337
151
6713
523
114
182
183
126
170
145
717
165
5487
165
304
279
152
189
551
7501
4609
180
300
126
163
148
145
100
280
154
307
1857
2946
13577
2674
3889
4580
2847
4906
3220
1639
183
113
811
102
3002
2291
6499
1739
1296
1998
1119
14754
1089
141
757
179
252
107
458
4802
3981
8146
13629
2008
5107
135
893
400
109
1556
6789
1958
4609
190
205
121
195
2401
8859
1807
7174
932
929
256
6654
328
234
2135
277
921
8933
310
1308
1136
2057
6594
5847
143
115
471
206
223
3601
1592
673
391
472
8222
3815
212
593
987
4385
2494
8797
6249
450
665
1519
4552
377
137
3006
222
227
3531
3715
3877
175
394
290
9054
144
179
166
2754
2670
4523
361
175
2760
9290
291
222
227
2866
6626
2837
1431
13605
2983
3351
6927
8578
2515
2597
1607
114
281
11978
193
669
139
648
2350
7952
9349
2799
766
2919
834
539
156
507
2859
9757
2568
7072
4089
203
662
852
648
197
849
645
6665
778
3541
2032
11060
945
2292
1329
3186
2225
1530
8819
869
385
140
202
257
244
290
931
115
101
353
198
119
156
253
114
152
1002
564
115
101
352
198
119
156
252
114
1001
564
115
101
353
198
119
156
253
114
152
4660
404
6471
942
326
3144
10363
3888
1719
121
339
114
226
1761
2178
412
841
127
399
215
153
286
133
9090
134
754
197
348
127
189
438
1244
134
663
160
288
105
510
474
787
9340
1590
354
155
114
757
463
115
166
378
494
125
162
654
1173
1521
923
240
559
844
268
620
311
119
1315
4366
1687
632
100
165
701
323
125
1911
1997
11671
6201
11699
157
949
319
1363
3206
335
392
498
168
1034
6411
1789
400
468
657
253
2634
5442
519
384
135
259
495
105
767
207
231
210
645
1862
466
319
1308
7310
7581
465
227
887
1045
418
299
1337
404
240
357
5731
1460
3265
260
8612
3212
3283
351
351
352
352
6527
5369
451
873
1552
5816
5611
3302
151
903
7141
252
668
769
769
1171
660
4236
2638
2698
454
407
1292
5771
453
406
1282
130
246
360
175
557
604
2394
189
234
106
105
589
434
230
737
188
188
566
661
548
1437
395
9549
112
1275
2810
9560
1753
4665
202
7133
4533
971
110
4708
2656
6567
446
100
203
560
109
176
170
594
920
4119
2746
577
598
1023
697
974
3222
243
255
6632
350
4728
584
183
155
510
108
164
111
935
798
923
280
728
193
9390
5101
9376
574
2707
2290
544
220
226
2148
696
162
361
129
222
105
1978
1493
349
197
1053
139
623
816
333
1293
136
6428
308
219
667
8784
5286
194
303
1913
270
1082
7191
3897
5252
980
7469
967
1620
1016
3742
1432
179
1706
476
232
554
4534
349
4054
584
444
908
1083
975
807
1078
1966
406
155
164
1409
1150
1440
355
5523
601
1063
112
1211
976
1355
1206
1542
963
697
2646
350
631
204
351
631
2782
562
285
266
1238
3338
394
4332
513
288
181
365
1533
568
372
125
275
196
144
220
648
366
806
156
276
6357
3512
1721
1733
1209
196
182
125
2557
2396
3565
9429
773
6849
205
4627
1330
1559
1831
914
141
206
384
1227
245
153
280
190
738
1583
856
119
100
808
183
124
161
195
652
1224
154
271
201
741
1401
843
5037
710
5897
2669
1567
195
1812
3356
7426
2220
645
424
1556
1715
2267
10648
532
924
1674
4399
2443
778
1287
7421
205
385
7613
218
629
199
169
325
3027
234
299
115
446
1099
4533
7313
1964
6926
1319
484
101
101
1551
165
447
198
161
123
238
158
153
403
182
162
210
1671
121
399
486
3905
8864
824
8409
2224
521
2708
3064
523
689
450
5140
703
1664
3830
2615
335
309
9099
210
568
2137
1617
410
1477
1428
3759
103
413
556
5611
3458
2406
1561
694
5210
3215
986
485
477
1074
5414
140
558
5214
698
8228
358
710
179
354
182
247
252
118
513
199
719
209
428
195
513
438
2147
9478
660
7986
334
715
355
1618
3742
8866
640
2368
7198
572
1237
402
3420
9047
2867
142
121
259
1134
7328
1584
312
137
671
148
181
204
312
5562
2027
9985
1141
134
116
104
789
643
5179
697
8267
650
15486
398
142
7121
12334
231
1765
5388
566
1376
1084
204
220
7805
1084
219
1733
507
1148
173
114
531
197
267
310
326
203
496
145
686
325
156
417
698
491
126
743
670
527
922
704
144
390
154
918
702
263
1432
395
223
1395
605
1021
1325
1004
109
1296
796
1345
114
290
1190
882
111
102
411
288
131
218
8397
6119
725
231
117
135
289
223
251
1314
1821
300
7324
192
137
163
194
265
140
138
147
501
339
104
4410
378
7323
5286
458
653
4269
114
358
3972
682
575
146
489
715
375
158
329
13701
255
7467
1298
619
136
6892
6452
382
559
833
608
1647
153
1088
250
1043
116
3069
456
104
1037
703
2027
112
157
148
1366
417
7657
299
109
153
217
107
112
109
1092
100
652
619
5540
539
156
149
418
1066
451
270
1019
5534
101
146
9393
855
610
2513
371
395
102
883
113
122
279
300
966
1939
297
353
4276
412
4824
192
143
117
181
349
1855
7910
1516
1473
1828
535
352
123
240
634
1086
6259
199
1739
3123
7181
349
301
203
101
1157
901
1199
14919
1410
630
516
2447
11484
1625
745
6093
1431
1992
10200
473
1571
299
482
926
1287
1967
1401
719
385
518
291
150
536
2306
574
5823
163
5104
2076
736
695
109
209
704
697
6881
514
685
978
325
333
433
138
487
431
1382
983
240
121
7204
4788
4840
133
570
197
320
1146
8938
632
1643
9721
4597
1825
444
1466
775
593
183
306
111
229
148
279
247
344
7417
2977
721
856
398
399
3645
2316
2740
218
483
395
359
505
450
168
162
111
116
308
127
247
210
132
100
368
163
300
174
639
672
209
280
7414
429
389
344
207
169
164
170
230
317
648
161
7449
553
104
221
159
2926
352
233
278
433
772
10289
640
14780
12150
11713
3043
204
318
9526
3974
641
5164
3122
12388
4864
7654
133
181
492
780
509
164
304
645
181
2740
11101
2172
3204
115
162
252
1654
633
4154
3120
233
598
1078
731
4180
279
504
12763
3548
501
15388
1011
3004
7295
1334
677
563
1885
582
223
152
427
5814
7347
1622
1457
245
192
159
121
876
271
276
548
142
628
121
873
270
279
551
1845
1585
313
216
509
119
472
2071
15482
3196
532
3777
214
508
119
7227
4950
673
421
1075
107
200
450
814
292
141
12459
146
115
100
169
124
122
4591
408
739
1177
139
734
136
171
393
125
387
379
147
219
728
107
109
292
266
121
642
331
193
478
1276
105
121
646
389
996
500
124
542
5467
338
133
328
213
7358
1718
294
640
116
105
264
183
742
2545
6491
390
2598
242
2932
551
1598
994
458
123
406
208
111
669
2911
167
477
241
197
152
167
105
1479
2371
511
4540
351
3210
2915
800
4168
226
809
2340
6796
6939
275
13585
269
1417
543
819
3306
653
8707
2124
2650
812
381
1239
947
169
118
194
227
254
706
175
161
163
193
129
170
105
256
4380
3078
700
1235
555
1251
320
1108
1230
8121
4842
724
145
962
203
637
733
204
612
393
1317
7407
406
288
184
119
820
1132
362
1078
2360
528
2481
2218
11369
1525
105
201
635
329
117
868
261
273
382
727
1059
7759
867
9381
112
365
227
155
382
420
360
156
584
4737
106
347
157
9214
395
216
599
1644
11965
681
438
100
106
1333
332
637
824
122
110
576
9390
8446
7482
436
124
179
4591
8196
1085
8054
5108
4174
628
1180
542
5333
8907
172
3371
4621
14829
3476
4336
1574
14185
694
5322
709
8147
1571
1946
4593
5029
420
296
315
185
226
276
192
175
693
205
380
397
108
368
424
279
304
116
614
4037
6460
347
4769
1020
8512
440
120
182
1176
1511
200
7520
1037
142
341
374
132
167
110
1689
124
113
148
656
375
429
122
190
2274
609
889
1295
257
3220
1728
1416
8272
438
643
706
212
171
479
142
436
641
647
287
172
473
565
8914
110
2488
180
4479
3384
7061
4787
4456
2875
5057
214
864
134
128
3561
210
465
123
128
318
1136
1313
4054
8844
10171
5654
1949
12211
174
125
186
128
2676
3142
413
594
142
169
256
396
233
9073
120
363
223
284
130
5850
703
3575
4651
3667
4048
544
2779
541
106
9061
2505
6334
726
101
105
416
200
313
195
723
101
105
114
127
486
114
2861
4866
334
5928
1353
10121
577
3996
2214
281
5931
7363
3362
491
114
106
165
948
1552
404
229
206
477
534
224
735
178
317
206
141
357
263
154
147
126
452
339
351
120
3437
234
348
125
969
9635
3359
5118
938
578
111
1400
597
101
993
3410
158
107
941
6809
2893
1535
7351
701
619
127
342
208
260
303
152
797
1281
524
141
993
260
130
1008
860
327
1335
1003
9013
233
206
153
754
644
1195
2247
2640
4167
295
1745
531
320
1028
1458
457
279
144
312
160
177
241
145
1628
457
279
154
171
155
179
126
548
143
2396
2055
322
597
8180
137
7181
300
493
1260
458
378
164
480
6602
10251
636
855
666
346
223
152
3950
1285
620
14821
225
164
132
225
208
430
10524
261
2599
4909
2473
2889
950
17672
1891
439
209
138
353
6978
403
918
481
448
424
592
912
2065
5989
4671
3931
8954
3883
6728
104
977
7414
490
2512
1085
313
167
231
5531
1391
140
268
661
5274
3693
1019
857
9436
2221
470
634
2311
7790
3901
2551
6268
8139
1255
667
10872
2681
173
198
230
2516
13001
133
105
367
5618
260
209
152
378
347
186
114
399
577
510
195
114
219
2181
4531
440
464
941
755
158
138
7421
142
1829
9364
4450
1372
1304
444
134
2330
787
191
969
4649
12983
130
185
353
512
126
201
157
479
569
1407
158
104
708
791
2907
158
196
100
384
3469
7318
209
660
120
102
144
123
201
145
516
132
125
196
246
799
377
1096
9403
10507
993
1467
1960
2864
1344
289
185
113
166
171
188
403
509
205
296
448
1272
165
128
289
277
789
142
201
1246
103
164
262
147
141
255
764
151
119
384
101
818
136
166
921
110
126
100
157
177
269
112
243
147
624
245
4874
2551
2191
4884
4182
495
608
410
2055
191
7224
2254
165
178
215
599
4248
6455
947
7321
1418
4977
1944
6570
359
4666
5655
1053
162
124
131
228
367
226
294
276
745
614
309
1232
1766
11967
7371
404
108
124
359
305
749
335
331
283
1972
206
211
217
1282
1377
480
252
212
1369
733
1333
242
487
240
9027
902
354
3007
759
713
109
232
660
313
374
2989
2297
7005
1249
205
1560
1717
2396
4032
855
487
806
242
1520
2906
646
350
461
3087
1430
316
7436
4958
1051
1706
2082
4967
695
8005
2147
2292
9516
694
3200
287
246
142
587
5992
3854
491
160
314
698
1492
836
125
1098
1432
273
445
209
5932
289
183
106
239
565
376
1251
467
620
603
527
690
696
194
695
697
3633
469
3675
121
339
114
227
3606
295
334
428
568
633
208
2445
4966
1242
9382
2488
1881
7792
4728
373
1067
767
4375
3876
912
1203
1571
10863
12216
7569
5693
866
221
656
7102
3969
1972
4493
707
7412
3618
4342
442
1504
620
2299
1000
2193
152
917
666
700
841
2886
595
116
684
825
13580
133
445
468
1183
720
438
173
1345
186
366
124
134
112
537
5581
504
8884
1555
1557
211
2161
7284
5007
709
3531
3445
1488
1996
1613
3275
10327
3656
3007
11865
1315
4315
2236
694
946
7420
5872
611
722
373
104
106
225
210
423
5433
128
151
1219
360
2933
362
133
167
141
315
9359
229
459
2773
2297
11462
1399
619
1727
135
392
13644
1927
988
3339
1588
1243
222
181
630
9013
3615
1085
648
589
7287
2796
1263
985
513
248
583
437
611
130
194
118
643
278
211
610
111
130
228
275
470
193
166
8318
2537
366
106
1421
363
4055
3715
1459
365
1375
231
151
143
255
2916
219
1410
385
7759
1400
384
1342
391
143
252
648
236
298
324
327
125
202
200
701
234
300
302
358
312
352
148
1347
431
481
3246
1380
152
9265
868
9018
431
2479
733
142
7428
868
1056
590
4041
752
230
519
525
521
212
250
666
601
133
694
1118
126
302
196
165
108
168
165
4773
4364
707
112
122
266
165
169
191
210
601
101
153
687
1925
260
110
263
718
7050
4112
183
1194
5536
5549
387
4610
2664
134
620
696
108
218
105
802
182
963
707
987
161
203
706
131
983
164
427
842
7255
5025
695
163
758
151
2916
117
787
762
125
385
528
117
1285
2204
9494
2503
6287
279
392
296
13896
522
223
258
175
175
170
449
1140
9442
6335
411
104
13653
710
510
1161
1474
374
382
1535
153
212
230
226
372
489
494
184
291
588
143
145
482
190
133
356
204
247
614
442
203
591
298
189
133
354
203
251
703
205
1003
7403
1155
4575
8981
10262
295
900
203
162
208
842
1297
3469
4712
342
362
6452
8705
1545
10981
1070
1802
4025
2599
1666
265
484
207
168
699
125
243
262
488
117
111
645
442
641
143
730
242
2894
167
441
645
132
727
309
351
11703
122
3854
700
726
349
2891
119
700
689
158
583
154
9298
682
1524
2143
1032
353
1080
1482
7206
178
988
343
106
187
764
1573
1343
189
623
1590
941
179
920
400
776
239
1316
187
614
1386
5675
1605
569
1888
735
423
1062
377
393
126
408
147
2260
7174
117
676
136
1811
444
979
6693
268
271
468
140
3031
3507
4368
993
7401
1583
1778
200
2463
316
6757
4324
14361
4929
1747
446
1840
110
232
1384
3733
5467
308
2883
11771
137
2793
14892
2765
182
1510
406
5623
1323
1341
4405
2348
7931
438
369
853
2914
489
513
115
479
934
896
474
356
1901
1477
171
1746
9728
3863
256
1568
885
188
2715
1333
160
158
131
9259
101
154
133
293
4653
4448
464
136
902
4070
1380
2894
1116
7342
11189
916
307
7981
629
1830
616
2605
1310
648
221
1580
1366
126
101
134
10795
12490
1297
4401
7208
1329
3813
13841
3018
319
156
697
472
1450
1552
14818
5825
6594
195
529
479
600
2582
699
127
128
102
114
345
257
141
134
120
123
3196
256
14785
1547
338
445
1594
7222
3208
8436
701
5174
12150
1051
579
287
144
490
12140
202
5694
4875
702
5481
6514
4583
701
8366
4766
8128
6951
6635
3492
8187
5640
369
6069
126
422
279
108
154
541
1142
186
379
972
3792
395
1142
1533
1531
230
443
130
3224
1630
351
375
315
416
121
261
184
174
1848
352
376
313
416
121
260
182
169
687
207
446
1171
130
583
1691
131
319
8560
120
145
444
100
1213
160
324
426
122
733
136
154
133
952
9404
3650
579
1514
606
5516
144
107
111
2366
297
170
191
165
277
147
110
101
440
757
1110
1290
134
146
163
310
6859
5122
646
214
557
346
188
255
100
268
948
130
614
4177
4007
3972
2128
709
13791
114
1179
834
231
1059
299
688
2381
9350
628
280
354
1579
5494
697
874
151
295
125
202
441
640
879
152
404
6864
789
144
392
216
2996
2496
291
182
145
394
218
2991
2495
291
144
393
218
1889
1117
785
646
4391
650
2206
105
1610
788
505
2396
4673
318
255
9588
1952
13885
523
305
161
7748
4509
4133
661
144
5483
167
318
374
4371
1899
222
236
216
370
686
700
4296
329
6015
7420
1325
365
295
107
1296
2715
2148
8424
640
237
797
102
4602
507
2115
992
13669
819
652
858
7510
610
3439
2204
5716
828
106
560
1587
216
1316
492
439
103
122
180
1160
7874
155
129
244
315
259
682
114
549
608
1616
12245
8822
2595
1269
164
100
425
792
405
114
105
9005
7535
1944
2455
159
169
129
220
143
207
103
115
112
13467
1708
2369
6553
3190
5433
701
8320
4396
6434
9372
4507
8940
2692
1307
608
869
612
167
113
8923
120
224
1168
326
592
172
188
106
124
130
3107
8960
5741
389
155
172
141
105
185
7513
1930
967
5473
701
8185
5495
302
375
9182
198
254
513
185
657
1934
7511
167
183
1173
192
1252
1057
1414
852
613
207
2898
322
9007
4122
722
1267
2210
613
208
3613
1249
2212
612
208
1935
2282
4521
2875
289
5122
2319
13377
3141
4791
1085
212
129
121
563
214
689
3192
1108
4395
651
4510
651
159
164
2893
372
532
654
159
922
6823
387
3021
6087
14858
1246
6533
440
929
2692
6124
3918
1313
1065
638
7395
1014
1203
117
732
9563
307
413
164
684
119
192
364
411
706
465
1263
6936
1621
1802
9078
380
351
112
11143
362
286
619
664
526
4567
147
1323
320
1004
2133
15292
2725
666
2826
100
356
1412
362
917
649
277
1128
683
252
1114
324
4911
217
189
6013
190
237
908
364
1883
156
13509
5129
2971
896
1911
335
1474
8052
3855
2056
314
315
218
182
103
699
214
170
316
314
125
700
346
7195
2338
6284
8125
9234
7399
688
4746
199
938
1379
653
107
140
266
125
619
341
1397
2180
7301
5086
719
454
943
2672
132
108
7178
5149
223
3181
9364
1439
1334
930
134
8710
9318
6221
877
672
689
321
1400
715
103
108
178
112
201
117
1275
112
545
4184
6210
6290
2692
309
4448
7006
859
693
1362
7425
1111
4843
4119
6725
3658
486
2836
1059
9018
4028
1452
846
437
2008
6510
6620
482
1501
418
336
231
426
1368
109
1032
232
705
202
352
229
166
514
431
382
449
189
149
324
224
172
296
683
204
3280
1731
2002
9527
3223
4479
8858
2564
777
337
236
1656
390
176
656
290
112
564
912
9158
197
407
110
121
2264
6348
721
333
658
111
2889
731
391
663
1814
2659
903
134
129
432
112
387
203
2926
167
909
136
124
107
438
296
186
235
1289
4785
7352
3552
7629
701
202
915
158
118
201
705
172
203
1131
171
118
780
13501
163
769
211
118
378
111
3122
161
139
147
767
146
650
3868
207
8696
1986
190
1539
8019
176
1477
506
224
390
132
102
1623
329
266
1835
1149
2651
2655
5552
696
5390
2798
10854
1552
4862
10625
3510
1453
610
113
1112
108
269
201
183
583
1111
108
178
4966
3260
7365
5468
3444
726
115
1001
201
729
115
999
637
129
644
711
686
372
126
784
121
5720
1646
447
3783
448
2164
1879
174
9159
164
606
1968
3540
498
245
114
188
508
891
2425
12438
190
812
190
270
187
5588
3893
463
9187
3542
1563
9292
2833
2385
2164
252
237
457
251
1395
488
5210
305
320
116
417
392
820
14959
319
418
170
751
282
268
394
319
377
239
3333
607
108
177
168
692
12142
253
400
112
177
141
697
125
170
896
211
2924
160
341
8943
359
125
170
894
184
2497
620
451
2595
11006
1508
453
9396
102
3590
319
201
1018
126
263
142
212
698
266
223
376
559
140
698
180
267
208
379
235
242
346
271
137
270
319
419
412
404
401
148
136
165
154
439
574
119
521
222
162
174
266
118
142
439
572
119
519
227
219
218
7023
111
480
550
265
430
414
513
109
137
126
236
6205
3053
199
627
135
295
2400
6204
130
9409
2528
213
2904
890
13802
234
413
213
685
197
524
215
267
239
246
228
668
266
180
136
132
698
2245
165
147
688
1471
138
3209
347
179
217
152
229
115
220
170
6098
650
180
902
130
383
2894
107
829
905
299
8817
708
141
701
209
247
445
581
1334
643
930
1408
131
119
497
14104
198
257
103
872
468
592
283
1730
931
231
2655
804
301
1162
180
128
610
436
136
120
1169
164
131
117
698
10109
1548
190
519
1037
698
142
735
700
104
4114
2929
3079
1417
5124
4952
1663
653
1731
7231
594
7392
309
200
273
367
242
140
351
317
703
100
505
589
2676
4650
960
3643
2779
321
130
192
676
438
124
188
507
7291
831
140
1007
167
424
1704
259
114
442
144
922
220
363
110
533
181
105
391
783
193
466
1593
161
217
214
169
1007
2853
1096
1055
1652
854
133
995
819
5037
1988
209
173
105
243
198
232
123
168
248
187
702
646
135
6480
380
4754
4760
355
359
359
6477
273
688
3669
678
294
136
106
222
353
190
426
370
472
1160
1024
1285
187
256
222
228
135
249
514
6079
560
2328
1741
7414
113
9620
142
129
171
9545
204
665
401
119
560
326
874
100
1043
3809
703
517
5665
643
2287
6561
349
1807
1204
4438
2097
747
176
172
492
274
3535
804
270
234
172
651
289
3703
8404
969
1027
602
148
914
1023
601
768
865
102
121
188
201
189
326
128
2911
104
342
168
545
162
477
344
2916
3750
120
227
218
226
323
128
1671
498
609
1053
221
616
111
169
958
1191
451
263
100
127
241
225
457
148
529
606
737
2193
251
113
5563
131
153
120
132
271
112
417
1835
508
421
178
618
149
2881
510
422
180
725
314
100
137
325
458
243
3542
421
118
119
273
5187
119
114
5073
4057
5277
12562
3165
505
4356
1299
1395
100
268
109
1709
777
11033
4029
855
1066
245
1046
3210
553
213
1718
3612
5345
1952
2133
3290
220
1005
4839
660
2019
527
919
415
101
3366
13556
3219
968
143
357
138
586
5551
736
2333
196
169
6520
4464
5111
1707
4097
117
170
255
104
187
7237
349
172
198
164
1557
245
128
121
683
2432
1135
128
351
108
1021
5110
799
118
346
601
646
160
1274
297
371
9258
4567
7363
4319
2248
746
200
231
7306
134
165
170
168
458
132
165
166
169
441
133
113
9386
346
540
381
151
148
174
172
112
101
106
598
887
8628
1953
217
4659
489
1943
6415
9352
167
642
434
3826
540
2315
4723
347
1778
9463
4034
1492
8929
251
116
104
129
521
772
2758
3031
9402
3985
1008
449
2788
9471
6265
232
256
953
1200
4845
11202
106
302
9140
1127
149
484
7880
1451
153
486
1489
2697
4316
256
252
802
14090
1341
604
1025
115
197
264
1070
208
933
210
755
3420
6716
8881
8845
635
2977
4025
653
3651
5452
2461
922
3435
427
862
599
1074
1910
4254
5941
538
2593
442
158
127
3558
9209
138
369
158
116
2877
176
1471
1444
565
2116
2671
215
4612
6507
4813
189
9094
347
1057
420
640
215
233
129
109
186
126
188
131
109
188
131
202
221
5345
8897
2026
1355
132
1192
642
1449
1336
7918
1145
158
211
230
2874
2406
448
2680
1652
2597
447
1485
379
1636
216
1151
4240
4320
5027
101
153
100
167
263
279
638
651
201
208
163
320
214
276
263
153
697
201
155
143
211
258
237
279
153
173
584
446
201
155
147
217
259
237
279
153
688
3821
165
112
2559
11535
228
9195
2491
1077
6626
6825
1441
527
246
7247
9439
2131
1028
657
5908
4579
658
1554
1913
132
142
618
13551
249
401
2877
2769
2604
11971
11055
9544
3293
4848
995
1462
191
9373
186
244
1849
307
415
329
732
193
118
297
212
230
247
154
105
811
132
3114
9054
4948
6147
178
211
1333
6260
14174
7578
7100
9370
243
4857
7370
1330
346
13292
117
15378
3182
5094
698
8249
116
122
182
206
212
448
367
196
160
129
106
162
324
219
229
111
1336
916
223
965
8883
792
5954
9955
4737
1358
2926
6875
3438
701
140
820
660
143
701
140
1109
661
453
101
141
125
147
293
5475
270
7579
8337
269
2770
5489
4329
110
187
12657
8862
4257
294
119
1520
7009
587
2145
1850
3851
631
436
100
224
132
251
148
166
172
163
131
108
278
582
567
189
1268
1220
1604
413
184
522
484
8463
166
2335
117
520
658
7903
1220
756
322
386
186
6594
9343
5908
293
166
134
123
136
284
149
1073
1267
1795
585
274
1647
242
129
178
130
116
6642
352
4674
110
175
191
222
1638
2356
219
193
191
125
138
4891
7280
4287
530
992
4997
13739
2124
9740
821
1249
2459
1766
4421
173
112
247
8924
159
1403
422
591
6070
12839
131
184
249
144
513
3758
507
7823
173
168
1832
628
602
451
2493
8918
5533
583
9256
244
575
7322
311
129
238
181
485
457
200
186
171
1237
1373
125
450
4981
1716
1387
6943
720
3710
2850
5413
1079
378
1402
7788
383
207
1395
105
247
235
198
302
298
1109
466
381
429
365
186
597
8865
324
4011
301
8934
580
6543
2388
662
689
863
2357
457
156
987
1217
145
198
9349
109
630
116
278
125
319
141
460
368
481
135
2177
984
103
1659
1863
10286
8685
3489
3919
2598
5167
1124
1508
13981
11949
315
121
301
1186
5114
2036
737
195
7595
146
492
328
454
614
202
146
145
425
322
450
615
442
5438
3798
799
3833
1568
203
163
3104
9876
171
132
117
145
998
283
621
1495
3795
175
158
125
1598
7712
264
1359
1474
199
150
1114
190
848
668
220
2904
187
207
848
635
5588
2622
577
182
248
2359
990
526
203
119
148
614
2276
452
471
1427
3869
2735
792
4000
9539
4170
474
5812
5454
345
4613
3247
5381
1133
451
2437
587
378
137
431
479
153
8998
2894
505
399
668
390
255
317
706
368
964
185
165
114
179
4969
1921
1819
4118
137
917
123
286
791
477
636
160
143
120
134
1404
1089
457
201
1394
2413
774
1395
1353
732
1976
161
316
153
1170
108
332
198
164
599
142
107
203
755
199
234
164
2679
14804
3796
122
196
1023
1168
327
149
6953
1295
603
1835
1451
1086
4797
196
163
272
230
137
316
5804
195
314
277
205
478
529
1948
13798
175
114
126
403
773
244
4277
2751
328
1461
102
133
408
402
4592
2877
2718
2696
418
119
771
117
319
391
3175
5701
1451
602
563
112
450
279
276
182
507
2283
263
372
154
161
558
2281
1096
338
476
1423
224
100
1003
3703
526
9581
8365
3865
156
128
757
161
207
171
446
201
8905
1239
847
249
194
156
304
1943
374
183
723
1112
672
702
188
549
2892
671
592
233
271
7411
2163
121
698
389
280
3021
1010
3183
160
145
696
452
229
200
234
225
481
194
697
9856
1136
1617
6126
12361
947
160
178
116
126
239
896
8772
226
343
281
507
391
402
554
606
452
341
6676
126
449
131
184
274
1270
204
129
215
818
632
125
231
309
7214
8028
408
3228
798
8855
956
291
163
104
263
287
335
782
379
238
405
7768
5281
347
3951
1524
106
633
2228
12157
441
164
128
244
935
187
142
496
195
246
937
187
514
411
459
1424
108
233
109
1139
8937
6194
1749
497
470
216
521
777
1224
1037
4021
494
216
521
1049
180
1482
415
508
1296
447
159
398
744
1783
446
12391
374
189
157
601
9387
1374
723
1249
5687
875
159
197
389
278
311
184
175
129
302
379
1505
629
279
1333
395
743
1549
413
343
215
202
298
361
215
1902
139
843
8910
726
6371
108
1533
2329
512
3707
6055
3001
5107
747
287
120
325
287
4680
1095
108
416
231
2805
894
4527
917
4561
406
495
429
1044
14382
7670
166
543
343
130
444
107
2889
280
332
164
335
117
339
194
706
182
570
128
390
2831
868
4788
4750
3915
4505
153
137
586
6624
260
9161
533
2949
3594
8863
997
863
238
12511
9373
914
450
3871
451
2117
383
627
440
3506
147
583
201
1815
761
1048
744
631
105
647
127
7317
7237
8903
191
227
944
11515
3061
193
161
144
5361
144
687
133
5207
432
881
657
358
298
161
111
119
139
7510
1973
326
1920
187
8109
1209
1226
653
1143
9585
7985
484
607
595
6381
610
595
411
471
153
2406
906
596
1635
8852
666
3090
1433
5221
5254
696
8129
1680
2341
8401
693
2560
2477
3409
668
832
284
243
240
842
8859
521
110
132
279
123
214
127
100
154
161
134
844
557
110
127
279
224
107
250
233
123
127
128
122
125
125
153
106
108
230
539
235
318
1030
7461
2030
459
100
177
162
165
168
454
6843
2222
1694
319
262
470
358
144
3551
112
211
267
13673
607
139
661
1807
1504
181
301
281
145
2343
5102
1823
3252
4340
1903
356
440
126
160
146
121
269
182
281
285
839
452
648
1007
449
12369
5798
336
305
4614
6872
13719
4770
357
4998
2493
2223
354
1452
7803
354
1467
107
1649
133
129
4345
589
1222
631
216
949
680
103
158
293
595
686
1181
124
522
100
4841
105
1937
7579
2730
2903
6872
13737
4765
354
358
4760
166
863
7283
1397
246
2227
354
1026
254
163
7807
350
1133
6921
3380
11516
11946
1623
167
1344
1616
572
595
245
1066
285
604
196
607
587
190
198
5449
1892
5230
352
4724
1338
7472
1594
1271
390
101
107
147
177
918
108
1643
146
123
9052
350
148
3400
138
4903
147
1281
229
235
475
335
1461
106
174
191
252
451
133
486
123
123
121
247
209
163
357
148
378
412
5134
13856
305
150
386
9561
239
115
564
9720
3919
597
3140
7285
14087
193
1817
6195
7775
119
349
226
3589
282
6126
8632
748
3335
8533
699
5340
1513
2591
118
2924
197
218
324
349
678
105
7717
371
698
139
216
251
183
155
135
216
823
330
113
114
164
1565
102
176
1975
5746
9270
3495
491
1215
129
869
1104
8891
5483
3295
901
1359
249
360
927
551
716
2633
957
218
138
118
626
119
1268
8919
327
131
115
876
188
147
2632
958
218
138
118
626
119
1393
8609
1033
2292
5012
6959
2948
681
155
179
10904
13684
678
106
600
5035
2709
6586
3021
1968
2036
439
570
595
310
266
3787
13590
2843
317
112
144
123
134
301
112
3626
1480
1419
4587
3476
1760
210
481
214
544
388
131
1458
1164
554
454
4143
8909
1168
4854
5609
9083
13666
5773
3566
3479
9004
450
3954
768
105
2879
1407
366
7806
1421
366
1336
2306
1664
4167
101
267
4654
1171
1792
3793
214
666
2199
2088
13717
3005
124
507
204
3675
4297
123
510
1766
5787
3444
537
173
180
195
3312
428
349
204
533
107
6083
1101
115
13808
427
294
231
143
497
6861
157
3439
6569
109
551
5621
728
554
3481
4041
4027
224
2274
10684
516
4362
13626
3257
393
968
2700
324
578
255
311
617
175
641
139
447
172
7318
194
169
291
2922
618
187
607
288
558
9447
4096
308
716
2766
9321
8621
2900
4922
301
166
100
1277
432
189
344
6916
302
235
146
10273
1010
104
209
215
184
148
153
296
278
152
1140
961
1720
7946
1769
1777
1209
793
330
1616
4412
248
126
131
644
1479
4560
341
354
355
6461
1465
14887
8682
5816
3040
3941
729
164
110
116
261
240
121
161
1266
967
1340
1198
1586
4885
456
111
670
143
6275
717
618
1523
639
260
1515
275
747
147
114
244
110
419
116
8881
464
101
130
169
1184
635
817
244
701
562
396
105
398
3109
920
381
2152
225
220
6658
402
928
370
665
745
369
3747
2816
4363
8586
1443
129
108
7284
197
373
1507
351
331
8642
993
304
954
623
4781
1246
1237
1519
349
795
119
235
143
1051
210
3746
1326
101
259
117
495
118
647
251
149
411
424
1161
5015
141
132
3612
131
7569
1301
341
632
126
112
204
373
266
108
7332
106
129
653
403
1150
493
180
122
106
101
456
1904
4735
343
6450
6733
384
228
128
189
122
1283
1122
2513
604
164
4190
297
286
171
122
1808
2197
583
469
2496
140
152
160
442
180
804
960
177
187
138
198
262
427
294
138
370
3632
8469
418
297
1009
551
236
553
9128
170
324
169
9338
122
3124
1441
907
140
152
232
308
296
947
520
304
748
396
390
100
700
2625
239
9334
8803
238
709
113
1978
7509
172
712
1111
342
167
216
501
410
166
372
111
110
646
1018
161
3226
138
1072
1893
4349
483
833
2633
262
173
199
763
104
449
212
603
117
127
7127
3647
1526
2750
6182
1700
677
745
418
308
5788
153
3050
114
113
126
458
7238
5014
579
181
230
115
167
9030
310
162
632
166
139
661
255
623
137
351
1019
377
1085
211
274
1146
9301
4170
695
8397
199
350
350
137
626
3984
1410
705
143
1414
707
3497
1634
1974
658
2930
126
543
1687
174
210
124
1543
4559
1549
1522
5710
317
139
238
723
106
1034
3881
238
1609
1795
2145
6608
4397
8599
3746
1014
8771
253
899
740
1397
1605
184
1525
137
386
3557
205
7534
983
157
3683
170
1710
2312
158
2919
3592
160
3519
1342
366
1147
7786
365
1142
3542
4923
281
7490
631
494
1193
1098
483
4575
651
174
4240
4527
4774
1481
1171
7581
6151
1694
1529
257
834
515
1398
3349
494
4590
1558
6560
4658
2931
3315
266
2650
281
523
539
1002
386
544
5473
376
537
218
273
859
457
540
205
1160
123
307
427
2443
5241
839
727
2989
705
1284
1162
650
348
282
145
104
127
679
144
604
497
534
1457
1394
620
542
253
364
449
151
165
800
283
7321
392
7393
100
1316
200
625
3297
744
1372
1008
1817
1414
878
3087
2448
2442
1717
5906
999
2949
9517
654
3505
176
132
1226
3604
4002
3306
5097
736
1408
337
772
458
9019
2641
8931
1441
1504
5825
136
7794
316
278
379
224
874
116
144
107
345
560
310
264
9362
190
1008
211
727
1403
3191
274
3118
9289
6477
1192
411
307
245
229
118
125
106
139
7267
3593
4186
1193
4658
5372
1777
508
271
135
104
716
344
179
550
505
8858
105
7837
1049
134
6567
407
999
568
410
1052
215
5474
572
411
1052
216
695
6839
113
591
1056
117
785
912
236
1251
1401
639
168
680
536
619
1587
8953
443
934
3724
5432
720
3887
1677
274
366
2137
133
831
5336
207
1129
7467
283
691
8013
685
1260
1587
231
185
172
486
433
163
1827
181
199
2384
6076
9239
7256
2223
3315
431
5043
5865
3983
1439
428
115
110
101
111
729
258
330
408
202
258
250
7343
653
121
136
1546
9185
2233
3355
4139
946
1372
618
241
1479
566
563
115
1260
4395
539
3140
474
675
610
1341
640
390
813
810
442
1775
14778
206
488
9510
1191
2006
3352
3213
548
113
1129
358
236
484
9200
101
1000
676
8842
839
193
132
200
1341
1427
816
646
152
1637
325
4709
550
213
267
361
852
15481
361
469
4739
2729
1475
1230
108
243
9177
555
265
617
1565
1615
3235
352
581
176
147
602
184
158
2936
334
603
219
147
602
185
155
157
109
907
219
174
807
247
351
237
2286
10929
2919
610
496
113
342
9363
436
119
148
2128
4598
158
9155
2624
9032
4340
14863
940
160
199
140
164
156
481
409
168
479
793
478
13584
220
4332
2206
1322
519
113
2363
7364
5255
3473
486
5430
1495
1595
340
714
1299
114
10914
4938
188
629
204
324
168
113
163
124
3455
591
2091
1223
10352
5813
1845
1548
1895
472
151
371
400
204
329
103
105
251
168
515
224
2149
3660
9783
5771
11960
673
472
398
355
1065
322
377
244
6130
2781
1799
2269
5794
150
145
772
666
323
1317
144
202
190
944
262
139
645
613
145
133
275
2894
5221
1690
239
139
487
1685
1026
673
192
549
388
872
2404
1785
404
6913
811
1000
1565
952
2691
2111
479
453
4286
387
136
1053
175
189
2767
9653
8150
707
5206
10410
303
342
427
151
195
358
2243
162
2312
1550
1835
1658
277
272
147
419
167
1956
1481
6182
1652
838
4739
5808
252
4579
2614
131
515
324
175
125
350
396
779
613
101
177
171
142
394
209
201
619
6088
752
374
172
135
340
425
165
247
505
1242
206
653
271
336
5177
184
9046
3193
9245
2074
13865
3201
455
196
8869
330
339
437
416
690
166
4830
9315
642
167
5469
143
281
173
126
310
1963
7461
4889
1050
8501
2289
436
703
195
119
143
628
2075
210
1984
1308
399
140
1091
166
119
265
5143
4707
3379
4356
851
406
261
585
265
1422
301
1221
3918
1140
307
422
158
140
417
226
331
162
196
420
2899
643
562
200
103
248
240
163
186
214
353
384
105
218
133
106
143
112
172
126
166
2118
2583
372
400
127
150
207
147
153
5967
400
130
1109
2401
9273
2770
158
218
142
2522
775
3122
12400
5751
14075
480
6891
1540
1820
473
375
138
451
429
100
507
234
385
359
116
492
155
1347
13881
925
5297
2082
450
252
288
259
13055
517
742
583
8812
9949
510
444
182
745
107
357
3626
159
110
442
548
102
158
6356
645
7430
2405
299
326
278
227
827
1462
1874
2741
394
278
500
484
109
148
586
238
116
169
576
356
159
453
630
4123
177
170
484
480
108
1920
4451
12052
1163
7361
522
1793
1718
145
368
386
167
937
525
118
345
233
5646
1023
8891
7210
141
194
109
881
442
109
246
1824
303
917
3336
2817
224
301
997
371
915
3346
579
6404
265
114
198
115
7080
461
2268
101
113
134
457
264
104
100
931
5116
6119
135
324
485
294
216
4638
6512
162
950
999
1239
820
773
2770
12355
6245
676
9615
9322
3983
6204
7091
9216
2141
5016
6869
4786
193
283
8206
579
617
1137
226
103
201
171
673
218
232
1156
228
2701
7331
9248
2945
7235
449
134
248
330
9762
3851
698
105
204
2180
1566
5666
1553
396
6170
6715
102
3094
402
190
6916
662
2001
8853
3281
1295
4740
146
7682
7952
222
226
3513
1467
224
130
212
127
157
3838
1723
7974
653
9493
174
406
627
253
7810
1052
2410
1311
378
8905
763
216
201
269
673
1729
121
101
714
5134
8754
926
186
444
296
112
224
166
608
344
982
108
1434
943
3956
2229
3551
809
315
118
450
610
145
129
695
349
150
700
145
125
708
135
226
3832
253
355
367
1476
6599
232
117
107
283
418
458
634
133
418
241
152
178
468
115
137
111
137
112
2413
203
105
1017
574
207
1121
140
121
1374
549
403
6514
12610
353
101
560
571
184
217
249
1222
1062
101
442
216
4311
298
1379
807
146
198
1929
161
1128
4103
2109
491
5681
146
334
629
391
443
129
279
2722
8733
7530
1938
3727
1381
366
208
1159
335
391
7744
362
208
1155
366
106
102
503
915
138
1435
334
1657
104
1657
1995
1258
110
1737
2762
363
4732
108
711
463
1612
11957
7527
1626
2301
214
6138
223
9027
125
103
107
625
4668
359
350
6491
198
580
11721
383
106
136
122
3140
204
116
187
117
980
297
4559
412
207
1101
706
278
410
1100
706
4940
300
2814
553
7284
358
877
101
162
587
299
695
565
917
842
818
211
124
1270
8029
1561
1455
113
542
186
692
1558
410
105
1979
4490
106
655
137
309
246
122
7107
224
119
169
546
1424
117
355
4356
1577
128
2158
135
197
672
367
213
123
818
115
2912
141
291
367
220
214
106
123
617
442
7504
1392
1777
709
588
608
171
317
889
1264
4151
7265
3754
1021
112
251
1069
342
1087
1163
4598
119
4893
210
191
343
143
6590
430
211
174
100
157
151
197
208
231
681
167
154
142
426
208
283
172
100
111
148
320
208
159
860
756
3455
317
343
741
9262
239
6854
7037
285
218
6511
1070
1693
1435
711
876
931
4225
1852
8343
1109
1673
7203
10664
2024
543
904
178
1520
3714
108
733
417
1055
490
965
605
1460
538
241
333
5789
661
1512
2845
768
897
7853
2067
249
162
173
365
583
211
651
1586
952
168
2076
250
162
173
514
583
210
153
156
1370
1053
3097
10452
338
13181
1298
4569
1397
805
652
169
922
708
798
576
711
149
163
215
899
630
131
3927
5114
1057
208
1201
2141
1540
419
526
803
650
176
581
351
524
173
574
889
8372
729
915
7454
164
294
105
231
476
646
441
133
212
199
166
259
335
2064
5622
1655
4033
4248
265
1140
2641
2328
5293
2141
246
192
674
705
7478
1015
436
1755
1049
107
125
145
133
202
284
450
191
107
1093
158
318
116
152
157
8926
174
257
388
109
107
1082
420
528
1851
4110
2586
1414
342
438
3061
2125
2772
749
377
2274
329
268
527
532
5599
431
660
197
209
205
223
108
3563
678
1517
1580
4241
4982
7275
1831
1643
1558
1157
13858
149
7500
1610
616
503
163
444
394
466
981
3292
138
159
237
311
4395
6152
2711
1540
829
483
7407
196
124
400
328
131
200
700
676
328
113
992
604
14951
15012
2045
416
318
1219
130
113
118
5612
416
556
468
139
170
150
110
686
124
2157
598
126
744
111
2899
203
600
735
844
328
350
184
638
6327
927
270
2133
225
222
6668
268
929
988
332
108
116
102
807
190
208
114
2179
136
107
127
845
646
298
379
295
213
571
2136
478
130
4492
3791
213
645
482
472
3427
5077
6653
8155
703
5440
2934
4059
925
12283
2416
4490
119
212
2043
241
222
214
127
306
139
914
1217
319
4169
1307
4892
135
295
161
668
148
2871
117
8077
2925
253
258
333
250
173
662
4869
100
436
409
170
101
148
538
5367
5452
3192
4670
1831
430
463
135
497
1962
7501
106
121
281
577
962
703
3806
928
265
2178
4686
340
353
353
353
353
362
6464
2190
8855
4705
255
1065
5074
3127
561
127
132
112
118
210
169
121
397
309
101
243
175
129
417
462
2895
149
314
119
209
200
121
101
8800
4048
258
347
248
419
5158
4728
229
333
13739
1361
9026
1652
7522
491
275
516
392
919
2229
11552
4997
275
511
1349
481
348
429
210
576
5972
3053
6497
334
162
156
161
176
462
2893
567
223
337
5854
9502
2391
2826
389
549
112
109
367
299
1071
451
105
1470
137
703
100
937
1079
240
5174
12244
9645
550
634
4010
275
1985
8897
5695
201
1008
1267
2977
4458
211
750
1332
1149
472
1091
5121
2345
509
681
255
885
8065
3935
2392
782
2151
1734
293
418
3334
5051
5581
2219
573
232
525
703
142
103
125
182
167
103
451
228
161
120
705
3745
744
234
2747
523
7247
1388
951
406
509
2433
5960
439
666
138
154
177
187
304
2895
164
947
139
154
178
189
202
1735
4608
232
267
694
2671
149
366
835
430
365
150
751
8579
4208
6595
1517
2733
464
2862
4328
4441
4813
415
4267
2217
1475
1412
240
213
422
188
14706
238
1274
123
680
1484
340
936
1911
208
587
5458
208
588
589
648
1735
154
8367
162
648
1071
247
217
2914
171
161
647
1071
247
217
114
1350
4835
5263
13034
1374
359
609
165
611
181
350
163
130
143
608
164
504
350
263
1082
4724
5378
840
723
225
217
214
134
334
451
205
479
117
2876
170
363
127
176
127
302
126
690
1596
4000
1845
314
294
248
253
5592
249
1165
169
220
2428
227
134
301
282
269
281
362
691
4144
2222
327
101
147
112
110
146
327
692
131
341
120
483
470
151
637
148
147
311
136
300
443
206
113
185
307
135
247
114
381
793
331
273
429
328
199
5639
298
139
397
9355
132
9092
262
140
199
3394
1436
6837
172
151
138
3251
124
5022
698
816
152
2920
595
517
115
443
646
102
716
152
2829
108
403
113
164
544
2955
5001
7510
5926
4036
2838
434
1232
182
657
105
596
3910
600
707
462
1922
1049
744
623
609
15443
10115
331
688
953
6719
487
1797
7308
393
7956
135
829
2095
2622
247
797
154
15161
108
1219
1160
148
450
695
196
468
469
9285
617
186
500
483
199
162
131
824
1635
163
515
166
816
1912
487
101
240
157
126
275
7344
3030
151
144
363
377
1068
340
545
2050
841
2149
8759
2172
865
1365
1857
645
7328
600
2918
112
445
651
601
221
2843
222
8007
244
606
1627
3129
3635
504
398
636
395
258
277
726
434
4391
2338
8812
7447
4749
614
9549
608
213
2420
1659
433
2112
3099
1581
185
208
1121
5622
1122
2112
7399
1385
487
366
210
442
433
350
654
358
333
1272
126
898
1585
442
375
190
446
164
354
175
655
365
340
211
876
250
2189
192
8038
440
101
163
165
168
173
440
101
7723
145
109
160
326
3854
124
226
609
1499
107
1031
264
5344
479
2033
1209
308
1843
384
176
577
303
1347
609
132
263
990
410
214
207
133
143
122
154
319
2858
206
799
390
329
194
484
146
1282
110
3622
1247
13491
5453
670
712
1459
127
6151
4315
230
4149
13644
483
118
413
3285
230
2922
201
256
517
13367
2641
2887
121
141
369
7261
104
363
236
545
643
3091
434
243
240
133
3967
227
526
2726
8100
5642
805
3613
5512
104
209
105
132
194
140
438
393
110
394
488
163
137
126
149
137
904
1235
273
313
885
190
139
1532
911
182
163
134
1900
1296
3042
166
103
140
13905
5556
150
274
6155
2073
9446
318
9222
1706
125
116
520
192
401
1167
123
649
205
208
139
5539
727
3760
8972
1218
11593
142
118
295
10166
2141
140
456
521
154
101
441
104
110
725
709
223
311
163
1411
161
167
172
164
176
1837
11706
3217
814
106
349
147
8663
3097
348
2523
2663
107
711
461
4978
626
8760
744
6939
2344
8896
133
601
396
317
695
110
160
180
115
225
257
506
518
154
401
1214
120
518
701
1450
494
562
1362
148
3466
9099
977
8793
1589
2581
885
1404
2256
331
3325
1045
229
1369
645
707
2633
669
649
7455
440
946
158
501
496
256
6834
992
4114
4890
13924
1919
1099
5315
1344
118
132
184
125
299
2681
293
14110
6485
2141
2775
656
8810
6975
1556
11754
6132
8326
8817
9363
7392
137
240
4166
503
292
862
816
137
313
339
394
367
227
287
130
700
146
392
455
169
119
246
150
173
645
139
287
338
239
360
5463
405
114
9268
575
228
12027
3267
2854
622
130
199
298
321
169
102
143
614
143
10792
8897
224
224
297
320
260
9230
2373
2625
1671
3595
521
145
1195
633
519
5538
942
1795
5841
642
1932
1453
1032
2280
3695
662
546
4482
738
2914
5079
1855
4263
2528
463
5608
2732
847
588
402
3616
327
730
698
4761
7192
672
174
313
161
345
491
6756
2832
594
539
169
699
143
175
113
102
129
239
134
356
567
1884
154
815
1028
428
702
204
270
501
165
306
129
155
1113
8900
3566
220
132
269
148
308
161
169
136
704
590
172
505
148
1843
585
109
6362
420
338
330
153
256
342
779
110
150
434
122
1544
1062
865
172
515
4969
4220
468
224
107
224
174
210
1120
7026
1279
4323
2112
712
214
1382
168
125
7291
511
512
9351
1187
1382
171
512
1553
12638
145
1382
172
517
1697
1399
3835
5920
172
518
1931
137
410
168
225
1758
1374
580
8896
2928
221
1143
3171
1941
6174
2486
1127
2125
4043
687
219
338
1154
6914
4726
1579
1286
3604
4769
4137
1801
849
139
487
840
123
144
488
141
162
188
331
101
101
140
426
2969
143
10536
1038
9581
1167
8520
438
368
139
103
180
183
826
105
200
614
133
103
181
177
823
810
2284
9004
182
310
267
9099
1910
2971
1095
5899
376
1102
147
159
504
175
2204
1020
2706
268
116
196
152
156
104
572
657
744
1291
1517
2077
5129
322
456
693
231
114
111
9340
1252
4633
9425
2752
587
308
200
207
153
5767
4770
3037
298
908
620
5750
590
439
1754
3951
1550
468
7141
212
370
556
156
239
369
14825
1961
941
425
555
319
364
126
1452
925
3460
1462
1862
1320
1515
10978
3665
689
8783
6418
1628
124
3877
289
909
1380
402
242
1309
346
7080
1340
146
3762
536
3586
161
833
187
393
110
380
7240
4966
482
119
118
224
567
157
200
847
112
114
2043
210
158
5624
7271
1848
463
124
132
2353
3204
209
253
302
215
136
141
145
317
191
9047
1993
242
183
463
191
287
104
494
485
2265
6334
327
124
153
176
148
1935
706
141
838
362
199
202
705
141
839
238
297
1012
192
500
11374
7432
3531
2038
7257
3356
5504
7269
4992
107
702
156
264
443
137
148
707
123
157
263
448
138
1863
2491
4339
1053
720
1148
561
411
124
209
302
640
698
257
213
165
360
639
700
164
149
250
142
248
229
782
1023
452
442
4697
6887
574
307
8261
105
7139
659
6121
3510
1460
1947
7724
1985
1074
11931
4123
6121
1573
1049
123
120
123
1993
511
963
116
108
281
308
409
655
192
7452
1465
2857
316
297
504
235
180
312
117
2876
10257
1083
1359
157
1524
479
452
152
177
324
890
1005
7461
382
161
383
184
203
571
179
454
416
109
817
439
643
119
198
295
447
303
206
199
103
162
201
439
644
210
283
254
445
304
214
198
104
8314
5906
609
155
701
101
1078
147
183
2904
165
703
100
1078
147
182
197
492
768
422
164
2494
2271
1437
5721
969
1347
405
699
7315
844
385
627
140
412
242
112
161
294
194
1182
7292
703
332
127
4210
103
808
305
214
977
105
337
765
339
164
112
186
498
783
136
14454
223
117
130
226
197
732
171
112
118
4959
680
2839
631
310
107
177
649
443
112
235
994
4562
6533
153
4256
6862
1007
3088
5574
2972
503
320
1246
1336
1049
577
176
6831
429
3922
138
106
176
643
1538
612
1688
190
532
611
260
224
170
13619
103
375
904
7122
101
261
207
509
463
135
156
730
1769
3532
128
2333
5734
4894
433
3938
138
177
644
133
1540
611
1691
188
528
612
199
130
185
257
227
181
168
165
378
9042
215
233
223
290
261
212
2247
898
6534
338
4277
2379
632
3252
4377
13607
218
164
251
589
435
887
1146
2934
611
499
144
431
724
431
503
113
952
124
110
148
139
209
198
147
154
486
223
2384
2687
695
8312
589
298
9269
183
5550
693
7247
861
239
457
9251
311
100
212
225
201
148
170
215
237
466
134
1039
100
1781
9537
145
6116
184
161
140
164
651
2094
12601
807
297
566
3593
5119
1615
6816
766
110
353
405
238
737
130
127
113
322
4922
7231
179
300
135
451
766
225
699
123
3573
2992
7459
3625
1100
1587
613
487
3790
3517
943
1903
645
527
283
163
173
2949
3775
479
233
151
112
146
212
115
596
115
2898
471
104
153
446
174
143
4813
7418
916
8810
3766
1497
601
3593
581
4880
142
697
442
395
420
401
271
143
2479
164
366
5095
370
1584
248
185
745
4428
125
222
144
187
156
9356
111
153
121
257
171
130
1980
281
107
101
531
421
114
565
648
198
124
404
169
1558
204
424
156
180
1442
391
1745
102
730
4234
5612
8985
9327
2718
5198
1208
666
724
6815
599
460
2627
2657
1064
663
465
221
533
636
154
887
3012
378
166
128
223
172
570
1032
389
4349
1638
3939
14008
2610
4181
143
205
3736
594
587
2929
167
644
394
611
356
374
149
265
133
151
167
167
260
204
324
384
5858
433
890
933
119
439
672
684
235
282
193
128
296
243
213
2392
414
13881
8854
162
224
7399
3211
681
2781
410
1892
668
1272
474
266
516
305
231
114
381
392
406
384
445
300
735
148
382
397
393
209
398
144
735
180
228
335
100
119
514
9445
336
216
605
110
501
2536
1571
6710
438
361
722
1260
3320
2994
1038
2203
203
279
1079
764
146
1086
677
2078
1148
279
7348
5131
272
546
407
5593
1646
116
1312
7729
335
8757
1075
1464
310
163
5518
166
708
1947
4758
3852
2562
5042
379
257
243
206
193
198
2655
114
149
136
1405
109
1366
839
404
984
215
136
356
483
233
241
178
101
308
206
422
207
8876
1980
7534
239
346
403
8872
642
845
1391
1875
317
7300
663
11299
323
1542
5873
7044
8805
231
5632
2542
1875
2393
1701
163
132
9526
103
195
264
7692
10691
279
6573
410
351
4689
3300
3671
1904
2131
1269
7108
1481
182
135
144
115
107
820
3596
7350
5158
747
1191
4917
468
2315
351
766
126
3886
117
1650
3096
6919
4447
1390
5546
9156
1850
3531
921
702
129
116
231
113
706
13608
173
105
119
9422
140
1185
4493
137
260
1513
301
150
992
127
232
105
14955
157
126
2819
254
114
567
1263
233
350
237
1085
2206
5522
1030
7208
2597
360
4694
346
450
253
261
484
176
321
160
330
386
5568
254
262
484
176
321
160
330
386
2414
1512
3896
2729
3609
3386
599
167
3340
1233
412
361
3601
1473
2827
633
1103
104
616
426
463
111
447
126
1530
7790
6688
3335
1783
1277
5971
1290
2560
1379
104
367
5583
1364
206
275
112
535
2374
1047
690
8996
10863
1544
1181
4767
134
141
463
127
826
126
287
917
4036
2936
300
11738
12190
2738
2299
5290
9387
201
361
486
181
1137
122
3012
541
159
274
651
225
431
501
9083
107
270
148
13555
1086
984
1209
136
109
159
170
925
470
355
563
115
204
119
2865
184
473
353
115
210
294
10085
6361
887
1603
459
182
1430
7423
2047
419
9015
845
462
120
254
134
134
191
464
4677
3594
4840
1931
485
197
1123
149
653
7364
2402
340
138
262
262
518
136
4441
2759
155
9287
325
9358
9310
1054
223
100
419
124
5194
217
119
111
124
5099
197
130
110
291
145
138
190
1242
6186
6723
1374
493
138
1428
7844
491
135
1383
104
1133
6934
1715
7406
896
265
104
426
119
3359
689
706
1378
23207
2576
9711
3964
1151
6668
1611
318
186
195
954
104
746
5688
319
150
195
968
104
743
845
402
4704
4104
8167
5079
523
9334
1206
8640
911
441
967
141
6417
240
276
232
121
359
227
707
205
104
290
274
232
121
359
227
707
205
104
290
231
121
359
227
706
100
7721
1714
184
128
7325
172
1753
8726
1454
7654
1676
7373
1171
127
114
195
125
140
872
1410
1209
233
705
146
160
103
544
144
703
145
160
104
482
1192
832
491
454
179
1070
499
234
641
672
996
146
229
481
12331
415
163
602
5232
658
2577
1148
1328
1579
608
137
157
207
103
568
140
154
228
9352
702
662
111
141
134
390
160
167
149
724
110
178
142
188
134
390
273
167
719
7599
472
170
189
124
138
187
891
3767
117
5045
212
277
1489
442
316
8619
685
507
819
8461
295
848
1454
953
5654
952
139
768
227
824
9344
3045
933
1359
190
101
899
118
2050
5249
1620
1338
605
531
134
395
4741
1467
1372
5012
2145
1130
5161
1119
206
2750
847
1472
1829
7745
1803
899
576
902
439
177
226
216
2812
681
269
306
185
643
1644
4292
2708
341
518
344
129
249
181
227
323
177
646
4020
642
185
446
615
2835
249
132
224
503
135
353
2981
14187
5768
1727
623
350
165
1377
967
7754
948
3888
14844
824
339
339
6346
108
130
2519
1506
131
439
177
164
177
163
101
442
12355
442
519
112
108
136
140
148
692
520
111
111
131
140
140
11005
3681
1964
801
326
2012
4024
656
496
449
4992
4479
118
639
611
438
1286
5051
3809
477
1093
206
242
1034
301
1352
605
13795
223
245
1082
210
837
491
9359
572
205
534
151
131
313
6624
8117
442
594
107
189
263
150
201
1336
3122
474
4165
7042
1557
1046
158
268
183
250
302
442
4303
4214
202
601
384
526
440
308
206
458
144
173
433
178
419
654
423
1203
132
349
4649
129
137
105
110
417
117
315
144
115
281
1968
606
540
190
104
589
486
421
220
26121
12694
555
7782
912
327
1430
207
112
135
1863
127
613
752
133
622
1780
4591
1896
4112
232
2051
203
2306
8845
6591
6979
814
204
126
122
3311
282
2576
947
678
7199
483
266
479
1365
9864
2411
8826
2523
1675
128
1074
2657
247
256
255
149
172
180
129
7184
4943
7150
510
123
118
434
380
112
648
114
3970
6632
210
326
255
134
141
201
777
8829
932
228
109
136
363
1627
3030
308
3090
494
11944
908
461
110
14066
463
864
579
2389
1583
7385
359
765
388
2921
369
115
386
417
105
108
818
523
1534
967
1346
1365
11162
1844
942
223
870
423
591
155
841
170
974
453
4377
428
8707
900
2276
763
100
255
176
851
7796
6260
1751
464
194
329
317
281
1578
1178
399
491
4335
239
1165
3485
749
318
242
3236
1513
759
327
3367
327
615
3066
1243
7282
1518
228
1037
2646
270
651
7338
3255
4966
494
158
102
125
178
133
134
2613
2215
647
5199
2428
1743
571
112
439
367
667
4227
10946
127
102
260
209
120
134
136
133
533
130
110
362
243
2867
612
538
138
365
628
912
14803
312
1143
216
652
181
5438
812
4496
8077
9532
7299
5959
6844
2448
5618
232
4654
3067
313
377
4471
1396
743
211
228
816
610
2649
147
890
111
1589
745
211
814
910
1619
7429
990
403
3926
4854
1199
1244
697
2719
638
489
1544
2443
6636
1035
4437
2704
497
2885
446
589
133
369
3147
118
644
977
304
243
2817
9489
8909
1480
121
169
164
195
115
602
8927
738
1891
177
806
468
143
448
231
125
475
176
1159
112
113
3015
175
208
9161
315
108
266
1383
7749
314
170
152
170
134
183
101
185
2162
4604
102
197
223
325
1403
1264
451
201
7278
797
826
715
229
304
100
239
169
101
1272
432
188
372
306
332
153
1526
13617
218
3078
177
224
1076
1350
1029
589
609
790
2116
2628
3585
401
554
6862
7447
123
407
359
146
126
1225
4143
117
513
159
180
205
9078
167
2922
375
1586
251
116
156
13182
845
407
222
623
235
385
696
233
133
217
137
398
340
135
685
629
520
1797
431
343
2456
594
166
654
395
725
610
11587
1008
2004
4707
332
345
128
357
3323
159
698
136
131
122
104
231
155
129
112
122
277
611
230
138
151
232
120
2561
8817
927
130
106
462
1159
119
380
488
344
366
200
352
881
485
167
176
163
415
426
1784
383
1787
3300
4799
3154
2573
5460
732
134
262
389
128
556
210
136
646
498
412
2816
2065
118
163
254
283
100
126
671
208
133
452
138
800
912
128
1321
683
6005
670
551
6658
1357
1910
704
5117
2353
1419
6326
3625
2784
551
1484
9697
877
185
1572
798
459
110
215
142
126
1032
198
736
2733
207
201
316
137
194
318
939
112
1876
2839
11283
165
196
112
327
13100
124
175
204
1353
327
7297
632
313
198
193
317
367
442
171
536
790
730
122
1344
2412
1413
957
213
207
186
319
366
441
114
1258
903
323
6768
131
3786
839
671
154
268
373
575
143
129
6695
2235
3676
5117
8835
2197
3813
366
838
608
7988
732
6392
7253
206
8784
2431
2426
5288
213
281
134
151
458
137
6960
798
2270
2860
4305
136
271
351
259
492
883
166
7666
7416
391
4390
1163
3172
810
539
513
4969
665
2655
7064
473
544
334
235
134
104
134
108
439
675
759
3141
2317
409
7468
147
6348
4013
6674
1091
2315
471
4610
381
440
1134
496
1503
268
2629
192
559
284
208
1090
164
1181
849
213
562
142
1618
718
917
143
560
282
1197
511
986
299
213
563
144
1401
3486
8817
4030
17170
214
1066
589
420
313
1063
120
2145
5597
481
9331
374
262
7585
14722
2488
279
2512
10381
665
2742
2595
14870
208
4577
480
192
2143
798
8954
797
1016
3188
6863
1385
3485
6640
5493
664
369
135
162
11014
1668
3053
2727
342
1400
417
311
272
473
6721
1989
3740
824
566
912
628
628
553
2490
14158
3771
915
4041
482
8525
1655
10549
392
211
140
635
1289
124
365
1882
103
156
123
385
511
198
418
313
664
4278
9290
3100
7127
5001
1372
438
618
134
413
628
194
702
134
331
722
177
1124
352
2910
634
575
245
718
177
1121
351
320
286
242
309
1230
177
1318
112
140
114
586
179
225
131
649
184
690
166
3140
134
649
207
686
295
140
202
251
205
276
574
297
259
181
235
134
13748
139
1235
108
110
560
7333
204
133
299
2745
1055
254
770
1864
2687
332
1150
1813
2823
3568
648
127
133
141
139
243
3344
126
176
136
106
102
3468
6211
121
10617
2504
1453
1593
4271
2296
509
2216
157
126
1547
167
594
2684
16514
6076
3186
5028
7268
4110
762
281
143
1004
8362
1273
713
289
102
177
268
2807
8281
277
620
1520
163
428
108
420
138
127
582
433
100
1328
132
128
477
100
106
613
363
150
1044
208
951
1782
965
13604
4825
1530
1861
1462
320
1566
3142
915
1842
8018
1546
4278
5028
7329
630
150
784
6394
969
209
8829
1128
1847
670
7282
1453
341
481
619
301
329
471
453
1102
6598
102
521
120
1962
193
160
1563
554
107
135
140
121
6008
1451
1669
203
515
1982
277
169
384
3619
11673
3755
2258
3432
127
4851
12697
5676
14801
463
110
1192
344
508
190
175
508
554
1386
6946
338
3633
177
302
1596
1402
635
486
636
15250
7402
13559
337
608
1578
307
465
124
613
129
206
697
449
250
9476
199
103
706
1192
205
511
190
173
536
495
5018
178
326
272
954
1717
441
1492
2163
3937
4350
388
118
691
1029
598
3405
3699
889
13388
250
120
1632
429
499
250
1438
465
232
308
614
1613
1621
5389
1659
177
4796
157
345
256
486
511
410
950
5612
4127
710
1036
598
577
2721
4113
2096
119
993
1367
6334
1437
766
133
201
6535
772
109
691
109
4520
474
127
237
117
687
3212
5162
15418
2105
578
449
1708
591
1262
3567
197
198
834
888
367
11795
15465
858
363
351
6500
160
4787
2308
8536
5249
4278
1732
4886
461
178
1782
189
5912
697
1669
6763
1723
9427
147
12920
181
7783
1431
9696
1893
2174
1352
1629
1013
3879
158
174
997
13608
1663
179
233
3049
9456
455
159
205
1511
157
791
320
1028
152
185
113
123
278
103
100
153
102
584
455
656
131
315
1030
152
186
112
123
275
160
151
128
629
164
589
2220
8342
10824
2623
3999
3830
4516
702
179
162
564
121
390
144
438
615
124
162
567
121
392
1930
1448
8947
115
207
560
3081
278
132
144
2345
917
9389
331
484
8885
2995
2104
6504
3015
7455
442
646
199
170
246
1597
1525
2181
230
105
142
245
290
156
2559
11700
3106
216
105
143
245
289
155
331
3334
196
253
187
928
402
1851
6930
5074
6812
2424
6019
125
116
136
356
204
212
120
648
923
283
9494
2877
4115
863
9072
1115
220
246
1352
3806
7418
764
8760
5173
5227
5510
955
129
161
199
257
2589
226
237
332
1056
266
132
180
2993
137
1172
185
486
818
100
4196
2134
5071
7294
146
100
101
148
807
7512
8100
238
136
107
4077
187
235
141
709
638
162
6996
899
356
1614
656
240
5193
4920
7256
1717
4563
5933
646
675
1241
1139
1582
8871
939
141
173
479
178
779
843
1213
1393
1583
658
164
2257
4188
1674
5341
3455
5658
108
592
555
318
1466
254
714
344
147
406
124
236
325
138
113
3530
8815
6174
2748
1308
669
2800
5456
249
135
131
2032
9056
1159
631
161
611
1749
112
537
124
313
193
495
372
454
2802
2428
190
242
251
125
201
349
138
196
607
2378
6480
2576
224
470
164
1116
5350
225
471
163
1115
327
2256
2300
9790
8953
565
990
1963
7444
873
6363
10209
6593
471
8791
257
643
818
4640
115
126
155
114
294
174
550
9669
3162
343
1090
249
13746
438
1325
681
359
1227
646
840
1343
984
115
452
835
9143
173
459
949
104
309
481
184
1170
150
2108
2325
2340
2233
407
13748
139
9357
195
235
603
294
2909
106
453
296
478
247
149
123
215
400
399
1284
1165
9391
333
9504
196
1260
153
159
157
136
5705
3027
216
164
173
1571
1488
120
194
1081
137
121
118
120
202
3467
154
363
1568
2596
5732
4021
4871
1625
482
528
445
815
4759
1141
757
278
316
262
584
230
7236
6034
653
159
9513
567
136
312
438
364
133
118
134
394
421
131
121
153
203
887
634
6377
117
15464
1617
5004
475
1063
327
4714
350
10694
350
4195
1634
570
8710
677
237
119
130
284
227
367
368
338
312
142
535
241
321
699
203
473
553
190
196
264
150
237
119
130
284
225
365
367
337
310
140
534
241
321
542
199
371
6933
3323
15361
2027
442
157
272
157
165
454
1189
881
9244
1272
7180
1744
4593
6004
141
798
125
2715
105
1222
447
181
243
225
637
175
619
9043
110
3817
3551
190
144
4171
123
4181
6732
7398
138
1899
6450
8810
602
1335
563
155
271
2376
1043
306
104
392
226
1091
205
357
7757
395
227
1104
210
361
1323
760
8182
696
5342
1673
6215
2748
1539
919
7212
673
1104
1140
1221
5372
4827
966
5352
702
8158
159
2168
7050
418
8918
658
1214
229
216
8965
339
236
404
1131
122
550
105
736
931
165
550
857
1148
184
106
132
139
256
605
391
746
141
136
164
100
140
603
182
211
121
773
1175
1169
4054
1056
8850
4453
10705
1217
5093
400
1033
104
709
2461
5320
3603
7703
8888
3778
150
1117
702
710
441
723
112
168
9402
285
173
253
196
380
991
125
397
157
1135
625
281
1574
1015
8798
432
1337
1593
2196
1665
5522
379
1731
2859
7342
2482
3370
2815
3063
1051
552
211
288
204
476
563
573
907
181
100
428
207
1388
127
1564
4295
3649
166
575
1064
479
127
398
1418
328
3581
1983
194
1655
2205
480
1720
281
1259
477
1025
650
1346
337
200
146
1486
665
246
143
164
616
648
166
190
408
6087
701
185
189
7382
283
846
533
1414
4572
2401
910
113
157
757
2080
169
711
394
1398
7716
8904
138
159
177
180
1051
8802
2974
347
352
682
5774
6220
2748
1546
123
665
2731
2292
9230
1807
209
934
315
237
2283
126
11188
116
583
1847
2278
240
692
7325
1816
229
2257
1616
169
355
200
260
149
195
302
114
743
105
3253
137
533
224
1468
1054
7784
7504
1079
257
402
257
499
508
1139
584
675
12994
513
5647
2744
516
534
578
532
203
848
488
1359
1019
185
191
529
619
1394
426
182
1489
4003
4271
413
2114
7341
1018
444
597
301
2754
596
6898
145
135
108
101
3085
10820
3451
8899
6513
3238
101
8832
551
11775
141
106
117
122
1968
3204
6039
232
1585
249
956
672
176
1128
306
1743
422
1143
339
498
2389
2701
703
9854
241
313
674
313
504
5227
157
128
139
141
476
113
145
389
549
1013
181
165
262
415
387
513
177
266
145
1365
677
2432
182
468
185
933
185
939
113
185
3411
6732
2899
6413
144
907
108
838
152
237
238
163
6826
2904
164
908
108
1000
237
238
162
855
648
4038
5474
2956
2316
1097
2113
1336
4044
536
109
9138
3751
6177
4583
11608
2274
1187
3082
1242
482
1315
638
3853
124
714
389
376
541
1842
386
1459
6849
3678
5371
4430
318
316
709
114
182
1055
455
259
201
110
169
388
121
5618
14441
949
7522
321
190
300
193
162
128
116
142
113
693
2498
872
808
191
9329
7185
6934
603
140
452
4764
2006
976
9484
5857
1026
6838
3798
1361
9389
6810
4474
3292
4346
5562
111
1177
2395
1289
931
774
424
139
289
373
1962
223
151
445
133
203
216
200
145
169
551
1357
2803
402
196
612
128
2460
6510
2527
375
1464
137
6137
976
7271
3776
8650
2990
808
812
1050
119
169
204
130
1032
257
915
544
1377
4060
4634
461
545
353
300
269
128
159
103
226
139
5131
128
9377
1791
448
1287
2113
173
314
3870
648
1813
298
2122
2011
2188
1026
716
777
235
106
798
958
122
281
161
339
331
120
9380
14139
13035
6330
3000
633
2880
270
543
175
321
349
123
9232
256
103
110
734
635
13213
115
569
161
319
289
132
133
165
109
170
104
1013
472
876
751
3185
168
1923
2178
748
2389
677
4199
8806
2306
120
982
1347
109
686
393
151
130
164
110
683
11672
409
7756
170
535
2867
645
1097
142
2912
112
162
645
1097
141
5295
9000
1154
491
1218
6925
408
191
162
1359
443
1333
1953
503
161
494
603
2918
252
112
227
175
329
420
339
2524
9356
998
523
246
1633
832
4426
602
228
872
2233
202
637
170
142
122
843
168
152
446
142
1588
100
191
718
921
185
168
161
870
2227
198
617
170
139
846
832
190
152
445
142
1397
2535
252
1962
6584
389
851
4670
815
3522
3050
411
655
631
1314
5682
598
1899
4649
622
324
1795
579
4578
463
260
3353
406
741
681
162
156
148
9033
2427
3177
695
8027
1309
165
679
302
155
104
1205
4933
512
129
5312
898
8870
5236
4375
7221
115
118
4658
2028
385
117
1226
649
4962
117
212
244
359
288
336
1347
292
1154
1693
189
1051
237
1588
278
143
446
181
691
1939
235
384
701
7660
504
159
101
9098
232
267
142
126
836
147
1033
475
145
212
138
134
702
199
444
621
2915
2302
343
9682
11728
6342
5663
14928
1077
5048
1830
663
722
2146
883
441
614
127
157
151
227
701
111
112
156
299
5067
2780
282
119
221
108
125
134
185
291
121
456
709
694
689
261
485
378
105
434
386
189
410
1458
214
720
1397
147
689
2175
1150
5901
133
103
1663
449
2492
1150
682
564
1576
794
954
706
199
100
116
823
100
853
683
563
1578
841
955
705
200
952
707
743
756
1019
705
281
282
247
1021
704
11217
3161
152
4667
704
679
103
151
254
116
201
440
648
680
103
152
250
2668
542
1376
127
2129
178
151
157
346
162
459
167
131
145
247
282
104
715
693
414
206
134
304
173
202
701
411
213
134
305
173
876
439
299
118
102
108
229
173
164
202
123
1411
161
179
335
116
394
124
518
636
1169
146
517
127
9091
966
689
372
1027
3985
3428
1045
1479
340
175
295
369
929
2616
5939
9670
4510
6447
343
342
4778
675
164
187
149
443
338
535
378
126
142
177
160
169
117
4636
339
6467
11051
4614
1474
1133
8686
200
1705
5525
2749
354
5545
114
647
376
246
512
1272
121
648
2703
5929
1168
670
1413
793
114
206
196
409
196
130
161
546
886
161
246
130
258
169
2883
611
548
114
647
173
455
132
259
169
2296
411
2896
9387
280
3246
107
519
204
121
429
3310
195
184
329
187
187
201
102
667
612
440
143
195
180
185
196
101
250
124
280
175
221
204
238
485
302
134
612
437
170
517
204
182
5101
4692
350
311
13634
2490
6288
394
367
141
534
2898
373
689
999
3153
245
119
565
1586
139
722
889
192
3148
209
701
1404
4444
1268
528
492
3695
1336
913
142
2170
2922
722
484
1728
2439
571
1874
907
1676
537
12013
1687
8960
1688
619
213
1626
367
232
343
245
9080
895
2904
2077
291
838
1092
8486
1094
2270
252
4710
3345
620
244
492
1951
1085
215
755
1110
1550
1378
398
4083
872
109
149
125
1082
693
8386
3623
8583
470
523
919
220
1161
1241
457
575
7366
147
1327
4372
426
600
7331
183
490
161
458
144
222
702
138
684
331
138
133
151
705
136
688
331
142
133
154
2953
113
160
457
351
496
496
9386
2904
826
7308
586
143
630
700
209
1366
331
1052
3855
143
182
4578
3091
737
154
1051
1742
572
900
360
703
360
1500
1037
263
380
363
209
193
579
340
837
333
4032
3647
2132
810
975
9894
1934
1338
274
455
6004
794
316
319
9313
823
338
110
1340
179
351
568
145
751
247
436
434
138
107
1021
296
361
228
112
2145
100
196
1075
340
4657
6248
204
801
8962
256
637
3552
11051
13596
6741
9084
2187
2275
667
834
1470
494
222
365
137
3100
152
337
449
194
186
234
164
160
125
190
170
121
245
782
9190
7376
405
118
191
799
697
4774
341
344
344
345
6481
202
394
378
415
254
125
552
491
423
614
500
503
954
485
441
523
574
180
235
316
528
126
285
211
451
6603
451
3854
450
2106
2959
160
163
3332
3965
1447
1987
643
3569
1060
133
407
107
1790
6559
2491
210
7040
310
181
113
369
117
523
366
284
178
346
649
2470
311
278
7632
273
136
123
219
102
156
2887
8792
108
116
303
4968
9154
6566
176
867
13619
13028
424
197
105
316
356
552
309
115
911
270
875
309
249
131
1278
432
163
348
309
249
131
118
166
460
1375
5807
11707
241
309
225
132
136
109
387
158
120
429
3234
111
190
183
380
157
214
169
135
312
865
854
1872
127
457
105
135
665
233
137
2054
4063
1471
4076
9278
9058
566
143
181
169
169
419
237
179
520
319
130
818
6325
7310
1283
9514
1059
7716
407
391
103
1068
308
101
856
7050
6982
2017
2151
15522
264
4669
155
2504
346
331
203
731
100
357
437
186
114
348
302
732
481
3522
7310
3135
9117
2444
268
661
2981
9107
2060
2893
1203
3525
1492
9003
507
695
7278
15330
1046
683
2610
3771
225
104
1114
8908
4985
7307
4682
447
100
8774
111
280
241
128
413
369
733
167
5890
3459
1868
871
4193
2620
3944
2741
6747
3159
485
5130
701
3477
11705
4594
8880
2340
838
782
4095
363
375
199
463
110
123
123
124
1030
13478
251
7541
1101
211
201
125
2170
2102
446
1866
653
155
243
158
6382
405
227
185
2882
140
440
145
237
160
267
227
185
2895
115
186
658
155
244
162
151
224
711
8640
9413
831
311
9224
314
2899
3866
105
1965
449
3750
8911
5613
473
537
107
297
150
351
244
236
144
607
140
105
1273
422
180
321
2056
182
3336
623
140
471
109
108
124
137
118
240
248
100
183
164
215
1374
607
432
7628
697
126
150
186
237
316
1342
124
694
199
2156
227
221
5808
726
149
930
1586
644
553
152
477
8937
365
1877
706
152
155
250
178
102
132
172
292
611
642
5793
580
3634
411
4802
2032
1786
1884
2670
6812
14851
568
4879
201
9887
3893
8192
356
1052
391
201
744
7411
350
3112
140
713
461
315
532
110
434
808
399
2943
2257
269
493
780
702
346
472
617
2905
420
779
703
2288
534
9568
5751
827
117
3018
11429
650
2393
1292
318
1041
220
1817
149
9369
542
4014
570
561
340
315
302
524
820
406
138
149
226
143
1544
101
1393
386
1405
9304
6258
1412
386
1353
1253
1033
950
913
202
177
130
689
1339
333
858
106
6202
2628
488
295
448
150
350
105
2893
150
155
149
238
187
600
3555
1105
309
718
909
205
358
2218
4724
1218
1468
1072
1568
123
731
2850
621
2162
2389
490
554
168
353
3581
560
4908
4554
613
5130
2409
3353
297
195
856
2941
134
444
601
149
182
124
376
163
129
134
878
5908
1140
2636
419
202
253
852
108
706
192
201
255
851
109
707
3674
1850
1114
4175
7422
2381
862
1272
1003
446
595
175
750
196
516
2912
115
446
652
488
279
395
120
259
316
108
229
231
681
650
634
236
513
299
1082
1321
307
149
335
9110
394
431
132
151
213
927
2326
469
5718
140
194
606
1045
120
2060
7388
8918
3304
270
203
792
645
139
273
893
802
2514
8857
3794
2340
2599
650
1830
9372
1926
1164
8181
7475
984
4714
5009
7246
594
215
3511
490
169
488
283
324
186
120
160
674
106
271
213
542
642
2931
262
411
223
235
105
648
443
1207
344
125
664
1774
4487
1132
145
2841
4228
4672
3199
1613
2713
4893
1549
705
143
159
778
240
132
118
159
199
704
143
311
777
240
131
117
1342
8491
3252
396
191
243
307
373
190
510
503
293
2955
457
12010
440
283
327
3755
1487
265
320
390
175
135
277
159
1893
442
155
158
132
107
880
3645
450
1098
163
352
157
208
402
101
110
113
216
280
242
4550
242
1544
1225
646
500
166
389
638
185
451
110
118
134
1486
4358
679
1011
599
585
2750
4338
680
1065
594
578
2757
4325
791
110
135
144
1198
116
9475
109
1274
1329
3169
1119
3650
2144
12744
164
182
134
1798
364
634
249
362
401
2288
5891
9911
8919
561
1694
277
387
21708
1259
381
755
302
110
110
106
194
143
333
4254
553
1220
485
389
410
767
470
11451
10690
152
2684
8551
11587
629
3787
176
159
2747
173
745
3951
1351
1267
509
6523
515
124
1196
677
638
315
1122
4570
203
1928
444
121
418
113
197
786
3581
7027
1225
5762
1791
391
229
207
324
325
2480
1677
587
236
134
1256
239
6080
1462
786
1205
134
363
214
2067
2547
441
9193
368
191
188
2984
753
1613
195
343
4434
1831
9476
13653
3939
134
222
112
106
121
215
101
329
106
515
204
187
283
1920
1927
7523
1327
125
184
169
500
204
708
121
1187
638
551
109
373
4331
129
820
294
311
646
107
241
608
295
740
259
4631
341
344
2592
14760
1981
9405
1858
11785
155
4934
3693
9295
3678
180
502
770
135
330
362
149
174
162
144
2075
133
168
1058
128
190
323
3145
7230
1604
680
495
193
3959
9928
415
1352
1167
241
555
567
739
746
112
184
204
2520
2460
952
5382
959
1969
4445
673
2138
478
499
1634
126
896
509
106
112
1343
265
111
157
290
256
1517
934
745
175
160
436
382
930
1811
311
1669
1200
1543
1397
677
214
183
3490
121
417
842
207
1579
673
183
199
254
355
940
484
177
505
356
394
1151
408
181
597
1467
13178
124
892
132
121
1002
282
250
353
313
1843
216
213
502
1264
3749
9466
10994
133
772
1981
7304
715
1299
4407
198
1035
379
191
220
1650
910
1361
5036
851
969
470
11467
363
106
1456
939
2543
1879
1215
2079
814
1843
1615
1351
644
8861
173
188
804
12173
3651
4029
2059
950
367
247
13734
1962
1334
451
1353
1026
371
173
13553
2739
181
170
205
136
577
196
576
113
130
5297
837
723
350
1651
9570
2340
659
345
477
1551
127
387
518
1318
528
134
4989
3746
277
144
365
215
14888
377
193
685
100
133
357
135
117
473
1877
2210
7357
629
147
135
774
169
308
375
221
222
1022
1250
607
5603
273
1191
1518
965
673
1046
688
651
3175
7321
844
668
205
126
310
308
336
459
803
111
4090
2753
107
9613
3852
366
257
105
279
2956
179
284
271
1617
10222
3042
659
11348
3594
9377
397
2596
243
462
1024
2187
1851
396
192
132
4686
225
8791
7799
6514
718
123
1162
590
515
4813
5249
1768
6977
2463
348
287
1763
107
196
193
266
357
287
303
253
3049
3764
1903
1722
4800
180
1925
5376
4892
4472
1296
368
141
325
124
244
119
139
126
125
588
124
1287
585
2199
126
6574
3657
4980
6879
955
582
171
301
7322
788
110
519
3704
3073
4840
5945
6993
3142
328
1720
196
193
318
359
149
298
311
221
2092
4187
1957
1125
107
550
518
141
1160
604
515
1294
517
124
1156
685
519
1831
115
679
146
230
338
110
103
137
132
160
554
1414
584
2208
172
134
155
141
187
146
470
1046
389
1793
9460
11654
328
715
650
178
265
1873
9000
845
2135
1109
5243
6472
356
343
4741
242
149
1130
217
6321
797
4570
8121
119
7353
101
365
141
228
231
120
142
126
160
551
1412
585
2205
184
2543
961
111
134
728
1025
1002
25334
6658
1261
168
2768
863
476
422
1986
693
631
341
156
159
117
217
172
195
176
139
247
110
149
584
8862
117
155
151
118
305
340
129
138
201
148
580
105
120
6624
2220
233
126
491
328
7288
1229
532
657
863
869
7408
716
200
4475
10168
4316
9100
1464
1630
596
385
520
685
1167
124
8954
3941
1562
115
271
3408
833
2198
211
1279
211
592
635
1588
121
922
193
100
123
2185
211
1276
211
590
634
1395
12104
3060
7413
350
2882
100
684
116
445
214
147
262
5246
5333
9659
937
14812
2146
450
3567
484
489
160
6454
404
151
183
1168
1291
2513
351
2253
400
595
303
796
1640
993
5213
8940
852
100
1228
546
241
308
970
484
776
384
7384
361
1451
705
121
512
113
419
190
174
199
702
679
415
381
190
100
3093
680
766
1699
1563
468
1724
1721
1494
442
1550
2017
448
6099
369
668
1584
455
879
119
985
166
2418
183
616
1397
6056
1554
203
3660
4541
1258
5542
3032
7426
925
1061
308
353
356
797
765
136
1525
1952
212
1130
7388
465
309
611
170
8785
7348
906
1592
525
374
5092
105
855
667
8200
666
402
897
857
820
194
169
160
2779
3960
359
1276
4770
271
330
4529
2813
1707
1943
212
1623
7456
1109
353
1914
1244
9737
390
3473
309
709
382
598
342
888
585
1263
1381
1742
3143
708
2442
8837
9336
209
891
356
968
310
352
967
358
891
201
1769
1383
1234
866
1993
397
263
310
1336
404
523
392
6485
196
566
141
202
1566
5302
3010
4123
1714
4339
1503
1219
166
130
206
290
153
136
419
102
194
4590
138
9240
315
669
732
100
7517
1928
462
113
179
450
106
118
128
2863
112
665
113
180
449
106
140
129
215
207
1633
328
2804
1724
7202
3004
305
119
401
592
700
111
2883
9137
118
399
593
605
5405
3329
403
882
725
2113
8253
690
5295
3021
184
4375
200
1942
192
217
102
199
226
463
263
228
332
245
130
1032
774
9065
104
314
513
1324
1548
125
555
173
708
1438
769
266
113
2363
9340
4584
1761
1184
181
1178
1169
315
606
765
734
128
100
115
159
521
126
123
100
115
621
369
127
124
115
553
417
196
1203
192
207
104
103
168
374
104
15508
150
1051
7602
4296
4113
11690
2130
747
4036
8155
4389
281
492
1611
7422
751
940
9350
5913
263
557
901
765
101
12532
8929
452
133
2513
1369
509
399
140
102
130
222
166
202
447
5244
142
616
232
4840
433
633
188
8248
699
4390
8905
767
767
6149
10000
103
1140
1212
252
248
513
1155
398
239
720
310
4657
1161
3098
222
226
3615
128
165
5400
687
280
1138
8187
5091
1828
547
627
320
126
686
694
704
647
793
724
560
795
441
275
384
145
1264
12270
1193
1721
485
750
126
168
275
371
889
2621
487
279
123
242
112
338
135
161
160
1355
649
718
649
326
194
755
1393
1649
1512
656
2614
945
7325
4044
6537
388
2029
452
3786
452
241
1227
2177
2711
7083
1576
148
509
2756
980
486
344
925
4135
1398
827
191
195
158
3048
147
160
919
1598
828
192
195
158
3049
516
402
2148
148
789
1446
131
8591
123
1365
1455
3627
668
2797
13258
3977
161
436
1107
971
1311
107
135
177
204
152
4012
616
6117
4549
1086
608
2839
728
328
7491
2180
8628
694
624
221
481
180
695
593
231
558
123
947
1359
767
6784
273
221
364
511
6978
2811
110
140
230
643
2908
1996
2214
825
1146
11822
4465
4477
1434
2931
4359
1761
124
744
259
3226
1246
702
138
203
119
142
128
145
141
143
702
268
119
146
180
361
811
641
411
369
1469
701
141
1485
700
2345
4768
648
107
14869
195
366
536
1203
802
735
246
101
789
681
545
654
637
3298
515
1507
3199
525
1149
1056
702
468
507
198
999
1903
3808
7783
6304
112
320
305
3069
3612
173
679
1754
866
141
4918
3843
3938
1408
1055
150
160
333
116
107
326
156
190
149
129
440
173
584
463
497
706
7356
172
163
394
278
583
626
1684
449
114
196
882
938
1097
466
9304
272
2258
352
424
350
102
404
419
388
228
181
187
386
314
145
219
649
3692
337
2437
5887
524
388
667
754
883
643
494
138
743
159
563
671
314
376
663
139
2412
407
229
2031
2640
516
7404
226
1020
113
102
137
110
558
7401
1071
11726
1723
157
8955
2533
3038
3983
810
988
234
1581
9015
698
113
313
103
175
219
4550
1346
3492
3315
4449
223
7097
523
7342
3979
1449
606
4248
852
821
155
442
191
169
174
293
222
267
277
2995
416
11374
838
13821
855
891
6925
696
1536
4059
198
2216
1132
865
522
11735
136
121
754
584
3375
148
7489
1518
482
479
202
432
825
2677
137
7707
507
305
443
256
206
1559
544
9439
542
2323
1065
7654
1458
1401
206
211
7478
219
243
125
734
139
109
961
619
4087
4439
9036
1975
377
1307
3853
1077
5531
323
636
8929
380
414
659
164
419
136
418
210
190
655
353
120
198
390
229
206
103
1192
3588
151
157
215
359
186
196
356
682
255
464
1055
1591
195
1358
336
114
545
7413
358
323
1016
990
2188
1133
7424
410
14769
146
663
333
157
418
1263
191
664
412
4727
978
1255
306
117
9539
429
498
192
342
194
247
234
136
498
2121
1118
5641
1129
229
159
535
109
877
471
1732
1061
7254
8714
152
297
1917
1193
1911
4559
7018
4263
1423
1366
971
190
658
1392
1239
8081
1182
168
7440
2272
3968
214
7401
3186
270
118
655
165
699
162
124
293
560
271
122
179
2367
163
5593
333
260
7370
837
7230
4885
14677
4345
330
123
136
290
681
12477
13816
2308
361
252
157
215
225
196
1502
13912
376
608
585
385
1461
1056
1256
694
10509
2019
332
130
267
2793
4084
12408
877
772
252
123
337
4741
8308
4835
4745
157
205
105
734
442
190
200
544
436
557
5536
7827
265
225
1003
1849
342
1221
153
119
166
1542
242
257
290
220
153
700
2404
133
306
6847
2355
106
2173
342
356
270
592
120
142
217
171
2038
151
811
221
292
443
380
200
192
401
159
123
122
141
369
117
211
401
218
237
146
166
520
4191
8546
4583
4278
9264
766
137
122
357
124
957
203
3516
660
2275
1970
2609
13424
6512
3001
9508
4153
404
664
183
1685
6584
187
1691
1415
8766
787
4576
332
5387
379
1091
378
145
377
166
1463
305
8914
672
1750
6881
3426
138
9489
237
350
141
162
285
4040
184
327
360
536
9452
8032
3692
593
278
144
166
117
248
252
103
219
527
2259
7232
611
133
202
119
103
115
2467
127
1226
2581
625
8222
5922
720
5168
202
200
135
167
1665
701
304
185
140
108
635
137
368
506
125
434
280
174
257
106
156
6184
599
2709
11058
9063
134
181
849
823
206
134
179
850
918
260
1873
432
2156
442
229
161
162
172
4582
1566
1462
809
716
163
1893
508
802
654
1074
1180
454
125
369
108
477
4851
9401
168
135
127
229
148
413
1872
1703
2492
455
111
138
205
315
3219
1574
353
210
786
333
256
671
322
5022
3735
101
939
1190
495
3206
701
926
319
199
704
925
318
2621
101
540
5317
1814
6777
464
1180
479
1185
171
1263
662
941
3057
7400
3246
334
324
1439
878
6090
4198
9536
928
3268
346
380
9066
138
139
5239
7001
716
128
210
480
231
496
611
2613
194
109
9304
113
122
203
700
207
104
116
122
202
600
597
305
159
295
171
101
1286
430
187
375
309
238
166
178
189
445
715
226
386
1204
443
223
142
1205
2039
13668
1078
1228
411
467
531
1623
1548
985
437
549
485
180
5780
106
463
116
1829
6839
3561
2380
1435
444
920
585
1411
766
295
425
463
870
505
137
175
123
117
3037
9305
4378
4467
240
173
100
152
879
2640
112
237
202
146
633
132
158
342
175
2925
613
498
585
159
342
4809
10472
9062
240
352
172
110
301
240
296
131
2897
223
393
140
147
152
642
2100
1287
1378
9056
551
135
2274
131
7333
1521
1964
5115
1571
288
539
1050
1022
107
4132
4290
2477
2144
412
858
1583
476
6795
1182
498
2532
108
231
111
1067
7783
169
189
109
1052
1359
136
637
4438
898
9818
2358
419
1362
506
744
590
444
196
474
596
2910
739
585
441
150
365
146
143
1085
641
2084
7389
488
1718
3770
4640
2582
1595
13691
2309
4287
3865
1545
684
157
349
200
214
238
5528
680
157
350
203
214
255
330
3583
3669
308
143
311
569
223
123
124
362
257
1561
1321
6550
5267
701
8075
2849
4753
1221
1285
452
2455
1059
269
1050
2624
706
1421
210
724
1407
2368
1397
439
156
7333
173
189
181
3484
189
187
1560
601
539
215
181
2066
3190
4926
9267
1367
1055
4046
5227
668
8812
14177
3527
314
1695
672
4862
117
157
261
1533
7330
4636
1852
7609
3767
294
3448
128
2524
194
704
150
866
9318
167
108
269
134
316
301
366
167
184
1560
1500
127
342
4134
191
629
145
312
113
236
291
343
384
114
7731
8541
307
1723
158
146
114
106
6090
9311
4627
220
1106
194
4996
1097
194
2105
3634
131
762
661
5501
698
4924
1045
1420
908
609
1127
153
901
1178
161
1269
10718
4845
11645
5814
1282
10532
1857
1464
1107
669
412
720
458
110
5518
139
215
1122
2115
708
113
110
808
181
167
134
128
152
6516
1858
3247
564
3918
377
1540
1326
2252
5064
3596
4734
4014
9521
1734
3819
992
266
4610
3005
601
7309
1310
7305
8777
2740
283
413
436
594
520
681
1196
121
551
101
839
1109
1498
1449
130
2461
1947
185
364
2436
7409
4028
333
150
244
289
412
574
409
8896
1935
108
148
178
875
135
700
169
134
2895
107
190
142
153
897
136
700
5361
5014
131
104
165
176
483
635
3218
13626
1358
269
4761
1019
798
1529
1574
4478
800
2226
264
343
135
9314
3291
4682
689
9446
567
4245
1209
2275
572
4286
1207
5754
650
279
137
964
364
239
104
108
1882
435
308
259
930
1386
3166
9484
9091
190
230
153
149
211
542
852
196
600
152
124
212
126
6696
427
1083
480
383
366
3632
365
3233
159
302
226
169
132
133
9552
645
205
221
151
6072
770
646
6801
697
7573
1697
6880
156
354
244
302
2685
1760
177
123
130
279
113
404
388
690
3170
405
286
303
310
1495
421
140
610
131
145
622
1496
1901
594
1622
605
417
233
929
701
199
117
412
937
702
3138
104
5474
293
352
306
616
457
3163
427
8295
1061
321
770
147
1011
236
316
1832
157
152
122
714
377
192
573
148
481
105
418
648
428
336
5239
419
2327
1185
251
823
1121
4312
1305
118
2771
142
117
129
1610
2690
4027
3156
5012
981
1665
956
1513
750
118
126
4513
115
245
6583
1271
174
438
186
958
7337
7782
1076
1480
481
357
874
125
232
196
252
213
6037
8824
1102
739
152
178
109
823
947
361
8121
5313
291
8945
634
2416
430
108
372
1232
212
138
159
244
134
1710
898
156
2910
13617
3676
101
113
108
3481
2340
8112
694
978
187
308
113
349
409
645
112
3115
427
185
306
111
386
188
198
224
643
452
4133
2695
7283
10154
8801
428
116
1144
8312
299
115
124
338
205
118
146
193
158
176
100
284
257
118
7274
683
980
286
6804
3288
368
10885
1021
8941
3536
305
6518
685
757
311
106
117
695
193
4887
164
118
215
694
782
214
101
13290
928
266
1095
143
351
1831
247
4340
343
6482
4461
8883
4870
124
482
9530
1240
222
104
253
107
108
601
107
2060
12926
115
5744
8436
4342
1518
370
198
1445
7752
364
197
1444
115
3371
251
2368
777
678
1145
105
1469
382
7755
1455
385
1334
12287
1177
368
6197
1350
5774
2436
5854
7962
6086
6458
355
369
368
352
4742
1613
1133
5353
696
8396
12526
107
184
394
164
170
300
135
1053
204
101
170
138
233
189
129
245
114
134
162
178
172
278
114
133
164
151
273
8074
278
1222
377
5502
1120
296
130
320
533
942
792
2319
191
220
140
230
145
272
290
183
948
1597
6229
3513
3114
948
662
2610
1699
2292
665
2429
2901
3359
1165
320
1019
219
266
1355
1387
380
492
203
11760
633
4249
4750
1059
255
1200
346
125
5849
1019
2293
609
149
593
123
141
274
502
589
2236
754
191
257
163
143
169
285
138
6992
304
406
1025
3327
106
147
723
839
9341
2720
1666
307
139
615
168
714
1056
2878
457
1969
9551
2489
1221
586
9349
5183
399
7324
328
8370
1171
9611
639
548
440
720
6097
3678
124
128
9255
7087
2852
169
403
364
146
136
149
198
109
695
1971
6915
200
184
1144
279
6217
245
102
181
1671
1374
6878
5123
1511
2202
4688
4449
146
192
227
13441
173
657
329
162
471
796
504
174
617
204
223
366
546
256
713
106
714
5908
148
2033
1101
208
11606
534
146
1162
683
538
204
154
151
258
160
477
1516
7629
1646
665
180
366
698
464
3412
7368
2892
2516
1313
2027
128
1145
175
6300
8921
203
1077
190
1019
904
5668
3353
266
1374
13577
1222
290
157
6856
6858
7507
8529
1894
7364
438
9094
779
111
188
748
4449
556
103
116
195
132
185
107
789
469
103
154
394
290
963
419
241
1308
449
148
415
1080
257
385
2712
3897
3741
254
10588
9568
4893
5846
301
686
105
488
234
190
157
2915
115
451
166
109
333
572
159
191
315
199
146
138
143
108
120
1138
3233
182
174
1136
12986
141
9313
2004
529
181
102
265
139
208
526
515
127
159
251
219
249
265
168
319
561
559
216
113
263
1568
7299
11589
253
193
119
151
204
150
252
314
247
141
754
193
593
265
129
124
14900
131
319
251
125
143
912
106
9475
119
138
661
201
366
351
14417
604
592
171
441
650
123
173
131
7028
767
6198
2736
1543
718
189
7226
640
391
1348
2013
854
2608
224
7388
4689
4780
343
620
5527
3605
8746
595
148
3923
572
3133
243
157
617
1392
1219
3511
1917
120
873
112
505
371
620
129
183
829
1457
316
1034
1511
7348
123
121
134
233
1662
1397
2199
4779
3552
5572
1676
1005
4217
182
3597
244
2482
518
206
663
2740
2817
110
629
204
704
757
101
523
1173
667
444
587
13770
249
1962
137
2998
2250
932
537
6283
286
4488
245
254
5887
222
226
3526
148
683
417
1871
8852
230
101
699
106
480
1240
149
700
106
164
1035
152
155
2507
9402
278
3687
1010
12211
639
661
9652
628
8798
745
4470
168
2075
11223
1503
102
693
723
2716
283
14088
1525
897
3600
1261
12096
1759
1674
6402
518
352
5027
13644
3064
3668
447
3869
451
2108
1221
8743
683
4914
1072
14989
350
893
726
8761
8560
308
779
2432
6169
124
261
2716
398
911
471
343
102
1337
967
407
642
234
4786
3364
3877
205
171
149
159
100
8478
181
793
270
325
154
1429
1658
378
3969
109
570
218
284
113
152
190
231
1802
3096
879
1074
264
312
624
633
1413
1155
9545
3112
960
288
144
170
114
136
169
221
863
630
518
6166
2267
179
896
2075
7567
2013
220
774
9256
1742
900
1032
444
331
278
956
3230
589
4704
646
119
588
986
125
136
341
296
1132
162
163
313
372
3402
599
149
154
143
465
400
526
9128
198
2420
1670
253
1140
1626
1574
125
1053
128
122
575
619
212
1506
256
179
111
124
237
126
134
312
192
360
533
108
647
520
687
2058
7453
174
507
368
2125
2061
187
532
348
1458
974
1259
317
273
1476
1725
2483
107
200
143
2287
946
10192
5724
7520
15819
1802
10627
2887
9371
1564
551
171
6858
853
213
150
746
102
201
277
384
302
339
149
391
4115
6220
412
443
181
119
260
107
120
172
202
122
126
171
115
200
1932
1466
2176
342
861
6407
1124
590
6285
4200
966
629
1565
3837
338
3655
9620
5886
1157
1827
775
455
774
2757
276
252
108
423
2607
2270
3493
1150
3747
1665
289
396
266
6283
292
232
230
1279
144
1582
148
840
833
372
307
1825
422
1702
363
120
1636
358
9321
1015
1124
638
3326
1263
2319
329
2157
2152
3666
327
823
2339
8820
5365
219
3453
3138
4204
1394
4988
421
4719
3304
1475
2029
1327
385
1452
2177
9590
5589
382
1190
8517
206
107
312
963
443
597
136
170
196
533
169
175
2224
281
244
442
597
136
208
134
533
197
179
148
150
9494
217
706
4636
523
451
2311
105
1103
220
107
241
431
4172
489
3644
3943
3308
3654
3072
722
823
1092
4205
4793
3582
853
109
1345
199
367
7758
1394
367
1335
395
199
698
6545
489
458
202
4074
252
7293
131
711
263
4442
1344
6039
741
3267
2596
2830
8941
3780
5252
1955
104
142
670
233
334
1041
213
542
760
258
399
745
105
128
235
9451
476
743
375
306
370
240
140
110
9402
9315
120
184
1478
418
306
646
8926
3037
8655
8326
3431
1297
230
4056
9738
2162
8838
1815
4143
1621
4000
2969
177
547
406
308
117
132
4779
2578
591
816
4147
8280
1473
8996
911
234
1358
580
193
311
105
239
748
1437
1333
379
966
313
162
7780
379
964
313
162
105
633
492
429
574
7401
519
106
239
749
219
187
4977
9792
1620
3422
340
414
2505
1701
4004
2397
1227
192
903
699
587
606
992
873
809
3958
9618
1559
211
1403
311
1530
1469
496
1604
370
11848
469
1169
3535
184
1093
228
158
134
105
4246
318
782
4500
8722
234
101
435
152
177
163
165
163
101
434
806
4980
3647
1240
175
2469
578
499
366
3927
1410
3894
602
1237
2973
447
261
1943
1237
2961
5807
2093
4930
553
5364
198
2257
104
1636
269
438
572
308
4991
1318
251
477
434
143
253
2009
981
195
443
9052
221
169
109
190
5062
691
145
416
340
166
244
766
193
386
571
748
1819
168
1045
736
2831
9236
6472
13602
239
13492
180
435
381
1585
3668
9407
1782
4698
345
344
346
3426
106
1498
386
7519
1699
326
269
259
1118
110
405
467
112
151
147
704
2486
133
103
1393
135
211
4150
660
1164
330
982
6283
7520
324
568
11713
1367
7545
163
446
1175
265
464
434
112
123
747
8911
1894
1243
8139
4077
203
648
174
1084
477
179
332
660
232
3160
806
1032
2061
300
152
5821
796
130
116
932
3721
9574
144
229
249
143
282
123
250
619
1502
278
279
429
1373
954
184
193
125
1864
4223
1118
675
1268
8939
10434
2972
3672
890
743
182
1262
495
1333
7717
3082
507
177
1147
619
199
178
6627
279
174
124
112
340
120
2831
2573
176
127
176
1459
161
335
1008
130
681
1832
1550
484
1514
171
231
9327
672
929
11697
2981
108
7291
4403
3692
5253
161
124
424
165
4615
4792
859
437
334
136
112
268
156
155
150
476
5541
4685
462
2570
200
511
175
100
243
235
353
130
132
1627
1945
269
157
239
373
226
374
3735
954
498
5133
8186
697
5253
272
3146
641
4249
3115
283
207
453
6083
6432
2255
505
13543
10820
986
166
133
517
11783
1068
465
15036
1168
112
153
1677
102
880
416
235
109
178
279
409
220
145
172
448
221
673
1710
1290
203
3185
631
279
359
201
167
639
5630
4719
2558
852
138
477
193
306
400
2312
3030
4472
142
9287
325
229
307
688
3164
10082
3472
6656
2738
237
210
901
195
479
164
1788
7509
1123
211
896
195
699
968
195
2911
576
489
5537
1658
159
703
195
506
401
1386
529
510
177
1338
649
156
309
179
155
194
120
1823
2633
493
9523
1232
3115
4718
850
4614
3666
4053
169
464
405
190
444
8917
1269
141
182
3394
793
100
4941
1326
462
608
268
261
380
1336
731
175
170
930
316
220
1166
1356
341
1269
2318
230
301
316
239
309
100
174
300
766
7387
3208
2729
14411
2095
447
1201
9340
2630
451
452
221
228
505
408
2228
1662
2908
7806
175
268
236
553
287
5591
239
295
165
283
2533
7122
2088
9753
1904
707
237
379
1106
123
722
5362
2821
105
7271
1863
1616
743
12110
3481
5618
6699
1601
696
732
146
15380
273
209
706
139
146
229
185
327
6763
4999
7289
698
4347
169
458
235
140
186
213
157
9293
466
2324
11241
735
14287
1393
2065
434
223
2580
279
476
159
261
442
617
991
114
199
442
616
990
135
259
215
303
617
7451
100
877
418
607
4211
3166
594
144
8872
178
127
965
207
706
216
3691
514
1598
440
768
889
181
144
704
122
890
180
7874
1735
2413
6943
3169
107
825
5016
2046
380
7079
408
470
362
118
259
247
208
102
550
198
190
114
277
474
2417
4075
5122
6265
125
805
195
110
176
307
416
213
255
7975
255
417
704
207
305
139
215
117
184
100
398
466
142
580
118
377
184
214
181
173
391
378
575
2849
1298
369
1097
5358
7368
2570
223
997
354
850
240
149
131
221
702
135
701
225
130
133
2958
265
394
127
545
204
200
706
135
706
241
163
127
1273
321
102
141
473
351
1477
1357
3496
227
221
2268
9399
5767
408
203
212
322
110
1200
436
578
600
346
381
187
690
601
188
382
487
173
1156
114
100
1590
1161
1182
5641
4649
321
2536
315
4561
2744
1608
581
754
147
270
546
461
261
339
2772
1121
7056
568
120
128
269
373
765
139
213
226
149
342
3656
8105
694
5189
721
10901
938
288
203
138
403
5695
220
236
1315
1486
4612
110
109
107
103
136
982
1410
306
526
1088
5819
2953
104
5460
698
165
188
305
171
132
115
236
114
533
197
138
611
267
180
197
287
344
129
174
139
133
121
372
586
127
688
143
140
176
179
592
132
696
473
168
209
134
134
158
484
3589
225
222
9388
227
222
8179
648
164
1228
5472
4674
317
702
398
213
506
234
266
226
190
689
225
166
507
233
135
129
118
301
336
137
274
219
371
179
706
201
300
334
137
275
219
372
109
707
201
116
462
190
274
189
605
9062
310
4838
694
168
333
150
400
304
259
152
691
167
330
150
398
304
283
728
305
1136
7049
2276
105
426
253
325
314
187
117
479
286
157
126
1523
2009
661
1071
2913
134
166
713
1070
5706
333
213
238
153
747
211
300
132
415
370
200
226
205
250
113
758
212
380
134
709
108
898
371
442
207
114
388
896
479
8738
442
257
1310
170
183
272
3030
1401
13470
1600
412
312
398
153
470
234
168
1287
5559
628
7336
117
107
1899
391
177
175
409
944
385
2999
1058
153
3253
418
103
212
116
433
1868
106
2274
222
4941
2547
223
816
119
9487
111
1913
7788
1530
1988
3544
6871
162
9538
993
2257
1804
13668
586
3453
2167
191
200
156
389
279
639
3000
2041
759
1804
3874
619
4107
473
162
319
159
604
101
627
7396
140
2883
167
457
116
629
110
1047
173
2577
7633
9415
2793
800
1829
195
1040
787
159
9424
279
542
2382
1075
343
133
2836
378
253
1128
633
1672
689
340
136
590
1808
281
739
157
706
167
211
509
595
2898
738
295
158
707
4864
683
480
592
1433
369
403
633
971
8852
596
722
101
1053
6409
113
139
134
137
145
296
368
3341
1247
2983
8900
337
490
1236
9192
1051
490
4713
341
1760
210
168
121
105
416
227
488
616
437
204
266
180
121
105
416
223
486
615
4787
968
645
421
1864
7620
11600
566
696
2675
2235
597
479
246
126
255
129
7680
563
8886
514
459
483
1462
135
639
3652
901
703
165
125
549
611
2918
907
484
5243
549
197
154
1169
141
165
157
221
3876
678
3462
388
209
11974
459
8667
936
136
3588
305
4785
7248
1067
515
1493
797
636
565
665
217
1877
4208
559
873
751
3307
4107
751
3311
4107
751
2458
1534
538
3978
7282
314
3411
2946
1454
767
130
2291
350
1697
608
1695
470
491
102
470
481
281
158
188
106
421
2506
262
6462
345
356
4740
2799
608
106
416
530
135
150
336
1333
355
222
9575
5782
2372
7332
2733
2477
3539
103
145
382
2047
1376
9563
124
261
131
367
174
346
313
110
217
542
610
2916
152
127
431
106
120
148
144
378
442
210
166
2278
477
3722
1924
152
615
2115
2744
5723
1056
216
231
4765
174
1983
5318
1109
373
294
359
673
128
704
116
198
178
686
697
156
147
222
170
343
184
294
159
611
387
138
14880
2948
1234
382
691
1003
172
739
137
158
126
342
129
205
191
155
129
3640
8498
183
143
106
558
364
103
175
134
295
154
177
137
112
125
366
7380
7282
5036
1099
384
1603
173
396
326
1260
173
406
2237
338
151
454
669
172
496
168
115
162
599
131
158
221
177
152
144
3268
181
183
120
7235
5660
539
594
444
149
499
613
2171
393
1066
219
459
1706
4308
6187
429
1070
207
689
2913
151
368
138
478
120
441
14679
3780
282
441
680
109
5041
864
475
142
313
796
6924
3541
14856
10417
501
144
285
241
185
147
143
115
366
2926
583
271
496
2210
16497
185
686
2771
3959
1161
199
511
255
148
301
1213
296
228
676
897
11604
697
569
288
107
1165
200
510
255
149
301
1214
295
228
676
1398
1272
3567
1317
3953
2481
330
103
143
5327
1302
217
8979
4264
3952
195
121
217
192
6157
867
671
9247
2829
1223
196
862
513
763
2529
171
7330
2137
384
1403
357
392
250
184
691
1719
535
215
1176
168
186
916
118
1583
357
391
251
183
689
1711
529
215
1174
167
187
915
118
1588
358
392
250
184
693
1720
537
217
1182
4656
481
2322
987
606
509
797
423
164
191
535
6128
975
141
6198
4850
5403
8897
2358
219
3226
899
6462
1364
1362
1343
159
702
184
1454
101
701
3763
1310
413
109
172
165
165
162
1302
416
174
165
166
163
460
873
445
5415
453
1928
7132
1645
1237
4539
151
128
168
129
163
177
151
128
168
129
163
176
5098
241
128
354
377
187
277
180
209
686
179
148
705
198
182
208
681
178
126
701
195
206
209
680
177
769
2037
6357
357
220
213
240
228
4987
2858
617
117
1338
192
696
709
248
377
583
926
8795
8298
1276
8087
902
338
1178
4169
368
9777
163
218
4829
2468
342
142
136
128
230
815
129
649
426
2888
612
552
147
113
307
1234
3118
14837
855
727
4274
10715
467
5284
149
6911
882
238
303
404
334
225
274
190
105
249
111
121
411
1596
122
3961
624
2418
3823
312
1030
817
117
268
1728
1362
2030
152
778
306
196
209
117
143
140
222
1678
5531
8928
6810
100
219
121
118
240
113
129
118
363
215
297
226
490
143
406
167
549
283
150
124
116
9416
5362
7423
1920
2233
3898
707
146
1213
680
744
110
130
108
472
132
222
943
153
218
232
389
107
194
228
216
1021
9361
938
5670
1609
107
9363
245
138
233
459
138
176
195
101
138
213
103
245
1471
1039
735
9207
2146
1238
1360
197
706
224
4725
8594
308
212
474
2077
1824
129
2482
275
204
488
103
486
486
648
1118
1256
1079
4637
8918
1406
541
2035
629
4926
7798
151
210
278
2827
4441
516
1898
8927
2297
997
9403
1110
2201
444
264
8044
257
127
2556
174
13063
3975
1158
297
434
407
3994
4319
3461
9451
1313
630
7505
110
4673
1665
8927
2759
712
187
200
367
157
197
375
121
214
3397
2207
137
197
356
120
213
2186
322
421
116
499
609
2206
8093
1720
950
377
1980
246
234
1617
177
113
815
3329
4648
13382
4462
152
7538
8787
1778
3829
1177
1669
794
227
601
631
1586
118
876
160
1396
222
1614
795
229
601
632
1399
1843
385
505
188
313
6209
7586
1016
529
291
100
402
442
232
328
112
205
617
152
106
198
332
120
692
782
341
652
1066
297
165
1143
275
274
5501
4369
1315
150
476
1414
503
215
717
3479
1939
1493
7181
4925
270
7452
1443
5475
376
8941
2839
8225
177
244
109
560
190
13344
195
101
442
158
281
177
162
199
174
101
442
151
120
130
187
100
510
400
2880
138
343
7524
1935
310
7531
8395
510
108
2568
9540
3459
235
464
177
163
195
469
817
241
124
127
108
1308
275
154
128
7924
7418
5856
715
126
119
139
229
377
737
151
1086
148
360
8135
737
151
1085
106
558
747
129
840
101
119
1074
910
320
855
400
393
2987
6020
234
135
127
171
148
105
6142
13569
1530
646
204
393
161
13907
235
750
222
282
350
160
191
219
117
671
106
135
239
816
574
521
138
1308
318
308
309
502
5126
1397
372
189
3068
4981
4527
9112
432
147
111
160
310
8892
782
264
589
842
116
7552
9298
4884
347
344
324
4354
951
171
11181
1794
152
697
1381
4050
404
104
331
1317
247
345
329
4291
1244
779
4150
5977
1355
2228
454
2823
475
126
380
314
409
107
376
2991
853
126
376
314
410
107
377
1847
6465
757
1620
4434
3642
2858
3328
4838
3312
220
1132
5239
1122
2110
329
3813
1338
2563
425
128
1685
139
8726
639
605
310
210
100
392
454
196
105
643
604
310
210
100
393
455
3852
14305
324
11630
230
237
1586
305
248
366
134
237
244
101
3257
640
643
1113
164
101
141
2876
161
686
1109
299
132
224
4520
702
5865
1733
9407
562
282
4465
11076
1108
185
769
101
430
864
1352
190
1331
9512
133
259
2036
4291
4007
10793
655
2868
1442
1000
475
1073
1358
411
7349
159
5496
583
677
355
2383
993
4914
406
477
484
196
3869
2215
384
1980
8172
703
3831
14764
1370
139
13639
3754
1035
1177
3737
9347
11730
6174
3634
3204
3444
485
196
331
944
1704
531
168
654
4743
5159
3933
1504
9306
9408
5557
4402
667
200
3259
2215
476
3714
355
470
129
756
481
1738
218
8001
2310
9013
3574
9344
3035
1072
338
195
843
122
108
211
121
315
488
797
11207
484
890
2457
1295
236
443
2574
1376
916
107
5084
3686
1981
487
185
510
155
221
462
354
658
1128
218
282
164
682
1130
332
1686
548
5664
153
1381
521
123
3039
390
235
349
120
2436
768
237
1082
124
2568
5743
26284
1918
4688
5719
12301
527
3067
2172
130
279
338
327
202
189
1381
1006
9203
169
322
518
450
122
527
302
256
442
231
268
588
457
139
967
558
950
665
411
202
440
588
172
135
118
251
342
2100
214
143
195
141
208
172
290
104
1467
104
290
172
208
302
489
3735
2033
7424
110
2950
200
1546
158
132
167
103
116
279
194
229
260
171
1348
1547
6343
1170
2622
9771
4035
3478
5001
820
9370
2738
140
996
127
365
106
347
1678
829
4636
231
879
244
358
8885
299
1154
279
133
401
847
4218
9358
237
1137
120
782
324
108
133
8835
1416
211
132
779
263
324
1101
237
2972
4668
403
311
921
428
4224
3032
7357
4425
2565
7161
6931
351
214
136
110
240
7775
1267
469
412
158
393
181
174
1560
113
158
377
316
100
132
1206
169
822
11215
731
843
1492
357
447
476
206
1196
164
732
845
2597
282
319
9094
824
104
1054
214
138
179
568
298
332
191
877
6426
2225
834
2330
1756
178
2990
833
984
2411
464
101
333
151
138
3382
1179
254
335
2441
192
117
143
591
327
1490
270
149
158
136
110
267
1486
581
2789
616
310
642
660
305
310
2898
248
643
221
297
281
316
240
311
13562
13741
361
142
1874
9553
2135
3450
225
1033
100
2751
7680
1601
7771
1618
3592
288
307
204
120
429
3300
123
159
186
436
7351
13654
106
1311
114
1279
426
958
162
274
361
867
1343
871
1173
702
215
1009
4851
4704
134
6071
370
755
4479
1074
168
2982
9213
3986
1340
386
1404
7787
385
1424
106
4054
2601
862
132
758
1211
148
199
155
787
126
4775
3247
150
1908
7399
309
402
144
13866
253
289
3879
3196
1613
761
651
4491
7982
1368
351
198
964
243
3752
2709
370
633
169
165
226
1912
4881
2141
1937
352
1396
105
3498
2409
516
2846
4805
208
190
326
297
139
117
331
107
359
764
208
241
240
114
1009
1378
1280
10761
935
2071
129
131
137
134
103
104
207
123
278
239
874
121
700
301
1119
154
288
182
5434
144
670
430
249
104
13761
403
111
678
167
5445
165
305
588
307
142
219
227
901
796
2426
813
468
235
189
352
187
130
8329
137
158
408
803
2987
1269
1469
5253
1427
4593
213
282
829
991
1341
1655
679
630
4378
763
3438
408
507
490
393
396
1011
107
1015
700
8060
416
414
524
1010
287
324
145
156
863
5616
149
103
315
5211
428
381
3569
1218
1069
9465
2379
1127
393
265
488
507
407
3429
925
3896
1340
674
1696
640
7199
2250
4023
615
2950
2891
5872
2927
109
479
637
9799
827
1338
447
1367
6052
200
184
137
689
499
1383
691
367
997
592
1140
330
2278
548
2445
576
337
582
186
114
2921
160
522
335
453
437
5006
2286
964
857
196
1175
389
393
489
507
404
4269
2325
4463
7311
5030
2427
4247
408
507
490
393
395
1175
5658
1356
377
6889
1388
698
734
281
973
2529
188
919
1575
659
209
175
846
976
14575
2525
469
3558
725
107
587
526
936
119
234
2109
2178
463
6584
6144
4733
478
391
179
3012
1956
153
2522
296
8226
4127
3634
4569
4653
853
150
7415
1358
901
560
1118
2441
500
260
4598
208
210
194
186
634
575
1399
146
307
1001
4842
15287
4119
710
3450
891
159
1512
124
132
565
219
14782
260
116
6260
541
434
4281
7339
1392
2503
1207
594
423
127
160
196
1258
181
988
563
161
237
928
189
333
1488
344
235
489
944
2988
613
105
126
153
187
1295
180
1036
353
2677
443
7335
4710
2392
1300
706
241
184
1607
158
399
280
1213
1708
460
116
763
1182
1340
1219
191
3709
2115
833
341
1039
735
145
112
6594
162
724
518
7513
378
957
281
116
700
162
123
615
162
579
760
193
139
121
704
5000
655
362
221
2295
1629
221
176
577
313
8844
222
687
13845
1115
365
7035
1492
365
1528
505
878
2163
7482
1268
251
918
157
251
195
126
147
856
1024
2723
133
1372
1196
4004
872
1649
14932
6300
4813
4555
2448
846
622
490
867
646
310
6817
427
104
7956
1886
5364
217
298
872
6588
1488
186
290
693
741
148
100
995
700
4266
1359
3751
1109
1517
180
268
1213
281
523
2815
5613
2435
1901
376
1126
489
6744
316
1130
499
1419
3988
3013
6498
2037
5177
1935
613
786
608
258
107
951
162
253
193
126
876
2658
2677
339
161
145
167
134
132
596
1738
5064
855
1662
636
2813
760
521
939
247
1149
160
147
100
407
194
204
703
6366
1465
1287
8794
265
581
7683
1888
129
1570
108
668
133
140
249
107
5627
185
855
521
9114
845
468
436
265
129
2241
9425
2394
339
339
6476
6890
4759
6625
3905
464
6971
2747
893
935
194
308
3657
106
7189
260
181
5415
697
8183
111
603
2131
2351
482
240
487
240
155
1094
176
181
576
1589
921
162
1021
245
289
488
213
154
1097
178
240
553
628
1405
6127
2170
5120
1548
12333
2185
3999
3607
2959
9013
6568
2613
2553
357
158
131
721
420
208
198
456
11237
13520
1397
600
1492
192
605
117
1466
196
139
514
218
231
332
925
219
238
139
373
212
310
156
100
2911
9364
1404
1528
4929
135
217
227
3263
1518
9579
150
9527
123
164
9452
1870
2067
272
1348
4083
234
194
1124
6678
301
3272
2116
12373
2986
5314
590
2247
771
8692
759
1000
2927
264
346
572
352
210
122
231
107
1340
4810
10551
560
3464
170
4151
2906
4750
294
488
324
177
100
672
296
629
296
794
4079
3140
874
537
805
676
989
4819
6755
495
7423
6970
481
229
164
3899
4435
1721
7489
3535
4138
1309
1660
253
2548
125
582
534
155
170
389
268
235
3259
4192
4821
415
4291
162
556
2344
147
455
405
1564
4321
147
453
403
1564
122
832
1716
9479
1632
748
1987
968
399
256
205
976
673
438
190
2413
394
257
223
975
673
439
3649
6914
4745
5783
5388
347
8147
777
976
2741
3655
1143
351
577
282
150
1349
1900
3705
6758
709
823
5512
2675
2624
1925
1126
1037
1971
216
198
518
508
1588
1493
4114
492
1018
1652
1300
2614
7051
4527
2628
940
1165
112
858
1165
1895
275
2222
590
130
1164
663
548
333
8271
904
324
104
536
171
1209
109
319
6097
116
161
2334
117
170
760
3570
990
7027
951
138
203
777
449
239
173
928
426
277
6574
4995
157
119
171
153
730
238
140
173
717
117
2886
166
113
136
727
238
140
172
718
4160
338
7811
5356
3710
2128
111
9153
1753
353
165
448
1189
1186
327
135
200
2107
11796
5306
213
102
620
8720
146
6159
147
618
330
2656
132
3543
2290
3289
3361
5395
4869
6430
4106
4876
7406
2559
248
9164
407
596
7399
151
1337
1180
472
6021
645
7359
968
323
140
279
230
105
1537
1344
432
216
2233
678
433
747
1168
3281
177
633
2579
4866
8785
564
1399
128
618
441
192
1401
128
649
456
404
478
695
733
397
3157
165
279
448
5059
13972
3974
593
1257
213
339
321
426
3931
5056
940
576
112
2631
8584
2881
2705
11714
6363
170
145
119
344
563
494
443
1508
3981
846
233
304
306
1921
1316
13161
1086
8664
9447
792
417
116
125
110
119
157
116
6200
2636
3705
4169
1626
866
182
181
344
742
2882
165
292
308
566
461
386
509
166
167
404
695
136
111
1054
7346
335
1642
424
102
1389
208
387
7759
1362
209
383
1322
582
755
817
1637
147
104
222
206
715
909
531
9290
4738
1154
367
7441
1511
8766
1311
2223
4093
705
132
1413
151
201
705
1409
4806
6874
134
187
2775
3401
3622
920
3397
9238
144
617
970
5295
8815
1536
439
1868
104
250
203
115
1519
8878
12513
4145
8895
340
7664
4256
1597
185
1024
6937
2337
572
4607
13711
4826
620
1438
942
462
8816
284
370
944
1441
1694
189
102
1325
386
491
581
402
1003
5074
309
2325
544
352
498
1840
1474
9249
4586
2555
310
920
245
225
265
381
387
3447
284
197
385
101
314
871
194
1468
416
959
302
13627
328
1320
334
1306
138
1044
275
256
1375
351
1401
7796
351
1389
117
637
696
2275
7012
684
2233
2530
5520
4657
1520
198
154
2130
551
408
151
196
987
1436
909
7561
6860
286
619
108
4885
708
255
200
602
281
141
107
5692
5396
704
7900
7947
302
701
176
140
158
296
300
158
261
579
4380
3077
396
274
112
9421
207
197
210
1089
561
234
315
4240
3781
262
254
287
8147
5942
847
1265
555
1866
1176
210
3977
188
106
455
5491
124
317
271
195
121
440
278
653
3478
567
261
106
198
11543
137
660
155
448
640
352
100
159
174
163
111
828
750
3887
2612
6248
2046
1525
4779
2647
1173
346
859
8132
685
577
103
125
348
414
105
156
698
574
102
346
314
104
113
155
703
552
479
192
138
222
128
376
157
316
145
477
196
140
228
125
368
153
8846
578
103
125
347
189
109
707
411
594
194
181
152
777
6487
214
398
111
138
231
387
4777
8194
136
1560
996
1232
123
144
260
523
847
7247
1205
1401
379
374
257
211
929
1229
549
107
517
1348
117
428
920
130
1649
631
546
183
925
1226
528
120
307
288
2796
7642
1068
6296
500
583
3460
236
280
1794
138
272
2623
149
906
527
759
274
568
1159
3928
400
198
440
357
337
113
9282
167
370
2026
876
107
107
383
204
125
10009
2779
774
161
185
183
109
395
204
516
435
4123
1326
2291
207
117
133
261
253
308
1542
402
439
603
354
365
100
171
324
9409
2915
177
381
601
737
171
236
415
161
11575
5364
1693
178
1038
3485
3259
4025
242
430
13633
3463
240
189
2323
1075
948
9348
222
213
1454
705
3705
7293
3966
995
10305
467
15494
1550
197
109
388
1778
618
746
166
145
243
189
500
3675
9281
5148
110
144
101
111
152
1527
139
4812
3255
1452
1703
939
14873
272
1730
4578
593
975
5492
1573
1880
115
475
5381
645
8977
12454
1877
136
255
347
122
248
100
3555
1048
161
344
1065
783
1840
2560
587
206
331
566
473
804
269
100
387
280
133
493
1159
269
100
369
441
158
396
1362
225
3290
2140
1709
13529
5358
923
4647
5779
690
264
3178
7151
4739
3672
601
324
450
137
463
2891
986
785
2909
2109
2391
724
2242
159
683
457
5559
158
298
3074
159
2288
3037
14067
119
3436
4953
658
666
3733
184
2633
2096
1999
177
1950
387
222
456
239
342
770
7221
4994
1523
110
225
1037
1088
1173
7490
1270
857
416
544
652
1044
1631
11738
7365
395
133
5435
1256
1706
326
513
619
115
779
275
301
347
506
284
203
700
284
746
4595
2381
104
9602
477
330
489
451
188
178
253
283
3086
1551
174
503
1816
832
2648
1442
4641
9042
935
112
205
157
130
121
150
116
337
182
341
1516
135
2042
2294
433
1656
3203
1700
145
237
537
181
353
180
160
1032
308
155
154
2475
455
1263
131
3771
490
153
267
237
7791
788
110
150
3660
912
930
4028
262
143
168
126
177
249
136
253
253
246
230
250
245
241
250
238
241
247
137
3352
2869
1577
216
1267
888
2400
1720
251
469
5036
4498
4845
4229
2767
196
593
136
1052
1983
4768
356
2401
615
3682
3829
3624
226
217
149
220
236
1242
8811
1313
109
370
135
149
136
276
217
133
216
7883
485
193
7421
5932
3342
7397
3441
269
145
723
3080
149
1166
184
485
7193
5788
8885
419
111
420
125
387
317
400
272
714
307
1086
1103
9508
188
1320
201
637
302
252
362
1167
2543
9054
5064
2381
284
674
1312
382
7749
1370
382
1343
2146
260
1028
468
393
644
293
764
200
1190
422
7323
180
3347
594
644
1705
425
7023
6814
7365
475
105
165
256
277
143
279
768
421
129
644
155
916
705
284
273
143
282
265
249
1375
2329
779
2012
3654
3742
152
535
561
1401
1046
2114
4570
6189
1068
4264
947
13515
641
260
184
448
4439
107
688
943
1469
1028
2165
7313
5644
987
526
2685
605
1311
1085
11663
664
5993
6777
576
11602
1843
108
182
118
166
312
246
296
626
398
170
843
554
215
105
181
115
305
244
292
619
392
169
849
608
148
202
334
403
5679
704
8332
225
170
843
589
205
3202
9610
14312
155
149
204
169
159
209
1003
2225
836
2153
1690
2568
765
974
814
207
312
25407
1852
480
870
7402
1008
173
192
1185
1202
882
5952
1505
155
542
349
347
138
204
229
219
7142
4769
7287
175
182
177
233
625
103
9367
103
168
412
163
187
651
445
1650
1609
117
352
432
304
7433
1949
3646
9434
3200
2391
4826
718
683
1270
949
860
4160
4376
2318
2325
111
156
288
113
304
4701
14859
8623
129
9709
5466
1373
3889
4745
6568
3795
7380
1091
2266
652
108
132
151
185
183
3734
2347
747
2070
1897
174
3124
753
875
3545
679
236
600
264
131
141
699
199
524
263
249
136
7611
2911
4490
1897
276
702
488
121
111
383
13528
6603
404
109
103
1147
15490
8767
2799
609
143
204
6800
1397
862
807
649
1348
976
4222
239
998
697
8087
374
193
428
5155
695
8185
537
1559
857
806
213
1339
1326
2011
4815
6113
3000
8901
199
193
249
152
3728
24215
1673
999
1164
608
2346
393
919
2055
9456
822
7178
1521
109
399
283
898
4179
1008
251
226
3060
14845
1725
5360
4920
180
153
171
190
123
108
365
1686
7755
1743
1163
112
180
148
151
126
191
230
1525
4593
302
1974
2341
6179
14953
298
352
4753
10931
7759
164
438
592
110
414
319
362
1404
2858
4449
1822
2796
1188
109
1103
552
500
881
939
752
611
128
279
211
2260
434
2018
1664
1472
1529
7714
1020
2824
225
302
112
5016
3974
101
133
2096
2950
563
1583
1515
5177
688
5018
6392
8834
557
667
116
118
1274
4345
143
2146
118
126
164
8810
250
1838
475
128
660
173
253
124
618
3858
142
8914
125
1464
222
425
441
144
118
1460
328
426
442
2665
135
3964
6738
9582
8867
2328
772
2950
3603
1142
396
310
102
184
190
696
3483
14879
8868
339
8952
3413
7335
1613
4008
153
209
608
136
6012
1331
8773
1988
4261
5057
7360
5742
760
282
4125
892
890
3073
171
1944
2229
889
2285
479
281
100
1215
3250
6484
1779
112
672
472
142
392
399
723
212
129
130
1039
1999
172
136
4506
2568
200
202
393
510
683
128
163
3324
173
129
4501
317
14834
187
632
117
1447
529
886
9163
1065
189
178
577
444
274
339
187
128
699
5301
3393
563
183
1156
2208
481
545
957
1972
1275
4526
1308
102
158
204
839
14196
3128
4333
2131
591
538
129
403
125
6801
2513
973
7544
230
1331
202
302
771
862
102
103
397
1313
3905
5170
9442
120
158
183
478
529
118
8274
3621
169
2114
619
1562
106
128
134
188
657
1559
107
136
198
6408
5808
431
307
130
2715
11031
3159
646
1676
8995
1426
1152
5057
12621
2195
393
9074
1877
727
1982
8870
691
1176
3811
626
212
284
183
477
145
611
913
15358
1951
167
299
207
494
472
4261
6056
13445
121
208
4884
6224
2988
184
118
755
209
3380
137
1178
332
573
6938
998
8578
4622
7493
1959
453
373
1375
2212
875
146
3129
4734
2697
4650
8841
4789
304
141
9087
5400
11103
3094
178
148
211
3917
564
8649
9177
3871
112
263
107
322
661
213
376
166
269
1385
422
112
102
638
134
1481
491
1088
290
1977
953
225
114
1477
493
1088
291
1981
954
229
115
202
123
136
2026
3093
134
165
443
9528
221
148
112
164
13634
702
4379
496
7478
683
583
276
106
5081
3617
11556
302
1030
1888
3764
4995
11181
136
121
2433
2430
759
155
1106
111
8966
395
7821
670
1168
226
14010
4853
2618
2369
10929
6272
1027
145
7349
138
229
227
1499
6390
438
5471
484
3015
352
580
125
624
620
1149
771
1163
766
1167
767
3758
179
144
1572
259
114
419
8652
9442
530
856
9202
5943
903
1059
198
191
704
3982
9484
4351
7153
791
888
1309
489
317
5412
12304
4129
1985
4670
3999
6745
1214
11358
253
145
1565
151
128
185
165
163
177
111
151
128
185
165
163
177
151
128
786
7496
155
2955
695
5400
13889
2860
617
466
2882
2362
6295
3266
5319
2787
2351
263
3280
614
1100
2136
4511
885
638
5745
5200
7608
3048
331
354
4563
933
547
9301
4967
695
8336
2010
108
6976
707
1808
150
153
203
102
107
521
740
284
526
230
125
140
483
1091
6177
1797
313
2498
2509
341
128
697
378
262
5360
612
2546
221
8859
3006
101
122
346
230
402
290
445
181
410
745
8801
625
121
346
226
394
443
181
452
122
345
229
395
450
3524
1115
402
169
9439
991
167
5595
736
7226
137
2433
443
327
908
626
131
196
191
103
110
159
122
209
475
3474
137
827
848
827
1832
170
188
179
187
455
434
1349
408
728
551
583
9399
4213
516
6221
4632
4347
4451
7881
4778
483
137
393
142
107
109
706
116
157
688
398
186
1177
418
101
6476
349
4763
161
194
110
399
156
100
1394
396
8937
712
178
259
126
160
602
114
542
607
2896
180
259
132
149
604
117
376
1904
1095
317
104
157
125
122
349
187
6935
169
230
195
560
205
152
271
8875
273
2223
109
9117
629
820
4860
4015
9689
212
665
4964
3185
4035
5680
4633
435
827
161
361
140
951
164
149
176
141
141
915
161
359
107
947
175
149
146
3419
1181
1640
8101
3249
12040
12037
2228
235
144
1188
9304
192
179
772
131
3119
9455
1157
129
248
9723
9010
2233
1016
263
100
6691
109
710
145
1106
706
713
6401
4411
1585
13522
400
1167
4280
604
613
7330
988
4544
3930
276
193
1461
141
181
12682
2556
158
450
177
142
3259
337
7669
919
612
1530
511
645
1700
532
412
4234
7364
2892
345
142
454
1874
558
100
479
129
181
127
295
372
181
322
1531
1259
117
232
232
245
5208
179
217
130
209
642
1788
948
2379
1148
1667
1105
337
1596
604
3774
1968
4641
1778
164
127
1317
449
651
189
7305
103
166
121
660
627
262
390
153
156
433
187
735
6251
7237
802
1336
805
1750
162
312
128
13824
107
123
136
243
364
1191
7343
238
1188
2424
7508
4947
1923
190
122
1635
7316
393
2298
1161
1971
623
263
381
126
533
156
293
126
115
1078
3085
261
5011
1728
404
100
147
218
169
3115
696
4988
12405
6457
703
775
545
594
182
1748
709
108
4373
294
8245
4740
343
343
6459
2238
2884
2643
4712
4422
1247
1045
3186
1411
3894
5127
476
115
189
130
141
5706
3148
5147
3006
1872
1435
1381
406
330
130
293
130
213
8971
1430
283
569
205
1287
224
124
4973
259
1581
279
330
116
232
1427
138
109
159
452
2298
1254
1102
175
293
121
145
100
380
217
363
431
627
705
480
385
127
159
130
141
7444
7326
561
351
368
204
633
7299
442
929
826
2274
1648
3874
10938
3086
4809
518
4547
1444
317
416
157
120
284
3309
195
175
402
649
658
171
202
148
156
2929
190
173
907
122
571
127
1569
427
807
415
180
2535
8993
3733
1201
564
106
1038
243
1744
5817
4636
318
2185
137
2873
1307
330
659
501
120
133
343
111
120
133
188
157
129
213
748
132
149
3894
1403
729
121
169
239
147
252
188
261
4691
7463
4351
286
535
562
3190
2875
1726
130
163
170
137
233
171
156
269
111
642
107
15427
2472
1999
1666
6067
9451
5129
102
1672
7476
210
1396
2011
9697
672
1357
353
1159
3236
2996
866
6634
342
382
282
954
146
1561
1173
1346
1517
5560
1401
1473
2158
2555
270
245
212
322
614
424
3428
2522
330
231
2913
159
4276
5827
3328
6617
2180
7940
156
214
897
4488
792
15484
3437
1086
1271
2291
176
660
6231
147
721
1065
545
125
113
117
119
257
937
245
948
6147
7420
8827
474
3783
1376
8953
341
913
424
166
1201
1326
308
428
110
151
306
5178
3626
133
108
100
243
5395
574
11481
146
102
122
3303
129
334
156
394
147
1334
327
136
129
112
212
225
853
226
268
476
7914
4385
204
439
169
184
3580
120
203
497
6168
4754
194
4112
129
765
1089
645
444
115
515
597
2890
1084
639
437
1604
627
1253
4815
4802
137
700
445
127
228
184
330
220
242
111
334
118
700
187
196
1016
303
151
175
4455
5041
287
107
563
375
1200
480
645
783
113
287
105
317
281
127
183
177
705
456
172
650
446
164
5057
2463
3383
102
317
277
127
183
177
705
456
172
650
446
115
254
418
277
127
183
177
704
456
172
9309
650
446
164
307
531
277
126
182
177
704
456
172
650
446
164
317
277
361
317
156
181
318
277
127
183
177
705
456
172
650
446
164
305
532
277
340
173
688
363
102
649
160
103
318
277
127
183
177
705
456
172
650
446
164
306
1768
206
236
824
417
1044
115
7298
1689
986
1537
3807
228
185
103
114
1468
372
7794
1506
383
1353
1769
9315
6589
5952
1326
440
120
130
572
196
482
142
440
570
196
478
1421
1419
1422
846
731
732
202
706
735
581
125
268
147
769
2895
135
1168
173
490
7011
5150
525
8872
414
233
144
207
110
128
140
1050
412
234
206
2563
3064
412
234
144
6538
1343
11923
1758
3585
175
116
661
115
171
737
200
246
171
130
660
115
171
865
3745
3342
5165
476
114
114
618
111
426
115
125
125
127
195
121
201
613
111
425
171
133
192
452
219
102
130
186
168
214
4736
1718
168
173
130
242
452
272
244
285
660
383
3780
9074
3051
1917
5235
514
190
163
177
100
468
1496
187
8917
4655
366
112
158
133
176
141
133
130
1139
1328
902
296
952
1609
272
7450
5866
3683
2225
253
5197
1190
114
9075
296
122
142
239
169
118
3258
181
660
3261
5350
2949
966
6374
3659
154
377
8636
9019
187
212
105
120
157
101
203
495
211
137
133
417
5669
8797
239
6155
122
166
3039
8856
780
8922
6999
9275
388
115
113
440
131
351
250
229
653
131
123
193
218
112
733
9070
950
299
752
159
2207
640
1425
3143
4855
907
870
962
1072
975
1733
1689
3905
107
107
372
158
120
417
3231
182
110
420
158
2236
265
366
127
357
1582
337
274
211
552
471
203
698
318
238
531
142
307
339
368
367
227
284
130
119
237
151
264
196
190
553
473
203
698
321
241
535
142
312
338
368
367
227
284
130
119
237
151
241
196
190
249
311
472
203
537
1522
644
161
535
142
313
338
368
367
227
284
130
119
828
920
4608
293
869
815
137
313
337
366
118
362
273
128
118
148
259
217
551
438
203
699
321
241
1268
288
309
239
361
116
231
209
331
912
293
855
816
136
313
339
266
571
153
2066
123
392
5035
3109
3287
14702
8490
967
135
643
128
118
124
524
468
186
153
808
198
1682
8930
351
425
558
172
173
179
248
118
244
129
121
139
133
130
3664
713
1702
106
565
140
7135
3120
13529
622
642
973
3636
1418
4008
594
935
820
125
377
363
118
190
129
406
137
1058
182
197
6153
236
295
1120
362
103
3235
1290
1653
188
875
645
11784
7939
9328
531
8359
132
193
174
3262
7071
9373
595
161
9343
1291
180
798
10037
1684
2451
144
183
398
204
380
103
240
130
302
1770
279
4382
2307
1153
4208
6346
269
107
5628
842
386
363
159
209
311
760
205
160
625
123
148
225
203
711
186
167
122
116
606
655
1237
1480
330
155
163
176
151
407
2604
9274
2615
2205
106
241
101
113
174
163
4433
220
217
156
109
9019
14756
3671
245
110
176
164
1997
4288
1222
3841
1236
4720
141
123
156
3716
702
1023
316
419
2914
164
948
1023
257
212
4402
301
1801
1757
649
1018
2560
1746
174
488
1394
320
1775
267
2917
2060
179
499
5125
345
2024
579
1399
170
321
101
226
180
130
622
1275
178
463
501
135
147
110
114
1152
127
5139
3272
1746
357
216
3634
9291
3533
5095
503
164
209
450
390
225
3539
9383
1840
247
209
434
269
225
1331
2222
5175
387
110
288
255
434
7535
1935
2196
660
1675
116
128
146
418
257
677
414
265
274
648
1064
602
3291
415
375
267
8231
4343
1235
810
7443
1806
282
168
5040
175
181
239
268
240
221
777
327
245
125
102
498
1693
6898
7589
1562
907
10232
290
308
3145
3985
308
107
233
817
350
912
1124
2629
455
13684
4728
163
106
1411
3783
7322
1077
125
582
1130
3189
5164
122
202
186
1332
164
105
3126
2898
8358
766
1357
1741
111
1109
107
1107
110
1105
3420
144
181
101
165
1214
5161
9500
2365
9027
1526
872
759
155
179
152
177
562
915
398
598
978
1772
896
15574
249
155
4857
114
339
124
9214
696
248
526
191
257
193
687
296
525
190
261
121
588
657
3163
3579
8820
1002
8964
6577
5854
1922
2413
327
9403
1562
513
15527
190
104
265
200
114
1818
251
223
298
380
588
441
159
229
578
383
701
1980
699
219
236
237
108
213
2451
6905
143
279
1329
11659
875
145
157
119
180
166
143
579
9002
637
397
262
9400
9300
252
442
592
179
345
168
863
113
143
700
300
202
804
115
126
7432
769
353
644
271
608
627
189
339
480
2264
2754
699
8263
190
232
9360
225
6868
775
14924
3996
7245
139
5456
715
183
319
579
105
1848
1054
2458
1416
8739
1922
1367
364
275
194
162
307
679
106
1268
360
276
176
307
707
3153
698
443
418
114
633
410
154
922
1207
4375
2781
263
478
7753
461
103
169
843
516
241
447
1143
7990
121
518
2633
632
1529
697
221
108
3260
9266
6048
192
196
207
310
129
137
473
146
190
260
359
195
547
170
129
136
304
1261
387
581
570
4136
329
569
164
958
4777
140
4435
355
365
2960
299
736
414
128
107
336
241
175
145
153
201
221
415
196
3707
430
519
810
254
507
1638
198
296
5022
512
208
176
184
440
617
2922
428
242
210
230
223
731
1035
635
440
8422
201
2474
12088
1164
3679
1170
661
7337
2441
1168
3911
519
678
1187
106
689
1838
109
994
9278
345
252
546
187
247
182
612
440
220
474
200
547
188
213
443
620
1331
125
104
196
442
617
1321
126
183
606
438
108
1772
13924
1860
7347
6424
106
5302
5084
304
339
390
1510
1958
1299
514
1200
1395
360
717
283
1011
680
465
341
865
190
11078
572
661
114
2903
573
661
680
874
685
101
1566
358
712
283
1008
512
173
1216
224
862
401
2560
547
190
160
142
109
611
166
120
133
698
794
749
933
139
120
127
249
520
1516
2446
119
1321
224
11179
593
212
1258
270
133
141
496
204
3045
219
183
169
100
412
204
106
102
259
120
250
250
260
1045
343
583
683
429
4210
406
8794
221
222
3495
5431
304
2738
9344
5930
292
213
287
1182
1197
202
1912
1168
1971
2971
7344
2270
1609
113
3794
616
144
305
3768
5962
6685
364
197
1328
535
295
373
136
140
659
2006
8832
6339
5014
719
1415
473
268
468
133
250
115
128
529
536
132
1442
2214
665
697
766
617
3586
124
408
3371
341
412
303
211
1297
7449
5541
280
1166
1181
1072
676
12938
12829
14370
120
685
2912
683
1268
647
537
2825
359
1622
122
258
387
126
214
1338
382
1414
102
170
604
3276
201
504
2708
226
991
103
382
972
10866
4829
117
343
2173
2275
1055
176
122
2113
1103
1883
4335
1746
1456
6713
507
5856
6807
1457
1781
7991
1368
963
309
1614
4399
4351
482
1012
172
482
1016
261
172
5318
669
703
143
135
486
184
1340
903
138
319
4909
3625
8939
9770
1137
7354
185
126
1049
6259
188
638
6737
12585
314
2664
1311
1839
141
1847
4775
347
344
6441
3703
7781
3503
1141
1061
5079
8131
752
160
127
313
510
391
209
223
133
639
109
289
3998
3827
321
109
264
142
436
121
502
201
279
226
155
141
216
156
260
410
4733
6995
5238
705
202
322
146
559
764
569
2188
439
617
364
156
967
429
5874
476
1174
3732
1900
7471
4586
5768
640
1032
8764
14154
1923
6923
293
5493
3539
383
579
332
158
4792
5426
441
4285
102
2024
1406
119
199
205
1059
127
651
327
409
856
235
4736
122
1775
151
414
521
234
219
122
364
862
361
149
321
152
616
379
1798
14821
1400
219
822
1367
189
13551
421
1297
827
865
151
179
824
512
244
2765
1083
643
441
107
2917
1083
644
410
625
1026
259
466
1225
472
3223
556
164
645
4001
376
13992
6475
513
1520
181
1236
112
605
319
562
355
107
561
554
212
183
307
4577
1330
699
1795
9359
2970
211
278
9076
6664
1316
513
1421
9575
2789
143
5774
3656
3493
869
102
905
1494
7416
3132
4767
355
328
5779
1250
624
9108
6015
3970
1793
1467
2038
3688
3074
4135
2191
352
14873
218
221
147
2417
671
579
9275
2112
4778
2311
1052
7427
178
2661
923
2085
300
1578
569
711
8354
507
104
130
591
231
1348
1464
802
626
11179
4148
1357
4212
3150
4935
3785
385
6172
6592
476
6250
1389
647
182
153
3504
193
184
902
141
1614
163
527
181
154
1125
1068
1458
580
581
206
580
581
668
309
3124
13483
982
754
2137
7276
1748
468
1560
1800
619
153
131
237
2412
413
1255
222
106
2007
331
1585
203
277
1195
1501
1319
1955
1536
666
8466
3840
448
210
1057
121
7883
140
475
119
1169
1595
1490
1335
1046
100
151
148
1123
1535
1092
114
157
414
111
113
422
2766
7253
207
1411
600
635
111
355
210
390
416
8777
140
235
132
147
381
143
184
140
5000
3755
11674
280
407
775
185
1372
927
7764
917
408
1080
394
6618
775
2956
1863
655
10826
2134
2882
6221
386
238
112
138
160
631
945
986
304
284
225
3804
184
500
133
726
168
951
142
139
422
331
2014
2631
480
3901
112
224
341
896
1027
197
371
719
360
156
267
324
566
254
881
128
126
191
670
266
355
1359
2899
611
2677
3407
3122
1082
109
108
1673
638
2975
8187
4336
3849
1737
9700
11342
5199
2824
401
235
3857
636
3079
6036
340
5475
700
8203
2429
3032
540
4004
9413
8291
1688
1448
1909
4994
1662
185
497
221
920
260
248
739
145
126
5859
6966
9045
1138
311
14885
330
6940
305
2144
1412
1020
6067
7929
511
145
7521
1185
359
237
523
2209
438
100
163
165
164
177
437
100
7140
3077
1283
4052
7353
1627
4924
7116
792
270
245
216
410
811
404
815
704
9228
702
2811
3245
13614
2839
216
1010
2319
631
101
142
1256
1265
103
717
523
10147
474
103
5286
107
394
809
1619
3986
10821
547
13681
105
181
2261
1332
365
1622
7788
364
191
885
848
832
347
3143
348
913
838
389
621
3229
206
131
150
573
3607
228
857
122
102
101
3436
8844
5833
106
198
122
169
304
615
770
110
8625
703
5187
3430
8830
8932
691
144
275
2239
1194
5663
1196
126
5266
144
262
4687
350
350
6435
1133
110
156
1081
1490
1286
1000
11660
221
1225
4430
862
785
3495
3464
1531
7222
1890
9163
650
394
614
2400
377
343
3718
377
4518
2358
6925
107
104
561
186
641
8024
6489
2135
306
1894
2044
238
115
106
375
718
127
121
806
349
716
140
679
198
168
819
111
403
215
365
508
741
4369
440
643
244
272
332
123
107
605
1194
8239
161
645
204
677
113
1554
149
377
236
125
1928
1162
1403
1117
446
1736
191
148
1867
559
307
354
140
9196
800
438
148
4162
724
328
169
161
197
190
422
8426
3261
951
202
531
440
606
295
487
646
1167
250
185
132
1551
2750
6224
4893
3266
951
202
531
440
572
295
488
645
9472
1429
649
279
111
432
156
167
1326
143
211
415
219
102
231
2509
3197
329
3022
1202
1456
449
1340
1965
6363
4343
1525
126
263
100
102
240
269
13774
4745
346
6451
1139
339
328
1212
2745
817
867
4961
311
143
856
2986
198
234
148
5529
9362
3273
474
4603
1554
239
9046
614
280
116
289
1238
422
481
194
1283
183
993
566
238
227
1389
1398
620
534
108
240
1112
207
627
479
467
112
156
866
184
905
1587
620
535
108
211
1094
304
361
463
310
898
889
7750
1076
627
377
5744
2677
1017
135
153
630
965
171
2807
122
906
9591
587
230
1365
1038
972
188
171
297
188
170
299
173
1119
1363
234
2027
440
2672
6499
9536
918
283
1239
1886
588
2315
961
1024
8866
476
8452
879
5854
434
8828
2479
376
250
195
258
191
206
252
380
179
615
209
119
354
179
1173
1090
1139
7953
490
823
172
147
160
398
421
1075
108
137
245
183
218
123
148
173
122
124
627
127
2869
9516
136
166
207
109
157
272
1149
130
163
141
107
8537
11425
561
185
831
443
9318
967
118
2025
1694
1117
4356
436
129
261
148
198
265
574
1269
3388
940
118
120
643
115
2905
938
112
101
121
644
2490
2787
1734
101
184
8951
302
13807
108
264
1149
165
8803
4271
229
292
253
111
2266
3906
3411
180
104
105
139
1230
393
102
320
521
1695
14927
9393
9878
216
1125
5310
1119
2122
3861
1675
7315
518
237
404
1152
107
519
236
168
10160
6253
7338
3296
4750
3786
616
237
887
316
553
3651
423
3506
11614
6091
150
574
4666
470
608
5337
697
8102
1980
119
4248
4632
253
1123
3330
366
246
1074
1495
5016
3160
4030
3724
2162
3676
4722
2713
1082
9966
137
1823
7336
173
11927
2700
7481
6497
616
3156
155
366
586
3306
3808
193
331
700
7291
3514
1274
495
4012
893
110
2896
640
967
1188
3516
145
1964
589
511
1356
845
361
1452
413
2495
713
2105
242
183
752
972
228
216
732
1293
7326
575
941
162
1887
249
195
921
978
228
734
1396
4273
4596
13533
607
104
1024
1367
118
729
4710
4235
834
4218
1037
1377
1133
6214
289
1208
207
7233
5247
2173
446
1693
359
144
1054
496
572
615
7327
121
1167
1346
5632
703
106
355
140
1429
1326
114
704
106
355
179
786
698
115
2908
180
786
699
140
176
1338
935
173
614
479
189
702
185
197
212
116
147
1289
100
2819
262
1062
1462
4800
1396
2926
216
110
12602
417
166
4255
5468
8124
5624
8439
12305
5146
3441
139
4291
434
1038
414
3082
508
632
100
104
3601
7536
1926
5845
167
299
261
184
9121
492
1266
311
193
433
623
141
5345
139
2031
1003
674
1029
1540
259
933
244
678
8983
3588
635
649
205
3207
2285
3912
3393
5848
996
404
396
266
296
2378
9246
3863
7126
5243
8806
7705
379
3548
8079
273
100
395
205
2516
211
478
192
7422
126
265
105
130
7967
2021
338
885
966
1037
1562
5784
103
6769
3701
844
2545
139
812
187
434
700
358
277
201
185
599
384
366
710
237
101
116
11567
223
142
114
404
105
121
438
252
286
4856
2705
1937
545
1517
756
8804
637
869
1931
475
173
460
1007
1005
3986
1812
7348
6801
1161
687
176
249
615
351
102
203
694
200
254
619
351
104
735
170
478
598
1219
147
256
3465
704
4523
6991
1511
107
453
204
412
307
3261
194
184
169
420
204
1103
698
147
186
140
199
132
102
652
105
829
172
109
225
347
103
197
552
4874
808
600
738
511
1400
182
1293
192
180
512
553
357
159
104
175
237
121
131
501
6871
6726
4237
528
518
208
399
1153
122
507
118
3096
360
945
589
439
199
389
957
690
1574
8640
1454
310
358
304
232
116
173
215
283
711
125
3676
14931
504
231
788
164
2167
233
350
6437
144
345
9361
577
330
1685
704
708
2385
2127
6511
8215
418
8079
3228
9650
130
352
132
2081
4205
1800
113
345
523
616
215
519
111
149
135
365
761
204
333
160
445
6687
3855
153
411
399
202
149
179
420
118
197
496
1343
431
219
5544
5146
698
8155
2203
2433
762
2171
1976
171
3241
795
821
1801
1126
9318
4176
9502
142
129
351
2030
4143
1789
191
510
242
611
439
198
114
306
514
175
8370
2987
267
103
1101
1116
11393
460
188
650
179
135
129
228
2609
688
4530
669
365
292
101
118
140
6423
108
114
151
195
4012
178
623
621
288
140
108
114
150
189
2002
218
7030
119
157
233
6322
4846
1109
678
267
956
200
268
177
356
395
184
522
1187
4544
108
879
308
247
2196
7467
2281
7339
5715
2441
13919
3151
3118
146
106
106
107
994
9006
3305
1366
428
449
1342
1962
1478
233
219
114
403
204
446
315
1054
419
153
658
284
488
369
596
3569
223
175
439
201
1058
418
251
984
1373
13565
132
174
678
137
192
238
112
190
6553
5971
138
9223
1451
2641
3988
573
3019
1030
136
1345
7963
1002
896
1444
471
106
1249
318
320
1471
2901
4420
1629
2510
3075
1486
6197
923
5928
546
2150
9329
154
1702
175
610
1003
1502
879
105
3695
1653
141
1046
14903
3033
2543
1059
1481
3089
175
716
471
150
182
208
369
212
1869
278
4976
9132
1099
568
444
300
125
116
672
199
479
182
1130
114
100
3058
120
302
166
168
105
154
259
229
438
439
491
9284
534
2902
610
556
115
945
589
668
155
387
530
342
1564
381
479
1318
644
152
298
519
251
530
254
2891
102
260
257
547
206
692
284
154
286
502
361
609
149
490
609
2916
108
8807
731
654
446
376
4887
699
350
237
158
371
4048
100
232
103
182
169
275
221
1881
580
663
3606
399
270
323
373
778
706
130
489
190
878
334
321
7273
149
102
103
1271
360
405
5057
701
8439
164
132
356
309
225
314
1059
1205
2716
1418
192
140
802
454
635
5456
1200
122
317
161
587
289
718
443
4683
2207
9124
6953
2135
7444
2029
7346
7336
1829
734
7272
207
127
200
855
148
183
541
159
157
351
2905
162
693
145
200
543
165
156
330
415
163
5442
163
299
248
315
103
613
3986
103
115
208
603
235
106
520
721
431
186
288
230
543
203
2201
201
948
3495
4502
1914
196
213
244
374
108
242
305
135
134
1704
8871
471
515
7400
8880
3826
2612
197
211
242
370
109
186
305
142
134
334
1452
131
124
712
681
350
729
1743
9785
5453
112
2468
1753
3215
315
177
260
175
3919
1180
478
140
8839
140
140
119
224
1557
6209
3474
218
122
313
274
230
624
349
782
8356
1142
701
139
169
162
418
120
159
147
107
192
481
382
2879
414
6574
630
829
857
423
197
589
15490
8156
5755
1736
5300
676
1025
2380
804
983
989
441
613
196
921
6612
343
2147
826
1399
718
184
931
3200
139
166
950
129
1591
716
191
932
3207
439
646
221
793
453
1743
701
3393
1254
699
273
5090
1137
9017
9715
680
1056
577
129
113
122
273
193
381
103
122
144
110
127
685
131
153
116
127
237
345
104
128
129
260
399
237
301
1841
1594
126
126
6097
194
5552
1707
179
417
10879
9336
275
1576
413
225
4054
1128
702
209
1121
695
590
678
4844
118
194
187
189
593
150
321
302
1027
553
221
236
137
145
143
116
145
3050
271
388
729
692
766
107
131
140
143
696
773
136
216
4528
1201
2337
198
241
169
159
129
340
106
289
298
201
703
1959
337
1014
5156
3964
5611
4559
15458
3267
1630
260
1011
117
398
1865
260
1010
117
140
4481
2235
2918
169
190
5783
5186
7741
3932
3509
816
898
1614
559
901
167
147
2938
168
193
829
911
1397
2093
167
4692
345
345
345
6550
1491
1480
125
1528
8264
698
5087
349
980
1391
774
900
1397
615
536
185
178
709
955
349
1163
746
4703
698
6853
4381
4256
2298
1554
209
1558
207
501
512
1905
13454
6991
4547
344
347
6409
2477
413
1337
1579
175
311
938
15467
407
139
290
116
411
366
11231
7269
762
2184
761
752
2357
2155
2844
542
753
914
1004
168
123
251
1018
128
485
4423
3566
123
257
412
286
863
480
208
126
188
253
409
288
858
479
6793
1064
2292
9384
163
4525
1143
602
118
1094
427
6038
6226
3866
190
3930
4846
8045
1734
1165
9304
227
222
7289
1671
591
1857
155
2451
3154
3998
2114
2841
772
135
336
671
507
753
438
307
1020
2722
4917
7006
543
449
2164
5512
7422
633
5210
4530
1718
13683
880
222
153
531
9027
1006
466
4669
643
250
564
2932
111
703
117
151
559
4617
1336
383
1438
107
1128
2231
3008
8873
174
15398
6233
3578
1601
2758
284
645
133
632
327
117
253
1301
691
377
236
546
173
253
501
251
4660
1290
7791
2856
4376
864
2665
186
279
9387
4067
4400
184
1180
8244
5738
112
246
164
440
255
588
3174
3877
2467
262
199
102
533
895
8465
505
113
1632
1264
195
5195
304
219
170
112
453
627
5063
3387
9126
3800
780
5367
2907
720
1304
1762
395
585
5456
885
1428
1202
293
141
320
253
921
964
211
608
1590
940
147
1208
108
293
143
318
253
920
947
211
608
1396
8688
3190
916
6623
2748
5756
7154
6075
1162
355
420
358
9793
2988
7092
8839
4846
119
123
9193
851
3863
1940
7547
5934
6819
5193
1340
484
883
8838
7495
1804
4259
193
789
4076
112
282
1376
1528
4318
2856
3058
7597
317
1695
14218
662
1723
761
366
2828
3638
5567
279
1249
2783
2401
5738
6776
1157
127
1225
576
115
121
101
1699
7355
420
136
584
466
5334
390
120
1275
498
317
1453
493
355
214
294
333
701
233
121
240
189
102
409
203
193
612
776
108
120
1497
413
1064
111
514
1737
4828
186
642
114
756
2931
175
660
114
757
9681
1545
684
170
272
438
101
2917
609
222
942
272
439
203
109
116
758
836
456
12929
436
647
108
177
474
6343
11751
2856
202
459
506
134
262
1564
4549
204
425
109
169
184
196
1511
1235
422
187
204
339
107
2813
126
194
203
112
818
121
438
492
244
311
122
235
1029
120
5148
701
642
7378
445
100
1348
1404
1132
495
1103
865
3484
343
291
842
225
3879
9494
121
136
205
217
3118
8940
2539
126
372
407
423
280
199
209
399
142
160
254
645
133
231
341
180
137
172
1697
171
109
335
492
565
174
1348
282
744
171
1591
5446
8838
1901
118
227
326
104
5146
957
1540
1891
4969
271
103
349
127
174
8815
109
580
7687
880
7389
1033
2949
340
276
11258
788
119
584
435
4129
5359
205
399
236
341
4301
233
7891
208
186
1486
3001
770
262
615
219
186
222
5607
110
231
993
7810
198
1463
1863
107
7337
1036
5889
1043
435
178
2961
309
1404
3182
1121
293
369
471
563
225
1400
142
804
650
174
2925
2032
186
914
1605
142
805
188
174
1345
1411
1011
2129
2009
7071
257
123
630
2125
2166
1902
2184
5514
345
1161
1032
1088
687
477
7662
448
3189
876
2130
12521
938
14802
1888
3919
8798
7644
964
8868
106
2876
444
602
717
169
2919
203
445
603
226
113
720
168
259
687
1369
924
829
4872
9638
5544
9029
1324
979
136
279
169
1918
4497
2384
5185
6802
2459
8160
147
469
162
525
116
103
144
121
161
5506
2100
5130
4179
5666
1318
215
163
846
217
340
471
3714
441
1834
124
1755
120
572
153
2927
2437
2591
8568
984
7397
4748
271
3080
6845
347
11611
5540
130
9386
11226
1131
1608
169
162
989
106
168
702
173
468
983
154
272
181
2226
236
133
576
309
639
245
557
483
3243
912
4705
346
361
361
6459
1083
299
176
253
742
9730
4090
4321
3963
9813
840
292
181
249
732
299
117
6243
2589
159
325
176
630
440
4443
3137
6812
3493
307
5715
517
214
288
3161
113
1796
115
13409
233
200
1078
8913
409
3992
7287
7404
2055
3056
1074
348
228
114
491
621
246
297
721
3114
130
927
5938
104
701
173
125
271
153
2041
163
173
545
234
268
160
678
10233
1759
605
1125
1341
803
215
394
5167
8353
690
230
299
463
160
133
152
177
417
398
8888
102
3813
3699
163
1043
3961
13744
1388
140
463
211
220
1153
1180
1039
879
206
398
1080
161
142
915
1592
140
461
237
1155
1181
1039
909
159
409
1081
205
337
1010
5824
1283
1185
1694
5578
11697
1601
393
1283
10072
313
328
151
398
108
143
452
4071
822
332
368
184
332
890
199
1097
1347
373
412
3152
4588
5759
136
1638
4064
149
258
11191
7338
4374
936
1263
1829
454
1125
1459
7067
5926
1427
599
896
331
6924
484
287
4886
139
446
721
9092
513
402
103
177
2560
117
506
5065
6747
742
4708
9237
156
536
538
305
11009
2252
228
1032
146
5562
227
1021
147
356
2656
180
157
511
5572
4018
1328
609
1037
828
212
196
4825
212
1220
786
343
1076
115
794
503
1727
9229
600
1249
346
7431
2778
5050
685
4070
1282
994
122
8072
168
973
152
2422
12138
8643
1372
5163
108
140
988
7752
128
981
1100
4370
1288
2869
4735
9776
6640
1337
9610
462
263
244
8976
471
792
159
130
176
377
5902
2376
4990
2950
271
127
279
429
240
581
135
323
657
788
746
9421
3021
1135
190
180
11434
1952
7173
529
2762
330
118
416
764
468
160
961
11188
6877
796
573
728
735
163
174
684
724
738
10120
107
4010
120
130
279
354
1336
359
370
810
754
14864
1464
336
1593
892
2967
5106
127
3363
257
399
4199
676
1175
394
393
490
507
408
4233
4988
4244
407
507
489
392
395
1175
347
2849
3841
1175
390
392
487
507
408
4268
8390
2783
6015
211
595
1772
340
1175
390
392
489
507
403
4259
493
1476
225
591
8854
122
1190
221
1026
1761
1354
3663
353
4728
1600
341
2697
456
2277
13620
166
160
402
142
1323
10934
1658
9460
196
974
456
116
204
4418
652
201
283
695
206
308
110
119
140
145
931
159
854
645
158
2905
290
859
910
205
108
196
169
9459
553
406
214
244
457
548
238
1185
13817
1486
8989
2635
373
1155
867
120
184
166
318
191
186
8051
706
1528
3736
457
181
202
784
3566
9009
1702
525
2713
108
222
224
4834
1276
14869
6927
1411
4769
986
2486
131
313
308
11502
7335
881
6550
354
4691
8061
2102
10566
134
143
281
209
171
442
121
154
589
9319
105
585
324
1792
2747
9960
9100
1003
1349
160
9431
1576
8722
6028
594
1873
198
1934
2414
1425
9761
366
5376
718
14948
2099
3112
362
867
402
1358
7344
262
269
227
8875
4741
4602
3856
2250
2271
2614
1265
162
178
738
1968
4459
963
7435
1440
6320
2128
1158
1826
315
109
110
328
440
690
3397
3020
3340
5982
588
6938
11503
2306
2344
4478
391
9033
6565
3743
104
499
4788
2642
4970
473
2494
403
352
216
165
106
591
341
151
401
934
950
5568
120
349
232
2139
757
124
915
170
697
415
708
132
121
872
201
708
132
120
874
532
203
708
132
121
874
130
142
507
199
143
700
415
118
109
327
195
342
152
400
648
4565
260
192
126
190
111
121
165
766
11173
348
272
135
134
232
534
991
930
226
2838
353
536
1053
3594
3676
387
113
606
130
303
326
398
216
160
117
114
1314
102
236
1997
1651
249
1106
126
2598
153
697
885
198
542
291
219
170
153
708
148
602
572
146
145
172
152
702
140
7884
867
1660
963
439
662
218
253
587
273
169
118
429
988
5813
5922
548
3039
288
461
1774
200
355
128
124
171
226
540
1028
1334
674
115
342
1010
147
105
370
153
603
829
1337
9287
188
394
5209
3230
7296
3960
3704
128
417
498
1076
1549
234
134
216
141
8945
127
110
129
348
2339
164
1154
124
3928
9666
374
488
8865
4514
8904
1009
448
477
470
1057
457
483
108
132
4157
9363
9572
1424
8900
684
3792
8859
5130
2762
4160
216
113
169
109
280
141
11008
171
163
418
4654
8096
2411
112
162
344
923
195
385
7777
181
1119
195
385
1342
5940
699
536
1436
6313
4324
914
822
683
1126
124
793
106
450
2570
9391
6574
190
405
107
237
160
219
616
189
402
108
144
241
157
4931
7154
1316
271
117
237
5464
766
412
135
699
137
1114
154
196
699
137
101
1116
158
639
722
155
858
1153
424
1611
7955
1579
1101
8855
360
6421
1479
300
190
207
345
467
103
735
964
107
138
381
222
114
405
270
1357
422
6580
8919
340
4806
1802
12578
1789
7363
1623
142
3096
7340
573
1098
695
5010
883
102
213
272
188
666
477
209
185
372
335
375
143
1067
441
1776
218
835
283
371
665
474
371
334
136
2047
7692
121
339
114
227
3508
1471
761
105
115
11533
510
8223
2464
537
1918
7541
5945
9366
7066
106
1450
350
6060
459
290
457
202
304
2167
441
304
132
226
204
2208
507
223
175
114
1824
516
101
2851
175
1634
8059
2869
2879
714
8636
8566
253
6753
177
1064
9783
3794
445
705
206
524
120
895
189
1680
598
1267
189
2898
7384
193
1823
956
322
219
286
353
174
187
919
193
2033
1025
3521
2180
747
421
11571
212
170
292
409
1147
162
348
108
196
4815
7365
2361
208
2694
129
1027
8968
689
5409
343
187
302
4048
973
3719
8833
9184
5330
4753
1455
171
3363
4361
8462
378
1506
1349
4321
1170
5207
104
340
128
152
468
8956
394
1573
1541
8808
13485
2452
2906
703
8451
1822
414
381
113
106
3950
309
256
126
2859
537
7737
342
222
264
411
8955
704
2515
2154
4204
1463
702
5229
518
118
448
286
138
197
208
180
117
209
142
157
791
6933
6127
132
234
2983
2220
1444
1175
772
693
355
277
187
979
538
1903
6739
488
209
114
765
270
141
571
9058
2343
611
158
117
950
763
375
169
291
140
1945
681
227
164
1161
3057
6145
4978
418
141
139
231
603
1631
7440
7404
605
420
612
225
1042
1371
465
107
557
468
574
137
169
121
121
220
122
5803
8252
479
691
244
1521
703
201
1521
703
162
8165
1375
4312
7037
3851
146
422
295
715
570
211
121
120
354
105
127
1261
388
164
105
141
1299
736
2480
1035
390
1229
222
1079
1544
475
754
611
9308
1044
4091
10379
2464
478
3334
332
617
368
3316
9472
3820
700
348
152
159
592
503
9338
236
184
1123
176
526
171
1397
2483
230
559
1355
811
106
455
805
12265
695
1086
1107
2908
4915
328
3023
4671
5611
5312
334
742
1652
495
1543
1328
203
374
558
339
4624
1026
15405
6511
274
223
300
458
414
1443
377
294
222
409
151
358
661
242
180
573
902
126
400
842
138
365
241
1887
1068
701
343
212
188
1158
148
699
350
204
188
1171
556
2875
324
8630
648
865
605
854
5257
6432
2618
8872
1364
5145
3535
7200
983
1655
181
377
4347
538
1394
869
931
214
174
276
289
125
156
181
117
8920
659
147
583
1299
2227
1776
4321
9762
5297
9465
888
614
1961
7399
286
7948
316
865
972
1112
1764
117
2367
1333
7400
380
585
737
157
2877
113
731
738
202
209
1582
6738
843
173
937
1076
712
839
5424
5556
171
367
674
132
112
100
129
483
197
605
672
132
112
196
479
3142
1347
1221
640
648
296
128
136
5670
1436
7167
2257
423
118
542
5346
211
472
178
8727
1275
862
351
209
9284
180
161
114
439
163
176
205
127
114
101
292
130
237
257
121
193
628
266
717
6395
3909
938
1794
5956
4030
133
2743
823
7292
2275
1098
935
1386
717
4086
1893
124
5406
240
557
5193
14866
8929
1361
130
1249
145
844
112
1584
617
237
182
1857
507
934
1104
1451
2007
7507
761
541
1029
463
1090
1071
252
7237
315
794
199
1947
153
9404
9519
2408
837
595
913
207
656
594
1131
2866
3450
140
119
227
211
103
112
106
586
144
4978
7312
145
122
349
236
172
125
125
127
456
203
406
158
341
423
168
124
257
194
335
127
101
103
119
321
185
318
1839
453
364
201
299
2536
2073
1449
1339
421
142
100
261
334
926
453
141
299
316
925
704
443
302
126
469
304
140
217
651
962
1247
8750
3863
7470
121
3513
12615
2112
222
227
283
254
129
674
137
357
144
421
420
1516
685
138
208
543
404
361
235
181
986
727
3740
11708
5221
8666
2201
1083
10657
174
588
374
1090
180
655
215
13302
1158
186
146
391
108
136
157
135
177
100
3776
6177
179
633
334
176
497
700
521
173
625
1893
699
4942
5810
3940
11683
5013
619
480
261
862
116
356
708
202
1534
439
489
132
277
261
811
117
357
708
408
278
255
340
260
473
343
227
510
11645
1825
183
177
193
333
112
156
481
165
551
603
2877
253
176
177
193
333
113
692
7115
6400
13449
2245
819
182
1364
1485
2289
380
6401
2611
9169
1768
5492
2604
203
273
2836
9316
926
5882
167
694
516
109
1364
441
1349
153
650
517
148
2715
448
552
115
709
180
670
389
157
500
773
522
107
615
5559
9098
3485
671
165
441
9353
281
1517
313
227
190
143
1943
7509
8832
361
575
504
2453
691
3213
170
5078
1057
174
613
223
107
122
107
107
122
120
110
245
206
116
800
438
307
153
160
143
218
223
237
194
339
123
174
297
101
414
189
329
121
1512
5948
246
135
3483
5659
176
164
433
135
2897
3090
11629
1262
7088
335
223
123
113
126
141
2201
200
557
9446
108
712
131
456
355
3450
579
9089
444
11504
120
158
301
168
108
727
945
191
3299
421
120
158
412
106
469
333
596
4022
2794
13822
1994
900
5903
344
216
536
1290
7536
1312
1080
687
1434
244
1033
790
136
5113
623
1269
870
171
3610
109
178
732
222
1252
9374
3881
644
192
374
136
259
383
278
167
2694
981
326
289
149
171
241
733
622
105
373
1789
1905
3307
5911
546
599
282
584
570
512
696
875
159
3646
7752
5160
148
441
940
168
339
271
131
137
129
138
974
116
877
563
572
106
566
148
380
3435
5654
3732
3198
2136
2460
177
404
2358
5144
1272
2170
7354
7816
1062
268
124
548
211
337
132
293
123
995
132
485
2597
462
194
1288
4147
14858
2993
107
329
1548
1504
2728
7396
1945
5089
1548
116
8974
109
2182
5884
829
2198
2343
555
271
689
437
1164
585
1859
122
155
459
417
219
172
157
142
120
110
334
186
224
121
5875
103
1724
520
317
1289
589
371
216
754
379
218
105
229
363
1062
213
174
375
289
606
10115
1549
1923
711
1306
308
1694
846
2254
10722
2924
15462
820
668
190
134
153
139
114
638
137
675
386
282
136
289
1288
303
114
8884
245
218
227
1592
921
4678
1963
1037
7096
267
1368
1564
108
106
626
4940
7140
618
168
1432
493
143
250
155
172
232
297
267
1067
151
2696
1747
671
7193
5015
101
306
687
836
864
3067
1663
318
1256
184
475
1142
184
405
102
1402
5171
4761
9391
5290
3726
1968
1150
6688
762
1038
14608
557
120
1642
535
9461
2881
409
2276
15472
4511
8111
3719
1839
4191
914
1625
207
115
164
261
166
277
1584
6639
5133
198
3833
200
174
264
138
102
257
127
2276
2866
5038
9561
6569
2046
709
6659
680
15335
200
4449
2294
3054
9233
3598
2939
8806
398
2948
124
118
100
7335
9485
1454
119
121
105
1219
382
1850
184
115
267
393
355
1414
6678
524
2572
5209
108
698
101
217
3117
124
902
130
239
2945
476
1402
100
315
136
118
237
1723
266
234
117
104
1059
541
322
1004
1005
470
166
672
404
181
123
227
117
346
2942
4340
525
168
654
262
695
444
118
258
158
169
701
119
234
123
176
105
1322
5894
6289
7350
8605
1527
161
2549
724
201
148
114
139
153
346
389
208
1046
7758
143
188
2663
223
261
587
517
145
725
727
971
8842
531
1091
9046
603
130
194
209
210
563
177
115
135
127
478
6544
6366
14856
3648
466
7243
5671
582
8089
698
5316
649
229
221
150
2715
119
691
948
203
179
103
220
614
952
209
175
2579
681
1609
2676
1810
649
125
635
545
2895
330
644
602
247
3196
656
1669
134
1429
258
3858
1456
218
132
698
175
1454
219
131
703
5623
241
107
221
363
571
610
1882
353
179
155
153
150
940
194
143
1139
1571
326
428
6520
3681
1441
3017
618
2033
464
1315
3432
9546
9419
1833
275
6791
2046
474
150
169
483
226
766
10772
15337
2341
207
192
1631
1236
5462
103
3723
243
8743
160
1032
4481
5490
1400
1269
206
493
832
777
519
3369
1838
343
6465
308
440
101
162
132
441
101
1419
1338
363
190
998
315
160
7749
352
193
1011
325
162
118
674
137
347
792
697
346
690
113
132
194
120
3517
11614
893
4357
7279
1392
788
650
2953
157
3085
1700
452
9574
609
700
648
2226
8007
3669
9739
3442
1039
202
572
339
454
6724
356
4745
2205
591
151
109
111
395
194
319
109
282
234
288
141
697
3581
7682
4867
7348
929
808
398
761
1013
3014
207
753
586
390
211
589
846
301
206
679
370
421
109
439
112
149
181
591
148
444
620
507
929
138
702
162
3641
2392
2411
1233
941
925
6569
1121
2634
405
649
158
631
2907
9040
265
433
1040
1592
3199
6481
4774
2834
473
212
355
2427
644
179
2923
106
645
1496
181
357
806
793
3244
178
1976
2208
659
883
140
566
9617
1093
1545
777
211
3795
792
1351
703
11573
130
185
373
5321
10176
4573
3099
1677
7274
4985
2002
1646
126
344
597
514
199
145
129
144
116
126
586
471
241
792
620
348
409
380
199
168
741
447
120
176
174
160
458
379
102
542
2149
146
302
187
161
251
360
212
416
314
349
153
9138
300
185
160
180
367
208
413
313
348
150
591
402
109
727
1337
261
11708
124
215
9337
2565
3084
7386
127
414
2581
475
669
187
207
685
116
2906
162
175
137
665
203
209
448
767
820
151
279
327
270
277
9166
6337
2116
4831
316
1039
1343
191
239
110
142
106
195
620
232
3360
698
153
301
116
199
642
154
299
2269
522
515
698
3318
1298
810
7340
637
1642
2289
5750
187
391
3707
581
226
860
661
7897
322
875
970
5016
7227
2122
4800
305
231
221
201
2839
8306
699
101
526
1025
609
216
101
437
342
1124
3848
101
823
145
1118
394
229
745
4385
311
141
217
291
2984
400
292
136
287
1147
116
132
5565
8162
104
113
139
150
116
287
2877
5413
12008
3547
5966
797
682
2958
1035
3116
809
9525
2922
13451
1962
9137
371
7446
152
521
2722
860
8243
6132
3924
780
3930
4406
1584
477
1189
2108
1787
13535
2844
157
127
999
186
184
403
449
9002
1313
12237
4220
2792
347
148
574
278
313
141
192
111
865
142
248
238
1310
573
448
584
309
326
105
1143
661
1067
1322
1220
338
5897
6790
299
795
141
101
347
524
4369
950
920
8537
7407
1320
3636
104
3042
1667
555
975
3707
883
323
377
676
212
186
1192
1988
1030
672
663
4472
387
450
6446
438
2982
190
1688
338
709
103
203
2073
234
201
216
149
293
114
398
226
483
645
140
1062
436
107
214
214
310
333
2571
647
1212
5504
1298
2734
135
793
3719
192
307
248
276
698
133
130
371
421
2457
769
877
203
168
199
438
639
153
131
472
194
204
119
181
177
5754
9250
460
163
164
142
457
1321
13978
7905
697
4152
9390
3807
3483
172
182
801
226
104
619
440
202
150
178
108
801
335
104
619
441
8317
5285
345
534
156
556
12743
8840
1284
605
718
1651
261
720
1653
130
202
441
662
1660
1336
3060
5073
153
229
9359
425
336
168
4118
162
8001
4269
1512
638
9382
573
1462
2565
8445
2575
1481
3302
7632
701
232
658
120
852
146
702
291
164
850
433
605
564
657
120
108
1171
3891
4228
190
208
239
205
422
162
142
214
403
143
102
113
424
158
146
754
307
490
192
480
100
135
146
751
307
539
611
367
715
192
105
138
1617
1519
4640
194
362
146
170
3157
4220
1268
173
188
2141
103
214
149
762
209
585
114
2918
123
764
691
1506
888
358
711
107
112
338
114
146
1238
7305
8171
1386
102
339
513
2770
7432
1712
145
125
357
1149
1797
709
168
253
334
2952
634
1208
275
467
165
143
555
3869
309
124
218
298
156
421
296
9336
132
692
4882
7214
179
235
636
1752
1529
136
167
190
146
135
212
2009
209
150
301
259
279
121
2097
2626
8341
7338
3534
1360
651
149
296
143
368
785
7010
2522
118
489
180
126
3805
1972
104
425
220
1010
290
769
251
3131
195
217
1009
295
775
10946
3405
1347
920
175
6360
443
645
788
286
2905
166
446
648
789
286
358
9029
1044
1073
11914
478
185
450
1092
407
1420
106
131
192
765
193
705
4967
7167
132
226
2739
645
8858
2570
322
2805
122
156
281
257
146
409
5407
315
125
297
274
149
316
846
548
133
716
972
1179
14881
11749
6286
239
11121
138
3845
2739
2756
2586
761
1107
3004
1585
718
1822
136
354
125
5225
5671
334
8934
9159
8443
210
3631
2665
110
202
938
156
312
3477
224
336
7803
220
200
342
318
1391
1329
151
249
589
228
116
944
158
317
220
199
340
316
157
454
346
491
7674
1371
252
128
145
3895
329
1381
1035
216
234
146
247
373
8896
247
2423
1161
2216
333
6463
135
3873
9248
10144
726
9398
3659
283
4257
130
3431
5401
701
4545
2071
6117
3602
1808
829
114
290
105
4795
9396
118
9485
3238
728
117
131
225
153
358
144
641
117
128
224
152
164
299
1849
11687
3343
1152
224
603
449
539
286
114
199
145
123
114
11375
3147
184
222
13983
8385
5100
281
204
453
591
149
132
108
680
225
165
248
112
206
728
150
120
658
6749
186
2592
1332
349
371
7012
376
2337
7292
2017
5685
680
9053
737
675
1394
682
590
6762
8661
4266
136
167
1188
1949
5135
318
286
209
550
5447
438
244
451
495
109
239
330
113
122
379
634
549
235
204
165
106
360
709
614
5614
1050
4655
8913
1058
2965
849
203
150
265
255
167
349
1508
13532
1968
1187
384
392
486
498
408
3725
9657
539
3279
200
152
2901
128
395
700
334
2594
5490
2399
310
519
172
4283
895
284
1016
240
126
170
227
2112
277
450
674
886
610
5809
8361
682
427
211
542
105
1678
1731
5247
2404
138
941
1587
203
6723
488
181
1466
716
215
217
377
874
675
101
952
297
2192
7399
100
178
246
150
317
256
175
189
614
316
180
634
432
1555
926
122
1320
115
109
244
148
340
246
158
157
191
623
334
201
553
429
1384
250
592
722
1455
779
144
7441
2797
177
774
4968
187
1858
10898
1022
3375
201
318
271
479
4952
278
1910
1089
156
5855
395
8165
9268
7247
2004
192
226
535
6600
2719
8917
1583
202
6715
489
183
1462
946
216
1038
674
101
251
594
728
1039
2090
447
455
3826
239
512
105
12283
2276
3857
6909
10328
543
1964
6657
1034
108
1041
561
7485
679
133
176
2259
1024
5449
7230
3070
982
677
1448
286
242
258
3279
1398
636
552
207
783
9437
1562
936
8684
1225
952
1635
1010
651
1000
441
356
196
1037
3227
598
449
243
608
195
684
451
239
636
308
1313
1335
232
640
607
432
245
2673
122
8633
402
2180
1153
8456
1149
675
1607
1557
1781
1485
219
203
201
1135
432
111
210
376
159
6506
349
614
3988
282
131
855
1345
520
285
106
131
280
3904
307
446
293
108
231
271
258
188
2594
105
203
222
422
1045
137
107
2504
454
1251
3701
952
174
351
143
1184
573
1316
1624
2434
599
957
7103
501
221
11217
3967
676
112
993
4016
360
101
1172
1339
331
226
1120
6477
423
4694
248
546
2262
1382
104
314
4996
147
2072
791
647
196
365
155
307
1229
963
484
153
915
166
633
185
166
2906
534
686
163
634
185
377
1406
3699
788
810
133
114
591
500
13515
4809
267
1312
142
7752
1739
1480
2067
106
503
1343
562
350
930
109
719
116
624
185
319
163
238
1239
100
114
115
207
698
152
108
207
109
113
184
7055
3879
437
340
258
102
103
228
202
1894
1490
290
2664
9862
11713
547
210
305
228
159
453
196
8887
474
272
202
160
645
676
345
1258
111
132
437
112
8788
1404
2255
775
6711
115
359
794
13005
415
391
106
1870
289
421
1075
103
207
350
205
1232
167
155
193
115
132
186
109
121
133
188
109
496
1650
242
9258
4587
6159
290
1266
523
318
134
333
147
106
490
400
7074
1237
310
486
6446
2220
933
2242
1982
177
3029
331
854
885
1706
2829
3649
244
347
4676
335
6548
2596
354
202
121
126
226
477
426
7305
352
168
1533
417
5696
1608
9490
1663
9316
1942
5332
124
123
189
702
206
700
282
137
867
202
598
439
3532
8322
105
1436
206
354
1935
5314
123
393
903
195
365
1333
1152
3439
9546
1714
1445
6659
6859
113
113
3909
9859
223
164
235
182
1316
2039
5244
1539
944
723
3869
1450
1857
213
143
203
2057
8707
520
1974
941
3167
5708
399
110
162
168
163
109
434
102
1185
142
128
221
9417
288
154
141
205
156
142
1749
361
4781
1826
4966
2285
161
271
110
7474
591
433
279
1438
605
4511
172
180
400
652
450
159
2692
15489
2052
409
2117
312
111
195
185
142
662
277
706
216
313
110
195
185
142
662
277
458
482
1059
720
158
2748
483
1059
703
2269
137
118
387
111
304
120
440
313
126
228
5309
700
8090
2059
775
340
556
1696
169
216
11739
459
1096
12986
279
544
163
161
188
188
226
161
324
1898
245
664
132
220
103
926
598
121
1519
201
594
1515
234
892
13189
4277
6610
210
233
939
849
1219
439
646
139
6977
144
2232
5002
155
125
200
141
163
236
129
4638
9347
2282
3982
3850
7526
11714
7357
2474
9361
4270
425
1352
484
262
215
1373
1783
1243
109
126
822
2288
328
353
9794
1988
1593
1347
9171
487
451
1534
162
661
222
126
100
127
127
261
192
375
1343
1099
15534
4070
3322
11141
2539
218
425
4849
121
4544
808
297
146
12256
700
211
265
460
2887
145
699
211
266
460
1745
187
138
113
381
895
162
2767
2668
380
370
936
650
1286
348
287
557
263
329
316
276
141
146
170
176
414
127
545
192
884
444
121
9329
528
110
368
1568
571
517
367
280
210
2873
620
254
1440
813
256
431
2076
7533
1155
1451
145
276
228
900
436
221
677
1032
744
386
152
279
827
806
2360
4925
1835
121
558
364
703
111
998
13476
2955
914
1100
214
341
122
679
219
102
1164
186
1855
2007
3419
1355
364
1096
102
131
4401
3852
1013
369
359
140
187
115
185
8184
1393
165
309
114
198
930
3096
118
932
1588
167
310
113
197
931
3114
2959
5729
1153
5939
587
3344
423
13731
9435
115
106
682
1661
104
201
489
175
1120
113
1466
306
530
11754
3030
199
317
261
1042
402
492
487
391
388
271
309
927
324
177
684
101
329
177
179
249
116
159
933
1930
3078
1772
1720
540
476
1449
406
507
486
391
368
1188
589
3260
1896
1166
480
291
104
247
348
332
755
169
318
115
307
365
329
4847
11952
256
2605
150
454
1845
1530
125
7363
168
1437
948
6811
7352
1000
5608
6338
7392
140
2917
6066
2768
827
6792
3200
5820
1889
6675
7569
627
4269
408
507
490
393
395
1175
149
7443
5774
911
3791
2148
3533
333
153
1997
911
200
132
171
533
243
151
112
112
101
3533
8538
1667
8835
2267
1699
9530
6936
101
343
295
5020
3168
581
421
151
11102
439
2801
437
215
204
168
433
2403
1342
350
449
2082
3202
434
185
119
169
160
179
202
205
153
173
1583
1520
123
115
240
390
1869
1498
518
329
166
230
3746
7908
135
340
309
520
142
168
652
889
456
237
2029
219
172
100
151
177
114
204
6845
969
116
286
4269
131
753
220
220
225
273
207
174
1080
128
255
758
6647
430
4259
545
8035
3280
2523
687
137
521
1181
678
564
160
669
999
6663
118
115
212
750
139
1188
671
750
404
165
296
195
628
266
706
2006
1245
1782
8859
5367
435
105
365
1118
13854
433
9325
199
13512
9431
312
2020
1121
3531
2013
2752
5327
702
133
211
124
224
113
180
301
1753
1283
5454
6173
1269
3303
3415
173
907
6198
2750
1548
101
4180
632
754
584
985
1091
210
140
129
1383
144
244
2625
117
1086
343
114
1279
3519
387
1429
4338
386
1475
100
317
471
454
723
9110
192
194
970
138
155
613
201
197
971
139
166
117
107
904
153
165
205
192
253
165
100
279
9452
1230
11103
8987
783
108
9892
8768
6003
1191
4060
362
7045
3128
7292
415
592
1316
261
583
595
947
2289
939
909
1723
1807
434
1538
123
615
13582
484
122
620
111
1141
671
730
160
121
185
158
468
6852
3476
2221
211
112
102
138
204
156
444
5446
651
7293
1092
1974
1219
771
856
1286
131
154
832
949
188
757
107
862
198
439
683
2610
3736
168
4069
724
149
1338
387
1682
119
7086
1343
384
1511
106
362
220
254
112
115
672
3349
4971
151
11429
439
148
365
2614
1411
2804
204
182
7443
171
1672
612
5491
706
8059
561
1074
2139
5303
7210
131
4534
193
408
1468
1443
4798
734
1362
1861
226
293
209
147
525
310
170
220
114
117
782
429
394
114
185
205
161
681
2075
5247
4071
1044
1158
539
137
632
207
440
468
14253
153
3778
2127
2350
944
1166
2276
293
126
484
177
6362
182
924
7280
5037
1367
791
2377
504
229
9549
232
129
506
250
332
445
145
168
331
4319
650
168
193
532
1000
325
956
644
119
451
390
3887
476
2180
244
207
673
405
107
258
153
447
4619
9022
9137
195
467
484
353
202
325
897
572
878
458
3836
152
134
256
7215
573
353
481
199
984
1332
308
1359
118
2750
2977
469
6731
6522
4615
502
338
598
118
2769
2984
471
6692
6484
4624
1082
995
4204
3671
8012
703
5282
1789
185
773
125
702
246
561
599
2936
190
771
641
1162
666
638
523
7735
9043
338
3864
1671
4834
631
5922
503
513
582
346
11063
164
441
801
503
308
4779
353
346
6473
209
305
6660
8951
2549
143
768
554
109
1167
151
274
209
4703
347
6469
168
239
233
263
331
206
120
9433
103
352
325
1347
201
11488
4964
6480
2438
9166
275
123
177
778
365
126
550
7994
693
5099
4356
494
404
334
2199
5271
1149
652
402
923
746
154
2843
2664
2745
629
5018
476
337
1925
1714
598
851
615
1289
2469
2854
696
8170
306
6584
7486
2395
339
6754
4136
7585
3611
267
108
360
141
106
161
195
118
243
367
123
886
472
207
125
257
124
283
115
492
475
334
8953
124
2273
1236
1444
3241
6269
2195
6793
7358
2310
2423
1669
244
326
128
2518
3247
4792
385
501
6019
1617
8974
306
1352
807
2403
3993
1153
967
284
4558
1222
345
278
577
297
403
162
109
1046
797
3709
1405
635
490
464
5629
539
6625
3798
512
1280
153
104
1049
796
184
145
3758
177
193
1458
876
689
144
2883
877
689
1319
277
276
301
1159
326
141
2791
630
106
260
1449
854
337
1594
4771
7449
232
696
878
169
1065
463
3021
140
106
4812
5005
452
262
1468
947
548
9115
3556
2329
1778
1595
6977
6593
626
320
181
159
473
123
145
109
645
5382
1500
1553
5952
203
1065
1750
1518
132
620
118
409
110
128
204
2957
700
193
281
1176
118
522
255
1174
689
7696
10209
259
155
176
133
3907
1497
178
1499
1895
1513
178
905
517
1509
115
971
488
634
1409
108
3708
1518
178
917
523
5325
1347
231
1818
1621
107
116
2006
6435
302
122
5438
377
128
131
1359
5701
6473
340
4821
132
3026
909
843
12564
396
2231
167
2318
5000
4715
5018
522
259
337
112
226
3522
131
5571
2895
8361
1180
9126
5686
299
193
172
318
1264
144
201
650
9413
4825
362
399
167
11679
146
162
227
152
3852
3135
6505
175
126
148
178
306
346
189
435
1286
141
239
304
280
1289
7400
794
1011
469
1294
4115
307
143
1902
9087
1557
5601
388
145
2150
125
125
120
304
210
698
187
127
138
724
101
7419
195
471
114
560
125
189
104
154
105
138
724
1151
462
114
653
513
142
112
250
151
309
642
838
1271
445
109
176
164
163
446
7247
4903
5642
343
340
340
4621
4807
148
466
12161
282
14949
879
308
265
276
659
862
8476
1351
3567
5685
343
341
341
3043
1427
4817
12122
1158
307
266
416
190
759
394
335
5205
236
761
397
334
1702
638
856
1570
7253
3067
1042
121
1634
543
303
3729
1092
103
112
253
111
134
149
1975
2342
116
509
708
124
293
140
717
1601
807
443
649
148
206
173
541
2460
6839
6447
180
2911
168
446
652
148
217
173
766
480
515
13366
398
170
9334
124
159
1234
6450
9298
7372
7740
6018
1312
453
363
4752
194
8946
689
1047
105
2057
1208
691
4759
694
4147
3734
254
184
153
330
387
5197
698
8437
111
6780
112
121
177
339
411
110
107
308
158
192
3561
105
183
397
158
239
1095
332
1267
2384
11774
1310
12742
2958
173
143
973
7344
110
483
201
1141
115
101
3087
113
377
163
267
234
310
7293
1058
1745
7679
1363
983
1557
8142
1112
196
171
4685
3544
3184
609
868
163
717
396
1486
2551
2329
131
1143
2762
4878
1366
918
7311
602
7443
355
2112
119
249
819
139
707
197
266
166
141
180
624
370
439
1648
552
293
622
2117
529
1602
426
367
2287
229
244
267
3216
136
995
908
3159
914
2518
1845
1067
408
120
196
432
128
223
9948
1955
679
2304
3961
3333
1514
847
222
431
4702
344
6540
352
2164
2392
256
1376
2856
2023
14897
2633
699
334
1054
5842
11031
368
438
605
133
243
487
115
142
160
208
295
2146
3581
1565
604
223
824
210
145
1679
196
186
189
893
478
6608
10357
5215
132
119
237
1022
596
110
200
119
702
1001
4465
9569
7118
4983
8550
228
307
1561
152
138
102
826
236
1325
209
254
267
496
14042
863
1668
207
103
203
280
5136
209
104
258
357
606
190
1371
1022
354
1459
14816
4496
112
1490
369
7793
1451
360
1334
2895
215
2903
7369
14813
1541
1674
183
160
164
332
261
579
268
190
127
366
251
137
3395
498
185
1110
290
628
152
938
568
181
276
530
1393
337
451
469
323
1502
1400
155
586
168
444
11266
7163
4470
4665
2086
8752
503
5281
7226
970
1171
155
8358
6551
309
1345
2483
487
180
415
381
189
101
443
618
892
1506
1747
7339
153
389
6392
14873
5435
223
251
9009
5342
1431
1444
3413
285
1350
7162
260
1345
1838
1612
131
6455
112
132
181
137
116
112
567
538
387
656
1512
3978
161
125
1067
2502
3936
8815
5109
326
603
429
268
265
1553
881
148
105
125
158
8908
134
307
7079
1690
243
3086
674
164
130
9079
378
297
9287
197
547
181
223
678
167
1098
204
457
172
9425
183
123
3260
115
283
120
204
426
100
110
4173
284
126
521
946
629
104
328
125
7432
3625
8895
4577
695
5097
1925
147
457
771
2149
438
7480
7294
1949
1416
323
210
452
732
257
677
499
1336
452
193
835
176
2974
9159
110
117
1515
5034
354
1629
1298
588
234
147
112
5135
629
185
173
589
7307
997
8921
151
2547
2318
5104
3097
178
218
699
542
390
630
4584
2049
736
13523
2842
596
309
14038
482
439
451
1917
808
697
2315
4118
4148
3240
2589
1159
679
171
245
558
491
9529
352
1954
1607
1741
1417
352
429
879
9272
450
7365
9009
2570
615
2900
270
299
181
539
586
188
232
402
286
165
1697
512
267
253
939
8681
2606
349
122
141
347
567
242
934
130
100
674
984
409
1619
193
181
100
520
439
3594
1384
7128
2636
4811
116
9433
120
1437
173
274
119
290
225
192
3484
5200
11949
4220
5287
4343
571
210
423
319
421
177
2100
8008
699
5179
2514
8578
172
210
146
5016
7275
347
217
203
134
636
329
5596
4490
635
2890
1934
7519
801
1213
477
345
159
164
120
3195
642
1284
426
504
5216
2895
1693
267
343
337
138
591
453
445
254
5762
14424
366
1114
2228
2255
2975
8382
205
149
102
4926
9386
2002
4317
3704
196
322
221
124
250
100
1004
103
464
13680
110
238
228
131
6145
250
124
616
217
727
135
115
755
121
1209
5045
2529
2960
355
1335
6155
213
464
232
114
116
265
115
9249
908
13578
215
134
281
230
193
119
107
213
4812
9218
4234
178
642
179
2199
370
615
250
106
150
11562
1952
755
8809
633
1261
1634
1321
1214
1359
660
7757
735
460
1878
4725
1985
457
190
524
918
418
543
229
7670
4525
668
485
325
466
216
224
9331
725
8264
694
3831
141
157
147
212
788
180
702
1239
592
859
144
181
410
134
121
117
1468
682
162
257
110
106
385
330
787
894
318
1457
1226
275
2032
198
893
886
7352
1568
9392
5026
3705
117
355
2950
628
374
279
332
187
325
220
593
2554
474
446
486
604
141
137
877
201
600
125
441
567
2399
6645
355
4741
507
141
2798
2315
142
155
263
230
1807
8198
6475
359
361
361
354
4704
3592
14104
966
416
1369
176
122
107
155
113
320
203
148
153
108
107
1902
535
316
180
1836
134
122
161
189
145
177
200
134
166
420
1460
273
603
156
428
1374
698
245
166
3069
3698
4597
1613
368
5443
7384
6331
718
1824
3181
5583
557
977
743
701
371
112
580
943
5210
1249
1117
5214
113
297
233
171
283
371
153
193
381
751
101
4794
7052
478
939
165
414
297
1712
1005
609
385
2042
252
765
454
551
507
737
783
677
258
2007
8869
879
836
7363
1280
1979
494
106
287
830
9135
3472
2614
3100
15369
415
5618
3612
4800
1350
377
1393
7821
369
1397
106
1174
4876
602
1544
105
241
167
103
138
497
1302
24172
2088
173
7414
479
132
11426
179
134
155
385
107
135
287
148
380
9250
135
249
616
802
102
105
271
9120
8816
4227
108
636
507
1203
329
275
126
9418
699
258
307
265
129
415
722
463
476
109
197
483
266
1331
1636
283
141
823
6074
1384
1448
133
205
4236
8951
1172
118
670
106
112
6171
279
1235
1326
311
8313
2350
1316
7586
3941
9692
1107
134
257
5560
258
1165
8923
106
173
309
688
141
4243
307
665
141
4207
145
497
204
9850
9284
301
1922
103
290
131
111
441
4307
100
252
629
358
787
211
220
585
392
763
1363
618
170
151
182
259
738
7308
383
122
818
408
9146
847
1469
8706
180
1081
3696
3027
4828
2764
9280
9276
5253
1773
6979
2458
348
287
1766
107
211
193
315
356
312
325
253
2305
1698
746
3765
1903
1722
4800
180
503
5547
697
4970
4503
253
8902
182
165
302
114
1004
459
136
5949
2872
4166
1030
11556
8386
1459
229
730
189
1069
831
1849
3793
407
165
155
368
473
4183
2471
303
242
177
310
245
201
101
109
5401
1600
220
150
240
300
2284
14064
1110
1614
2988
602
3359
902
908
14611
1374
216
101
205
8279
101
399
158
409
285
3241
165
188
163
409
8852
616
6859
943
6066
4371
521
8223
690
5184
1972
3295
13610
1392
3945
2600
8755
257
476
1930
1259
4003
5694
2683
1453
8912
9204
419
3147
475
8861
878
1973
188
151
358
119
5633
188
148
125
360
119
651
277
2984
665
7722
168
129
354
342
462
557
239
1391
1590
230
8119
5579
6864
6789
1241
4288
4394
7382
2843
633
826
5385
125
953
608
105
221
5016
309
8607
6953
1788
1354
386
1398
7719
385
1396
1099
330
1721
692
13026
280
158
433
620
174
427
1084
731
130
9398
1488
259
544
209
434
214
1789
207
194
10980
182
364
460
2288
312
14843
130
757
3618
209
11767
8886
3120
137
930
802
8800
799
2400
4924
2366
177
177
180
249
533
948
5759
329
13587
179
157
711
1171
196
213
100
228
238
5914
197
213
102
177
241
143
108
232
346
177
173
961
105
122
201
162
728
5159
570
192
367
383
146
483
244
447
142
172
244
192
137
254
184
194
1067
334
3358
3558
209
1254
2053
1099
3065
757
879
1398
700
181
1525
3941
6753
293
102
944
136
145
929
139
1566
704
183
986
574
2916
110
201
367
827
1187
928
602
1528
1574
687
255
1188
9904
459
334
277
224
110
793
468
111
380
238
256
7299
615
198
185
128
304
5481
199
963
881
198
184
351
109
11852
9292
2707
840
323
606
6103
956
3448
346
654
1545
112
682
8407
5754
3528
390
828
2396
884
171
1068
122
185
159
354
215
612
171
1072
129
185
159
1075
753
692
2107
13471
5687
211
2357
486
201
137
1584
429
163
156
157
111
430
227
9510
192
202
677
612
443
167
2897
551
676
704
1551
556
3332
130
121
281
1077
610
8378
227
140
188
310
436
3929
8125
611
1200
185
246
570
125
195
698
1207
161
127
1427
128
142
2904
4759
347
350
356
345
972
1121
6259
490
14887
2266
9452
2292
2217
4620
207
667
354
187
409
1279
106
174
645
520
125
417
1896
188
167
655
1004
135
2279
322
785
688
8934
9597
4674
1182
1376
11689
272
108
2740
13736
5929
1375
1803
278
106
135
120
126
235
946
661
3196
203
1961
158
7328
2139
662
2419
480
184
171
6046
2745
1532
327
708
259
528
2910
418
2432
188
191
136
13108
13791
996
301
300
1040
13245
264
244
6439
341
341
403
9169
4276
154
223
6027
4722
9101
539
959
2261
314
141
1956
346
346
347
6467
127
1885
866
2350
9641
577
5341
906
4743
1143
1395
1127
188
281
932
956
188
251
106
507
1676
128
859
7291
960
7409
469
1225
3952
657
7392
717
218
1058
5482
1600
133
276
14525
556
1859
233
9406
231
955
361
3702
636
260
8300
1327
2217
822
2209
1940
203
3001
822
2198
1928
205
3012
822
877
133
723
457
126
14015
7878
1670
123
146
335
278
117
197
872
433
3993
686
11231
11286
1267
131
164
411
257
605
1838
336
1138
8372
164
786
1044
655
920
476
6713
1149
1966
214
302
13704
2008
373
1060
218
108
262
281
123
155
359
7378
6173
1760
127
222
2522
2711
9154
290
156
237
217
9181
131
748
127
127
291
321
298
239
110
112
167
126
117
402
180
174
180
225
505
405
1801
128
147
141
287
202
810
161
175
128
100
701
208
534
141
127
809
244
175
145
118
725
1545
2281
3053
5974
1155
2512
4933
1383
849
631
159
191
357
848
1774
159
1653
2424
9042
1790
146
115
2086
3501
3325
316
7214
4952
701
1378
493
817
253
184
3183
221
702
151
566
428
616
5238
691
8334
124
5119
6929
363
175
515
14518
1792
1403
624
184
1401
735
1600
894
12878
2376
108
175
146
1688
2513
10128
3533
734
8894
1477
355
358
358
6509
285
808
8956
785
13369
2324
6032
6816
3619
4851
1688
586
1068
227
957
700
1393
3304
5012
3135
4323
3967
7151
1769
7206
826
214
151
164
962
152
6939
1861
3349
660
104
785
220
2703
583
591
1025
577
513
3151
141
2600
834
172
5153
7019
123
139
246
285
758
164
183
620
1024
471
127
1852
104
13642
6756
125
3186
376
2167
1950
178
3959
382
821
135
153
208
280
9469
266
213
350
327
817
898
105
518
210
713
1541
1441
1204
1110
6433
1380
438
1287
1653
11681
324
1555
966
177
116
645
544
732
252
1304
237
1683
1847
674
6439
338
337
338
4671
6135
920
437
112
2881
781
3340
3312
499
8102
607
2580
4730
256
472
6465
10320
110
621
522
206
1200
348
7279
1781
125
668
529
482
347
115
106
437
493
9390
6440
321
880
488
156
2335
2418
1023
732
3032
1853
2225
730
2264
4419
6918
425
406
4734
3294
487
602
885
8138
3437
3976
9791
2862
332
897
712
149
853
443
147
3130
229
663
713
150
910
1019
672
293
155
310
280
420
1414
252
746
143
2836
3150
12930
2695
2722
915
100
151
587
5182
139
940
1938
2966
201
2334
216
108
126
195
227
13485
737
105
338
180
271
377
239
341
153
448
680
3801
1164
3670
1643
3172
1372
1341
346
1525
308
1120
1096
355
2746
356
1677
787
7425
589
2600
1380
1237
3802
2123
1497
3668
425
2538
530
4130
517
680
1186
106
691
5080
13600
2004
136
1305
8900
577
140
544
206
168
157
2010
662
1945
13615
2382
8784
5023
169
9744
2588
4303
994
1349
161
641
2786
1271
860
7028
7350
2913
658
918
2920
443
574
237
651
150
915
2507
1440
1738
7702
1749
105
1189
322
1292
1396
871
814
650
203
170
251
144
2563
191
171
924
130
1591
870
814
651
204
171
364
2570
312
2810
1144
540
605
4623
2262
584
6412
975
286
1017
552
496
2393
6571
428
4670
972
441
101
163
165
164
176
255
159
441
101
362
502
742
354
127
655
134
109
1520
13023
584
1078
1569
194
407
2680
321
5964
1517
3621
6313
1369
4524
7262
168
894
1401
2373
607
587
344
1816
3378
856
279
8916
5453
154
153
379
349
369
119
170
150
182
199
118
131
3011
6510
4206
492
289
416
623
560
296
8991
3037
4371
460
145
899
176
216
471
11694
977
669
744
1463
1014
101
153
229
1388
1387
237
5685
3852
3599
3695
690
142
446
842
561
1102
231
1148
290
474
221
134
3971
2177
728
283
158
411
620
377
1448
135
451
217
2239
7171
1551
131
188
974
6413
2060
8797
318
7197
7245
1219
486
803
498
1226
376
442
271
380
170
2432
126
263
690
1826
7439
7037
208
1005
6493
7445
1012
255
1348
3529
394
2574
276
1558
7276
1329
143
307
893
308
248
4404
1820
136
277
1002
1380
12334
743
338
594
5081
119
2710
1349
4685
123
8611
227
3557
1643
1343
301
3936
4566
8432
695
5061
4531
117
271
2202
9198
14896
2104
262
1202
667
149
135
617
141
151
6974
8689
587
592
339
744
166
139
293
106
272
659
705
205
2908
140
294
107
272
659
706
122
142
7415
245
13683
7169
386
244
729
150
374
154
103
1953
7526
2031
2128
5335
3676
7390
421
5466
696
8243
383
8047
855
452
852
8106
1292
4050
101
119
166
243
1215
2411
520
111
1156
273
209
447
231
380
232
2848
7475
12041
278
459
970
111
2640
185
221
163
969
248
547
302
132
475
281
211
529
658
830
412
1208
1293
7420
6209
102
206
206
428
139
2351
5172
173
215
120
984
262
122
118
114
13662
153
1372
154
11979
509
393
519
315
109
382
140
145
237
1963
3102
2515
6145
1117
300
250
172
123
175
1084
107
988
7758
928
1370
1695
394
137
155
212
118
6798
1698
125
324
165
849
956
167
1278
2489
196
3574
1165
9364
3142
668
5033
610
1052
827
1030
4631
1548
2751
6201
2495
3903
3356
14911
5890
369
11363
199
6448
194
220
311
166
5475
166
688
1233
14012
538
3170
105
1417
194
380
7733
1426
195
385
7561
1898
460
108
176
211
162
439
3693
5059
3634
716
1112
1338
385
1141
5486
11596
298
156
1024
395
399
353
391
110
541
1744
743
9007
194
345
169
226
706
201
346
218
175
226
706
119
422
108
2471
2711
623
1129
910
3227
207
1036
142
257
266
127
373
111
160
117
951
216
4974
7242
139
1201
4918
4839
6139
150
104
328
127
115
479
110
106
119
842
440
125
235
145
319
1679
1193
699
206
239
107
239
112
165
144
523
139
210
440
394
160
206
233
151
197
144
242
137
9443
273
10176
6604
818
207
130
127
500
8739
1475
120
536
1595
176
180
106
304
680
277
197
248
174
332
219
653
415
183
1449
3878
278
234
182
122
237
818
11595
422
778
1864
140
722
116
353
212
272
143
303
212
14932
668
117
502
127
220
218
136
201
429
362
370
5130
2522
4449
3313
3981
699
2177
460
11548
175
164
173
457
7154
113
935
336
461
120
161
120
311
175
106
116
322
381
958
332
144
180
851
340
217
129
5239
112
721
338
185
888
399
265
819
127
8946
6789
8153
690
4401
8508
388
1075
147
9354
6508
270
450
2008
3267
5107
698
8429
6645
4653
306
1573
923
260
1866
313
637
106
7803
775
443
367
2238
4279
166
11118
2431
698
155
662
209
699
155
664
125
4313
1265
379
160
7370
934
149
215
1175
5296
132
932
154
3740
122
3443
207
781
1782
988
672
739
136
5193
273
133
394
111
139
636
161
336
193
1037
9054
7421
10466
1237
1655
1143
108
718
167
5525
116
199
107
516
204
412
301
3260
193
170
167
107
371
204
108
192
1345
1229
1016
5541
339
690
720
1157
106
707
105
149
172
1123
244
111
286
389
3001
112
122
546
153
276
219
103
135
606
120
106
296
187
353
892
777
499
9199
14575
591
284
2901
122
581
118
177
206
142
162
125
316
1791
1207
1223
262
136
122
124
142
947
3445
4536
594
966
675
1241
433
9320
8005
14940
6904
357
121
1070
1685
932
772
356
920
690
121
155
114
158
188
216
1937
494
1726
111
1217
422
649
273
205
7151
143
7414
140
332
204
4724
3462
1213
2706
1634
6508
160
6123
1109
395
455
2328
7692
512
215
248
112
724
1717
223
483
13831
233
734
375
1431
481
675
782
113
210
140
128
155
189
125
135
100
9074
173
3741
171
418
9659
679
100
179
100
179
171
1177
116
142
184
101
676
144
5874
420
1241
603
187
9064
120
110
268
185
2165
12326
118
646
106
100
370
131
5073
9881
4121
9893
3731
1224
9022
304
241
133
152
1071
1264
3424
333
106
2167
183
1468
7459
3318
575
924
5847
832
221
2816
9088
2737
3463
5313
310
670
978
450
163
172
871
166
262
173
123
10809
121
333
714
3488
6581
2950
1454
282
2813
6750
4064
9523
883
6346
120
2236
204
102
115
191
121
5683
252
102
110
115
133
252
330
188
161
2000
242
838
213
349
525
1353
279
316
282
3407
3009
9235
436
5275
1247
9367
672
5006
1239
8894
799
276
101
104
222
243
550
309
5328
102
342
122
744
121
202
459
587
979
992
675
147
108
100
106
6395
8882
5586
2444
1031
1401
112
724
2518
462
888
144
414
840
114
1587
111
725
2413
108
371
874
320
532
1087
597
3525
1635
1206
725
3541
417
1281
2183
2684
102
914
1248
2970
1295
324
293
6411
11479
739
244
537
586
360
880
123
299
1395
6129
1355
496
480
1099
886
7370
7606
1076
2240
1231
603
1043
736
2529
8919
4931
6938
232
9416
8935
175
1852
1015
852
4021
187
530
766
235
4819
741
223
1802
1112
1305
1508
209
1025
129
757
348
226
188
116
156
1045
1771
7240
5027
4475
7485
1940
1375
174
1073
243
2398
476
5097
1217
101
345
312
4287
7291
1931
867
6445
342
342
342
4608
967
1790
401
122
1394
141
762
191
428
1332
2723
264
666
210
1101
326
7373
1634
10780
3086
1466
1431
404
245
125
510
135
102
414
364
102
397
203
194
127
1578
1177
315
285
425
115
175
474
5900
9287
3204
984
103
685
419
890
618
469
1191
1265
174
197
184
474
1204
233
726
194
4504
369
520
2236
227
139
133
740
257
189
576
197
870
111
1190
129
290
116
289
305
222
108
183
392
104
438
240
745
513
318
585
101
125
177
738
342
101
258
233
404
170
273
299
128
8855
229
135
1123
130
342
1077
348
186
104
748
1328
370
1827
457
433
2718
104
1017
718
5467
3221
3313
4203
420
179
175
181
133
240
1160
337
449
11746
364
539
470
973
760
11672
508
393
699
636
297
650
686
205
367
225
107
195
123
155
134
305
194
1022
1191
417
185
788
212
296
139
100
256
1075
357
147
491
7370
147
622
2441
666
772
8603
782
634
195
289
7476
1932
1214
7415
1374
5035
7270
6494
1295
144
1009
830
143
1626
2266
9128
825
187
153
684
713
114
166
147
407
422
221
11438
131
154
1039
619
457
2623
775
321
212
201
143
955
2692
1629
733
577
8544
352
1433
307
6683
543
306
1022
664
1713
257
102
235
391
693
279
319
513
406
402
155
170
651
445
107
438
574
1268
9135
1668
382
413
280
4143
669
2637
296
505
516
441
694
239
355
1152
131
513
627
648
778
1237
1766
3345
1176
6956
212
8855
151
1772
1413
2168
844
302
287
1210
2620
1031
115
578
600
113
121
7465
1915
1552
664
338
134
536
1346
2409
133
145
557
1330
296
506
1461
1234
917
446
1179
363
268
126
3305
1006
4026
492
186
375
531
8782
617
224
342
378
295
1822
157
1541
4760
1591
183
186
127
622
1316
261
232
155
120
115
1704
177
7291
212
4036
2292
3470
6626
150
640
522
2874
625
487
185
195
7559
344
103
160
390
118
242
695
4798
5244
699
2797
4934
6352
1129
718
547
104
865
4801
9399
406
9846
6159
139
3339
475
8910
7355
12071
416
299
451
200
2134
3862
783
320
9337
3993
8279
677
5197
1630
783
8854
1481
295
158
1025
278
3086
571
586
1073
1150
1040
278
113
124
360
209
145
128
122
376
305
116
982
5111
6861
1807
265
573
850
3378
574
584
1029
528
479
344
423
6117
347
424
2743
8466
202
2518
120
7355
7990
150
1109
2561
209
532
613
1385
267
255
4770
9646
114
3804
4296
684
3877
834
317
523
567
2016
272
136
134
4982
5766
461
4351
190
259
133
685
390
304
551
10607
2808
105
1201
597
696
7523
1934
278
563
827
538
170
435
1494
355
284
1264
721
712
571
133
1125
234
4628
376
138
2715
259
338
113
225
3586
602
693
6823
8894
1454
530
8890
2631
4169
118
483
6175
863
8352
988
3829
4767
3835
13341
5085
9108
126
110
8318
1191
1600
747
102
118
347
9371
1040
369
7723
1392
372
1353
3544
138
9211
2551
1243
5364
7180
833
108
198
701
225
146
149
136
9338
558
148
21215
3616
261
8811
241
132
9495
7427
206
129
5063
6857
2979
186
323
616
160
1923
960
1780
2298
224
249
166
653
3971
197
135
209
222
5325
8627
913
3566
2910
4740
355
358
373
5912
1273
1905
835
13777
102
150
240
106
12106
154
189
106
152
185
340
5762
6933
136
450
236
522
9319
309
668
186
3585
261
129
310
1419
1331
879
874
202
222
8114
7392
1025
105
107
115
185
672
521
196
138
706
198
136
265
143
124
161
197
140
615
3819
6587
8631
697
9059
515
519
447
185
170
202
706
9457
1701
10838
3286
3905
2098
2533
3438
2488
558
528
6127
14020
1053
142
3923
1879
1769
918
109
106
3128
7277
4723
105
1567
736
183
556
167
4589
3821
386
370
379
6076
434
4694
979
174
1395
386
542
1603
2571
151
104
594
3650
200
153
509
693
186
2837
367
650
106
223
683
7526
1991
5721
9109
392
4282
149
199
228
4109
5460
1636
1456
1525
327
231
335
3973
283
245
191
149
172
355
609
2880
572
1172
3788
570
579
4004
644
6256
1631
338
5173
6628
3943
5199
2130
760
568
1401
628
1684
464
308
4017
591
805
1084
2191
1459
823
3784
14862
3231
4787
213
298
916
4419
3858
3894
230
1122
13013
1239
1173
387
392
487
506
407
4267
3980
7228
2360
506
1535
242
325
1022
236
127
1098
1173
552
222
339
3199
8860
2483
14823
1972
3398
362
171
101
473
1238
620
2022
2950
163
220
211
571
507
1578
661
1283
1290
122
3518
159
185
574
510
1384
181
14635
1718
4587
411
1230
952
3601
160
1574
915
574
4642
1088
277
428
162
163
158
235
161
2045
6852
5434
101
3786
2253
5468
4557
195
131
135
340
277
446
142
256
335
211
253
5611
2278
1306
1006
1291
155
1459
1237
273
259
581
4964
129
1694
2452
631
222
1247
116
264
1018
684
1137
7325
11196
6071
5817
441
155
166
163
175
458
1533
2083
1974
1392
2699
2956
2931
2179
5243
734
1979
1469
694
2628
249
9075
2619
338
7418
3090
1808
571
1385
1398
349
559
216
171
1280
1413
1185
3068
1330
141
265
1080
834
642
188
186
245
593
1395
4072
6706
3566
157
3230
3549
5767
3088
9428
4356
816
4989
1986
4839
6313
5209
2686
1538
1589
988
348
1634
1184
773
106
395
157
185
420
3239
209
185
106
390
158
875
2239
1055
161
140
204
308
2420
7125
2288
5106
2055
4856
142
5964
225
506
183
110
246
125
7134
3551
212
5543
201
217
7381
9186
197
5966
574
1055
122
104
140
150
298
123
104
138
9396
177
8501
4593
5947
5835
658
7513
129
312
187
495
1965
9489
1695
9644
1914
173
759
605
156
4716
343
351
357
932
2188
456
134
129
210
4419
1342
383
1388
7800
371
1427
106
429
975
190
3196
8942
9242
1193
5716
353
134
212
5093
129
142
269
704
349
144
198
214
913
550
746
2953
448
3208
8898
141
283
9272
193
202
145
179
155
1490
1556
788
9078
9093
1974
177
329
436
250
237
156
116
120
114
162
1751
185
665
291
431
270
548
133
763
1488
1280
1919
7598
1316
5819
1393
518
214
676
1796
140
166
181
2641
1102
8272
689
5225
1579
3737
8379
1350
133
152
120
211
205
275
109
243
701
195
1206
419
148
14890
143
8745
3475
8447
989
1901
1214
6114
3930
5196
1162
5234
695
8155
5465
778
154
4777
15326
129
6290
1253
536
185
142
5012
8948
2257
1853
259
4587
343
6479
201
138
915
7423
282
210
500
139
2441
5281
1920
4235
3838
214
563
305
1285
1320
1540
6838
322
179
12935
7473
1913
270
209
110
239
13781
4805
349
6642
423
1326
902
7682
1035
4176
2859
11457
1087
440
795
384
876
5564
617
670
844
504
2605
443
855
2899
164
443
851
1851
397
4115
1005
3302
8304
8810
1273
192
179
250
5041
3513
399
1645
391
1032
133
351
122
115
257
105
1302
9525
2802
197
678
132
15298
2522
928
154
364
321
121
181
4111
7321
3257
4740
9904
101
105
8992
1120
118
176
595
621
1401
110
188
131
145
704
1384
110
188
198
3673
4180
107
5816
822
8576
1508
2979
7341
215
179
307
335
428
441
204
125
591
197
223
280
320
7608
542
257
107
103
116
181
103
702
114
2892
266
232
107
172
133
673
304
136
596
6409
1361
9863
1100
192
8958
1180
1196
9894
134
255
126
1228
357
1114
3083
6185
5909
105
145
382
986
195
383
7757
388
1152
194
386
1335
7586
6143
567
496
1004
574
425
174
120
401
168
115
100
150
330
274
1956
8917
2017
9701
157
121
239
231
435
247
155
497
447
3148
3300
587
1062
672
507
587
3141
350
635
744
137
188
2327
174
177
201
107
393
370
317
183
208
202
336
191
9039
4119
8952
1003
490
2524
148
743
983
1054
869
560
419
106
407
376
1251
481
645
782
113
208
2344
1384
234
3816
400
386
193
1274
228
254
522
104
329
1408
9377
116
3937
1292
296
6245
14915
2013
2517
256
210
297
309
424
186
428
773
487
110
209
328
309
450
423
442
101
163
165
165
176
279
112
262
100
1311
199
923
660
168
589
593
350
205
1050
907
11450
484
115
287
587
287
5443
353
287
1080
4330
158
3885
1557
1567
7868
735
676
1004
3669
1000
395
130
420
120
6747
366
419
110
333
166
482
967
488
941
949
4320
351
160
241
2363
430
198
265
557
190
168
102
101
664
696
140
123
101
666
699
216
247
115
1824
2226
589
1058
669
523
293
1371
2400
500
1045
754
449
904
2578
690
577
1134
6736
256
2680
415
404
303
1428
304
9073
2733
4290
9350
1445
1394
1261
13623
977
4766
686
3254
1269
2423
4624
8309
123
234
169
262
349
615
1483
416
9485
193
513
1112
572
1690
5368
2507
472
169
264
661
343
682
467
532
192
697
175
136
469
260
106
123
483
492
1655
3197
1306
260
211
241
219
1208
715
187
261
387
1146
1150
1263
8284
1939
4839
179
1968
5391
11472
5561
195
103
153
111
2759
351
2314
1667
2951
349
975
9761
4126
128
673
4730
2490
6648
716
167
5505
167
303
1160
4786
447
115
104
11678
208
4191
3339
7790
4940
1834
173
101
1340
276
297
159
1063
214
198
663
3540
2456
4944
592
633
192
456
149
304
356
1953
4360
216
189
351
4688
9231
979
129
219
336
2060
9642
496
4649
196
736
4929
1964
116
569
660
368
133
1505
681
1136
577
8851
3841
9936
3317
1744
408
1583
615
170
1378
538
476
170
1144
113
2902
6010
8360
4302
173
8263
5811
2449
11386
14909
984
870
7406
895
1469
1954
8248
691
5273
11869
5363
2968
2735
3978
578
506
118
318
137
157
137
601
271
510
137
171
112
147
162
1316
1385
163
1314
1393
620
199
3110
1691
473
185
295
380
838
719
3424
1314
2660
1076
6851
2092
2336
2757
2012
1720
502
194
285
299
1362
9298
1247
289
380
1410
7387
2682
6845
2553
345
11696
2364
288
112
107
3794
11564
8418
162
230
250
113
328
191
126
191
105
114
110
191
108
116
4699
3480
109
216
156
111
112
226
10384
9340
2991
368
659
270
185
172
135
501
2637
3360
242
3319
5833
2553
1800
275
104
650
269
185
114
170
135
498
200
301
322
214
903
341
356
1099
625
143
506
124
2666
6467
4826
154
498
484
1947
913
8482
2700
260
9165
262
924
5341
3795
4048
464
119
6886
9169
575
260
345
503
692
428
521
216
384
500
1383
324
232
1744
576
554
231
285
8755
785
145
525
8908
6771
1460
4412
1238
654
5368
486
1153
802
5301
1070
807
1695
162
7417
1609
124
595
107
587
5419
3139
1481
7412
1175
10466
381
7375
4428
235
710
292
7613
100
375
120
1486
1550
172
408
9577
3866
259
167
5493
166
717
7349
103
1979
1427
9493
2391
3892
8573
4875
2080
4428
134
242
114
240
377
686
1414
223
102
684
7689
1254
1627
11255
770
1498
1448
1141
555
737
444
678
137
181
146
586
135
365
100
466
509
832
809
100
818
441
616
1485
452
262
438
635
116
1490
457
782
127
138
155
112
5187
11106
9399
1701
115
588
345
186
476
1283
115
677
1056
1650
4713
331
751
2271
210
162
11439
1116
346
414
456
169
166
160
176
460
405
108
1197
2539
1285
732
1332
465
4772
6350
437
159
186
486
642
537
1467
964
231
7785
866
106
158
7448
2312
385
119
298
322
278
184
1406
1171
167
2540
408
6765
7386
359
141
325
659
202
646
162
158
1632
995
314
320
507
651
815
105
279
662
203
605
3716
9452
1094
1046
207
174
176
734
128
136
1030
192
9341
212
2762
323
129
315
211
187
348
134
350
2973
394
6069
949
221
14354
136
315
245
161
3417
170
174
14197
1861
395
378
758
7373
1249
4200
1723
1332
609
162
524
2574
1353
3591
223
1887
332
327
1505
5341
344
4795
3305
169
6278
782
585
4114
243
100
148
321
343
564
2380
643
517
6498
344
218
2585
3322
2831
4809
5093
1501
2776
393
104
615
953
197
1070
599
2788
733
149
251
500
828
126
183
396
588
171
701
207
133
185
312
584
169
705
502
252
403
474
6645
10368
231
135
1299
226
1324
117
4987
492
179
286
560
14898
258
328
1137
319
455
3180
166
114
119
275
361
238
445
192
7405
3624
700
130
113
125
151
239
105
173
3199
277
109
1455
4931
13609
8407
128
140
364
431
459
2194
404
1155
241
3519
5695
465
494
576
4647
106
109
2865
390
115
491
585
178
1078
1539
930
2232
4905
2211
1550
4230
1575
290
538
3108
260
1774
8852
253
1793
532
469
177
166
156
163
470
4464
183
9774
1503
4805
6684
2160
12112
841
1144
273
13580
539
7208
15450
511
9405
1632
4433
804
9329
2080
2658
12445
1112
1240
8386
599
1718
1562
395
3898
1503
120
15485
852
415
1178
531
323
1331
1297
457
212
253
645
465
2753
324
5344
309
381
654
627
394
274
446
592
2909
128
194
669
130
578
533
409
1739
622
3974
481
575
130
120
440
3322
3288
7309
1743
1155
14753
5533
190
101
4378
120
173
234
2067
183
280
428
176
215
829
7776
176
163
222
845
11947
9502
1061
2463
618
358
154
155
104
181
152
205
10662
8250
699
5149
4263
845
4588
166
127
124
1690
820
1012
787
754
2996
163
391
5275
950
470
9464
1149
1762
469
2257
5553
6082
5362
704
369
160
206
3243
8581
556
194
749
856
133
415
2697
160
230
100
6433
14923
1028
709
1708
333
102
262
288
1116
2312
7760
379
1821
5120
375
1794
3860
156
688
976
11481
4394
1552
6250
1713
108
260
839
2911
479
227
1401
529
779
119
103
213
184
1907
977
214
970
203
4926
218
251
349
1599
876
547
1288
689
901
184
532
611
1392
700
1089
788
1020
7173
8627
357
7393
1351
5207
221
5168
456
1727
426
312
1091
9424
365
170
304
1331
1091
453
149
302
1991
5312
687
8142
134
4119
747
352
186
424
377
473
1107
904
304
496
2705
6337
814
489
182
142
1610
4926
257
136
299
578
169
354
1303
257
1529
296
1934
9985
9487
1956
790
1467
2117
133
1203
124
123
181
120
159
244
255
118
2447
467
621
279
376
197
231
256
184
118
818
693
1562
1471
353
1924
197
214
101
183
5432
198
214
101
183
305
126
705
298
5543
8209
7177
582
465
304
107
279
155
116
123
905
204
1786
540
734
308
216
244
244
207
338
330
124
561
230
105
139
2277
4650
341
356
6469
833
905
5960
5790
2074
246
470
103
177
673
756
3083
565
1071
888
369
227
724
280
110
7358
377
1798
664
4210
9771
3334
344
1018
1879
322
1007
112
290
308
199
7349
616
2773
275
428
248
343
572
858
321
864
13417
1913
2479
930
815
1202
8583
1206
2294
3729
5327
729
619
152
223
154
261
570
142
706
151
222
152
278
562
6444
1421
4655
2153
1178
7785
555
1182
621
189
105
1252
204
1267
5525
270
1047
4601
5480
2269
1776
1711
409
638
497
7224
914
656
203
139
20704
726
130
324
2907
105
704
557
176
130
2653
6677
814
562
3597
650
6220
333
9118
456
117
157
126
324
614
778
121
2986
4162
12700
1138
7026
514
386
351
399
698
203
600
383
304
7674
156
3012
229
827
12481
1202
6603
6617
1960
3703
310
807
196
213
4296
7362
151
104
456
348
3327
549
648
1129
4712
7466
140
114
462
582
276
137
932
354
235
568
528
262
206
1522
621
102
1467
104
290
172
208
215
181
113
248
302
208
1358
500
171
2308
214
2046
213
142
262
125
107
249
208
190
1216
8820
582
101
775
4679
127
601
840
101
799
127
129
379
163
132
156
4542
389
484
128
495
110
188
684
934
323
2203
387
481
114
4648
1456
1457
1777
5473
5847
5738
1565
463
364
1070
1154
739
417
466
1440
360
322
777
367
914
463
4900
6840
2524
267
367
1209
103
465
609
177
648
278
1138
110
1134
1051
6334
5216
696
299
219
278
393
311
142
336
113
323
244
1525
380
1183
189
179
148
102
108
242
3583
8075
963
679
577
230
309
1561
256
110
108
129
3688
2692
6720
6342
278
256
4039
6656
3121
3540
11865
428
1326
169
170
349
139
853
4233
143
661
4195
126
819
4683
5817
9018
1130
184
4238
131
813
333
693
125
5403
238
189
518
208
134
669
171
3088
2644
429
1381
695
1100
359
2486
2152
154
110
263
4794
2147
153
110
296
14057
9510
6469
343
4626
507
170
173
275
119
135
413
253
258
163
13586
109
4082
108
206
1088
2164
1261
792
6847
167
11475
1159
603
317
133
515
340
975
180
1135
208
917
1105
6622
343
428
13737
119
10269
997
2366
1341
5994
1597
2567
177
191
217
222
245
348
162
476
171
7391
5102
703
8314
1070
546
197
121
2849
9339
1867
2161
598
745
9578
3873
198
857
1303
215
950
7321
212
963
1420
140
140
199
3708
3078
108
199
2433
1421
480
1325
1343
174
153
821
497
1585
713
911
193
2588
5076
6759
409
180
146
817
497
1390
2941
302
137
2173
299
3288
800
1010
162
124
121
363
206
5470
144
668
226
6705
754
140
188
128
428
142
8705
844
504
696
2470
942
198
7016
393
203
178
355
1004
7269
9726
3268
2889
162
181
177
264
1025
259
1309
1470
352
644
154
114
105
372
467
253
494
420
617
147
197
1300
150
765
212
1413
1824
1115
445
7499
230
5052
1549
2554
2483
1410
498
13620
119
238
792
180
816
839
11548
2299
3108
2747
2661
308
197
131
419
122
227
150
143
135
164
1915
903
168
441
791
5723
1928
840
7439
686
3736
1402
3730
7363
7150
11468
2006
4549
1700
153
158
150
128
419
9660
126
1996
7277
1194
2208
391
153
104
360
405
138
163
154
542
130
216
515
492
9012
104
1706
502
108
466
212
196
816
665
639
218
199
466
1772
2495
15447
4290
160
8068
708
5264
399
810
203
159
179
108
979
662
3423
2294
900
3130
1312
925
1406
101
2056
413
428
172
235
295
311
4710
1554
9481
2038
3919
249
6543
737
971
274
1820
3544
683
480
560
177
189
824
6306
1393
356
289
239
717
178
3171
153
169
912
121
101
1575
199
347
289
239
709
173
3153
261
14951
3191
8254
141
265
13041
320
1736
5686
1598
802
1640
1552
3146
324
272
225
110
224
509
138
202
505
437
2087
5725
859
402
2792
3793
620
1216
625
144
442
355
1802
183
301
258
419
682
427
716
314
7312
245
457
1371
933
3388
2274
13029
547
264
227
442
372
313
8903
1473
907
524
176
316
215
108
372
391
105
3694
4874
2552
318
142
189
181
303
138
700
1390
1062
104
712
361
445
191
188
143
700
202
289
445
190
188
128
702
202
613
188
701
10896
9264
3138
3138
9036
592
118
997
524
2874
148
449
122
993
526
1723
143
662
700
409
136
132
181
114
372
125
202
644
439
525
170
195
700
134
136
156
7346
2526
8949
962
2999
675
108
148
127
136
937
1004
440
144
142
339
1186
337
651
636
596
1861
115
309
475
344
776
722
592
291
292
14476
565
3411
2701
3947
9065
722
337
1027
375
679
209
4125
15500
1272
4164
7312
4417
782
608
716
1295
1016
5941
1015
664
8828
7691
346
428
980
541
4572
204
6072
1213
245
8161
246
1271
1363
104
277
276
127
214
106
1155
548
1278
2607
5756
6192
1787
534
133
223
391
393
136
102
377
1313
2477
7194
7810
5592
4436
9482
4777
259
2811
403
176
249
4567
251
407
113
208
715
159
498
2546
7395
4802
158
123
5203
3756
172
3663
3640
557
126
7375
523
257
263
2050
11727
8749
880
642
911
838
879
125
3467
1400
435
385
723
218
684
1568
186
1368
122
409
140
577
539
1587
508
218
1647
534
185
1365
273
9322
7411
842
838
8874
255
8999
3026
640
5639
1363
383
153
2114
727
1041
1109
156
11619
494
1576
142
840
182
150
113
1195
625
480
1374
207
675
1386
4099
950
1405
7274
253
215
2130
1350
122
1169
208
7442
140
355
514
901
264
715
7424
458
132
206
151
108
337
1858
6630
8252
718
5071
793
9249
231
297
141
676
428
114
151
6802
116
433
294
515
463
11083
3956
1893
4094
311
4027
227
146
213
368
159
1883
2417
157
203
109
179
842
5487
187
199
418
311
528
228
882
330
761
607
8900
8939
5888
508
366
1048
4543
1937
369
731
450
127
213
189
220
125
1379
9361
269
2453
131
110
180
4973
693
8289
134
409
2215
259
150
1770
770
883
6063
5845
9575
10067
445
1463
1922
1359
470
168
236
136
9412
2610
9291
4674
995
1266
530
6114
7929
1630
170
478
168
167
374
7561
200
252
238
131
166
13254
150
126
132
6687
698
100
172
265
262
202
559
126
7154
611
560
280
108
9428
1311
398
797
356
3130
133
1715
500
8874
6736
885
1029
266
140
115
147
228
2610
398
127
1143
184
486
1478
781
1102
2189
1958
178
2982
1102
814
618
227
948
806
592
10210
308
235
247
387
767
7352
5139
7283
784
4425
8860
434
2781
868
476
6760
132
1691
296
1812
5710
933
216
352
614
1289
309
519
1725
435
5888
631
2960
109
428
289
1169
161
453
9801
412
1613
1880
454
342
772
971
782
11465
5697
1460
287
141
8870
119
105
422
417
1391
139
7326
3848
1169
201
200
125
1072
222
149
223
654
2115
4713
7190
1648
5079
369
3539
6700
1531
1055
703
2286
6498
7383
1111
156
4265
707
260
295
197
1384
237
10245
9108
5127
402
471
121
1590
9479
3115
138
7368
504
701
3311
3994
2193
2623
14896
112
287
1690
9603
4095
3193
445
5830
987
351
161
648
9355
2283
3982
134
1271
1167
1648
611
849
616
2675
608
2679
593
2681
597
2687
3078
957
9365
7447
217
321
111
1927
580
1894
7541
6734
495
7823
710
599
1705
282
126
5128
950
166
2634
316
1479
10381
1138
8190
3987
133
116
5207
11117
6850
274
710
1681
707
293
708
5489
3276
275
3011
626
2135
7197
333
225
153
185
229
141
389
142
266
254
322
482
1093
239
1750
162
540
214
106
4734
352
354
351
1165
9382
5288
343
6486
224
258
1599
985
1233
122
100
1175
394
393
490
507
408
4247
387
137
166
1412
2157
367
275
4029
405
507
489
392
381
1182
5599
3635
121
6854
238
159
372
111
5376
6682
780
3719
5479
2648
1492
833
416
1299
176
132
156
300
368
466
120
392
2342
1237
317
800
2207
1063
5931
6843
879
1575
4875
6823
5537
1618
2797
925
6850
663
8597
1308
514
240
1554
496
365
233
885
321
902
5826
1684
4266
407
507
487
392
389
1171
3269
286
146
6702
3067
6460
120
212
103
301
157
173
144
266
103
100
368
541
902
1029
238
891
3213
140
136
2886
5094
7018
14953
2428
2820
4601
1519
3873
3791
212
505
118
314
9367
480
339
9881
4579
631
4882
2851
1171
392
393
490
507
408
899
2834
3352
4448
1816
341
355
341
4625
1844
605
343
6849
1297
1653
1210
621
121
351
451
2763
3195
1818
5010
3956
2721
3245
2471
324
434
1741
6824
554
450
140
699
142
277
313
553
173
230
196
2942
159
133
112
6037
7462
779
10350
913
287
161
134
122
151
541
619
9415
3793
5817
2229
513
323
367
711
209
129
453
121
275
139
329
168
137
103
312
1484
261
1466
1234
448
1170
713
121
977
688
735
1462
518
263
1749
353
1379
5103
694
8318
554
4069
8547
5227
105
1493
384
1351
862
3357
243
451
2045
3973
9728
148
1492
358
2460
981
1667
550
908
112
773
204
113
3092
562
188
164
477
289
112
644
1078
114
307
1521
331
269
120
105
289
434
126
528
223
212
8877
1155
2811
3133
7371
1484
3497
172
8983
175
118
697
1281
454
448
2345
461
533
114
296
423
2392
414
8700
1921
9419
539
975
18236
840
1105
138
292
103
367
421
136
349
736
369
196
300
1823
186
4755
352
6640
1232
319
769
1418
4370
604
2466
5949
635
174
1264
308
157
336
635
174
2968
5259
702
8421
3301
113
7371
1462
1491
8091
1215
270
1720
152
399
346
284
1414
1194
1815
1225
5593
1556
187
177
403
158
945
212
142
9668
839
11207
2514
14850
612
214
1123
6309
1347
152
488
1786
444
153
149
8871
128
175
384
213
6793
5750
4344
2558
917
132
185
1695
3435
4815
7122
106
1305
192
7415
363
7791
1317
194
386
1343
1364
5437
8996
2192
3236
712
1132
9363
7239
704
681
166
5409
340
4746
4497
911
11715
5810
4139
180
246
208
199
407
218
112
2003
130
215
133
532
138
7546
2022
232
626
346
195
452
1110
180
646
3376
2337
126
211
3583
404
1568
205
5221
1571
211
1918
387
4644
1168
2756
918
1632
3341
156
583
2394
496
9414
494
521
316
166
204
301
194
632
454
145
412
392
224
151
1146
520
120
1111
723
521
626
7424
117
398
694
757
309
245
1088
1695
115
701
101
755
228
443
6669
835
1229
3590
1482
7448
628
633
2166
360
298
214
4219
10614
397
181
582
516
1391
339
1891
14821
126
6728
1791
4414
9642
1508
296
1032
4651
6205
833
5001
9568
3918
14049
126
287
448
399
4622
334
291
110
2859
382
3208
4613
3046
3433
4680
8142
1246
4544
347
6314
4259
14808
803
122
629
234
8811
6774
664
1754
3826
1679
732
229
290
133
467
335
4725
330
313
641
1213
2793
1732
7325
798
1215
781
650
1222
2290
380
2905
8133
1306
575
1574
706
397
1326
140
627
414
238
294
967
712
405
170
1705
257
1207
120
1269
309
228
316
339
137
254
305
742
725
176
483
117
930
137
3194
2159
199
443
4150
154
3879
832
129
5191
549
160
4827
1672
7429
145
7925
2184
3769
138
227
266
966
9462
1753
1383
375
196
1015
3035
313
363
190
177
397
190
317
6100
1347
103
8654
7657
6441
1208
691
4857
653
177
1419
492
163
121
416
576
160
1621
5323
7391
8459
1274
1288
663
2067
1547
7150
8556
13634
4392
5197
122
8871
217
230
753
167
128
124
936
1178
5299
4284
938
1069
579
609
2793
4236
2530
5878
3490
8960
2249
403
144
255
189
461
150
224
606
164
211
552
604
2907
166
254
189
461
147
223
605
4347
338
2882
4331
3591
1176
8899
5645
213
503
6832
283
2181
312
875
4162
393
222
116
582
402
279
108
193
214
143
112
667
990
1212
1193
446
3961
4889
1243
1179
706
948
406
157
153
693
439
975
1218
5628
273
187
1142
3712
135
230
275
184
1181
7004
458
142
874
126
298
158
703
141
874
126
300
1357
5689
364
1080
360
135
293
117
3119
3980
295
363
312
1202
152
476
589
359
1070
1049
552
121
290
230
2954
560
541
1899
1458
1942
7733
1829
2799
1343
372
1498
7739
372
1441
106
4904
398
312
101
209
2534
4122
360
115
545
377
6629
297
7252
1658
6690
6426
438
268
1267
452
8729
574
328
155
101
153
263
124
132
128
209
244
1485
377
150
314
402
354
176
152
267
307
251
702
642
512
504
106
341
343
245
970
1323
5065
253
436
163
163
132
110
402
115
238
103
6827
2105
3533
5230
3031
305
137
199
807
686
438
611
115
270
208
145
276
176
265
133
201
440
614
117
270
209
144
278
176
264
134
202
441
616
282
270
284
145
278
175
267
9125
11497
3029
6590
338
4750
591
1955
1311
436
428
1320
2963
2272
2295
327
273
300
1444
2693
4958
6578
8853
3774
682
160
277
540
388
1214
143
773
3018
176
1986
2555
143
743
2257
263
3590
612
1337
218
1113
2468
1920
7435
4412
1489
2061
229
1631
7475
3811
4246
1110
144
702
170
637
353
106
1664
1055
1526
1145
4583
160
6525
349
4566
343
436
3044
7076
1019
1150
140
306
1284
741
720
1836
612
1355
152
1160
1695
257
732
373
579
574
126
1130
2712
1343
171
190
648
827
962
1770
505
257
1557
1442
126
440
125
926
131
122
6562
187
9422
149
234
2136
281
822
102
357
156
168
13620
297
235
132
113
487
406
1818
469
1637
1071
413
541
666
1958
892
7260
139
124
107
151
5038
2250
1540
1595
3915
310
1730
1041
6248
1595
980
2088
7342
309
687
121
4061
475
9655
108
304
1436
9400
167
103
1773
681
366
231
420
122
243
148
156
373
9109
1527
675
364
231
346
122
130
8873
2139
1554
2688
1316
380
146
1948
3870
732
1078
182
2989
8779
1919
3369
5338
692
2532
2023
2357
1321
454
213
100
101
138
343
156
562
817
8121
2066
116
232
277
243
275
147
111
784
4962
1075
2040
512
658
328
1809
8342
699
5140
12031
4793
7358
4145
2289
2526
872
249
104
443
496
618
559
1316
759
217
417
542
1396
2354
585
9685
1412
4107
13102
8867
542
114
1057
139
183
128
831
293
9185
292
9180
294
9172
254
2744
538
822
3842
1168
519
12123
5184
3869
658
136
268
190
161
2291
440
501
124
272
174
158
413
169
192
195
3238
114
284
128
158
369
151
1526
1739
570
204
1257
292
13319
616
255
210
8836
195
177
2999
668
3470
1098
309
263
908
120
273
943
100
829
440
142
125
480
163
157
156
177
163
481
317
757
100
944
2053
481
180
1000
127
302
2828
2207
7383
5077
1338
366
208
1414
7820
364
206
1416
105
1143
177
205
3542
227
339
121
3901
1778
937
6833
335
114
227
2159
269
926
9413
3842
178
222
216
213
797
627
169
2245
506
168
243
220
810
642
185
157
102
135
5287
127
105
115
168
104
248
457
9258
275
2185
7509
1947
565
8847
6727
2745
4690
627
2457
154
482
3564
1063
176
650
715
328
13432
389
1046
470
251
168
107
121
141
185
2804
5135
2348
11004
5267
2134
1141
5280
1116
221
1198
357
357
353
351
4719
854
8950
1837
229
141
109
109
119
131
1550
204
8117
14838
415
725
1246
1481
2765
4994
189
3794
1982
4008
271
1358
913
176
15312
6493
320
4135
5058
1865
6139
4445
5698
146
126
155
160
181
588
158
150
420
1098
243
126
198
5093
458
1276
1926
8817
1286
8217
537
6067
1549
949
102
405
344
135
828
249
925
6832
3885
1197
1205
9118
2513
405
2666
8982
4061
2447
1884
11544
222
521
13477
690
594
2973
117
5370
351
215
181
113
248
302
208
4238
152
1141
662
360
190
643
105
472
636
2848
474
3927
343
3504
14855
1073
232
130
215
690
236
134
126
470
110
1434
7780
1464
1538
487
4634
1250
1213
551
932
5834
6741
304
134
125
2505
102
300
112
112
108
630
163
163
596
185
115
2876
109
247
134
111
164
115
109
176
452
579
8401
682
5130
1942
4242
387
102
1523
654
2083
303
435
611
395
196
203
153
125
406
419
205
698
122
352
287
203
153
153
492
410
871
1323
343
931
173
148
180
1531
357
3524
698
3387
9400
7372
3086
8951
1075
3718
1550
14810
3592
4180
7343
846
420
232
242
152
149
105
309
2130
1421
414
234
1678
5055
2088
1038
289
205
4262
204
585
138
276
1237
380
141
2109
384
9486
6462
339
4650
639
238
5263
689
8091
2851
1184
151
8360
4324
409
2000
3103
12148
307
3406
8829
5903
308
189
178
137
217
313
342
942
1198
873
3701
1009
666
1678
519
471
170
614
1060
684
1852
108
5139
104
2352
2515
1520
7386
2322
1020
133
295
155
390
160
174
3186
174
662
355
186
409
1279
106
174
661
6255
371
420
173
162
8811
155
656
357
177
586
347
183
455
1261
178
568
160
285
200
733
6735
1451
170
134
1125
344
315
293
135
507
453
402
8930
429
866
656
412
3311
500
117
1117
10716
11614
4183
184
2433
346
315
481
186
205
565
148
8977
234
560
217
712
132
106
153
7773
153
1089
226
191
237
126
253
197
268
873
456
119
290
1624
1573
321
2069
2003
1043
254
240
294
230
461
531
1399
589
7741
1176
3112
780
531
827
846
13610
925
401
630
725
1448
179
1458
991
189
181
323
271
217
263
484
327
8891
1805
634
602
1077
695
201
219
260
487
137
630
232
203
642
122
127
263
600
796
1431
1249
188
167
158
2070
4452
5240
700
8220
2624
104
7662
2183
10910
3973
178
192
133
369
100
445
7258
100
102
658
5534
2565
2479
604
134
172
620
3040
2644
2797
185
823
831
876
1396
4770
3289
6709
345
2235
111
347
177
152
155
487
634
531
135
756
14889
693
161
109
618
520
342
111
134
133
212
173
201
107
259
234
305
5205
380
201
107
234
304
5201
380
420
6447
15170
1195
765
401
404
154
165
135
390
212
107
156
206
105
118
3260
213
9536
137
292
244
8032
1379
695
198
334
207
153
828
152
704
7387
2461
10982
1656
447
616
527
231
576
204
216
309
330
185
433
1272
100
240
215
309
126
421
1056
196
169
122
152
203
226
242
145
924
4733
231
1485
1394
378
660
355
1037
1182
2350
588
110
223
426
111
656
298
201
175
3248
3970
675
124
171
314
103
5641
701
164
243
593
509
103
602
162
3058
7265
922
1187
3417
518
639
1135
123
516
2196
3146
760
4450
1275
1402
4167
1564
3186
7270
4991
2040
102
1270
9391
4221
4537
667
130
1301
963
9224
3504
13663
641
4013
174
142
163
177
344
395
111
425
179
1690
1695
944
114
123
631
1418
214
335
995
573
302
767
6281
7130
5189
2835
126
2816
681
6201
6948
4046
1354
7450
1058
4003
3398
1616
391
13555
101
521
1196
1031
651
576
556
6788
2900
2251
236
110
3602
694
286
479
181
225
193
344
118
290
214
192
117
792
204
275
203
117
203
251
9439
135
190
7798
453
227
1576
369
2216
14601
366
1986
714
535
136
160
109
2855
6875
2657
3786
174
162
174
104
132
10074
287
210
150
183
150
142
260
2250
125
190
364
115
131
239
138
252
186
141
195
205
563
139
279
119
190
100
177
164
164
162
277
158
9131
1024
758
2182
1095
612
2859
13834
973
105
107
263
625
283
915
715
321
590
167
105
1261
424
163
258
597
127
1904
236
974
614
777
2056
1120
146
721
1193
168
831
4039
7322
1624
1187
216
3627
735
2848
326
231
2367
217
774
1886
233
446
926
244
1271
4951
946
116
4844
449
270
343
2910
598
1513
7687
1858
1460
505
1948
7480
220
670
670
242
107
107
825
159
114
115
227
165
108
119
338
128
104
271
618
438
1830
294
9030
4015
4992
6342
2922
119
4734
3013
3756
171
180
1156
715
510
181
507
195
108
162
129
699
201
518
183
506
197
108
208
161
124
112
146
612
201
7423
1137
334
3281
10616
1265
1425
3051
4426
356
1171
165
358
110
771
302
103
113
151
267
180
113
1670
13728
181
570
417
187
423
769
496
105
180
7332
622
200
2352
8869
3926
9122
5467
8527
145
222
163
195
164
176
110
136
111
771
1135
532
268
272
381
212
287
751
331
151
2108
339
6282
134
381
212
287
750
331
151
619
2216
1209
372
158
379
210
286
748
324
148
1865
519
8841
880
2012
195
8860
658
8929
5954
981
9133
1147
4258
272
247
320
125
110
238
9271
1521
117
136
329
143
193
148
230
132
340
11727
2187
7492
1974
110
6694
344
4917
1625
6352
6625
4339
7110
4441
7607
1494
2240
1247
1400
970
189
1887
361
100
579
441
1259
103
858
1586
969
192
3156
6140
1661
547
590
444
112
2906
546
396
446
120
9374
175
308
4146
722
836
5310
1031
3375
1884
527
138
110
112
250
954
143
450
144
3921
652
185
108
112
6471
701
129
906
205
143
705
128
1175
3471
116
251
250
133
233
2439
1620
216
103
1286
8927
287
158
378
677
2583
1711
245
316
319
880
383
400
862
727
1718
644
376
970
644
440
205
568
605
2914
969
644
4626
2946
2910
4374
3658
5095
1900
1101
9358
5074
705
132
113
442
188
534
284
181
707
113
434
188
533
282
132
676
2310
2161
3988
1500
694
2097
955
6201
11983
2553
6039
561
829
592
109
178
153
172
496
136
1802
4057
146
1224
515
1168
5386
3240
2013
1005
408
381
361
321
121
181
101
3975
2891
2947
9245
619
2338
5086
323
867
1300
3626
1401
570
257
753
832
526
10935
2421
192
223
272
251
1510
7066
501
5400
695
8142
6828
136
187
917
137
1587
413
199
745
828
209
264
426
256
373
296
1068
7569
1195
872
2697
212
509
110
327
7841
153
1074
487
1886
456
449
1183
3875
410
189
3163
4610
375
138
3098
222
227
3531
174
392
1126
11123
1322
291
1289
140
8230
15338
345
201
775
107
413
162
282
168
249
217
191
139
103
1841
614
8942
1593
424
193
175
520
967
1554
113
210
284
142
150
320
239
342
141
1731
3078
120
108
152
131
735
642
318
5441
2015
592
612
7501
3636
8900
4568
690
2530
376
6469
8335
7342
5524
870
1037
124
106
179
542
4104
6944
4716
1164
272
242
873
1281
218
287
865
220
711
630
603
329
186
4289
521
340
7243
4799
199
198
269
477
136
5347
5229
1155
1441
721
134
144
1302
261
158
138
136
249
156
689
100
158
428
211
417
383
104
174
302
167
954
2526
7562
292
326
224
1117
3034
8943
2485
695
8321
235
620
218
217
387
1037
4315
4314
2209
780
1308
2002
2977
130
7496
3801
1826
1810
7407
1810
101
3970
464
573
746
8847
7168
123
421
1027
148
701
142
127
116
207
276
847
147
699
1163
3923
6794
5066
2319
8803
5376
165
547
5988
8252
142
728
13698
834
453
789
227
259
1429
3490
719
6386
875
332
6885
6345
1350
140
5194
167
108
135
900
112
107
426
209
516
374
230
1781
470
260
249
2291
7851
1549
2749
6216
1159
246
1080
204
511
243
1029
380
349
4682
348
6458
124
709
165
8915
101
147
6022
309
428
8841
8735
881
433
1058
2598
145
2266
381
386
430
825
2965
585
139
804
167
213
274
1578
358
1507
1006
103
287
187
136
102
145
459
481
164
210
541
585
2863
265
146
459
3500
9734
551
2654
1119
156
1124
928
221
3541
2187
222
228
2131
221
919
7235
5400
9187
431
4668
2306
1269
1151
739
148
201
5167
3946
2284
2523
7335
4290
624
4324
566
1278
460
1857
4818
625
1474
642
151
623
332
600
367
208
267
265
180
170
113
549
9073
148
444
5440
7308
703
1968
110
122
652
100
217
160
234
170
228
185
7284
1641
4724
353
6721
4199
159
584
1222
1248
1545
1076
9126
3151
116
292
1098
1547
774
260
188
106
147
151
381
192
1034
326
1362
3717
9020
2440
269
1231
234
1161
449
177
163
186
466
185
690
280
164
1096
5246
2116
6980
3808
9547
591
345
814
103
790
2132
618
243
187
1064
185
743
132
116
204
223
264
226
132
109
642
222
200
215
246
152
158
132
1039
497
123
721
931
164
645
3179
4637
564
8917
627
173
16102
8839
914
2650
2648
627
304
493
147
143
192
165
778
198
483
159
430
1078
2416
11674
1908
371
617
1212
2196
6438
491
584
572
185
2004
6694
194
436
124
225
403
383
868
130
200
195
443
2390
426
2272
13734
5294
1021
849
4952
190
3163
1935
710
7280
3049
105
7505
6428
1096
109
817
229
131
241
378
123
481
210
1253
183
137
455
1587
925
136
809
227
130
238
347
123
482
210
767
105
1108
314
7780
1088
316
1330
496
181
134
125
1393
4007
4943
8285
189
305
263
124
111
261
9364
103
111
103
212
526
3243
6399
9324
975
737
143
1098
307
247
124
238
134
113
225
214
619
1908
1135
2282
700
144
6864
737
2756
700
702
442
1102
674
4782
9211
2622
171
321
105
1206
118
402
149
910
360
1400
155
9021
6761
994
484
499
339
336
1177
924
469
1309
1792
1535
4897
664
1001
236
956
5244
692
3631
7006
1256
277
10491
6313
5256
839
716
1853
3439
123
8880
6223
4561
14813
2620
693
3638
2482
108
1026
3598
1069
7251
2039
1215
5406
695
8315
930
275
522
504
8947
3015
2767
814
3711
9495
5034
2451
212
1097
200
237
372
416
139
1376
3408
865
4941
4830
593
1042
1453
5402
7372
3489
527
369
226
214
302
273
113
396
207
495
8182
701
5467
648
2415
8928
504
164
210
323
259
648
116
155
217
644
1452
4471
2495
1037
843
409
628
5866
8746
2182
272
323
2186
13892
1853
4076
4283
7419
4592
1908
3805
2685
1530
237
762
386
1588
124
939
184
1263
9457
1746
1724
273
1060
723
145
2919
1058
723
506
387
1397
3636
1567
6183
8805
791
473
2106
5380
2107
1720
791
218
227
149
210
153
674
438
164
958
168
2229
11023
466
202
1517
11779
6121
957
4230
203
1520
849
698
126
795
181
1753
868
130
212
440
596
126
796
175
8324
4632
4692
3867
2771
1549
199
291
366
1377
3580
1351
411
472
5174
3841
1556
339
1070
266
9287
763
673
699
172
487
576
2917
702
673
209
811
546
8418
3657
426
1040
1091
437
3129
323
365
903
1933
146
207
147
103
155
315
141
9122
824
556
740
1744
1050
388
4682
4672
229
411
1988
700
130
470
206
384
421
509
138
123
7339
3989
1401
822
160
113
154
267
145
384
137
1607
489
775
140
1018
6889
210
370
331
127
1960
133
105
308
603
215
395
1483
611
199
108
131
370
108
122
166
155
386
195
1570
3564
393
2253
5794
1027
177
105
125
127
169
203
204
145
195
179
944
810
577
823
627
778
1132
595
7440
1861
252
140
200
655
196
321
127
490
4361
1163
339
12268
5701
2278
2607
282
253
352
1714
2473
684
762
3872
9270
9690
1454
728
176
208
280
108
617
264
202
109
213
183
200
290
261
130
119
191
188
627
439
129
434
245
189
2066
403
632
131
117
251
599
146
275
803
7345
3826
676
3923
102
431
7107
243
610
436
199
168
135
249
1652
1492
108
349
189
6082
1132
644
138
1132
645
3446
11378
2376
346
181
113
195
281
357
5941
12981
8254
701
5191
535
2522
1485
1862
11648
6749
7728
2539
233
111
203
438
363
313
122
111
133
2636
9438
452
1074
11664
4775
14836
1305
6430
353
4912
3958
3687
3591
7334
5280
162
2009
13858
2390
167
9248
100
1346
5434
1339
245
246
812
1514
954
123
3282
4533
7243
494
1588
5079
695
7607
107
1455
195
382
7760
1458
195
381
1338
627
2911
669
512
468
131
112
2709
5921
399
365
375
107
1944
381
284
150
142
126
319
122
301
622
6863
142
372
829
323
315
6763
4888
3612
226
344
1110
504
6144
4175
2202
195
2451
401
405
2849
9557
3926
9084
1949
9538
206
195
2443
398
406
379
126
163
166
164
173
243
6077
1597
110
444
105
1120
9025
186
3700
3338
1246
7452
1319
4769
122
407
261
504
9215
2730
8067
698
5602
291
476
6594
10011
2109
1226
193
312
434
4327
610
1145
232
346
334
1964
5779
783
148
918
781
568
943
103
1216
201
147
119
632
699
420
112
937
127
1210
2640
181
7342
143
158
186
214
112
207
287
129
109
649
1238
114
327
514
9469
562
173
261
170
192
1603
129
412
262
137
105
215
201
402
312
103
7567
6648
557
703
313
265
752
126
154
614
441
307
366
219
156
557
641
442
8785
215
325
666
129
555
125
2614
4843
199
2192
268
1358
1061
2609
9462
4461
366
722
148
168
879
3633
277
169
4053
1777
8434
406
14881
655
1793
1057
8886
4212
817
557
204
641
1043
103
110
9335
918
8819
309
264
559
5745
4783
218
397
162
110
447
586
14807
2911
398
242
228
862
151
172
1296
1302
422
736
1242
135
493
2161
357
13912
1620
1280
114
334
1006
15172
2062
353
1598
431
109
8784
7337
340
843
1437
1806
171
2194
192
252
531
101
208
100
694
2069
570
1223
100
215
698
447
2015
452
199
103
1156
347
4865
104
1191
338
121
511
189
175
108
542
1258
6923
334
3633
177
302
1599
108
1403
645
485
629
5400
299
419
1082
454
155
819
129
120
242
199
9037
7467
339
981
649
129
206
702
451
252
5061
2210
4059
667
103
519
104
1160
629
514
1190
211
504
190
173
518
492
5021
178
326
272
940
1763
441
1477
938
748
6841
5110
6849
2032
418
472
8326
485
4993
2608
930
3023
912
300
493
1058
3167
923
708
353
2348
1415
1902
630
7431
826
1315
2389
263
1005
109
473
655
3951
3207
13611
2131
1031
203
120
983
3411
2609
1262
402
5455
411
323
1264
400
3084
464
4642
247
329
282
2347
364
105
4239
3747
116
420
966
449
529
1047
299
295
383
642
423
126
505
627
372
947
647
171
1319
235
140
443
8863
3036
157
316
103
264
150
375
128
221
582
1237
129
222
827
600
368
149
117
117
166
180
4211
1118
11535
390
4685
14842
4968
7499
10597
170
781
194
228
117
102
104
117
255
106
177
101
833
211
358
191
7397
350
357
187
417
381
480
119
1118
3520
4751
341
6457
365
104
285
238
624
377
229
955
1208
3344
434
635
758
146
245
189
3100
254
688
755
146
245
189
518
9684
2063
1754
7213
2245
1600
1390
5424
1124
658
727
467
3845
2496
1572
425
157
210
205
8057
916
917
970
196
703
434
1642
3907
269
205
819
117
3442
1086
9363
385
1793
969
1205
2254
101
869
1020
653
995
5021
209
699
102
138
601
2949
14836
1065
1673
108
1407
637
490
970
242
1542
191
1002
2247
143
140
179
1336
2358
2711
145
137
163
1219
183
308
5737
5275
1811
3222
7403
6608
136
353
1146
197
296
178
310
232
249
734
1459
884
202
163
272
109
455
102
464
139
614
141
461
180
704
203
631
133
163
228
201
177
270
323
457
1012
9327
1736
420
328
202
100
680
1110
179
236
278
4693
2953
125
3608
696
615
1297
2351
6080
457
163
166
164
185
457
3568
105
2036
1457
688
987
221
151
230
9537
679
721
1164
664
169
9617
3801
1273
482
486
178
121
414
371
14069
106
142
2838
4784
1047
7468
121
347
161
218
3506
742
9478
239
6746
2302
1169
680
105
10349
100
408
164
377
560
672
1436
141
120
414
194
160
1206
178
629
573
249
2571
818
263
193
936
105
708
200
296
194
937
105
122
707
6292
417
2672
638
324
125
297
228
359
190
311
219
451
1162
912
1204
187
381
233
628
5036
3468
13579
3799
181
4114
380
180
700
280
177
163
160
168
293
3090
2401
4940
560
13535
498
283
1396
2739
1085
395
464
1408
4309
216
1239
167
616
1727
709
138
1706
4496
6477
345
344
4792
6606
7376
3100
2140
5502
15382
6541
4132
2350
118
882
757
122
121
126
893
8864
237
9964
241
175
129
268
240
306
5603
194
133
115
325
553
489
443
1508
3990
222
1908
7484
780
4833
250
11132
3492
9544
170
5290
2296
8806
279
7161
1711
500
101
113
315
820
543
9343
9100
310
106
419
127
3230
190
1289
162
177
202
7417
931
4196
2489
259
187
191
126
431
856
8225
7090
103
446
241
177
166
163
461
1877
5089
258
187
192
126
426
116
2008
620
8795
739
2679
2926
2152
1365
271
2246
3689
9377
3916
696
160
633
827
139
692
1300
167
441
644
835
236
4422
4246
8792
1356
457
1312
4597
1438
4312
4216
4493
4539
4488
477
213
199
795
237
367
3631
264
145
151
163
133
275
119
137
112
3120
9301
2169
700
8174
242
350
4754
1136
1008
8834
6413
123
7377
1972
596
458
133
116
1729
499
631
145
884
144
2907
487
629
165
642
175
13556
475
103
4075
322
1199
2693
483
316
285
147
1466
1447
7790
1561
256
881
2486
208
242
570
203
228
288
185
251
361
460
161
129
6232
124
183
353
162
225
154
790
194
1834
2950
1131
120
1778
869
1375
855
3997
2263
131
129
298
173
316
178
167
203
235
143
328
110
1129
6558
181
671
1023
526
1059
1981
3547
379
1175
2522
831
2669
417
563
827
950
110
927
6155
8971
7485
7903
1054
1346
1440
291
18587
4464
1390
2482
9317
1344
447
166
3260
282
412
204
453
107
278
408
303
556
1680
1056
3742
107
1666
7379
3820
226
294
166
210
487
8062
6838
998
1837
7460
2517
4337
3827
6660
362
661
6792
7334
198
206
3782
1575
1139
351
361
4661
5712
292
398
295
120
1208
294
1058
596
9224
133
185
770
100
702
169
709
113
199
243
469
219
702
169
709
200
244
470
216
700
708
245
227
272
254
102
297
3386
179
308
1677
519
107
1164
679
518
3541
696
5077
11551
3365
622
354
186
108
4944
1912
7444
3907
228
107
208
112
476
443
644
170
180
126
555
429
2781
140
645
180
125
534
261
134
685
3118
148
1163
148
492
10248
243
597
462
184
132
177
108
465
329
13659
180
436
1280
175
588
919
1179
177
5987
5260
702
8157
113
102
129
187
11635
113
2136
2808
101
463
222
429
319
239
5383
427
320
226
1831
344
478
193
109
153
2422
13924
467
243
914
135
479
194
303
276
134
894
5980
5516
11187
6371
241
316
1378
114
9137
363
2984
126
350
1016
715
1040
585
2976
2981
126
350
1002
742
576
212
666
5122
4108
351
111
155
768
11679
764
4683
1492
131
206
1479
288
1977
13956
4573
1049
11967
162
1565
294
1607
210
674
1591
658
218
146
1562
293
1612
241
569
607
1400
7938
697
1545
461
7294
9462
466
216
9307
878
1216
269
2336
439
824
168
893
292
3440
8774
5584
130
318
1782
579
8796
1360
2786
6846
3823
115
181
116
106
202
105
109
111
686
221
119
182
111
107
294
105
109
111
688
11614
470
1307
695
881
3783
10419
7474
4483
1537
1338
153
1007
2040
257
1710
2537
1086
948
1134
1051
235
220
8996
1039
244
104
3551
1376
1000
247
7735
660
1022
111
642
1582
707
123
273
131
9374
2930
614
170
7257
2278
340
191
707
241
251
131
1605
5087
705
2070
207
291
168
6542
437
1181
1045
209
193
2554
2893
153
6696
1579
211
150
5538
118
334
1204
248
3488
215
635
153
729
133
703
103
569
562
2903
154
729
132
645
443
6157
1945
2165
4338
1606
260
253
341
135
957
5772
1012
2637
691
114
112
842
222
161
148
686
112
110
830
205
1773
9419
1792
4773
1275
1021
5356
6148
7328
2560
3146
1021
673
5713
230
3072
5114
2439
4310
188
113
219
311
108
380
666
263
218
1059
190
790
499
4030
977
189
109
360
8920
3383
200
172
345
158
213
180
183
243
187
203
166
3594
6689
1479
139
853
275
2446
5632
312
295
636
198
1317
406
714
4742
352
6003
6495
3243
183
111
143
5638
10089
2305
1084
888
2658
2217
12483
8237
347
419
128
222
903
212
252
416
130
182
905
4218
482
153
1192
992
5359
2197
420
616
13578
905
1075
7720
1418
635
739
3735
694
141
889
317
276
720
108
694
141
1163
445
156
104
550
146
1161
282
156
521
5158
628
9133
136
1140
191
685
685
311
292
285
3254
1525
4551
6503
159
422
180
151
562
980
4313
352
285
9390
2481
7222
451
4840
1393
616
533
2073
142
254
502
905
2519
1254
258
4504
2127
7436
447
152
318
283
356
100
336
237
463
143
4623
342
4431
5127
6807
2073
268
203
341
669
1893
612
929
108
874
598
340
133
162
3480
1065
923
400
5213
699
8239
3909
6926
583
147
189
7007
199
1123
648
6615
1198
2362
277
186
422
111
297
121
5371
275
205
198
419
111
297
130
243
6286
284
1450
673
1054
13934
776
1524
618
2622
637
450
2013
482
299
626
126
1887
526
1482
10073
2129
1169
3713
225
1345
4598
1479
2112
756
257
186
173
208
895
1415
2389
394
523
163
209
474
160
195
1484
2125
14937
983
7251
2101
9519
3962
571
1268
284
103
124
124
202
2649
8845
459
1973
1096
1396
491
12525
2300
1683
177
3572
2390
2417
416
4713
2883
239
9339
239
863
997
8783
706
4728
242
9547
148
152
670
8963
1790
295
214
119
646
2455
1032
949
544
365
359
311
196
145
910
127
8857
653
225
4319
519
783
1700
513
479
5072
704
666
177
107
726
2693
378
351
383
136
7171
1978
205
748
458
214
207
112
358
287
189
202
365
5012
318
163
125
194
518
3723
274
738
125
4392
1516
1244
449
327
257
9253
4116
133
468
2131
516
484
160
3187
7042
5206
1337
349
1375
121
12063
1064
4580
404
1756
2155
735
277
135
513
645
159
368
166
1502
1174
421
191
251
307
134
588
675
6446
9691
3958
2465
856
7088
437
2757
1553
130
230
177
105
445
499
298
407
206
105
502
1236
156
173
242
123
230
176
442
497
360
405
205
105
1072
453
3268
178
1967
5365
1424
2742
1683
9324
1684
1993
191
2368
7711
5713
586
1312
1462
10788
175
1829
19171
118
142
157
344
478
125
447
396
706
12207
634
11930
142
589
697
770
123
119
279
453
1149
2875
9491
1399
7379
2813
1659
303
522
1741
13492
1421
459
233
350
187
569
388
190
532
334
271
107
643
134
147
104
321
171
1199
136
9013
1111
190
158
149
506
130
304
647
440
143
2211
800
677
7775
4441
707
148
3812
9046
3435
5162
310
154
234
790
957
172
321
161
144
189
215
323
118
115
894
479
203
178
838
109
223
2430
437
727
299
889
153
147
103
194
119
100
441
847
124
1051
106
196
537
217
366
202
841
219
319
245
3536
3940
535
6757
2290
2616
670
9500
322
440
493
187
140
374
175
105
135
196
952
157
265
101
100
219
223
186
241
307
168
487
5363
3857
134
772
1041
1074
267
473
315
550
131
8127
150
4380
392
113
211
648
253
135
814
557
160
330
648
116
945
123
1247
244
258
224
227
194
132
344
2365
8905
6128
5807
331
341
125
107
4407
161
845
253
134
122
627
112
5025
2640
286
326
143
250
116
7219
5081
1326
341
888
574
145
109
132
203
266
141
114
127
607
434
753
13648
269
877
292
312
111
134
197
220
117
186
108
616
110
565
543
529
889
1465
113
1219
315
116
115
115
106
116
118
197
175
122
143
281
184
234
109
950
224
2052
1570
7433
7334
9251
1585
2727
312
200
115
115
106
116
117
3904
4763
283
312
100
202
115
115
105
115
118
197
177
123
143
280
124
212
109
952
221
1166
904
1100
2490
5280
904
345
435
119
178
159
240
101
4690
2120
320
2332
4479
6797
1181
14872
146
4950
914
3418
607
4517
407
276
3421
931
528
1563
2226
217
6217
2749
566
9436
995
175
421
266
1343
354
823
123
106
471
118
518
128
120
217
555
1323
676
512
6034
2725
3742
3091
479
184
847
203
2892
173
693
185
846
204
3251
388
1329
8359
7100
305
229
1140
464
376
454
348
335
6547
406
146
221
5002
1417
3762
9086
1564
1723
7722
1717
982
3747
443
3016
746
936
136
448
171
228
370
2455
2732
1342
195
185
109
710
1754
140
127
563
900
185
192
2733
1342
194
184
111
712
1570
139
4528
466
685
5192
923
7576
2568
12904
1333
1707
2913
912
918
969
195
372
5272
338
247
139
997
5934
3486
503
120
881
138
120
333
239
177
342
867
2047
2155
7930
129
373
3907
4293
2809
506
442
140
198
699
121
337
176
600
291
213
1651
1123
131
159
1934
1692
1905
1141
627
110
192
817
8745
1448
9078
8638
3662
13898
399
587
4004
4062
691
8151
540
425
330
202
1919
6163
7724
370
1159
409
159
137
230
701
8066
700
5076
645
204
216
159
148
256
114
219
2942
661
548
13753
117
954
204
424
253
136
320
266
130
243
147
169
2815
1298
7797
488
164
121
492
1417
9620
938
971
204
239
163
309
4196
4564
304
5003
124
189
1421
175
345
1037
100
104
236
375
110
191
368
145
280
606
104
2033
549
124
548
143
3116
112
339
945
245
153
163
635
8969
103
111
619
201
371
129
4476
11700
4423
944
230
641
867
121
182
964
158
179
102
344
118
9922
4498
223
2637
3405
173
295
301
2241
145
4989
2349
582
216
271
2285
1696
170
3104
584
216
273
958
4280
433
1387
4986
2315
4344
14927
3164
602
611
1338
366
193
1149
371
105
838
185
121
162
144
104
115
4734
3445
519
2030
1197
1052
110
2955
6736
952
250
5400
701
8437
201
1273
5463
6997
1722
7387
6014
138
1903
8354
5665
2222
964
186
251
102
505
597
2445
13766
2721
7012
463
435
684
657
720
111
8864
104
933
892
942
308
248
131
2881
4477
673
666
836
1404
7368
4389
2676
7348
3799
2204
176
7308
841
267
300
1364
1018
6764
690
1025
125
440
597
458
1173
169
273
229
269
279
1510
1335
2627
165
101
7502
496
503
127
729
1321
1237
209
391
9330
822
295
585
976
769
1042
721
183
796
113
661
842
1427
177
218
230
658
1386
1062
4923
629
4136
432
764
126
172
4755
1997
248
518
1376
3103
2408
1376
2328
5503
3092
223
6685
1808
2202
6450
629
681
127
114
193
536
267
9220
557
205
4969
3623
11610
5174
5686
3956
104
449
228
159
1114
171
1175
396
391
487
507
408
4266
180
736
635
8268
858
1026
9641
579
3149
2669
1069
1773
4268
405
507
490
393
393
1175
203
262
687
2531
4270
407
507
489
393
392
1175
687
874
2054
1175
394
393
489
507
408
4270
6015
5560
1666
1077
4232
407
507
488
391
395
1147
107
375
383
477
252
555
4784
2125
6431
2928
1509
1793
866
1316
893
4562
1798
4052
2210
1482
1333
9431
886
106
702
235
140
537
222
408
141
210
134
135
210
246
210
395
112
215
893
6050
1673
209
246
145
219
221
170
1566
4550
1193
3764
1767
4127
1677
5337
3655
1942
5616
3479
339
139
2400
8737
2779
9185
2558
470
2478
441
177
165
165
163
439
146
230
13654
450
1038
411
209
481
1834
227
308
271
559
1225
1010
670
419
304
9342
154
1896
292
203
507
3347
1957
1579
4933
1449
4885
159
5008
193
2884
1364
364
1115
193
533
113
165
195
375
2399
7764
350
1385
105
5180
3634
2743
614
441
714
386
914
1387
644
1616
622
161
1179
3344
2974
466
170
4602
6806
5169
798
112
104
348
2219
435
5292
5637
15451
10967
235
423
203
591
148
271
161
407
206
107
161
160
334
196
4166
9121
7504
603
2702
274
8842
561
337
237
479
7793
1163
220
242
345
261
181
555
262
109
300
196
8178
703
5142
334
137
996
4972
1317
2761
10550
228
1050
238
159
139
174
294
115
309
165
8607
683
124
6783
627
6096
6253
250
126
131
9364
398
115
308
585
435
149
401
137
714
684
2313
9291
5221
13724
4163
14786
379
3359
14932
1315
373
200
611
1833
448
367
3438
1048
994
7593
713
534
6938
169
275
130
222
177
3095
138
412
6991
1757
164
166
163
403
1122
173
493
272
108
721
638
6799
325
107
676
11210
5289
1040
4709
3280
3815
115
291
213
115
103
152
1094
250
383
243
1095
154
3198
120
209
136
678
698
174
546
606
2424
114
325
124
681
135
689
1363
1005
935
1149
14031
1480
493
1979
1509
251
8283
13493
5492
7143
9667
2169
1074
105
4560
105
1238
3606
11449
3809
268
468
860
754
139
360
489
299
539
137
119
3162
8238
5049
259
412
1939
1923
7366
1803
137
125
526
311
380
4566
5705
133
8860
303
269
267
394
9463
3692
224
6101
4824
103
119
4215
3435
586
1029
724
514
487
3247
493
219
392
217
8967
307
198
343
243
186
250
169
2586
206
1383
660
1148
328
116
2466
4986
7276
1908
4217
3083
1834
194
414
467
160
1520
3607
7318
1230
260
224
375
146
172
5572
13742
8076
378
222
569
481
3015
2150
652
852
224
579
3278
6885
381
391
187
5761
2597
1656
634
7351
804
1296
4809
342
276
642
533
273
105
195
140
251
9180
1121
2286
904
390
3439
1565
2554
1129
623
856
1573
1370
305
4193
5327
3940
2348
7390
2168
285
506
185
13621
324
904
846
112
5407
1892
14808
569
1000
175
756
2668
230
4456
512
174
232
124
360
167
173
176
126
234
231
598
3812
652
329
5028
2226
4426
8913
2851
828
3380
134
139
192
406
1542
2745
6200
140
296
147
395
118
163
25382
314
136
4972
7313
550
5928
1640
5925
1005
583
121
4367
143
1196
425
1850
581
2594
590
496
459
7096
4066
477
790
2704
377
114
560
587
829
4098
394
113
688
202
844
114
727
7516
382
191
1651
4270
1400
1067
357
194
106
308
426
715
174
154
164
132
377
113
437
149
124
987
8895
1957
446
205
287
197
766
217
751
1591
906
128
1955
446
205
100
208
765
189
210
748
1399
849
6272
12136
2010
610
735
226
138
308
1743
122
1749
2468
1372
765
1462
3033
670
348
222
280
307
152
528
474
939
393
133
151
13399
251
158
300
203
102
124
197
159
10582
1561
478
648
395
3528
136
3138
190
4783
1266
7352
441
5617
1484
1691
3540
6025
366
5669
127
226
230
846
279
1186
1344
687
125
165
119
284
320
145
9413
127
194
173
111
279
309
941
22947
517
340
141
904
202
107
157
174
118
292
246
251
309
906
104
2392
295
178
100
155
590
438
103
727
2215
381
976
418
239
8414
1928
2852
4046
128
1029
1231
1631
1253
13473
2565
2201
660
153
229
9474
1270
564
402
372
184
1267
602
2415
2591
1678
2486
1162
3042
100
204
112
2389
1235
1243
282
5362
4702
3199
1393
615
240
218
780
2168
1252
4502
3963
3528
9420
4717
5739
3420
5754
278
147
147
416
269
667
186
184
416
7413
117
8856
949
160
174
999
165
545
475
993
9430
2483
5381
3287
1561
467
119
4737
352
6797
9149
146
150
6696
9481
4669
2226
452
193
102
627
455
359
1458
1017
107
107
107
132
933
130
326
398
1596
274
2373
1371
1141
107
6275
672
154
175
366
8411
346
1085
177
341
9488
160
8880
640
298
1911
159
119
163
205
699
120
179
2971
295
109
331
548
7478
3842
12227
4182
4698
349
3994
1142
2454
506
104
477
498
1930
177
2320
486
488
1690
1212
358
453
119
113
162
206
476
196
2875
115
168
210
481
162
1597
905
3679
161
711
127
2004
113
4704
9438
4188
4995
4140
104
1368
200
383
7774
1385
208
384
1347
5729
4042
2610
556
1117
2145
1561
566
800
285
4429
170
700
8067
100
568
702
600
109
246
741
131
173
228
703
595
110
246
742
172
2911
293
9123
1004
135
483
166
1636
986
8912
7852
7627
416
200
172
1278
230
154
331
109
178
361
161
116
202
158
146
117
152
155
151
3124
8935
376
5425
11559
187
9416
435
369
1386
9247
1337
693
1130
5070
4559
330
3114
220
227
3515
592
614
2165
2465
119
480
110
343
424
695
184
118
244
167
3803
102
454
101
647
293
708
499
1059
4308
692
147
142
859
130
125
148
696
147
139
781
880
537
214
301
395
1991
883
12316
1168
11578
192
158
4324
162
648
196
301
157
306
145
2898
197
441
642
198
461
112
293
146
2574
1023
647
560
542
328
115
306
282
278
148
1316
299
472
505
278
113
118
700
1165
5703
119
474
6095
1036
345
2364
2572
6541
173
892
535
159
282
397
108
193
958
3504
5687
876
1715
1468
1175
4826
1053
628
4283
120
1014
1375
9066
843
410
116
479
147
288
2710
3516
9424
7987
2166
3878
8785
4912
366
601
194
338
131
285
329
112
382
148
4224
344
347
6470
2448
950
909
136
171
176
721
1215
200
474
8788
899
687
2372
435
372
568
359
5247
693
5806
914
142
462
219
118
302
102
144
243
440
826
142
462
191
115
185
102
140
325
194
118
301
102
144
243
440
824
131
461
218
112
190
143
2347
1584
175
818
330
492
2977
200
386
941
198
1591
560
173
700
2974
1060
152
2245
590
449
3722
342
239
507
102
708
506
102
707
1731
1812
153
105
335
107
1557
140
241
152
2782
4845
6655
1986
789
498
5678
1463
130
742
134
104
157
107
142
129
880
594
9293
595
2876
1571
691
2342
7369
1977
7532
1523
1408
125
14923
3492
332
116
1691
6942
5555
641
134
2753
134
1461
1047
1144
7358
435
100
1161
337
115
193
143
1614
4940
6397
9277
7232
1354
4667
1501
104
1060
251
3027
614
3818
647
7510
9393
762
2684
2151
200
226
1533
2243
1348
334
1080
186
5999
8240
2696
3087
146
156
6903
3858
1938
871
5108
875
219
737
1985
4713
350
6460
2390
171
100
708
138
1022
2260
733
1179
1319
387
1149
163
7805
364
1459
351
243
731
9059
4934
6312
2290
131
4361
2362
7352
2491
9307
13138
555
269
6268
697
978
805
3162
1856
2181
795
2285
8204
1041
159
186
117
8733
235
199
296
130
1352
6948
14809
498
8826
852
1349
519
2689
7401
5569
111
202
1304
123
540
512
128
137
111
175
150
252
127
669
323
127
705
529
11563
338
444
1316
788
242
628
274
239
564
172
272
110
362
237
141
148
115
274
105
1328
330
107
1462
194
387
7750
1466
191
388
1322
1886
781
271
1355
218
234
2568
8199
473
4585
670
4548
4936
174
181
191
140
6812
939
135
381
177
166
127
386
1104
199
318
2886
165
644
1102
199
320
448
297
5004
693
1149
705
916
498
131
141
451
618
915
181
264
139
2040
4260
3827
209
167
236
474
314
118
1239
113
2571
2332
4685
732
301
359
246
383
392
381
148
730
301
359
246
383
393
381
1771
2121
4147
9304
335
162
344
323
4800
649
254
1064
155
819
251
190
102
3266
6939
4118
3657
8787
3396
876
200
155
111
670
868
635
4098
6380
375
408
7590
553
137
437
147
308
160
1136
2942
611
546
149
650
134
313
161
2910
124
100
2634
545
119
1199
449
144
401
198
322
201
716
3157
165
125
106
184
667
472
448
548
3890
202
595
232
1261
516
172
328
614
232
519
2496
122
133
221
147
1259
127
4937
790
379
844
8996
1963
8484
3161
135
123
153
155
263
110
811
3221
4024
4834
171
1979
5386
1038
7360
1794
4473
8857
201
331
6719
412
303
1364
1468
1204
594
274
267
497
479
275
266
495
533
357
367
124
184
202
649
274
265
498
530
352
302
123
186
2712
362
442
2006
415
1265
5573
8814
1584
426
117
3765
11528
3367
4735
7370
638
202
349
844
119
3083
9180
2843
105
161
746
10592
965
268
2144
225
215
6675
271
935
647
936
4162
11074
4834
2031
497
914
334
213
188
127
717
334
461
132
136
102
133
125
1977
910
2306
4437
1730
9545
2427
3337
9766
7507
3013
7786
2112
5553
230
1507
8042
4986
1154
1474
3982
764
365
1925
5169
539
112
1362
9700
4807
2084
5365
4424
2519
165
497
823
1683
1245
4996
518
104
676
293
351
1383
2775
194
173
1645
3752
455
4658
358
6623
905
230
382
100
287
7214
2243
1344
318
1897
1211
661
226
12094
2627
2925
154
248
215
3291
481
571
115
388
206
346
213
6689
3253
2028
3777
1258
1487
6100
476
612
8740
720
621
306
210
185
12870
1455
1674
7723
1566
127
1390
2543
1071
1370
1999
475
7304
302
1440
2237
437
736
129
120
144
171
150
296
805
547
299
7954
8949
1367
851
660
533
4162
306
9350
1473
7818
1384
956
826
185
1321
2692
166
911
1590
957
825
182
2923
3683
1075
202
6254
6232
9371
1144
113
179
124
287
2961
235
172
348
201
542
396
111
228
806
6586
546
1227
156
156
104
151
660
866
1244
6620
5137
3873
2176
371
152
3206
145
533
1393
2069
570
122
119
628
138
2681
893
764
6778
764
1426
5318
6384
382
147
13886
377
191
113
372
203
1478
6465
350
2603
123
157
113
366
207
15501
208
125
121
830
116
106
121
699
215
194
827
116
700
149
183
311
206
1597
1377
7411
1250
3887
4296
1766
7603
412
101
1675
4410
14829
5644
1145
8842
612
1776
673
398
526
153
3296
713
133
816
141
144
154
2879
167
715
133
814
321
287
135
6065
3989
416
813
2738
7522
8989
7436
4644
413
355
225
149
1715
696
104
380
1145
2144
100
434
311
120
719
236
222
132
700
105
144
281
378
150
199
633
132
143
164
173
279
348
5735
109
123
1199
121
1308
1386
141
195
108
4576
421
171
2846
158
3425
1469
1548
3322
14012
5876
177
237
6745
1463
736
9280
748
2336
1661
1866
1170
8836
2019
104
7296
5549
1552
2748
6210
194
8218
5425
948
4460
1104
149
550
118
2586
329
13611
305
3878
12146
3141
7408
2730
3591
2295
1099
132
177
230
115
121
314
156
156
214
231
156
270
1096
216
596
257
239
359
191
646
137
604
194
546
263
101
195
651
135
691
530
2231
8742
11520
4789
3890
1359
1204
1421
1640
306
252
120
302
914
182
2015
4806
180
403
678
342
5361
530
10559
9224
1338
484
843
1366
1206
659
7389
14028
1755
4055
809
7713
4671
589
431
213
1004
148
154
3181
363
13677
230
246
271
2602
8939
117
275
293
245
464
410
403
7475
9405
4825
309
452
145
143
1264
3769
824
526
100
143
120
218
277
100
247
546
3513
10083
2005
2396
1553
379
1667
1786
677
3173
1047
3749
741
4213
114
897
297
285
536
181
108
2174
1988
612
6932
127
9261
6703
9422
1099
2920
126
546
106
705
1102
278
169
694
1343
1528
3138
1000
546
8747
150
186
637
613
432
2341
1879
7393
7013
513
7548
5335
9713
1734
840
427
160
176
164
165
163
101
442
4975
115
139
161
112
206
185
410
9293
135
525
2146
1217
8753
3609
1131
1517
8349
5019
7283
451
234
147
114
348
431
163
374
132
115
201
1061
421
1502
3108
166
152
147
147
185
204
122
118
157
120
130
325
348
240
122
118
683
135
163
151
219
180
144
119
233
114
360
1583
11660
5338
451
305
125
178
1475
5045
138
1400
247
1677
199
861
8019
741
718
1237
13388
1269
362
180
142
1271
109
168
354
1074
260
1317
338
2029
4464
1041
168
161
332
128
912
3899
318
599
302
1038
552
261
107
678
641
4134
1255
602
280
2449
416
130
190
160
483
100
147
788
686
708
6718
178
188
225
104
289
308
146
2488
542
9178
1471
578
11720
3640
2130
680
9118
1271
2103
2369
4248
633
482
274
269
229
108
542
3784
1218
2012
7385
202
438
584
462
317
266
227
360
540
399
5625
1554
5447
108
545
131
157
182
146
274
13554
101
125
4382
1429
410
351
2361
2324
3557
6069
2457
454
1280
545
119
143
108
105
1446
123
168
379
190
2247
102
722
9373
959
3942
521
8935
469
6714
614
195
931
111
104
202
615
193
929
106
110
1169
1137
4628
4609
11552
4684
6779
1228
137
308
166
100
149
152
251
2684
168
117
399
207
110
246
163
105
646
114
110
2893
508
412
163
106
644
909
2042
239
306
2294
6733
1961
12358
205
696
141
7369
128
137
124
543
172
698
1973
100
1305
4747
793
10351
1771
591
430
339
3953
7545
6177
2579
6560
2118
4358
1130
2190
3193
705
8590
145
6177
7204
1052
11835
4581
7354
3404
122
110
143
116
1283
235
9067
104
330
315
231
947
12953
644
190
685
134
2285
1536
985
591
609
560
149
690
177
698
138
653
194
529
7186
200
4361
187
101
279
159
105
158
115
676
116
193
831
173
1134
189
154
137
355
266
356
276
5610
253
293
215
411
803
9428
199
516
8894
2176
4797
7924
1113
214
577
260
322
376
695
144
308
262
318
385
1969
7505
6426
1464
1481
125
350
1345
1032
3888
9264
3876
430
290
295
112
154
133
7954
7418
490
280
423
447
5060
498
5854
2245
186
133
758
171
194
754
202
186
108
780
133
188
747
207
142
211
663
134
194
755
149
299
713
251
482
1868
426
272
981
693
2941
171
1984
2310
684
2107
1438
605
125
1447
7065
221
9149
233
189
721
519
892
422
249
338
1013
4087
594
9316
4382
785
303
1580
202
1353
341
200
256
153
373
349
518
6206
374
109
101
441
112
176
156
189
101
440
174
162
167
161
329
5791
1141
855
3487
4366
1587
13675
112
2752
1535
222
213
183
819
1579
150
922
193
2741
1519
204
213
183
825
1394
5809
241
139
620
137
351
4219
4344
138
178
133
191
134
377
415
167
691
350
1235
2696
396
4263
406
507
489
392
383
1179
1906
437
6598
601
272
617
3009
2700
135
101
299
2761
4591
820
113
510
191
200
164
247
2140
1605
1943
942
3196
3840
5517
216
112
805
116
1357
922
680
4208
5770
3519
5376
7370
6492
2828
672
6602
4030
141
2037
869
159
276
1370
524
585
208
967
6836
612
13650
4106
1100
901
118
337
2809
1180
387
392
487
507
407
4246
3193
7422
851
5426
604
7327
5166
2984
2070
5021
5187
1097
6859
947
12674
2049
2103
211
661
567
2734
1777
5045
1076
2962
1755
6761
1252
192
1058
2384
6840
1376
4187
1335
385
1190
1649
1168
389
389
488
507
403
2893
7288
183
294
903
5984
508
123
674
131
4121
1697
3305
845
679
2360
2471
278
3461
7372
108
5514
3405
2753
279
6145
5760
1595
6826
7322
3383
2178
1787
107
478
8885
552
116
807
128
149
522
180
7714
5544
704
8077
5715
404
446
1821
488
7213
1369
466
146
359
2658
1178
5401
470
206
290
303
1504
701
540
881
596
2611
144
6707
596
2840
345
415
115
124
15373
2568
6049
318
11766
321
135
514
173
234
425
1222
454
346
223
717
335
333
324
151
696
202
337
335
481
343
633
628
107
137
298
1006
366
2235
248
4006
2161
4752
723
780
632
238
1183
1398
3839
9794
2668
1190
496
643
117
800
195
8974
548
821
195
482
201
555
818
196
483
170
5847
128
542
752
153
151
205
123
136
100
274
136
162
222
335
216
354
451
252
996
223
214
192
610
978
221
225
154
627
110
686
135
953
271
226
142
104
334
955
145
580
119
12091
13160
199
324
295
639
649
7855
951
234
1762
10169
283
233
324
6491
153
926
1405
291
1339
1615
160
228
2707
4090
3252
9523
11659
2658
1170
1308
1212
4627
1621
113
14932
2071
1228
7394
756
2949
1878
4406
1505
164
1815
2456
378
520
172
861
1634
186
773
355
143
531
2391
545
5030
122
4334
13186
1829
2790
2330
1838
8476
4829
414
4295
349
2833
885
180
104
475
181
121
321
369
117
121
607
165
7394
107
463
185
223
297
949
786
413
952
3823
102
585
5071
5222
4586
695
1588
8800
6583
8215
423
187
122
3444
6220
2748
1543
1123
602
1297
196
121
132
139
5119
634
2512
5344
2909
1401
676
184
177
405
548
701
198
101
550
701
1232
623
1722
4423
722
229
3160
2642
4678
4480
12741
587
124
1145
7310
704
515
736
234
5083
687
1239
9572
5568
152
2227
109
128
2311
6277
1072
6434
691
194
403
115
109
501
103
276
170
203
2220
1408
4620
4428
278
111
501
5123
172
331
131
159
1032
14284
199
460
588
114
2097
5401
4758
978
1251
619
3281
1179
749
378
588
1081
160
146
702
133
1085
101
118
158
3258
635
221
358
246
205
217
281
241
185
379
148
277
195
127
246
217
117
335
12230
3474
1467
785
1545
283
108
830
199
1854
3119
192
4264
1066
3082
1035
534
258
449
1578
1127
2215
6822
2256
1088
631
484
316
756
228
234
273
604
661
1392
1851
144
915
5022
12301
396
1258
559
182
2375
5304
694
8142
1138
1543
303
186
151
5034
13373
298
2331
2101
112
308
130
971
994
3212
104
701
9362
7296
1973
325
9311
1127
395
264
487
507
408
4242
536
15455
124
340
104
127
3979
8984
9596
194
205
239
13526
1095
174
109
2616
8897
4465
275
678
215
286
278
295
147
471
1189
358
2926
360
104
3883
1431
6166
3890
7769
530
346
354
1179
161
186
163
164
2687
709
272
343
915
3055
4719
340
5869
7685
11662
7793
606
4194
571
1273
6729
248
1526
2535
3999
690
2346
275
5321
9070
5935
1086
7499
8691
3575
5742
4755
1172
968
1036
141
266
194
715
1583
121
934
184
120
2318
1038
164
253
195
616
614
1388
2663
2927
1253
4008
204
852
1500
740
1925
844
7320
1252
406
4002
241
238
435
2093
674
3517
2147
2834
5136
160
4774
949
11031
2282
6816
4989
755
409
210
2511
190
8832
432
1572
9164
2164
676
275
642
478
9276
1091
7909
101
580
247
8881
432
715
120
327
407
1218
185
241
197
336
445
1516
8341
698
5344
710
9689
271
1013
338
833
1153
203
350
336
670
231
136
205
241
266
117
3979
9875
9947
1027
2308
765
313
4009
1560
10324
130
2526
10109
1228
2384
3730
2633
145
7452
1012
1191
210
141
285
8644
136
227
152
129
659
128
602
143
138
108
227
152
129
659
127
602
6066
670
248
246
923
3108
161
2273
2286
708
125
4072
189
184
106
213
102
582
360
6881
456
472
138
2611
300
117
1895
3234
1251
927
119
238
704
4997
829
220
226
143
5158
6914
2026
232
212
824
120
3432
6247
500
653
137
223
1104
6109
458
2010
2818
158
4982
5452
201
2309
448
264
193
208
104
173
144
219
175
169
690
195
787
221
5344
8943
4067
7347
5367
158
329
124
5275
836
136
2694
737
14964
150
101
762
3366
5714
8378
751
242
1561
1699
1559
180
4622
1167
4271
226
497
395
301
2308
435
871
5971
680
511
894
738
142
3753
745
683
430
1093
1918
611
263
258
719
294
394
314
170
2908
565
575
245
718
392
314
168
126
697
680
6217
242
2584
679
5651
310
215
1301
459
309
230
299
104
704
100
181
171
283
400
1875
426
398
112
2332
182
209
339
686
115
603
2898
187
208
341
901
5397
277
105
717
695
216
2888
106
807
734
347
1044
1085
5335
159
4226
1211
450
356
248
991
8666
106
1336
352
7661
3706
138
277
190
1258
7200
1152
1611
156
166
126
3871
9072
2596
767
8971
867
2339
597
9287
6368
107
8862
173
1275
2448
8247
694
5445
11259
7932
755
648
295
194
199
720
2892
114
444
229
839
172
167
703
221
119
2500
3702
115
5330
6347
780
131
3355
1102
8187
701
5182
7225
680
5286
2913
4584
11125
1486
3854
7352
2946
2787
1529
9108
229
265
276
139
207
872
8496
1363
6579
3187
2907
8252
740
5315
319
12177
1045
622
232
1436
389
157
325
622
131
338
4035
646
825
222
135
1144
201
487
209
206
2520
4749
4773
2999
1361
715
733
8058
3088
295
7275
8160
9670
825
1962
410
363
320
121
2805
8005
702
5313
163
257
5547
105
7800
160
994
1221
801
109
3867
315
382
13580
4923
8582
112
115
244
217
408
4043
3622
4149
13793
1145
5405
5384
701
8358
4144
1099
497
7487
863
214
124
548
7842
8174
190
275
269
4685
371
13914
657
134
555
112
361
151
909
137
597
5384
132
124
364
907
135
194
326
251
583
1157
3490
408
751
207
4441
316
102
281
207
1875
10539
356
407
2882
2967
271
171
204
652
822
875
1588
481
913
168
147
1366
229
1501
271
171
204
652
436
3374
349
649
186
113
2912
348
650
3615
5190
529
1386
384
9084
105
300
211
913
700
176
117
302
213
908
702
163
584
145
4433
132
135
188
702
129
128
262
492
1813
423
1096
456
311
153
149
115
1016
2335
3696
3235
748
475
116
2911
478
999
378
1679
148
436
758
542
183
331
9554
154
197
2716
103
1149
409
2071
1306
909
139
1188
119
513
343
224
166
947
744
183
725
1403
1895
236
1322
411
247
1700
126
119
143
102
6160
6865
1750
1106
1382
684
1533
3917
1362
868
2322
2639
7419
4985
211
119
117
176
368
117
493
611
2334
5045
7236
618
276
117
119
180
700
477
901
2545
2539
785
820
707
440
363
12890
2735
1727
14904
722
1819
997
436
103
684
3320
6337
9314
492
173
1168
137
3084
926
118
268
3023
2361
2040
4974
2079
4973
2079
111
334
2881
264
1312
1678
3071
264
870
9976
315
358
244
260
125
1403
350
1361
1025
502
271
12913
8107
1064
441
9575
9389
3936
9285
545
120
1178
948
1199
8878
5422
5226
245
663
109
225
103
266
132
107
217
204
3095
144
452
1193
359
213
368
375
115
611
2960
359
296
912
8815
4749
691
173
439
555
490
8567
199
857
159
152
338
2930
6506
8921
2860
237
1473
109
1975
174
316
179
101
105
165
4843
197
319
184
169
5141
162
375
11693
4533
9343
508
745
116
174
9416
5400
166
288
1281
455
2514
110
133
115
102
3124
478
185
104
1712
623
1310
3443
5527
596
8975
439
186
2007
4188
2465
473
287
6226
1546
791
174
170
1250
127
314
213
1023
129
106
775
1901
1634
194
556
214
753
136
711
236
2357
130
466
302
246
1126
677
113
210
1229
1845
3696
612
151
1550
202
685
1557
1979
1465
2749
5988
145
4625
7369
2887
3042
1560
331
132
1369
137
379
171
230
203
2179
893
765
706
328
3880
1155
333
1367
463
217
204
592
771
172
258
1252
100
1126
135
1912
3999
903
102
138
875
1570
2363
1716
2397
761
3242
7310
3738
593
931
2311
447
354
8675
855
970
300
578
152
1271
6857
3772
2464
5123
2581
984
388
532
495
1185
1336
357
498
873
2247
415
1638
3739
591
179
116
129
228
160
131
163
502
120
166
100
201
181
192
683
1615
2895
17077
1954
5541
1293
5025
3074
162
166
1169
9793
3766
572
304
226
178
1473
10707
5389
924
2120
1134
5652
1105
221
3176
457
304
267
440
4414
1700
454
8915
251
562
350
1881
447
602
330
262
170
128
170
108
176
159
282
176
1216
146
276
3987
9475
10901
613
900
2315
1616
5528
1042
492
116
9530
1195
904
418
639
681
1937
1712
3501
9138
455
1402
554
578
366
1077
914
280
520
176
838
142
558
948
332
1884
2119
2465
5325
12289
546
3473
2034
1950
8827
2037
935
258
353
336
4698
2935
327
236
101
214
5683
331
1085
130
310
319
8136
704
5453
8586
287
652
174
1264
480
164
329
621
174
9364
4662
110
142
3777
9489
2325
116
146
278
746
7407
234
100
2517
8991
6328
124
6082
1527
140
202
101
122
1122
1531
3804
962
3414
884
556
2298
6128
160
1212
1786
2367
5162
203
291
3536
743
1057
3590
9959
3536
108
1205
2038
899
11042
2357
130
161
155
422
162
155
156
177
440
127
240
101
270
104
215
121
270
413
754
1452
107
8955
307
325
135
7339
376
732
2163
234
346
1141
404
748
2017
9152
2130
672
102
3162
115
1638
1231
2875
248
163
121
696
3609
1872
1459
6104
206
398
624
231
1306
371
689
907
1040
7315
2892
950
937
551
162
172
2334
410
7261
4952
5026
7314
935
9715
2708
2022
249
118
107
119
147
212
279
1477
1084
2282
9152
718
164
107
851
146
143
126
2904
116
442
661
173
162
851
163
142
120
230
612
1210
320
8747
2653
1128
11269
1381
1380
2262
305
253
101
917
132
196
163
3077
2185
5930
470
173
185
1590
156
110
1210
157
356
350
178
489
379
1606
1170
1120
4004
1774
1506
121
326
234
2389
1122
127
4727
3705
3500
199
105
128
113
101
116
203
107
119
173
4342
107
115
172
634
1193
224
112
208
108
525
160
1068
121
7706
1154
1265
2687
2330
279
14908
773
308
197
6588
14941
6436
6049
102
101
7496
7608
367
477
103
143
1252
419
2463
280
9127
6654
7773
2091
592
8938
189
148
825
107
140
129
244
125
120
134
2994
814
3663
225
315
117
976
3796
8895
7149
2907
115
10614
2720
6584
5185
1339
385
1440
7719
383
1436
107
4397
292
9524
2164
13688
640
650
1646
9911
813
2421
228
2323
324
799
442
614
1062
185
461
538
212
200
615
1062
364
467
1208
1062
570
7260
3874
101
440
177
164
178
185
101
441
493
692
763
6174
1533
295
598
589
2696
4362
3857
6196
273
5238
6258
1088
880
108
181
629
170
291
753
639
1557
212
242
1804
6607
1085
212
241
9027
165
545
987
9277
1024
1273
320
1079
1213
7778
141
1280
1295
479
619
321
395
378
9446
389
419
267
747
662
473
864
8838
958
518
112
5614
1228
7969
382
2846
5102
3562
212
183
108
470
662
1045
586
436
7068
5108
2870
3553
212
182
561
462
957
489
325
1168
6046
254
203
285
157
851
4193
273
269
151
138
1959
133
106
130
245
565
9347
6723
225
174
513
682
6494
5453
13662
605
522
683
756
9422
442
124
516
8804
2599
1097
1292
610
6854
319
158
408
3221
193
175
419
269
1704
851
139
2379
517
2362
9332
3081
2787
2958
2584
155
1602
2819
292
116
285
243
4384
5841
923
413
960
3954
675
1200
2522
7640
902
9402
564
315
226
184
169
647
1258
178
214
885
708
197
361
9257
2494
131
867
160
140
708
3356
5297
6531
8935
5445
4173
2413
267
126
393
424
108
3041
101
114
126
9212
1018
175
489
201
5668
9310
7620
785
193
255
143
605
185
1099
5937
1735
1140
1501
394
326
175
1660
3306
7338
9061
749
106
145
297
1012
194
387
7801
389
222
516
5254
254
700
5228
631
382
1336
3702
5604
1748
343
14749
3383
583
702
107
157
795
138
299
118
185
703
157
796
139
418
142
1590
6264
559
118
702
283
383
144
207
197
147
703
285
378
145
205
216
151
316
123
705
201
496
213
118
153
173
104
120
351
154
688
661
219
2217
1712
106
295
561
242
107
647
125
346
330
219
488
897
9074
1763
952
602
133
381
374
218
3744
1486
700
201
159
108
1486
699
2027
4700
351
6473
3349
212
156
558
144
146
649
166
488
570
2908
228
556
175
146
161
190
319
384
278
108
220
1156
6076
226
127
198
339
169
1936
4684
11474
4443
1302
1564
212
2632
3153
180
102
11708
1036
8753
10870
2384
1532
7353
6228
4266
1868
168
122
474
529
223
464
1191
1971
617
4449
3217
14901
1109
1713
1116
153
181
269
180
8919
113
103
293
775
110
262
134
195
110
164
229
442
232
1643
1534
1775
241
185
4240
131
813
262
441
369
238
644
145
547
155
134
675
11391
7325
136
1175
371
1100
172
129
143
239
177
116
196
234
123
118
634
168
2904
193
123
124
117
117
457
114
645
347
431
764
4797
146
119
165
179
101
1368
198
1883
1474
334
1020
221
402
1493
4427
346
2329
683
1215
693
232
282
7215
4650
7381
330
170
584
350
7232
117
161
149
220
161
267
394
190
391
224
8744
825
330
1392
12243
2657
298
422
6810
550
2881
7362
154
110
673
2291
460
122
2366
2439
1392
619
577
713
319
1056
708
328
370
1689
123
918
1574
620
577
710
228
318
1054
709
330
371
1683
2343
4929
2028
114
1059
238
469
229
1547
1010
7240
12467
762
586
2631
298
2444
3215
297
528
288
569
1788
154
3352
4261
374
7345
187
375
669
1219
242
627
484
294
231
129
1189
643
443
114
2890
1194
646
444
860
846
187
3862
935
9150
196
9373
1915
688
8101
8565
5199
1453
4856
7139
4739
6989
141
119
172
204
273
107
1854
2175
1508
264
463
609
276
1224
100
187
122
4436
3406
1374
1102
187
1269
1370
1072
2505
11978
7497
325
112
571
2147
1714
162
154
500
390
286
154
159
202
1994
9129
825
136
412
387
111
730
202
425
250
321
390
374
227
1274
649
211
3469
257
634
109
9454
4030
4607
1154
627
335
1334
625
5863
7964
1152
406
216
1059
4696
7309
956
1114
4395
707
10960
5924
302
208
172
290
104
1467
104
290
172
208
234
286
100
144
238
283
1533
153
371
4632
517
100
7433
9844
720
109
156
470
484
1200
110
139
327
701
7411
4130
5642
494
204
5724
367
124
122
136
1395
1923
1031
1346
1439
291
190
245
339
141
6321
921
105
427
7157
4788
9846
227
2753
1269
7004
3361
467
117
2445
1604
3641
1399
308
486
699
312
4801
177
1959
5375
7061
2445
5563
1153
1565
765
4246
510
1971
616
108
4935
236
13556
1207
7133
137
186
752
3699
4154
445
1556
213
213
1433
709
206
306
2900
5401
5938
874
1104
7320
9746
2771
360
338
162
448
8421
3756
1104
185
5659
4829
2891
4263
10444
9462
137
330
193
702
117
212
511
610
2905
367
142
134
138
465
200
326
239
632
227
10596
2492
2549
4129
8613
2447
3114
146
106
169
943
669
259
5889
348
201
3360
3940
2296
345
390
330
118
1701
570
344
1358
449
435
386
215
656
195
3239
197
2466
370
189
4344
249
158
189
13533
366
117
118
1179
123
6365
9026
1104
727
698
365
113
652
1764
227
123
137
9352
212
150
186
517
4600
677
2019
3165
2517
4985
11572
3343
3387
8862
596
201
308
4758
1772
9587
1029
5304
9329
120
134
1653
2767
446
845
141
4141
8935
2488
9134
4851
727
6669
977
3905
1520
5702
6842
357
2786
192
198
752
704
1587
102
916
190
2780
427
191
750
367
1399
3875
277
571
5073
3716
2932
988
2450
9594
822
14433
189
309
442
107
1402
1425
176
289
158
780
149
100
372
119
178
100
201
494
1424
2223
5568
1591
1107
1425
288
120
1436
889
163
249
1044
338
205
138
164
187
116
130
163
425
13509
7070
433
266
195
115
156
398
394
1485
162
127
223
239
142
184
210
264
142
604
444
148
7290
4563
296
509
607
572
7294
2322
123
222
237
151
649
240
113
908
141
135
111
222
202
114
106
240
245
107
3550
1889
380
4447
452
129
514
1596
184
134
227
220
102
318
233
607
440
7489
110
159
141
128
134
113
510
1588
3438
1785
4516
3850
1369
9524
4188
3784
169
221
127
228
162
365
439
1986
2035
172
228
1092
7219
4973
2060
1175
1707
9698
3366
5482
447
278
163
582
303
176
142
479
128
450
580
189
137
172
161
782
149
1112
207
2871
132
8989
119
192
609
4107
218
2872
2184
4266
1881
7381
1035
700
8432
961
2099
2065
1372
238
380
496
8857
3756
673
3292
647
1180
5704
123
3937
4617
7874
803
141
371
2449
14159
1314
992
2171
566
490
102
11482
455
176
168
141
1389
1343
11651
1410
1870
794
896
1869
411
2405
693
1936
282
708
173
1381
1809
270
331
105
235
193
7296
6836
7621
136
418
189
134
111
121
1187
948
1394
7396
3869
196
1609
7428
7398
247
393
393
270
1714
1383
13585
764
5635
1687
392
1894
1228
738
1101
363
1287
102
339
100
261
260
2331
1348
2744
395
9456
14948
388
4817
7003
2074
3682
294
4145
4996
7184
311
407
159
1182
2631
581
168
244
2279
420
106
170
319
136
104
444
216
1651
1464
694
255
1711
1959
4277
355
1166
8995
411
2217
1115
542
296
334
762
1088
349
3038
314
350
256
383
701
141
1003
163
331
4265
222
109
552
320
9205
8334
308
4896
169
1187
834
466
347
268
390
110
680
178
349
222
126
443
251
221
107
682
2570
112
1949
5213
1771
5204
1220
120
156
651
2261
9225
995
349
1457
110
4766
9794
3413
10362
2923
286
209
876
111
340
179
3883
1314
2935
308
7086
1634
167
1038
6129
802
827
2112
7436
771
1423
669
126
465
2146
702
739
2265
13501
6267
1029
253
228
226
1529
6429
6472
352
2960
640
174
1283
491
154
333
204
658
172
1736
370
183
197
1561
1436
285
120
393
785
521
125
545
1775
2754
578
211
103
208
217
143
267
340
471
1256
675
122
314
200
163
201
473
217
414
1103
1350
243
277
509
2069
798
789
679
1486
159
658
4751
879
1571
669
913
1485
100
1135
1831
100
1126
1829
100
7378
756
8338
293
5484
700
1339
646
3633
2298
681
980
7419
1589
14936
2532
7140
808
941
597
193
3078
990
228
939
4165
1056
155
244
195
105
113
998
6533
3831
193
506
943
464
593
170
164
134
115
714
693
14943
1284
1393
4815
2698
3099
564
500
611
1807
4067
7364
1301
126
614
304
3656
2673
4899
1176
2184
682
1183
139
1386
504
433
240
1519
2699
135
149
250
1874
7347
2169
669
818
230
434
112
537
767
120
2190
570
447
2710
122
113
1890
2183
7490
2102
577
254
688
404
147
342
5111
138
174
316
137
171
148
591
107
250
783
756
389
345
491
120
404
142
346
337
2516
643
167
359
4273
407
1374
504
1835
485
147
311
355
120
634
412
476
811
707
616
369
159
414
377
197
253
1010
133
127
908
127
171
9362
3901
954
1365
119
12024
708
162
348
791
527
703
120
767
220
242
530
188
201
701
128
120
774
214
264
5114
860
7267
455
1796
2131
8835
4448
3896
179
732
331
173
478
1268
106
174
703
199
101
2260
1559
200
160
10118
692
211
460
121
145
546
202
701
211
452
180
121
145
321
190
2628
4774
177
1944
5362
868
645
2068
8872
7457
114
291
490
139
829
2944
188
395
104
127
4945
1882
1497
622
128
1260
500
188
337
616
131
4697
241
800
2276
786
1059
8466
786
1058
607
1236
119
101
14984
13356
1144
413
395
299
969
203
1085
189
892
711
1399
8918
5919
10617
4026
1632
2504
234
124
9197
13140
272
850
478
117
2904
849
476
1381
131
1132
136
8906
5537
332
295
171
144
295
221
105
138
291
677
12413
1507
6043
12508
418
2606
10005
1123
195
229
134
1087
1592
143
200
8030
1329
1143
152
240
228
158
101
1034
302
7256
3657
1280
777
3673
8465
3345
1690
1979
170
111
265
528
2813
8698
2880
1360
369
1377
110
3403
5367
1032
152
669
7822
13644
115
3234
3079
803
802
385
7355
334
151
141
114
537
503
166
279
776
351
398
505
8460
328
392
479
2188
3605
6629
505
495
6426
407
3617
135
429
635
288
196
6507
418
3009
347
6611
1998
3058
7760
4415
657
1852
504
488
3250
3830
2940
1301
526
248
421
138
755
1190
218
847
4729
4080
173
643
1336
5670
1113
4004
9392
659
349
6444
169
335
187
619
198
672
128
5189
469
1716
358
8116
9179
708
861
202
1417
285
209
144
203
150
421
148
142
585
3368
4359
150
158
1051
664
444
194
3104
149
157
1045
661
7057
123
8859
8805
4040
8253
1012
133
814
2344
1387
414
305
270
864
682
481
103
8940
2464
520
260
1335
698
675
102
489
208
704
679
100
326
466
2867
4922
608
321
243
297
187
367
334
117
383
252
116
1067
758
658
327
647
292
356
183
523
340
319
2044
910
258
2143
234
327
1750
4620
259
926
4979
292
314
941
127
1536
1446
4065
1549
1197
257
1609
1329
2191
264
2882
443
13681
240
1169
801
240
4741
352
369
6884
2933
180
1167
900
901
4603
501
263
439
[truncated: 3,113,642 more chars]
