# Supplementary material for: Effect of sequence depth and length in long-read assembly of the maize inbred NC358
Source: Nat Commun. 2020 May 8;11:2288. doi: 10.1038/s41467-020-16037-7 (PMC7211024; doi:10.1038/s41467-020-16037-7)
Supplement: Supplementary file 4 — Source Data [file 41467_2020_16037_MOESM4_ESM.zip › Source Data/Fig. 2B, Suppl. Fig. 7, 9-11/NC358_11k_50x_pseudomolecules_v1.fasta.mod.pass.list.len]

13408
9487
8943
5336
7473
7417
9481
9416
7465
7430
9344
9453
8929
14903
11367
7311
9060
13550
9463
14399
10471
5198
7282
13880
5841
7913
5801
13228
13750
11877
8111
8863
7441
7501
10673
7561
15805
6959
7349
7724
9341
8840
10058
7397
6922
7374
9528
9399
7432
7373
11501
10171
7452
7308
9419
4349
5844
12223
9424
8817
9466
9425
8509
9487
7378
11891
9518
8003
8775
10102
13997
8835
8940
13824
7349
9477
9399
8716
11611
6160
9504
7448
20002
8445
7335
11506
11157
9371
7010
6340
7244
7982
5957
7348
11498
11331
9314
11137
8893
8889
9097
8668
11676
4948
7317
1881
5692
10572
6287
15394
9157
8967
11632
11756
16461
8919
9370
9478
10884
9286
10899
8767
6201
10226
13803
8959
8716
5073
8911
8894
8939
6855
11525
6204
12068
12654
9123
11908
13390
7362
9557
2053
11655
10798
6413
7334
11562
8401
13475
9424
14157
7912
9209
7843
8929
9283
7384
7377
13923
13717
13712
7348
5187
13680
9588
8745
13806
7391
8888
10524
8919
9505
12535
13043
12111
9451
11736
13381
12236
8894
7740
8905
9332
7065
8890
8697
6134
9435
7609
9091
14336
7829
8989
7765
14844
5713
9526
12754
15042
9241
8902
8939
8849
7924
6752
14170
13532
1919
4567
6190
10352
8834
9086
10419
9135
9370
14054
7024
7251
11899
7948
8911
8946
9562
9460
9238
14115
10428
9556
7916
7397
10511
12729
5290
12479
9230
9233
11177
7808
11915
13851
13555
13752
5255
7956
7342
9503
5519
5924
8874
10675
7187
9433
4023
8280
8940
7798
12521
12521
14262
9431
13212
12045
8882
11573
8842
13636
8306
9415
9443
7679
10337
13684
8826
8103
8312
7392
9453
8352
8335
7794
8918
9655
9476
8725
8970
17502
8064
10484
11131
9590
14317
7346
8925
9479
8798
9453
20516
9430
4766
10376
4809
2338
8872
6999
8504
10269
11945
6845
10946
11484
8926
8243
7108
8968
9476
8909
9493
12375
2885
8863
9172
7433
7392
7352
9447
9441
8929
8936
11531
8936
9114
9456
8218
6844
11748
3711
12329
2219
5397
10260
9365
8895
10846
6481
8185
5554
8843
6841
10693
9265
6386
8963
6407
9418
8650
7803
9495
8882
8908
9339
8943
9414
8973
9333
9541
9871
7966
19956
7404
14775
9588
13644
11860
9256
8944
5349
11429
8655
9433
9403
7448
8978
7362
12359
7370
8870
7398
9198
11134
9545
7505
7791
15686
9102
10271
5623
16263
11528
9294
6449
8928
8844
13677
4898
9284
14345
7343
12834
6043
11683
9471
15454
6468
7384
12023
4772
8802
9454
9566
11737
8759
10647
13522
7784
8804
9380
11957
8769
5370
6488
7379
9303
8943
16550
7281
6536
9352
14140
15466
7195
13590
9640
11530
12502
9282
8165
9572
7403
9351
3985
9255
9371
7343
9376
8949
8865
7391
8828
7988
9545
10166
7353
9491
11289
13834
13650
8979
7852
11704
12556
4952
16367
9363
9367
9323
9308
7786
7375
8691
7465
9258
5062
5206
9104
9337
13818
11722
9244
9117
9546
8475
8854
1881
11525
8414
15691
11314
7331
12634
7436
8993
9505
9570
9124
9583
4779
8224
8886
11373
11542
14012
7445
7695
8868
9334
8865
9467
17790
9483
8792
1574
13860
8663
9606
13923
7474
9194
9359
13879
6874
9476
9371
8439
8947
8930
13413
9403
14170
9293
12389
13710
15010
11242
8873
8936
8103
9453
9453
8723
13654
9644
7948
11581
11818
8424
9586
9415
9194
4889
7345
8922
12027
9569
9499
10334
13517
8897
8934
13439
9344
8884
7346
13685
9521
12788
7510
7358
8032
8912
8572
8036
9433
8858
12094
13414
12630
6141
7482
8575
11291
9578
6429
8417
7875
8917
13659
8909
12818
8889
13497
11737
8964
9297
4748
8049
11584
8921
6899
8912
10945
8765
9280
8892
9413
7126
10711
16264
7366
14804
5123
9410
13551
7396
7471
13698
9418
9475
13899
9463
9244
9255
10030
8948
9328
14001
8894
5219
8903
8930
12066
9622
7283
9476
8463
13750
13761
8920
9483
9332
9273
9526
7363
9877
9280
8918
11201
11083
7443
9267
9160
8913
12535
7314
9470
4360
5547
11936
7362
14280
9240
6476
11957
4746
11866
8914
6048
10899
7341
3624
14076
8970
9112
9047
17735
6101
14148
8961
15271
7371
8536
9294
11178
7993
7300
9390
8190
9084
14540
7365
10204
10178
9130
11515
9278
13831
14131
4751
7432
17504
8913
9451
10642
9461
10677
14907
7252
7484
14621
5344
9189
9433
8943
12751
13443
9556
9470
12479
8438
12083
11847
9483
8920
9594
7395
8932
7203
9422
13695
9304
8182
7452
12732
9223
9299
11284
9541
1842
9456
7306
8835
14091
7407
9092
11413
8992
13890
14952
7919
11561
11256
8920
7867
9396
13977
7306
7348
7365
12359
9348
3998
13616
7510
7443
8926
13600
8874
12445
14449
7806
7339
11199
8716
8886
7293
11800
17450
8884
13409
12063
9405
9379
8733
6779
8851
11452
8842
9471
7356
8180
7805
16198
7319
8905
7352
8880
11583
11575
12508
8872
14037
7928
9492
9379
6429
7436
9479
9555
7350
7381
9040
6950
7428
11880
7305
10339
13607
9226
12982
5644
11980
14994
8214
14951
7322
9419
7362
11512
8165
8105
11712
9484
9089
13858
7429
11584
9321
3618
13873
9117
7422
13037
12923
5412
12275
14261
8936
9170
8689
8560
3280
7475
1830
9221
12371
10039
8330
13536
9366
11298
7333
9474
7377
9390
7444
9563
9537
7422
10433
11210
4653
11484
9935
8917
9541
9418
7457
9414
9445
9123
8399
14972
13923
13906
8828
9461
11540
10458
9175
7274
12019
14157
9598
7459
9475
12580
8531
9043
7405
9430
8169
15924
6472
6799
9355
6160
11791
7664
8912
11736
7244
11452
7418
8929
11793
13772
12323
5593
7448
16726
9517
7627
8967
8963
11534
11264
5073
9424
9912
14931
8923
11556
9386
8913
5196
13149
9281
7376
9348
8886
8914
10334
9224
12697
9256
15070
6151
8914
9124
8865
20390
8193
9461
9429
10212
8037
12489
6855
4940
15614
8159
7563
9389
7379
7423
7355
8891
11510
13653
15904
9853
9350
14070
10053
7421
8971
8855
9445
9419
9412
9001
14201
7031
14829
7383
11705
10048
2755
4831
9216
11198
9359
9479
8105
9233
8948
9373
7308
7432
7324
10091
7950
14918
9878
9518
7319
9799
7773
9303
9485
3621
8335
7320
11285
9059
7534
13945
11604
7432
9632
5078
13640
9369
7490
6478
9554
7347
5695
8247
12775
8995
14326
12007
11729
9084
6859
9436
11720
4131
8941
14254
11429
9241
9341
8398
11716
9448
11605
8970
7638
8669
6605
14138
7370
13966
13349
13660
7451
7789
7762
13835
8944
9521
5483
11293
11377
9463
9181
13554
13704
9331
7385
8935
8125
9436
17155
15015
13136
8029
10297
9363
9455
7253
8894
7555
12381
14924
6742
6071
10009
7927
7832
9304
5299
7315
8950
8963
9271
9161
8489
9991
9419
7342
11620
9385
5461
9310
6371
13589
7466
9619
9538
13585
8793
9142
9400
5444
12114
8950
13810
8940
5609
8870
14001
10077
8824
8858
13604
3610
9178
14897
7214
10070
8922
9458
8909
11165
8900
7765
7405
13263
9362
14063
14066
14527
3768
9651
13610
7363
7361
9439
15617
13626
10314
9360
8213
6174
9664
9201
9574
5266
9231
9790
9094
9318
9158
13791
13820
7417
5576
6389
9355
6473
9261
10049
9600
9141
11619
7388
6698
7237
7347
9703
9374
10054
9466
7340
7369
7392
6266
7320
9358
12915
13491
9249
11508
8439
14154
13679
7307
9307
5736
9582
11603
8908
11200
1807
7389
10764
13944
9143
12461
13958
14012
7349
7012
12108
14975
8068
7271
7785
9760
9510
6888
5743
9483
7329
9381
8954
6468
10218
9765
9117
10254
7510
10649
13884
10581
8812
15791
14200
7410
9500
7443
10148
4974
8956
10251
9264
8357
9429
15397
11332
7329
11882
9478
7215
8860
9093
9378
12024
14219
8937
6246
10993
9014
9275
8947
8902
14894
7345
5401
13760
13216
13899
7462
8904
8902
10209
10185
9348
14876
13977
10125
9449
9434
8366
4668
8919
9525
9584
9529
13482
13580
13645
7811
11597
11597
7366
7442
7383
7736
9403
11490
9334
12599
7386
9326
7332
8678
9454
8882
15035
9386
6421
6250
13511
8047
5533
16540
7414
9259
7779
12854
12513
9549
13890
13890
5200
14183
13701
9032
15506
13589
10862
14744
13654
5724
7311
9476
9539
9463
7432
8981
8106
7406
9522
9278
4258
7620
14884
7770
8967
13502
11328
9348
9444
8374
10403
5506
9347
9576
6484
9382
9434
4806
6419
8943
13980
9438
7795
6322
9420
11753
8987
11718
10453
13617
11742
11559
6879
6057
9346
7394
7765
9635
9543
7443
7475
9356
9448
13959
7454
14723
9519
14442
12692
11780
12679
11363
13616
9473
13522
9419
8257
9412
13825
9593
11771
5896
7361
8902
8329
8472
14054
8496
13628
7379
7506
7368
14964
11483
4688
7901
9361
13746
15442
9417
11466
13737
7427
8186
9512
9511
8049
8846
9512
9469
9484
5196
3168
11578
7848
9486
7368
6797
8758
7370
9445
9150
9389
9459
7339
11616
9338
7355
1647
6804
8911
6833
8148
8896
9873
8857
9307
9151
12092
8796
7372
11217
12441
7437
9540
9424
7443
12744
6979
11732
8948
7624
8911
7375
13111
8869
13226
12230
5494
7338
20272
7362
8908
14963
7150
9470
7958
7787
11488
11638
16980
9339
8969
9450
7181
8805
12272
6440
7413
6433
13312
13666
9445
9113
10750
13708
7171
7427
7343
9369
8909
10679
8485
7390
2343
15803
6413
11545
8757
7069
7388
7434
11443
7384
9692
11686
9422
8205
6419
8863
9505
13809
4826
11441
7789
7398
9254
7442
20956
7622
11638
8932
6486
9541
11663
7240
8897
8893
14378
8728
15523
8540
7776
8914
14936
7439
9098
6888
7801
14145
6244
7368
13328
8599
13008
7849
11943
8860
8870
6919
9524
7351
9329
7256
8963
16312
8982
9616
16110
9529
5250
14162
11749
7346
7322
7622
5282
9372
9312
11532
6201
9539
9358
7419
9474
13902
7951
9712
8966
9292
7396
7436
11644
7360
9313
7465
6165
10513
11839
5176
9477
14505
7354
9505
9105
8167
8958
8869
8556
11184
11640
11235
9311
6936
9123
7303
8994
12526
8375
11507
10000
9425
8907
6890
8978
13887
7354
10302
9372
6357
7436
9296
9424
7972
9546
5672
6151
7346
10301
7404
7358
9306
9601
15451
12472
9020
10125
17166
7487
13779
9415
13827
7312
9592
7325
8973
9823
3092
9611
9430
7937
16481
7368
10213
7467
7381
7504
6645
8836
12090
8149
13890
8296
9431
7636
11390
8962
10168
7362
7341
9055
9546
9422
9251
9499
8915
14330
14467
8928
6774
8923
9306
15513
9405
9362
21782
7433
7441
13627
10012
9465
9200
7342
9198
7285
7413
7509
13187
8878
9486
7865
7511
9344
9351
9288
6691
9019
7205
6918
9328
7355
9446
8336
7383
7347
9599
7408
8874
11195
13640
7917
16104
1874
9147
6301
7331
6984
10644
9323
11581
7342
7338
11410
7461
7361
13624
11425
7792
8566
9524
7341
14993
13310
9386
9611
6792
7352
9546
17599
7297
9379
7951
9543
7509
10464
7386
7350
7111
9533
11130
11262
13479
11568
11569
10020
8153
13740
13645
7371
9561
7304
9451
6881
7362
7440
7525
9546
15287
7880
6705
9331
9390
9460
10287
13640
13650
16715
7769
10205
9421
8894
6788
7009
6444
14298
6843
9133
11557
7505
7360
9636
9509
9131
7442
8997
11749
5136
12740
7446
13040
9416
6921
7355
6103
9358
8914
14034
11594
9376
7375
4891
9134
9242
9294
9424
9565
9413
9256
9494
7383
11917
7282
7453
11023
9448
7826
8919
12294
9036
7475
6212
13705
7946
7433
9508
7394
9394
7449
11232
7517
10248
11777
15337
13492
9339
8870
7321
7327
11626
9463
15292
7878
7363
10657
13728
9752
9176
11559
9371
11594
11669
7648
8624
7437
8484
8838
12933
8927
7739
9506
7387
8972
7385
9103
8918
8863
11551
8144
8490
5487
7378
8728
13919
7449
12305
9577
7323
7606
7440
9076
8166
8485
7333
15534
7483
7352
7200
7226
13621
13645
8886
7460
10435
7434
9379
6816
7847
5213
8910
13395
10781
7282
7461
10123
14928
8706
9526
9127
14959
7390
9543
13084
11538
8129
12787
7467
7805
6459
8942
11241
8802
6832
7452
14985
6845
7366
7370
13461
7332
7339
9344
9369
9487
7493
11395
11425
8903
7364
7326
5476
7397
5074
4793
7409
6933
12317
9497
15005
7434
9570
11551
13679
7496
9507
8894
7326
8901
7432
7363
11476
9365
6884
7471
3209
9405
7386
7767
7372
9478
22969
7399
7337
12169
6937
8986
4533
9552
10617
8873
8356
10714
8287
7722
8201
9216
9554
9542
12078
10008
7332
9644
15525
5405
12114
12327
13208
11455
7327
3574
7391
5057
11193
6681
8925
6993
7420
7360
6843
12262
10155
11237
11060
1866
9427
14774
12396
7348
10232
7578
11422
7352
12355
7915
6904
7350
7345
16314
9478
9546
5085
9582
12830
14822
8218
7509
8912
7315
7435
7425
11651
7384
9301
9428
7506
7322
9542
13424
9392
7400
7400
11223
9246
12687
9492
7448
9088
9384
9571
10231
13693
14960
6739
7346
13615
7633
7342
7354
1941
6507
14822
13577
7492
7429
11535
11044
9452
10041
7387
7437
10561
9575
5258
12401
7346
7353
10397
7191
6800
7777
9313
13394
9446
7237
10272
8359
7408
7407
13557
5401
7254
11272
8005
6477
14837
8237
9110
12553
10166
9483
6228
7340
5349
9342
9391
15511
13634
7424
15378
7668
9335
9622
6993
9502
9388
9199
7500
9608
9547
7348
9168
6249
7385
8883
7981
9134
9803
9579
9328
11209
6849
9000
9493
7361
8900
7347
5827
10887
10401
3631
14937
10276
7363
12861
7430
14167
9297
9612
10816
14609
13854
14088
15534
7403
7413
12915
9442
9413
9457
7418
7397
9507
11848
10770
9570
9494
7359
11482
9367
11339
7425
15841
13648
9318
7971
13829
14965
13488
10511
9300
10632
7361
7294
9441
7369
10190
7386
9350
10124
10164
14905
7331
7448
7462
16192
7458
9602
7335
7335
12667
13927
8918
10966
6853
6744
9444
6792
9380
6206
9055
9450
7437
14116
14984
7509
11599
5208
2052
13531
6797
6827
12200
9887
7431
7860
9463
9621
8088
7417
7401
3977
6844
17847
6964
10786
6810
6833
7402
13846
6050
9462
7403
10154
6854
6823
9562
6776
9452
6831
16552
6826
6720
6817
7334
7553
19837
7395
8933
7387
9240
7571
6736
6865
6215
14898
21214
7556
6816
7371
4422
8509
6815
9369
6854
7539
14998
10274
7556
13662
6847
9347
7562
7510
6844
10512
6743
7496
8918
9390
8871
7552
4419
14921
5540
9727
7542
7295
9428
11178
15341
7461
14885
6837
6840
8121
6942
13599
11267
7431
9433
9432
7319
7460
9445
9718
7508
9625
14257
7381
7290
11371
7318
7400
9560
9615
14690
6838
7567
8684
9417
11647
14069
7437
14898
9532
9376
11484
6835
9563
6850
7725
11608
9411
11368
14486
9511
7435
9606
8157
3352
13936
8947
7298
11224
9648
13742
9648
15053
9522
21312
7387
6629
9555
7468
14018
15329
8454
11603
7395
9126
13651
6835
7356
7559
8876
13911
8103
9159
11363
7151
9413
8681
5546
16315
7426
7835
7873
7267
13927
9598
8697
8888
9433
13328
9581
7470
7419
9508
9069
12921
7264
9546
7560
13218
11688
12293
10288
13635
7502
8699
8980
7405
7359
8150
7367
11650
7417
16439
12223
11737
7479
13644
7428
13647
9446
7371
9338
7292
11151
7532
8048
11521
10169
8947
9359
9887
8862
5933
14628
5499
9312
13606
7361
9383
7404
9407
7360
13643
14240
7782
11429
14158
7983
8864
7327
11710
9578
9881
13732
7505
9547
15232
7731
9359
15002
7706
6869
10874
7564
8866
11292
12828
9346
7240
11540
9318
9586
9578
8808
7006
9392
8879
11678
8738
11780
7221
9388
13372
7367
5664
1819
3072
7341
5813
7253
7465
12749
7458
7390
10283
9603
7301
13876
13683
12068
14228
7739
9389
12122
12475
13820
8027
11959
6479
5168
13318
8739
11593
8907
10735
8933
9116
8939
9504
10136
8950
12173
5113
10200
15401
11291
8020
8954
12919
9443
7438
8691
9571
9037
7802
9582
7398
7236
9363
13625
7448
22330
7347
11655
7276
8945
7859
8951
12300
10256
9125
11808
11727
5697
13297
9429
9444
7170
8548
8952
14089
5203
7586
11659
9567
9312
7369
7434
9353
9338
7333
9438
9401
10203
7336
6834
8917
13006
6738
7347
16996
11756
9426
7453
9100
11526
15010
14250
9286
13663
9410
13739
12801
14227
13807
13690
7510
7341
9435
7917
7271
10089
7350
13664
9572
14954
9379
8932
6789
14178
12611
7350
6548
7393
12337
10224
7550
11939
7351
7898
11574
7314
9394
11655
7374
10444
8945
9387
12715
9506
13960
9521
6916
8716
11482
9459
7996
8062
9431
4608
2213
14954
10682
7506
13658
9399
9300
13446
7420
3027
10187
7286
8879
8937
14907
7508
7448
7309
7366
5510
9351
7888
15493
2777
6840
10466
9334
9032
8795
8966
7829
9379
7456
5139
9561
7426
9611
9614
11147
6894
7389
7383
13890
12642
9466
9830
11663
9433
14380
10460
13909
12112
9041
8922
9259
8019
9376
8422
15653
7423
11843
2888
10722
7410
9473
9573
13814
5191
9929
7552
7928
11829
9133
8174
5248
10747
14714
10659
7424
9417
13617
3321
13619
9345
9340
13665
14482
9598
9778
9444
7544
8539
15524
14596
12308
8702
12477
9531
13727
11323
9602
10129
6836
7889
7382
7378
8851
13807
9409
8658
6516
7502
7349
10237
9352
7250
13679
8925
8201
7485
7722
9604
13262
11623
9360
9717
9470
14979
7803
14421
6814
7278
7413
9430
10206
8908
7361
9506
14062
11718
9309
14032
9362
15573
13651
13953
7491
14914
7308
9119
7780
14883
9505
9489
11560
9536
11636
4253
10225
14940
13474
7433
7251
14306
10172
13700
9427
8904
9413
10179
8877
13647
8906
8060
7127
11615
11476
13544
14936
7362
13399
9759
8943
9904
9438
7406
9637
13297
8708
10330
8556
8960
4253
8976
6777
9395
12781
7360
9550
14944
10216
9513
14937
9345
7443
7326
8342
14561
13539
7368
12204
9554
7906
13951
6789
9471
11522
13886
7424
9587
7448
4878
5186
11585
8285
9011
7341
7130
11243
7441
7382
12341
4815
1952
14672
10026
9024
8933
11422
11260
12542
10101
9376
13615
8894
9436
9393
14984
23562
8899
13624
7892
15538
9513
14698
6481
7325
9480
7497
14009
8070
10553
8892
7328
9200
7319
9376
7499
11256
7314
7430
5567
5151
8834
4758
9371
7986
8207
9562
6892
6891
7921
7389
7886
16268
6837
13003
12960
9368
10129
10501
14136
12313
9424
8955
5094
12272
9561
13628
9604
9492
13348
9397
11268
6924
6486
7302
5094
7350
7356
5180
13494
7437
7311
13660
11699
8358
8944
12410
9609
13683
8878
7068
9398
7507
11618
8838
5714
9299
8933
9511
7509
17116
9419
8910
10222
7357
7302
14614
10998
9010
7238
8930
14213
1844
8907
12682
7733
8451
9328
9600
9491
15359
10247
13610
9715
9474
9473
7424
12257
8949
7996
8842
4815
7439
6348
8827
14913
9398
13925
13238
13764
8275
7415
7359
8533
13777
13580
5702
7341
7447
14270
9304
11525
6888
8690
14033
8871
9584
12187
8840
9397
10767
5593
8951
10061
9068
8104
9098
9510
7456
11091
7444
8131
9468
7441
9489
6043
7566
7844
8970
8962
9429
11509
9000
10394
11413
7251
7608
11072
10852
8995
13295
11960
9962
11529
7355
11292
9462
8227
18884
9533
13567
8116
11581
9486
5149
12203
12931
3744
7326
14934
1927
11550
16246
8923
12760
9386
9521
11914
14746
13734
11475
9414
9663
8160
8967
8241
8768
9421
12724
8155
13056
9566
11554
11460
9216
7307
11494
9537
7360
8929
10625
13845
8864
8903
8124
9150
9129
13536
7323
9464
8314
6893
9386
5634
8872
7436
7327
9567
5229
8865
12807
6869
14978
11604
9240
8915
9463
13827
9419
11635
5191
11742
14534
13646
11959
9493
9218
16239
8767
13479
7393
11910
6476
8155
11587
5721
9741
14933
6801
9187
10261
14765
9367
14358
8755
8285
8918
8209
9486
2169
8875
9286
5147
6786
14151
16669
11673
1967
9911
7729
15513
9628
11980
11649
6995
13674
8965
9381
8879
14945
5186
7437
9144
7443
13817
21518
13612
7299
15692
13742
9368
11888
8832
10465
7508
9522
7989
13620
13513
14992
9110
9328
9043
11203
14242
9429
9413
18592
9897
13583
14967
9566
4388
9399
9626
9366
9073
12612
8862
8874
8950
9356
7328
8957
5467
11787
8866
9063
9511
13674
8174
11994
12002
9375
12795
13923
9513
5361
9718
7372
7369
8933
14607
5542
11800
13937
7517
9508
5276
12356
7385
9340
8591
9470
8060
6839
7746
7369
9386
10126
12051
7452
7428
9404
6930
8164
13895
11449
6279
7319
8535
7389
10688
12120
17397
14283
9308
2912
11471
11622
12386
14788
11620
8882
17243
7798
11148
8917
8125
9571
6855
7414
6962
9403
5263
11743
11567
10318
7448
7466
6606
8928
7538
9408
7255
5454
9388
11076
6207
9289
9422
7298
13953
8905
9495
8945
11575
8919
7351
9260
8901
9497
9513
9347
11098
8842
7338
8886
1839
7342
7407
7467
10487
7341
9420
6026
6448
12062
7440
9362
11982
8514
8925
7363
8970
8907
11926
8845
7977
8095
8959
9751
14610
9384
9351
10770
9656
9388
10112
9514
9284
12902
14930
13392
10741
11698
9334
7808
13806
7747
7424
9172
13651
13799
7755
7269
6295
8086
8886
10100
7787
12864
9193
11576
10593
7329
7798
9148
7310
9665
10805
10224
6443
13993
9325
9399
19492
8957
15513
9244
13709
8247
9325
8828
7451
14499
7506
11048
2886
6801
5195
5480
13245
7740
13946
5471
9646
13621
9039
11611
7324
7429
6864
9011
7804
7372
7311
13736
12247
12247
14180
12294
8847
8889
9513
7478
8974
9431
9251
6417
10573
11732
7438
9243
8908
7146
9270
9535
7350
9232
6842
13890
9491
7388
12522
12583
20003
11660
9441
12747
8315
10758
8861
6729
13636
11474
11543
9345
18249
13690
9473
14324
7389
3631
12236
13745
8979
10865
9644
8929
10596
8123
13711
13864
14126
14921
6938
9542
13650
8955
9324
9581
9404
7455
11104
14020
11786
8855
5961
9288
4742
8886
13109
14098
13416
5058
9032
8855
12678
9617
10366
5812
12592
9377
14040
10326
9329
11779
11735
12788
8536
7350
8926
2944
7932
9391
16408
7349
6334
11730
8894
15444
9088
8028
7833
7342
11497
13132
14038
7718
13675
7773
8902
9004
9442
11289
7514
8927
10637
8910
8399
8917
10493
1875
8913
8887
8613
6412
11679
7682
13473
9178
10158
8391
9521
11404
13559
7424
8946
10560
8079
9517
9486
9610
7437
2152
11542
10581
4652
5798
14938
5743
10681
9536
8924
11670
14220
13635
9152
7374
7385
8970
8869
7144
13396
13557
8851
13354
13293
8948
8925
8946
8858
6290
13190
8433
7496
2266
13160
11586
13806
6494
11189
8126
14932
15851
9027
7309
9385
6857
9167
8277
7251
11109
9385
7576
9416
13802
14634
9411
7344
9294
7303
8672
13395
8323
5208
14297
7463
8961
5452
8969
13378
9887
15292
13778
9293
7726
11389
11285
14553
8895
9530
8906
4915
9553
8903
11171
9649
8833
7261
10534
5223
5345
8580
8910
13572
14795
9012
11604
9139
5318
7334
8098
7469
6818
10606
11737
14097
6900
11674
11697
8853
9465
8629
8477
9309
9230
11935
9468
8074
9545
8868
11551
7427
13682
10240
12834
7452
8845
9284
7100
9456
12568
9211
11460
12325
9133
13467
6434
11609
7373
14029
6830
9392
9258
11343
9550
7409
7227
7347
7284
5111
7419
11686
9264
5397
9361
4758
7011
8833
8893
11634
12033
11670
8087
9292
7338
9441
9028
11737
7272
7361
9411
7560
8847
11350
11630
9615
9645
8880
9461
12618
6223
9455
12502
8916
9425
14122
9956
9421
6891
9428
9148
8587
8151
7406
7299
7359
11045
9367
8859
7353
14353
9555
7131
9559
9558
10839
5307
9300
7468
9244
9345
9274
9388
7508
7577
7790
9389
9422
9468
15529
7821
13850
9290
8849
7922
11583
6839
7474
7291
9498
8916
9518
8987
13860
8858
13831
8934
13846
9016
2901
9692
10219
10873
10358
7991
9352
16186
7628
5817
9353
9190
7455
9192
9531
7406
9413
9281
9459
11565
13505
7350
5583
8927
12768
9758
9321
11324
11786
9203
11603
13734
9158
16913
13694
8888
7358
9400
8675
9730
9049
13554
9342
8869
9750
11578
9428
3519
9321
7341
6229
8868
8971
6391
11733
15134
7395
11548
17169
7426
10774
11598
8968
13728
5820
9406
8071
10890
10937
11842
5743
9228
17997
11547
21512
8970
9456
7356
15015
12534
8855
14153
7347
7358
8913
15482
8138
9292
10697
11541
10257
8888
9511
7388
14959
11534
10343
9249
11562
3511
5860
12000
9629
13604
9509
11754
13269
11727
9454
9478
7353
11299
12211
8865
8984
11819
13961
7508
8964
5935
9312
9443
9444
9372
7425
7372
8874
9416
9485
7428
11223
8490
11928
9478
7126
7417
11583
10374
7989
9400
8899
9121
8922
9612
14004
16942
8720
9494
9556
8935
7915
8928
9606
11749
7191
3090
6889
4769
11122
7692
9364
9501
13617
10641
9483
9291
12914
14264
7901
9523
7373
11290
8239
7369
11590
9259
11219
9556
8969
7358
11830
9348
3291
14393
13925
8738
7367
11682
17972
9620
11509
7825
7614
9047
6902
11799
9423
10317
14076
8782
7410
14095
7452
12128
9465
7287
7784
7351
6899
11560
13647
8602
8898
11693
9771
8520
7351
11586
8758
5898
9404
13539
9579
8931
8932
7381
7418
8920
9377
11803
9458
6346
7464
7348
8912
4885
7403
9490
9397
7350
9246
7821
12170
9496
7451
8925
8912
13916
9338
10236
9266
9285
9399
9417
13845
11691
13799
9471
11598
9502
8891
8956
11411
8228
9372
7786
9510
12782
5180
5592
13725
21895
11423
7729
7731
13491
9630
7421
9511
10420
11396
8868
7459
14706
8848
9378
9641
8420
5180
8922
8838
13504
9002
7326
7805
14697
14063
7819
9784
10019
9064
9592
13696
15538
16931
7505
12587
10292
8927
8899
9606
6437
7342
7449
9484
11326
8957
9418
12708
9297
8262
8943
9490
9405
17761
11338
9396
13839
5644
7372
9535
7185
11979
7748
8897
8849
8993
6743
11745
11605
12845
8470
9536
11556
9428
7770
7397
7526
7039
13907
13626
7360
8505
7567
7440
8940
8890
8888
7341
14100
8989
9352
16332
9464
10981
7322
8913
7273
11538
6747
11812
7011
6849
5201
9581
11268
13681
9568
13906
7354
7430
11197
8896
7345
13994
9596
12009
9441
9285
5389
9486
9578
7444
15440
6841
7342
9433
8877
9448
11267
9031
14800
7347
7507
10160
8941
11734
12767
13812
10448
11655
11690
8034
8430
10017
13857
10311
11634
9479
9495
7919
9231
11753
6569
8721
11335
9038
4045
7445
9459
12020
5292
9636
8880
11440
7356
9194
8985
7377
7037
4913
8858
8117
12099
11071
7470
12997
16007
9491
7435
7427
13285
8348
8879
10926
8379
4775
8878
14929
7395
7923
7280
9406
11668
16287
16904
1415
9486
9470
9469
8962
9511
9510
10737
15678
13562
8434
7748
9387
9421
7356
9401
14328
7362
13445
9252
9377
7150
7959
5818
1843
9452
14023
10149
7472
8895
13835
9492
9358
8017
8961
9467
9729
8931
18985
7491
3287
6094
7154
9432
8856
9401
8920
9113
6399
15577
8223
9023
6948
8099
9369
12771
2024
7174
9464
9722
3005
7279
9565
4602
6856
7499
13668
9491
9402
14058
8618
9310
8182
8884
11078
8203
7037
7397
8936
14305
9342
9351
7439
6684
4784
8298
8859
8313
8832
7452
12869
13648
7281
8832
8861
1953
8849
7374
8927
7368
7460
13820
13876
14940
11343
9383
9002
8650
13225
8826
11252
9506
5470
11967
7937
9419
12297
7471
7758
9526
10398
6879
9197
9221
9191
11441
11560
6441
11570
11249
6734
8926
13696
8262
10312
13384
10896
7011
9412
9022
6410
5994
13653
10481
8924
11607
9324
2010
11807
12060
8904
13616
10208
8895
12064
13947
11505
12144
7790
8269
9644
9424
15436
13756
5305
5822
5825
9327
9570
9072
8896
7424
9917
6730
9580
6175
17203
8891
9364
9578
9511
16780
8888
7330
4761
9520
11209
9509
7388
7404
9344
9390
9464
13584
5717
7132
14874
10870
13794
7431
5405
9292
8527
9995
8902
14148
11577
7351
12086
8871
9508
7376
7418
7358
12517
11373
10386
9248
9139
11655
7885
6590
7422
7520
6209
10258
6429
13970
9395
7278
6697
11827
8870
10318
5218
14373
14457
9532
7876
9641
9447
13661
5196
9043
11519
11500
6370
7403
13391
7272
9485
13662
9044
9041
13688
9227
12808
8920
11258
9330
9418
5804
9500
11993
8912
9392
8849
8910
14221
14372
7392
9259
15378
9327
17079
7390
11715
5240
11649
9414
11607
9452
13716
9361
13331
5799
9091
1798
2630
8939
8926
9459
7335
9400
6895
3748
9376
11493
4880
9469
7011
13804
8160
17334
8968
8919
8897
9418
6128
7563
9095
13850
9042
12266
11583
4857
10058
8940
9260
8748
7342
5985
5857
9481
7505
13893
10621
8886
9548
5575
10314
9392
12650
8828
19163
5255
5176
9493
9415
11737
13589
9482
9360
6430
7391
2947
7423
9257
8871
9028
8914
9240
9468
7398
13409
7827
12642
7363
13712
7503
8917
9439
8934
9483
9558
14619
8959
7181
15029
9605
11682
13906
9383
9005
8439
9566
8042
5538
9488
7363
7379
5505
7439
6839
7345
14057
6872
8867
8485
9441
11739
11976
5979
9378
12867
14732
7348
9360
9388
9372
11612
9064
13362
5670
9268
8929
12879
7385
8953
7475
7391
9458
9181
8934
8918
11642
8053
9419
7411
3288
9141
8439
9253
13517
7311
9526
8245
11605
9431
7014
13545
9390
7421
7914
8880
8849
12033
10579
8955
7343
9374
6973
8574
8912
8848
14213
9532
8982
8851
14750
7389
8527
9263
9293
9508
9509
8931
8891
8674
8938
9444
8918
8951
7451
15920
6444
10783
11853
10093
13853
7735
9147
6462
8869
1853
5172
8848
10411
12754
11418
9484
10230
8892
12479
9342
7596
9375
9443
9648
8892
17675
7167
5218
6085
12225
9363
9492
9328
5243
9504
13659
7437
8864
7473
8413
13671
8865
11478
8059
4407
9360
8927
8930
8530
8624
14786
9498
4020
8891
9503
9397
8888
7262
13583
9252
13385
9424
11598
13967
7766
10278
8909
14919
8570
9482
9361
9463
5385
12552
11132
13836
11677
10237
8932
3553
7137
8865
9302
2857
9399
7509
8879
9408
9249
11676
8998
9280
9575
15157
8996
4256
12760
8374
13179
9453
9316
7109
13732
9426
8654
10196
6442
11970
9530
13829
11715
8943
7924
11710
11638
7565
9499
11962
8929
9377
9477
16831
6433
9318
9450
13929
9375
8128
13471
11385
11406
8976
7374
10255
13711
7460
8230
8871
9386
8850
7774
11723
9503
7405
3822
13629
8936
11828
9442
5831
1935
8722
7455
8096
7341
14741
9327
9420
14633
8968
7347
8914
8947
8921
8911
7506
9359
14200
6119
9075
12496
9459
9679
2683
10541
10244
10195
7195
9483
7442
8976
7851
8208
12026
9492
7430
12337
13977
9395
13931
8861
9437
11721
8906
8902
9718
8344
3418
10582
6761
12743
9373
8909
6761
9008
9201
11691
12578
9596
7365
9479
9476
12452
8985
10843
11536
13917
10379
5248
8924
13020
15165
6381
13460
9410
7447
13672
9434
11616
8893
9395
8960
1721
4347
8919
8848
8942
8863
11245
9231
11533
8261
9467
8893
6841
9543
5324
9508
7253
13667
11686
8868
13092
9504
21377
7849
11351
12166
13319
9298
7366
8910
8974
11238
9468
9295
17743
9554
14860
8893
13614
10635
8722
6436
8832
7397
9460
10384
12947
7352
7359
2634
7504
8929
9243
9330
7415
9163
13511
9502
8049
12240
8301
7963
7208
9530
8083
8903
12048
9044
11881
9493
11743
8561
5226
9339
8849
10069
11331
14213
6943
9508
8867
5190
11718
8172
8918
9443
14753
7344
8808
5239
7280
7362
9439
13618
8912
6348
8700
9449
14892
10662
8927
12026
7440
9487
7398
7457
9293
6840
8560
14194
13868
9408
9357
9585
9381
8856
7339
13489
7885
9108
9290
8943
10402
5796
17343
6879
11422
12016
8876
14259
9726
9664
14416
7780
1376
11148
13783
7800
2038
9357
8915
5061
10107
14996
15864
9455
8906
13122
8867
10358
7959
9472
5038
7324
9492
8928
8854
9374
11336
7408
6385
9980
5464
7480
8588
11800
4313
2174
9213
5159
9385
7473
17295
4544
13866
12737
7508
17492
9450
9444
12258
9527
9532
10149
9522
13969
9507
8076
8630
14917
8831
8433
5408
14663
6790
8923
16288
12467
3839
7254
13453
14970
5219
14077
3643
10434
7347
11297
8909
7448
9300
14747
5339
11610
7387
11479
9523
13877
12609
7334
5395
6468
13449
9386
9259
13631
7164
7452
4878
8045
11635
16257
11203
9713
4751
13494
9484
9382
8899
10845
6497
5088
8925
8205
5447
8236
7415
9467
8550
5300
9307
9469
9488
8881
8952
8912
7331
9576
8889
5194
16209
8781
9081
9326
9380
9491
9421
9482
8957
9311
5465
8892
8917
8914
12047
6171
11225
9493
13476
8973
9271
8951
9504
14321
9493
13464
7911
14630
9631
14054
7315
8896
12623
13654
8865
9336
9359
12613
9503
9606
9382
8129
5500
8896
9351
8900
9267
7333
9529
13231
10272
9007
8914
6233
2484
8933
9113
10511
13840
11502
14002
8913
11768
12227
8903
6640
9565
5252
9418
13810
7392
9398
11213
9517
6078
8193
9357
13678
4475
7954
8153
4876
4881
7419
14044
9501
9726
8960
8196
18895
9370
12730
9504
7398
13750
8925
8525
12611
7439
6157
9500
5708
9136
9126
11165
12601
9468
9288
7316
10220
7386
9537
9486
8942
8933
11562
9545
14676
6471
8916
6872
9526
9479
9480
8294
11699
8206
7276
7512
12456
16936
8200
5738
9401
6415
12041
9375
7351
8498
9060
13483
11686
9218
11692
7077
14389
8907
7390
9286
6126
13409
9333
12382
8860
13627
14119
9454
7800
8861
8801
4262
8844
9521
9220
8541
7411
5823
8766
5410
8963
13971
10226
7575
12764
11483
9477
11635
9088
7804
8194
14957
14583
9457
7963
13919
1979
11649
8890
9356
13351
9503
8920
9533
7898
5083
14040
8457
8436
15723
9349
8945
8714
9477
13829
9467
8994
11352
9405
10946
17728
11625
8873
11513
9702
8908
6413
11850
9291
7831
9353
9319
14156
8408
16264
8940
11755
19038
11941
10307
7430
7884
8280
9296
12328
9979
13471
13561
6898
7321
9479
9371
7353
9430
9039
8500
10234
9449
11716
8938
9428
9464
5654
9322
4694
12852
11514
9144
9530
15433
6465
7424
9369
11164
7866
6435
3748
12586
7316
8888
7973
9480
8951
7038
7406
13645
9051
6664
13783
13773
6022
8944
12685
12604
4915
7165
7497
7384
8903
13474
13392
12799
9454
11217
12122
8902
19606
6897
9394
9502
11455
7519
3360
9206
11207
6427
6372
9443
17215
8975
8544
7548
11983
9343
10883
7390
9454
7456
8004
8379
9366
13413
10110
11121
7341
12339
15777
8935
11222
8905
9203
7061
10148
13664
11451
7757
7351
13646
9306
12764
10612
7255
12135
7385
10247
11462
8907
12091
8544
8885
8733
12680
5847
8896
8958
8260
11829
11171
9127
7423
7467
9264
8946
8956
7934
11616
13381
8971
5223
9474
7304
7953
8337
12516
9348
9238
7413
11574
9567
10068
7771
13421
9491
5170
6625
9493
11913
5312
13627
9489
8458
5935
6440
9327
6196
9463
10242
16993
7793
10155
10459
13516
9500
8916
9401
13432
13836
9093
6159
13248
3293
11628
8993
9385
10456
13226
8122
10814
14086
11664
4918
8883
13677
13434
9188
11056
11664
7606
11715
7405
11680
1992
7295
10543
8919
12768
7436
8791
15480
8887
15487
7799
5235
13535
7397
6850
13472
8160
9389
9518
10662
8959
14640
13665
13659
7820
9838
7710
8584
7548
11608
7422
11911
9547
17449
9425
8923
7426
9662
3437
9323
7217
5743
9459
10028
9126
15202
7850
6085
9421
14123
9606
7050
9490
9390
7424
7412
8935
8886
8631
7559
8415
9482
9423
14561
16885
7507
7507
13715
12748
12433
11963
13582
9533
9466
9456
9350
14762
10022
8040
8933
7384
9373
12010
7315
11035
8495
7249
8918
10274
9435
7913
9281
8679
5359
11686
8905
2009
8648
12159
14740
9848
9367
7370
7662
9464
3518
9406
8895
9347
11219
7448
7362
9646
13732
13549
17446
8169
8931
15018
13695
9115
6060
14486
9509
9490
10294
7342
8924
7335
9243
11638
7457
6449
13549
8871
13391
9345
8474
9502
8968
8867
9351
8619
7504
9546
13944
11670
8856
8389
11333
8422
10327
13330
12289
7451
2429
11581
6766
6884
13562
7445
9312
13657
9883
11565
14049
7285
11976
13939
9890
9372
9234
9205
9596
9596
10348
9457
4781
9470
4664
7354
8948
7856
6415
9393
16143
7404
13797
9429
9175
7579
8955
13083
6421
8497
9057
9191
8920
9389
8877
9327
8963
14063
9363
14008
9500
11324
12732
7943
9342
12448
9528
13799
13906
9615
13878
11591
9845
14095
13680
8938
8877
10259
11464
9107
10645
12791
13254
7401
8907
7810
8127
7374
7609
7324
13680
8888
13590
10191
9414
8895
9648
9548
5939
9478
14990
13215
17499
8749
8858
12043
11813
13628
13617
14992
10017
10851
8920
8335
13526
11558
14110
7383
11662
7369
9433
8922
8899
9368
4864
7830
6842
12657
11642
14073
9473
3609
5290
9335
10407
10309
12067
11100
9504
14923
8012
11756
7323
10185
13114
13359
11585
5956
6117
6078
9361
15084
8978
8552
8871
8899
9389
9124
8806
10045
10219
12781
11474
8966
8996
12010
8971
14936
8995
9555
9393
9316
11519
9422
9116
7371
12269
10059
13876
9480
11830
7404
11621
9359
22545
7793
9497
8947
6106
11330
12375
9366
5949
10711
12951
8840
11614
10198
7511
8504
9457
7368
6451
7967
6465
7459
14104
9997
9365
9344
13787
9429
7380
8290
14471
15330
9197
12019
8947
10760
11638
8861
7773
10778
13941
7352
9395
12304
7403
8893
9533
7405
8892
8907
7246
8805
7996
13871
13672
7838
10442
22814
13352
9642
13431
7410
8811
9406
8215
9535
8889
5245
5708
9603
13954
7465
7363
10545
9000
14539
13921
13425
17306
9356
8947
7452
9536
6383
7442
9453
3396
11192
11939
7427
7364
9227
12026
8915
13856
15533
7391
10236
12560
21102
6135
7976
5423
9456
8950
9413
15559
8955
13464
7354
2091
1844
6040
9322
7339
8966
9621
7413
7322
6783
8247
11747
13686
13532
13825
13383
11708
10194
10846
11512
10791
1807
11849
7449
7386
14030
11528
8299
10845
7393
11839
7461
9856
4842
11562
7976
13851
9552
8888
8905
5182
13500
12349
9688
13845
7196
8986
8036
7359
10779
8230
7376
11754
11198
14165
8947
14951
9482
7651
8983
6423
14384
13219
8304
11355
9392
14784
7303
9490
9714
10085
11582
13320
8338
7694
9106
9542
7367
15117
7678
15482
8131
7403
9420
16042
8902
9203
11567
9517
8276
5173
8886
5796
13482
8885
7505
8909
8726
18899
8921
4972
8358
7283
17174
7532
8317
9451
7257
7231
9334
11758
12519
7613
9460
15214
7872
8863
16937
7778
5272
8918
13519
11834
8830
11191
9317
5811
14556
8818
15084
16542
7439
9606
8254
13478
6138
7461
8933
9396
13992
13676
7333
20614
8699
14952
14894
7422
11304
7293
11664
19076
11121
4792
12525
12369
7978
9487
13085
8929
8456
10253
14889
7898
6993
9375
9375
8136
9198
12763
12047
9404
9113
12275
10767
2936
9565
7787
9283
9607
11846
10433
7483
9476
9569
9512
8908
11370
9596
9602
11486
6201
10414
9610
9346
10099
9548
7404
14092
11609
9971
12278
9130
10093
11290
12010
13311
6383
7714
13000
7814
6995
7350
8949
9597
8559
13426
7824
9559
9365
7396
7411
7453
9170
7759
12869
14178
7393
9431
7350
10580
13093
11671
7468
9478
13900
12365
9632
8929
13602
7760
14121
11563
11915
10110
11787
7736
12004
7432
9170
13710
9115
6554
9326
11632
15802
7454
13954
6660
9454
8834
7339
7309
9501
11451
12385
15717
8224
20636
13773
9402
9536
13988
8894
8855
14141
14974
7390
9575
10796
12591
9564
15484
8941
4783
9427
9550
8962
14096
8913
13409
5200
9389
9606
8909
5224
7418
9080
7815
8507
11334
7787
9603
10177
9532
8932
7339
7437
8690
6200
7416
8915
12172
7434
9487
7592
7341
6947
6901
10472
16447
7508
10225
7365
9973
13927
7825
8079
9348
7367
7013
9408
7380
10635
5396
11510
7371
7285
7903
7404
9480
8917
8480
7331
14002
11536
8166
3048
7904
11564
9616
14981
8116
11531
11825
9383
5224
13682
7365
9292
13515
12671
11533
16353
12513
6935
9609
7441
7481
11321
9455
9353
8017
14784
7353
7358
11385
7346
8468
15535
8082
7379
6891
6830
7457
7422
13601
7296
9389
9388
9366
11673
8890
10385
7394
8172
12827
5085
11676
9386
8521
14891
6857
11588
6938
7434
7439
14116
5190
6893
8349
7751
14854
7118
7677
7481
18730
8136
13227
9533
7337
7431
9567
7047
8913
7433
9513
9250
9376
11455
7413
4896
5397
5006
21210
7360
5409
14940
9570
14903
9559
9333
11532
9354
9586
8971
7330
9366
9408
7331
14941
13822
13648
9037
13660
9340
9475
11884
10547
18723
8722
12696
11524
7465
5159
11385
7282
6833
8993
8843
9571
9548
9482
12324
9914
9555
14211
7370
15351
7316
11525
9478
9376
6214
7001
11405
9519
6834
7107
9537
5889
7351
11698
7360
13403
8817
6841
9575
7038
8250
6955
7354
21204
3180
8880
5439
9357
10259
8925
10271
9473
7098
8980
11148
14212
4846
7490
7382
8927
9620
9448
7979
7288
11608
14106
9316
10958
7768
11966
7779
11547
8785
7360
7285
13572
13615
12349
9375
11418
9603
13658
8831
7265
9717
8392
14013
11577
19924
7351
15346
8790
9166
9510
11366
9603
11690
9388
8921
8228
13027
7343
7707
9476
11950
9470
7367
9527
14072
7309
12869
6666
9354
7395
9441
7543
12307
7949
12532
9538
7509
8919
4230
7389
9426
13425
7372
10524
7348
5400
7443
7443
9477
14084
11449
5236
5842
9458
9405
7241
7302
11458
7421
9498
9522
10076
9232
9544
7381
7209
6840
8894
7375
5145
9385
9532
14890
11236
9531
7294
7354
9527
7693
5528
13112
9274
8500
8675
7322
8299
13793
10908
12058
9755
7431
9418
9672
14943
7392
13624
7465
6845
11670
12726
14961
9340
11235
9567
13810
15941
8587
7386
9136
10999
11505
12698
13694
10189
7367
3198
8919
11604
8869
9364
9562
7498
7302
6828
9140
14179
14193
4781
8902
13731
7174
10105
7506
9578
9658
9363
9385
9525
7323
5344
7408
8496
10252
16067
8897
7373
9575
12194
8989
7390
14918
14637
7741
12295
9124
9009
7792
7339
9317
6873
12334
9381
8841
14489
6833
8922
14966
9989
10215
6898
7442
9362
7809
7559
7790
7446
13841
11925
11511
7750
11265
5374
7356
7554
10063
7562
7912
12141
10131
11642
7564
8378
11537
10100
15008
7558
7323
8237
8169
7805
2317
7566
6587
6828
11951
3519
7566
7571
6861
7392
7545
14760
7399
7567
6819
6831
6813
10782
6843
7563
7564
6864
13407
7577
7332
14974
11642
6850
6749
21281
7562
6844
4167
6852
6839
14175
7297
8923
7410
15720
8129
9614
6834
6844
6837
9367
9372
10683
11036
5826
5725
11368
9767
9429
11583
7524
11812
7373
6857
10532
9536
14876
7364
9315
9547
6903
13713
12611
21786
6813
10200
9704
6352
7397
7374
7346
7349
13848
9559
9559
9529
6832
9355
9646
7351
6949
9118
11593
15370
7400
7369
7252
14789
7357
7088
4656
7303
9527
7425
4483
9332
9408
11655
10328
13947
12254
8113
9626
7293
9712
12815
12026
7425
11523
14204
13504
9601
11091
7404
7370
15952
9124
9309
9513
9317
7450
7268
8899
7348
7256
13990
8089
8169
14889
9038
7982
11625
15533
8027
9542
7323
9495
11306
9193
9482
7352
6612
7418
14927
9353
11579
11244
9909
8019
6829
9141
9141
10119
9424
10213
9569
9285
6836
7497
7723
9651
7789
9083
6444
9403
7167
7751
9065
7674
8148
7996
8134
8592
17156
10339
9608
14968
12211
10140
9513
5699
9654
8986
9424
9447
13429
6736
7408
13632
7424
9394
5385
15532
10792
8667
7382
10438
7553
9481
11655
7443
7405
10039
9380
14339
11306
11937
7547
7361
13873
7329
7502
5365
11374
12849
10477
7773
10645
4876
7383
9482
7390
7333
13341
14636
6022
8280
9634
14939
12623
9418
12744
11235
7763
7366
10484
9319
9352
9323
7390
6590
14944
9522
7538
6831
6861
7406
8829
15362
7376
14982
9486
13149
11430
10987
9449
7785
11294
7680
9563
9286
11659
10623
13906
11526
14884
6880
15742
5429
9064
9548
7303
9523
9500
11483
9471
14372
9552
9383
9558
8917
10140
6104
7413
7389
7883
8561
9588
13619
9546
6840
7615
8262
11566
13778
10239
7451
6214
10074
7293
9142
6427
10165
12179
7509
19259
5172
6858
9615
10348
9647
14062
7756
13754
7408
9483
13795
7612
7545
8128
9376
7330
11608
6953
11393
7364
5984
11714
5238
11341
15911
6417
9099
6816
13928
6995
12712
9462
11644
10320
7460
7337
7482
9582
6432
9556
8912
6147
13641
10152
7476
14874
7369
12653
7326
6817
9386
13447
12743
8847
8823
7436
11612
7213
8871
7456
7398
7793
11102
9411
20293
10856
7414
6446
9608
9396
14782
7924
10229
7357
13732
7182
13669
8972
9496
7441
10842
11200
14148
10794
8851
13636
8879
7433
7365
9047
9380
6842
9565
11286
9124
7408
6561
7364
13680
9625
7206
11405
10748
9241
8872
8811
8216
7422
10122
8972
11656
13694
8847
7920
5741
7439
7254
9584
7364
7383
12875
5109
7394
9965
8115
8231
14455
8026
14966
11539
7566
15363
7920
9888
9450
13599
9546
14866
13657
8863
7308
14414
9636
7897
13795
14888
11263
8266
9473
8855
8863
15523
7307
7350
9370
7383
7383
13499
11307
7347
7950
2713
13677
9693
7763
8132
5754
7009
7015
7385
7799
11736
8880
7092
9469
7401
7350
6962
7428
7453
5466
6405
7473
9449
14369
7416
11378
7012
7447
6441
7510
13119
11601
11718
7339
10029
7378
7953
10978
7375
3321
9542
9439
9503
8968
9437
14207
9656
9043
9211
7345
7398
9384
5448
14392
6902
15400
10335
10008
9547
7298
9057
9688
7234
8772
8362
8964
9440
10179
8903
7465
9614
13845
6859
9245
7447
9548
12571
12580
8191
7378
7362
11607
7174
15886
6963
14933
7396
9470
9469
7364
7499
7375
7342
7977
11834
13928
9620
8955
13658
9280
9179
7323
7504
9191
12050
6947
7364
5844
10895
11751
8878
13642
7438
9591
7423
14916
10325
9040
7334
3331
7540
9534
11013
9509
9218
7389
7383
7457
10495
7890
7137
9486
5053
9336
6215
13165
3514
10365
15452
7935
5725
7373
9784
8921
7300
8502
5620
9495
7284
7017
14104
8930
14972
2722
9585
7355
4940
9401
10233
9483
8827
11623
7920
13648
13652
15580
10601
12367
10804
9422
7418
11162
9524
7428
11826
9388
8862
1909
9631
11243
7535
9404
9350
15971
6401
13603
7483
8874
9711
7334
7571
15009
7315
9461
9769
13656
9050
9400
11467
10050
13775
13372
11727
7343
7384
8912
11140
7215
9143
8146
14879
7444
8622
5061
7367
11606
11820
7579
7498
17114
7692
7097
8934
7442
13716
13626
7379
9321
7356
9384
7443
10456
10155
11320
9374
9136
11974
9271
8876
14966
11651
14811
9417
10439
8976
9524
14060
12508
13451
17445
7481
9384
6050
13866
9711
7385
12367
9961
7405
9154
7353
7506
9577
10931
7355
7781
9415
13622
8381
7519
7386
9403
7888
7362
13134
8901
6178
3444
7421
7418
11974
7336
4200
9604
9281
9035
10107
9347
14892
9467
8557
11063
7425
11528
11529
12575
9493
8188
6879
14895
8152
15532
7331
7359
8083
13516
7246
5507
9204
9478
15903
7353
11596
7391
7423
11693
6792
13502
11312
9535
7391
8939
11737
9497
8760
9357
5195
9198
8827
9103
7268
9225
10547
11595
13660
5169
10228
11545
22320
7363
8256
11524
7391
9550
14603
7286
19064
11472
20268
7427
6948
14933
7306
6075
12399
11605
5666
7937
9534
6263
14965
6729
7393
9437
5282
7418
7470
7812
6840
5201
9529
9407
7393
15549
7494
7468
9356
7804
7408
11642
4530
10501
10614
7138
7421
13631
7151
14993
8868
8921
7335
9579
7420
7295
8892
7053
7334
7334
8912
7428
7410
8353
4804
8349
11632
11888
7991
13725
9111
6898
4892
7205
9073
13666
11482
9474
9352
11599
7790
7364
12354
8773
7993
7318
9109
10179
13397
8959
7336
14909
12859
8667
11724
9442
13792
14948
9484
7991
14860
7408
7375
3286
12338
15533
5353
7463
9495
7858
6754
8948
8892
6840
13727
8942
10106
12391
9400
9257
9505
7257
7433
7571
11679
8577
12704
8577
9622
14941
9741
9452
6835
7344
13692
9398
13079
15326
9380
13744
13651
21490
8084
8925
9192
7421
12052
9592
9415
7204
8808
13968
12897
21126
7393
11061
7393
7436
11731
7367
15661
10429
14018
12505
13385
9400
13678
11334
19342
7355
9463
8910
4702
9849
15720
7363
6408
5872
10097
9269
11369
7817
16947
9560
7513
11612
9589
9645
7441
13628
11654
9606
7364
7437
7980
7379
7974
14432
14095
9370
11547
9332
10606
8933
9494
6721
7170
9389
16005
7355
4419
11128
8922
9259
8759
9658
15525
11706
8217
7483
5877
6833
13183
13677
9294
8890
8910
6427
9391
13884
6998
8770
19138
14929
9432
3325
5271
7398
10855
9333
8938
9444
13814
10483
14081
9287
10646
6768
6399
14234
13709
12478
9605
5066
7545
13618
13668
9648
7391
4905
13743
9416
15957
7338
12709
13350
11415
7747
13660
13580
12894
6207
8948
9241
11772
11588
7579
8864
9408
9457
8355
13273
8875
13383
8333
7322
11982
9599
7346
9592
9601
13303
7391
11607
7390
14917
6258
13553
12638
14853
14643
9566
7888
13855
8533
16255
12789
12726
9610
9396
9122
9511
7397
6422
13739
11612
6981
9705
9474
9412
9015
9563
13374
7360
15122
7877
9369
8028
9346
8181
11559
12953
7875
14980
8941
9357
10740
10100
8880
9462
10221
9414
7480
7207
11412
9531
9628
7683
7077
14951
7440
9742
13666
7437
9402
8909
7459
11686
8127
9399
8886
11726
16217
8937
9361
7344
9152
11090
11510
14966
13284
10552
9544
13259
9532
7405
5083
8850
7916
7919
7350
8610
7388
7362
7473
13527
7800
14944
9485
18244
9681
7424
9375
7355
8907
5808
9182
6604
8950
7514
5439
9377
10384
7737
8767
8938
12775
10138
9373
8923
9285
12546
8871
7358
7331
6840
7820
9634
9393
9580
9532
14986
7434
7450
8518
9430
10148
12881
11421
13531
9930
7416
12931
7608
9573
10529
9360
16348
7330
7337
16491
4729
8908
8199
13815
9576
9505
16197
9015
13641
5070
7333
12276
6946
11370
8905
9365
7365
14180
8031
9804
14992
9389
11566
4608
7507
8949
7423
14987
8889
8101
15422
9281
8848
7440
22268
8122
7472
9516
6912
7963
9409
7829
7433
11765
13628
8882
9604
15174
8751
11218
9132
10185
11475
11947
11673
8982
9624
9519
11576
6921
9481
12857
8713
8921
6988
7313
9399
12031
5233
5901
9569
9530
7464
8952
9416
7151
14915
9246
9029
8977
13078
7507
1749
6233
7329
6974
9487
7328
9552
8564
8917
9593
7407
7184
8877
9330
5531
12033
14826
7307
13685
11670
8710
7357
7340
7266
14805
7385
9369
13547
13812
7466
13731
12422
7210
1816
7392
9559
9345
9488
9435
11575
12761
8848
7357
9301
11370
9888
9607
8941
8919
9466
9215
7926
13950
11112
8925
5264
11078
7850
11365
9436
8668
8385
9147
11646
7377
14935
8925
6272
7344
7460
6848
7404
7368
9196
7335
7679
7357
9594
9362
9100
10455
10174
12380
4747
13633
9419
7377
9547
15691
14634
7285
9341
13661
8274
7497
9305
7385
8067
7469
9826
12544
9420
13584
6441
7355
5502
5079
10526
7532
9365
9663
9372
7348
9375
9321
11484
8913
11418
8850
6711
8154
12397
9311
8995
5010
8962
9493
8897
12909
13626
7345
9694
9517
8141
13413
7468
5270
8788
8938
8957
9516
8918
9118
8948
7396
8942
9134
11624
11625
7828
6881
7401
12284
8284
11603
6527
9125
9249
9393
8906
7438
8852
8879
9557
7346
13494
11423
8686
8916
9479
9254
8866
14948
9192
8905
11416
9579
9088
7521
5174
7358
7440
8923
8398
8952
12973
8532
11479
7364
9846
12066
8760
13727
8889
1384
14022
13644
14952
13650
7385
11787
11457
9537
7448
13008
8918
8854
12230
4783
8532
9353
9404
10468
11170
12962
8682
13655
9682
9558
13829
8916
11652
5439
9492
10130
9708
8458
8953
7784
13602
14920
7327
2225
1596
12184
8908
13477
13828
5831
8914
7318
12252
7376
5451
11587
7405
4796
11591
7205
9422
9254
12113
13509
9330
11017
7387
9119
3760
11233
13843
9271
16408
7364
9169
7384
10369
7399
11564
11794
8946
9372
11954
8922
13538
7127
11832
7292
6765
1841
9536
10546
16200
8201
8863
12125
9579
12697
13908
8406
9331
9311
8898
12144
4235
16282
7327
9497
9196
14184
8912
8023
9419
13741
9800
13488
11708
12493
6790
15943
5852
8367
9228
6467
7325
17274
8312
11132
8026
12802
8862
14570
12043
9579
12125
13686
9539
12770
9187
12202
6853
8911
9176
7438
6102
9684
10188
13965
8920
13810
14100
7492
8273
8868
13813
7335
8110
6885
7798
8627
8960
13647
8902
9168
9443
11942
8957
8774
8145
9608
11295
9476
9423
13689
13496
4187
13963
7336
8895
7380
11523
7394
9362
7743
12364
8853
8887
13405
9461
7512
8490
11722
9429
6841
8892
9528
18711
9824
13603
1567
5873
13643
12970
6401
13491
9433
10526
8846
8030
9364
15005
8976
11497
13636
8445
9557
9673
15681
8346
11002
8207
9371
9472
13766
9330
8895
9251
8928
9763
7091
9198
12481
13616
11755
9428
9425
9592
11844
10254
11666
9457
12569
7360
8738
13759
9540
6398
6591
9434
7333
14245
6486
9447
12118
9148
9485
9232
13466
7329
11523
5202
9208
10291
10475
8090
9400
9358
7996
10213
12544
9349
11139
9521
11703
9407
7418
11222
8163
11731
9376
13599
7418
5205
8914
9716
5507
6406
8844
15619
8881
9360
10101
4717
8144
9583
3617
10174
6453
7325
7398
11533
4977
5975
7396
7370
14979
7682
7348
8485
9327
8922
9476
9449
7347
9387
13266
12665
7434
5196
5200
9462
7354
13252
7370
6332
7493
9369
9415
12748
8957
9466
9419
16006
13655
8896
9473
13670
9438
9363
7414
8300
7558
9382
13595
9331
9147
6908
9661
13784
9361
7924
9251
5192
7508
8903
9072
10428
9090
10698
9724
7511
14228
9418
9476
9395
11474
9105
11705
8098
7384
8953
8897
9329
11716
7043
11245
5957
11554
6349
8938
5455
6640
8966
9385
8791
9409
9237
7769
20322
8604
13377
9475
10886
9552
5403
13553
15432
6465
9265
9610
8917
12575
10731
9451
7329
11775
8869
7549
14747
9205
8101
14941
8129
8896
9323
9415
9364
7340
8889
11288
9471
8944
5492
9514
5485
9446
10188
9245
11188
8950
8781
7096
12770
14014
9398
5708
9356
8816
8886
8938
10319
13510
7742
6660
17522
8510
8908
13441
13280
7820
8900
5544
8916
8283
17428
13412
7508
9200
9384
6692
11782
7446
9671
8876
7342
9369
7383
7612
7215
7450
9470
8882
9022
7438
9398
5880
8946
8898
9352
7345
13968
7420
8630
13108
6873
8472
4749
5235
9407
9426
9542
5210
8884
9448
8019
16762
7451
9513
8889
10206
7879
12984
6418
10016
8197
6779
9383
10382
8325
9180
8968
11098
12342
9326
16289
11155
11728
13197
12132
13948
10538
9432
9349
17134
7800
9360
9588
7343
6883
5988
9489
8870
4933
4609
8904
9324
10884
9006
10699
8898
13587
7501
9254
14885
12067
12703
10181
6158
9504
14034
8849
7307
11212
6686
7594
8868
14241
15539
9442
8848
14067
8779
11398
7427
8854
11681
7446
13543
9243
9271
8757
6403
10019
7446
8041
9447
8879
9176
10986
6425
11842
12119
8942
12213
12911
9392
9297
10365
9400
11672
8970
10691
5149
13673
8237
12920
5429
1709
9329
8524
8961
13583
9436
13534
8514
9385
9304
9383
12281
9505
9960
13643
13790
8912
14666
11840
10296
13712
9588
8926
12524
11595
9544
6178
8858
11121
13454
8933
7393
10053
5299
9293
8868
13040
13801
7477
14193
11709
8936
8898
9448
7921
3820
9474
11583
7803
13370
9428
10231
7805
8920
8883
7917
9162
8914
13609
6224
9279
11666
13529
14535
8279
13600
12801
12618
8906
20609
9352
8914
9506
6167
15336
10079
9320
13592
13058
9335
8606
9435
8651
7726
17032
9559
8229
11806
14211
14087
8890
8836
11657
17127
8928
13796
8894
8442
9360
15097
21866
13701
11589
7459
9430
11317
7782
8457
12008
9344
9504
5282
12108
7811
8931
11004
7405
9170
9564
9302
12792
8501
13700
7907
11241
9529
9453
10172
13925
8904
7750
9321
8634
8936
8161
11722
12712
9477
9357
7991
9378
13770
9602
9340
7430
6866
9383
8116
8938
5996
13699
11425
5169
13955
6840
6695
5147
8979
11477
7404
11622
11324
9530
15379
7379
7407
8223
9205
11638
9439
9574
9602
9399
8279
9468
7262
5110
15889
13535
6371
6833
9272
8672
7607
8285
10520
9382
9426
9440
9138
9077
7311
11379
3745
11336
10560
8930
9551
9402
9824
9527
9416
6299
8916
4965
10237
11683
9444
13801
9414
7290
7169
9410
8973
9577
6143
7066
8942
11776
8935
9529
7588
5058
9382
6170
9406
9374
8350
12352
17723
7491
13842
9750
11560
9474
8975
11838
6928
12071
14125
9475
9453
9059
6885
9492
6616
8002
13010
3786
8453
8920
8879
1955
7082
9292
16543
7572
9407
9321
9545
7343
7440
8937
9442
1789
9600
8937
16509
7424
7819
11267
9441
11294
15820
4696
9389
9203
12690
8901
12499
8746
13712
3381
9578
9459
5129
8875
9506
11829
10076
7359
8933
8871
11164
8973
8362
8882
9792
8097
7791
5860
8934
6836
15523
7903
7438
16887
7438
7344
9397
4894
7401
9554
3667
14007
9350
8898
9363
8857
9411
8048
9224
9460
7442
9382
9460
13380
8914
12360
8934
7345
9402
9398
7444
7374
16412
7026
9249
5370
9243
7955
8884
5300
9566
13427
10083
8102
5201
9688
6142
12554
9472
6718
13674
11601
9567
14017
7691
13936
9489
9127
15819
9453
13599
12044
7402
1998
9367
9323
11781
8360
7999
11213
13963
7434
9428
10796
5180
12906
7488
13716
11936
9629
7361
8882
3229
11727
6161
8942
8962
8916
5933
11790
6084
8963
9443
9394
7347
8932
8960
13472
9438
7416
9390
13702
8811
8205
8971
8036
8189
8197
7822
6240
8826
10763
11604
14109
6119
9840
11567
9304
5427
7047
8782
8902
7850
8127
7405
7382
8876
8464
7358
8950
12978
9808
12961
5458
13598
7430
8882
9530
9396
8954
5682
13134
9376
9866
9037
9387
16309
2661
6381
11834
9494
8031
9700
13497
7323
16268
7310
5284
7431
10746
6766
14958
18611
7455
9121
8948
11809
8909
10031
8936
9370
8848
9463
9390
10249
11841
5442
8888
9402
8975
5006
8966
11799
8850
8898
9408
8941
4237
9330
12351
10995
4912
9520
8857
8876
8932
8886
9347
8148
8701
10259
11254
9373
13895
4668
9574
8824
13068
9590
6466
9432
6841
7613
8021
13724
9446
8925
5000
8139
7830
7507
11586
8598
8902
9297
13280
13682
7692
9378
9393
20348
8275
7459
14115
12347
9669
9101
8976
5366
8533
8896
9352
9264
6487
6385
16911
7938
9225
6821
10237
10139
13408
8905
8879
9349
9398
8914
7364
7370
7054
6835
9960
8536
9610
8836
7377
5785
11215
9516
13675
8772
8969
7827
14267
9277
9674
9474
5877
8955
9404
8935
9347
9610
13732
7415
10618
10692
7371
11419
9459
7271
7271
7783
9289
8712
9472
7755
8895
9500
9520
10663
9493
10367
13278
9599
9589
8882
9434
13556
6369
9410
11559
5799
9224
15232
13892
5580
8191
6036
9419
9370
9576
13316
9409
7359
10388
9374
4254
6878
7764
12852
8760
9555
8908
8886
9437
9360
9413
9490
8278
8915
6808
8835
12358
8911
8968
9354
6337
9718
9206
9367
8849
4576
6356
13472
11598
8893
7422
8933
8907
7603
6825
9315
10191
9424
14005
9506
8941
11986
8957
6935
5365
8898
9463
9286
9091
8964
8938
8888
5368
9440
9291
15782
9542
9378
8866
12473
11479
11867
8065
11925
13962
13640
8874
7296
7807
11140
7633
8880
6589
7533
10094
9240
11244
7951
12300
9547
9573
9797
13553
8885
17186
5290
8026
15561
7440
9475
8908
9295
11896
7422
11893
12895
7528
14154
11477
9458
16055
8706
11496
13530
7437
7469
8123
20683
9196
8953
9380
15103
9090
10779
14228
9399
9455
11182
10637
8895
15786
14890
7956
12789
13688
6758
7053
9274
8667
9290
14933
21404
9299
13676
11239
11631
8133
5637
9387
11784
9429
10166
15445
7351
11543
6946
9279
9188
11491
5242
4777
9156
7334
5206
8672
11525
8953
8982
13659
4769
12407
7432
8339
11632
9479
9513
8124
6375
11728
9375
7377
4278
5119
12409
9432
14044
12892
9120
8904
9465
8976
13167
6376
8499
9321
12308
7350
7379
8899
8983
7310
9415
8542
7295
9461
7555
11775
5969
9410
11858
8941
8925
9319
9403
9458
7415
10384
9291
11233
13541
9135
7438
6892
10299
12757
7392
9182
6604
8924
8917
13368
7324
13632
10177
7820
12614
9422
12307
8872
9109
6338
9316
8144
13542
8429
7518
7365
7337
14016
8857
7019
11237
9552
9117
7913
13651
14951
9428
9600
9141
9594
7379
8915
9256
13692
8625
11591
13197
8932
11956
9541
14114
9006
9670
9534
10428
10211
6059
9385
6647
11177
11529
7398
7446
12656
12924
10058
11408
6948
7978
7354
7442
10005
7554
7386
11378
9432
13466
12707
14899
13673
7354
8350
7506
12076
15003
8196
7009
7394
11453
4785
9641
12054
8954
6553
11462
9382
6839
11970
9438
6340
11453
3214
9166
8202
11998
11595
10886
10136
9506
12502
13326
7490
10359
8898
6418
9434
11236
14956
15708
5208
9472
11481
8907
9270
8904
13584
13452
13597
13429
7407
8957
8144
8963
10298
7405
8914
7027
9268
15665
3104
8548
14894
7269
10192
7396
7481
13750
7380
8788
8331
4915
15337
11650
13995
8133
7427
7395
10166
15008
7423
9310
9340
9329
1755
9924
12372
12325
12345
7383
9330
13547
12565
8817
7504
13672
7392
11369
7330
12583
8914
7567
7380
5197
8896
12533
8913
11665
9499
11208
9756
9531
13808
9385
8483
6479
11527
13934
7022
21747
8097
8902
7421
7171
13877
8982
6822
10090
7444
7457
9542
8261
9456
6592
9207
9204
8771
7393
9778
13629
12294
10088
7406
9399
7924
12219
9753
9064
7907
14525
11663
7308
13621
9070
11653
14636
16249
6078
8925
9448
13370
7436
7397
9456
14335
9252
10165
6490
8912
12286
13619
9371
12672
6327
3872
7366
11562
7361
14012
10981
6834
6731
14325
11633
9311
9500
6458
7511
14411
16989
8090
9506
7428
9626
12719
9386
9270
9378
12079
8992
11508
12757
6854
11767
8350
11582
7418
9366
14025
9057
14962
7356
15827
9413
7380
10025
9497
7426
7576
13169
7894
9505
4745
7287
14451
8818
10935
9438
7483
7489
9406
12391
7049
9319
8195
8793
8164
7315
6143
9373
20732
7082
7408
11914
13678
13097
7339
11637
9552
7365
7377
6790
10603
10515
11181
14965
11567
9392
15317
9160
7472
7900
9441
9477
7441
7427
14011
13839
5876
5191
11420
7364
12296
10831
11553
13890
9537
10475
15746
5170
11547
10430
8920
6879
7358
9527
8968
11723
9529
9244
13537
13608
7312
7305
10940
10499
8012
13991
11513
7197
4647
6705
4758
9064
5807
11711
9553
6895
10197
7435
9372
7223
12756
2940
6875
7395
15482
8217
10581
7816
7347
7353
7339
7285
5887
8782
10920
15529
9490
10190
7513
7459
7445
13814
9443
10109
7310
7365
7399
7510
9439
7794
8946
9481
7228
8853
8883
8900
8931
9382
8874
7389
9585
5196
11285
11173
7915
14079
9006
13865
12687
6604
8922
6400
4722
8900
8879
9319
8928
7392
6754
7240
10305
9582
16251
7338
7711
11205
14941
7460
7349
8016
8683
10578
9481
13352
8899
11552
8981
7411
5659
12454
6834
11620
8883
7322
13735
8459
9135
13723
9313
8822
14915
8254
9598
9326
3379
12430
7379
8758
5101
16876
3626
13689
14203
9470
8801
8603
9474
11424
9028
9395
7306
9140
13661
9481
9024
7330
9928
9292
9526
8895
10663
6982
12456
8911
11366
8893
9518
7398
4857
4867
7444
9590
9930
7181
9558
11321
14276
9292
6394
7436
7275
9559
7352
9520
7605
8964
9564
10021
9574
9319
9367
9538
7463
9396
9385
8354
9014
12755
11252
7388
9109
7615
7448
12699
11992
7382
8821
13322
9504
9606
9427
12716
9385
10498
9489
9602
7504
13719
9095
13779
7932
9541
13640
9524
13741
14083
7383
5919
7420
11507
10149
8871
7344
9467
7781
9581
9460
10721
11515
10135
11622
13634
9382
6255
9472
11286
9401
10419
6435
11594
14776
9320
4695
9237
13681
8933
15839
7493
9883
12033
13648
8875
12277
9275
7910
9388
14789
7295
8928
13666
9562
9551
7687
9616
7450
7338
11977
11301
10433
7356
13112
9376
3150
15139
8923
11265
9520
7372
11532
9442
11582
7256
10910
9991
9418
7805
10477
5399
13695
11686
9480
2105
14235
9197
9480
7425
12109
8860
12363
11638
13639
7455
13987
14267
13684
7371
14049
11747
10005
9616
8863
7496
13991
6728
7449
5570
5059
11358
8410
11777
7289
7363
8748
9711
13751
8786
5363
13783
7349
8393
7771
11568
9936
5470
12152
13646
9670
13307
7374
13617
7362
8499
14903
10722
7925
9557
8254
7329
9568
10960
14867
9366
7753
7506
11487
8223
7353
12316
14766
7260
14964
7422
14690
11292
7561
8240
9566
11289
8866
5150
13587
10202
7493
8901
5183
9118
7403
9356
5577
4246
13108
11561
9375
14369
13906
8493
7276
8303
8943
7342
9369
11184
8965
14975
9564
8854
10308
8813
7477
13835
7431
9408
7505
11913
10209
12970
7405
7367
7443
13893
11364
9228
8816
9061
9557
9638
8410
10955
8904
8008
7531
15551
9227
8943
7424
10164
11452
12351
14673
7353
7358
10720
8458
10755
7773
7389
9413
5196
14175
7446
13653
6965
7368
5760
7611
11228
8328
13932
7412
7435
12145
9259
15472
12048
15144
7444
7405
8228
7459
11821
13635
8009
6445
7510
7367
9311
9259
9599
15700
8077
12234
9363
8909
13855
7419
7401
9547
8949
9102
12589
7396
7448
15076
7469
7807
7400
7428
16390
7348
7495
8668
7345
9460
9470
7371
7070
14336
6972
22362
9563
9592
8934
9580
11827
14774
8937
15507
13684
9341
9503
11356
9303
7976
7446
9279
9365
6363
11071
7470
14917
9239
10241
13956
3616
8227
13670
4919
7409
9445
14171
5601
7308
7426
15519
8874
7461
9469
9518
7422
9585
17361
7288
7451
9954
9567
7356
5117
1554
13765
9307
13938
9455
5692
21818
6844
15376
7281
11750
7464
9198
7638
7367
11203
13669
12511
11245
7444
9261
6964
14879
7785
9479
13953
8293
13988
9152
8856
7436
13866
9527
7400
9711
9595
7322
8885
7469
9412
11448
11451
9647
7418
15307
9434
6346
6875
7349
8390
7425
13673
10060
8882
15522
9393
12908
8297
14162
6827
9518
9549
11536
14169
6823
9707
14993
9066
7462
8367
5882
15311
7400
10670
9085
7306
9305
17904
7509
7200
9543
8988
7408
9337
15414
9631
14908
7377
6330
8695
9454
7888
7388
10469
7283
15390
9563
9483
7828
7883
6650
9355
4818
14629
7371
7746
9392
9543
9134
9323
13077
6905
8123
9494
9666
7650
8929
15518
7334
11254
8846
20830
10286
5082
14003
7470
13169
11672
9279
13123
7232
23271
9598
9428
16141
7245
16304
11501
9032
9650
7439
14958
7384
7358
10308
7373
7563
4922
7316
9535
9555
9355
7359
7958
6412
13619
4990
7352
9437
7342
9464
7508
13946
8893
7285
14981
10673
8897
14997
7430
10213
13618
12777
8582
8178
6835
7792
8898
8367
13912
8685
8306
11519
9732
8529
6830
14002
7995
10822
6977
6241
15140
7569
21676
9647
6806
9444
9474
9587
11659
6867
6842
9415
7389
12866
6841
6878
7734
3065
6781
3537
7560
7569
6807
9520
5789
5197
7562
7568
16837
7565
7563
6222
14847
7567
6825
9552
6858
7567
7556
7567
7568
11520
6697
7558
7566
12797
7564
7912
6871
7558
14302
7448
7565
12947
4405
7566
6831
7568
7564
7784
7561
7566
7563
9545
5432
7567
7568
6777
11728
9540
9431
7564
7568
7562
7368
6786
7563
7271
15008
7345
19927
7559
8903
11340
14997
7560
8142
9155
8721
9113
9403
6840
7661
6442
14246
7464
9552
7339
11495
6658
7419
9635
9118
7365
11419
5545
9318
15355
13470
7365
7395
13897
7754
9730
11695
13843
7628
7419
14974
8318
5451
7367
13290
9461
13732
9325
9481
7215
8648
14621
9765
7405
7413
14961
7348
9375
7045
9041
13863
7293
9444
11421
18461
11455
7445
9388
9556
7698
14926
7367
15347
16163
7793
9475
5388
6936
14903
7566
13633
7375
8209
14656
11680
13819
12293
7328
7457
8272
10540
13928
11526
9213
14058
6836
1905
11147
13628
9529
9358
15359
9378
7477
13798
14836
12113
7395
15002
7905
11417
5817
12211
9587
7311
7355
8926
9607
16226
11565
10910
11999
7398
8871
7332
13873
6868
8935
7564
9351
8929
7334
9000
7368
14682
7441
10020
15113
7572
9414
7770
7284
9601
14062
14068
7732
9189
9372
8973
9122
8728
16028
7526
7434
7505
1377
1566
5385
7461
7337
9364
6989
7552
7365
7433
10536
10035
11425
5280
9581
7339
7473
14274
5206
7396
10063
11543
8693
9524
7324
9893
7430
10379
9344
9108
7272
10119
9390
14948
13880
9556
10169
11415
16087
7468
9118
9118
10629
13790
7358
4529
8875
7384
7482
13413
8638
8056
6843
13725
9385
8949
9590
9670
11770
8939
11817
13624
13689
8981
7118
7355
7939
16870
4880
15408
8965
7459
13814
7274
7291
14545
8094
9713
12591
18886
7411
8857
5807
9500
12760
8254
9514
16346
8923
15385
8526
8715
9393
6471
4756
14315
7545
5251
9365
9360
12129
7518
7339
14048
7380
10458
13656
7378
7335
9558
7443
7359
11408
6882
8048
10147
10275
17334
10122
13614
12036
9363
7367
7559
14098
11535
5029
7373
11384
9354
9507
7321
7358
10139
7448
11713
10092
7860
7470
7416
11357
7368
7423
7446
14826
7260
7112
9215
9351
9313
8905
7506
10369
9405
7307
7371
14113
8940
9043
13067
8887
7507
8037
10850
9509
10576
7854
5808
6918
7180
9041
11569
12564
7349
14203
7558
6431
7567
7431
13974
9368
6803
9625
7345
8211
13674
7812
8839
9943
10378
9496
14967
13254
8872
13625
11861
16305
6572
11348
13885
7992
6848
9404
9312
7481
9263
13699
8480
7427
16080
13591
7402
7580
7359
5822
11078
6691
7421
8898
9802
14895
7889
7334
13589
7361
12494
7818
14057
7356
9543
9384
8944
9468
6687
9405
9383
9574
7381
14661
9524
12393
9286
7351
11881
7726
14910
9565
7978
7276
8140
8838
20339
10987
10305
9277
7817
9342
11649
8814
11211
9411
13599
9588
7341
11410
9510
9385
9045
8389
7399
9520
11841
6228
9136
8840
9358
11207
9383
9546
6843
11581
7911
9556
14973
13903
3130
9587
7388
10247
12911
16362
7374
7555
13892
8912
9144
7370
7509
13487
7964
9053
9421
13457
9578
12118
17068
7729
7336
11985
8728
10542
7399
7379
8229
7304
9349
9519
7345
10414
9101
11917
9457
7454
7436
8853
7452
10388
12729
6486
7385
9483
10078
8832
5323
13677
10222
7434
13443
10438
6843
12777
8983
15242
7461
13531
10667
6443
9564
9518
7418
7382
7381
8117
7315
9407
6849
8934
4226
8904
9524
12603
8809
9432
11531
7606
7130
9525
8801
9366
7981
13929
8281
13407
10845
9396
11753
7650
6847
9511
11730
9353
5241
7405
7362
12291
13756
9373
4586
7487
8886
7332
7506
7507
9284
13463
6790
11428
13744
13678
7365
9641
8014
9477
7243
9522
10720
10085
7456
14899
9387
7393
7674
13314
9253
13637
7489
7950
8922
6452
14041
14839
9515
7464
7473
8147
9424
9394
7432
11191
10130
8990
11499
9500
9271
6633
2446
9489
8887
9375
9705
11365
8389
9650
8380
8892
14785
10812
19551
9337
11551
11237
7356
11711
7434
9484
13630
11695
11700
11660
9160
9203
6774
9354
9267
9631
11620
7297
14232
1660
13393
12604
7668
9041
7523
14001
7451
6818
8700
9467
9345
11470
7353
13277
9526
7427
7366
13726
7238
8415
10063
7509
7505
7426
9520
12170
7444
8942
13619
12562
13784
7361
11455
9448
8153
15005
8369
13594
13555
10145
9416
8237
9418
9477
9501
10586
9503
7731
14267
12805
7314
8914
6928
7454
6788
7909
7650
9528
8657
11598
17991
9392
9384
7512
7873
9404
7855
8884
9818
8714
7353
7650
7940
9272
10827
11640
12397
13507
9421
8050
9387
9486
7488
9585
9377
6896
7342
7958
11264
14870
7620
9441
11899
7781
7334
9522
14933
9430
4727
11781
5615
3685
6493
6897
9652
4248
8924
8275
7426
6890
4370
12791
6898
9616
9439
7122
10032
7378
7015
13433
6404
7409
8229
10008
7340
8259
8849
10150
7502
7394
14240
9354
4926
13242
6587
9589
8468
13690
7154
22941
7373
7720
5209
11980
9173
7386
13605
11431
6154
13588
8177
7792
10192
8516
11997
10910
11753
8956
8963
7228
9420
11529
7636
8867
8886
7390
14475
9364
8230
6798
11608
8926
6839
9358
13120
7475
14163
7362
12644
7758
9528
9591
9732
13705
13638
7452
8187
13874
6461
7497
7804
8878
8311
8966
14794
19126
7161
11618
9452
8998
7030
7287
11272
11653
7377
7356
9115
8016
11429
7432
5665
8942
11574
20549
8364
7390
9388
10473
7640
8849
9599
13648
12845
13632
8262
4853
8983
9132
8111
14131
6840
5923
8947
9336
7053
7392
12392
14926
9103
8897
9453
9138
6886
9379
9195
6338
7782
7962
10169
1843
5079
13941
9445
7979
5176
13675
8845
14042
9624
13631
6399
7365
7529
9501
12288
7514
9308
7351
12833
5062
12747
7253
14462
8912
7718
13894
8974
14949
15974
8068
9383
9144
13658
10274
5471
11834
9517
8057
7397
9240
13830
20433
7330
12506
13913
8972
13487
12655
13495
7720
14921
7479
12676
10232
8911
7355
20496
13508
4837
9566
14844
13490
10731
8696
8298
9321
9107
10063
7453
14877
8934
9435
12678
8162
7293
9561
14737
14908
11941
13000
15746
9202
7419
4784
10743
14086
7114
9563
7577
7503
15084
8253
13477
9479
9459
14259
13911
9373
7281
6445
12505
15261
7299
14804
8899
7345
7782
11116
9378
7358
13478
11889
7263
7257
8315
9569
15499
7438
8958
9401
9485
8935
10588
9599
8895
7343
9419
7348
7282
9496
8922
7378
7416
10450
19535
11585
7430
12740
13765
9407
9461
2145
9545
8877
14156
7403
11558
13825
12297
8814
9633
12018
11535
8875
5910
15604
7378
7487
14025
14910
22731
9493
9261
12164
8133
6949
7308
9518
9699
7336
5829
9513
11954
7809
8895
7941
7343
7319
16174
8155
5197
7358
9310
9578
10628
9465
13320
9475
9345
13480
7795
9415
8205
7434
12662
8830
8826
12854
9303
13607
9493
12943
7245
6861
8835
9404
9404
9314
9458
13641
12681
5517
7275
12457
11096
7065
7448
7301
13973
10115
9430
11397
8739
9398
13440
9314
7397
7346
13959
8847
15509
7266
9263
9121
9474
9492
6488
7350
8843
7378
6274
9360
11543
14910
15496
8158
9430
6726
6808
7010
8955
9308
7432
9190
8333
14967
8920
8872
8950
9375
12503
8825
8840
7807
8903
8884
9271
5367
8977
7332
5419
8621
5781
7292
8915
7449
9385
14897
7858
7342
13471
9355
4859
11388
8989
9196
8793
9422
21197
9222
9603
10213
8892
11371
1946
9583
8664
8917
11485
13460
7463
11731
7860
8015
8891
9303
9014
11529
6976
9668
7330
16253
9278
7364
9416
7524
9778
9590
8885
12191
7378
8895
7356
9451
9488
7329
9436
12400
8883
11365
6847
8459
6602
11668
9453
9346
9478
7264
7877
7792
7416
19687
11516
3534
14826
7923
10364
8872
9274
7381
9632
10357
8871
9365
8584
13483
14682
7886
11877
5508
5781
15532
8909
9597
11480
4758
8988
13271
12783
6840
7322
8942
7433
7904
12771
8956
13928
7349
14586
8863
10048
8823
5092
7739
14944
8998
8191
12742
9322
8882
8656
9411
8887
4663
9615
7356
7366
7637
9383
9336
7492
10270
15298
6162
9623
9374
8891
9271
11375
13716
8919
12181
13189
4452
8933
14929
7422
9389
14928
7745
7259
8806
8883
9276
8723
8738
7443
13300
4777
7329
9393
6908
9474
6474
7357
13865
7456
9552
8940
10201
11649
13648
8736
8771
11778
14935
14123
13072
8855
13647
9118
2210
5203
8900
9462
6422
11468
8267
8724
9511
7351
13708
11594
9507
11394
10136
7930
8860
9520
9440
7531
11954
8059
7316
14908
6879
6688
10658
7385
7303
9476
13622
7372
7347
13438
8982
14617
8889
9833
7897
11654
7362
7240
9200
13645
9333
9499
7693
13735
11080
16609
10408
12874
7877
12761
9431
9631
14090
11853
7783
9553
7575
11898
14903
9603
9102
8810
11568
10122
7416
9404
14950
9299
7260
9344
6758
9349
9405
12205
9454
7261
9335
9890
9419
10111
7443
8371
13603
9428
10155
8810
17497
9140
8426
11655
19656
7502
14936
9457
11710
7401
14042
8924
9627
9187
10108
6817
8881
9444
12682
8942
19419
7268
8893
9446
6948
8963
11675
7360
22517
11664
7394
8704
7476
9849
9513
5398
11750
7416
9431
10311
14292
9495
5779
8199
11518
8857
9140
18886
11497
13486
9369
9365
8876
1247
17146
7789
11719
10304
8039
6413
8585
14992
7448
9387
7430
14111
11660
8343
8906
1693
9156
4797
8227
8088
9500
10084
9362
9765
8892
11985
8882
11600
7983
8914
14508
8446
9499
6479
8386
9519
8904
15138
6840
12742
11842
11739
6309
13871
5316
9309
7786
4258
9139
9725
9340
7482
13488
8195
10480
9397
8880
9376
14828
8025
13846
5010
9152
12716
8837
7362
9508
6868
7413
10370
7450
8940
9111
13683
5165
7363
8421
11591
6119
7984
9328
8994
13472
7466
11720
16346
9575
9064
14999
9251
7509
11593
9498
6144
9320
9369
11273
8443
13480
7423
9504
14394
11489
7393
13142
5160
5808
13364
13650
9161
14971
5736
11991
5212
18600
6923
9290
13641
9447
7405
9154
8838
11494
13557
9576
1861
7292
11335
11510
1856
4959
8889
13537
11236
5827
5811
11488
9392
7286
10802
11350
8720
5205
6176
9486
9358
13700
13418
8491
13824
9276
11676
11696
12375
8305
8853
9379
9589
11531
9300
11134
8456
8932
11854
6778
8746
5817
7345
5841
12745
7379
9646
11515
8897
8918
12749
8173
3618
15100
12569
9387
8877
10602
9366
8647
10127
8669
17356
1685
9319
7369
5106
5915
9366
7276
7562
9352
12241
4818
4801
10331
9476
9472
7505
9009
8405
11145
13643
4328
8912
15428
9676
7336
7725
11631
10920
13359
5910
13849
9116
11560
7160
11208
14082
9281
10158
9465
8965
2484
9630
11716
9510
8869
8094
7406
9062
9499
11659
9527
13866
8966
9360
11633
11645
9492
9340
8907
9545
9343
7323
8954
13625
10910
9366
13913
9237
8317
14968
9246
9384
16333
9367
15088
4627
16230
13197
6213
6377
13637
12213
9115
8907
7796
11571
8964
7371
14032
5643
8900
6919
8887
10216
8936
10103
7843
7446
14266
11531
4866
8599
9486
10254
9299
7407
6419
9653
7457
11724
8895
8445
6893
8168
16413
9243
6260
13763
7435
9415
9231
11870
13812
8801
9469
5121
5487
5991
13742
9319
3344
7390
10623
9411
12081
11716
11937
13590
11551
9454
8885
8800
9343
9435
9370
9403
9477
16367
7453
11815
8838
14176
14898
7403
12023
9289
9314
8882
6319
8926
13669
7362
9407
15929
9508
10257
8890
9470
9372
9404
8933
3210
13267
7934
9977
13395
8848
7438
12453
13399
11020
8893
15466
10154
9399
8855
11194
7474
5978
7391
2411
11548
8907
5241
9433
6198
13689
6601
8426
9300
9312
5237
9188
7341
11618
8891
9347
4654
9318
13331
6345
8243
9717
8869
5271
7328
22319
7327
13645
12517
7367
9152
9544
8673
3379
5510
2086
8161
9504
3376
20878
8856
7374
7895
7429
7464
4802
9080
9096
13901
7507
8604
8733
7445
9478
13626
14917
7828
11785
8361
7312
7480
7378
8911
12484
9614
9481
6529
12637
9119
9443
9511
9588
12310
7354
11333
5588
7938
9355
16256
9102
1863
8878
9359
7349
7366
13123
9445
9216
11210
13508
9214
4787
9406
13720
7620
9234
13864
5390
5187
11792
9369
8900
4773
13354
13365
6179
8950
8921
11919
7920
9497
13613
4962
7318
9372
8742
9412
12713
9656
9422
12831
9578
11706
1958
5529
7312
9435
16184
6915
8102
8969
8854
9942
8877
7348
5591
8887
14904
16594
8947
8801
9403
10645
9163
5293
5094
14147
8884
9464
9256
14095
8458
6172
11320
14737
8831
11702
10399
9252
12175
7845
12952
8654
8523
7352
9310
9476
7700
9473
7507
9368
11522
9290
13680
8916
9535
12851
9502
9442
5486
11607
8475
10822
9405
7211
6711
14890
6443
15401
10625
9644
11131
12763
12508
8773
9518
9683
13937
8063
7873
9512
8912
8346
6470
9622
7142
6430
11221
8213
9449
11546
13163
8235
3893
9503
5424
7519
12683
9459
8986
9423
8907
8928
9365
8485
9128
9496
8295
9535
7187
9412
7447
7318
9058
8852
1932
9364
13522
12102
12593
8096
8835
9421
12270
11479
8887
8768
10565
9393
6283
5450
6811
9366
10591
9580
11558
9513
7298
8851
9356
13902
11474
9506
8961
12728
9557
13760
9503
12069
10660
6422
8879
16981
8038
13652
11582
9113
1812
10441
13589
7278
14417
5291
13327
9236
8133
9403
17388
7592
9231
9972
5446
9629
9523
13686
15252
7760
11669
9460
14622
10761
7535
9338
9386
7832
11989
7470
8961
7370
8923
3143
7906
9637
7397
11622
7357
9313
14144
15082
9396
9712
9692
5733
9380
8294
9031
9564
9006
7676
13594
6849
13416
9304
7345
11941
16303
8938
8983
7369
9122
8980
8589
8273
13587
8738
8932
9300
8906
14656
4973
8513
8952
13681
7206
11686
9504
7318
11507
11589
8836
8859
5128
6693
8938
11559
8950
13535
10897
9414
7282
8936
12888
7309
9252
9225
11499
9192
9302
11542
9475
8898
11524
5783
12351
11934
8422
11785
6481
9499
9381
7394
7797
8930
11964
8724
7370
7458
9465
9202
11387
13949
9416
7424
8882
15284
9441
9376
14692
14657
12163
13285
9436
9358
10719
8931
20613
9274
8858
10094
9502
7259
10828
9129
7465
9636
11703
15648
6373
6112
14863
8549
9250
7466
16714
7506
9417
9392
8899
9416
7497
11599
9338
13846
8064
11453
5821
13999
6880
11351
1880
5920
9533
8587
11612
9458
13946
11390
5245
9477
9337
9460
7347
5574
9466
8857
12503
9413
5631
14903
9524
7414
10136
7397
9772
12080
9202
4772
8893
6122
6339
8874
9497
16924
8888
8784
5112
8918
9412
8856
7162
15371
12628
13687
13762
13698
12633
8150
8980
8889
8616
9500
8906
11954
8926
13754
1811
11979
9402
8963
8893
5364
11906
15538
11363
7384
8875
8877
9337
5114
11641
8977
9328
7380
4936
8907
14122
8069
13974
5034
5178
11941
9459
1802
8926
8858
8887
8972
7451
9328
13640
16455
7391
8929
13472
8300
5054
12785
9384
8331
9510
9001
13629
13632
9238
4917
6924
12128
7371
10520
9468
14197
8887
8891
6343
9563
9436
9468
11675
11501
8540
7457
8781
12468
11433
11729
8953
10695
4900
5004
4925
11944
11873
6471
13786
8944
9147
8977
11380
7416
11652
15468
8959
7891
8940
8897
9117
9446
13961
7583
7990
7353
9439
7129
9519
14456
7510
9449
8079
9863
7424
11707
9419
9577
13446
8393
1587
22126
14261
12065
11509
11504
9086
9578
13746
2752
9291
6478
11566
7434
3734
3734
13981
9410
7397
7472
7359
5284
16826
7395
6465
9486
7510
7528
6853
7350
9548
7328
8993
7737
9556
9333
9365
9404
12702
13206
12358
5406
9492
5107
9252
8561
6075
1335
11553
9598
5102
9397
5661
9351
8906
9411
7451
7310
11926
6649
5115
11561
8919
9411
6443
9632
9503
7353
9247
13953
7469
9589
9343
8911
9309
13573
13918
8341
9426
9421
11219
8183
11299
3695
8132
9542
19053
7348
8140
9250
6486
6252
5557
7444
5500
8938
13765
9475
9491
12966
9333
10051
10214
9277
8858
7928
14773
11875
8036
11175
7327
8072
8834
9403
9372
7319
7248
8887
7361
12742
9353
7966
7364
9229
10822
7349
14000
9641
5067
5580
9067
11090
6001
7045
9464
11518
11615
11893
7770
13655
11738
9069
13661
6885
10952
8312
8894
9428
9492
9461
9537
8772
10223
8939
4776
7513
10703
13973
13790
13600
13889
8985
7355
8675
11798
6482
6424
6207
12964
8308
9479
4802
8953
11707
7954
13809
3955
8000
8875
12745
9415
15655
7944
9377
9761
8017
9019
12101
8108
13862
4999
8920
8107
8492
11420
11973
8929
8040
11478
5107
13728
8693
5254
10308
6449
9433
9390
5814
9088
7493
6759
8910
10249
9384
11841
8166
9414
7398
8757
9685
12734
8861
9518
8951
11443
11741
5612
7342
9408
9741
13657
9586
7656
8940
7961
7387
8937
14991
8841
6434
10347
9335
3106
13825
10981
12628
13011
7478
9396
13599
9543
4909
8357
5538
8952
9102
7011
9399
13009
8483
7362
6985
8949
6937
6845
11975
8886
8855
3408
14104
11475
7416
8910
11834
8966
9610
7335
7374
9469
9547
7449
7447
13188
9631
9174
7414
7391
7647
14194
6861
9122
7390
7359
6848
11355
6893
6939
12027
9343
9444
9093
10165
9132
7358
9352
9446
8906
4982
7338
7881
8914
7383
6421
7825
6867
8933
9405
6557
7329
8851
8703
6458
12857
9430
11318
9953
8619
9460
9391
8949
8972
7508
7352
7077
9104
9398
9296
8269
13931
9622
9719
13809
7869
11248
7331
8818
13659
9294
8613
7453
7441
8581
11241
3418
5194
14128
7374
9317
9585
8878
10223
7460
10841
7429
9627
8365
9351
9371
15859
9425
9445
9414
8768
11521
9354
6430
14847
9114
13635
8182
6689
10655
9510
8907
13489
4795
1852
8889
6651
9278
8919
11774
7927
9290
8580
14978
13881
10195
7389
13945
6528
9305
10107
9358
9614
10786
8916
11142
14160
12675
8903
8424
11093
7341
12688
7341
9362
9348
13871
7503
13394
13439
6791
14214
5122
11092
7435
7430
5304
7358
5013
11724
7416
9475
9263
9698
9408
7313
12136
8948
8326
20014
13312
7346
9279
7309
8952
12310
8434
8889
9274
10921
9794
10069
9432
8875
7455
11549
7395
9348
9374
7506
7495
7395
9336
9750
13565
8607
14359
7372
7331
7571
11198
7378
9410
7371
14096
8096
14096
9707
7269
8886
16200
7350
8914
5155
7353
9574
9177
7506
8681
8909
7208
8903
8894
8971
7382
7448
8020
8463
9420
7313
8886
9300
8196
13943
9347
8871
14016
12709
8964
7431
8899
8955
8460
7474
8895
15484
8923
9041
11748
7336
9115
11094
5732
6476
11665
8881
1746
6661
9011
12133
11227
15337
15011
13737
14903
8830
7384
9375
8910
9612
6915
6475
6062
13856
13697
9293
8877
12974
6895
11132
9409
7488
7425
12678
5424
12971
11237
9918
8904
8988
13356
7163
16500
7341
7403
9374
8454
8906
7431
7984
9246
4949
7386
7569
11339
4887
11645
7904
8878
10178
9589
11679
8763
6305
5158
5185
7645
14089
9512
11460
9347
13574
7354
9452
12521
5193
8012
9346
9541
8606
11838
7997
8882
13793
7457
7384
12764
9240
5065
8889
7453
7716
9251
7522
15736
6336
9009
7540
9286
8871
6180
4601
8817
13564
8913
8946
8082
7425
8925
16269
9779
13353
10230
9670
7456
8824
7365
7505
9028
9475
4879
9558
14919
8807
9380
14547
9361
17040
8114
9509
13683
7452
8739
8146
10041
9265
9485
7322
11176
10655
7343
9547
10903
5136
9561
6840
9568
11520
9684
9100
13664
7428
8937
9559
2841
9407
12659
7358
9383
7478
7202
9451
8090
9316
7440
14273
8955
11603
8960
8946
6131
7355
8928
12632
7419
9529
7363
14996
10602
9456
13817
6889
9548
13958
7510
9009
12720
13581
9465
5288
12640
7456
8648
10868
9544
9876
8940
12736
4764
5944
9148
7896
9486
8936
13628
11453
10607
14286
9428
11439
7359
8514
7409
1825
12955
13954
8908
8974
12536
8940
12607
13386
10101
11706
9404
7351
9401
8923
11509
7442
12774
11426
6837
11065
9447
7216
8885
13927
20076
13436
9312
15609
8177
8678
10223
14569
13940
6771
9340
14698
6251
8855
15470
9296
10193
7476
10200
9476
12557
9418
9078
7266
9387
6994
9450
9899
7362
11862
9338
8006
7956
13695
14008
6311
5649
7447
7409
8049
14266
5302
8826
11522
13882
9610
10989
10020
9378
9389
9958
9709
8913
13255
9390
9383
5575
1876
8370
8841
9981
8200
9438
13686
9241
14284
8922
7514
10581
7377
8472
9569
8464
11910
5456
9444
15173
7420
9369
7247
7567
7797
9086
9373
8890
9370
9141
7432
6264
7353
8660
8771
11974
10291
12323
9356
13521
5522
5769
7354
6064
8864
9542
12323
14997
11502
7344
13956
12889
9181
10798
7456
13123
7440
9243
8854
8202
8915
7392
8546
15544
7673
7364
6407
7454
9605
10006
7669
13721
6756
7565
7443
14199
7443
8875
12316
9439
9352
9440
9501
7789
6495
4228
9600
11303
8185
14956
7534
4783
7354
9455
14998
8979
7364
9383
13862
9400
9071
11556
7362
12241
6625
10437
11777
6917
15372
9411
7351
9561
6449
9316
8953
7245
7362
11289
9563
10228
7415
9412
10179
9667
11966
7456
12448
12074
14979
9420
11303
8071
8941
13402
11651
10579
7448
11657
9177
7280
14882
1570
8968
13675
9384
14923
11195
9234
7265
9589
9624
9606
9316
8878
8869
9437
13647
14973
7837
7430
9626
11556
9640
8467
7448
15682
11575
16616
8928
4784
7467
14488
19660
7511
7965
7583
9993
7350
22967
8725
8723
10965
5788
7335
13748
9136
7446
9434
8202
7535
11565
8451
10055
8868
10087
12937
6062
14810
9359
11611
13342
10311
9505
12034
3855
5246
4982
10075
8909
13757
9325
9351
13894
9389
11619
11466
11136
9555
7267
9637
7392
9374
9481
13706
7327
8872
7450
9509
7371
11890
11460
7386
7392
18871
9670
8956
11618
9134
8928
5266
9740
8669
10447
11275
8621
10044
3645
7672
9468
13907
9371
9443
9513
8938
9133
7510
14464
13773
8493
7354
12459
6983
12015
9395
6835
9328
14504
9438
9620
7355
2161
14319
12091
10164
9293
7359
9121
7945
12140
9423
7466
9660
11462
9715
12445
17355
11355
9362
8129
9153
8883
10891
8925
14790
14259
6899
7503
4651
10331
13557
7465
13357
13612
7416
13105
8906
7359
13558
13921
9466
9257
7437
11430
7365
12734
12650
9134
13742
9662
7493
9609
12900
13951
3139
9221
5414
9576
5698
9116
13856
10008
10608
7353
9510
9320
13708
10143
11619
7380
9331
6595
5136
11507
7412
7481
13648
7371
11966
11333
6196
9516
11790
7372
9539
9050
9429
9384
7426
12732
14940
13624
8971
6895
9323
11997
7426
14647
6803
13674
8595
2594
8878
7392
7613
10628
13690
9120
8905
8961
7361
9484
9582
7880
7390
11549
7376
8863
7456
11680
11561
9441
9392
7392
6940
7525
6049
7361
9436
7346
7344
7437
11143
11414
7433
7478
11927
9695
9565
5795
10933
8885
9355
8009
9328
7442
9425
8913
10539
7448
9586
7941
7432
2005
14907
10626
12129
5289
7469
1855
9056
7412
9397
9422
6841
9638
8182
5171
12570
8938
7338
7528
13645
11243
7920
10408
6805
6980
8310
5126
10255
13475
7357
9388
24049
8533
14937
15504
9353
9442
9575
7862
14198
7339
13523
8843
11719
7485
15003
7434
7811
10260
11629
11419
8624
7352
13255
14348
7482
11572
10741
6787
11378
5464
10454
9417
14235
7693
9307
9924
8832
6880
14919
7447
9524
11646
9562
8867
14067
7779
9366
9372
9380
7365
10229
8035
10121
16673
7362
6747
7347
9019
7375
7446
7408
10111
7378
16516
11279
11733
8944
9379
9383
9295
6529
9540
6273
13611
8941
1931
11048
9580
10745
5039
8979
7381
8082
9458
7490
8759
8899
8958
16739
7289
14018
8441
5763
7511
15024
13756
10689
8980
9904
9409
11481
11250
9438
7853
12097
7350
11615
5262
7078
10439
4836
11397
7508
8528
13286
11447
8899
8848
13710
9424
7449
11415
10230
11853
11903
8972
9440
10140
13354
13359
8974
6934
7380
12583
8937
4617
8972
14976
15554
10229
11315
7861
13557
14804
9494
13818
11411
7434
5137
16136
12744
8842
14469
8985
4731
5195
9499
9462
7568
14938
9607
9537
9480
8963
7734
14528
7343
12978
17079
7477
11822
16846
10447
8140
6889
7435
9290
8909
14033
13790
14575
9527
9309
13031
9342
12389
7489
9369
1570
7325
11732
7277
11461
7297
7328
9437
7874
9585
13753
9417
2810
7427
9438
8321
9393
8912
6832
8703
9312
11242
7907
5335
6869
7431
7313
6411
11682
9134
7892
7424
9521
9632
5447
8674
13379
13223
7354
11439
9511
8581
7345
11053
11155
5708
13780
8868
6677
8230
9377
14118
13399
9540
12287
8932
5119
13481
13911
14332
7313
8580
10360
19095
10840
7368
6933
12071
8858
9598
12396
7425
7450
7497
13640
14644
6884
9370
11725
9116
9467
20378
8916
6444
12763
13952
8899
7368
8918
12284
9544
7506
9613
9496
9424
11654
9084
8106
7501
11548
8927
13917
9019
11122
7417
8363
8926
9495
8885
13322
9915
7804
14070
8312
14167
9483
6485
9427
15883
14937
9163
10476
10537
9469
8366
7393
9427
9519
9077
7326
10729
8909
9486
9437
9366
9182
9339
7392
8918
7810
7869
6480
10235
11022
9558
7359
16078
8291
9080
11343
5330
13960
9773
8946
7924
9386
8298
13647
11912
7320
13500
6409
4948
8914
6840
13679
11394
7301
7359
7346
11269
12357
13634
7407
6837
8944
7429
6679
7816
9457
9563
11594
6418
6394
7425
12159
8887
3127
7358
7469
9470
8995
16029
8916
7404
7776
9461
7784
9228
5201
14752
8235
14960
14293
9424
7755
8095
14964
7528
7519
7363
8278
10887
14304
7454
10773
14624
12017
7421
9383
9306
7334
7346
10315
6841
8425
9335
12438
5235
13832
14099
14966
11552
11397
9590
7870
9511
9502
9291
11731
9038
11578
12642
7318
9004
13425
11744
7338
1880
6813
7422
6934
7372
10207
10540
11139
11774
10096
7326
7489
8116
7385
7391
7391
9262
9454
7336
7614
14971
9212
11654
6492
15512
13113
14917
9264
5634
6741
14760
7386
12320
10208
8345
7314
9642
11155
9523
14809
7383
12869
7450
9274
15524
6851
6736
9399
7440
6446
14541
6895
7370
9488
11489
11656
9516
9312
4785
9432
7821
8943
7419
7781
12494
14854
9567
9057
11744
13859
11395
10596
7375
9560
14983
13494
14288
9103
9354
7268
11033
8377
7347
11668
8861
9129
9532
13965
10288
18269
8078
7471
14421
14212
9536
10152
6401
9391
7456
7440
7360
7369
9458
9807
7427
16038
8541
9512
14869
13798
7389
6738
9687
7508
9443
8287
7332
7414
10531
9651
8650
5195
11840
7362
10644
7302
7430
5167
7265
7431
7469
9405
5667
7299
14898
7361
12674
12052
9516
9403
11473
4867
7414
14933
11673
6363
7371
10203
12178
10120
8310
15324
4107
9894
9630
15548
7326
7354
7358
9520
9263
4981
15497
7396
13781
7455
7826
9598
7066
7386
15431
9387
7349
11949
7395
11768
12680
7422
7423
14985
2147
7364
13890
9534
13934
11222
6968
9571
6748
14988
7569
7401
9420
7928
11819
5567
6722
7490
7401
10448
12390
9464
11168
8961
9386
7403
11444
7407
7381
7010
11686
8095
10352
13679
12487
10734
9385
9559
5125
7429
7314
7497
11577
7377
7808
7392
9280
8974
7063
7403
12829
7525
10208
9135
8016
9553
9314
6863
9593
9511
7357
9731
7687
13477
7358
7344
15650
8215
7420
9564
14138
8288
7818
9574
9142
11623
7231
11186
5313
7478
12770
7381
13416
7339
7643
9548
12110
10675
7305
7691
9516
13764
7329
7866
8849
11872
9238
7442
7340
7438
14997
9367
12244
7681
8721
5392
6854
12534
11366
9330
7394
5213
15281
7865
7374
11616
11161
7362
7849
14896
9349
14927
9427
13461
7348
12302
9351
13553
7361
9653
13694
7413
21697
6684
5333
9392
6738
9432
15797
7307
11218
8673
7337
4826
7450
11205
7431
6824
17134
8201
9333
7379
7371
13634
1838
2000
5384
14958
9429
9394
9634
6813
7357
9391
10148
7415
8911
6839
13684
9245
7358
7037
9606
5064
13055
14999
9511
7509
16006
6787
7321
10915
11930
11599
16035
6889
9576
6835
13705
7492
7416
6634
9390
14190
6822
6837
15002
15002
13530
9611
8946
7361
9430
7472
7267
7529
7562
3709
8769
7441
22860
7305
7290
5307
7387
18544
10365
7357
7347
9485
11696
9482
7366
7339
10210
16820
7346
11958
18580
6833
7365
7392
14977
9515
11456
11726
14006
7444
7337
9420
7326
8664
7861
9519
11383
14947
6836
5957
6722
7558
4619
7563
7567
7563
7565
7569
7567
7348
14262
6855
7567
6213
7569
6845
6833
3060
7563
15143
6637
7568
7563
7554
6871
7568
6305
7563
6855
7569
4930
6794
7566
6836
4793
6822
4799
7566
6852
7565
7556
13547
6722
7561
14967
7564
6825
7567
7570
6854
14413
7569
7569
7567
7390
7444
6821
7567
6778
9596
7570
7567
6519
7559
7567
9335
6867
7379
7569
7784
4599
7568
7565
9775
7538
9380
5894
14745
7561
7565
6861
12914
6776
9344
6722
7547
6824
7555
10826
11532
6865
6861
7397
7362
6726
11005
7378
21085
9387
14776
7362
7567
13902
11591
9087
11212
7668
11409
6836
6830
7557
7348
14337
6782
6798
9490
10367
7335
11656
7446
6682
7494
9238
11493
10496
7557
13649
11537
9411
11754
6751
6807
7337
3766
6917
7377
7346
6864
9439
15008
6699
6839
14211
14142
10837
9386
9528
9548
9556
6714
7413
8138
8898
7531
6769
8253
5613
11667
9394
9349
6669
8723
10178
11037
13639
7419
14939
9183
9245
11917
9174
7628
9426
8068
7429
6845
7429
9384
10232
11450
12838
9483
12366
13601
11687
9394
11624
7516
10843
6943
8289
9199
8990
7364
9411
14362
7520
14968
7442
7546
7279
6821
9369
7896
14958
11434
9402
10449
9197
7976
4833
11151
9621
9310
7354
9370
13648
12036
7463
11440
13460
9585
7341
9546
6134
11325
7437
5104
7449
12403
13665
13361
15406
7921
14980
13745
10467
4920
12637
11832
7378
7460
9369
9982
8700
9109
11291
10148
6808
6692
10028
10962
12357
14990
8003
7321
11568
6852
6862
14860
9314
14870
7428
15355
9302
9478
9399
11242
7148
11232
9346
9330
7512
14214
14091
6103
9391
9306
8922
8847
7451
7249
6876
14086
7363
9175
13835
9620
9611
5317
5877
6773
13544
14975
14067
14081
5675
6823
7368
9953
7457
9393
10959
10070
9454
7380
8831
12322
7448
7102
9550
15502
8914
9351
8929
9545
7272
8958
13542
14926
9554
8431
15355
14273
8988
14701
9484
7356
5177
9670
9504
7357
6869
8925
8121
14429
9093
11337
12333
11693
9304
14784
7331
9208
10578
7361
9511
9276
4561
9440
13873
8845
13309
10455
8925
7365
13461
13945
6902
7369
7345
7442
14972
7921
7391
13775
7338
7309
13773
16492
13278
9008
9229
10147
9363
9543
9564
13661
10062
11576
12222
13594
7779
12030
7372
6835
7786
7365
9630
7092
14897
15262
5947
9566
11148
13619
7346
9930
8357
11014
7765
9586
8868
11610
7493
11316
9439
11360
9582
10523
7490
7154
9906
7335
7348
9926
9529
11622
9060
7433
8945
13398
8055
9605
7358
6486
6489
7433
7433
7370
10097
19209
9851
9418
10458
7524
12082
11458
12044
10074
11302
9564
10153
9463
11351
9418
9365
7280
7304
10067
7950
11640
9608
5174
9435
6802
19174
9415
11436
7502
11358
11647
7437
7413
9712
9368
7388
11474
7382
7689
11468
8371
7567
9387
15544
7454
7450
9507
13849
9156
7357
8918
9167
15360
9501
9453
9393
11596
11672
11646
13662
9413
5366
9398
12091
13847
9414
10017
13107
8184
2597
10706
9431
13747
5493
11790
3731
13904
14935
7470
11562
9526
9582
9599
7478
6945
9186
8921
7506
11908
12556
7376
9391
9496
11520
7515
8421
7408
8927
7510
7690
11599
7386
8847
7363
14966
11791
11470
7540
9225
9489
7381
8881
6740
7413
11231
9639
13646
9583
7711
15220
5643
5349
9603
11460
8956
11454
9424
9351
9498
6837
8858
13839
5348
13428
5048
7487
7402
9573
9320
6935
7416
14368
7907
7582
8933
13652
11992
9440
7585
9291
9422
7445
10806
9470
2847
7314
7969
9431
6678
11432
11550
7345
13521
6961
9485
7421
7433
7344
9362
21249
15543
7805
9024
7298
11759
9536
9285
9468
9241
8987
7455
5741
7483
7373
9396
8986
8977
11866
16848
7508
9443
5908
11274
7409
5424
9320
5176
4729
11209
13422
9154
7347
9466
9279
11070
9127
7280
5142
9666
8175
22323
7402
9893
7355
12106
7377
7429
8428
7636
13950
7419
9026
7925
8905
2794
9364
8036
9512
13606
7414
10481
6893
11480
9378
7300
7216
6938
9510
6517
11567
9985
7848
3052
5515
8534
14960
25168
9649
12154
9113
12280
7332
7456
7330
9494
9573
7271
7750
3327
6203
7252
6477
11953
11525
10602
11957
7497
16872
9393
6209
8246
12100
11591
7170
3234
9672
9190
11702
8884
9540
9342
9445
9406
7444
11243
12267
10891
5890
7403
13149
9352
5346
12061
6568
8902
9533
6311
5210
18232
7456
9388
9611
7386
9501
7396
9416
7424
13657
8071
12198
11658
6843
12531
7978
13676
9598
13223
6132
15067
12813
12387
5348
8903
7406
10132
7286
9063
11663
7385
7431
11134
8778
8814
11724
9673
7810
7194
10519
10718
9111
7845
9554
8798
7737
4439
9770
6816
7431
9348
7355
11249
7570
9266
8926
2682
7360
7301
9554
7413
7457
8856
7276
9483
9378
7788
14118
7491
6858
14984
7482
11661
9380
13700
9316
9774
13427
9443
12362
6471
9804
17590
8875
6712
8971
13481
12804
9617
9833
9532
10110
10216
11203
10153
9407
9681
9406
12088
7213
9449
7536
9317
9810
8887
9418
5030
9453
9182
18725
12691
9155
13678
7394
7825
14066
9307
13539
7419
7833
7341
8069
8967
7333
7149
7376
7376
8133
7182
7798
7321
14927
9415
7274
7450
7469
13646
7363
7444
7930
9389
4799
8781
8747
7219
14900
11217
7375
15292
7012
12312
7909
8095
9156
9374
9278
13547
13052
12850
8868
13656
13830
13419
13877
8969
8925
7308
5625
8934
6125
9286
7468
6248
11720
9563
7398
12431
9554
14931
11753
8289
8253
7210
14889
9316
9604
9376
13754
9514
8941
9420
11771
14727
9040
7374
6649
13464
6835
9658
7333
7390
4144
9459
12680
11536
7385
8966
12778
14894
12512
1594
10158
8192
13603
7365
9201
11396
8719
9893
9341
8856
7435
8632
11402
4879
11366
8912
9489
9317
11385
11224
9110
13684
11394
7999
8024
8314
11549
11511
14058
9034
7152
6390
7653
7482
11419
9457
9398
10449
13840
5480
9245
5702
13596
7983
12871
12108
11640
8951
7368
11611
9526
11671
8118
7430
7443
12144
8243
16173
10066
7324
9592
14209
7827
16551
8749
5018
9475
9261
8634
14944
9486
8428
8611
9355
8144
6861
7656
10427
5779
7476
10264
7302
8868
9710
9420
8866
11848
7379
7359
9526
8984
13225
7822
13784
7164
21911
8378
10232
9102
6843
9326
5239
10522
11121
8970
9396
8778
8918
13842
7507
14996
8854
9138
8276
8248
9842
8966
11680
12004
9464
10136
11654
10164
9118
11452
11751
7322
9488
8110
9387
4829
5923
9386
8942
11195
7799
5091
11949
5958
7810
8148
8060
8269
8888
7418
7364
8898
11073
13658
9022
11481
13944
8996
6635
11286
11278
8152
8418
8924
9220
9857
9379
8665
7335
8547
6428
6004
8884
9389
14013
7374
14052
8936
15803
10853
11559
11215
13852
1425
6851
8892
13594
8911
8887
8866
9456
5303
13803
7370
9432
8913
12379
7125
13946
7401
5859
8967
9337
9515
8936
16405
7448
11897
22665
8978
11583
4805
6835
7052
6737
10868
7056
10260
1815
8224
11718
9332
8125
11512
13662
7475
10123
7360
9303
9391
13184
9467
9406
14979
13664
14965
14999
5827
14937
7437
9070
7434
7332
7387
11882
11366
14028
12241
9034
9527
8958
10534
11900
11640
5929
8893
9457
11498
13928
11682
7348
9429
13641
7597
6970
11427
14955
6758
7407
13893
7328
7266
9306
7509
8953
8427
13694
7885
12674
9417
7376
8338
6186
3703
6419
7041
4917
9483
11691
9455
9600
7410
7900
7333
9406
6408
8518
6248
9510
14963
14945
10094
7307
8917
12323
11427
18020
8011
8900
9321
7396
7412
11417
7416
9566
11203
8848
13522
11716
13358
7415
16350
8968
11196
14196
14173
11577
9417
9421
9670
12516
8889
8766
8911
14921
8875
8981
11691
8624
12773
11734
2090
13659
12188
12495
8614
13887
9402
6057
9431
8947
13479
13870
8920
8116
8892
15780
10765
13727
8837
8935
12659
9347
16661
7356
4825
9228
7289
9423
13649
8883
7177
11599
8904
11851
8595
12015
12172
9401
16738
7349
7370
11648
13605
13468
8884
7370
8848
11782
9408
16146
4796
8915
9527
11711
4953
5719
8884
9411
13964
7451
9334
9293
13448
2264
6299
9377
6193
8588
8927
11439
7475
8853
10247
11672
9521
8877
9602
6385
9504
8598
9461
7386
7415
9518
11481
7389
9631
12763
8812
8967
9483
13025
11492
8879
9374
8723
16881
7379
6501
5215
9307
9210
8370
8883
10024
9217
7829
8921
10900
10662
7426
7425
7964
7347
13683
7367
11998
6605
8845
18252
6483
8223
9336
14075
8930
8958
12719
9491
7305
7325
9359
9258
8841
8033
8972
7463
13729
13060
9453
11658
7332
13975
6717
8913
7437
4218
7352
8896
8163
7009
11214
8523
7379
9648
4399
9390
9266
7348
8866
7291
9327
6162
9414
8905
4570
4731
10184
8898
11185
11525
12863
8043
5858
11502
11136
9618
12401
7326
13687
9346
9256
9473
7395
9162
1944
16306
9334
15536
7434
9353
5265
7374
6454
8639
9504
8896
7906
6022
9386
13622
11238
9451
8828
6481
8835
7308
4735
13591
8521
6469
9469
9403
12322
9657
7356
11800
13497
2040
8318
4895
4781
5102
4833
11089
5747
5901
9866
15424
9515
14007
11564
11709
12391
9419
7557
9491
6887
7456
8270
7344
8220
8920
6015
7419
13855
7473
11101
10022
13897
11736
11647
10237
11442
9382
8956
15624
8852
5827
8001
9126
11578
9367
11581
8036
8624
11111
9496
12801
9506
6410
8284
8193
12287
9418
7998
13168
13358
13727
11952
9735
12713
9473
7363
7394
8905
7377
7950
13779
11379
13888
9361
9088
10697
9176
9298
8033
7895
9086
14605
5768
5015
6785
7381
8956
9560
7403
7325
9402
9368
8879
7393
8322
9131
13585
8855
13640
13899
6486
9470
9468
9354
7469
9640
4937
8469
13947
10097
8947
8936
9404
7393
9877
9363
11383
9439
8830
4873
9464
8875
11595
8987
9415
7363
13657
11528
9449
9353
8709
9384
13928
9392
9109
13942
13836
11720
9265
6031
9545
7165
9550
9766
9226
7560
9395
9571
11237
5507
7228
8865
8645
8865
11707
13894
9112
11697
7421
13875
6361
8938
8864
7207
11454
7347
7342
16072
7857
12898
5868
9540
7505
11441
8947
9426
8979
9388
7449
11701
11164
9568
8892
8891
8730
8267
1719
8410
12370
7423
9119
11937
8296
7384
9721
8988
7342
14919
9198
14989
9407
7450
7125
9120
8937
9265
13457
5390
6669
9358
9363
8936
11705
5978
9291
7435
7747
11603
9185
9389
14062
9244
13093
13638
8848
14960
8274
7321
15353
8895
9264
8939
13619
8902
9361
7944
6336
4815
11400
11597
8794
5728
7359
9189
5933
8918
10368
9200
9262
8893
13516
9347
8123
8843
9007
11781
7638
8850
10130
7485
9273
7426
12057
7431
9206
7369
9471
10329
9417
11845
7155
9038
7437
15568
9594
8905
8899
12189
9379
8954
8981
11664
9447
9278
13894
11634
13934
7553
8869
8814
9388
4650
9393
9334
11529
3620
7447
8939
7337
12131
9459
11639
9238
7358
8002
9538
6819
9431
8962
9563
6846
4121
18862
8952
8738
8857
11537
9612
14204
9017
8951
7310
16644
9536
9395
8774
11715
5084
11412
9313
9361
9025
7738
9504
7416
7435
9553
7507
9423
9561
8876
11485
5272
9388
9590
9391
10998
11220
7406
7423
9602
11465
9898
9517
9476
9308
7169
12010
7381
9374
11506
18297
6876
7491
7882
9661
9787
6077
6190
8687
11595
9179
9686
11402
6677
8900
14850
7460
9416
7495
7338
7437
7396
9380
12245
7330
7450
9288
7453
11699
9588
8236
13552
8722
8885
9356
9644
8933
9378
8754
9398
8387
9490
7370
9407
14817
7372
9407
9408
13646
9569
7363
12295
11478
9621
13722
9100
12576
4743
7770
7420
14890
7506
7405
2913
8915
7440
8036
7334
8944
12828
9152
9103
6469
11601
9520
8875
7361
7346
8846
8925
6693
9499
4939
6621
7912
8008
11592
8214
9332
9390
8909
7411
11369
10417
10166
15591
9618
9456
7370
11635
13936
10894
7382
8334
9513
12335
4888
7500
14067
7366
7357
6955
7415
7344
9420
9460
5651
16361
7416
8174
10174
7344
7452
7575
8844
7415
10387
9550
13902
9465
7162
8821
8927
9267
7567
8890
14720
7450
7793
6923
16290
9591
10279
9737
7700
7399
11569
9611
9440
7349
11609
12497
13661
12266
7362
11608
9356
13168
9489
6502
9293
16619
7676
8220
7790
8951
9419
9230
9527
8117
5289
3469
9502
9438
3170
8949
9306
9288
9692
6466
9471
7423
9125
5247
8831
9185
9277
6327
7962
9536
7313
8380
8951
6927
10352
13665
7444
9321
8949
9523
6980
9604
7675
9233
9357
7417
7408
7387
11751
13471
8949
8957
9371
7363
9472
9511
9525
7334
13751
9576
9626
13792
9493
10312
9508
11501
13362
7565
12805
9664
9406
7285
6929
6026
5808
9418
8855
7763
9384
9407
9337
7799
9382
5169
7478
8870
9559
11061
14054
8930
7356
9305
8125
13838
7453
9456
15112
12137
7401
9088
11924
7786
7095
9482
7419
5752
8965
15221
7369
9151
7353
9337
7290
13177
7388
6938
7411
7482
8929
11669
7325
9602
7262
4775
8117
4249
8870
6586
7348
8897
9086
9084
9513
11642
4896
12289
8910
9477
13795
10347
13677
11540
9429
9193
11678
13519
9644
13655
7301
9867
8985
6145
7292
11692
7453
16771
8939
14503
13522
7443
7433
7214
9845
8835
9356
7576
9110
9501
9686
6814
12722
9284
7417
9478
13431
12710
5358
7484
7546
9406
11991
6177
8904
13351
14902
9576
7013
7346
8993
6521
9929
11672
7434
5788
11401
9451
7919
7469
9006
13626
12187
11412
6989
7425
8053
9370
14977
9408
9544
11490
13820
4323
4957
7393
8941
6833
7415
8275
6838
7391
13449
11837
4412
9508
7476
9510
9566
11412
23621
6495
8983
7442
9350
9425
9400
10718
10001
9191
13439
14203
7504
9356
9379
9610
7836
4993
4785
13964
16394
7332
13687
9531
11675
9396
7386
8808
9451
9511
11843
7326
9375
9164
5505
8905
9503
8917
13631
9422
8913
8679
13792
11877
9345
13647
8886
13714
9480
6448
7511
8973
8909
7394
13668
11075
6354
14399
12736
11522
12210
11468
9299
9514
10007
9277
11384
11905
14901
11291
7403
8583
10255
13996
9457
9608
9430
9460
9501
9516
9372
6172
8900
8144
8871
9868
9651
12200
7344
7389
7433
8054
8941
8946
7348
13003
12056
8800
5306
11718
7773
9141
8917
9355
12019
9805
14038
10701
11050
13550
9357
9407
9320
9514
8289
9240
8150
14030
9367
7294
9411
7423
8927
11242
8973
8967
8913
8907
8628
7562
7906
8078
8929
7397
13951
8943
13877
8944
6975
9413
5556
12784
8882
9363
8858
7884
9282
8116
9320
3639
11623
8954
7421
8906
9467
8888
9467
13178
9410
5136
9212
9409
9252
9601
9428
8905
6370
9380
9311
11186
11579
9464
9477
13976
11863
8642
9321
8917
11396
8685
11532
8968
7632
7341
16241
9510
12710
12895
9420
8083
11358
10435
9010
9283
8968
9390
12957
9461
9426
7328
2046
5817
5409
9409
8906
11738
11740
9391
9480
9234
9280
16779
7341
8970
12025
12001
9538
13459
8986
8673
6953
9056
9369
8948
10173
5198
9575
9099
11497
4790
7430
15701
8890
17368
8519
9381
11350
9347
2535
7347
8915
9423
13346
8978
6395
5067
8965
8913
10353
8850
11576
12823
9421
10083
7278
10316
8943
9422
9269
8974
9406
9464
6929
9286
9464
13777
8934
8277
9449
9324
5300
9337
8880
8657
11971
7893
9429
20950
9462
8585
4314
5161
3095
11718
9318
8862
8952
8700
5690
11392
9263
12538
11065
10615
9163
9131
8203
8368
13020
8889
7507
7420
5238
7459
6378
7341
8908
11031
8913
5017
9367
9301
8633
10542
9384
12435
7776
8700
19039
7503
6946
8436
8091
9257
8855
5259
8004
7090
7390
3697
14013
11321
9506
7199
12595
11787
9351
9404
8813
6136
12786
5809
8288
8922
6238
17240
7830
6432
11948
8908
9394
8235
7455
15528
9463
7427
8898
7334
9479
7436
9446
13579
8853
8740
7557
10161
11983
14359
8531
9322
12635
1421
12631
9446
8820
9255
12183
13694
16980
12136
8297
16788
7350
9329
13834
8897
11730
9416
8922
12031
9371
9062
9495
9280
7475
11583
6960
8940
13847
7878
8862
9488
9236
9195
4606
15728
8283
11920
8851
9376
9465
13417
8506
12916
7903
8928
10416
8910
8825
6229
8949
9399
4960
9066
9412
14676
9381
9301
9003
9443
2110
6130
9486
9412
9525
9216
8801
5379
9015
8597
6934
7511
12085
8966
9737
9389
11284
7634
7633
9435
9342
9317
8423
8118
9483
11950
7511
9063
8655
12820
12497
9163
6155
9422
13880
12188
9375
9031
7425
9478
7789
14996
7500
9392
6584
9486
7040
7428
12399
8954
9243
13529
8956
9286
7355
7411
9559
7440
8041
10209
9011
13836
8867
5311
14771
7425
9433
10545
11686
7205
8122
14017
8895
12015
13898
8196
13881
11729
8925
9046
9521
9677
13797
9535
11967
14156
10220
7333
8950
3610
7059
9534
8838
13794
8953
9152
9431
13934
15484
10123
9506
11690
7449
9729
8307
9379
13583
18125
9442
5421
9484
13952
7878
12767
12792
12251
9696
5348
7430
11719
4992
13436
7358
7912
8929
13583
8858
8963
9466
9192
14025
7341
11081
12551
8898
8837
7896
9279
8969
2371
8485
9356
8234
7606
8890
11754
8988
9275
7867
8972
8829
13436
10147
9570
9548
8838
8998
8932
8918
7517
7779
8879
9430
2568
11231
8931
9234
12089
7801
9474
8889
10214
8947
8910
8879
9173
9340
16623
7353
13429
6471
9387
7423
9383
13992
8791
7423
9373
10009
13419
8232
7508
9854
7876
9378
9150
9426
7455
9604
11242
9455
15536
7412
15566
6847
7508
11656
9102
8842
8859
7051
12795
7380
5300
9683
9514
9489
8797
10486
7363
5670
9005
13492
9058
9164
11781
16550
9495
6749
13619
13441
7356
9498
12387
12849
8867
8924
12063
9549
9209
8909
11771
8558
8891
8009
6839
8006
1719
4874
10333
8438
7448
7444
10451
13752
14456
7423
8782
9087
14499
7470
8972
4816
11151
9322
9192
13762
7346
13504
13168
9994
11173
14146
6797
7286
9436
7880
9122
10698
11567
9414
7366
9362
9422
9473
12922
10836
15785
9386
9330
8056
7410
8888
7340
13642
13671
7441
10527
6488
11631
9079
3114
9347
13833
9121
8664
14290
13692
9465
14014
10332
7940
7511
8081
8982
8129
9395
8914
12515
7425
11439
8941
5473
9506
7535
7457
9385
9162
7828
13717
9700
11707
9763
17528
13722
5615
5714
7492
7272
12563
10738
11930
10734
7221
13649
11204
14933
8815
13695
9507
8812
7789
13070
7438
14097
9518
6928
7425
7413
7067
13864
11588
8901
8853
7348
13711
11497
13047
7890
9252
7322
9484
11665
7423
8940
8859
9495
7790
16384
9062
7329
1934
7411
9710
9407
4627
8984
8921
9379
10546
9378
8984
9292
10294
7744
8927
7388
13985
20165
9527
8969
15640
11953
13668
8902
8947
7280
13707
7347
8167
9373
13350
9608
7960
9365
11000
7401
13949
9341
11405
1971
5225
5134
8844
8890
8886
17118
7366
13845
13512
14568
9008
9545
9239
8929
12807
11813
9468
9123
7496
14612
9260
7267
11847
10734
10629
10777
7363
11526
8920
9415
13786
8101
14940
9359
9407
5226
5656
9299
9829
10092
7378
9481
9607
14675
7335
8739
9520
11728
9208
7505
10147
14089
13427
13639
9572
9530
9396
14042
9928
9201
8839
7831
7355
7452
9537
9491
7710
9688
12442
8899
7520
7316
8928
4771
8909
7340
10426
9294
8671
12617
10258
7364
9380
9936
7883
9437
16105
9414
14187
9416
15142
13679
13661
8948
8881
12421
8867
9286
8722
9512
8955
11215
8911
9423
9418
5092
9371
11480
9420
9534
9534
8345
11913
13234
9312
7771
9360
9061
13454
8976
7329
7073
9473
9128
9493
12731
9384
6839
7364
13437
7447
9494
15357
6293
19180
7139
7440
7786
7787
7367
9208
7905
3418
7446
8024
7331
7307
8903
8878
8124
9337
14970
13615
7326
13834
11917
12481
14883
13497
14407
6397
11888
10190
9308
9115
10260
8906
9568
8917
9247
14364
7361
6185
5241
11347
5668
13539
10357
8933
13886
8927
8188
9619
5353
5343
13793
8902
9011
7419
7682
7207
9431
9380
8924
13872
1655
8902
9414
7509
7918
7319
6761
13828
7859
8851
7358
13659
7905
7385
9402
14240
8951
7378
7410
7460
7493
9590
7380
7350
9336
9547
9444
7367
8801
6409
9478
13655
8114
9394
8291
2126
8183
7383
13857
8934
8201
7984
9326
9343
9334
11564
8123
7368
9510
9359
9412
4853
9588
11494
11606
12818
7446
13591
12371
10590
7426
8094
11506
5442
9074
8904
7459
8876
7359
5343
9397
15748
7365
15373
9127
8928
9494
6831
9401
8818
9498
13763
7851
13706
9348
8860
10084
9178
12124
7443
6914
9683
7419
10036
9496
12734
13420
7836
13681
9374
10899
14232
6479
7402
9441
6218
9320
10358
14055
15356
9631
9138
5793
9380
13331
14833
8863
13890
8879
15973
7369
14937
9367
8539
8901
5255
10054
9624
11209
7881
9380
8987
6186
6004
10155
13937
9011
8877
8868
20070
6172
9348
13858
10456
7421
9473
13427
9367
9370
5399
7285
8998
7406
9530
13420
15470
7348
11753
9038
8846
4700
11103
9510
11517
12367
8851
8907
6269
8929
20253
7414
8972
9320
15034
13644
8223
7907
8764
7396
7526
13693
8928
13664
8073
14246
8908
9073
8921
9479
9577
11700
11114
15350
12212
6667
8883
9112
11967
8091
14050
7353
7416
8339
9302
9354
7467
3160
8797
7437
6429
14947
11096
8946
9103
9467
14093
5811
6184
9274
7336
12698
9424
12118
10274
8920
14959
11104
8899
9428
7327
9560
15509
11651
9409
11802
8828
9604
8891
15340
9051
9150
7309
8378
15547
7335
12663
8372
7380
7932
8830
14053
7641
11124
11729
7318
8815
6878
7375
8900
8991
9464
9438
11964
13638
13520
4799
7390
8878
6816
9170
7361
13848
7366
7360
7426
5081
8656
9280
13888
7165
8888
10330
9352
13971
12066
9582
8887
9410
6189
11532
7805
8911
8823
7360
7352
21377
10007
11724
9627
13363
10019
10459
10229
9478
9886
7316
14234
13702
23032
11895
9460
1887
3796
5631
5504
10489
7159
9591
5775
5294
8250
19433
16267
7369
11655
7139
9433
9426
6838
15202
8937
10230
15018
8848
7505
8982
9224
7510
15543
12885
6661
7436
9505
7351
6989
8484
8586
8713
5428
8442
13653
14900
7370
15514
7873
8904
9481
7362
7459
9542
8848
13823
9479
6977
7474
9524
8339
8388
8896
9373
7920
9223
8179
7342
9416
6423
9983
10122
11785
8927
7331
9863
6427
8908
5404
14912
7373
8431
9144
9474
12426
9074
9306
8658
8831
9548
10114
7982
10063
10061
8168
10412
8918
9471
7313
9487
8850
8674
11499
10644
14824
11675
7381
9355
8334
7350
9404
7435
8933
13952
7270
7540
13693
9161
8252
11904
7715
8915
10236
9403
9288
9287
7331
8910
8960
7340
9623
9410
11004
14967
13675
11235
5270
10104
17576
9486
13336
8941
10012
9487
7373
13649
7996
8932
9554
13749
9564
13671
13580
5733
11498
7362
13920
11512
9300
8948
9037
9744
8691
7426
7439
9417
9392
7029
13716
17491
9254
7227
8251
14314
14960
9399
7354
7364
11437
9364
7498
10476
8213
8873
8831
11214
11545
7907
7503
7452
5921
11396
13891
9437
15986
8560
13524
9695
5494
11084
11710
12894
8792
7365
9590
7358
14929
7456
16916
7742
12363
15535
8167
9323
14065
8904
9149
7318
7349
13581
6834
11518
6984
8265
13746
13746
14117
9474
8352
13629
6873
8968
7598
9405
9322
16132
8754
7805
9586
6107
6161
6159
8469
9431
9338
6289
11538
15338
4741
5496
10039
14359
9431
9415
14000
14871
12169
13317
8737
7468
7323
16343
7424
7602
8872
9317
7352
12728
10144
9433
14946
9388
9557
12395
11483
13003
9397
8897
15511
7364
7374
8780
7442
17355
8415
7359
11509
9383
8930
7336
9403
13101
4259
6694
13818
1842
8172
11720
7437
9354
10080
10297
11901
2994
8636
9395
10202
9469
7521
13369
13739
9302
8686
21857
9504
8253
8528
10643
13649
9432
16331
9452
8932
10484
8164
13030
7571
8860
8157
7354
9500
8980
9457
7381
10136
10254
16548
7440
8914
14673
7034
9067
9367
8935
9490
9494
8898
7301
11729
14981
9267
14320
11781
9462
15392
8010
4371
10338
8239
8918
6709
9536
7400
8233
7953
12537
8850
12725
8945
9485
14110
7401
9294
7047
6401
10021
7304
6416
11491
8899
10198
8580
8046
12453
13600
11252
9392
7460
11952
8899
8881
9426
12723
7407
9188
9619
7426
8959
13984
9703
11567
12398
8735
14946
15498
9863
7399
13723
18628
9885
8925
9554
7478
7884
8024
8907
7370
12291
9594
6844
19147
9383
7725
10855
7393
8674
12404
8092
9456
7246
12595
13675
7417
7872
11284
13263
8927
12708
11381
7556
9511
11541
7321
9352
8950
9246
9263
7383
7361
8892
6841
12991
7482
9644
8916
5087
9156
7372
17206
11978
7804
8300
9384
13646
13957
11891
9396
8847
7935
14038
11632
13392
10934
9422
7649
5179
9004
8917
11882
7894
7461
9507
9366
9299
10612
14899
7435
9531
7374
7365
11727
10313
9543
12808
15511
9486
7532
11719
10459
11259
10081
9936
11600
8952
7435
9461
13290
8054
9509
9687
7336
9424
7342
7447
14420
9101
7410
9557
9446
7502
11252
13665
10364
9417
8793
9355
6830
9440
5131
7501
15541
6837
7254
7899
14964
7498
7390
14357
9346
7422
11414
8840
10592
5445
8927
9303
8603
9391
7346
10096
11861
7397
11371
11653
9405
9374
14953
7169
5393
6467
9234
9550
8437
8076
14094
14960
22317
7357
8718
11528
7387
8492
7342
5178
9408
7361
10288
13684
7319
11743
9383
9727
10231
4742
12460
9374
14978
14955
9349
15536
8931
17635
9584
13343
7673
8972
9489
14917
9446
7907
9351
13703
9320
6713
9170
7353
6846
9395
9219
5129
11760
6839
11608
7401
9543
7344
11695
12807
9300
10221
10141
7345
9648
11581
7510
8953
9551
7496
5318
13890
9302
7316
7441
7414
8894
9571
4427
8473
13340
13107
8937
7373
11317
7376
7062
9377
7466
9383
13483
12670
7509
6022
8957
10355
16229
8807
9522
9527
13705
5343
9607
13373
13393
10885
7787
9099
7911
14111
9379
7391
7468
7362
10060
4757
7153
9200
10382
11820
9142
9367
7275
7356
11313
5231
14971
10314
9547
7222
14834
7365
7354
9313
7361
4701
14824
7331
7378
9340
9635
12277
8076
5552
7432
9185
7193
3803
8552
9354
12942
9336
7101
8966
7569
7360
7359
11526
14795
14925
5238
7452
7569
7343
7561
10329
3787
9813
9488
9470
5954
7425
7956
6901
6861
7565
7562
7563
7567
7564
9319
7847
7565
7885
7563
7569
9546
9472
7569
7415
6841
6862
7276
11556
7561
7563
7028
22367
9352
7567
7389
9520
7567
14957
7568
7569
7341
14433
7568
7332
7540
7357
7570
7032
7563
7567
13671
7569
7565
7565
7568
7541
7566
7565
7566
7570
7031
7419
14403
6877
7565
14326
7569
7567
7998
7564
6859
7561
7569
7028
6895
9238
11674
7190
7568
6828
9833
6813
14091
7568
7822
10202
10127
6741
7571
6820
11296
8372
9373
14939
7462
7461
7568
6849
8557
13909
6842
8978
13525
6838
6424
11650
7769
6869
9378
9547
9518
6849
8787
9406
4423
6808
7396
6847
6857
14444
6854
6833
5995
6849
5822
6519
12087
9431
12376
6417
6866
7293
9471
7569
13776
6798
7348
9334
7393
6965
6816
15016
9260
5805
8934
9660
6724
10517
7448
7326
8939
6718
7428
13863
6740
8863
10227
6639
11773
7261
13626
7383
7394
10099
8802
13254
7068
10027
7370
9354
7361
6796
4546
14744
7355
11468
4546
8797
13650
6832
8006
7398
9376
14156
10180
14548
14538
7483
7425
11220
16122
8734
8945
12418
9544
11214
6901
6873
7357
22423
6941
8010
6881
13552
10638
9469
13523
9658
5273
8945
14356
7553
11353
6818
9762
14954
8094
10903
6980
7231
9799
15569
10066
14480
10569
7323
15905
8882
14059
7590
9609
14030
9363
7769
14998
17525
9710
10709
7411
7285
7308
13585
7369
14919
7363
12352
9511
8522
15020
8945
9163
13423
3666
9348
12913
7293
7326
7349
8919
7248
9472
9490
15699
12747
16210
14126
11124
7392
8901
9612
9559
11302
7959
8955
7532
10095
11652
9649
9746
14904
12686
15538
5031
6795
9577
13832
14908
14152
8968
7399
7402
9463
9408
13805
9314
7505
7418
5284
6865
5597
11311
12688
8965
9199
7519
12340
13059
8280
7365
7351
7380
13443
5778
11650
9546
16263
8906
9245
12536
13615
9446
7306
9599
5019
9451
8457
7392
11497
7446
8389
10387
11564
14957
7437
9611
13490
7308
9379
7434
15388
7662
11906
9067
9473
5130
9527
11442
14756
7352
17963
13781
8270
10585
10309
9360
10017
8941
7339
11147
9550
6792
7346
8368
9425
10415
15494
7385
11436
12245
7381
7386
7359
15742
7355
11725
9175
9292
11852
7358
9434
12740
7521
15505
15371
9395
13912
9566
14027
7422
8902
9461
9575
11453
6887
10217
7390
19125
7451
8905
7304
9515
7484
7493
9442
7254
10342
7045
5218
7371
7401
9639
8116
13973
7171
6435
9605
8543
11904
6070
7353
7284
9530
8573
14290
13669
6862
8324
9532
7319
13639
8906
11449
10258
12846
12147
3882
11703
7377
7471
19963
11611
13603
9471
7363
8814
9592
7462
11573
7512
7511
9475
9781
10263
13659
8952
8383
6467
7939
9374
7547
8932
7983
9343
1577
9573
7310
7479
9730
9564
10296
13562
9348
15769
9361
9330
9391
14944
9246
13697
8936
7370
13660
13031
8946
16498
9566
7360
7510
14351
11233
5118
9309
6889
5264
9534
7439
10099
8962
12723
14927
7421
7454
11240
10274
13718
7443
9609
13985
8636
9345
9033
7814
7767
9641
13616
7347
7328
9509
10167
5913
5886
5297
9533
5181
8461
6461
7365
8973
9476
6897
13621
6833
14585
8277
9365
7343
14961
7579
9545
13115
8934
13712
5934
8901
6883
6733
7469
9363
7361
9108
7461
9864
13960
7505
5580
7446
7451
8159
7332
8668
7960
9598
7316
8112
7307
8515
7172
13108
9170
8367
9391
9708
7456
9476
14791
7225
10328
7355
7373
7310
13416
11406
2475
11014
9112
9460
12389
9477
9457
11516
13518
7348
9165
5218
15334
9239
5048
11715
7030
4318
13798
7344
8894
9551
8860
11625
7868
9581
8916
9139
9485
11255
8893
13696
10524
13128
9096
13666
9484
9525
7395
8192
13679
8096
7396
5326
13933
14125
7304
7315
7304
7356
5040
7441
7398
7416
9626
13528
5377
14907
6245
9559
11723
6682
14089
7482
8139
7754
9087
9092
7734
8185
9332
12095
13701
13715
6469
13956
6519
8894
7396
6937
7978
4417
9373
13875
10591
8473
12238
7406
13660
7449
12809
7444
14958
19345
8976
9415
2839
7285
9630
9470
9240
7271
5303
7358
9582
14908
9523
9594
10045
9451
8956
13647
11647
9547
7365
7362
10571
9454
15070
4768
7358
4768
11605
8901
7353
14946
14010
5936
13717
9373
14966
7366
13463
7388
3833
8976
10793
8425
9563
7322
8892
9510
5603
7352
7918
7944
9382
7351
8968
8920
6889
8010
9424
11257
5787
9441
9537
9559
7309
9862
9365
5617
5312
7790
7348
12143
10133
8713
9362
7534
7334
7896
8904
12711
9407
9266
9617
9385
13614
9387
8887
14096
8225
9171
11679
10403
9256
12742
14179
11680
9424
14088
19482
7356
9387
8853
11206
10689
4553
15134
4909
13217
8842
8597
10306
9484
12799
9571
13828
7534
12979
11841
11347
8770
7391
14019
12511
7394
8780
11684
9444
8954
9508
7357
9942
16037
6857
13765
7421
5334
7841
10043
8205
7354
9377
8918
7437
9590
7428
6937
14355
6840
9290
9227
9557
15540
7364
12689
3146
12455
15081
3370
11209
7380
8840
9444
7456
9443
11378
13481
8904
8904
7765
9436
7776
9456
7900
9471
9495
7972
6911
9382
9025
13666
14982
9346
9931
10881
9584
6842
7333
7357
6842
7290
12505
15374
11592
7053
7322
7380
13645
7329
16285
7430
14909
7304
18680
9588
13374
11979
8112
11959
11959
11628
4954
11816
9457
9418
7419
7408
23191
8280
11456
12249
4834
9395
13711
9517
7817
7363
9027
9442
8203
8636
13632
10186
9520
8932
7374
7452
10328
9922
9489
8904
11643
9546
9192
13586
8983
9470
5125
7382
7464
11807
2688
9384
9598
7489
11469
16803
8032
7314
12196
8899
9509
7440
10150
9364
15369
11708
8386
9245
9472
9254
7357
14934
7451
7361
9339
7388
7439
5166
12401
8452
8573
8664
9101
10108
9423
15174
7015
6905
6959
13780
10172
14128
9302
7908
9458
7360
13105
6865
8909
6821
9292
7464
7351
7419
8875
14072
11993
7869
7343
8903
7469
10337
7488
8619
7363
6388
9115
14074
12262
9578
11536
8872
9551
7940
5134
9555
11577
13698
7325
8912
4783
9351
9579
7348
8596
7381
6265
7933
8965
8914
12765
9100
2318
10348
8977
11641
7402
7385
10812
8888
9514
8720
10191
10653
11953
11728
7910
8980
9357
7494
11748
6387
7374
11682
7389
13674
13851
9486
8817
7509
13495
7369
9708
7434
7467
5193
13419
9461
11305
9564
13267
8893
13782
15367
9659
3167
8884
8704
16540
9806
9272
12968
18134
10283
9591
9639
7310
9417
7366
11734
9630
9123
3278
9142
13271
7998
7357
9401
9296
14132
12451
9423
7436
12380
11469
9014
4367
7366
8369
12108
12540
13609
13048
8038
7481
11446
10967
11744
15326
7261
9538
9497
13636
8238
13661
4792
9006
11531
13444
7584
7778
9739
7414
8883
24245
14186
9441
6757
7256
11853
8868
4810
10445
13691
7352
13563
11930
9374
7434
10315
10920
9434
9739
9735
7105
7352
5722
8881
11595
9887
10195
7403
9243
13102
8916
4896
12378
7363
9515
9872
13134
9271
7358
10694
7447
8658
9357
9898
9487
5849
8771
8892
11662
6182
7114
14184
7402
7385
9426
8439
7305
9304
9459
7397
13145
8867
11711
7430
8903
8918
9419
13497
8579
10465
14155
13804
8518
9393
9387
9441
9543
8912
7449
9581
15516
8036
9113
9721
9403
9313
8165
8995
9417
12281
8853
12548
10559
7338
11406
8856
9562
10467
8904
9296
9392
9523
11539
9406
11282
6427
9490
9013
23031
8027
13523
14960
9440
11586
8650
14436
9574
9281
9259
11281
11618
8839
9441
8909
8983
14990
4923
8351
9512
7898
6840
7353
7263
10084
7353
9288
14905
8216
7773
8239
8319
8995
7378
7415
8934
8957
9528
9987
6502
11594
13759
9356
9393
7447
11314
8948
13580
8785
13481
9331
8343
14092
7461
11268
13607
7338
9711
5063
9481
2835
14481
9462
9462
13664
10335
8904
7362
9450
11497
11149
9410
8942
7785
11509
13615
8428
6423
11773
8575
9430
7352
7200
9762
9597
11378
7600
8934
11237
8867
6060
7315
8907
11713
7835
10106
12520
8805
8782
9116
11571
11443
17087
14181
7784
9308
10084
9485
14109
9549
13799
11465
8279
13359
13491
12834
11178
5109
7340
7333
8387
13333
20984
7358
13931
19872
14115
13674
8862
7341
9247
7360
11247
7850
11569
11412
9133
10953
9350
14947
10542
8332
9493
9049
17008
8965
9601
13759
8867
7630
12534
7421
16592
7420
10530
7892
7418
9467
11525
3610
13575
11712
8911
10354
13613
9260
7249
11553
8965
10910
6446
15538
7393
8102
8877
7360
7493
10035
16161
8927
8360
10172
7357
5250
3420
12748
13713
14261
6417
8882
9562
9519
16079
8904
6226
8002
9479
11815
5033
8483
9244
16132
7960
8868
8872
6337
8164
11250
8968
11278
14939
9452
10049
9421
13896
11716
12732
9356
11393
9200
5091
9027
13737
9378
11266
6477
9400
9414
8889
11736
7376
7397
11725
4749
1919
9735
8983
9450
9425
7997
9417
8879
5087
10784
11105
8417
13566
7418
9617
9356
7331
6445
8225
7135
8880
8049
11737
5120
9286
2995
8973
8763
8471
8927
7460
8924
9099
11714
6101
16027
13468
13356
7333
5475
11992
8891
9515
4783
14045
7475
7458
8234
12475
8939
9390
9184
9313
10729
9412
11553
14768
6907
8915
9458
7787
13281
9442
7497
8949
9547
7365
9358
9422
9391
7831
12999
10163
9759
7284
7284
9441
14943
8901
8898
7351
13883
8360
9322
11661
11290
13761
8840
9495
8404
18887
8881
16805
7332
8934
11516
9326
8878
6140
11880
8941
7354
8874
7307
8883
13695
9400
9337
13143
8945
8447
9386
9321
6739
6784
9704
6902
7429
13538
8871
9725
8922
11093
12006
11872
5397
9286
8931
11450
6221
9596
9390
11593
9638
7811
8699
13636
9527
15379
9050
5077
9442
7341
9389
11532
9413
5528
10266
9543
6659
13460
13646
6151
9242
9174
7339
7877
11237
9347
7350
7376
20469
9407
8817
1796
10200
11638
14029
7943
9118
7501
8949
5179
9641
11550
7387
14800
11999
8828
8921
6198
9480
13734
9592
9327
5679
13550
14190
14953
13578
13587
8941
9482
6147
13630
6355
9382
6487
8221
12075
9536
14797
9648
5966
8933
11653
9480
13962
8982
11602
11227
9291
7307
8892
9446
5876
9145
9393
11550
5110
11583
14632
11715
11217
12734
8791
14026
9433
9341
12459
9293
14879
9140
8927
8934
9173
9360
9428
12391
8950
9438
11705
8909
8491
7384
7352
4840
9464
8653
9740
11494
11688
12918
6206
8283
8933
11135
11555
9345
9197
13808
8845
13593
1786
7874
9595
9016
15499
8933
4690
9411
9275
19626
7276
9097
7692
5500
13608
9443
14138
8015
7741
7452
9052
8670
11610
8936
11760
8877
12335
9368
7639
4672
9115
7508
11810
9433
13943
9133
8928
7511
8930
7325
11570
8069
9363
9471
9370
21096
7504
8456
13819
11544
7413
2468
8827
7345
9089
5453
15069
8777
14937
14510
8690
11763
11370
7318
7192
7529
13266
8166
8203
8061
7356
11549
8826
5248
9414
8841
7362
9301
12762
21625
7915
7370
13919
11586
9439
16470
10125
6164
7411
13426
8930
9766
9228
10167
7427
13687
15306
9390
13145
15389
5188
5581
8934
7390
5471
7409
7347
8598
9104
8898
12985
13838
7976
7121
17661
7508
10422
5395
8151
5239
9530
6343
9063
6471
13893
11562
8958
9570
9398
7961
14016
9306
8911
8872
14066
9401
8926
11655
9915
8981
9311
5255
9620
9716
9029
12100
7348
9516
9394
7312
13295
8144
7429
10158
7355
9394
9461
16633
7355
1785
10839
8945
9443
6414
8902
9501
1902
5711
11525
10000
8584
13939
9559
7913
11355
9478
7313
8913
9001
5270
11582
8909
7955
13673
8698
9129
8969
8865
9453
17251
4667
7466
11925
11466
9178
5090
8891
7444
8904
7369
14283
12116
16947
7417
11219
9484
8956
9371
11675
9270
5239
9076
11548
10324
8957
9163
16447
7038
7935
8988
8907
8568
12694
9368
9096
9328
7388
9320
8665
8950
9486
9408
7342
9520
8110
9208
14272
9354
5243
7898
5821
8270
11725
11341
6007
7529
8917
9492
9524
8960
13805
7125
8770
5178
15630
9271
13377
20930
11728
9447
7877
12600
13961
8977
8563
6936
15295
9315
6479
12667
7380
8994
11617
9521
6902
14376
8872
14683
13951
9001
9717
9540
13538
13786
5450
11137
9276
9419
9454
14111
8867
14761
13642
8905
9070
7704
10961
5210
7511
7325
7207
6067
7405
9472
11703
9385
8523
8214
9446
5202
11742
14426
8767
11340
1805
11656
5598
8149
9105
7060
8791
9498
9421
8800
7563
8905
8902
9281
11769
8206
8896
13682
5191
13671
7363
11856
4452
14125
12070
9327
8842
9875
8937
8926
9486
9516
8929
6001
9480
9218
11742
8692
9488
7222
7496
11536
6970
9433
18075
9826
10110
16348
8878
9418
4816
15386
5173
4987
8102
3017
11217
4738
9534
3118
11481
8957
7423
9496
9412
9756
8910
8382
7964
6823
5840
9482
7216
12181
2032
4907
8258
9301
9342
5511
7406
11239
2060
7336
8951
12803
9503
11596
11355
7452
14280
11680
14934
7451
16940
7341
7741
8129
14154
8895
14017
7868
10157
2530
9136
7348
7449
7144
7205
6146
9322
8237
8000
10364
8175
8906
9502
7973
14338
16953
6077
7516
9393
13559
9558
7574
8471
6446
12486
13878
7299
8891
8341
7812
8918
20987
9225
13777
4791
11198
8118
10425
7280
7276
13848
12346
13666
7479
10064
9386
7350
14079
7831
9603
8502
12123
12910
18314
7979
10342
9445
13550
9577
10516
15333
9204
5438
9426
9387
11495
8880
9803
13312
8930
8312
7271
7469
7903
13197
12691
15003
5576
7347
7260
13749
9472
7350
7443
7355
13531
9453
7745
7799
9646
10102
8296
10213
9306
10543
7943
8701
8931
10144
9388
8094
8411
8877
15929
11390
14301
10201
11693
9101
7736
8181
9500
10107
5443
8657
10573
1928
9502
13826
7498
12040
13587
8848
12301
8935
8085
4783
8163
5040
2007
15064
11593
14448
12736
8321
7307
9494
11684
9130
10360
12575
7943
7334
13405
10169
7548
8970
8867
10137
9498
7362
7422
7366
7474
8170
5841
9369
13981
17183
10532
7465
3414
11508
16005
8683
11452
9816
8557
6460
10589
8878
9320
8934
7463
1809
7843
7431
13140
11527
10347
9537
7440
9404
15485
7426
9496
8358
12184
7376
11733
7445
7449
18616
10957
14192
11754
7519
7562
20516
7329
9466
7691
13355
8803
11571
8684
12283
13446
14964
7169
8263
10266
14943
7912
7385
11228
9445
8655
11812
16166
13971
10948
8825
8097
6511
11770
8143
9088
7790
4988
5806
8928
9459
7981
14064
8253
10169
16894
7949
8242
5460
8829
8279
8733
8297
8703
5566
10621
4803
8881
9659
13182
14942
11407
7953
5107
8082
10071
9310
10162
6237
14618
9458
8204
10306
9567
10310
8263
8209
7331
3817
11800
14404
10393
8223
14986
7438
14231
15527
7859
7665
7222
10978
8379
10044
11987
13464
9535
7419
8748
13889
10974
7799
10312
11848
9430
13538
8589
7539
7279
10210
7505
7999
12695
11623
8250
14807
10735
11314
11574
7918
14977
12337
12736
9500
6490
9945
8733
5474
8536
8602
7142
11727
8550
10521
8908
10453
12013
7777
7425
8193
14963
12662
9576
11766
4757
9268
9312
12886
8305
2936
10120
9393
8891
11500
11416
8654
9483
11379
8934
7947
9299
8934
8079
7912
7324
11573
1597
8894
3572
5260
9573
11776
9342
7796
6834
7507
9524
7657
9142
5719
5748
11452
10533
8697
13292
8590
9448
9354
7437
9567
7791
13221
7375
8421
10671
13696
7406
13984
11428
8201
9490
12152
11302
8895
19596
9321
8908
7385
14378
8284
5407
9882
13895
5196
9519
5478
13676
7360
16599
7467
7288
5454
12100
9462
8874
9576
7197
14899
7240
6332
23220
8875
7476
4775
10602
12733
12102
14077
7770
14024
12754
9415
7854
9307
7506
9382
9288
12203
7707
13820
7363
10760
14863
10375
19025
5772
9492
11684
11430
9396
13528
7355
10009
9373
8431
6916
11699
9455
7801
12487
7354
9294
8036
9159
10145
9417
10081
13907
10179
8009
10050
3131
6433
12674
9300
5457
17794
11400
9382
11106
9449
8785
8525
9470
9439
8202
8246
9345
20801
7889
13679
13684
8929
6174
9570
10586
13589
7797
8038
1350
8985
8871
9124
5410
7389
9401
6868
7375
9583
15531
11759
8678
8170
6398
13957
7827
8983
9396
7405
8903
13792
8853
8146
10843
14110
9253
7754
8874
10224
8475
7801
9539
14967
6229
11509
19675
8212
8621
13154
5702
9196
8697
7371
7118
8749
10478
6205
9471
8516
11109
9625
6879
12015
13638
7632
13100
2168
9542
9899
9590
9589
7429
9535
8664
19821
9321
9678
6893
8938
13577
8011
9676
10521
9564
7329
5237
14199
8874
9642
10424
11388
7422
19631
11801
9661
6889
8881
8428
9503
10167
8808
9445
9032
10464
10486
11643
7371
7410
3451
7358
11656
16898
8525
8284
7363
14749
8278
11932
9153
8931
6817
11572
8081
6938
15029
14442
11752
6800
8296
12185
14069
10482
9578
13701
12225
11653
10290
8300
9379
9653
8271
13504
9340
6844
8129
9374
9391
13315
9460
10382
8611
9560
9481
12299
7756
12406
9962
4952
11096
9475
10893
11367
7984
5725
9447
13772
17282
7878
7878
8584
11546
12186
8900
9374
10376
8154
6438
7850
10187
10666
7508
10381
14048
9517
11604
9505
8870
7334
7334
9482
1583
12999
7523
9577
7517
10471
14140
9653
10043
8493
14128
16153
8820
6419
8904
9658
8993
11569
10367
7409
6482
8667
8497
9217
9320
7308
7344
10001
10556
10345
8367
9031
8825
7445
10521
7403
10137
7509
10853
10287
14972
8423
9419
5479
9385
9396
7819
5087
8193
13883
8016
7745
11567
9494
21883
6482
9500
14051
9616
7789
8421
9389
6884
10710
7828
13846
7399
9627
11625
9638
7470
9741
13741
11859
10508
5534
6836
7421
7831
9404
10153
10378
11686
6922
6489
7382
7361
9435
6779
7364
7787
9666
11853
7422
8870
9123
14945
13637
8855
8593
8906
6516
6465
6874
12766
13063
11483
14244
9235
15380
8723
8002
7414
8887
5981
9937
13720
7390
7379
9379
12092
12799
10127
10076
8086
11392
11624
12027
7328
9368
6874
8528
14931
7460
9306
6838
8063
13798
9430
13688
6234
11671
14247
7462
8490
14131
7284
12113
4051
9482
9200
8926
6229
7367
7361
13506
14145
7138
10706
7814
7367
4825
7493
7451
12218
15453
17195
6862
7349
9558
7361
11632
12122
6066
13641
18556
15510
9344
7297
9389
11732
8916
7637
5622
12400
6429
8973
9581
7351
8449
7429
12719
6862
9420
8034
13921
7564
8635
10060
16116
6774
16757
7402
8877
5164
7350
9432
9177
10309
14771
7328
8914
9428
14921
6392
6877
7798
11349
11742
7671
9621
8221
7362
7437
8171
9289
7442
7444
7580
6859
9453
9575
14096
9401
11774
7127
9577
9560
11291
7169
9834
7973
13229
10515
7367
10248
22611
10748
7387
14460
14917
7307
8912
13679
7379
8569
10233
11528
10418
12828
14894
7335
7395
11877
7904
11249
7419
13657
7345
9989
7414
14537
8319
9556
11085
7800
17800
7339
6826
8338
9033
4252
9540
6884
9522
9441
10448
11612
7371
8926
8917
12486
7584
7485
7226
7392
6768
8968
8357
13826
9576
11386
6753
9143
7083
6849
11362
7460
9828
8616
6850
14838
6855
6829
9456
6743
7567
6889
6820
14870
7428
6228
10187
6558
6853
7565
7562
7569
6829
6866
7571
6803
11768
7568
6849
6815
6846
6829
6864
6785
6862
6738
7325
6860
6845
7564
6828
7218
6863
5402
6705
16284
6868
7557
6865
7381
7511
6861
15137
10188
7329
7505
6857
11485
11509
9386
8008
6637
7385
7500
8986
9391
10268
9585
7289
10431
14895
7870
7188
7448
12908
7476
7448
6930
12553
7337
3286
8891
10047
8911
7921
13679
6174
7311
10441
6422
7340
6381
11535
12569
9383
9563
6137
6990
15498
8161
5152
5133
7381
15008
9476
10028
7391
8308
7464
7496
6954
8281
11661
8899
11426
7327
6770
6859
9385
7441
9516
14528
9506
13904
17027
9074
14652
9355
9750
10525
7357
8500
11522
16870
15692
8855
9572
13948
8904
9633
4804
10177
6480
9293
7352
14973
12128
4989
7304
6839
7421
10144
7351
7339
9254
13984
13929
7436
11134
7383
9648
13686
14889
13470
8646
16225
8748
9409
6403
10226
9436
7414
7482
11517
9492
4762
12578
14071
9990
6837
8981
9194
7388
5993
5822
5410
7439
9338
11605
5066
9531
5704
14615
10349
9558
7206
15480
9625
10181
11606
8496
8947
14019
9388
13960
11226
9448
13782
9316
7456
12311
7397
9384
10376
7223
12508
9257
9274
9350
9644
8975
8878
7429
12704
7992
10440
7151
7428
9617
14536
12293
16245
8058
9048
7458
9448
8896
8843
9696
10234
7380
7491
7430
13488
20742
10519
8420
11023
7213
7011
17632
13532
8846
13480
9472
7416
11643
7308
10981
9129
14979
13749
10185
7449
5523
9346
14084
11608
9277
9082
12192
11266
7372
7436
7416
7305
7351
8898
9501
13176
7324
8287
7506
14773
7358
8515
7220
9346
7375
9064
7365
13421
7866
13547
7413
7981
7427
7377
7454
8935
9381
7588
7409
9263
9467
12494
9531
11224
7352
9381
16853
8415
7369
11392
9434
8869
13751
13858
7966
7341
14354
8398
9368
7457
12225
6028
9028
7415
6854
9385
9030
12076
8032
7431
9541
6876
8972
7823
9510
11132
8919
11736
7377
7757
7526
7378
7309
7403
11790
8843
10537
13625
7391
7317
5237
7165
8919
14190
9424
7432
6844
9860
7393
9478
9368
2000
11627
14240
7789
7351
14962
6432
9545
6845
8236
9288
14914
7365
9074
11645
10026
13416
13078
8167
13890
9145
9038
9434
9456
8891
7467
7908
11701
15851
7518
10365
7682
9191
11210
7441
11642
14954
14443
11487
7730
9538
7755
13336
7466
8325
9505
11226
9128
13757
7418
9324
9085
9234
7343
13472
13808
9199
6703
7558
12706
5929
7421
10499
11348
9499
6773
4726
7364
9361
8319
9371
7414
7345
11788
9490
8918
7281
9546
11311
13863
10628
8972
9474
8997
8969
7296
7874
7353
7358
14956
9443
14942
9391
8864
13628
10158
9425
8932
7458
7782
9191
8922
7392
9452
15347
13641
9910
9448
8840
8965
11380
11323
23015
9351
5996
9358
9494
7148
6888
8839
8826
7509
9474
7299
7970
9508
9344
9476
9460
9338
7389
9472
7414
12131
7352
7396
7405
9470
7574
6450
11006
7794
11860
8445
13373
11469
9403
9146
11735
10853
10454
7863
13306
14506
7632
8918
14081
6893
9463
11888
13639
17383
8889
10277
11412
8397
9462
8740
11768
9533
7402
9532
13719
8585
8922
12982
9341
8383
6478
12370
7482
9509
9575
8957
7330
15195
13677
12563
7331
11911
9532
6521
11399
8959
6446
9340
8896
7187
11328
8912
14068
9315
14911
7384
9278
8984
13918
14515
7376
7222
4427
11552
7438
9830
10631
8901
11375
14885
9527
11352
14945
11628
6663
7515
7398
1978
7435
9021
7299
7387
9083
11079
12285
7540
9652
7454
7421
8901
5698
14716
7149
6377
11689
7337
1674
7477
3770
17769
1574
9073
7779
8540
7498
8862
10885
13747
11482
13501
7913
13952
13621
13012
9467
7421
9344
19935
9673
10089
8150
6791
9221
7357
9426
9524
13829
10868
9220
9188
7388
7510
8940
12071
7856
11742
8129
9303
9147
3772
7818
5358
8275
11702
8944
8823
8856
8900
9250
10018
10038
14943
5990
12933
6447
15511
11408
8979
11693
5146
10251
13686
9982
4970
7586
9354
7394
7422
13111
6973
9434
8773
9225
9425
8907
8923
8591
9459
9267
9486
8888
13660
7349
8029
4933
9369
9243
21848
9476
7447
9015
6940
8986
9879
11703
12294
13253
6953
9383
2542
9068
10363
13581
12787
11815
8907
7576
8968
11493
10154
14325
9314
9412
16752
7346
8801
9291
14914
11547
11732
12151
15529
11862
17282
13785
9302
8943
11480
9321
9425
13550
10136
8898
11271
7341
11332
9428
6470
11983
7454
14216
11475
9493
9667
9098
8935
18973
7770
9370
8853
12744
10466
12957
13441
13639
8831
9226
8999
7503
10374
16608
7329
9477
15647
9504
7081
9541
9285
11590
8005
6146
9478
16596
9107
9640
11868
11817
9119
9664
10430
4786
13981
14738
9399
9618
7370
9650
9307
15388
8962
8844
13879
13680
13937
12600
11040
14055
7507
12366
7485
8958
15165
6179
9294
14928
13846
9434
8213
6953
7466
11582
13104
14353
8912
11254
3694
6399
6242
7383
9262
13977
13684
11502
11641
2528
7345
8378
7390
8988
10954
9404
14844
12975
8164
9403
8279
14123
8207
3615
8761
9288
8369
8219
13452
3964
5207
7361
17620
9435
8286
9381
8148
8894
8983
9327
8933
14535
12662
11586
7260
7423
11833
9452
11723
9369
9554
9493
6847
6798
9893
10193
13716
8896
12706
11990
9610
9368
10521
7400
9057
13304
7381
12114
8355
9478
7453
8971
13342
8913
8823
9253
9424
8872
9713
6425
6427
10483
7439
7805
7532
14926
7194
9174
7789
13863
9358
12175
4891
7439
8049
6992
7438
9199
9368
10237
6886
14125
8658
9337
4768
9434
9467
7539
9295
5821
9453
3606
7360
11822
10824
14096
12006
15245
11242
10492
9375
13644
9409
13643
7296
9245
13599
14011
9228
8664
4219
8958
9400
8832
9232
6205
7131
10017
8845
13711
12721
12633
11654
2713
9835
7326
12202
12739
8899
7025
8914
9407
13062
6403
12009
7139
13937
9414
6348
4916
7617
9221
8030
8932
10775
9326
7413
8771
9422
8991
8492
7187
8944
9291
13771
9168
15472
13654
7971
12194
17668
9435
8982
9540
1822
13395
2875
7548
7297
7355
9339
11651
12408
6200
7403
7527
7834
11290
11784
9326
8905
8896
11908
9615
7304
16882
8936
8814
9233
13655
16014
9418
8900
9265
9311
9041
12891
13675
9479
13655
7304
9465
9492
13359
12134
9545
8845
11600
8929
8883
12720
8854
9356
6718
9474
7111
9003
7340
13643
9450
9371
1866
8923
7360
9315
10983
7535
9028
9748
10608
9468
12614
9367
9381
4250
11777
8581
11732
11103
11197
6374
5928
5143
9391
5366
14052
10710
14549
8966
7369
8940
16846
7440
11520
10250
10143
12281
6483
8877
5695
6878
9000
9535
9685
8093
7369
9317
2264
11939
8480
13611
9480
8906
8245
8904
8928
7796
9402
6434
9432
14862
9446
8957
3609
14021
7441
12148
7418
9382
11853
8901
8894
8022
7339
9485
15365
13613
9113
7284
17080
7409
9975
8370
7304
8554
8873
7094
5686
16877
7371
9518
9487
7375
9422
10203
22145
9623
6442
9489
9223
7285
8564
6202
2361
9188
9022
13199
7364
7418
9246
7324
8943
5235
4895
9525
8901
9353
12807
8463
6629
9582
9632
7324
12239
10033
9495
8903
11943
13424
11546
9574
11696
9486
9562
6167
9539
6412
10498
13158
13892
7650
8867
8649
9227
9282
8082
15380
12614
11230
8966
13800
13797
15558
7358
9480
9417
7402
9457
14993
8193
8584
1586
8876
10267
8921
8909
11657
9320
8922
13714
7740
8919
9575
11476
9346
8682
9228
5450
9568
8913
9367
5150
9097
13626
9501
9351
5168
13661
9438
9414
7270
24354
9135
7510
9421
7886
9617
8907
7634
14149
9111
8842
8899
11979
7343
13565
14652
8950
7337
8822
5653
13797
9480
12675
7933
7450
8119
4778
8914
7463
13236
8899
9295
9606
8949
7392
12238
13585
9361
9445
21288
9385
7411
11556
7502
11328
10760
6858
8850
9326
7378
11973
14927
9384
12607
13291
8505
8946
7509
3180
10450
11610
10004
8917
11572
9321
14082
7259
8932
9470
8367
10419
7385
4992
5177
8610
8590
13852
11998
9323
10277
9058
9484
9257
7379
12144
6280
9498
6215
7388
2577
14030
7453
12028
7094
9420
9153
12819
9373
5039
10585
9524
8919
13570
11023
8926
11554
6571
8951
9876
8937
13644
7430
11948
6190
4333
4897
9354
7426
5272
11916
8908
8678
7311
9551
7449
11790
9256
9362
12409
12062
5458
9421
9427
13209
9481
7853
9398
9482
15596
11593
7365
11737
7346
7511
9109
9504
9446
14340
7276
14902
7891
9416
9386
7343
9374
10792
7356
9491
14906
9312
5280
10566
9391
11483
7448
9663
9701
10170
4889
4832
10014
7494
8911
7554
12971
12987
8958
7509
9471
6193
9395
9162
7321
8977
8930
15226
11618
11760
6997
10990
8021
9511
8859
5184
13641
13101
13946
10870
9401
9091
13349
8849
9510
9493
9372
6412
9589
13518
16445
7377
7636
10930
16287
8898
7362
9379
8232
9631
9547
12136
7482
11250
8560
8907
9446
8842
9511
3615
13605
13693
7425
9377
9374
8905
7361
14135
12856
12128
17154
9298
9291
12462
9351
6965
13464
7786
7447
6139
9406
8889
13590
13475
5732
8931
1894
10252
7335
9371
8895
9172
9319
8743
9314
9516
11791
6383
7361
13654
9983
9209
11164
16779
7438
10651
8842
5625
9507
8954
9411
8928
14302
13663
13685
6921
6899
7912
9415
11647
9401
7344
9503
5555
8880
13219
11490
5870
7786
6481
8879
9314
13831
11354
9486
8884
7378
5056
11220
16420
11307
9408
11281
7311
9126
5740
8915
13281
9394
5856
16863
6151
13994
5658
9215
9357
1975
9464
9420
8654
7808
9491
6412
8938
6484
9478
9529
6988
13489
7289
8928
7364
9326
4777
5223
9171
9476
9406
7425
8889
9421
8828
15190
9986
7344
8873
8250
8883
13808
9400
7105
6449
9391
11328
8858
13358
8224
7387
9258
7339
11572
8454
8873
8092
6193
8838
11556
7385
2787
11754
2866
9492
7418
5128
9501
9419
9459
12725
7419
9420
15079
9246
8893
12423
6477
8469
9659
2156
9011
9126
9118
5737
8833
9082
13564
8872
8975
8917
7500
13750
9071
9499
8665
5040
9357
7395
9359
8066
22473
8802
13771
9482
6932
12210
6712
11982
11120
8930
8899
9334
9417
6912
11942
7452
8948
13679
8896
11639
9003
9270
8925
7441
11577
7443
13673
9258
8661
8874
9496
9236
9387
15487
8112
8533
15469
8998
9571
9407
12052
8941
9195
12764
15503
9418
9111
8066
13951
13776
7788
7956
13660
5445
9412
8888
9491
7257
7819
9575
5524
9300
5384
8904
6634
10507
7817
8887
7892
13753
6202
9317
9658
11193
11459
11103
9431
15237
5487
9192
6155
8921
8871
12740
8386
8938
9517
9500
12792
16892
7386
14112
17855
8998
6209
9033
7354
9313
8822
11545
12109
13319
13554
13553
1575
9311
9361
13927
8937
9456
14961
13685
6862
11538
9360
12322
8876
9489
7296
9511
13605
9273
5466
9360
9413
10253
7600
11355
8528
9160
14185
8996
11513
7570
8926
13835
8951
7152
9544
6862
15032
9554
9714
12408
9736
11526
7178
5112
7359
11451
8931
6912
8923
9366
7859
8943
11587
5348
11816
8581
9813
11406
14014
13497
11214
11648
9265
14136
9063
9173
7338
12449
4006
7364
6184
5703
13905
8918
8757
8645
9500
13602
7763
8956
9510
13129
8058
9523
8929
8788
8926
8975
8951
8540
1870
6402
8207
9196
8926
7934
9502
6442
7835
4792
13618
8845
9252
9299
5183
13987
9444
8237
9472
9491
9493
6050
6808
14101
9467
8959
7459
10164
12485
13961
9721
8897
7404
9497
7925
9357
6381
9534
9269
8905
13976
11178
6400
9108
13367
9451
8899
6377
9493
8174
11954
9399
8985
9090
7515
9190
8937
9452
8938
13635
11752
8259
12859
11264
4707
3621
9076
8548
9426
8839
5010
6576
5701
9502
9559
9419
10225
6312
11677
9372
9504
9552
14045
13973
8915
9498
8780
7457
9343
11738
8341
13667
8923
12725
9718
9478
6464
8191
7392
8928
9398
6382
4753
9514
9505
9263
8878
8626
8916
8506
13668
13809
9451
11337
7389
7425
9276
9995
13636
9447
5400
14318
8215
9413
9168
6425
8981
5291
10338
8870
10366
9096
10397
6418
15483
7337
11673
9087
7790
5404
9106
11566
11442
11793
13766
7360
9368
13663
9428
10431
8915
7349
1882
5286
5943
5018
5826
7320
8919
5772
9480
7844
10475
8861
7427
5827
8900
11248
13517
14297
7483
7481
7192
7763
9391
2416
9024
8917
9458
8840
2811
12044
8862
6530
7448
9454
11798
13433
9436
11268
11358
7369
7847
7408
7375
7474
8831
7087
7320
13617
13683
8153
7342
7338
8054
9573
8924
11272
8884
9478
9373
8425
6994
9544
7351
7815
15547
12585
13390
8887
7442
9402
11555
9051
12756
7408
8816
7397
8417
14503
9279
7562
11590
8924
9270
12709
8858
7988
8949
7366
9421
9384
8921
9513
7447
8874
9451
6326
8044
6725
8927
10464
10942
11600
7349
4917
9591
9363
11704
14219
9687
9267
9275
7800
16206
7345
7501
7474
5052
8602
11664
11614
4471
3653
9422
8884
10799
13654
8071
15849
8034
7394
9483
9186
9403
8618
9033
17255
6895
8894
10154
6045
6772
11676
7422
8299
7340
7372
7091
7788
8938
12793
18809
8953
7416
7355
12740
11160
9433
8210
8965
9001
13425
8880
8394
6394
12881
9574
8011
18741
9469
4772
5203
8878
7431
12406
11871
9469
7369
9844
7701
8790
14915
11233
8058
8981
8521
8912
7642
9295
21359
9262
10928
8957
8970
8650
6800
8507
12738
11217
17425
8112
10563
9235
6994
8533
11566
7285
10286
9226
12120
7532
7372
12863
13779
8102
7922
15584
9515
6245
11398
11688
17513
7424
12099
9608
8980
12372
7800
9294
17178
13608
9345
10698
12251
11634
13134
9354
9352
9502
8871
15408
9154
8855
7667
11480
9268
9306
9081
13135
11608
13703
8854
11166
9998
8486
8671
9217
7349
9605
8888
9365
12408
9874
14014
12431
9464
9341
8927
9709
8877
9127
12247
6979
13414
13647
7458
7335
6837
21133
11707
9836
7534
7911
8369
13772
8304
13904
14105
13919
13231
1867
9484
9133
11224
9493
8883
9479
7529
7292
7547
5332
9075
7353
8840
6115
9385
9401
5195
1868
9315
9228
8213
13491
9437
8271
8918
10657
8883
11684
8309
7440
11209
11399
15634
7597
17292
8213
11979
8495
13643
11776
6420
13555
9383
14234
9584
13860
13886
13591
14010
6587
11778
9369
8095
8907
7512
9485
7325
7714
7340
9453
7142
11290
7432
7403
9614
8917
8798
10246
16237
7374
11702
8900
14095
4386
8884
14110
9430
15522
13982
8964
7373
9417
15253
13698
6891
7176
9229
7742
12630
9286
9297
6118
8918
6806
9336
9447
7353
9594
8897
7448
9416
8911
9423
12394
7345
9010
16497
7315
9474
12784
6902
10311
7494
7218
7416
12318
11137
5350
9406
1390
7476
12595
10401
9446
9518
5268
7306
13582
9630
9389
12455
7411
7459
7362
7859
7177
6835
10162
8951
6841
9460
9970
9548
9401
7390
9198
9192
13664
12138
16653
7358
7358
11332
11886
8914
11235
6786
8688
12483
15500
7335
8853
13500
8525
9069
9465
7429
9848
14915
13674
4978
8462
14473
9498
14120
16527
9210
8840
7485
19326
8952
8159
6894
8352
7297
8437
9437
7083
9481
8198
11083
7059
6929
11158
8827
11541
13667
10695
9438
5462
11683
9456
7394
13947
21525
6488
9380
11504
8750
11694
12145
13619
9402
7286
12763
7850
15359
9529
11619
14030
7790
7521
13659
15025
7800
9368
9516
14953
12774
9077
13849
10413
12047
9024
9063
9418
10374
9331
7803
8793
7370
8921
9578
7360
7285
6468
11437
8902
8458
12859
7938
7349
8958
8926
8873
6266
7908
9291
9043
7833
11844
8803
6418
5131
11541
7851
3127
7372
8202
7424
8657
5823
14336
16286
7371
9378
9591
13770
7352
7311
9541
9359
11710
11109
13494
7361
9428
12687
6833
9854
16725
7389
10180
8232
7350
9351
9256
7327
7412
8915
9428
9541
11356
8910
9240
8946
12303
7445
10139
9487
11133
9402
7365
11891
8642
14930
15085
7545
11505
7128
12294
14919
7341
7354
15365
9227
8012
8265
15384
5317
7803
8999
7361
9317
6830
9398
11671
10119
8873
7389
7412
13667
9406
10378
9521
11487
9401
8171
14018
5301
8902
9550
4763
4896
13635
12328
14871
7260
7902
11265
5442
11434
9364
7317
9523
8900
13297
13884
7506
13743
8930
3587
7448
7459
8200
9551
10250
8763
7471
7472
7425
7379
13877
7406
9607
6423
8871
8888
10395
12234
13296
8939
9438
5702
9303
8943
10425
9160
7351
10029
13784
8468
11289
7335
8978
10409
7333
6225
13717
9559
11375
12795
13688
11695
8812
11863
9672
5778
8562
9411
7814
7333
7328
7278
13381
7419
7456
8899
7845
9418
5043
14928
7362
13642
7486
9214
8962
8860
9575
13827
9305
9360
12650
8909
9584
7482
19597
9389
7449
7771
9009
15547
8084
5584
5586
5992
8764
7468
9888
5634
7387
10529
8991
8912
12777
7343
8954
8801
4264
13954
13857
10121
6914
7336
9448
12047
16810
7751
9415
9419
9412
7477
9391
13549
7482
8556
8907
6867
11439
7376
9138
11639
9641
8981
10372
9426
8709
5735
11130
8630
7956
14917
7378
15386
11786
7734
6888
8492
8901
7950
6468
8054
6866
15355
9632
9574
7417
10706
9358
7366
9197
12149
8788
7338
15533
11368
11228
9343
13807
8881
7385
13657
7513
8348
12431
9541
7832
9671
8887
9506
7306
9532
7981
8937
7382
9730
7447
7880
7345
8964
5396
11846
9231
9415
15604
15252
7323
6836
9463
9522
7977
14708
7353
9548
9769
9419
11476
7328
14902
7354
9586
10046
11618
14935
14903
11572
5145
5826
7312
7335
9468
8633
9083
14243
9323
11081
11535
11721
14055
12790
9758
9421
7520
9230
6840
7359
10767
9590
9132
5154
7498
8928
7468
7404
15176
7817
9505
9370
9309
9394
13587
7307
14653
8890
14938
7396
7377
7377
9574
2065
10436
6648
9163
7355
9483
8295
13698
8892
9878
12987
9402
7429
7432
11676
9411
12642
9556
9322
9434
8961
11686
7329
7380
6844
13554
7381
13564
6814
9477
6872
8925
9376
12647
9524
7363
9396
9508
9156
7371
13320
7356
7463
6842
7373
7975
9199
11622
5947
7340
7349
8686
7370
14918
4781
7336
7345
9976
16283
9507
11372
13896
9644
2836
23047
8115
8135
8237
7388
9341
14750
9337
9246
8191
10170
5823
9272
9464
7527
13668
7324
14017
11257
11825
13947
13823
9315
11268
9921
9578
15653
11172
9508
9613
7068
6921
10011
11074
9529
2570
7462
7236
9407
9408
7324
9480
7314
7452
8177
11324
16434
10322
9311
9122
10986
9632
7559
7362
7800
15787
8692
11833
9378
6841
6839
7509
6836
6984
9539
6777
7449
9271
7447
7488
9197
7617
7387
7454
11589
6251
7303
7558
6814
7506
9525
9548
7398
7411
7656
7316
7633
6864
8860
7827
21753
6865
7295
11738
10357
7958
6857
7576
5418
6826
6841
6822
17582
9367
8985
3977
7270
6817
6819
9387
7456
11761
11448
10743
6864
10227
12938
6810
6019
7464
6683
9548
6872
10038
9248
6816
4811
14916
7414
7222
5899
15080
9483
12776
6863
6850
8958
9444
9795
6477
13845
12857
12715
7363
12385
8285
6000
8928
9577
9578
9597
9591
22506
3242
11724
10414
14124
8919
9538
14844
7715
9548
14933
9375
9575
11570
11973
7507
14303
11618
7566
7259
10328
8889
13684
16626
6834
12692
10346
8358
9461
8872
9176
9531
7258
7525
11546
9478
8124
6955
9780
7418
7547
6841
9110
7367
7644
14188
7370
11700
8362
7330
8132
15022
7820
9360
7471
9532
6826
12051
7461
13805
10869
9603
13551
9678
7515
9348
4946
7506
12396
7380
7367
9481
10860
9616
8638
7422
7335
10302
9682
9502
7338
11517
8885
5201
9570
7385
7373
13587
6605
7463
13394
9615
13668
12502
13346
7507
6859
9508
9554
14996
7434
11236
11460
7520
7791
7437
7358
7427
7337
7432
7747
7404
9567
7305
9605
8896
13672
9450
7424
7351
9252
11093
7412
10980
9491
7236
9371
14889
7399
10554
15035
7385
8070
7850
11401
11672
9534
11450
7505
13690
7367
19077
13631
9539
11543
5200
7926
7821
7503
9491
7436
9481
10737
9566
9398
7413
8690
11720
7520
10992
7156
9497
7823
11797
8916
12031
5519
9536
9593
7363
12835
6956
9160
9299
7345
9506
12347
9327
8360
13513
13796
6856
7443
6875
9501
13683
13607
7372
13261
8950
7359
7340
11324
8911
7330
9557
12577
7778
7467
9420
9345
19363
8214
7364
7460
10452
7410
11664
13654
13638
14410
11559
12933
13504
9656
11070
7423
6887
7429
9427
7351
7187
7293
7443
7306
9349
9544
7515
9379
12282
9422
10974
9584
9298
7404
6606
9525
9488
7278
7361
9435
11267
16910
8908
9968
9072
3194
5353
7361
8991
7520
7429
17213
7446
14015
14959
6483
7403
11803
8164
5297
7307
7437
7381
7427
9531
8028
8291
10055
7377
9409
11303
7987
9476
8326
7350
7465
9591
9466
9515
18130
7306
7409
14886
13674
10921
7151
7498
7434
9468
7524
6956
9546
7937
12546
9556
14929
7782
7547
7364
14920
9290
6840
9143
9571
6913
13846
14098
11661
8221
13586
12986
14595
7208
7356
9514
11548
12721
7456
9389
7554
13358
15754
7239
6792
15520
7777
14899
9533
8474
9419
6720
8439
9510
14656
7297
9460
10397
10321
11635
13677
7850
9501
15405
7874
7448
7301
7362
6239
9456
7453
12878
14991
9607
5739
8596
8648
8161
15548
11429
7249
8920
9507
6490
6791
9343
10898
11958
9596
13698
5238
9559
12764
11578
7378
9534
7336
8263
13356
7378
8965
9458
8877
9417
7333
7348
7434
10136
9651
7441
9618
9539
7336
9719
8765
9424
20380
8297
7311
10657
13843
8882
8699
3234
9612
11909
5554
7537
7508
9553
14968
8935
7442
2807
14957
7954
13323
14072
9143
9602
4998
8943
13291
4984
9521
9455
13643
8293
8962
9268
9506
9451
9413
6900
8941
7895
8908
10099
6979
9303
13650
12081
1471
9705
11317
9473
7325
12687
7291
13624
7784
7295
9624
10010
8153
7199
14202
9058
12630
6813
8819
9395
9235
8897
8967
11052
13982
7313
7581
10175
5786
6030
13634
13634
16499
16664
5806
5339
22910
7951
11067
9016
9349
6858
9324
10549
14976
9358
7336
12148
13688
15497
8111
14999
6257
7760
9310
7379
9661
7362
9505
14028
12163
8113
8916
11649
13643
9139
8956
7349
7567
7391
9126
12360
7454
5326
10270
8977
13612
8652
11543
9563
8926
11712
12385
7434
7422
8889
9373
10158
11062
11538
9500
8758
15016
7413
7850
7506
13845
8899
3236
7456
5495
13209
7331
9730
4951
11075
7355
7371
14010
7239
7344
9539
11513
11678
7024
5815
11957
9617
13534
7502
8918
13545
14758
8958
8913
10395
11577
9553
9389
5487
9553
7421
5815
2196
14170
8516
9154
9405
7339
7239
9549
14149
10784
8757
9041
16533
5815
11524
9539
8632
7440
13667
9408
13951
13637
12057
7385
7346
8086
11133
11359
7356
9501
7376
13061
7915
1777
5337
11327
8941
9081
13288
9306
7460
7454
11453
18434
7295
9359
8469
9908
12260
3936
11561
6209
10246
8888
13461
7383
9271
9611
7231
11538
9336
8948
9610
7487
7404
7839
5034
9468
13195
7402
7346
7315
7446
3533
9559
14850
12981
15504
14968
9353
7452
3018
11349
8129
7366
13609
12810
16420
11400
9349
11862
14967
5291
7387
12113
8259
13755
7968
7297
7430
14758
7373
9475
8437
7128
9467
8892
7343
7359
9540
9455
8826
8170
13267
7451
7447
9236
11290
9548
9362
14067
6536
10692
10859
13428
7448
7842
6858
12010
9306
10189
13841
7904
7448
13123
13666
14079
9577
10236
8880
7468
7754
6205
6807
8554
11381
7390
7366
9548
11876
7386
8921
8921
12255
8863
11598
9500
13634
10379
9277
7498
8949
8763
8220
6825
9449
9589
9493
11759
14007
7773
12769
7325
7306
9483
11601
11771
14969
7751
9406
13898
9492
9371
9318
9750
10458
8898
7367
11931
11708
8374
12747
15157
7955
8311
9505
7335
8910
9501
14956
7319
7384
5640
7155
13896
9401
4775
10737
8545
8871
9436
5813
7445
7340
2524
7387
9619
5732
14797
13929
11497
10281
11634
13632
6229
9535
8899
7348
9167
14948
10223
7312
8386
8541
7330
7326
8265
13243
8560
9538
14928
14392
10249
14966
9494
9407
7436
10500
11632
7580
9108
10234
9615
5021
7299
9089
7300
14186
9537
9422
5128
9970
13583
10050
8740
9259
7723
9200
9420
11392
8941
9529
9409
14947
8607
6888
9225
11191
8276
8862
10017
11470
7308
7431
7442
13755
8873
8884
10023
11711
9689
9112
8945
11476
6525
6375
9347
13644
9286
8894
8050
7405
11302
9385
9617
13962
8895
9523
8925
9644
9313
9472
11587
7296
11553
6806
13504
12893
9316
13426
7684
6842
9368
10579
14138
17291
9875
11510
7811
8309
7443
9057
13888
8745
9108
6202
7605
9394
12091
9146
9461
9577
9224
17330
8421
7452
8850
9455
2114
7583
10215
7451
11648
9340
7864
7359
9475
9379
8307
9353
10008
8179
10397
14868
8168
14873
7383
12753
7291
7553
10099
7289
8359
8341
14622
13961
9101
11481
13697
11799
11678
7772
7421
8496
15893
7012
8602
7301
9481
9653
9497
5499
8826
8870
7403
9333
7707
6445
9171
13664
8876
15150
7773
7545
9507
15383
13320
13310
5309
12930
9475
15008
7784
6745
9543
9438
11376
8028
5682
9153
9497
9794
9393
7410
7387
13402
8112
13596
12427
5592
12026
9783
13336
22853
7304
14757
8925
11103
11312
2321
11633
9562
13689
10425
8843
5538
11569
7428
9533
9464
11487
8858
9001
9076
6458
7924
10801
9718
8926
7534
7354
11722
8204
7589
8428
9002
9324
8849
7309
11900
9199
9073
9372
7363
13123
13607
8920
13996
6249
5226
5992
7347
11527
9364
9515
8723
6838
9308
5132
7759
7591
11275
8951
10362
5463
9027
7796
8879
9417
9461
11076
13866
9634
10453
12075
5994
9301
8374
14874
11468
14110
12192
9386
8972
7374
7932
15226
11604
7778
13808
11778
9663
10050
5341
7525
15950
9669
7442
7508
12515
6090
11620
9504
15446
9285
11543
9134
8970
7391
8670
8884
8917
10691
7976
9454
9058
8921
8118
12706
7417
7533
11550
9501
9365
11878
6812
11718
6366
8533
13712
9002
4459
14400
6449
7369
14264
14329
6825
7357
11959
13091
9324
8880
7780
7032
6843
7331
7277
12333
9449
11489
7353
10768
8877
10351
7333
10255
12878
11513
10286
10900
8946
9334
4792
12172
9339
15220
9627
12755
6654
8713
9094
7425
13502
14076
9487
8286
13620
19452
5439
15530
7958
8845
13654
9340
9534
9308
12718
13665
8909
8301
8869
9475
8022
9388
14170
8961
9515
9172
8237
12511
8452
11594
12385
8718
7356
1574
9107
10142
9469
13588
7230
11709
9494
7453
9254
9056
7312
7730
8446
8201
9299
5936
6058
10340
11225
9326
12091
7362
7392
15581
7308
8949
14921
6402
10291
7415
8896
8984
12670
12515
9367
7412
7372
9123
11847
13602
10202
9588
11577
8919
13899
13652
11519
4137
9411
9501
9766
7347
3567
8873
5939
22658
9376
13690
7410
11731
7095
7248
7122
9340
11622
11702
14853
12082
11660
8110
21694
8051
8901
13194
9516
7404
11091
11459
14581
16108
7269
8966
8917
8867
9276
9392
8932
9379
13313
14957
6863
8950
15378
10021
6937
9389
9358
9287
9319
12505
7560
7851
9440
8958
12074
6632
8382
11233
14774
7901
8869
9267
9366
13956
10338
11628
7770
9470
8278
8007
13352
13431
9471
8902
8127
9417
9786
7389
8304
11449
20512
9661
20216
6725
8871
7450
16357
7440
7420
8883
10418
11713
17117
9137
6537
13858
13709
12143
13936
13806
12401
5463
8975
4918
8927
9455
13952
9475
8227
7035
13802
8923
8918
15386
9308
7467
13529
7502
9447
13583
8196
16389
8936
8961
12732
11704
17449
8045
7239
6936
9188
8884
8878
9343
11418
8738
9531
5250
1716
14037
9117
13961
12705
10783
8825
10325
8263
8875
7302
9321
8323
7540
8872
9803
11879
6977
14987
10594
8885
14099
6888
9361
9002
10054
9525
9271
9595
7435
11386
12819
8981
15010
8697
13657
8520
7351
8937
14074
8951
13284
10243
8831
7931
8313
14141
5790
13347
4940
19673
11785
13700
8945
7649
9383
9307
7355
11274
8559
7308
13023
14886
10435
7404
13853
14057
8203
19196
8822
8903
7134
9593
13912
8906
9423
9217
7314
8500
8877
12192
8768
10169
9316
8938
13306
8898
16371
7448
9115
9200
8284
7337
9591
1596
8931
14163
10709
9085
12092
6222
6846
9398
13650
16954
10405
8957
6437
7367
7449
9200
11642
17391
4553
9001
7492
9354
10184
8876
11528
9287
9264
11101
10245
12316
11481
5405
9030
7413
8322
9393
9277
9445
8937
9343
11824
11545
8930
8921
5261
9425
6966
7021
13735
6075
15269
13740
5169
14094
9676
9002
7889
8964
9186
8940
9062
9224
8992
9463
9073
9445
11702
12802
11756
13637
9091
9095
13443
11474
11495
9476
13211
8923
7449
7509
9509
9606
9309
9325
13513
9422
1575
9463
6864
9284
6833
10230
8971
18878
11404
8095
9820
13471
9466
7318
7293
9664
13676
9097
13569
8895
10325
12751
10636
9325
9377
8891
8937
11265
9471
8950
7153
8989
4781
11823
13796
7502
8880
7820
12716
5254
9475
8843
8955
5385
5467
7373
10066
7417
13580
6944
11831
10849
8855
9104
9306
1842
8900
13963
9318
7434
8850
9504
8050
7314
10973
14979
9461
9568
8862
11554
12742
5302
13856
13960
7317
13597
13656
10656
22884
7358
17225
9187
8237
6656
14947
9345
8162
8953
9505
8951
9436
12310
7260
9431
11570
14851
13647
6390
8757
7905
7410
7546
9581
9474
8970
4910
14748
9434
9166
8883
10302
8954
5824
5233
9556
11753
8174
9474
14949
9319
13525
7333
12583
8895
8913
8964
6481
10579
9449
13796
9092
12255
9394
13627
8934
7491
6179
9181
8815
9483
9114
9039
5499
7127
12255
9394
7504
12808
7355
13037
6226
9359
9426
9354
10079
5732
8802
12500
5519
13810
11270
9451
8877
8824
8927
13837
9441
9490
8894
9445
7813
8826
7459
9260
8866
9353
9300
3755
9245
12233
13659
8869
13625
17284
9388
9110
8932
8826
5245
8900
7807
8897
9430
5289
5298
11673
10263
9431
8960
9447
9468
7380
10242
5436
7456
8763
9388
10904
2099
7170
8899
12354
8985
12165
11577
5095
11731
10279
9272
11963
13632
8976
4898
9087
6350
13659
7372
11332
9458
10552
5764
13601
15060
8919
13602
6843
9324
11589
13693
10314
11512
9275
10076
9691
11850
6404
7353
7320
7666
11848
8824
8948
7838
11703
11559
10469
8962
10095
7346
8978
11490
11574
9372
9456
4251
6065
9461
8926
10515
8236
9688
7352
12447
9420
7281
9249
9284
8982
14097
8882
9487
8863
13681
7349
5401
9433
11971
7330
11699
8915
8918
8997
12527
5613
8967
11653
2834
6159
2858
8907
9434
6365
12532
9423
8893
4251
9452
5147
8845
8772
8866
9559
9556
8949
9176
11963
13692
9989
7314
9432
9319
12031
8059
11881
13320
10438
9247
13770
6357
8980
8861
9398
8982
8279
9431
12195
10341
9286
13820
5826
9490
8476
9259
12885
12896
9436
8889
13650
9430
8328
9512
13012
4878
7357
6054
9337
8680
9513
10305
9422
9022
13650
6457
9415
12088
13798
9363
8948
11651
9472
5684
8066
9222
16273
6381
7998
10512
8920
9440
7229
8969
10637
4711
9415
9475
12942
8878
8779
7967
3193
6881
8831
9359
8867
9219
13754
9689
9408
7344
8964
9492
13755
9312
7479
10109
7383
6072
5542
11793
8298
10857
9483
8065
11097
2686
8818
8300
8816
13507
14053
9479
8884
17426
9335
4256
7460
9368
9359
13379
5292
14419
7739
6675
8600
7873
9453
6362
7344
11568
9519
2798
9417
5180
8890
5041
5354
11392
8849
9265
9439
14483
9068
13630
9462
11976
9592
12473
7308
22783
8919
9491
8739
4779
5012
5595
8937
9098
8905
15488
13754
5770
5023
13468
12802
9539
6708
8860
8850
8986
8880
13716
8968
9417
8847
8938
9418
11676
9395
7477
9477
7236
14492
13382
9385
9387
11773
8658
9444
8825
13741
9318
13941
9482
11357
5360
9433
9289
6429
1574
16148
7400
7388
8991
9288
5345
9269
5287
9375
7444
8143
9358
13823
12093
7406
8966
8859
6837
13744
8003
13663
9181
9426
9398
15531
8288
8814
9617
6783
7442
5449
6886
6887
10427
8865
16949
9047
9590
9360
9097
8057
6974
5211
7363
8724
8835
5240
14055
9296
9573
9420
4866
8780
11592
7491
12117
7348
11426
7331
9482
9902
5223
10267
7388
13279
11529
9262
9011
9580
10499
9429
8879
8888
9376
8161
17047
11193
8899
13969
16892
8923
12328
16852
7408
11726
10474
7506
11544
6825
7375
8823
9387
8835
9425
10824
5375
8928
8478
9378
9474
9074
9407
9439
5672
9124
11563
8091
9485
14017
9327
7281
9502
8195
9287
9076
7702
8952
9225
9600
14249
9347
7822
8333
9427
7310
7423
8899
12594
13558
8947
9407
5537
7507
9254
9354
6962
9368
13613
10301
14959
9806
13931
14290
12927
3928
8936
8865
13554
13107
10612
9490
13806
9294
9244
12361
9384
9528
11541
8404
9223
12093
12711
7345
8854
5232
7718
8935
10547
6842
8953
9362
8681
9324
11660
9232
9438
8970
9353
9513
9067
7491
8998
12745
13525
5133
10861
3642
3642
9386
8912
9446
10060
7111
13821
12684
13724
13451
10024
13821
8969
12293
24719
10261
10279
9329
9466
9492
6172
17107
7703
11965
9525
12184
13999
8907
9354
13742
9012
9371
9997
9290
8891
9612
11520
9591
9427
7330
13972
9094
14117
8184
8683
11250
8935
11501
8058
9296
13256
9385
9057
13702
13685
11772
9630
11552
8903
10878
7420
7781
9457
9455
10337
7964
8261
15882
6423
9365
9542
9387
9515
8723
11942
11519
5230
11792
13391
11787
8863
7372
13837
10131
7679
9267
11529
12548
4896
8957
11516
7105
8856
9561
11824
9491
8979
11211
9249
13622
12603
12747
7450
13237
7322
5326
7720
8231
8951
8892
9512
9655
8935
8959
9387
8874
7429
8000
8997
10025
8536
8877
10751
5406
13850
10647
14027
9382
9122
8932
6937
14191
8676
8918
5093
13683
9159
6865
14983
12540
6413
10073
17530
8256
11663
8948
9681
9473
7363
8897
14922
14243
6265
9398
9411
2009
7828
13265
8890
10234
8162
6621
2542
9327
8947
6164
2446
7339
9349
8927
6432
15164
7814
8870
5438
7325
7258
6445
13297
9164
11297
6799
8944
14038
8968
11343
13485
11142
7510
9416
9464
9310
10670
9265
9282
7448
9431
10765
10492
10235
9592
13129
11608
10186
13656
10402
7502
9749
11548
9450
13650
7461
11002
13648
11800
13766
12737
4730
12190
8923
8180
7444
9365
8547
7179
7184
4782
16303
14236
12788
11759
9259
9183
10149
10026
9140
10720
9262
11581
6388
7446
11244
6439
13520
13308
8897
9601
17512
8919
7442
9396
2130
14289
8386
6990
15360
8788
7474
13746
8317
5515
7303
5638
11742
9555
6167
8555
12282
14984
9467
7318
3305
10029
9466
7388
11416
5746
7431
12537
20814
9308
9478
8162
14872
7883
9266
7414
8778
7435
13982
9462
8827
8689
7429
21814
8232
9407
7512
7714
8735
5392
9592
13739
7343
10348
11464
13639
7909
8954
9280
5755
10659
8748
9220
12761
9362
12840
14043
9521
8393
11602
13754
7381
8527
8875
9566
12733
13828
15504
8913
11578
11674
7459
10297
11205
8424
7383
10869
10105
9497
6918
9388
7375
8920
13362
7380
8951
7428
15777
8914
12705
8694
13811
8535
9074
7375
9363
7516
9250
8872
9347
9018
9373
14907
9540
7606
5412
10057
6826
8229
10121
6852
9102
7372
7432
12094
7345
7188
8879
11655
9483
12072
15514
7443
8970
9320
10463
6894
7310
7359
13916
9272
7395
10163
10727
13618
14947
9388
13234
6665
9344
10231
12250
5086
9458
11581
11509
8892
7828
9356
14955
4568
6115
9447
6219
9486
1936
6843
11661
6481
11621
9963
6832
6842
8161
7406
8932
6396
11350
7361
14931
9429
11891
9352
9528
7478
6330
11721
7294
8989
9335
7163
7125
8891
5108
11371
7506
13668
7423
7400
9585
7848
9327
13810
9404
8896
13690
11453
7760
10444
9540
13614
9419
2984
7325
8107
7086
7581
12198
11655
7429
8864
9569
9586
8862
1572
8933
9392
13593
8260
15239
7782
13961
13106
10176
13822
10455
10383
8138
9537
4793
7263
8804
5161
7409
9539
8834
9437
16940
8192
8805
8927
8064
7381
7314
11817
9409
13355
9480
7404
12353
7355
8842
9490
7287
14860
9142
9339
11312
7386
9517
9532
6861
11684
5390
7369
7427
9523
8949
7920
12896
8887
12603
17160
7387
12692
10179
11081
13523
8445
11039
8982
9768
7037
8180
13715
9350
9404
8552
9094
10755
9508
9387
7435
9549
11762
15110
9511
12018
13718
9221
11588
9405
14002
14949
9213
9613
8337
8917
11975
9387
11826
12282
11361
9441
9385
8151
8915
13498
7788
7474
11740
13633
11705
14865
9435
9458
14908
11300
8622
15012
8889
8883
8851
13637
7357
9365
13979
14251
14022
11557
8994
8237
8778
8101
9366
10884
11303
7334
17163
9361
11747
9467
9476
9446
13754
7447
6527
7296
13646
9330
9316
5816
7356
10230
14100
11922
12826
9498
8932
7750
7407
8873
7560
7394
6851
7440
7391
7384
9512
7514
7347
10248
7469
5228
13273
7296
11589
8287
5573
14927
9417
12205
14984
13335
13456
14195
7345
9431
7393
9507
4860
9388
8815
7360
8257
7435
9156
9399
9447
7900
9474
8038
9337
14955
7397
9479
9467
7359
9198
8956
11587
11110
9630
14150
9464
7401
7563
9430
6481
8835
7357
6842
7383
10440
9642
10524
8475
7563
14798
11921
15531
9362
9428
8953
6648
9429
7386
7375
10891
8934
14992
7419
7564
14970
9384
7569
6850
6698
9254
6842
6860
7556
7509
9368
14777
5209
7032
11390
6853
14124
6832
7555
9486
6861
6868
9206
6765
14179
11624
9674
7566
6828
6850
9421
11798
9558
7453
13685
7439
7567
7395
9170
7566
7531
9274
6728
11922
7266
4507
7445
7569
8695
7449
9437
9542
9542
6921
15543
9249
7386
7565
12342
9488
7094
7364
8890
7565
7565
9510
9379
10575
7410
8761
15533
7287
7445
10510
9092
6762
9375
9777
7306
6820
7569
11418
7464
7008
8091
10380
9560
9382
7568
12921
7490
6865
8615
10718
13627
7409
8018
7411
8862
11467
11533
15021
13678
14924
9189
13476
7464
7338
8075
6743
7406
13976
15245
9565
7357
7441
7808
9378
9371
9350
9201
7242
9590
11466
6817
7571
14987
14233
8296
7485
7388
14954
7387
13628
6865
9695
7394
10886
10669
10386
11237
4355
7464
7420
7476
6883
9445
8966
11685
11354
9171
11423
7468
13682
8956
9333
10744
13957
8880
7391
9427
6959
7377
10596
8611
7197
7336
7411
9599
8803
7449
9628
10095
7506
9419
7380
7491
14412
8643
5807
7376
9013
5655
15464
5900
6327
9571
8906
14783
7432
7296
7382
7434
9131
8196
7450
7225
19980
7449
10169
7886
7837
11426
11797
11557
9408
11878
7469
8974
4311
10962
7501
7347
9553
4715
7392
9007
7249
7376
9415
7277
14175
9532
8937
7402
7349
5821
9121
7322
11584
7452
9196
14721
7386
9190
10183
9362
8432
6815
8825
5126
7308
14914
7345
13232
7447
9528
9636
6896
8898
7321
8888
9121
11710
9700
9610
7421
8885
6282
14226
8278
11344
7454
14924
7418
9616
14932
10094
13705
7529
13800
1540
9611
13441
9402
13319
19778
4881
8993
9363
11111
7133
7501
7233
11747
9616
7397
7505
7368
9353
9158
15199
7439
11533
9492
8855
11830
8917
10322
10322
9311
8927
10112
7348
9415
5340
10201
5111
7340
7942
7511
15932
14060
8924
9467
7390
7335
11872
9537
8922
13432
9375
7384
12484
9530
10740
8316
9702
14921
12545
11342
14868
10955
7928
12936
12536
8915
12251
14797
10573
9433
8877
12848
9552
9336
7396
7929
11547
10671
7279
11721
8515
13455
13762
13945
9370
8951
12041
5979
10082
11553
7454
7374
14914
9000
12491
7386
4817
1856
9884
9568
9423
8190
13986
3337
9583
7448
7492
8925
7568
12178
8535
9388
11453
12002
12175
13721
8843
7374
4903
7384
7272
4978
11252
9313
12050
11581
9463
9213
7451
5784
10073
7080
9572
7941
14927
11619
12811
7784
9370
8815
7381
12552
6772
9398
9256
5177
11246
13675
13623
7507
7320
7307
6940
11611
13622
12465
7419
12875
5216
13586
5034
7546
10129
10434
6846
7355
9363
7361
12526
10708
8905
11250
8888
11534
12326
12657
11110
9569
7457
7348
14680
7067
13641
7440
8958
11810
13739
8142
9384
7705
8349
14628
5202
16877
7508
5913
11494
6193
16950
5177
9229
11376
7449
7376
7480
11458
6418
7425
9335
7400
8172
7483
13897
11424
9475
9471
8874
1536
4808
7470
7787
11821
9280
6774
7333
10447
15797
9487
9047
5614
9448
8779
12661
11703
8333
9541
15521
8948
13681
8885
9383
11421
3632
9460
7420
5373
16676
7293
11123
13960
9422
7482
9406
8354
8822
7350
11727
7509
8618
9384
5326
6588
11245
1564
7313
5334
16518
10632
11407
8543
7384
14145
7478
11048
14992
11954
10630
6208
8200
9198
8298
9211
7482
5337
9381
7342
7462
7206
6856
9371
7867
9620
14946
11563
9913
9360
13910
14226
15455
8062
7434
7782
9142
12425
11346
7333
12493
2029
4139
5785
9379
8429
7225
8062
9429
7399
8896
7190
13631
8898
8952
9501
11431
8892
8881
14860
5737
11596
8625
8947
11285
10410
8033
9807
9249
12306
7452
8441
7329
9476
13709
16681
9425
7412
16807
6860
11661
14058
9231
8338
9032
9308
7367
8814
13452
14966
9550
15005
11755
8433
8878
9415
11547
8220
7427
7303
9536
11132
11676
11317
9329
8729
8969
13458
9167
6177
7364
9128
7409
11128
11296
9137
7847
7419
7390
7380
9446
7347
8791
7810
6052
9406
8271
13366
13350
11653
8891
7424
5465
9535
9379
10606
9117
9481
10244
15350
11352
11934
9277
8280
11453
22822
7918
11182
9498
7399
5271
9180
8876
9363
9486
7502
8000
21127
6154
13856
7419
8117
9553
13906
8957
9160
5823
9413
9339
7462
9650
9404
8907
14217
9477
8998
9468
12561
8833
13658
9510
8402
17055
9374
9175
9412
13662
9104
7537
12734
6872
7353
7448
7347
15598
8001
7738
13009
7376
9587
8898
7350
9479
13024
9343
9386
8955
11526
7357
7379
9430
6967
5517
8923
11207
9362
13356
9397
9642
11783
11780
7333
13821
14463
7349
8457
9217
4876
13437
7399
8755
1992
5811
12109
9488
9541
7347
12333
12117
7349
8954
13390
12414
7850
12530
9648
7758
12178
7437
6838
9562
7159
9366
9143
9546
9157
5793
9034
5491
8308
7979
9458
13640
7295
2833
8862
7754
11711
9407
8792
13649
10675
13414
13956
12179
9410
9337
7439
15725
14058
12395
8134
20053
9486
15031
8327
5248
9439
16301
7358
13616
8892
8965
9391
14126
5216
8928
7342
14463
8238
8813
7000
8247
4859
11761
13644
13171
5064
7462
16639
8850
13724
9060
9423
13785
8137
8405
9247
7978
8011
15469
10376
7603
11432
7418
9789
8856
7379
9784
7438
7413
9199
7407
9377
8986
11508
9424
8900
13211
7816
11462
6969
7504
7407
13985
11360
9891
9463
9525
9353
6945
9585
9395
8867
7747
10874
9480
9463
7378
9356
8027
9413
9129
9350
7366
7500
9347
11458
13599
6026
7663
5452
9352
12717
9217
8778
6420
7310
7369
7352
9435
8154
9498
7318
7429
8939
9324
9726
16669
9148
9508
8803
9399
10511
9568
9349
13627
8613
15494
8131
8518
11416
13328
9119
13893
7178
13676
8363
9387
6238
12501
6227
13716
4382
17512
13538
3035
10822
8375
7351
19620
7398
9133
7370
7575
8224
10042
9138
13626
8596
8834
13441
11815
11374
7410
13239
11632
9573
7465
14884
11607
9054
14118
8590
11805
9092
9814
8817
13191
10424
8932
9143
13446
10195
7509
7448
9284
10196
13338
8936
8986
5144
13684
7344
10641
9332
9496
7346
9488
9473
7519
8323
13559
13464
14243
9599
8939
11727
9314
13425
12747
8787
7395
7394
8951
9407
13720
15417
6465
11793
9411
11359
13938
9499
15470
8994
14021
8892
13650
6429
9342
12614
14941
9572
13930
9158
12177
8908
7348
9340
7317
11665
11561
9455
9273
12243
9073
7348
12468
9571
9541
7682
11065
9417
9627
8001
8918
7380
7173
11588
10630
9445
13886
7354
10313
7381
8956
7404
8838
6451
6673
8956
5698
9342
11637
7417
9205
9440
9846
7023
9318
7384
14777
7373
6941
9529
6473
8890
7942
11229
3478
11657
9513
3615
7285
13621
9819
13677
8682
7972
13633
5528
7385
7419
9457
10306
6182
11871
5218
10078
16011
8572
8398
8398
9186
13591
9567
12293
9539
4263
9114
4554
9295
11351
9416
7354
7896
7264
7333
13681
7374
11505
9321
8895
13592
7498
10623
9513
9145
9475
12382
9628
8286
8958
12498
14970
7030
9510
13570
11855
11500
6652
9401
11523
8939
10742
9011
9397
8965
9463
13141
7429
9277
11642
9037
8266
7175
7367
13686
20517
15003
14070
8559
7350
11637
7492
8690
13675
13994
9023
8901
8906
9452
5086
11464
8695
7838
8901
8921
7092
10128
9356
13702
6586
10168
7418
5709
8918
7379
9166
6385
14139
14921
9431
15066
9349
9595
9452
11866
12828
8226
11166
5463
9023
9123
12003
2021
9593
7708
10864
9573
11456
15557
8208
7432
8306
7966
9496
22649
8994
10744
10238
7390
16327
6802
18414
11303
7385
7453
7407
13333
7503
7464
10049
11381
9383
9297
13643
13559
11592
14510
7357
7371
13865
7344
8719
8975
7401
10796
8919
5043
9363
6901
7738
13571
5275
7344
7400
10749
7453
4793
6980
9593
9278
9414
13523
8852
7301
8902
7454
7336
9437
4921
9409
4213
5862
8827
9416
8977
7426
9767
6649
5569
13737
7436
10160
11466
9550
16225
7306
7378
8844
9418
7411
9298
9410
9369
7287
8689
10811
8924
8694
9428
8922
7516
7348
9601
10166
12278
9322
13766
17673
9482
7770
13484
13371
9237
6883
10561
8974
8876
7406
13471
8961
7455
7353
9232
8874
14783
14909
8124
6447
12020
9643
9394
5138
7411
8119
9479
13882
8894
13442
20504
3213
13637
9512
12028
8086
14542
5803
14997
11392
9558
7434
7416
9718
5459
10248
5826
7425
9402
9539
10418
14132
9397
7450
7430
7456
13576
11031
5897
11706
5132
9373
7642
7760
8672
7511
11621
9620
9398
6998
8177
8939
8872
9062
11437
15101
6187
5781
9127
9555
9779
11135
9477
8630
8991
9319
7416
9405
8129
13550
9498
9246
5906
8907
9348
13413
7284
12559
14969
9011
14004
15453
12316
9394
14185
11180
13742
5873
8924
5184
8919
3033
6768
8713
8786
11108
9936
13844
11649
14173
14046
6405
7390
8888
11631
13796
8899
7256
8885
12515
7243
13927
13881
8916
8162
8840
9497
11657
9300
8939
10898
6363
12104
13522
8865
9321
9249
14308
11777
11523
9517
1568
9377
8906
7451
13582
11619
8014
11486
8855
8660
7673
9344
7389
5132
13492
9500
6406
7923
9483
8905
8980
9345
13213
13441
8880
5294
14558
8921
13564
9469
11215
5730
7385
7825
9482
14129
11456
13651
9403
6573
7418
7380
4787
11453
9525
9462
7372
13359
8484
7455
8898
5450
9494
8344
9482
9351
8494
9360
6897
7345
7327
8906
8835
8118
6991
16660
7760
11747
13854
11652
13610
9526
7404
9465
11759
8874
11213
13686
13458
9359
8814
6172
8921
9418
7424
9423
16358
7417
7287
9580
9202
9099
8847
8968
10723
9205
9439
6755
6846
7438
8722
9240
9358
11278
7793
8798
8977
9397
5368
8968
7476
7423
5147
8951
11442
6701
8964
9535
12936
7548
16008
12284
7432
11283
10095
10745
9444
9523
8772
8837
6434
9046
11423
7335
9435
8233
15394
8910
9019
7224
7441
10285
9483
13528
5446
8606
14033
9531
11392
14939
10010
9407
7453
15879
7313
9321
9504
9460
9471
6692
12701
9500
9437
7387
8861
11502
9575
8907
13778
7246
9460
9267
9435
7063
8129
7833
7554
14930
8861
8834
14079
8975
9090
11078
9727
9489
7372
13367
9297
8637
9195
9760
11335
6025
4945
8904
13643
7169
7361
8986
19162
8890
12131
13646
7912
9797
14991
12019
9190
5731
4827
11150
9451
7313
12749
7402
9329
8075
6416
12520
8924
5343
9584
13515
2703
11631
8879
8557
7472
9705
7361
8750
5058
13687
14147
4252
6098
10453
9642
9428
6029
4844
8862
16725
9394
9409
8942
8890
13784
7393
8837
14128
12209
7890
10786
6276
7349
9430
3017
6474
8948
8283
9302
10937
7983
6478
5361
8953
8694
7874
6222
8615
9018
9315
8878
7482
11813
10723
9924
10090
8806
11159
13670
8861
13090
9437
9016
13936
10030
8906
9384
8859
10280
6869
9406
10168
7391
8623
7469
10028
7569
13954
14979
8931
9383
9997
5395
6546
9794
12167
10946
6438
13905
5563
14958
9433
12001
5441
7380
8439
6473
8961
9155
7407
11820
23577
10848
13854
12827
8908
16737
9388
8853
9392
17635
8852
13307
9362
13448
7450
9300
5414
9265
6765
11897
15972
9320
8968
9509
9442
7269
7270
1464
11924
11726
11697
11852
7944
9434
7369
13808
6960
11526
9598
6380
8858
5391
9389
13777
11454
11624
9697
12171
11510
13807
8888
9453
10542
9457
8942
8883
9973
9331
8082
5822
10288
9509
8308
13563
9568
8893
11728
8957
11999
5166
13462
9296
9000
8830
9168
9494
9416
13201
14066
14986
9611
9327
13421
9603
10379
9608
13120
14076
11572
7393
14112
8089
6421
9560
9401
8961
8985
9446
1964
9370
6849
4904
9384
9342
9297
8991
9410
10967
9134
10046
9426
12539
11216
9436
6279
9269
1564
5997
5366
8145
8330
7350
9543
7986
7322
8881
6840
8782
7348
8906
11615
8790
9473
4687
7432
4098
6733
10104
8872
9439
9579
7440
8969
2299
8047
17712
9154
9768
10040
11693
7493
10274
9067
13222
11144
14157
9273
8986
5172
5580
9515
8971
9385
8909
11215
12569
9217
8146
6622
12476
8980
6404
1870
9374
9314
7421
7442
8118
9297
13950
9592
9574
16731
7323
14158
7510
4703
11966
5176
10100
8973
5260
3409
6152
7793
12418
6947
9438
4956
9568
8082
8866
8937
7029
13730
13798
9237
8899
5832
8023
9629
8861
7358
5192
8652
9164
9546
5373
13621
11210
7803
13767
9244
9572
7801
6327
8930
11216
8826
8854
9382
9429
8034
9422
8166
8955
5617
6353
9468
9241
9464
7244
8914
2124
8224
11405
11117
9391
7385
7369
4784
9433
9293
11942
11476
6390
11678
8093
13659
11405
4858
8216
9541
9393
9328
9280
10248
9598
9141
7336
9387
5649
9403
8719
9425
13558
8113
7462
8673
7816
8243
9305
6531
11688
8926
13344
8542
9467
7215
8922
9240
5266
12392
6393
8954
7431
7428
12671
7333
13522
12120
8912
5921
13692
9340
8156
8878
12834
5693
8603
12250
9067
9424
6410
14847
9993
9387
11594
9226
10272
9180
8911
9421
10281
6413
17701
8952
9581
9370
9536
7446
7877
8958
8953
14005
8892
9475
13022
9352
8872
11630
9465
6916
7790
6974
7034
10192
9020
8871
9470
8896
9529
5688
7559
11187
7437
11045
9366
9394
9464
9505
8148
7963
9478
13961
9375
11619
10899
9389
14168
8836
9588
8891
9396
6925
11503
7409
11029
9354
18027
9487
6076
9504
9305
9335
8838
9596
12737
7764
8910
11754
8431
11115
9383
11632
11661
6428
5331
9491
9468
6170
11637
8838
8882
8860
12583
10384
9043
9470
9506
15147
9428
14013
12753
7261
9506
6742
12819
9436
9421
9653
11239
13387
12680
7698
9377
9294
6706
14940
9486
7509
10812
4452
13881
8991
4921
11732
7329
8832
6232
13622
11994
8935
12742
9491
14370
8947
13893
8095
12588
9252
8875
8877
13856
9483
8880
14089
6677
12719
12538
7387
7713
11360
10118
12902
7306
14572
9484
12157
8866
5525
6319
7976
9481
8777
8959
9506
13779
7252
7660
5469
10196
13431
8899
9360
8917
8949
4738
8793
7389
8034
5271
7923
7842
10782
8971
11836
6390
9454
12807
10927
10082
5141
9232
5877
8911
9455
9479
5496
7933
10298
9289
11974
9464
9429
9481
8277
8619
9000
9761
15794
6834
7366
13618
8892
8996
10320
13756
12020
6173
6033
8898
9486
5781
9675
9500
9507
9466
7512
8142
11704
11217
7505
7755
10168
1396
14046
8873
10036
7479
8623
14080
13964
11105
11317
11575
13834
9516
14113
13637
7350
9435
8994
8917
11751
14809
9702
5518
7331
10305
9254
8944
13621
9474
5772
10266
9469
9469
8950
9022
7373
11600
9327
9106
9390
9231
9000
4713
5119
11750
7355
9458
10961
5288
9262
6855
8978
7413
9676
8870
9322
8843
7263
8084
8397
7443
9407
9401
15927
9645
7354
6358
9413
14776
7413
14630
9468
13994
10422
9232
8571
16174
8821
10376
6878
9417
9398
6956
8904
7389
9458
14901
11581
8540
11359
10796
13528
11427
6931
9418
6945
7450
6377
9437
8863
8959
6881
11959
6884
12911
9262
7918
13953
9289
8956
11193
9509
8884
9581
13474
10953
15352
7412
11284
9451
9592
8948
9484
9332
9652
11597
7434
9007
8869
5463
13741
8080
10029
8936
9640
8113
6124
9197
8815
9712
5460
5901
2092
9162
16325
9293
8685
11721
5224
9038
11201
4065
5397
5969
17139
9354
12297
8878
13964
9950
9642
11211
11731
11154
9459
11619
8969
9379
9307
8518
9005
9611
8901
11710
11100
11565
9512
14158
9105
6309
12074
13910
9140
5758
15391
6883
11113
12168
9512
11628
4967
9359
8279
3740
7356
11605
12228
8362
12659
11732
9761
9169
6478
12615
9527
9540
6523
6889
9580
9059
7305
9443
9453
8917
7513
6116
9472
9303
9487
7331
7796
10117
8920
9431
7401
8986
12783
8913
9496
7138
8989
7968
9458
10801
11614
8981
9407
9244
8827
11450
11724
9361
14499
8859
11801
7390
8338
8913
9516
5205
8905
8921
9397
7373
9281
13771
13739
9463
9211
8343
8944
6911
9494
8719
7914
8806
7409
6339
10898
9983
7383
11636
9421
7488
8253
7327
9380
8902
11297
9419
7412
9310
8566
5464
9944
9080
6416
9706
9996
11482
8933
7855
11723
8889
7387
4845
9133
7514
9618
17442
9390
6608
9232
9374
7339
12068
8141
6996
12683
9398
5156
9469
9179
13210
8897
11755
9960
10249
7400
9407
8734
9495
8883
8459
11963
7452
11185
7353
9549
9290
8181
12853
16680
7395
6839
7820
9253
15365
13772
5298
8191
7594
8877
10156
9895
8537
12078
9237
9405
13554
10491
12673
14766
14053
6427
13230
13977
7670
9399
8986
21151
7466
8970
14266
5110
13462
8922
8957
9329
7512
7327
12882
13776
8989
8892
16124
9275
9002
8401
13418
6691
15409
8072
9494
8748
9484
9438
11707
5790
4782
9398
8683
8397
11244
9498
6641
9495
10156
10579
8792
14073
9853
9333
7420
7445
7460
6981
7364
12550
16927
8051
9436
6116
9480
1639
13791
11892
9476
14900
9457
6664
9812
9325
8892
5191
8645
6474
8809
8706
11955
11489
7510
10997
9852
18731
6934
11707
9427
12047
5835
8891
8926
10646
8871
9348
5819
8968
5925
11683
9457
9510
6385
7365
14914
23459
8569
7752
8975
8861
9300
11370
10750
7353
11509
9069
14033
11730
7973
11532
5522
7416
8899
12937
9230
9502
4783
6107
9431
8973
7360
13942
11682
11729
13808
9494
9320
7867
9408
14905
13695
5595
7510
2794
7426
9547
13717
12178
10797
7430
12148
6907
7797
8935
9407
9185
16847
7365
11885
9384
13779
9217
9126
7277
9286
9361
10311
14368
14110
16576
7344
9435
8921
11977
6581
5863
14927
10510
8876
16013
8568
13885
11810
5282
7614
7216
7365
14787
5792
12667
9463
15616
12556
9359
10692
5221
15029
10420
8870
9190
7502
7437
7330
7480
12594
11947
7333
9310
7614
11279
9049
13645
6888
9356
9364
12786
9387
9508
7339
9735
9391
11365
9315
2007
11014
6202
7532
13829
13953
9479
7542
7727
7514
8940
11648
6994
11355
7421
11681
9555
9310
7816
6928
7269
7340
8969
7367
7493
7684
11326
13351
9381
13660
8210
7430
10830
7935
9355
6817
10193
8629
7898
7381
7762
16451
7510
11240
11242
8718
14963
5200
7745
7393
7379
7380
11955
9647
8180
7259
7363
7278
9746
11495
10166
5846
19663
6490
7332
9389
9440
4929
8072
9596
9540
8797
7342
8942
7438
9768
9193
11582
16245
8814
12650
7085
9761
7394
11573
7837
9606
7712
8130
6432
7510
11473
9515
13316
9417
5825
9588
9381
9463
7543
9505
9417
13833
7503
14904
13648
13635
9305
9105
9136
7126
5278
14171
8947
9573
5183
7423
9390
16815
7345
9542
11301
7849
9413
6457
5343
14923
9552
9435
10513
9437
12950
7306
11469
12294
11432
14919
7517
15354
9534
12934
13451
5742
5649
11346
9166
7419
14989
13942
4221
7984
8510
9488
7363
7423
9154
7437
7769
7144
7333
8851
8962
9539
6802
6828
7467
10961
7454
7431
7380
7327
7494
8981
14981
7365
7453
9295
7452
7375
4942
14061
16858
7931
7336
6938
7357
9366
9467
9448
7846
9017
7378
7339
6931
7365
11742
7371
9470
9189
10379
7836
7340
9319
11045
11389
18523
7259
9448
9091
11983
12816
14969
14950
6416
14332
7573
7363
8975
14887
11428
7366
13629
13842
14940
13479
7325
9364
7337
13610
7440
7289
7313
10598
8834
7971
9387
9142
5551
5431
9475
9598
9301
15114
16302
7393
8856
9420
7713
7114
11094
7436
11110
9952
14006
7347
9304
7475
7405
11640
13904
12505
7363
9280
6838
9320
9609
9574
8931
7507
11811
7404
13799
7346
7442
14887
10486
8876
7330
9378
11546
5887
10124
9544
7193
13884
5243
8719
7335
4770
8700
9424
9374
9374
7362
12593
9023
9323
13762
11554
8908
7934
10740
8337
6853
14288
8985
11152
10391
7437
8848
13690
14579
13675
7339
13581
8756
8848
11435
7398
12271
9637
7515
9409
8979
6996
14970
7449
5175
10001
6865
13589
6865
7354
8895
9472
9995
9405
7802
13146
13824
14839
7379
9459
7789
7439
7433
7382
9557
8928
7444
14892
7346
10807
7868
11371
7296
9529
12741
13599
14945
9612
8946
15191
11822
8781
8809
7385
4918
7391
9587
9461
15016
7323
11334
9618
9409
4197
5200
11418
8393
9547
7375
9360
9545
6802
11626
15516
11692
8379
12087
9551
14940
16917
10108
11768
8922
9567
10252
7449
13881
7880
9694
5166
7418
12236
9942
11646
7469
7432
10019
7362
16339
9491
11491
5159
9476
20620
9343
13893
9375
7761
12637
8226
6842
10369
7341
7428
5109
11552
15122
7392
9528
6644
6858
19722
9354
13499
5481
9555
5198
7340
14957
4854
8898
7746
13747
14055
7330
9425
9495
10718
14417
7142
7695
10502
10392
9498
10680
9108
11240
10185
5168
11432
6840
6676
6896
7336
9370
9196
7359
8192
7289
9417
11248
8161
7547
15504
7378
6840
12023
9586
14443
7309
8263
9797
4878
7364
7366
16645
10991
8938
6965
7730
6720
7443
13765
9606
7570
7389
9936
9524
7430
7567
10394
10171
8950
6797
9389
6845
7315
6869
11065
4850
9540
6440
6830
4143
6836
11409
6797
9145
9569
6846
7571
7558
4431
6851
7566
6865
6855
6809
6809
7340
6795
6793
16047
9527
6851
6132
7421
9587
6108
7571
6864
6852
6754
6823
6700
6858
7563
9159
9484
8759
8294
9448
7295
14205
4501
7339
6799
15366
9396
6757
13620
7472
13684
8197
6511
7368
7159
6853
10486
10297
11526
9203
6903
9325
11654
7340
7869
9655
7297
10312
11684
11651
13733
7331
7431
6882
6803
7411
14939
11624
9616
9538
9384
9661
9387
7442
9576
7489
9430
8954
7740
7344
7358
7474
9515
6810
9367
7329
9238
5168
6676
11651
11540
7328
11611
7356
13709
7890
9468
13588
10532
9595
7414
9271
9268
7468
8915
9370
5381
7454
7411
15368
7758
12600
12989
7506
7361
9540
7504
7232
7505
9579
10244
9657
9579
7317
8966
7301
7505
12026
8788
10930
9731
7282
5178
5145
9433
12501
13864
7504
7586
13540
7567
9314
9378
14178
8912
6175
7409
11626
7338
9352
9602
7309
9227
9982
13995
11467
7470
14857
10176
5824
7360
9330
7460
14217
9440
9649
6897
9437
15532
9498
6813
14927
10666
8019
8962
9480
6958
10294
14215
7307
8747
9117
7495
9098
9392
9322
6868
8808
9793
8160
9632
10394
15532
6873
11685
7499
13615
14934
7464
7261
9899
7360
7363
8035
6838
9605
7501
8884
13697
9374
9392
13650
9775
7812
10052
10124
9310
11763
7391
13927
10352
11548
7776
7430
9145
8949
11600
7412
7344
7338
9704
7500
8837
13545
13717
6895
13527
7361
9370
15930
10898
7480
12565
11344
17648
8964
9505
15524
9158
12266
9161
13473
7432
9475
9543
8971
9494
8074
5199
10135
11010
13850
7395
22583
14188
9262
14902
6840
13516
11774
8930
7310
7196
11220
7386
9435
9434
8157
8092
11292
12160
14983
6385
13109
13656
8289
11429
6663
8868
13088
7408
11114
9584
8819
13199
7577
9384
4687
9060
9432
9270
10711
10243
9354
8900
11732
15019
5192
9485
9487
6826
7201
18128
7297
17827
9197
9507
7355
9618
11255
8270
7395
7395
13696
8778
7458
13973
11733
10775
7369
11237
9348
9623
7495
5013
8932
6938
15850
9371
6842
9492
9547
8884
11714
14054
9047
9581
14256
7465
11493
9358
7416
8889
7509
12421
12769
8938
5482
9093
7389
11546
16312
7450
13841
12443
6657
7483
9398
7475
13756
12821
8498
8942
6722
8861
9575
9623
9263
17002
8017
7516
10037
7868
13439
7342
7246
11444
9666
9396
9423
6221
9050
7299
5385
10553
7515
12629
6487
5064
9443
11555
9537
12511
11840
7337
5436
1559
13145
9487
16576
7447
8952
7422
9362
7374
6888
13425
7520
7384
9478
7492
17485
8652
9110
11058
9556
10831
7404
13266
7378
9077
8584
16749
7314
7395
7331
7485
12804
11398
7308
7442
9152
7199
11178
8246
14964
7110
13994
13744
13690
8620
7370
9446
9371
8164
13429
13627
9666
14581
13817
10044
9496
8898
13421
11709
13784
8299
19232
8955
10704
4576
9520
9471
9501
7339
8950
14972
14821
8141
8582
14129
9218
10502
11101
9440
15735
17177
7836
7917
9426
7336
10767
6989
9730
11729
9387
9570
4903
7134
7331
14960
13967
11781
8871
7254
11999
7433
9133
9389
9490
11473
14640
11796
8977
4178
8665
13632
7385
9506
7463
7788
8760
7256
9508
7246
5160
7449
8802
9002
9516
9520
11272
14975
7970
12018
11709
11162
8958
7277
7419
8858
5729
14930
7339
14903
11598
7326
7441
9487
6835
13479
11619
10018
13929
9873
7130
9357
7369
9486
7215
7333
9478
9675
17889
7463
5338
9545
9554
19125
7345
13426
7466
7801
8950
13687
9672
7396
7335
8523
11516
9826
9742
6416
8988
14219
9544
5697
13738
7353
11530
7369
8913
12463
5011
8807
7347
5128
13548
11271
8307
6398
11248
9409
9048
12048
6239
10537
11706
12742
3457
11416
9314
14223
7333
13644
14571
11342
19700
9595
7358
11490
11688
7447
9772
8909
9520
12504
13629
7363
11417
7432
7277
9858
12984
9485
13548
8794
9559
8733
10109
7378
7849
8934
13814
11653
8845
7322
7323
13429
8649
11827
7510
8830
8895
12030
8957
9775
13815
14955
14931
6283
2425
13454
6307
13128
9351
9625
11636
13583
6961
9660
8950
9496
14868
11606
8873
12738
7668
8031
9382
7348
9324
8906
13448
14981
10626
8928
7763
9624
11240
13235
9391
13791
5178
9572
7385
10348
9552
8283
9001
12000
13630
6256
15354
13814
9556
3172
14950
6930
13855
13851
7558
4914
13695
7386
10157
6203
13584
7345
7342
15050
6228
8869
7352
8951
5280
7339
13034
7377
11732
7428
7873
9479
7455
7452
13729
11223
7273
16322
9521
6221
8952
6954
9404
7390
7439
4848
9702
11483
7337
11852
7433
11649
8971
7248
9396
14872
13626
9392
11712
8993
7807
9595
7508
8885
11353
7276
8882
8979
7379
7405
14669
7238
7454
8987
8177
14897
9538
9447
9467
12556
9544
9276
14164
6664
12765
7815
8720
8127
14413
7343
13951
9423
6360
13533
11527
8863
5184
8852
9377
7296
13555
8005
8710
7859
8871
7811
7396
7782
6370
11735
17036
11050
14871
7361
15548
14598
7566
16945
7816
7311
13628
13679
6989
9213
7459
7357
7177
8111
15697
11274
7046
9102
8571
12862
9400
13990
5293
13515
9325
11155
7419
5604
9500
9334
7459
11577
6891
11505
7457
8906
7810
9372
9345
9274
5125
13797
7383
7346
9967
9444
14981
9624
8873
13843
8949
10327
11471
9496
8957
9539
9332
13221
7373
8236
9680
8963
9536
9439
7777
8935
7346
12382
15507
13481
8210
10826
8982
9130
7476
8965
11955
8057
7375
9464
6815
8867
7825
8892
4355
5649
9334
8863
9474
9268
11237
7052
11664
5225
9501
5279
9459
9462
12090
10151
12302
15830
11552
10272
10405
9311
9552
8893
14884
5015
8922
6936
14382
13735
8339
11690
9591
9412
7362
7462
9494
2227
9477
13775
12872
9478
11709
7367
9941
9169
7431
14478
7656
12754
12780
14644
14076
8948
8195
13751
7415
13165
7661
7491
17005
8061
11716
10076
8833
11654
15380
7440
13334
9317
6892
11785
10279
9501
15190
9413
8913
13417
17564
8243
6947
6989
11070
15117
7716
13918
4741
11573
11946
9418
11961
9414
12789
13942
14114
11729
7260
9542
3307
8111
10096
8337
9557
8872
7855
13562
13685
1572
9872
14168
7462
8223
9323
5205
9300
9056
9202
5242
22095
8429
10185
8870
9444
10428
7169
4567
12299
9374
9390
7789
9524
6919
10198
10198
11270
9185
12331
8176
10247
7422
12474
8907
9467
7431
5975
13830
8921
1614
9647
7437
7314
9398
9743
7390
11092
15886
6547
6547
7295
8134
11713
8343
9287
14971
7506
7456
8962
13756
8932
9418
9364
7858
10853
9391
9395
16895
21168
7007
13491
12718
9228
10992
5828
14944
13561
9408
8880
9415
9696
11762
9300
8898
8867
16395
7362
14477
1571
5715
7783
13946
8918
16944
4986
9469
9484
9102
9045
9453
9454
11709
7471
9370
8355
14444
9457
6255
2479
4978
4913
4878
5401
8926
8972
8912
4779
9367
9261
13149
9304
12735
9113
9141
9856
8912
10846
9335
9457
5454
13608
10067
10699
10868
7411
5688
8675
10520
9430
9491
9368
8968
7399
8931
13507
11447
7429
9011
10464
9109
13956
7450
8991
1576
7960
9520
3602
5504
15758
7379
9369
10525
11665
7354
2853
13233
9561
9546
12352
13646
1835
7220
11609
8933
13160
8175
9302
11104
9428
5262
9426
5709
14352
8886
9411
8801
12331
12067
9407
7216
11610
13860
7311
13684
9384
13602
8317
9425
11689
6483
7296
7954
9023
9883
11236
9356
7227
10554
5185
11469
7418
9620
11308
9584
8923
14982
3352
9490
7895
12452
8918
9789
9198
16357
13691
8179
12299
8295
17559
8904
11044
9438
7826
8976
10740
13960
9243
7870
6055
8731
7256
12754
9009
8147
9785
8356
6838
7364
9554
13899
11545
11931
9431
6447
8959
8773
5123
8893
7276
9153
14092
5141
12213
8296
11697
6212
11489
7386
9442
16407
5205
12209
11655
13642
11076
6385
7269
7312
8909
8945
14256
7445
8944
4784
13793
9010
6439
9545
8974
13821
9019
13570
14410
8421
8875
4903
9263
10013
8020
13631
6996
8712
8820
14866
5418
4666
8902
7334
8957
9475
8793
15936
8289
16253
7367
9278
5695
13887
9318
5491
13174
6246
13401
13327
8914
13390
11137
9364
8160
11522
8240
8955
5975
13675
1922
5430
12803
6769
10280
8170
13427
13638
7510
9083
8888
9087
10496
8304
7477
6876
17097
13760
9399
8082
11197
11345
12077
8965
13638
13522
1854
9408
6981
7443
8832
8138
7360
8880
8219
11331
6829
9352
11256
9286
14507
13634
5390
9361
7841
10949
10949
7331
14129
13663
3361
6303
9544
11711
8419
9499
9377
9340
9442
9359
13888
9100
14981
10227
5231
13577
9360
8278
9245
6114
8530
9476
8960
7331
13635
16775
9312
7550
9514
11715
7361
7444
8243
8984
10809
6110
9562
9377
11496
7333
9319
7335
8090
6411
8928
9163
8984
11619
9467
9571
8895
11586
13062
9020
7423
9399
9196
14944
6475
8854
8243
4854
10608
7339
7336
8862
5389
12751
12004
8887
8914
8921
9486
12795
16909
7878
8133
13640
7160
9352
9360
9369
7472
7190
7424
13317
9268
11082
7345
9275
8893
7302
9417
8983
7353
6584
8915
14002
8393
7918
9587
9348
5767
10632
12581
8728
8953
10044
9287
8781
5867
12252
8838
8912
9633
9179
11940
8917
14096
9503
11561
10475
3575
16032
9408
6209
8894
11567
15026
8192
7214
7384
11774
8868
13490
11752
9554
9151
10168
9436
8570
10078
13505
9372
10115
6404
10736
7986
9474
17198
9440
6074
4892
17615
8188
7996
11242
14595
7365
9515
13541
13673
9408
12658
8955
2128
5189
7400
9019
6838
4945
9311
9190
8308
8871
14971
7335
7421
12325
14681
9078
7008
8934
8929
9468
9208
9457
9454
9335
4553
7583
8977
3614
8916
13982
9187
13632
13962
7506
9310
6067
8851
9850
5670
14237
8911
8463
8820
9537
12713
9370
13637
6173
7395
13760
15176
7380
9353
8964
9439
1955
8842
9350
8858
5141
8375
10258
8894
9504
9474
9362
6867
13868
9329
16372
6969
11924
7426
8854
9458
9551
7388
7391
7453
5788
6230
12613
9250
12102
8965
7554
13771
6426
10648
8974
8864
14548
11678
8692
12799
15446
9436
8683
8793
15624
11941
6418
9370
9426
7509
7302
11566
9469
7366
9284
8969
4939
8927
11443
9487
9460
13163
8257
8891
8900
12633
7368
13580
9399
6412
8874
9248
7246
11445
11153
7758
9320
9422
13585
13561
10729
10528
8842
13514
7856
7360
9504
10216
11620
7357
12764
9486
5928
1565
14289
8902
9455
11130
9417
8896
8121
8145
11124
8609
7504
9336
9046
8831
13611
7370
13469
9377
9493
12765
9363
8265
4276
9426
15077
9324
8969
6649
8960
6259
8839
8594
12733
14963
11082
8012
8839
9358
11678
5403
9536
18195
6428
8802
5888
9403
9243
6239
8622
9431
13874
11548
7349
9481
6484
11489
13688
6421
2943
8887
12252
14005
6185
6911
1884
4922
7507
15692
7355
5105
5175
9330
7534
10885
8972
12749
7833
8951
7372
9334
5453
8962
11675
13212
7193
11337
15734
6418
6592
8883
9309
9239
7343
13694
13458
13712
9453
9258
8867
8889
9322
8857
10521
10651
1797
11114
5827
9451
11730
8933
12201
9465
9233
8888
8843
6483
10878
8612
13309
8905
9362
9499
9383
9512
5426
8924
10466
9451
9325
10742
11194
9496
8442
9494
5668
9376
7440
8316
7353
9428
9467
8834
8028
11922
14053
6154
9471
12757
5298
5101
9932
9276
9461
9611
14167
9352
9252
5181
17671
8860
12015
9352
9398
9511
9367
12153
15702
8327
8115
9927
4412
7324
11361
10301
13114
5790
13487
7500
13235
13906
6738
8892
9430
8185
11579
8930
7583
11481
8054
8927
7888
10845
3606
9465
8106
7396
8104
11575
8127
5133
9550
4753
9221
11806
8880
8923
7763
1936
9278
16733
7420
11304
7360
11952
8396
11885
8376
9523
7987
9016
13019
12436
14095
8796
13085
8955
7130
7935
2785
7270
8338
10365
5518
5040
8955
9237
9061
9294
8524
8333
6817
5502
8211
8443
8916
7988
1828
9422
6182
8865
10009
9364
9481
4230
13891
8877
5791
5756
7764
15140
7350
1580
11722
10466
6981
9287
11927
7364
9187
7332
10376
9482
12117
7175
4897
7521
3768
13429
9229
8012
6035
14404
8930
9210
11666
11661
10301
8886
11997
8979
8990
9316
9418
18956
8794
6037
11671
8783
8968
7562
6968
8940
8696
9444
8288
6192
14108
3817
10540
9341
8863
8853
8971
11517
9192
8896
8871
7273
7812
8919
8220
10260
11877
8901
4962
9508
7512
8378
10017
8221
10170
10211
7391
6412
8532
9643
14169
9467
10234
10614
11601
7425
13434
8863
14990
8895
12744
6435
9389
6411
9414
8923
9498
8929
10316
9977
11472
8912
10118
7765
8928
6836
7409
14038
14932
13656
14050
7340
8856
6996
8203
8521
10801
7335
8761
7379
1814
9530
7143
8396
9080
8927
9456
12892
7448
12547
9416
9397
9209
4825
13578
9005
10299
9332
9580
7508
8836
9298
7325
7316
9189
1840
9424
10098
7279
7446
14153
9322
9419
8857
7375
10561
9407
9268
11181
13929
8891
9281
11990
8083
9117
15426
4928
7285
7508
15156
8013
9467
11901
8063
6089
17280
10196
7860
17714
7331
7303
7345
9368
5374
12227
9162
8271
8521
11717
7903
5798
5502
9371
12556
8870
7347
7412
7489
9486
7299
7448
7114
7775
7433
8869
9303
8988
9544
8899
8873
7312
7447
7414
9242
7372
12384
9345
9036
14180
7364
10275
5730
7215
12042
7382
9435
8929
9389
4702
14154
7140
8964
10245
7469
6873
8423
9503
9439
7327
9630
9709
2763
8927
11540
7509
8930
9332
9612
14911
4632
11145
8906
9194
7827
7442
9489
4793
9052
11205
14110
13616
7457
6988
7445
9583
7423
8859
9483
8923
8370
12847
7425
9508
7397
7454
11531
14154
10625
12079
6918
8876
13470
8902
14979
5040
7023
12728
11557
7538
7267
8002
10555
6984
9457
5138
14788
14932
8188
4793
6831
7469
7632
6970
9591
3020
9391
9569
9614
8878
7922
7504
7724
14162
6828
10274
7451
9151
9387
7507
14545
7331
11593
11945
11534
6623
7762
11640
9587
13272
12002
6814
7574
8544
9281
8944
11459
11603
12481
15010
8862
9481
7294
9660
11562
7362
11622
13644
7529
7309
16562
6169
11394
7057
13836
9497
9010
9660
15520
7510
9527
1767
9299
11560
15569
8239
11605
5207
13614
8913
9437
9597
9512
12412
7411
15526
8858
7301
7965
7498
8944
7349
7316
2589
7280
8276
9452
8974
10733
4347
9617
7488
6426
5192
8933
8628
9268
10245
15027
7506
9517
8868
9584
8883
9560
12577
14306
6638
7217
7302
7405
9029
6862
7105
13750
8922
6839
6203
12529
7534
15313
9410
7488
13821
9306
9198
9497
9554
9651
8955
10335
9721
8202
13649
14151
8912
7053
7371
7364
7595
7350
16105
8354
11416
15527
15027
6426
9210
9507
13689
12748
6899
8051
9262
7316
7365
6870
7451
9339
11588
14081
11875
9405
7444
18888
7438
9615
14030
12527
9341
10112
13362
7506
13654
11823
9294
9555
11928
9349
11847
8607
7448
9809
7508
14194
13738
9293
13595
7485
7485
9442
7494
9354
7467
7333
6953
11638
12404
7360
12106
15207
8216
11248
7385
8569
7506
11843
9565
7272
9379
7369
9497
9125
10592
7145
9668
7332
11870
7477
11105
14981
11718
7361
12101
13875
9401
9454
3985
8918
9631
10174
9523
8403
9356
8857
9422
8935
9694
7267
10261
8069
7325
6898
14270
13651
13686
9179
9453
7041
7983
11494
7395
14907
13785
9327
14174
7509
7388
6035
16168
8861
10167
7440
6618
11633
6310
7424
12542
8210
9405
9431
14977
12454
11638
7921
8934
9449
5819
6835
7414
6802
7393
7294
7306
8966
9389
9253
5565
7370
10273
8689
7210
11947
11605
9528
11143
9915
8404
10220
11052
8879
9531
7328
4942
5916
12868
5308
9622
12004
9173
8980
4876
11546
13652
8862
14977
15533
8679
15026
7450
11368
14958
7404
7485
8399
12641
8595
7384
6747
9767
6719
7395
14944
9513
7378
14688
7356
9540
13508
8334
14913
14997
7404
7386
9374
7907
9420
7528
14994
9532
7358
7348
9535
10607
7426
15480
7262
7876
14172
13651
13577
11829
13926
7504
13847
7003
11483
5260
7389
7422
13647
7357
13991
6824
7573
7747
7530
6175
7364
11656
7326
10513
5509
7338
9250
11624
8151
11533
8942
7424
14923
9456
8910
7962
9578
13668
13818
7506
13299
9498
11525
8859
9674
8325
14979
14951
9470
13563
9361
11236
9569
7415
10572
14082
13692
9579
14907
8880
9112
9451
5097
7368
7496
15517
8982
9373
10892
7514
12714
7375
6433
10081
14980
9358
7463
7464
7341
11576
7392
7012
10433
8760
7375
9471
10457
7422
7425
9509
9353
7347
10801
9382
6759
7338
9141
11530
9548
6549
11660
13183
7399
9429
8386
6176
9360
10345
7514
7349
7364
8191
9468
9586
13635
7342
7363
7357
8894
7457
11496
13664
13996
7419
7349
9406
8173
15470
8181
14917
14018
7373
7348
14944
8959
7375
11554
9517
9763
11549
10252
11552
11764
9608
7371
6864
9489
16164
8935
6714
11943
15088
9592
7361
11417
7318
8670
10019
16350
6852
9577
7447
9482
6793
4663
8137
7454
9616
6765
9331
7417
11823
13615
7452
7355
11781
7334
9351
9351
7582
6817
10424
9489
11606
7381
9411
8408
7520
7163
13473
9601
12804
6842
9581
5002
7429
6821
6856
9296
6849
9351
6851
7566
9593
6853
6752
14674
6900
7562
6828
3972
6854
7544
6854
6842
7562
6869
6865
13328
11458
15547
7561
13487
9359
7383
9514
14038
7404
9519
7644
5082
8991
8859
7447
12006
7223
7429
9447
9271
9619
8205
7572
7733
9473
9462
7402
7316
13443
10094
7319
8037
4422
6853
7357
13874
12108
1382
9215
11728
8882
9588
9579
7526
7323
14189
7382
7182
7337
9190
9454
12947
7543
7397
7420
7572
7346
7454
7465
7546
7722
15114
9634
7395
13650
9241
8549
6273
9389
5023
7586
7328
5826
7486
9506
7443
7350
8860
7345
7359
7369
7443
11638
9590
7394
6830
9148
7395
8872
11703
8782
15505
11631
7305
7471
6807
8925
9577
13971
11585
12186
8903
15901
9477
10736
9276
7460
10275
7329
12644
4219
6468
9346
9709
12748
9364
8972
7368
7507
7414
22342
7325
9600
9040
13035
8219
9312
9383
7414
14184
7443
8908
8815
16109
9351
9288
9499
7360
11418
9897
9670
8914
12144
9352
7457
7337
9448
6755
8978
7401
7322
7483
12764
7401
9635
16155
9339
8033
11805
7498
11767
8930
7360
7508
7317
11211
7915
4778
10183
5100
8640
8862
5193
8920
7332
9095
6444
12343
7745
8455
7460
7397
8874
9689
15195
7311
8164
9490
14918
9115
15847
12652
15180
9278
12323
3629
7799
6878
13853
7936
9536
7398
14383
7360
9333
14032
13135
10032
9541
8233
13816
12669
9600
7417
9519
11726
8920
8907
7332
7804
5201
9301
7387
10197
9478
15177
7371
9415
7208
7323
9379
7387
7491
7848
10021
7506
6982
9380
12294
9373
8878
11485
13325
9438
9576
13201
8909
11999
11711
9619
7456
9376
8857
11865
7445
14070
8152
12773
11553
13666
7382
6778
10018
9430
5791
7392
11165
9202
8932
7448
10161
7273
7370
10413
9328
8985
9973
11604
9474
8883
7378
8939
8654
7352
16101
13783
9913
6253
7356
7496
8859
6852
7367
9111
9595
10914
7360
7402
17429
8354
6410
9075
7779
7325
16239
13865
9704
8212
9529
7248
11321
7953
9587
8919
7360
9398
4182
9342
9612
13770
9606
7278
11615
7525
8877
13555
8868
11423
15378
7491
9441
9640
7945
7494
9340
8926
11481
8959
10322
4257
11554
7376
11642
12585
14329
11748
14078
11742
9667
11641
14823
7026
10760
8912
6419
10672
9607
5159
8965
7435
13871
2964
9619
10305
7816
7363
11346
9071
15756
9162
9656
10110
6845
7327
7345
7353
11379
7483
10229
11538
8828
9415
7343
9350
9569
13647
9477
8738
2450
13687
12191
7525
7200
5223
7350
9431
13503
12597
7521
6463
9678
13730
8868
14015
7389
8582
12587
8923
7420
14473
10204
13766
9398
14045
7424
11683
6209
11442
8249
9426
13973
9982
13885
11556
11776
9499
1838
7355
5471
13681
13520
12754
11173
9543
11047
7346
3616
14683
16221
7372
10788
7547
9101
11250
9286
8922
6769
8831
10241
7886
5710
13632
13645
13407
11766
12027
6841
13876
8649
8288
7439
6980
9289
7503
8196
7372
7365
9178
14021
7375
13999
8930
13098
9358
9350
14886
9289
5965
8180
9720
9012
11281
9196
9390
9576
10269
7591
9282
12423
10491
12800
16194
11654
8887
6077
10218
12251
12103
9676
5716
9291
9549
13098
10077
8385
7498
9355
7453
14089
11255
20914
9331
4689
13639
15816
14100
8949
12551
11503
7952
9502
9450
8856
8600
20380
13823
12178
12300
7801
8706
7456
7361
7447
9401
8917
9067
9839
9518
11588
13284
7332
7365
13534
9133
9579
8938
8091
9468
9622
8927
9365
10288
7029
8144
11861
11570
9371
8205
8850
7093
6794
8927
13959
5399
8931
13183
7387
13651
1404
13662
11468
13102
8854
9438
9291
8527
9523
7374
9621
10167
8878
10169
12409
8323
7346
14613
10141
9194
9403
13703
7511
9324
7344
10895
8239
6862
9581
11617
12456
11403
9278
15014
7419
11133
7507
10534
8918
9272
9325
13175
10587
9022
11669
9380
8950
14774
9388
9400
9480
10309
10551
13861
11646
7527
10380
7349
10090
9380
7440
7433
14901
9637
9745
7217
8922
7781
7055
13674
14057
8927
12186
12846
10508
6237
9349
5602
15924
13785
7360
9251
7425
9645
6855
7717
8339
13782
11768
7098
15382
7286
6830
7396
7431
12828
13622
9548
8620
9385
12587
9738
7939
7300
13795
14152
8039
7354
8316
7018
7033
3788
9259
12931
13706
8854
9131
5598
8999
9524
7407
10480
15748
9070
13753
9484
7509
17019
11196
14038
9245
8948
12530
9391
8885
1492
9106
13675
7355
7504
11457
7430
6873
9323
7393
7422
11649
9563
8950
8878
13660
13191
7386
8994
13045
11345
4745
9707
9312
12737
14710
7352
9722
7409
6781
13619
7284
13680
9378
14927
5861
11751
8899
12631
9665
7341
9418
14013
7793
9008
9395
10915
13666
13617
12877
9422
7394
9459
11681
8973
9379
7355
7004
11562
7299
9002
8897
8924
9363
12484
9249
7415
7454
9844
13388
8918
9360
7343
8037
8926
9301
11740
11365
12111
9439
6960
9278
7449
8907
13341
13134
9326
13684
9090
6434
7742
7021
10712
8965
9509
9186
7457
12533
13354
13612
8084
1802
7948
7503
8805
9629
9527
8512
7344
7462
14849
11568
9442
7457
13969
10024
9451
8992
14558
7580
9237
5240
6842
13648
8332
12490
11446
3094
9160
4791
9540
9031
7338
9620
9336
7377
9373
3303
9619
7842
14146
7145
13093
4767
9557
13357
7408
10311
2012
6856
8113
13654
7461
10522
13795
9552
12668
7398
7361
11446
9370
8584
9504
5618
8039
9443
7894
7355
12395
9641
7953
8940
8811
7431
12353
7834
7971
9274
9505
11769
8173
11947
7332
6851
13616
14165
9481
13583
10358
11701
14007
10097
12989
9363
7488
14919
9475
7376
9365
11921
9509
5495
7549
7508
7443
10325
6746
7393
7358
11500
7721
13558
7345
7445
7414
16852
15361
7385
10842
11479
13552
7360
10646
5438
8946
7365
8897
15501
7461
7268
10854
8890
9426
7432
9607
14192
6819
7315
5074
9358
9326
7431
7510
9534
9473
11821
18343
10071
7328
7421
7430
7386
12199
13731
7400
13440
5511
7464
8272
9347
10994
9441
5527
8552
14474
9471
11703
6098
5796
9097
9379
9598
11507
5805
7338
7338
7460
11446
7345
8987
7396
6410
9320
9379
13729
8936
10521
13566
13624
9467
9319
5594
1832
8905
7387
7503
9219
15356
11445
13495
7467
8913
7413
7813
8898
6889
6843
8933
11761
7440
13671
5200
9387
14475
10226
9360
9554
11250
7291
7393
11707
6264
6211
9054
7920
14299
13897
15386
7318
7784
8863
13676
9467
12503
7457
9580
8966
11655
10169
16849
7392
7446
7072
9538
12649
9432
8321
8571
8919
12118
9658
11480
7745
13019
19310
8858
9538
9115
8912
9438
15392
8927
8711
13642
13642
7651
8925
7443
13999
9525
8903
8097
11222
7355
10851
9521
7324
10748
12083
9494
9438
9391
7353
13869
8466
13603
6409
9442
7358
9352
6877
9458
7208
14543
8361
11603
7223
10677
11706
12547
9657
7293
8887
16201
6823
11591
11531
12969
8278
7503
12705
8296
7961
11800
9618
9536
9381
6201
11784
9273
6164
11672
7424
14918
7778
13804
6801
7911
11473
8293
10403
9359
8631
9488
8915
10604
8955
7341
5462
7366
7437
7449
7430
14725
7383
11695
7602
9328
12152
9485
9380
8176
9574
6762
7527
9445
11669
7991
4798
6370
13487
8949
9348
14102
8904
9211
13693
10189
8899
8939
7382
4791
2352
7342
7263
11509
13031
9376
13521
8366
4793
7334
5581
16283
7422
11281
9603
7484
15779
16372
7423
7012
13163
13772
9168
8934
7401
11575
7394
7269
13612
9365
7453
7176
9364
4798
13714
7362
9454
9143
8920
12328
9880
11666
10779
9431
7365
12121
4721
11888
11323
8899
8685
9438
7427
9394
13144
14154
9675
12870
12714
9425
13434
8898
11959
8091
13364
8809
8941
13200
9381
8874
8782
4964
12014
10984
14594
8853
8485
5583
15492
12493
11767
6370
9307
11710
9220
9563
8052
8915
11659
12072
14930
6987
9390
7865
9061
9419
8569
12749
7492
7447
9454
11696
9461
9418
8717
8038
8935
7772
8869
8157
9624
9284
5044
5044
10255
13770
13322
9007
5155
9726
10873
8867
9116
6984
13359
13644
8926
11054
10153
8873
13999
8772
8117
12631
12747
9482
6412
11706
9875
9363
11618
6893
13484
8878
12209
8874
4679
9274
9435
8983
9484
13643
12212
7973
9380
8857
9743
13657
8906
9383
9404
9279
13650
9332
5773
8782
8642
6464
12699
9342
8928
16375
7507
9710
10231
8947
9364
11909
5294
2894
9421
9475
11627
6025
7422
17725
7309
8819
9476
6117
9542
8757
6142
9400
9460
14068
9379
8839
8950
9102
7507
7352
9657
11649
5873
13546
15362
8600
7541
9306
15528
7907
8953
13905
8943
8921
9402
7357
9683
11235
14872
14979
14328
8271
11094
9886
9389
14771
13629
9079
13804
14105
9448
9555
10709
13613
9623
14546
6720
8868
9546
9431
9410
8961
6244
7395
9087
8896
13886
9138
11139
9480
8841
11728
9517
12889
9288
9342
8852
9417
11740
8876
5791
9358
14777
7358
9503
13424
7460
9359
7878
8882
13682
11677
7395
9233
19420
8867
8600
9521
12243
12250
9152
6238
8916
9448
6407
5618
13904
6142
8956
7473
12824
7464
9344
9490
15373
12292
9410
7793
6672
8552
11419
8646
11721
9475
7733
9390
11773
13376
9326
9348
11679
8921
9739
9395
6998
11750
8894
11787
8936
18914
9472
5128
6408
13625
9404
5239
8820
8954
8801
9054
11785
7064
12700
9316
8253
9407
9507
7975
11695
14889
11774
13820
5309
8849
9515
9482
9453
8814
8453
8918
8987
10264
7331
9393
7827
9071
8967
13282
13147
9641
5098
11241
9787
9401
13880
11609
8933
8048
6129
7484
11157
20486
9234
6223
6634
5318
9227
7507
8134
7775
13956
9439
9456
8346
9378
1736
13364
9334
11718
7394
7369
13594
8856
8659
7817
7360
10746
9253
9352
6355
12664
9371
17545
7936
12772
10096
13692
9059
8860
10226
14572
9385
9398
8854
11552
11629
7872
9418
9979
10378
7449
12289
9414
9460
9455
12525
8958
9354
9494
11239
11213
9306
13584
11309
8889
11878
14284
9500
11135
8283
9374
6145
8864
9429
9372
8685
8913
11429
9453
8864
13489
7443
7368
5169
8209
7351
5237
9245
12279
10967
5548
5313
9732
11717
13164
11870
6167
14103
13932
5849
1573
11478
8728
8968
12636
8941
11619
8844
5581
2253
5944
6889
9371
6861
8965
7350
12113
12657
5205
9644
10651
6879
7377
17225
9288
8885
5843
8951
7196
15060
8909
8866
9397
8858
11714
8888
7422
12468
7339
8951
9421
9110
9489
8904
9524
9887
9363
8873
5853
11786
6417
9482
13877
9199
9336
13744
6151
9322
9209
12878
5468
2942
5467
14034
13902
9391
7425
6432
9504
6477
9531
9523
12770
8973
9486
5936
9502
8940
10606
7317
8963
7338
8915
12764
13516
6423
7750
9202
9133
10514
7412
11601
10987
9426
7348
9009
11716
8954
6507
9495
10677
8973
9185
8342
11967
13279
9440
10766
9992
11215
9465
7444
12966
12686
16494
8519
7433
10676
12651
14194
7750
5894
12688
8976
9463
7368
13427
10234
6991
7377
7385
7311
13225
7265
9349
13546
14951
15366
5184
10639
7528
18755
9483
8710
7381
8925
7340
11800
8249
7382
9373
7359
7886
6172
7421
7426
9344
7357
15219
11525
7407
7299
7414
