# Supplementary material for: Effect of sequence depth and length in long-read assembly of the maize inbred NC358
Source: Nat Commun. 2020 May 8;11:2288. doi: 10.1038/s41467-020-16037-7 (PMC7211024; doi:10.1038/s41467-020-16037-7)
Supplement: Supplementary file 4 — Source Data [file 41467_2020_16037_MOESM4_ESM.zip › Source Data/Fig. 2B, Suppl. Fig. 7, 9-11/NC358_21k_60x_pseudomolecules_v1.fasta.mod.out.len]

853
4667
1736
1061
192
79
44
74
199
182
629
527
95
61
287
148
8887
9476
56
104
63
80
74
687
5576
217
41
61
53
121
94
158
1890
370
620
148
638
221
327
660
1766
54
131
709
62
407
122
102
24
859
327
661
193
210
1404
2081
104
1333
477
1394
1935
7549
223
178
5033
8958
87
313
34
56
4761
3507
5679
5338
59
69
56
457
253
353
69
125
145
56
135
121
38
133
41
50
37
451
110
132
174
505
176
134
105
17589
5226
4326
2917
590
4898
6869
5532
215
1427
106
155
1058
965
1072
91
934
37
732
134
106
107
609
116
1283
430
76
299
863
1064
5636
78
1757
124
437
1292
3282
3791
105
501
78
325
601
1382
1199
2995
3841
278
9518
367
45
45
250
617
86
125
76
47
66
19
95
527
8172
5082
1856
821
9422
3826
3094
136
206
36
52
296
111
329
525
497
7194
2217
1418
641
129
81
87
129
42
1053
552
147
95
263
3759
10168
421
89
2396
207
256
890
88
1859
10473
640
203
152
100
172
1958
886
6337
146
9340
1338
263
110
3800
111
60
789
554
408
403
1546
9517
12430
1486
530
555
1017
518
130
104
201
325
78
201
74
714
53
6142
10793
3404
1965
8972
407
9009
6512
512
735
14887
5552
1437
604
8243
395
507
1308
3308
2466
286
661
569
1142
8910
4917
1241
184
452
1421
4024
5138
470
58
303
602
363
1617
2735
2245
653
162
416
126
2261
65
484
7561
6576
480
271
565
4634
180
636
265
200
297
712
265
169
1594
57
141
595
106
402
169
52
637
265
200
98
3988
9765
204
713
209
168
1296
139
722
352
1089
6546
7308
856
75
601
2275
3212
1815
470
1022
67
3100
477
1021
67
841
7936
5256
7599
5995
1604
9462
5884
1969
671
5154
326
44
333
44
3302
1218
70
1179
596
395
2354
1188
972
520
239
359
227
340
621
124
520
89
3830
6987
206
38
2841
216
688
335
340
4098
2509
8260
692
5456
11266
7944
756
69
1892
204
544
5487
478
205
540
1886
2505
3712
114
488
5348
6360
61
783
131
82
5214
136
197
1004
1411
1292
245
498
8817
249
124
68
56
1004
6791
153
5184
985
5551
7282
3511
378
78
4948
4163
1266
204
55
2937
543
1773
422
445
69
3967
667
1874
1196
11199
4525
618
6316
2599
6262
121
641
4344
222
298
227
109
382
212
570
2523
6107
2599
378
1217
2320
245
101
148
972
8956
193
1530
245
763
76
736
586
512
1269
104
1847
82
311
43
338
146
5388
307
31
205
1967
2163
1838
231
3626
2990
72
527
205
1113
242
1185
6221
2744
1548
7947
2305
249
1786
2179
74
435
109
94
67
905
136
108
71
73
306
5805
1352
6350
6894
492
881
6402
4231
1433
794
13764
42
125
291
1853
8248
6026
54
1002
5427
8842
2325
5071
6800
3925
1253
1878
240
3632
234
429
7202
8843
751
574
216
274
3979
1823
7444
1815
1849
3821
7486
130
2983
2007
1359
2234
4330
4337
1465
541
106
1891
235
8317
696
2487
8971
3061
1128
212
112
330
145
105
7568
997
1390
68
969
287
79
104
211
58
80
11
91
537
127
47
155
177
51
259
623
140
277
1303
163
722
92
1452
1159
5244
59
5363
1949
117
113
183
4797
7249
341
171
538
4316
215
62
343
606
78
633
714
887
73
220
872
89
287
218
1291
286
878
242
268
95
870
1168
4731
6962
4101
239
544
683
564
2053
5560
7342
8396
7124
121
2632
260
299
201
88
444
579
9533
1472
348
742
424
1138
59
443
383
241
194
53
49
212
101
900
670
1529
282
1196
2024
496
359
450
8951
694
244
365
65
225
726
618
146
50
518
96
3717
1038
1040
9147
8418
1067
70
4828
3130
3892
991
412
1786
220
851
2306
8047
8907
190
158
204
2607
52
111
1490
230
92
1204
268
68
1124
3270
6985
3238
622
8887
4052
6692
9043
2484
5381
176
337
716
9262
434
1990
459
56
315
1240
62
73
280
135
67
3077
101
112
1172
505
505
1145
112
101
3113
209
104
282
483
373
622
6038
2839
3092
4948
11671
92
113
172
278
2595
172
278
7399
216
315
1173
113
101
2987
384
294
733
50
63
450
122
679
87
4956
1980
382
242
99
310
419
97
681
165
230
120
2755
89
66
197
641
45
256
91
143
459
236
1855
2965
7376
5264
811
175
6254
1207
429
111
62
1333
3007
73
841
11044
1509
701
700
51
3398
1007
1126
679
7469
325
248
1553
9498
5915
2073
1290
1067
9403
3285
514
443
11
91
395
627
134
32
476
118
1848
511
879
125
112
588
424
485
6538
7441
2602
88
69
112
5235
3935
7155
9504
1807
3014
417
184
152
119
223
1306
548
685
227
157
217
633
129
106
128
10203
7374
3418
469
95
933
308
3197
2122
572
2906
2055
3129
268
468
228
1483
429
41
11489
796
426
367
1107
682
309
9083
376
1353
136
9315
355
1171
112
100
3014
9419
120
211
119
379
282
168
437
41
62
291
77
126
112
1291
418
682
342
159
2130
503
3546
155
1273
550
328
277
11731
3785
1522
342
5812
395
60
262
47
5311
4750
1178
1873
3655
1180
3023
733
1282
706
57
301
58
713
129
59
257
47
1246
3816
4704
945
95
594
390
1878
109
3514
2654
109
683
43
86
97
430
1661
306
121
251
434
153
1027
119
2574
49
408
51
46
519
1111
279
571
14
153
536
1203
81
49
107
124
255
1967
826
3323
8265
3457
168
7452
528
87
84
217
950
4287
2570
1322
391
224
6142
71
474
1078
44
2305
4609
504
86
2647
119
107
127
69
30
111
3625
229
6556
57
2561
279
11697
5154
9517
1501
545
535
8182
405
1443
2690
218
560
233
147
1859
610
13471
56
317
509
477
272
14053
925
733
8969
821
205
165
143
208
67
123
3135
46
4318
9485
4592
35
35
209
134
2114
1682
1197
6883
5132
456
7522
1981
2983
1694
237
93
998
1986
7543
1391
94
150
161
43
158
78
713
55
110
4883
7304
357
1404
712
316
61
49
944
3556
3191
7810
74
83
111
202
131
11036
9465
103
2485
306
480
555
54
161
135
1684
1113
118
5845
5713
204
98
639
80
2315
1568
698
777
8887
3362
1089
106
154
91
55
662
2025
69
577
2763
647
462
92
57
154
106
212
118
1241
369
281
503
8201
1231
141
38
1199
170
134
120
106
404
75
222
10590
129
155
161
924
210
104
49
7622
546
4221
54
1050
1659
906
432
60
63
579
172
55
9470
93
119
2731
279
535
636
12036
1298
139
139
9463
8829
99
85
63
62
46
836
811
394
206
127
32
114
2276
1907
1306
914
896
3002
5914
3326
2507
2190
1058
53
630
8975
9705
8910
8151
230
579
272
629
147
546
63
316
99
1079
510
218
57
254
268
1946
167
64
593
345
73
392
859
632
973
377
2783
2189
1078
886
91
84
507
485
8970
306
559
178
53
162
122
2270
104
92
145
81
4255
2138
3954
9227
1140
848
470
322
208
211
521
123
35
163
130
123
214
137
272
226
3089
7624
695
8918
1356
6048
154
139
154
138
9474
105
135
1193
120
5264
183
1151
5715
3181
946
1995
9449
1100
226
62
176
518
238
359
227
722
618
131
58
518
99
33
35
1533
139
9318
104
5041
139
1998
172
186
5627
8721
330
715
688
226
371
614
129
487
98
2847
2841
2967
2862
90
1105
2515
51
185
262
95
4639
788
107
386
244
951
8973
3336
3129
521
96
8011
2818
9436
327
8025
2237
3059
66
58
187
2930
58
184
109
8530
1619
99
93
200
138
1477
820
9060
2976
1268
4256
278
1191
132
75
177
95
56
322
1792
1617
7091
7545
1940
93
176
193
7884
230
230
3766
80
111
507
1146
113
102
2488
8350
4737
261
702
8103
1410
3871
629
43
51
96
204
82
125
283
179
224
60
107
113
3680
69
4417
119
790
126
676
96
297
906
2125
75
621
81
269
50
4081
84
1140
552
1645
14061
1594
1320
2555
9273
3646
37
1564
2482
3614
594
1508
4860
1402
59
284
450
169
113
627
549
141
31
7564
11694
2782
1416
2392
351
370
199
198
1947
3111
70
115
157
87
114
70
399
91
52
102
747
7525
8986
1105
7369
306
51
144
2040
3456
513
404
80
142
87
110
55
51
101
50
312
537
745
1499
157
1164
475
80
100
776
489
188
981
196
251
556
484
67
509
652
445
512
122
38
191
94
57
120
180
232
1297
852
472
3726
1506
3656
230
218
3037
71
59
416
4554
4173
11502
49
515
11699
1093
77
9532
184
541
1659
296
2906
7412
589
37
216
1097
87
236
1299
4941
3634
65
519
724
227
335
503
518
95
179
849
8945
2568
3323
75
249
230
139
101
434
277
216
8898
217
220
8769
421
380
137
53
61
72
133
57
105
322
188
6207
1868
153
614
286
9322
268
2148
420
97
50
214
2252
233
171
401
54
204
84
1147
1201
7315
313
484
10799
3214
278
819
36
101
55
77
79
148
940
5953
8227
8874
914
3179
853
8955
2645
335
120
203
39
8812
1154
1049
9120
630
2092
13792
5181
9469
7356
5760
1354
405
340
449
172
5134
3277
135
110
413
57
38
9512
77
47
60
96
649
54
66
123
1041
65
5184
2319
8138
702
5373
4593
8352
700
537
9465
4794
475
1402
107
46
199
835
255
207
2018
368
5426
154
9512
149
8799
580
184
132
132
133
166
141
3657
5053
77
211
119
440
1874
118
1567
1896
4689
351
351
6493
38
2518
529
2458
1005
67
69
229
3669
1978
5187
526
67
45
60
38
6158
104
116
50
47
1272
60
154
98
61
36
124
411
228
205
648
211
1787
9517
7148
7140
270
92
126
95
634
50
128
337
2219
758
326
198
625
428
538
835
611
280
7448
77
219
8175
698
5195
51
594
1594
5588
12551
438
253
1155
43
1439
99
692
124
636
374
226
685
303
3259
119
142
362
85
1262
55
1428
1193
119
142
360
85
1260
55
848
8294
393
1544
174
1509
9523
1955
121
216
728
1594
7336
726
185
167
109
219
256
730
179
169
133
404
67
148
87
115
75
70
545
2322
1030
67
362
3680
1946
1520
3577
7326
4004
2797
7600
3686
11144
1286
5561
30
3516
4080
9392
1324
7556
1901
58
168
591
2600
58
223
524
1138
113
101
3091
172
251
392
296
103
5519
966
232
332
2515
1673
2586
1142
5725
90
141
12004
133
144
116
1855
523
765
2395
6593
768
56
337
4792
988
230
316
878
463
176
102
2607
1764
7204
4417
7343
176
117
1551
2740
2399
1045
1524
6923
5944
131
57
1966
3744
2343
4358
2038
800
586
2884
482
6563
170
51
1978
124
477
2244
8875
2048
9429
164
73
156
379
68
504
1169
113
101
848
1863
71
205
692
63
643
231
370
624
124
65
549
97
1153
8715
577
63
95
281
92
548
147
5816
6083
4616
3692
35
2106
11975
3557
9126
6652
4109
1365
3039
317
82
167
178
9306
164
6571
3769
7538
1947
2873
746
5997
63
121
781
148
94
2282
8905
7207
328
83
132
230
70
9439
35
462
177
74
1421
8874
506
11662
144
447
243
2146
6104
1627
311
128
217
355
112
137
267
355
1351
6476
253
219
43
77
140
288
136
100
610
175
316
196
733
1293
1487
1678
313
3522
218
83
5445
5653
896
1898
241
175
314
197
5433
182
153
171
4108
182
35
224
268
1900
386
197
525
8904
3052
4559
335
2399
5021
1264
1811
461
481
3828
9099
1519
3720
1274
3675
1809
5693
2633
5380
1775
899
159
4958
3105
947
1667
164
4556
241
467
1494
1235
134
124
240
197
369
252
310
161
120
146
270
191
194
219
71
216
770
600
2432
1547
92
8593
3685
3738
792
2285
73
137
89
98
87
114
153
7835
3629
6729
5056
1476
7317
3895
3710
687
678
509
296
7379
89
126
370
50
969
4265
121
971
479
1412
1328
2332
992
67
125
114
56
127
697
62
118
1236
2406
56
710
406
1221
186
1881
718
391
199
1088
223
215
2373
1558
146
1180
54
801
1766
549
272
252
116
290
92
227
2202
76
3051
5694
81
70
988
93
8832
2082
1102
6335
1931
1272
1172
5657
534
940
123
271
16
787
461
1889
250
216
540
1266
119
152
144
444
240
491
1143
113
101
3032
159
282
604
2584
99
126
624
631
4372
1333
1340
2042
64
4901
9164
1337
142
2564
8969
4107
2379
224
152
478
1257
283
481
330
67
45
13363
1834
9003
2335
512
362
8190
354
1422
5725
6838
3633
338
2483
97
1962
70
913
32
283
49
153
2335
1812
529
4554
11634
3029
372
124
166
161
851
489
459
2983
3994
6984
1822
654
343
5551
1562
937
3191
39
1178
11800
98
5621
651
1865
181
868
99
640
314
56
234
113
44
89
41
4424
1581
11238
8801
6616
490
4328
726
62
7197
1069
55
2115
1068
55
834
1771
49
215
170
129
1471
1479
101
112
1171
322
8941
188
239
244
584
89
112
681
145
167
631
59
741
9402
165
47
73
1682
82
649
1259
9430
9483
1260
182
8071
700
504
1623
237
13829
386
65
12
178
11
127
108
952
1257
272
47
238
137
111
57
224
89
11669
1141
43
218
132
43
137
113
43
38
189
132
43
31
137
113
43
38
189
132
43
31
137
113
43
38
189
132
43
123
26
113
43
38
189
132
43
31
101
225
136
202
156
3189
9483
1747
8163
695
5355
1451
2461
786
213
145
9313
259
1197
254
244
1336
8308
6479
6012
3188
3342
5176
1349
2402
150
185
200
81
129
133
84
51
2754
9438
6662
182
227
386
84
311
3504
69
906
32
283
153
782
84
343
881
285
282
130
122
128
67
7296
3785
9420
5958
3998
1583
297
59
61
208
1477
7895
35
587
90
215
833
196
159
423
2123
6655
46
162
6201
3457
96
717
124
699
301
221
723
712
5483
397
80
89
76
156
204
46
271
127
1893
13840
1962
6997
95
724
124
154
39
739
724
2028
5110
216
260
2015
104
512
111
1271
4547
4820
7548
202
415
131
108
1071
461
3027
671
1287
1895
3304
3721
2653
682
545
8709
8389
1093
1456
5073
195
53
182
54
126
66
194
284
444
15
135
164
160
369
999
361
146
379
1396
1860
577
543
1975
445
578
569
1034
574
250
5990
163
4608
1308
256
8947
8892
768
68
153
559
3767
8967
5842
3826
54
3818
194
63
1235
458
46
102
174
74
758
162
561
149
1004
2425
1541
4092
6255
122
147
368
1250
339
4265
180
1437
380
133
3617
361
1020
1192
6846
855
381
524
654
11160
4579
4810
354
3822
843
3886
7246
519
1448
231
202
383
5562
1505
8695
634
1949
1203
36
175
133
3573
633
1441
1749
8928
3284
47
226
242
255
4601
255
862
8625
46
184
31
152
3379
4205
2163
8907
3630
3609
6869
10995
122
102
83
401
1462
568
195
2380
69
255
21
86
5292
256
753
1266
302
205
210
112
166
2905
12660
200
165
106
157
32
129
881
100
27
177
35
348
44
323
459
74
37
209
1238
9165
470
607
62
1919
3543
214
1022
2392
424
1526
207
2209
10157
1098
507
370
748
292
13408
223
92
107
261
107
125
320
1752
6994
928
190
713
5896
218
228
1529
480
3443
2571
848
187
712
126
253
7370
2874
67
638
8773
754
4596
208
157
3639
388
120
1392
8906
525
522
695
376
528
577
1086
1070
74
1280
189
316
78
764
1349
1415
1583
74
178
132
175
151
281
413
727
158
131
77
152
167
1150
541
756
11689
1511
6208
2023
2696
1245
3433
345
118
102
81
322
14
119
311
67
1891
105
89
58
1478
138
194
19
36
177
196
326
294
408
58
2814
7828
711
2839
275
101
112
1171
505
279
502
138
1330
95
152
215
37
220
534
1379
1595
514
99
5777
99
1642
6360
2489
8392
759
410
808
9252
381
206
122
206
3696
6013
9728
1632
1167
5029
273
1689
825
3711
4878
4691
1511
7222
1214
6583
122
206
1243
184
161
6792
11570
2705
195
99
93
126
61
220
575
151
1431
58
189
41
61
192
2228
4450
4059
9441
492
7861
5183
696
8339
4864
1649
406
743
124
327
210
232
113
152
62
114
476
185
173
301
130
94
665
122
137
90
184
172
2734
44
1450
391
8189
387
586
8983
58
140
73
3488
1857
378
415
33
122
71
88
111
64
87
105
40
121
79
3261
84
409
51
159
267
44
182
279
69
15
9463
58
13360
5405
700
8079
996
3832
4336
9429
5386
1806
59
118
110
1462
11674
10780
66
99
33
186
5531
397
74
494
127
109
185
44
229
1106
208
162
54
609
129
171
553
221
221
625
80
82
3233
4232
1968
7547
5007
10456
667
6380
244
1324
8884
90
4676
339
6430
212
2999
3756
562
279
2461
570
646
279
1508
5122
666
158
178
182
2409
8971
1322
9274
485
7885
4664
357
129
2862
1034
8914
4800
156
642
3366
2324
8937
141
700
8102
53
113
45
394
9716
331
1704
122
126
244
5736
170
6233
6937
3015
8312
698
5048
6308
549
13573
162
613
100
5069
699
8178
1108
4320
1827
338
170
141
126
161
221
930
66
80
626
221
213
71
1674
11481
8562
1209
572
535
8267
536
1448
914
553
171
130
608
54
162
208
1105
229
44
185
108
128
494
74
373
186
33
117
110
118
59
1832
80
628
221
221
554
171
130
607
54
162
56
9723
3928
159
1108
229
44
184
109
128
494
74
397
187
2905
9347
876
33
117
111
118
59
3976
6359
7356
5351
7568
303
238
1445
69
2051
2871
224
90
1858
196
246
19
576
120
59
1785
760
109
67
197
67
59
374
6453
68
925
157
566
65
79
182
253
9596
226
188
220
13826
47
8733
212
231
57
36
1730
3100
11256
3948
1648
207
189
703
5563
160
3934
4825
225
113
92
84
90
1870
887
2117
216
1360
1817
10781
376
249
4369
541
94
4467
337
438
4199
304
599
523
279
9432
8691
250
299
291
139
54
179
625
221
221
553
171
129
609
54
162
208
1108
227
44
185
109
128
500
74
396
186
33
117
40
216
344
1209
1911
641
75
575
2927
107
956
67
81
118
59
4689
1316
1062
1636
247
4939
700
8193
1548
507
181
289
306
2031
989
52
33
117
110
117
59
1110
518
118
59
1835
279
257
271
291
139
54
54
180
626
221
221
554
171
129
609
54
162
208
1100
229
44
185
109
128
500
74
396
186
33
117
40
216
344
1211
964
154
22
110
118
252
627
221
221
552
171
129
609
54
161
208
1103
229
43
185
109
128
500
74
396
186
33
117
40
216
344
1212
965
154
22
110
118
59
368
810
64
110
61
66
66
66
308
8436
108
94
7375
58
50
62
99
7449
8936
6997
802
69
32
190
58
187
63
344
740
110
1893
103
231
5345
473
103
210
73
796
95
688
3441
70
67
62
133
13250
9386
1247
533
1137
111
100
2944
296
125
138
274
81
299
61
161
8935
797
801
772
9342
4606
9123
2379
8944
1793
211
5160
9530
3878
610
240
61
143
21
9436
3136
769
154
212
75
130
71
10533
6464
1736
11025
363
245
901
153
1702
66
644
7014
153
1565
3404
9670
2475
308
201
189
73
2530
1651
114
151
1691
1785
114
151
405
438
3458
78
198
161
5964
8908
3076
8842
3404
11530
1650
1937
198
131
154
1001
97
189
481
193
2236
278
758
500
84
47
85
3978
3440
1876
1237
257
252
317
1031
11719
4417
306
179
228
13378
1414
168
7901
203
63
43
60
191
96
56
38
135
3359
8910
8928
7728
8889
966
45
106
3227
3565
8904
4784
161
900
2151
155
162
134
860
631
116
132
9676
3882
98
199
2420
71
389
1168
1735
833
4888
302
496
2291
75
4370
3260
330
440
10716
8242
789
9389
2787
62
83
75
67
396
3397
637
6760
1059
126
53
56
110
194
906
5470
13944
141
235
175
1161
958
8811
1897
11563
6732
9624
4280
8865
1370
750
66
256
48
183
41
1479
40
8055
2111
6642
988
350
210
186
401
103
114
134
7467
1219
7703
2024
72
65
1475
905
144
150
506
1166
112
101
3090
127
282
281
163
156
12403
2731
101
112
1172
504
31
106
1308
9447
1742
101
105
184
489
121
682
101
105
184
9381
517
92
1260
1288
11554
179
123
271
71
6006
681
2971
720
306
170
3720
2563
9133
728
14336
273
2231
503
77
167
91
271
209
2155
5676
346
3652
304
250
773
664
241
429
2756
280
312
472
90
23
195
498
4086
8976
4466
1238
528
8982
4734
223
658
205
90
688
822
130
4239
541
172
358
220
338
405
1695
187
391
7458
249
8354
525
175
136
55
24
497
1447
64
5339
86
3659
93
150
54
490
1173
113
101
1886
11418
1202
227
55
553
918
8469
2500
9248
3666
2268
55
553
746
792
6044
6715
479
650
47
149
59
170
335
1389
201
59
177
50
193
1052
129
183
417
118
76
174
85
132
55
16
69
31
104
133
188
38
43
113
137
31
43
128
215
43
31
100
129
188
30
43
68
455
3802
1201
104
419
615
69
428
158
1320
547
346
290
57
34
171
887
8991
2908
94
281
304
506
445
951
7764
253
277
9174
3087
6605
1274
3064
3910
820
506
458
5907
1673
83
551
227
161
785
5789
62
103
103
125
1152
9107
760
612
50
497
736
428
113
101
2862
67
87
282
1944
7559
9440
197
116
2777
3757
2240
2577
1964
178
3032
1241
5083
6329
84
776
323
1521
8197
760
1310
918
560
986
70
714
597
425
57
523
95
11188
347
624
738
6972
3615
63
78
373
669
67
71
406
195
89
126
1426
840
234
140
131
8985
263
9294
404
8951
664
413
95
208
954
458
4991
723
839
5523
4360
511
1724
729
137
272
241
397
334
508
499
127
100
13981
88
1669
413
2512
613
8966
8391
6847
387
1432
1661
81
974
269
501
1168
114
102
3033
80
125
188
10558
8183
102
1214
675
97
242
203
88
1317
1188
821
1292
254
233
265
12370
8877
477
216
1636
692
4295
585
21
77
58
2995
77
115
1658
3014
1286
6689
295
499
388
8178
387
1444
2467
2916
290
8302
704
1205
3448
61
996
1513
5918
701
1316
4048
122
4066
726
1661
231
2824
231
7927
8947
90
81
708
5564
385
115
161
994
1273
819
585
229
362
619
124
592
95
837
6663
1402
1010
102
134
870
52
51
110
460
648
419
217
57
1591
1010
102
86
132
229
641
6800
8238
3770
2676
378
13540
1294
1920
285
183
132
1521
4016
1909
282
229
881
81
276
222
309
47
748
96
390
415
518
248
37
119
354
1209
401
99
116
103
2080
526
62
525
2885
292
93
87
209
92
158
1031
77
112
621
170
2872
618
200
1279
357
103
347
1656
142
819
75
764
3903
467
77
962
3724
230
217
8107
8942
47
679
51
9512
55
3597
235
113
30
69
118
108
121
5284
2263
528
6194
12403
149
95
616
124
664
335
230
682
773
3410
4083
7488
1931
4780
5717
214
155
5042
1535
8880
1636
329
529
13872
1682
4724
720
1562
1779
718
3741
230
111
30
69
127
108
102
42
7784
1318
4615
161
4759
7752
193
2182
411
264
969
36
175
133
3535
2079
136
1359
160
325
1396
4015
3058
8890
1925
7698
84
89
49
133
525
69
9084
688
909
88
597
45
1627
201
13555
505
239
731
1528
441
241
674
5483
2051
3208
770
255
248
521
595
93
999
9173
374
393
267
122
185
145
90
1277
9389
236
185
53
1128
528
94
127
272
194
1342
267
85
6063
9461
2860
244
164
89
186
163
4686
80
635
511
44
100
331
717
1815
57
222
197
638
474
168
51
638
510
44
100
332
718
1631
1326
5745
7485
7268
4963
1649
888
3879
8373
73
1653
2504
1292
1242
1281
119
185
9100
2952
5648
1409
172
436
171
6698
174
312
903
2177
82
1757
5226
1288
1846
3279
225
64
1036
2328
152
4333
1859
3693
520
1433
3784
233
8950
3433
1337
182
8968
1452
76
753
8805
630
50
130
252
268
76
100
470
197
183
9525
130
191
33
583
408
59
51
9568
3530
36
280
121
231
1977
1019
514
857
1166
2175
727
89
476
312
104
576
58
159
63
127
119
29
189
185
300
555
113
171
138
61
295
70
285
250
1478
524
419
9295
761
926
1274
258
1544
308
198
803
1377
227
278
133
1292
43
544
117
94
100
1276
178
101
122
2808
1307
7237
13355
108
7843
186
234
2998
326
681
239
1898
246
938
530
760
1659
8924
205
389
2663
141
121
82
8866
3012
6452
7869
798
64
1883
94
518
5504
472
94
378
8584
1077
4635
299
54
7920
700
5105
9420
92
80
215
35
71
112
9088
9244
939
46
61
634
8793
755
9331
2606
45
56
83
74
471
1166
113
101
781
274
109
90
502
294
71
95
94
318
7443
236
310
370
235
558
119
121
147
4036
184
394
203
4483
1022
6206
2746
1549
3751
1791
443
783
100
4248
127
172
41
68
339
1657
4232
1143
648
691
115
61
121
143
104
597
96
569
43
7397
5856
1904
675
8416
2274
313
1131
9090
4890
4240
4662
340
356
6602
9039
1878
6231
1325
78
157
224
15
124
1392
93
212
88
672
131
1745
567
12250
7517
1958
1558
1757
5169
2153
896
192
244
5460
244
1454
1622
3274
2421
2533
141
615
3501
61
182
4855
59
270
503
85
804
33
985
116
131
164
86
131
805
8799
87
196
228
1152
83
505
169
333
271
998
2756
1887
9103
4797
506
191
314
5877
1960
4654
798
1215
274
866
1212
228
160
132
103
120
160
187
159
1740
12713
7561
2081
1266
11608
808
208
1118
1698
96
10406
1228
347
5278
162
649
589
290
150
91
157
270
79
133
90
616
586
217
2989
4986
910
2104
7149
2317
3054
1380
11655
8294
6140
1526
429
792
1809
5534
5197
1555
152
1007
3858
3695
1481
594
1511
6844
261
63
128
75
304
249
985
310
134
143
131
216
110
89
40
146
4742
267
535
1825
9104
89
179
6892
602
7552
1942
9168
1015
402
1569
260
9273
5720
73
79
156
212
731
1478
563
202
6255
9295
7324
218
5449
2328
300
305
343
301
7798
9769
4026
2133
125
464
1146
114
106
59
448
512
1250
552
1002
138
6942
4863
7060
1750
138
1562
66
1849
1666
118
472
418
1712
2529
655
816
803
33
351
573
65
5026
974
166
290
564
159
166
248
2264
526
9504
640
43
59
90
25
88
66
60
109
105
13736
9426
916
341
574
537
41
515
467
237
5090
2732
3865
4699
1104
3216
233
96
160
163
61
260
24
41
133
8912
82
389
220
82
70
43
8037
56
8164
12180
9510
1636
3548
2204
9425
1992
1215
1169
70
429
359
36
57
2297
1454
3184
5324
1347
213
7305
968
13878
5318
695
9641
3915
135
84
381
72
478
2271
331
196
799
686
225
741
452
13795
212
124
538
8952
174
92
50
647
43
94
182
178
247
189
74
7001
5241
885
94
57
19
70
24
376
43
157
556
100
110
6287
13766
3108
306
184
7360
8774
6680
8936
87
104
255
8869
65
225
162
84
149
4372
4139
6236
3090
2555
578
236
67
182
224
349
1343
1606
489
196
446
122
270
2391
3849
2746
1544
127
123
341
354
835
124
2439
330
745
910
267
3467
6638
345
4717
5516
3444
39
765
1270
723
1709
417
214
148
40
693
96
689
1225
122
9342
539
1393
1072
3176
480
623
8185
666
1450
10654
340
612
427
533
139
12295
7334
1332
12372
107
184
933
9411
9496
294
448
9432
651
199
112
88
225
507
713
4322
588
4738
2092
1558
1264
54
54
173
419
444
995
8943
13291
153
210
5519
229
8956
146
59
156
77
87
129
108
496
3024
101
112
1163
493
111
161
1830
8911
4594
4460
4650
523
774
1470
304
197
2512
1905
536
227
125
112
1027
1324
263
173
273
787
5663
456
58
59
4669
523
5974
524
475
3187
4738
1408
304
197
2510
101
1643
113
536
227
125
112
1027
1324
264
173
272
787
5665
456
58
478
173
139
754
753
189
69
300
12570
259
115
31
4281
6267
3967
289
81
88
129
415
112
2562
8061
1325
6968
814
162
63
23
1136
1940
105
142
544
98
497
10687
1796
2858
2484
50
508
713
9464
590
2305
404
316
106
140
48
20
132
283
566
214
95
285
6288
5186
901
2471
7074
158
125
308
362
4666
2916
2881
71
308
362
159
131
764
2958
61
977
1964
155
131
151
765
2958
61
977
7438
4321
463
84
171
153
1441
2066
69
1226
153
858
84
171
904
1862
301
361
710
5857
1387
115
8878
144
641
9529
8959
3232
115
51
1157
8967
6151
108
41
1319
1648
5656
2787
645
275
5949
50
1417
248
198
2053
37
6616
351
4737
357
268
2900
8960
10217
460
155
248
1410
460
324
529
63
188
12786
7801
1313
263
725
140
4156
171
1036
8394
3975
175
158
156
54
2968
1084
5390
8903
3515
28
1943
120
617
192
354
894
7553
1984
11428
2580
13848
7331
268
184
1395
4068
9483
5451
2689
1265
294
655
103
2012
196
97
79
111
30
102
152
269
873
75
592
4412
146
67
293
1038
687
1708
657
2257
1031
1686
1256
4063
41
11730
748
7319
736
964
193
1839
9146
3329
3344
3636
69
4539
2222
9414
1721
376
591
85
750
555
217
506
354
203
15
133
1447
516
943
911
1252
270
1248
1106
1030
11592
292
2221
337
315
2987
1914
2607
4632
609
61
316
208
373
1886
4333
5589
6115
1174
9479
184
10418
2792
4089
2657
1121
5561
374
1019
1888
325
587
1942
452
94
7580
1070
50
754
770
957
164
505
696
90
1206
211
222
9401
14614
695
684
159
113
8479
594
395
196
126
179
5578
196
126
179
1984
727
443
3344
90
9169
164
309
431
710
208
242
1699
13997
198
45
157
1203
98
63
44
724
3806
65
480
735
98
78
1333
81
161
566
834
245
212
232
113
115
376
217
1578
790
109
1024
106
388
1520
1778
425
137
98
41
34
273
310
141
531
182
1435
109
571
545
991
274
15
2819
1658
2463
95
713
124
666
46
389
224
730
552
67
11768
5113
8930
1983
4733
351
6473
603
238
504
1173
620
417
159
357
13
80
39
334
407
1856
3266
560
550
308
479
2817
906
190
562
566
566
8853
2748
37
374
4921
4748
3124
6539
3902
1132
10080
1879
479
1286
2411
479
3472
103
1011
246
943
59
1008
618
387
452
1318
101
1062
3687
103
735
4487
3959
456
83
71
220
100
85
601
104
95
1150
295
228
847
72
157
809
360
53
76
147
90
67
9439
7528
1961
42
86
95
535
75
66
80
128
5677
102
268
86
6383
5362
2306
4388
279
1763
302
67
240
378
87
73
49
193
104
379
208
401
187
144
2469
1692
10067
800
184
180
1293
9407
90
161
59
136
231
284
86
9409
90
98
7092
3265
1041
2392
885
85
177
8402
532
9453
7966
11803
635
876
220
1657
1292
3236
103
42
1120
295
236
6149
66
1363
184
1062
138
95
408
79
1630
38
859
1050
254
740
127
823
938
404
163
61
594
4026
1429
4631
651
627
13702
3156
7195
207
95
554
114
1707
713
3674
138
49
133
3888
171
149
172
152
550
403
353
8971
1684
192
812
519
2070
116
969
39
8525
14770
3300
3122
5095
67
425
115
2143
156
1788
8875
4220
12502
6878
1869
6238
7011
107
576
424
7143
173
2094
1741
2052
6288
12608
124
140
239
187
103
902
308
7392
140
132
41
66
8844
538
1431
214
780
4835
208
35
2632
9541
1505
2468
3078
763
60
594
353
100
262
169
761
2553
7852
3117
3175
83
262
188
762
1413
2836
8510
71
5891
3619
1657
146
177
257
94
1288
469
1804
146
177
257
94
1531
794
523
271
483
351
557
1611
31
46
131
188
30
43
99
3607
928
249
137
2304
230
218
6687
268
927
505
2210
164
169
100
5827
164
169
100
5831
164
172
100
417
5362
156
9518
2589
1242
2674
150
1922
1339
1374
814
1336
1335
1380
506
602
363
28
4575
8937
3286
411
4929
689
97
1584
481
3720
502
1456
1703
742
8936
2407
9462
5812
342
136
3390
1785
5667
7793
1517
5582
2048
13996
7338
3302
448
288
9160
1268
1706
391
14974
284
226
179
559
107
332
521
364
73
200
5071
9083
2242
376
125
101
8956
113
109
627
562
148
279
234
279
9143
9089
107
70
72
199
151
273
275
81
9780
573
659
940
3084
2128
5666
9145
4547
4075
1437
453
383
173
948
7548
1950
138
430
6101
856
55
859
175
342
75
118
61
270
2079
55
859
175
340
75
118
2921
736
145
6189
491
1172
112
99
2665
415
163
280
187
263
878
86
8989
414
536
3837
392
279
898
1435
6133
5042
134
552
476
264
307
268
251
8845
42
777
2802
1518
9685
3022
7899
853
3329
2039
606
1710
2178
144
454
6119
6104
2545
2049
532
1401
338
121
62
158
744
523
210
280
226
370
598
124
522
238
356
65
226
370
596
124
523
98
479
312
313
1866
5644
152
8675
1322
115
91
542
455
1396
1898
6210
1353
91
540
775
876
309
854
80
143
8908
78
589
230
203
1575
505
3696
8930
5112
348
5449
513
558
9264
1872
1125
1951
113
4087
1241
1370
835
48
779
104
4120
3143
2629
9560
6773
482
4405
11588
4557
1332
167
533
1393
375
4890
133
1402
219
730
83
102
11
77
425
423
546
411
54
148
229
91
142
702
127
58
1590
219
730
75
102
11
77
426
423
545
411
4656
2830
138
3383
3264
7344
5744
236
916
1980
291
438
5476
8934
677
184
8973
782
9522
189
108
119
62
73
222
48
23
2881
9457
1717
2942
5781
4106
821
71
58
3459
9202
9462
2667
156
74
99
335
1192
8795
384
450
1244
3794
7550
3244
3028
140
505
1174
110
99
2758
8626
1236
9423
8956
488
4467
126
3838
263
244
430
126
135
282
333
1867
95
1902
2215
1099
2484
233
9450
157
247
606
3752
212
1190
1249
345
7356
10520
152
9823
614
143
431
540
54
124
3321
76
51
45
8967
189
90
3573
464
1877
163
68
256
486
194
827
9100
1331
140
9001
5101
9459
1816
71
123
176
221
1602
2302
222
363
120
657
5027
1930
264
373
28
86
196
53
256
2185
14
64
256
2593
264
373
7554
97
521
728
141
76
6622
148
47
147
742
142
609
289
362
818
2132
3743
341
98
271
2720
1138
8928
6749
9372
461
1166
4806
3916
293
7428
10795
150
70
4723
4011
12062
930
236
2549
3248
340
7057
82
4811
155
129
266
1043
5496
1174
3671
161
596
2694
4363
3160
10273
8855
4664
936
2476
105
66
119
277
328
2433
2468
940
1928
4930
666
6339
4438
670
936
349
89
2220
69
296
49
172
359
414
53
68
56
3207
318
89
449
1062
330
1771
1229
57
523
684
225
382
623
107
57
522
95
12090
2127
735
671
47
265
47
254
618
564
908
90
224
91
515
132
5844
229
177
219
1507
2347
219
78
8505
4566
1707
85
196
107
142
48
49
9007
9460
336
106
5690
723
727
220
338
638
146
725
97
3586
555
502
7377
74
495
88
212
120
2547
2510
6815
5122
580
586
115
245
1407
100
102
1547
5333
408
253
446
1249
282
277
17
192
76
135
189
384
338
132
144
107
317
337
109
392
280
1412
95
519
125
647
340
231
446
211
521
2983
188
259
145
1231
1814
284
523
190
5289
284
523
190
304
319
184
210
80
519
57
11493
474
478
3622
46
771
8928
1928
393
155
172
132
536
1590
1306
252
244
1819
208
441
1645
54
55
502
306
2596
219
623
136
192
107
57
77
316
1191
4482
432
5054
5928
1868
905
284
3513
3168
131
1273
1869
577
865
35
1133
3566
2418
8981
2420
1111
2339
9498
147
1138
54
49
5189
6923
4142
16734
2072
762
423
3062
1072
8950
9251
840
913
642
76
100
95
113
135
55
52
65
47
12
2341
103
173
83
42
45
1224
235
86
73
179
426
9215
333
3281
6496
1887
3168
752
4704
55
413
3134
412
1860
637
879
86
119
321
202
683
128
221
1471
60
124
49
651
79
426
148
52
868
120
320
192
682
195
221
1404
2268
9499
4378
902
5313
2687
2332
2181
3464
982
8091
6035
634
2548
64
120
204
1175
85
805
225
127
114
58
149
199
14178
73
185
67
50
133
725
1609
1328
11720
3000
748
106
149
212
95
64
177
88
255
3666
8863
4516
4599
349
6568
160
5298
99
181
9186
150
118
81
46
621
1499
3924
9803
37
4027
4891
7429
177
2857
2170
7392
7274
1285
161
86
76
5306
204
393
50
331
8434
4655
5079
7350
1492
2955
9494
6328
2652
461
126
122
201
68
48
70
26
96
113
199
2200
177
47
8806
430
825
128
1608
79
9722
9361
4985
1004
2658
2816
8785
9944
400
406
1683
1667
660
500
96
1190
450
744
659
136
821
95
8891
7430
667
4248
224
142
130
96
119
579
139
619
370
225
687
519
65
9706
554
8263
594
576
9468
262
1677
1091
133
268
53
1229
122
125
8966
8962
6874
4594
8960
1057
121
77
388
250
11527
556
140
102
57
158
94
8937
470
204
166
487
444
136
405
57
493
651
1093
200
3990
124
7081
11723
664
9295
1682
149
107
89
182
1282
937
9104
6375
8785
4436
1127
5862
7044
120
12024
1555
81
136
70
75
137
79
1556
83
9507
234
161
312
44
46
101
68
49
100
160
123
577
149
155
2155
9451
8984
4603
276
8230
2457
4203
1109
827
607
111
6849
392
224
127
1392
112
1547
857
91
529
62
11767
6092
9489
812
166
4807
1342
2757
473
2616
1096
20
125
32
69
56
158
69
9480
98
92
111
235
63
141
233
222
76
9162
12336
190
53
211
9001
181
3280
1197
215
139
197
471
162
263
245
632
260
95
204
392
370
379
148
5397
1663
79
1678
2984
4688
342
6636
1322
778
445
4953
3590
416
111
2229
2881
420
190
112
1472
7566
3436
2924
93
9293
625
162
1820
105
587
5544
415
105
581
3182
9368
3809
4767
353
6455
41
2097
204
3497
2402
7952
180
130
477
133
185
237
2205
4767
300
1051
2812
2173
1077
12617
1098
6029
576
2354
188
1195
2121
3859
7018
193
334
1199
42
919
507
211
818
638
4450
44
614
117
590
462
203
14311
1040
617
316
163
192
341
5189
6480
834
162
180
623
95
58
124
61
734
132
1203
296
107
133
893
677
2709
2953
1279
3955
167
24
372
120
160
96
420
8934
10563
9410
3282
2693
1280
4267
371
50
63
160
1504
1544
642
989
201
151
374
37
201
507
46
618
268
3466
452
738
271
75
267
1680
837
51
998
404
2800
169
174
819
6480
344
420
4819
1364
202
1887
679
2567
8856
7558
4745
98
48
78
4759
722
839
6830
102
43
101
2133
453
8861
1848
2112
556
685
225
307
647
115
569
95
1505
78
4463
10738
2836
56
635
1595
766
128
1006
12632
4283
4614
1129
112
180
141
2992
4032
726
341
75
116
4353
409
64
602
4614
2628
7833
520
196
2229
1335
1864
274
821
59
243
338
2764
144
503
58
350
62
97
720
306
62
243
343
158
2107
378
401
336
459
648
1225
198
804
380
231
120
6390
136
1001
64
139
68
672
94
190
379
340
79
61
384
15319
1246
3478
103
84
228
48
4794
128
693
9052
35
40
2623
40
1623
102
1209
100
3162
7935
639
9417
584
2990
237
734
281
2186
52
130
1827
402
8967
3574
745
571
5265
93
1168
2330
3251
1964
64
519
432
848
1422
14289
345
62
76
209
324
83
1113
1665
5917
6784
356
4730
3584
98
99
112
1143
506
172
111
98
11689
131
79
786
585
5723
944
2279
9456
1616
624
150
7368
2883
9548
6645
1465
149
1054
193
7463
877
82
177
48
540
5305
482
2047
5862
265
210
66
2641
410
799
250
1345
184
305
81
542
3609
551
2212
103
118
49
140
360
596
1951
383
2692
976
58
137
6107
8188
993
1129
628
2902
108
103
100
137
968
7801
1049
7423
11946
157
9518
8978
847
280
2314
229
111
36
68
122
106
80
6621
250
963
417
1081
202
853
601
236
65
357
2032
2394
1227
6769
2142
821
5527
771
878
1891
2612
209
30
5866
69
8945
264
158
387
1486
76
664
674
150
436
733
1212
807
94
873
207
93
166
884
152
120
167
55
132
87
90
289
3401
1922
6424
6072
34
76
148
149
342
9236
9378
3461
179
69
35
208
114
93
13108
8978
562
2376
9921
1093
2679
3954
9416
2810
9417
320
888
71
37
92
79
82
7103
8824
2090
5032
9017
4082
5330
9409
2040
100
180
107
134
75
419
369
212
1951
7559
72
494
657
1083
200
3965
150
32
177
99
1784
974
491
1173
112
101
1166
3572
2235
5385
208
402
6155
1817
73
80
2538
289
969
362
104
7009
2552
1559
112
830
676
689
132
299
955
7045
2304
5098
1679
1568
581
1033
775
213
257
386
276
96
512
698
451
4024
14791
1667
2511
158
457
759
1082
1811
9589
270
822
9018
2617
5643
41
102
108
69
30
111
1775
230
1289
202
45
141
1258
11141
9121
1046
101
80
882
11866
250
8995
600
130
132
179
101
3176
1536
9287
84
1260
6103
907
5487
64
669
534
41
78
43
380
3706
1670
8992
2023
230
109
30
69
42
108
102
42
7802
9222
212
801
212
409
935
8035
7759
238
102
9428
170
109
106
182
1212
32
182
1213
32
182
1213
674
142
254
158
929
30
557
8207
9412
754
2259
5397
700
478
856
588
2701
7809
7098
4220
39
684
153
1957
9304
6647
1799
8325
3822
3992
1202
30
11330
276
9446
8806
1032
57
89
166
149
116
59
502
9617
3863
173
136
3215
1289
1717
516
1035
320
698
1648
1490
6607
1237
929
257
53
2338
231
111
38
68
122
108
81
3160
3314
258
53
929
2961
1476
68
100
203
3619
1402
1305
903
2513
221
4966
8619
497
2188
2281
1350
4029
1983
3593
198
126
95
82
114
470
1358
7029
3729
112
638
410
11352
9408
81
9459
696
2813
1872
1892
101
8889
43
2988
2306
660
64
256
381
6436
6595
480
3486
108
982
420
1102
61
35
204
323
371
233
4892
7721
946
307
588
12697
2276
969
370
1384
1078
2753
7570
3017
100
7448
6529
7284
133
8821
591
226
64
8992
259
89
138
756
400
2170
379
4609
4087
2148
3925
13595
2024
7438
3637
2971
129
166
277
2031
1591
2252
601
4335
1447
386
8239
453
542
2955
522
487
3293
77
668
304
137
102
132
71
132
180
2412
369
4471
3907
9649
4523
47
99
70
590
315
456
1774
590
370
682
144
59
674
529
8210
8193
7377
152
709
406
789
133
851
248
83
2290
229
217
5908
857
108
84
926
1415
2516
113
940
163
198
730
3205
173
125
798
474
449
555
91
3914
8656
91
86
2504
85
50
67
216
149
1263
49
50
53
52
141
105
37
251
4953
801
384
853
9081
1983
8528
3184
1400
639
4030
4032
4840
171
1985
5393
1039
7365
1803
4478
8891
201
331
6719
757
116
1487
1206
1659
54
796
54
3041
54
2772
526
363
446
2020
195
256
1275
5602
8899
1588
428
116
184
3815
11587
3415
4776
7395
639
172
203
446
152
395
844
119
64
3084
9225
2874
106
10582
956
268
2285
231
211
6633
268
55
937
659
117
939
4201
16031
2049
502
909
336
221
190
107
81
212
716
335
67
462
102
134
60
2894
2315
4462
1735
9545
2438
3353
9771
7510
3022
7786
2114
5561
228
1495
8013
5022
1162
1480
3995
773
368
1939
9506
7530
58
714
298
1167
343
122
437
135
521
713
4013
1872
1363
841
2008
470
699
1912
1616
311
6891
429
13208
66
72
7712
1724
9122
3564
2147
425
142
5718
142
1679
2129
412
4813
351
4326
4688
1950
163
174
1688
3149
666
3444
3771
10483
1005
2673
2694
4261
1423
2328
1182
1668
1715
2880
9002
97
409
5601
59
83
5366
9113
2853
951
281
1356
44
350
240
5340
4047
52
35
4675
1863
289
7064
1570
1309
7633
1299
7316
500
13923
861
1013
5556
15480
1266
4018
16459
628
3609
1003
8157
129
4005
11505
1919
3597
320
2558
2521
4549
8695
312
167
79
1146
2218
1416
9422
7879
89
279
50
43
66
623
9322
881
1510
7276
2864
6435
1122
398
468
691
355
290
773
1228
176
540
102
200
109
88
85
102
153
556
115
89
474
124
149
149
4660
4938
4497
3854
4520
711
54
6187
1473
2034
4413
3036
2253
280
2469
489
96
304
226
199
88
651
1040
2353
1258
7126
8485
4949
450
120
324
1441
2043
69
899
32
282
152
845
89
203
924
304
135
268
66
164
109
162
817
401
830
131
80
159
65
189
62
49
231
8876
340
181
93
259
300
2857
976
7164
8961
2242
655
76
75
186
132
461
501
137
8947
162
118
229
440
70
174
155
80
427
298
216
199
117
117
228
100
1219
122
201
1883
313
150
1539
124
130
1324
306
212
1396
302
1605
8852
4132
1088
8242
700
5414
11711
3926
528
399
869
261
3751
2394
389
1235
8079
693
2537
1627
719
57
1202
1272
57
312
10029
552
450
8232
405
1486
823
1308
651
5841
554
233
104
429
77
360
660
1586
57
199
424
654
86
90
187
109
51
52
556
233
103
429
77
361
659
205
32
194
1400
3023
369
8769
2626
1372
99
130
483
1487
1243
180
4913
53
629
92
619
1556
779
557
99
1446
102
5775
15359
473
6700
7546
1917
1769
358
670
413
12903
424
6691
621
2157
1264
3519
9303
10219
3273
10255
786
1461
843
868
435
180
529
1942
1636
7321
593
196
8881
583
299
574
4545
8293
688
246
426
8976
591
91
573
1898
169
718
212
225
2520
1111
51
591
492
1143
113
102
3028
407
125
281
113
64
11679
154
48
449
290
88
117
99
6315
9460
1567
428
614
205
157
434
197
203
6826
3939
9666
836
3857
171
4329
6810
263
5308
1225
3878
280
5087
1188
5122
610
118
72
39
296
192
302
3173
426
196
637
1649
118
214
3610
361
51
76
1027
1948
118
8936
445
475
916
118
38
7358
118
117
76
88
184
9338
3474
1242
5012
5361
1880
4783
5633
8862
48
167
9498
2032
155
206
1510
273
336
622
63
107
194
99
242
875
2576
139
2318
8835
1404
54
36
82
193
64
295
376
137
92
28
81
425
198
371
409
40
80
108
6935
9132
2172
342
1080
1514
1474
5832
1408
307
173
1996
527
8936
4851
1168
5875
1252
811
1986
4386
348
14060
354
137
266
457
3901
5114
5030
8827
3481
286
3038
5309
715
8627
1191
131
818
635
1389
135
15
472
129
1643
512
90
1563
6747
1935
7543
2223
1068
226
541
461
7208
539
679
123
356
4983
7252
1847
1952
235
659
1674
59
81
1418
4647
1327
2135
215
252
71
548
73
103
96
520
57
70
112
621
367
229
401
250
518
73
117
209
11700
245
192
424
346
5614
708
4405
847
11109
3101
241
13788
3394
7681
539
535
7976
9482
252
918
1029
1324
14674
77
160
71
1487
427
3264
427
1518
1377
159
98
1103
549
96
1398
11173
4933
65
1904
189
436
3684
2827
189
434
483
62
7150
714
9359
8135
6094
67
67
213
223
167
1918
72
111
4150
72
113
3166
2826
5520
9252
3951
866
10264
75
380
2967
5418
4919
8596
3434
1769
380
211
121
460
61
669
87
138
1657
9410
115
441
2706
8857
3043
115
436
463
637
82
677
472
183
558
3661
8974
1263
6349
7781
2489
3900
145
111
697
66
1576
1706
60
47
1157
8809
537
97
2525
52
695
101
116
115
606
835
3962
4780
3902
1675
359
5768
5190
454
445
1867
1929
7453
53
821
254
96
1039
175
98
231
231
88
1166
68
84
133
85
79
345
658
2461
2317
8920
1382
402
211
449
1427
61
65
73
165
823
131
4284
150
1731
11730
1009
1793
6452
256
632
271
1677
143
236
3192
7599
2189
14435
127
150
487
1836
91
215
201
1877
5119
114
452
2446
8985
198
248
53
1430
6281
10760
704
2526
97
561
138
807
4344
4236
4689
131
100
93
6125
4866
1604
3231
7510
1963
4290
4788
504
1173
111
11944
3111
175
47
326
260
672
161
1085
6471
197
377
314
12
1778
8767
8412
8858
5343
3107
2502
134
46
105
80
76
62
627
159
56
277
933
4024
251
5575
1190
5091
280
8116
9372
147
7378
114
104
182
116
418
259
6293
2854
4483
6979
153
1732
5012
490
1347
1371
1355
183
53
182
51
752
1006
661
7346
216
144
575
9260
290
263
74
5551
8965
1854
553
298
492
635
1754
168
8080
510
4380
182
185
61
12845
6081
595
423
78
81
1415
75
138
162
8968
6470
2462
1222
10587
36
2104
13760
6079
530
143
294
49
185
4327
7281
4926
464
201
260
184
178
220
2315
1610
222
178
81
249
91
65
59
44
120
4678
351
6663
43
128
185
30
43
31
43
129
188
30
43
1646
280
2161
84
1071
6544
5907
9355
6608
186
632
407
762
1223
7912
670
71
636
2265
244
8460
484
506
241
413
1605
1221
1284
190
35
629
584
123
251
422
55
164
171
171
183
808
222
435
631
3852
1854
2142
589
7036
1521
61
105
78
61
4283
8946
4613
9105
50
10113
4103
263
182
224
2251
8827
4705
370
656
301
406
7179
981
7024
8838
2137
893
1558
1268
11848
438
1235
8694
4899
113
159
102
243
68
577
219
73
1953
7537
100
97
231
7440
9241
1687
1331
417
1337
2240
64
1569
164
349
8129
179
935
49
4478
527
2923
14
198
711
423
2177
4783
428
228
6673
6024
15429
1272
2221
321
1929
426
3269
428
88
94
409
114
3827
166
172
3863
4724
9489
139
878
82
8847
142
225
183
252
70
84
315
199
254
85
1435
467
1483
1670
9636
5422
127
470
27
2383
1214
36
175
133
3756
1926
1430
929
139
158
1110
49
47
695
12541
2847
58
503
195
359
223
705
602
125
708
96
902
1007
120
287
1148
264
9622
1729
4171
307
4224
444
683
3590
1350
130
603
8164
84
29
98
16
198
50
626
8819
742
80
15119
1085
8959
1683
9392
815
6007
214
434
260
3248
13750
107
38
79
47
3578
284
63
1603
8422
700
405
1685
2481
2712
1285
13775
6949
204
9046
1451
541
4826
499
865
55
2653
865
54
839
3442
407
562
3295
484
9286
3617
11015
223
1833
511
3003
1112
1323
1747
154
4218
43
2306
218
234
1346
7428
1637
1262
7323
293
735
2090
163
156
152
717
684
227
712
622
124
701
70
833
178
617
3878
1504
9718
3905
7384
673
2882
195
5031
164
161
71
2142
193
391
176
1157
13425
91
661
99
78
593
535
164
900
95
573
716
103
161
1218
927
8919
516
225
115
116
201
1269
65
128
2335
8672
122
8328
2006
1855
5689
359
3010
1530
340
513
1891
74
79
122
87
109
32
68
3165
356
112
983
73
226
616
887
334
108
81
131
158
9752
49
131
2837
6887
5122
3049
1896
8995
1042
76
58
88
160
80
174
9155
7963
1198
2314
1895
1449
230
218
2881
257
70
84
76
65
5182
5426
9455
1862
4781
8672
56
119
9379
1512
115
1816
304
1180
363
1377
235
259
216
355
232
757
219
128
139
899
56
253
267
71
38
227
311
124
2197
405
71
440
1360
63
381
823
281
274
453
116
410
459
100
1688
5286
694
555
8908
7814
3970
9916
44
567
3319
416
1520
731
1495
131
403
1571
400
52
3030
1618
9110
2766
92
310
3486
69
1218
152
861
89
45
271
902
4827
64
42
45
204
82
37
114
63
73
75
88
34
9429
3172
1593
7070
109
747
1225
424
119
192
1238
93
140
112
660
7369
8986
2098
345
38
129
170
219
129
10826
1956
329
1343
72
295
89
161
87
70
366
134
428
88
131
154
4065
3463
9498
6349
900
42
7391
4045
616
131
2966
2788
7663
1200
6309
4004
329
710
8661
6867
1176
126
482
211
91
183
128
213
54
1105
1495
7997
120
1725
1625
1793
6191
5829
2327
4896
2809
519
276
4998
4413
7366
8577
1685
980
7538
853
1211
1684
304
101
1701
164
2204
9545
6955
1052
2071
6998
1392
8918
3255
592
318
2165
4075
1717
1536
265
1012
8501
1646
3205
7467
510
10159
6474
4007
1485
548
866
355
172
624
944
64
160
334
181
223
139
547
1141
54
82
351
50
64
388
176
178
258
7336
521
55
274
149
526
823
3776
3182
9495
6219
5345
555
84
731
467
257
1326
112
1188
1354
2249
730
1024
4882
2640
1309
524
556
117
1985
2803
407
815
3634
2525
11285
6397
2305
816
854
464
65
2259
180
161
860
143
497
84
288
119
1309
4673
351
410
3610
2630
106
150
304
205
3900
1332
13842
8420
1899
1787
2298
13579
6766
876
5381
4980
5280
381
1835
1196
404
9370
746
1223
23
2568
2215
903
429
360
5366
2091
12503
1094
96
52
426
343
1420
104
1822
70
61
7299
12245
1503
1953
7547
277
207
197
155
49
87
486
618
127
2308
8911
6860
421
8308
684
5284
55
227
235
97
2204
8994
399
1239
503
456
2388
181
702
536
113
1639
6817
3602
294
449
81
50
1096
279
1870
11688
2649
12619
640
8917
3947
54
641
4633
96
5103
153
76
91
97
955
3130
5528
4487
3915
4917
5941
60
641
3963
1203
452
404
1454
2819
887
3657
7820
111
1257
131
1761
728
659
132
280
618
502
2958
165
930
3949
866
1255
131
1748
5884
6159
5227
3378
1798
9131
334
246
3416
78
12494
4143
6052
1203
79
87
113
316
55
154
682
234
729
3459
1301
1702
1262
814
100
210
417
1773
9418
5238
164
87
185
148
11532
6342
1036
9377
793
68
8965
120
4428
119
6012
1116
5751
9164
690
935
6541
881
3209
172
1925
2216
2447
2658
1996
64
1409
546
408
1453
1320
1361
1174
3427
2112
2144
13555
789
657
331
343
85
196
73
9337
5413
50
2403
1275
9330
3309
343
343
343
6624
1430
68
79
54
123
113
96
1004
9474
668
127
1831
117
108
111
97
14272
40
214
79
39
98
75
95
160
280
4024
395
2522
897
474
1158
150
1132
1975
6759
7780
597
145
447
231
296
229
640
92
597
96
1885
7117
717
248
211
1583
7586
45
49
315
2228
4764
347
2651
95
520
3994
5211
152
181
164
404
89
44
1922
7535
557
86
355
227
560
1532
6948
1885
7368
4427
2580
4053
314
703
1559
4483
4878
761
869
76
163
4763
3931
64
878
700
1000
1325
1318
1690
2007
4341
7551
2810
528
201
157
1215
3197
2771
6504
4713
384
91
196
2225
134
185
65
171
2052
242
92
3857
9407
5111
92
11580
164
315
59
113
610
119
159
47
182
85
5062
5211
77
58
174
111
113
851
225
36
50
405
9093
111
127
177
359
70
126
278
435
80
164
46
8828
56
640
4311
3036
1511
734
628
9108
365
303
1490
1051
1839
6349
2573
5862
257
456
514
1488
9376
196
117
1654
4566
4489
494
1161
112
101
3093
55
49
144
282
93
3634
3493
9263
8384
9384
5820
993
119
205
138
92
76
208
392
469
12335
692
1525
442
1728
923
121
563
265
125
146
79
1442
56
1849
1186
934
736
3793
13827
3571
8413
984
95
896
11652
2011
125
196
1167
137
722
102
428
195
53
312
256
183
85
129
91
101
94
1151
6355
347
311
151
109
9254
43
518
378
91
618
219
9124
81
138
117
7565
1964
118
83
77
129
487
158
101
2759
614
64
101
1872
285
2931
60
167
688
5476
5479
4354
9296
1642
211
69
85
118
797
218
3706
7842
102
596
146
670
333
221
693
596
1611
5144
2408
5800
8917
8014
527
2507
386
42
1832
462
177
1929
104
1379
524
635
121
289
1880
1397
2212
200
898
81
80
1188
55
90
1673
350
140
208
5048
9020
5714
2953
303
82
235
137
2593
11533
4821
184
625
250
184
534
71
861
8871
8284
118
8774
10624
1959
367
207
164
5682
367
209
164
579
2785
1233
79
158
434
1334
121
128
74
87
47
903
96
260
55
193
352
1287
1296
10380
6640
2282
2551
5397
2034
178
4814
842
479
2266
4291
169
4510
1385
930
8931
8439
518
6961
2014
1202
4045
158
8147
699
5145
74
5158
137
840
55
1085
472
109
1975
55
1086
395
574
8257
2319
884
7239
6308
2159
469
629
513
241
5081
370
394
1815
142
1031
5048
6256
312
323
3385
7289
180
484
1958
72
2183
341
73
218
227
2275
207
755
153
86
3954
774
97
2383
1310
1994
102
8923
656
8974
3760
3386
4809
6315
4169
249
255
8514
318
323
5557
1727
5379
345
335
1800
116
421
2617
133
995
83
435
96
2799
101
11609
1036
171
479
77
178
176
24
150
381
452
645
549
235
9285
231
299
9289
83
140
748
1308
132
183
280
96
67
298
270
55
289
494
893
5597
6103
229
101
6518
42
3688
257
112
101
3112
39
147
277
137
72
81
117
7449
9318
217
77
57
113
185
33
791
9067
216
4587
1244
310
7518
2015
34
1259
1918
6300
43
27
481
2421
1547
6939
1733
75
70
4243
131
827
138
735
92
2929
1965
5962
465
327
2264
4352
4653
1113
147
813
61
55
128
88
33
341
130
63
85
270
114
109
72
568
638
221
582
7138
545
130
99
2295
1423
562
364
1448
7658
1754
2567
2961
515
462
84
273
1447
2262
551
95
7109
2339
4218
9492
4669
282
902
758
75
189
84
47
96
520
926
4877
8928
4520
8064
65
461
840
227
1231
838
181
811
793
305
112
66
106
56
98
2483
244
204
89
5132
38
64
1102
1296
498
9571
2269
9126
1726
98
6217
492
494
7258
4987
82
4915
4026
219
1310
537
39
88
82
4777
91
1182
463
96
100
686
115
6974
877
343
84
781
153
283
32
904
69
3488
341
84
385
410
1694
302
60
4569
1209
4982
83
46
294
2053
8929
2235
69
69
319
69
69
319
68
129
94
4496
7600
56
2035
9421
406
551
390
32
277
153
387
40
320
702
289
31
99
227
225
184
603
94
118
54
26
3221
8892
5999
241
1288
126
501
503
64
97
64
6397
435
4611
344
6327
1494
52
102
697
124
629
732
225
404
145
547
170
152
71
132
96
66
471
3936
9744
797
200
137
139
7357
4637
407
6472
937
6806
8951
3064
4064
1057
662
2054
8950
2188
1140
896
1223
5699
389
438
5075
709
8078
426
4177
1511
2350
305
484
1328
1886
225
1296
703
8060
2565
2413
807
91
59
138
583
1399
9274
1017
141
225
92
70
4192
9299
913
9442
1009
44
201
237
9338
138
222
102
208
73
38
651
911
441
532
67
9309
4747
1155
370
7444
1523
8810
193
1322
2231
4104
1889
214
334
88
3084
335
4836
6931
134
174
69
198
2790
3414
3654
930
3439
9343
144
55
622
975
5302
8843
1551
443
1885
53
103
85
119
1533
8933
12536
4157
8936
531
64
9332
65
754
99
210
135
243
2110
2131
8902
6330
5478
700
706
4531
58
141
323
73
80
3773
1263
1201
2892
9485
534
639
452
278
2375
183
1997
1942
7545
3716
348
15728
231
83
168
373
1624
191
328
47
75
101
69
67
141
215
2496
997
43
30
188
129
43
31
137
276
131
41
31
34
56
4226
5877
2782
969
77
258
270
115
178
179
6103
601
14512
2553
2507
5324
226
89
125
672
452
1898
1062
11697
13627
80
669
1371
8895
541
909
696
113
117
10859
911
90
463
8927
81
413
770
478
75
161
2622
593
565
792
3449
662
4550
652
573
185
778
1298
209
99
137
9473
2995
118
132
664
738
96
320
66
895
13961
3958
7204
334
1228
8561
5092
541
505
1865
140
72
3143
185
7803
8918
2224
829
246
89
863
153
3253
89
1581
89
471
2426
263
282
499
181
179
162
97
70
31
115
259
460
76
211
54
9316
4473
2354
2996
542
254
1068
1274
264
515
214
1298
9179
8231
866
144
400
112
150
181
604
5550
301
280
167
238
6624
9348
464
2263
5105
4927
439
4512
3668
614
895
13451
5110
702
8087
286
2434
6832
2939
143
2858
877
1414
1040
1505
123
292
1551
344
38
165
237
87
2053
225
7519
1928
1053
92
9431
172
518
96
119
112
291
107
252
323
5639
4569
322
82
4395
9420
4581
271
90
6101
76
66
264
216
603
130
163
231
3651
125
8435
5257
99
144
2485
366
424
98
161
1960
419
6236
11223
3445
398
8921
1186
594
96
428
284
73
446
47
496
229
104
93
570
115
155
4912
7166
68
8615
1125
698
1312
348
486
2293
6869
1445
358
8220
443
573
2412
9347
3328
346
2621
6122
8142
4269
2201
7862
880
559
1756
3280
754
509
147
149
113
109
2985
213
967
86
49
851
116
144
201
450
994
5570
11674
1089
101
130
216
4813
14147
3995
601
99
452
589
500
496
4181
9229
1410
12367
1755
82
1391
91
2084
1344
2593
9321
322
204
674
1598
9428
1614
3033
2443
3793
57
9674
6698
1616
11794
8915
3336
31
5323
2671
9736
11095
2265
311
9811
14820
5089
1690
9029
3680
11199
36
549
305
3282
8867
435
6905
8866
2581
239
38
5736
109
326
90
83
76
127
219
9380
189
879
457
483
161
67
3756
8970
1549
1264
108
448
44
222
705
249
62
264
1219
936
243
138
286
291
166
407
8986
2202
3751
1884
6604
5233
4754
8545
8476
431
3756
151
95
68
3366
67
2060
65
523
106
559
319
1627
201
1522
187
1707
479
464
93
192
99
29
1163
34
3287
90
107
96
421
54
797
1266
3755
9429
1292
1223
1178
5691
1153
873
861
9458
1196
12349
5736
8928
1791
196
1929
3892
4131
5361
88
3793
8995
2991
2090
2059
203
460
3800
204
38
456
131
12525
575
9357
969
1102
175
123
1192
699
13671
10935
369
8458
2860
12495
916
96
615
14254
147
5211
419
8910
4979
7306
2228
5178
234
6045
489
1889
236
3620
233
438
554
161
111
108
357
31
115
323
88
630
134
282
2198
1235
1279
2972
9161
79
5314
686
2231
358
219
225
138
358
5094
219
290
138
356
1588
6051
4678
98
738
147
602
367
221
681
519
3885
14237
5028
364
385
505
206
35
4083
314
316
6423
2566
1491
128
145
236
115
220
136
42
153
1217
173
139
246
113
102
8886
289
91
488
885
366
1711
242
6686
67
1211
940
470
490
2471
116
379
570
490
1584
97
812
5947
5315
96
597
124
661
141
9577
210
225
319
197
522
563
40
5316
1911
483
1763
1117
9393
1119
725
2482
3984
3687
588
835
9173
37
90
1532
1267
167
269
410
78
145
43
7291
7325
6282
6461
367
351
4776
873
6067
115
104
681
2153
284
44
150
2284
8513
232
412
1502
63
75
289
446
1181
1040
1602
329
87
68
69
620
2211
196
531
128
174
1563
69
259
1810
265
412
529
1943
305
107
87
185
125
122
590
806
305
3668
550
678
8908
1500
87
203
161
480
441
2528
203
146
90
18
126
74
397
11140
373
378
799
3750
4710
604
198
300
213
254
615
218
439
1216
1567
8239
3208
6833
5158
3788
187
2060
9515
6770
481
3977
9356
1475
1824
362
272
49
13680
67
167
1321
398
9475
283
1413
112
262
1378
4586
437
60
1896
960
98
3719
3623
74
1207
96
217
652
79
649
219
81
853
154
52
61
97
228
1446
398
8267
370
488
506
3781
141
74
503
1647
1581
133
84
113
322
72
492
633
578
36
106
197
146
2041
8901
3963
2043
5819
1221
3749
176
84
8936
5443
3836
9527
4344
3980
48
81
524
8222
114
233
321
63
651
46
76
12849
1269
584
85
58
114
596
8069
688
5508
374
371
1859
8891
5752
6279
9411
2872
6019
62
1150
82
85
480
191
374
9226
137
70
762
794
193
8915
76
3276
873
5263
3555
1193
1638
9134
248
917
163
8659
163
1560
298
166
9434
68
214
114
94
46
700
986
7354
8441
1380
953
214
4016
935
269
2070
228
218
75
2827
463
874
9326
2886
8989
3877
283
55
934
5311
122
85
790
451
8580
87
88
225
106
186
894
3208
4742
537
1416
1618
925
52
236
6656
218
226
2296
173
802
7784
265
964
122
229
853
249
104
93
65
166
174
167
89
969
82
591
8888
1984
5022
2150
983
1207
82
3767
371
2544
662
532
35
90
5364
8900
2484
1134
65
74
107
359
776
406
243
140
225
553
270
1453
83
1443
1232
474
362
1167
4900
4244
7806
593
13704
2344
2917
8602
4097
375
3160
604
3077
1575
1283
9502
9767
5892
589
121
8839
288
148
80
999
1092
125
1406
193
1191
5960
851
278
556
1693
4632
2868
2340
924
168
218
217
84
388
7086
141
7316
1917
144
5578
248
385
452
4998
9124
1464
492
94
9519
972
908
6069
1300
246
220
71
2166
6974
8925
129
653
3573
5590
436
105
619
271
189
114
92
194
90
50
71
117
134
290
3611
8879
2814
2034
490
473
35
122
1348
162
4270
126
826
5748
8935
6574
164
92
200
7788
107
132
69
30
110
2018
229
1483
559
2281
4690
9150
6907
4723
3854
2047
6779
532
58
8931
71
20
226
1141
149
631
5823
1663
282
4966
3567
277
176
106
1794
317
394
2384
1164
6056
1123
2582
2532
7487
1220
1774
6701
329
2444
491
1274
59
68
489
164
75
99
3869
1921
58
4297
1376
437
559
1649
7794
12464
7689
106
66
30
110
3582
226
947
414
368
109
3273
371
1869
710
146
579
101
78
741
5548
203
714
155
630
9126
567
52
36
641
145
3155
2910
228
104
109
321
100
398
70
9443
4903
2985
5911
1909
11702
221
1115
9418
9245
1801
4409
659
361
584
1016
122
110
387
1382
1002
87
394
5176
6910
121
1284
86
238
3360
9554
9563
2170
5739
236
797
473
6999
107
87
1982
200
373
2329
23
227
6881
1445
386
8232
353
539
1708
3392
387
702
8170
2940
2023
1679
486
354
128
101
107
85
80
220
66
727
1150
8776
1799
5685
1694
478
146
1918
147
239
120
109
140
2383
8300
241
383
7176
307
106
127
4459
3266
8984
743
1249
328
250
59
148
69
126
127
231
38
37
129
99
6132
203
607
2370
985
83
179
3565
607
3667
4452
114
115
1651
1017
8628
484
40
277
7473
74
466
45
111
592
1443
470
82
9089
370
84
188
7970
8591
3342
2637
11284
892
1047
130
1163
1847
6476
1107
533
371
111
138
273
184
66
373
157
184
131
715
198
1232
565
4763
353
6630
34
621
143
49
3901
213
1254
144
211
1283
480
522
480
83
3791
277
269
124
1010
98
170
111
350
168
23
881
964
1131
40
1610
4520
1226
75
1446
953
374
173
1025
122
258
436
1224
36
6853
2462
4988
7264
487
606
3304
137
71
318
63
182
79
126
8774
6387
320
9576
8416
2446
1339
9008
163
111
266
451
7498
8901
5369
107
349
1856
2111
104
56
75
538
140
92
671
80
697
84
521
1924
3080
579
1865
3654
402
456
3810
2832
7791
105
100
69
30
106
2306
226
57
622
685
224
372
631
98
57
645
97
1348
7777
7253
354
296
594
714
126
4144
2515
517
210
404
65
227
293
225
647
106
8967
558
96
6791
295
3580
3936
13649
5061
3476
367
1619
7461
5360
3235
3343
144
4271
2783
612
730
490
438
420
156
497
517
111
4180
3993
163
75
2585
11219
3072
1770
1164
151
64
473
8915
773
42
412
6411
3482
3926
5245
2849
5095
1056
1093
173
124
12801
5351
8795
2295
1432
371
8158
370
585
5737
397
321
4743
305
132
180
130
80
3718
229
109
27
69
108
117
864
987
2550
6572
148
4942
5428
668
381
516
7802
3844
426
311
8950
3289
1855
11037
6042
309
9301
1503
66
4730
32
58
49
207
5653
1512
505
1135
2212
822
1225
124
72
121
1252
172
92
684
1142
68
68
108
240
57
105
221
730
129
61
180
570
2940
324
140
92
1176
8950
99
288
1815
426
667
198
2681
430
107
227
209
161
453
2568
18998
8955
5021
520
342
90
452
612
2925
3914
6881
6202
333
23
47
6503
333
4652
167
102
393
550
123
544
361
111
4055
3703
8883
112
1484
4257
69
119
2509
4713
2815
189
170
8775
189
64
4481
272
196
1150
119
56
6311
206
1841
626
154
70
556
521
110
614
1921
2708
3774
197
634
977
8143
701
2933
2388
123
209
127
576
312
357
183
38
196
144
92
188
146
2778
7503
9497
1187
1367
10010
64
1165
175
9403
210
8363
70
987
8832
216
2588
2172
636
463
7617
8958
66
167
531
1317
10846
2852
3473
1229
147
3947
3963
57
582
95
5845
203
426
84
730
91
135
356
300
5282
1647
13631
7777
1269
3889
746
278
559
2786
3959
625
715
2982
286
316
3910
2604
6186
1580
3490
116
90
78
143
260
1051
246
995
2599
80
408
67
107
79
120
182
68
3277
8295
4997
192
80
95
523
2769
2246
9301
3308
8833
4843
1009
222
123
169
1300
166
1728
484
4079
2946
13752
1763
473
184
3267
1073
215
150
808
2846
9427
10511
383
1956
2602
293
1644
157
521
1641
307
2606
2816
476
390
266
74
1255
140
150
81
4268
668
1143
3291
53
82
670
857
45
141
97
2914
11228
9113
2562
159
5572
331
1083
903
213
1169
1123
2604
1085
121
440
1295
1160
830
116
98
61
217
3132
6326
3141
7582
2728
5379
2393
95
733
2666
1081
1782
2375
440
1046
84
539
584
4054
2171
6720
6823
128
1185
106
179
126
1726
5742
2099
3176
131
1069
259
388
176
814
1920
7544
371
9367
2797
666
5978
5235
100
4034
113
9034
7755
1321
12100
320
1220
5040
309
140
57
93
65
776
35
1100
2823
128
1063
11361
551
6236
1438
515
50
8191
379
223
582
2658
352
74
767
7550
7376
1348
633
49
4585
3266
1274
636
401
305
13743
634
170
1573
55
127
433
654
72
389
108
51
52
635
104
761
100
4241
291
472
172
1394
5965
4409
14675
531
1552
4679
1195
4772
2664
689
3167
2693
738
395
129
658
66
179
176
57
114
60
648
52
451
4650
184
75
1307
9441
8163
115
113
35
76
158
339
47
13576
1614
7394
6212
708
5141
2205
112
319
152
425
297
218
2954
4464
414
439
1052
13686
153
216
128
92
125
682
3234
1690
11538
7423
2741
988
337
1841
2242
298
491
166
76
131
225
9521
9461
2796
110
112
11587
57
8969
9445
94
49
60
212
157
63
1479
8961
8646
415
178
921
147
266
6504
109
69
30
111
2291
230
43
57
268
933
154
58
351
159
401
1290
1667
177
1698
78
15
77
4248
570
9505
2361
93
1284
3486
7587
57
665
684
225
343
679
143
57
666
95
1802
1762
334
257
310
97
99
1555
8929
12137
104
205
100
104
123
165
139
159
88
438
391
38
136
42
391
485
327
73
64
525
29
94
135
902
1235
83
231
313
885
190
1535
1183
342
162
152
1900
1299
3046
82
166
13899
4799
763
1681
6147
2085
9448
322
9257
1710
98
100
734
678
230
741
611
124
65
649
96
177
79
80
250
5571
724
3842
8979
4203
6973
4814
4225
8936
4695
414
1115
125
6726
428
4667
89
288
3736
9394
5147
196
109
10320
90
708
4371
8863
72
1167
866
857
522
1999
1016
495
2599
4732
505
703
8043
3985
492
8943
103
152
5221
60
96
1281
10525
6374
820
3077
7396
252
596
1686
765
9420
1298
8945
780
161
360
1153
255
83
179
43
236
3663
230
111
30
69
42
108
12
7673
158
97
7022
3272
39
651
8949
64
8361
2583
237
8494
2629
2203
579
217
231
137
59
1976
7494
157
13544
325
138
196
523
165
179
9135
287
3732
7385
4695
82
3592
98
697
124
612
693
227
718
691
159
4427
9148
641
8815
2248
6565
410
365
3571
9608
1091
3788
276
1635
2274
3679
3694
3526
465
484
3254
6191
1094
7485
3696
320
301
478
493
84
1636
8785
1778
149
2019
7502
1943
5452
1850
2417
6540
213
8090
711
4889
9402
322
105
94
91
104
1916
2672
250
2374
104
100
90
104
645
4105
128
350
485
6314
5031
387
88
61
1145
5090
98
5728
1376
105
44
45
196
52
5805
8896
3537
1168
252
72
2294
899
249
89
1646
28
614
94
180
65
70
38
8404
5278
8193
5559
330
2773
1280
4399
6187
77
162
320
182
843
8853
13877
1237
86
7692
1176
4087
478
1214
286
7868
4232
722
127
130
580
719
226
683
694
1463
285
951
502
48
4425
1927
8128
7510
9440
203
77
319
135
81
44
283
120
524
4250
1217
462
4780
724
9349
725
8720
9758
84
3819
1516
128
102
384
691
182
132
1180
2233
9316
819
4266
413
4779
259
5316
379
1462
9665
787
7503
476
1581
1748
673
163
1014
473
51
1776
13679
505
938
726
171
150
23
42
281
135
17
87
201
119
1388
8075
9418
1567
3223
812
34
918
101
112
1173
110
595
1356
244
616
852
55
88
488
170
4946
704
8112
172
90
1145
2594
1687
5743
9448
810
4819
5693
5893
6634
7351
2029
161
8952
568
67
5798
1222
1873
4742
353
1715
3057
39
5604
87
149
88
102
40
1724
506
325
1151
805
9306
1180
187
155
638
2651
1150
46
84
85
45
12412
1027
408
128
260
221
356
46
1079
168
6435
162
83
705
2992
169
507
100
187
137
2797
1773
4984
189
209
4159
106
1854
10002
3705
1126
84
429
70
2034
6877
567
629
571
130
67
101
146
134
721
179
105
36
397
204
179
489
654
120
894
72
199
3933
476
1688
8875
268
6666
6542
1715
883
230
54
2279
230
214
1843
4534
229
67
914
2404
478
3902
2769
538
508
356
220
3263
706
3039
11760
10583
88
211
710
2990
100
2932
753
159
2199
9048
1213
1195
202
7846
1223
1533
182
578
3831
1951
3077
1290
7452
1074
1391
199
62
95
184
9250
256
145
7905
8613
2392
358
111
161
533
67
1228
88
200
1262
653
899
53
97
1527
98
1872
557
747
112
194
298
170
329
531
432
248
1437
659
249
115
204
35
9129
1289
69
47
15
2006
2287
1180
2861
7533
4001
9764
1501
954
733
891
271
70
1124
185
513
9233
1594
95
2394
224
878
544
6945
7543
8924
1857
556
326
10637
749
181
9183
576
256
276
186
92
102
854
1422
420
2669
164
7312
6707
956
2150
7238
1280
466
616
411
529
64
218
105
492
227
414
2213
170
6889
405
78
59
1653
369
591
847
190
559
532
215
449
12459
1629
143
1199
167
138
58
94
281
7307
980
538
684
320
4589
5687
1243
131
74
104
9483
8900
2574
196
304
1492
368
7012
8815
2377
331
53
129
5829
368
11
104
433
248
628
268
110
887
215
5309
31
120
75
609
383
135
1860
5638
1320
85
7137
2202
8996
5930
3363
6874
191
58
69
79
385
138
65
96
1252
5224
11947
1328
7351
2825
1704
11570
82
11097
14241
5986
9263
3182
95
1804
83
867
309
1322
211
82
96
136
309
682
3376
2505
1372
61
3452
72
5184
2217
2643
6466
1015
2636
80
1495
6320
8846
2609
889
11962
472
214
594
138
107
211
1279
115
907
679
40
191
175
10396
2319
9358
4448
4999
940
3882
8921
1764
8927
3326
1304
261
294
328
66
4739
144
7707
7945
216
229
3666
1470
108
222
82
96
142
90
157
3846
1728
7979
640
9482
91
99
178
409
734
250
145
52
229
99
453
1894
91
5024
8934
1919
9316
380
3048
463
89
342
1457
72
1387
1336
34
7876
3209
153
832
89
108
166
505
1151
110
100
3077
538
115
280
82
7550
177
256
5427
259
2022
51
1988
162
242
140
1223
131
682
259
7272
984
8997
2183
6066
3550
5458
679
2703
2286
6654
731
974
225
8271
1541
123
199
91
349
4942
11718
9993
3607
1179
7384
9442
3730
1807
2647
546
9336
1631
163
3629
261
37
6561
73
53
102
47
81
53
4061
4818
390
3924
5325
702
8051
4029
14935
235
9379
1807
1328
45
176
148
454
85
390
79
95
1275
753
932
1914
154
325
2577
1478
139
847
6737
4493
8990
2837
1118
1845
9087
711
1328
1166
110
2624
9043
745
1609
97
269
2898
174
468
873
425
3214
1382
5877
3438
2608
97
2710
2753
1580
52
89
82
2206
1436
177
4039
7211
8719
5823
3285
76
1182
293
506
1144
112
101
2997
60
102
62
474
100
68
71
2209
95
339
102
411
136
191
238
316
298
118
222
89
63
1125
584
554
536
215
11139
3588
602
705
2229
1468
4587
1560
1008
1988
6863
95
59
102
654
8749
1401
773
801
290
384
231
166
462
1616
10591
2905
3181
4864
673
8055
3258
113
6494
2665
9106
2424
2901
506
537
172
130
161
75
307
692
590
58
133
129
160
297
310
224
230
116
660
675
1656
9136
7557
280
128
172
498
331
525
492
8970
13096
193
4247
487
4535
4853
151
677
93
3082
177
280
1458
2054
95
2262
65
548
96
854
9141
2415
8891
1269
169
2060
1884
8880
6364
962
13596
53
77
273
188
59
1257
7202
273
225
172
1147
1603
335
439
132
3870
9073
2593
765
8945
867
2342
603
9317
6372
132
8926
173
171
123
13797
852
2221
2043
64
54
101
354
242
55
89
279
97
54
65
58
281
89
55
461
251
75
53
1309
158
612
210
111
396
325
229
301
1147
814
143
169
9310
6760
7378
7148
2184
1432
2496
387
1392
413
80
11190
737
475
12205
1420
349
141
50
155
142
373
1664
1099
59
6986
6991
130
145
153
150
559
134
205
116
8903
56
479
142
672
460
3765
1991
526
191
1718
81
74
1189
82
104
1248
5744
529
200
403
224
339
212
638
131
551
96
353
3032
197
558
896
120
456
58
8948
279
1834
487
413
153
474
1434
930
606
4138
5524
7474
1614
153
965
2112
12710
7023
6305
5000
8047
1031
122
65
2689
7298
1156
8553
5249
232
198
182
429
1934
44
49
104
96
186
150
51
55
200
76
1884
6624
8844
2329
4415
283
1224
136
276
385
9404
285
569
291
447
3690
9430
4175
1121
200
169
234
58
470
114
246
3567
69
1220
154
151
864
84
193
856
545
332
64
122
2602
6903
5105
3869
2187
6779
2740
52
340
242
243
61
462
348
130
87
119
66
98
229
184
1036
102
67
55
63
76
70
200
1120
200
6434
173
4981
1349
3704
473
1569
699
8035
2709
119
132
205
91
22
1412
5174
60
286
105
88
170
1576
595
783
111
460
102
175
968
146
1158
221
648
118
258
3826
7357
258
1559
59
412
233
7352
191
393
96
94
486
179
1019
2818
6358
623
799
207
112
5448
8026
1072
2399
3385
112
1567
955
572
254
233
690
178
331
49
108
405
81
80
7772
1564
149
116
135
372
2033
1644
359
242
565
5510
249
360
243
563
2549
6040
9096
2641
2220
221
98
373
77
150
116
135
1758
151
960
199
86
393
303
129
694
724
338
66
2809
7825
2782
6469
340
4694
6826
132
1182
82
844
226
70
528
2127
675
103
2010
9023
2254
11694
2851
6301
10687
349
71
195
195
347
1926
3203
2735
12538
4644
1995
181
598
481
1116
61
1084
51
1085
51
81
1087
86
82
9224
860
48
166
232
707
462
243
2573
5153
5768
75
8201
188
128
1796
1758
10219
65
225
303
263
391
215
13303
79
150
118
709
91
35
63
7302
42
177
266
282
1448
93
5457
386
387
6498
1410
1002
208
34
1724
772
234
61
126
56
358
43
137
113
357
148
127
136
122
99
632
887
209
315
1042
253
7019
2074
3792
13793
3554
4798
6763
2618
115
264
899
290
2039
144
371
358
1285
1515
253
303
294
324
1374
440
103
92
143
1795
1791
60
200
101
108
100
475
351
4099
10066
410
232
82
1429
107
6314
2757
2079
70
148
113
175
214
95
943
2150
14093
4423
474
7702
1166
6584
583
149
748
3843
78
17
205
13
351
50
3190
92
1145
443
7427
1406
9152
7908
3739
8916
4889
1457
259
202
123
1249
44
156
9406
613
203
5332
8942
799
3157
3154
7484
2025
123
243
111
3781
302
1819
4899
4772
3855
994
1562
163
1861
2036
3872
163
857
1567
1912
3269
1304
6125
7159
911
198
291
1264
9385
795
3788
230
111
30
69
127
108
102
42
5394
677
515
5660
1906
2447
205
40
5705
6244
974
7751
14484
1537
463
14743
90
82
139
365
256
212
60
410
2029
212
4246
7234
542
26005
1695
8710
2410
253
210
183
191
108
2634
415
7197
465
130
314
52
265
72
69
59
1441
89
3925
704
1637
1299
2174
462
346
1659
7480
6161
3388
3431
371
9975
4224
227
130
34
14579
190
559
1609
1348
349
360
224
190
625
473
297
1186
8893
4630
1971
8264
142
150
137
1426
6432
561
231
359
225
73
7738
1183
268
622
83
549
96
710
8008
3584
10648
926
572
5288
579
741
796
140
251
392
244
121
551
353
3763
308
520
238
227
748
603
126
519
86
6933
5118
6500
5140
3665
378
307
90
6446
355
346
4994
56
218
61
117
134
5961
504
120
384
1672
9003
7045
101
305
149
137
677
1559
152
8690
153
1008
4517
9063
3831
96
8929
5202
477
8922
13586
3684
1284
322
1809
525
45
9134
110
5655
9442
1681
66
47
69
2373
8955
7002
414
12728
190
184
555
152
1012
176
1597
416
5688
8837
3738
553
673
1275
25
7558
4114
6244
1443
520
8345
516
603
3203
9785
1599
2618
615
40
1044
9045
417
2572
11699
1362
160
5374
1069
882
193
896
1483
5014
7170
4679
401
1847
5328
688
7536
176
293
1451
7035
4058
1056
2166
1454
737
7958
8921
264
702
545
4877
9472
324
285
6592
1175
213
320
26
3538
6670
3138
9357
2184
8706
8894
215
3265
188
2802
8474
4565
2434
1864
163
3262
87
73
72
2727
6893
5176
1797
7820
1848
433
2045
999
180
403
149
392
71
47
92
115
324
35
79
1116
167
125
561
57
326
1409
903
488
5606
4158
2063
1009
344
775
60
99
320
1225
231
40
134
231
1036
111
384
565
1793
100
543
2613
7196
3797
13404
5078
1939
1263
1470
9497
3113
3341
14795
569
140
1267
322
617
477
138
82
128
153
149
23
102
11
97
56
436
210
6536
538
4367
5522
2542
4573
1762
78
347
386
119
101
89
272
89
87
177
2524
9966
527
1012
94
104
530
750
8194
761
1446
7533
1931
278
202
616
75
2395
1136
2516
2632
8928
3539
40
14842
3321
8853
3197
7703
67
202
810
1445
532
2160
161
209
6885
583
1844
8042
6819
5180
53
905
6496
558
440
1589
8303
3117
6307
1261
678
1866
54
118
1422
48
2398
93
118
582
551
11954
6221
633
659
3396
568
90
68
153
1163
735
1059
120
43
58
43
401
106
81
605
5095
4938
7230
2873
1595
5901
2779
1144
667
2585
6128
6286
2129
3783
454
2938
5798
2620
2399
2323
4029
2907
1834
4313
1577
3410
4512
430
41
71
2706
118
218
225
3645
5104
5853
517
1126
220
7840
8287
1382
7421
2876
8929
4691
1187
1089
400
228
797
6083
187
172
222
219
173
611
709
4992
927
53
255
6694
217
201
2146
53
254
1972
1705
11694
3611
9370
3698
9387
69
3333
9225
2200
5231
2510
2887
6495
1263
8224
291
61
112
137
1063
124
9130
46
4068
1108
72
9402
6014
82
109
271
3896
9745
147
130
1250
450
2173
3788
1085
83
191
185
137
1974
1945
8970
7308
5358
723
4615
333
9754
1914
9318
1588
10230
1323
1494
144
673
148
354
219
87
45
55
211
1761
1283
498
6411
3417
295
82
113
3407
83
113
1808
1950
210
2073
12332
12755
108
11326
2069
185
376
6904
5322
7565
1228
221
1206
1467
1268
248
1252
4858
5191
2775
1616
45
504
2456
7393
354
1109
905
195
87
844
194
472
1550
90
3501
45
13680
10201
456
9318
1185
15455
2250
5837
88
132
109
6010
8900
3409
47
131
185
651
827
212
67
9305
69
109
452
98
6500
3065
12698
5397
585
1133
134
141
41
133
437
761
232
3026
8998
16964
1094
358
314
93
157
9288
318
7845
3346
8054
11219
85
44
706
149
1084
2309
9502
1501
9367
5333
1832
92
3855
142
174
395
1537
9456
5650
3164
2853
1609
7613
2378
1895
193
2212
140
565
648
7233
6320
981
1901
1252
1187
40
8826
3588
75
846
55
864
240
114
708
561
303
70
8910
651
334
1179
280
432
86
57
99
539
725
69
11
72
14
3405
3033
1179
2812
9023
1635
143
292
1164
3494
130
2458
2099
3787
281
603
1250
4147
644
38
675
110
123
156
20
125
93
622
58
398
3869
895
1348
74
356
65
518
627
4466
2035
348
1455
186
196
1075
515
111
1302
90
181
91
363
1270
13360
88
1258
877
8752
1202
1636
8119
698
5216
10436
1701
111
117
431
276
1976
412
953
825
7374
476
728
141
125
270
372
455
52
197
258
28
29
310
78
52
52
1418
2568
170
40
36
89
124
1730
4420
2521
757
9067
1735
1100
10281
1120
1022
692
7412
1621
998
365
140
934
2749
279
971
5521
11440
2645
532
3427
138
148
213
1814
315
199
291
115
31
716
1494
7508
6787
13884
4332
14833
1296
1785
8318
48
201
649
547
2310
133
388
449
390
645
536
1516
2760
1032
125
44
477
419
198
45
55
2706
176
172
1585
2148
41
1028
9076
223
1086
85
8860
822
314
155
3499
10457
316
7997
1538
1297
2957
63
5703
162
117
59
239
2746
6470
345
4728
6566
859
73
827
1103
2596
2858
968
3208
11171
5165
8929
1034
74
603
269
386
2147
926
598
319
49
282
1635
8869
808
2725
953
76
579
43
718
957
122
4390
50
1999
8777
543
8951
8806
407
3936
362
3408
5074
53
9369
647
7538
1578
702
332
861
52
169
421
94
721
137
60
1761
102
713
332
860
739
1398
781
5954
6608
1791
8997
989
1121
8912
526
942
12999
107
52
73
733
212
103
99
301
196
106
864
54
18
13314
452
1205
607
164
181
89
391
490
591
115
277
7419
278
1262
1092
349
680
215
116
510
167
135
103
388
195
84
1009
86
527
5934
2056
7311
2841
4772
3212
4329
4009
3279
4298
465
644
138
270
842
14943
533
1776
8341
709
5330
482
1010
1450
518
8205
526
546
13089
7352
850
93
29
32
71
1841
1772
8991
992
5581
13565
14098
112
358
158
1147
575
3102
52
147
104
93
168
4054
692
91
388
1347
699
803
8480
225
777
125
1249
113
419
1213
1293
1486
781
869
9040
573
182
3594
4747
9351
5357
102
1230
69
97
74
251
364
158
175
282
3899
9604
3405
1761
8232
5903
448
902
1227
630
307
58
330
715
193
1556
82
141
422
641
36
109
43
91
200
152
53
633
246
54
330
713
1119
3120
389
555
7571
460
6790
1200
1949
520
2332
86
76
384
6754
2079
1511
5800
3017
3878
123
169
1460
830
45
4096
9146
1513
9386
723
46
48
794
205
9271
286
2853
9442
1015
6361
119
69
1829
307
7271
464
66
725
900
65
68
7509
5003
7201
67
393
7962
61
141
231
223
4710
157
7415
1404
827
183
184
145
122
478
60
5800
80
436
148
8919
206
66
3073
12652
1213
1635
184
109
115
126
304
789
127
5797
65
49
61
65
3033
269
46
1346
281
169
141
96
51
3100
101
112
1166
485
1028
446
1380
3044
2029
13585
5411
4726
493
1237
202
170
78
88
88
2121
1041
120
206
9041
8924
150
150
112
402
290
724
272
240
71
40
95
345
837
466
160
99
108
1038
58
417
113
995
270
132
9724
1392
266
139
43
146
194
340
8331
5818
175
206
1163
71
1611
5488
6956
183
56
227
48
8922
3306
1293
212
128
985
308
638
53
147
219
85
128
106
526
412
131
57
1586
211
982
307
638
5525
7800
4918
3890
9645
63
304
221
181
321
367
76
11549
633
7326
523
162
771
1174
3420
3445
702
4006
7006
925
57
6635
218
229
2331
48
925
718
103
135
8246
698
5245
90
536
49
60
100
269
484
89
94
1391
14539
7772
568
51
269
123
142
141
156
146
149
1327
3848
3491
6630
2082
2104
639
563
86
245
1023
550
52
238
404
231
340
665
124
550
97
320
12889
1094
160
97
1943
198
238
6088
2792
800
3813
2029
7300
2176
11778
1033
1685
123
100
3183
7410
1248
9122
4729
1517
126
189
154
134
406
162
552
30
166
60
116
9408
175
229
8889
223
918
200
1121
130
8578
715
4543
666
117
634
1644
65
553
680
227
743
609
131
65
523
80
91
520
681
652
963
327
16543
1346
1263
2748
8419
323
13360
220
329
99
85
1233
1298
1582
8897
6944
11784
1445
777
8246
928
491
2003
215
66
220
1903
268
3488
280
557
874
698
2663
9388
1378
242
112
599
9368
792
7095
182
7489
809
2263
3370
3824
36
2583
9003
900
1117
4326
5149
2253
739
98
2643
6801
8516
9317
1885
588
183
206
72
9894
477
133
198
41
457
130
2111
6640
1775
464
647
8029
2386
9340
7003
1390
547
377
185
354
38
114
109
140
6757
92
305
8816
339
50
417
744
451
70
399
851
621
211
759
1500
7992
316
145
5477
146
2030
1885
4436
311
2528
311
124
1562
511
9838
8013
87
364
2394
507
364
1854
909
3745
1558
1307
1692
12685
10855
937
63
97
78
114
5709
8892
1375
5861
2382
2305
112
168
166
1704
347
73
221
109
134
370
418
522
641
353
1247
323
82
154
195
198
101
215
1167
9474
1245
166
75
291
323
7345
721
206
2463
6684
2186
1342
531
1386
12612
7770
3544
1677
1503
8199
4915
95
202
5563
101
684
8657
372
5823
7411
443
151
1924
4629
2340
149
155
270
32
2958
1122
1459
4193
958
2718
409
579
1950
5959
7304
61
2893
4638
12525
5389
7310
654
360
237
67
77
451
145
276
224
99
125
900
1440
8920
769
7297
89
65
576
2566
94
1359
3942
8963
4400
699
564
1471
1161
330
143
160
52
66
1210
637
135
8246
905
11529
12106
6325
1198
8711
3825
2187
247
1791
62
291
4487
293
5314
9149
285
1060
5613
9549
222
3723
3198
588
3316
83
67
360
3589
416
1842
3225
244
1066
4991
214
92
3992
633
173
189
401
556
10426
1334
1531
320
4991
5609
1558
11221
1085
8891
5234
3669
533
46
1323
106
96
1025
9116
3330
298
225
688
598
94
3940
5106
67
555
95
905
526
280
117
977
8918
134
659
475
7332
85
276
94
139
108
150
407
5231
95
6320
3649
7406
5434
2026
6640
41
154
386
388
557
314
1397
208
197
571
45
717
188
674
5540
189
4813
1389
1532
14947
7993
4037
14030
138
6110
43
4074
267
4958
616
1246
6389
39
6546
352
4664
1099
498
5655
475
3412
1645
58
3485
117
56
305
347
9460
799
99
4320
95
4144
472
194
210
173
81
631
1467
1070
8944
8393
96
131
157
1732
99
686
225
251
169
2928
1196
493
753
1282
1131
459
9401
845
333
3691
1337
410
212
93
163
6014
218
641
175
278
248
164
200
2260
6258
3249
44
196
151
11693
6439
680
632
2681
396
134
10471
8847
3190
2457
2806
6589
1209
83
477
1613
7403
568
3191
7530
1909
1932
683
8301
1692
1455
1371
1696
171
1976
2326
244
2290
201
1438
3205
2189
3303
5015
6338
1265
1829
4830
5092
5154
12519
3295
1413
98
34
175
178
8570
129
548
8778
7334
865
1660
7385
347
2395
133
181
157
127
107
6332
8252
698
2857
2431
2728
181
574
7423
13211
1196
2726
1307
2667
2727
416
368
202
148
3624
1602
1699
94
835
1138
1672
885
149
3177
2462
1647
5769
138
1731
3172
1007
3071
186
1932
2312
2327
224
400
649
2669
9038
3117
214
678
185
234
142
51
170
41
69
65
67
119
41
162
1127
700
761
100
62
178
211
175
1099
657
1302
1072
96
9293
27
3337
9389
1795
9374
3034
136
70
120
74
147
119
1390
720
14052
1760
4059
668
2329
402
55
933
8764
1692
187
2921
1402
414
1867
1347
571
267
42
38
42
38
38
42
40
212
4926
42
38
42
38
38
42
40
213
1151
63
1667
192
93
73
103
64
998
7403
10660
5023
6854
2188
95
132
3773
80
6227
1766
338
977
7308
736
293
195
312
272
154
468
91
1016
60
23
139
7262
8720
612
98
525
148
621
369
222
521
680
8499
16595
1499
1647
108
46
92
4220
131
812
976
1553
1901
9357
455
1336
13587
3514
11304
3664
920
611
1030
379
3125
124
362
369
110
572
4378
6803
9276
1152
2410
872
5483
51
4740
165
955
41
388
2260
7206
1160
5791
8950
3902
3959
3900
1058
93
1534
5198
4128
3667
163
213
223
642
291
5664
3274
1129
623
526
328
161
303
502
1160
112
100
2787
203
261
267
619
52
135
180
40
5666
11452
1715
29
1293
64
199
34
42
388
69
1236
2203
8803
4773
348
39
1482
1637
320
8258
2163
1265
56
365
206
2457
1118
14846
7241
1680
86
4737
853
8838
4268
238
427
448
14362
129
2948
8479
176
2736
143
131
138
1420
8372
1578
1776
438
2874
1012
182
2039
6430
138
1015
849
130
680
4232
14870
1560
1726
5583
1003
4445
7105
113
127
1451
2155
698
66
2988
8672
3519
87
259
9742
675
7514
1933
1848
166
70
291
291
15
172
15
216
615
116
425
1644
326
550
399
2540
30
325
222
397
127
124
35
221
360
556
237
407
226
703
603
124
707
91
776
129
7869
3840
115
1091
494
8283
9405
1292
936
39
326
2053
1071
6083
7349
3244
2764
490
5279
2678
5379
1503
1441
11479
4231
1303
5030
6735
7142
209
3302
563
188
715
2083
2340
152
5654
373
152
215
704
132
11281
872
62
1653
261
469
384
2565
261
417
375
64
210
972
181
218
51
513
478
1542
521
478
84
66
84
129
53
4722
348
350
349
6468
242
484
388
8176
382
1438
904
150
1522
9132
33
253
2595
3090
307
2770
167
8955
9088
872
4915
4228
131
808
808
84
330
9521
9299
2604
463
108
172
164
206
367
2194
3160
90
106
54
161
208
369
1909
1278
352
1443
884
268
91
111
82
776
69
2825
4077
686
1166
1450
1112
9081
1625
7413
1628
2105
414
13853
498
4268
7402
6434
1409
617
220
6493
355
4738
73
16413
9407
144
86
225
536
84
49
1371
90
7818
1774
8925
898
8061
282
128
145
3072
101
112
1172
507
2572
287
55
9332
1470
3615
9850
3981
1298
9906
9208
4695
100
6971
9090
599
794
1139
89
141
116
58
7384
1405
13582
12997
279
4685
343
357
4269
2202
308
4789
310
1642
514
91
187
125
66
88
73
75
91
141
950
163
109
111
168
84
143
4002
709
194
35
5846
151
493
8779
195
98
310
181
213
144
90
329
3594
1137
173
44
433
2523
8912
379
3417
272
100
140
80
151
4988
8644
84
89
45
127
83
229
56
4039
1140
7415
12256
1864
410
4046
7087
6036
56
8142
56
131
119
72
76
5468
89
2439
192
286
57
219
1885
1000
355
340
338
348
4597
197
231
337
259
4115
65
9195
3283
2575
5779
5767
2879
398
1151
102
1182
953
8424
2456
1813
578
3680
3930
2666
40
8959
2113
8911
8844
4550
44
87
35
380
117
1445
307
8338
401
660
13958
743
1727
1287
61
62
1298
1193
303
359
3247
5448
296
373
183
46
285
6430
336
4645
5509
3042
547
109
652
453
228
1408
1436
936
55
279
3510
205
172
1414
337
471
109
829
194
209
158
916
8900
968
2254
66
519
1924
13
106
220
5658
884
475
5548
56
37
1002
124
3424
1294
61
2336
237
227
899
557
95
274
93
82
56
5818
8474
9505
9791
2063
10481
1387
1382
6710
187
313
1711
8790
916
15410
4163
6846
322
2417
1135
482
2195
1614
7760
11928
1375
866
7356
199
694
5502
233
12
118
714
550
59
291
1295
324
219
457
642
1229
68
180
697
1306
164
149
12434
69
214
8906
166
520
241
64
214
3059
149
240
44
162
62
1986
8524
6980
9434
1152
113
12196
5774
7610
7473
1790
6479
5228
55
41
84
136
77
96
713
132
657
47
230
293
227
678
710
178
338
209
2148
1193
122
1181
1173
1579
359
408
192
481
123
520
895
1831
231
732
414
512
448
243
65
149
163
110
87
163
71
9231
840
701
857
8947
1786
8471
956
411
1243
5315
1325
2600
132
156
55
9360
2838
128
3573
226
111
30
69
42
108
5570
2254
3111
3007
3812
397
60
325
57
81
173
230
99
39
584
35
164
98
5921
671
785
1186
1134
1400
240
392
3304
47
1966
239
46
381
64
1005
4614
1720
9891
118
90
153
216
13532
2373
103
619
1081
592
763
609
1925
1012
1965
271
132
1421
5371
1421
28
4162
1635
101
113
169
1367
1949
148
3723
148
568
7780
1016
489
9132
460
155
559
69
151
137
2343
2172
285
2199
1020
1954
1806
2066
10665
4565
988
7339
612
611
4284
1256
13530
1576
6954
9409
6818
71
593
93
2264
55
473
1797
6458
162
1615
7291
3121
438
442
2292
1699
2336
269
172
151
90
125
8950
116
393
52
7275
193
4339
3150
3892
4645
2319
523
1442
208
2252
3904
9469
22
2197
1039
122
1485
1194
11409
8267
716
1168
305
2301
4501
36
7363
1637
9106
3267
124
658
5163
9271
144
7409
145
208
5866
4799
350
4403
1141
549
94
1288
252
7496
9526
893
135
682
8843
841
7401
920
7487
1875
434
5972
433
1434
14968
31
27
1771
2206
451
69
83
159
960
4972
1184
249
2978
551
1072
47
593
913
121
881
414
3721
913
829
42
171
109
401
1559
1537
490
1288
252
1137
82
130
92
1552
147
500
552
679
601
69
59
678
162
494
6626
35
153
80
1941
491
46
1571
1367
832
1525
53
1283
170
1314
631
2401
1199
3301
4525
5225
350
4624
5069
146
7341
1501
36
518
163
358
61
140
233
222
612
2291
9004
906
6287
202
6295
4881
4613
341
6437
3520
818
8305
268
90
1031
6058
218
77
13884
1766
101
1305
1656
4633
2460
7013
814
8928
368
28
3072
615
1771
541
646
138
123
4947
7249
397
36
4001
9920
177
238
49
133
50
227
1023
703
3085
9390
1526
5794
331
4357
543
1046
7413
1234
5914
81
2086
13963
2971
694
159
426
322
485
717
585
2795
4487
118
9302
2043
6136
8828
3723
1974
7552
3485
1101
5815
104
1972
7528
159
143
79
97
561
121
542
714
226
630
555
64
3269
1757
7347
3628
875
7296
4110
1636
95
523
106
121
614
736
227
596
5711
8173
702
5201
3203
92
521
337
656
75
182
261
210
1178
3315
69
9129
1968
98
595
57
124
667
334
221
440
154
595
57
1541
55
723
624
1270
235
490
374
5235
8825
220
191
1441
642
8186
641
492
3822
3510
661
288
1837
146
429
3813
1058
255
11605
237
1211
62
923
2649
427
1959
6452
4398
1043
467
1170
112
99
3073
88
93
32
135
279
120
169
304
4811
1644
102
708
338
97
52
307
638
53
148
103
199
82
92
130
72
657
421
203
54
1775
102
709
320
103
52
309
638
1868
14881
2262
699
9081
6968
13931
56
639
2174
1081
858
8173
698
5045
10379
6947
5827
492
1646
3072
1343
11791
1476
2774
1796
4512
441
882
2359
616
1176
1497
1478
151
686
1489
9504
2179
1652
1111
184
477
62
132
96
102
295
67
348
326
312
117
213
229
57
9244
1693
1202
1085
4100
3904
1155
703
8517
3919
523
95
5945
6774
2179
192
475
148
58
1300
35
623
219
325
1419
9121
98
133
5456
1905
347
3377
360
69
85
1014
1917
491
348
64
3445
1659
3414
2300
417
125
169
470
196
498
3614
98
176
13566
128
223
1019
215
57
324
301
4980
4722
187
13710
8146
307
844
138
157
901
474
318
1365
3455
1193
968
124
222
318
221
92
106
192
107
2281
755
95
356
914
58
108
429
702
479
78
109
431
1129
141
1007
1193
298
880
101
195
174
769
766
1156
6949
222
270
2280
1169
1278
1765
8997
7730
1773
2109
836
1685
1075
6201
114
8994
6383
587
210
158
104
47
891
320
144
901
51
139
94
429
93
633
428
141
54
1480
210
141
719
212
319
1309
14515
490
8986
3916
1292
3255
1771
1010
144
902
694
4037
2305
250
2767
627
2445
1212
218
3754
1906
65
1696
42
74
39
74
11140
6352
4683
3129
346
1096
1430
385
1890
412
3548
412
461
8922
2768
7457
1118
652
3928
160
77
95
542
418
402
503
5564
1022
482
114
349
124
602
707
227
400
237
522
63
231
7026
8684
2405
7561
1971
3144
227
2247
5781
1329
156
10216
3949
81
348
272
913
2388
7274
3034
34
115
124
44
388
296
109
1801
5890
171
369
1399
286
312
1567
9152
217
3403
9239
794
137
94
57
234
166
92
121
101
4411
3289
725
485
405
416
168
494
3278
1234
486
171
262
719
126
1919
7262
4043
13786
8576
989
909
2324
9046
611
1849
1911
75
45
81
87
148
314
1609
109
187
60
354
628
56
423
566
996
8880
476
4740
8893
1240
1731
7403
2485
131
701
1014
50
114
205
109
983
8313
2752
238
274
125
192
79
85
908
93
47
109
726
1564
76
138
297
1074
1393
5776
118
49
406
399
178
736
7790
1226
1758
13588
2461
5058
4977
4563
4124
5353
2186
1236
2393
2221
111
755
9428
1661
198
247
1422
458
1987
265
2186
11677
1156
6947
206
1966
453
13930
7022
35
173
106
162
84
127
209
93
122
214
39
152
105
692
95
122
818
131
1361
846
54
1086
407
538
464
255
1529
54
1085
407
542
1283
9381
1583
252
225
187
66
85
3251
4103
6216
279
5425
2606
1764
2263
200
120
661
498
153
425
484
717
581
871
3776
4528
1635
2272
658
561
930
40
326
2626
9693
1263
653
64
1880
2461
8937
8661
1111
352
228
356
523
370
90
112
253
24
531
126
312
1197
6557
5176
944
580
112
5163
2062
1269
8862
363
311
9349
100
401
8448
1788
172
376
1654
206
4124
8136
154
7464
701
333
9208
1049
2580
7444
4902
4115
6448
4883
45
5406
6658
2286
3551
63
133
67
2660
351
619
342
6162
147
8745
621
41
62
50
47
169
102
212
93
5312
11804
2111
136
183
175
2410
1764
353
148
1738
9160
3575
7422
9480
1623
514
344
2033
284
1679
6905
1177
1220
435
1247
543
416
117
5003
5430
1264
995
6979
9016
187
33
92
33
383
227
336
249
87
174
591
123
117
116
316
9516
2590
1352
1045
36
158
166
158
158
167
222
233
140
257
491
1129
113
101
2723
4620
8956
866
4263
415
70
71
2812
105
69
30
105
1348
238
2252
2083
8832
1734
397
320
49
292
552
5027
1676
3374
37
108
12691
9230
1888
130
192
44
606
55
134
101
47
11789
102
37
411
133
136
134
181
29
127
59
628
679
236
1476
1241
2346
355
1165
2700
8025
466
425
2395
213
244
847
472
1872
1352
10757
1043
5376
1311
11442
7418
1744
4462
5064
1790
3000
4712
380
207
202
140
80
418
780
542
394
226
128
498
9537
330
13
90
71
8932
162
56
374
242
704
64
129
1174
67
83
5251
700
320
11772
7918
139
159
907
192
60
222
1945
3866
4464
66
88
2374
695
213
473
198
248
93
1224
108
3125
71
186
1069
471
194
126
55
4181
95
752
127
599
707
229
736
756
2710
7575
6207
165
55
445
96
711
3119
566
8613
1262
411
712
695
227
747
613
123
1598
562
8205
957
553
201
95
399
2540
537
914
287
4869
482
939
11942
1199
3430
13156
3941
683
526
153
67
483
5121
6781
4729
1897
200
640
3678
344
67
2667
13847
752
199
3770
339
67
1053
1910
470
198
609
236
202
5595
282
755
8944
12876
1794
156
58
182
294
431
2594
156
101
205
103
3526
4417
2930
8905
8147
4397
281
131
161
59
2121
3986
3730
7464
503
8829
3731
965
94
110
1173
505
88
765
1612
3043
10678
5652
1886
9475
1722
1837
139
5407
123
139
419
5467
2832
716
523
136
404
231
345
617
107
523
95
2063
3254
13983
151
993
2829
11084
566
101
224
221
211
119
1864
4542
4090
2785
1378
1469
4015
12271
3369
317
1455
2320
110
127
679
142
172
103
6236
2294
83
139
85
828
12578
624
194
251
207
152
614
1071
149
101
52
201
595
848
8964
4998
1908
75
517
458
207
995
59
5344
13578
2007
110
149
56
57
58
1330
75
412
418
1914
56
38
68
102
66
58
126
169
985
954
9498
4553
106
8354
3398
1638
8606
1635
1325
66
1607
1873
8828
1790
5663
945
13922
9076
4918
1181
309
368
298
434
12
140
102
214
124
193
34
112
599
3601
78
114
72
121
34
151
62
44
126
110
36
210
381
121
36
385
159
235
226
1484
17451
162
172
156
4054
3590
57
57
4862
133
48
422
1322
102
250
21
534
109
142
356
83
31
905
38
107
37
629
292
6885
4053
5062
1163
759
6530
994
607
103
5861
3095
3260
3096
5844
3930
198
96
1358
1870
112
238
187
37
159
345
639
48
1802
81
484
191
531
1762
8652
11547
3562
205
300
317
252
436
3814
2783
1034
5007
1639
1454
403
544
2853
1416
5908
1296
2276
52
499
7466
2869
480
887
88
2070
1177
2747
1180
727
215
88
231
3601
117
1033
301
2044
9566
1172
1660
144
71
103
442
144
132
6926
7536
1934
2524
1638
6388
1516
9150
3404
3630
8055
5211
2368
11050
5273
2239
5400
221
1201
359
360
357
354
4726
856
8992
1844
236
141
91
121
119
97
39
89
162
1555
205
8169
14914
421
729
1249
1486
2768
51
5010
212
3812
1985
4027
95
1373
928
182
15291
6500
320
4139
5067
1873
6147
4474
5759
182
529
1601
50
78
158
54
152
164
1347
159
128
219
79
35
26
171
5133
70
56
1362
97
143
1094
1939
8928
1303
8338
562
6117
1391
79
965
119
109
56
354
74
47
20
857
254
929
6875
3907
1203
1208
9194
1053
68
491
842
117
94
407
2679
8994
4074
2459
1916
11538
271
521
13507
692
595
2972
162
5417
9389
521
7264
279
256
190
109
65
54
9096
143
61
8895
351
109
568
466
331
10679
1204
3213
966
295
56
254
610
955
9421
321
451
1230
1282
1120
3663
5114
5180
5620
191
499
140
156
1370
486
245
192
270
75
770
347
4949
220
74
109
255
98
172
968
8924
1580
96
82
6264
9466
2868
1525
784
193
458
131
119
61
50
57
1044
5810
2029
582
473
216
43
47
77
138
4681
211
117
3150
73
8026
647
293
320
718
1758
56
140
421
640
47
51
398
147
53
640
293
1018
188
159
1401
1126
1181
6043
3283
1441
2359
7380
2530
3130
9346
1166
8926
4690
7135
4133
541
8623
497
9483
8933
1622
1571
1257
432
295
219
144
3415
123
1631
217
222
150
2336
8002
198
183
9207
262
66
437
12666
723
8551
9290
632
7881
185
157
108
1960
413
108
88
151
181
116
2323
60
1171
246
358
3734
8814
6947
503
9497
3926
1402
209
191
240
2351
223
137
563
1921
1973
860
74
428
191
13842
239
830
594
713
8260
712
2327
73
43
1366
118
459
519
31
215
189
2063
129
2483
7082
4439
1727
1866
316
5463
1446
2523
168
108
192
543
306
914
91
493
2428
1171
5076
69
52
166
402
2978
8941
5197
694
5494
2954
1947
3667
1079
56
1084
923
228
57
8972
8931
348
265
9161
576
213
180
203
269
737
55
2147
799
269
738
55
842
684
180
1857
8848
1658
2472
759
4640
2548
90
5582
3405
671
446
7207
4028
9058
2346
270
1152
9475
349
68
110
120
168
138
1349
127
1693
9924
57
56
2780
685
144
3790
9435
143
1442
71
1861
568
5897
565
1125
670
1507
1251
2965
603
1219
5616
1180
75
228
1181
818
287
202
429
582
3197
430
151
1886
212
269
133
122
478
272
1468
359
512
481
309
6366
13765
816
1352
126
203
1948
292
4431
2327
1783
3635
8990
5950
1634
5540
67
1603
5323
10621
890
6467
404
345
3133
6376
5412
2323
2384
140
120
52
30
108
135
84
62
260
117
116
2040
301
1603
2376
301
56
51
113
514
1385
1296
410
569
206
5030
11719
3901
66
1469
428
493
754
703
1648
6747
11997
6398
832
6639
347
4716
1821
2603
767
638
93
1686
119
121
126
69
30
111
2237
229
828
124
135
1200
2657
1462
594
7507
559
205
330
482
29
204
224
119
866
575
672
1382
456
477
3522
217
936
714
704
245
465
3765
2190
9133
2564
175
2893
1829
2774
207
238
434
2838
172
438
1528
4676
887
1929
110
135
2639
564
316
135
1645
155
182
8883
295
515
1168
3211
9462
2309
1808
7367
1251
971
1162
213
7135
196
7422
751
1164
6117
95
246
8927
308
2763
7352
10992
107
146
660
331
227
65
401
237
551
63
658
1567
540
727
1824
431
483
148
357
378
167
417
244
434
1252
503
1702
86
8155
595
116
92
176
11185
2467
9356
1105
8861
3540
8934
1194
1950
1657
318
1303
4867
6598
4472
2192
349
9477
1329
1485
159
217
198
180
155
135
5769
2478
96
5431
5740
5160
3044
704
536
1568
218
8681
3805
13671
2058
1960
1454
2961
8980
2577
3684
944
1450
652
654
4038
124
11488
436
182
127
184
53
456
172
78
96
195
39
185
429
1158
8350
322
3746
7522
113
153
7945
153
1722
1168
160
134
494
115
79
113
43
38
187
124
109
166
112
43
216
131
202
317
65
3048
101
113
1173
502
4678
351
410
3695
72
53
5290
5463
294
3080
4785
8583
3790
160
157
1254
400
14762
966
2813
7639
9422
2816
464
5294
698
8087
83
1308
1398
6478
10058
2373
94
478
7433
5991
8839
520
9375
778
447
3253
277
445
1953
8862
81
902
84
329
213
2686
2057
6274
335
4055
1311
180
214
121
325
325
9464
9437
63
35
217
216
77
131
2481
9417
2418
240
8997
8399
133
1024
3139
3953
3014
5245
699
8265
149
40
702
1728
51
1431
3010
181
40
3204
9939
13809
110
2182
734
219
282
63
1198
191
2555
515
99
9209
7033
140
54
90
94
196
104
1265
296
344
87
307
169
143
1425
189
1912
3712
5670
5539
1280
558
4432
16969
7021
1261
3656
228
111
30
69
118
108
2842
71
70
317
4580
6074
5032
70
707
973
343
1219
6817
5982
2423
2256
1516
11629
209
156
162
3243
905
1306
6958
1020
372
3655
394
509
5442
475
1916
9208
894
92
4679
1017
166
2163
546
48
263
620
743
5475
251
153
561
1035
291
175
147
929
133
51
1569
1253
143
99
1221
297
682
183
907
53
104
129
88
4611
64
465
273
13763
5930
6671
94
9226
5468
5704
93
551
688
7486
7334
1674
5240
78
9347
4255
7662
5031
1947
152
227
298
258
446
620
94
103
2612
8909
1726
455
96
104
72
11514
8912
374
173
130
49
474
123
56
4858
9364
2511
91
3745
1379
983
12472
90
8328
700
5279
1050
57
9329
995
4366
9189
885
1941
353
505
1237
1601
97
68
158
6186
85
1461
14210
3335
1447
1641
2186
420
4348
1712
5339
124
613
746
227
1571
183
463
867
90
5779
4686
351
351
6565
1249
419
351
169
83
903
9184
1393
77
6743
9564
2661
5086
12635
4081
14751
4744
4775
448
1053
97
82
25
87
47
98
94
99
128
662
110
29
102
7466
881
7550
1973
5046
208
2058
183
67
4260
97
491
470
289
242
1965
199
109
195
309
53
369
490
467
236
1377
4564
1274
94
89
159
5688
3914
178
39
221
2161
183
67
4283
97
1910
392
76
118
88
3171
267
391
76
118
331
470
9494
290
242
1977
199
109
199
311
53
374
490
467
1833
2753
7782
1911
9250
94
89
159
307
1831
32
8979
2431
627
1898
178
472
410
4653
1278
545
2031
407
3408
8222
705
5216
6126
161
39
208
2221
183
67
106
103
89
159
1113
8853
1666
861
1616
277
9453
288
9098
1831
190
157
42
86
2982
1842
7309
3776
17
52
828
512
103
8893
194
104
193
4426
8590
195
126
427
1424
459
441
1871
1149
5160
1493
7363
13279
87
6383
1863
218
1172
862
702
461
776
718
897
1457
997
371
1523
206
145
7422
27
4824
7270
1256
3310
1277
4981
387
291
7319
1976
15
169
142
4123
8533
909
16672
340
847
4969
1258
92
505
120
238
627
1404
2240
631
573
1217
137
445
1369
8472
80
32
199
49
142
440
1457
674
550
3564
1189
83
507
513
2716
786
1488
1910
96
93
11616
1393
913
236
2918
3720
9763
2854
1157
319
153
3103
323
153
1669
1080
827
1266
1007
9976
14876
5391
35
1918
227
487
5303
154
2589
3045
518
1353
528
4027
218
1201
1154
1732
4772
5148
167
238
1915
5659
1788
7333
1539
313
203
121
128
197
407
152
103
82
85
455
200
277
1350
512
352
3615
999
353
1443
3626
7759
1729
26
137
53
1952
572
64
2256
294
4965
2857
833
1102
1831
57
216
549
759
620
3946
9893
281
2231
1292
376
2368
115
1220
1160
43
90
55
74
195
87
119
225
180
1760
1479
9329
7570
7334
2042
220
7505
100
9469
6368
1074
516
119
159
1333
154
269
10356
5464
3693
814
5681
1896
3163
1271
2356
107
2787
5532
978
80
25
116
67
83
782
94
36
143
88
388
73
79
143
7576
1947
63
110
108
366
1558
896
1426
13351
7843
610
450
3617
107
216
465
547
680
7133
3005
846
67
1130
42
387
2303
67
1129
682
8545
4654
2757
143
219
11662
125
139
375
96
2681
203
60
1292
22
1882
857
3971
7128
1061
150
64
5364
7305
2322
439
617
48
1077
3576
47
8549
2882
1516
7471
85
1527
667
441
482
1659
172
624
10301
1670
14096
3249
488
499
338
6734
6477
704
285
217
827
503
68
2239
1274
2750
535
167
9062
200
1702
1599
1530
160
85
1818
108
81
192
7527
86
266
132
13946
121
766
61
84
133
76
486
229
575
1215
1406
163
668
323
864
53
164
190
82
91
639
428
127
58
1596
163
667
323
205
11644
649
5450
1988
114
219
220
327
1264
2793
1018
265
6787
347
4705
538
1539
6160
7426
3395
690
539
438
2966
981
647
4666
655
52
2604
6594
300
307
1433
155
1640
549
363
123
708
122
512
58
67
161
977
11608
7813
163
1406
142
208
130
240
112
1432
230
111
30
54
115
103
102
42
1367
665
56
292
628
53
546
631
218
121
176
82
273
576
1571
1303
453
429
682
193
161
596
6388
956
9171
3757
4676
1855
1863
4695
612
3321
5448
1662
5087
607
8273
5804
3153
364
1325
6472
13610
1142
4286
185
81
813
759
2347
846
939
372
301
242
4176
104
441
9055
2258
45
536
712
74
7279
5415
1281
2230
11320
1319
1905
516
669
2144
538
918
7031
9002
312
11325
587
1095
1420
46
285
7477
386
279
307
108
4551
385
177
116
1086
975
1291
156
176
365
299
1977
320
355
139
1067
119
278
113
115
202
2831
204
700
71
135
1765
77
645
46
848
203
110
408
615
572
175
162
246
5515
574
175
162
247
5511
571
175
106
1657
94
4014
215
119
47
318
473
139
375
55
114
74
1251
879
336
4688
336
220
12404
811
87
1267
940
1872
262
1123
814
2403
14724
227
58
1238
255
859
451
3632
1821
86
7058
3018
61
253
217
223
62
112
98
9537
1558
6909
2626
1367
3519
4941
36
50
304
90
65
536
1179
506
618
3407
585
834
3393
2833
1234
301
122
494
35
204
34
90
151
371
5597
742
106
1311
813
105
104
157
67
292
74
1296
5716
119
60
2882
4872
1678
1238
401
3790
2071
8100
1297
8327
9015
585
2523
2334
84
330
105
70
47
304
53
73
7808
441
4401
950
12778
1001
8970
2265
1199
8953
342
9011
568
1213
5461
753
99
180
70
1711
1946
109
1659
1666
343
3809
160
367
846
117
146
5855
9100
123
5736
705
5227
1644
475
414
944
414
1176
808
1058
337
2469
168
258
295
192
127
67
14329
64
217
1416
1639
67
60
6658
7501
1976
2710
85
40
283
239
363
596
621
162
101
1217
136
58
82
121
130
96
253
277
671
62
1434
477
3711
361
69
1017
1902
478
569
5386
1969
6345
2249
66
242
163
271
2829
110
2136
156
273
2366
153
155
155
155
205
618
362
118
46
1529
7981
9515
973
5928
539
172
9008
11735
9143
102
489
2262
359
34
55
60
386
1967
669
171
179
766
102
293
77
43
981
6103
102
4966
485
161
424
308
487
725
617
104
651
148
4531
820
7309
745
641
1411
5423
361
145
126
167
29
951
99
64
9332
8451
3860
1746
65
107
1277
52
1132
46
3664
230
111
30
69
133
108
116
1831
8974
6141
338
160
90
63
136
108
1245
5619
50
87
91
9236
58
87
270
1683
665
6944
1255
1973
172
86
79
1744
9477
11937
2232
11730
7099
78
158
216
427
482
8457
706
388
3389
6847
3892
1794
245
117
1907
2357
1781
3516
1666
750
8851
2283
4607
4760
9007
4337
1484
197
1227
224
224
761
51
305
93
277
1289
109
223
112
1917
9544
5612
7318
4468
486
58
152
329
304
4274
7429
1744
711
1723
655
462
492
2586
1097
132
616
8033
1273
218
551
533
6633
8753
2774
34
983
1740
1363
4309
4015
3102
269
968
153
148
89
297
204
9273
215
136
111
265
50
139
626
343
224
7360
684
771
550
45
90
27
85
66
195
1126
3569
9386
5609
244
1712
76
425
1324
1712
315
2105
164
268
125
1867
116
630
3785
108
76
211
331
2180
803
106
76
249
1644
145
1955
112
446
354
109
2095
3929
218
1204
2569
801
189
3228
7521
1586
11940
347
9219
754
132
350
5251
6925
131
1289
213
455
309
244
593
1499
129
2173
9456
2261
9155
10333
1301
5991
11602
755
726
231
373
649
124
694
98
1319
8543
8228
15553
5748
835
35
154
167
130
52
6669
9016
1123
172
72
33
111
184
265
88
126
121
498
802
362
153
1682
83
211
143
78
66
12330
441
7614
3869
133
272
1662
108
95
1919
6624
2353
1880
734
353
2957
385
555
106
1363
769
233
3643
501
196
2195
1245
633
443
3218
555
246
1894
929
518
71
90
1645
244
604
204
429
103
1076
3249
58
45
802
35
157
98
100
413
1083
9324
759
5729
8975
1391
1848
191
1660
2439
2853
697
8078
1621
190
649
409
1214
354
149
97
404
2806
1161
4831
7374
2730
2649
1632
12350
1796
31
2007
13321
3305
3647
300
1122
3376
1995
1962
2610
563
660
853
82
736
1510
933
874
9249
2793
553
11743
2712
2437
953
13668
2981
9412
3083
3170
2704
9180
6544
311
552
636
105
9445
2191
7453
1810
713
5736
7783
8365
219
194
980
375
496
290
63
5713
496
290
63
2644
2444
6477
7754
677
1861
172
333
2033
5898
5356
179
836
13589
321
272
295
9455
97
13419
609
301
1701
318
622
43
125
1474
221
459
4679
208
1421
317
481
707
49
1252
4625
5257
3875
93
521
59
2780
760
98
375
61
1915
8088
620
432
3839
878
497
440
487
44
83
180
80
5379
5582
1781
1398
5305
1567
8980
7922
3637
204
2628
9600
7601
1733
418
8591
5265
1087
41
240
140
2656
2787
8910
6726
39
140
1710
203
93
151
1163
390
1296
748
1722
6447
1252
8971
559
685
183
72
374
412
9560
659
104
202
144
123
380
4727
380
92
617
5668
193
343
456
744
3966
8867
2168
60
2227
1929
120
365
325
595
549
250
8893
1113
6005
551
1639
1885
2923
4431
6878
5409
2273
193
2871
558
500
193
2870
557
373
233
3074
1662
415
537
416
170
58
26
23
186
6420
4029
98
757
65
255
72
267
666
160
1381
4950
473
2427
1224
1825
321
1025
14772
115
227
412
86
121
124
169
393
106
674
299
10857
490
2234
135
4278
6196
5234
9576
1305
179
56
52
70
117
106
62
1418
602
113
251
1396
422
450
1384
179
1083
3190
3719
9462
3862
94
372
59
86
9198
2595
4221
14101
157
182
303
334
878
352
187
887
3037
9260
1590
592
3225
363
2903
3336
1449
533
8341
530
674
2501
8909
1382
1972
12785
622
2016
2018
147
234
716
67
115
240
1555
1082
69
178
56
75
9273
45
2646
6142
3474
2790
10963
3909
9673
3945
4976
9263
7262
116
85
1363
552
795
88
382
387
602
298
25
1038
8900
38
2233
297
623
531
1088
320
3042
442
3949
9722
9072
7488
7374
4956
654
4490
5451
328
96
74
251
189
4723
194
2644
1563
167
1008
4513
6013
262
179
118
31
625
262
720
328
92
278
8257
6009
177
9349
1329
148
100
1216
183
765
2998
61
140
339
101
9725
1332
4663
1427
58
350
265
163
352
846
196
850
314
269
146
68
102
71
7377
95
743
667
4866
3391
8955
5524
3241
4599
12283
8902
2805
4444
338
466
5320
1867
93
186
213
3090
93
186
213
3738
1765
8966
769
101
112
833
3219
1740
4298
308
492
40
803
1014
9412
424
274
2932
9460
7635
1258
162
149
56
808
76
284
409
285
100
77
6318
6224
1816
2830
938
1174
131
6354
2871
361
140
146
464
400
160
1647
568
6257
2671
252
1432
2911
1138
1847
15011
1858
1426
1857
828
322
3053
494
127
8816
8330
741
3998
225
63
76
100
45
90
64
8031
66
334
99
236
115
88
169
279
1058
11785
1903
48
547
5523
241
541
1245
126
197
85
9361
5143
3252
81
68
610
9490
1041
56
10729
598
36
1169
1939
1268
129
555
7404
860
147
7252
8798
54
828
198
678
207
146
71
8902
430
2646
364
279
117
541
1558
231
270
7452
378
5255
2306
833
122
3110
763
124
625
372
231
65
404
212
8078
10217
61
392
136
112
346
59
42
31
245
1205
591
67
626
152
4169
1027
11074
327
1271
2058
1557
152
7146
921
5199
3750
809
95
710
130
630
349
229
677
552
58
70
65
378
901
311
13577
345
14880
3531
2737
4332
1737
249
96
454
1544
1273
4051
140
201
831
349
5569
746
202
95
120
153
313
182
1993
3323
2739
181
6987
518
667
225
370
628
122
519
93
2934
4002
458
4139
2229
196
6148
8945
374
2247
196
589
5394
458
4141
2226
196
8856
196
532
875
654
1842
87
207
1955
7155
181
87
1353
87
205
1950
11928
2509
592
936
107
385
284
8879
137
583
2572
7243
2557
1477
1863
255
759
452
177
2396
254
444
4357
837
55
1075
65
1655
852
55
1074
65
404
629
6285
339
867
49
36
68
66
80
42
81
507
141
194
5483
143
9340
4024
1281
177
166
653
321
75
427
299
561
45
79
146
170
85
162
82
292
436
226
13
44
1473
176
166
652
319
75
427
299
561
4011
432
3518
3102
98
7717
2751
819
9330
180
491
124
6134
371
7237
3774
102
2754
117
202
63
119
288
266
267
267
829
36
190
293
1416
1318
7553
2231
9044
5296
355
139
5681
1909
417
50
58
1331
8927
376
97
248
640
239
28
53
1192
125
443
5324
739
732
107
738
3773
5542
201
10492
8976
3268
634
419
427
78
263
204
660
195
1585
57
127
708
64
91
247
169
51
830
419
427
78
254
204
661
195
1404
174
106
3599
108
72
83
56
81
8539
9012
333
132
120
223
5721
3584
129
1935
1848
3958
5212
392
669
274
275
432
2928
9720
829
274
948
2139
3868
6886
5577
5128
6880
1724
268
5502
4746
352
6867
40
625
1335
2996
302
517
107
224
4531
3754
4822
4961
4540
144
3664
65
2547
3807
2046
4330
14812
30
10580
7145
13686
4822
7243
305
186
263
348
877
223
177
745
108
174
125
174
112
1012
7711
237
140
118
9440
407
840
82
7340
95
11
85
117
129
428
262
139
224
173
140
224
213
2848
157
19
7046
4241
68
1660
146
122
3606
175
1213
36
2124
146
506
3672
1522
1267
2019
33
111
30
69
127
108
119
3155
11599
2362
2124
432
2864
59
3524
2936
323
774
728
97
196
531
66
766
1131
12348
343
716
1129
280
5470
319
8028
5868
61
81
91
75
517
13640
9356
735
480
926
13609
5473
9058
9390
27
183
9411
211
109
32
3675
8868
5214
271
177
4986
110
1145
9090
9659
3882
1492
146
140
117
245
2220
115
384
92
7466
936
111
113
103
55
178
383
613
647
1755
533
128
151
328
211
76
98
454
77
7300
5574
126
1597
1240
776
2336
2978
10677
1693
4356
199
9562
276
7210
1457
522
8357
395
646
3618
94
1942
25
2885
211
466
8816
2559
288
646
555
12
2045
95
3025
2196
8468
5179
3946
1105
680
196
150
132
44
87
1124
637
121
119
223
692
104
67
279
296
41
204
294
553
159
107
546
3306
9075
522
8567
3461
7127
9549
2223
1768
5484
75
122
705
8875
384
169
120
1017
40
43
115
122
9383
470
2951
423
1286
3246
5243
2448
296
587
196
193
5663
3248
429
1268
527
122
38
1415
1302
60
91
51
52
145
73
189
5105
148
749
112
171
275
705
99
112
329
44
48
606
793
479
180
327
7374
2842
5445
5117
7008
1021
1980
8012
6201
3624
7670
3193
1684
548
7393
1979
134
1743
169
3723
3352
11654
1278
5849
2888
1619
65
518
237
65
227
369
622
118
58
565
98
567
75
693
2942
733
309
974
325
2704
1185
1140
47
1944
4334
1650
52
588
690
32
195
1229
415
134
257
181
929
10438
8970
2580
581
3579
892
13865
990
1552
693
206
88
141
1240
1120
7014
2251
2260
6914
3676
4786
2188
2284
78
13820
41
173
219
313
864
377
141
65
824
95
9278
130
209
73
93
257
616
82
183
37
7152
1309
6372
7532
2001
6087
279
81
132
309
892
111
236
182
67
626
11107
194
1735
5299
3484
308
7558
1988
321
175
9323
675
644
42
176
169
203
216
187
1689
445
877
159
769
146
847
55
855
478
3213
55
855
476
2574
148
120
95
51
392
9357
163
65
5261
8916
3597
1494
170
316
124
14000
531
473
5494
534
1885
70
511
1936
114
180
161
739
685
1920
7533
226
699
603
131
691
102
544
1625
3942
698
8494
16274
219
11585
6020
6038
4468
12663
1425
177
132
58
1344
8896
844
158
483
96
156
97
155
274
592
97
3286
4864
354
1067
4891
353
172
592
1317
81
110
275
195
8113
491
5826
5421
704
8652
451
384
509
5531
520
1919
71
3134
91
1644
2548
5783
1071
434
1095
90
108
161
239
221
218
218
1265
8878
10270
368
107
220
139
13334
234
183
63
966
198
8767
198
2298
51
65
572
95
194
631
392
1573
920
197
3620
211
41
8878
110
2509
8499
67
11943
370
2058
138
9186
154
432
1768
2828
8937
6012
224
300
65
305
39
908
31
116
125
363
143
40
37
660
2303
323
466
2522
2454
321
1098
4737
869
480
6655
894
100
102
122
79
150
245
259
13682
656
399
7211
83
11008
1894
138
514
5466
482
138
485
2822
9089
53
694
693
113
122
38
65
229
73
239
32
66
225
637
8977
92
214
572
216
10552
98
566
1207
190
168
261
1916
9366
3491
933
8959
3769
352
6735
3614
4774
2936
1961
2188
1067
4241
345
162
230
483
647
1252
211
230
2427
120
418
159
953
1768
323
79
702
407
83
5117
695
1308
524
9364
8904
7105
461
261
8933
90
735
13710
4481
982
2889
9507
3624
4945
1082
105
381
114
320
123
133
184
93
255
916
8926
7973
82
219
203
181
150
121
1237
124
506
204
160
2843
8343
1059
146
129
66
171
1911
243
477
137
173
694
127
2008
8968
6577
397
287
3545
1878
6273
120
42
243
847
2328
137
210
172
93
125
104
69
87
2981
4261
6593
1320
739
1164
86
207
1747
2431
5059
698
8209
6942
1010
106
196
5047
516
7435
6060
5627
9378
3675
2309
245
13001
89
68
1222
248
201
2425
436
3907
4851
1605
3182
675
2766
973
674
417
285
183
5689
4362
515
2137
347
347
4749
2591
126
4413
1417
514
3839
1813
60
319
59
479
1280
566
10123
89
541
40
8091
228
4339
62
9992
8928
225
87
59
64
32
229
1724
6438
13894
3047
208
122
108
567
3647
9414
5272
134
110
91
97
550
74
2657
715
68
265
90
315
6354
1989
233
551
835
153
892
79
260
901
177
1052
154
1133
4411
2615
163
1074
5205
690
8169
3329
3922
1180
4240
81
69
3538
278
47
671
124
662
450
14539
56
438
5254
3351
454
175
26
70
36
623
297
4429
2427
1988
4435
478
2676
118
1724
74
5202
74
302
3816
9707
1056
1565
7161
4475
413
523
2515
214
1246
57
1896
632
639
241
109
8854
119
293
579
118
136
265
262
377
103
693
131
3121
8504
697
5217
1136
3769
220
828
1881
7475
4447
1884
2845
497
448
1435
1140
1205
5077
923
64
134
75
921
1416
459
432
1464
6387
1368
9808
49
3871
833
196
537
1621
3157
556
320
835
110
312
9652
318
264
83
8970
100
4628
1050
820
4679
13395
284
13603
1201
5880
5337
9519
2702
355
53
7363
17
52
73
8165
3682
3529
226
111
30
69
134
106
117
7655
1908
51
227
73
241
157
64
9221
77
295
9469
67
71
221
147
166
212
46
248
228
1836
966
737
99
2144
55
72
8879
4529
8977
63
192
9317
1361
2786
486
479
9476
2922
10581
1750
1902
3059
2249
308
86
149
135
13678
1338
52
8926
61
78
114
396
81
143
322
107
103
184
155
114
137
150
1250
1259
1789
4880
4912
1908
579
5643
471
575
4846
1385
9462
2665
4041
930
13297
142
1557
56
36
101
175
232
50
55
254
203
194
99
149
406
1079
838
2120
442
358
4740
5987
1669
159
1925
7747
4582
1271
11257
2112
402
2344
13912
1221
1640
35
203
117
5829
4293
7412
8849
6170
3733
9384
1158
9256
4144
1040
3215
1086
321
672
204
13880
279
114
148
172
9226
95
9660
214
353
91
1351
254
191
1323
240
290
384
399
4184
386
95
116
2200
126
225
572
5357
698
8277
6523
117
103
81
37
113
9207
9552
46
1253
14758
36
68
109
558
150
4166
1143
124
184
238
432
517
5276
4423
11864
68
1520
3086
14895
368
198
59
132
85
166
42
219
1582
178
3566
9275
5144
177
974
2082
5243
71
219
291
5399
2412
373
1269
8976
6842
1182
1017
8854
1025
6026
1875
266
324
1034
1873
240
230
727
1093
1069
171
304
1061
49
72
111
9117
78
3838
4770
148
5274
9412
342
9211
7958
613
13826
2168
811
13868
3128
2333
248
1548
537
5341
451
735
232
375
627
124
548
8648
702
5971
711
133
150
755
917
13915
184
732
7311
2580
58
9392
8148
14889
2867
1895
11962
55
391
16
74
2773
2377
22
29
48
8948
1190
1899
1922
2384
2257
2746
1459
1084
1624
813
515
921
373
165
2413
991
373
165
2410
522
459
11019
306
15483
1685
5711
5328
430
2598
799
5187
6787
1200
7370
5320
430
2594
798
5167
6796
4600
261
468
1437
4915
695
1178
1742
1618
643
1388
2022
443
69
615
48
2523
164
3648
5177
547
758
7769
2991
103
195
208
526
1481
2904
183
103
5008
160
4906
1453
4934
1588
1961
3353
83
507
314
1896
164
47
9317
313
419
671
1011
1225
610
209
1838
475
407
157
1051
450
13665
231
143
6463
2484
471
112
189
51
36
2613
9300
2792
8852
2432
57
340
3485
5629
1938
3649
5331
1671
3528
1942
1768
3953
1198
80
4564
1572
170
220
671
85
486
210
1728
92
6072
1088
190
423
64
210
202
211
101
534
108
889
196
270
8977
1336
1478
2203
4055
1799
4569
892
1319
868
1795
3837
6456
2133
5132
395
878
9250
2323
204
92
452
420
214
111
212
97
556
1841
3169
2558
265
168
2654
556
756
4122
6312
3134
7826
9552
134
3420
1772
9129
822
2262
3292
221
5574
2471
1690
815
1774
7350
140
7937
210
2304
491
390
1452
1768
512
5980
871
5800
2475
1540
721
457
8215
399
8201
453
544
2386
203
182
6448
3647
46
6390
1229
3495
2148
8288
303
3169
3066
4712
52
4387
1436
1718
2342
6781
7344
2293
1282
146
1110
8100
75
4013
9779
1953
448
185
31
168
715
800
3919
1659
2131
830
2401
3049
7900
7543
2456
6034
1316
4863
8870
2476
685
335
127
1528
584
4909
1833
9237
7254
836
4623
209
5176
2283
6699
276
593
8720
9353
2971
424
5851
1625
3222
8986
1777
1515
5209
446
168
163
332
413
438
1638
75
63
192
279
134
4785
351
4688
954
1085
471
42
650
9475
1566
1330
269
6429
7030
11443
3404
7341
631
1422
288
911
604
1100
1811
2345
279
309
191
166
161
7364
466
1433
9323
2152
7364
615
195
277
43
507
342
133
345
78
138
123
1185
631
288
9282
100
3950
808
263
1069
623
46
66
2642
63
288
494
310
118
71
659
4148
295
5221
13831
4022
100
1439
37
286
2475
2949
556
196
8967
195
2303
4594
530
114
1946
1753
2510
287
454
82
3070
101
112
1145
489
978
1165
108
192
753
60
5957
97
541
350
9297
3787
4354
270
222
670
331
174
5348
3800
1164
855
672
870
5573
7316
3839
9573
304
1066
543
2643
1707
1411
3433
474
3177
355
340
4566
7598
2642
186
1007
2382
569
376
1442
3406
773
682
237
1057
1293
1851
6861
1884
5158
1574
2521
9724
3981
1394
755
78
1941
9252
50
547
114
2259
378
132
39
341
207
384
50
149
155
529
2307
298
297
288
180
388
3557
9020
5414
1926
7505
1937
3906
2308
1456
4549
476
650
1467
94
80
716
112
599
702
227
207
546
1794
4605
2308
1059
600
9183
5485
1079
67
2351
231
218
3578
2924
67
959
99
147
169
138
299
1093
125
120
649
321
254
68
540
567
1164
8511
120
492
1363
112
114
516
3322
115
114
98
44
84
397
9195
4024
9795
212
94
126
359
3223
97
221
1707
191
745
3868
8164
703
5281
6915
793
11931
1710
3623
4019
7802
1588
2195
1373
2567
2108
168
397
402
186
1882
70
77
62
655
169
830
159
2522
116
134
104
413
243
7034
3705
6434
240
3886
1631
9499
2334
11604
8701
3110
2230
57
4838
390
390
6515
204
32
837
23
116
7272
9069
716
5547
341
312
56
301
145
34
1455
1023
11037
2676
9217
8457
8895
335
300
491
2145
343
922
1266
2022
84
109
4747
224
109
53
249
255
253
154
123
135
119
187
615
126
444
2810
1805
966
5158
2349
2310
1469
1662
3112
665
203
5828
415
6018
3231
543
236
400
231
362
628
124
60
535
90
9573
8355
3146
746
2479
234
66
188
1329
308
6468
342
341
342
1689
1148
211
632
207
71
39
385
158
113
1338
116
223
535
558
520
88
155
110
78
122
82
43
1185
113
48
124
1187
203
946
121
69
2526
10598
2007
3051
5954
8904
2029
2613
1861
334
679
190
3962
7518
1965
6193
6734
2847
3586
142
63
1892
106
265
204
8979
103
448
152
153
752
198
223
1318
5057
4749
349
5173
6536
346
4676
1294
224
7452
367
88
168
310
86
46
8871
88
1419
2070
463
220
2253
359
46
236
2665
11132
6189
8948
265
115
221
176
1856
122
137
789
115
712
4670
8950
2433
8908
3998
487
39
98
108
96
163
564
459
2525
619
97
709
199
458
1920
529
5247
4127
180
56
313
57
219
99
242
1177
140
433
615
1101
2856
9350
947
9594
1290
140
466
224
166
13421
3637
9124
5475
47
62
74
65
132
87
4728
1270
8396
4679
343
6454
781
1438
595
8553
6564
5123
56
89
86
113
85
112
1794
594
340
3255
7375
2180
1764
48
279
309
721
224
222
5569
219
2031
988
346
2885
13937
2832
412
383
919
6017
5510
11170
6368
242
1380
124
9147
363
2985
127
1492
488
163
414
489
710
3280
2978
126
995
769
574
147
91
84
208
668
5142
4125
6436
4699
341
6602
858
4685
5343
1758
1977
13950
4568
1068
11937
165
861
323
685
1570
76
198
593
101
93
91
223
148
53
860
323
685
1396
7969
700
1549
463
7348
9441
7313
5283
5275
7317
4003
4085
1343
5672
589
881
650
3235
147
2029
72
108
133
67
30
109
2282
225
224
736
75
612
134
82
41
3427
465
71
5133
78
9278
159
721
3522
9803
3756
6138
1811
153
443
95
70
3965
130
138
92
106
88
48
108
692
604
59
73
578
651
6939
9455
1911
13000
81
334
888
9464
437
472
633
8138
1113
2576
5743
1784
6132
14080
6640
1405
1860
2974
7213
1032
1156
111
100
738
138
620
370
230
684
553
64
510
616
8997
7287
97
519
117
677
45
152
14892
190
226
65
237
521
183
415
2483
63
1620
4703
79
2634
474
251
609
139
7081
640
1883
842
52
369
168
2419
200
199
4306
96
517
82
124
614
658
231
685
518
50
4536
2718
2503
1183
452
2045
376
471
59
442
275
500
82
213
1477
84
245
89
943
355
303
251
578
2988
6003
964
1246
7001
7756
48
395
2403
64
84
36
234
174
344
593
68
224
1875
8841
130
1447
2410
661
4895
317
524
505
186
155
2066
48
1624
113
1626
7018
1215
3413
6078
2102
317
190
173
114
471
58
2585
6687
225
188
76
135
828
143
9034
9411
36
122
145
8905
146
56
142
6853
60
9111
39
4296
774
242
1309
69
235
15
1356
761
48
936
2600
4063
549
403
8227
412
397
1435
3985
9268
3005
58
84
743
205
5264
762
366
6119
127
4718
4843
1009
85
169
225
703
1162
872
1350
873
561
60
74
161
85
39
955
429
1279
309
1311
103
97
169
13680
149
65
7361
12541
3587
1626
7792
1612
7736
2771
1050
222
3477
2146
9541
1848
79
358
4586
9177
13660
581
61
475
5121
501
61
1883
319
616
126
265
69
98
54
41
118
113
94
419
1866
142
456
9184
3149
8881
5086
147
7436
8866
995
567
539
9518
270
1678
57
2968
73
3068
290
44
133
63
1249
411
234
578
777
153
310
44
4299
589
220
907
2290
623
2638
13319
2719
2512
107
523
285
168
407
414
2243
1104
2360
175
6116
175
575
2393
185
28
57
106
69
7303
335
3271
8839
2834
1606
9347
5031
954
67
92
74
454
1152
100
111
660
151
87
8931
185
125
211
2180
1429
500
439
3591
231
75
994
1119
904
6461
411
430
250
303
1626
48
7471
671
1051
1116
1134
102
16
226
14
175
618
238
3708
675
90
9303
9353
1056
607
2770
138
476
423
640
4664
1858
450
93
2118
1213
347
3576
382
93
1038
8933
628
70
149
28
78
102
216
9022
7286
2022
4296
7635
3054
8514
309
790
88
1279
409
442
408
138
11602
1321
211
235
50
131
163
462
132
131
235
1656
203
3480
3919
3934
193
950
313
554
868
1667
114
448
3334
2320
114
437
560
93
310
1264
1184
112
53
125
222
408
160
142
33
118
405
277
165
55
423
39
13432
9055
8851
150
119
85
790
2837
95
80
591
58
124
639
371
224
442
183
750
7338
5996
2318
38
6439
360
360
360
357
4735
2994
9921
448
509
451
5488
451
5679
2477
11615
3076
651
1870
1199
3415
2851
620
6920
80
13714
11929
1166
691
9710
580
43
610
2301
95
519
9122
1653
2458
1824
497
427
5957
460
1906
5837
7507
1065
14478
1869
109
2904
425
399
348
450
5503
475
1851
510
278
1468
584
8167
584
507
98
1051
95
13426
691
8967
3314
9736
136
136
419
694
13136
477
3892
900
904
80
216
156
2015
711
9107
8460
7095
1922
10688
6118
132
384
150
1641
5575
10562
1958
1466
1551
63
158
482
623
230
72
65
87
122
455
1207
1135
3677
7377
1664
5522
12301
72
191
1393
8943
823
787
131
120
276
153
2173
56
11959
13887
13986
67
968
133
5637
1314
87
135
35
128
42
12709
9593
9163
3068
8898
6093
182
1404
6486
1872
1729
1175
2951
3301
9011
44
646
1288
745
70
86
161
239
96
47
20
133
1248
664
1998
8907
2131
800
734
196
750
4252
7223
440
636
540
129
77
102
182
299
715
143
1398
1134
235
110
30
69
105
1880
139
2223
5319
703
8156
2567
58
2166
664
277
524
8927
111
90
565
1480
1361
1723
152
603
2901
152
8603
4254
3119
455
694
229
347
632
111
522
91
2419
1222
1011
125
160
56
53
118
88
4058
1296
8113
276
73
171
407
396
62
859
8068
312
140
8220
690
5473
421
85
45
7407
3674
5354
2134
2035
9522
160
71
50
50
112
1115
215
626
152
717
242
7138
13738
70
7377
80
59
1661
437
5494
247
441
353
1982
340
590
9280
7245
150
6271
246
1202
2053
14855
9213
2204
4533
5063
687
8393
4577
158
3942
80
291
1349
1648
3562
107
227
8734
4684
47
1347
2717
5072
632
748
12346
8868
59
1395
3019
2439
641
318
1147
2835
4619
2885
63
2605
1269
4822
63
68
63
68
101
1223
118
1272
474
6111
458
37
2714
6287
386
2599
2816
388
98
1834
64
3130
10698
9272
662
4908
516
3881
1159
8824
1813
8916
1396
9307
1979
56
62
333
61
5797
3039
1782
1235
87
115
98
90
58
213
4043
312
519
1980
1476
623
5003
700
4025
7211
3228
623
550
4362
423
9457
3363
475
95
3459
5913
15377
1933
3032
760
129
290
44
133
63
1088
92
195
657
4515
4969
4153
338
3307
669
3446
13658
1178
521
52
132
112
111
184
4657
171
53
75
219
2296
3841
4353
5342
2335
533
1878
765
716
477
6561
10324
56
1178
2774
6296
9859
95
58
676
627
504
726
3774
9433
5592
117
1328
159
123
464
171
4997
7325
7844
141
118
1108
184
96
46
74
62
11900
55
7258
4713
630
59
94
62
46
658
89
1873
120
826
2283
230
110
30
69
107
120
1670
229
5892
9453
3034
2224
4250
2050
373
2533
1590
146
3199
1501
835
930
362
200
404
8850
226
339
632
159
88
253
580
122
599
507
3017
198
491
2894
293
518
1517
4125
789
4612
14883
140
346
6469
1083
8253
696
5150
116
895
656
2473
328
51
7412
193
4053
4406
2297
4134
829
495
108
781
7546
1999
2685
2823
421
111
2481
721
185
2390
1326
475
4730
4152
57
692
524
95
518
97
588
2159
91
6027
2178
1272
529
442
193
2188
9092
5106
2636
3713
1587
624
9369
6116
187
14918
1777
5322
9261
949
871
3027
2782
450
110
1644
67
1798
2304
147
87
3930
13169
2254
365
517
7434
12020
830
673
5466
533
143
217
13599
154
8845
1651
1504
607
50
8964
701
161
158
346
72
350
103
5142
1169
4339
1363
1510
380
8510
4376
3549
1467
4779
5346
9114
8874
3730
975
4052
307
208
5413
161
694
8996
190
386
131
484
365
1032
9315
143
128
2702
267
406
778
133
78
1458
1965
14228
4421
8942
357
182
2237
218
67
5317
568
201
67
3467
2939
50
211
11
261
1779
2218
1610
122
560
28
1043
165
2337
8934
3396
4536
1404
171
993
109
966
1729
5895
1014
286
65
162
366
137
255
103
545
54
38
82
480
14878
271
475
131
7323
188
1161
24
123
15
467
402
235
85
104
384
394
174
367
222
4857
5395
3950
9708
317
1966
7528
185
844
425
146
126
283
45
2672
379
506
8931
459
8517
7876
702
4531
798
599
372
800
268
324
274
133
7426
520
216
6662
6561
1392
282
549
8830
95
663
395
1154
175
2170
130
3077
148
359
747
165
2200
3385
162
1896
5692
503
27
465
128
3867
4870
37
4912
8919
4429
553
6791
6719
79
2138
2107
168
35
204
1924
539
1167
47
136
1439
142
400
1265
506
448
98
1091
32
1303
1853
278
1083
1783
7740
644
190
1367
11372
3968
4822
159
212
74
149
23
719
63
6727
1006
665
1187
258
108
207
905
42
76
83
4572
530
1390
511
5563
512
620
272
14067
4524
4799
8706
4159
551
98
149
86
383
66
1248
353
962
225
253
75
608
420
5793
3375
2052
5519
628
452
5518
354
223
3008
8785
8054
9364
3347
610
67
14072
440
14755
3859
1397
82
1259
5094
698
8186
154
899
55
571
82
691
78
1446
7672
6857
5135
1133
320
77
137
97
98
97
97
159
421
120
866
271
217
304
114
68
3238
2022
213
303
1613
114
333
116
257
66
401
132
47
105
389
381
76
170
39
43
1697
44
442
146
535
9445
144
146
85
3637
9471
6803
1950
7497
910
253
6014
35
81
7159
3557
2914
192
86
1919
78
645
1670
299
638
539
1083
229
1463
135
978
217
2400
76
6658
695
238
436
219
343
631
124
101
1647
87
39
382
108
88
340
252
205
2134
216
387
693
104
364
2164
270
139
152
188
228
2159
2511
198
2241
5315
1185
1531
34
76
7460
8965
2263
7246
5734
7224
1103
2647
2235
58
332
75
126
203
197
35
148
257
145
222
110
60
86
76
731
5707
1754
8695
152
1001
3347
1605
12732
5360
2513
2510
211
1105
154
425
306
487
726
1060
2525
938
268
263
4226
1447
3189
4199
2107
556
1115
6595
248
5763
64
705
730
54
58
391
5030
7233
3176
685
1058
4589
320
445
1253
604
86
1561
2941
9526
4186
185
59
82
501
514
882
8827
688
381
657
519
519
463
588
187
215
183
634
9027
209
84
1188
1615
789
65
108
522
3688
877
9010
153
1564
9943
321
107
128
82
388
153
9598
3882
1427
1455
481
8273
394
657
11590
1389
414
107
651
194
2664
112
442
78
297
364
305
9277
88
183
63
99
228
203
149
197
605
203
52
195
598
346
61
1944
8887
7577
360
52
64
70
96
11673
58
143
37
104
62
9899
2254
1262
1588
356
298
104
142
476
568
46
1778
51
93
62
5475
51
93
62
134
563
97
56
54
198
7339
96
94
160
1478
679
577
5849
7430
1022
477
7366
13127
1378
473
1259
908
2986
20
112
552
1188
3173
5878
5475
3254
3206
553
913
112
2378
12598
2344
7612
910
1446
5263
698
5410
3030
570
797
1450
519
1111
151
110
15
3547
1908
2112
3062
1437
511
1540
2751
2932
563
264
9382
1733
8532
650
361
75
88
56
177
4998
88
56
176
1724
612
2024
340
9730
7514
1931
2191
658
1367
695
2834
2493
8469
1775
2117
151
11475
8099
3803
6013
2710
4225
6665
1444
388
8156
385
658
740
2005
3474
469
383
3012
3029
424
340
340
361
4710
87
763
79
417
131
971
163
8705
162
1582
146
431
8135
826
351
2296
785
7355
2118
51
256
1104
9301
329
108
405
75
5227
3259
7318
3958
6476
100
4386
4041
838
3085
3941
4714
829
5127
1729
302
232
1447
2898
6797
1052
1588
3876
1370
4197
3997
8897
2911
3702
4597
145
5319
900
4082
1275
203
141
1991
351
89
282
95
9385
376
637
184
6402
110
56
389
1109
8894
5840
668
5373
119
1967
4893
6234
87
2260
7146
1981
7402
4218
1621
582
13639
910
8357
908
1450
423
3650
1079
4217
45
1107
918
292
134
129
657
491
181
215
198
356
2433
1699
5346
699
8252
442
3589
2879
110
9338
9615
2895
2393
13970
218
9528
278
176
414
1653
388
5506
442
427
98
13451
368
345
111
64
87
104
7742
46
1213
71
889
379
855
425
262
281
114
235
3291
2826
2137
4901
11503
4003
5308
139
4692
14146
3696
175
1707
581
3898
4597
78
1017
3606
1376
557
434
2629
559
757
108
1020
261
89
13499
9370
5421
6041
2342
6346
63
171
190
434
404
1841
6202
2191
3340
177
91
137
138
154
4824
2032
229
1343
130
106
199
91
393
211
135
3013
25683
968
3246
7400
143
5864
4895
135
3490
436
154
142
84
168
1625
963
134
31
912
133
125
192
2458
744
638
116
2147
2564
112
1957
5185
1780
5235
1223
83
156
652
2254
9236
1539
14581
3427
10382
2930
440
247
350
4078
1323
2950
7394
1634
1090
6141
874
2111
7433
76
759
1431
2956
1454
437
105
181
2760
438
292
499
534
7965
175
44
108
256
160
89
156
1568
87
166
2404
1040
1745
7416
474
347
92
183
154
445
1360
92
256
73
39
22
168
93
9438
816
1392
1465
4549
7383
5117
1442
272
1103
274
157
544
274
1652
1440
1421
834
166
104
200
103
520
121
1187
887
3804
354
6523
42
88
1773
57
255
177
607
9530
1460
131
190
127
88
253
276
9696
4039
1212
780
95
161
4492
7527
1925
4508
440
146
277
490
550
13772
344
2202
89
5191
71
72
365
274
9532
183
66
214
52
791
1583
1026
535
187
47
243
4651
43
938
145
1429
64
924
6449
8831
7375
3891
2940
116
1382
1079
385
110
149
424
72
4643
3904
82
123
77
102
330
650
163
151
11418
153
1543
1199
91
512
58
141
601
704
224
404
236
545
58
2729
1941
3962
5749
516
269
574
380
709
3613
8127
696
5322
3335
7377
309
340
280
201
13686
517
182
1367
603
1591
1499
484
34
8252
131
101
3274
1409
220
412
200
310
37
37
157
222
377
156
4169
131
731
5722
443
157
3707
41
8703
329
5474
1094
47
436
3612
849
935
3066
91
8243
5581
708
107
4197
132
712
365
104
421
2034
28
233
3706
187
648
1878
85
456
3133
105
453
429
4078
875
147
13916
129
1300
5167
400
340
1012
43
64
1828
2751
526
150
13932
129
1304
5196
401
344
2633
134
29
782
116
1897
2244
771
7084
339
49
2371
212
399
196
1370
6481
353
332
2700
8880
1984
3306
13501
4091
177
196
570
4042
566
8000
976
602
4363
938
537
556
1901
1103
4989
1592
2744
247
3062
2959
9830
1933
332
1128
1347
288
1913
894
1596
3230
113
650
13637
8480
63
152
690
113
1711
628
129
169
218
157
2974
2410
43
2647
9109
346
209
620
143
96
250
177
382
160
114
462
797
952
5219
933
584
5255
2060
75
124
1925
88
3666
752
3593
7200
2303
444
444
2996
9502
5367
1067
2538
1076
6803
1134
3091
2009
96
306
1719
3620
96
326
429
339
84
1531
4017
3086
4926
1697
181
97
82
1027
7438
3981
1206
409
219
225
41
8969
791
446
1862
314
387
168
68
191
142
22
9472
4681
1879
6207
1957
3787
7399
1145
2677
631
32
251
87
7543
1944
400
1651
162
206
88
102
131
5409
695
8092
131
186
101
9237
55
1247
1546
425
73
56
68
549
607
65
114
3254
554
58
7455
114
1426
435
2693
1030
1967
530
523
217
102
217
7411
164
74
605
3762
395
9359
9225
87
94
9405
1646
86
4217
13867
1722
86
450
2244
340
137
905
152
218
233
148
6199
1642
9316
1254
356
267
2683
148
178
11706
130
152
184
1193
2561
2467
111
868
3616
199
835
1936
2691
8169
8810
2700
1449
112
209
68
124
84
47
160
115
148
184
118
1424
253
199
2482
104
1014
103
1046
95
143
123
145
32
870
2073
1021
1920
9078
1661
2586
1007
474
7388
6963
650
1111
538
10264
289
7613
5571
304
14863
830
400
425
74
298
656
9373
212
1404
250
1723
309
116
1154
120
90
116
322
113
1828
237
3655
480
2288
4037
333
583
445
167
1552
5608
3395
1668
79
3767
1189
7381
7709
3617
138
6667
907
274
1910
847
2205
109
2236
8970
2284
139
96
1899
1358
86
373
171
903
4032
511
370
4364
47
3704
387
1448
2170
2157
683
160
6450
326
1813
428
42
2278
62
8413
4008
2525
1589
9324
7118
4810
415
236
3962
6820
4783
257
895
211
1255
442
328
756
446
99
247
3185
656
1226
2021
3247
533
27
7388
91
919
261
235
457
204
2815
784
315
341
5761
2918
6040
3071
172
339
1053
304
171
342
1941
2864
9162
156
5895
867
56
817
2626
425
805
565
5315
217
4899
2446
191
57
5678
4054
511
161
334
2019
422
2484
583
45
405
5714
45
1803
1158
350
3665
51
436
1273
377
177
252
43
352
9040
76
77
199
80
147
69
408
74
1054
329
1144
326
1985
3163
54
119
123
125
102
74
228
922
55
381
5483
293
237
102
3451
122
303
102
445
533
8882
1510
31
1531
268
131
119
472
832
8914
6522
9331
2855
1193
54
2746
92
1464
2327
13045
1562
8856
2603
504
7225
4984
4043
6821
4637
6515
949
180
654
142
443
5118
105
666
146
447
1651
1385
2245
2916
112
558
426
3588
8150
686
5433
2042
323
1247
5245
2881
1224
2664
4225
52
8943
136
2261
4744
215
198
127
300
2769
3398
99
7341
948
3427
9337
133
5881
12207
1259
1744
2458
3312
2213
233
903
1278
847
6256
83
5227
6952
1138
7502
1953
2544
156
160
215
154
4333
1278
4504
541
418
352
429
48
39
414
108
246
879
8242
689
5447
12205
723
116
74
253
242
1240
1537
145
473
123
703
165
497
696
158
120
1038
369
145
2084
6390
1749
8966
777
7724
4086
104
1903
1066
6064
2723
1345
2172
117
91
16
155
80
154
40
2490
8761
2402
867
6114
11682
536
827
98
6515
39
105
41
107
127
69
30
111
1907
229
1024
1217
1257
48
159
154
105
89
440
1658
197
394
2372
200
129
5868
8149
609
68
1787
3418
736
729
225
724
637
146
745
70
3644
1893
83
358
52
4417
8814
3418
163
9377
1414
971
7969
178
1371
315
113
4296
5277
701
7126
861
213
296
29
487
1161
2134
470
118
1469
7143
411
1411
454
453
3684
90
478
1001
2392
1358
452
538
3799
5030
259
6104
5817
41
67
113
88
1355
1267
1366
7494
1963
109
92
411
1638
291
705
2882
386
8672
102
59
824
1036
95
449
363
228
10033
1696
3786
681
552
270
2741
1245
650
7789
8199
3461
1315
4963
2795
684
6754
6956
3260
438
64
258
1419
62
10328
2508
2658
188
2629
343
1346
6567
9380
548
4868
237
475
6005
516
2927
260
490
117
452
946
1053
348
1670
1197
2869
1213
69
445
2025
2616
703
336
215
366
598
222
151
117
107
250
93
98
70
7147
112
1232
9009
65
2089
210
6620
342
4709
5179
495
481
5512
1847
8433
3926
9625
2727
564
3602
350
3685
1870
538
4498
3373
6713
4974
5184
3688
678
1959
524
1612
626
57
677
621
711
11560
65
64
5011
9109
5573
3326
35
187
1261
369
260
173
6835
42
381
242
655
71
85
1840
9642
4206
4092
100
10163
1270
3644
1167
508
1612
71
4399
6632
133
421
500
1142
113
101
3098
117
293
90
92
135
274
183
85
129
92
102
269
157
72
2621
9323
4019
343
317
4730
609
96
522
129
603
339
227
402
192
522
843
3968
3837
906
1495
7389
7944
4187
3283
476
2092
1034
9095
82
7712
7921
13609
728
1398
203
9107
927
278
346
96
357
113
64
2571
195
301
1474
124
162
885
83
28
244
155
662
1456
121
544
1279
7061
7761
6610
871
105
78
62
61
62
573
55
105
84
34
130
134
3595
6059
2307
3935
3387
2821
5280
12
129
30
132
4683
3538
8888
1595
180
227
280
150
9535
236
163
161
4045
1949
1679
8807
1645
2291
834
1567
1185
2284
7408
1037
5006
4056
715
206
86
88
920
12179
573
4333
2343
2990
2065
1986
9140
537
163
155
1285
32
208
203
146
70
690
373
831
135
1076
160
500
400
4474
9415
4937
225
363
1044
217
2383
3847
209
251
5332
100
198
249
1262
66
65
62
206
363
96
794
5748
169
116
2117
1278
194
4652
300
9269
999
1129
9467
413
337
76
360
3618
1626
87
198
98
13951
173
406
123
9177
131
219
174
131
119
88
223
164
1046
14339
952
4375
7440
4951
5286
4218
1580
182
24
540
6715
712
3208
646
7227
9054
142
61
1386
1583
1002
38
263
418
50
141
455
661
2516
14617
363
137
228
181
57
71
1746
988
5845
256
348
44
266
84
415
117
1302
1109
272
2743
1590
1028
70
3497
9562
764
130
818
208
119
84
266
43
104
683
272
6520
4339
2513
1710
2568
5347
3182
1765
7023
2112
13555
6907
1605
1769
718
1016
7185
7044
7047
1481
4808
4601
46
6547
207
105
105
876
44
62
81
569
4442
201
11700
8605
4847
62
3321
1643
4129
1070
1344
12741
1697
1494
8937
307
710
12682
13738
292
3477
964
3871
1193
8792
428
1647
736
737
4309
95
550
520
646
75
11543
84
36
48
1505
105
123
337
2305
93
10648
7006
8730
135
5344
4065
1359
399
2807
6600
13539
6563
353
4724
1705
759
5239
700
8259
7608
4400
475
1642
99
3538
356
3419
398
3969
244
1226
5062
10210
3868
12916
2235
282
163
1405
8875
12694
49
1577
101
114
1146
488
274
648
324
1081
274
769
301
9324
445
932
5137
75
3866
3654
103
783
337
6434
341
690
13614
798
1916
444
89
309
2590
5942
463
84
325
261
9461
2468
831
401
429
78
266
204
560
1761
57
127
703
56
79
92
90
185
148
49
829
399
429
78
254
204
559
1578
1768
32
280
46
153
859
84
528
917
3826
956
69
1222
153
844
89
310
882
6748
14828
3874
6791
1037
69
9448
7741
4606
536
9462
860
2485
1634
126
106
421
1330
2158
126
74
426
308
2530
626
3434
446
9599
482
2753
694
321
8970
215
1860
294
639
212
361
320
202
715
160
1409
6648
4771
4000
116
4327
4668
4427
1061
3992
3387
383
204
114
1804
142
9413
370
1727
6747
279
147
87
145
59
3095
101
112
1142
269
299
2962
189
74
812
1134
412
9256
59
2670
2633
9251
6736
5398
1502
489
705
4918
520
1018
297
2957
8122
4547
1199
4909
1307
4188
665
1208
1442
455
509
517
2058
102
82
4506
2425
12344
928
4075
2933
5436
702
8161
6641
5099
3459
479
487
83
500
3806
4511
2156
573
295
79
155
1891
177
584
1854
3414
176
579
997
927
53
269
6709
218
228
2295
50
69
268
929
6342
201
147
3024
8890
1769
9597
260
2611
482
1494
13742
1248
58
653
77
83
113
121
1173
53
6244
13575
8471
134
84
106
7315
94
3379
4377
1571
3494
9591
3968
993
699
7913
1292
31
115
260
466
5197
96
63
524
3346
1281
190
687
165
13887
359
574
2743
803
289
1162
499
1164
111
100
2640
294
189
283
57
94
194
7172
1680
5819
279
3089
619
105
108
303
376
407
6091
6321
4225
8952
352
7077
1171
3322
338
1235
431
297
480
54
60
438
139
793
363
103
57
191
223
297
450
125
516
217
191
606
531
87
188
968
1044
3230
325
4901
70
365
640
209
290
243
97
1220
410
1293
168
14055
91
123
890
8840
8666
110
1468
140
464
8474
173
1185
470
1290
149
1363
1354
185
11201
2251
165
133
253
143
158
110
109
95
108
29
6090
9380
3287
67
92
102
205
163
481
6727
189
91
1986
198
401
2268
350
343
668
2118
7380
532
574
5066
511
700
7505
6384
7504
552
409
2362
7667
9529
1106
133
386
804
7374
128
342
336
1460
12010
6694
1510
2183
892
1422
3720
9492
3626
61
97
1036
306
192
676
1399
151
14874
5589
13102
4891
9429
3533
8012
6245
150
465
1701
48
4397
10541
272
2254
52
34
109
4780
9129
35
210
346
682
98
95
214
215
607
168
162
180
319
530
112
217
637
1005
1244
114
118
335
576
112
523
6673
11478
247
174
237
699
97
466
219
1100
78
2269
466
28
1099
78
859
211
279
156
524
963
72
116
9090
426
5172
698
8361
405
1228
6039
127
7700
1053
146
2387
1625
146
3184
3128
1064
2902
6631
349
4695
2473
4126
369
2708
4911
1790
448
50
82
115
1310
349
1304
1028
8465
7450
1433
240
163
438
3198
241
151
439
194
2060
178
9354
275
8838
310
71
145
474
1247
5140
112
371
972
217
43
1782
487
373
1893
1216
760
9443
860
112
186
159
2787
59
1280
1454
399
3581
5247
701
8322
1055
135
3708
923
553
6026
1127
337
1322
56
306
248
14811
213
116
3112
10662
453
83
464
1111
2456
4332
2858
488
2300
469
499
2475
2280
2106
1844
3071
880
8493
253
263
194
386
1111
503
6782
9518
2411
107
467
539
321
378
1231
1424
1673
3638
1267
5001
696
8517
6488
341
4639
129
3512
6040
677
868
2900
405
855
7766
553
86
1765
35
72
71
98
1084
1177
1431
315
6991
5316
307
1112
9129
193
87
478
3272
932
9554
4203
6104
861
1443
326
33
334
3271
7386
3062
32
153
38
38
677
1303
171
1514
286
482
1182
466
6790
1821
5350
71
568
80
104
2628
79
118
3047
174
93
302
320
118
2156
3213
416
84
443
49
1190
939
102
3741
5032
322
889
955
210
1577
3231
628
72
1938
2499
1708
1877
460
198
1121
55
14330
1034
250
369
131
85
85
2362
1871
1082
4518
558
61
1786
303
4588
173
2265
434
1878
260
1926
476
652
173
2773
468
9102
11113
2714
599
6395
302
44
281
434
125
636
800
874
116
131
524
730
1676
158
118
5200
721
5952
8221
627
2610
1235
2479
115
104
113
119
32
202
79
614
5993
5394
527
30
231
257
208
117
168
145
279
92
120
477
3706
8046
9478
538
360
327
4046
295
129
120
141
463
237
9462
150
4823
2238
152
1858
383
379
400
677
8930
2234
14478
209
575
1172
1249
2420
2465
430
6648
3623
2556
1985
220
192
3185
1962
1326
444
1374
2137
638
271
331
563
224
161
148
1335
53
116
597
108
94
137
90
218
155
53
635
270
1003
224
165
1295
1619
79
560
90
179
5736
560
3168
90
179
1979
1810
80
949
5215
6897
1822
731
407
177
718
132
4123
1142
296
140
202
156
93
3287
6481
361
4745
2684
1318
3430
1151
8905
495
1852
372
5610
753
435
5932
438
443
46
1068
251
1554
2158
5364
1337
3245
751
7355
9331
1945
1330
98
1685
196
735
781
118
965
46
68
1383
1092
144
187
190
391
3380
380
1657
544
2000
627
165
158
207
314
137
192
108
1232
9531
5995
1435
296
99
4962
810
3725
8955
5572
2343
1477
792
155
227
56
82
703
5500
390
168
476
83
164
2128
6624
214
9242
407
1470
4489
1923
4175
247
1433
260
216
296
435
14
159
117
33
144
11
140
31
42
263
613
901
4206
7174
64
680
490
2663
2866
1272
109
829
73
1389
2294
195
523
380
2528
1005
212
1671
1275
696
1302
489
937
4123
91
11691
9415
3210
1817
164
517
1685
851
129
937
3782
134
550
5700
145
406
183
923
170
221
8701
823
750
352
466
175
72
2787
423
126
276
216
3311
7372
5838
59
125
1413
829
1084
1154
1226
9515
3665
81
71
272
1641
1151
642
1533
1235
480
1553
138
1737
110
737
401
6872
202
118
2280
2206
517
82
5257
4051
5133
1138
756
364
554
5760
9427
3132
870
1747
2943
3657
5799
879
616
7312
11855
1452
544
7706
746
56
4082
1186
4965
4677
145
1209
9328
803
7364
2927
1760
165
455
104
344
47
228
4339
141
825
107
566
97
165
118
323
8947
32
203
40
2302
491
1108
284
274
135
177
57
62
1671
703
5216
4644
358
358
350
358
6454
4474
4308
4287
2591
128
126
232
1676
485
6810
2401
296
198
2521
32
575
421
1412
83
240
299
288
550
194
404
226
741
609
146
550
92
1795
2163
58
1555
896
11620
12
328
750
6360
4840
244
72
8921
276
109
7299
441
863
111
5271
110
189
619
1255
1238
208
994
13794
1172
1568
2423
207
307
5251
216
786
7853
305
1196
297
95
109
58
98
9409
141
59
3146
282
1348
2318
59
2681
222
6830
202
310
89
957
2144
142
39
3146
271
298
956
1354
5136
950
2300
2374
3484
2416
3117
971
59
2677
432
310
89
638
1276
323
2150
63
226
35
129
16
570
193
219
299
501
1843
800
194
2716
511
385
104
227
68
85
11786
162
1207
59
48
50
1349
8919
3994
210
7330
196
287
954
1504
8088
697
5442
12106
682
114
628
1811
100
2934
5800
648
120
3461
3427
492
706
102
3346
218
535
464
93
251
87
127
339
297
205
781
156
4185
4421
6682
3202
73
136
2227
2374
5832
889
66
1065
319
2740
8871
1732
479
356
2041
1414
440
5536
459
5172
699
8238
4180
1315
150
9304
191
2455
347
695
151
1407
2745
6208
1737
83
2556
3326
41
3800
109
3085
4712
521
296
283
160
134
651
258
159
1417
2815
713
2790
6265
103
209
288
43
36
221
14519
187
266
75
456
8680
8432
5991
435
676
72
174
4361
180
173
424
124
442
222
1148
9152
2583
157
9428
4846
120
1312
9364
2748
1049
10857
81
63
57
315
109
569
7160
3859
2619
810
1233
2200
71
234
817
92
118
72
194
1276
2692
354
9499
373
44
836
207
936
89
1179
72
1614
8946
684
56
433
1832
6467
148
5138
131
226
102
35
2097
352
251
10295
11446
4013
588
452
121
3845
140
2105
2690
6265
246
597
477
2648
6147
3520
4476
1068
2185
3551
2138
290
1293
1079
491
377
1150
463
734
102
168
108
160
309
5828
2441
8781
629
7523
779
756
208
327
1502
286
36
632
149
280
529
618
209
1605
6973
61
1663
339
416
6749
1750
118
305
274
179
586
7349
4280
171
1972
4014
6484
351
345
1852
2387
1354
2170
1207
47
8925
420
690
235
81
55
229
122
110
1614
1849
3933
3151
1792
5272
5244
130
2012
4539
7440
9541
2458
7594
3910
1031
8031
387
2362
1194
15352
8098
672
1181
95
81
226
1442
1984
7549
7001
38
137
5463
108
302
212
235
2421
287
7445
507
1169
112
101
1881
9715
13853
3744
1165
152
281
262
771
3391
2688
1127
2638
992
2442
5721
1778
1968
1581
138
8669
138
949
5147
1513
818
7315
6985
91
107
7680
9408
440
4595
1594
1793
9093
1071
841
2655
1884
548
5302
2783
3634
198
385
642
87
3772
266
301
169
66
138
1128
11693
150
12
144
12662
13
550
3120
6498
702
548
903
222
1244
194
355
87
681
8943
2118
67
5415
1368
9278
8908
3938
1267
9483
1666
118
888
491
2252
118
1285
1296
238
9213
1245
12154
689
703
93
275
125
51
118
459
40
63
60
9000
8847
955
5323
1150
926
1044
214
273
5459
695
8432
1671
3105
6501
7375
83
216
136
200
141
74
186
274
169
572
1538
678
9086
3680
2885
4807
3901
57
617
572
236
47
44
303
3173
708
198
9533
403
202
716
612
117
57
519
96
1221
99
2025
2558
1266
337
108
180
214
46
989
361
5689
212
5047
978
461
542
569
708
4819
103
1803
6690
1892
500
752
550
363
1453
437
1747
2524
495
1118
2419
1901
8892
5894
2603
6417
2216
2615
820
2090
3803
253
3262
236
24
109
155
370
523
355
368
1252
325
82
154
197
202
65
209
1849
3455
1902
105
288
840
50
2442
105
285
2049
3718
2436
4899
686
155
410
481
680
3387
3456
198
482
3739
1018
11274
3148
89
293
1812
269
3974
496
2576
117
352
77
1179
487
128
656
259
186
7300
737
9214
558
304
262
7612
634
400
117
316
202
703
100
173
1586
56
124
609
61
91
58
91
197
109
51
52
635
399
118
360
802
238
214
875
240
7360
66
201
703
115
174
1403
1540
141
12
57
199
2421
8936
3858
7247
7365
9238
547
1561
135
1018
762
238
565
2274
2230
3956
5302
14879
1013
2047
2931
939
7215
7102
4751
601
590
3846
65
7149
9374
306
870
1565
3657
792
11803
1492
732
307
251
8026
7560
1993
5848
1941
103
169
120
706
2195
6587
1913
131
37
520
3233
131
37
517
2835
9588
7772
1649
11493
353
153
1211
2704
216
153
538
1510
92
725
7096
431
222
157
150
2156
2730
5563
9760
3170
7875
195
13756
214
1523
1960
1304
2750
10635
9104
1060
63
7838
1889
3879
1938
240
3677
344
1229
2391
176
600
655
49
270
365
1976
2027
394
560
464
235
274
715
440
224
2506
8122
6335
92
200
227
217
132
107
66
963
1551
174
1671
6404
567
371
1180
477
795
283
880
1018
506
168
1463
4715
2554
5009
11383
9394
2342
562
4887
3391
3501
985
123
130
78
2167
1435
9006
3712
1395
9453
4083
175
981
313
122
240
1434
96
3622
148
175
261
556
977
278
279
7331
687
57
149
272
57
13920
73
110
135
1985
1106
2702
8933
6716
376
486
81
2392
8583
4449
29
56
139
85
136
447
392
420
67
1907
111
142
383
4156
82
2856
279
104
179
1044
608
89
1019
3336
349
2328
9072
2594
83
848
176
3637
123
1336
277
186
132
145
178
107
194
1230
110
1433
1347
3052
4397
120
8885
394
192
128
385
224
713
599
189
8803
548
6282
1203
2408
1165
465
302
14
657
822
1293
139
1829
9505
2927
62
55
143
4238
131
841
150
893
1469
480
54
6480
343
343
343
4622
11620
8619
1815
22
391
65
163
4637
3989
342
2699
9475
263
223
178
1638
13846
205
235
2201
1884
227
273
1814
4256
163
741
5553
350
134
119
1123
9439
125
1309
96
3875
302
299
3700
2761
586
719
488
404
157
665
846
3732
393
8326
5467
263
98
57
518
57
179
2808
5204
123
621
378
226
681
516
82
38
1703
1629
8966
3435
2704
1470
446
683
115
1965
2511
96
257
932
564
147
1264
5441
62
273
46
1431
90
84
219
1628
428
416
489
587
1156
229
382
69
47
175
133
3660
1853
5439
7153
113
6418
2172
6614
9272
8935
1242
181
103
277
1442
14597
2418
1807
9323
664
650
1532
246
1638
185
34
31
453
2174
2834
448
387
2334
474
786
7418
1651
11848
843
7270
1100
71
371
164
698
224
939
919
1187
5006
4335
8787
1199
203
35
1795
2608
304
640
74
85
168
60
140
232
219
231
157
346
6426
4112
592
8946
2518
647
311
890
568
137
121
237
391
3267
2872
137
110
235
389
161
109
1209
13340
128
1515
671
304
42
38
42
38
42
37
40
182
322
4962
42
38
42
38
42
37
40
222
322
1144
44
2339
2173
1961
692
1454
745
8217
746
548
731
228
712
626
94
548
100
452
1594
1626
581
10639
3053
51
90
248
2221
104
62
33
202
103
247
291
13826
245
181
419
172
57
5904
4230
2562
171
1044
700
4108
505
276
532
64
1855
796
3036
9444
5214
400
1455
4367
2893
287
130
150
159
166
223
438
924
452
2393
186
8913
1447
293
1395
259
120
70
799
4916
4181
10932
2537
3427
1926
44
916
466
180
217
8929
201
189
3161
11842
194
272
213
356
2228
196
543
2055
1276
9104
268
175
122
1184
330
227
1565
9196
2021
4473
5114
1378
378
202
2059
4536
7291
1668
52
245
384
250
1595
13534
7549
59
94
411
58
237
131
7809
1550
68
4964
1115
1667
216
132
55
38
4147
4436
10325
4261
2417
533
485
636
602
1314
331
1679
7236
4093
13675
4656
2625
7415
7421
1507
99
254
1421
907
9415
1042
1286
263
114
114
103
104
2945
616
308
42
13812
668
82
6217
41
124
869
1520
3606
7279
2696
57
148
1954
194
2216
230
842
783
97
234
1370
112
2661
263
83
184
9337
2572
5836
73
6361
20
7336
2157
2375
511
226
814
111
120
1354
82
2080
9106
2124
853
2756
7964
2338
1156
1101
675
11064
13789
633
390
474
248
502
1229
2089
421
55
279
120
671
541
171
347
756
1792
206
161
663
3499
10728
5366
9698
3837
129
101
114
62
121
169
1863
149
5517
446
149
344
436
257
74
363
2030
2952
5898
3635
2392
4358
7875
1450
361
8169
402
539
3021
513
1583
306
1447
95
3555
1044
94
2059
666
7439
3017
131
2493
2674
775
1879
523
479
1112
2219
196
3223
1899
4318
711
3254
649
14829
2629
5235
698
7916
5213
91
636
190
892
423
3135
973
185
10208
196
493
5781
133
8916
12472
785
629
785
4458
61
303
7483
1598
6020
8913
1022
7624
353
773
1960
720
179
3422
44
87
2013
424
203
1771
1284
8823
894
36
503
655
67
3973
39
1079
55
1615
73
6872
55
926
293
1113
164
70
123
130
3003
355
1843
627
259
1317
2722
873
327
84
727
3048
811
7432
3173
3829
13985
1345
4638
659
4118
2143
1344
5638
36
279
148
9438
2953
256
121
150
1736
56
1627
2450
2849
65
4632
6308
8967
7181
6560
1186
549
2631
3618
215
3019
477
361
494
984
2640
3103
1234
10017
3884
1111
370
182
234
4201
1624
1303
1398
581
626
319
88
498
322
98
2518
5637
842
55
1234
209
175
363
1661
985
54
1235
13
208
211
66
365
1205
1803
7381
1681
9020
383
2643
475
1241
695
46
5302
93
670
5003
9354
4673
2375
1637
1303
1405
581
650
319
88
497
322
98
1995
2675
3539
8875
1451
72
212
2343
39
68
51
40
50
128
65
272
286
63
220
8562
6437
797
142
213
6599
33
967
75
1019
777
686
156
113
180
28
132
676
2622
11571
1263
82
370
63
408
482
183
83
714
6766
1510
8717
2824
9134
6350
2835
3318
2314
244
456
3846
74
4220
5083
434
79
43
137
8761
62
106
460
722
329
210
516
1324
150
7067
54
1309
1848
503
7818
6626
485
3726
13654
2835
275
498
475
128
50
8912
373
195
153
123
193
1960
7127
9468
399
246
960
345
270
6560
9409
1203
1201
7432
1545
9356
3039
2160
1421
135
119
163
5846
4754
350
6805
3785
526
416
3529
1311
470
854
1551
313
5367
705
1105
4215
454
112
3600
225
76
999
930
1220
345
435
3962
9290
2491
2311
247
3467
321
117
3352
130
1049
11425
613
2575
2739
44
253
554
88
53
218
1355
1665
276
581
116
792
761
1288
1424
53
112
131
86
655
7385
1939
1553
822
708
1452
366
6302
344
917
366
544
1023
747
8872
629
46
9620
81
1685
195
61
243
2977
255
1343
611
627
91
121
69
99
1304
443
905
932
240
194
321
2737
5699
1594
8087
447
1969
429
363
74
1347
5102
1030
1325
1302
319
7300
1129
6917
1353
2049
510
1906
9415
176
196
162
1344
181
8952
504
325
378
115
491
66
769
212
516
186
108
338
589
950
45
2479
2680
703
3941
2020
421
478
122
3239
421
512
4435
106
336
304
1018
285
526
1651
1787
1033
1223
3083
11835
6683
1720
6429
1166
93
5027
93
271
2727
117
150
443
474
76
102
719
135
9282
134
629
1429
8872
7654
235
1398
2519
78
680
53
193
302
358
307
672
833
516
598
1367
1151
4027
144
42
519
149
129
47
630
8790
747
299
1628
5229
703
7907
756
58
499
176
1960
151
274
4127
87
1087
6324
2532
319
886
215
122
4831
334
4580
11442
38
8682
709
2453
441
15418
145
1864
263
863
7791
1293
205
125
157
189
1302
4232
6094
7400
2857
3332
5929
5608
51
38
39
9979
4667
335
6799
12508
9261
1554
966
8871
190
1162
996
70
1391
9426
3622
136
7463
86
247
1741
2367
8576
255
150
5351
177
118
780
2026
8926
2944
331
559
9355
2155
7438
4602
1178
7415
3438
1485
353
6720
2385
2835
2400
1558
567
583
4628
4875
1646
3465
230
103
2136
5186
173
715
5438
4733
425
6475
160
531
12320
149
671
1290
1312
657
135
105
75
287
147
240
683
298
203
516
440
474
1429
120
9118
69
119
2772
474
133
1251
4233
318
38
312
276
191
72
139
85
8935
1321
1955
6480
87
126
4124
56
102
108
170
48
37
232
652
4487
49
927
209
105
129
4117
350
297
4778
7990
4734
14926
9214
2535
5017
1861
100
393
3895
7482
5123
3858
380
740
957
12344
66
4190
519
4845
709
4703
4510
10355
6469
352
4838
1327
106
3178
6282
202
95
93
89
258
1001
5609
11583
3569
1296
2179
4384
475
386
512
399
8235
628
1455
882
220
2962
279
47
176
1997
1606
944
227
603
83
1616
619
1094
117
129
120
135
1842
200
151
109
95
5485
1049
911
152
3351
4531
152
1573
514
1129
42
517
63
3020
125
676
636
262
269
110
1177
6459
2477
552
370
8928
8906
634
83
261
168
4309
556
208
1124
55
1505
205
3121
6062
3175
1615
3009
6110
8716
2989
6579
4324
3550
75
197
634
96
142
393
82
106
1205
2804
655
5236
700
8074
10059
225
681
141
134
470
76
293
111
244
276
1228
1271
1284
8919
4740
110
83
209
88
67
80
66
84
61
511
605
451
1226
3775
7785
4382
1864
236
114
101
340
238
12296
1081
539
225
241
2372
219
101
1186
224
243
1455
711
1413
460
872
4856
393
987
509
31
5794
2530
436
719
910
2104
2367
112
887
1172
1059
1764
4020
497
495
15473
150
95
575
4164
167
654
218
56
4549
2836
156
148
589
1300
578
44
4999
2475
359
76
947
203
304
521
105
41
104
163
231
2313
316
99
41
1302
485
704
8565
3249
2114
6298
1951
2682
1759
179
5911
740
1933
3557
181
1332
2341
175
246
198
298
1393
354
130
467
88
585
78
202
54
92
9129
99
221
388
268
179
88
63
1029
98
820
7756
7472
468
1645
142
1182
335
40
576
79
81
551
2248
389
597
575
79
81
1887
127
5236
2549
1986
34
7572
860
4421
1311
6215
1184
216
12433
5507
534
1937
2202
268
223
184
1296
109
12
32
64
1330
4303
4472
1457
8942
3577
14913
3380
595
298
2645
4381
3055
433
2033
8027
91
549
58
131
646
46
376
226
292
3920
5153
351
52
147
6882
408
1354
2796
297
86
51
137
45
4562
2885
392
303
11562
11313
130
4806
7803
1418
592
2495
1692
253
146
1500
1115
278
66
8155
701
5303
1458
14084
589
2093
3855
4190
344
3467
6245
3174
2459
7366
10935
654
1105
253
267
407
145
499
890
974
153
8664
153
1562
2147
32
460
184
48
55
95
1157
4021
511
535
1049
2035
95
71
306
131
339
5254
2135
115
33
14099
141
79
3905
2966
15364
5237
7328
1613
1360
483
3105
209
551
391
8216
381
1452
2934
9112
6025
402
232
51
76
985
1925
240
9055
475
436
251
202
90
67
8604
113
210
285
71
651
617
74
30
9109
4936
70
1352
602
314
4451
50
187
222
219
88
80
139
1148
3548
6425
277
1487
170
1240
140
2197
9237
495
305
339
5581
70
5605
1642
500
3464
501
2559
548
113
2942
550
113
1422
5360
11902
4136
240
1868
3391
62
8891
154
124
1232
801
492
119
169
80
13867
163
49
3377
31
121
2399
36
2644
7590
1233
771
609
116
389
3227
1624
12539
124
157
556
166
6604
4053
7306
4590
9024
615
2859
9346
6556
776
14922
1117
3953
9169
1728
1205
11500
6323
706
5299
654
1944
4420
630
1857
1955
11619
618
2448
725
38
149
896
8900
4001
610
6919
11481
1927
8050
52
155
104
1113
106
182
1276
3049
146
1977
815
2061
1669
161
78
183
105
550
6043
1279
139
1252
390
222
12752
8268
1757
758
42
200
569
9519
96
505
271
91
1458
1167
210
659
274
7484
139
3922
4338
407
163
8677
86
1569
1297
3102
1414
4597
339
6610
1878
67
540
230
436
225
709
605
131
50
573
95
196
260
197
1571
191
188
6608
7338
10984
60
462
192
4096
1447
63
130
117
6098
453
139
7502
8955
45
2055
766
1432
91
105
828
635
144
46
611
9327
348
455
6535
284
6330
222
36
1446
149
430
2478
775
323
212
32
220
42
8964
47
307
42
1105
1613
9064
83
519
2152
246
222
3574
667
6950
12336
2498
606
338
4438
338
8998
2547
849
333
557
87
61
324
1214
2565
446
71
4853
522
797
315
10365
5033
7285
142
2401
86
4325
406
124
3489
406
182
2197
785
1522
2199
9533
1121
625
2150
976
2247
2030
596
4272
93
1051
96
178
524
535
175
199
312
5528
354
1532
5606
503
2334
478
158
3126
4379
6225
5519
1160
1246
1805
2017
648
193
284
314
247
591
261
128
947
4701
3377
163
1572
202
94
548
167
109
8947
6024
4424
1490
107
682
175
39
79
60
1673
342
1981
2613
10464
491
107
193
177
739
2698
2352
9842
2628
11744
1285
1840
37
1765
4178
1563
7367
898
4862
344
4703
387
1288
51
61
1648
764
1149
341
10196
4403
254
117
1545
196
48
1110
81
704
1177
12597
299
723
193
210
1594
57
126
713
59
91
82
185
109
51
52
1180
299
666
3738
3965
80
7321
11995
206
1456
168
193
185
148
4905
6997
360
1174
114
102
2058
891
123
280
1060
268
72
1204
545
880
1144
7426
1585
13769
3753
2682
503
1047
708
4585
843
1556
1295
130
1858
4237
3612
3291
74
373
3423
1583
3723
609
3492
4261
526
2086
151
346
368
2870
138
155
93
531
1810
780
2134
190
445
676
94
229
262
2616
210
1879
289
679
67
86
214
109
183
9346
1705
110
1241
244
40
93
162
56
12395
102
57
1398
235
149
546
156
89
161
69
173
5862
8478
5676
9142
198
1412
237
563
672
2466
477
5254
5543
345
4563
512
918
262
505
370
1822
455
1031
1455
64
2341
1616
83
1327
373
116
132
126
488
1532
460
9435
1213
182
318
565
494
1171
112
101
2985
336
228
181
317
1491
109
2277
1264
6371
344
4779
5503
5582
6209
501
9545
3246
640
180
302
667
4553
430
1194
1042
4765
2337
2253
140
2245
164
56
35
4024
716
541
234
4645
471
7448
67
4011
1361
153
43
55
185
4671
136
1940
592
76
2725
515
1900
9203
219
703
65
131
58
14953
78
213
1953
23
357
47
352
1060
4809
206
15483
3245
3015
1814
241
2951
3531
275
150
9474
255
562
714
8317
7250
3943
3127
270
978
1371
1850
71
2224
196
107
2970
471
1954
487
47
505
179
659
5546
143
657
1123
580
366
86
1163
78
736
1350
2153
195
8791
196
395
216
565
8090
1688
283
602
393
180
5996
180
1909
13657
143
1675
121
187
2838
1218
172
220
744
13936
266
3559
326
3709
2492
194
7983
1821
805
7370
1469
13951
8682
9709
1646
8997
3510
79
103
74
1884
581
370
280
118
48
65
3096
101
112
1148
502
46
264
85
76
1664
3807
236
72
9311
6081
236
195
418
5558
708
219
579
151
414
1356
4216
7397
2381
7441
2588
11699
79
92
522
158
3407
246
95
738
632
59
637
8909
1228
280
89
154
180
1207
3405
9341
5725
217
1951
3450
7355
1101
1910
101
112
1172
499
7477
76
294
521
354
9386
2575
723
538
506
5699
1917
1029
560
1161
2739
3205
680
1501
1221
7310
6172
1137
26160
163
4114
6238
732
6469
2433
54
713
2183
393
2138
2022
4792
387
778
2528
1110
1339
156
1288
1316
620
444
1419
284
41
1245
125
849
1200
6391
7463
123
5799
8901
3301
284
135
47
719
6952
4763
300
4467
493
1168
113
101
3109
765
127
280
200
1475
9609
2370
815
3831
60
650
308
681
285
3714
7765
4273
5056
1236
4732
141
536
348
244
3726
66
1899
6090
14
407
143
4438
303
1805
1762
653
1029
2576
1866
170
1780
3541
170
499
5151
347
2036
582
1406
171
669
202
311
1276
134
68
896
41
129
5148
302
218
389
371
3282
1768
441
219
82
3676
9418
3551
5120
504
164
4042
9417
1841
163
768
1335
2227
5171
389
111
302
255
436
9544
2229
666
1691
115
81
56
419
41
173
53
65
677
414
379
274
649
152
419
489
735
3298
416
381
273
8326
4396
1250
816
7510
1818
282
168
5052
394
145
195
221
57
785
284
209
81
93
189
106
70
298
1696
6911
7596
1564
910
825
9531
3160
3999
935
100
752
914
3771
458
13728
4940
1415
3845
7353
1077
134
582
1136
3197
5179
70
200
60
189
1335
74
3149
2919
8380
767
1360
1743
121
1198
121
1199
121
4664
117
202
107
163
1219
5185
9487
2412
9128
1619
875
765
156
14
179
153
179
562
919
398
980
119
788
900
15640
145
245
148
159
115
4842
2162
9485
1884
460
4022
460
454
1782
998
669
4771
3629
8990
1009
464
13526
2078
7433
2148
789
942
8851
75
8911
138
70
192
193
9178
162
1352
5644
4739
325
5720
8580
3084
69
164
28
272
57
1317
237
280
99
623
195
2175
61
89
291
480
6594
7383
84
2726
1075
85
1945
792
100
183
69
192
127
89
295
5473
11722
1384
7831
927
258
53
2291
229
211
6744
237
924
1111
2270
6680
658
9454
8878
6976
207
151
1560
219
69
3970
4737
11233
2453
2666
384
106
281
215
2293
754
44
1897
425
111
92
147
1931
2285
277
9355
13541
1915
2222
7682
473
2643
695
944
4586
2408
3619
2051
4679
1123
83
3555
9046
75
191
8193
195
2209
1557
270
55
66
1086
790
2580
1452
382
8201
402
488
6298
4862
9462
2088
8249
3930
53
5118
657
5008
570
49
1094
77
660
118
698
246
141
40
86
236
315
93
5221
515
164
1655
58
322
150
1971
8691
2908
157
84
1044
12219
198
1168
434
283
237
98
633
692
225
3683
5464
7288
381
69
730
4514
4336
279
4574
2977
525
63
892
503
39
2871
134
344
130
1278
178
42
63
351
103
495
519
1231
142
67
480
6631
6433
1473
934
1920
7064
141
473
58
2263
370
442
13621
223
601
393
252
459
1127
173
51
3919
14905
3455
67
971
1895
400
219
162
186
8899
100
1631
171
2351
392
232
391
1104
852
2886
1124
163
3480
168
994
407
1295
286
244
425
4812
6534
126
45
542
84
4528
13812
2954
271
51
75
1177
3569
145
4414
1900
252
127
3143
252
127
3142
252
127
92
2087
344
4820
4622
1823
302
218
524
9350
164
189
218
1131
8553
1624
1190
35
211
100
74
6362
4865
5138
1643
303
898
317
9433
80
523
1789
182
399
192
2600
202
583
533
249
53
33
1008
253
6209
2616
50
505
109
962
390
1516
8911
1388
3075
2421
270
270
48
353
749
175
554
104
176
74
554
497
495
558
11462
6890
3522
1680
845
88
5859
3889
463
801
7432
790
13578
1615
393
128
176
3906
14071
5444
626
8991
137
3402
332
1082
1008
1064
513
1035
112
653
3250
665
2437
209
453
1885
7288
1109
4942
8943
4199
9899
1688
4012
9799
9153
162
6300
180
8819
1441
304
197
2532
70
556
167
183
70
43
127
5457
3257
8968
6051
2428
1053
156
7367
178
995
152
8668
152
1566
119
2685
1850
305
5081
267
336
5603
693
5338
73
191
116
109
180
148
133
152
102
172
295
222
506
91
158
307
30
136
68
182
188
1409
9387
987
376
781
91
202
826
62
663
1919
1537
1677
1822
213
101
4833
16
85
1109
951
3656
7579
177
9397
189
75
205
165
170
1082
1930
895
421
3518
95
549
115
88
50
521
161
453
226
664
562
124
50
522
102
571
339
225
65
212
1595
223
42
1408
212
244
701
320
105
80
134
850
52
51
110
497
15
613
93
113
74
754
28
244
702
320
105
80
134
851
79
6880
4809
2429
146
170
522
50
2154
236
4729
7434
6388
4620
539
241
270
5144
122
116
146
217
122
451
1960
176
443
104
93
1097
1261
88
65
1061
175
2356
3559
1062
1747
9388
758
1334
411
88
323
1039
4323
248
710
1202
219
13636
426
152
1028
1578
9299
5859
1722
6211
237
819
8914
8583
237
1259
5897
485
371
8196
374
1451
7813
208
70
76
164
109
122
7185
121
1401
2899
64
421
105
96
765
3554
755
2503
181
5530
231
120
75
130
162
161
395
6504
9438
150
524
12
223
74
1600
7357
957
11084
138
50
523
95
238
87
6183
848
453
861
55
1102
2620
55
1102
228
109
4570
155
261
170
218
856
207
412
227
242
46
70
181
186
2611
109
7216
5003
8824
224
2763
108
1573
57
2596
699
3185
6978
1488
133
1480
539
1789
2179
341
341
6553
4217
1790
608
139
68
1218
625
1552
8507
285
8885
1490
182
83
60
269
277
1695
642
57
2179
5091
3825
90
491
5183
5184
926
185
142
167
143
6148
67
89
11892
2687
99
722
3210
947
152
204
8418
152
1585
4227
314
524
168
7347
359
9060
1556
1791
4274
47
45
2706
133
999
321
646
2162
5702
221
65
58
82
10061
142
70
106
209
183
221
1919
2017
3499
3449
7402
8882
1563
191
69
6062
1271
2123
1497
7367
6041
339
8976
27
36
742
695
5118
808
1778
213
259
152
185
745
4180
500
1937
625
4509
3339
1787
2260
354
537
117
183
7838
209
2891
2137
2264
1564
166
284
279
755
707
185
4785
2326
851
2137
97
69
232
299
390
314
1272
37
279
383
4803
344
3388
1962
655
14655
8879
656
2257
776
8101
1092
3303
722
79
2073
1947
3100
467
298
710
435
476
458
5672
1738
7410
9125
5415
7945
149
1469
2484
1293
118
6751
1747
119
86
3027
119
86
106
2152
173
255
4344
635
2511
723
218
1518
852
427
149
4112
608
630
297
1873
4614
1916
59
1826
1292
9094
453
1562
1773
485
848
1637
770
2551
284
13808
1987
830
116
681
9448
382
85
5206
58
64
698
31
4998
702
8172
97
29
1580
518
193
730
5428
6990
4203
2185
505
4974
3698
12372
3632
3429
349
1243
154
2210
507
670
2277
115
137
3051
2531
1935
111
12954
508
9612
549
640
116
215
575
681
1089
378
123
514
2530
341
2389
2446
1208
384
720
184
66
78
345
928
405
1998
1141
44
3730
754
386
874
183
737
418
592
1683
7310
444
3520
7038
589
2455
1338
9593
1277
2642
69
1030
3433
2788
91
670
190
582
226
94
63
413
1325
5818
3601
158
219
1238
219
941
877
858
248
1795
555
98
819
48
435
44
138
770
114
150
163
348
1421
643
36
444
128
51
207
1044
9243
2212
2579
1454
406
5989
325
406
561
6291
1875
255
41
232
209
2636
91
523
108
242
731
7320
66
227
404
199
739
507
4880
971
97
309
715
193
209
1402
4658
2347
33
3561
481
9383
194
2195
9356
98
584
200
1660
188
105
178
712
185
3660
11772
7095
218
3726
712
143
208
150
469
353
7266
5023
71
371
197
838
1225
9008
101
1198
2994
524
280
58
75
269
151
9832
184
1972
279
189
1934
723
378
385
209
547
1948
354
1212
476
549
290
176
47
6937
450
8646
156
2259
2335
4211
7069
1948
670
275
213
4203
1038
333
1285
58
1891
2686
2389
2327
195
928
78
8424
695
5339
332
4307
209
667
107
9601
376
4349
202
233
108
902
287
96
127
60
90
758
56
56
49
56
49
6779
4024
4703
4403
2289
148
81
8346
1046
163
8109
1506
62
2230
1585
159
173
418
46
188
140
94
137
113
46
183
129
43
31
154
1190
5296
2889
9309
569
197
7179
849
28
3958
9481
438
769
163
744
5582
335
118
103
79
192
842
55
854
84
431
230
394
1569
55
854
84
430
150
2330
489
6651
10262
5027
617
168
231
157
1315
1411
7215
2963
3279
1903
1714
416
217
375
92
387
1263
224
112
3681
233
1111
2094
88
426
439
363
801
230
2639
2899
488
6504
2682
270
2054
1472
61
138
233
222
95
82
221
1714
437
385
535
511
144
919
521
195
2219
131
1818
424
593
526
70
3132
7367
6019
1733
427
29
6480
30
32
3269
5024
2313
4037
3332
2779
192
4814
5647
1619
7218
4223
279
2339
5151
814
682
850
279
842
6413
1926
7375
7210
1634
2199
1438
199
192
908
237
361
1001
1545
1403
225
4029
401
1741
159
620
2683
440
474
775
2495
529
7747
605
107
497
497
88
316
266
985
13327
1218
186
2210
546
86
186
9523
1682
8145
529
1027
575
92
54
88
8881
184
2690
1963
7501
10549
2338
8857
1017
2243
277
5518
132
523
211
359
227
367
632
127
523
1059
2644
5181
1531
54
2195
229
92
2366
7492
3371
1096
104
99
349
603
475
1209
5803
306
2126
6724
984
60
307
1904
1340
57
481
1445
1634
5372
1766
179
4807
5922
6830
468
52
2265
1109
863
255
1390
1530
674
3445
1847
4438
1052
792
8239
1791
5191
4226
148
559
628
289
559
13921
1340
9952
776
437
377
849
55
2579
377
849
55
840
885
479
6874
632
510
9041
1664
862
5563
1048
442
233
341
1205
54
784
50
548
228
404
7518
1953
227
708
615
131
58
517
102
194
323
332
819
107
74
212
483
813
209
9479
123
1040
128
176
478
7284
197
356
415
478
1198
4024
4251
3410
3725
2262
124
1337
954
1060
11677
5608
4638
6583
160
1908
3715
297
2204
2188
1447
5386
124
238
533
54
1428
466
509
270
14268
3585
839
44
71
927
123
202
729
1272
1652
1552
13957
9578
2064
9012
535
2944
73
108
127
69
30
111
583
230
9000
834
8916
321
839
99
444
293
276
1346
496
203
10165
7367
1251
2273
2282
535
50
574
80
675
226
362
619
118
695
52
96
4918
1704
7339
286
1312
8213
133
132
364
771
1130
179
823
125
1952
2513
4579
1791
643
154
470
212
266
155
102
435
294
222
1009
148
478
191
1401
885
1948
4585
829
189
747
628
836
266
155
102
435
255
110
223
1050
148
479
192
7525
3654
5582
3966
1696
4802
4600
70
8914
877
1231
2666
70
211
199
102
67
6982
4367
8785
902
206
1207
1118
2136
194
218
990
9311
6018
929
12703
4275
2534
54
2212
1834
621
124
86
108
331
401
1108
2880
13736
242
169
2182
5538
2199
150
1735
13999
7252
193
624
2338
167
50
7387
234
7937
1909
7577
8068
697
5644
3611
6658
8874
647
1196
66
1939
7554
608
171
14185
130
109
156
202
836
193
878
215
120
454
194
354
390
3177
941
187
419
1911
922
6302
5210
223
233
140
62
352
7485
2528
5572
4369
114
8972
1130
6532
59
295
1626
183
520
610
4796
559
19
4650
4275
81
1049
114
249
890
297
136
3982
10490
537
76
771
8950
143
305
329
260
895
1866
365
76
91
255
74
2112
6772
973
9048
1846
1043
8928
290
133
173
75
71
499
1405
389
3589
222
1187
1907
251
20
394
112
140
222
2080
137
301
65
4741
9383
2261
7235
5028
45
2120
1779
77
123
114
639
170
610
558
8396
9302
487
702
124
108
204
567
96
383
70
523
1907
689
792
2135
2684
1548
15503
2089
13810
10325
1066
149
132
695
98
313
155
507
6760
3774
507
81
571
299
2710
731
277
255
59
7339
9031
1262
148
9534
2247
636
107
360
2355
278
8661
3709
715
115
1219
108
7230
4980
42
4961
62
225
149
480
268
252
243
354
284
821
338
91
101
81
82
561
540
551
170
303
2322
1002
5170
3170
9406
1737
1554
1098
8010
604
418
381
67
453
1889
453
160
907
121
219
64
87
709
696
1563
451
39
2616
1931
497
1136
8121
9370
4428
8874
1015
2441
214
998
867
11512
1578
473
1392
2201
11648
1415
1876
795
195
2339
411
2406
714
2075
203
240
1384
1020
799
517
44
70
54
60
400
28
599
941
80
7316
6834
7622
504
83
1742
180
1195
959
42
1409
7444
3895
64
87
159
1628
56
7443
7439
391
344
133
394
383
1721
1695
13602
589
578
5726
146
1701
60
321
181
1918
1237
749
1112
1292
298
2351
82
1362
2767
398
9492
14952
5260
7033
2087
3703
321
4161
4994
7185
73
350
1185
2633
582
168
173
154
2287
15
57
72
420
106
243
119
217
321
235
51
446
220
1658
1469
851
2188
4304
212
57
990
467
606
1191
9478
66
2919
545
298
335
99
557
516
152
432
489
372
3040
67
357
1903
141
1005
178
119
331
4278
222
110
556
320
9198
8338
311
4945
171
1215
841
473
141
69
162
734
612
1047
515
1563
61
49
494
334
1690
974
54
167
4260
133
184
932
631
7340
253
126
186
49
6174
9281
2853
606
653
578
3604
397
3996
3633
6494
410
351
4688
6247
4447
237
149
3459
304
122
503
487
164
413
489
723
3317
2911
6461
8719
7093
542
343
361
91
1182
368
2559
138
32
277
143
1113
70
182
467
226
310
196
4557
2728
3386
857
336
2606
660
588
4267
2873
1404
7394
6646
5886
6730
2971
660
7511
2165
1336
734
2564
1475
13179
3834
9008
302
12790
4725
4656
8876
2174
2213
67
529
355
113
100
3041
134
353
294
690
108
582
4113
536
4346
629
9166
574
635
505
1488
1900
99
443
135
3725
140
3728
133
265
2062
98
214
149
1165
17
69
2787
91
9397
129
1628
4237
528
275
589
9423
1451
578
398
2926
2204
4942
666
1243
415
442
345
9485
318
190
163
181
143
67
235
312
127
236
2052
534
1867
901
2199
332
4749
3907
2666
405
419
294
48
370
67
1732
6178
2729
1536
3416
7230
86
819
213
107
439
2659
873
525
4367
1899
1264
4371
327
1383
253
227
365
174
1018
171
292
179
104
735
135
7509
1979
143
193
669
276
8865
83
9346
57
241
50
2631
703
176
361
334
405
384
102
954
336
153
51
142
921
4760
353
9345
91
166
9332
249
366
1021
417
8607
3658
754
361
190
138
129
294
932
138
77
189
177
961
809
181
7504
1323
436
150
2216
1813
603
186
387
4198
168
609
2520
1125
1286
570
248
418
6751
87
6462
355
4720
135
1910
456
102
529
429
1162
338
1650
1445
174
88
794
163
7350
284
305
230
318
1449
342
1319
7657
3620
5422
1165
428
144
239
379
2912
251
310
1652
3758
212
1052
144
236
119
1138
1427
1522
2253
5146
976
31
322
1159
66
33
8644
331
356
1915
1111
440
7297
3979
1455
8617
4378
2829
3769
789
753
670
372
927
6895
71
217
229
2311
1146
3140
90
460
401
567
705
1167
1493
77
1362
519
266
404
54
93
12
8909
65
1484
238
54
55
138
76
528
219
324
1517
271
25
180
178
55
639
1529
618
717
2251
322
449
3517
649
1421
4906
1594
1204
1346
48
972
1271
161
243
735
513
39
239
65
132
182
591
167
1658
3952
3053
5828
8715
14913
1485
96
6685
342
4605
1486
64
149
98
644
116
382
4481
1620
413
842
1261
1781
8440
207
1197
153
86
283
2068
113
326
81
220
218
213
187
1021
10370
73
902
133
120
325
6915
526
154
161
1218
69
3526
255
7894
77
8672
9325
2777
718
108
84
444
4200
9436
561
289
310
312
168
80
1877
3731
300
185
7369
155
804
1905
181
506
210
580
3064
973
287
3260
9811
3895
4905
941
412
3074
496
39
1250
219
1161
7539
1966
1333
11583
1823
1439
149
70
863
3244
469
71
2258
20
164
42
8342
1882
122
24
431
3190
122
432
303
2009
2299
547
2177
620
118
677
185
279
188
29
127
480
7386
163
153
1220
2722
5660
940
1867
7347
149
8326
337
75
2738
5172
1315
10957
1361
1172
3531
923
3909
4328
4839
1568
522
1142
573
76
71
128
258
173
587
128
130
1390
1375
1151
3754
490
1105
105
95
262
370
611
712
166
4007
1101
84
583
161
155
90
2550
1332
875
372
218
378
92
1641
7290
4997
7168
503
612
528
1552
770
868
353
1008
80
51
53
233
437
3448
601
528
1262
470
291
433
497
260
1335
941
118
197
117
103
3926
11689
70
4994
120
676
983
1986
1613
219
1040
117
617
57
161
1508
87
25
169
383
69
98
725
517
7413
8453
48
437
406
301
3260
489
2847
2321
4143
509
81
1966
3034
6623
345
4491
9302
241
701
384
6873
3498
2338
2667
869
2139
665
1148
133
519
802
59
98
60
71
550
165
1948
41
8938
80
456
2176
210
8219
1478
2887
11211
4051
71
122
359
604
545
241
1051
7007
13636
822
1466
6657
2067
11703
63
208
488
2279
3477
1548
2749
6219
3729
4857
2678
4466
56
9316
6294
2756
3128
87
14751
1020
411
297
1663
863
463
46
2763
4537
12807
268
92
264
1865
129
1875
218
219
800
51
9165
41
57
47
450
46
502
354
1457
867
144
4796
144
347
3021
14792
46
3282
419
1466
141
170
1202
195
343
295
155
4599
343
343
343
1043
498
455
5605
1877
5428
160
2545
900
179
1576
63
482
1733
2131
7214
2711
8043
277
165
578
1541
9261
5780
40
150
65
526
441
265
44
192
54
697
191
520
382
118
535
98
124
1150
2208
820
4532
2069
7364
2484
2732
11000
564
3703
3397
10536
427
4349
1812
4045
1138
158
101
12216
679
1324
3271
8321
199
3122
5292
8437
8413
1070
3385
310
420
166
1762
7439
1141
316
5125
1864
3133
487
44
1122
2866
507
129
2562
1184
389
180
657
2688
806
216
165
524
162
941
113
463
212
5907
464
470
5953
468
1883
1548
304
612
123
92
4392
3244
9306
2227
13743
3372
317
1555
94
543
191
6883
7362
7757
42
102
108
42
69
30
111
240
230
3090
1928
2124
195
2232
65
284
5781
2824
7338
188
241
382
289
2734
5860
3356
6302
140
66
555
252
699
320
2047
1519
458
81
1478
822
554
298
109
574
236
349
285
1385
4779
2728
2391
1850
352
366
3637
218
3497
372
410
2686
6788
1285
1575
907
66
103
136
509
114
633
284
2071
8844
190
515
144
194
2006
8197
8244
685
5277
979
823
2517
1696
73
1767
346
2939
7339
2239
5719
1725
223
548
143
1007
753
564
260
4893
4356
3125
1070
3826
75
7616
8473
6472
42
708
2725
7294
5015
1662
1173
2553
2858
1515
109
299
7475
100
114
139
287
125
115
31
225
930
398
636
671
316
959
791
1064
518
196
2237
1329
7365
5801
99
56
667
401
242
141
88
5661
163
1039
1415
441
456
193
500
3901
9653
7866
15451
486
1236
606
1533
151
781
1306
197
996
659
1114
3873
7569
90
5524
2661
7791
1589
4265
6296
4325
14850
2962
8642
3102
3428
39
770
660
1203
233
192
1118
373
567
7395
253
404
226
710
612
2721
3428
580
95
388
1822
107
115
666
831
2393
115
994
44
187
1003
2458
8901
846
73
1168
3693
499
1452
411
510
2393
168
41
1468
878
270
159
747
39
6217
4675
1020
334
3300
6626
112
1558
749
195
2733
234
163
177
4599
4708
352
6805
866
165
177
1635
5129
35
9212
1271
35
146
74
97
133
52
78
138
134
459
49
112
190
132
116
120
216
270
775
759
4176
9053
9795
1149
72
508
1170
92
2770
4791
169
7355
104
551
43
576
676
230
705
589
121
62
531
95
658
681
112
1342
3172
186
845
3281
211
85
11
138
229
283
521
7081
169
172
86
1916
2397
167
170
359
100
108
202
436
633
101
98
68
138
162
268
778
100
4124
220
313
363
1764
200
1057
576
94
1412
2361
6314
4199
4396
983
204
11412
14974
3071
107
538
356
1426
194
2492
1504
1039
1624
78
2811
8965
187
553
633
93
2201
8754
194
518
1408
256
958
207
756
252
571
2196
5635
236
715
643
4236
7215
3128
5419
361
309
421
458
503
632
740
397
102
9026
1233
221
276
694
302
127
172
2630
714
355
4955
7301
770
646
501
2105
5638
459
229
174
349
419
2106
1892
1529
662
3290
83
486
91
2183
13642
1866
5913
9196
953
488
486
318
95
119
519
396
675
1295
694
827
791
781
251
135
992
87
59
464
93
1690
74
2028
17124
1177
694
1045
548
144
439
130
44
285
734
5490
1785
5012
4040
1342
14665
642
867
7352
397
516
5974
1729
6663
3393
5306
10215
11765
4184
6235
627
540
466
337
501
496
209
1676
1671
13665
13190
13605
4309
1118
1588
634
79
158
9110
146
488
1245
622
384
204
579
1388
8801
2854
1895
488
775
8269
527
1449
4594
4566
4085
4717
14691
4522
1404
163
195
652
352
75
426
401
826
2603
737
1482
4127
333
133
4500
139
1387
625
399
3959
922
1888
1882
3844
143
259
226
1750
972
337
6305
90
163
608
494
222
496
5191
871
55
149
183
4199
4146
262
773
3467
4631
23
537
108
2357
1066
212
527
1057
786
1178
85
140
646
1184
62
1168
1134
1115
122
220
609
508
195
7557
2915
842
68
340
699
147
1400
4564
3827
1533
759
7416
61
678
1400
7286
101
300
2075
1172
636
805
3864
4733
682
590
1326
5372
695
2492
1561
8151
130
68
14913
5558
696
14870
139
9378
191
2016
554
743
1020
498
86
425
664
104
1726
226
556
3312
191
403
806
1694
9836
3943
4164
613
2457
5037
4180
2833
414
164
1921
5398
696
5393
2698
1580
4006
1731
5389
5284
4364
7544
558
9542
1270
4197
598
3780
313
407
140
877
3337
4270
694
74
286
343
265
85
86
61
68
61
416
156
451
2893
7508
1423
5332
125
280
3327
396
183
14918
493
1038
1891
285
510
5574
472
285
510
508
292
47
240
41
68
242
4019
337
1617
7381
5424
516
241
5474
509
909
7351
779
2393
816
2132
2202
401
250
167
8191
14929
6785
279
7770
467
70
57
36
499
550
110
6790
1212
1338
3705
2679
6573
1681
1543
198
6087
4176
3851
5399
9838
563
913
4413
5833
289
7250
186
387
445
14
191
12
70
289
466
174
1632
1345
103
3130
143
9417
635
8994
1813
706
1458
67
48
175
130
33
107
26
3248
9556
3290
2548
48
524
1100
891
66
148
723
2123
11101
3701
415
2115
2546
45
523
1077
1211
152
870
3060
4250
475
983
711
407
747
2205
520
381
8276
381
1451
2940
5739
529
1795
11551
2080
166
630
63
3299
134
183
65
4770
3871
396
2004
591
72
49
67
121
364
1996
171
385
143
295
74
831
299
414
8948
723
1533
842
2498
1024
8912
12898
6874
4047
758
153
422
407
488
724
586
2789
2599
1034
181
418
267
1586
93
430
1642
2370
341
876
1155
55
85
100
154
986
885
83
144
144
144
104
646
436
417
2147
974
76
51
233
3577
116
383
1448
98
79
232
1894
545
5499
492
425
96
68
4492
3664
584
643
1663
230
85
13743
31
69
106
703
820
626
196
2675
4295
1832
81
132
1407
579
671
8509
2270
391
411
855
3978
196
536
80
490
103
42
1314
3985
839
945
1434
1075
812
63
7361
185
2410
327
211
505
806
4544
1221
5434
9554
3652
980
97
4234
619
1609
543
8980
1239
781
1995
7300
1139
6060
3178
5799
7946
842
2138
543
75
90
944
1065
106
2512
9448
177
781
97
388
567
751
48
3849
1274
11115
1354
398
153
7671
4319
7283
6874
7620
471
3353
2435
7356
160
406
500
1615
509
514
778
1336
727
186
1141
8959
812
443
5728
920
56
436
26
1158
79
208
262
1452
659
59
1445
7454
3110
2791
7773
587
543
240
688
2580
170
190
1280
3683
1405
1619
119
12013
188
823
263
78
426
422
830
50
24
140
396
93
634
436
1676
210
203
823
262
85
419
424
832
953
612
316
12050
1184
1961
627
115
195
78
57
42
385
197
2549
943
6397
9544
178
2046
193
7274
948
182
3170
4755
550
2160
1296
149
198
14
1970
369
1008
12273
10211
87
591
964
342
454
400
228
97
6691
1460
579
191
21
450
3314
191
447
710
5695
370
5551
705
1702
1072
116
607
121
126
4615
2390
695
1821
575
400
1424
1476
650
191
555
830
706
656
3691
309
169
75
414
95
78
40
218
90
41
126
41
53
1254
65
83
11168
460
1306
441
3179
186
121
709
305
117
241
115
168
147
79
54
106
102
723
1398
123
217
707
676
879
6227
9326
8729
69
517
160
2178
1441
9398
3195
299
207
52
5158
7186
107
133
2783
387
456
4824
7319
2192
1403
38
739
48
535
114
654
2220
195
5204
140
7405
9260
8129
391
43
6297
2330
7183
347
70
1010
707
207
557
461
2446
207
493
2064
3859
8067
200
2276
7138
1259
1099
611
4654
51
5227
1383
554
193
343
1778
145
671
302
4981
8439
673
105
37
188
1139
2331
1485
407
92
458
1025
133
65
53
637
232
123
82
107
326
716
1672
94
193
1227
302
53
770
388
110
1208
55
535
617
5641
617
1415
210
159
58
170
773
131
13638
8262
3970
4107
12372
5169
62
140
382
579
41
297
189
1784
27
8574
13629
321
994
7023
1242
174
31
302
1458
726
270
7376
4024
8333
1710
15367
4067
1206
216
3090
415
1109
2696
542
536
1075
528
235
914
291
1763
35
6912
1207
39
32
121
809
6735
474
170
3399
169
1667
2214
584
47
49
169
127
418
2332
1907
1392
1651
1319
2665
1452
7277
1962
14817
1223
1002
175
1057
701
3159
6182
530
9783
126
2175
106
598
3422
157
438
5204
5644
4313
90
142
920
729
1870
194
238
5326
396
3251
2326
2034
2893
273
278
1310
2282
3488
5050
46
218
70
767
66
167
148
197
31
1797
163
1135
4776
142
156
222
186
9070
111
1891
524
5501
481
523
66
90
370
117
338
206
265
177
1485
2641
3233
832
759
9455
2699
2645
551
2568
3692
1423
240
2663
14845
4569
6233
8894
3439
1854
719
839
5273
6318
10449
279
1268
6999
3650
698
5276
964
1003
672
4905
1551
1795
1309
475
195
694
1185
183
342
501
486
49
995
8969
3343
6675
6843
784
4138
9151
447
1112
6155
11557
2683
7509
118
1363
1354
136
83
948
724
227
927
155
1013
93
6071
812
556
92
369
194
492
217
454
787
1109
5948
4735
360
364
6641
2560
676
1191
8898
1471
2960
568
877
8269
699
5538
364
124
863
217
1308
479
604
489
534
539
5722
74
883
8915
1432
2875
1721
115
365
96
587
331
159
7389
6159
5870
1097
2197
1790
13649
3928
215
201
5421
7344
389
690
8440
2071
3686
214
310
860
215
257
2364
221
760
726
1274
279
329
230
148
56
44
337
38
137
364
498
3869
77
1176
1557
1545
477
2580
8153
703
5227
5302
552
871
1847
5635
4006
886
3557
14883
11976
93
1318
2255
34
266
1745
3295
4188
94
60
2256
6188
160
32
214
2156
8801
255
434
87
464
325
489
445
2423
55
84
65
140
1101
1154
1933
283
299
1018
9497
10138
8635
5169
3939
344
1161
1566
119
475
223
7326
1804
770
4349
7435
150
83
76
10537
1948
341
6502
149
5794
145
1863
1951
47
120
253
157
338
332
8884
1883
218
221
805
165
4013
9688
2212
800
3422
1471
5967
376
55
507
203
4663
32
39
508
1232
699
19
181
112
90
118
1062
134
162
203
1454
69
2607
9005
5693
1302
4901
3324
11362
3058
6516
352
4844
597
1970
1323
443
1330
3003
2561
2364
535
267
4479
5029
6616
8889
3777
683
422
540
389
1223
3034
176
1995
2570
2271
263
3605
616
1346
236
2609
1935
7437
4387
153
937
2092
229
1630
7519
3831
4278
32
1142
152
99
90
69
705
137
611
1679
1080
1538
1148
4596
160
6514
348
4578
347
439
3049
7103
1026
1150
140
129
175
184
1286
578
81
1127
61
1846
614
1381
224
1165
93
242
36
1703
270
735
374
581
1423
634
434
128
1135
247
766
831
419
429
78
272
202
652
248
162
2067
33
222
504
232
149
258
70
5113
249
172
70
61
7502
144
120
928
53
132
155
6572
82
109
124
33
9463
42
36
110
2289
230
53
281
823
102
835
1251
13786
933
435
137
478
404
172
407
1868
486
1650
1423
165
644
399
55
136
1969
27
895
7290
205
579
1657
5070
2295
1561
179
8220
1039
6256
1600
3932
4142
789
1288
632
2214
72
74
146
55
211
88
230
130
133
136
2375
539
7346
459
52
219
3757
13559
5772
132
98
97
208
8611
580
399
2369
1753
11817
14935
2049
1356
1996
7728
66
7315
2029
52
349
144
99
487
11518
2482
315
228
146
6674
480
657
5507
7222
2257
3601
1356
64
77
82
99
4516
11688
2992
859
144
5100
334
208
76
50
111
784
676
637
1764
1480
10698
4474
2137
295
3516
1678
1620
325
350
169
2708
54
544
2091
2046
1449
3547
1413
139
9342
1001
3067
5693
2699
807
281
53
2311
231
111
36
69
131
107
71
1586
820
607
268
53
928
6542
1457
100
98
1883
1388
148
60
829
98
7424
299
2632
248
2114
2258
55
467
7475
6543
133
6788
631
1931
156
770
147
7263
6685
466
218
124
157
297
316
8923
188
449
6005
1918
389
880
489
546
1341
1242
1636
2704
1691
3431
5322
274
187
148
339
3598
184
27
86
992
569
7253
4939
631
156
8932
471
106
306
1156
297
49
853
122
160
70
96
447
3823
7477
1636
2676
96
548
4193
47
63
13324
693
2015
239
15543
2304
80
105
59
149
531
134
440
215
322
3026
1654
82
883
551
497
346
1916
1186
145
228
295
4665
362
351
6485
122
6855
9401
9298
103
192
262
998
212
777
77
98
171
208
226
153
191
116
86
178
1477
420
102
192
262
1899
447
266
1373
2374
2363
1719
2699
1566
163
8764
163
941
1016
7542
1392
248
829
5271
1541
633
7391
2001
371
480
94
3993
118
90
84
363
1344
1653
226
932
1200
2776
1959
9000
1216
3312
373
974
533
3939
5173
3861
465
8730
12458
591
3618
3639
5371
1114
131
9242
7327
11668
1444
1161
6054
1156
2677
354
236
282
143
259
298
464
660
614
890
9329
252
59
428
217
499
450
9100
150
1392
1561
213
253
59
698
667
1939
3930
4242
4885
409
58
8796
523
63
95
463
2604
1429
56
438
88
1005
175
161
6894
5167
161
8919
54
122
252
229
103
43
96
99
5682
5740
4695
328
6709
7443
1709
626
321
1014
119
1620
1450
309
1106
4662
9453
896
1445
249
6320
222
583
1441
2131
233
75
76
356
526
308
440
9114
4129
922
308
1859
599
236
1550
249
239
570
1528
1123
67
210
41
100
73
268
112
31
504
188
996
113
149
64
134
255
35
2505
408
713
1732
14779
599
1133
68
1512
1181
4503
109
230
82
158
98
518
2105
116
117
137
1078
11397
1089
4474
352
4696
97
184
257
200
110
76
324
3713
2845
9191
728
8894
177
9557
162
575
480
113
176
716
78
4724
5368
9443
1435
363
224
1721
94
298
952
3585
150
9268
3216
872
83
977
455
896
1735
630
221
332
696
135
1676
4561
70
1715
2416
9512
875
2730
1234
5169
88
392
462
83
249
689
1406
464
836
1318
932
330
43
3502
524
2266
13725
2824
45
49
201
1566
269
65
59
91
1240
138
135
7378
716
621
56
1946
3883
2193
1700
1443
1253
160
96
213
618
1052
695
138
177
47
789
408
166
456
1927
250
270
297
821
251
5124
775
8236
5741
2129
180
34
460
1427
86
791
1910
164
110
3263
164
111
1954
5603
3460
2902
352
61
90
4808
61
130
1759
588
2641
8311
13468
5805
1650
367
3304
4987
7215
6374
7889
53
4824
186
96
151
1914
284
93
1110
918
3174
286
766
8889
58
82
106
65
13536
51
197
694
645
672
2307
278
141
5211
2552
4152
3670
951
1686
8238
538
125
483
2287
627
4808
185
928
1057
666
486
1887
303
1184
484
919
7275
977
303
535
65
686
3638
1455
98
1829
915
549
7432
8203
702
570
1604
9441
584
119
742
869
183
181
820
623
792
280
69
114
391
341
63
3794
63
1927
159
348
109
13
55
335
123
208
100
171
115
179
1307
4247
164
1566
65
92
147
44
148
283
627
520
565
955
770
240
621
8983
178
556
3221
194
218
557
53
355
114
90
94
887
511
453
2335
367
222
212
8934
4283
3274
391
31
465
1914
313
188
237
3087
417
694
987
3532
2121
2339
2773
4982
1130
10721
11800
11676
14464
4515
1857
1374
515
334
5692
4405
551
3358
975
162
8680
179
1567
1330
533
628
2860
249
96
150
2077
1742
9017
974
5317
758
61
559
7705
4609
1663
2640
2913
1273
65
61
300
344
2243
300
255
444
3344
254
2327
3620
465
440
192
675
105
343
2736
145
200
199
1636
116
563
89
130
427
105
203
137
2663
387
394
74
218
5002
1584
244
201
253
78
431
427
833
697
4101
1906
286
1223
111
30
372
49
391
224
74
221
52
1139
495
187
1543
1427
144
243
523
3238
179
504
96
6015
69
96
665
357
4660
7374
791
424
675
6185
424
96
4048
2192
1404
859
140
362
1894
450
75
7474
87
6212
1119
305
1943
3624
879
250
2603
13702
2337
272
473
2526
205
57
1344
938
486
2658
570
549
1653
268
577
9181
84
184
178
1247
88
272
170
8068
213
9134
638
508
694
7421
1799
5001
7184
2646
46
167
351
254
593
161
233
564
93
246
33
1499
69
608
1516
1545
154
5130
457
121
37
1912
609
7404
1493
9385
1565
124
957
679
454
1436
498
441
1440
137
3931
610
306
189
176
2736
403
684
3169
54
65
80
124
336
146
147
2312
140
99
811
192
850
888
2519
421
487
1724
2638
591
1137
8783
3709
279
625
7446
1501
939
9474
8544
2002
1618
1873
434
242
1118
669
155
425
507
726
1009
6699
7475
481
56
2244
1147
1708
7551
5158
2322
902
135
103
308
890
268
1586
58
127
434
665
79
136
92
194
169
53
902
135
78
103
308
176
608
273
1398
7250
4066
1314
1514
404
3397
4356
6168
8491
5427
743
846
481
185
156
147
61
81
964
839
197
789
4992
950
107
38
59
765
2753
2067
142
8265
35
268
1334
122
417
108
32
1144
118
737
336
372
435
406
129
4684
4585
1826
116
178
2351
77
1067
936
185
252
738
155
803
185
153
136
115
31
1040
7881
1664
6230
967
5406
11793
1948
65
1390
5375
15352
8515
1590
618
396
837
7566
1491
6628
418
8824
143
818
1819
43
2706
968
797
13508
173
1492
172
1149
247
140
9287
279
13614
6065
8894
1957
1109
142
167
312
634
1134
7321
235
99
2156
253
637
8977
2358
991
1430
768
28
3467
692
3904
11239
1481
702
6674
7422
1492
9035
1798
5055
7418
2258
811
112
600
153
3598
293
654
60
55
527
217
1453
1653
134
201
821
1618
10343
2020
5171
5800
4713
350
361
6465
37
1614
6231
545
3061
4914
43
177
83
374
4677
167
165
1367
4581
328
101
112
1172
503
257
4954
255
884
1455
2033
1291
372
1944
7533
398
1920
1646
2531
794
4372
6161
1652
6177
1246
1737
3554
312
178
95
255
211
125
86
60
74
68
102
682
131
4134
824
283
287
1483
951
593
488
383
175
7354
1262
356
1269
136
3017
41
367
72
9434
179
175
70
680
215
5781
2173
2339
7359
1208
359
220
506
829
2338
2955
1511
13729
6180
3425
723
4020
443
4159
266
4243
98
15550
230
2731
1411
213
204
725
204
312
42
110
254
637
53
146
425
86
635
432
201
58
1782
714
204
312
110
255
638
3325
4192
479
743
176
382
246
671
139
177
112
213
205
101
204
944
9727
218
485
112
300
639
7611
691
582
130
387
1432
9181
350
169
334
247
1103
9434
306
914
268
686
6363
112
1530
257
1350
846
232
470
954
8094
2554
89
11521
614
69
156
2660
38
7006
4396
331
279
1918
102
203
186
70
81
68
78
61
1820
45
48
148
78
60
622
9360
756
4759
357
6487
255
32
370
1347
1443
980
2625
596
1392
157
681
323
45
52
673
778
53
166
201
91
58
94
632
53
226
134
44
1593
160
190
666
320
45
910
1124
2303
2510
2117
463
40
145
20
153
652
4725
2843
10611
2690
167
348
7871
674
8958
5473
1663
1971
2587
7638
700
2517
4032
485
567
573
1554
240
243
437
730
3891
1532
455
78
4835
4740
356
359
6480
3354
1858
850
2310
8936
1024
97
3198
2439
2226
188
749
96
38
101
263
333
481
457
192
784
402
121
1049
6130
479
11689
1498
7881
2660
74
1778
873
556
122
41
878
9055
207
54
219
304
833
846
892
1946
1527
3688
4863
319
528
103
1517
430
192
2228
2774
258
505
215
173
269
178
324
917
103
649
9168
1058
7433
206
166
13529
1200
386
501
1873
67
332
652
166
247
1441
56
208
454
180
107
73
91
164
167
52
909
34
78
9669
5064
655
488
1385
332
654
186
1400
697
210
58
324
2209
91
113
453
283
603
91
528
117
649
496
205
1947
9210
267
209
276
482
1278
78
980
468
1175
93
582
1277
78
850
196
447
111
185
977
400
348
11518
1029
150
100
675
449
8904
9307
3646
54
1396
4457
13650
6305
361
239
1969
6410
31
485
1665
710
451
1269
124
503
2015
67
533
124
246
233
116
79
158
12
71
26
1568
8926
1199
153
1052
840
101
700
85
90
1553
470
129
4563
135
383
743
5373
696
6302
14920
1823
4968
883
478
508
565
209
547
1695
4436
151
3535
31
118
258
111
41
362
201
3683
1902
3666
1542
7307
11978
2873
664
116
960
161
929
1351
110
215
346
375
954
761
6979
65
1592
89
929
104
51
6494
215
228
2304
813
3057
490
389
338
82
50
166
85
312
59
541
69
126
217
6445
244
223
1689
9500
1852
9161
2241
3172
760
192
204
120
123
104
1613
305
1138
391
687
362
306
586
79
148
1341
427
9816
205
7384
9347
1769
3071
2710
7282
4728
92
1275
528
137
109
95
205
378
1857
233
418
141
51
153
1441
477
136
95
221
378
130
300
10510
3948
1139
1491
1627
658
266
78
421
434
815
186
1207
1608
180
2503
402
8986
11624
6573
107
941
408
5565
703
51
66
7397
422
71
1356
1498
212
454
305
122
584
2142
158
191
135
785
480
585
4958
6652
801
220
2036
343
152
315
9142
1609
157
5466
3373
642
184
489
5220
915
3739
3142
8963
4928
454
1430
504
1406
238
760
100
122
153
618
1739
445
1039
4023
3267
4331
1436
2650
738
707
487
1107
33
464
4327
587
1220
504
114
9736
3835
397
571
1506
2109
4175
70
244
196
272
404
210
32
1718
2202
43
131
212
43
122
31
43
131
188
30
43
172
358
8862
345
792
2266
630
53
382
736
230
2707
141
598
1970
1128
1332
1780
1896
2739
111
70
457
4913
2441
6473
350
4726
2662
846
55
1071
321
348
753
1475
55
1068
328
4387
5633
7569
9503
4035
1608
805
739
661
189
282
103
78
133
71
103
256
639
52
170
388
33
709
47
204
57
1028
103
72
134
107
304
640
3421
3453
652
486
193
1070
5253
61
140
233
213
1712
193
2184
2190
625
548
596
2875
3988
1757
32
197
201
32
69
2939
532
2217
37
2201
3109
154
6322
647
2768
611
692
485
324
412
162
878
575
645
2311
8011
2444
9116
6398
511
212
379
2037
1299
216
381
1438
9038
3794
5717
8599
811
65
226
171
208
172
5023
4027
96
927
1838
6285
95
694
146
644
339
228
679
694
3287
3030
5456
3105
5483
308
5673
133
190
64
249
657
11792
113
396
392
556
3728
197
3291
5603
9592
1252
561
3782
603
46
381
242
489
1760
11572
360
135
428
314
450
684
4030
520
193
404
65
226
337
659
124
616
95
5159
694
8106
279
187
351
7453
669
4029
37
4422
2792
603
710
488
419
162
663
4974
640
49
257
92
64
115
461
143
1248
9524
4994
5985
3283
239
497
477
4257
201
436
824
201
436
3455
4507
83
2848
141
132
354
567
2438
2371
4214
230
501
5571
229
793
3693
78
1717
3175
2002
2162
3756
113
473
133
345
85
122
7329
467
1015
155
196
86
52
3715
137
2537
907
342
198
104
196
499
1595
186
4708
938
2723
460
1607
1797
169
1745
1484
3795
4843
1951
78
39
3412
1479
134
715
331
1121
2161
2077
6399
8974
5082
788
82
106
17
623
165
2498
274
1249
1277
2105
225
282
304
9207
1384
3836
708
2986
7443
4968
1406
1724
72
413
532
188
4173
1681
94
202
222
3855
895
239
72
1853
409
35
205
1490
176
9150
557
3558
12
178
101
27
557
6885
436
2399
593
53
798
319
3631
4328
4699
4818
1294
4661
56
141
222
400
124
1340
6409
9124
1054
355
57
175
545
419
271
70
100
669
494
286
1713
363
52
273
202
149
487
115
1165
412
374
434
199
4023
248
4947
270
209
99
241
1266
491
119
1200
150
478
516
307
5475
749
354
2177
13015
2053
537
212
927
355
204
155
512
604
598
1122
216
216
342
3698
723
489
328
425
155
491
504
287
1192
216
215
341
1848
1924
5510
891
1855
424
477
3256
267
1530
693
550
534
2213
2241
683
249
81
855
659
14886
2308
9982
12215
3087
6728
478
190
59
308
226
1426
113
389
100
179
311
272
2490
1302
632
49
1487
2956
34
9578
4043
213
1079
3467
32
60
244
486
199
752
87
122
5010
1313
948
228
97
413
5557
291
511
97
278
2974
512
114
278
1586
2325
7328
6423
868
734
945
427
284
4890
3658
1261
690
1271
264
101
516
322
394
195
2016
740
179
138
7692
3348
15534
5299
6536
338
338
338
4613
533
574
337
49
38
106
1655
7493
344
117
432
487
162
1014
122
2640
145
408
7802
1415
118
39
83
15
27
203
24
113
86
413
518
620
360
1126
75
325
82
154
197
202
100
205
712
5569
333
121
33
5093
7358
155
4278
644
13625
275
1924
1661
311
1315
5506
228
700
88
234
486
1621
8168
45
53
674
110
31
115
258
348
122
342
215
15
72
148
128
1297
582
373
498
203
439
2630
2544
104
5878
547
196
8933
196
2223
110
3993
1822
11784
1231
493
2903
3876
6117
1004
16
112
24
202
325
86
391
212
65
148
127
77
1495
424
889
5421
77
3248
239
291
178
189
47
541
192
2188
543
51
299
571
174
463
7646
87
163
915
2763
193
366
120
118
212
1247
119
457
199
471
83
455
1850
279
612
7889
7231
1208
317
697
247
2033
118
476
1441
7975
225
2496
69
93
1966
204
3529
30
522
156
96
273
99
70
60
195
163
13619
326
147
258
299
39
59
138
1400
90
608
848
271
98
5046
109
1176
2320
258
3083
232
94
79
144
167
187
124
320
150
2691
1402
11939
320
2041
64
93
362
82
5224
705
8275
292
508
100
264
1194
840
84
9340
597
880
320
728
101
8538
1555
876
967
69
9137
64
905
516
2249
8902
2566
496
567
191
1517
618
572
1019
402
1448
583
7737
748
356
661
531
832
3683
9292
321
557
69
112
477
36
208
654
6871
403
170
2201
7436
1562
215
60
1102
185
1440
171
505
91
107
331
239
183
957
140
1057
94
362
406
1732
292
137
65
5363
57
138
39
786
101
590
1382
11595
7631
291
4058
1670
1652
118
382
5707
118
383
430
8220
67
1400
343
3833
654
67
302
802
1817
268
1326
509
1177
1353
260
277
86
105
118
235
547
150
182
255
462
64
1440
209
660
95
1301
620
869
11955
2662
930
1930
4068
2279
8610
1363
3749
1373
1913
64
831
1155
332
186
2362
2297
2355
6163
4570
1664
830
427
426
75
324
560
1801
58
132
717
69
92
92
1954
1793
7460
7086
4302
193
169
49
831
426
416
79
324
345
5739
7936
8983
6149
3305
55
52
9991
13257
620
4584
95
523
91
653
50
515
227
400
137
518
50
965
7156
854
351
104
181
667
61
152
685
154
73
799
295
73
2034
3437
9380
4708
2207
195
192
150
117
902
123
974
101
39
90
478
831
402
852
233
75
75
940
791
1086
232
522
5243
52
53
902
337
145
165
506
1688
1060
6814
7887
127
19
247
552
93
216
435
345
248
176
5208
618
377
1508
311
210
279
133
766
8026
14982
5327
2329
101
112
1164
9522
388
822
1372
9657
3887
812
49
66
455
1658
1296
506
3908
1345
1581
125
3462
986
128
178
635
304
2128
13458
159
373
1287
207
564
194
426
221
2884
898
1147
844
285
169
3877
167
2230
6538
462
95
209
6799
11873
2520
260
315
2672
1708
279
8919
1406
167
117
717
330
72
429
427
818
51
145
244
91
58
72
648
49
424
200
54
1698
716
330
72
430
427
819
4313
2255
1343
3530
5911
1859
210
108
657
279
144
1147
3443
1927
3228
4054
554
3043
494
211
216
948
1276
4672
1100
466
434
2442
58
1305
107
75
193
87
41
103
2170
4765
354
6471
2916
6959
218
129
425
1047
108
802
212
2208
4979
699
8228
629
92
1473
118
150
167
69
270
620
486
2214
13925
1439
805
260
1246
98
1488
1159
4755
7453
2457
295
5950
12686
1570
217
1142
648
250
4413
3077
5376
6731
993
2123
1627
801
427
427
78
207
652
220
161
1477
63
187
657
61
79
355
137
411
323
873
974
3974
1562
223
65
236
4723
544
6018
214
280
149
735
4606
143
7944
1281
377
2215
863
262
7464
248
2292
627
478
5119
484
188
487
1436
389
845
4874
715
124
1584
89
1156
119
19
322
90
78
157
1025
63
137
108
1012
1038
98
484
50
124
632
371
231
700
520
65
1295
655
1229
9471
12625
9082
1527
107
353
168
75
77
1343
420
114
2688
388
1459
437
3595
4993
9197
6000
1055
410
2674
116
523
62
868
2184
97
1635
124
715
1182
163
1064
14915
3976
4984
209
4033
811
3411
1761
1872
33
7468
2153
12371
3260
3050
1517
880
165
2975
43
6181
2740
1543
52
1589
506
9513
2105
1602
1605
1700
3750
2406
2987
58
2387
245
4328
159
106
344
133
346
80
141
126
1176
2317
2550
88
4692
539
84
135
1300
1161
743
1091
167
4749
352
6775
60
5395
188
96
39
378
66
922
657
442
441
1889
201
50
79
245
154
58
146
2140
995
76
233
1184
356
3308
679
388
1337
6169
118
5123
53
3932
1978
1466
100
473
204
302
39
119
156
845
51
147
519
649
211
216
58
1772
99
457
207
312
110
140
205
639
1352
315
14946
106
559
1247
347
279
120
471
1112
3198
520
62
550
235
118
1969
31
3281
1569
150
909
1136
3753
2167
277
285
101
5902
2256
195
3612
2518
258
223
500
2345
4893
196
532
954
4283
467
1164
2963
1221
31
2602
788
1712
248
436
771
148
374
57
230
13609
354
478
3909
3027
6868
2386
7397
392
333
402
1323
738
1165
95
255
789
149
1828
2894
43
13564
2771
751
385
598
38
100
245
1636
122
5489
5902
392
4992
7221
3749
6254
73
75
568
267
222
275
115
31
219
94
216
71
65
721
107
110
1806
3231
3565
4907
1078
1379
7142
1741
235
546
66
275
4217
113
1499
1776
11227
1863
4029
6479
354
4712
1171
332
2655
387
186
175
1049
109
207
153
3286
3963
2300
3085
65
1853
5577
450
268
483
650
816
601
318
7262
416
1864
119
27
75
40
365
68
1264
55
1765
440
119
27
75
40
363
68
1264
55
838
4338
1131
749
349
288
523
531
224
274
424
422
767
110
1063
332
134
4191
1767
44
1450
87
149
899
1098
354
290
126
372
739
1007
49
309
77
1034
212
531
104
391
2077
8679
4113
3352
1248
1525
1079
4590
798
243
1431
1211
93
109
1631
2591
7467
1193
167
351
221
7803
2266
694
108
159
469
2157
135
398
4973
7203
194
131
144
773
1448
4430
248
349
151
1149
24
61
109
95
134
1738
2497
413
14
444
985
3315
2241
1375
208
5369
3813
362
7762
3346
2360
1761
3967
3579
1192
2736
531
280
603
324
5553
579
27
8463
308
1162
3190
7675
4535
2102
4409
805
214
657
1963
2031
2267
341
458
7651
6677
484
10309
235
2323
4973
604
321
113
289
289
711
1846
12434
836
216
37
904
195
210
134
86
111
1248
596
653
506
2532
67
918
10367
2482
7591
83
11271
1888
5435
2452
47
1350
666
262
1922
793
514
211
345
501
94
2859
832
621
91
1140
1072
325
346
604
90
728
77
1330
230
230
161
304
699
9352
6691
1390
556
1200
8755
220
35
215
9112
100
66
41
3371
126
201
153
687
8050
9442
6960
2317
2377
728
4930
312
241
749
5607
390
999
258
78
2472
4382
477
1532
216
34
628
9301
2349
50
1450
387
8199
386
657
2253
6953
7455
2624
841
8162
5678
2485
2626
56
249
165
216
5688
116
1058
202
129
1179
387
449
58
43
14064
3554
522
953
13627
805
28
434
73
505
1724
448
8198
4782
2078
1567
153
8601
151
994
6861
1200
2133
1029
505
1201
1337
14926
8578
1989
8965
380
911
1022
136
132
244
128
2109
8844
692
1420
507
12798
231
514
456
1437
367
709
567
269
6845
151
589
94
129
110
169
425
446
1663
484
675
499
812
4393
228
802
839
3180
705
489
323
423
154
866
734
238
136
41
377
1815
668
4242
9818
3353
1024
1884
1377
118
1136
310
200
7369
614
2782
271
473
249
337
573
456
2043
13484
1935
2500
936
899
8708
2302
3754
5343
733
1662
147
179
3123
112
161
176
6489
1429
4669
2163
159
7865
555
937
190
65
84
106
1262
205
1279
5541
1047
4613
7335
1871
6632
171
668
220
711
64
530
552
1002
252
1971
184
42
1444
457
83
916
153
1565
115
463
338
67
138
185
276
169
1224
2943
150
102
197
53
92
510
90
290
168
2441
56
247
167
1290
1535
104
31
167
433
96
903
197
180
390
1654
585
54
1054
2038
161
208
132
479
101
202
1478
639
156
151
252
193
919
51
759
619
205
95
834
7338
227
166
7013
9129
4042
3264
45
2669
1110
548
518
457
537
9393
1116
93
2717
667
5476
2329
157
2003
1990
4731
251
285
56
1465
319
268
14296
145
1115
284
3512
896
4838
3045
1207
777
9352
3398
3212
4266
7460
5292
1092
4604
1937
7549
2872
79
126
309
4296
13094
7483
1871
1580
1587
207
328
830
50
267
22
60
14371
507
280
3063
627
495
108
364
2365
57
266
242
262
2345
480
6776
185
84
1948
461
1562
2234
373
14896
922
279
813
66
223
61
169
54
86
207
2757
3519
219
260
86
207
1454
281
1758
2758
464
748
2936
614
244
102
849
850
65
3897
600
142
361
56
2050
1308
79
768
64
191
449
1423
1234
90
65
3603
1991
545
1647
101
77
132
196
67
308
132
2460
101
77
132
240
67
8699
1348
1565
7401
7335
625
131
306
784
267
154
951
507
8687
135
2222
118
355
525
1246
575
567
261
750
475
458
132
96
41
1793
1799
7330
5253
3182
356
142
158
227
357
129
153
447
407
30
5368
37
1500
225
918
39
58
691
671
5451
3059
2385
184
237
5384
2010
118
195
267
206
44
45
5526
206
45
1430
1316
598
974
652
7614
351
9212
1147
604
118
76
482
59
3200
576
704
489
420
114
87
127
5576
11680
1857
1056
59
2301
1186
7970
3255
355
937
294
69
406
595
508
146
482
78
632
477
394
2602
85
1713
7196
1558
105
467
165
1466
243
249
148
2164
1976
2757
105
197
121
131
475
224
1406
487
1334
444
1353
249
870
829
3318
9807
58
191
5139
372
438
4796
398
350
150
5652
122
209
361
120
1230
2626
974
1186
100
358
2215
724
158
423
488
723
3241
1329
417
2832
400
2743
473
1309
4029
3490
243
207
334
48
394
4932
659
1443
9229
4483
1404
162
661
202
320
203
945
10490
83
1622
11998
5683
552
94
116
241
5648
94
241
1424
336
2797
1682
870
191
185
7248
4211
3832
385
150
2259
7171
1503
822
113
1007
77
202
376
367
102
1964
383
112
91
2708
206
424
6929
173
126
230
2470
206
645
295
202
1953
716
677
5552
692
338
14867
15
364
2779
570
57
747
151
134
113
130
163
1882
898
536
415
3074
123
46
387
1699
300
990
3450
171
1966
2340
2676
6087
651
973
383
719
159
819
426
429
78
272
202
649
1626
306
3511
6657
889
92
2575
109
46
12423
3114
178
1968
2226
3224
178
1967
2227
2436
6732
2649
755
8359
2264
50
75
3077
86
787
1944
741
246
92
869
2094
723
1789
9608
6248
9329
759
2129
195
3453
603
186
11660
1446
3176
4149
14989
9703
3262
6710
14977
2130
1393
110
711
106
1295
268
116
7959
116
225
100
75
135
372
640
53
169
372
94
168
40
671
538
191
53
1763
709
320
107
77
135
382
640
316
2202
196
535
7416
744
557
323
68
236
3139
688
4368
2464
186
4868
13622
2639
2105
480
2132
1288
163
125
135
653
175
2904
2443
159
184
108
135
133
547
69
392
52
156
200
91
137
69
108
613
201
53
1479
214
73
141
652
331
108
135
127
548
70
391
1574
762
413
5078
131
1910
9558
3109
478
437
6644
369
352
4712
88
332
2310
80
14935
4602
304
333
348
6438
328
1748
510
104
9277
8260
2581
279
5648
926
1928
69
440
408
468
5458
113
1484
13632
148
57
1092
1044
7235
4905
5175
5231
1398
7655
3254
1500
2533
8378
181
9612
465
14749
112
332
5183
491
206
7791
6755
915
5084
2351
2916
394
209
162
587
81
45
141
354
207
158
154
980
80
1395
9491
6582
118
6556
149
83
50
141
355
208
160
158
689
80
81
49
141
355
206
162
158
983
80
83
47
141
355
208
163
158
983
71
50
45
80
82
51
141
354
207
162
158
984
80
83
51
141
355
207
47
158
982
80
82
98
9540
3193
47
141
354
207
164
158
983
80
323
2423
89
625
1319
5528
97
2513
3638
123
33
107
272
8907
2213
197
303
1515
73
2169
2700
3337
636
1869
7323
1648
766
269
1038
4642
6526
159
777
1887
28
511
74
3896
172
344
301
84
210
563
307
1019
713
497
266
4176
4736
430
4792
68
140
233
223
2510
4334
5386
7395
2115
506
623
487
826
33
33
118
478
3126
2255
5343
477
54
2262
56
808
5549
1330
14870
5300
2103
4676
4493
142
6896
1801
270
1473
242
49
2604
1808
14942
13762
4872
3831
523
81
103
300
48
153
610
622
1240
885
348
36
1245
7288
11559
6345
329
1803
71
1127
2737
466
1884
626
1401
289
1016
7468
599
1435
470
3120
3820
9377
502
8254
2804
232
51
80
1001
1907
628
577
1221
449
6888
3894
7470
2827
1338
8960
1022
48
169
961
3273
1571
456
511
1842
998
60
468
101
87
376
289
256
178
3032
111
461
240
2848
534
220
289
267
4922
1198
500
775
154
487
14071
1836
9393
10487
1775
7375
135
2692
518
6786
4693
33
2549
135
305
564
4730
54
3018
275
4830
389
6458
1021
425
302
12
47
583
671
647
3770
6409
8917
7192
3654
1060
195
1564
8145
5876
3204
326
2925
9490
988
14615
4178
3100
7362
4287
712
98
196
533
255
7243
15517
6483
235
2341
626
5298
286
502
1468
415
41
55
946
5004
8053
425
535
103
5362
673
1934
1313
1992
514
9440
435
655
1769
7699
421
2728
8201
7408
7364
1395
10495
4867
1362
5398
449
562
2961
788
1417
800
343
6451
916
285
101
887
1432
417
6926
2451
1352
3882
1899
999
556
1148
3967
8998
2592
14820
736
116
3333
819
638
95
1061
56
88
1834
314
7172
978
347
184
6459
341
344
345
357
1931
2816
178
3145
668
131
142
2415
1667
343
828
479
243
148
135
666
425
116
158
1399
1650
414
788
9545
741
495
155
419
413
486
727
3289
2969
161
981
405
150
440
985
3591
2443
8858
1810
66
6690
1212
491
422
1313
3144
8835
11550
304
445
1903
191
146
678
374
656
11
36
20
8699
849
3625
4173
72
132
721
246
4379
174
189
469
2412
245
43
552
257
64
7721
1424
1226
460
1534
3407
1892
30
539
3131
537
3128
30
538
719
984
138
8647
142
1560
468
1897
250
788
3109
255
1553
931
3755
4698
3649
8776
4983
119
84
2012
103
3249
92
3088
1594
104
2034
916
418
1869
4443
13680
8744
1707
168
352
11813
1301
91
1564
448
2470
114
191
153
41
62
148
189
528
408
490
95
230
80
1284
817
421
428
78
253
125
93
65
281
203
209
1292
2031
5657
418
108
1866
100
89
1814
2857
809
119
485
432
84
1769
1678
62
550
96
8710
1668
170
132
228
74
1306
2216
170
132
227
74
163
482
503
553
269
61
59
126
2288
122
178
177
434
9274
511
739
37
2137
161
245
190
357
92
152
1184
24
151
481
93
3809
43
510
287
4532
670
8287
9540
1876
1542
4989
181
82
106
179
2191
194
473
213
648
623
88
1467
329
3247
6340
1853
323
3070
90
383
113
396
6920
9494
782
682
1480
90
1050
250
1146
4010
3587
75
94
1403
4316
9537
2335
7303
5030
869
333
47
304
140
2254
49
77
35
721
2364
514
304
1923
389
2254
356
201
70
1902
101
456
615
205
280
127
2084
1228
247
67
99
1706
3578
5246
8926
6289
3877
4806
146
99
4770
159
62
203
116
140
187
59
108
37
9189
239
136
1743
96
163
646
63
135
210
223
729
697
5803
169
1873
46
5337
2903
10165
9248
9536
389
105
1601
503
576
674
725
84
2729
196
499
12537
970
2916
1737
11317
3432
1569
12122
400
4411
205
387
122
279
188
3232
222
3576
595
14505
1046
284
168
718
3042
4794
1617
231
900
664
121
113
199
61
279
293
2117
186
170
3375
501
485
215
179
587
1030
2512
1735
2371
853
64
1408
697
183
237
79
93
651
4029
1245
118
408
9103
4982
697
8249
4485
2220
1671
171
111
381
651
3927
140
7910
955
7136
501
404
1534
361
239
116
1807
86
327
15345
2005
9085
1125
589
431
1562
67
91
2025
398
1545
193
190
414
558
428
4254
3257
7796
1964
120
5001
4210
250
1086
449
72
690
229
316
727
2275
86
7333
167
135
1287
6001
9521
1308
253
246
1069
2253
6874
163
9642
2399
4150
1083
451
4032
1891
169
1833
1552
1986
147
1910
507
74
80
520
405
2441
4639
133
486
2178
70
364
1281
668
215
353
852
986
801
408
358
7201
596
363
7243
2814
2056
848
673
399
3635
339
454
5603
738
237
6514
9273
1698
1930
4849
170
581
83
45
576
15466
420
13213
2503
83
1666
7968
3720
1712
2950
161
1147
4557
1110
6923
5169
4961
1667
3132
9208
1032
3983
225
1390
2712
250
1405
635
468
517
1519
6563
3764
9457
2611
127
116
52
73
131
742
92
103
69
924
188
710
5856
217
228
2289
189
712
148
6395
7314
2912
63
84
127
163
924
2947
260
1786
621
117
65
573
618
165
92
269
260
79
1938
101
141
67
241
3453
3383
4967
2143
436
876
1939
277
3406
7387
2725
1208
3871
68
631
2015
2049
835
147
1173
156
417
486
709
590
3257
147
485
306
57
47
11711
577
9701
62
2551
1006
61
1236
60
1922
834
1835
777
1932
475
127
123
97
439
2249
2502
9009
684
89
5829
802
1004
8988
153
1568
303
713
101
158
1396
249
266
88
2198
1750
328
243
764
848
269
62
795
264
2202
367
6660
1018
62
1588
75
349
342
579
116
237
903
323
114
104
1352
543
716
226
404
239
522
1136
57
270
1410
96
8936
1349
8168
701
5030
339
667
9065
2643
3787
2983
4212
1426
501
327
336
84
172
1911
345
293
233
188
1120
3252
3527
115
8447
97
122
259
320
214
193
1728
190
718
89
13270
2379
383
2003
200
91
105
132
6708
467
145
1096
1067
119
58
96
91
106
62
77
149
3935
4726
205
153
251
807
45
62
103
261
932
441
8414
191
983
4169
4174
4173
129
203
35
43
54
335
167
1019
163
9175
246
523
1119
114
1302
57
7457
67
5134
910
13473
1324
822
962
1755
4066
7323
147
896
1931
99
515
124
609
691
227
107
359
210
105
83
222
66
9063
9301
2790
991
6839
667
5319
702
2849
2296
6219
372
1071
491
509
83
1217
1670
536
319
160
214
115
828
54
4347
470
81
180
128
70
4016
101
1178
180
715
182
1590
83
123
85
47
59
246
257
36
270
176
1328
82
244
482
253
1152
61
713
808
283
393
208
181
466
230
1595
10087
3146
198
176
346
6805
5755
1388
3265
129
405
129
181
486
579
540
173
150
5073
7334
1486
47
3702
7501
880
3206
166
1934
2189
2442
2233
2063
9155
2848
1443
5438
416
101
91
1083
1453
488
508
2807
384
8677
70
327
7947
2648
478
475
9445
161
484
3120
1092
484
78
1770
509
2078
1650
216
700
2281
317
1140
8953
1071
1908
107
5528
493
209
666
494
577
34
233
521
509
1977
11225
359
1044
2809
71
9664
2850
124
5798
122
730
2640
13
96
4328
1948
350
387
50
104
3339
2220
221
1086
338
677
354
107
5250
272
83
652
4739
1397
247
558
304
75
428
399
830
111
7355
14319
1890
1172
275
608
184
3181
772
104
1134
3781
1845
206
51
44
79
67
684
120
404
173
218
196
128
83
487
5740
11706
3205
428
776
208
1636
1651
109
120
63
115
130
2271
1799
7141
296
622
2770
1070
141
252
8865
130
360
5568
722
239
294
1404
93
145
118
213
1350
75
22
1174
7499
1461
1573
2736
641
544
9378
2066
1932
588
228
1046
3200
82
160
3253
2918
348
426
1877
452
327
2255
356
226
96
529
379
294
481
686
154
1009
859
1459
1158
272
244
54
68
79
137
1121
879
292
3145
4787
7307
1361
4418
587
536
72
268
5370
2022
161
119
634
14179
447
327
194
22
184
497
21
1255
10721
8939
320
104
411
476
3311
1296
213
118
683
331
168
1009
8109
438
223
32
52
1514
17
1121
33
137
85
206
670
1231
262
3222
1438
231
190
195
497
5515
471
195
503
531
2374
7462
2094
2565
10315
1543
299
1093
541
127
3706
178
1196
539
127
1975
1053
4064
225
1295
1360
928
10796
9441
2735
406
170
141
108
17
86
17
1656
681
1956
514
442
31
31
167
888
236
107
97
421
1978
1520
320
214
166
116
36
162
42
3107
5913
59
7327
966
58
519
685
227
533
604
130
58
519
95
8071
298
1320
24
96
128
264
5185
5854
4148
403
518
5187
6867
1365
959
3892
103
115
132
11449
3978
137
87
7552
884
1114
4309
13640
2377
517
491
1634
887
5689
2683
202
320
6028
399
380
123
382
96
322
2110
7540
522
94
4800
13091
7491
683
812
2282
4409
1118
57
91
763
7575
317
669
336
4907
4800
202
133
4979
2798
325
1047
160
6509
349
4556
5049
102
145
626
1373
867
512
4704
206
985
8970
157
2251
512
616
227
1440
71
3975
1389
2265
1534
133
179
1897
121
4226
119
446
1726
2171
998
1180
151
373
3504
500
321
5140
3041
553
193
400
227
329
642
141
515
96
1282
1354
76
4859
76
1990
1724
1724
332
7342
758
4293
2696
14870
6050
5049
390
392
961
99
580
1447
119
190
277
784
60
194
340
57
814
855
754
90
25
115
12378
7100
4253
2800
9058
251
455
567
12
2311
14
161
1513
757
1547
2742
6222
1718
1691
679
46
6897
7223
1138
313
563
21
129
21
6602
2853
7122
6958
552
533
154
92
122
9293
407
1239
1360
7355
80
140
412
3794
7351
7378
155
881
2690
7433
327
73
453
57
1615
109
7653
1560
2594
5013
5290
81
2317
854
709
117
5145
3335
3936
1847
200
2244
1860
1873
5581
1200
12319
1101
6357
6069
718
132
101
2055
534
529
459
684
2863
13275
914
337
114
53
3778
96
177
215
2225
82
105
75
93
63
452
1770
89
303
115
221
90
1841
67
7811
11
1090
930
270
234
1559
9657
3143
127
1309
3978
4439
5684
697
215
179
998
336
43
1990
2028
48
9461
231
4835
413
4273
6287
1280
6881
193
1544
13840
1048
175
415
1201
10640
4096
5083
751
492
5744
82
1050
968
157
4032
1416
798
9570
655
352
10111
9411
727
385
645
246
406
2056
34
91
22
100
1615
885
181
295
7354
1452
386
472
242
2621
1153
9208
1269
691
1749
1363
109
174
515
1752
228
96
386
2551
584
8519
227
666
158
521
783
115
241
1439
1145
279
646
261
78
427
431
779
587
200
221
181
973
1987
86
1059
75
117
2465
436
473
3283
5348
1955
3953
507
53
492
471
3871
591
9161
1841
583
4058
468
29
1927
226
505
60
39
2137
206
625
146
102
1004
163
1585
57
131
694
96
415
168
52
624
169
141
102
1013
163
1398
473
3923
3838
6146
898
133
399
7299
5090
610
185
681
1199
9685
4131
1419
752
185
1202
35
209
70
9299
902
73
293
236
91
114
100
695
154
131
185
1203
35
210
187
9292
903
73
294
237
91
114
100
695
154
150
205
134
100
548
159
68
541
1522
395
433
74
345
697
889
670
3400
54
1212
167
154
216
1048
931
536
688
2070
223
260
74
298
333
529
103
523
210
64
186
131
186
160
85
378
274
249
53
76
281
254
681
622
513
415
1676
1096
2135
239
61
222
654
118
95
60
7511
83
869
90
167
233
92
1135
82
567
146
185
104
32
1113
324
405
170
565
1261
419
81
79
1886
72
115
149
447
3022
9641
561
193
13562
2822
576
761
171
607
1207
174
578
100
170
1580
1139
8911
6145
2517
7334
10934
188
344
6178
2313
3106
4086
3514
2232
5198
1232
137
1758
624
152
77
561
1282
1033
48
61
13911
948
1624
496
136
97
37
231
747
5440
1360
343
4684
1104
941
192
395
861
1107
754
4686
373
140
706
728
199
1458
5642
787
179
519
320
605
186
260
136
927
72
141
295
87
195
1832
852
4110
1440
704
537
878
807
630
995
1618
3946
286
469
1411
2567
9094
5249
1478
79
71
1387
373
61
134
840
754
747
266
64
42
38
42
38
42
38
42
220
132
54
1142
113
107
424
122
202
307
7423
3279
122
543
989
89
380
288
147
4651
6055
1553
1181
2466
7540
681
4145
11706
2165
6311
7369
1836
216
2782
1262
250
409
49
153
661
2269
1877
1874
3554
181
30
937
3138
1044
1285
306
1049
265
126
238
1534
2486
6533
400
9381
552
170
134
4881
227
497
9296
7476
1544
110
574
98
119
95
786
1171
14
111
509
104
75
1460
1379
280
193
115
1619
130
493
3301
108
826
2701
2051
9481
620
7502
200
1180
2708
174
182
413
322
113
2282
79
7322
692
91
410
31
152
145
148
99
85
109
210
129
94
299
256
66
999
1871
4967
7210
1720
751
45
549
1257
455
422
121
1900
9279
10827
666
442
441
119
172
1409
56
63
2647
1563
8584
997
5487
1872
2052
399
141
178
387
220
154
177
1463
1000
7416
3688
544
515
8193
343
1439
289
637
768
621
227
413
166
1677
123
520
873
2355
2428
8874
9398
134
976
261
65
72
1869
6605
108
2719
1453
5753
9102
7398
610
153
397
145
36
309
226
3228
15459
4213
667
702
116
699
627
158
518
1430
2956
1831
315
43
51
127
264
2630
272
1450
777
527
10807
109
525
217
160
199
2456
1511
5890
321
72
9023
73
163
1219
113
236
451
295
452
166
81
157
288
1157
690
4800
3212
1511
706
157
306
1345
688
9253
7006
1277
4871
347
4722
176
125
71
3581
7408
92
4938
2768
1947
1409
451
561
185
731
189
204
124
1478
1507
16
240
478
94
100
206
1110
59
354
3627
806
167
41
413
326
919
5644
8269
373
85
209
418
281
218
34
202
444
888
3517
437
622
5964
5956
295
4769
666
9398
1858
696
5261
707
221
139
511
1424
94
200
167
162
117
9296
504
177
1145
167
111
147
65
63
76
53
1546
169
469
95
597
4637
234
94
128
112
1720
50
60
814
154
146
144
1224
186
398
2297
220
600
4450
13859
1879
2830
2410
396
473
855
222
2343
12650
2703
516
851
6350
692
475
2649
498
820
1113
175
13182
1175
365
555
4449
85
1190
50
465
22
1103
1492
1201
4651
1621
7198
4948
1823
455
2237
163
755
8466
5626
886
66
103
9232
161
979
988
375
109
151
1526
7449
327
923
85
85
221
2951
1275
874
465
6788
1242
494
446
651
112
629
516
1107
2199
9371
1561
219
84
951
107
2275
7259
4995
884
403
451
1810
115
449
986
1651
455
638
691
1466
830
401
425
76
307
204
558
28
121
540
114
214
159
512
1852
708
304
84
1098
4691
581
1985
7560
1200
776
270
84
196
442
2436
771
272
84
196
442
2439
566
456
5597
1868
517
887
462
1464
82
122
201
24
60
3896
95
1354
283
979
900
2071
224
705
487
222
328
2556
1476
1454
7855
1558
309
94
418
80
228
557
187
73
71
540
422
2669
360
204
656
2031
13651
820
196
836
1836
532
7514
4107
11866
3821
678
94
63
412
1963
624
386
112
2390
1968
7447
7944
549
14958
13663
1736
3958
3735
2875
13855
370
903
161
520
1106
129
1113
15115
537
311
5471
5809
666
403
441
7652
15360
7431
981
1699
555
264
92
528
735
98
90
336
51
581
145
2672
282
211
151
5363
688
170
211
151
1358
5862
7453
416
7343
3145
35
676
439
445
931
118
1369
1779
8990
957
1251
143
117
55
620
561
357
85
79
33
6408
683
1576
1708
13619
3039
1612
202
154
4057
2588
15517
10629
5009
369
1287
772
2650
4208
397
175
793
2810
1781
776
658
7348
899
118
57
941
664
77
2250
128
3027
760
139
360
77
158
2406
993
178
3248
4031
442
158
1937
1146
231
353
853
597
3138
73
2248
196
6191
1077
14326
5130
455
1435
242
427
535
42
728
75
140
166
97
659
6760
187
2599
1336
365
1125
7036
373
95
2347
7305
2024
5709
686
34
9024
732
680
1392
687
590
7351
2878
1659
6114
463
1563
344
3351
3931
5110
1948
296
299
93
239
446
2545
298
299
93
239
446
1782
124
1830
4108
1814
140
193
2971
430
14
116
21
194
754
349
457
394
102
1232
1943
1292
180
47
30
111
95
340
158
2260
1042
413
96
126
8662
152
917
4839
9398
4489
628
310
747
747
1033
57
2447
112
948
169
613
166
1419
490
178
298
787
68
71
74
212
586
98
13646
883
213
353
1634
335
194
71
69
298
264
1123
567
402
546
104
663
116
904
39
297
506
1286
219
91
8999
1110
153
4263
674
191
646
252
171
8967
643
219
1066
2114
507
163
175
212
115
3268
95
163
167
1265
3270
95
163
176
167
115
1955
200
441
6734
2703
1768
5113
1852
704
2352
4322
483
196
2254
4329
1989
7117
5182
1282
1672
4507
2509
253
1522
333
680
121
271
704
181
339
2452
1181
98
1446
817
408
420
85
274
62
376
189
497
713
8385
5211
4709
670
348
396
7141
2643
2322
2468
1732
390
2485
422
7521
447
564
108
77
125
340
443
52
24
132
373
81
648
66
419
204
55
1589
170
116
110
51
812
425
421
82
265
655
192
209
1394
650
108
2205
9524
6451
4794
154
293
8505
1285
163
165
243
1154
82
4986
274
1147
95
4979
3585
31
115
289
20
195
16
3688
7398
1387
11568
11747
202
992
10814
2880
280
52
180
3344
7704
325
380
630
214
1116
1772
361
49
57
109
2138
1144
358
3574
578
1106
641
7952
2155
1897
14851
642
2219
172
405
14712
170
1535
146
105
213
317
814
69
160
2090
415
1868
116
9413
2040
1355
4803
918
29
293
721
117
1401
100
4703
244
1424
581
87
96
15
4367
1978
699
409
2151
9551
328
1068
4044
94
448
9482
10409
1652
3432
2287
445
563
1144
169
3766
1014
4031
86
553
549
4742
1325
1428
498
149
3375
342
122
9112
678
4443
116
130
220
7388
66
66
66
113
272
84
104
1994
2345
707
116
780
194
222
1534
401
628
429
413
223
429
520
220
74
1475
955
5620
1442
508
2576
288
7421
89
7123
161
2291
1866
603
3116
2748
596
1243
477
560
2699
7467
2952
712
9476
4150
3855
1288
330
11066
1351
972
162
423
323
489
724
591
2719
957
1346
1135
7556
9557
4980
148
2527
150
593
2634
171
299
62
1736
461
372
129
110
110
103
334
113
56
422
503
343
236
192
41
43
138
79
352
1872
266
205
526
584
744
6032
109
93
563
302
118
674
303
200
1396
3176
50
522
96
2485
239
184
285
207
147
1119
154
716
950
405
131
673
1262
294
1026
4221
270
620
347
1811
741
4806
3661
143
205
674
142
290
1375
114
890
2074
2722
2781
4713
4932
4303
3979
177
773
108
1001
377
155
2580
949
75
113
193
54
46
320
694
445
1160
5695
76
861
194
57
54
135
60
779
357
7351
199
483
1799
764
7347
744
3100
10012
53
96
90
9672
1409
417
976
136
47
133
138
89
478
502
1855
4963
4403
128
76
2854
458
736
92
297
1891
564
5937
561
7201
618
1947
1961
3055
899
2116
4679
715
3222
2945
1768
1821
5634
907
152
8676
152
1468
2388
3821
991
5170
5685
13176
5235
6756
1677
98
98
13751
6288
4399
61
588
633
53
4285
9511
2761
787
1293
560
1627
2397
3126
4259
7802
4184
383
1498
13656
93
104
121
60
62
7771
191
1902
1444
158
310
1733
1630
9327
2245
14839
1100
101
517
122
8803
645
110
247
9950
120
248
1106
2514
519
195
3587
3923
2792
9242
890
634
194
8987
195
2270
2195
738
1475
333
2169
9427
6779
284
91
185
120
2493
14997
2404
41
38
64
75
303
1002
240
9481
1280
8832
406
9285
286
563
974
251
1178
6014
197
51
351
746
564
166
79
199
4695
351
351
202
350
6883
2441
208
5785
2265
6516
204
200
546
1392
740
303
3972
200
557
98
98
462
308
480
1934
973
57
361
158
95
715
98
550
485
1427
245
1431
76
3072
500
1126
4931
302
271
814
175
1655
6488
130
428
17
472
5519
421
1851
1914
9858
5052
119
76
249
57
237
2586
717
183
69
116
76
302
312
237
1878
924
8494
1314
121
1646
701
442
258
96
76
104
457
412
451
875
286
410
87
189
111
1737
473
178
849
57
352
150
90
436
634
137
111
1621
666
900
343
3086
3442
738
229
13601
256
301
418
153
450
2627
14061
295
7409
848
1345
452
1467
1889
7391
344
12148
79
862
454
1395
1181
334
617
289
1958
5354
999
618
272
2070
310
31
90
167
181
199
2560
89
1403
190
649
273
274
638
3950
281
187
317
72
558
340
195
1442
214
562
695
1949
145
3135
61
8923
3975
186
655
64
189
558
162
86
4329
6581
612
1968
19
586
57
9711
120
3771
912
2616
209
194
2278
56
5393
162
7253
459
162
6437
7359
1810
442
950
7305
588
570
2105
196
540
396
2986
4942
6336
613
627
463
938
279
46
39
353
4926
658
162
417
1686
3562
4781
3773
2297
9945
1165
718
400
4866
4002
8834
399
3162
7380
68
2812
625
465
432
2612
1382
5167
3898
7377
1917
2031
441
1303
3137
16
90
217
2141
58
102
1626
6786
26334
3691
2537
2440
135
89
97
74
128
35
2592
3303
4165
71
1264
1647
344
37
3436
1163
65
1912
3798
478
556
643
53
1992
565
768
145
76
1840
6928
702
637
4747
1189
5071
280
911
1508
3066
3894
7414
10778
684
225
3516
317
1161
257
225
56
2991
4076
6094
228
475
434
422
2293
196
472
869
851
367
256
494
7895
395
903
13
851
628
1061
2239
873
637
245
182
298
204
681
171
1586
57
127
689
505
170
53
636
246
182
298
204
681
1406
234
416
183
2108
1328
56
1842
4508
595
132
36
190
133
681
268
356
210
129
107
36
299
148
246
504
648
1093
193
1343
2667
58
230
647
72
157
384
408
415
1986
14182
216
201
4707
7074
4420
400
411
2419
118
8937
3514
6393
605
2641
3370
1909
83
363
557
8599
3244
504
428
1871
5359
6094
5564
2263
1769
1152
9473
476
950
92
5276
414
173
3092
1022
823
1695
15
167
130
170
4602
846
711
4267
5153
700
8251
10682
171
297
34
267
152
2335
52
72
163
25
4773
154
39
66
265
1334
2472
1065
4840
6607
12021
196
9031
195
550
560
180
2057
239
24
93
121
4407
733
5580
14796
1159
1752
7351
3328
3331
362
69
306
182
1386
55
844
3982
616
1738
408
249
534
533
1539
113
173
31
56
3146
234
2590
36
34
1464
509
431
441
378
311
63
453
32
88
59
5349
106
162
324
508
2759
646
290
78
429
399
829
383
534
1179
416
853
15515
552
610
646
143
114
351
1512
43
3924
395
1638
1733
65
140
233
220
8446
1256
1118
12522
2663
2089
9349
804
4431
1636
9440
513
15508
7281
63
543
13621
273
1162
842
12262
10388
358
1253
317
723
589
2989
3046
1281
632
2311
370
1061
504
361
979
146
8733
146
1579
69
1624
197
89
280
57
65
56
463
2154
1159
709
7080
1139
2244
452
2577
1518
61
209
909
185
392
168
1427
213
2655
9239
4315
651
612
35
7423
627
1170
15361
1978
1307
1295
13668
1231
3192
9140
431
4258
6510
4693
5685
13597
501
827
3631
8952
1333
2113
2469
624
70
6210
68
171
261
203
155
220
264
191
509
228
459
646
407
792
3284
686
271
219
1307
36
404
715
1330
393
97
812
76
158
90
1043
3128
276
2119
638
188
58
320
724
1832
57
137
434
659
49
426
146
53
639
187
9327
58
320
717
1643
3981
675
1169
4798
4289
3655
196
7353
3021
2501
915
73
2693
1053
120
567
499
776
614
108
66
79
657
149
99
1049
173
648
518
59
133
102
332
713
119
1404
73
280
112
9153
1717
1982
459
332
195
5503
338
195
1482
12003
115
4705
2071
467
3570
3910
2289
396
7226
209
437
129
57
626
101
445
642
652
2055
144
175
882
1724
3494
5250
4740
2120
2222
562
490
2309
5640
1353
5954
1403
117
143
682
323
108
211
631
52
148
467
127
533
431
200
61
1591
13030
238
176
9495
3500
9394
1026
1850
9192
1300
2325
804
1040
157
126
1731
57
101
46
940
151
120
1141
160
2420
1955
12502
3835
348
4592
469
2546
899
52
4355
44
575
7501
209
650
857
77
281
85
307
202
135
31
43
431
101
137
31
43
433
539
116
1402
88
46
13614
382
415
42
472
127
910
138
479
520
366
216
222
233
140
61
144
518
1315
57
25
98
18
441
2017
2282
3893
3437
828
241
810
601
43
425
5035
7245
861
41
35
598
561
296
222
146
152
281
653
192
159
375
7346
1055
4746
796
7335
2594
1871
4671
498
1253
2010
1783
163
528
997
711
4460
257
429
76
285
646
6759
3092
76
406
4800
247
5001
53
233
3668
9170
244
1429
65
1086
2033
3451
827
47
47
122
689
354
213
62
1895
435
486
617
600
176
43
266
234
594
285
583
57
388
397
44
567
315
1311
434
797
1593
1660
707
1694
3846
471
194
1316
1586
168
39
160
448
158
2539
48
502
1952
154
195
2244
1088
1168
5291
4414
1296
55
91
39
1964
68
851
872
629
1023
1054
2266
266
100
310
204
165
219
2152
390
1853
69
136
127
420
624
94
125
91
200
148
51
1020
1024
2268
89
108
311
204
396
1403
163
119
807
135
30
114
665
52
148
200
91
96
72
709
127
57
1591
163
195
806
135
30
82
667
145
1841
125
127
420
642
40
94
58
91
200
148
52
1023
11846
64
2034
68
145
69
1068
5083
1193
2355
554
2484
3649
6767
7387
4562
8965
4843
6224
8066
3748
2964
324
977
10455
101
1512
576
334
535
125
6842
3887
11465
536
236
102
172
1495
1721
297
2057
1810
6337
1856
363
3612
361
2498
348
741
56
128
1072
173
2967
543
3272
2031
3789
908
117
795
363
131
17
411
1935
1152
3304
9222
2785
1877
168
813
3284
2016
8535
1564
36
7442
2742
9801
647
729
877
392
9590
8386
855
1201
328
3108
129
1334
529
5389
3454
995
422
7591
2454
678
1887
996
2502
340
317
339
55
15566
2750
568
3314
386
936
1251
1948
5417
1752
175
399
479
1932
2243
395
177
456
1373
104
1367
2794
3322
761
4787
5530
4305
288
4637
2267
1909
359
205
325
5298
360
197
325
216
5471
4853
1561
7183
2129
163
279
1010
1212
1293
8925
1667
162
1771
6875
1383
605
153
156
5484
190
313
4783
311
158
461
304
821
1595
124
786
274
321
3443
1089
158
363
207
509
194
7286
4963
4263
509
9318
1028
222
74
56
52
6569
3370
867
117
924
1876
967
1670
8679
4345
1280
1038
1113
5227
437
1779
509
65
2254
5555
961
233
51
76
401
180
2120
689
71
4217
11178
357
1662
393
3133
4728
274
2953
1401
212
562
315
102
77
132
624
51
138
102
193
91
93
708
141
57
1590
212
651
315
84
102
23
132
2278
363
8897
363
986
450
1400
163
235
309
3526
389
351
349
4746
743
853
66
386
28
6452
28
38
349
666
1591
54
127
434
660
68
88
352
168
53
1134
349
718
196
1399
2886
210
3564
1751
702
6209
150
662
1212
2230
1180
1576
164
8755
179
928
85
26
185
296
47
134
87
3839
552
969
649
8997
3369
557
2412
1251
163
125
661
297
102
89
134
953
11200
3345
14865
972
476
156
135
30
242
99
1102
512
946
4269
415
4800
791
872
10660
162
103
701
332
400
9520
4921
726
8241
902
1378
896
2086
7359
2409
331
2289
493
2175
8916
636
1299
13501
1664
402
74
271
418
231
440
256
232
1658
3222
1024
2498
4280
7336
3053
1329
186
101
746
1251
310
65
1953
1006
128
365
1053
590
109
1933
76
299
1167
157
135
157
1334
5263
7195
1464
1632
1901
170
1238
474
418
72
15487
26
67
721
133
78
453
2427
421
113
215
230
497
355
631
685
1744
533
287
5821
1298
4360
4317
49
7804
11624
1928
3193
4677
2175
1623
742
586
1497
2527
1111
3133
3032
4226
687
188
248
5761
188
249
1437
151
286
505
344
135
330
73
121
126
1174
260
725
489
323
426
69
638
69
520
520
233
16
451
354
1033
2781
32
38
957
202
614
1649
151
419
2518
152
88
202
3294
769
2656
92
343
385
255
1808
823
806
420
3619
6311
1023
4975
7105
1556
1674
6480
2645
12474
1130
4614
117
517
3375
1320
6011
1505
564
5296
9433
383
1324
90
84
8839
821
107
376
1326
1950
1033
497
118
131
350
199
282
701
374
343
260
1355
60
204
701
483
147
51
495
135
135
83
510
61
262
84
112
195
868
2769
1430
398
5469
447
267
1532
429
758
3794
8782
857
1557
8563
5428
1150
357
14887
2536
4382
8617
3808
1178
4140
543
6057
1885
2795
5856
477
3714
8318
7362
2151
951
1789
3468
7408
7308
840
475
142
126
103
217
1407
218
669
531
80
82
2327
751
739
771
8170
884
5500
139
1420
4408
7430
4695
11752
2618
1951
3706
968
547
567
805
143
74
140
8052
735
1609
552
138
106
208
275
1125
4042
982
358
2074
68
3298
1837
109
562
51
5328
702
8154
1369
451
61
493
529
615
2883
61
488
639
2053
3585
381
109
2779
388
601
392
452
5542
607
392
1861
7716
696
551
2979
4625
145
2758
358
10580
664
160
177
210
98
630
2186
193
3718
3124
1197
21
121
102
1453
8085
199
2519
643
1069
370
91
127
57
1744
2361
224
471
955
732
7161
5344
979
239
756
5105
3022
712
2510
6336
8168
2542
159
6681
4772
3921
232
12401
273
2864
2599
1147
96
9324
2210
230
111
36
69
124
107
67
6810
928
54
57
125
363
138
475
1224
129
53
114
1722
3092
396
4012
8284
1328
5152
2158
871
335
752
65
1753
1172
1113
11185
1107
13372
3296
1270
259
136
65
80
3326
1443
3717
5049
1159
214
1444
472
39
38
27
184
3271
179
3345
462
1850
63
246
726
488
161
200
155
490
566
27
450
129
2062
139
6516
7394
778
1605
1508
1883
3807
488
1136
1010
13857
9076
59
296
5015
4299
2881
2023
15478
2339
880
2066
2056
269
3679
678
49
4834
746
967
2578
696
82
96
25
1423
815
201
221
1394
580
474
730
378
941
1230
168
20
127
66
59
22
459
45
332
366
1248
181
2052
211
35
928
51
148
64
88
1816
278
169
84
131
95
114
429
53
194
241
622
38
132
3510
595
4269
55
78
47
174
3204
734
1317
2132
3914
1167
5018
6369
249
6375
144
5302
711
8122
5101
4352
15510
2667
807
92
130
459
1017
2683
531
312
1185
487
3138
1537
2930
1138
2108
1784
63
7404
1995
5147
1309
608
857
7403
6867
3020
967
4626
111
273
2019
1429
494
136
426
1952
109
1014
85
208
3847
12933
1489
591
1378
6234
370
333
122
2278
214
201
349
663
110
4733
181
99
136
9442
2385
877
364
5927
3433
3002
523
69
803
3132
15483
221
126
2504
1768
4099
2238
14193
786
408
520
134
1131
160
2212
2952
8819
8866
4512
2080
6173
161
904
5245
648
258
392
192
719
195
163
1405
474
3492
3262
645
7387
617
1567
2669
2285
1857
503
1118
7502
145
529
9401
427
925
76
235
2910
408
459
9459
12191
2916
2402
4360
172
2433
794
399
2604
5353
1392
287
7397
2865
8934
4138
1449
7633
9492
1211
3033
2936
1147
2004
9121
886
166
191
44
672
2725
983
3789
642
3764
2761
12555
7481
175
2015
382
410
1408
454
827
913
641
311
1999
536
187
660
1644
3737
220
19
1182
593
884
134
1081
2506
179
50
144
1419
1613
148
138
996
2909
1982
388
610
410
1399
460
2136
349
786
92
803
420
418
262
827
201
789
206
111
1188
483
3369
1726
204
163
8636
163
1579
1192
509
93
89
45
162
315
27
1747
4378
1795
736
459
239
60
2306
2267
276
510
6965
1524
548
560
482
782
117
148
736
54
4047
2454
1664
483
127
770
129
178
60
523
3242
1147
2521
58
524
1950
67
6495
6702
4359
788
266
2864
1127
487
164
157
284
60
3036
2226
180
448
1827
2453
677
163
1368
3261
139
3722
801
57
196
686
90
412
175
50
805
325
15429
110
165
5358
1810
239
2916
1666
15440
113
618
3280
665
396
138
474
5046
7250
466
3850
141
3236
7655
840
280
2009
8838
250
578
1630
53
139
65
5689
975
45
9254
104
544
1791
624
146
210
1741
6862
766
239
547
314
1289
10065
1920
902
817
537
1526
2030
2787
151
130
253
9564
292
1688
140
53
362
306
93
192
354
122
410
2134
2284
7212
2761
328
3830
3288
605
2326
874
959
8215
978
501
4522
9814
79
2166
126
185
378
1495
257
80
363
602
4053
1571
153
8578
153
836
2834
1056
2464
757
7356
6686
4992
480
2685
4267
96
694
1869
100
1006
229
11462
2692
500
9437
649
1732
901
204
70
2165
130
511
281
9365
59
485
639
158
156
42
1659
219
374
819
7478
2033
1425
485
1204
933
3002
1318
732
156
59
80
7425
665
3966
433
280
488
5469
354
487
5469
280
1890
1397
1286
140
2891
879
58
331
715
1672
6695
123
2694
2024
13637
4969
87
72
119
243
13643
2032
274
89
3111
122
274
89
1855
10609
957
67
678
440
73
1408
1449
1745
4107
939
1963
4513
1402
821
11895
2642
2529
191
330
2545
6507
3422
269
160
341
585
9347
890
2332
366
36
122
1600
3470
6522
340
710
132
3712
62
691
5330
191
113
2196
230
394
3153
120
9365
102
67
90
148
433
190
4850
185
1124
4003
1176
232
171
2241
9402
3977
2222
195
8946
198
548
2072
7394
224
12864
516
6025
2034
1105
4684
747
2125
1680
2704
2195
14920
3778
490
3390
3376
2158
877
441
1633
8252
1837
257
2514
11152
1053
5246
759
1525
280
518
2427
1265
215
1198
1720
946
3837
3720
2257
7825
1018
595
1977
157
26
278
3003
674
78
4436
955
989
1895
51
141
689
90
133
91
197
169
53
638
309
330
680
1682
841
66
1638
115
5784
115
516
1060
77
474
1431
213
225
2767
4706
305
4308
1864
536
5918
534
635
655
746
18
428
130
171
112
104
53
8088
1532
1477
882
692
533
5166
519
7366
170
8471
45
252
656
214
2362
529
45
5407
1722
66
136
446
3644
2395
911
1832
45
53
3588
5946
2618
45
70
57
2986
422
4667
528
218
1751
1665
7296
14
1508
163
2305
6342
794
372
4578
41
7372
4475
5101
3257
52
1861
551
1530
659
434
3002
1818
871
305
293
81
387
135
192
1565
80
139
431
664
433
169
52
1011
331
712
1660
2907
3258
2496
1697
660
7259
675
1572
714
204
234
4009
3425
165
82
401
415
179
350
461
4162
1642
4350
4083
1792
215
642
4644
595
1664
5640
247
544
6095
552
13720
99
4742
70
96
587
106
111
86
622
1484
317
672
1590
4728
345
5843
6782
738
4503
598
1594
1437
506
127
5357
476
165
508
1574
1055
5457
142
85
1519
309
700
6437
6490
410
351
4708
2766
67
85
3155
5245
425
435
4015
539
4243
2280
171
2015
26
35
516
383
551
1209
354
8889
764
1222
7388
130
9352
150
512
455
1115
1202
301
476
2495
935
208
681
204
320
229
637
52
147
190
91
57
94
714
54
133
57
1590
208
191
681
203
320
299
637
7958
3591
630
628
3577
78
998
856
1773
2379
1734
5397
4551
10136
2432
3971
1254
2201
12014
10184
4373
4647
456
2043
2986
1648
571
575
2933
2558
470
1765
1461
7136
283
2027
2296
10466
36
4270
2653
52
1389
337
3513
909
1784
2576
2770
463
400
119
5760
395
1895
5317
4778
14877
2502
1884
3407
3929
240
475
179
147
54
932
7324
11519
2683
211
151
3378
1363
7448
70
136
147
99
109
151
72
1733
875
1388
895
400
491
76
1518
58
262
39
192
2126
210
109
214
72
7463
5098
112
846
471
94
207
4614
128
1100
39
104
203
92
2201
701
86
255
1888
444
448
1889
255
148
56
313
1535
1674
5382
1247
1513
535
135
217
95
541
505
86
373
148
50
1076
312
353
204
703
260
1386
243
1073
53
141
477
359
304
806
916
2168
1479
667
2940
5510
1320
6273
2671
1640
1125
14413
456
6330
2139
2710
7341
14219
7456
9437
9830
2025
6716
3484
1565
539
1148
746
8869
630
54
262
3245
43
10334
790
5158
2616
1328
495
83
3010
43
3340
598
1517
7773
2740
715
137
364
235
2914
284
306
465
1256
3232
3348
1854
1832
904
3894
193
753
1752
578
133
57
1451
7331
145
207
190
836
297
297
633
9338
112
2204
624
625
1232
10195
7335
1514
324
9442
1147
5526
408
172
1443
286
1821
716
414
1191
2298
182
10267
20
8610
214
47
5823
679
1326
2723
84
315
3904
5845
2085
138
3373
115
365
14934
9336
144
5043
308
2217
672
1860
7278
3526
11146
1879
511
492
680
4391
29
830
550
1634
664
3096
1783
1854
1406
475
941
131
2006
2159
1391
2317
2293
2322
2162
2165
1389
1380
1805
434
2643
761
1277
5211
718
1405
162
222
653
221
298
8068
5880
126
165
77
627
52
148
417
106
572
35
148
61
57
1351
256
143
246
297
310
1813
8955
10172
2875
397
161
616
14926
798
2661
486
6260
3036
2556
3657
976
981
1792
2956
178
626
131
6857
1443
1497
4291
1874
4046
127
684
217
6593
5110
5446
2505
1636
2032
3908
11950
576
2013
571
2226
1722
225
136
131
5935
7677
6471
2284
6752
3769
1757
2677
7699
745
635
198
54
103
332
698
212
1402
1489
948
341
9746
3901
1508
341
1882
4636
1641
450
7461
167
130
255
3171
1399
4920
3955
9479
37
2473
804
578
2703
4369
591
64
1777
930
3800
909
343
1040
1529
336
565
3478
6786
517
166
185
71
61
589
505
9391
2752
90
5470
8352
1712
196
276
2873
61
140
233
222
906
195
858
122
1052
158
443
345
773
277
11887
1240
1760
51
64
4186
655
210
5965
2230
95
551
146
615
745
226
684
258
5092
1127
297
507
3504
471
97
304
879
6673
3683
240
3749
2034
3228
5693
469
8195
9457
3282
1910
48
2376
254
601
1092
5167
26337
956
4403
671
244
407
1489
7442
2694
192
164
45
81
564
5455
122
38
507
344
133
346
79
129
84
1175
5404
1040
2315
287
1564
1303
626
4110
9539
59
3472
335
451
121
116
60
60
4816
2711
629
70
11589
946
508
328
12153
740
958
490
103
182
69
314
230
1016
9649
891
121
148
60
1992
2496
2263
324
1936
601
796
6680
2435
4908
2867
214
388
2572
1027
192
502
9068
5272
4510
1406
321
685
332
131
42
846
52
169
447
79
284
423
138
57
1593
166
685
332
131
42
870
3254
5168
705
8350
1159
239
50
85
128
151
73
476
339
56
475
113
99
751
6277
5103
1516
39
4638
669
484
3043
5650
1626
767
2232
725
419
3149
2013
819
3464
3923
2652
1608
7393
202
94
687
134
2139
746
2260
5275
9719
2426
2733
1926
73
576
155
5818
141
3962
2759
830
422
427
78
984
144
274
620
6825
5000
801
65
138
3887
11657
2019
8172
663
422
149
49
829
399
424
78
231
204
559
4122
141
4245
15377
1730
501
1471
4867
271
132
1646
437
528
1665
5127
83
12352
131
1075
7762
417
138
602
3197
6208
64
1657
1712
89
1174
1499
5388
312
209
2103
3077
129
402
1370
505
190
579
322
5207
776
447
130
1093
832
216
339
13537
116
180
76
63
837
651
542
8943
295
1639
42
110
1396
1411
1277
9297
400
526
1588
11840
955
4965
1593
399
566
1684
3915
9120
542
366
414
393
3151
73
8079
1255
3006
6796
1206
6812
172
666
7642
3175
126
584
50
131
634
340
230
684
591
65
3210
639
157
2016
2869
1561
1320
12166
70
168
1007
417
505
2039
279
2504
4923
7971
583
515
440
712
532
538
1664
3032
429
192
478
121
2382
991
818
422
428
78
4338
1581
2542
428
699
1027
2275
570
6591
571
135
4690
172
3296
6618
15316
2884
2611
1410
1117
2493
41
192
1084
95
53
2878
1340
7433
2935
1908
319
281
2845
279
595
6056
298
242
281
93
72
638
2775
358
692
11721
827
99
176
112
230
2736
112
1649
252
390
1969
5576
562
17
432
135
1156
119
4674
1178
889
396
1268
1197
282
349
546
5456
3688
98
4376
121
87
49
9468
31
304
1375
569
927
10284
34
4643
6894
575
585
344
1557
634
4739
2281
2520
641
456
5104
9622
603
3479
765
1767
509
1386
504
132
3908
6525
1470
5201
2448
202
4438
957
2646
1085
458
1462
1667
1280
359
645
2781
1484
4168
212
618
702
902
409
535
163
102
716
202
297
223
631
53
148
223
91
64
132
520
418
138
58
1591
6540
345
4819
716
204
297
224
630
1684
2217
3545
444
565
758
1896
70
268
287
294
87
2413
70
163
4066
2057
251
355
4017
2054
3071
2292
235
803
11565
7545
96
7416
5282
485
947
960
2454
1122
342
647
5419
1734
227
6278
478
144
123
96
74
638
2788
448
140
2280
537
4557
1148
884
329
1292
1195
349
624
322
1406
4009
576
266
73
1647
2724
15470
36
275
15450
36
7587
3596
3570
237
697
178
606
116
485
1652
6004
233
671
772
345
1728
136
3871
7078
3767
124
1864
1076
459
1315
1692
20
426
2647
2570
6857
391
566
3412
96
26
1984
4231
4293
5387
323
961
2033
3984
5510
2631
579
655
58
357
2090
563
344
6203
2029
1308
177
1133
344
654
6877
6840
581
330
7035
3821
7305
2226
1876
115
277
341
402
2671
115
277
384
2326
386
115
277
2683
1484
4029
2263
1268
3886
1233
438
486
117
2114
1003
76
8194
2073
510
117
1642
417
8923
85
3633
172
332
1766
62
1300
2148
1838
782
3811
2997
3608
4680
10788
115
5584
4219
6813
1979
2265
2346
617
1480
120
4722
632
3952
2421
1029
3933
6831
2292
2024
2463
1132
344
653
7372
1070
705
2634
656
1269
498
353
522
936
1652
119
394
631
2207
119
393
3315
764
3804
840
138
8738
116
621
17
131
2421
6200
2228
3954
33
554
1011
9467
1973
6138
2433
689
12078
1582
758
1259
910
1185
6732
2562
3878
452
5820
1141
1654
485
116
607
178
698
237
3568
2323
5170
5586
829
3299
6006
4851
10158
3251
291
5453
1032
1385
1785
49
46
4343
129
6716
4634
4623
3436
77
1074
61
39
502
11471
2158
201
129
505
42
2024
96
242
6855
337
876
574
374
6825
196
669
319
14823
2112
282
14891
219
121
2417
335
3143
2290
196
1089
298
708
200
202
412
539
150
7444
168
57
3752
2336
150
41
174
54
1540
61
140
233
222
522
5332
43
81
431
1003
795
2028
5604
837
1335
2103
505
96
909
52
149
421
70
107
174
422
151
105
58
1586
169
190
5791
3345
206
371
173
334
176
408
623
51
61
140
233
210
88
71
291
1458
208
63
2240
1981
45
630
8830
747
4856
1490
296
148
255
228
258
1505
2126
162
294
339
1501
320
292
1475
6780
868
792
65
498
1030
241
858
6590
6685
487
2350
1699
13265
957
102
543
9455
150
1228
641
6830
770
169
202
830
1191
98
138
86
345
134
344
507
282
1437
8439
551
2955
307
6838
111
114
43
427
431
829
2723
6013
3484
1030
5560
1158
2235
242
2796
1294
2542
130
169
127
185
36
250
1595
185
6750
2919
12085
6814
53
1254
629
1597
126
164
417
2123
350
4011
2662
550
2314
43
174
203
140
61
142
126
540
38
2178
970
949
44
133
302
119
526
758
88
139
12
511
99
1039
98
1859
946
279
310
198
544
127
2556
7333
2100
256
198
216
45
4394
281
507
344
132
346
75
143
126
1174
79
104
4004
2350
489
4373
2277
572
7394
835
489
301
431
154
716
4882
2131
152
1704
7227
2938
44
643
226
496
3574
237
698
178
607
116
484
1053
4127
7390
460
3750
125
246
1977
270
1398
165
166
672
308
995
53
168
308
94
628
59
426
200
57
1584
165
166
948
996
9233
837
6567
1390
3870
2320
937
6743
6400
1646
754
2787
2635
674
6860
6985
1638
4571
1085
651
2003
104
967
1633
14915
10882
332
15510
485
6825
480
94
3632
2133
494
94
1730
56
1699
2035
1243
1813
3136
61
140
233
223
1930
41
106
89
768
351
946
274
472
443
6827
1313
5028
5014
394
2430
125
437
1300
3009
676
3928
53
5129
2102
3169
1263
4664
126
150
76
346
133
344
507
282
4394
616
2621
4368
853
7910
14066
4124
5361
6928
97
927
717
1175
126
143
77
346
134
344
507
282
4395
5971
4539
1647
7342
4103
6357
1175
126
150
77
346
134
344
507
281
197
4196
541
1115
30570
1175
126
153
77
346
134
344
507
281
4394
706
1174
126
152
77
345
133
344
507
282
4386
5018
4392
281
507
344
134
346
77
150
126
1175
2910
3876
1175
126
147
76
346
133
343
507
282
4392
8429
1330
1505
6070
212
597
1846
1174
126
147
70
346
133
344
507
282
4394
6484
2515
6594
4191
197
282
507
343
134
346
75
147
126
1175
2265
930
4710
1577
932
839
5219
2422
2502
2507
2500
2508
2501
1614
4387
282
507
344
134
346
76
149
126
1175
5447
4395
280
507
344
134
346
77
149
126
1175
15258
1454
1014
14884
1175
126
152
77
346
134
344
507
281
4394
20822
1175
126
149
77
346
134
344
507
282
197
4189
28986
3157
1258
730
2931
930
1128
2711
14196
2375
1175
126
150
77
346
134
344
507
282
4395
22254
400
1940
6207
1725
2465
12163
40
1238
39
778
3980
3233
3926
6850
2947
3604
12996
4198
197
281
507
344
134
346
77
148
126
1175
448
9410
1175
126
149
76
346
134
344
507
282
4394
6781
354
352
4198
197
281
507
344
134
346
77
150
126
1175
931
930
1313
485
116
607
178
698
237
3573
6497
1142
109
1904
3015
599
16482
6272
1175
126
148
77
346
134
344
507
279
197
4198
931
22314
68
506
342
134
346
76
139
1162
1637
2934
7394
11522
1183
104
133
78
266
435
2543
84
134
344
507
282
46
224
311
3115
83
3915
47
1017
1257
1097
1101
1868
949
1249
1556
1701
2317
1404
151
2313
9359
10796
4394
282
507
343
131
346
75
144
126
1171
2680
403
8824
125
3132
1076
6457
7375
344
2475
897
1054
794
5262
1182
125
131
78
345
133
334
496
281
1576
858
6806
14600
2787
2610
6821
7154
2508
14808
3421
12594
2626
1160
126
146
71
276
1585
6300
4187
197
280
507
343
132
346
70
143
126
1171
3239
2323
133
335
501
282
4361
4194
203
6802
708
3520
237
698
178
603
116
485
1658
527
4416
4846
1478
514
425
9488
948
370
973
80
45
145
217
186
725
724
58
334
47
2464
158
1327
579
62
62
340
1927
194
2243
475
306
202
144
931
361
2532
5532
4324
2563
289
2588
1141
6820
3478
722
9553
9345
1597
11686
804
7849
193
5828
301
1402
1352
297
2872
341
6843
937
3181
860
3645
1480
117
1377
97
106
60
131
3384
72
131
1858
3082
2623
393
604
9466
7239
53
1399
2160
315
153
1350
2941
3956
5660
2611
14860
3067
1919
70
3320
148
3494
1397
173
697
282
1876
1429
473
441
99
385
1631
3353
13896
5850
3505
482
510
228
636
238
7595
460
563
5033
1864
530
177
90
127
1884
5003
7239
941
469
8868
342
63
1627
122
6039
600
243
126
3221
124
110
264
53
272
1527
253
985
6180
743
2657
65
118
1429
1173
126
141
75
346
133
342
506
280
4390
5039
1093
11385
35
9016
3524
2200
601
364
102
178
756
360
190
535
149
13587
235
174
1502
128
43
562
96
179
513
1152
301
3148
149
26
140
167
2243
1769
4309
3864
837
898
515
812
230
293
564
1868
1090
1087
266
2100
1424
14876
273
730
293
1708
927
2396
6845
6724
328
461
406
442
378
451
6663
2003
9319
1334
5265
4800
3983
4372
281
507
344
132
346
77
144
126
1173
563
7508
1399
1843
764
6819
3964
7235
1892
415
2186
542
1411
159
118
396
78
95
171
5107
102
716
1005
207
549
98
475
2692
723
127
1593
22
94
361
153
408
4750
409
3595
140
981
6833
3780
2069
1065
530
495
5523
6042
1913
628
352
192
481
6642
1106
858
89
32
2256
959
1181
354
356
158
719
110
301
326
425
60
1253
667
2494
61
848
1855
5551
451
409
101
173
3772
257
1513
6763
4148
227
118
577
481
1220
142
1286
210
75
924
1017
109
112
172
154
311
428
51
148
223
91
82
710
127
58
1818
1014
109
112
170
153
197
411
7482
3238
4765
8882
4542
9350
5579
2900
960
491
3216
1013
567
1454
2766
638
1247
53
16
262
216
220
659
33
3443
14794
2499
8903
3220
237
554
1211
1099
152
404
1041
96
245
1584
509
2365
7256
3996
4385
282
507
343
129
346
76
147
125
1175
1262
13011
1124
384
100
3910
3860
4426
921
297
218
4783
3228
14886
3791
826
63
1461
2899
1089
829
606
4111
309
467
96
1695
634
1578
767
2146
5217
3925
6623
5164
336
1632
6273
647
4707
3794
1179
572
497
3543
344
880
1886
3972
365
328
494
1525
1456
1637
5450
4111
231
199
172
4309
392
9114
5721
1993
7533
1655
5343
511
397
443
3630
597
3052
2580
1614
159
367
591
153
596
1386
987
4686
354
344
6074
1884
3702
547
387
3823
4576
171
11
73
14
719
309
4790
7288
3153
930
237
1653
1884
3933
143
25
14003
1828
6132
529
186
69
164
559
1099
2218
153
172
71
172
3438
2535
6012
6182
2739
6612
1234
130
624
330
1052
1358
3304
448
1041
449
457
1889
372
793
750
9416
3102
220
180
44
154
11428
50
249
1957
7203
54
65
43
175
2988
350
316
332
1908
960
11192
6900
799
1198
676
195
951
2554
196
10166
581
4015
1576
283
1335
359
372
812
756
14829
3791
106
911
2978
5137
147
13526
156
1888
843
191
6034
411
217
4921
324
106
93
101
793
311
688
403
76
278
649
1485
381
63
564
60
541
552
2829
668
2730
5162
10052
2568
577
1452
552
295
206
4574
529
657
1768
369
8709
432
2339
352
381
9103
1797
1624
6936
1262
458
177
2444
86
189
202
541
175
1980
445
9128
728
118
1209
1016
7440
640
1068
1316
3930
6125
2693
926
437
6552
1258
14834
6105
3025
388
6797
921
1409
446
5629
228
277
4504
658
5664
153
3232
1893
55
485
428
1327
320
2237
584
119
212
108
3344
176
1303
529
773
11544
79
5047
919
143
38
1862
1392
197
666
310
131
998
2269
6815
2230
1132
1589
453
261
535
137
61
127
1043
3145
1083
4289
3179
1870
57
105
66
830
212
164
1567
3486
12199
574
3483
57
387
407
48
866
1887
3277
170
160
100
119
506
2078
968
96
241
127
506
1514
55
758
1183
73
629
3177
619
1283
986
7607
5389
839
719
1181
574
1636
212
210
277
114
1866
343
3088
4332
513
1864
1712
427
7032
6819
7421
475
102
268
41
38
42
40
169
175
53
4890
38
42
38
42
38
38
42
40
160
175
1134
419
57
116
180
148
260
129
438
167
51
905
108
310
2328
2840
3667
3747
668
202
161
1404
1048
2124
4440
4489
93
135
1667
73
1079
4319
954
13526
21
83
861
184
1121
79
4427
2062
219
942
2196
195
2556
7321
6411
186
490
1665
2686
600
2493
236
1081
11641
664
5989
6769
576
11585
1840
299
171
308
372
135
244
1096
219
295
171
306
374
134
229
2216
561
357
5649
701
8320
138
201
1511
3194
9584
4490
8897
69
45
149
218
1004
2350
2160
1691
2675
973
816
303
312
63
25362
1889
198
870
7378
77
1009
175
86
1165
1207
885
5971
1518
199
30
57
545
348
213
308
7101
4869
7279
619
177
365
623
132
9377
449
470
68
1702
1651
1612
92
352
433
305
7453
36
1951
3644
9421
3200
2380
4818
718
683
1269
949
1642
4161
4374
2316
2316
676
304
4703
14825
8720
52
133
9695
465
88
227
1324
1126
144
7371
449
805
1196
59
1850
585
3548
916
162
3771
84
4927
2559
4830
164
1566
71
1942
455
424
425
3167
2883
611
433
65
482
1936
1697
376
2041
2747
4586
460
691
381
1811
1167
4123
5971
1156
320
1342
10534
54
56
9619
5828
1927
4766
299
198
403
5602
712
17
57
53
4175
6976
1422
175
65
7384
190
159
555
1939
988
56
191
53
6013
7323
450
421
343
4581
378
407
2283
639
266
134
79
104
155
320
716
195
1597
53
137
244
78
586
66
23
72
360
146
52
636
212
56
124
80
105
153
321
713
119
1391
92
4245
106
430
355
122
78
188
213
170
3586
3740
1637
369
2992
7357
1610
1248
307
1644
2780
504
200
179
521
2027
1425
483
329
1193
657
374
163
7768
163
1562
139
1682
203
32
965
4132
69
505
3643
274
7261
3544
681
2134
68
1451
235
113
407
301
1530
523
392
936
4583
10340
3541
2836
2691
2487
1274
83
1188
5109
510
494
101
91
158
1271
1274
128
3177
94
228
5461
344
238
1420
960
7317
959
7358
7110
1354
442
324
407
58
329
159
656
498
114
61
7335
3781
88
137
104
1204
58
341
955
116
2090
1194
250
281
5589
1612
1055
62
430
677
52
457
279
408
194
1563
96
87
137
2443
2250
4610
2313
6263
46
379
302
101
769
52
376
215
338
150
338
2811
9500
264
2660
350
99
601
52
221
47
23
224
58
9571
348
73
84
30
311
2526
1990
4717
807
41
1000
1062
1175
75
1025
1025
3712
232
154
2884
440
526
540
231
683
144
225
445
750
71
213
5469
1153
3408
6087
736
3332
3165
15401
9048
2413
1808
3159
5196
2351
10766
5835
196
1954
316
62
71
95
131
5451
328
67
94
5062
1327
160
234
455
7011
1257
2026
805
94
2862
370
37
31
1493
116
403
1649
855
738
510
9360
272
1074
872
213
61
187
338
490
122
120
704
632
64
248
2615
13252
7659
11609
8153
690
5250
3905
7843
559
12255
577
524
193
8919
47
51
9166
111
2227
119
1043
1397
202
674
337
108
77
279
95
485
93
275
76
1473
258
358
486
1769
2449
1324
685
10227
6664
7415
265
31
2413
684
4220
2123
1613
322
456
630
938
113
651
88
199
178
3546
459
1412
127
4575
337
6436
43
250
374
305
269
128
708
73
1324
202
703
322
78
857
52
148
222
91
88
690
209
55
1576
168
117
657
322
78
870
742
651
2795
4211
14799
5674
2181
2834
3013
454
123
2584
63
43
661
8730
744
9116
1493
327
2724
1083
218
349
376
267
760
3287
3656
2263
8838
186
696
3788
883
3189
2135
621
136
73
222
217
336
258
1411
303
372
782
439
47
133
91
146
158
97
174
68
49
192
2820
2446
79
1554
152
8597
138
982
113
1522
1743
48
273
1393
371
368
90
494
115
508
665
9313
723
346
689
106
177
501
109
81
12
33
1301
99
3572
180
71
927
1156
2247
274
1297
940
147
707
683
59
6812
1179
94
139
461
323
60
1536
1413
471
80
179
348
91
2257
318
231
6799
5023
626
8271
741
4444
73
2144
6945
254
935
369
1016
191
825
199
778
100
182
51
1049
148
1485
1124
1892
99
721
894
2223
1249
514
383
695
43
9050
6827
4036
525
192
2931
1303
13686
1339
7693
3080
191
2218
560
525
237
1292
1607
9219
997
90
109
319
199
718
102
1633
899
686
1135
496
1560
5734
1085
11163
875
857
933
336
1086
13632
1263
705
954
181
1294
1312
31
101
203
89
117
828
1736
87
81
8348
698
4947
87
451
1511
545
3893
4416
234
1425
1623
68
867
163
63
134
1517
220
1535
4578
331
331
351
6463
130
2430
33
7147
2253
6763
1639
4231
2517
647
4145
3155
2166
3666
4015
1958
4866
4484
29
346
208
82
307
5336
198
86
307
1802
919
1996
301
235
282
293
6866
561
599
9167
5273
1718
5946
521
294
249
136
264
83
321
2076
1406
3848
3518
8776
6562
480
56
4468
4373
3031
2150
2880
9474
5936
563
97
1251
4380
288
499
344
132
344
75
144
97
1169
1550
1191
1018
1081
145
671
6382
659
299
3049
7425
6547
175
344
625
52
169
411
107
174
422
202
44
1598
658
308
175
340
622
1557
68
90
1639
540
1382
76
97
121
126
1712
2846
542
246
151
423
51
233
160
2232
2150
214
1367
1141
614
7991
9590
60
448
455
223
233
140
63
540
172
1624
62
5948
2212
76
758
196
464
131
1793
452
89
140
214
881
783
222
939
146
1744
531
71
91
101
8852
8220
695
5197
4852
9359
766
121
197
258
1431
660
1365
4599
1885
733
6487
65
97
492
485
3604
452
2153
14751
10648
5353
5260
260
470
1293
2883
349
7391
3074
11158
937
1402
657
321
171
881
52
165
193
91
124
109
532
422
116
58
1587
162
658
319
182
879
835
3417
272
960
174
3954
96
106
99
521
8962
124
607
742
226
65
404
146
518
1817
877
174
1567
63
9125
4306
10152
4480
589
359
123
203
717
7426
869
865
799
1233
7263
329
494
49
368
2231
6678
472
149
1939
327
348
284
88
758
49
983
8877
1567
296
101
345
631
14
61
699
39
31
52
1959
855
475
6572
7438
479
52
2259
818
9132
72
110
207
59
209
131
515
528
530
123
734
394
329
163
184
96
201
1751
181
561
5311
9591
4141
13678
1048
9541
1966
336
1527
2225
50
201
7185
153
1154
220
2012
7435
666
478
969
89
241
2904
1881
3030
7239
2262
138
812
229
298
701
193
212
1592
65
183
7377
92
588
51
430
169
52
813
96
229
299
698
193
219
1396
489
369
7445
1454
45
3250
5327
143
63
50
1067
22
758
2227
9506
1878
46
860
243
7460
370
179
613
122
1022
105
1885
90
5485
4734
144
459
139
70
1636
1681
219
353
398
99
40
1700
66
889
260
573
348
506
144
106
257
121
2689
1072
2774
6052
1368
628
6772
1316
639
204
14700
962
196
93
460
732
3533
4664
1037
63
2251
5725
5237
121
4626
397
948
117
74
1410
225
89
3253
193
227
120
3135
78
54
194
228
119
1934
207
233
51
76
1005
2129
90
5207
700
8096
506
580
271
100
215
85
78
492
340
131
373
187
567
624
1753
4282
66
2401
2899
568
2997
719
6783
398
130
1433
11523
401
158
1172
1455
3657
3055
596
1352
2310
2908
1716
1275
634
1170
55
2791
1177
55
835
5579
2514
1334
11588
857
5044
5011
169
54
128
148
1190
1349
7045
2347
6108
84
74
1502
1992
72
203
812
623
256
4503
3915
53
5095
444
1325
6415
63
94
8127
1785
975
803
429
426
77
264
203
507
152
159
1393
13562
6773
1025
4268
161
8992
733
6839
3224
40
242
182
254
603
2577
104
5242
86
3578
279
4831
40
13485
3709
2425
4081
156
263
51
185
2922
7322
10456
5026
94
539
97
221
773
5031
67
1650
131
5697
237
129
195
2317
1105
136
1281
3040
733
429
2964
1075
129
83
109
318
166
4370
282
520
330
130
344
77
149
126
1170
558
1589
58
200
413
633
88
418
169
51
853
36
134
81
101
332
716
1455
1212
234
187
68
678
1575
334
89
429
157
269
140
902
317
518
4337
7087
8918
6357
6062
194
1347
526
111
153
557
270
178
363
1179
2185
158
391
235
91
60
658
700
447
478
5175
397
106
382
482
331
346
7259
142
4695
72
526
92
746
2419
933
514
113
120
199
2653
4379
1318
1088
4120
1865
606
2904
369
453
675
76
1142
2707
751
2899
80
1582
81
3161
1863
3399
109
5693
3001
2262
469
4597
1014
119
294
345
254
8422
696
5033
938
121
411
568
728
245
161
95
595
278
1918
1126
156
62
185
342
178
5831
3312
137
583
711
551
372
1277
89
474
82
466
6440
338
1923
52
85
2544
470
1221
8647
1083
4423
1626
147
939
279
1272
688
2406
1207
2267
311
54
703
47
9349
1198
3869
8797
5389
1522
39
5720
9056
669
4595
1005
31
115
136
327
272
275
98
441
1541
436
110
136
3277
896
6048
8846
306
834
1343
471
31
1683
9409
1970
344
85
226
443
160
125
337
97
2079
399
60
84
1092
371
233
622
498
695
177
17
62
74
9302
5328
2419
2685
9502
252
9712
2615
399
58
1054
304
504
166
887
424
224
482
592
383
1179
797
775
1387
206
203
830
74
429
412
4841
6316
794
538
160
5445
694
8107
2156
1426
448
141
715
193
342
2877
996
847
481
596
222
78
294
63
797
5435
3988
769
1272
1085
12292
3397
483
57
2259
804
1558
276
884
533
1632
576
377
131
554
510
1439
297
84
45
971
270
229
4385
187
8678
56
43
187
5582
488
3851
1831
2512
300
4618
7044
1403
1234
3159
9544
3759
653
190
295
641
51
148
187
85
137
68
85
662
141
57
1584
648
307
262
641
78
71
3468
6766
8930
727
503
190
623
61
4458
1654
82
449
1858
83
478
4150
4831
3274
88
54
48
4508
3442
674
471
509
98
1505
3042
2637
613
133
142
95
63
1644
6155
40
6367
172
810
1023
193
847
5754
942
5082
2193
10204
997
196
543
487
381
538
10547
70
3182
4336
68
570
4130
573
830
149
13919
378
326
9552
7250
843
345
14877
454
1438
720
427
146
210
609
1335
248
7060
96
1560
135
442
74
346
436
167
165
4996
1529
10440
41
452
39
44
252
180
442
349
74
455
345
1512
1684
923
820
2512
419
1798
532
8875
5629
471
623
238
579
1449
83
443
421
9375
109
86
413
1967
1501
393
202
1009
116
793
177
608
9419
857
86
33
246
921
1369
225
103
13303
1392
321
459
103
1885
1673
1528
1263
3591
121
2198
724
80
68
906
211
114
1172
3821
6390
4734
351
354
6630
484
3075
177
4029
2142
3248
3724
2769
764
661
3540
2160
35
5928
1468
9429
2460
5123
2999
196
138
390
2231
3469
464
44
1496
703
272
82
415
415
830
273
143
893
241
1236
2673
2940
594
110
1006
84
105
118
133
40
47
339
15
1814
589
7474
772
5831
132
793
2162
253
101
154
113
1625
1228
42
261
46
3381
1261
4629
4688
978
7397
1495
6579
2987
4268
2206
191
1986
9394
35
1117
2089
78
338
276
338
337
372
4834
2749
67
991
838
7351
37
1659
751
108
569
12101
1269
1938
607
9671
1267
669
73
58
6629
354
4736
5120
3873
5138
1651
67
159
737
2315
464
2562
774
236
1093
417
9063
610
835
1473
1021
279
215
2648
12825
1381
382
66
121
59
246
296
492
194
112
622
744
14059
818
469
904
1460
966
5335
1714
2940
14740
632
348
9617
1041
836
7237
50
144
156
57
621
200
57
499
1460
590
35
1273
1898
8773
1654
1205
405
3718
554
3576
1972
43
336
226
114
78
159
2538
6448
157
5570
113
223
187
389
13890
498
73
39
124
5980
73
39
123
2744
137
10884
1503
8862
3930
698
8335
3199
68
115
61
89
231
218
136
111
30
92
498
831
278
311
210
51
576
177
162
90
459
306
153
374
314
684
4341
3467
279
417
3779
9334
945
75
513
1395
162
678
204
298
85
225
639
204
142
9288
9486
6217
3626
216
945
1872
244
112
481
1434
126
192
105
1018
3592
61
1126
3213
4296
323
116
278
4355
268
131
77
186
526
126
541
1882
505
4002
9213
382
991
1235
2972
4734
2486
163
101
531
573
1458
91
96
679
3945
2708
1198
153
11642
8719
152
964
855
1890
262
2391
7427
98
4265
4801
7236
2481
1217
229
2695
3632
1892
99
17
172
718
117
11136
4524
5335
1965
172
4774
5071
2996
626
2810
5948
4785
739
57
63
681
2430
509
414
5560
578
1807
5040
412
2017
199
9436
1950
4337
128
10455
849
523
593
223
547
658
479
2087
324
54
65
5712
2930
236
184
440
568
168
174
409
344
74
382
77
274
962
1935
1331
439
1342
979
234
784
573
74
1228
1120
5206
13562
5878
7976
882
5848
220
577
8424
1098
681
120
78
488
5475
7509
2421
66
2286
2021
7513
3094
6949
1367
113
145
74
899
69
68
7210
1081
117
1802
70
3450
70
226
2088
82
100
204
343
1711
447
354
231
2725
447
459
232
280
88
8022
1165
1013
3070
4178
90
209
153
173
8812
318
577
9602
851
2263
655
153
999
58
484
1635
1931
7997
12374
8967
1193
577
2980
1701
274
544
74
331
464
176
32
161
4931
749
407
2081
1235
566
498
1440
301
303
8225
688
5225
61
92
754
1565
1450
353
1071
253
104
156
20
7391
138
643
2562
158
442
321
2471
537
196
2162
64
47
7321
11019
2374
1821
2303
878
1832
247
1391
335
829
766
2959
142
2442
2400
2608
7627
733
9334
586
134
124
3628
798
8810
185
185
141
406
4670
1857
1841
143
897
2371
144
91
253
1215
11759
7355
2084
665
298
6816
319
859
294
193
4775
137
124
38
102
126
127
305
107
4499
5334
111
511
248
115
31
3658
4506
5195
1197
2550
2777
39
68
147
267
119
364
1756
70
340
201
318
610
279
355
679
69
655
1988
2578
80
235
363
805
3086
236
36
367
2395
799
679
71
2253
6756
2418
104
2834
592
204
84
2046
1540
383
533
511
137
249
639
144
411
4737
340
342
6449
68
109
1008
2462
574
156
55
149
137
405
642
226
112
909
659
149
147
86
184
352
500
1318
2193
104
135
311
185
194
2730
103
188
309
184
2885
102
211
84
180
128
186
98
995
2210
42
138
1254
1668
159
503
1714
1054
7607
1047
102
102
112
193
1240
120
411
649
612
727
59
93
7383
276
8308
694
3056
2383
3959
32
8574
306
3612
238
2173
197
373
88
120
885
891
2585
199
1119
1214
745
2440
1429
246
163
768
183
268
62
5714
98
268
62
1755
694
94
5994
151
2696
11043
8785
470
352
79
423
243
176
514
4710
352
343
6523
74
155
175
4021
2494
10511
722
104
7453
198
944
456
212
373
1594
270
74
898
331
2145
1456
8213
13605
3146
888
647
4994
1570
3233
4033
550
191
1108
4256
120
1278
1331
5307
3518
3721
1065
177
8658
8947
137
1559
1432
4387
3305
723
475
420
151
535
499
326
3201
8192
208
12418
497
296
597
1063
12144
5184
702
8429
3413
7249
1606
470
143
370
1576
14826
255
3180
559
571
1860
2599
654
541
536
211
6604
5834
14808
1553
1459
469
553
129
598
3018
13850
3835
1327
7405
890
177
1875
1186
170
227
652
1457
498
1222
13576
445
3046
9375
277
257
207
12622
81
7350
989
192
69
196
374
423
2320
9349
803
236
103
510
1414
169
674
308
109
78
68
835
55
149
420
114
641
431
125
52
1602
167
699
308
109
76
68
840
602
198
2235
168
2725
161
364
404
69
192
373
89
619
350
594
514
69
194
370
89
1655
144
8220
696
1067
7366
3989
334
50
52
73
228
605
578
219
1279
33
6221
3247
9214
477
15455
3881
2132
1333
140
365
486
48
7283
2081
1147
88
7497
1100
478
6645
1041
807
734
461
65
2247
2790
2804
246
663
1429
526
4912
2613
1167
139
284
372
289
2572
8451
1845
6180
5023
11504
1319
3076
10135
4972
2468
4414
2596
839
831
98
65
809
161
81
2830
1827
6531
220
2307
227
5413
160
8532
8990
2876
2024
2309
518
240
78
225
726
600
124
694
52
96
2693
6151
501
2455
425
1925
601
212
585
6196
6205
7196
2837
1665
356
138
164
77
108
439
56
5482
355
138
164
77
108
437
56
558
2896
8861
10686
99
500
896
1205
1000
3193
9309
1056
4411
8340
695
5257
1770
298
4436
6628
3290
4638
8861
2664
1481
89
179
125
295
217
493
62
1547
92
232
208
434
535
3507
173
665
174
14
4026
2362
3819
4701
381
277
154
269
5619
179
213
151
249
1785
7388
389
7819
240
207
4955
197
1275
569
13255
103
56
1846
73
1792
213
61
117
9227
148
187
3478
1260
13588
45
207
74
992
73
426
1604
32
224
1221
577
1909
377
5671
430
3934
1351
10866
638
2848
11863
86
15
86
317
365
74
374
107
567
510
13070
1155
3928
4812
268
197
13762
3499
3621
9453
9091
5936
429
1879
499
384
485
1309
223
1602
76
336
1521
2648
334
2054
1075
3267
4024
3392
4027
1371
7303
2068
943
530
662
2235
5187
2514
1571
110
1857
105
7356
705
9389
3333
2892
2257
7401
331
1672
8604
171
170
269
235
222
65
1036
60
2034
11823
332
1266
681
6363
4496
2002
545
624
3275
143
1166
7372
2783
10761
6365
3539
4338
269
492
135
79
262
168
443
782
470
369
101
258
264
153
2162
488
509
182
90
2205
674
149
801
5295
6448
593
209
254
914
4830
1923
273
103
52
1048
3139
329
304
1827
680
57
2081
1914
260
297
3570
3708
7322
442
282
347
347
6458
663
345
1401
341
8860
3461
13582
1012
1160
2239
248
197
9506
4749
208
102
120
314
1529
430
1153
520
500
62
209
409
782
125
334
93
463
231
636
4516
315
54
43
719
131
48
217
64
433
389
1887
1732
238
753
333
238
39
695
448
3033
264
1367
96
4669
341
355
6483
265
910
150
87
989
562
294
278
30
108
186
286
204
708
202
206
294
3731
4491
7774
3947
1292
52
60
2858
925
70
1906
477
11412
145
611
206
1251
1977
609
736
1308
1161
736
2097
2409
1413
399
5600
391
574
1599
152
1605
1642
141
174
416
2705
215
395
143
192
86
192
188
37
1137
5562
889
594
849
149
1087
8067
700
5431
820
2124
207
107
468
443
182
922
1282
85
319
614
214
605
385
285
912
1528
133
3078
242
230
112
30
69
115
108
119
59
585
9382
4687
1896
867
627
236
611
7973
852
93
192
1457
970
162
1563
1163
3368
97
424
400
135
148
55
158
78
6258
2949
10819
5270
464
1187
2642
9468
172
5992
8848
4333
962
1885
546
185
8736
163
293
7334
1266
3802
1560
6547
351
342
4692
916
196
271
793
644
175
612
4110
1354
195
522
384
4061
148
344
100
248
52
95
3894
67
804
483
239
1366
20
50
232
149
382
957
9519
1188
490
173
2689
752
825
563
2540
631
556
805
229
380
592
600
113
285
221
6829
72
8923
8212
701
5387
5072
4673
2136
1544
313
437
196
6633
1718
2425
2431
3056
874
1424
2161
195
2220
101
739
3255
679
269
1308
36
407
100
7424
371
7322
283
773
823
57
53
339
402
103
132
1396
187
2279
534
501
780
370
1637
425
651
1163
1286
705
2990
727
839
5242
2449
18
76
95
435
154
57
124
625
367
226
403
236
651
457
862
387
536
74
326
5466
581
41
85
1015
487
405
2881
3340
2946
4647
6529
1556
4607
494
42
45
3356
1702
675
318
73
428
61
6164
7592
214
821
1484
4807
4527
2325
177
1336
1282
6173
1781
495
346
1001
37
7454
280
4923
3546
488
451
8117
390
1448
3523
473
868
2796
5357
1879
4813
7584
205
3621
2036
619
301
1606
1397
800
903
719
8793
672
4211
8628
4387
6658
2171
1801
1608
238
50
5111
544
749
135
317
5710
64
1516
144
147
131
4630
112
131
196
727
429
1824
2936
658
70
850
533
599
1636
3498
1655
44
169
89
2406
3999
52
1201
118
8401
696
4179
9351
1150
373
2205
2695
50
159
39
666
49
2078
89
163
851
9042
1014
178
152
613
4993
7214
463
219
109
3165
152
5778
539
189
2586
255
900
462
188
1885
1473
396
243
183
140
1219
2452
202
150
1712
544
764
318
4742
152
4599
7379
1920
6862
3022
68
1653
255
117
421
3057
4410
623
7289
3869
822
365
240
125
1655
6571
1231
923
5599
126
152
78
346
134
343
506
280
4385
516
362
283
294
164
75
56
8911
79
201
155
137
71
238
1223
177
335
1202
130
163
183
129
314
238
199
276
524
530
2808
1169
112
61
1328
3996
140
7181
2659
1159
81
88
125
42
222
138
187
96
6829
2723
3980
61
439
870
1131
4000
791
232
74
946
1934
1561
152
7777
152
89
462
1241
322
834
1564
2475
2165
1256
320
1304
9366
1511
132
348
140
369
395
427
7379
496
524
709
1577
6773
176
533
535
1524
10793
832
629
51
1566
603
1560
1879
215
2723
2223
422
62
370
165
177
1008
122
841
153
202
2122
109
1101
688
529
4622
340
339
6421
1729
563
264
249
1343
470
5810
8999
329
734
86
61
9316
319
57
626
109
350
2207
9532
526
343
46
13559
534
577
321
5593
46
118
533
13437
9993
3530
443
321
2012
247
197
326
193
9565
120
199
70
1107
163
140
512
549
181
1103
3327
213
289
1751
190
133
2965
650
97
113
1178
51
1822
495
457
928
248
203
170
1182
419
666
1736
8840
796
1226
419
635
282
1404
1547
505
229
230
1049
422
78
82
2351
4462
2782
105
344
302
496
3297
2664
290
3229
994
6006
457
8110
699
208
81
111
357
553
73
96
74
130
4684
173
102
176
218
261
150
57
333
2491
3055
896
570
8263
2580
2648
612
5577
2163
1310
1271
1591
72
261
1238
1332
6801
5606
2573
1380
8963
1489
2082
195
4001
304
179
1133
3572
3212
825
424
428
78
170
427
77
250
200
651
1841
50
202
431
674
72
429
168
278
26
751
205
40
1980
1527
103
201
25
758
424
419
78
226
812
188
167
1378
291
950
51
9376
1504
124
561
4140
537
1047
525
6617
1133
2455
929
581
1196
1552
20512
1029
31
111
258
166
205
64
8865
2087
206
573
122
940
3397
234
351
558
353
104
11653
80
2409
167
58
101
7210
5529
171
98
86
302
373
106
119
505
8713
179
1637
1974
7496
8108
3897
404
63
134
95
105
110
795
1734
616
647
535
2207
11186
3063
3645
230
107
30
69
42
108
2802
71
41
428
4522
292
72
265
387
580
138
125
65
102
772
184
363
355
1467
670
2157
13102
1671
4961
2936
1846
90
311
45
27
360
231
436
472
2305
208
654
4769
4813
7008
8814
8330
706
5368
4337
798
13917
13444
2297
2058
3815
319
1503
581
1101
3389
3936
4786
2515
131
7200
1117
226
141
78
146
280
233
207
177
9340
868
803
13364
189
1227
530
438
7279
1333
760
5661
4990
101
34
204
915
1006
453
21
31
43
423
113
136
31
92
419
74
4648
401
247
148
1516
1257
35
124
29
95
172
510
400
541
659
501
1990
2856
2582
451
793
224
2902
2374
702
2335
2281
7287
509
36
75
136
190
162
139
217
355
5614
698
8200
6013
1785
1734
456
1988
83
203
117
538
387
5805
326
321
737
185
8236
12150
1370
1779
254
7791
993
7229
3719
141
1398
2354
7443
712
1935
746
1197
3000
5841
99
63
320
94
501
11483
4674
91
305
77
747
12684
1097
1264
3708
1907
1459
6977
13753
6312
14909
1731
7454
1990
126
75
147
528
829
112
2251
723
708
414
1209
70
659
31
189
845
9358
31
41
254
148
7384
12
83
1716
296
2661
2324
11724
1924
3028
2483
231
456
87
12493
1591
1214
75
2662
883
1749
6615
13488
1636
112
31
3411
3923
1336
184
1053
303
32
258
654
80
53
1926
5027
9148
8778
278
1141
1322
287
420
323
98
658
109
729
1747
1491
373
198
920
515
116
157
132
704
168
970
2253
220
272
204
159
2693
90
722
146
610
333
223
431
144
719
12062
6407
1745
6700
163
7283
4852
2082
206
358
370
90
391
122
38
377
40
325
9546
527
245
258
1038
187
542
258
1284
406
2525
908
170
928
4221
5536
2647
1774
2875
166
995
1725
201
54
127
2019
452
921
870
112
1136
1436
1143
589
107
639
747
535
164
684
127
13881
100
110
9385
41
477
95
112
384
89
158
244
299
695
814
5105
572
71
8922
47
276
884
729
114
9491
351
180
417
155
445
466
708
47
349
362
2255
1024
1586
672
151
2012
659
443
1066
92
124
92
319
965
9438
1163
1463
309
30
3528
9710
1052
6463
1490
157
94
2405
684
58
801
61
108
394
71
123
109
535
901
88
207
453
342
119
1648
191
119
1711
575
605
485
1412
213
56
6545
1877
132
87
384
4026
168
944
94
7481
1962
1635
1371
503
87
146
1495
1548
2324
200
2646
1699
477
842
2510
1904
4624
872
1907
156
539
2937
342
4623
453
80
1929
66
242
302
236
263
2167
302
102
346
72
99
2510
11651
11127
57
47
177
218
128
1016
1400
13620
220
308
178
252
9410
3364
5605
2175
1264
643
55
503
36
1488
82
16
1557
251
661
141
1497
570
154
1301
2663
9402
1589
557
84
979
99
60
202
140
210
259
4583
200
9586
1496
807
116
6228
4169
88
127
246
140
462
2938
422
1271
488
1876
602
3145
3791
1830
451
361
464
1426
496
304
59
76
296
59
96
1375
3251
56
98
298
59
95
1377
421
978
14174
3604
4702
349
353
6517
45
8186
1808
622
2478
454
2787
790
4746
356
6638
43
2642
182
3056
880
459
391
53
229
773
435
199
475
2564
135
597
221
354
187
69
2953
258
113
3695
5011
9357
1570
7726
1104
520
8923
409
93
1437
182
89
521
1914
1820
889
610
19
136
1792
89
524
465
165
497
5654
463
165
504
1441
2219
4719
121
2918
1212
1560
73
1622
5324
3884
4320
4776
4549
977
1897
2055
31
115
256
595
1849
61
144
38
143
2066
122
2278
257
120
4551
1477
4459
3903
237
11446
1067
2857
302
99
499
6691
242
300
106
503
83
465
735
409
426
75
7242
266
651
192
159
199
1230
2915
1202
4528
1627
1911
505
545
5243
375
4876
696
155
403
487
698
596
2754
4324
631
2034
4655
1251
64
79
162
1312
421
128
409
853
328
5808
2112
1719
345
316
415
618
435
8887
2290
3383
2483
1869
4966
2957
3063
2552
111
119
8237
7434
3600
4473
9079
4512
321
184
446
85
152
405
85
656
399
707
1757
1729
176
402
348
3250
6400
174
440
9098
86
383
1956
187
2821
3663
4156
8708
798
353
1614
2805
441
14001
154
723
488
400
166
494
515
105
324
3816
567
3611
54
124
78
144
32
204
338
413
31
113
1256
387
42
1606
1424
2032
895
349
1595
1178
4563
4436
3091
336
296
216
3609
514
98
1666
61
3387
153
445
476
3771
7283
2696
130
3998
9745
13812
1028
56
89
2298
240
389
117
3724
4526
650
185
445
1627
131
1699
1120
4456
2760
197
276
108
9418
430
881
5986
1311
1008
414
88
626
1750
486
388
116
3497
388
1859
7243
51
4353
3471
2466
1354
278
185
1127
103
221
3107
185
459
9853
1432
1194
1487
1251
128
243
222
153
102
215
20
2737
83
503
168
313
474
360
2794
344
638
497
134
93
102
311
660
49
161
1297
6361
414
253
142
5196
460
695
15133
826
109
1748
86
510
178
312
441
187
1007
30
2252
6790
91
31
873
561
3435
7551
1273
191
101
6428
586
548
239
270
65
121
537
94
1039
11916
428
36
181
1193
1153
346
6485
5329
296
167
125
149
128
97
1679
139
17
38
1545
606
2426
2115
964
2323
12740
629
224
1031
77
120
96
5161
77
422
1083
801
168
2949
418
182
558
547
451
1757
1654
8909
7272
908
1715
1958
7555
7062
1062
101
1646
4375
7958
5049
9306
3295
13315
1560
4468
85
3515
1157
631
5013
4557
222
2291
101
465
677
334
78
427
400
773
498
426
823
37
87
1002
819
91
57
50
269
8688
244
1304
1163
97
538
139
91
99
117
106
945
1760
1472
108
386
3262
338
295
11572
708
49
406
3624
8898
3691
289
1263
351
3134
463
187
1626
3927
1205
6721
7389
975
3361
3356
1578
163
8668
163
923
5566
878
419
1346
2035
81
48
231
1625
180
210
246
510
9001
448
306
93
152
993
552
4859
762
520
1424
297
2437
115
209
501
274
110
4270
13569
264
1852
902
478
1146
61
2286
3382
3533
2554
594
46
57
2209
513
572
7985
126
525
5495
75
365
280
543
267
1171
734
116
59
3592
200
1643
5656
540
1151
39
335
222
233
140
60
66
966
326
2106
2144
206
98
132
40
74
43
4683
3238
5562
375
114
1654
44
5684
6827
5997
1237
2292
1271
724
517
7573
8956
1334
497
285
309
88
1010
419
151
490
839
400
213
793
733
327
244
183
1123
4179
497
284
310
88
1012
419
148
490
837
162
203
212
785
735
325
244
183
2190
2039
325
253
478
1996
2293
4451
3852
622
2704
2552
12519
6520
554
71
911
909
590
4859
539
69
904
9101
244
563
233
8939
162
386
582
162
54
65
80
124
1697
3626
614
218
1777
9531
870
266
405
83
105
109
720
31
613
487
109
3278
72
44
295
670
8964
126
331
3674
398
1192
173
74
446
111
264
1836
298
831
1508
863
103
109
705
216
283
325
247
834
874
830
157
2190
124
211
684
94
4074
193
195
5744
8888
765
197
2073
419
482
166
102
118
794
167
209
46
1547
378
523
310
3323
3434
8943
1211
2058
177
181
165
5675
177
171
163
477
9386
1675
3621
2422
9089
1846
129
52
110
221
123
209
128
160
175
271
366
414
13373
3974
84
406
631
64
93
90
223
62
400
104
2625
4547
4246
7385
5111
111
553
74
76
31
182
62
88
3255
5633
426
5052
627
1907
67
5597
5151
15383
1079
3105
1231
150
1415
4733
2841
11224
386
277
3949
246
630
2226
349
1418
1317
589
97
98
1024
40
119
1220
627
233
211
195
215
405
678
199
229
78
336
683
787
400
3583
463
1898
619
1830
46
559
110
8960
220
37
162
196
1022
63
1312
287
518
1814
162
536
209
1217
936
2074
1314
579
9599
14073
1815
404
1448
231
209
187
553
592
225
894
621
670
148
376
8510
5998
294
215
201
558
547
37
164
197
1022
80
1307
286
1355
535
208
1194
936
2035
1314
1496
6192
176
6156
875
9222
2833
5180
4315
38
2390
217
39
155
712
196
485
306
3141
629
23
68
6597
517
51
162
4636
1706
100
71
5219
62
97
341
10054
143
628
74
1352
4009
2957
2873
1498
119
427
9444
2380
1047
76
51
229
3570
1907
238
1912
113
372
9196
1081
220
82
61
199
107
208
198
506
17402
5759
189
2128
4285
2820
2641
3595
9293
5805
534
71
176
9151
107
211
198
1809
1378
4574
309
514
2685
861
120
51
143
202
747
46
124
103
149
259
193
120
102
250
262
535
90
98
3770
3371
388
2707
9134
3760
187
91
1870
72
13657
956
681
406
388
2252
143
142
9394
133
49
146
557
122
106
7421
190
1228
3432
122
4161
569
602
493
151
420
320
484
725
447
728
681
8596
8578
2201
1146
2404
389
914
768
120
99
37
74
324
962
279
251
428
345
107
1407
301
912
189
530
398
69
84
246
91
251
1616
4125
2198
1030
1060
603
108
624
8286
742
4867
4165
84
7769
164
2756
2122
2299
6524
5126
601
96
2041
173
171
2092
70
491
5050
462
562
1559
162
5819
160
948
325
151
102
148
442
890
104
41
45
147
612
81
240
440
86
113
209
21
64
1109
109
1157
58
1860
78
1548
10451
391
927
1011
4347
3046
5781
213
227
2270
1019
993
831
350
236
339
456
575
271
612
154
471
82
235
115
440
78
1394
731
426
29
5257
4008
8955
5309
2879
1057
390
1964
154
277
3962
75
258
241
244
1577
9408
3126
3817
269
187
1433
501
816
57
134
605
44
161
97
103
195
116
74
2151
7217
363
250
393
549
2245
292
239
53
65
453
116
3980
3828
9369
1786
4018
4179
279
100
1589
12829
318
1357
1433
465
532
6597
211
2561
1791
1184
1761
1585
38
1923
3557
435
231
3647
401
1372
175
218
102
747
2007
2689
7228
295
1559
159
8693
163
809
4036
2053
588
248
109
1044
937
516
2320
3169
2157
364
70
383
7506
827
2769
14852
5549
13024
264
3547
165
163
187
34
141
2396
895
1121
139
2388
848
1117
34
141
1887
482
1554
1231
2082
1049
446
431
14976
9370
456
1660
13533
6324
5488
444
351
263
484
467
195
998
232
235
313
68
146
144
61
140
232
98
13714
207
426
108
177
163
73
40
78
40
80
49
152
66
65
48
62
104
373
390
7854
3573
38
10344
559
1874
8455
150
167
267
1103
882
441
120
1884
655
238
432
144
81
151
207
66
1073
1831
199
269
1062
393
469
219
167
41
89
141
90
202
7433
180
114
131
203
3474
315
9409
280
2913
123
1030
167
1192
147
612
167
451
1191
147
612
167
1162
829
190
313
5251
1146
3831
9635
1148
7159
470
328
6887
375
5743
1393
475
225
3481
368
62
933
1914
476
136
88
120
9931
7340
5035
54
105
467
91
13324
810
1059
9136
1536
60
168
388
57
1507
437
1073
215
175
127
1002
11694
68
2365
502
492
8959
153
75
1280
215
175
79
1314
734
70
635
667
6606
503
634
81
638
4263
356
1404
1657
7265
344
25
59
115
60
321
9350
5974
1363
1114
113
1623
67
554
1122
677
265
3069
416
5108
19304
8880
3986
642
177
8852
6832
71
7062
782
7434
209
131
628
72
67
134
23
102
81
497
209
1402
9656
2703
316
1265
139
1339
101
845
514
676
228
731
601
121
174
14884
379
106
559
168
1994
137
527
60
1089
99
586
1287
415
1645
2481
1950
2811
4850
5413
8837
1897
781
217
2674
351
990
5323
343
24
2211
3360
1943
54
158
130
5570
943
564
1455
3050
2134
2331
2257
191
587
3033
2340
1454
751
4608
564
11868
2653
1944
125
915
378
585
274
83
7334
1961
74
53
201
122
167
656
588
84
75
2615
11647
6775
2783
4497
73
30
114
264
419
142
623
626
699
848
236
321
486
95
94
829
2728
251
207
617
424
1452
6222
922
4755
7451
3058
3079
1490
2375
960
4957
91
78
4405
822
70
1459
949
2846
4273
1460
194
376
5184
64
90
375
134
1092
1025
2052
5141
3909
5217
2752
1724
31
476
72
1254
1513
97
1039
119
14700
98
93
1239
187
72
131
2271
844
1472
2167
3436
4579
7172
3658
4691
4971
5297
5349
68
777
1140
546
997
170
1690
3076
1622
8918
1121
4991
686
4844
750
60
889
121
1014
170
1095
1139
557
41
34
141
370
295
229
4684
112
9173
4115
106
125
115
31
111
437
415
493
1037
2522
126
493
2887
373
204
467
1884
1046
1775
5735
9448
1668
178
718
618
827
1214
678
230
1306
1997
117
120
64
611
220
86
59
397
3071
5209
6167
3860
8357
430
9373
174
538
213
7008
430
131
286
2109
950
153
8668
152
1455
170
945
5477
1718
1832
325
1363
1634
3838
1203
3529
67
164
259
980
318
8957
14490
4043
7229
350
507
350
523
1378
89
48
582
245
3804
891
57
189
1885
384
3313
4364
441
7741
2885
1433
478
104
406
113
1650
218
293
8026
703
5308
306
1438
693
39
1437
579
8174
700
496
164
36
6393
6708
660
345
563
154
148
155
200
62
190
236
245
581
4198
71
193
337
610
177
785
373
1184
126
146
90
345
133
343
522
271
4376
143
9236
4051
4414
91
311
1230
2109
11658
6102
95
518
124
605
743
229
65
403
239
519
2773
224
389
2674
395
194
2200
1701
164
537
428
957
9342
1165
149
2688
1943
834
574
67
7214
5010
2267
55
14
1446
7358
1496
189
197
122
6717
357
459
677
4357
51
89
1566
118
87
550
476
5040
2203
341
577
357
1874
204
398
1474
81
230
57
29
470
8478
444
1429
3806
4785
115
110
239
68
111
691
1990
4332
7425
1355
9329
1765
466
1854
1447
942
33
181
3629
110
1633
1820
2762
509
3105
11294
3613
500
8890
429
3980
6855
2960
62
9965
940
3078
83
2494
2872
1778
614
1457
1101
2537
11438
9299
3264
3176
1199
98
7626
7308
2581
2079
119
162
676
76
1348
529
740
51
563
110
1161
9468
2267
808
290
1217
57
155
573
426
298
204
35
250
140
2439
11617
6435
588
3075
964
1509
9449
129
279
35
35
377
384
35
286
97
2039
137
2100
1271
2158
1374
7434
151
7227
1118
3032
1824
2057
1665
335
625
1027
297
587
449
286
221
795
11599
1648
595
1056
382
2463
95
530
65
122
627
63
352
215
680
521
65
716
817
519
9203
299
8921
5719
518
214
971
565
125
577
4632
2535
4803
4487
4453
3574
500
169
1314
181
4269
8933
8953
8839
688
870
104
835
766
88
134
133
253
1101
1721
323
88
8464
3393
9425
829
13328
1543
3822
3839
2932
477
346
693
61
87
93
2991
8942
10711
73
205
158
1047
337
1346
535
913
2495
907
823
540
2460
2268
1693
13000
55
734
659
3086
113
3243
1081
538
118
541
717
207
1234
215
1988
1225
1254
2095
483
210
109
331
216
62
606
56
114
59
550
691
239
342
623
146
107
232
95
1800
106
878
1693
1733
388
528
74
343
697
240
815
421
422
86
231
645
192
208
1386
1618
4043
5104
2645
2535
7337
2655
7152
9199
1662
10569
6354
4790
653
883
9011
384
608
92
295
2661
118
1004
1405
143
1543
13716
7012
145
824
1297
196
533
1439
5105
219
1767
8787
2867
1086
174
742
641
240
1215
56
245
11743
386
4551
8932
405
131
76
3610
357
2053
4199
621
423
682
876
683
1365
666
498
9430
1037
684
92
141
1104
602
7452
3278
326
1071
319
132
4900
3771
130
761
417
98
82
1908
894
5853
1676
285
734
1040
9199
6496
5096
125
868
14804
1681
636
208
130
321
698
102
1568
55
123
406
633
82
129
91
257
169
53
640
194
130
320
695
102
1389
5471
1578
57
553
288
59
111
5877
11717
6008
9183
33
1105
9304
9986
3026
201
215
1050
7995
2837
8907
3176
1327
7327
1516
2892
135
1861
541
531
239
2284
485
690
1002
44
3669
1751
2618
2351
9554
1596
4869
1066
1240
365
511
376
1694
673
1651
89
669
91
1007
226
432
766
4047
4439
969
9400
2639
7839
5851
497
5824
2853
3080
11508
3219
2706
4132
3452
6830
466
5461
164
63
3931
1699
7978
421
195
1680
1522
480
120
237
293
450
2024
503
4931
350
6437
221
1094
143
460
27
48
98
111
452
5474
363
1878
541
43
49
98
2238
1872
461
29
48
98
111
241
1420
6330
192
2189
700
867
156
56
146
232
1020
2430
111
1368
2137
269
232
1776
103
2554
110
185
537
2199
1489
881
374
606
486
153
416
308
486
722
3651
1495
240
456
345
7998
627
613
8819
872
2888
51
55
579
939
166
124
173
40
107
99
188
33
729
7361
1044
767
483
491
126
309
12204
472
1093
3331
2697
3565
1471
696
65
106
56
120
3598
217
1261
8918
1490
4987
339
4668
3888
499
83
255
188
473
185
314
1951
104
376
209
79
519
3933
7207
2265
3369
850
504
37
1715
290
850
2049
654
2142
4423
4171
1407
666
72
102
1155
1720
452
1417
176
493
2882
99
4658
449
462
1161
7113
106
362
6192
505
31
109
4378
305
209
1750
14756
228
138
128
51
2623
551
2155
573
558
296
238
296
240
75
313
711
211
1041
296
232
919
3192
152
95
62
418
3967
472
624
122
436
231
189
8662
95
5913
3824
13647
4490
692
4911
253
2696
190
4806
4685
7191
986
4964
4713
6914
581
7306
57
1237
88
2581
4017
63
1427
1272
232
6710
160
1204
332
84
488
171
50
632
2063
271
304
1614
126
554
124
344
8744
67
194
83
323
1212
7144
3293
208
1674
692
95
104
1139
5342
108
6579
768
1967
898
501
65
2254
3671
262
508
517
584
971
207
129
375
63
1234
234
225
115
299
145
21
610
5875
9490
8111
314
172
441
1008
2211
4722
2160
1213
7252
1206
56
4355
73
130
1174
175
359
267
9356
8084
13656
822
134
263
6312
579
192
361
55
436
94
597
1339
131
7664
13837
88
6202
2738
1540
1294
1023
800
295
171
279
594
230
1807
2470
227
234
55
133
194
1517
33
122
212
566
215
149
278
98
338
272
160
73
137
148
138
927
524
929
227
71
995
295
616
219
5772
2686
141
235
488
1006
330
611
1429
2883
636
2460
36
185
377
571
596
213
53
52
81
84
66
985
130
1053
2036
8591
8917
766
596
448
2627
1115
396
512
48
1601
558
1601
5594
1615
6631
3478
879
4192
1182
2998
385
7331
3955
976
1281
525
634
4005
11832
1211
232
1986
1473
642
1305
5215
9495
4883
2624
1825
119
846
1755
329
280
87
308
4866
453
228
107
1421
13635
561
7165
2262
4238
14803
2705
9357
55
293
576
549
109
96
1817
943
957
3051
310
253
1335
2545
4561
2032
1009
1319
2285
231
54
39
427
8925
4844
2077
788
133
211
161
4349
930
5702
663
67
5470
1313
1758
915
146
1478
526
1886
132
307
1006
52
310
593
9086
2407
180
8122
6002
2581
1961
3836
67
6867
15412
55
2644
883
5882
1117
138
477
474
2370
4319
4029
480
82
3186
163
7326
1420
352
1185
83
446
7204
4974
8061
583
258
245
433
12
745
99
606
4111
1719
211
188
5582
2794
478
105
1817
69
1274
862
217
158
6449
4231
217
473
1907
3666
1285
1605
208
946
926
475
2241
446
14756
7909
7382
2803
88
1893
340
2358
1874
1924
1922
6538
343
4723
11912
345
1157
113
12308
116
748
138
191
34
7374
774
1717
1357
370
136
3875
3272
1394
218
892
298
195
637
778
5080
4574
2638
519
629
5508
2053
12247
9748
327
4514
7527
1887
3418
187
117
119
128
116
80
105
144
28
99
133
57
251
1396
398
256
310
1581
125
74
145
856
335
7226
2129
2564
3598
382
419
1299
43
56
77
340
30
44
196
345
3300
510
222
154
102
1209
505
2329
140
116
2876
319
403
155
139
65
341
1748
1726
1420
382
8190
1788
805
129
8174
75
5159
142
7313
2799
6956
2400
348
1845
1864
103
112
1724
617
2892
986
161
248
102
109
186
280
553
620
205
1147
153
737
197
95
22
45
383
120
330
137
167
711
1697
117
539
122
2339
619
446
477
212
1692
6768
1697
1464
4055
2495
1451
400
538
3879
5328
597
275
507
1913
1006
66
71
46
350
3576
613
276
1931
4050
150
1793
2661
654
3598
7280
5301
353
259
113
9329
1375
3894
260
1166
181
418
63
9448
351
257
767
430
3487
257
1007
417
3255
883
712
3262
11633
1495
351
352
2197
3895
1071
340
1882
859
1445
751
111
1696
2704
181
251
162
154
489
196
26
1074
151
3943
3655
351
313
588
156
121
75
1648
312
5199
4809
2407
476
336
453
441
558
215
36
710
337
3605
137
2255
1289
2386
616
379
2672
1818
618
106
1574
1593
32
123
120
4037
515
187
194
631
339
7520
2450
4942
1934
7086
5866
604
2224
147
156
114
4411
1206
462
2453
196
240
1862
345
1232
164
106
101
2507
446
504
32
209
1397
142
64
4012
647
112
1074
208
325
1087
9141
1264
539
101
91
11
348
89
67
65
2235
7387
1630
4592
3316
64
1655
475
5488
253
475
477
5865
78
122
279
275
132
382
132
1680
1946
7512
167
309
87
60
410
162
248
1005
1102
666
65
9070
138
1447
470
620
67
297
260
250
715
51
105
1621
8256
6404
2967
1233
771
12699
1528
72
245
328
881
210
2176
98
33
233
313
93
75
88
999
1428
233
31
4194
107
2102
2967
9419
5935
862
1926
4999
2772
8288
703
5167
12196
1839
935
1308
2569
10333
1545
3812
3639
1643
48
6452
340
4131
221
85
2802
231
107
363
276
308
145
3371
218
97
7502
1902
5083
696
8166
1502
97
519
1976
1571
1466
1829
687
2764
685
2304
132
2052
10703
14836
319
6243
81
10373
1399
9538
3456
8760
491
1367
217
192
709
204
337
936
51
167
426
649
56
124
56
1588
217
192
667
204
287
938
246
5620
1870
1203
3236
1861
175
6881
2671
1314
3263
2084
244
2206
466
103
125
245
143
68
8785
6914
1199
171
557
525
321
67
224
786
1107
323
76
95
315
1806
2083
216
564
177
176
670
1434
881
151
788
449
979
591
1074
53
3056
596
1091
54
839
5195
96
270
5128
11416
3324
569
55
68
195
563
282
2750
9430
5211
1054
792
607
1872
248
475
2808
299
3039
4133
238
879
123
92
162
98
531
1024
7262
529
3176
217
773
4888
1917
77
409
615
2793
69
4038
606
2440
4379
9558
2371
158
1640
1610
42
8986
8657
9126
1952
1870
1468
642
270
1178
162
163
124
96
127
9420
1779
2010
799
86
1116
806
257
156
133
47
107
3290
560
1196
64
140
233
222
860
1180
266
1069
1109
361
34
622
28
622
518
359
1243
5845
8971
2228
14849
6462
1484
384
170
1033
109
3294
2231
736
279
497
407
207
197
909
1535
75
402
397
807
110
154
495
293
441
185
60
1767
14869
771
136
400
800
1393
222
178
508
782
2945
242
78
1654
564
99
183
1401
443
186
219
59
880
130
214
474
766
142
1434
1332
249
325
195
156
135
149
57
317
60
668
348
60
4762
1334
572
6076
1890
73
3126
7495
2919
8813
288
11532
806
2770
614
972
783
1473
1814
180
320
150
122
227
243
204
20
7338
444
1431
55
281
125
517
1442
13629
1344
3389
8321
290
99
110
1162
485
620
566
145
585
218
639
75
242
86
663
552
173
7552
4377
549
70
1119
3469
1231
177
13516
610
774
7761
106
705
476
925
120
44
66
2614
1003
958
1014
3592
3723
203
306
1361
328
42
276
137
19
88
24
455
191
5174
230
2280
2924
9408
5564
7551
4566
8709
716
107
597
2179
194
278
451
5305
9303
1094
1298
3981
5926
334
7119
1801
1469
2883
7768
854
67
338
822
169
1383
6090
1739
475
409
451
832
3845
3715
4127
431
1650
60
135
140
27
119
94
94
151
484
61
80
81
105
54
1092
595
649
100
211
261
631
283
2500
7382
164
1205
70
56
76
59
204
112
203
418
507
51
179
1988
3987
1533
437
1487
615
72
4731
801
428
9406
637
176
773
1503
492
205
482
897
196
327
75
166
203
35
284
138
2245
324
451
160
624
5795
5705
563
496
5621
1912
3179
7250
45
1606
2476
474
159
124
294
174
114
125
122
719
1387
3084
341
8907
2721
113
3209
8911
1670
7054
48
104
13614
561
1326
1530
1039
1411
14769
10522
1388
471
683
428
439
108
13316
2252
128
2990
1116
354
93
795
130
130
543
7824
7855
2869
286
48
153
88
659
243
72
71
5901
589
322
1264
426
248
86
186
46
131
188
32
43
139
51
7485
14561
226
878
1519
81
917
11822
276
650
6838
834
1768
445
1503
470
89
223
366
552
1202
453
2253
6583
1833
5057
1540
7247
7393
1549
463
2310
325
702
2221
196
4994
707
1903
186
14825
621
993
1460
2864
756
654
7681
1633
15440
587
599
1621
4347
7300
1684
194
550
7657
2237
158
6475
367
2164
447
422
430
1936
46
112
2161
184
210
420
196
8285
194
2216
1709
600
7328
565
1108
1335
326
589
105
113
41
231
210
5269
26
99
1173
1073
5350
617
371
642
44
1507
286
1410
6715
46
68
239
212
17
136
60
297
543
1881
441
452
178
760
258
91
159
2638
1028
99
812
86
406
73
389
1278
1343
616
200
135
230
213
653
851
9563
3694
9301
562
1076
4929
3783
3594
9244
1116
141
1818
2641
4884
193
2702
4100
2545
674
3529
6841
477
6738
43
3336
15425
5550
163
107
87
1965
522
47
207
531
1690
471
422
493
1126
629
1281
78
169
465
815
1956
495
282
191
3201
1177
114
79
896
578
454
152
4383
953
239
560
210
84
100
298
48
153
610
1317
108
3695
1129
79
825
583
451
13537
1583
527
4002
4616
437
264
124
784
113
96
452
258
1629
234
202
57
164
1721
548
400
8189
393
1470
1574
38
157
400
473
67
877
9898
1457
458
1339
1964
440
127
2224
1689
1980
1303
1136
6205
123
378
779
111
598
461
156
410
492
488
725
381
9349
3071
3185
1022
2042
7169
6817
1733
131
91
253
1338
65
213
144
123
122
387
350
339
993
334
9871
581
37
9302
1020
4677
351
410
6642
954
308
208
1020
116
45
412
3045
256
7573
47
371
1601
375
332
4775
5117
182
138
191
2823
95
9030
268
84
26
220
1657
8776
119
260
469
2885
2194
5193
698
8341
5201
1152
8148
4881
1875
8981
3859
9273
8939
127
7812
4258
387
939
75
125
56
634
531
149
170
61
1380
5398
2429
4073
2456
5150
75
1914
149
162
252
379
137
474
1244
1750
265
1091
4050
239
312
7514
9434
5065
4154
2085
7438
250
1282
573
360
171
643
61
964
198
1956
3068
3666
5723
9561
895
1799
174
9380
3865
3421
589
2788
3886
1846
890
1456
656
831
956
44
956
66
250
319
346
794
60
168
1375
88
81
9384
2095
2067
322
7364
523
1355
4989
261
1002
9095
3131
9607
5098
20
150
618
2357
37
20
97
217
283
79
2017
2239
195
507
3696
5609
3253
367
1925
48
178
291
357
261
276
14138
1177
5282
4281
8671
4143
858
11183
913
542
1553
1382
93
75
373
1209
11097
326
587
5503
6874
4435
4003
2207
1624
22
107
66
378
979
7339
1470
55
35
5035
4451
3909
205
1834
6274
2920
6282
648
1841
5407
470
1742
2675
3159
2309
3953
1767
35
6320
951
173
410
191
1057
3954
940
1193
13851
447
173
25
305
192
269
47
243
1333
1492
308
170
1711
522
2315
1488
1575
8310
7318
84
1609
1846
2515
1072
3390
2618
5053
6763
2154
246
1600
607
279
972
78
63
174
89
3808
142
8683
2528
9289
3762
6991
9488
4252
680
1566
2733
66
147
14675
9154
134
97
1281
259
1566
1377
4146
188
57
84
1338
264
4854
2960
1568
3133
701
7193
2743
1032
5025
155
119
231
83
71
10905
6320
7448
3524
2124
1988
1620
221
5230
2119
85
278
456
9076
6164
4578
314
6889
5771
495
634
585
406
121
923
179
8135
475
179
1562
203
1018
598
4372
11718
69
1458
4336
6353
328
92
220
959
2985
9397
4766
429
305
44
953
1876
54
139
597
104
44
952
1682
112
2062
2309
381
1659
1726
2505
670
1291
447
3146
733
15326
1423
462
2269
2281
7179
3866
228
391
2588
1086
1306
370
38
3342
508
39
173
5851
2134
244
1090
913
211
5725
2728
806
440
234
101
530
229
1812
1457
134
1548
1291
417
1911
978
254
1249
1493
485
88
98
311
679
203
9347
1609
168
83
5915
198
85
1880
1462
2589
9450
321
1151
6378
9033
6180
4629
2873
1976
11964
2297
2132
890
3686
542
7539
5192
6935
701
628
4505
4410
2533
125
2716
297
1979
7721
1781
8120
3348
434
1194
379
1251
2430
64
221
1265
249
120
7425
226
384
265
3941
986
53
6512
333
1914
1367
148
2306
1324
3188
475
134
4065
2728
5867
2559
87
448
165
482
131
691
76
29
2428
7404
8356
622
482
1774
1452
168
106
187
1958
1209
360
8895
1571
8095
4053
521
129
51
44
899
6782
4088
2268
145
190
409
96
5225
314
1895
115
59
523
341
1150
266
135
1241
1134
182
79
105
175
477
2389
951
84
181
3627
1892
13621
67
57
208
169
211
211
308
343
874
637
184
623
9266
179
290
160
66
70
518
115
632
719
230
65
564
226
180
1887
349
240
519
67
1106
7263
717
224
355
305
209
208
198
122
512
106
2011
727
1090
1342
7324
650
231
167
419
442
2561
1317
435
1348
225
2578
1224
1064
317
793
5373
523
401
82
289
215
756
4805
4501
31
114
266
427
478
2726
6093
104
138
247
73
705
130
103
4793
9413
1602
2294
1861
166
980
429
12457
2373
1518
7809
181
257
1244
54
2171
180
256
1238
55
1676
3690
2585
249
122
944
89
136
432
105
21
871
1959
142
218
336
372
49
3505
239
329
372
102
325
10085
9118
410
210
3032
3116
151
218
234
70
101
158
306
214
1630
122
2156
578
482
127
95
166
367
55
493
1909
4137
507
2687
579
520
1920
1917
7404
11908
11866
118
4257
526
4002
2758
733
254
2141
224
153
607
1304
380
3768
248
173
160
1324
97
40
248
412
4851
978
470
869
1083
400
295
42
489
54
10149
1455
7347
138
1018
1790
371
342
149
7362
616
88
134
139
67
563
104
433
67
1133
113
101
1516
1096
994
379
8136
1259
9495
289
61
1563
163
1686
5464
178
954
818
269
2266
262
82
53
90
505
4013
796
714
135
229
51
3669
224
55
8829
1768
1403
1438
224
1052
627
645
536
1939
9531
5863
376
31
114
135
73
40
238
5861
7900
709
5223
3074
981
5059
3459
398
265
256
810
131
4217
528
110
219
454
159
2179
1160
78
193
4893
166
183
118
183
2379
1138
78
151
136
893
1910
727
199
433
1242
93
80
5455
2722
195
13689
1238
447
12053
4231
4794
275
2660
3089
8931
4030
369
568
486
1402
135
831
144
1940
7538
186
1066
122
263
60
832
422
426
74
291
656
1505
121
45
85
38
610
376
2251
7202
1289
694
4595
473
125
3387
469
785
3870
3998
1630
146
208
2421
344
188
15
435
1433
6698
1023
96
530
129
138
1098
447
417
5922
415
1881
7299
7532
1529
1464
184
99
363
41
84
452
274
890
164
29
7941
1454
453
537
3541
216
1011
1948
454
534
1216
50
557
1428
1647
2246
2086
1399
1248
449
716
333
5148
3930
4301
613
79
947
117
88
234
457
734
5070
695
481
196
2236
5141
2102
925
989
300
521
337
878
602
394
2862
161
1627
2077
71
2342
884
90
516
1115
55
2275
563
1107
55
847
1139
501
1807
2076
6907
2487
2088
1335
9409
2743
5075
3642
1272
1056
1637
242
698
5816
6435
479
5595
337
1898
3058
1946
1232
134
456
1455
1101
1834
5912
832
6643
381
2487
124
243
152
56
14687
2383
10072
3947
1210
246
121
68
1902
1476
490
56
219
187
1330
7307
3441
1566
1246
2141
1159
63
1693
2351
595
483
262
1051
664
4446
7704
2654
6608
65
548
944
914
875
6173
348
11600
1093
2713
375
303
572
3210
2174
303
1627
1297
7379
3466
7527
9452
6076
65
2559
1000
2210
4622
418
328
1368
874
1123
1370
4339
665
973
121
726
57
1226
1417
451
388
5498
252
89
384
431
264
1088
13000
551
1878
15272
3158
223
7074
13552
337
6468
386
649
1624
43
1220
3320
66
268
638
214
67
321
676
1396
9061
538
502
1351
315
2692
5057
53
3862
5532
9418
5175
1956
8535
2943
13616
11097
9327
838
3114
4846
1984
92
163
15435
5488
81
61
389
43
1330
13574
3002
219
97
203
130
150
45
123
1038
460
114
5605
62
2296
3683
87
31
542
407
46
868
728
844
103
1622
992
9205
5944
185
61
215
29
349
1621
1197
196
831
35
4990
1460
648
153
132
675
804
34
279
151
36
30
2864
1644
636
225
552
818
148
89
320
19
47
118
1979
130
119
68
678
877
981
85
3599
708
3232
228
2531
49
520
1993
2093
497
3348
30
36
148
278
34
781
677
133
151
649
3200
502
79
2147
1932
5257
6154
1354
350
9032
92
115
451
328
345
887
8046
5917
81
4751
1409
84
575
1684
1194
344
6904
647
1320
65
528
1004
11
247
719
5715
4021
1811
533
747
736
4227
7025
3428
4286
5643
3366
3600
8077
9768
800
824
1446
7457
4760
2877
2974
2304
9485
4712
347
2445
986
1562
11591
5727
2387
715
3268
1714
2215
3354
130
2183
2098
9945
4958
3349
570
2440
3726
5808
198
256
3299
9102
288
407
223
1622
400
1037
83
1931
7001
1934
971
1643
1708
2008
249
2048
274
355
3513
274
356
1007
181
65
103
278
57
403
656
211
71
676
653
182
523
64
7364
1397
153
1398
598
1361
453
141
3170
856
54
400
677
95
103
520
4683
6534
163
154
99
52
100
4717
15456
3726
3528
3644
218
284
702
650
130
2939
642
2898
869
481
1184
7625
5016
3324
169
9581
7745
3839
1405
213
836
298
135
929
839
3791
64
5453
4388
613
2623
1888
529
128
948
470
1882
227
1773
139
155
244
190
387
6929
1403
667
209
349
58
1188
76
23
125
416
94
649
133
56
1585
160
660
204
340
58
1187
519
1546
954
304
273
2658
252
122
58
151
103
1041
86
2081
6223
955
869
670
4684
2161
59
279
329
758
877
801
389
7637
1441
2200
297
1420
65
409
1747
2604
1569
164
87
2543
118
162
1103
114
172
243
384
53
610
144
697
4059
157
593
224
1400
2563
793
780
157
857
72
204
200
111
167
7557
1965
122
1675
76
714
1474
304
314
2522
71
157
5720
13677
1624
117
71
462
8903
421
125
105
1759
611
120
324
451
36
1016
228
403
153
677
112
560
50
147
177
189
154
1990
1767
74
766
147
951
5367
1893
5500
690
8096
3156
7285
110
2663
203
300
1705
99
1321
1988
563
769
780
815
60
38
259
292
49
101
684
8001
75
61
1169
96
446
383
256
108
674
2066
3417
168
7284
82
672
239
1385
67
999
2856
9634
939
97
178
4665
6736
1728
179
1251
1426
45
37
9507
123
521
504
1135
70
1240
2012
168
179
110
70
698
86
267
387
3392
13746
2358
8887
3429
2276
51
1407
2045
8954
7432
31
59
1100
1727
4751
462
163
207
66
736
160
109
179
154
923
27
232
47
382
616
1353
211
1083
72
129
276
277
480
6604
7524
478
65
2257
185
225
1963
125
70
737
208
38
1658
90
67
227
80
92
438
523
115
60
428
346
807
36
288
128
295
982
36
1282
484
608
211
2156
317
760
1010
2730
441
455
119
238
1465
6584
714
1820
3291
747
8865
628
55
4188
435
1916
1931
215
455
90
536
430
2159
691
4215
803
6568
1408
681
321
148
4983
1548
841
867
767
179
967
397
349
4786
1423
1034
1029
316
9134
3122
216
173
173
1212
3471
2101
3854
489
5967
468
1590
1728
3936
4253
3161
7511
7484
1861
3084
1342
1656
1921
2987
69
109
113
137
2268
5805
266
113
36
203
1731
588
109
201
136
94
110
118
458
123
407
1019
124
451
131
1148
1245
193
186
481
1425
3341
52
1925
1919
2579
80
465
134
55
196
207
1212
6445
1466
178
1228
206
650
614
244
1864
1650
326
188
1109
3125
2045
6032
1793
7376
7305
1430
2978
310
427
169
31
530
1973
7374
1039
680
1137
879
229
2771
1341
113
778
912
463
733
3621
1567
3344
10428
2774
14926
6670
4473
800
321
152
5602
2077
219
1849
259
43
153
508
87
968
7272
7157
1932
591
45
308
988
143
5417
2139
13815
1589
957
3407
463
1159
932
2267
2294
77
5164
4228
376
3749
44
33
337
225
2205
10587
130
80
1003
1604
9416
546
213
240
95
467
918
93
26
2060
6622
257
656
129
2332
125
105
323
2789
201
63
297
1569
193
1932
6217
655
1434
53
869
220
1245
262
672
1387
1328
5685
1822
1578
7349
107
160
359
3781
1883
465
6058
465
578
8732
9434
2709
1441
64
47
69
50
68
1522
510
206
75
796
19
27
302
63
1090
455
71
67
5687
1136
6240
154
3111
263
1984
13665
970
1147
73
1605
711
618
188
71
47
233
187
2833
1287
461
8947
1559
498
4692
10812
5079
320
559
196
3763
617
196
1975
713
95
260
398
165
110
229
455
227
91
69
444
975
153
8411
279
1433
822
68
72
627
78
138
278
508
260
129
75
268
3016
117
450
56
128
129
2200
239
104
1269
319
129
1672
6266
197
154
127
214
145
391
156
336
58
3597
1955
4165
4986
59
70
7481
1277
486
1361
1735
950
1729
6114
1210
406
403
483
356
685
108
194
112
238
760
1408
2118
109
2166
2806
109
208
5866
2315
5661
1759
999
810
101
112
141
50
40
1295
130
107
158
566
231
190
76
81
927
10886
4243
1149
13672
3839
7190
1591
120
350
119
1685
271
4919
208
1117
737
64
627
5196
3408
2647
8908
5234
14760
1724
595
809
837
980
1654
114
215
3291
114
214
429
430
677
571
2726
88
1658
4323
4907
2061
13259
485
278
122
107
129
618
215
123
316
468
526
434
138
160
263
534
2712
793
1694
9296
489
5466
266
511
292
4571
143
11616
892
958
2552
8774
319
694
144
9561
922
690
383
391
2784
1082
9412
1305
2278
9734
1086
213
1030
272
79
109
136
2953
9183
171
148
288
681
996
933
478
332
269
641
128
1043
1420
9200
2473
9357
1647
358
2597
1271
2046
1955
11874
2251
77
3897
1737
580
2028
517
141
498
1973
91
186
300
6900
1102
4036
286
73
1661
72
1411
507
675
857
66
1577
8715
930
1104
81
138
3546
311
1503
644
2228
97
300
1064
347
1301
689
335
1857
145
5414
1252
118
9558
9738
1604
4377
2464
463
12868
456
5436
9495
1922
8789
2837
2551
83
1663
1234
239
55
437
376
122
115
31
129
116
159
567
1452
245
811
154
559
950
690
7266
7704
14915
1964
3785
1787
858
1566
138
8542
138
806
295
426
75
2455
7445
2056
7324
1556
1408
41
135
220
110
96
86
136
3054
250
317
3359
1648
195
267
916
239
196
310
96
217
61
1774
230
102
4005
7799
4977
2947
3548
14415
7273
5180
944
587
112
1803
590
7354
7279
1645
467
440
9280
56
3672
230
216
3105
86
426
4568
1649
736
118
50
43
210
77
134
123
237
426
849
2160
2636
946
5158
2706
2252
1281
328
234
128
508
68
4816
143
162
114
180
375
1194
6114
478
278
799
537
978
2843
661
105
252
702
1520
510
145
199
1453
1448
473
3167
9454
567
91
1894
142
5677
142
438
139
153
1063
2247
746
7523
1491
109
478
2115
3441
3881
1853
6089
262
612
2807
13609
3743
2017
2604
66
135
1472
128
79
219
7008
5121
471
1098
75
572
1161
7769
1901
8281
4870
1446
5024
6184
7361
1181
2440
1235
2311
69
266
6517
321
736
734
35
123
99
70
184
328
1603
519
133
68
5174
699
8169
161
131
157
73
804
279
2647
13657
995
494
7299
1786
4561
703
5209
13720
144
131
445
218
3698
862
2366
3709
1159
5184
699
8143
4224
698
3243
3237
11642
5142
5440
3493
10600
72
1808
581
3557
133
175
1201
36
2277
578
210
7572
1143
2119
9337
189
8873
332
279
133
230
446
275
1528
703
2337
1179
857
449
606
86
53
266
77
805
1570
775
587
230
109
30
77
109
101
42
1734
3925
723
66
937
2838
5228
691
8176
901
2404
148
8159
700
5185
1893
95
518
58
4166
2750
1548
265
1921
380
198
79
64
508
69
1348
616
5652
612
141
495
385
893
101
1041
451
11122
9358
315
4867
262
309
1257
621
706
882
121
161
626
260
581
907
562
1857
1947
79
205
118
48
372
74
7261
218
349
261
3281
15493
5310
100
131
2221
501
3066
139
245
71
104
222
329
304
58
1632
32
13062
2021
692
917
13664
1566
3109
3420
531
562
609
65
2035
68
511
120
152
122
60
296
2755
8871
2040
4045
657
2652
661
1109
636
12419
3675
89
883
2580
13930
2992
4398
5170
697
8247
4082
2925
574
57
206
13
429
177
108
410
146
52
905
323
715
1585
2444
215
66
55
497
13945
40
205
248
443
409
136
609
1594
87
536
4473
1260
2152
5565
1874
944
699
1761
8702
7488
2078
1510
2499
700
124
130
68
107
2823
14827
343
126
235
1416
102
366
62
380
547
689
1643
63
12050
660
459
1081
44
797
334
1900
90
68
810
1860
560
57
868
255
1928
3251
717
141
303
50
646
423
215
165
734
90
1795
145
191
480
7302
8138
241
51
102
177
498
976
9445
2844
5426
8229
423
92
738
636
543
626
103
97
525
745
108
340
1301
14813
135
339
314
231
378
33
809
634
9147
1270
91
4047
1486
1049
14869
206
340
58
397
88
47
205
1472
1004
560
755
3656
1319
144
263
360
441
133
969
132
66
222
957
47
1213
1594
552
35
1880
347
416
84
1520
1177
8207
1311
939
245
1420
4504
1811
2663
435
125
621
3904
2233
998
3522
7398
384
9539
2684
56
115
390
156
228
414
215
98
113
4962
208
570
14568
509
35
7184
4953
2065
75
66
679
206
1021
124
158
692
876
841
298
850
179
854
11594
6668
555
225
372
2261
7276
530
6980
141
477
2162
173
243
259
115
31
4896
4970
2160
75
1555
694
947
31
145
3536
120
1816
78
473
1453
95
11686
8896
96
548
65
115
422
76
101
97
111
121
113
92
216
192
140
410
282
516
140
510
2520
196
304
1438
2125
468
5523
639
437
456
195
279
6483
9506
7164
2647
93
772
8933
3347
52
14823
2199
141
113
574
4835
1229
11694
1245
288
3059
179
8620
881
116
3208
3932
1907
95
1333
191
160
1904
123
133
87
78
623
148
98
1299
191
160
1457
1613
11463
1304
103
7581
2133
500
399
8163
407
1451
2840
126
124
241
1204
1045
2202
238
102
2407
347
1527
7436
3972
4853
480
129
357
425
141
699
1007
357
736
1975
231
66
231
156
382
196
2644
116
236
8932
219
84
885
2014
539
93
89
1012
6353
140
4662
1449
478
310
581
183
293
107
215
321
7089
2729
2343
604
14314
509
170
1318
1692
2514
3468
4899
9228
7216
80
1923
552
6030
548
98
212
1798
2793
9805
3897
6601
2147
139
60
1415
248
198
1327
197
2659
4818
1926
3396
2656
2771
1200
350
5816
166
7738
149
637
1701
1402
118
1228
190
161
186
6922
326
31
3117
3186
549
5202
8496
1699
1264
5475
4048
53
3104
1347
2202
133
188
57
205
61
9387
1203
131
2327
154
3190
773
8942
6476
4268
2811
593
723
489
425
159
449
4784
2774
595
722
487
420
159
658
4811
226
6188
2752
1548
5126
398
87
88
106
407
605
181
146
456
664
106
172
1846
379
178
9474
82
95
614
58
124
604
741
223
681
696
6069
4300
3460
5450
9746
3204
27
488
43
13666
461
2983
229
1957
1784
1059
1156
6365
8922
1897
572
479
1522
550
56
3027
550
56
153
130
81
594
916
417
1329
9075
1325
5595
6651
1969
60
341
2153
114
568
276
1039
319
1885
286
376
428
2622
4752
1149
377
186
549
762
279
11616
198
518
1120
2189
3972
2924
4636
340
6445
3538
106
6237
2270
2860
82
269
1164
1037
63
1437
633
203
483
115
161
83
303
330
403
740
1114
41
3860
1683
112
234
481
7944
698
2110
5461
8102
611
262
6236
14885
2957
2221
1349
1100
2270
1150
5064
643
481
5140
478
19
1897
59
2424
303
114
3181
65
1790
67
74
2643
7366
5201
109
93
267
113
167
13409
2924
1400
107
11440
325
4443
2268
7219
73
80
417
459
56
64
556
112
74
117
105
5605
9742
3650
169
127
91
238
2172
594
2865
13611
8971
1528
768
205
125
592
263
682
1064
1425
231
142
331
144
548
9037
259
3981
692
876
6981
689
7340
101
643
130
624
378
220
681
524
2236
4524
2687
149
41
59
842
529
196
4709
64
1212
9466
3078
1329
158
417
486
726
1607
701
3119
195
58
185
112
131
1651
2119
2926
2858
7323
78
169
64
160
752
67
1517
452
8415
8756
699
58
7223
245
93
57
1142
499
122
103
1429
1881
419
686
86
399
73
77
65
75
2877
3828
1100
335
40
242
65
174
387
107
140
9032
607
1397
6660
279
7401
567
1670
3155
46
417
277
32
6145
471
1120
2759
471
1120
4060
6835
1946
362
207
352
71
80
64
79
123
463
1786
575
2708
194
368
575
1922
8007
2037
6813
4414
53
142
1371
49
3367
102
466
19
188
492
1404
2961
8878
2352
703
3249
1185
524
183
145
1374
468
1957
96
153
99
103
647
729
5107
7334
45
374
497
5863
1736
681
725
439
1331
457
1320
2719
3291
1734
558
469
765
118
217
265
767
88
219
1351
530
2358
216
2133
2556
10342
1613
1870
2232
4479
682
1228
289
11940
13300
2939
1273
815
95
519
57
6668
892
1014
4207
303
140
160
2995
1724
386
67
195
1576
819
111
1004
224
2517
163
117
4384
7251
4977
341
555
1583
57
151
1699
489
1555
76
173
154
455
8651
470
417
133
541
511
410
354
382
2153
131
266
106
83
3510
711
198
292
238
59
540
485
1004
1454
4962
245
215
421
15232
152
239
207
1709
337
469
839
689
8259
697
5419
1177
143
350
366
3821
3940
4771
244
771
346
363
2086
2215
9012
1834
1150
481
315
217
200
8985
2168
304
60
591
31
115
106
41
218
62
202
256
243
4183
2329
2951
241
862
117
1209
674
4769
1565
153
927
175
1757
94
4023
371
9056
122
28
219
208
72
1816
1197
7523
220
2142
570
3725
1662
218
3434
84
1105
161
56
370
9037
2282
307
69
1711
3278
5211
1066
1266
462
191
473
5201
356
194
47
1903
71
2478
2052
280
129
128
195
65
2318
1846
86
356
304
459
2925
86
414
1240
6226
9005
2707
1508
128
195
65
1770
6572
548
796
1611
1745
305
12723
89
2519
197
304
1447
154
183
219
178
5186
5972
4248
15475
2584
638
3737
668
61
938
341
328
4122
8992
2276
38
192
366
5581
759
2832
1543
324
317
100
238
77
7718
81
1139
57
308
314
670
884
1212
654
625
693
417
51
5023
914
1085
9419
7327
4772
352
1283
1286
1134
162
7272
4181
3153
811
1150
450
8518
132
3354
7357
789
9494
222
14877
190
217
3989
74
1647
5806
546
3400
67
345
6797
4680
59
1234
1207
8901
8271
2260
55
463
1841
347
4344
14926
1730
9338
391
7857
651
4494
930
3610
1101
440
128
250
204
6345
1763
3072
839
8511
471
1730
36
135
3333
277
192
92
265
264
434
3238
735
1153
4030
1546
11163
6391
157
2947
5481
3748
712
5996
7745
3122
91
7474
2478
8539
2902
220
411
105
4223
3257
564
140
248
1919
1017
76
69
361
2233
570
140
1932
1424
4486
249
595
7298
132
41
103
244
1188
762
394
200
117
9368
176
9134
352
710
681
100
304
1271
390
4169
393
2180
85
4518
823
6068
4904
276
656
1179
178
8989
1013
4942
845
430
1429
2475
2943
231
3361
3960
2263
1367
947
458
1336
3666
948
349
3636
465
84
342
3565
69
1201
153
860
84
173
184
883
16
2640
160
1341
683
4212
1467
85
533
537
2909
1319
585
363
1204
107
3807
5125
4284
55
39
37
1320
107
483
4455
1275
3213
4587
545
3050
1403
168
113
7367
433
257
202
319
107
133
9426
9470
853
355
189
217
86
1318
809
592
1831
2898
9318
1233
35
203
10530
6195
47
3863
203
51
538
1267
7332
93
132
13640
93
228
722
181
152
105
332
44
642
89
13072
397
339
9476
106
317
517
4515
4595
602
3457
769
364
500
880
979
119
534
7915
272
1680
1427
231
1571
4278
9672
2036
361
76
940
91
96
517
2042
97
470
833
1208
6785
1479
768
1368
79
680
2111
864
3655
328
8047
96
552
9488
959
305
1429
973
688
3525
10719
780
40
87
2176
95
552
124
637
522
728
696
866
3388
3909
2252
349
7397
153
13888
1772
260
2599
1339
1005
8733
92
174
681
2891
1704
1472
3058
8728
702
5512
318
368
319
75
74
188
5975
157
68
182
103
123
651
103
58
86
7538
1313
1449
598
8194
893
576
394
579
1142
5766
2853
5396
700
8232
1230
7442
2286
3134
448
9072
920
88
61
98
2686
5390
701
778
9583
7747
7971
2573
306
803
857
5183
702
8277
1357
877
2822
580
1807
81
278
9616
1295
211
141
679
9377
3893
282
182
87
870
792
710
3436
12175
6206
7447
3556
8975
874
6561
410
351
4689
107
183
51
139
101
204
98
193
245
51
1898
129
146
94
751
104
3947
426
380
1197
133
54
1718
132
2589
5196
2622
88
155
179
94
310
2044
104
533
173
83
1044
507
512
631
1145
448
114
309
798
104
1215
137
171
560
87
992
9470
2917
2866
1440
748
7765
11625
514
760
554
233
623
9328
531
1574
1370
1572
585
103
576
2050
444
3535
349
1213
2362
146
546
486
256
403
153
2195
1580
367
256
75
1454
1024
273
753
607
251
64
556
1708
398
139
182
2284
73
1833
2341
682
152
3149
123
683
152
1856
6818
2211
9036
2288
611
220
365
834
169
2881
1212
158
388
7429
1016
39
405
485
705
579
3431
570
144
57
743
119
234
350
749
104
1227
1653
58
7249
5666
3522
12258
670
363
70
160
569
101
705
1142
4096
7320
3536
1544
772
1693
8975
8954
98
1643
717
204
317
988
52
51
110
419
106
546
432
124
56
1834
705
204
316
83
991
372
1380
667
1204
4950
511
541
1435
2530
284
2176
7081
1342
1659
2280
719
209
5416
1766
6758
4962
135
1038
4804
2799
1673
188
221
74
269
2322
92
230
936
257
140
262
307
195
55
205
527
379
933
4042
263
3423
1095
332
5586
161
1606
9052
7600
264
1835
161
6530
4539
7177
1615
65
124
119
52
66
130
5979
225
98
200
191
55
6896
13774
6260
5382
696
8229
1719
4627
1548
505
545
2100
323
137
503
131
329
7375
157
1527
1732
298
9110
125
858
373
5178
7194
1098
429
263
455
759
101
12639
993
14644
752
291
1250
234
58
66
80
326
422
993
1902
104
1329
475
586
679
209
1573
383
242
189
219
289
156
70
677
122
160
814
343
307
448
260
381
140
38
600
123
223
1526
1254
901
237
138
119
209
129
300
943
72
74
219
1139
368
13566
98
84
102
137
533
259
39
4756
1025
1402
1911
228
97
169
1192
367
614
1896
64
214
351
169
173
187
594
248
100
1319
269
97
348
893
500
308
1038
1087
4950
992
4268
557
291
238
154
326
677
195
162
1589
57
127
411
622
88
92
185
168
52
557
293
236
324
677
195
162
1399
3189
2218
308
520
71
54
500
5657
1916
105
2519
660
2526
2316
144
945
9290
374
571
82
261
1756
763
5010
538
4010
3343
9066
1941
195
2810
58
549
357
8206
360
94
6950
8966
422
1355
99
436
9170
1972
8334
3412
2465
2099
68
1240
156
1990
4028
322
532
123
945
55
459
11383
32
11272
600
4377
158
99
60
75
291
2077
1767
942
205
210
2917
9642
454
1445
255
343
5727
113
8933
1765
179
1274
4015
2169
975
250
613
5823
7423
3467
418
487
2483
3261
1899
895
500
182
1202
1164
9385
1836
696
7983
1532
5489
693
8225
1728
6636
2146
1688
3080
1606
6508
4964
454
5700
1700
124
141
135
918
1183
193
53
401
462
512
5985
9278
1472
221
155
4580
13553
4526
204
34
17
263
152
535
1282
163
5279
703
7680
4040
50
175
315
217
552
3575
216
83
997
2407
546
963
1151
125
1253
15449
2030
7685
386
710
5156
2285
5789
71
8602
5343
7288
444
4650
201
236
81
4816
186
125
352
849
234
81
1150
775
5160
706
4436
2287
80
3740
233
4428
844
116
122
229
980
1586
57
142
427
647
59
85
381
110
51
52
780
5153
479
2714
5783
222
233
140
61
1899
3119
11090
1988
1277
2830
7036
35
202
141
2039
5322
8516
207
100
123
633
119
327
1453
98
10315
8946
815
9491
3162
804
3978
9769
2232
130
158
187
47
148
65
3840
9435
1202
3532
2600
360
4784
4443
272
291
433
103
153
120
8221
5819
7535
196
76
104
115
249
285
748
1657
173
408
1120
186
204
9083
9420
4524
1347
118
556
7152
9061
248
1413
773
918
155
4412
521
414
3542
10177
1981
1377
802
11597
65
8493
1037
15332
2329
540
1450
1010
4040
2374
10623
585
498
464
112
5236
1259
241
699
4047
399
1444
3604
58
224
124
52
43
2612
329
702
1765
52
192
604
107
57
90
367
148
52
945
238
703
1573
774
3156
763
5283
9401
1603
1760
4512
14933
4430
3886
364
3644
9041
5906
191
166
152
350
172
41
138
2748
2948
1875
433
1570
74
1596
210
713
157
2026
8920
2518
2666
210
713
156
115
7582
5504
7388
6869
6471
2595
1480
116
4279
440
1690
705
2817
4813
4240
13610
3012
4555
2316
481
5076
1658
410
15531
232
6379
1445
112
99
499
250
63
73
114
1979
63
392
260
77
93
4153
9521
2103
6046
7262
164
764
1144
4771
818
68
450
2132
14704
2639
1585
1140
75
861
117
3488
589
202
31
108
48
98
1085
12702
3049
5731
63
45
40
284
249
168
1270
9551
335
9492
1169
1285
398
66
1179
476
2113
458
51
59
1201
231
85
770
2725
179
2639
48
1249
2415
394
1962
4495
921
1200
1051
1301
6486
2401
2044
7327
1081
261
229
111
30
69
45
108
119
7724
11215
148
140
76
96
183
1347
555
249
1793
2410
13489
1099
95
1048
2096
4814
668
3500
12371
1225
6638
10664
106
458
5588
859
1923
570
2166
421
1390
2295
1259
395
94
166
1036
104
3274
3294
857
2560
102
569
377
293
841
3028
266
14191
739
743
227
123
7010
14025
5070
240
641
146
739
95
149
103
1268
624
103
155
288
3379
404
113
136
54
195
279
1168
81
236
62
217
597
494
117
369
193
62
214
89
904
169
4546
9396
4794
133
540
2566
579
229
319
5390
296
2240
3895
2712
405
90
1524
215
334
1668
1483
247
736
7316
1282
942
3983
1506
691
88
272
403
691
585
400
178
1161
178
119
43
134
486
2324
47
661
49
267
1539
390
157
1716
688
272
400
688
615
293
4906
1997
903
458
5599
140
153
943
404
4362
6889
5012
1835
1064
2332
128
3354
3966
970
1194
196
8117
693
196
534
5270
1867
1464
684
196
100
1642
483
636
268
2202
407
308
1769
1073
372
144
514
7150
1899
2128
1633
604
229
337
366
1311
58
1151
852
100
4108
12
138
233
223
2085
59
1775
8930
6652
3669
181
30
943
722
56
757
1752
670
8917
3289
354
381
2577
14223
2039
93
1192
143
181
2119
1640
517
744
164
539
1896
8636
438
481
1955
1056
67
69
361
3615
438
239
1460
228
1242
411
182
1152
285
939
4045
2408
94
335
445
134
234
1195
671
1130
349
3678
692
1049
117
103
81
391
536
1466
967
5597
1441
643
7335
242
2147
587
201
198
3612
883
413
161
627
929
215
104
138
181
226
349
454
101
846
184
303
191
196
88
9181
319
296
127
631
1775
106
912
85
197
702
1493
622
265
1013
1473
516
1310
447
7320
857
1971
7535
5645
517
296
1684
943
187
277
473
98
2130
735
82
6450
8321
4345
385
259
115
31
611
2556
124
275
443
1009
1814
346
1275
204
2583
224
2034
1356
14430
314
38
121
215
9373
317
4174
7500
4975
2595
1121
199
1119
2360
138
159
211
118
123
298
142
101
114
3736
2279
330
416
1839
6508
176
1042
1246
1986
495
608
132
190
414
135
314
187
593
68
2708
1087
7314
8012
9663
3838
6532
5039
252
73
258
689
332
1804
333
1703
4602
7434
118
254
672
33
125
5564
73
198
159
46
840
204
251
4246
114
461
2829
135
135
158
162
239
208
635
640
431
105
485
575
90
167
109
1890
98
459
3212
219
5967
9217
1293
117
924
2331
654
953
383
5152
1253
137
2629
479
1185
409
2489
1366
40
14184
207
92
90
680
145
167
1734
634
577
84
8840
704
1051
339
115
429
4767
9362
3444
2165
236
98
94
98
1414
244
1291
143
319
931
2129
2290
181
1364
70
3542
14463
2979
7432
3419
1780
1511
428
450
384
6023
384
2167
68
224
864
4021
3737
5076
2499
242
2767
471
323
1897
4239
3910
1448
478
119
3231
477
119
477
1650
320
456
456
3029
616
1429
231
427
194
3762
279
1130
9551
151
575
2866
1385
7363
1274
8824
3090
6657
127
195
1290
882
1648
329
885
319
183
1165
6892
640
494
398
583
5338
3688
4597
155
1126
602
293
6892
133
542
1180
87
442
4334
272
44
5287
1709
3681
626
2417
5198
1832
1490
845
1452
722
723
5193
777
2707
153
7392
180
2637
2098
6314
1672
3395
441
7593
3532
493
736
391
965
1852
449
209
2261
2294
8914
5091
1464
3008
7818
4044
2355
6833
1431
3597
9398
1946
1593
783
84
212
8238
1794
140
178
1912
923
12987
70
947
220
234
165
202
2979
94
49
193
59
108
138
13613
678
132
9356
3775
1326
1193
666
287
477
9666
3960
1341
903
991
1244
10133
6327
6512
7482
321
191
157
471
5294
265
158
1837
296
4858
224
205
210
189
443
194
932
4721
3349
74
1978
119
2605
180
365
1033
5176
692
8233
67
97
79
77
96
503
195
2420
593
529
253
698
546
96
382
172
527
862
579
125
3677
220
111
30
69
133
108
119
2963
5377
1992
178
4794
2616
2269
2432
9421
4171
8975
2514
1318
49
751
131
4207
186
184
881
51
521
1982
87
107
6962
2237
95
1957
2155
3021
162
95
609
201
204
9198
289
558
92
96
793
4933
5443
6920
9556
524
1813
13611
831
93
78
161
460
203
189
1761
12629
124
302
131
156
1801
239
2189
128
3724
319
477
6407
707
932
375
1453
242
528
1058
755
59
4281
5027
7269
2192
9512
3977
217
1993
133
253
124
118
54
1487
1554
3418
548
55
187
1831
3605
151
778
2594
206
451
107
79
192
691
1635
295
248
67
1316
788
209
340
2427
982
4855
853
496
29
184
116
2302
2813
850
473
91
6075
90
440
1968
969
3342
4034
3955
341
4482
11390
5094
1485
36
91
3244
627
988
3549
673
915
8360
914
1450
5852
12825
1261
2521
1628
60
561
1864
64
89
9389
175
1016
2692
866
31
115
275
224
2008
8781
497
6605
7472
483
65
2262
3185
14154
809
448
1196
582
76
576
929
931
271
559
148
265
8987
101
225
165
393
225
618
617
425
758
875
345
8026
897
345
1600
3307
371
701
1558
137
427
8087
137
966
1098
2622
97
289
2456
145
2154
284
4685
351
410
6573
2175
4462
1143
554
59
2299
115
1602
13419
605
195
1536
537
1565
7346
2350
6908
423
1428
330
363
102
3662
3388
196
483
23
122
163
124
204
499
1153
112
101
497
6378
1188
5327
2069
5498
7948
5139
2511
1424
232
3585
219
3222
447
161
280
12225
152
2836
374
194
2217
7281
3149
89
427
196
2115
769
218
3080
122
444
1904
5085
8714
127
130
359
405
1754
3811
8157
202
36
168
1308
74
639
1262
174
149
145
6280
102
619
107
1767
1538
1371
81
317
86
1328
4755
1053
831
1335
457
1367
1324
2286
2652
7353
132
128
969
6303
7443
2862
801
1104
434
102
529
1471
557
2778
7355
13066
1045
97
81
271
677
99
463
701
270
5945
1267
1157
1297
1955
1316
452
1410
5332
7240
1447
386
8286
386
487
5973
9549
177
2540
115
265
284
364
1643
7399
2918
6939
518
85
7725
98
3618
7304
1059
2259
6766
4920
8915
3258
859
999
1334
29
341
158
211
867
491
2562
10004
13605
3989
4712
165
4398
148
1125
154
205
147
11724
276
467
349
149
237
223
1130
1757
80
2779
5632
1106
4016
322
39
116
383
263
12727
9394
14082
2810
648
39
9002
509
135
2836
8757
7630
8966
1341
632
779
2062
118
1146
56
723
1194
169
860
4060
7350
834
1625
1184
141
3526
94
2859
109
69
30
111
2563
229
141
803
1889
246
482
173
1686
5647
192
507
4858
1263
380
3595
233
46
50
905
163
7926
163
1563
858
154
9490
1730
668
127
489
824
66
115
227
167
98
108
441
472
1859
1847
294
9048
4018
4989
7251
119
4742
3014
3775
68
102
105
182
87
47
1280
842
187
110
183
2509
527
518
343
212
65
126
2192
552
395
7429
1139
334
3290
10657
1269
1424
3069
5610
777
112
97
117
115
31
1675
13758
5653
1196
38
7355
1347
2358
8907
3935
9151
5507
120
8551
950
84
75
83
222
40
42
38
38
42
5001
65
170
40
42
38
38
42
267
774
1139
40
274
51
58
58
51
254
909
84
880
7832
9443
4479
7503
1182
1236
446
9131
551
96
860
1302
491
360
330
39
58
108
140
155
239
1565
138
8660
138
1048
2246
7423
930
271
6744
71
216
230
2316
272
931
2124
9130
8852
229
184
180
73
283
125
387
203
1462
357
440
950
5136
3333
158
92
783
162
68
82
194
9291
57
619
1440
7332
609
789
99
75
349
8942
1150
1193
3267
1177
8943
8677
4080
4298
477
9720
55
120
78
117
244
72
3548
2213
121
9436
3146
91
787
1772
5602
724
376
92
477
9540
1314
129
96
57
7537
61
7589
341
1855
113
138
185
359
1003
8951
2227
113
147
186
361
60
64
90
643
1931
198
265
1520
104
1560
3890
9418
5069
7504
136
81
131
52
95
277
753
527
72
3677
8933
2294
312
375
4984
8944
112
8745
2969
6298
46
1895
6764
8405
620
453
5479
622
1873
69
3439
487
2911
7326
3965
980
80
197
2731
4607
1025
291
114
62
704
279
1190
6454
4233
4100
1441
195
2281
1017
8428
812
59
150
194
174
1253
1303
115
83
839
201
132
3613
8866
11622
48
10049
616
196
192
793
125
586
524
515
1591
104
1442
1720
1144
270
955
423
3770
197
293
7263
600
7303
531
2458
3233
671
7515
224
602
517
51
379
6058
429
175
2758
99
576
215
643
104
733
13594
3499
4046
7209
1935
75
14654
208
161
2351
227
111
25
67
108
102
38
897
88
329
58
57
837
397
482
6179
1979
537
3565
757
233
938
310
1614
7331
1551
1344
2775
94
50
94
946
249
650
96
2344
7989
4694
7606
13907
8934
108
1483
441
29
781
378
190
1049
3745
921
515
1137
158
1082
124
7393
2868
1191
726
6338
1360
653
265
82
417
49
336
199
184
94
268
372
488
111
9019
634
276
436
7240
47
7421
3493
2048
657
1153
120
180
95
465
93
764
74
33
46
734
70
179
284
232
137
62
3383
643
5567
6343
96
716
124
621
380
226
65
404
238
63
563
65
2696
338
218
46
46
227
165
2017
2800
412
3549
649
4691
4287
1778
5037
740
2011
67
2641
119
191
403
101
130
834
105
1069
171
24
359
1246
2264
365
175
765
933
442
1382
253
378
192
13131
730
114
166
1053
1319
209
1927
3768
2254
1248
8953
4844
1410
13292
1578
8923
1564
139
185
234
127
59
72
424
156
94
215
443
647
3685
101
136
559
1418
1102
8087
683
5450
596
131
145
1699
109
344
2666
1300
1020
846
4081
8957
266
9017
3142
10365
2275
1908
4071
4408
2490
12667
2924
4346
151
94
107
147
5017
7328
6783
8925
2351
279
403
389
337
9139
228
1369
71
10364
9733
5126
2279
78
83
148
98
302
419
1412
3965
1412
371
2298
508
8946
5744
1829
108
118
69
30
112
240
229
3042
67
2520
103
98
617
304
9014
5137
714
3937
1805
99
538
478
451
286
66
2505
412
483
484
83
286
66
1657
3620
474
113
1901
131
147
95
742
4571
1234
142
314
2363
3749
4207
1845
499
9363
309
514
13839
382
8255
702
1420
1534
672
3390
484
538
3780
2087
188
259
3737
1218
905
1149
4014
1754
325
3480
219
94
995
154
408
1802
2738
1761
426
4692
1966
9325
4306
2108
1184
9587
3505
1974
2777
1724
1139
104
75
523
682
227
342
624
101
551
137
115
2126
969
27
184
3616
115
764
1083
415
977
7001
2306
1451
388
8251
526
505
2243
83
482
143
9532
99
314
2595
1840
11444
15343
1959
266
8647
3083
2018
1942
180
2232
2330
5266
3214
100
288
188
1585
1155
88
279
1217
104
459
89
1083
1479
56
127
54
2318
173
307
2987
3730
11235
1037
5566
83
275
114
96
2546
366
471
89
231
1531
408
1214
1778
193
69
88
12268
8771
193
120
397
388
317
321
1190
104
461
89
1067
538
970
65
56
2506
495
583
174
288
5142
13611
496
237
2550
71
293
56
14
434
89
831
9700
785
14875
87
92
2177
193
5568
4942
194
396
648
321
1217
104
522
2341
700
235
3080
3465
5091
74
3515
9466
891
135
145
131
120
529
2455
107
53
628
77
2156
433
139
847
149
7784
14056
1951
7556
1279
955
152
1572
2213
1007
951
1995
1263
621
539
113
178
6840
9520
1712
127
341
484
76
96
339
1377
4350
1501
51
193
195
32
47
147
409
1791
9007
980
117
153
10436
1916
229
616
2947
331
1101
228
123
77
3805
8964
85
2384
1839
104
1409
829
257
78
429
421
819
7804
1518
2434
2337
2945
2132
3023
1606
1651
1876
7364
8957
7201
135
2581
4914
4014
1736
637
293
355
297
893
102
155
1585
57
127
427
543
107
54
80
89
92
186
169
53
636
293
355
298
893
102
192
1586
57
127
427
543
107
54
80
89
92
186
169
52
637
296
355
301
891
102
192
1400
4762
212
5673
2176
77
2293
1419
641
2472
2728
1006
8165
701
5635
383
8187
703
5544
1181
7344
3871
107
2534
4884
6356
6618
7447
674
3135
108
128
128
9267
249
114
159
77
93
505
897
503
897
139
8863
246
1914
533
480
1182
3936
174
3239
1757
2481
5570
9840
1776
1778
721
147
66
269
131
1462
357
370
302
137
362
2316
3846
16318
518
471
8871
1924
310
303
137
362
1606
4528
3511
951
200
378
2202
23
1206
982
1364
70
1987
88
1844
714
115
104
4041
402
103
316
251
79
159
5575
704
4671
3225
3982
3376
8863
1277
249
198
1983
823
6581
7470
520
339
1481
659
1710
8939
4608
8095
720
5024
8253
967
539
7096
1976
456
174
61
224
372
320
1719
10484
6490
4427
3495
1832
456
3717
454
3627
486
569
5342
328
93
154
195
238
2078
71
312
548
5380
243
1545
264
318
160
653
2105
1609
394
23
549
10980
2343
774
99
5986
1385
9136
857
420
258
3704
796
12263
1082
1831
586
135
798
6228
1258
1080
1299
98
686
526
65
124
606
714
231
686
519
65
3052
653
94
1728
12766
5763
5046
2969
786
522
1193
3653
689
2906
57
350
5712
11838
3422
157
113
81
7634
8889
6194
348
1706
540
1190
2021
877
6649
4750
1637
96
521
58
1928
2415
158
292
3474
479
5093
195
784
901
5960
12576
5066
945
1162
480
1148
153
160
1220
69
1967
92
2470
227
2015
274
55
326
196
167
491
1172
112
101
2429
558
3994
7195
11157
14900
2491
1740
973
9481
8337
5782
3225
188
115
7104
651
518
92
135
281
13934
110
189
73
8716
1172
120
3984
13408
1572
3227
9465
3729
5951
3584
2283
78
1891
162
1057
7376
3165
912
73
111
8496
653
13774
1220
2677
229
80
1010
1916
475
165
413
1868
369
519
131
642
5581
131
2062
8807
1445
553
855
55
2686
856
55
847
4503
7432
1445
755
382
2371
7352
97
254
74
153
2741
147
456
519
106
29
158
681
102
3262
3499
2373
539
52
530
194
75
2187
312
2008
94
50
105
817
104
2736
2915
1206
1092
875
278
89
471
131
358
46
268
98
9128
37
170
13789
384
174
13585
76
209
1027
2687
257
162
198
4414
5012
1141
456
1740
1201
256
7351
209
58
2372
9069
2650
8917
1443
6480
339
339
2909
3896
650
298
5949
186
1273
2173
113
667
570
4233
7446
4827
1384
139
4695
4352
3106
1858
354
1633
7983
2686
3667
80
6655
346
409
553
1739
2314
4091
1796
9305
1165
3263
57
1563
4679
351
6494
53
2340
6812
6633
101
784
465
490
9407
2184
1207
159
127
5885
46
162
169
906
1230
2742
618
169
4385
844
1259
2772
625
902
6822
239
64
6070
2398
345
667
71
243
428
177
5084
157
37
6455
424
1903
1002
723
135
1524
1496
8877
4729
772
582
37
40
58
62
63
91
163
168
37
73
120
80
48
76
30
134
188
47
61
351
1665
118
497
234
94
868
55
1553
1322
375
94
868
55
835
514
5693
118
508
143
82
189
85
65
8678
579
120
8123
407
688
652
14040
961
8542
309
801
243
178
394
639
198
820
148
9612
51
8335
1855
1380
6830
6310
11560
7331
2813
3832
37
3557
1934
805
327
333
5924
327
334
103
179
683
81
206
32
188
7879
5130
7105
1227
8898
770
104
486
153
81
62
273
1628
9136
1043
503
639
8234
330
1448
349
220
303
2585
9416
9642
5148
3125
6302
1012
1761
134
101
4029
1039
53
129
847
85
89
45
192
243
887
1346
474
115
266
1915
1009
83
216
2204
1640
13628
4964
4968
1481
115
1648
3613
3146
130
458
33
737
4820
102
73
6033
328
4603
125
6620
4035
628
6018
121
2576
1412
1464
3395
2018
51
129
90
107
164
395
942
70
2502
7517
1975
4172
3440
167
57
58
413
160
3162
8975
2377
470
344
5591
167
11384
8984
2295
38
175
152
65
920
2652
923
361
290
1058
11661
1166
332
212
1449
168
412
118
2623
866
91
152
107
30
64
103
835
396
1564
170
1982
495
4580
495
326
5232
341
617
7803
877
279
84
94
763
5206
4259
1165
1511
438
442
78
1859
7201
1292
1073
6441
844
55
1075
314
67
2221
55
1075
31
225
158
67
1688
3751
179
3477
14078
5388
7794
815
788
138
4682
1781
75
4468
265
1071
9834
9259
2646
112
316
1271
3121
929
503
665
299
192
376
3119
2287
1381
770
3237
6919
7051
1613
634
5779
7724
5255
653
7154
2248
720
300
455
208
796
147
183
47
326
128
77
153
282
136
134
196
104
3064
98
113
1147
473
5508
5851
8974
2643
422
790
1310
9251
8189
61
143
131
9174
71
1129
2298
230
111
30
69
131
107
71
6821
2285
231
110
30
69
125
104
71
6777
55
927
3082
302
42
38
42
38
42
71
179
4988
64
42
38
42
71
181
1112
2497
235
45
7404
2516
350
67
5836
2788
1072
7089
322
5951
324
118
355
1271
2012
1038
7409
2173
9094
3122
2000
3043
68
183
111
511
4707
613
2967
796
1863
6797
9484
1463
1127
68
81
1543
7422
60
2354
4279
11410
99
173
8738
5203
4214
3282
100
34
81
117
53
5170
3165
118
8870
101
4018
3148
5010
171
224
5468
699
60
131
491
1118
112
101
3028
129
149
282
32
226
61
642
691
887
3687
4819
616
112
263
59
70
195
4392
279
507
344
134
346
76
141
126
1175
635
78
109
241
1430
3751
37
1999
90
114
95
1502
544
1490
2173
10354
1889
119
1209
2450
132
482
731
885
69
2183
5674
2376
299
266
96
196
8923
174
4428
505
2079
191
193
3822
5830
8737
1674
2469
1096
5243
100
96
455
339
102
243
1896
8970
74
35
1474
533
405
1839
2298
1050
606
1451
1732
685
636
2720
4482
4036
2452
2684
698
6145
1634
113
120
1429
787
8133
794
534
718
195
2500
113
119
446
530
1935
34
1254
739
99
2359
3710
6160
2075
217
348
390
461
360
144
235
161
59
1158
927
1230
280
175
9350
88
201
1121
9105
180
4721
2563
157
9444
78
1358
212
271
46
3503
4855
7290
1178
76
329
539
149
512
50
4698
341
6465
4223
4813
125
341
434
631
1259
250
156
263
4180
9029
7775
2124
282
473
3355
2833
312
471
521
1407
2569
13554
4900
313
2375
48
2955
925
3237
3230
710
738
849
1250
6477
3526
659
1946
2476
1507
4235
5870
1423
2310
96
4876
4006
89
952
2814
2191
2699
66
116
122
963
2761
3751
142
1463
5552
88
2501
670
28
65
188
96
415
330
102
1107
5673
104
634
2169
3506
988
42
82
49
1086
1542
1388
6836
150
91
1940
479
374
2261
4501
13882
1951
2417
1283
10195
4059
1153
444
461
1405
148
107
62
2419
142
562
453
281
480
99
1853
11852
1451
134
93
168
139
68
6227
4173
603
2329
11648
2711
253
99
174
35
203
200
620
109
61
1735
615
87
1244
1017
62
841
1463
1001
621
1990
218
1159
2385
506
304
457
324
214
658
106
4987
5344
702
2723
1131
3241
2598
2302
6141
1451
3456
3948
11047
1894
5053
505
69
133
43
5052
6804
349
226
143
422
348
347
4679
4637
262
214
2348
1495
9862
510
362
4600
8975
3643
360
1447
5093
3877
60
816
417
427
76
254
203
649
1672
6595
5177
4989
1701
1474
1750
2596
1774
461
6857
2196
2118
1399
2670
8992
4715
4128
4041
103
5375
70
3514
463
255
302
140
4088
563
295
208
7056
1239
1556
470
4692
899
4472
150
8893
132
2778
833
13526
1147
166
95
66
938
3723
340
35
611
141
1381
112
10686
160
2708
1510
6127
465
55
2247
844
5099
6785
2537
364
9019
2321
8861
1754
143
1752
8515
485
129
167
851
1195
39
2798
143
3564
3346
182
6540
5317
48
358
762
1789
201
93
338
1035
11522
7452
7315
5545
193
1894
604
16
903
393
4038
410
116
563
674
2354
2277
52
480
817
63
256
6470
6568
479
6726
1392
749
550
203
1000
1637
3913
9432
3572
285
285
133
13610
63
486
706
410
105
133
7488
5799
1393
173
7155
1412
79
499
661
1260
516
103
325
637
5744
3184
6143
12
60
67
34
100
48
105
382
514
1292
2029
2606
7418
6042
1301
1865
138
66
575
12264
238
207
39
540
1213
8863
753
197
9425
1428
472
97
32
186
160
3433
1624
85
1136
243
2581
918
1038
1986
11189
10200
650
14351
355
338
192
71
88
874
102
714
165
1191
873
4868
2908
371
666
1837
760
903
5234
108
401
117
1518
10204
7897
544
5370
687
7580
2007
6695
476
10107
7452
2237
829
890
1319
6987
5430
6028
139
1851
526
213
1972
87
423
1183
710
95
2046
675
690
291
1461
926
8178
533
505
2341
1019
564
1508
8930
10381
2541
419
141
2142
9538
2241
820
480
1414
521
263
241
63
68
430
95
140
2024
492
70
32
203
256
517
103
139
2036
513
70
32
198
109
236
158
422
1258
1345
338
462
149
58
86
95
362
1817
381
94
128
435
314
2831
90
1127
13566
2736
179
1194
480
4208
1844
58
1585
1706
991
1757
546
1618
13550
390
383
475
174
434
158
211
81
56
48
254
71
97
35
31
177
98
694
124
658
335
222
683
520
50
3330
1219
313
618
392
122
129
1392
38
284
70
1567
1654
554
3123
554
537
11501
356
300
278
97
230
1613
570
701
1069
9510
7267
714
90
2521
81
133
95
220
246
247
2155
84
31
112
293
152
779
376
333
2453
95
138
86
105
1312
3381
77
638
41
41
225
123
90
4193
2841
6625
460
84
136
1365
87
3221
153
857
84
325
933
3713
2476
206
9101
4126
9681
2297
142
127
128
121
168
191
71
268
453
1944
1323
422
1307
305
1875
77
486
1490
2044
348
3681
490
535
791
914
146
100
77
1783
9056
831
35
1121
228
106
30
69
45
108
12
43
786
15415
4737
1239
193
529
3227
6252
11398
2833
2639
2986
895
658
1768
8219
966
908
483
366
3343
366
1183
397
122
172
347
3730
1901
5415
3385
9460
9425
6330
628
7746
1415
7283
252
1801
4030
47
135
2077
135
242
135
104
485
1074
1264
14832
7898
245
830
245
8150
223
551
135
112
31
3005
5392
3915
9595
48
744
133
65
518
94
276
40
159
1208
172
550
399
1564
127
1275
325
38
1703
172
153
52
120
93
53
879
237
96
148
303
3264
5243
197
637
300
1232
79
1965
885
2288
293
5746
130
3897
96
560
57
2766
1340
1365
943
80
627
256
554
562
387
244
5704
4339
3490
332
1664
675
637
221
1915
449
80
4060
1986
824
2234
3784
5969
3561
6825
154
8207
703
5030
1977
470
78
284
130
1177
3899
1621
1815
132
793
30
222
2434
128
1479
1276
959
859
9119
3207
2459
139
681
426
383
2362
983
67
357
3545
383
1903
2735
258
7357
3505
6917
7319
1948
1317
91
66
64
971
8922
132
27
12718
493
573
7231
2103
3872
1563
1153
107
50
449
323
549
493
3680
9380
10011
198
57
514
4097
588
232
206
92
792
60
175
1316
163
2447
92
97
269
601
2583
1972
54
95
5182
1094
722
223
204
50
323
70
525
45
8340
246
155
85
15477
180
2609
2671
4199
9473
70
11839
8314
8866
698
5182
165
100
135
337
13833
1272
1035
1473
1431
2510
1710
10965
3061
1370
1601
6029
480
376
7173
116
568
13973
46
332
1451
181
164
2475
523
1853
67
634
215
4961
279
3729
111
59
14646
217
497
1946
1011
27
184
132
9758
3860
3575
505
1409
66
148
167
1035
129
71
151
1236
130
1118
394
333
157
256
386
4222
104
543
468
2999
2548
601
2603
384
3463
95
1548
2628
1845
282
1700
1921
1165
3883
121
3429
3958
3020
1754
136
1461
70
409
448
349
226
6242
7217
1499
2115
9403
2732
1136
1041
467
3285
376
125
130
50
1326
371
832
100
4105
3063
5989
92
272
10470
2997
180
2699
8925
4506
6204
208
86
1178
119
88
307
8428
2637
5776
8960
1617
586
2147
71
291
649
172
141
47
187
114
7612
361
1621
202
1538
503
109
199
120
48
68
107
71
87
71
43
385
90
72
129
1049
129
1322
101
115
75
149
28
102
18
145
102
112
104
179
83
174
115
80
3736
116
2873
188
251
74
510
2760
6035
8890
3111
216
237
11402
2504
11412
94
44
5166
1884
31
455
8872
65
400
257
2410
617
268
364
247
229
3188
359
133
1937
3420
680
213
179
134
100
68
283
499
791
91
5660
1146
4248
1704
3420
2071
3675
1217
2757
732
276
2289
343
1757
990
8869
5848
469
2264
6059
13961
1378
7603
743
511
8964
8239
621
60
1536
128
1145
12468
76
124
158
125
349
8213
142
109
203
108
195
122
93
542
358
1447
134
1315
418
7932
266
42
38
42
37
230
62
74
73
4747
38
38
42
44
192
83
75
1011
1425
423
717
9262
8808
449
3660
935
207
2996
5753
124
45
92
6596
380
4749
382
1884
2746
20588
6628
785
6827
177
125
2173
900
141
125
1649
5733
254
240
401
1356
250
145
208
210
2396
749
1330
108
393
565
131
103
353
273
194
116
1864
2372
5955
8431
2724
6368
1106
2696
1681
59
628
159
1326
170
60
784
331
196
194
1901
255
75
701
172
84
187
869
138
1591
661
6086
1407
204
2117
851
434
166
66
6448
576
490
2842
6576
835
2365
896
72
6408
6953
3845
73
76
4248
2384
8910
7304
116
130
122
156
173
140
76
67
59
51
92
644
246
1442
315
2564
438
6850
1555
2028
693
492
77
9872
9470
8919
5217
830
251
460
222
197
3801
7986
8779
596
33
3754
5358
1990
7533
1910
821
422
425
77
226
720
128
159
1476
60
123
704
50
78
345
156
50
826
429
425
78
253
732
190
159
1398
2875
9111
180
205
12
108
22
643
145
434
1025
13654
491
88
1636
8605
553
244
8232
375
1449
3300
1463
476
3493
483
1883
1336
84
780
372
1166
4935
1521
1683
1537
115
2674
614
65
2409
787
1854
136
543
477
5764
651
477
1927
8085
230
1644
991
252
194
2189
983
252
177
1772
104
2060
3691
4973
1400
8456
2126
231
98
230
232
1018
3606
3881
173
9074
57
1438
9505
3673
7203
1038
396
191
98
341
130
207
8847
508
1282
64
105
128
532
312
314
8856
212
4706
346
6701
5536
223
3840
4067
4059
489
9237
2928
3794
354
228
5142
457
1444
171
11812
211
385
8449
1730
2579
215
39
33
316
258
1013
1878
558
3511
1304
2516
36
556
31
875
176
71
122
187
219
90
103
63
119
114
5906
3340
119
255
175
5839
132
82
223
151
173
41
242
82
7262
9290
5456
11527
960
65
9518
1672
223
2758
364
3018
17
6122
6079
847
449
702
1034
3309
7346
2424
1397
56
650
6907
1786
66
864
83
194
49
54
185
268
63
137
15
51
27
86
105
307
875
1358
81
58
118
197
44
57
363
100
125
75
94
114
192
218
95
38
2738
1843
1930
2269
812
897
7369
356
7445
2182
6386
339
341
4583
142
634
502
8926
2287
58
3310
1492
193
5247
178
363
1072
231
3686
426
1408
2267
12663
7058
1060
36
8578
1303
834
12092
6005
254
9486
1302
2499
162
3145
570
13029
32
855
2113
1389
3397
2265
2350
1873
3029
1020
528
3447
4252
5986
1241
5561
8470
3774
157
2169
82
2334
2266
574
4136
93
923
153
212
154
689
3552
4396
877
6618
269
597
13838
1075
5457
96
194
155
494
1447
3928
229
814
68
350
931
2858
6991
5152
697
4646
585
869
8861
2785
68
3099
8269
2499
1217
1213
198
957
8910
127
28
415
502
155
125
471
387
2119
1014
27
184
3578
1676
60
250
105
125
1135
427
93
1527
3002
484
112
1955
288
325
696
3398
8904
8113
1076
1119
167
258
469
331
708
422
1888
72
538
144
3223
72
538
140
961
92
196
82
74
483
4195
382
9228
41
132
7382
429
72
930
413
1865
713
1682
208
178
4818
1816
63
2031
150
82
812
5241
4194
9917
1841
349
1297
12177
52
108
63
3866
9595
1414
9912
12706
4017
290
2498
4108
10535
1068
2425
2173
1908
279
1268
2075
1916
610
2656
202
277
2284
1117
3019
3320
47
1261
732
371
439
6707
1569
2535
519
83
110
363
366
9461
60
514
119
43
73
76
72
74
125
55
2022
94
306
289
192
146
1071
103
264
458
2532
306
288
192
146
430
71
76
46
474
1270
665
1892
192
514
2785
682
3355
7792
224
162
8912
13860
42
80
965
1429
212
127
689
1437
439
308
120
592
252
901
433
1613
5819
384
323
205
6872
113
371
355
137
585
656
5125
458
2044
131
3721
26
183
4207
2613
14025
3931
1717
4342
111
1233
1667
379
3023
888
156
224
994
104
150
422
487
733
2138
2655
458
6879
693
685
223
376
48
27
646
122
5217
2700
9286
8976
5619
4236
708
95
1745
393
1444
110
156
425
204
1560
51
114
1720
563
116
510
533
102
82
277
54
1808
174
134
258
121
162
204
9309
20
108
220
202
145
224
4539
744
230
172
248
1584
226
4860
157
78
120
90
2480
143
386
401
420
74
346
443
5718
580
42
54
3589
1027
1499
3773
8866
923
7381
4834
851
180
5551
448
156
498
3773
2986
162
45
337
116
240
1428
1900
946
7288
182
1712
1589
1131
11125
3014
3577
787
181
53
766
7169
4895
647
128
2026
332
743
6792
6726
3611
353
725
373
12528
2094
849
284
78
231
681
6120
145
9549
3233
48
149
54
80
79
125
4764
170
32
90
1169
1512
8524
12075
29
95
125
116
313
81
1738
547
322
7684
178
310
4623
310
269
133
1286
3897
8941
1166
12580
4251
498
12756
3166
2018
6861
2521
3678
14922
6754
5712
138
64
359
9409
290
1542
3724
143
810
467
4226
971
787
428
2104
3615
214
82
978
2254
309
600
504
1145
297
262
7253
2184
6866
1885
98
101
3070
37
200
223
2438
9561
154
1312
135
2828
131
758
90
319
9231
870
841
4620
9089
480
9283
1254
10823
1141
4250
413
4796
7253
296
8906
866
9461
4748
6600
555
928
6612
1605
547
1480
2126
1648
318
6798
9458
542
87
3011
106
4700
347
6542
228
5189
92
491
479
246
528
385
1041
2900
178
7324
9203
4868
3184
9090
597
145
4948
276
1945
177
8912
1659
433
154
265
51
1326
39
67
8788
4534
388
47
69
2789
107
132
69
30
111
3637
224
5109
53
118
524
578
383
206
4458
132
340
1950
4096
3823
6175
852
4936
959
137
449
1709
11220
2467
1283
2187
457
9112
507
159
24
372
759
147
32
1634
426
132
708
31
326
64
2410
920
5918
4500
3695
14687
992
3249
840
369
5823
2270
7985
366
12692
278
5441
13572
1202
1786
7862
3681
8868
3674
1492
462
4008
950
2715
4146
8330
2650
983
11946
199
2375
475
4838
9773
1740
7259
2929
4430
1171
160
58
146
152
454
1269
575
206
237
3378
9064
5300
1203
7087
7191
532
4904
56
295
15
8522
9284
198
12494
5290
287
696
1990
312
191
177
542
694
31
2733
5111
1819
2107
150
3700
151
467
404
2149
1512
39
52
124
4248
10805
677
215
69
3023
140
772
1112
242
716
1964
7672
607
83
158
166
317
12063
1293
64
25
78
357
115
36
91
936
6867
6593
141
402
9080
5697
6539
834
581
4118
6170
2358
4413
4331
15411
2915
351
8888
1055
1319
336
7075
2065
2383
13902
4819
7780
72
4060
1651
3989
551
3034
5028
8880
2521
1648
304
314
2532
300
542
174
1173
1959
117
2707
7871
3688
4634
339
4327
1387
3011
217
2037
161
112
324
2096
11646
2678
5913
1975
392
157
110
2011
5006
612
69
48
132
17
102
84
313
659
193
213
1399
2170
885
336
4707
336
6228
1095
13653
6056
3333
7131
1466
208
193
207
68
434
175
88
5015
4705
11788
10290
6682
212
627
315
735
1839
1030
472
3796
10045
435
1022
55
1554
1296
1023
55
841
2699
1275
374
695
9363
135
215
325
589
101
1055
113
51
824
1024
331
299
470
110
73
498
372
1910
565
3565
216
83
991
2414
571
152
444
605
1421
821
689
63
52
165
87
151
148
150
297
267
5018
504
198
56
194
128
2141
2757
697
3956
2312
4766
78
210
565
211
42
92
63
90
221
42
13547
2500
14793
870
15392
10727
101
1875
69
215
173
1897
9248
5746
985
1568
68
1534
458
187
1866
317
536
534
319
47
116
210
929
651
176
724
35
204
212
49
51
364
5600
737
156
446
100
440
116
162
136
121
106
2888
6341
171
252
74
4160
7625
2676
4868
86
90
396
1440
615
1277
91
2048
9007
1388
279
9458
5145
2846
1233
2490
8860
2248
145
218
124
106
80
2516
3697
898
1270
9142
342
553
171
1297
7197
1428
899
2022
8815
10449
9595
5083
1070
120
175
612
8903
31
38
131
128
43
113
114
38
131
101
30
43
94
98
108
99
71
37
2249
416
9415
700
8233
699
5394
3239
8734
14867
15102
6330
5154
2057
6235
1277
388
89
246
1226
393
8922
10706
345
1012
1291
2349
3581
1406
1733
5696
1726
3921
6705
4353
2427
1511
5120
7741
2355
1180
9465
834
13944
132
905
196
84
386
983
2106
9112
168
4209
4000
19
182
2499
64
39
255
49
543
1860
1001
1401
162
195
402
150
85
419
431
819
3448
9453
2198
169
862
4488
3851
7986
2532
148
119
71
131
267
201
272
169
185
31
781
3494
5010
862
704
582
909
920
12
47
66
128
3938
7407
9701
123
84
46
115
183
3832
6189
3049
4929
67
276
1578
628
54
6186
1454
12528
484
111
1871
1183
271
496
68
113
179
216
362
1480
419
721
5501
1679
451
8903
2468
105
178
209
362
1924
972
437
438
337
1487
65
334
132
638
247
201
9504
332
687
252
163
1586
58
141
13
401
278
94
417
148
53
638
238
202
3986
2615
7768
2625
218
897
1144
135
1667
276
1075
1423
1317
7162
2348
580
1186
1497
4456
136
1145
7722
772
244
2044
1403
79
95
8852
222
89
3566
9316
5640
1071
1794
1885
1277
4362
152
1137
854
959
8236
1060
1266
5007
96
187
46
742
5592
368
4200
2055
171
6898
5120
325
368
824
2202
437
1130
46
1757
60
2387
1451
3052
14167
82
7198
496
57
58
245
75
193
750
68
68
61
143
201
1822
468
1499
1303
242
556
209
81
100
300
48
129
635
1109
139
1962
201
569
978
227
108
2805
914
758
159
195
761
61
1812
1130
2910
2090
624
394
43
212
35
251
202
4153
2963
176
29
1497
1211
524
164
7457
232
154
131
157
138
132
216
489
3351
149
329
461
189
143
516
359
3740
444
598
580
12876
4949
2169
86
8811
308
1473
1602
988
8820
2275
2326
2021
951
145
8769
145
1560
955
14869
594
339
61
7321
2685
6642
331
4658
6706
1593
1987
58
409
487
196
87
360
36
106
176
144
265
304
526
540
769
154
850
1119
1268
232
111
30
69
103
108
117
1604
3954
244
14889
630
948
639
94
221
82
140
33
12407
284
125
789
392
11701
130
1837
8889
3958
124
100
54
2756
2188
704
4418
5008
333
101
113
1177
503
153
3213
112
3014
112
1650
4116
5056
141
6258
136
110
241
198
313
199
404
1278
492
134
673
2767
617
2900
1108
670
654
623
4457
218
1635
1241
652
10818
4018
1146
2733
4036
271
1068
1768
1745
122
137
770
233
1450
1003
103
181
2667
115
135
776
229
7295
5733
4905
923
5644
3934
6272
2701
1239
3041
720
8704
395
206
498
279
2276
609
620
71
332
716
215
184
1032
133
701
375
1764
396
2433
9123
648
559
7944
1006
9020
4155
655
9907
3272
11956
231
1331
126
398
90
3308
2279
90
461
4325
1118
918
789
7884
2966
6086
248
767
303
42
38
42
38
42
38
42
75
402
1003
1634
290
99
3718
291
99
1973
1032
4723
3326
6446
45
3489
1445
519
8295
516
568
11492
5132
8851
7315
5042
1685
8899
1648
1450
530
654
773
124
145
1226
127
3087
138
1910
2234
897
39
1006
2141
101
154
1806
482
639
269
128
82
4609
4378
151
1613
2689
1129
301
151
223
604
72
97
182
129
148
87
85
96
63
7006
94
67
1275
590
2443
75
985
9102
2540
2178
9004
238
8447
6023
1273
78
1084
1206
7400
143
9480
195
1045
589
8928
617
170
3551
8890
5191
13610
2686
3920
9457
9710
151
76
87
357
120
1601
3660
2437
13716
2718
3931
1818
8554
4880
1565
3588
554
2611
2423
170
207
369
1903
6601
79
82
1593
815
131
4251
2524
557
7927
2987
7422
1235
874
271
650
1242
68
9131
128
694
78
1973
2556
5716
685
5191
7186
7225
2221
322
7444
3360
13842
75
903
4325
644
603
460
149
421
483
118
9444
619
592
2797
4319
3369
9132
2549
5228
4137
491
9408
194
388
70
560
485
4603
483
417
178
239
1942
323
2897
220
8698
6327
641
83
51
184
2940
795
891
8897
2452
8325
632
391
134
131
239
1454
1647
484
633
1463
199
35
72
253
7281
423
144
118
6457
6396
2861
51
174
183
321
76
177
352
38
33
51
357
5742
5216
13780
2680
396
51
1116
372
76
70
51
127
293
1075
9438
871
4583
5720
3827
9563
3209
142
88
272
66
48
162
64
75
475
62
4384
5891
13261
647
3427
866
234
64
479
62
1373
1328
97
711
391
2293
1120
3499
3523
4890
5010
5476
96
111
392
2691
9782
1830
1791
833
5127
4558
2152
7408
1500
344
756
55
1305
1939
2110
4196
2929
4353
1990
311
419
115
426
3023
175
975
2606
20
7778
427
1244
2700
55
1372
1910
518
1765
238
9177
5958
1720
439
95
8841
306
2136
4585
319
429
39
418
4831
632
5008
12169
65
64
53
65
5791
1073
67
2841
1936
7545
5220
1315
85
117
138
194
90
112
7504
416
105
90
107
736
1488
1149
8925
8493
2178
5824
7003
9502
2436
652
1825
6169
519
117
9317
6473
580
79
264
8437
9559
1420
46
608
325
225
1944
9083
360
693
129
108
120
50
4130
8874
2720
6506
9424
354
9356
1422
172
86
76
66
7564
7121
1274
2178
4498
1103
61
56
149
66
2472
13642
1679
2229
11192
57
187
1092
697
8235
9994
4103
1866
353
5358
479
451
5437
3678
279
544
385
8199
363
2395
505
1171
113
101
3165
129
241
9101
384
298
9287
568
218
149
8001
503
713
1201
940
574
91
6186
14877
2732
177
1322
615
1495
9038
1284
2145
116
57
76
1118
857
639
449
334
2350
615
96
137
890
160
2930
5351
462
55
2245
243
2569
1813
3997
9683
4920
1376
804
3914
74
82
95
283
5334
1304
247
169
452
14255
2373
73
2662
9470
2689
101
1724
144
84
187
980
3514
258
9128
1268
816
230
748
136
9480
33
8291
347
72
59
197
403
168
316
1021
7447
191
6175
1351
390
1882
434
90
116
107
2161
365
767
86
169
63
1290
612
7518
468
1404
2670
90
2233
1122
448
812
70
335
4142
537
195
4016
1944
113
464
1092
2976
6931
2587
135
464
527
4963
196
1301
3768
3030
191
2595
1081
1596
423
505
1926
276
1282
9417
314
132
182
13586
65
38
56
32
65
177
1037
97
291
259
80
751
623
1507
163
1217
1652
202
35
121
67
387
306
137
113
424
100
1296
5485
1693
397
9140
3024
17254
1374
203
6342
93
2854
211
256
45
2160
12814
59
527
97
272
972
1207
631
65
112
269
1822
685
9564
61
663
907
272
229
73
1510
435
1730
751
5129
9432
5969
137
88
85
539
1075
4658
8081
8423
13267
4960
36
248
828
8857
3820
1708
696
97
4303
1468
106
76
54
381
179
123
71
2306
3966
3326
225
1627
1382
306
726
2272
196
540
953
425
1372
2022
135
2485
7478
5379
2656
6391
2241
540
161
421
474
490
720
3273
4344
1807
2581
108
44
2939
572
31
115
266
367
429
1765
9419
6870
913
539
94
820
9350
1556
1100
94
1636
1223
67
34
213
113
9012
261
1077
299
3536
474
514
2344
62
772
1859
6928
1455
532
566
2982
6454
9069
3207
53
3565
3760
3016
6085
3302
1106
98
4899
91
212
1008
2836
88
616
73
35
61
1845
229
111
30
69
97
119
300
1670
1317
6075
996
2084
1642
172
2308
1283
593
2912
9181
3241
1888
1537
5077
7400
5360
2369
188
1842
1647
128
114
20
277
154
2896
158
114
285
1573
5199
9429
4034
2075
3519
475
194
148
2108
12587
138
1502
1264
81
298
3172
303
6029
8824
1082
96
69
4989
1897
545
236
1240
217
8916
496
283
148
7557
273
1616
64
475
838
196
5633
3902
266
9140
4736
3364
196
1101
1161
3076
8858
35
48
78
39
1596
116
8904
732
5956
5373
1893
1471
13494
3288
1296
3005
2285
96
7856
740
678
105
2238
81
13903
195
435
1749
15412
3052
692
420
128
231
1392
11888
7722
702
1258
53
8345
2774
162
38
31
208
643
243
197
226
8988
4042
746
153
65
84
838
154
883
215
44
156
47
295
69
1707
3817
5558
344
90
1095
109
84
454
3086
1846
136
51
1074
359
34
5205
7296
2264
1781
5496
8943
3556
659
238
5427
11801
4126
8915
5992
99
9459
9352
5426
110
29
452
94
1186
1649
7443
9531
846
9451
4435
8851
887
6834
220
348
192
4589
542
1325
224
59
1080
152
1748
593
1630
4260
1342
1054
1126
7969
306
1892
1756
257
83
71
65
1432
208
124
4001
8387
62
7895
622
1417
122
2183
192
5022
9177
488
2646
1433
480
482
630
1218
9733
3893
307
280
439
61
811
59
217
370
57
1997
2295
635
4449
3516
6207
1292
345
473
61
100
2883
60
71
178
407
4241
906
204
265
38
7544
1516
122
1130
1954
122
366
1518
11547
696
1910
34
490
3808
341
1204
1931
491
34
490
8573
238
3303
7823
1548
839
141
89
1051
279
32
1006
5789
3344
1918
90
1462
312
81
452
278
143
99
106
713
71
4690
347
2957
191
475
113
2130
1014
68
220
3329
473
113
1657
3489
164
540
579
4772
916
143
51
153
340
540
578
36
91
181
4779
917
143
51
153
340
515
579
91
181
152
169
9063
628
223
219
10760
9094
289
9093
3455
6252
3051
79
1363
289
196
132
4166
3933
5948
2744
1451
741
493
5459
5180
496
9395
139
3312
5671
934
79
8090
62
4680
415
433
127
1292
1052
529
153
477
193
133
515
1659
1939
8935
7365
1646
345
9171
3732
1251
2288
211
151
112
1189
6853
5089
695
8153
485
291
9535
228
111
125
69
106
5848
1086
966
1282
123
45
160
52
108
94
3684
8171
591
46
50
1247
55
1643
381
60
592
49
45
50
1248
55
1654
516
546
583
46
50
1244
55
843
773
5590
234
852
1339
2735
850
1318
437
12019
3247
4722
276
1330
1454
398
557
4708
1221
3215
414
4850
1673
3060
5489
134
74
5017
8489
1341
1178
5134
148
1188
397
13911
9185
32
57
163
319
450
3892
1143
485
435
1364
70
87
175
85
54
98
163
707
7351
1388
469
153
7331
2586
6032
1182
3081
145
1021
1131
7350
7893
9066
6515
237
130
1248
118
103
3562
1565
152
8765
153
920
9821
81
220
101
190
222
49
94
587
240
72
65
103
8895
262
328
265
99
63
78
353
1557
457
1990
7472
708
13746
4343
1499
5425
1822
6900
5232
1791
457
289
159
194
67
517
1909
220
124
65
686
14607
223
351
4289
1281
3900
4222
4284
8715
78
58
211
6727
5045
767
247
151
6063
4975
5759
5032
2855
3698
604
13950
6565
2126
206
406
2246
4747
2674
6140
4089
194
569
1138
72
213
38
38
42
38
42
268
4979
32
5303
707
8585
4566
709
876
8409
609
5979
859
8815
7026
3479
131
264
361
100
127
95
419
91
108
1733
81
152
6206
3250
4539
1351
2701
1162
55
2202
1086
1160
55
839
9565
321
70
2821
10897
83
6125
7547
1937
34
1145
61
117
106
218
1032
199
128
163
170
1482
569
1270
128
7603
5260
4173
5853
9477
3099
4311
943
214
117
49
49
70
84
94
64
84
1862
3027
80
931
273
207
255
891
2196
207
254
885
1657
105
8907
2298
96
2012
1986
159
3089
96
680
927
3228
1822
7382
3031
178
1980
5390
2722
8890
75
13996
542
10994
9456
7423
2234
1186
9350
1871
3934
1540
2586
301
115
2950
633
89
115
2206
3744
1910
66
5085
65
1602
1074
8998
1784
5018
7237
282
167
8203
697
536
1558
6615
5613
1198
1993
65
127
1540
7119
1079
2300
230
111
30
69
107
2499
4038
9793
4443
928
2245
596
999
216
217
4364
1402
163
828
229
77
427
432
819
50
148
388
716
2608
631
2957
100
223
4357
1639
362
1847
662
4018
1595
125
85
206
869
520
1219
15362
135
9494
154
3310
4374
6731
5162
5413
382
513
3793
146
363
313
50
119
1630
85
204
484
237
1260
39
5652
1646
109
2902
233
1654
371
2323
430
6073
1036
966
1842
2393
6828
3398
7740
3087
3247
752
8089
698
5606
3196
14256
582
7381
3171
229
111
30
69
45
108
119
3312
2279
14840
94
5056
4560
2296
2220
214
131
11694
5442
514
145
79
83
590
169
355
5084
9251
1339
9343
2848
1024
13556
3508
2329
3877
203
667
1436
1183
413
3777
2803
586
1337
1557
3909
420
145
8676
179
1011
1662
549
4329
1693
40
63
808
1446
387
8133
379
514
454
1812
242
89
208
63
80
571
50
262
168
2016
5788
9551
3595
1827
9835
2236
91
5787
91
558
49
1662
5582
242
510
5119
2948
8406
8179
695
5220
2976
4534
14864
4622
64
248
167
2972
5675
3990
1683
1821
4817
1883
5387
1255
36
79
4821
13745
1096
486
55
9526
93
93
2151
6525
1781
2086
5769
911
79
2511
8909
6384
5825
3397
1958
7061
7447
843
534
226
404
226
337
631
124
522
95
7637
7903
92
122
75
108
108
636
11637
9421
2031
820
6907
4400
1433
228
126
370
322
1073
55
2227
337
1069
55
841
230
652
195
184
244
491
595
382
6161
6585
1514
492
281
173
2385
1021
136
2577
13905
1308
497
1884
4214
107
112
2451
1937
969
4309
1950
3999
5349
8657
881
3569
2908
4743
356
359
359
6486
784
7300
1049
1096
193
132
1031
13602
193
5365
11484
3213
821
71
3595
3464
129
438
74
1689
4851
690
2148
1868
104
1364
528
550
488
185
122
118
116
228
160
76
194
1317
83
688
1507
187
3601
57
71
805
8621
1026
2187
703
1298
328
251
100
140
322
157
91
126
1071
11662
81
1283
677
4703
350
12157
3418
2259
222
4242
821
8984
1092
5210
141
8920
1691
1565
56
59
240
136
41
89
4119
516
4793
358
358
6469
37
1757
6853
7328
2201
6906
1053
5867
2202
1660
4294
3415
1810
1322
121
1373
30
526
114
2844
6220
75
80
195
222
1953
168
2314
2477
9366
7376
3402
2949
478
470
2404
474
3577
470
1901
3331
6683
2780
2817
4597
2556
7840
118
108
42
69
30
111
3775
229
4607
95
1190
189
602
1130
1964
1015
1688
885
533
115
129
8465
190
163
1658
5691
1422
111
2167
353
977
9333
2981
199
468
613
608
2927
5236
1975
1088
4072
1478
8791
552
53
108
91
1987
521
397
696
61
1886
192
1077
1407
194
661
204
286
219
641
8415
3507
132
175
1234
36
2358
579
598
6573
9583
2601
1070
2912
96
569
703
91
148
755
2060
3539
11653
2157
1938
1097
4468
1355
1169
1329
174
1656
704
1954
369
217
303
96
173
300
280
70
209
52
332
151
116
73
3316
100
9472
84
506
391
228
580
1416
8908
560
462
328
439
377
1984
31
62
126
680
87
120
6243
533
8713
131
91
86
461
6403
69
147
13620
305
1078
724
2878
198
5985
198
110
2570
1639
126
490
3576
218
3300
126
489
449
1796
6913
2652
3655
474
4475
551
9147
539
4240
87
68
244
372
12368
14788
1451
406
232
8247
538
552
1791
42
63
82
461
77
189
1394
2652
175
73
1462
137
675
8880
4189
623
510
10072
3068
8929
1015
8975
99
11090
1504
2796
58
7792
6647
872
11151
883
1866
8215
11916
1094
454
14818
1593
48
69
2778
8948
11002
8812
126
249
1080
55
1359
827
379
246
1079
55
847
97
129
126
109
94
372
224
893
105
106
256
1219
6751
52
1553
2109
1567
7502
1927
4636
126
87
296
1964
74
2588
3979
9420
7633
1146
268
42
38
42
40
213
4922
42
38
42
40
229
73
86
993
645
589
85
350
368
350
715
9017
667
1408
11124
633
4351
2804
9192
1904
2267
55
433
1845
347
1928
7414
4344
176
2993
3591
1567
178
924
2946
519
46
671
15077
226
718
605
98
64
557
98
1937
455
680
226
749
612
129
522
458
253
140
233
174
140
233
222
3263
61
9129
119
81
34
86
456
108
122
55
98
130
15168
201
301
162
1552
87
45
6966
138
130
147
206
1637
569
3599
361
51
67
702
4087
9471
5312
344
2137
565
67
158
44
68
105
133
11689
676
36
110
4785
121
72
301
761
95
6741
444
2881
519
2370
1207
218
820
11729
2835
1901
244
393
2682
8915
7052
6030
158
46
3708
1897
3388
8382
1597
6596
919
38
6555
540
1889
6146
639
2637
2970
207
618
44
854
5754
2956
7944
4197
1578
7444
3017
7447
2064
1430
6190
3630
62
257
2670
59
1021
1483
5305
13525
1528
7582
1505
203
168
209
213
2395
1398
244
56
299
116
9319
1436
232
935
6610
849
2678
139
8939
7085
6960
2259
501
391
256
786
131
44
199
509
109
1210
2006
538
7380
935
190
228
939
937
61
1208
73
6852
5057
6198
2125
63
939
149
2270
4422
69
3681
6485
143
1557
1224
225
170
673
204
311
172
176
175
14209
719
204
289
35
270
639
5043
3330
213
50
5766
3501
6837
582
3139
3808
1028
2059
2995
299
446
2525
35
495
615
810
2129
919
8798
2413
9414
871
192
105
119
2662
2043
1794
6009
36
257
98
713
492
28
96
712
166
75
233
560
303
237
150
2563
750
112
150
673
785
576
851
797
333
291
381
852
239
280
48
1907
406
8941
109
383
120
1887
103
105
327
159
1488
577
101
97
508
115
1159
854
168
322
83
101
169
137
4147
194
282
132
214
223
200
7254
245
7280
3893
67
1651
66
286
466
248
3590
5827
3497
94
62
2188
484
405
144
1149
9473
2783
402
144
2140
6733
3685
4816
82
70
436
107
206
331
949
545
164
453
1523
354
284
1974
138
317
1252
380
118
289
3539
5186
701
3979
443
548
4385
2081
30
55
2928
1736
9478
2797
2845
14886
3914
1885
490
419
5417
419
2073
3200
1862
2531
1012
185
4758
68
63
501
178
6203
145
74
179
265
226
983
12842
207
199
58
98
3888
4846
3617
1808
1908
3735
357
51
67
1039
410
9307
1991
604
325
5397
9513
4210
1522
179
8217
1041
4099
1590
1540
4227
76
233
1348
27
235
30
117
57
1216
2123
875
6639
484
143
4252
270
1928
1002
1434
517
238
403
64
230
338
658
115
518
238
402
64
231
338
659
94
521
95
7500
1271
55
467
3147
4692
4460
872
480
6883
7295
51
176
326
193
208
134
2446
8832
6872
279
209
45
1409
4052
9828
2161
5353
217
3740
2917
3290
1502
7539
767
318
93
233
2833
8914
7617
1273
1746
1771
5203
3129
8828
1082
61
167
100
101
45
138
321
175
44
257
120
588
227
11596
6287
6255
9000
3035
6341
181
269
201
26
179
2316
8963
296
9529
2478
85
136
480
214
212
122
684
736
1307
2101
7127
160
16738
1182
6252
2339
251
229
106
323
227
160
11574
77
353
197
7016
9464
1486
160
49
158
1183
1534
108
13061
8929
1009
708
362
8807
964
139
2641
4224
158
416
142
1046
148
91
93
108
1028
763
995
843
3316
7456
1543
7342
919
2496
9161
769
54
128
142
4105
1350
1747
4947
3752
227
340
667
107
524
96
242
4005
666
233
10393
4315
131
303
1831
408
9288
870
253
233
143
553
51
393
1105
6583
2340
6033
9526
3878
202
35
819
125
14209
29
9055
143
163
58
244
9551
2017
35
9389
1198
4822
7989
62
304
336
138
93
105
180
143
152
243
207
139
186
1276
442
177
126
87
99
77
13760
2572
9382
1728
9466
617
4037
1746
32
202
4905
7434
6808
8828
2627
1098
7499
1992
221
80
1573
1883
105
788
8438
3236
3893
4754
3550
135
2006
2266
1752
7374
13611
3302
5386
699
8142
2793
8935
892
13744
8460
1776
449
2588
975
493
525
709
271
728
140
1221
1323
958
6548
8903
1796
7360
1026
9418
5329
1013
12649
2735
7342
6177
947
2835
7403
2603
6083
1283
7462
155
796
1190
3720
490
237
444
463
481
5455
597
1882
280
261
357
77
219
340
252
100
89
7341
173
31
42
402
113
1371
111
467
5494
111
488
9492
137
31
42
386
1531
245
44
1269
6527
210
124
1264
240
41
48
6173
8876
1528
8890
5733
281
136
21
117
13
188
75
547
2411
100
111
1170
504
12556
272
3573
108
107
90
14148
469
149
154
103
4237
691
680
227
341
218
382
601
128
701
105
5777
9453
2588
54
442
878
6427
533
21
58
1291
654
745
84
54
139
85
1696
6284
6882
5189
1902
4376
7446
109
3085
169
138
9352
242
92
146
59
72
176
289
302
286
2710
2766
608
721
485
423
155
1012
286
2715
39
105
147
425
89
1338
9385
3952
1555
1841
72
1727
3145
4996
749
6671
411
347
88
3932
6237
27
8520
2546
1785
3477
1184
38
1495
113
108
448
401
815
131
4152
176
72
1661
60
281
159
8936
215
147
56
2840
3518
2299
3163
6286
14011
156
134
67
67
280
7362
8977
56
234
5560
704
1639
3303
11981
455
234
2704
647
75
199
241
1743
129
33
355
64
159
334
625
1466
8872
163
1097
5167
8943
2235
2937
2229
1855
3695
995
5504
62
315
156
180
644
185
1098
55
148
2222
9024
1688
3487
97
4739
2834
8921
2141
104
1918
1322
2549
430
509
4673
1715
88
345
159
64
495
4317
1452
232
162
474
2211
230
215
300
405
167
70
86
1317
49
63
8100
30
49
149
2950
363
203
244
514
1841
1561
365
203
244
515
1526
5597
4189
10242
2461
1928
4668
308
4789
1873
1751
332
2042
408
1604
1521
1328
1825
3388
702
8130
7531
4846
4160
1346
1520
6977
1310
572
117
270
75
229
77
71
205
498
94
144
168
354
43
738
6882
402
158
1669
341
573
592
364
274
2069
3140
4105
14934
678
1729
2678
65
479
557
2655
9422
3121
65
486
333
2195
481
882
2109
9328
8338
4704
5372
613
52
642
89
194
585
3351
765
69
47
111
1905
71
117
416
406
447
136
85
139
56
208
1536
1038
224
2706
2011
1116
7106
3696
365
106
5326
706
1266
9657
6943
5112
131
1465
517
9358
1426
465
556
441
105
63
15
1978
81
2980
522
161
629
1435
316
9480
2684
1288
1171
261
65
1097
69
158
8448
396
91
521
60
5223
871
139
71
106
722
432
266
8006
1954
1875
530
5470
467
527
6610
6595
1354
4851
2143
116
8487
5327
367
71
681
8629
441
267
3518
201
160
10090
1832
200
5468
3631
162
1234
3975
3471
225
3882
6564
1329
1375
9546
422
284
1229
2425
216
29
211
110
75
13807
1471
178
441
2925
81
233
3707
178
448
1008
125
6274
9326
1253
449
292
1659
117
445
3592
216
1017
1959
226
117
132
570
509
8446
4102
9097
1021
126
72
52
19
70
24
187
1089
140
595
11313
81
116
106
5786
9098
3466
4702
4635
41
126
257
379
53
9011
1274
165
35
209
52
123
524
414
161
15
267
208
170
324
262
103
3819
9471
3582
1252
4298
4118
3163
14897
604
5436
4705
408
442
63
222
2006
3738
229
112
30
69
127
108
3104
88
413
71
457
4666
272
529
320
191
5117
649
3894
5277
200
67
1365
200
3727
889
9101
4971
89
193
233
110
6812
1420
3469
80
794
166
415
2228
195
6719
2817
6652
356
4717
6831
3622
1934
9336
219
196
93
392
222
5077
5030
10078
2584
3531
3891
211
7789
1442
30
200
89
195
320
262
140
256
936
227
2092
271
74
221
309
1012
296
572
48
116
451
377
1033
507
5285
6276
1208
4587
1844
2092
443
4450
649
2394
6084
5429
11348
355
809
83
218
45
51
135
1244
202
415
344
1666
1668
483
2929
5026
304
394
8152
2656
3952
9823
695
1913
78
103
226
96
71
394
794
413
1043
151
1027
95
2317
182
65
360
1798
240
214
467
2493
414
485
462
1870
2252
11737
2556
8967
9257
145
5679
103
146
902
933
319
282
140
3092
101
112
521
3905
1252
5023
659
491
91
183
102
52
1616
185
268
462
89
119
272
7269
5373
248
933
14793
11482
1461
7423
7642
39
1588
8857
6849
1638
675
8039
539
56
457
384
46
2475
468
454
755
609
400
132
291
263
97
89
6856
507
55
126
64
156
2858
799
2329
9534
1594
6630
6267
9408
112
74
150
966
232
237
82
88
236
202
510
1488
993
984
13809
175
10674
8911
3123
129
108
218
203
579
96
515
11125
45
883
64
8972
10576
142
325
3275
142
325
1904
3427
4934
636
3009
341
146
8280
702
5659
192
612
1676
115
578
243
1432
143
443
424
333
758
5314
7267
2375
12705
458
1405
539
116
1630
117
994
106
9417
7549
1968
119
950
1451
149
1452
412
8149
412
537
478
3626
2693
7317
552
73
96
949
356
192
104
287
364
1130
55
1309
108
252
1029
1128
55
846
394
492
5249
1281
3813
3494
8915
4684
575
2578
535
9413
2296
191
9007
10842
214
214
5509
507
2839
80
119
9271
9404
1621
15342
2742
431
196
244
66
788
950
1104
217
1170
402
237
2502
460
40
202
104
272
5677
1527
2220
5352
208
7570
7788
1852
2178
12151
123
1779
9030
986
770
1353
269
4073
134
2012
157
51
9231
1508
1071
218
223
4658
337
4583
278
1842
679
144
6179
7314
549
674
190
997
298
225
85
450
380
143
4046
1664
121
613
3574
367
70
67
1017
2139
121
611
2029
993
3102
178
1741
2336
1937
375
782
2315
6435
4733
1392
254
66
162
215
103
209
790
1797
536
6353
1504
2003
588
4188
1407
86
156
91
356
866
62
917
965
239
200
6331
3228
867
776
176
85
138
620
86
58
345
238
213
72
6055
82
515
95
3343
9936
3954
4602
424
167
274
5412
2031
5171
470
1065
1683
6035
1463
7328
1500
244
173
78
1193
247
73
200
11466
1012
603
7801
558
8274
399
1447
10531
57
452
5264
46
6697
4997
666
8113
6077
9195
254
2782
221
386
5895
221
387
1841
1765
3157
9404
3588
4501
4240
131
776
153
402
77
877
155
1589
663
101
1670
3187
4217
6736
8955
1378
2562
4206
499
110
79
81
5485
146
79
81
1772
757
4293
86
156
158
354
85
7307
221
6810
237
81
138
77
129
9334
8927
171
148
714
167
1774
198
311
144
128
219
1049
5156
9664
4433
355
397
88
105
350
340
164
1588
4988
4539
7431
989
1252
6563
3911
5051
700
8357
782
2703
1158
3273
1355
152
677
225
335
1856
9689
2950
127
5488
127
143
1011
190
176
479
59
2371
4902
15383
1804
960
2867
547
362
8238
367
1450
6045
7311
4667
345
335
2691
3014
7328
3725
341
266
83
203
3502
69
1170
154
847
89
196
867
336
415
180
301
384
200
897
2751
1020
69
1209
4617
9550
4892
6929
94
2739
4342
6449
3046
5022
8847
2043
197
5665
555
374
1870
3093
190
8939
11911
6043
6815
76
55
1115
2106
4482
618
445
2979
1864
464
2450
447
1910
680
3488
519
1305
1094
9335
3092
2796
2976
2589
155
1608
2838
90
84
120
55
292
154
314
4398
5854
937
1183
3960
679
1202
2589
7639
903
9457
908
203
1050
1264
461
2480
366
9303
2923
198
1849
59
3371
5319
6542
8965
5448
4198
2426
669
282
136
21
117
13
188
52
3099
101
113
127
9289
1023
494
122
86
193
201
32
180
60
124
104
1663
157
71
9579
79
13767
388
184
3370
591
5963
65
523
155
404
65
226
734
601
121
65
523
69
86
156
205
64
135
5743
2970
930
350
701
1829
56
143
433
551
106
420
169
53
865
350
678
1642
1479
6826
1954
1040
3862
4404
290
183
177
750
1466
3422
87
2007
1881
186
1172
132
76
101
189
69
60
41
227
685
227
49
350
1101
98
917
2962
13547
8829
266
6152
76
277
127
105
313
2482
258
282
151
111
251
5670
1915
8709
9467
742
4733
2876
101
113
1132
493
1440
8841
5730
13585
3064
232
154
1943
2774
584
721
488
422
162
861
4198
1276
535
9487
160
682
2108
8282
2709
4725
82
11611
1167
1408
63
506
292
69
993
27
184
1897
2287
701
1672
485
3181
35
7103
6675
50
27
184
1304
90
233
179
721
556
9425
4487
69
3272
7450
369
137
422
2270
6418
8164
700
5652
3059
5206
2171
984
65
7513
6327
1338
1616
678
2372
2147
8496
390
255
721
290
190
350
1203
752
949
115
278
2237
2262
6877
5666
233
8869
2182
1591
1303
118
1753
8965
104
29
53
91
188
107
87
405
196
872
1370
67
7374
334
2229
8871
196
982
71
64
2221
4499
2190
9209
1448
3752
123
187
5226
68
42
1677
991
60
343
359
36
1201
328
63
137
483
2346
588
475
8194
1364
2562
467
5600
10386
3464
681
12576
99
5521
62
535
5433
7827
86
56
36
101
55
248
208
176
98
16596
1201
30
73
62
199
84
49
3716
139
2105
801
242
242
97
59
199
222
7526
1944
50
230
13984
175
7544
1781
3873
3773
3991
9444
5130
455
1088
67
1580
390
719
1086
67
845
322
5827
52
113
339
11727
108
108
242
58
5460
503
317
1734
862
113
101
1891
2444
6615
9214
418
6514
1172
98
142
281
160
502
1175
113
101
1441
1014
1868
645
4921
631
359
13548
1673
90
135
266
126
281
130
43
9922
3183
9316
658
105
84
583
535
122
1894
184
13599
142
1382
8929
1685
1119
9646
4132
1452
373
8193
370
512
3954
58
41
251
337
642
103
3248
9412
494
8700
307
5139
622
485
56
209
110
184
264
743
1526
3017
13805
596
104
1313
149
1977
71
2612
804
5011
6633
6541
338
338
4619
666
361
463
311
42
7307
4544
2715
14366
7424
584
1052
60
551
238
404
226
717
625
128
106
4171
4165
498
687
668
203
580
112
2599
2249
54
462
7507
6432
69
6905
4565
1132
291
1661
446
538
27
695
610
1928
1454
494
1246
742
1437
9167
658
117
392
179
271
62
3610
317
5113
650
2739
104
414
114
177
125
764
238
194
55
206
554
125
169
7798
868
3231
3926
4684
201
87
354
195
323
475
257
5076
7375
2043
735
912
2408
5839
7298
592
501
1311
1919
454
45
101
1177
323
96
1793
88
3063
4368
1170
177
1655
3451
1933
8787
7112
782
2041
3888
9783
569
575
309
1532
5374
59
6514
9790
515
12346
1447
585
8180
588
8220
5364
2117
4800
587
513
1304
3575
2775
718
730
2794
3613
284
733
3636
331
1197
4280
4627
1238
89
46
804
5796
11232
2969
228
356
299
5849
294
797
39
206
654
212
8915
11234
2966
229
356
299
5849
295
299
2768
184
1922
4396
4062
4800
1410
9093
1121
37
206
656
194
8941
162
46
271
99
4967
1138
11245
40
11499
2307
9266
1533
627
2978
93
246
553
2986
221
103
740
246
555
1966
4676
5006
7272
223
4709
1031
1212
115
1686
3466
262
3328
118
189
2468
484
497
3322
697
5932
250
1252
2258
4350
868
3632
378
455
95
107
100
143
259
48
88
5604
9002
81
1191
9157
784
905
62
9430
142
437
84
387
129
4038
6844
975
3456
994
846
55
854
287
4775
7481
6073
395
37
1747
3396
5725
8930
56
225
7013
44
1964
70
77
172
55
173
59
66
334
2336
89
1850
1094
270
2734
1902
278
422
2691
9280
3495
472
100
411
331
3914
1092
10681
102
1447
448
94
67
436
982
78
5198
3508
4056
36
539
561
11651
7351
232
294
4712
294
890
6086
813
6041
7486
761
166
770
394
192
111
81
395
109
121
417
1534
75
164
111
524
220
6055
220
1902
115
47
535
483
577
71
1443
336
172
454
85
1370
78
1676
8987
2024
11480
167
593
1343
11116
977
65
1108
1324
1020
704
8294
67
8889
472
118
1631
123
507
795
494
9480
127
354
1038
1704
6982
172
304
559
209
103
72
637
220
299
587
490
62
291
3114
7334
9444
2245
9184
1421
599
8644
84
11712
1288
7467
186
137
67
7431
188
130
460
1171
403
698
1066
1175
179
3191
466
3372
693
105
4966
697
5336
667
1420
410
4748
9297
2202
2420
2213
4219
183
3525
610
88
68
261
674
644
1299
2587
9676
503
890
547
271
702
112
211
678
172
289
172
409
332
73
127
1061
849
1015
136
168
136
78
35
94
60
4301
441
4381
8913
15351
4809
154
771
5475
8169
704
5304
1175
5223
10101
1214
1903
4945
4413
3506
8892
144
12629
2309
159
96
1049
403
1545
140
1368
164
8509
3748
1594
5243
690
8283
1108
2660
2149
228
684
217
521
949
152
5830
8922
2724
152
1583
57
766
291
119
408
24
205
115
433
1108
1889
243
57
103
124
59
186
252
100
101
437
285
45
330
4182
21251
7735
146
201
35
194
9282
355
141
8928
3227
448
2955
748
550
915
425
461
81
1460
268
142
5292
203
357
111
88
5690
1167
9245
8989
3204
988
433
543
404
8213
408
1454
4425
211
2512
935
357
351
343
4732
1398
175
1928
409
11464
9521
1970
52
45
498
47
166
144
313
144
7540
660
5876
5973
4602
8630
9408
68
124
162
141
21
63
312
124
161
124
68
508
581
11754
6860
542
361
8221
364
1450
831
9413
434
134
268
1721
2219
187
81
97
43
8934
574
99
44
7345
99
552
51
48
157
1096
85
1341
1207
302
114
486
2370
117
1912
69
3059
109
9340
8765
6551
3114
441
224
203
449
105
1103
132
2602
15315
6182
6058
1194
3967
6843
5423
54
8082
699
5119
224
204
636
274
5194
3906
332
806
13689
62
1347
298
220
13712
1588
590
1152
2886
9492
1407
7389
2822
1675
1744
13514
1423
460
233
305
1340
1668
65
516
1202
9171
1217
96
133
160
199
139
513
294
419
240
4376
810
44
697
7815
4533
1154
3875
56
9101
3462
5203
241
1446
964
176
553
352
560
1097
1902
260
212
2648
1171
708
103
302
53
363
501
251
544
2078
122
2630
232
259
211
270
383
63
133
3584
4006
196
133
120
6765
2279
2627
633
40
9476
47
110
133
28
655
487
202
183
97
139
197
963
86
220
224
188
98
67
307
487
87
5364
3867
622
87
1044
854
60
551
8108
77
4384
838
4944
563
2771
76
24
948
125
1255
245
259
67
225
74
136
182
194
350
344
2368
8932
6123
710
5152
376
342
101
4482
479
263
503
5476
263
1882
66
3896
722
7330
1288
8520
14135
677
114
3610
819
761
1334
928
1553
128
872
103
121
124
80
432
294
217
1552
1578
40
14887
2948
597
8270
4422
7828
130
239
129
48
31
1068
54
982
4611
728
6741
2251
1484
833
12
84
254
327
275
104
109
106
2848
7435
3425
289
101
112
1171
489
40
119
341
1436
493
3476
51
935
744
2034
3809
13637
210
76
1621
69
315
117
3277
1642
5752
99
682
447
1133
1310
127
1054
736
1405
670
38
1341
5988
70
47
55
100
119
108
143
458
222
2372
1017
66
43
175
2468
627
222
1897
65
3925
9652
802
1038
15515
147
448
103
195
8413
6122
2942
5819
5013
724
195
2362
6637
4897
99
1309
1161
7472
154
3035
83
3601
9349
1659
10000
541
415
2695
403
114
61
87
3369
104
61
87
1671
3339
1802
880
13678
47
698
2320
50
5486
2933
234
492
7305
1801
1290
1463
7559
1969
3288
215
8905
4338
3814
107
150
12920
1823
200
4353
3114
3367
8281
696
5236
1878
4057
2375
2149
7381
59
461
959
329
669
160
1598
57
137
434
667
66
94
59
91
192
21
123
100
23
959
329
667
160
1409
4324
1144
103
96
565
65
125
624
370
227
404
209
80
521
2101
193
463
516
236
640
1203
1146
7381
382
592
703
1458
325
554
91
332
137
298
586
81
3637
272
4778
695
2156
542
344
187
5640
620
458
9172
2379
2112
3157
390
203
115
31
6009
4164
708
632
204
1113
2885
13763
1759
7558
1464
175
651
682
8426
375
573
1279
1864
6106
11925
9650
85
462
104
190
104
136
100
737
86
545
31
203
1263
162
111
687
274
148
100
993
390
8956
9018
12775
3166
9322
13647
9087
94
1772
472
120
219
357
146
49
744
101
185
185
1155
250
282
2454
1666
6501
154
3232
1299
3615
13730
1283
188
4292
9587
2492
6802
618
124
146
127
2212
112
454
1980
891
816
143
88
103
1374
2150
98
68
6742
5286
701
8153
1433
232
3966
7458
9245
2312
453
281
695
233
65
226
737
627
124
695
63
96
2492
4263
45
458
127
1541
5409
3630
11138
6002
1795
2048
4963
976
4700
633
1342
695
1423
140
327
348
238
839
172
152
3382
516
411
1451
2777
1849
14918
891
6453
7802
43
32
1361
220
262
227
64
418
400
167
1220
648
4268
60
2627
5059
9538
3702
13651
122
1455
65
565
96
550
685
207
11926
8989
780
336
629
124
519
91
200
49
48
657
88
3461
651
3585
1796
9360
5334
1333
160
9355
2672
1179
2813
133
101
6894
5003
98
6217
2787
9586
202
91
81
74
604
107
6469
2848
3182
78
6021
9435
605
3642
7452
3609
1161
227
2863
6102
2788
2264
927
257
53
2304
229
218
4196
3266
9046
8155
697
5158
107
45
76
536
539
1449
182
1110
2788
59
966
1394
4200
1880
3712
222
1214
2109
113
557
2946
1625
9428
1065
121
37
144
95
86
66
764
630
65
112
122
68
2336
6962
467
6968
781
3613
1467
9544
215
234
35
95
131
747
89
8934
9512
4996
780
280
2327
9320
2815
8533
1486
8947
7976
802
3615
1753
131
708
89
218
1645
2406
218
1364
387
722
3436
5925
61
387
9244
242
81
167
8899
97
8247
8091
703
1285
3068
1213
104
5445
703
8275
299
101
115
457
4372
7766
636
1415
3201
91
216
215
40
8266
32
201
5528
760
1289
87
145
565
2255
127
5600
9000
2250
5680
6481
347
347
599
522
637
8210
777
1450
4128
6107
161
98
77
6580
56
1081
506
98
137
46
268
8946
91
222
57
72
64
206
183
222
219
151
206
108
109
1946
212
5056
1087
57
2779
611
5362
7407
2048
2025
65
252
493
1452
61
410
8313
499
3850
1284
823
9577
4033
1787
2028
112
70
86
255
128
61
504
1266
8883
710
399
250
2313
307
282
46
127
136
53
444
95
1006
452
12673
6522
72
200
174
92
5778
7233
10688
2495
2198
82
1644
1398
64
2541
3257
297
2754
58
70
1409
338
930
266
267
752
5926
217
230
532
9599
883
56
729
124
47
257
142
3810
6578
162
224
689
495
185
224
176
104
181
105
101
1258
276
1235
3381
979
3698
4025
3701
7213
3451
928
5878
3825
3164
202
1193
2804
1932
1899
1787
1926
7555
1357
142
1900
563
112
39
69
88
49
80
4881
34
36
109
40
5822
86
126
179
2724
9442
8938
385
2422
6737
53
1150
252
9198
3064
3041
12603
244
129
3397
983
2904
4683
2210
613
480
5243
209
3079
842
335
63
79
64
547
4031
293
2233
6104
370
358
336
126
53
116
682
619
93
680
789
302
78
96
1380
8096
137
8907
133
121
38
679
79
11
86
331
223
9374
499
349
114
517
116
1089
1228
699
259
700
238
65
227
338
640
132
698
96
1208
77
7331
363
1876
1707
9928
63
266
144
777
471
50
519
682
68
223
369
639
129
1875
62
555
6043
62
557
427
50
521
80
96
372
112
86
86
982
221
545
3260
8995
3249
64
9362
679
1277
1604
192
468
593
201
91
135
255
304
403
129
54
94
183
1058
12078
1464
8930
264
87
111
131
192
2044
353
1332
2230
655
2642
4618
2698
126
112
372
361
55
3528
3689
84
119
46
1080
102
1236
6196
9785
832
8474
2083
248
3957
7180
2059
1221
334
1057
48
6863
1724
1532
598
635
94
108
73
48
510
102
11719
929
316
1251
76
11517
10853
450
1244
30
31
182
11012
6202
1826
1662
792
43
43
53
50
190
101
1158
1087
256
272
900
4561
2175
9037
539
9359
472
736
3703
41
422
84
48
3109
261
617
157
1293
457
98
480
67
4357
885
2272
76
83
56
82
5501
4794
43
96
903
473
289
1165
297
919
1830
3660
1893
8906
7962
675
4455
8983
877
47
239
1193
5255
12766
1175
103
57
104
487
1241
203
126
1027
187
79
1257
214
1073
1221
214
47
1076
63
1257
207
960
80
820
102
8525
214
829
80
212
61
201
116
149
1290
180
816
1273
63
763
777
91
823
13597
2057
88
222
79
518
261
195
117
176
5544
1129
1185
780
1115
37
810
94
1890
627
185
90
74
52
336
102
7343
516
1212
137
793
99
552
65
9251
413
943
84
81
1074
8960
558
496
142
52
85
73
148
83
120
221
176
40
725
405
87
40
151
2942
802
1466
278
141
727
770
453
1510
97
3156
97
1907
692
5631
579
1424
8265
702
5646
4042
392
588
1354
223
686
505
31
48
73
164
299
6695
9447
1106
5789
7334
3303
5989
216
46
55
69
687
8122
6357
1885
4114
62
113
262
5158
6947
1177
171
81
1173
8952
905
88
11714
75
1829
532
1157
142
2285
166
192
1227
935
86
317
508
279
34
8896
2002
111
242
308
369
249
3343
111
35
203
129
278
306
98
58
56
181
218
9114
1273
289
116
6175
289
116
244
195
105
63
190
64
7480
6103
199
114
34
1686
171
27
586
86
33
989
648
97
310
51
5222
836
1270
1522
1249
6854
1625
5766
2868
6491
338
137
215
328
708
260
118
127
939
422
68
1154
2786
163
224
801
4863
154
209
760
857
72
47
52
102
390
5269
4469
5983
4031
392
587
66
2250
3177
4019
63
34
208
380
61
133
162
82
196
77
279
9066
430
288
115
614
46
1450
1436
9102
137
137
50
164
746
9044
3923
355
6482
1847
1659
115
1191
1803
114
239
7454
186
107
89
142
5792
387
2550
91
11650
67
5142
1982
7567
443
4576
777
4201
349
1074
55
1657
388
204
349
1074
55
842
4892
3304
3338
131
64
3682
908
3170
1305
560
1444
546
412
4696
1106
67
1658
169
418
5264
382
1122
666
487
6705
639
6025
6543
4425
7342
619
2454
105
892
57
611
265
142
125
390
1188
719
1230
1049
1154
9248
31
115
293
81
502
3398
684
156
184
27
51
1004
2341
509
1124
3341
8965
3605
3544
197
2142
1654
3619
158
5659
90
208
155
293
115
31
285
115
80
160
138
173
85
75
229
89
66
215
114
402
1845
3650
8816
11569
4818
3926
1419
1209
1426
1402
196
102
706
318
58
328
4810
171
407
681
337
5373
520
10596
43
43
43
43
57
57
57
43
43
9242
57
1487
435
364
490
177
2229
504
513
1209
742
7419
14053
55
1764
4069
809
7715
4695
591
433
39
78
217
14
1005
117
3184
379
13681
230
248
328
2650
8986
117
138
95
277
295
53
216
465
410
404
7495
1961
7557
4847
131
71
113
337
70
204
66
1272
94
54
1261
9270
6314
5623
1950
256
5833
6255
1402
473
42
477
3185
112
474
678
340
96
213
177
95
522
112
155
25
291
17
377
689
9095
11484
12745
5198
1464
2679
326
95
9298
2215
440
6035
4159
4771
207
10285
4297
431
408
6339
4782
1040
8467
1292
8466
1208
344
180
902
8965
709
777
126
4193
122
94
46
252
671
226
66
9013
292
434
583
4286
123
9556
4857
69
181
127
8678
76
13665
581
442
5773
7518
1931
3162
83
672
3733
7969
478
6552
7519
466
55
2263
1103
35
3601
61
678
829
7513
269
641
286
334
3940
701
309
12732
7894
286
64
741
249
1902
8962
189
482
5799
6652
351
351
4688
5974
1453
486
1521
3894
486
388
517
1931
14432
219
500
375
4070
509
7871
325
206
174
100
60
84
862
276
9643
1018
5241
700
2275
8918
6375
260
296
1928
183
546
5683
5328
46
3953
9499
874
3962
114
7529
293
48
810
317
475
722
1930
241
416
671
108
2454
242
422
133
902
166
140
178
495
5894
990
851
141
772
1743
1091
12731
8964
2216
3879
5779
2923
8512
170
519
503
5589
523
112
1649
317
1808
1873
476
773
31
115
259
235
1311
163
3761
118
718
141
532
884
1661
5508
73
1223
422
529
448
160
77
126
570
35
201
317
412
216
101
82
51
1966
136
40
541
2825
142
249
66
8732
2772
673
5680
8980
3665
1403
5534
4506
1970
630
5446
8969
932
929
55
6702
218
229
2287
999
2473
820
4647
8932
428
3610
3224
6727
54
108
119
687
153
598
2852
1150
6004
1182
311
119
111
102
67
4509
6145
75
272
5771
8964
3893
3821
4935
1891
62
226
73
474
759
1060
138
266
63
87
223
407
430
2554
12386
3687
368
352
94
69
122
142
68
598
1349
1900
454
3603
218
3570
446
554
96
4593
2711
7728
912
109
121
156
42
108
388
69
706
2621
71
2864
7502
2142
86
631
3238
4370
471
459
173
222
1434
1348
86
2309
1155
325
3151
114
182
338
219
122
247
257
565
927
753
281
733
1677
757
600
2992
1024
305
226
69
213
116
108
465
1160
288
54
762
34
32
114
261
131
180
185
48
139
292
275
275
114
96
96
32
209
227
155
747
580
884
231
85
454
7443
667
2948
1452
53
82
677
78
223
488
1165
112
101
3057
514
406
292
92
329
452
1053
809
7538
6506
689
146
159
2459
419
40
159
1792
13473
50
50
88
157
5847
8238
9030
458
211
89
205
2118
534
2231
65
197
162
8818
3357
140
158
915
892
1431
951
401
219
2761
3294
9216
922
427
1649
1877
6647
462
2766
111
135
568
4178
61
443
505
151
206
543
206
87
297
36
1040
165
501
118
79
186
1613
2193
186
520
432
5634
1853
9399
187
126
800
158
107
393
164
226
124
76
111
1876
3219
476
413
180
635
6007
655
442
9518
1238
363
270
272
48
2463
8967
474
8223
303
1439
193
12
57
621
437
1427
586
1060
627
3360
8864
8764
180
78
1916
751
49
171
163
54
305
2527
9650
14974
111
1360
971
1205
164
206
190
5027
618
34
107
168
293
11438
1281
59
118
13587
143
1263
134
640
291
9764
3962
326
7365
1606
7424
4708
496
8965
385
283
42
4371
387
1439
2584
1713
1434
3263
5183
8975
4246
8872
188
126
244
9123
2813
93
303
1838
151
2532
3385
151
84
543
564
80
279
431
170
16
142
103
94
854
645
152
152
40
106
389
608
406
341
115
3534
115
1809
1090
1540
6129
11060
13832
1368
268
162
155
80
1579
42
54
104
7320
45
43
184
396
639
1117
1644
92
334
366
46
555
2652
92
138
374
5880
90
637
1468
677
194
606
220
1107
866
743
4608
112
243
1461
543
619
143
444
5996
2547
9546
932
245
32
3291
1598
344
973
2868
5002
7196
2816
456
7453
671
13617
228
2357
5109
131
85
152
306
532
3597
240
8720
5858
2672
73
1777
191
778
127
17
526
53
1648
2321
2173
162
146
103
93
474
256
58
363
17
126
744
8876
702
1624
1995
86
8442
683
380
1114
1526
950
113
263
421
1575
3294
7435
104
42
158
101
65
118
1912
8934
5493
1604
119
52
98
87
74
359
1025
1464
328
249
51
156
337
106
66
34
174
1713
173
54
137
180
342
66
677
143
127
63
210
199
283
522
2549
8959
3223
178
204
55
120
9470
3888
161
515
72
226
623
320
3568
271
600
1180
533
1133
1418
1361
101
455
7394
644
704
5156
1379
134
103
38
76
312
80
245
365
440
60
132
522
413
86
112
200
24
435
167
97
127
2831
4962
7225
4564
41
1562
262
130
2867
11773
6387
521
1231
12927
302
44
230
208
869
772
461
371
2396
988
76
85
361
3590
370
1907
1553
9704
558
508
5487
565
1914
4830
56
1744
519
94
1075
159
407
98
89
78
1530
123
289
191
814
629
132
157
184
221
228
152
111
241
146
231
210
729
316
53
295
73
555
500
1299
104
1416
124
389
151
157
5051
737
760
118
114
59
421
165
7386
1713
101
579
1231
1112
6801
5740
2404
2797
1258
207
103
5603
3642
2828
390
766
2086
664
14240
1696
317
7620
3063
2858
4322
1530
1380
307
112
4083
792
195
6079
7524
8905
889
485
1356
5188
6802
5966
7550
1950
3870
848
9205
275
81
214
4871
8991
7147
3410
884
1080
8968
7130
173
240
443
9091
1738
5916
715
332
1086
23
114
1269
154
198
418
7455
1766
563
101
42
79
13804
95
134
53
98
108
538
113
2564
3667
113
1631
465
173
206
2040
4055
7661
349
2397
2402
6570
971
8222
1853
1051
616
116
113
1125
429
7951
329
181
109
223
117
157
333
5266
13649
2089
825
120
84
11316
982
1704
900
10070
78
331
8398
121
38
1625
62
3025
6155
8614
6485
359
359
359
357
4751
5485
146
6242
436
4625
663
694
3100
8955
161
139
268
118
175
56
129
788
151
726
138
184
245
199
256
1665
1505
104
171
130
106
75
118
763
1716
211
234
229
538
219
151
17
445
2646
2800
42
2576
1831
185
2802
7375
1232
78
2104
6703
5057
343
1587
1037
5186
469
3526
69
1840
9951
968
177
1522
1479
730
55
99
683
132
265
5358
9550
3830
866
163
109
140
460
768
4227
7405
4456
9016
644
1187
1005
80
108
1134
201
429
287
3246
8891
205
7514
1961
2150
1416
154
673
166
1394
1239
480
8851
347
221
4982
7686
119
108
127
69
30
111
1003
230
159
5592
330
1096
452
630
389
580
2381
47
8533
166
51
308
97
692
149
182
424
789
424
205
166
492
145
934
2714
432
1838
13145
64
421
1838
3839
8032
46
84
56
110
571
227
517
274
1346
14054
330
683
999
482
2090
412
494
1543
1485
361
8149
344
514
2944
788
3713
1670
126
825
1454
386
388
8343
386
386
647
200
1736
4811
2161
1235
1391
42
44
98
1981
1681
206
1033
118
787
173
1669
149
419
50
1314
1772
3862
362
293
8887
163
1239
1450
763
8206
407
544
7020
178
1564
1473
10930
64
2674
8435
1744
10930
543
3445
447
286
421
450
64
18
52
64
1092
139
47
68
109
347
215
1355
383
174
1269
133
13733
5392
916
13664
7996
3584
46
88
44
1188
108
271
353
154
126
92
195
891
772
611
3952
9695
114
68
93
124
105
1106
151
4584
7667
7451
5856
1438
356
2746
331
349
8924
916
897
78
186
172
39
399
519
1412
353
388
104
67
1103
11648
37
168
2454
95
521
57
124
620
363
221
683
542
57
1327
536
142
6306
3710
22517
39
288
237
1367
466
7062
4965
4968
407
127
139
96
67
782
9538
298
1407
2738
709
8347
460
1413
2350
96
52
711
139
684
742
227
681
695
824
682
225
747
614
121
696
91
1384
6068
576
2172
221
3172
20210
2911
4578
3404
125
129
85
3332
8972
6202
160
159
357
227
367
65
575
9334
2175
1245
6287
982
1066
6664
208
83
5666
1744
3661
1957
141
2879
458
773
4086
363
118
89
245
74
780
179
79
407
101
438
1262
740
5087
4405
11568
5482
3817
2724
1319
618
204
922
270
218
563
1124
18
103
144
235
325
1129
8936
452
1816
88
8943
88
92
195
387
87
61
342
1037
828
278
230
34
297
223
1106
1265
53
390
119
202
492
393
1796
78
149
109
944
188
1998
8975
8887
494
119
163
156
147
874
505
1174
113
101
3064
257
59
113
283
176
222
102
87
71
461
213
153
141
775
315
3301
96
178
213
1970
52
9388
3816
1043
478
33
67
2211
3230
8939
10299
2435
8991
3196
488
196
93
13900
279
131
141
623
233
1090
154
218
245
1069
739
386
76
160
71
673
1651
128
2846
93
8429
518
65
2238
7494
133
2265
176
1916
944
1161
203
1106
61
3153
298
1703
516
259
1910
388
752
1792
815
430
2099
52
205
427
74
265
556
8580
816
223
3582
1145
1395
11768
3058
678
8481
2270
9091
195
192
159
1398
3214
211
196
171
540
2061
9074
935
11673
1073
3423
6488
3887
2415
639
130
8942
124
196
2419
11135
3775
12414
1092
2801
1056
3906
1176
2327
2573
4952
2143
266
499
3951
267
129
231
139
6903
38
360
6582
267
402
4095
57
2123
3915
115
138
23
37
460
1163
11
63
1503
151
950
149
52
402
694
14919
8828
209
4969
3146
1068
7302
6403
5999
587
9109
222
1872
6739
7279
183
311
494
138
80
108
83
160
9361
47
1476
5656
3824
9683
573
867
455
247
259
1043
68
456
78
153
82
152
71
1169
59
79
436
383
241
319
184
53
43
164
882
4142
225
9001
9365
5016
127
87
159
96
54
276
194
662
1260
2180
8865
9858
230
363
9032
2159
198
244
1162
1379
7306
11033
1151
128
2111
2115
683
118
2514
58
39
77
9269
6670
7541
1995
2213
141
208
98
216
1749
2246
356
744
121
137
1354
2415
9224
182
286
283
44
317
3812
9512
5160
2415
4602
266
3892
268
77
2018
766
842
9204
126
469
46
685
12660
240
218
51
70
107
65
156
4633
161
50
35
91
484
252
255
137
106
404
377
24
162
358
159
500
433
334
87
809
95
2837
1260
162
785
229
110
189
112
446
71
126
131
82
748
79
762
571
530
103
130
151
429
2754
695
6164
6987
9203
122
4008
340
62
144
6143
1320
167
855
1066
784
208
190
276
301
139
700
56
237
183
1586
753
6511
821
230
110
31
45
108
2265
65
580
1996
91
159
1448
11120
5145
489
91
2787
7771
9463
4412
1819
6851
1819
3853
101
398
2954
11027
1703
548
3170
7254
797
3177
4387
6921
3710
2346
683
88
272
5086
453
191
88
273
213
1481
10969
4268
2622
94
1850
3505
442
2002
3242
1735
2524
104
382
9450
733
692
190
546
13804
1677
543
14631
2882
73
395
1199
70
273
3379
5789
6045
9412
1873
9472
3316
3184
5978
1831
1239
772
245
5729
7577
643
704
5384
7918
872
246
66
2499
200
247
1415
249
1474
1732
142
73
583
86
86
152
77
52
733
367
128
22
107
337
96
549
124
633
369
227
53
404
241
1159
9049
2028
3522
9737
4239
800
325
309
111
1511
739
1024
7338
419
352
58
4910
8781
113
3257
621
297
1212
11478
8846
1927
663
218
1390
850
459
70
359
133
1653
1128
184
9316
11193
82
1752
2217
190
124
390
5675
653
192
646
1530
239
666
3242
492
384
5891
1591
355
6479
1942
919
4020
1056
7300
5684
479
2990
1048
167
59
510
259
912
522
297
372
2262
1269
2218
709
5618
1341
691
270
32
6519
515
391
8185
391
1450
2333
48
1368
1358
46
907
305
811
1912
1590
842
55
860
121
2673
55
860
121
445
535
5182
108
147
8169
702
5432
183
955
594
2051
1971
115
993
3636
7461
3865
1477
2845
1804
2652
6313
920
59
538
147
37
301
4851
301
446
70
109
58
9112
367
89
1469
1355
116
565
130
528
513
164
81
86
133
1906
8251
699
512
8998
4787
578
1927
359
27
45
397
48
75
101
228
8639
14931
1177
2843
306
1239
162
951
1125
2197
13977
8724
212
173
301
80
434
103
221
3235
156
300
1060
2142
7343
3835
1230
7391
162
144
278
283
135
1265
79
226
8531
740
2452
8892
1474
632
8233
632
550
4849
7056
65
7188
2076
76
156
101
142
6354
1612
937
1261
6094
2507
6698
7753
153
7253
2079
1206
202
594
57
6564
35
8685
839
3964
9770
1410
1277
746
139
1944
1220
53
167
5898
6628
3106
2152
2227
4564
8990
1455
95
263
477
303
50
74
143
67
26
143
2756
80
159
5467
5233
6860
3406
427
326
527
125
106
497
979
116
151
1151
62
75
169
66
897
278
132
1532
38
207
1270
289
9363
1793
9134
307
58
1347
188
82
9313
8959
86
67
66
151
2535
373
875
98
1639
557
92
72
208
540
662
169
204
72
847
407
74
1001
412
148
265
401
162
38
122
1288
122
37
9544
43
36
334
3218
4218
6150
4495
132
169
167
5670
873
480
263
2061
627
6580
1156
3016
2667
1085
491
218
790
2231
141
371
712
507
498
679
1179
111
1780
621
553
147
295
1378
1851
7313
2847
114
288
11254
570
497
1445
156
34
53
1192
512
135
331
664
1499
124
257
1202
3239
6272
1036
843
3320
2805
5538
3158
3530
7517
323
560
606
2895
843
8258
8967
629
15
83
163
190
1003
904
84
218
43
187
1146
1822
5749
14546
2255
32
9302
235
5952
1536
8939
1400
646
1819
1303
330
30
10561
6388
1302
191
478
1685
7471
113
336
328
2480
126
806
57
354
168
806
327
1949
62
219
159
204
202
2851
638
1431
955
95
896
170
101
188
1459
674
3074
5672
7410
8916
516
700
5573
309
13619
2888
462
714
743
178
1328
150
9530
1429
5564
274
4024
302
193
447
230
343
631
94
515
104
2660
698
4988
2472
8838
6667
996
4128
3831
40
137
840
1160
1916
307
2792
182
156
224
417
120
59
4706
4162
57
1275
950
844
544
8931
6948
194
106
4849
82
233
137
778
182
156
965
457
293
117
1036
1180
153
580
12520
15
100
67
107
396
3320
1212
106
260
670
253
1097
196
165
459
835
4427
2240
193
486
714
3449
9135
578
1215
9550
1808
1701
1763
1881
1317
2480
179
3695
9605
576
8919
3644
65
676
1372
101
1319
396
127
105
105
101
1283
129
73
137
1642
702
1209
4504
2077
2121
1022
479
12217
1779
4283
2174
7344
3034
7063
161
2254
235
744
58
51
59
69
169
70
985
123
11197
70
728
1248
779
1006
4058
3790
8965
1204
143
116
189
180
291
114
237
689
5146
495
108
1483
160
112
282
7345
653
135
392
104
231
1276
103
981
184
23
80
6165
1073
1002
9650
368
14160
458
1906
106
65
433
373
2086
59
260
82
453
869
508
568
420
127
1050
437
1180
1482
72
325
4851
98
94
163
168
277
302
1327
1357
9246
1423
789
350
1723
226
87
448
1427
1575
2060
7448
595
152
8834
938
61
1689
1201
301
2541
4024
647
129
1237
322
54
223
103
414
23
132
4066
12663
3143
2193
84
620
164
3891
337
1336
286
251
203
153
3072
9514
6579
3856
517
5380
3975
9644
1230
156
554
525
139
462
120
430
84
58
1163
292
84
536
770
3649
2109
3911
3887
113
414
6253
3616
1009
95
1519
233
323
1136
4424
51
291
787
1914
506
382
210
1002
3657
476
1123
159
214
29
43
49
390
101
137
31
46
358
280
4741
134
1643
1550
45
501
480
75
39
48
359
191
78
52
452
110
101
133
1501
82
4903
459
164
408
485
719
584
2795
4892
459
164
408
488
723
592
2797
4345
795
992
29
44
97
1210
117
9535
923
1291
1331
47
3185
1127
3693
19
3903
159
183
1053
8453
680
5160
1161
1508
1216
2239
457
290
1099
67
1444
854
171
289
101
1098
67
840
2329
8152
179
368
95
462
12150
4608
3908
1689
523
1639
857
825
206
215
120
112
167
89
929
4567
9119
209
2746
711
169
57
2394
101
292
499
3191
1640
589
272
3574
125
3277
7561
157
196
4134
1858
409
3676
409
427
5177
91
200
66
112
87
34
1249
4054
11681
6187
8986
2204
4118
2064
1297
1321
149
118
78
231
149
132
102
150
1483
1904
76
9389
316
133
608
132
124
13571
320
283
599
47
58
1858
1150
663
55
162
176
1535
1021
2374
480
421
1302
188
331
406
493
397
147
157
1623
391
199
253
567
40
35
129
112
135
421
380
687
113
326
1746
1907
7547
12069
9432
82
1502
387
304
78
95
119
97
686
177
1321
9460
633
1265
314
221
107
68
51
170
1781
8787
4099
4618
63
6617
14792
2585
65
98
529
1556
112
188
1110
1719
109
562
151
1174
218
11
58
120
69
2259
65
521
53
300
9036
758
27
280
728
131
350
901
6090
1276
207
1713
9748
2634
4903
917
478
139
205
270
343
8882
1727
6190
1789
928
1289
86
201
63
181
206
172
75
2839
501
322
107
395
170
1816
9028
278
1656
120
773
282
3742
1974
29
49
38
265
6653
1930
1633
386
1256
7827
59
7227
751
7432
6110
7762
9109
366
2261
65
491
2100
290
5686
884
480
93
268
319
88
227
164
4782
440
4293
1234
156
195
229
250
296
296
253
297
253
250
96
9284
135
33
81
103
54
60
259
156
232
591
62
463
133
55
498
430
194
51
8984
474
8913
297
727
571
594
500
1602
104
1877
763
143
38
45
5941
719
304
683
39
59
137
548
455
149
432
146
8913
1132
1134
1197
218
989
9174
2609
131
2818
1143
781
3838
2108
1784
13194
3889
1961
228
460
100
108
2657
8974
6613
45
149
130
67
5323
255
768
2985
68
291
3905
635
278
120
518
251
86
373
939
242
165
521
105
118
4816
4011
84
29
133
16
296
152
122
1771
179
210
11555
705
87
342
147
500
429
406
561
189
103
278
5778
280
2546
902
326
249
574
172
55
27
1697
26
156
48
335
1071
2270
143
940
320
584
239
5195
697
8433
718
2862
10821
5515
2373
631
1006
123
424
146
86
802
627
26
126
26
63
11381
7338
59
448
75
257
836
799
51
527
439
624
90
273
197
1720
2198
1737
142
2367
2084
85
236
8805
61
93
685
108
224
138
102
294
30
566
118
154
2040
1259
544
118
1651
443
734
168
2206
2030
326
61
860
63
147
380
90
1519
136
50
5402
1215
333
532
1328
2802
1312
5475
49
2286
1650
8023
3520
63
124
6337
7472
6322
56
3287
3957
1069
1276
49
7642
5865
143
1931
728
247
1629
279
1161
2298
230
218
4006
7634
191
6817
289
164
7357
3689
2988
928
134
84
155
115
144
424
1334
740
130
691
131
166
123
80
257
45
98
49
618
2632
8222
1610
1449
390
8257
375
617
7638
6370
4152
535
293
117
144
11735
213
330
237
2424
122
103
74
1565
1058
176
1320
684
1176
2228
2144
6898
5055
239
143
277
4769
349
350
6472
322
224
303
565
1898
279
11744
2080
1312
655
263
1388
836
120
512
644
1264
249
5138
2198
1839
360
1395
454
301
5563
2282
662
548
730
95
2011
1429
6152
8926
62
8048
35
4419
581
580
1478
67
1275
1253
195
3253
122
1035
154
1732
1760
49
121
100
2590
6167
121
155
108
271
5492
1304
158
2207
1040
229
259
2218
7539
1998
9083
1768
7035
1457
788
1397
596
390
1449
853
6101
388
1447
3164
3067
404
548
2231
1213
267
673
348
147
183
1560
154
1663
14334
6433
2221
163
125
53
75
146
114
519
200
10302
79
1725
215
8473
1442
304
90
662
277
3917
1403
259
62
561
668
1262
1274
2092
14829
77
61
2557
6763
68
453
1042
112
11061
501
512
8297
477
1450
2872
560
14125
606
360
1456
5210
9406
2530
14800
1226
9542
8180
213
1972
350
542
2017
831
351
522
112
1524
1015
2940
68
313
14419
407
9182
10415
2906
1820
1804
11408
487
1997
261
155
12323
152
1538
1463
227
1645
173
271
699
246
399
1449
241
4342
2583
4297
9409
6752
2317
2223
613
70
202
140
112
5737
9310
7927
11965
769
94
130
132
47
8245
6083
381
201
115
291
103
248
195
35
328
1106
92
85
82
318
172
320
183
6871
10179
7546
1931
1062
150
2500
9412
5117
166
259
947
11055
5694
263
454
488
847
1376
1011
75
51
53
233
3647
510
613
1430
1215
244
223
3997
2653
6966
422
512
890
523
413
2682
1886
157
218
3206
157
217
96
8558
2019
423
7231
5179
634
691
1002
2538
281
500
343
133
345
79
144
100
998
1094
1748
1143
233
153
142
2081
3338
363
842
91
381
60
6077
4788
211
167
108
111
200
950
422
1519
1548
2571
1665
358
804
1381
42
327
992
95
1424
644
609
427
328
838
186
120
348
1542
213
110
126
3800
8911
4384
703
584
15364
4624
1201
5375
2689
221
961
143
863
12643
1061
1046
66
1035
2928
8954
6195
1769
325
3041
371
382
1457
271
1641
643
2632
1078
200
712
1498
2501
11588
2203
3915
7432
3917
3645
13687
3066
9288
472
2536
7265
97
280
62
1845
1965
4023
560
271
146
623
371
222
684
557
2136
3310
115
2929
3839
9687
1367
851
2011
185
181
672
433
393
133
740
1025
1320
3063
417
273
247
107
160
61
622
3240
60
161
75
143
206
7458
415
4959
432
1081
594
100
11719
867
860
709
357
1001
404
261
9263
3948
34
111
68
482
71
493
1248
171
416
1818
1060
684
213
56
424
1830
710
7450
319
34
688
3519
4017
843
8941
13529
5396
8592
170
117
357
33
580
409
38
8685
491
128
1355
164
153
8922
713
625
580
2193
913
66
1634
372
616
626
239
47
1306
3417
8258
204
92
837
348
52
121
162
195
442
84
904
603
224
3829
3129
2779
648
2246
343
194
6891
459
32
476
571
494
713
80
165
228
1744
5380
663
6169
630
134
309
154
52
190
745
221
697
256
287
384
108
100
518
3327
386
108
100
63
1678
419
9429
109
1665
834
8247
702
5175
242
9457
277
491
465
208
782
2125
148
258
115
31
5130
4962
231
265
629
283
1066
285
473
435
417
77
277
479
8034
5518
961
8991
1796
9125
1028
9234
57
197
149
878
6950
563
1526
6010
7684
236
50
387
608
37
1145
7335
119
1864
590
102
365
2067
74
304
134
239
205
614
910
510
335
386
476
74
341
456
13840
147
133
142
4228
744
11446
2039
925
41
743
427
590
176
146
9486
2864
340
8189
2862
340
124
329
140
118
30
54
393
1548
64
1796
8970
951
120
142
101
92
739
2129
383
138
779
791
558
126
596
378
1060
151
410
4337
360
918
320
400
1307
1266
627
6368
2824
1176
6199
1262
1468
522
572
243
630
53
284
382
67
368
178
584
9137
3777
6572
867
128
41
1677
1306
218
58
20
50
21
2150
1326
185
8749
2343
3944
5174
136
311
1013
172
204
4692
2484
4888
1550
1246
635
60
4706
433
6472
59
79
97
156
275
1181
3666
9575
5433
96
521
150
124
607
744
227
65
402
239
521
801
612
589
638
257
337
213
84
900
261
118
127
101
48
114
127
107
4013
1111
699
3286
7382
1377
5194
699
8180
3690
74
1009
374
417
3851
2108
649
850
92
6546
8389
911
410
970
197
58
348
98
2899
510
180
1195
3344
2363
229
218
3440
2720
4354
2546
710
9441
820
157
2158
85
352
48
1214
124
472
1034
45
3540
9302
1310
5166
6827
119
484
3594
834
73
684
9263
104
269
79
292
931
272
1206
181
93
74
1922
10067
11348
55
3419
713
1495
8869
665
108
9541
2862
129
87
84
180
72
9547
111
200
3749
1226
131
7424
614
925
222
1487
594
7225
175
118
3644
104
114
293
89
335
5510
3439
1390
47
7347
6060
5458
3636
368
607
1521
926
4299
116
478
827
546
1740
650
782
9136
743
34
107
643
1740
604
752
2222
167
146
3668
2732
712
5957
5131
841
150
64
50
743
844
216
271
518
9071
55
250
9009
329
490
695
475
201
110
1413
627
230
40
1891
445
2770
941
1090
1643
909
5733
11551
1500
7421
1316
1513
96
148
50
817
403
428
78
254
204
716
97
212
1289
256
168
462
464
91
4598
2899
168
137
470
555
9426
468
3207
2410
392
193
65
75
72
1850
1688
1404
63
897
66
197
75
69
56
5917
673
666
540
278
883
2817
4145
106
143
193
1605
804
15543
10460
3105
5725
3857
82
572
228
550
2102
675
222
186
6749
383
7467
67
7392
9524
5006
190
226
9125
1992
393
5180
1330
433
100
480
13682
101
440
467
1026
635
11688
44
6046
100
440
467
1026
635
11735
69
554
1071
310
159
1205
404
1456
2151
8893
3914
291
102
307
413
40
276
9291
101
464
94
201
8245
710
5208
1191
78
82
1135
2767
2377
5891
1231
3258
272
1142
509
5394
82
507
287
411
292
486
92
1183
6562
3799
506
83
4664
121
1078
450
289
762
1055
706
150
84
104
529
157
285
11457
1871
563
82
78
187
790
947
1199
171
64
226
177
126
58
214
807
114
117
323
3334
8409
644
1733
118
264
472
570
428
321
12300
1340
200
1780
59
326
9416
2595
1525
990
64
11915
2997
1034
138
8776
138
1582
7879
2473
273
9349
911
3879
249
33
575
195
1313
204
1181
133
136
9223
21
173
2703
5088
1365
1505
213
455
283
188
444
584
1992
8830
4705
218
728
1545
120
1477
724
160
590
5547
165
271
560
274
848
161
40
153
165
71
1572
8864
2853
32
207
71
3865
97
107
8898
531
1674
119
6551
338
4722
1248
2944
172
2354
110
1427
243
349
2928
154
1561
153
882
1073
641
232
71
923
1907
243
484
802
165
653
390
1227
104
301
1226
142
724
6931
5123
595
832
9127
1141
9181
63
107
118
1137
7071
1143
2656
35
1006
853
196
83
8783
196
82
406
675
124
1198
49
60
56
40
559
2957
1688
1446
719
287
307
272
1255
67
1274
450
228
2304
859
1069
2525
239
336
574
1497
112
79
616
243
114
602
70
676
3967
323
6166
9149
2321
180
682
48
68
95
230
64
604
78
99
478
840
1186
2613
1827
261
251
429
698
1953
462
597
427
356
244
1193
11701
830
499
731
517
159
216
381
623
812
1199
202
3379
9131
98
7275
5703
9552
1811
73
1562
153
5874
880
153
882
2303
1476
2080
729
160
334
112
755
6673
92
231
288
137
232
1609
7450
1847
488
174
1890
164
775
119
1028
224
2462
687
7321
1437
801
17837
1140
9446
3838
3326
9140
4231
1261
1367
121
303
9034
791
3372
136
100
399
153
225
596
351
216
128
67
2480
2072
7018
139
85
67
276
301
1725
144
5015
6713
3203
8885
55
255
285
151
102
403
1468
152
111
154
136
880
153
535
209
301
225
1445
467
382
4581
1197
1626
133
452
1034
282
2368
736
878
281
1247
69
118
60
229
241
525
3041
775
101
340
120
68
7276
1269
2220
58
165
5354
96
3259
1306
10081
281
228
140
58
303
277
1774
8003
1040
1008
44
378
284
606
511
503
1932
796
7363
3648
506
1534
482
13
96
13
137
98
185
11769
754
958
37
490
1240
531
432
192
684
361
259
1053
161
580
1914
557
643
124
204
245
1457
414
680
171
468
936
690
60
278
292
549
2633
2544
43
58
7761
9504
3741
4998
6304
279
966
87
66
53
254
1265
637
381
1036
1196
1854
269
1242
2468
4609
4393
281
507
344
132
346
77
150
126
1175
3516
8848
1767
9449
272
3669
1426
368
120
109
361
74
77
432
895
129
188
111
110
54
199
101
728
187
1006
164
6518
341
1840
431
53
2266
116
1647
287
113
264
966
52
43
14
43
24
177
370
487
537
140
3105
653
55
1026
1655
1869
1257
3200
3290
11722
1932
967
4021
4124
2422
1721
237
1336
4291
2405
4315
2436
159
202
830
1938
119
874
315
52
133
1555
7488
594
140
464
63
1462
8883
4462
2780
6568
4891
1328
1194
9614
605
8889
514
5580
370
137
126
33
364
258
1014
169
555
234
57
1061
721
231
2009
1925
837
406
362
129
193
647
84
843
162
752
116
1071
169
350
1521
1345
8921
601
2776
213
972
350
1654
86
1561
1478
195
141
1270
617
123
352
458
3213
3877
35
212
593
2278
4016
3356
4053
4292
8938
1631
1515
1880
1931
7550
1791
313
587
160
162
224
199
218
1909
2638
122
361
993
850
275
1776
4979
3371
504
3762
1514
345
596
259
9152
58
557
86
211
98
179
520
191
3092
9080
1715
8657
305
48
206
53
413
105
167
1296
790
799
458
435
180
47
197
852
54
559
1836
699
354
65
1139
110
130
2195
3310
146
1748
1486
1092
319
1200
322
93
74
98
148
76
112
1421
1477
4332
9242
1825
8844
5639
9503
1728
85
4960
2568
104
278
160
157
38
2973
895
2323
288
1052
128
143
4202
570
346
6482
95
68
102
61
1712
406
554
867
319
51
61
12
700
1274
226
111
30
67
118
108
2088
707
353
3331
217
3621
77
162
903
2063
8231
871
477
146
152
264
110
666
145
230
46
73
72
132
194
851
211
285
348
130
11521
352
93
5428
8977
1685
5883
8935
518
342
357
208
429
8712
126
106
161
42
227
682
377
502
654
318
815
96
312
1102
129
250
2127
4908
147
663
4015
912
1006
809
212
34
1485
1052
1114
852
746
338
1801
269
9499
474
994
58
287
91
111
305
14136
177
171
184
110
314
514
57
218
243
73
184
519
517
3583
321
9437
1048
1206
539
517
83
1117
9461
1421
1561
409
35
90
29
147
56
56
69
102
718
575
47
2738
25
408
106
8531
695
5165
1891
810
2063
190
1727
54
1972
137
121
699
925
119
89
413
5709
9199
667
952
3596
6418
860
1369
1612
4921
566
3737
2839
4612
555
3996
196
780
601
132
504
493
238
142
205
1772
766
6412
218
116
7958
1778
2534
426
6727
861
925
808
698
730
894
9414
188
6729
320
146
1607
52
329
177
1886
550
1755
9733
475
63
4438
4053
390
76
3547
1269
1543
177
161
68
304
96
126
220
497
17
221
278
265
2027
89
1985
9430
224
1362
76
1135
62
532
134
1044
117
712
868
260
248
79
44
14093
69
209
814
5030
700
8183
873
271
75
4778
1129
1334
193
2009
3005
1439
592
143
1995
5314
6616
289
513
399
5252
9176
3666
152
497
3297
4644
5024
2190
9332
4587
1380
56
2135
100
110
32
548
1848
606
2940
499
870
352
26
32
892
380
11085
538
1167
3215
139
545
35
194
4620
62
1682
855
55
885
146
94
277
39
78
119
82
2063
55
885
146
258
277
78
119
949
677
1451
389
1153
1491
388
1152
1491
574
8999
389
520
4956
692
196
103
3797
90
384
100
534
140
12978
286
7406
6013
671
151
534
1508
302
42
38
42
38
42
38
42
75
314
4791
42
38
42
38
42
40
195
287
1137
12204
736
184
894
814
2066
483
1680
379
1064
2591
134
993
341
601
7300
6688
5006
964
3513
468
6292
7358
2764
1504
185
398
407
131
5521
407
131
1433
4048
606
360
1046
851
4536
431
41
71
253
9397
2597
108
133
69
30
111
3667
230
720
829
110
174
123
69
2952
534
172
50
550
95
236
82
279
85
1189
148
8763
1066
131
563
54
3092
8821
18
32
4490
42
670
1537
4061
156
558
1375
603
8481
1233
2079
376
873
159
567
328
15
134
16
51
358
68
35
206
1288
441
2386
14889
960
886
192
190
478
13618
43
37
13395
578
60
73
55
672
111
1631
1376
582
111
184
964
219
2060
763
298
296
55
348
128
134
86
1708
551
127
2796
459
1171
1453
990
413
8902
112
2065
1456
353
2105
1800
59
66
122
3522
713
990
1070
121
7106
7873
3458
226
52
151
701
58
165
538
397
51
1022
457
71
110
384
9014
387
124
362
173
728
93
593
278
72
96
258
737
1371
832
372
503
492
856
275
579
7354
17
88
951
827
51
150
121
52
1832
4151
58
9663
163
1452
185
1744
410
527
83
149
189
136
3149
9558
1652
111
1005
9325
1475
1027
2453
9160
347
221
559
854
540
464
366
628
53
8046
596
473
4403
2479
107
309
801
6336
2274
426
210
9130
120
387
442
193
124
9561
538
157
472
873
287
1104
929
4696
343
1506
4293
814
1016
53
394
121
140
518
173
801
677
106
87
3351
1204
424
11632
2799
2258
1136
124
78
167
147
821
664
239
155
1878
80
120
114
139
100
580
4453
562
481
2990
2881
373
1075
979
3723
510
1416
12062
9721
1587
8167
11298
899
1845
7533
6734
658
1810
614
1489
4940
9500
6695
1102
86
11897
1488
226
38
1486
7482
6287
2798
9258
420
2989
184
603
468
985
1879
276
2538
2740
4161
8921
1925
854
220
442
1532
306
9348
222
664
1275
1711
682
4703
5605
1224
1336
2178
1812
8927
800
176
2830
107
244
264
60
99
52
59
101
249
271
90
736
746
4956
130
862
75
928
679
919
2551
1088
1481
112
9350
309
408
9388
7019
3190
7509
999
264
722
169
135
5561
54
47
258
284
1124
86
6911
13926
1525
1359
1685
95
81
992
1845
451
286
409
164
59
2802
133
97
104
4019
5468
7797
5470
655
1298
6816
2258
7615
953
125
301
330
409
989
7801
9399
985
713
75
222
1064
1937
451
542
9279
123
437
290
848
1875
72
2028
4771
921
133
135
1090
85
182
247
520
1747
1726
395
94
143
44
180
3261
635
1906
554
2138
1041
184
185
1952
89
58
167
1509
1213
4965
7293
146
343
1430
4918
8948
83
262
59
116
162
234
1239
382
80
280
224
13
165
46
1140
502
3300
2639
291
2947
5916
3494
5305
4035
546
920
1805
2544
5038
6409
176
15
6094
8918
2772
256
314
914
1877
6209
624
106
418
4505
389
147
69
358
349
105
525
126
161
97
188
9455
522
70
118
619
737
226
65
404
238
63
523
57
118
598
740
226
65
404
226
523
57
232
380
59
135
182
50
321
662
504
11685
161
724
48
3941
4100
341
7106
15535
860
87
125
148
42
7822
11194
5085
702
8092
2694
96
131
220
661
868
867
173
382
1493
365
49
73
384
62
34
322
73
9162
1671
1569
350
53
8494
4118
129
724
9334
124
613
375
227
602
548
1926
607
1415
2144
175
6788
93
8848
8454
6224
2753
1552
478
1465
557
229
414
432
828
14882
2298
4050
4053
3488
805
5717
6592
6842
1240
680
7471
3905
62
6413
697
178
168
124
117
129
238
221
130
511
154
4289
3032
127
122
127
248
129
215
285
156
4275
416
4817
247
125
142
146
245
137
151
308
125
137
130
126
231
2398
3811
60
7284
4824
7525
686
60
3823
4705
2953
1024
268
51
41
1411
221
78
303
116
611
2356
232
903
233
77
953
1696
683
534
3661
9515
147
50
8937
148
209
1273
661
708
7587
1073
4392
1835
42
1528
583
5435
5712
5743
3201
71
8764
954
118
103
81
37
380
58
185
98
212
10178
211
2513
313
303
1620
5917
2729
2192
523
5857
7313
1742
529
7072
1986
7562
386
13658
1712
3493
8997
664
2093
1233
5832
100
39
210
32
7102
494
182
190
55
193
347
1729
8663
972
15024
2202
8884
6328
411
89
345
878
5421
199
266
68
49
142
327
687
2001
274
1273
87
6316
1653
1115
1792
120
333
314
8834
87
13
133
77
1157
8897
201
13925
1364
101
809
817
13653
408
1453
400
548
2075
94
327
203
301
1712
40
3803
644
91
4652
204
314
1250
11629
983
230
1327
32
99
11783
3657
9968
8729
5123
832
397
338
427
78
252
205
558
193
161
985
8958
408
63
428
5720
7805
5940
3072
4063
703
1005
13850
203
2843
571
3925
168
8953
150
822
351
1790
3440
2076
1329
51
68
42
226
289
123
283
54
272
149
310
184
109
3930
224
407
642
257
114
726
109
1094
115
202
149
309
184
109
114
727
109
1098
114
863
37
9034
1482
75
2737
7468
264
869
459
1923
2063
835
280
2300
3975
10111
536
6027
1859
301
1076
283
7136
3983
3003
612
1056
486
248
334
2534
210
5765
2653
4856
514
6090
1981
1005
3405
52
91
433
358
9399
610
5399
352
611
1379
197
100
159
3965
5734
8906
3948
6572
2320
58
283
3498
47
50
283
47
1653
4021
480
583
251
4301
1862
384
73
4647
4561
2390
2137
647
2470
161
3856
8118
182
1532
126
501
172
9367
66
198
104
836
653
1666
119
206
9213
153
231
671
587
368
43
30
188
131
31
43
30
188
131
46
137
113
43
38
188
131
43
31
358
365
497
284
931
5178
170
6441
8028
111
141
4979
2192
2023
1647
4179
1213
9387
1145
1333
892
1269
659
1189
135
51
12107
1479
536
7163
434
316
5617
5992
212
357
126
162
833
2632
798
172
195
173
157
1206
3597
4624
4341
41
32
8837
3539
9177
1026
854
698
2380
4379
3775
1124
744
13691
351
109
197
504
85
130
4565
7860
1642
9285
7657
1474
2546
660
1212
131
93
93
81
200
200
194
648
1666
492
3074
588
5899
635
3043
7376
3020
5676
284
693
338
2798
2635
9474
1449
4287
4220
9460
881
5465
1201
9152
949
74
62
917
5447
8915
2198
9344
246
468
131
49
597
80
197
1255
2777
8332
5047
6931
429
2564
1651
109
387
7542
1939
4135
210
227
737
546
3865
173
163
140
96
773
5133
6875
306
30
136
88
163
3534
7554
1943
1734
273
165
168
640
4375
9068
1982
12532
1360
872
11556
327
56
9605
3842
4662
2466
13695
71
1453
369
8173
384
108
536
7683
1806
3007
6118
687
5634
50
176
101
267
7901
124
3750
9588
1094
110
643
4734
352
4215
1755
12741
82
181
383
5584
250
387
557
320
1152
1864
296
593
3702
9160
5450
149
52
504
8936
4927
96
932
280
6165
36
107
67
27
114
2299
229
301
1183
112
56
7538
8767
7980
2504
360
13054
4834
699
1340
2781
279
701
61
61
97
12776
842
169
89
96
1120
378
610
344
139
612
502
109
1020
1631
9759
2715
124
130
178
71
292
343
9342
165
623
593
3666
217
284
702
656
139
5738
6405
476
100
7457
2392
640
222
483
8320
51
381
1451
874
8955
2613
1354
1131
6767
5518
7657
316
104
1062
141
1819
2301
216
3050
11163
3734
1395
609
1409
281
217
160
3355
256
95
520
1870
757
124
1015
2313
230
103
30
69
42
108
12
39
4364
693
1199
1020
928
1899
280
42
998
112
215
149
282
130
108
77
3750
993
101
2731
9160
886
9000
2976
101
111
1174
505
318
70
11660
163
192
462
306
109
8696
134
1734
6153
13742
2993
3313
528
589
1114
330
295
2325
3875
5749
2341
5829
1134
529
34
15523
2193
2312
4766
521
1298
65
1331
48
86
202
104
35
132
44
137
62
5920
313
233
205
334
149
58
93
1988
221
6251
454
9213
1436
8892
1497
114
65
60
167
1764
237
188
91
106
704
3025
3857
3144
2860
5364
3711
1896
748
1027
138
3901
5327
5390
4900
138
1575
325
75
123
188
110
189
242
1288
54
468
2093
2559
342
3426
1602
3144
1068
59
136
119
192
1260
230
1326
47
618
198
481
7082
1673
213
8907
2938
418
2158
151
760
366
150
165
172
158
88
1789
147
470
106
117
121
79
190
391
183
418
274
60
731
174
357
322
37
274
165
192
873
460
1706
66
997
1440
683
2582
933
268
50
368
7355
1970
229
218
6294
8953
397
257
67
928
4482
2637
11740
9401
2340
1912
13821
4572
1947
361
66
3271
505
1644
1600
358
1692
1227
937
3690
542
3870
9465
5590
4425
1822
2285
62
112
294
1090
3271
62
112
294
119
210
420
1298
87
775
95
65
76
24
70
257
432
537
98
117
206
35
51
125
3514
5655
490
467
1532
871
1280
801
212
1668
211
7564
8865
88
470
504
152
8944
641
119
189
121
2277
7227
2231
2864
711
8526
268
3817
2398
6667
3302
2204
122
106
2192
49
1078
12009
1203
7229
585
7015
2669
162
201
403
1256
582
4331
709
261
1170
113
1680
479
1514
423
1096
98
158
1551
2239
491
774
8195
636
1451
47
10818
4005
9412
9676
1994
412
8917
8688
3769
4344
97
69
1549
579
2175
3674
3950
1755
379
3968
7712
9743
857
700
5292
473
122
140
173
745
11616
928
279
262
9476
3515
91
204
213
53
431
432
214
13
71
1540
3225
251
2376
64
50
3964
3281
2542
445
63
79
80
105
86
219
28
232
257
9744
38
773
82
176
136
475
73
40
2548
8428
286
1309
3881
46
11773
3497
487
433
247
467
107
290
2929
620
151
2362
660
6542
313
619
185
305
96
633
1163
323
121
123
35
9310
91
115
532
196
70
39
580
3645
156
237
811
3140
279
152
183
128
3076
97
111
1136
498
255
2718
4018
7517
7341
4612
367
90
44
1055
1001
6231
1010
5023
1455
1057
465
3162
8873
1425
33
4869
1093
3936
5784
9006
3996
9185
186
364
2906
351
40
57
125
633
131
179
805
477
395
6308
1710
14059
10821
1555
4895
1359
3038
186
697
32
70
2168
1568
451
7157
5530
747
1034
350
94
5152
115
562
132
8861
1569
78
726
5762
2923
500
553
389
8254
450
521
1451
267
6259
11086
3497
3903
2333
6570
75
813
6092
4378
1261
447
109
150
162
2014
373
142
346
8167
696
5197
129
61
110
152
562
2015
608
1795
507
219
239
1171
843
265
8830
5883
4334
673
2473
96
756
73
607
709
223
688
562
65
223
181
3309
1290
496
319
504
96
81
463
28
58
98
7343
1035
9915
63
28
8917
454
55
4439
7293
3224
214
7396
2524
716
238
65
1051
46
1185
6185
909
593
1189
9062
656
208
161
2046
576
3582
344
65
1064
2515
569
622
8789
73
111
47
134
198
204
213
71
195
355
489
4347
376
825
4910
4714
7426
5071
3680
1454
1387
1631
1512
4102
2299
379
503
6368
1819
5051
2295
18
557
163
746
111
347
521
466
254
979
125
121
2335
8092
701
5381
83
10237
302
504
1174
112
101
2367
739
4683
351
351
6489
1790
9024
6927
714
518
110
57
371
292
83
333
4985
1237
123
81
117
302
774
342
98
13898
343
5524
699
110
315
192
1399
79
32
87
15
5816
52
167
572
520
258
70
143
234
10499
737
9430
2194
81
101
250
56
1281
42
842
437
634
1622
112
2889
5195
3953
6962
1453
369
675
5010
349
511
6682
450
3162
944
3821
1964
355
347
4722
1781
8529
2606
332
5646
344
5643
333
244
4847
143
7132
8883
375
235
1420
126
101
550
58
186
421
143
60
63
189
147
579
1021
1825
15334
10209
213
1468
5914
331
8214
5637
6482
1130
135
144
91
212
160
105
3226
2110
3825
1052
3236
3757
12407
8258
5982
948
2512
120
2842
1205
1080
1226
439
6915
127
307
314
8720
38
52
618
215
199
395
669
517
151
25
159
120
48
234
137
223
205
123
223
110
102
858
422
1331
4807
164
184
865
415
723
5037
14
5243
135
308
264
2848
2538
2068
89
1449
829
2523
259
363
73
54
87
25
5937
710
708
78
9229
1643
137
113
948
214
397
2515
137
113
946
214
397
2520
137
113
463
84
355
874
951
171
3373
32
276
153
186
462
84
343
880
949
214
397
2514
137
113
948
166
111
274
75
138
127
60
128
402
205
160
284
11575
207
84
58
86
58
1320
111
224
68
1976
5451
47
41
192
6488
5693
9004
2254
4604
2852
679
87
123
12276
2484
230
131
1117
69
563
1710
298
1085
7070
9457
1900
3961
818
427
430
78
217
132
3795
69
926
32
270
38
112
970
7368
1395
967
779
51
84
98
79
54
19
168
126
120
276
1102
295
153
87
47
9304
176
13340
87
1003
266
114
1033
6968
2534
6650
2165
193
1558
188
172
199
1372
90
7601
6826
1956
4038
5051
1958
7552
1873
304
180
165
64
90
75
60
87
636
109
205
33
1194
99
1888
3771
230
111
30
65
43
108
12
1889
87
1179
4667
7369
213
183
2117
488
9323
2552
13074
5163
408
588
876
5107
2326
15
603
161
89
86
37
54
11
71
388
418
1055
331
1298
172
198
182
542
673
91
10477
8930
3995
1932
694
7425
3361
230
1677
6716
229
78
152
1617
2545
1076
1218
1688
8863
1793
5300
188
389
357
643
9315
495
6499
968
1712
374
536
8262
698
78
5139
232
194
187
399
6480
302
101
30
210
131
127
137
85
319
1239
135
67
8947
82
1383
300
466
32
116
31
90
334
631
443
131
130
98
115
154
191
34
644
356
74
4436
9470
9443
1531
6308
7457
88
149
140
1723
274
2660
7204
9168
353
1381
2842
3383
3558
3144
1405
52
317
36
3790
7060
7376
168
1915
5657
51
47
52
2207
7362
297
446
1172
125
99
2448
11184
196
350
6672
4527
8919
141
151
162
86
117
1323
99
31
221
166
538
95
290
47
236
109
358
316
4650
2990
1043
9084
1714
11064
347
9145
4175
1922
118
452
65
220
6404
4061
3258
211
299
177
110
1110
419
166
108
112
69
131
205
484
267
318
38
228
900
272
1739
1108
5570
3454
9288
8881
279
4620
5545
1139
222
505
5098
5163
15501
3350
104
2759
296
118
103
1666
730
281
1384
2751
9323
222
1997
561
593
215
59
1994
1671
578
3565
175
84
43
71
66
81
432
42
37
1662
444
375
545
314
304
1413
85
523
260
99
56
328
221
982
420
287
82
227
2057
1465
326
114
127
5917
127
2493
5168
705
8278
7258
524
5980
4969
122
1465
2440
2781
1923
301
483
5999
301
483
448
612
1672
6357
344
6409
1011
10269
8929
3892
425
265
7749
9455
5637
543
7577
923
4022
532
2067
97
610
3345
622
7698
5157
1488
429
6118
1476
428
394
547
9074
3424
2732
1855
1337
967
715
5618
377
553
424
1289
684
8217
7564
1940
3527
386
316
280
229
8291
11737
1188
927
629
9468
44
55
230
199
113
169
508
818
627
9440
8456
4959
858
70
1227
831
181
507
83
380
155
208
362
1598
7386
637
77
332
368
60
177
54
392
143
450
9806
299
14972
310
375
2161
481
733
84
63
428
3614
3533
474
97
498
186
505
678
845
271
2248
1433
1786
7398
797
1140
830
200
1219
101
373
250
2214
4689
1210
1068
4505
13822
1543
700
161
947
590
91
590
44
369
1208
819
85
605
1423
1047
855
202
3020
81
5150
1119
3724
7733
534
5629
2282
2664
1261
794
8995
10137
2497
544
209
110
1137
369
11801
9444
398
2482
3658
539
663
362
430
8754
183
2697
3438
3110
176
1856
40
11250
7316
910
271
64
54
81
88
1941
120
1723
829
6404
1371
452
8182
1588
380
5300
3823
2653
331
9853
4132
32
203
7118
1890
2034
1825
85
105
279
40
1188
94
104
266
598
7583
15032
549
533
1455
489
7647
930
1455
694
99
46
1799
141
177
450
648
781
4951
182
562
13875
80
74
1773
1131
782
7837
151
251
1834
44
810
201
35
162
262
158
149
237
163
202
92
126
9628
88
1280
357
3760
3061
675
1036
1181
2876
7928
2950
10802
5249
2737
1264
2635
3216
5794
305
240
1184
710
220
932
169
172
302
132
169
1578
1160
1416
7716
2298
323
1315
1409
389
285
66
58
701
126
750
1528
548
9381
2940
124
103
680
459
497
383
199
221
8577
8861
347
13585
399
187
210
69
7551
1938
3396
9445
5557
79
4034
65
11543
5225
59
72
375
1340
169
1178
3890
548
3962
364
188
1980
218
228
1644
6203
620
91
9551
1664
9137
1013
138
684
9451
624
161
117
299
482
62
551
127
72
58
1134
120
158
229
2649
1073
363
217
1064
1414
11759
12779
334
450
212
132
630
123
229
1892
404
6594
3093
3606
1747
65
103
445
407
492
1261
669
471
222
133
150
13769
59
9044
54
1124
1982
926
1353
98
2597
3727
3406
88
115
401
262
38
129
88
11717
55
101
33
90
93
715
45
44
56
86
111
106
321
133
89
120
85
70
109
57
8987
52
109
83
389
7009
7607
1366
773
73
506
614
371
222
519
2283
226
107
72
186
238
288
1393
2819
1234
13394
1449
538
4249
569
542
140
9274
134
8146
7739
11444
3075
914
111
122
57
2331
175
104
1021
664
726
567
240
103
515
603
215
172
833
224
590
396
217
402
347
2447
376
91
171
132
767
132
2029
664
408
334
219
2335
5333
73
3426
2162
2157
73
756
9124
2074
1575
219
57
130
283
108
522
185
512
105
7351
216
207
100
2524
160
6527
4600
53
62
1928
3187
6077
108
69
30
110
3793
229
6651
345
1862
1692
476
31
115
293
243
501
352
63
15
242
67
132
31
115
98
96
833
8898
553
104
181
266
6902
30
38
9155
37
4522
580
102
111
139
66
394
14
150
13
5009
429
350
35
3825
3045
2270
28
88
48
93
197
442
122
3266
959
335
181
663
68
6228
1967
108
42
69
30
112
3716
229
738
1677
164
52
1336
461
54
7159
385
8869
299
1150
2071
1520
51
678
1053
1428
181
107
843
544
301
336
452
454
183
66
85
418
83
78
653
290
219
69
485
8173
9030
5056
254
69
5068
6755
1529
3405
743
1194
162
196
125
225
173
466
228
1867
82
4973
490
82
288
181
629
8922
1466
1209
8020
102
171
884
6184
6630
8876
3463
6719
356
4740
2040
1223
469
606
304
241
5532
693
2117
5629
842
52
117
1944
691
564
107
896
784
56
222
1331
2886
9460
6545
517
113
222
1330
2886
9460
6565
518
113
35
8908
1678
2145
120
7507
176
602
104
315
2450
8982
201
148
220
61
1404
1043
207
115
401
496
34
190
9516
76
153
435
134
57
34
5901
314
37
186
56
9150
9341
82
256
51
65
120
36
418
66
8953
154
206
184
245
6460
340
4677
466
41
132
638
9482
5500
9471
81
1271
7609
90
367
1081
145
130
30
81
9315
6756
100
72
1393
560
2643
269
243
141
1210
516
111
68
41
108
82
293
189
602
166
170
856
290
687
1098
55
1900
290
688
1097
55
840
2039
9213
977
49
552
151
218
57
406
477
4331
126
1571
1170
100
107
261
319
357
82
211
623
940
51
1633
135
95
176
76
340
989
1430
26
1566
6607
583
3306
6053
2076
2471
2001
3495
225
9426
1747
260
374
939
535
190
8439
2136
941
222
1478
179
70
424
660
1239
267
5470
284
1112
45
77
185
294
102
95
198
972
3601
65
616
96
5456
1515
229
77
162
367
199
139
564
923
916
122
173
437
94
96
143
96
155
128
93
53
1637
687
369
457
957
166
93
512
219
118
441
3167
3094
9251
2740
5909
105
213
3349
1221
964
7508
1863
3680
668
1973
8022
698
2793
7422
2359
801
148
4806
2701
101
1740
215
41
103
1277
376
384
103
1383
237
3464
11534
2873
282
11842
81
2326
499
130
133
411
301
159
72
284
108
529
7377
71
3093
5860
67
623
116
289
3207
1963
134
6178
8518
78
215
317
900
3424
2859
354
2194
3462
296
251
4134
8873
1004
253
617
1308
1300
625
512
81
148
139
97
207
2946
7870
2654
2753
219
2043
8028
1285
11092
1015
9482
2686
369
367
128
224
150
92
78
34
1981
7547
164
124
74
113
150
176
758
751
76
45
168
217
205
217
204
502
1818
212
487
625
1084
3972
100
2196
123
7425
195
7428
261
53
76
177
461
1455
133
705
537
116
911
109
554
2263
58
472
7455
6682
1290
69
180
634
109
193
220
1230
1992
402
2442
619
228
283
1412
1562
1680
1478
2798
3363
2313
2274
1272
40
61
8476
375
265
648
108
719
595
2001
509
8626
941
490
153
259
1513
903
1336
456
129
380
1569
153
8650
153
876
158
9907
3515
1322
2932
1246
808
2837
207
97
537
154
358
656
358
580
121
142
4748
9513
4970
2391
1361
231
91
7128
351
47
364
117
480
4040
3874
4779
5245
175
487
668
271
214
249
124
120
539
944
7404
2246
136
4748
356
6481
499
6152
434
161
867
54
846
3607
4005
1035
698
682
227
340
653
146
552
110
6413
493
5282
616
1349
12209
2031
460
6066
457
446
11386
1324
1678
1127
107
2193
2142
84
9378
13973
484
1450
694
8221
381
539
934
181
248
125
100
703
46
81
70
184
272
272
836
1787
98
[truncated: 3,291,548 more chars]
