# Supplementary material for: Effect of sequence depth and length in long-read assembly of the maize inbred NC358
Source: Nat Commun. 2020 May 8;11:2288. doi: 10.1038/s41467-020-16037-7 (PMC7211024; doi:10.1038/s41467-020-16037-7)
Supplement: Supplementary file 4 — Source Data [file 41467_2020_16037_MOESM4_ESM.zip › Source Data/Fig. 2B, Suppl. Fig. 7, 9-11/NC358_21k_60x_pseudomolecules_v1.fasta.mod.pass.list.len]

9456
13410
9523
8945
5338
7472
7421
9420
7466
7431
9340
9517
8972
9009
14887
11342
7308
9061
13573
9462
14384
10470
5202
7281
13890
5847
7916
5801
13228
13764
11871
8117
8842
7444
7486
10673
7569
15809
6962
7342
9533
7729
9143
9325
8887
10045
11669
7399
6923
7376
9498
9403
7441
9504
7374
11489
10161
7452
9511
13471
9491
7304
9442
4348
5844
12235
9470
8829
8975
9474
9436
8510
9521
11693
7369
11872
11699
9532
8002
8766
10107
13992
8874
8955
13792
7356
9506
14182
9451
8718
11612
6158
9517
7448
19992
8439
7336
11483
11144
9377
7007
6326
7247
7981
5953
7343
11493
11333
9306
11078
8882
8895
9099
8667
11671
4948
11785
7317
1881
5702
10593
6275
15400
9164
8991
11634
11799
11238
16481
8941
9396
9483
10848
14182
9313
9438
9420
10920
8770
6201
10218
13820
8972
8709
5073
8947
8930
8967
6846
11525
8928
6207
12060
12652
9165
11903
13407
9549
2056
11689
10809
6419
7311
11570
8406
13457
9456
14150
5531
7907
8971
9272
8937
9285
7382
7373
13916
13484
13715
13660
7347
5186
13700
9596
8756
13808
7375
8936
10522
13250
8944
9530
12555
13054
12137
11719
13378
12252
8920
7728
8889
13629
8242
9391
8883
8727
6120
9447
7596
9094
14336
7830
9248
8991
7764
14845
5711
9533
12733
15029
9294
8951
8966
8877
13429
6739
9767
14166
13539
1920
4567
9455
8880
11985
9084
10418
14041
7019
7254
11888
7946
8950
8968
9550
9517
9277
14129
10428
9543
7397
10502
12713
5290
12477
9530
9273
9286
11177
7798
5729
9504
8550
9485
13869
13553
12239
13766
5265
7946
9335
7334
9496
5519
5898
8911
7208
10675
7210
9464
4023
4024
8290
8959
7801
12528
12528
9517
9490
13848
9483
11729
14311
9479
13203
12040
8921
11557
8853
13639
8309
9439
9477
7683
10350
13700
8875
8105
8313
7392
9494
8348
8338
9462
7793
8969
9645
9523
8727
8989
10484
11133
9560
11588
14326
7344
8934
8973
9508
8795
9450
20539
9459
4754
10371
9372
7428
8888
4811
2340
8847
7000
9846
8505
9460
10255
11937
6846
10945
11493
8928
8246
7109
8981
9498
8950
9499
12377
11713
2884
8863
9167
7429
7392
7350
9485
9468
8966
8962
8960
11517
8937
11723
9104
9507
8230
6846
11766
3712
12336
2219
5397
10262
9368
11575
8900
10858
6486
8186
5554
8856
6837
10728
9272
6388
15319
8967
6408
9515
8644
7801
9518
8901
8945
9378
8978
9416
9009
9549
9863
7970
19963
7402
14779
9589
13641
11866
9287
8992
9304
5349
11404
8652
9459
7448
8992
13612
7358
12362
7365
8891
7395
9204
11115
9545
7510
7786
15668
9506
9114
10273
5609
16248
11505
9322
6433
8961
8852
13661
4895
15359
9294
14296
7321
12835
6044
11679
15473
6485
7358
12014
6210
4774
8789
1990
9509
9546
11700
8753
11173
10649
9242
13515
8857
8974
7781
8809
9413
11730
11944
8767
5371
6495
7378
9275
8955
16526
7281
6544
9355
14156
15452
8945
7179
13587
15415
9636
11528
12539
9266
8161
9547
7381
9392
3959
8066
9286
9355
7323
9379
8977
8882
7391
8831
7982
9545
10159
7336
9479
11285
13842
9521
8994
7852
11688
12618
4950
16369
9376
9377
9337
9330
9474
7780
9493
7368
8691
7472
9259
5062
5191
9352
13812
11652
9254
9120
9566
8465
8917
1880
11498
8931
13965
8393
15688
11289
7338
12624
7437
5199
8991
9492
9571
9126
9531
4777
8218
8901
11282
13754
11516
14036
7698
8920
9332
8902
9485
17813
9509
8837
1575
13848
8653
8927
9566
13954
7485
9179
9348
13868
6832
9460
8387
8921
13342
9347
11651
14146
12363
13669
14820
11199
8866
8986
17472
9429
9429
9458
8912
8680
7945
11720
8413
9577
9170
4874
7325
8908
11995
9515
9475
10332
8901
8936
13446
8909
7342
13626
9502
12780
7504
8030
8935
8569
7990
9443
8830
12086
13294
10663
7473
8572
11284
6387
8405
7868
8967
13649
8915
12801
8776
11699
8950
9301
8044
8885
11521
6899
8832
13631
10885
8822
9427
7108
10716
9453
9357
16251
7356
14675
5099
9441
13574
7394
13686
9461
9505
13899
9435
9257
8979
8936
9388
13939
8894
5221
8945
8949
12065
7268
9465
8418
13744
8843
9349
9316
9431
13720
11582
7351
9861
9306
8875
11101
10948
7452
9250
6872
8924
12459
7307
9483
4356
5535
11947
7351
14241
9263
6464
11959
9352
8917
4739
11811
9484
8934
9316
6029
10875
7274
3623
14050
14935
9087
9040
6097
14133
8835
8970
15206
8485
8945
9311
11185
7984
7298
8178
14455
10170
10158
9096
11503
9224
14092
4724
7415
17500
8916
9498
9385
10666
7234
7480
14579
5340
8893
9134
9442
8946
12710
8830
9472
12482
8894
8474
12073
11796
13404
16972
9505
8897
11931
9486
7389
8929
7171
9370
9387
9394
13697
9318
8166
7393
13680
12698
9255
9288
11219
9502
1832
9456
7294
8821
7374
9067
11400
8992
13884
14833
7885
11543
8929
9369
7298
7283
7355
12339
9351
3979
9271
7509
7415
8919
13585
8855
12431
7800
7326
11148
8709
10238
7285
7410
13360
17389
13343
12050
9368
9317
8746
6757
8805
11381
9474
7345
8199
8619
7304
8920
7297
8911
11529
12488
8883
14030
7919
9460
9401
6409
7403
9471
9528
7334
7385
9038
9374
6945
7403
11848
7308
11304
9243
8950
12982
11984
8201
14870
7300
9483
9405
7349
11479
8146
11696
9513
9038
13847
7402
11586
9332
3614
9212
12997
12896
5407
8871
12256
14200
8915
9190
13619
8679
8535
9505
3281
7473
1826
9231
12361
9988
8289
13530
11209
7275
9469
9271
7409
9552
9526
8843
7401
10396
11193
4634
11391
9958
8928
9508
9390
7413
9514
9488
14044
9129
13406
8403
14881
13931
13879
8828
9504
11536
10460
9143
6949
7273
12010
14159
9575
7457
12577
8532
9044
7403
9428
8168
15932
6462
6798
9349
6162
11803
7666
8956
11780
7227
11426
7418
9522
8932
11770
13777
12282
5595
7448
8829
9498
7626
8952
8935
11547
11254
5070
9506
12550
9913
14914
8919
11538
9412
8924
5192
13130
9321
7380
9346
8926
8934
9207
12666
9290
15088
6149
8941
9128
8857
20414
9435
10207
7993
8990
12493
6851
9498
4940
11719
15586
8134
7565
9442
7367
7422
7352
8925
11502
13669
15957
11488
9879
14050
10057
7433
8969
8862
9464
9437
9417
8997
7033
14827
7382
10031
2752
4837
11167
9347
14751
8103
9240
8965
14107
9443
7309
7422
7319
10087
7950
14876
9878
9515
7321
9797
7759
9327
9491
3616
8336
7305
11315
9062
7527
13946
11642
7426
9602
11608
5079
9171
13610
9398
7477
6454
9537
7349
5698
8245
9015
12778
9011
14329
12007
11725
9082
6859
9477
11713
4137
8996
14255
11423
9273
9386
8398
11720
11911
9456
11602
15549
8990
7630
8667
6591
9324
14098
7368
13977
13344
13638
7453
7783
7754
13841
8971
9553
5487
11299
11372
9462
9215
8900
13734
9348
7377
8955
8120
9451
17158
13143
8031
11784
10304
9361
9490
7252
8902
7551
12374
14880
6725
6073
9982
7922
7830
9340
9330
5293
7315
8976
9005
9298
9166
8556
10002
14812
9440
7340
11599
9382
5470
9356
9411
6370
13611
7466
9597
9562
13613
9144
11781
9383
5443
12111
8970
13820
9537
8956
8916
14000
10077
9441
13185
8826
11584
8878
3615
9186
14891
7211
10062
8958
9507
8917
11182
8958
7770
7407
13265
13894
9414
14034
14037
14526
3769
9652
13603
7365
7363
9469
13614
10316
8211
6170
13854
9660
9207
9552
5269
9262
9780
9110
9412
13826
13868
7418
5579
15483
6381
9317
6463
9285
9552
7350
6663
7256
12545
7325
9689
9353
10004
9475
7341
7364
7364
6204
7227
9297
12904
13483
9241
11506
8449
13922
14122
13573
7272
9217
9568
11558
11132
8518
9350
1800
7375
10747
13923
11170
9147
12396
13950
11916
13979
7317
6996
9455
12070
14892
8057
7254
7756
9704
9508
8905
6853
5708
12542
7303
9347
8925
6456
10210
9122
10215
7507
13819
10562
12291
13881
13986
8898
15736
14146
14358
7404
9502
10118
4973
10222
9272
9307
8337
9457
15377
11292
7325
11892
7207
8850
6739
9092
9369
12010
14191
8924
6242
10964
9315
14228
8942
8905
14874
7323
5395
13735
13216
13865
7426
8919
10199
10173
9364
13953
11992
9445
9445
8272
4668
8929
9509
9526
9509
13497
13544
13554
8887
11568
11568
7339
7430
7366
7699
9382
9476
11475
7849
12551
7355
9301
7318
8655
9443
8897
15019
9385
6402
6234
13639
8370
8038
5524
16488
7382
7775
12834
12494
9530
13824
5191
9532
13685
9036
8799
15464
8023
10848
14708
13644
5689
7292
9465
9502
7437
8969
8084
7399
9523
9237
7458
9353
9385
13867
9299
11704
4209
7613
7757
8970
11242
9324
9102
10371
5501
9331
9521
12012
14240
6489
9337
9443
4791
6390
8966
11682
13923
9445
6267
9380
11669
11671
10431
13611
11687
11559
6835
6032
9323
7761
9629
9535
8807
7464
9415
9467
13951
7440
14756
9549
7872
11700
12682
11781
12694
11311
9461
13522
9448
8242
9413
9454
13742
9591
11756
5876
7355
8952
8321
8465
14055
8472
7380
7505
7374
12010
11478
4678
7890
9354
13753
15439
11468
13743
7386
8179
9500
9499
8035
8844
9461
9478
9446
5151
3168
11587
7839
9531
7348
6789
8747
7372
9506
9178
9427
9454
7312
11577
9328
7363
1641
6802
8921
6830
8141
8919
9875
9304
9152
12093
8767
11219
12433
7440
9541
15352
9521
7445
12796
6985
11693
8943
7630
8903
7375
13094
13223
5499
20267
7360
8936
7147
9541
7946
7772
11493
11612
16952
9394
9006
9453
7185
8803
11599
8926
7418
6426
13269
13679
9433
10749
13675
7173
7418
9415
7279
9337
13819
8916
10673
8479
7381
2343
15770
6411
11569
8761
7067
7383
7432
9356
11425
7385
9693
11688
9415
8206
6414
8872
9522
13808
4831
11442
7791
7400
9261
7438
20956
7620
11633
8935
6480
9542
14926
11659
11583
7233
8906
14367
10891
13978
8727
8531
7756
8942
14913
7436
9089
6882
7803
14128
6244
7366
15364
13288
12971
7847
11902
8891
11596
8881
6919
9519
7338
9327
7254
8964
16311
8998
9596
16118
9533
5250
14150
11744
7351
7321
11986
7603
5282
9346
11382
9403
11494
6209
9545
9355
7424
9474
13938
7956
9709
8997
9296
7397
7441
11696
7355
9338
7463
6173
16768
10510
11845
5171
9544
14506
7353
9487
9120
8165
8990
8896
8559
11170
9454
11233
9355
6944
9121
7288
8993
14905
12520
11505
13812
10000
9433
8911
6890
8991
13895
7349
10303
9387
6357
7434
9299
9438
7978
9521
5665
6148
7347
9051
10282
7402
7356
9305
9603
15457
12458
9019
10128
17166
7490
13790
9442
13841
7310
9593
7320
9008
9832
3096
9601
7937
16484
7367
10217
7490
7375
7492
6671
8839
12092
8151
13924
8289
9465
7637
11381
13957
9000
10164
7367
7339
9041
9546
9402
9311
9524
8972
14334
14470
8950
6772
8928
9302
15501
9406
9370
21772
6834
7444
7443
13602
10016
14952
9459
9198
7340
9281
7285
7394
7511
13163
9485
7860
7509
9346
9345
9298
6694
9000
7207
14913
6915
9325
7355
9493
8335
7386
7347
9591
7411
9302
8902
13636
11702
7914
16107
1875
9165
6296
7332
6987
10645
9306
11544
7338
7339
11435
7459
7365
13632
11420
7791
8565
9481
9053
7342
13308
9407
9575
6792
7352
13373
9546
17581
7286
14913
9378
7955
9542
7506
14907
10466
7381
7351
14929
9556
11101
11272
13486
11548
11549
10022
8152
13743
7361
9554
7295
9448
6874
7356
7441
7529
9544
15280
7881
6706
9326
9379
9426
10293
13636
13629
15367
16710
7764
14817
23144
10208
9455
8894
6790
6999
6451
14301
6843
9151
11557
7505
7357
9637
9497
9127
7435
9005
11712
12738
7437
13035
9463
6917
7346
13559
11635
6102
9342
8932
9098
14019
11591
9401
7378
4890
9131
9242
9329
12061
9437
9114
9558
9443
9268
9512
7375
11914
7275
7432
11036
9441
7825
8983
8934
9036
7474
6212
13702
7929
7425
9486
7404
9385
7446
11229
7520
10240
11784
13508
9287
8885
7321
11239
7332
11608
9506
15284
7878
7354
10654
13729
15550
9727
9181
11521
9360
11603
11657
7644
7433
8467
8866
12942
8926
14920
7728
9500
7384
8986
7372
11596
9115
8949
8862
11549
13531
8424
5483
13931
7453
12308
9567
7329
7608
7443
9124
8164
14886
8484
15534
7493
4739
7358
7198
7231
13619
13645
7436
10436
14613
7433
9380
6814
7849
13607
5214
8919
13398
10782
7282
7456
10125
14915
8705
9513
9125
14946
7397
9521
13083
11545
9549
8131
12788
7467
7803
6462
8960
11271
8755
6828
13455
7455
14926
6845
7359
7369
13484
7335
7338
9393
9352
9517
7483
11396
11422
8901
7362
7330
5476
7394
11664
5100
4796
7408
6929
12321
9487
14977
7416
9558
11492
13632
7435
8907
7323
8902
7395
14870
7366
14942
11558
9356
6888
7470
3213
9393
7375
7766
7362
15510
9462
22973
7408
7336
12175
6926
8998
14820
9548
10657
8876
8402
10700
8281
7720
8197
9263
9540
8193
9537
12120
15345
7333
9642
15466
5412
12092
12328
13207
11398
7314
3574
7387
5055
11169
9701
6660
8936
6993
7395
7323
6839
12225
10153
11225
11021
1868
11699
9426
8939
14676
12378
10228
7575
11381
7342
14872
12363
7916
6897
7355
7351
16317
9461
9521
9411
14817
13797
8220
7511
8911
7316
7430
13911
7415
11697
7369
9296
9481
7502
7322
9518
13365
9398
7398
7398
15459
11210
9266
12650
9472
7449
9095
9371
9563
14958
13855
15360
6742
13619
7624
7305
7351
1942
6506
14822
13593
7433
11567
11052
9413
10043
7377
7421
10552
9557
5256
12401
7351
7346
10388
7182
6802
7771
9321
13359
9481
9285
7191
10267
8338
13601
7403
7391
7005
13581
5393
7253
11274
8003
6474
14844
8226
9100
12561
10166
9473
6229
9960
7341
5349
9349
9440
15508
13620
12821
7415
15361
9327
9611
6993
9495
9394
9192
7501
9612
9553
7346
9170
6249
7387
9801
9590
9318
6847
8997
9484
7359
8904
7336
5821
10898
10399
3631
14887
10280
7362
12856
7430
14152
10055
9324
9612
10813
14589
13857
14100
7404
7403
12914
9442
11070
9401
9459
7418
7397
9492
11842
10772
9564
9496
14719
7356
11462
9365
11344
7425
15840
13637
13643
9347
7971
14920
13493
10514
9303
10633
7366
7296
9441
7372
10190
7388
9352
10136
10163
7324
7463
16180
7456
9597
7331
7335
12695
13937
8955
14926
10990
6857
6745
9479
10317
6786
9391
6208
9457
7442
11578
14121
14992
7510
11656
15377
5207
2055
13536
11839
6796
6818
9914
7433
7864
9468
9622
8089
7416
7398
3978
6837
17845
6964
10788
6813
6831
7372
13850
6053
9467
7400
10158
6855
6825
9559
6780
9455
6830
6838
6721
6814
7333
7554
19847
7394
8931
7390
9233
7569
6743
6861
6223
14915
15510
6827
9117
4558
14256
7568
7342
7567
7570
7567
7568
7563
7563
7563
7568
7567
7568
7571
4540
7698
7570
6850
7567
7568
7564
7394
3050
9359
7554
7375
6821
7538
6802
7379
4416
8412
6820
9345
6843
7532
7546
6845
9319
7537
7508
6833
10488
6763
7482
9350
7549
4426
14886
5546
9689
7529
7288
9416
11428
11190
7440
14833
6797
6815
8082
6924
13526
11641
11582
11253
7378
9336
9335
7284
7453
14825
9695
7520
9620
7357
7261
7317
7335
9500
9571
14677
6817
7542
9360
11591
14062
7415
9495
9313
11481
6799
9537
6827
11526
9400
11329
9474
7425
9590
8149
3326
13886
8962
7263
11184
9591
13678
9541
9501
7377
6578
7460
9917
11523
8421
11588
7392
9083
7322
7526
8918
9130
11320
8846
9502
9421
8673
5582
7430
7832
7843
7270
13919
9552
8683
8875
9372
13295
9429
7471
7397
9498
7217
11371
8862
9486
7533
13211
11642
12239
7491
8657
8967
14113
7391
7321
7355
7383
16459
12166
11664
7453
13605
13576
9375
7350
11149
7521
8023
11503
8851
9309
9898
8850
5889
14567
5490
9229
13588
7344
9389
7401
9282
7322
14222
7774
11412
14174
7973
7334
11661
9519
13743
7441
9537
15216
7717
9351
14932
7680
6862
10858
7557
8853
11285
9366
11459
9316
9532
9565
8828
7001
9376
8865
11653
13284
8711
11676
7200
9340
13364
7279
5649
1818
3067
7287
7229
7443
7447
7384
10194
9591
7297
13867
8922
11638
13620
12059
7726
9325
12070
12451
16675
14001
13814
11905
6485
5161
8683
11572
10711
8956
9101
8939
9508
8964
10114
12156
5111
10178
15383
11224
8003
8951
12889
9444
7421
8594
9550
9026
7769
9509
9369
7425
13531
7340
11693
8959
7265
8844
7853
8907
12252
10234
9068
11747
11705
5649
13285
9448
7166
8554
8949
14006
7540
11656
9547
9342
7425
9329
7308
9458
9434
11598
10159
7332
8927
12982
6727
7337
16982
11743
9430
7452
9093
11553
14804
14142
13632
9400
13683
12757
14216
16574
13771
13647
7491
7306
9490
7887
10101
7331
13635
9562
9357
8925
6774
14113
15409
12568
7326
9481
6547
14756
7382
12299
10188
7527
7313
7280
9329
11633
7387
10430
9478
8958
9365
12699
9419
9439
13917
9507
6914
11416
9430
7262
8017
9420
4603
2212
10673
7491
9408
7382
3020
10159
7250
8911
7479
7382
7300
5492
9563
9301
7881
6817
10454
9302
9030
8759
8981
7812
9410
7438
5091
9561
9607
9610
11097
7339
7379
13851
12624
11634
9397
15318
14303
10444
13891
12127
7973
9413
8410
15604
7404
11866
2889
10691
7362
9495
13795
9905
7923
11771
9097
8161
5248
10720
14687
10621
7379
9452
13551
3320
13616
9327
15435
13574
14403
9586
9768
9462
7534
8540
15456
14592
12287
8679
12485
9507
13746
8954
11298
12558
9594
10123
6828
7898
7376
7374
8861
13812
9394
8677
6516
7501
7349
10230
13665
8935
8193
14747
7485
7714
9604
13259
11616
9357
9715
9495
14915
7799
14415
6809
7279
7408
9445
10463
10201
8915
7361
14011
9516
13994
11683
9337
14012
9358
13663
13945
7488
14827
7302
13693
9147
7806
14869
9532
9437
11593
9537
11686
4257
10222
9506
14823
11693
11442
7581
13474
7436
7252
14314
10175
13724
9387
8942
9457
10137
8883
13658
8062
7121
11616
11421
13518
14885
7366
13409
8971
9854
9466
7401
5216
9639
13300
8710
9012
10322
8560
9002
4258
8992
6762
9419
7669
7357
9494
14877
10215
9477
14926
9338
7441
7298
8341
14563
13526
7367
12205
9552
7915
13947
6785
9488
11493
13888
7406
13322
9583
7438
4870
5196
11565
8278
9036
7320
7122
11230
7386
7375
9110
12367
4817
1951
14651
10025
9022
11383
11272
12550
10104
9385
13553
8946
13800
9435
9420
9401
14933
23572
8920
13610
7891
15522
9521
14704
6486
7327
9483
7494
14025
8076
10563
6798
8903
7335
9181
7320
9373
7500
11291
7314
7434
5564
5152
8840
4767
9362
7991
8210
9551
6892
6892
7929
7392
7888
16301
6833
13059
9356
10494
12317
9421
8975
5099
12270
9556
13611
9573
9512
13380
9389
11259
6908
6480
7281
5092
7353
7355
5169
13449
7399
7304
13605
11724
8347
9002
12409
9558
13672
8907
7063
9443
7503
11605
8831
5710
9291
8942
9720
9540
7509
17148
9418
8933
8928
10225
7326
11622
7303
14624
10997
9019
7240
8953
14203
1844
8946
12665
7734
8453
9325
9587
13349
15343
10247
13602
9700
9466
9546
9503
7427
12261
8957
8039
8837
4825
7433
11836
6350
8848
14900
9451
13932
13258
13772
8285
7404
7352
8549
13788
13585
5700
7342
7446
14329
9305
11524
6889
8356
8678
14040
8869
9582
12190
9424
10756
5591
8984
9977
9056
8105
9402
7404
11048
7409
8113
9453
7417
9463
6031
7554
7830
8923
8970
11504
9029
10367
11381
13882
12767
7239
9861
7597
8992
13260
11886
9929
11520
7315
11261
9432
8200
8687
9538
13548
8075
9510
5061
12093
12884
3730
14832
1915
16191
8914
12718
9380
9473
11839
14646
13744
11479
9403
9557
11412
8141
8964
8213
2030
8748
5511
9408
9511
12683
13030
9505
11529
11435
9219
7253
11524
7336
8926
10590
13838
8861
8904
8085
9078
13502
7303
9461
8311
8912
9309
5630
8866
7381
7288
9549
5243
8941
12756
6861
14922
7253
9231
9412
13744
9458
11589
5189
11686
14514
12694
11946
8967
9483
9268
16218
8748
7373
11899
6477
13653
8136
11588
5726
9742
6783
9204
10301
14758
8903
9415
14299
8290
8922
8202
9237
9504
2162
8849
9316
5149
6784
14167
7457
8811
13601
14869
11701
1968
9907
7729
15432
9622
11956
9041
13478
7000
13647
9004
9424
8890
14958
5195
9128
7444
13842
21601
13587
7251
15695
13780
9438
11886
8841
10464
9520
7494
9502
7992
13637
14988
9101
9287
9038
11203
14255
9480
9418
18603
9903
13586
14967
9566
4387
9432
9598
9419
9093
6406
9432
12587
8858
8904
13903
8978
9357
7296
8943
5475
11798
8897
9428
9083
9531
13682
8177
11546
11974
11997
9395
8935
13907
9535
5349
9715
7331
7350
8895
14607
5546
11769
13950
7520
9523
9477
5271
12356
7386
13996
9350
8566
9468
8060
6828
7740
7381
14840
11694
9343
10122
12067
7447
7427
9421
6899
8158
13905
11482
13178
11662
6282
8920
7314
8533
10676
12062
17390
14309
9333
2912
11625
11468
11616
12368
14785
13344
11619
8929
17242
7792
11151
8948
8812
8128
9585
6847
7414
15168
6962
9471
11688
5272
11729
10317
7444
7447
13523
6610
8939
7380
7541
9414
7254
5450
9441
14886
11070
6203
9307
9506
7295
13944
8914
11593
9529
9016
11574
8929
7342
9288
9526
9538
9363
11108
8818
7357
8935
1845
9418
7342
7403
7462
10474
7341
9448
6035
6427
12066
7446
9334
11958
8518
8936
7362
8977
8943
11909
7965
8100
8957
9765
14561
14934
9422
10794
9657
9478
10107
9546
9326
12904
14897
13406
10753
11697
9336
7789
13831
7748
14792
7423
9247
13651
13809
7762
7267
6297
8074
8915
10091
7789
12896
9225
11575
10594
7328
7801
9180
7309
9664
10806
15383
10313
9550
6444
13993
9335
9457
19536
8965
9289
13714
8286
9467
8814
7450
7512
11052
2886
6802
5209
5482
13256
7746
13984
8091
11715
5460
10650
9646
13613
9025
7307
7424
6868
9012
7798
7375
7298
13754
12267
12267
14199
14198
12295
8849
8893
9521
9002
9430
6420
10567
8987
9444
11712
7431
9297
15351
14148
8912
7142
9247
9521
7345
9294
6843
13872
9492
7389
12526
12584
11661
9476
12756
8318
10761
8863
6724
13631
11447
15515
11533
9349
18257
13678
9501
14326
7381
3630
12237
13763
9012
10865
9650
8956
10619
8129
13730
13866
14108
9245
11138
14918
6939
9538
13651
8976
9360
9586
9435
7449
11110
13985
11784
9514
8934
5949
9305
8936
4748
8893
13109
14113
13409
5056
9030
8883
12673
9601
10365
5819
12603
9374
7331
14042
10313
8995
9362
11787
11719
8026
9020
12766
8525
7343
8960
2944
7931
9447
16397
7334
6357
12098
11714
8896
15427
9102
8025
7834
7335
11572
13135
14053
7715
13681
7779
9297
8926
9013
9549
9487
11263
7513
8962
10629
8396
8936
10488
1873
8932
8664
6404
12386
11681
7687
13473
9215
10163
8392
9518
11438
13583
7424
8965
8964
10564
8079
7320
9546
9472
7466
9602
7435
2151
11536
10574
4659
5786
14934
5740
10676
13603
9531
11698
14221
13642
9171
7375
7392
9016
8891
7128
13350
13534
8887
13324
13664
13302
11648
7374
8972
9334
11567
8936
8943
8887
6265
13196
8429
7494
2265
13155
11616
13797
6487
8126
14919
15854
9032
7306
9513
9512
6852
9202
8283
7259
11120
9463
12148
7570
9450
13798
14631
9412
13228
7338
9316
7300
8675
13394
8323
5232
14271
7461
8963
5453
8998
14931
13382
13355
9899
15297
13791
8990
9313
7729
11306
11254
14546
8916
9530
8931
4911
9550
8919
10390
11197
9650
8834
7265
5237
5344
7956
8577
11681
8986
13571
14792
9018
9746
11601
8913
9159
5322
7338
7472
6817
11735
14097
6898
11669
11732
8926
9525
8627
8471
9406
9542
9310
11941
9516
8069
9541
8901
15364
11588
7432
13669
10244
12831
11719
7450
8941
9283
7098
12564
9234
13839
11446
12336
9137
6439
11611
11050
7374
14045
6830
9441
9281
11348
9541
9547
7424
7225
7347
7285
5131
7421
11735
9291
5394
9349
4761
7008
8864
8898
11611
12046
11700
8088
9291
7321
9446
9029
11725
7280
7363
9486
7565
8848
9449
11346
11714
9614
9650
8938
9517
12619
6227
12502
11521
8977
9453
14136
9991
9414
6890
9430
13884
9176
9332
8584
8156
7406
7300
16419
7362
11046
9376
14889
8902
7354
14354
9558
9259
7132
9561
10842
5308
9366
11897
7481
9258
8921
9348
9304
9388
7509
7578
7797
9419
9468
15523
7822
13848
9307
8848
7923
11583
6842
7471
7321
7284
9515
8937
9536
13658
8997
13885
8889
11783
13818
8958
13850
9034
2901
9682
10216
10875
10364
7991
9352
16198
7626
5818
9387
9177
7457
9285
9560
7376
9474
9344
9518
9502
11556
13515
7351
5584
8936
12776
9759
9340
11337
13486
11788
9222
11639
13742
15520
9213
16947
10705
13681
8907
7355
11739
13811
9465
8675
9740
9054
13551
9393
8908
9743
11602
9453
3515
9310
7341
6231
8873
8977
14059
6383
8683
11733
14028
7343
15142
7396
11548
7426
10778
11602
8996
5815
9430
10901
10930
11844
5741
9229
17986
11574
9004
9457
7368
9547
12529
8913
7425
14136
9470
7352
7362
8919
15499
8144
9323
10697
11542
10255
9526
11737
9468
7386
14972
11595
10337
9250
11568
3513
5865
12006
9628
13585
9528
11759
13274
11717
9459
9480
7351
11287
12211
8869
9030
11823
13941
9428
9428
7507
8982
5939
9333
9482
9471
9426
7422
11841
7377
9462
9516
7395
11221
8476
11932
9513
7128
7408
11585
10358
7978
9378
8919
9118
8935
8915
14030
16974
9514
9516
8933
7902
8935
9583
11741
7185
3090
6883
4764
11118
7681
9362
9523
10636
9298
12889
14268
7911
9480
7372
11295
8274
7368
11855
11539
11703
9278
9533
8979
7340
11843
9390
3292
14317
13927
8737
7361
12364
11739
14268
17969
9556
7834
7615
9038
6875
8835
11788
9447
10320
14102
8776
14091
7450
12137
13801
9507
7284
7768
7352
6899
11565
13643
8605
8902
11673
9788
11587
8761
5897
9433
13545
9569
8952
8943
7383
7413
8934
9289
11827
9506
6345
7464
7320
8934
8933
4889
7406
9506
9427
7346
8702
9285
7814
12140
9550
7459
8955
8945
13913
9387
10234
9288
9279
9434
9458
13845
11683
13804
9489
9500
8901
8969
11394
8225
9373
14426
9542
12824
5181
5589
13735
21906
11438
7711
7731
13493
9629
7431
9538
10417
11412
7459
14686
8847
11836
9380
9635
8915
8416
11282
5181
8927
8860
8907
13509
7289
7805
14700
14074
7814
9788
10025
9064
9589
13702
15531
16998
7507
12633
10304
8930
8905
9591
6437
7325
7441
9506
11375
8982
9440
12715
12770
9364
8282
8959
9504
9424
9428
13839
5636
7355
9532
7211
11948
7738
13670
8937
8849
9006
6741
9635
11772
11619
12858
12937
8462
9538
11549
9455
7762
7394
7491
14880
7041
13903
13641
7341
8513
7564
7448
8982
8905
7346
14103
11175
9001
9456
16334
9456
10981
7326
8950
7267
11534
6749
11820
7016
6848
5201
9564
11270
9437
13714
9547
13942
7351
7432
11176
8899
7347
13996
9310
9880
9580
9485
9317
5386
9503
9581
7440
15459
6840
7345
9466
8918
9508
11264
7365
14768
7343
7505
10164
8959
11717
12755
13820
10449
11650
11754
8036
8431
10014
13861
10321
11628
9478
9526
7920
9267
11739
13814
6582
8725
9506
8959
14028
11310
9048
4042
7446
9465
14994
5294
8921
11420
7368
11715
14130
9212
8998
7378
11543
11586
4911
8849
8801
8122
7035
4905
6747
7036
7040
4901
8855
8806
13717
7038
4914
8862
9351
12101
11055
7471
12996
16013
9490
7435
7425
13250
8348
10953
8402
4780
14928
7393
7921
7283
9402
11657
16297
16933
1416
9531
9524
9469
9543
8979
9549
9555
10740
15679
13568
8435
7748
9543
9429
9414
7353
9440
14330
7370
13446
9260
9380
7145
13700
7965
5816
1844
9496
14016
10150
7459
8902
13830
9531
9452
8017
13858
8983
9512
9732
9548
7500
3286
6093
7160
8910
9456
8928
9117
6395
15589
8230
9051
7481
6950
9443
12774
2024
7175
15530
9468
9726
3007
7255
12987
9555
4601
6856
11120
7480
13677
12031
9527
9407
14065
8621
9302
8179
8900
11083
8202
7035
7398
8951
14309
9385
9383
7439
6681
4785
9444
8295
8948
8339
8833
7451
12878
13620
7291
8842
8868
1950
8855
7373
8954
5813
7361
14161
10115
7462
13845
13884
11954
9377
9011
9437
13226
8862
11251
9529
5473
11959
7938
9419
12307
7481
7759
9537
10402
14122
15356
6878
9271
9268
9253
11448
11541
9489
6435
13926
11623
11256
7361
8956
8260
10315
13385
10910
7011
9390
9061
6410
5998
13658
10482
8951
11591
9340
2011
11806
9484
12039
8927
13599
10208
8915
12055
13948
11491
12144
7792
8272
9642
15468
13786
5304
5820
5820
9380
9557
9090
8935
8993
9011
7424
9427
9914
6734
9567
6152
17214
9395
9578
9528
16807
8912
7332
8710
4766
9539
11194
9519
7392
7407
9380
9481
9459
13590
5716
7129
14880
10866
13793
7431
5400
9310
8528
9990
8932
14139
7647
11577
7335
12067
8936
9492
7377
7420
7356
12533
11373
10388
9264
9139
11687
7888
6590
7420
7484
6208
10250
6426
14012
9416
7282
6703
11615
11849
8937
10273
5221
14333
14462
9521
7876
9642
9447
13650
5196
9055
11516
6357
7399
13398
7252
9542
13638
9060
13451
9224
12798
8927
11187
9458
9349
9449
8934
5797
9537
8980
11994
8921
9419
8884
8933
14221
14366
7397
9290
15377
9351
17073
7390
11686
5238
11637
9450
11575
9470
13727
9013
9362
13289
5779
9090
6163
13732
1797
2630
8991
8928
9478
7327
9456
6894
3733
9485
11491
4881
9523
7013
13792
14023
8162
17334
9011
8991
8951
11967
9521
8844
9407
6120
11831
7563
9088
13847
9046
11534
12237
11573
4849
10058
8953
9284
8749
7341
5976
5837
9479
8711
7505
13907
10670
9540
5576
10316
9374
11674
12692
8846
19169
5254
5180
9510
9439
11706
13593
9481
9395
6430
7373
2947
7422
9287
9480
9030
8959
9273
9657
9493
7391
13453
7819
12634
7362
13715
7506
8933
9429
9509
9538
14633
8972
7173
15004
8763
11603
9591
9494
11636
13865
9449
8981
8441
9544
8035
5534
9507
7321
7351
5508
7439
6839
7352
14056
6908
8880
8538
9545
11730
11967
5980
9442
12875
14730
7347
8932
9437
9428
9423
9415
11601
9070
13350
5667
9300
8946
12884
7377
8984
7475
7392
9490
9257
8985
8951
11697
9440
8068
9469
8802
7408
3288
9144
8409
9299
13533
7317
9543
8249
11606
9483
7015
13561
11579
9462
7431
7912
8895
8849
12058
10629
8997
7347
9388
15838
8574
8951
8849
14091
9390
9542
14179
9538
14755
7384
8534
8937
9267
9344
9528
9482
8952
8885
9299
8969
9501
8928
8964
7451
15973
6459
10781
11822
13886
7732
13770
9144
6461
1852
5183
8847
9457
10413
12770
9542
8758
9505
10228
8921
13697
8942
12531
9394
7599
9476
9378
9495
9639
8910
5603
17714
7171
5217
6086
9362
9511
13150
9314
5243
9536
9538
9519
13658
7440
8896
7474
8443
13650
11539
8065
4398
9358
8927
7389
8974
8550
13625
13485
8658
14779
9426
9529
4021
8923
9523
9399
8915
13587
9269
13374
9404
11593
13976
7767
10282
8943
14895
13871
8578
9548
9391
9463
5387
12562
13460
11138
13852
11695
10246
8946
9332
3553
7127
8916
9337
2858
9428
7511
11561
8898
9459
9266
11719
9033
9282
9573
15161
4784
9016
9000
4248
12758
8379
13177
9485
9304
7120
13732
9458
8614
9009
10200
14989
6446
11956
9532
13883
11698
8953
7926
11711
11728
7564
9520
11930
8963
9423
9502
16821
6425
9279
9462
9377
8126
13440
11382
11415
8976
7366
10253
13712
7467
8230
8896
9452
8854
7795
11932
11723
9487
7416
3821
13626
13671
8958
11829
9497
5821
13656
1936
8738
7456
8098
7333
14767
9381
14619
8989
7314
8927
8964
8951
8934
13699
7505
9375
6109
9073
12497
9432
9677
2684
10545
7184
9531
7437
8993
7863
8201
12030
9519
7436
12336
13951
9416
13940
8916
9459
9447
8998
11708
8944
8902
9723
8336
3418
6757
12739
9366
8867
6750
9015
9245
11681
9595
7370
9489
9473
12439
9021
11557
10841
11492
13922
10385
5253
8936
13027
8923
15155
6378
13483
9473
7442
13657
9456
11309
11609
8893
9434
8961
1719
9481
4349
8930
8846
8970
8902
11230
9263
11529
8238
9490
8888
6833
9531
14939
5318
9522
7249
13660
14921
11701
8882
9518
21405
7843
11344
12158
13265
9290
7346
8941
8971
11196
9542
9552
14843
8933
13611
10630
8940
8717
6438
7378
9498
10385
12952
7357
7354
2632
7475
8944
9271
9332
7399
9236
13525
9507
11914
8049
12216
7966
9510
7207
9435
13744
9521
8079
8900
12023
9418
9096
9459
11747
8562
5213
9358
8821
10030
6915
9464
8846
5182
8136
8806
9441
14745
7328
5230
7271
7325
9441
9490
7306
9390
8953
6332
8698
9435
8940
14786
10619
8901
12037
7364
9511
7372
12669
9300
6815
8524
13844
9363
9347
9585
8830
7286
7855
9152
9256
10194
10369
9507
9485
4551
11396
12017
8859
14169
14422
7752
1367
11137
13775
7800
2032
9373
8917
5031
10096
14881
15858
9509
8915
13070
8835
10358
7964
9452
5019
9492
8931
8838
9378
11245
7395
11607
8235
6377
9465
9940
7466
11758
4295
2171
5149
9374
7457
17290
4541
13836
12701
7480
17427
9488
9422
9484
10122
9487
13953
9497
8066
8606
8816
8426
5402
14645
6800
8915
16273
7247
13411
5213
14036
3632
11198
8925
7436
9221
14671
5348
11618
7423
8835
7395
11534
9503
13883
12608
5403
6474
13466
9374
13629
7454
4875
8051
16265
11211
9714
4753
13500
9553
9374
8906
6495
5089
8982
8205
5447
8236
7422
9504
8547
5295
9298
9520
9507
8901
8964
8973
7327
9345
8962
9569
8929
5187
16215
8788
9078
9314
9159
9460
9477
9491
9454
9505
8986
9339
5458
11705
9488
11647
8903
8963
8950
9519
12030
6162
11223
9543
13482
8983
9401
8980
9525
14331
9520
13463
7951
14602
14057
7316
8956
12633
13670
8882
9341
8838
9433
9544
12606
9532
9425
8136
5504
8910
9399
14191
9312
7334
9558
13257
10283
9031
8928
6227
2484
8967
11825
9122
10514
9515
13847
11560
13997
8936
11722
12280
8965
9428
6644
9565
9509
5252
7439
12806
9446
13799
7391
9424
11237
9539
6089
8222
9350
13648
4470
7956
8185
4879
7403
14038
9512
9729
8978
8200
18945
9428
12737
9550
7380
13797
9338
8935
8524
12609
7448
6158
9523
5719
9140
9122
11181
12603
9506
9316
7390
9548
9524
8966
8964
11547
9542
14691
6465
8991
11492
8935
6883
9544
9528
9513
8299
11681
8219
7296
7510
12461
16982
8241
5747
8996
9472
6411
12039
9457
7355
17554
8512
9066
13492
11662
9262
11692
7076
14405
8929
7389
9301
6122
13983
13398
8821
9331
12443
12483
13648
14144
13987
9524
7798
8892
8800
4251
8918
9524
9256
8543
8882
9465
13850
9436
9492
7410
5823
9509
8776
5410
8973
14014
10229
7589
11477
9517
14076
11640
9102
8978
12671
7795
8195
14933
14604
9510
7968
13902
1981
11699
8890
9350
13347
9542
8940
9513
7896
5079
14059
8475
8445
15696
9322
8970
8710
9533
16639
13850
9459
9002
11325
9511
10949
17731
11626
8914
11524
9703
8924
6412
11844
9296
7825
9358
9290
14110
8408
16301
8971
11752
10477
11950
10290
7390
7903
8282
9325
12331
9983
13470
13557
11414
6896
7304
9480
9358
7346
9456
9052
10205
9479
14163
11661
8953
9457
9486
5644
9353
4689
12851
11447
13330
9158
9450
9522
15442
15427
6462
7422
9361
7857
6420
3735
13601
12616
7320
8942
13983
7974
9505
8990
12763
7054
7408
13614
9044
6667
13810
13779
6023
8968
12675
12618
4917
7169
7496
7385
8944
13605
13512
11709
13400
12801
9466
9512
11192
12135
8924
19640
6892
9458
11272
9534
11467
7502
3360
9181
11203
6426
6372
9512
17231
8550
7546
11979
9396
13786
10881
7391
9468
7439
8008
8373
9437
13440
10120
11114
7335
12340
15816
11181
8910
9185
7047
10088
13631
11383
7742
7307
13541
9308
12707
10593
11662
12098
7340
10274
8926
12030
8520
8877
8723
12624
5801
8905
8973
8241
11795
11114
7406
7456
9252
8959
8956
11614
5161
11596
13373
8988
5210
9497
7265
7919
8337
12518
8866
9368
9261
11542
9176
9485
9968
7764
9485
5158
6631
9452
11872
5302
13582
8906
9499
8446
5898
8838
6431
9296
6188
9432
7782
13562
10415
13525
9444
8841
9378
13316
13841
9092
6146
3292
9012
9335
13165
8076
10803
14061
11637
13662
13325
9199
11045
11674
13611
9531
7582
11699
7397
11919
1991
7290
10517
8930
12720
9438
7401
9373
8785
9258
9479
15406
11710
8887
15386
5219
8913
13498
8920
7389
11812
6859
13427
8135
9377
9522
10693
8960
14627
13617
7783
9786
7688
20062
8567
7504
11551
7413
11891
7734
9511
17440
9440
8950
7418
9630
3425
9354
5716
9469
10023
9086
15181
7835
6083
9400
9612
7029
9419
7405
8955
9349
8913
13642
7524
8401
9500
8954
14541
16848
7494
7494
12742
8881
14016
8915
11936
13591
9519
9505
9483
9312
14749
10009
8040
8938
8867
7377
11919
7310
11025
7247
8935
10284
9507
7910
9301
8667
5376
11715
8922
8888
9313
2009
9167
8905
13238
8654
12166
14739
9844
9413
8942
7367
9515
3520
9489
8915
11188
8923
7405
7368
9633
13740
13536
9292
11878
8173
8917
8940
15028
13670
9157
6062
14506
9522
9521
10286
7342
7320
9273
11621
7456
6449
9349
13534
8850
13418
8474
12090
9533
8983
9355
8640
7502
8941
9600
12337
13914
11659
8881
8410
11371
8428
10322
13344
12278
7450
10499
2429
11577
6758
6878
13582
15362
14237
7428
9285
13682
9893
11550
14077
7280
11840
13910
9909
9364
9279
9205
9593
9593
10343
9448
4779
9517
4665
7354
9296
8954
7849
6406
9422
16129
15240
7391
13807
9204
7580
8964
13089
6419
8493
9076
9212
8945
9368
8959
8848
9324
9018
14068
9254
9444
14001
9510
11329
12755
7944
9381
12465
9511
9470
13801
13908
9626
13886
9842
14104
13649
8953
8906
10267
11451
9113
10644
13280
7384
8928
7809
8126
7377
7620
7325
13604
15524
8928
10195
9480
8911
9651
9544
5934
9466
13207
11245
8755
8911
12037
11883
13627
14996
10014
10850
8334
13531
11538
14110
7384
11719
11643
9415
7367
9497
8976
8937
9458
4867
7830
6841
12659
11644
14084
3613
5289
9335
10411
10312
12071
11089
14725
9529
12480
14928
8023
11749
7317
10186
13115
13341
11578
5953
6136
6054
9357
15098
8993
8550
8924
8873
8968
9432
9126
8813
10046
10220
12793
11473
9510
8981
9012
11973
9006
14942
9010
9553
9387
9369
9335
11523
9459
9123
7375
12269
10064
13873
9514
11808
7403
11620
9382
22541
7813
9514
8972
12739
6103
11361
12384
9413
5950
10693
7776
12868
8810
11687
7476
8476
8923
9491
7368
6441
7806
6448
7436
9968
9373
9297
13766
7323
8272
14362
15323
9176
11990
16272
8924
10726
11631
8833
7738
10736
13863
7349
9482
12240
7380
8873
9515
7383
8888
8914
7234
8782
13829
13587
7839
10430
22820
11420
13261
11506
8963
9578
13351
7410
8861
9491
8984
9314
9490
8900
5209
5699
13949
7451
15345
7338
10538
8988
13973
14515
13399
17216
9389
8907
7439
9405
6373
7350
15401
13344
12049
9430
3387
11165
11915
7416
7365
14744
8902
13629
13817
15445
7391
12249
10242
6131
10800
7923
5403
9455
8927
9413
15450
8963
8947
7317
9064
1842
13607
6027
9316
7319
8893
9589
7399
14820
15326
6745
8225
11716
13595
13540
13294
11703
10162
11486
10762
1804
11830
7431
7370
13969
11423
8283
12179
10830
7378
11826
7347
9396
4814
11605
8891
13795
9497
8820
8896
13392
12282
9684
13819
7184
8969
8027
7346
10737
8190
7325
11132
14148
8932
11553
14900
9133
8981
6406
8274
9420
15337
14678
7263
9490
9705
10060
11519
8312
7679
9088
9525
7345
15093
7675
15459
8125
7379
9443
16020
8895
11433
9180
11498
9505
8277
5165
8911
5763
13420
8865
7478
8706
18818
8909
4959
8322
7235
17162
7514
8306
9447
7237
7211
9310
11728
7577
9474
15132
8876
16914
7766
5262
8948
13513
8819
11151
11281
9274
5794
14505
7352
8780
14933
16505
7409
9608
8283
13446
6103
8927
9420
13868
8901
13630
7314
20499
8647
14868
14748
11302
8963
7278
11666
11054
4765
12296
13017
8822
8920
8430
10231
7909
6965
9412
9485
9350
8055
13644
9138
11975
9355
9091
12226
2930
9507
7766
9293
9546
11834
7454
9498
9494
8899
11319
9585
9599
11447
6194
10409
9484
9297
10015
9532
7378
14082
11496
9949
10042
11247
12562
11950
13307
6330
12960
7788
6989
7328
8952
9537
13421
7824
9531
7395
7406
7442
9152
7748
14174
7377
9451
7344
10527
7434
9480
13905
12311
9587
15302
13582
7721
14094
10973
11558
10085
11761
7720
11917
7382
9166
13710
9088
6498
9315
11599
15792
7419
13910
6628
9474
7843
7317
7306
11391
15591
9286
13711
9375
9478
13954
8895
8854
11512
14015
6719
14946
7384
9514
10775
12568
9548
14853
8961
4766
9439
9519
7334
14097
11936
13337
5195
9371
9563
8902
5204
7400
9033
7824
8461
11325
7776
9586
9476
8940
7282
7329
8677
6186
7403
12159
7420
9494
7559
13381
7290
6898
6869
16361
7487
10211
7338
13939
7810
8052
9328
7369
6998
8818
9406
7381
10625
5409
11509
7397
7267
7892
7424
9460
8917
8465
7332
14004
11571
8158
3046
11561
9615
11825
9471
5212
13682
7363
9324
13531
11522
16363
12531
14862
6925
9597
7432
7462
11313
9453
9356
8020
11706
14787
7352
7356
11365
15406
7344
8465
15504
8028
7401
6888
6824
7455
10596
7410
13607
15525
7297
9382
9386
9357
8908
11238
10387
11844
7391
8158
12826
5077
11745
9385
8520
6847
11583
7429
7429
14071
5195
11532
8350
14841
8350
7121
7676
7478
8138
13211
9528
7338
7430
9546
7047
7437
9441
9260
9377
17009
7510
15339
11469
7412
5396
5007
21186
7355
5405
9581
14829
9533
9354
11550
9375
9538
8974
7331
14887
9364
9411
15323
7331
13854
13664
9339
9498
11881
11631
10539
10265
18704
8704
12693
7441
5158
11384
7272
6829
9000
8854
8886
9503
9516
9434
12299
9915
9547
14210
7369
15329
7319
11521
9540
9372
6213
11440
9498
6830
7110
9541
5887
7355
13629
11776
11754
7354
8822
6839
9577
7042
8252
7411
6952
7351
15363
21239
3181
8915
5447
9380
10260
8927
10259
9469
10246
7098
9012
11119
14211
4845
7489
7386
8945
9603
9483
7980
7273
14134
9319
10960
7770
15472
11945
7799
11552
8807
7362
7289
13605
13619
12324
9356
11395
9006
9604
8832
7263
9715
8393
14003
11572
11666
19971
7353
8885
15349
8789
9169
9504
11348
9612
11680
9386
8970
8235
13043
7362
7712
9526
11922
9472
7364
14074
7316
12877
10434
6655
9336
7393
9423
7540
12329
7977
12550
9536
7510
8915
15521
4231
7390
9406
13412
7374
10528
7342
5400
7447
7447
12897
9472
14116
11441
5242
9461
9410
7246
7300
14961
11453
7422
9500
9523
10076
9256
9526
7384
7213
11825
6840
7364
5146
9502
9551
14898
11222
9533
7283
7351
9528
11726
7690
5531
13152
9268
8504
8676
7322
8299
13789
10936
12062
9763
7420
9422
11892
9677
11629
14951
7388
13608
7463
6848
11711
12717
14908
9362
14201
13987
11234
9566
13823
15937
8592
7383
11573
9139
11008
11517
12701
7920
13685
10188
7365
3198
8933
11605
8924
9546
7507
7306
6828
9134
14199
14213
4766
8925
13734
7174
10105
7508
9573
9621
9359
9388
9548
7311
13649
5342
7408
8507
10247
16095
8924
7370
9571
12198
9014
7393
8285
14893
14648
10132
7743
12286
9135
13958
9018
7797
7349
9320
12322
9371
8920
6832
8941
14940
9994
10226
6907
7427
9376
11512
15488
7807
7554
15520
7441
13845
11903
11534
7734
11263
5377
7357
7548
10064
7568
7912
14918
12137
10135
11711
7567
8373
11533
10102
7565
7324
8250
8174
7796
2317
7564
6592
6823
11973
3521
15455
7563
7570
7567
6848
6849
14409
7568
7568
6864
7571
6857
7385
7540
14757
7391
7566
7570
7567
7032
7546
7570
7570
6832
6817
10786
6845
7543
7558
6865
7597
7332
14891
11705
6852
6763
21258
7559
6841
6748
4167
6874
6817
14174
7298
8880
7418
15719
8127
9577
6819
6857
6838
9362
9377
10674
11043
5821
11375
9759
15408
9411
11527
7523
7373
6854
10532
9539
9495
7363
9320
9541
6898
13730
12572
21777
6804
10201
9724
6344
7392
7370
7342
7345
13858
9526
14737
9558
9516
6835
15359
9337
9634
7349
6954
9117
11580
15350
7401
7366
7251
14793
7360
7080
4652
7291
7410
15501
4494
13539
9322
9393
11637
10322
12254
8109
9613
7293
9711
12824
15514
11996
7426
11472
14202
13502
9595
11089
7395
7352
15947
9120
9297
9549
9319
7425
7249
8899
7347
6718
7256
8085
8175
14876
7216
9050
7977
11661
15468
8046
9550
7320
9506
11268
9185
9473
7275
6598
7387
14892
9141
9347
11560
11239
9904
8033
6831
9139
7213
10115
9410
10211
12236
9557
9282
6832
7499
7726
7797
9077
6443
9400
7161
7741
9066
7676
8147
8154
7997
8139
8580
17156
10324
9541
14940
12132
10125
9485
5699
9636
8996
15447
9471
9475
13429
6721
7420
13618
7428
9389
5390
15510
10796
8669
7386
10437
12417
7537
9518
11665
7438
7402
10032
9359
14333
11320
11913
11828
7548
7358
13871
7324
7499
5361
11359
10481
7774
10651
4881
7386
9482
7387
7329
13363
14626
15344
6027
8275
9632
12630
9458
12761
11199
7760
7367
10461
9348
15341
9359
7392
6591
9501
7541
6824
6847
7400
8838
15356
7374
14990
9481
13168
11418
10992
9447
7785
11296
7679
9553
9267
11645
10625
11759
13924
4871
11529
14852
8243
6881
15748
5436
9066
9532
7306
9539
9249
9501
11449
9468
14375
9549
9384
9546
8935
11101
10143
6109
7395
7373
7886
8565
9588
13615
9543
6840
14101
7606
8265
11553
13784
10245
7452
6213
10078
7294
9149
6413
10152
12178
7506
19262
5171
6850
9604
10345
9649
14065
7756
16556
13765
7406
9480
13801
7627
7548
8127
9371
7332
11605
6952
11442
7364
5987
11700
5264
11329
15921
6419
9130
6822
13934
6990
12713
9468
11687
11636
10328
7464
7483
9594
6441
9562
8913
6148
13632
10152
7477
14870
7361
12651
7330
6826
9379
13474
12740
8862
8858
7441
11613
7212
8897
7457
7399
11604
7794
11106
9431
4159
10375
13698
16253
9257
7342
6869
20316
10855
7386
11929
6426
9589
9375
14687
7924
10228
7355
13752
13666
9484
7445
10845
11210
14200
10803
8918
13639
8879
7434
7359
9374
6841
9557
12557
11298
9130
7407
6553
7364
9588
7215
11394
10754
9290
8890
8817
13541
8212
7412
10110
8994
11640
13670
8864
7911
5746
7435
7258
9579
7356
7381
12876
5106
10966
14866
7396
9970
8113
8228
14001
14410
8032
11544
7569
15356
7914
9897
9439
9521
13641
8864
7313
14420
9610
7901
13772
14864
11785
13961
11238
8266
9467
8881
7282
7353
9362
15377
7382
7382
13524
11295
7339
7951
2713
13668
9689
8134
6998
7015
7385
7802
11760
8883
7091
9452
7395
7346
6946
7420
7449
5472
6413
7477
9445
14377
7396
11396
7009
11515
7437
6441
13143
13938
11598
11760
7343
10032
7379
7938
10982
7371
3325
9540
9483
9514
13647
9510
8955
9436
14208
9640
9063
9199
7317
7401
9382
6902
5441
14386
6901
15402
10336
10019
9528
7298
9055
9677
7234
8767
8360
8982
9404
10158
7465
9603
13838
6860
9260
7349
7461
9544
12591
8188
7378
7364
11553
7174
5298
5309
15900
6965
14843
7401
9473
9464
14936
7364
7472
7384
7342
7983
11837
13913
8973
13655
9283
9172
7317
7506
9210
12049
6944
7359
5858
10895
11754
8903
13631
7438
9580
7421
14915
10314
9043
7342
3333
7537
9537
11014
9504
9239
7387
7380
7458
10492
7901
7137
9494
5055
9337
6205
13167
3515
10369
15408
7937
5728
7374
9749
8938
7307
8507
5623
9463
7283
7015
14116
7350
7441
8941
14027
14885
2723
9588
7355
4940
9397
14918
10244
9484
11610
7920
12745
13669
13658
15579
10607
12393
10767
9414
14934
7418
11132
9516
7430
11834
9390
14080
8876
14921
1907
9651
11240
7534
9395
15971
6403
13608
7481
8868
9706
7332
7572
14996
7303
9441
9753
13643
13915
9048
9423
11467
10047
13779
13369
11800
7340
7373
8916
11123
7217
9147
14863
7428
8606
5060
7366
11567
11813
8839
7574
7467
17148
7694
7100
8951
7440
13716
13634
7380
9320
14912
7371
9382
13788
7434
10455
7208
10161
11318
9132
11968
9313
11700
14813
9423
10446
8993
9502
14063
12533
13447
17452
7483
9378
6050
13894
9712
7388
12368
9962
7402
9152
7351
7506
9566
10932
7357
7784
9416
13628
8387
7493
7386
9406
7893
7358
13146
8901
6163
3445
7421
7425
11979
7319
4201
9605
9316
9034
11878
10105
14848
9406
8531
7404
11518
11519
12528
9481
17255
8125
6868
8143
7323
7328
8055
13495
7235
5476
11732
9186
9452
15895
7350
11600
7379
7386
11638
6736
13471
11287
9481
7374
8923
11687
9447
8759
8048
5204
8809
9066
9206
10498
11542
13572
5170
10203
11492
7343
11538
7267
11459
20164
7411
14833
7293
6051
11537
7914
9488
6260
6705
7228
7375
9443
7412
7469
7807
6835
5223
9497
9441
7393
7494
7469
9375
7805
7402
11638
13360
4533
10438
10616
7128
9758
7420
13604
7151
8876
8939
7334
9544
7407
7293
8919
7053
9003
7335
7314
8943
7409
7409
13596
8631
8351
4805
8358
11676
11962
7988
13723
9110
6886
4893
7207
9074
13660
11481
9470
9352
11566
7771
7343
12351
8003
7315
9113
10177
13398
8959
7330
8656
9438
13794
9498
7993
14851
7404
7343
3285
12341
5353
7464
7840
6747
8901
8887
6841
13729
11531
8949
10047
9233
12369
9398
9302
9505
7265
7430
7572
11650
8568
14883
12711
8574
9600
14950
9692
9450
6830
7335
7441
14214
9392
13088
9492
9624
13765
13603
21460
8081
8937
9192
7425
12087
9595
9450
7189
8824
13938
12887
21106
7389
11047
7364
16745
12729
7429
11710
7365
15646
13937
10423
14021
12467
9431
13679
11301
7355
9431
8937
4702
9862
15723
7363
9220
6409
5877
10099
9287
4751
11387
7820
16955
9552
7497
9589
9649
22381
7442
13632
11666
9605
7378
7436
7984
7363
7969
14429
14100
9375
11531
9383
10605
11671
8955
9482
6723
9389
16014
7351
4415
11125
8960
8779
9312
8755
9652
15486
9471
8223
7476
5869
6836
13183
9346
13663
9291
8895
8923
13815
6430
9385
11683
13893
7000
8774
19132
14911
11834
8991
13869
3325
5261
7400
10848
9347
8943
9439
13840
10484
14029
9285
10648
6768
6397
14234
13662
12490
9605
5063
7525
13635
13656
9639
7391
4903
13752
9480
15964
7330
12709
13353
11416
7746
14064
13638
13599
12894
6208
8951
9267
11809
11585
7578
8886
9454
15360
7450
9611
9514
13280
8888
15516
13377
8909
9301
8341
7322
11996
9579
7347
9595
9598
13309
14912
7388
11609
7393
14880
6267
13547
12642
6831
14858
14650
9567
7890
13867
9521
8536
9633
12792
12735
9598
9435
9130
9500
7398
6422
13715
11623
6969
9698
9450
9383
9511
9018
13339
7345
15097
7873
11805
9344
8013
9287
8138
11536
7850
8947
9332
10741
10099
13688
8896
9454
15384
10175
7473
7190
11387
9512
9626
7636
7065
7417
9732
13667
7401
9400
8911
8895
8124
9396
8886
11686
16208
8945
9320
7346
9157
11082
11432
13559
14871
10547
9497
13225
9504
7384
5065
8854
7851
7857
7315
8524
15254
7397
7333
7411
13525
7789
14952
14844
9443
18229
9691
7389
9334
7325
8862
5777
12712
9149
6588
8960
7499
5428
9326
10354
7722
8801
8929
12760
9108
14781
9359
9360
8907
9276
13489
8865
7344
7301
6823
7810
9583
9380
9523
14955
7416
8929
11643
11797
13713
8486
9337
10123
12794
13395
12920
9488
10514
11963
9391
9320
12234
7303
4717
8867
13383
13706
9548
9407
13608
7303
12267
6916
11324
8911
9353
7305
14162
7994
9790
9364
11553
4599
7504
8937
7384
14894
8874
8022
15450
9324
8842
7440
22272
8124
7468
9492
6913
7960
9399
7829
7416
13577
8894
9551
15181
8761
11212
8010
9024
10164
11471
11946
11724
8991
9623
9531
11601
6901
9476
12858
8741
8943
6980
7306
12003
5196
5910
9567
9473
13406
7450
8963
9413
7155
14923
9265
9036
8992
13070
7500
1753
6200
7333
6971
9440
7327
9523
8555
8935
9584
13564
9367
7397
7185
8865
9359
5543
14822
7250
13702
8655
7347
7321
7259
14799
7383
9392
13549
13816
7460
9251
13725
7207
1817
7397
9523
9328
9501
11599
11725
11543
9423
11546
12765
8863
7340
9287
9874
9593
8941
8916
9466
9226
7916
13954
11102
8939
5266
7857
9474
8671
8384
9106
11622
7376
14903
8926
6267
7344
7461
6854
7387
7368
9199
7337
7357
9620
9433
11541
9102
10454
10191
12384
4745
13653
12519
9436
7376
9540
15668
14601
7263
9358
13636
8261
14668
7489
9304
7346
8066
7468
9814
10147
12532
9453
11535
10101
13585
6464
7342
5076
10518
7501
9363
9647
14913
7348
9346
14875
9320
11501
8919
11398
8908
8848
6715
8155
12413
9372
9005
11537
9003
9523
8935
12918
13598
7344
9695
9511
8142
13454
7471
5271
8777
8964
8967
9546
8948
12137
9118
8967
7392
8978
9137
11684
9176
11682
7810
6872
7404
12274
8288
11634
6529
9129
9285
13610
7425
12091
9386
8908
7425
8869
8895
9537
7347
13479
11409
8725
8954
9478
9478
9276
8951
14888
9194
8917
11418
9561
8990
7503
5186
7336
7435
8945
8397
8967
12969
14017
8511
11474
7360
9847
12062
11714
8762
5603
13927
13741
8901
1384
14038
12400
13650
14844
13645
7384
11785
11444
9535
7415
13498
9312
12751
7436
13012
8930
8859
12246
4780
13206
5473
14828
13807
8537
9350
9394
13467
10465
15017
11187
8657
11847
13645
9682
9556
13831
8932
11690
5436
9538
10128
9719
8452
8989
7782
13623
14861
7330
2225
1597
12188
8938
13483
8896
13838
5832
8941
13889
14516
7350
12253
7370
5445
11590
7399
4800
11591
7197
9281
12078
13513
9332
11015
7382
9116
3761
11238
9722
13858
9289
16442
15473
7368
9162
8948
7386
11586
10366
7395
8855
11639
11851
14007
8986
9389
11952
8953
13538
7121
9288
11851
7290
6762
1841
9507
10545
16186
8186
8895
12119
9575
12710
13923
9453
8409
9334
9337
13479
8919
12129
4242
16281
7330
9362
9466
9502
14194
8941
13832
8024
9470
15332
13772
9794
13480
11686
12483
6790
15958
8588
5857
12139
7778
9231
6466
7314
8311
8037
12808
8865
13642
14563
12038
9580
12123
13687
9475
9540
12754
9192
12202
13707
6852
8938
11788
9185
7439
6118
9683
10192
13985
8935
9550
13845
14105
7483
8275
8876
13818
7336
8112
6887
7796
8989
13637
8928
9136
9464
11922
8977
8783
8148
8984
9595
11308
9473
9477
13672
13497
4187
13952
7314
8940
7381
11496
7396
9427
7742
12411
8903
8917
13399
9494
13496
12352
7500
8493
11721
9468
6836
8887
9519
18751
9819
13484
13601
9507
1570
5875
13646
12947
6399
13463
9476
9457
10530
8873
8031
9389
15026
8995
11490
13603
8450
9557
9676
15676
8342
11006
9398
9518
13764
9328
8902
9279
8936
9771
9196
12432
13617
11748
8968
9424
9428
11822
10246
9470
12573
7355
8738
13753
6401
6577
9464
7346
14252
6446
13630
9459
12085
9144
9524
9224
13445
7324
5201
9231
10288
10494
8080
9428
9394
8959
7992
12318
10192
12535
8859
11138
9548
11722
9451
7424
12705
16135
9702
8890
7631
14881
11229
8173
11732
9437
7421
5200
9412
8928
9709
5510
6389
8880
15645
12728
8885
9363
10104
4716
9299
9300
8145
9595
3608
10157
6456
7335
7400
8801
8950
11533
4977
5965
11797
13222
7396
7370
14980
7684
7347
8487
9340
8959
9473
11580
9486
7341
9442
13294
7437
5192
5190
9472
7362
13256
7367
6338
7483
9436
9429
9448
12743
9000
9497
9442
16010
13634
8969
9516
13660
9429
9362
7412
8320
7554
11143
9430
13617
9336
9137
6908
9655
13681
8955
9472
10082
11517
13810
15064
9413
7936
9229
5166
7512
8917
9081
10398
15371
9106
10665
9708
7506
14200
9472
9481
9442
8987
11696
8099
11716
7376
8976
8940
9336
11682
7036
11229
5977
11593
6345
8960
5455
9494
7978
6638
8968
9439
8792
9457
9307
7769
20317
8599
13390
9498
10891
9535
5406
13558
15450
6464
9341
9282
9609
12272
8891
8946
8974
12575
10727
9504
7323
11758
7394
7533
14776
9248
14112
8097
14907
12054
8126
9283
9465
9395
7325
8913
11709
11295
9514
8967
5497
9546
5493
9477
10184
9454
9315
11186
8949
8784
7100
9579
12792
14022
9402
5715
9483
9408
8819
8925
8969
10319
13474
6664
17541
8508
8949
13424
11729
13277
7823
8932
5532
8956
8288
17444
7509
9209
6694
11789
7440
11676
9671
8882
7279
9374
7383
7613
7217
7459
9474
8924
9011
8928
7435
9397
5880
11602
8969
8918
9354
7347
13990
7420
8638
13108
6871
8471
4748
5232
9455
8922
8949
9448
9542
14951
5211
8895
9479
8023
16770
7446
9523
8900
10216
7869
13010
6407
10014
8207
6781
9439
11693
10380
8333
9009
8996
11094
12365
13344
9348
16340
11163
11725
13213
12136
13976
10610
9344
7354
7375
9655
7487
6460
17168
7802
9449
12518
9576
8935
7342
9426
6883
13572
5986
9485
4933
4610
11650
8932
9339
10882
9002
8259
10697
8923
13577
7503
9300
14281
14899
12038
15357
12701
10180
9101
6159
9487
9539
14035
8923
7306
11193
9541
6678
7593
8877
14244
11702
15524
9444
8887
14091
8754
11415
7426
8898
11682
7450
11843
13551
9305
13893
9297
8760
9502
6403
9479
11705
10021
7441
8043
9529
9183
10950
6426
11828
12149
12201
12908
9397
9311
9330
10365
9406
11675
8985
10704
5151
8220
13707
8251
12929
5436
1709
9375
8523
8983
13611
9474
11814
13534
8513
9385
9303
9408
12301
9512
9964
9376
13624
13803
8937
11290
14704
11876
10305
13732
9564
8957
12528
11556
9532
6177
8869
11134
13473
8976
7394
13426
10045
5292
9276
9515
8944
13055
13852
14216
12057
9519
11730
8973
9474
17119
7933
3821
11884
9505
11608
7801
13346
9515
10235
7801
8940
8904
7920
9175
8927
13601
6222
9319
11737
13546
14537
8282
13593
12798
12599
8932
20609
9352
8951
11876
9521
6168
15332
10084
11600
9379
13591
13035
9369
8627
9479
8651
7723
9373
9555
13594
8230
11778
14252
14099
16733
7473
15367
8909
8881
11701
17147
8943
13808
8960
9477
15145
21869
8228
13703
11564
9465
11372
7785
8462
9369
9509
5271
12104
7810
8942
7398
9227
9564
9328
12793
13718
7906
11235
9549
9513
10178
13932
8941
7752
9400
9318
8634
8934
11685
12699
9363
9517
9424
12191
7999
11930
9464
9427
13788
9594
9417
7434
6855
9417
8117
8954
5991
13716
11395
5170
13951
6839
6700
5148
8987
11475
7403
11630
11337
9526
13627
13351
15380
7381
7410
8223
9228
11597
9545
13666
9565
9576
9379
8282
9527
7264
5097
15923
6806
13560
6373
6833
9289
8686
7610
8284
9441
9437
13687
9460
9147
9076
11345
3748
11342
10564
8966
9561
9402
9829
9541
9427
11679
11644
6299
8919
4964
10233
11638
9460
13805
9417
7287
7165
9454
9550
6121
7064
8954
11796
8943
9554
5056
12759
9448
6160
9402
9421
11621
6145
8354
12353
17616
7490
13841
9720
11570
9512
8979
11844
8991
6928
12059
14133
9511
9506
9063
6889
9523
6620
7363
7983
3800
9466
8456
8971
8915
1955
9141
7069
9326
16545
7568
9446
9332
9545
8904
14675
7337
7430
8951
9481
1790
9558
8943
16514
7423
7800
11303
9442
11344
15808
4698
9385
12691
8966
13676
12509
8777
13664
3380
9583
9493
5128
8879
9531
11851
7362
8926
8978
8362
8910
9791
8098
7787
5872
6835
15510
7902
7440
16882
7345
9585
7427
7443
7272
8917
4895
7396
9579
3666
13987
9346
8918
9353
8859
9390
13979
8053
9289
11900
9502
7433
9374
9481
13379
8918
12363
9007
7344
9446
9383
7446
7371
13901
7013
9279
5385
9279
7952
7341
8919
5299
9562
13427
10085
8105
5201
9684
6143
12597
9492
6727
13716
11578
9562
14004
8861
7691
13934
9525
9131
15878
9446
12036
7404
1998
9441
9456
11700
11781
8361
7999
11247
13991
7424
9475
13956
5185
12929
7489
13721
9446
9566
11917
9649
7363
8927
9443
3230
11711
6160
8946
8969
8976
5935
11790
6083
8996
9493
9409
7336
8959
9022
13475
9511
7419
9430
13716
8876
8213
9009
8043
8195
8204
7824
6245
8822
10764
11635
14111
6123
9842
11616
9325
10281
5434
7044
8789
8952
7847
8129
7411
7372
8896
8468
7360
8970
9501
12974
9846
13008
5458
13599
7948
11796
7429
8885
9552
9424
8964
13130
9346
9873
9061
9371
2662
11821
9536
8035
9697
13492
7324
16280
7308
5284
7427
10738
6764
14963
7447
9130
9275
8950
8949
10032
8945
8892
9543
9448
9498
11799
13962
10247
9015
11833
5443
8930
9501
9451
8998
5007
8971
5243
11816
8879
8912
9440
9421
8971
4237
9342
12319
11021
4910
9559
8956
8891
11611
9541
9007
11098
8922
12756
8937
9341
8145
8709
10259
11246
9423
13898
4666
9570
8763
13090
9603
6466
9438
6833
7618
8017
13715
10494
9501
8921
8139
7832
13560
7483
11607
8613
8927
9306
13275
13679
7694
9425
9502
9393
8078
20364
8272
7456
14132
12328
9651
9113
9503
12773
8978
5357
10926
8573
8956
9374
9277
6488
6382
16926
7942
9286
6822
10250
10142
9542
9457
13395
8927
8928
9327
9450
8960
7361
7319
7052
6837
9960
8545
9608
8838
7380
5784
11202
9530
13681
8759
8988
7828
14247
13945
9295
7311
9658
13645
9517
5873
9525
8978
8980
13641
9360
9600
13735
7399
8922
9539
10631
10695
7368
11415
9498
7268
7268
7778
8714
9495
8969
7753
8923
9536
9547
9518
10652
9524
14887
10357
13277
14236
15493
9587
8886
9468
13562
9410
6341
9436
11549
5805
9261
9293
15235
13910
5579
8189
6040
9491
9379
9555
13313
9401
7344
10407
7380
8957
4254
7763
12849
8760
9554
9522
8913
8901
9456
9431
9519
8268
8913
6807
16114
8883
8873
12356
8938
8993
8944
9347
6339
9718
9207
9347
8853
4569
13375
11594
15400
8950
7420
8976
8928
7609
13304
6827
9353
10188
9429
14015
9527
8972
11984
8973
6931
5358
8918
9482
9291
8989
8950
8914
5354
9499
9327
15780
9542
9375
8863
12452
11449
11856
8918
13800
8060
11900
13960
11878
13624
8892
7286
7808
11103
7636
8933
6591
7533
12958
10101
9280
11238
7954
12304
9531
9561
9802
13554
8890
17192
5293
11705
13686
8026
7755
7435
10954
9509
8929
9522
9336
11893
7406
11901
12889
7532
14155
16056
8709
9274
8615
11601
13532
7433
14977
7469
8126
20683
14861
9232
9415
15104
9106
10777
14217
8893
9471
9515
11182
10636
15778
8977
14896
7962
12832
13704
7052
9284
8659
9400
14911
21399
9342
8936
13653
11241
11671
8137
5635
9382
11783
9473
15445
7351
11541
6943
9521
9309
13421
9266
11125
11522
5247
15324
4777
11364
9186
7329
5213
8678
11516
8973
8991
13670
4766
12401
7432
13222
8341
11652
10865
9547
9517
8126
6373
11713
13608
9418
9193
7382
4278
5118
12401
9469
14046
12921
9156
8914
9467
8986
13170
6376
8499
9302
12315
7376
8939
9002
7311
9437
8560
7288
8992
9462
7565
11715
11763
5954
9432
11860
8983
8935
9338
9443
9448
7417
10381
9519
11233
13561
9152
7402
6892
10305
12751
7389
9192
6605
8949
9410
13323
7330
13630
10168
7823
8995
12610
9440
12311
8897
9114
9611
6325
9357
8148
9433
7368
7338
14011
8865
7008
11247
9553
9124
7917
13661
9428
9580
2082
9138
9574
7371
7371
8913
9274
13696
8620
12704
21079
7634
11594
13190
8952
11938
9514
9534
14094
9013
9669
9522
10408
10215
6059
9403
6662
11170
11513
7373
7437
13581
12704
10058
11382
6941
7969
7357
7445
7547
7387
11351
9472
13453
12691
13828
14837
13661
7342
8321
7444
8191
7013
7391
11477
4784
9630
12064
8943
6551
11389
11460
9421
6823
11956
15120
6337
3203
9154
8209
11968
11599
10892
10142
9509
12482
13323
7498
10349
8919
6398
10547
13803
9454
11218
14938
15692
5207
9500
11499
8921
8987
13573
7722
13485
13608
13433
13829
7375
8961
8139
8927
10295
7396
8944
7027
9307
15661
8960
3102
8544
14846
7254
7413
10194
7395
7477
13753
7375
8783
10158
7316
8346
4918
15317
11654
14004
8123
7420
7394
10163
14987
7387
9493
9325
9354
9405
1757
12383
12304
12261
7381
9363
13543
12523
9151
11745
15523
8826
7489
7396
11355
7332
12584
8948
7562
7377
5205
8900
8906
11666
11183
9734
9515
13802
9361
8483
6473
11526
13947
7022
8907
7391
7154
13846
8941
6824
10073
13671
7434
7451
9502
9438
6549
9251
9103
8718
7363
9764
13599
12290
10072
7257
9444
7898
9721
9080
7889
14451
11662
7304
13600
8875
9068
11630
14639
16225
6076
8960
9404
8886
13349
7443
9441
14292
9230
10158
6466
8925
9295
12271
13562
12510
9380
12622
6308
9328
7548
7349
11541
7347
13998
6814
14215
11672
11566
9482
7349
6459
7494
14361
16986
8081
9487
7433
14020
9603
12683
9323
9274
9362
12075
8995
10175
11499
12737
6850
11765
8355
11648
11520
9182
7402
9339
13952
9046
14955
7341
15796
9403
8948
7348
9986
9430
11689
13706
13166
9426
4730
15415
7277
14408
8724
10908
9431
7472
9356
8935
8327
7029
9324
8189
8797
7295
6095
9363
7037
7394
11855
13572
13068
7331
11584
7358
6788
10589
10516
11160
11640
11556
9390
15273
9103
8819
7410
8993
9382
9379
7403
7397
14001
13709
8892
5870
5155
11373
7352
10802
11571
11517
13899
9526
8931
10446
15687
8935
11534
10427
8904
9450
8939
11693
9542
9223
13975
13465
13595
7265
7294
10493
13949
11538
7170
4636
6694
4752
16361
9051
5745
9368
9562
9716
6890
10179
9344
7212
12720
2935
6833
9740
7379
15411
8181
10504
6116
7791
14788
7343
11630
7325
7331
7261
14995
5888
8765
10917
9464
10149
7489
15509
7451
7423
13794
9378
10109
7298
7387
7476
9477
7786
8926
9435
7209
8846
8886
8920
8963
9390
8871
7390
9584
5197
11287
11172
7916
14096
9052
13870
12696
6609
8949
6404
4716
8912
8883
9316
8981
7393
6755
7238
10305
9582
16237
7327
7711
13636
11205
14946
7462
7348
8039
8685
10581
9515
13341
8903
11550
9009
7326
7381
5656
12462
6831
11638
8907
7312
13730
8458
9131
13724
9351
7510
11553
6853
8819
8253
9589
9325
3379
12425
15343
7378
8759
5097
3624
13699
14196
9472
8806
8599
9451
11419
9023
9475
7312
9146
9523
9044
7333
9927
10486
9301
9531
8892
10662
6976
12478
8938
11371
8871
9516
7403
4857
4866
7448
9588
9926
9548
11321
14225
9310
6396
7424
7273
9561
7352
9530
7578
8972
9561
11735
10018
9547
9321
9407
9529
7455
11159
9431
9411
8356
9016
12752
11242
7391
9117
7618
7444
12717
11999
7384
8837
13291
9508
9600
9459
9422
10498
9536
9598
7501
13719
9109
9930
13798
7921
9524
13508
13630
9528
13746
14087
7380
5920
7422
11497
10139
7342
9451
7779
9575
9547
10727
11493
10136
11677
13621
9377
11683
12210
9453
11261
9402
10414
6436
11582
14756
9323
9269
13699
8946
15839
7477
9891
14892
12019
13642
8887
14918
15374
12283
9273
7908
9389
14797
7287
7567
8930
14997
13657
9567
9556
7685
12020
11305
10431
11431
13118
9485
3151
15161
8944
11283
7368
11527
9461
11547
7252
10909
9998
9435
7789
10481
13695
11698
9514
2114
14243
9190
5188
9480
7424
12109
12361
11632
13641
7447
13999
14273
13669
7370
14002
11729
9992
9583
8869
7468
13993
7448
5576
5035
11304
8414
11776
7291
7361
8749
13746
8789
5367
13812
7350
8393
7770
11606
11923
5476
12150
13643
9645
7296
13300
7377
7361
8496
14871
10690
7912
9507
8255
7329
9495
10966
14863
9361
7745
7502
11489
8219
7359
12317
14738
7229
14899
7408
14683
7357
11270
7558
8240
13632
9578
11263
15447
5155
13583
10204
7459
8926
5183
9117
7396
9327
5576
4243
13135
11559
9358
14362
13922
8501
7272
8299
8959
7317
9355
11178
14838
8992
14964
9556
8850
10304
9166
8820
7475
13829
7370
9409
7506
11927
10211
12956
7407
7362
7421
13905
11367
9227
8817
9043
9554
9620
9488
8397
10940
8001
7472
15433
9250
8900
10157
12322
14657
7349
7340
10709
8422
10721
7756
7351
9396
5096
7448
6956
5749
7611
11149
8290
13913
7388
7402
12116
13668
9283
15395
11985
15119
7414
7399
8220
7413
11826
13573
6435
7492
7371
9259
9256
9590
15678
8065
9406
8914
13838
7406
7362
9496
9090
12569
7379
7391
14986
7447
7401
7424
16360
7319
7484
8622
7298
9403
9464
7355
7062
14314
6972
9560
9527
8932
9560
11807
14706
6393
15310
13666
9302
9505
11320
9312
7963
7414
9297
9289
6319
11016
7468
9229
10229
13937
3586
8213
14965
4910
7406
9419
14132
5598
13726
11484
7270
7394
8868
7452
9394
7409
13714
15369
17364
7276
7430
7347
1541
13715
9297
13899
9427
21809
6830
15326
7271
7455
10329
9180
7350
11188
13645
11245
7445
9260
14872
7766
9477
13921
13923
8252
9125
8840
7441
13827
9535
7382
9712
9585
7326
8870
7440
9420
11423
9643
7386
15256
6326
6847
7316
8344
7422
13620
8875
9375
12910
8281
14136
15452
9509
9520
11507
14159
6810
9682
14917
9086
7446
9320
8350
5872
15285
15080
7394
10653
9074
7280
9288
17870
7504
7182
9520
8991
9326
15284
9565
14797
7337
6311
8684
9453
7862
7370
10442
15375
9552
9494
7812
7884
6664
14926
9350
4818
14432
7376
7748
9392
15000
9555
9131
9347
13079
6897
8126
9478
9670
7651
8928
15518
7331
11228
8841
20839
14790
10278
8954
14014
7468
13187
9346
13132
7217
23266
9561
9473
16145
7249
16276
11491
9035
9651
7441
14959
7384
7356
10308
7375
7566
7337
9530
9460
9527
9353
7360
7959
6411
13617
14947
4990
7353
9468
7347
9454
15358
7508
13956
7289
14953
10674
8899
14998
7428
10214
13581
8585
8178
6839
7785
8903
8367
13904
8682
8306
11506
14971
9742
12047
6832
13993
7994
10826
6995
6245
15108
7569
21691
9651
6805
9444
9589
11656
6879
6842
9402
7391
12868
6833
6874
7742
3065
6797
3545
7562
16542
7569
6812
7571
6855
7563
6867
14383
6810
6844
4638
7558
7559
7563
6858
5766
5198
7556
7564
16856
7562
7562
6212
14802
7568
6859
6834
9531
6863
7566
7560
7567
7569
11519
6700
7556
7567
12798
7564
7907
6874
7564
14304
7448
7567
12965
7566
6794
7566
7567
9650
7564
7783
7558
7568
7570
9545
5427
7568
7560
6740
11724
9524
9417
7567
7568
7559
7341
6825
7564
7268
15040
7360
19927
7556
8911
11319
14995
7557
8144
9166
8720
9104
9389
6842
7637
6401
11702
14214
7453
9554
7343
11470
6654
7419
9623
9112
7365
11455
5544
9330
15327
13472
7364
7372
13872
7714
9716
11677
7613
7420
14924
8299
12221
5442
7363
13290
9402
13731
9339
9517
13449
7218
8612
14622
9755
7405
7389
14939
7353
9366
7033
11529
9061
13818
7278
9445
11412
18463
11457
7447
9387
9527
14857
7706
14894
7370
15308
16176
7790
9439
5386
6938
14871
7550
7376
8292
8197
14643
11714
15352
13839
7326
7443
8275
13931
11520
9222
14083
6829
1906
11148
13648
14859
9459
9323
15291
9365
7473
13803
12105
7391
15003
7864
11393
5818
12208
15504
9508
7318
15327
7355
8927
9603
16237
11569
10902
11977
7379
8873
7330
13890
6845
8947
7564
9381
8954
7335
8982
7378
14688
7445
10004
15031
7568
9409
7771
7273
9564
14036
14042
7722
9191
9373
8980
9137
8721
8125
16026
7522
7438
1381
5355
7444
7328
9325
6980
7552
7357
7414
10505
9955
9955
11414
5297
9520
11080
13215
7330
9180
7455
14268
5210
7371
10031
8661
11628
9513
7322
9860
7411
10366
9345
9138
10071
9377
14879
13800
8868
9542
10154
11410
16018
9034
9091
9303
10610
13749
7339
8879
7377
7444
13374
8025
13691
9376
8956
9546
9619
8943
11830
13618
13665
8958
7342
4883
9502
13669
15359
8985
7450
15329
13739
7267
7284
14524
8077
12570
18850
7408
8841
5795
9496
12743
8233
9492
16340
8928
8511
8639
12775
9413
13818
6461
4755
14822
14296
7535
12829
10511
5252
9344
9393
9533
7308
13955
7337
10438
13560
7356
7331
9501
9108
7437
7328
11403
7626
10264
17217
10117
13603
12034
9382
7322
7562
14033
11514
5025
7373
11345
9340
12467
7268
7313
10121
7413
11677
10078
11325
7828
7445
7368
11342
7343
7368
7358
7426
14765
7234
7098
9220
9337
9245
8899
7488
13597
9381
7288
7368
14056
11679
13626
8884
9065
8914
7444
8016
10844
9460
10568
7840
5812
6921
7170
9030
11502
12468
7320
14206
6428
7529
7347
13977
9353
6798
9618
7327
7797
8808
9917
8802
10332
9443
8886
13544
11838
16188
6559
11351
13817
7972
6831
13684
8479
7406
16018
7368
7545
7322
6671
7402
8918
9760
7864
7298
13581
7354
12473
13996
7338
9513
9378
8940
9538
6677
9361
9355
9545
7343
14568
9509
12358
9260
7348
7689
14843
9539
7953
7236
8115
11134
10281
8817
20314
10976
10288
9257
7775
9277
11645
8816
9368
13590
9571
7323
11388
9504
9476
11620
15321
9018
8337
7389
9499
11763
6213
8837
9308
11531
9310
6811
11538
7869
14922
3124
9567
7315
10240
12891
16335
7357
7531
13806
8912
9125
9391
9432
7358
14777
13467
7953
9046
9455
13415
9526
7705
8953
7328
11938
8753
7384
7351
8203
9352
9421
7336
9091
9366
7443
7408
8930
7404
9221
10340
8925
12697
6464
7372
9482
9333
5324
13638
10173
7424
13434
10394
6816
12695
8991
7403
8870
13458
6425
9478
7413
7374
8096
7310
9402
8933
4200
11673
11698
9528
8904
9477
12544
7698
8811
9427
11506
7570
7121
9468
8793
9393
7963
14019
8249
9427
14021
7607
6820
9531
8259
9337
5236
7386
7324
12266
13742
14846
9432
4562
8952
7469
9226
8875
7328
13586
7491
9307
14654
13445
6786
11411
13720
11642
7326
9553
7982
9404
7222
9441
10672
10054
7450
9313
14872
7663
9193
7468
7944
8909
6442
13998
14791
7444
7466
8114
9398
9362
11100
10111
8969
11486
9444
9257
6607
2438
9536
8844
9362
9682
11349
9623
8374
8905
10799
19493
9302
11457
11461
7321
11683
7425
9498
11677
11712
11626
14397
6726
9334
9603
11511
7267
13282
12594
7656
9052
7483
7437
13749
6809
9440
9343
11386
7313
13237
9510
7435
15310
7296
13629
7222
8389
7501
7493
7416
12171
8944
13603
12465
13770
7357
11435
8112
14958
13588
9412
13305
8220
9379
13680
9478
10571
9522
7710
12772
7281
8912
6893
7442
6787
7892
9484
8645
11573
7058
7047
9346
9357
7486
7827
9373
13599
8876
9770
8688
7345
7647
7917
10818
11662
12374
9505
13420
8038
9370
9443
7467
13359
9540
6881
7329
13446
7598
8976
9472
7753
7315
9511
9342
4740
3670
6464
6853
9607
4215
8898
8265
7412
4360
6852
9560
9280
8834
9409
10008
7366
6371
7388
14864
8166
10000
7338
8837
11271
9292
7490
7368
14212
9379
13217
6503
9536
8432
10355
13603
7133
16131
22865
7354
7681
5204
9189
7373
13593
6128
7768
7768
10171
11989
10866
11723
8939
8941
7188
9432
9265
11502
7628
11621
8832
7369
14349
9327
8221
6753
11595
8870
6829
9374
13030
7451
14133
7322
7768
9527
9591
14106
9727
13727
7455
8193
13894
6461
7501
7801
8911
9712
8313
8983
14775
19133
7171
12841
11587
9474
9004
7032
7289
11259
7378
7357
9114
8029
14887
11410
7428
5696
8942
11547
20570
8363
13877
7391
9383
9385
10468
7645
8848
9597
12895
8269
4859
9036
10479
8114
14138
6840
5925
8972
9337
7053
7393
12402
14919
9099
8919
9449
8079
9139
13925
6885
9454
9420
7783
7961
10164
1845
5075
13947
9470
8952
7981
5173
8847
14045
9616
13636
6398
7367
7533
9497
12279
7502
9329
7360
12832
5059
7253
9309
14472
8997
8948
7726
13887
8998
15979
8065
9387
9129
13626
13677
10272
5475
11830
9517
8050
14896
7398
9251
13875
20450
7332
12536
13947
8980
11642
13508
12641
13484
7706
7460
12674
10233
8924
7347
13517
4839
9553
14849
13478
10730
8694
8315
9352
9115
10066
7447
14813
8948
9448
12660
8160
7298
9561
14735
12198
14894
11951
12696
12972
1967
15742
9204
7398
8981
8947
4781
10757
14094
7117
9542
7594
7499
15066
13470
9466
9483
14255
13912
12756
9355
7264
12548
15264
7299
14739
8914
7329
7783
13678
11105
9370
7327
13481
11890
7265
7258
8321
9574
9522
15482
7436
8964
9389
9504
7202
8955
9563
8907
7341
9443
12086
7344
7281
9466
8925
7371
7412
10447
13722
19520
11570
7166
9099
7432
12737
13771
9478
8948
9506
13922
2138
9533
8875
14127
7401
11534
14945
9326
20970
7354
13839
12286
9014
8814
9640
11562
8894
5913
15602
7373
14021
14913
11533
6162
22690
9517
9275
12123
8133
6949
7315
9533
9696
7333
5834
9549
11928
7806
8932
7940
7313
7313
16173
8121
5200
7359
9327
13814
9572
10626
9477
2992
13347
9414
9335
13491
7797
9434
8201
7433
12666
8840
8828
9252
13611
9492
12953
7252
6853
9393
9393
9346
9479
10280
13622
12679
5507
7274
12465
11075
7061
7443
7301
13979
12235
10117
9472
11391
9393
13408
9346
7395
7328
14911
13962
8848
7267
9263
9150
9491
9540
6480
7350
8848
7356
6277
9344
11548
14915
15487
8152
15375
9317
6681
6787
7007
8975
9278
7423
9186
14911
8911
8819
8947
9374
12476
8812
11064
8864
7788
8915
8885
9190
5363
8994
7327
5436
8613
5743
7240
8872
11381
7446
12722
14858
7846
7342
9432
4844
11381
8973
9279
9409
21167
9224
9595
10191
8915
11373
11510
1935
9558
8915
8663
8989
11507
13456
7450
11701
7863
8018
9332
8909
9278
9034
11528
6981
9108
9669
7328
16322
9346
7346
9394
7535
9600
8885
12161
7378
8903
7351
9463
9476
14933
7330
9471
12362
8917
11292
6849
8427
6604
11666
9479
9319
9525
7262
7879
7780
7413
11491
3532
14834
7913
10350
9283
9387
7368
9635
10377
8881
9398
8564
13483
14659
7886
11869
5501
5778
10288
7885
8940
9570
11468
4756
9022
12794
6845
8133
7319
8949
7435
7915
14859
8976
13945
7357
14586
8878
10049
8833
5098
7742
14918
9035
8191
12740
9339
8925
9404
8934
9593
9615
9614
7354
7367
7637
9449
9382
7484
9285
10266
15313
6154
9620
14924
9428
8900
9287
11345
8951
13716
8939
13277
12183
13194
4458
8949
11578
14917
7425
9386
14917
7743
7267
8801
8910
9262
8720
8737
7444
13309
4783
13908
7318
11738
9435
6902
9528
6475
7359
13823
7456
9538
8961
10201
11641
13668
8775
9505
8760
9541
14898
14133
13065
8857
13629
9113
2210
5196
8931
9547
6423
11440
8719
9512
7352
13716
11597
9512
11349
10128
7933
14957
8887
9559
9484
7529
11946
8055
7299
14873
7450
6878
6719
10659
7386
7314
9550
13634
7380
7336
13446
9021
14623
8917
9829
7904
11659
7361
7239
9216
13651
9553
7696
13749
11076
16639
10408
15333
12891
12865
11957
12745
9556
9628
14089
7789
9618
8715
7405
10832
7324
14969
7586
7584
14906
9601
9111
8811
11565
7486
10125
14521
15528
7418
7420
9397
14957
9307
9305
7265
9350
13559
6739
9411
12209
14937
7406
5183
10648
7527
18756
9416
9357
9883
9467
10135
7436
13586
9432
10164
8799
13371
9536
13368
9132
8436
11651
19630
7487
14949
9469
11699
7400
14049
8958
9570
9188
10106
6817
13358
11508
8900
9491
12700
8962
19413
7263
8913
9483
6941
8984
11637
7342
8912
22555
11658
7395
8701
7483
9505
9854
9470
5387
11787
7421
9481
11717
10332
14319
9527
7367
5769
8196
11522
13756
8898
9135
15325
18926
11480
13462
9362
9336
8914
1247
17185
7788
11718
10290
8052
6391
8583
14980
7454
9389
7430
14111
11653
13481
8344
8929
1692
9159
4797
8249
8080
9529
10918
10081
8922
11958
8862
11635
7977
8948
14506
8455
9496
6460
8382
9547
8952
15118
6835
12743
11823
11719
6304
13856
5304
11581
9361
9444
7783
9447
13473
4243
13589
11708
9717
9329
7482
9005
9440
8197
10481
9450
8898
9364
14827
8026
13848
5011
9150
12675
8787
7361
9498
6870
7415
7450
8972
9116
13658
5173
7364
8420
11589
6110
7985
9386
9027
14817
13480
7467
8884
11721
16362
9563
9073
15000
8055
9283
7507
11575
9523
6147
9345
9372
11272
8482
13487
7422
12123
14398
11499
7389
5160
5811
9266
13342
13635
9185
8881
14942
5728
5208
8956
6399
6924
9295
13614
9440
7411
9156
9393
11548
8848
9212
11488
13558
9580
1864
9512
9448
13446
7294
11336
11553
1857
4961
8859
13529
11235
5820
5806
9015
11486
9430
7279
10805
11326
8703
5204
11481
6177
9528
9362
13719
8485
13804
9316
11675
13461
11677
8917
12367
8305
8871
9444
9588
11523
9327
11116
8506
8951
11865
6778
8751
13729
5812
7460
7351
15524
5848
12798
7367
9637
11512
8918
8938
12745
8186
3620
15102
12575
9461
8922
10605
13430
9358
8639
9443
10128
8725
17401
1687
9337
7368
5105
5917
9442
7265
7564
9417
12258
4819
4802
8950
10331
9473
9520
7504
9029
8407
11160
13640
4326
8953
9697
11568
9464
9645
7336
7725
11622
10922
11816
5913
13857
9128
11564
7164
11207
14087
9285
10160
9363
9517
8985
2485
9451
9675
11702
9506
8891
8094
8946
7404
8963
9084
14130
9526
9527
13313
13879
8973
9412
11652
11695
9489
9348
8922
9546
9354
9410
7319
13617
10918
9375
13912
9376
13913
9279
8322
5823
9292
9401
16365
9400
15122
4629
16266
13213
6214
6376
13646
12223
9116
8937
11611
8985
7371
14052
5639
8922
6918
8918
9483
13591
13818
8975
10101
7842
7437
14253
11498
4870
8643
9517
10258
9331
7405
9631
7459
11718
8903
8446
6892
8172
16415
9299
6262
13778
7432
9463
9276
11857
13824
8821
9472
5118
5484
5987
13765
9353
11265
11489
13856
11714
3344
14136
7384
10567
9411
10654
12094
11709
11915
13599
11887
11539
9494
8925
9419
9484
9394
9382
9525
16374
7445
11764
8831
14177
14927
13880
7394
11958
9329
9347
8909
6275
8956
13636
7355
9429
15947
9523
10223
11557
8895
9487
13666
9418
9397
8996
3209
13259
9978
13402
8845
7439
12432
8919
15466
10150
8906
11172
7478
5933
17134
7395
11548
5237
9484
6191
13699
6597
8405
9342
9300
5239
9169
7332
11601
8930
9414
4651
12302
9329
13338
6346
8239
9709
8884
5269
7327
22300
7325
13645
12456
7356
9153
9543
8690
13526
3381
5524
2087
8170
9519
3380
20899
7368
7408
7391
7413
4783
9084
9105
13905
13805
7504
8581
7428
9480
13620
14823
7828
9117
8329
16122
7300
7484
7381
8935
14043
12460
9589
9517
6539
12639
9101
9502
9512
9604
12300
7353
11329
13930
7977
9381
16242
9100
1863
9403
8969
9551
8882
9383
7349
7356
13121
9510
9187
13505
9260
4775
9464
9446
13731
7614
9253
13894
5375
5180
11768
9448
8922
10066
9375
4772
13348
13355
8950
8928
7889
9468
13604
4929
7294
9431
8749
9425
12675
12837
9450
11643
1940
5501
7302
9436
16151
8978
12458
8881
9459
9917
8878
7342
5580
8902
14859
13474
8983
16598
8965
8789
8906
9443
9173
5275
5068
14069
8860
9487
9422
9281
14020
8444
6160
11205
14723
8769
11641
9241
12117
7822
12922
11761
9269
9493
7694
9496
7505
9371
9490
9408
9178
13924
11512
2314
9285
9304
13703
9537
9525
9446
5469
10796
9394
7172
6664
6416
15358
6735
9618
11084
12723
12465
8765
9530
13893
8046
9489
8900
8335
6426
9608
7095
6406
11181
8117
9445
11505
13107
8208
3889
9479
5420
7503
12643
9467
8973
9483
8939
8947
9424
8486
9143
9516
8294
9534
7192
9412
7443
7320
9058
8857
1931
10814
9387
13517
12102
12592
8090
8858
9469
12281
11513
8937
8794
10579
9432
6282
5459
6808
9392
10593
9585
9512
7288
8876
9432
13895
11468
9519
8990
12719
9562
15337
13758
9504
12050
10666
6417
8923
16987
8041
9013
11562
9131
1811
10437
13590
7284
14471
5291
13351
9280
8130
9465
17410
7594
9272
9975
5454
9628
9519
13681
15262
11673
9464
14636
7518
9380
9422
7835
11975
7485
8967
7374
8943
3144
7906
9636
7397
11682
7351
11786
9330
14156
15175
9489
9711
5726
13900
9374
9017
8303
9022
9565
9015
7677
13585
8976
6835
13419
9333
7349
11933
16317
8958
8995
7352
9131
9021
8599
8276
13594
8742
8970
9290
8921
14649
4970
8513
8784
13869
8983
13732
7206
11678
9526
7290
11470
11566
8863
8857
5123
6693
8949
11560
8962
10908
14059
9417
7279
8955
12902
7326
9282
9216
11479
9268
9326
11527
9556
8919
11514
5788
12382
8428
11788
6489
9512
9004
5124
9407
7394
7800
8940
11965
14033
11186
8726
7360
7454
9464
9270
11381
11877
13968
9503
7424
15244
8839
9493
9408
14703
14668
12193
13309
9461
9429
10719
8954
20644
9302
8834
10095
9524
9529
7254
9129
7465
9638
11712
13458
15679
6383
6138
14859
8540
9293
7461
16724
7508
9445
9504
9446
8943
9404
7492
11596
9412
13840
9549
11724
11803
8070
11446
5828
8945
14006
6863
11330
1882
5926
9536
8579
14869
11597
9467
13939
11393
13150
5247
9519
9327
13085
9484
7350
5574
9513
8878
13610
9511
12525
5631
14851
9475
7416
10134
9771
9202
4764
11230
8901
6339
8890
9537
8740
16945
8908
11791
8814
11566
5099
8917
8847
7162
8912
8853
7166
9512
15358
12603
13675
13784
13724
8992
8905
8621
9524
8937
11904
8933
13772
1812
11969
9476
8989
8932
5364
15502
11365
7381
8909
8919
9469
5109
11663
9012
7381
4939
8928
14149
13895
8071
13969
5024
5167
11841
11940
9469
1802
8965
12711
8833
8976
7451
9327
13667
13950
16458
7388
8989
13471
8296
5058
12782
9421
11701
8328
9465
9016
11959
9684
11798
8083
13622
9309
4916
6926
12117
10518
9499
14164
8903
8918
6347
9616
9482
9508
11688
11500
8539
7443
8774
12485
11430
11680
10682
4910
5000
4919
8707
11892
6469
13775
9006
9148
8998
8879
11367
7404
11654
15464
9000
7880
8953
8920
9152
9451
13928
7591
7981
9489
7351
9478
7126
9538
14493
7503
15288
9472
8082
9842
7402
11682
9491
9465
9556
13439
8457
1583
22111
14244
12058
11545
9092
9563
13744
2750
9312
6475
11538
7431
3732
3732
13981
9400
7395
7481
7353
5283
16820
7395
6470
9523
7510
7537
7345
9533
7326
8997
7737
9545
9349
9390
9392
12712
13217
12604
5396
9510
5103
9274
8544
6069
1332
11548
9599
5093
9468
5661
9375
8942
9413
11152
7305
11928
6649
5086
11496
8990
8931
6432
9584
9529
7329
9281
13952
7469
9594
9329
8914
9324
13577
13917
8337
9539
9452
9447
11204
8170
11290
3693
8075
9521
19001
7335
8128
9245
6477
6221
7412
5501
6762
13746
9524
9442
12926
9263
13659
9985
8827
7915
14769
11864
15367
8034
11743
11171
7295
8067
8834
9451
9368
7298
8931
7357
8925
13959
9349
7455
7311
8265
10774
7323
13982
9632
5045
5585
9062
11042
5989
7044
9466
11519
11617
11880
7773
13648
11718
9071
6895
10952
8320
8920
9485
9532
9467
9557
8748
10223
8958
4779
7515
10687
13976
13801
13630
13892
8998
7355
8683
11797
6489
6439
6210
12960
8306
9516
4802
8983
11705
7951
13818
3955
8919
12739
9446
15689
7939
10460
9385
9755
8024
11681
9013
12088
13828
5001
8982
8128
8496
11411
11939
8942
8034
11450
5109
13713
8708
5248
10307
6449
9522
9435
9362
5818
9510
9112
7489
6750
8958
10239
9439
11876
11683
8168
9416
7398
8754
9685
12729
8869
9557
11449
11721
5613
7340
14826
9393
9758
8677
13655
9590
7656
8965
7961
7396
8935
14994
8888
6432
10346
9338
3106
13833
10976
12631
13010
7476
13677
13629
9528
4909
8365
10260
5541
8979
9644
9108
7013
9428
13011
8483
7346
6987
8962
6939
17157
6846
11955
8912
3408
14124
11459
7415
8912
8974
9602
7327
13817
7372
9486
9558
7986
7456
7447
13189
9631
9172
7413
7392
7652
14173
6848
9771
9116
11464
9126
9233
9241
6916
7389
7357
7387
7363
13496
11367
6918
6890
6938
6931
12029
7114
9346
9428
9095
10156
9143
7357
9343
9506
8946
4984
7341
8946
9298
7380
6422
7823
7237
6867
8964
9455
6582
7328
8702
6455
12899
9465
11318
9961
9252
8624
9513
9388
8966
9000
7505
7362
7081
9109
9454
9272
8298
13951
11638
9620
12403
9713
13838
11243
14828
7330
8648
13695
9327
13518
8617
7449
8592
11243
3421
5210
14110
7376
9318
9587
8928
8884
10226
10837
7425
9613
8362
9339
9416
15863
9433
9448
9443
8764
8766
11573
9390
6425
14853
9122
13697
9462
8179
6704
10654
9507
8914
13461
4796
1853
8958
6652
9337
8939
11817
7930
9300
8582
14957
13916
10201
7392
13943
6524
9314
13498
9350
9616
10787
8944
11128
14136
12685
8935
8436
11088
7331
12706
7344
9375
9341
13874
7505
13375
6795
14197
5124
11087
7341
9240
7271
8939
8834
9230
9736
9404
7429
9070
11507
7377
9317
10021
7511
7434
7384
9282
13571
8551
7357
7292
7548
9460
9386
11016
7356
12626
9443
7309
14053
8035
14057
9667
7228
8906
7343
8894
5127
7311
9565
9164
7486
8678
8925
7158
8899
8885
8955
7360
7428
7992
8440
9448
7275
9232
8165
13943
9354
8858
13966
8954
8939
7402
8933
8949
7454
15313
8918
9453
9012
11759
7314
9084
11054
5715
6473
11742
8867
1736
6641
8977
12098
15233
14993
13681
14774
8817
7369
9519
9351
8898
9546
5993
13820
13650
9257
8848
12920
6878
9382
7468
7407
12648
5411
12854
11115
8901
10851
7125
16465
7325
7395
9412
8425
8872
7380
7936
9267
4945
7362
11268
4852
11552
7876
8875
13581
10138
9544
11658
8756
6264
5155
5191
7627
14049
9453
11363
9325
13503
7324
9477
5156
7989
9314
9525
11757
8865
7380
9251
5058
8930
7419
7702
9199
7440
15664
6285
8980
7525
9311
8885
6156
9432
4583
8803
13484
8875
8955
8067
7410
16213
9755
12015
13220
9626
7423
8842
7326
7495
10826
9008
9449
10882
14831
8782
9367
9355
9359
9291
9455
16946
9437
13646
7430
8130
9952
10999
9261
9445
14756
7298
10620
7317
9487
10861
5125
9499
6801
9536
8537
11465
9660
9087
6207
7409
8947
9522
2828
9386
12635
7299
9358
7425
7181
9249
7392
14240
8935
9357
11552
8974
8947
6124
7361
8911
12623
7419
9519
10570
9467
13776
6880
13877
9414
7506
8979
14090
7582
13550
9471
5277
12640
7395
7348
9071
10809
9533
9853
9232
8933
12679
4750
5915
9389
7872
9457
8969
11419
10573
14234
9391
11355
7319
8497
7399
1821
13938
9363
8973
8919
12529
14028
13267
9423
7318
8893
11484
7425
12733
11371
6809
8863
19992
13327
9282
15532
8132
10181
13921
11400
9312
14651
6230
8885
15359
10145
7385
10171
9442
12515
9455
9060
7242
9338
6944
9426
7322
11831
9287
7976
7935
13920
6291
5643
7428
7383
8023
14186
5275
8814
11467
13449
13846
9575
10960
8871
9318
9366
9938
9684
8922
9402
9385
5578
1876
13964
8849
9954
13851
8223
9265
13861
14239
8918
9390
7471
9495
11844
5398
9471
12738
7385
9326
7233
7551
7782
9059
8882
9360
9052
8973
9086
6253
7307
8656
9501
11206
10277
12297
9344
13485
5544
5736
11692
7350
6023
8834
9537
12218
14989
11486
7321
13937
8965
9214
10756
7420
13133
7410
9273
8157
8861
7405
8520
7658
7346
6370
11729
7444
9567
9951
7662
13714
6716
7549
7425
14113
7431
8884
12295
9421
9353
9445
9418
6460
4208
9582
8158
14865
7528
4761
7352
9485
14975
8966
7346
9356
13813
9377
9041
11544
13382
12213
11563
11411
6579
10438
11728
6909
15241
9432
7330
9542
6449
9329
11383
7233
12575
7324
9540
11239
10205
7382
9398
10167
9649
8923
11922
7436
12440
12033
14948
9411
11229
8938
9494
13376
10550
7428
11638
9167
8625
9343
14708
1568
8964
8966
13627
9330
14901
11190
9468
9257
7253
9602
9563
9321
8880
8850
11254
9467
13641
7792
7413
9617
11252
9622
8455
7417
11515
16568
8950
7466
14449
9625
7501
7962
7567
9983
22912
10913
7307
9429
11923
8189
7520
11502
8439
10010
8867
10071
12913
5999
9392
14826
11557
13303
10288
9517
12033
3851
5250
4982
10060
13733
9489
9313
9344
13863
9389
11404
9491
7251
9600
7374
9338
9502
13681
7278
8880
7416
11388
7377
8846
7374
18849
9664
11610
9120
8942
5255
9718
8651
7381
11256
3641
9408
13891
9338
9517
9449
8923
9096
7474
14464
13730
8472
7344
12422
6964
11969
15380
9373
6826
9300
14473
9426
9612
7317
2156
14267
12093
9306
7320
9132
7938
12075
9457
7438
9638
11426
9709
12365
17258
11369
8118
8892
8960
14736
14182
7483
4644
10323
13504
7446
13326
7401
13022
8899
7344
13542
13867
9389
9253
9463
9622
11411
7352
12626
13763
9551
7487
9568
12881
13932
3129
9244
5401
9556
5685
9107
9506
13839
9974
10584
7336
9462
9282
10124
7372
9314
5104
11408
7394
7455
7368
11857
11294
6206
9466
11738
7357
9518
9047
9440
9378
7423
12657
14870
13560
8977
6883
9349
14626
13657
2595
8889
7336
7603
13621
9110
8900
8965
7342
11566
13634
14852
9471
9528
7844
7361
11529
7299
8827
11702
11556
9477
9367
7375
15472
6924
11655
7520
6016
7360
7292
11573
7329
11114
11374
7342
7469
9695
5729
8941
10948
8869
9315
9374
8912
14131
10533
7442
9583
7930
7407
1995
10598
12006
5285
7464
1845
9054
9367
7404
9412
12865
9483
6833
9642
8165
5176
12481
8938
7308
7520
13632
11247
7917
10403
6802
6982
8295
11606
5129
10250
13471
7301
9379
8490
14925
15465
9352
9434
21318
7642
14892
9567
7845
14201
7328
13542
8867
15326
11707
7493
7422
7805
10250
11624
11428
8613
7350
14312
7482
11543
10738
6794
11360
5465
10449
9416
14188
7687
9332
8835
6878
14855
7427
11608
9552
8905
14003
7781
9420
9387
9365
7353
10239
8012
10112
7364
6747
7365
9018
9442
7376
7439
7398
10072
7366
16498
11267
11723
8964
9387
9388
9336
6519
9536
6273
13614
8963
1929
11044
9580
10732
5044
8991
7345
8078
9456
7493
7430
8758
8907
8982
7290
14013
8433
5762
7515
15036
13769
10724
9900
9432
11524
9418
7865
12090
7320
11588
5257
7076
10409
4832
11392
7503
13671
8516
13288
11425
8917
13723
11423
9429
7445
11408
10226
11841
11891
13424
8989
9480
10139
13360
6934
7381
12585
8956
4618
9000
14971
11920
15520
10229
11212
7903
13561
14795
9520
13820
11394
7429
5113
16148
12704
8907
14475
8991
4731
5196
9493
9495
7563
9609
9535
9498
8977
7728
14546
7348
12973
17127
7478
11861
16854
10450
8144
6889
7431
9305
14094
8927
14049
11357
13785
14567
9497
9318
13029
9344
12356
7502
11312
9365
1570
7328
7283
11420
7292
7334
9423
7864
9578
11505
13770
9410
2810
7433
9440
8322
9452
8915
6815
8700
14915
9334
11224
7911
5341
11759
6874
7430
7297
6413
11730
9123
7895
7429
9507
9605
5447
8721
13380
13228
7354
11433
9520
8588
7347
11162
5706
13787
8911
6683
8232
13404
9541
14917
12293
8952
5121
13499
14332
7312
8580
10361
19100
10840
7370
6935
12078
8881
9592
12408
7433
7456
7497
14694
6880
9375
11704
9539
20412
8935
6447
13958
8899
7364
8934
12286
9540
7510
9540
9453
11656
9093
8106
7516
11564
8939
13907
9020
11106
7416
8372
8937
9458
8908
9917
7812
14083
14140
9504
6490
9410
14814
10445
8479
9406
11197
9329
8354
7389
9526
9085
7315
10715
8928
9465
9442
9412
9217
9355
7374
8929
7813
7869
6473
10206
11014
9559
7358
9418
8276
11333
5324
15346
13975
9777
8923
7915
9385
8299
13661
11911
7309
13504
6398
8915
6835
13655
11394
7302
7361
7351
11228
12361
7394
6834
7446
6652
7816
9560
11585
9091
6411
6387
7420
12181
14868
8872
11693
3127
7352
7468
9455
9037
8950
7409
7774
9445
7779
9236
5201
14743
8221
14883
14253
9453
7752
10982
8092
7530
7508
7360
10865
14304
7455
10759
14608
11962
7396
11538
10089
12461
12732
9389
9345
7332
7321
10285
6840
8423
9299
12458
5223
13849
14084
14815
11562
11375
7868
9509
9537
9292
11719
9048
11561
12631
7323
9010
13418
11729
7317
1880
6788
13465
7424
9513
6935
7340
10202
10530
11176
11768
10100
7329
7481
8099
7585
7378
7386
7393
9259
9486
7340
7613
14933
9179
11643
6477
13121
14950
9262
5646
6725
9798
9341
14739
7363
12325
10211
8353
7316
9616
11206
9510
14800
7382
12875
7453
9302
6851
6732
9387
7446
6437
14546
6893
7367
9481
11515
9512
9308
4781
9462
7826
8962
7428
7784
13196
12478
14819
9550
11743
13871
11379
10594
7372
9552
13495
14291
9102
9372
7272
11044
15488
8378
7349
11655
8881
9130
15372
9495
13982
13958
10296
18266
8078
7441
14427
14231
9525
15400
10148
6409
9378
7457
7430
7356
9447
9807
7407
16024
8539
9506
14878
14949
13820
7372
6727
9652
7507
9423
8287
7330
7399
10529
9641
8650
5197
11820
7356
10644
7302
7434
5188
7267
7432
7471
9404
5673
7303
8211
14857
7336
12676
12054
9512
9403
11502
4881
10446
7427
11735
6356
7356
10205
8316
15299
4113
9868
9629
15376
15559
7340
7361
7357
9513
9264
4981
15474
7395
13786
7452
7832
9594
7066
7384
15419
9388
7338
6839
7345
11935
7396
13496
12651
7409
2147
7359
13867
9499
13898
11130
6964
9261
9537
6728
14977
7563
7387
9390
7915
5559
7480
7387
10411
12368
11145
8947
9363
11375
7373
7001
8064
10402
12468
10726
9357
9518
5099
7416
7439
11520
7807
7390
8930
9278
8968
7067
7381
12845
7523
10188
9135
7993
9539
6859
9508
9499
7352
9708
13471
7327
7327
15645
8203
11700
8304
7425
14146
8230
7813
9556
9129
11621
9754
7233
11102
5302
7484
12757
7377
7336
7616
9527
12093
7301
6656
7681
13633
13723
7294
7821
8822
11834
9200
7416
7336
7422
9351
8687
5392
6832
12486
11354
9331
5195
15226
7847
16458
7334
11553
11104
7342
7818
14864
9331
14914
9409
13481
7334
12268
9365
13537
9647
7377
21627
6656
5364
9368
6724
9407
15730
7764
7294
8628
7325
4826
7444
11145
7429
6799
17083
8172
9397
7341
7339
1822
1992
5395
9423
9386
9626
6799
7368
9391
7388
8913
6836
9268
7354
7035
9607
5060
13044
14996
9496
7508
16018
6791
7313
10913
11549
16028
6884
9532
6834
7493
7408
6637
9380
14203
6828
6843
14987
14987
13528
9616
7359
9460
7426
7256
7492
7554
3710
8775
7440
7300
7305
5308
7379
18564
10387
7351
7340
9462
11676
9473
7345
7333
10210
16830
7343
11957
18581
6831
7349
7384
14876
9509
11432
15534
11717
14007
7428
7334
9421
7338
8653
7847
9483
11398
14941
6826
5959
6726
7545
4618
7571
7566
7565
7558
7563
7568
7569
7349
14269
6861
7570
6208
7571
6841
6841
3060
7560
15163
6653
7568
7560
7557
6883
7569
6305
7560
6867
7567
9016
4923
6819
7569
6825
4792
7565
6863
7564
7562
13541
6725
7565
14971
7569
6834
7563
7570
6856
14416
7570
7567
7567
7403
7450
6836
7570
6774
9597
7567
7568
6514
7561
7566
9336
6870
7379
7569
7791
4595
7564
7569
7539
7554
9361
5888
14737
7557
7563
6835
12955
9326
6723
7543
6830
7564
13676
11532
6848
7398
7363
6729
11068
7373
21074
9381
14756
7353
13361
7566
13854
11514
11206
7668
11406
6832
6833
7555
7357
14306
6774
6802
9486
10351
12632
8657
7335
7326
11641
7446
6683
7493
9230
11470
10487
7554
13657
11500
7287
9404
6757
6798
7336
3767
6920
7372
7346
6863
9435
15004
6684
6834
14246
14112
10837
9376
9503
9557
13471
5917
6707
7410
8152
8931
7534
6771
8254
5593
11695
9383
9355
6664
8719
10182
11019
13626
7411
14920
9172
13953
9237
11910
9173
7627
9461
8067
7433
6838
7421
9363
10222
11442
12863
9503
12350
13603
14936
11683
9393
11606
7511
10849
6928
8303
9167
9011
7355
9402
14364
7516
7453
7546
7278
6823
9367
7894
14944
11407
9402
9195
7973
4832
11843
13976
9639
9300
7357
9369
13637
9727
12066
7469
11453
13460
9575
7339
13939
9548
11772
6135
11328
7446
5104
7442
12416
13640
13359
15406
7918
14901
13746
10485
13690
4922
12734
11845
7387
7460
9373
9983
8699
9107
11254
6807
6688
10038
10960
12357
15003
8002
7317
14864
11591
6851
6864
14849
9351
14861
7419
12452
15345
9321
9479
9437
11236
9659
7147
14904
11243
9423
9328
7510
9486
14232
14109
6080
9488
9310
8938
13589
8837
7417
7247
6882
14072
7339
9689
9165
13802
9583
9550
5307
13315
5897
6792
7937
13512
14044
14065
5646
6803
7363
9910
7440
9332
10956
9405
7367
8821
7445
7098
9488
8841
9340
8934
9531
7261
8958
13527
15432
9517
6495
8964
8418
15280
8951
14646
9484
7345
5167
9633
9501
7300
6876
8929
8032
14377
9090
11311
12300
11704
9340
14735
7286
9192
4951
7337
9555
9263
4536
9432
13822
8836
10410
8936
7345
13433
13918
6872
7353
7318
7416
14688
14801
7362
13737
7319
7295
13738
16454
13285
8988
9217
10121
9303
9522
8903
13625
10038
11571
12187
13589
7729
11994
7354
6806
7773
7363
9592
7066
15245
5940
11129
15375
7339
9901
8348
11000
7744
9583
8839
11606
7443
9394
11313
13426
9548
10496
7427
7140
9863
7249
7334
9902
9529
11581
9146
8879
8044
9532
8181
7343
6457
6483
7388
7405
7365
19142
9819
9434
10439
7492
15331
11416
11972
10059
11237
9517
10136
9482
11289
9399
9320
9573
7223
9005
7257
10062
12543
7930
11683
11611
9603
5163
9461
6792
19152
9444
11415
7506
9692
11289
11682
7373
7398
9695
9353
7386
11364
7367
7664
11399
7552
9341
7429
7430
9491
13814
9149
7331
8867
6799
9201
11884
11853
9517
9448
9391
11597
10626
11673
11604
13694
9428
5365
9399
12087
7207
13864
13803
9457
9988
13075
8206
2594
10696
9454
13723
5459
11788
3736
13867
14922
7474
14817
15514
11590
9496
9577
9597
7476
6927
9167
8533
7504
11901
12578
7372
11864
9388
9429
11514
7508
8421
7402
8904
13821
7506
7684
11635
7405
9081
7364
14869
11833
7539
9187
7319
9544
7376
8879
6743
7412
11201
9643
13606
9572
7710
15186
5607
5358
9586
11476
8976
15517
9436
9348
9492
6832
8859
13852
5305
13431
5068
7457
7390
9558
9324
14218
7398
7902
7587
8948
13649
13634
11903
9430
7577
9311
9498
7448
8154
10801
2846
7313
7960
9383
6661
11428
11528
7338
8994
8972
6964
9474
7430
7429
15493
7334
9363
15524
7805
15322
9026
7301
11471
11779
9090
9489
9324
9520
9283
8991
7454
5738
7484
7376
9395
9011
8991
14840
11857
16891
7496
9495
5910
11275
7399
5405
9336
5177
4706
11194
13415
9157
7349
9488
9295
11089
9134
7285
5149
8836
9659
8157
22328
7405
9897
7353
12112
7345
7425
8426
7641
13941
7430
9039
7922
8931
2795
9340
8039
9512
13617
7414
10483
6874
11449
9364
7276
7210
6937
9522
6505
11572
9984
7846
3052
5515
8525
14920
8405
25235
11629
14887
9631
12156
12281
7328
7456
7302
17949
9550
9517
9573
7236
7745
3331
6201
7253
6482
11953
11525
10388
14011
9394
6117
10605
11970
14900
7501
16851
9369
6208
8246
10374
12099
11578
7167
11636
3234
9717
9257
11719
8903
9503
9303
9518
9426
9440
7442
7854
12269
11527
5888
7404
13147
9404
5345
12061
6563
8883
9535
6311
5209
18232
7451
9374
9587
7385
9516
7401
9414
7425
13635
8065
11715
12204
7362
6844
12534
7980
12178
13665
9581
13227
6128
15066
12807
12386
14846
11771
5340
8942
7407
10131
7287
9072
11637
7364
7432
11137
8769
8815
11720
9684
7209
10528
10724
9113
7843
9556
8798
7737
9766
6818
7430
9352
7353
11245
7570
9285
11538
8954
2682
7362
7316
9534
7418
7458
8870
7269
9474
9392
14056
7790
9459
7489
6846
14933
7485
9315
13632
9280
9740
13430
9447
12339
6456
7423
17548
8896
8959
12809
9587
9808
9495
10092
10139
9324
9648
9448
12067
12923
7210
9360
7524
9286
9804
8875
9387
5021
9452
9130
18678
14689
7360
7803
14078
9279
13480
7381
7785
7330
9058
8035
6959
9119
13527
8964
7241
7358
7358
7161
14828
9441
7265
7436
7426
7342
12100
7875
9388
4785
8672
8695
7207
14829
7376
15291
6971
12310
7909
17755
8096
9155
9358
9309
13546
13055
11644
8909
13640
13861
13413
13784
8986
8945
7304
5592
6113
9286
7468
6252
11751
9544
7398
12385
9550
14923
11764
8288
11722
8248
7172
14911
9330
9592
9428
13788
9550
8969
9436
11800
11767
14741
7374
6652
13463
6842
9623
7336
7394
4149
9468
12671
11518
7373
8992
14847
12494
15389
1591
10144
8187
13615
7365
9193
14438
9503
11403
8713
9888
15337
9347
8890
7429
8669
8971
4863
11340
8906
9501
9334
11383
14063
14069
11161
9102
13702
7875
11406
8001
8019
8311
11526
11492
14027
9053
7150
6388
7655
7483
11408
9469
15339
13599
5898
13863
5470
13590
9191
5697
13587
13363
7972
12864
11629
8996
7364
11606
9519
8116
7406
7407
12142
8263
16155
10062
7327
9588
14218
7808
16547
8952
8746
5019
9459
9294
8673
14973
9016
8423
8607
11700
8869
9426
8148
6847
7665
8988
10419
5769
7485
10266
7295
9713
9473
8872
11900
7379
7361
9548
8995
14011
7811
13795
9523
7157
21910
8376
10238
9102
6841
11733
9358
5246
14942
10532
11116
8981
9392
8784
13864
21134
7498
13763
11811
8871
9141
8254
8253
9847
8996
11683
11987
9475
10127
10163
9130
11448
11740
7326
9528
8097
9388
4826
13580
5933
9386
11755
9002
7792
5089
11952
5964
8738
7798
8154
8058
8269
7418
7361
8879
14972
11081
13652
13950
9009
6636
11268
11289
9026
8141
8421
8934
9284
9847
9371
8669
7334
8587
6432
5996
8931
9451
9475
14015
7374
14045
8948
8947
11438
15805
10850
11562
11200
13851
1426
6853
8895
13604
8927
8932
8907
9518
5300
13827
7379
9468
8947
12351
7126
7401
5852
8930
9368
9510
8959
16432
7454
11909
22735
9030
11733
4807
6834
7054
9517
13022
6731
10882
7053
10257
1816
8232
11729
9321
8128
11524
12179
13662
7480
10127
7363
9304
9399
15469
13183
13666
14970
15002
9457
9431
15420
14971
5829
14907
7435
9083
7436
7310
7386
11881
11368
13992
12258
9023
9555
8965
10534
11918
8987
11649
5938
8917
9533
11559
13937
13795
11745
7349
8957
9432
13645
7593
6968
11469
8997
14938
6758
7442
13894
7336
7264
8863
9538
10737
10740
9337
7510
8968
8432
13672
7881
12686
9450
7379
8340
6194
3703
6410
7043
4917
9483
11744
9483
9599
7412
6286
7902
7321
9457
6399
8523
6250
9512
14950
14922
10096
13694
8973
12313
11400
18023
8025
9261
9380
7390
7414
7415
9566
11198
8842
13524
11955
11701
15549
13346
9030
14203
14138
11587
9502
9668
13849
12524
8928
8771
8916
14952
8990
11725
11713
8626
12771
11747
2091
11853
10298
12179
12521
9556
8596
11555
13872
9450
6054
9472
8994
13482
13890
8931
8945
9514
8119
8903
15839
10729
13774
8859
8967
12660
9349
16696
7356
4822
14085
13408
9256
8972
7286
9464
13634
8938
7191
11594
8723
8949
11834
8571
12017
12198
8898
9441
12822
16725
7331
7382
13624
13610
8917
7369
8846
11774
11713
9407
16173
4781
9388
8937
13873
13117
14039
8933
9555
11665
5719
13412
8897
9457
7613
13963
7452
9350
9297
13464
2256
6304
9379
6184
8595
13695
8982
11439
7473
11559
9508
11665
9539
8930
9566
6384
9516
8594
9455
7365
7410
11105
9550
7390
9623
12765
8822
8977
9520
12986
11451
9397
8711
16909
7374
6497
5224
9322
9183
8363
8931
9264
7823
8919
10906
7400
7965
13676
6599
8851
18276
6479
8226
9321
14083
8945
8975
9525
7306
7312
11884
9258
8841
8024
8973
7456
13732
13021
9509
11678
13985
6707
9823
8903
7435
4219
7347
8924
9461
7008
9498
1196
11221
8530
7382
8083
9646
4393
9388
9292
7345
8869
7251
9312
6158
9441
8951
4514
4730
10183
8938
11182
11529
12861
8041
5870
11499
11137
9580
9617
12404
7341
13693
9419
9270
9485
7395
9185
1942
16330
9360
7424
9425
5257
7379
6450
8992
11823
8651
9493
8898
9470
7898
6018
11577
9465
13613
11243
9472
8823
6483
8823
4760
13586
8523
11920
11181
13673
6469
9514
9434
12378
9668
15345
7356
11814
13496
2039
4896
5103
4829
11109
5749
5913
9475
9835
15442
9536
14015
5450
13829
8952
11558
10568
8904
22416
13620
11694
12396
9483
7554
9520
6890
7454
8267
7340
8174
8211
8928
6015
7419
13872
7469
11088
10020
8935
13612
13903
11722
6966
11573
9445
10233
11428
12778
9456
15635
5822
8004
9113
11651
9400
11588
8045
8630
9525
9550
8962
6410
8285
8193
12286
9455
7999
9496
13176
13325
13749
11948
9734
8943
15511
10560
12772
9530
11840
7369
7393
9948
8942
7378
7948
13763
11381
13920
9388
9093
10697
9178
9284
8036
7899
9084
14618
5745
5020
6788
7387
8956
9564
7397
7325
9489
8867
7394
8329
9137
13596
9524
8881
13348
15646
14031
13661
14091
13889
6480
9504
9337
9436
7469
9639
13465
4935
8472
13947
10097
8977
8954
9497
7391
9916
9361
11392
9496
8855
4872
9453
8911
11599
11751
8990
6158
9457
7366
13663
11523
9482
9376
9382
11759
13936
9445
9131
13955
13825
11705
9302
6028
9545
7165
9581
9767
9254
7563
9394
9559
9445
11210
5509
7228
8885
8642
8866
8996
11705
13897
9114
11693
7424
13905
6364
8982
8870
7203
11477
7353
7341
9064
13322
16078
7857
12892
5867
9557
7506
9096
11421
8982
9413
8981
9383
7445
11685
9542
14891
8908
8965
8759
8263
1719
8410
12370
7419
9120
11940
8297
7384
9713
13377
7237
9009
7339
9186
14981
9405
7450
7129
8424
9115
8945
13458
5391
6672
9357
9465
8974
11745
5972
7436
7754
11630
9187
9450
14051
9266
13096
13602
8848
14874
8275
9426
7315
15349
8925
9282
8959
13624
9422
7942
6344
4815
13670
11374
7297
11599
8793
5736
13866
7339
9205
8917
5935
8939
10362
9211
9280
8950
13526
9357
8115
8844
9018
11700
11802
7651
8858
10142
7482
9302
7423
12051
7430
9229
7369
9463
10324
9445
11827
7154
9017
7441
15514
9570
15396
8963
8930
12207
9373
9437
11722
9481
9577
9334
13905
15360
13964
7550
8876
8809
9386
4649
9393
9444
11516
3619
7442
7317
12126
9462
11676
9285
7360
8941
8006
9539
6811
9482
8995
9542
6846
4120
18885
8976
8738
8890
11605
9596
14212
9029
8957
7310
16625
9535
9439
8781
11766
5084
11400
9321
9376
9030
7735
9500
7407
9535
7506
9465
9540
8914
11476
5265
9384
9579
9385
11009
11219
11812
7407
7418
9620
11464
9895
9526
9512
9348
7171
12016
7375
9371
11506
18298
6877
7504
7881
9657
9770
6079
6185
13350
8691
11630
9182
9690
11405
6687
8951
14819
7462
9416
13865
7498
7338
7442
7400
9372
14952
12233
7332
7431
9350
7456
15372
14326
14149
9585
13586
8735
8891
9355
9605
8968
9379
7419
21640
9340
8812
9403
5974
8387
9481
9370
14819
7375
7391
9417
9412
13642
13601
8227
9566
7363
12291
11461
9601
15111
13722
9102
7416
12621
4740
7766
7421
7504
7393
2913
8937
7424
8038
7327
8963
12830
9152
9102
7150
6472
12181
9552
8856
7365
7358
8835
9029
6694
9500
4943
6625
7917
8019
11592
8213
14033
9350
10779
10283
9392
8922
7415
11370
10419
11780
10164
15622
8124
9621
9450
7372
11628
7840
14272
13946
13418
10862
7725
7371
8336
9516
12335
4887
7500
14007
7363
7361
6950
7418
7348
9403
9461
5653
16363
7416
8168
10177
7346
7450
7574
8840
7409
10389
9549
13898
9505
14921
7203
8826
8950
7687
9265
7568
8903
14715
7443
7805
6914
9580
10283
9739
7702
7402
11608
9583
11741
9473
7351
11590
12561
13518
13655
12280
7366
11672
13186
9488
6504
16613
7673
8224
7788
13548
9003
9458
15534
9266
9528
8123
5286
3472
9423
3167
8975
9322
9279
9684
6468
9469
7424
9133
5247
9198
9402
9391
9381
6292
7958
11610
9515
7321
8366
8948
6919
10350
13668
7436
8954
13969
9518
6979
9595
7667
11251
9281
9351
7418
7399
7390
11747
13475
8963
8971
9404
7361
9476
9488
9521
7329
13738
9574
9581
13788
9504
10314
9518
11481
13365
7557
12800
9656
9456
7294
6877
6025
5801
9437
8859
7758
9463
9278
7779
9459
5152
7478
8879
9518
11054
13973
8946
7351
9324
8123
13843
7450
9477
15079
12130
7398
9086
7783
7095
9008
9482
7418
5756
8970
15224
7370
9161
7335
9349
7288
13178
7373
6913
7412
7422
8947
11672
7326
9604
7258
4775
8110
4250
8870
6575
7320
8908
9134
9081
9507
11636
4895
12257
8928
9501
13801
10318
13682
11533
9469
9206
11693
13520
9648
13659
9807
8992
6146
7280
11685
7446
16803
8970
14500
11556
7444
7408
7214
9843
13994
8863
9332
7556
9503
6765
7392
9493
13415
12719
5364
7458
7509
9397
11966
6131
8925
13328
14776
6976
7331
5323
11651
7351
5785
9464
13703
7453
9001
13552
12179
11348
7404
8031
9422
9414
9517
11461
13795
4318
4950
8922
11206
6804
7351
8247
6814
7383
13458
11802
9513
9489
9557
11405
6484
9002
7432
9336
9440
9422
10726
9975
9131
13424
14135
7500
9570
7812
4991
4975
13920
11764
16333
9528
11631
9416
7370
8778
9444
9447
7345
9375
9151
5503
12631
8919
8914
9496
8909
13630
9393
8914
13775
11799
9286
13661
9433
8894
13723
9513
6444
7513
9015
8936
7388
13638
11087
6352
14392
12733
11514
12223
11466
9270
9548
10018
9301
11368
11901
14895
11277
7405
8589
10258
13996
9478
9588
9471
9449
8971
11739
9515
9455
8965
8958
8146
8896
9864
13252
5337
8899
10118
9488
9648
12189
7342
7383
7433
8088
8985
8976
7347
13114
12094
9550
8809
5307
11741
7955
9157
8940
7386
9384
12073
7524
9002
9350
9301
9776
14036
10704
11063
13566
15511
9404
8928
20048
9000
9317
9549
7360
14085
14081
8297
9275
8148
14047
9372
7293
11318
9454
7427
8962
11232
9011
8982
8944
8715
7911
8102
8952
8957
7397
13945
8973
13897
8959
6971
9487
9447
8945
8232
8943
5558
10926
12776
8979
9414
8901
7874
9304
15332
7378
12167
8134
9363
3641
11614
8330
9652
8976
7421
8948
9519
8948
9467
13179
9483
5139
8994
9268
9448
9293
9600
9478
8930
8996
6341
13477
9380
9317
11191
11625
9494
9497
13999
11859
8681
9352
8951
11392
8683
13364
4420
11611
8992
7628
7341
16241
9522
12701
12904
9520
8082
11360
10432
9018
9293
8973
9440
9848
13018
9462
11450
9469
2050
5819
5408
8615
9545
8924
11725
11739
9444
9496
9305
9292
16795
7340
8997
12760
9469
12032
9534
13461
9010
8655
6953
9052
9364
8969
10175
9569
9103
11500
7429
15706
13890
17380
8556
9488
9489
11334
9356
2536
7345
8953
9516
13342
9002
6391
5064
9008
8429
8979
10369
8857
12829
9458
10102
7283
10321
11577
9556
9536
9325
9523
8970
9521
20756
9373
8922
5335
8993
9430
9503
6926
9329
9483
13773
8271
9548
14036
11592
9475
9309
5306
9353
8863
8709
11960
7907
9457
20948
9535
8619
5160
3090
11708
9337
8873
8996
8701
5695
11409
9279
12547
11074
10619
9196
9130
8198
9519
8367
13010
8910
8912
7504
7419
5242
7458
6376
7342
8931
8933
5021
9404
9343
8632
10526
9424
7778
8713
19010
7499
6945
8436
8088
9327
8840
5254
8005
7086
7387
3696
14016
11299
9551
7200
12597
11772
9349
8834
8820
8933
9541
6138
12791
5781
8294
9262
9477
8973
6236
17238
7826
6434
11939
8927
9451
8235
15525
9487
7426
8890
7334
9283
9519
7433
9481
8865
8751
7554
10166
11966
8533
9520
9337
12617
1420
12641
9458
9524
9512
9299
12184
13326
13698
8933
16993
12140
8285
16799
7350
9363
11761
13832
8935
11731
9460
8964
12029
9366
9381
9098
9511
9317
7466
11642
6956
8966
13853
7879
8899
9549
9287
13685
9187
4608
9450
11766
15734
8287
11994
8864
9390
13409
9007
8500
12932
7906
8934
10424
11874
9441
6948
12884
8943
8863
15737
6228
12896
8954
9427
4965
9071
9486
5171
14699
9404
9412
10666
9008
9509
2110
6121
9537
9432
9544
9281
8807
8974
5373
9021
8603
6939
7515
6385
9513
12095
8978
9726
8937
8926
11289
7628
9483
9355
9330
8380
8092
9470
8968
8926
8903
7492
8649
12799
12482
6150
9455
13856
12161
9389
9019
7382
9470
7778
14969
6562
9683
3743
7003
7411
12382
8954
9281
13529
8978
9308
7352
7413
9544
7417
8039
10204
8999
13541
13830
8888
5303
14775
9435
7428
9513
10542
11676
7200
8118
14012
8931
12025
8196
13880
11715
8938
9541
9679
13805
9514
7385
11970
14166
10216
7328
8963
3609
7059
9548
13800
8962
9434
13907
9499
11696
9399
7439
8314
9372
13581
9473
9442
9484
13951
7878
12759
12805
12201
9695
13757
5350
7430
11763
4993
13437
7358
11944
7914
8963
13563
8898
9016
9463
9195
12112
9297
5302
9547
14035
7343
11084
14929
11475
12552
8914
8843
7889
9326
9000
2370
8483
9406
8235
8936
11742
8992
9303
11629
7887
8987
8840
9527
10146
9571
8880
9003
8989
8929
7526
7780
8901
8973
9278
8957
12064
7802
9469
8919
10271
10255
14087
8973
8949
9173
9387
16641
7352
13385
6473
9432
7423
9479
13970
8783
7416
9390
9993
13418
8287
7510
9849
7880
9381
9156
9454
7456
9585
11185
9517
15509
7420
15551
6843
7508
11675
9103
8857
8851
7059
12801
7367
5299
9682
9540
9521
8801
10482
7359
9166
5671
9018
8997
9057
9152
11869
16551
9495
6743
9517
13466
4907
7343
9525
12432
12852
8838
8943
12078
9548
9211
8950
11699
11772
8560
8939
8008
6840
8013
1722
10338
8439
7447
7444
10453
13750
14467
7422
8805
9146
14516
7470
8989
4816
11157
9341
9193
13793
7347
13503
13171
9999
11147
6802
7283
9473
7882
9126
10727
11630
9417
7352
9360
9425
9531
12925
10836
9419
9324
8036
7337
13646
13667
10531
6478
11614
9087
3113
9321
13868
9165
8669
14289
13698
9519
14025
10316
7955
7510
8080
9001
8147
9439
8948
12513
7428
11454
8975
8942
5473
9534
7544
7452
9386
9539
9162
7831
15601
13727
9703
11765
11799
9739
17527
13728
5609
5707
7489
7266
12601
10745
11939
15437
10732
7225
13625
14886
13710
9530
8814
13880
7778
13080
7434
14095
8304
13626
9544
6930
7412
7410
7076
14967
15333
13874
11568
8916
8871
9517
7348
11492
13039
7883
7893
9325
7323
12710
9531
11668
7423
8978
8855
9519
7780
16363
9066
7316
9973
1933
7415
9714
9405
4626
8992
8956
9386
10586
9427
9011
9333
10293
7755
8928
7384
14011
20191
9511
7318
11589
15647
15525
11942
10680
13682
8936
8980
7277
13709
7346
8143
13365
7968
9371
10988
7384
13949
9327
11381
1971
5207
5145
8871
8894
17087
7366
13853
14524
9024
9545
9247
8969
12778
11848
9512
9120
7495
14604
9263
7231
11864
10722
10618
10772
7364
11460
8921
9425
13821
8109
14938
9428
9447
5230
5648
9827
10085
7374
9479
14676
7329
8744
11704
9221
10138
14086
9622
13428
8939
13617
13157
9517
9500
9418
14053
9931
9235
8850
7341
7444
11695
9536
9508
7709
9687
12441
8940
8908
7520
7295
14063
8946
4762
8932
7336
10430
9317
8670
12600
10256
7357
9409
9924
7885
9513
16112
9437
14152
9413
15136
13649
8961
11571
8823
12424
8950
9319
8672
9523
8945
11214
8947
9419
9445
5090
9439
9027
11468
9452
9521
8339
11913
13237
9306
7755
9361
11746
9039
13451
7328
7074
9478
9440
12250
9420
6807
7357
13436
12118
7448
9465
15333
6270
19201
7128
7435
7787
7790
7363
7892
3417
7446
8019
7323
7278
8924
8933
8117
9383
14951
7337
13887
11867
12686
9605
12517
13510
6395
11852
10158
9322
14830
9112
10256
8881
9499
8929
9251
14342
7348
6178
5225
11340
5658
13527
10335
13871
10939
8949
8152
9583
5338
5337
13794
8876
9021
8870
7671
7196
9458
9393
13817
1642
9455
7508
7305
6758
13806
7848
8751
7320
13592
7384
9388
11216
8965
7344
7425
7479
9488
7358
7356
9311
9481
9451
7354
8994
6373
9491
13584
8075
9384
8278
2124
8158
7302
13886
8938
7941
7517
9331
9334
9311
11490
8069
7334
9520
9340
11741
9494
9394
4830
9577
11453
11630
9245
13687
12788
7412
13519
12367
7410
11803
8060
11508
5434
8984
8891
8849
7349
9393
15323
9120
8934
9476
6825
9376
8809
9098
9502
7834
8839
10087
9148
12093
7445
6908
7390
9447
12705
13392
7798
13595
9393
10896
14233
6473
7399
9476
6161
8949
9314
10344
15238
9580
9141
13923
13968
5759
9494
14799
8846
8785
8980
15961
7351
9322
8448
8924
5258
9610
11202
7874
9337
10145
13944
8995
8855
8883
8852
6147
13851
10441
7394
9491
13425
9344
9414
5366
7263
9491
13390
15440
7337
9027
8825
4680
11077
9433
12322
8849
8895
6251
8906
7402
8971
13300
14990
13642
8172
7897
8765
8880
7512
13604
8923
8048
14239
8916
9032
8949
9525
9574
11709
11117
15352
12208
11637
6687
8886
9113
11971
13702
8083
14018
7351
7420
8349
9337
9356
7463
3161
8794
7439
6426
14949
11095
8986
9106
9476
14089
5812
6188
7339
12743
9443
13688
12107
10271
8935
11107
8911
8887
8971
9503
7340
9544
15492
11641
9487
11814
8896
15336
9083
9154
7305
8378
15547
7336
12658
9640
8369
7379
7928
8850
6903
14059
8911
7642
11111
11776
7306
8805
6875
7377
8941
9015
9519
12099
13627
9481
9434
11958
14363
13627
13523
4762
7386
8925
6817
9245
7341
13874
7369
7361
7419
5079
8659
9304
13893
7149
5387
8934
10319
15348
9356
14008
12058
9586
8890
9409
6195
11533
7801
8929
8958
8970
12019
8789
7363
7349
21379
10007
11727
13368
10055
10453
10226
9533
9875
7314
14255
13677
23069
9448
11870
11483
9481
1886
3796
5628
5505
10487
7162
9556
5775
5292
8260
19425
16257
7345
11694
11264
7131
7139
11258
7136
9420
9455
6841
15212
8948
10230
14998
8854
7505
9027
9285
7510
15508
12866
6667
7442
9538
7353
6992
8492
8576
8715
9449
5433
8444
13642
7370
15500
7879
9528
7359
7462
9542
8848
13847
9480
6984
7473
9527
8337
8381
13868
9480
11720
8925
9394
7919
9254
8164
7346
9424
6422
9953
10117
11860
8974
7332
9869
6421
5406
14906
7368
9143
9478
12446
9086
9337
9526
9532
10141
7983
10514
10057
10055
8208
10414
8945
9461
7295
9489
8907
8682
11489
10646
14873
11675
7387
9353
14021
8337
7343
9398
7429
8967
9174
13963
7271
7540
13703
9157
8253
11906
7716
8950
10236
9372
9299
12004
9344
7332
8924
15363
9546
8978
7327
9618
9440
11006
14905
13782
13637
11223
5270
10107
17586
9493
13296
8980
10016
9504
7376
9443
13627
9563
13648
13577
5737
11489
7357
13924
11490
9300
8951
9041
9740
8700
7424
7439
9450
9443
7029
13733
17490
9323
7229
8252
14315
11634
14938
9400
7354
7367
11410
9371
7486
10480
8213
8872
8800
11209
11553
7910
7502
7450
5926
13330
11389
13907
9489
9470
8582
13514
9695
5473
11108
11710
12899
8794
7355
9585
7357
7457
14032
16924
7740
12369
15520
8169
9350
14067
8912
9154
7316
7350
13602
11529
6995
14863
8267
13746
13746
14069
9482
8355
13639
6857
8993
7596
9403
9310
16101
8744
7801
6183
9560
9432
6102
6161
6158
8473
9427
6289
11561
9313
9388
15343
4742
5496
10029
14362
9454
9474
14006
13425
14848
12202
13317
8743
7455
7323
16381
7421
7616
8885
9333
7334
10147
9421
8935
14952
9383
9552
12395
11477
13015
13068
9401
8935
15495
7366
7373
8780
7437
17369
8416
7354
11488
9439
8936
11898
7336
9404
4251
6693
13815
1843
8173
11741
7425
9440
10084
10289
11907
2995
8650
9424
10197
9472
7502
10432
13362
9329
8682
21877
9531
12192
8264
8522
10600
9400
7351
16331
9452
13604
8932
10481
7574
8849
8158
7324
8995
9416
9445
7382
10135
9510
10243
16524
7430
9646
8927
14682
7030
9332
9071
9453
8951
9515
9488
8899
7298
11726
14996
9292
14313
11743
9442
7973
4366
10344
8232
8966
6696
9535
7390
8234
7934
12513
8866
8971
9457
14122
7395
9360
7048
11717
6387
10002
7294
11489
8915
9752
10195
8581
8044
12461
14471
13604
11246
9373
7460
11952
8889
8894
12433
9451
12704
7408
9254
9612
7422
8980
13972
9670
12400
8736
14903
12020
9784
7393
13737
18623
9883
8935
7477
7886
8014
8916
7359
12287
9573
6840
19146
7703
10856
7389
8668
12366
8098
9448
7246
12586
14883
7418
7871
11249
13261
8895
12706
11391
7553
9530
11530
7341
9350
8992
9278
9295
7379
7362
8924
6839
12947
7474
9646
8977
5074
9161
7376
11964
9438
13904
9398
8842
7897
13940
13393
10907
9472
7644
5183
8990
8860
11845
7864
8922
7379
9406
9298
10575
9177
7429
9513
8811
7354
7354
11657
13540
10306
9540
12765
9479
7523
11668
10415
9982
11229
22491
10061
9904
11584
8958
7391
9446
13276
8053
9471
9687
7323
9461
7346
7429
9101
7406
9543
9447
7503
11251
13692
10364
9411
9734
8790
9360
6837
9472
9586
5148
7502
15517
6836
7264
7872
7499
7388
14358
9383
9855
7412
11412
8851
10592
14154
5409
8949
5236
9337
8603
9394
7343
10097
11878
7396
11707
9425
9375
14950
7171
5392
6470
9217
9536
8438
8087
14077
14877
7354
8718
7385
9381
7342
5179
9404
7363
10285
7319
11822
9384
9718
10233
4744
12458
9373
14978
14948
9384
8950
17620
9566
13365
7674
8989
9523
14829
9447
7899
9343
13689
9320
14967
6708
9166
7349
6847
5127
11762
11802
6840
13945
11606
7404
9546
7323
11680
9295
10231
10120
7342
9646
11574
7513
8983
15366
7498
13862
9335
11981
7315
7412
7412
8920
9564
4428
8472
13337
13114
8962
7362
11311
7369
7061
9350
7462
9383
9357
13482
12679
7505
13959
6024
8962
10351
16248
8824
9545
9527
13737
5343
9594
13326
13398
10893
7783
9099
7910
14061
9364
7389
7466
7354
10040
11769
4743
7150
14959
15461
10378
11810
9157
9370
7283
7347
11296
12419
14942
10321
9538
7224
7361
7354
9336
7358
4703
14808
7298
7379
9331
9634
12269
8074
5545
7431
9190
7189
3801
8555
9417
12899
9331
7088
8985
7570
7386
11485
14800
14803
5239
7452
7566
7338
7564
10327
3788
9816
9487
9466
5957
7412
7949
6895
6859
7567
7561
7564
7570
7561
9313
7558
7878
7561
7567
9505
9468
7562
7415
6837
6855
7280
11521
7557
7554
7032
9337
7565
7379
9524
7563
14914
7567
7567
7336
14419
7566
7354
7540
7355
7565
7029
7562
7566
13678
7559
7568
7566
7566
7539
7570
7565
7563
7567
7034
7424
14370
6878
7564
14332
7567
7561
8001
7565
6864
7559
7555
7035
6896
9278
11642
7189
7571
6803
9826
6819
14072
7565
7820
10195
6749
7569
6828
11277
8375
9353
14927
7460
7462
7569
6860
8547
13912
6838
8962
6837
6421
11691
7769
6871
9359
9550
9511
6854
8740
9418
9092
4424
6842
6814
7405
6848
6866
14466
6874
6821
6004
6851
5815
6505
12095
9458
6416
6859
7285
9502
7591
13770
6805
14088
7263
6840
7343
9320
7392
6966
6808
7665
15033
9281
5801
8953
9650
6710
10505
7439
7329
8940
6719
7423
13857
6741
8877
10211
6641
11775
7258
7377
7388
8744
13250
7066
10012
14407
7351
9325
7333
6779
14698
7319
11425
4557
8791
6820
7385
9361
14146
14431
7466
11211
16074
8710
8960
12374
9463
11144
6850
6871
7360
6884
7997
6867
13538
10608
9404
13427
9654
5268
8932
14317
7536
11333
14844
15706
10390
14056
8060
10898
6955
7218
9341
15553
10066
10525
7301
15899
8878
14014
7577
9478
13914
9345
7768
17496
9690
10711
7397
7271
7262
13563
7339
14801
7349
12293
9449
14882
8947
9189
13419
3660
9350
12902
7263
7255
8924
7193
11370
9436
15652
12700
16182
13981
11070
7321
8870
9605
9544
11291
7935
8968
7519
10056
11597
9649
9736
12625
11661
6791
9543
13814
14061
8960
7383
7386
9432
9354
13723
9303
7495
7400
5281
6846
5587
12542
8937
7468
13056
8254
7359
7348
13438
5734
11636
9482
16247
8904
9264
12492
13593
9475
7278
9516
5030
9492
8407
7380
11432
7432
8375
15378
11555
11605
14945
7414
9558
7308
9365
14184
7395
15362
7645
11877
9095
5139
9498
11409
14711
17800
13766
8266
10294
9344
7327
11147
9521
7322
8384
15396
7275
11421
9047
7352
7379
7351
15721
7330
11708
9159
9276
11863
7343
12675
7475
13632
15281
9390
13855
10877
15331
13985
15699
14137
9444
7384
8910
9472
11428
6820
7391
9131
19120
7442
8906
9523
7474
7483
9430
7250
10286
7026
12630
5220
7336
7374
9613
8097
7146
6432
9596
8533
9399
11861
6053
7340
7252
8549
14226
7323
13589
8900
11443
9104
10194
12820
3883
11698
7366
7466
19909
11576
9434
7346
12411
9497
8816
9590
7457
11575
7510
9480
12744
9768
10249
13670
13655
8962
8386
12032
9497
6468
8144
7942
9377
7536
8938
7987
9352
1577
9579
7305
7477
14947
9746
9565
10291
13574
9357
15782
9358
9330
9389
14897
9241
17990
13702
8964
7369
13659
13035
8962
16509
5425
9571
7366
7520
14350
11235
9334
8727
5118
9313
6878
5260
9531
7425
10104
8970
12721
13571
14890
7419
7454
11236
10280
13732
7435
9617
13976
8644
9349
9066
7819
7767
9642
7347
7326
9535
10170
5911
5885
5299
9547
5177
8475
6460
7362
8981
9458
6894
13616
6834
14581
8280
9375
7348
14959
9540
13145
8940
13684
5933
14005
8924
13811
12972
11819
6879
6727
7457
9376
7363
9114
7456
9863
13943
7506
5573
7448
7448
8160
7312
8674
7963
9605
7314
8117
7307
8529
7174
9170
8369
9403
9711
7382
7437
9493
7224
15506
15503
10331
7358
7367
7309
13421
11379
2478
10998
9127
9449
12401
9450
7411
9435
11561
13519
7350
9169
5241
15332
9288
5051
11736
7028
4318
13811
7331
8901
9507
8932
7865
9606
8952
9172
9487
11214
10524
13137
13694
13645
9525
9531
7400
8190
13663
7397
5326
13919
14084
7309
7317
7306
7338
5040
7448
7397
7417
9626
13539
5390
14874
6230
9556
11734
6679
14095
7433
8135
7750
9091
9075
7730
8183
7434
9365
12101
13702
13717
6462
13962
6522
8904
7393
6939
7974
4411
9375
13881
10592
8468
12239
7399
13656
10281
13482
7453
14280
12808
7446
14898
9009
9452
2841
7287
9627
9473
9274
7274
5289
7362
9589
14912
9522
9592
10047
9446
13655
11653
9556
20216
7368
7355
10572
9481
15027
8341
4768
7360
4769
15535
7351
11598
8921
7354
14007
9361
14987
7363
9451
13471
7390
3834
9006
11155
10797
8415
9563
7327
8890
9541
5602
7342
7919
9370
7944
9393
7338
9014
6882
8012
9464
11251
5781
9442
9500
9553
14897
7309
9864
9370
5622
5306
7779
7350
12142
10128
8711
9356
7527
7337
7906
12706
9443
7344
9313
9605
9425
13582
9433
8934
14086
8225
9175
10405
9270
12745
14184
11708
9476
14099
19481
7356
9393
8897
11202
10793
10685
4563
15120
4909
13220
8593
10307
9452
9577
13813
7534
12978
11828
11354
8773
7379
14022
12527
7398
11663
8960
9575
7361
9943
16049
6854
13786
7412
5342
7842
10040
8213
7355
9388
8970
7451
9582
7422
6939
14349
6837
9316
9231
9538
7371
12642
3146
12490
15082
3375
11205
7384
8907
11581
8894
9453
7457
9447
11365
13484
8920
11258
8932
7846
7775
7280
9452
7779
9516
7902
9523
7970
8940
6894
9387
9064
13643
14974
9345
9928
10887
9567
6849
7326
7359
6841
7285
5248
12495
15376
9010
11573
7055
7321
7380
13674
7333
16297
7437
14907
7302
9571
13381
11975
8109
11961
11961
11626
4957
11810
9466
9422
7420
7408
23193
8278
11397
12259
4838
9392
13717
13653
7826
7360
9035
9440
14872
7361
8160
13552
8036
8924
7374
7453
10341
9910
9442
8897
9563
9175
13503
9413
8992
5108
7327
2686
9368
9574
7482
11458
16778
8019
7338
8962
8843
9421
7428
10139
9344
8340
9271
9442
9506
9256
7308
7443
7325
9391
7376
7418
5126
11728
12368
8424
8559
8637
9091
10098
15087
9108
6999
6913
6946
8230
13743
10136
14087
9258
9446
7335
13066
6860
8879
6811
9286
7446
7305
7405
14057
11961
7854
7342
8910
7470
10322
7472
8607
9097
14047
12227
13672
9489
11527
8819
15864
9520
13620
7912
5122
9527
11434
11544
8905
4760
9343
9558
7320
8574
7373
14860
6259
7900
8991
8925
12743
9069
10139
2314
12005
10300
8981
11642
7363
10791
8901
9512
9392
8707
10149
10676
11932
11691
7891
8979
9367
7391
8857
11746
6382
13626
7372
11666
7394
13676
13856
9468
8849
7508
13508
7368
9713
14964
7441
7465
5192
13413
9474
11281
9581
13231
8898
13805
15349
9658
3167
8889
8700
16536
9806
9268
10271
9608
9641
7323
9417
7368
11746
9629
9200
3280
9137
13274
7996
7348
9392
9302
14132
12449
9459
7433
12373
11246
11469
9031
4362
7340
8333
12100
12522
13602
13048
14894
8037
7474
11410
9514
10963
11675
15332
7234
9542
9515
13645
8247
13638
4789
9013
11500
13446
7590
7782
9746
7414
8852
14163
9436
6747
7258
11861
8895
4807
10439
7351
7919
11810
9410
7433
10303
10898
9452
9739
7108
7351
5722
8904
11587
14848
9886
10190
7404
9254
8888
11618
4888
12328
7362
9520
9874
13149
9288
7362
10683
7446
8628
9896
9471
5839
8770
8918
6182
7113
14146
7394
7368
9423
8432
7310
9334
9442
7396
13655
13151
8915
11778
7390
8921
8940
9454
13498
8587
10485
14166
13804
8523
9443
7304
9385
9545
8914
7439
9557
15496
8030
9132
9736
9447
9333
8162
8995
11722
9453
12278
11642
8867
12557
10555
7324
14925
11691
11410
8856
9108
9552
8983
10475
8902
9320
9417
9512
11562
9399
11283
6420
9520
9004
23035
8028
13531
14974
9525
9447
11705
8667
14443
9327
13978
9256
11279
11615
8896
9476
8965
8966
14951
4915
11824
9378
8346
9490
7904
6837
7352
7254
10118
7349
9292
8165
7772
11645
8238
8318
9020
7379
7434
8961
8964
9512
9986
9146
6504
11578
13768
9355
9420
7444
11314
8960
13995
13432
13611
8789
13461
7840
9322
8339
14101
7458
11249
13604
7340
14011
9714
5057
9515
2836
14473
9470
9470
13654
10339
8922
7363
9434
15364
11500
12544
9410
8970
7786
11479
13609
9497
8433
6419
11785
8577
11110
9443
13697
7319
13377
7201
9763
9596
8984
11383
7602
8943
11245
7504
11813
8871
8870
6065
7314
8931
11697
7833
12516
8838
8796
9147
15367
11588
11440
17101
14212
7788
9338
10078
9548
14112
9557
13837
11479
8287
13353
13487
12843
11166
5104
7340
7333
9265
8384
13325
20974
7344
13926
19906
14130
13656
8862
7340
9263
7372
11251
7851
9000
11403
9137
10958
9492
9336
14940
10542
8334
9378
9482
9068
16991
8993
13771
8952
7625
12532
11663
7419
13145
9877
7425
10535
7888
7408
9452
8805
11526
3610
13575
11757
8938
10336
13619
9316
7244
11610
8981
10909
6415
15493
13774
8755
7389
8070
8884
7356
7486
10058
16168
8957
8348
10165
7360
5255
3413
12746
11558
13720
14245
6393
8900
9537
15450
9505
16061
8963
6224
7999
9492
11796
13367
5038
8488
9259
8880
16109
7943
8698
8921
6329
8163
11231
8960
11264
9517
10047
9417
13914
11689
12716
9372
11368
9225
5099
9033
8944
13736
9420
11268
6475
9397
9452
8932
11732
7381
7383
11706
4754
1919
9745
9022
9507
9492
7999
9520
8906
5087
13601
10785
11113
8424
13580
7425
9609
9386
7326
6449
8227
7129
13466
8925
8902
8046
11734
5118
9333
2995
8998
8757
8479
8930
7460
8941
8941
9097
11725
16025
13478
13324
7326
13954
5475
12004
8947
9538
4774
13361
14041
7470
23215
7466
8248
12467
8982
9394
9232
9354
10731
9417
11623
14740
6898
14089
8922
9497
7793
13280
9509
7471
11688
7423
9017
9551
7373
9404
9462
9392
7833
13029
10161
8918
7286
7286
9441
14931
8946
13707
9499
7355
9957
13909
8359
9322
11631
11314
13781
9506
8855
9549
8404
18897
8923
16852
7340
11666
8956
11513
9309
8890
11888
10534
8875
8944
8936
7348
8920
7313
8917
13727
9431
9358
13141
8970
8445
9387
9521
13770
9518
9349
6769
9623
9655
6905
7431
7492
8871
9714
9620
8916
11969
6748
11093
12000
11858
5421
9298
8934
11438
9513
6219
9594
9440
11542
9641
7817
8694
13638
9530
15338
9052
5079
9416
7337
9415
11513
9442
5518
10267
15356
6669
6174
9759
13473
13647
6122
9292
9176
7330
7868
11205
9343
7374
20521
9431
8782
1791
10196
11630
14043
7944
9120
7502
8981
5187
9646
11541
7383
14802
12016
8969
6194
9509
13721
9547
9342
5675
13553
14199
14953
13601
8969
9517
6138
13640
6356
9431
6471
11842
8209
12071
9532
14771
9693
5956
8969
11638
9529
12199
13970
8997
11590
9321
7316
8930
9511
5877
9158
9392
11520
5115
11583
14628
11568
11704
12744
8792
14004
9516
9345
12481
9328
14854
9141
8959
8900
8954
9136
7325
11919
9478
9463
12382
8959
9466
11732
8957
8486
7385
7343
4843
9511
8652
9743
11469
11741
12960
14116
12637
6205
8288
8972
11111
11687
8958
11544
9474
9189
13801
8869
14092
8906
13475
13589
12940
1793
7873
9570
9022
15483
8935
4694
9467
11707
9308
19628
7277
7689
5496
13602
9442
14142
14140
8017
7745
7450
9052
8967
8668
11603
8949
9518
11753
8938
12343
9352
7640
4676
9134
8969
7506
11837
9492
13936
9127
8932
9461
10363
7511
8957
7322
11575
8067
9344
9453
9367
21103
7505
13690
9545
9650
7364
12922
7304
8459
13798
7412
2465
8842
7339
9091
5454
15039
8749
14496
8690
11793
11364
7314
7179
8841
7523
11185
13262
8139
8217
8059
7360
11537
9436
8841
7345
8893
9326
12750
21615
7907
13389
7366
13958
11578
9433
16460
11612
6163
7414
13440
8948
9776
9273
7424
13697
15312
11637
9385
13144
15376
5187
9028
5583
8914
8938
7394
5471
7425
7347
8597
9135
8900
12990
13840
7974
7117
7508
10424
5396
8152
5249
19103
9511
12754
6352
9071
6459
13896
11557
8970
9565
9459
7928
14018
9341
8917
8896
14074
9436
8961
11662
9477
9955
8987
9331
5273
9617
9704
9037
12089
7327
9545
9367
7326
13335
8137
7401
10154
7358
8948
9519
9502
16641
7352
1785
8985
13909
10844
8957
9441
9508
6413
8965
9517
1902
5710
12657
11519
10003
14851
13947
9557
7915
13945
11786
11382
9521
7313
8936
9006
5271
15332
11581
8943
7959
14059
13672
8702
9127
8978
8870
9491
17260
4670
11592
7467
11708
11918
11457
9182
5091
8915
7446
8919
7370
14258
9475
12091
16958
7416
11198
8925
8980
9424
11709
17298
9501
9295
5238
9083
11609
13452
6197
10320
8966
9151
16498
7070
7947
9603
9012
8914
8557
13415
9395
12663
9405
15308
11730
9114
9318
7388
9305
11898
7364
8700
8964
6369
9501
11942
9549
9431
7350
9517
9210
11548
9023
9403
12058
5244
5832
5244
5832
2224
5243
5244
7901
5832
8280
11705
11360
6007
7227
7525
8961
9520
9548
11735
13822
7132
8770
5182
15634
9967
13802
9329
5527
13380
20924
11720
9479
7879
12582
8992
8984
8535
8964
9503
9733
6936
15297
9334
6481
12658
7379
8998
11625
9526
9031
6903
14368
8931
14698
13946
9057
9721
9307
12965
9537
13545
13811
5445
9296
9517
13586
9492
14131
14740
13622
8908
9072
7711
5212
7512
7321
7207
6070
7411
9516
9428
8520
8215
9468
5201
11710
14433
8776
11332
1805
11715
5600
8148
11696
7059
8794
9521
9467
8818
7554
8948
8945
11699
9290
11779
8208
8943
13698
5197
13700
7360
11860
4450
14126
8934
12072
9393
8882
9517
9880
8955
8955
9533
9545
8939
6000
9531
9280
11741
8736
9537
7233
7496
11574
6958
9484
18086
9831
10100
16357
8950
8935
11745
9498
4817
15428
5167
1524
9541
4986
8102
3017
11199
4739
9549
3111
8982
7407
9487
9418
9755
8909
4616
13469
8372
7964
6827
5844
9512
7219
2029
4913
8259
9306
9341
5511
7404
11236
2064
7336
8962
12801
9462
11315
7445
14269
11652
14890
7435
16936
7324
7739
8125
14130
8909
10164
2530
9138
7341
7445
7154
7215
9338
8224
8002
10359
8175
8878
12182
9510
7973
6070
7511
9413
13545
9538
7570
6448
14863
11964
13881
7298
8969
8916
8333
13327
7809
8939
20983
9409
9294
13786
4797
11180
8116
10423
7281
13854
12344
13673
7479
10080
9432
7347
14067
9603
8502
12124
12918
18303
7970
10349
9526
9337
9478
11690
13590
9582
10519
15377
5437
9450
9428
11501
9404
8907
9801
13316
8960
8317
7276
7451
7898
13207
12691
15008
5579
7350
7243
13756
9525
22922
7352
7436
7352
13535
9467
7745
7797
9644
10104
13406
9551
9022
8979
8297
10213
9338
10545
7943
8706
8960
10143
9390
8079
8413
8918
15945
11391
8981
14298
10198
8908
10615
12667
9125
7732
8192
9526
10106
15511
11883
5442
8659
10574
11831
1932
9522
13847
7497
12040
13600
8941
14267
12293
8954
4775
8158
5038
2008
15070
11560
14447
12752
8974
8323
7308
9494
11728
9137
10364
12576
7948
7333
13406
7541
8994
14951
15337
8869
10136
9526
7362
7425
7366
7477
8172
5841
9378
14010
17173
10536
7464
3412
11561
16018
8691
11461
9814
8552
6464
10586
8885
9322
8955
7464
1810
7843
7443
13134
11538
15394
10355
9535
7445
9398
15453
7424
14071
8360
12187
7378
15352
11754
7448
8925
9268
7316
8125
8529
8733
13641
7453
11962
18617
10959
12097
12295
14191
11762
11549
7517
7562
20547
11808
7326
8967
9471
7698
13348
11537
8802
11574
8683
13268
12286
13441
14965
7168
8268
10282
11351
14945
7919
7385
11228
8651
11810
16160
13977
10943
8830
8098
6514
11760
8138
9087
7792
4990
8884
5807
8914
9475
7984
14100
8256
10169
16927
8248
5453
8830
8280
8744
8299
8711
5568
10612
4803
8894
9671
13177
14947
11439
7962
5102
8085
10070
9326
10161
6216
14661
9499
8209
10308
9570
8252
8216
11907
7343
3821
11799
14407
10394
8220
14976
14987
7415
14240
7855
11240
8109
6498
13432
10051
11984
13460
14852
18367
9531
7418
13460
8745
19323
9141
10735
7387
7391
14262
8615
7669
7669
13885
10969
13445
7809
10312
11348
14245
9437
11517
19745
13519
8593
7548
14985
7505
12693
13645
10213
10056
9828
8007
7713
15495
14982
8453
11618
11584
8252
8240
14804
14918
11278
11571
7919
14919
12301
12748
9529
6490
9947
8728
5483
8534
8606
7145
15426
8554
10504
8935
10451
11984
7424
8196
14959
12663
9568
11776
4757
9252
9342
12887
8258
2934
10118
9401
8886
11501
11415
8648
9548
11380
8958
7947
8934
8079
7918
7321
11544
12381
1596
3556
5261
9556
11777
9337
7792
6831
7502
9521
7660
9145
5713
5752
11593
11462
11512
10536
8694
13254
8595
9420
9340
7435
9562
7794
13258
7369
8420
10670
13710
7401
13984
11432
9503
8204
13788
12154
11320
8914
19614
9337
13616
8915
7375
14373
8287
5411
9896
13879
5200
9489
5475
11731
13679
7359
16591
7460
7283
5487
12091
9470
9021
9577
7198
14902
15358
7240
6331
23225
8875
15507
7479
4789
10613
12735
12107
7121
9543
14064
7773
14019
12728
9449
7860
9302
7505
9453
9386
10651
12203
7695
13839
7360
10776
14837
10369
19022
5771
9515
11690
11424
9450
13543
7355
10019
9375
8438
6916
11674
15363
9535
7794
12468
7351
9326
8038
9158
12644
10153
9455
10077
13926
10179
12718
8007
10051
3132
6428
8643
12694
9319
5458
11701
17808
11396
9364
11106
9478
8774
8527
9529
9502
9313
8203
8245
9381
20813
7889
13688
13686
8951
6175
9598
9572
10587
13606
7793
8040
1347
8997
8849
9127
5416
7390
9438
6866
7370
9574
15494
11756
8168
13957
7825
8991
9432
7404
8919
13799
13906
8861
8147
10837
14105
9310
7752
8888
10226
8475
5603
7806
9538
14968
8895
6228
11491
19682
8207
8644
13144
5708
10255
9223
8697
13694
7372
7117
8753
10479
6211
9535
8521
11113
9621
6878
12022
13643
7633
13101
2172
9541
9918
9592
9569
7433
9536
8668
19825
9326
9677
6891
8960
13578
8014
9668
10529
9548
7325
17328
9507
5238
14215
8895
9643
10431
11371
7712
7417
19651
11821
9642
7980
8920
6890
8886
8429
10858
9518
10141
8807
9034
10465
10481
11705
7370
7410
3452
7347
11653
16875
8525
13683
8283
7361
14758
8274
11921
8921
6755
11574
8080
15030
14440
11720
12380
6794
13677
12187
14075
10487
9578
13712
12217
11632
7829
11654
10266
8294
14925
9372
9651
8284
13528
9336
6851
8126
9380
9431
13322
9469
10376
8608
9549
9472
12301
7754
12404
9966
4951
11089
9474
10895
11374
7977
5727
11361
13777
17275
7879
7879
8586
11511
12147
8883
10371
8158
6437
7850
10155
10663
7505
10401
14045
9534
11604
9495
8776
7328
7328
9495
1582
9300
9195
9439
13000
7523
9572
7517
10467
14135
9655
10042
16108
8776
6422
8935
9649
8992
10365
7403
6484
8499
9214
9315
7303
7346
10002
10522
10345
8358
9018
8836
7436
10501
6828
10132
7501
10853
10290
14959
8418
9426
5482
9423
9419
7822
5089
8192
13892
11580
8017
12502
7747
11535
9484
6487
9483
14009
9612
7787
9385
6878
10713
7821
13850
7391
9634
11610
9635
7430
14161
13780
11880
10499
5541
6836
7425
7831
9464
10143
10360
11743
6905
6485
7377
7362
9427
6775
7363
7773
7334
9672
11844
7422
8912
9123
14900
13632
8851
8559
8937
6518
6464
6862
12763
13058
11483
14215
9237
15354
23397
11320
8722
7992
7395
8939
5979
9914
13724
7378
7390
9363
12104
12799
10125
10059
8086
10088
11374
11629
12014
7329
9317
6865
8537
14879
7458
9279
6847
8061
13781
9483
13686
6232
11701
14243
7437
8488
14108
7283
12112
4052
9189
10214
8934
6218
7348
7344
13494
14140
7120
10688
7734
7349
4809
7508
7397
15344
17138
6853
7324
9529
7345
8889
12063
6032
9335
7282
9425
14279
11659
8918
7611
12363
6420
8966
9515
8416
7420
12634
6843
9387
8017
13909
7549
8604
10003
8854
6746
7372
8858
5112
7328
9448
9177
10295
14762
7320
8774
8919
14753
6393
6881
11265
11746
9610
8216
7343
7386
8162
9244
7440
7419
7534
6846
9426
14036
9305
7101
9546
9529
11269
9815
7967
10500
10241
22538
7371
7807
10737
7376
14447
14760
7286
8944
13676
7357
11471
10391
7340
7247
7380
11866
7893
11234
7400
13577
7335
9954
7394
14429
8292
9546
11059
7799
17688
7280
9029
4249
9526
6880
14748
9493
9412
11554
7357
8908
8916
7554
7463
7200
7325
6716
15440
8355
13818
11355
6755
9106
7081
6849
11305
7399
9785
7329
8607
6853
14811
6851
6825
6738
7566
6884
6823
14823
6201
10122
6545
7557
7564
6833
6853
6774
11760
7561
6851
7542
7537
6837
7568
6847
6828
6688
7556
7567
7553
5353
6861
6842
7570
7513
6857
6816
6862
6781
6857
6742
6867
6846
7561
6836
7221
6851
5408
6706
16283
6853
7540
6861
9552
7376
7511
6850
15138
10183
7322
7507
6860
11476
11495
9379
6616
7366
7501
9003
9384
7862
9577
7288
10429
14869
12302
4397
7172
7448
8890
12873
7466
7425
6928
12553
7336
3286
8966
10043
8911
7922
6180
7312
10444
6420
7312
6384
11588
12571
9385
9559
6141
6986
8161
5187
7380
14960
9478
9683
10031
7383
8305
7444
7506
6949
8278
11662
8946
13624
11430
7320
6749
6856
9377
7430
9495
14530
9507
13926
17035
9076
7431
14664
9344
9743
10528
9450
7358
8499
11495
16890
15735
8896
11732
9575
13935
8885
14912
9635
4819
10177
6472
9319
7358
12125
4981
7305
6842
7419
10160
7355
7341
9292
13965
13931
7440
11135
7379
9646
13689
14875
13471
13436
8666
16224
8744
9404
12767
6406
10225
9414
16113
7415
7433
11524
9501
4763
12568
14049
9989
6832
8985
15350
9196
7373
5990
5817
5410
7421
9340
11572
5068
9526
5698
14617
10358
9553
7209
7375
15479
9598
10185
11599
8965
14020
12776
9430
13981
11240
9491
13802
9311
7457
10174
12308
7379
9384
10379
7225
9313
15507
9295
9277
9366
9647
8976
14174
8888
7416
12704
7995
10452
10452
7153
8070
7430
9634
7433
14347
12289
8925
9358
14670
9273
14499
7394
8061
9063
7459
9451
8900
8851
13272
9695
10231
10542
7383
7488
7443
13460
20734
10516
8421
10989
7216
7007
17658
13559
9466
7424
11642
7308
10964
9132
14971
13752
10235
7450
5534
9349
14093
11662
9288
9084
12194
11250
9070
7359
7455
7418
7324
7352
13505
8934
9510
13173
7328
8287
7518
14765
7355
8515
7227
9352
7376
9065
13432
7885
13554
7396
7962
15774
7430
7372
7459
8951
9344
7596
7408
8104
9285
9492
14051
12484
9558
11237
7339
9421
16871
8432
7366
11363
9432
8896
13755
13849
7963
7340
14352
8400
9407
7456
12149
6031
9033
7416
6856
9027
12075
8026
7424
9513
6871
8999
7822
9482
11130
8924
11770
7376
7753
7519
7379
7303
7396
11837
8871
10534
13592
7372
7316
5236
7161
8971
9003
13597
14203
9442
7431
6843
9857
7389
9507
9372
2001
11624
14240
7768
13596
7352
11537
6427
9545
6842
8233
9276
14911
7363
9100
11707
11639
13398
13066
8169
13848
9166
9081
9462
9522
9530
8927
7464
11709
15806
7468
10366
7681
9181
9165
7401
11687
14926
14441
11483
7723
9195
9537
7759
13326
7459
8322
9514
14962
11228
9122
13773
9334
9082
9288
8390
7348
8921
13493
13829
9190
7557
5926
7419
10499
15332
11403
9491
6756
4726
7361
11559
15360
9359
9366
7412
7340
11907
9481
11586
8945
9546
11296
13872
10632
8975
9522
9015
11819
8987
7296
7357
11880
7361
9475
14921
9388
8869
10152
9453
8938
7457
7781
9221
7395
9490
13630
9921
9448
8850
8988
11379
11326
22993
9352
5993
9451
9457
7147
6867
9278
8906
8829
7510
7301
7976
9394
13994
9473
9442
9348
7388
9474
7408
12147
7350
7396
7348
7406
9471
7580
6452
10964
15550
19908
9060
7799
11853
8450
13372
11468
9402
9141
11738
10853
10464
7863
13308
14509
7632
8949
14085
6897
9513
11888
13632
17385
8914
10280
11797
11417
8399
9495
8740
11748
14396
9524
7397
9531
13735
8586
8940
12966
9335
8385
13444
6483
12372
7487
9527
9570
6500
11079
13559
8967
7331
15199
13680
12573
7340
11914
9555
6522
11370
8958
6435
9340
8899
7184
11349
14052
9321
14896
7378
9298
9007
13941
14515
7379
15527
7219
4429
11542
7437
9826
10633
8907
11420
14862
13518
14108
11343
14904
11623
6659
7476
7393
9546
1979
13646
7432
9031
7302
9086
11079
12285
7542
9720
7438
7417
8927
5689
14723
7154
6380
11723
7340
1674
7476
3781
17775
1574
9103
7776
8543
7487
8928
10885
13762
11476
13504
13785
13915
13648
13014
9510
9510
7424
13463
9436
19928
9670
8945
10114
8159
6791
9279
9414
9517
13824
10837
9301
9188
7376
7508
13664
8965
12042
7887
8126
9275
9155
3772
12303
7814
11626
5356
9784
8274
11717
8971
8782
8821
8944
9252
10004
10023
14922
5984
12944
6439
15451
11408
9005
11716
5152
10234
13695
9981
4958
7585
9399
7389
7415
13112
6966
9432
8768
9123
9443
8927
9419
9479
9261
9525
13636
7346
8012
4933
9409
9518
21867
9500
7447
9022
6934
8990
9877
11732
12266
13251
6976
9401
2542
9065
10351
13587
13676
11803
8936
7574
8994
11478
10155
14378
9317
9401
16753
7347
8799
9322
14872
11623
11731
11722
12132
15484
11852
17275
9327
8958
9350
9479
13546
10132
11273
7332
11325
9436
6462
11976
7445
15363
14220
11461
9513
12790
9658
9126
8959
18875
7718
9424
8876
12738
10422
12942
13436
13650
8837
9269
8789
11620
7496
10364
16586
7294
9505
15673
9534
7079
9528
9278
11560
8003
6144
9500
16613
9110
9635
11884
11814
9130
9668
10423
4775
13983
14738
9398
9595
7361
9645
9236
15354
8960
8843
19808
13761
13662
14062
7503
12388
8972
9356
15153
6177
9264
14875
9496
9396
8591
9405
13114
8165
7432
13070
14349
8715
10102
11232
3682
6355
6226
7375
9219
13680
13846
11459
11557
2527
7299
7391
8987
10950
9417
13436
12966
8125
9432
8274
8156
3574
8756
9275
8356
8196
13443
3963
5192
17274
7345
17619
9447
12613
9430
8256
13860
8124
8875
9011
9373
8864
14502
12633
11578
7262
7415
11808
11700
8685
21057
13444
9326
9564
9492
6851
15402
9866
13694
10147
13684
8891
12669
11967
9571
9358
12502
10504
7391
9018
13284
7357
9694
8337
11451
11353
11447
9521
7453
8974
13342
8943
8822
9285
9442
8880
9708
6429
6427
10481
11673
7444
7802
7491
7188
9175
7792
8923
13866
9370
12180
4895
7439
8062
6990
7435
9170
9407
10232
6881
14090
8656
9404
4736
9453
9465
7539
9317
5819
9498
3605
13687
12490
7362
11827
10823
14082
11991
9485
15190
11249
10499
9446
13637
9462
11523
13628
13664
7297
9268
13594
14004
9234
4218
8988
12304
8926
9470
8848
9245
6211
7132
10016
8838
13732
12774
12670
2713
9846
7325
12759
8914
7031
8957
9402
13060
6402
12009
7139
13953
9458
4916
7624
9231
8037
8935
10542
10779
15357
9322
7412
8810
9416
9005
8491
7187
8949
9319
13794
9176
15471
7974
12224
17668
9439
9007
9542
1822
13396
2877
7552
7298
7356
12437
6201
7407
7529
7839
11273
11811
9319
8907
11914
9611
7308
8950
11580
8960
8838
9298
13645
16025
9447
8927
9282
9307
9041
12910
13681
9463
13665
7309
9514
9489
13347
12137
9545
8890
11609
8975
8908
12707
8909
9357
6729
9497
7101
8919
9019
7341
13616
9480
9423
1868
8929
7361
9354
10949
7528
9043
9772
10609
9518
12615
9371
9432
4253
11822
8576
11723
6378
5928
5144
9473
11627
5368
14060
10723
14577
8984
7368
8971
16886
7438
9516
11547
8929
10252
10143
12291
6495
8886
5696
6878
12832
8994
9533
9685
11659
8090
7362
9339
2264
11886
11720
8494
13616
9492
8940
8246
8948
7776
9413
6438
9485
14866
9475
8978
3615
14044
7424
12148
7417
9451
11835
8935
14005
8901
8026
7329
9521
15361
13595
9116
7276
17080
7411
9974
8371
11644
7300
8555
8882
7103
5688
16884
7372
9548
9518
7383
9478
10205
22137
9608
6441
9555
14411
9288
7269
8570
6201
2363
9193
9050
13204
7366
7422
9262
7322
8947
5237
4893
9503
8914
9363
12808
8460
6633
9593
9610
7320
12237
10023
9525
8926
11938
13397
11549
9566
11674
9503
9541
6171
9527
6392
14948
13160
13912
7423
11947
7654
8859
8644
9234
9297
11692
15364
12624
11223
8962
13805
13802
9529
15490
7357
9457
13376
7392
9446
14965
8192
8584
8925
13828
1586
8887
10268
8272
8932
11709
9327
12599
8939
13757
7736
8940
9554
11482
9366
8686
9251
5441
9550
8943
9378
5148
9107
13619
9484
9408
5149
6967
13492
14098
9113
8966
13610
9446
9418
7267
7885
24368
9094
7507
9443
7883
9596
8920
7631
14111
4778
9109
13609
8833
8908
11964
13561
14624
8996
7336
5648
13943
13798
9480
7931
7448
8103
4772
8939
13242
9350
8916
9310
9601
8959
7385
12220
13588
9357
9438
21288
9373
7418
11572
7496
11327
10779
6855
8860
9333
9354
9480
7378
9008
9517
11968
9365
12592
8929
8513
8957
7499
3182
10449
11593
10010
8972
11583
9346
14069
7262
8931
9488
8354
10423
7382
4993
5169
8610
8590
13854
11993
9382
10272
9056
9469
7366
8895
9526
9260
12115
6264
8891
9523
9426
7380
13980
7423
9406
11744
9484
13430
9138
12807
8970
9365
11091
5002
10543
9489
8915
13554
8925
11551
6563
8948
8925
7438
11905
14840
5055
11779
5657
5014
6202
4336
4889
9457
9306
7375
5269
11912
8913
8684
7291
7427
11709
9214
12383
12029
5459
9432
9389
9511
9431
9447
15548
9491
11073
11597
7357
7324
7497
9072
9468
9495
14332
7265
7856
9418
9380
16755
7328
9343
10776
7310
13349
9495
14832
9275
5275
13742
10492
11462
7434
9634
9687
10157
4869
10015
7498
10071
8911
7538
12941
12922
8946
7481
9447
6174
9481
9080
7310
8978
8935
15166
11679
5626
8882
10915
8008
9345
8855
9346
5176
13631
11868
13903
11142
10826
9369
9086
8836
9479
9338
6379
9543
16360
7344
16740
7605
16258
8901
7319
8890
9418
11561
8222
9600
9488
12134
7494
9429
11175
8568
8915
9470
9442
8803
9492
3607
13682
16166
9351
9368
8894
7352
14101
9097
12834
17100
9285
9249
12464
9351
6963
13406
9327
7773
7432
6129
9382
13569
7361
13357
8914
1890
10229
7324
8940
9172
9273
9350
9290
9533
7357
13611
9204
11157
16767
7432
10628
13479
8845
5631
9471
8947
8261
9420
14276
13662
6907
8890
13627
13383
12754
6871
7879
9456
6413
9486
11635
9420
12322
7328
9491
5539
9438
9470
8872
13171
8872
13610
11493
9509
5853
7782
6455
8870
13818
11489
11339
9485
8878
7346
5058
16382
11287
9402
9323
11195
7306
9089
5718
8887
9413
5863
16807
6115
13977
9212
9358
1974
9474
9402
8943
7795
9498
6412
8956
6468
9480
9502
6962
13874
8947
9388
7364
5218
9148
9457
9381
7402
9453
8911
15167
9970
7296
8885
8231
8909
13800
9385
7085
6445
9406
11280
13299
8202
7358
9276
7274
11545
8425
8880
8053
6155
8841
11517
7366
2780
11701
2858
9523
7310
7407
7564
5119
9411
9507
12730
7419
9487
15115
9285
8949
12437
6477
8473
9659
2161
9030
9129
9132
9456
5729
8840
9090
13558
8897
9004
8939
7486
13746
9071
9546
8677
5042
9390
7360
9311
8075
22457
8799
13780
9524
6904
12211
6712
11383
11974
8963
8938
9599
9353
9472
6912
11924
7452
11698
8973
13685
13435
8925
11694
9010
9310
8931
7438
11569
7440
13648
9293
8671
8891
9518
8973
9339
9387
15494
8113
8528
15477
6508
9596
9551
8956
9240
12773
9454
9164
13940
13798
7783
7957
13666
5411
9525
8858
9522
7251
7816
9540
9580
5502
9350
5390
8337
8913
6637
10509
7821
8892
7884
13751
7376
9401
9320
6182
9392
9644
11189
11477
11011
9501
15245
8348
5473
9247
6130
8935
8874
12715
8381
8932
9553
9516
8919
12783
16908
7384
14118
17862
9015
6207
9054
7337
9333
8826
12172
13321
13535
13584
1575
9342
9414
9487
5530
8985
13923
8947
9376
14946
13672
8957
6880
11542
9420
12296
11159
9452
7261
9536
13616
9278
5433
9399
9455
10248
8938
7605
8530
9150
14195
7359
9003
11503
7573
8927
13846
8981
7152
9547
14100
15197
6863
15029
9714
12466
9738
11522
13404
11692
8678
6780
7180
5110
7359
11453
8971
6912
8978
9409
7850
11729
8977
11552
8986
5349
11818
8581
9825
11411
14011
13499
11224
11651
9286
14138
9096
9262
7338
12459
4017
7371
6177
5706
9441
13905
8956
12769
11581
8766
8936
11809
9499
9519
13608
8566
7762
9541
9432
9110
13725
13129
9502
8063
9540
8941
8791
8991
9019
8988
8542
1870
8324
9211
8934
7939
9544
6433
13656
7837
4789
13623
8855
9274
9397
5182
14027
9483
8689
8954
8897
9527
9512
9524
6048
14108
9514
9003
7458
10154
12492
13967
9720
8906
7383
9506
7928
9382
6388
9542
9294
8944
13986
11175
6405
9128
13372
9456
8913
11972
6381
9534
8178
11951
9480
9004
9093
7518
9487
9231
13669
6761
13822
8976
8985
9504
8939
13626
11740
8287
12859
4709
3625
9079
8546
9440
8836
5009
6576
5696
9530
9559
9457
11706
10216
6314
11672
9477
9538
9577
14044
13976
8925
9526
8774
7453
9413
11733
8339
13638
8938
9710
9536
6461
8197
7402
8946
9433
11793
6383
4746
9532
9512
9301
8879
8916
8506
9543
13648
13849
14009
9478
9836
11340
17091
7407
7478
9297
9998
13614
9459
5425
11973
14329
8220
14201
9446
9239
9448
6420
8996
5291
8964
10344
11459
8910
10367
9110
10385
11764
6411
9521
15496
7340
11669
9121
7782
5404
9118
11590
11443
11825
13767
7359
13674
9425
10432
8960
7351
1882
5286
5943
5021
5833
11583
7321
9008
5768
9515
11716
9533
7841
9472
10476
8862
7429
5826
8917
11251
13515
14301
7490
7488
7188
7793
8749
9393
2413
9022
8932
9457
8832
2811
12032
8911
9628
6533
7449
9484
13451
11669
9462
11267
11354
7367
7842
7393
7361
7480
8841
7318
13618
7097
8891
13671
8153
7344
7336
8052
9570
8915
9014
8928
11268
8960
9492
9460
8431
7022
9544
7338
7810
15496
12587
13393
8914
7438
9442
11545
9053
12758
7406
8813
7403
8417
14511
9322
7569
11594
12065
8935
9291
12716
8889
7990
8963
7372
9482
8155
9379
8925
9517
7445
8892
9482
9523
6328
8050
6726
8939
10466
9522
10952
11642
7347
4918
9593
9359
11687
14225
9697
9305
9360
7800
7345
7506
7477
5052
8601
11697
11613
4474
3660
12647
13418
9509
8897
10799
13496
12698
11759
13643
8073
15865
8041
7389
9504
9217
8984
12419
9414
8619
9032
17265
6897
8939
10153
6043
6777
11704
7417
8297
7340
8920
7370
7092
7788
8972
12790
18827
8968
7422
7350
12745
11164
9491
8208
13954
9022
13404
8920
8398
6397
9570
7997
12459
9507
4773
5202
8902
7435
12410
11856
9494
7363
9848
7701
8793
14906
7335
11234
8058
8994
8521
8936
7643
9284
21383
9526
9270
8855
10920
9032
9010
8636
6806
8507
12723
17455
8114
8227
10567
9262
6994
8534
11563
7292
10285
9288
12112
7535
13631
9559
9008
7369
12888
13803
8107
7923
15586
11638
9503
13008
6237
11393
11703
17518
7426
12093
12757
9592
8969
12370
7797
9331
17170
13654
9404
10699
12254
11680
13119
9337
9340
9511
15411
9157
8890
7655
11446
9265
9337
9081
13170
11574
13709
8905
15317
11127
8477
8660
9287
7336
7348
12701
9603
8930
9404
12391
9877
14028
12437
9528
9348
9706
8971
9127
12243
6957
13364
13674
7456
7320
6836
21123
11703
9857
7525
7912
8371
14882
13778
8306
13896
13982
6837
13235
1868
9131
11219
9536
8951
9510
7537
7290
7546
5334
9084
7351
8846
6115
9467
9428
13443
5200
1869
9319
9274
8217
13479
9482
8281
8948
10676
8904
11726
8311
7442
11788
11224
11393
7601
17337
8254
11962
8495
13668
11809
6415
13576
14229
9579
13876
13891
13576
14013
6589
11771
9364
7349
8106
9410
7511
9510
7326
7706
7335
9457
7143
11291
7427
7403
9612
8945
8793
10249
16279
7370
11692
8932
14099
10384
4386
14994
8890
14118
13975
8972
7369
6413
9483
15256
13701
12120
6892
7174
9270
7745
10841
12612
9326
6119
8943
9371
11852
9452
7350
9608
7314
8967
7442
9420
8923
9409
12388
7351
9020
9544
9484
16508
7324
9491
12771
6903
10317
7494
7219
7406
12314
11133
9407
1387
7451
12622
10400
9476
9547
5263
7310
13586
9608
9380
12479
7403
7452
7362
7860
7179
6828
10164
9010
6828
9507
10013
9547
9396
7385
9197
13252
8132
9374
13701
12139
16676
7365
7356
11347
8999
8931
11224
6798
12412
15402
7337
8879
13517
8524
9072
9450
7425
8984
9842
14785
13660
4992
8458
14415
9027
9492
14140
16454
8853
7462
19330
8954
6891
8352
7300
8439
9443
7044
9477
8200
11094
7061
6924
14895
8834
15401
11520
13652
10691
9478
5470
11614
9456
7398
13581
13958
6477
9430
11502
8738
11697
12144
8911
13600
9375
7277
12758
7842
15306
9514
11589
14037
7790
7512
13663
15037
7796
9362
9511
12807
9078
13858
13613
10405
12018
9026
9067
9423
10374
9339
8783
7363
8929
9557
7349
7233
6475
11491
8927
8454
12862
7938
7326
8957
8944
8871
6257
7912
9276
9032
11681
14946
7820
11845
8804
6416
5128
11519
3127
7376
8200
7423
8647
8622
5804
14320
16294
7376
9362
8397
11517
13470
9576
8812
7930
13769
7351
7311
9542
9348
9080
11110
13508
7363
9462
8885
12719
15347
6827
9856
16734
7383
10182
8228
7335
9303
9330
7326
7399
8938
9461
9501
11360
8920
9254
9252
8948
12257
7456
10099
15446
9484
11140
9437
7353
11863
7390
8619
14931
15108
7544
11402
7102
12240
13630
7339
7341
9251
8835
7993
15366
7778
8966
9565
7355
9323
6837
9399
11727
10122
8890
7390
7400
13665
9403
10380
9520
11484
9390
8171
14017
5306
8906
9547
4766
4893
13636
12328
14851
7260
7899
11269
5464
11467
9363
7325
9544
8907
13301
13882
7506
13749
8944
7438
7447
8211
9548
10245
8763
7480
7481
7421
7377
13879
7401
9607
6418
8967
8888
8929
10394
12238
13311
8971
9483
5699
9360
9005
8965
11816
10454
9179
7341
10030
13795
13925
8473
7334
11268
7326
15483
8990
10405
7304
6227
14955
13707
9564
11380
12803
12344
13662
11705
8848
11902
9678
8559
9413
13661
7819
7331
7325
7277
13342
7417
7420
8943
7847
9455
5047
14880
7360
13647
7486
9219
8980
9575
13823
9334
9361
12648
13447
8933
9567
7463
19564
9366
7444
7768
13635
9005
15549
5587
5586
5991
8770
7463
9872
7385
10533
9014
8939
12764
7342
8972
8936
11594
4262
13960
13849
10124
7015
7334
9423
12044
16794
7737
11696
8208
9415
9415
9474
7472
9384
13551
7484
8550
8958
6858
7375
9130
11639
9642
8992
10308
9511
8759
11096
8646
7935
14695
7378
15341
11797
7730
14944
6879
8489
8927
7951
6469
8038
5210
6862
15341
9628
10675
9353
7356
9190
5299
8925
12109
8772
7346
11358
11241
9340
13816
8883
7383
7512
8329
8892
9521
7831
9612
8899
9521
7304
9525
7973
8937
7375
9732
7431
7872
7303
8966
5399
11797
9279
13817
9421
15606
15241
7319
6824
9465
9485
9480
7975
14693
7347
9551
9745
9392
11481
14922
7329
14841
7329
7398
9549
10044
11618
14915
11560
5127
5805
7312
7334
9450
8621
9022
14228
9317
11459
13933
12778
9468
9409
7469
9256
6831
13517
7338
10763
9590
9143
5184
7477
8931
7465
7384
15166
7812
9503
9331
7314
9390
13586
7306
14636
7270
8896
7389
7353
9555
2063
10423
6616
9179
7323
9475
8295
13661
8897
9865
12947
9357
9378
9403
7433
7436
11680
9420
12638
9539
9311
9416
8969
11663
7333
11696
7377
6845
13549
7375
13566
6817
9469
6875
8926
9370
12695
9530
7364
9399
9526
9154
7371
7354
7469
6845
7370
7989
9198
5932
7344
7349
8685
7364
14867
4782
7344
7348
9983
16293
17139
9534
11366
11242
13861
9649
11847
2837
8117
8150
8237
7393
9344
15363
9351
9283
8189
10170
5820
9273
9508
7530
13669
7325
14026
11239
11809
14000
13837
9324
13305
11272
9920
9578
15656
11173
9512
9607
7067
6927
10014
11073
9527
2570
7462
7238
9409
9410
13584
7326
9525
7307
7453
8190
11311
16409
10322
9336
11048
9615
7553
7362
7799
15814
8706
11834
9475
6838
21749
7510
6832
9540
6759
7449
9263
7445
7488
9188
7611
7385
7451
11614
6254
7299
7552
6812
7508
9451
9532
7391
7412
7660
7311
7631
6862
8874
7823
6870
7287
11770
10358
7959
6851
7573
5419
6824
6845
4686
6859
6830
6755
6827
17580
9348
8982
3975
7276
6801
6813
9374
7457
11751
11441
10740
6866
10231
12937
6807
6026
7466
6680
9542
6870
10034
9286
13399
6817
4810
14904
6772
13468
7407
7221
5903
15081
9484
14861
12822
6861
6853
8960
7443
7438
9451
9823
6469
13811
12864
12766
7389
7360
12419
8285
6018
8944
9567
9577
9600
9583
22517
3243
11700
10408
14091
8918
9537
7710
9530
14930
9422
9520
11567
11973
7507
14308
11606
7257
10333
8891
13683
16625
6834
10344
8363
9460
8898
9177
13737
9529
7266
7522
14854
11547
9461
8121
6950
9786
7406
14934
7551
6840
9108
7363
7643
14182
7366
11753
8359
7331
8136
15025
7810
9362
9531
6827
12052
7462
13809
10870
9602
13568
14921
9649
7516
9352
4948
7503
12406
16510
7381
7368
9471
10844
9622
8642
7424
7312
10296
9676
9537
7336
11507
8894
5200
13583
9577
7383
7364
13603
6603
7452
13358
9611
13656
13318
7509
6862
9510
9554
14973
7435
11217
11464
7519
7781
7426
7350
7418
7327
7430
7405
9562
7305
9612
8919
13695
9444
14946
15425
7416
7349
9231
11061
7398
10975
9480
7236
9372
14899
10546
7374
8054
14868
7842
11399
11649
9507
11453
7506
13648
7359
19077
13637
9538
11483
5203
7918
7820
7504
9518
7437
9471
10736
9532
9393
7382
8690
11735
7515
10925
7151
9498
7795
11797
9288
9393
8945
12028
5519
12771
9518
9594
7362
12832
6954
9157
9300
7362
9491
12334
9316
8361
13515
13784
6846
7438
9295
6873
9495
13630
13610
15330
7363
13267
8989
7355
7301
11376
8938
7328
9540
12590
7772
7475
9331
19364
8218
7346
7458
11807
10434
14708
7397
11663
13620
14408
11562
12957
13496
9648
13894
11063
7429
6882
7430
9435
7357
7186
7280
7438
7262
7304
9344
9543
7514
9370
12270
9465
14941
10967
9606
9324
7405
13905
9492
9483
7270
9467
11211
8921
9974
9077
3194
8498
5351
7347
14704
8993
7521
7430
17165
7416
14014
14881
6480
7409
12019
11877
8145
5299
7305
7437
7368
7429
9548
8027
8287
10044
7376
9403
9523
14721
11256
7986
8319
7313
7435
9586
9494
18126
7301
7398
14883
11918
13624
10876
7145
7495
7402
10094
9372
7499
6938
9476
12536
18542
9437
9475
7777
7501
7295
9242
6829
6912
14061
11595
13561
13004
7201
7322
9495
11527
7404
9343
7507
13246
15755
7206
6772
8933
14814
9473
9375
9426
6692
8414
9489
14634
7275
9452
10268
11578
13676
9508
15369
7858
7425
7246
7344
6211
7437
12880
9586
5700
8592
8628
11356
7226
8914
6489
11661
11941
9582
9236
8023
13697
5231
9484
12691
11554
7338
9512
7299
8237
13253
7335
8970
9404
8878
9382
7293
7324
7432
7424
9628
9528
7300
9694
8646
9415
20328
8278
10622
13814
15349
8647
3224
9524
11793
5547
7520
7477
9530
14870
7374
2800
7945
13238
14068
9184
9526
4993
8921
13268
9464
9382
8271
14796
9296
9484
9435
9456
6892
8951
8897
10098
6976
13927
7565
9303
13657
12085
15357
1472
9711
11313
9461
13585
12682
7299
7788
7296
9626
12010
10016
8158
7198
14205
9061
12641
6822
8821
9397
9286
8923
8987
11051
9598
13993
7305
7571
10183
5805
6028
13660
13660
13939
16502
9520
12386
16726
5794
5341
22907
7949
11083
9059
9406
6858
9353
10553
14986
9390
14054
7341
12128
13669
15498
8113
14970
6257
9309
7381
9699
8930
7361
9509
14031
12162
8104
8937
13634
9137
8989
7347
7567
7392
9128
7454
5328
10254
8997
13600
8652
11537
9549
8936
11706
12436
7431
7427
14710
8904
9384
10164
11624
11045
11545
9499
8757
7416
7839
7465
13872
8899
3235
7463
5494
13214
7331
9726
4938
12534
11067
7345
7360
14022
7242
7347
9549
11570
7034
5815
11960
9598
13540
7510
13550
14757
8991
8958
9514
11664
11563
9535
9391
5474
9485
7419
5823
2196
14184
8522
9166
9397
7311
7236
9533
14147
10789
8765
12193
9040
16535
5817
11511
14920
9503
8629
7439
13671
9387
13961
13626
13667
14262
12065
7381
7342
8078
11113
11355
7347
9517
7372
13063
7944
11583
1777
5338
11315
8954
9081
9329
7448
11450
7294
9357
8460
12253
3933
11596
6206
10241
8902
13703
13476
7368
9265
9604
7230
11532
9348
8974
9596
7406
7837
5022
9485
13205
7349
7346
7315
7450
3533
9514
14826
13024
15449
14949
9335
7440
3018
11281
8128
7382
13579
12808
16411
11400
9345
11844
14960
5286
7373
12107
8255
13776
7967
7278
7429
14742
7366
13828
9337
9462
8443
7122
9454
14929
7338
7352
9534
9477
8837
13270
7453
8765
7420
5362
9239
11251
9513
9382
14073
6516
7312
14907
10843
13406
7450
7841
11985
9313
10186
13853
14072
7448
13110
13616
14081
9541
10828
11777
10230
8896
7699
14837
6204
6797
8533
11345
13991
7350
7365
9485
11880
7381
8953
8924
12249
8905
13696
11588
9507
13611
10375
9323
7498
12734
10893
8956
8791
8217
6833
9431
9580
15298
9471
14015
7768
12715
7323
9512
11564
11745
14971
7751
7338
13830
9506
9411
9731
10430
8892
7356
11889
8368
12737
15074
7944
8308
9415
8900
8856
9477
7331
7372
5565
7151
9380
4751
10699
8523
8874
9465
5812
8924
7418
7317
2524
7380
9594
5705
14756
13923
10259
11656
13545
6205
9497
7329
12754
11158
9152
14886
10203
7305
8361
8514
7319
7276
8257
13213
8546
10208
9431
9341
7383
10496
11589
7547
9107
9572
4997
7257
9069
7252
9396
5124
13580
9966
8736
9266
7693
9195
9424
11419
15431
8928
9483
9388
14932
8638
15301
6869
9245
11145
8268
8859
9984
11659
11456
7298
7370
7786
7404
8914
8914
9984
11641
9667
8976
11447
6519
6364
9354
9295
8899
8019
7392
13580
9383
13929
8881
10299
9486
8937
9580
12730
9343
9514
11589
7294
6810
13503
12892
9325
13423
7684
6844
9371
20582
10582
13222
14135
17296
9877
11530
7813
8305
8932
7447
16598
9057
13894
8745
9124
6205
7598
9419
12093
9136
9466
9569
9293
17356
8423
7449
8861
9446
2112
7584
10215
7452
11650
9398
7876
7357
9525
9456
8308
9380
10009
8183
10399
14868
8172
14901
7395
12749
7291
7553
10086
7284
8363
8334
14632
14008
9113
11464
11794
11685
7777
17954
7428
8490
9552
15948
7013
8605
7304
9408
9537
9651
9555
5501
8877
8880
7399
9400
7720
6490
9174
13422
13425
13658
8916
15158
7771
9152
7548
9509
15346
13310
13312
5310
12912
9467
7775
6737
9534
9455
11321
5686
9173
9518
9793
9445
7403
7379
13396
8104
13586
12420
5609
12019
9788
13336
22846
14759
8940
11103
11312
2321
11771
11618
9546
9240
10424
8883
5539
11566
7431
9534
9463
11431
8867
9025
9066
14929
6461
7918
9431
9715
8941
7513
7353
11720
8202
7590
8433
9026
9377
8877
7302
11835
9190
9081
9377
7363
13138
13625
8923
14005
6224
5226
5989
6257
7331
11531
9453
9492
8726
6838
9305
5132
7761
7592
11306
8983
10360
5471
9045
7796
8934
9491
9477
11059
8927
13884
9620
10466
12078
5955
9286
8372
14870
11479
14130
12194
9414
8987
9614
7364
7934
11578
7783
13807
14152
9293
11777
9661
10039
15539
5327
7524
15956
9650
7441
7505
12598
6075
11601
9543
9303
11487
9148
9009
7377
8666
8885
8932
10694
7975
9491
9065
8942
8107
12706
7432
7533
11525
9525
9383
9491
11885
6811
8914
11776
13684
6368
8538
13721
9012
4456
14407
6449
7378
14268
14318
6832
7360
11934
13085
9348
8931
7781
7022
6843
7331
7272
9469
7338
10782
8927
9458
9535
10359
7328
10255
12892
11586
10286
10900
8975
12714
4794
12169
9436
15243
9626
12745
6654
8713
9098
7427
13511
14073
9504
8290
13619
19444
5422
15522
7963
8851
13644
9360
9520
9317
11576
8986
8306
9490
8019
9434
13656
14189
8979
13691
8918
9548
9198
8238
12516
8454
11601
12381
8719
7363
1575
9131
10142
9448
13600
7233
11684
9510
7450
9253
9063
7313
7732
8446
8208
9290
5927
6056
10344
11230
9294
12092
7363
7387
15584
7310
11078
8990
6396
11678
11996
10297
7408
8917
8994
12671
9371
12517
9365
7412
7365
9135
11843
13610
10205
9588
11631
9463
8953
13829
13651
11519
4136
9461
8942
9518
9769
7348
3570
8909
5939
22667
13709
7396
11718
7097
7247
7123
9381
11586
11690
14826
12083
11719
8108
8949
13171
9507
7403
11107
11458
14573
16131
7259
8986
8935
8895
9260
9474
8975
9464
13311
14104
6873
8991
15362
10025
6929
9686
9460
9302
9354
14818
12513
9452
7564
7848
9434
8981
12073
6605
8380
11210
14777
11141
7910
8860
9297
9383
13942
10338
11629
7768
9510
8284
8005
13367
13428
9501
8895
8126
9417
9784
7360
8306
11411
20498
9650
20215
6722
8902
7441
16358
7436
7429
8865
10414
11746
17182
9199
6536
13852
13706
12109
13935
13748
12367
5464
8984
4919
8943
9479
13940
9502
8245
7022
13822
8919
8903
15363
9336
7458
13543
7503
9501
13583
8191
16395
8958
9531
9006
12702
11732
8047
7244
6920
9180
9512
8897
8891
9328
11416
8733
9509
5245
1714
8916
15359
14042
9112
14001
12748
10760
8852
10300
13375
8903
7298
9319
8322
7525
8894
9801
11895
6976
14970
10585
8853
14113
6873
8996
9012
10039
9521
9231
9608
7410
11486
11378
12830
9028
14077
14987
8695
13659
8505
7365
6667
8974
14070
7781
8948
13283
10230
8217
8854
7928
8336
14135
5779
13345
4943
7349
19703
11815
13702
8956
7616
9458
9323
7343
11245
8551
7308
13028
14902
9428
7400
13850
14056
8207
19248
8852
8925
7134
9579
8939
13914
8952
9473
11378
9213
7307
8498
8889
12116
8771
9283
8955
13305
8959
16364
7442
9115
9205
7312
9592
1594
8950
10603
14167
10707
9100
12077
6220
6846
9396
13622
16972
10404
8965
6426
7340
7433
9261
11651
17362
4546
9341
10135
8873
9291
12284
11465
5386
9048
7411
9277
9434
8942
9702
9299
11789
8955
14090
8932
5257
9483
6993
13715
6096
15202
5162
9661
9000
9005
7880
8980
9143
8958
9039
9222
8977
9422
9047
11674
12773
13530
9082
13385
11442
11221
11489
9505
8911
15362
7433
7507
9565
9323
9365
8372
13483
9396
1574
9466
6848
9491
9462
18811
13415
7313
7287
9647
13670
9092
13542
8893
9375
10243
12748
9343
8904
8948
11242
9438
8963
9008
4773
13803
7498
8888
7803
9650
12669
5242
9481
8849
8959
9426
5365
5460
7358
10036
7361
9442
13553
11788
10823
8896
9093
1836
8939
13777
9486
13940
9338
7397
8820
8046
7291
10934
14951
9436
9575
11546
12723
5277
13832
13958
7306
13497
13589
10640
22771
7352
17229
9197
8236
6656
9500
11539
14931
9322
8145
8960
9505
8958
9435
9425
12308
7261
11499
14830
13635
6390
8763
7866
7342
7525
9574
9447
8990
4899
3721
14741
9460
9162
8944
10285
8954
5747
5227
9542
8926
9443
9495
14891
9309
13526
7336
12640
8907
8953
9002
6474
10590
13713
15031
9523
13813
9106
9393
11774
7420
7352
16748
7356
10999
13731
7418
7453
7377
9337
11496
5028
9386
7381
13590
9462
12751
8954
7492
6180
9181
8831
9527
9119
9042
5503
7138
12266
9442
7508
12848
7371
11112
13045
7395
6223
9426
9453
1825
13672
9414
10079
5733
8834
12489
5521
13814
11266
13188
9479
8897
8842
8971
13827
9453
9503
8903
9509
7826
8863
7459
9291
8878
12028
9355
9343
3746
9447
9268
12235
13656
12371
8910
13628
8732
17430
9505
9109
8941
8824
5236
8954
7805
8908
9473
5327
11735
10275
8983
9412
11739
8963
9525
9493
7381
10240
5439
7458
8768
9427
10914
2099
7167
8939
12326
9063
12171
9369
20754
7386
8992
12166
11643
5095
11720
10285
9275
11971
13592
8981
4898
6377
13634
7367
11363
9442
10557
5761
13601
11718
15062
8947
8838
13623
6840
14152
8870
9368
11582
13704
13916
10310
9478
11501
9266
10103
9694
11856
6410
7371
7321
7673
11836
8879
8981
7842
9189
11675
11556
10485
8961
10102
7347
8982
11562
9363
9480
4250
6072
9477
8954
10513
8256
9697
7355
12441
9472
7283
9277
9392
13650
9017
14099
8908
9528
8920
13672
7346
5402
11733
9460
11961
7332
11710
8955
8940
9008
12535
5611
8993
11653
2835
6152
2857
8934
9468
6370
12533
9439
8892
5811
11694
4254
9475
9548
5148
8866
8769
8873
11556
9557
9555
11720
8971
9273
11957
13713
9993
7310
9478
9402
8998
12025
8060
8981
8981
11884
13336
10437
9274
13792
6359
9006
9323
8837
9016
8278
9472
12191
10336
13836
5829
9521
8451
9276
12887
13504
12921
9429
8934
13606
9458
8321
9537
13016
4880
7351
6050
9371
8682
9522
10285
9442
9110
9051
13631
6468
9406
13500
12069
8985
6786
13806
9400
8970
14027
11683
9513
5679
8068
9303
6381
8005
10519
8950
9510
7221
9539
8980
6251
10636
9485
4720
9464
9525
12968
8908
8779
7966
3193
6881
9021
8874
8863
9275
9503
11699
13784
9691
9471
7342
8948
9508
13773
11755
9343
7476
6064
5543
11790
8285
11452
10833
9515
8045
11085
2687
8931
8824
8299
8818
13522
14070
9518
8936
9360
17420
9383
8978
4249
7455
9468
9352
8917
13348
5292
14415
7738
6679
8599
11709
7863
9483
6370
7343
13285
11578
9542
2799
9414
5178
8925
5042
5355
11392
8860
9297
9446
12024
14490
9074
13639
9500
11966
9597
12499
7303
22801
8943
9517
8750
4779
5006
5594
9432
8968
9109
8888
13746
5020
13483
12785
9550
8920
8974
5212
8853
13720
9416
13615
8892
8964
9525
11704
9432
7480
9542
7234
14547
13391
9011
8860
9382
9391
11774
8667
9522
13761
9335
13968
9519
13732
11353
5352
9455
9303
6418
1574
16143
7401
7389
8994
9406
5346
9287
5287
9408
7443
8196
9362
8923
13839
12086
7408
8964
14139
8879
6841
13758
9456
8016
13942
13684
9186
9472
9436
15531
8282
8826
9624
6789
7445
9443
5459
6885
6886
10427
8870
16960
9050
9578
9354
9109
8058
6978
8899
5180
8767
8848
5240
14079
9353
9557
9417
4869
8832
7491
12143
7348
11425
7325
9518
9915
5220
10269
13284
9280
9021
9562
10518
9481
8968
8942
8905
8164
11244
11644
8394
13728
8941
6136
13976
13975
16900
8980
12333
13729
16904
7405
11722
10477
7493
6824
7377
8831
9419
8838
9467
10824
5374
8987
8477
8468
9390
9481
9075
9471
9435
5675
9131
11604
8092
9514
14028
9314
7283
9523
7413
9331
9095
7695
8975
8957
9244
9573
14237
9337
7824
8328
9473
7294
7419
8910
12561
13573
8952
9420
5537
7509
9291
9352
6971
9401
13600
10308
14953
9797
13935
14281
12958
3928
8958
8897
13565
13110
10594
9478
13806
13639
9259
9282
12330
8695
11179
9415
9527
11532
8387
9191
12088
12690
7344
8874
5230
7710
8940
10533
6839
8957
9438
8683
9382
11622
9242
9456
8949
8954
9355
9468
9059
7486
8999
12723
13483
10848
3642
3642
9423
8887
9391
10020
7088
13814
12616
13735
13419
13795
8964
12204
24723
9308
9496
9503
6096
17147
7710
11969
9510
12178
13987
8950
9405
13755
9020
9369
9990
4830
9297
8917
9620
11572
9535
9428
7317
13962
9096
14122
4784
8180
11190
8952
11570
8062
9314
13261
9383
8817
9049
13709
13683
11760
9625
10881
7419
7778
14975
11516
12932
9456
9456
10320
7954
8243
15888
6417
9425
9541
9390
9506
8723
11926
8582
11569
5231
11824
11821
8891
7359
13840
10131
7680
9235
11526
12527
14157
4899
8974
7106
8970
8909
16302
13612
9548
11870
9489
9009
7489
11203
13612
12600
12721
7440
13239
7313
5329
8221
8966
8900
9447
9492
9610
8937
8966
9388
8887
7441
7983
9032
9790
10014
8536
8922
10751
11748
5405
13852
10625
8077
13999
9377
9120
8955
6933
14200
8647
8928
5094
11629
14932
13686
9167
6857
14980
12477
6414
6006
10061
17577
8245
11623
8982
9678
9496
7359
8910
14810
14247
6257
9475
9437
9329
2008
8263
7823
13261
11778
11091
8886
10178
8159
6616
2542
9322
6159
2447
7342
9386
8932
15159
7809
11812
8837
5437
7310
7256
6444
9176
11302
6798
8979
14017
9014
11343
13491
11145
7510
9425
9507
9380
10672
9300
9301
7454
15498
9431
8986
10752
10463
10243
9612
11607
10141
13638
10407
7505
4940
9412
9755
11570
9004
9498
13635
7466
10998
11969
9015
9381
13600
13630
11846
9475
13777
12717
4730
12191
8927
8183
8963
7446
9365
13668
8547
7175
7184
4780
16300
14232
12792
11787
9235
9220
10146
10028
9130
10725
10235
9290
11581
6389
7448
11242
6447
13539
13313
8931
17515
8979
7447
9442
2129
14295
8363
6992
15334
8797
7476
8929
11600
13731
8320
5518
7300
5643
11721
8063
9544
6174
8556
12285
8935
14888
9469
7321
9300
3305
10033
9473
7386
11402
5737
7432
12558
20778
9268
9507
8162
14851
7891
9268
7415
8782
7439
13676
14017
11658
9522
8844
10748
7437
21830
8237
7518
7713
8722
5387
13464
9564
13757
7341
10349
11452
13642
7914
8969
9308
5761
10668
8761
9216
12755
9361
12852
14050
9522
8386
11606
13757
8528
8932
9568
12733
13840
11583
11648
7456
10295
11219
8420
7384
10862
10105
9513
16166
6917
9446
7379
8955
13366
7382
8972
7410
15783
8912
12697
8707
13804
8539
9070
7382
9411
7509
9291
8850
9414
9019
9387
14890
9536
7605
5411
13243
10059
6837
8237
10096
6852
9102
7398
7506
7434
11617
12107
7346
7191
8897
11693
12737
6914
9498
12073
11718
7443
8998
9342
10465
6899
11412
7297
15502
7362
13948
9284
7397
14931
10108
10156
10727
13629
14897
9374
13237
6680
9342
10243
12247
5089
9443
11602
11568
8922
7858
9345
14957
4572
6114
9449
6219
9479
1935
6818
6485
11587
9962
6827
6838
8161
7400
8951
6388
11329
7362
14923
9465
11897
9345
9523
7482
6330
11710
7291
9013
9300
7158
7125
8884
5106
11378
7505
13688
7425
7406
7850
9399
13824
9440
8895
13690
11456
7758
10443
9533
13608
9443
2983
7325
8108
13054
7087
7583
12209
11647
7426
8915
9566
14901
9579
8881
1573
8942
9385
13594
8264
15191
7783
13955
13109
10177
13829
10456
8156
9526
4793
7265
8803
5165
14928
7410
9536
8836
8979
9411
16940
8195
9519
8859
8964
8057
7378
7285
11819
13354
9450
7408
12353
7351
8884
7302
14839
9145
9019
9373
11331
7393
9555
12034
9537
6860
11659
5385
7373
7408
9525
9005
7907
12954
8913
12605
17153
7391
12665
10182
13508
8447
8995
9759
7037
14962
23125
8188
13718
9355
9393
8553
9146
10741
9517
9381
7433
14993
11738
15101
9478
12016
13725
9249
11588
9396
14016
14954
9243
9606
8334
8915
11974
9387
11820
12270
11359
9440
9368
8152
8913
13500
7782
7468
11711
13636
11694
14866
9392
9453
11311
8626
15521
14926
8880
8889
8856
13644
7349
13986
14254
14018
11601
8998
8212
8778
8104
11607
9355
14794
10897
11299
7319
17180
9376
9436
9449
13740
7424
6526
7291
13622
9344
9282
14935
5806
7347
14050
11961
12823
9494
8956
7740
7390
8875
7549
7391
6860
7436
7393
7386
9487
7348
10249
7464
5223
13247
7340
11620
8284
5575
14838
9401
9495
15512
12205
13324
13451
14211
7347
9393
7400
9521
4863
9393
8812
7355
8225
7426
9155
9393
9466
7901
9473
8033
9338
7394
9454
9448
11649
7348
9202
9035
11582
11095
9603
14160
9439
7406
7545
9422
6479
8789
7356
6833
7378
10432
9613
8477
7566
11925
15436
9410
8953
6648
9426
7388
7375
10857
8936
7417
7559
14884
9383
7569
6848
6698
6452
6873
7551
7509
9362
5189
7002
11369
6821
14104
6809
7507
9434
6854
6859
9205
5899
6744
7553
6812
4617
7567
14365
7542
14406
7562
14192
11614
9675
7567
6828
6846
9467
11781
9551
7453
13666
7444
7566
7395
9149
7569
7534
6732
7263
4510
7437
7568
8681
7446
9437
9543
9543
15363
6923
15483
9250
7362
7566
9514
7096
7375
7562
7562
9500
9380
10575
7411
8765
15516
7291
7445
10503
9081
6759
9383
9782
6838
7569
11423
7461
7008
8091
10378
14040
9552
9385
7567
12912
7491
6866
6856
8616
10719
13627
7411
8028
7411
8874
11465
11499
13696
9279
7458
7332
8077
6745
7403
13982
15248
9557
7353
7438
7805
9408
9365
14085
9453
7241
9585
11453
6811
7574
14952
14245
8317
7493
7394
14883
7388
13634
6804
13848
6855
9708
7394
10886
10672
10388
11236
4354
7464
7417
7487
8984
11701
11340
9178
11427
7471
13674
8956
9337
10751
13961
8894
7372
6945
7374
10589
8538
7411
9477
8752
7442
9607
10081
7440
9414
7368
7493
14378
8634
5772
11661
9007
5647
5886
6305
11049
9568
8924
14735
7394
7294
7376
7432
9115
8158
7441
7217
7442
8790
10135
7856
11456
11415
13756
12330
11507
9390
11850
7414
9115
8978
15471
8851
7339
9450
9007
7238
7354
9371
14003
14109
9529
8916
14936
7392
7335
5829
7305
9157
7368
9241
10164
9331
6796
8803
5120
7284
10241
7275
13225
7440
9475
9588
6868
7255
8889
9131
11723
9706
9597
7416
8867
6241
14216
8259
11332
7427
7393
6508
9618
14911
10090
13689
7533
13724
14900
9513
13446
9411
4880
8993
9356
11106
7129
7506
7232
11729
7385
9363
7509
7377
9340
9175
9474
9513
15190
7435
7506
11527
9460
8914
11810
8945
10321
10321
9344
10112
7346
9443
5342
8128
10182
5115
7331
7937
7511
15877
14038
9464
7388
7338
13972
11876
9534
8933
13436
9353
7358
12481
9523
10751
8308
9699
9396
12503
11335
11743
6468
10954
7929
12908
12510
12229
10567
9470
8837
12852
9536
9340
15110
7336
7392
7930
11545
14874
10662
7261
11708
8533
13538
13768
13947
9368
5981
10082
11552
7461
7365
9139
9040
12500
7390
4818
1856
9874
9567
9424
8187
13994
3338
9561
7449
7494
11974
8924
7570
12169
9388
11709
9616
11401
11983
11817
12200
13716
8836
7345
6650
4899
7381
7268
4976
11239
6401
9320
12052
9488
7457
5777
10066
11705
7092
9556
7938
14916
11650
12802
7785
9364
8821
7375
12554
6771
9425
9064
9259
5177
11233
13654
13590
7504
15438
7342
7290
6930
11618
13599
7414
12878
5226
13578
5033
7537
10127
10411
6831
7361
9359
7365
10703
8917
11226
8908
11517
12388
12662
11082
9571
7457
7344
14914
8893
14700
7073
7427
8976
11803
13760
8140
9389
7701
8357
13687
14622
5197
16908
7510
5912
13750
11541
6192
5177
9230
11395
7452
7362
7499
11448
6419
7426
9335
7395
8160
7477
13895
11484
9522
9512
8855
1537
4815
7471
7793
11807
9250
9310
13633
6762
7331
10446
15830
9049
5614
15484
9447
12659
11768
8324
9528
15504
8963
13696
8888
9375
6883
11402
3633
9475
7419
5377
16690
7293
11125
13973
9445
7463
9445
8355
8828
7359
11724
7509
8619
9408
5330
6587
11228
1564
7315
5335
16520
10632
11402
8544
7382
14145
7456
11053
3453
14983
11942
10636
6225
14964
8198
9197
8298
9263
7489
9442
5334
9376
7339
7459
7210
6861
9372
7876
9626
14949
11569
9926
9360
14241
15494
8100
7445
7772
9017
12417
11328
7337
7343
12495
2029
4141
5786
9448
7231
8062
9473
7398
8921
7189
13638
13887
8945
8953
9472
11414
8915
8898
14859
5737
13406
13824
11578
15116
8625
9222
8943
11276
10405
8028
21652
13693
9804
8988
9290
12305
7453
8442
13377
7333
9480
13710
16675
9428
7402
16804
6854
11109
11726
14045
9268
8308
9038
9308
7347
8799
13459
14952
9523
8426
8889
9486
11582
8275
8210
7421
7305
9529
11074
11355
9341
8685
9013
13466
9177
6170
7327
9123
7368
11126
9141
7836
7419
7390
7378
9506
7353
8782
7803
6061
9432
8268
13283
11622
8900
7410
5468
9528
9325
10601
9476
10240
15301
11686
11952
9275
8285
11439
22815
11179
9482
7398
5269
9173
8848
9403
13386
9513
7499
8006
21107
6152
13853
7410
8118
9522
13861
11661
8985
9177
5820
9439
9403
7458
9436
8939
9474
9019
9511
12533
8876
9508
8403
17057
9381
9172
9410
13629
9113
7540
12737
6880
7338
9302
14826
7353
15597
8001
9444
7786
14915
7730
13011
7377
9528
7354
9483
9334
9388
8992
11536
7353
7374
9456
15537
6978
5541
8938
11174
9415
13355
9399
9614
11844
11758
7321
13805
14464
7348
8444
9207
4876
13419
7402
8769
9398
1993
5813
9494
14942
14325
9543
7346
12370
12059
7348
8973
13339
7839
12532
9636
15472
7745
7430
6841
7130
9376
9120
9537
9489
9129
5763
9006
7940
9489
13611
7298
2822
13921
8860
7738
11732
9388
13656
12124
10674
14024
13950
12126
9402
9311
7378
15675
12305
8118
20039
9490
13422
14795
8295
5254
9436
16220
7316
13613
8892
8971
9348
14085
5199
8919
9356
7260
14357
11572
8241
8742
6950
8223
4834
11699
13639
13139
5058
7436
16619
8846
13712
9023
13761
8133
8379
9238
7963
15417
10358
7395
9770
7293
9747
7412
7386
9163
7394
8998
9374
8936
11483
9476
8896
13175
7378
11447
6969
7447
7370
13911
8833
11307
9854
9494
9475
9351
6925
9565
9408
8859
7738
10792
9443
9400
9244
9343
8026
9397
9075
9327
14723
7359
7458
15475
11421
13538
8666
6002
7584
9398
12689
9201
8799
6412
7282
7346
9430
9474
7321
7346
8942
9323
9676
9375
16661
9502
8789
9358
10511
9518
9313
8591
15432
8120
11674
11353
13224
13721
10115
9085
12953
7173
9021
9417
12490
4201
6171
13704
4368
13488
17489
13514
3026
10786
8329
7342
19625
7387
9066
7353
7572
9120
13554
8806
13418
11742
11353
7411
13213
11597
9528
8915
11630
7443
9030
14007
17542
11770
9082
9812
8814
8921
9136
13327
10172
7501
7437
9173
8914
8981
14259
5138
13637
7319
10622
9337
9483
7331
9449
13358
7503
8272
13548
14209
9585
8949
11662
9276
13383
12674
7382
7381
8325
11580
8877
9368
13731
15413
6454
11746
9403
11303
9301
9439
15413
9002
14010
8877
13925
9357
8793
8888
6374
9365
12542
9531
13926
9118
12155
8913
7323
9246
1853
7301
11602
11547
9497
9265
12188
14843
7277
12463
9536
9552
7670
10998
9410
9571
7989
8932
7351
9987
7174
12369
11547
10628
9451
13853
7309
10299
7334
11617
8928
14823
7373
6429
6676
8924
5695
9325
11595
7395
9240
9435
9799
7006
13401
11585
13186
8922
9310
7376
13989
14760
7361
6930
9487
11694
6447
8903
7927
8877
3474
8806
11634
9514
3613
7285
9510
3613
13525
9787
13638
8669
13603
8895
5520
7342
7415
9456
10280
6151
9305
10060
15996
8568
8380
8380
9157
9517
12256
12162
9064
4551
9308
11355
9467
7885
7252
7275
13652
7358
11493
9343
7470
10609
9497
9126
9421
12352
9612
8276
8861
13577
8954
12472
14745
7026
9926
9493
13584
11824
11474
9398
11417
10724
9008
6178
9433
11411
8955
9442
13068
9272
11616
10997
8963
8204
7143
7363
8890
13615
8745
14069
14843
8510
11596
7480
8659
13607
13994
9007
8915
8927
9472
5058
8682
7830
8917
8885
7082
13676
9356
13648
6580
10158
7394
8853
5691
8885
7365
9201
6349
14090
14873
9459
14999
11672
9401
9539
9483
11806
12823
8188
5445
9114
11950
2021
9559
7649
10845
9472
15480
8162
7416
11539
8302
7947
9439
22602
8966
10744
10227
7374
16262
6765
8703
18327
9260
11225
7361
7389
7397
13291
7496
7439
10004
11361
9388
9284
13635
11565
14458
7341
13781
11597
8962
7371
9390
8928
5049
9334
6900
7700
5272
7333
7353
10689
7431
4782
6960
9527
8914
9312
9395
13499
7246
7442
9455
4894
9416
4202
13580
8787
9448
9002
7401
9750
6646
5555
13757
7416
10109
11471
9513
16202
7294
7372
8853
9429
7392
9331
9432
9359
7258
10804
8923
9456
9408
8951
7449
7324
9528
10177
12252
13756
17681
9426
13441
13344
9233
6873
10506
8973
7378
13459
8942
7442
7317
9189
10062
14755
6433
11982
9605
9418
5119
7360
8099
9485
13838
8932
9473
13431
20488
9440
13600
9517
12032
8084
14533
5784
9426
8903
14878
11324
9528
9650
5444
10238
5782
7388
9415
9481
10407
14096
7375
15409
7453
15310
4758
5870
5128
9321
7629
7738
8639
7491
11593
9566
9383
8949
8899
14850
9476
11605
11364
15078
14892
5741
9090
9530
9754
9467
8597
8980
9301
7372
9407
13515
9533
9280
5878
8916
9348
13086
15456
13412
12538
9133
9011
15449
11572
9402
14153
11115
13728
5801
8815
5157
8907
3009
8696
8782
13844
13798
6396
8969
7387
11605
13764
8789
7223
12387
8949
7230
13860
8891
8171
13339
8822
9485
7830
11628
9268
8938
11628
8897
6306
13741
13484
9381
9270
14293
11692
11757
11493
9316
9413
1563
9370
9499
8924
7440
9520
11603
11424
8851
8643
7640
7369
5132
10021
13417
9488
6369
7900
13599
9446
8889
8963
9325
13218
8877
5262
13366
14490
8926
13554
9437
11154
5703
7346
7820
9483
11897
14106
13648
9368
7400
7332
4764
11411
9521
9489
7365
13307
11211
10389
8484
7443
8930
5446
9449
17358
9474
9370
8453
9354
6877
7325
7275
12625
8933
8097
12094
6964
16595
7725
8886
11705
10347
9516
7364
9434
11764
8887
11134
13630
13413
9326
8796
6160
9432
7433
9419
16286
7378
7275
9563
9150
8838
8977
10695
9130
9449
6724
15715
6837
7400
8705
9323
9397
13668
11209
7758
8710
8952
9390
5358
8952
7462
7412
5142
8946
11451
6700
8950
9479
12886
7542
15965
12267
7413
11218
13227
10034
9391
11601
9451
8763
6416
9048
11330
8097
9431
9468
8238
8828
9013
7223
10183
9513
13468
5421
8560
13987
6638
9505
11368
10001
9396
7305
9331
9485
9540
9494
6687
13813
12692
9458
13678
9436
8890
13306
11374
9508
8929
8903
13750
7235
9486
13520
9273
9444
7046
8107
7813
7515
8898
8820
14002
8961
9053
9459
7361
13309
9281
8633
9147
9723
11312
5978
4920
8918
7110
7356
8992
8903
12105
13669
7898
9763
14827
12006
9188
5714
4817
9428
7304
12726
7391
9322
8059
11830
8896
5333
9547
13512
2690
11599
8564
7447
9646
7335
8700
5053
12767
13593
14088
4244
6065
10414
8509
9629
9392
6018
4837
12553
9516
8833
16735
9392
9461
8959
13760
7384
8909
7674
8881
13986
12119
7883
10761
6276
7347
9474
3006
6474
8954
8282
9434
7957
8862
6464
5353
7858
6206
8613
9012
9231
8882
11804
13735
7387
10713
9903
10087
8880
8782
11055
8883
13048
9474
8913
13905
10006
9514
9485
8887
10280
6855
9409
10124
7347
7442
10005
9394
6441
7548
13959
14866
8944
9378
9981
5393
13193
9435
7801
6521
9779
11572
6379
9424
5557
14797
11925
13669
5427
7367
8390
6477
8982
11904
9064
7379
11780
23558
10845
14140
8944
9366
8852
9460
17620
8874
13262
9338
7432
9295
5409
9274
6724
11823
9358
8991
9528
9471
7272
7222
11179
11932
9440
11783
7928
12689
9445
7342
13776
9302
8928
6937
11477
6362
8837
5380
8962
9414
13763
9686
12169
9515
10525
9489
8928
8761
9911
8966
5796
10249
9526
8293
14816
8865
11696
8964
11968
13353
9366
8991
8786
9482
9353
16752
13162
13977
14944
9332
13367
9591
10365
7359
9533
14052
9586
13626
11930
14029
8076
6417
9424
9437
9460
13279
1942
9430
6844
14004
9398
9326
9304
8982
9444
10905
13773
14040
9089
9432
9358
9416
14063
6263
9211
1560
5972
13734
5354
8117
7342
9501
7955
7289
8888
8763
13545
7345
8900
11584
8745
9486
4663
9457
8930
11564
7397
4076
6711
10047
8857
9392
9449
7414
2292
17686
9376
9181
9753
10047
11700
7457
10247
13823
9020
13208
9376
11370
9432
14065
9293
8962
9393
5127
5576
9521
8974
9377
8880
11144
12568
9267
8195
8852
6608
12483
8972
6348
1861
9445
7393
7419
9342
13931
9575
9527
16831
14103
7474
11882
4701
5167
10091
11682
8962
5226
3401
9444
7761
12376
8985
6932
9358
4942
9521
8054
8900
8926
7025
13691
14239
13763
9246
8863
5802
8004
9527
9629
9556
9345
18024
9531
9172
7309
7299
9368
9477
8901
7337
8909
7354
5190
8658
9173
9550
5393
13623
13630
7799
13779
9353
8940
9601
7798
6328
8958
11198
8881
8879
9475
9477
8034
9516
8165
8962
5617
6354
9549
9242
9482
7241
9525
8922
2124
8245
11402
11116
9442
7384
7367
4784
8943
9516
9300
11938
11486
6407
11729
8086
13655
11411
4861
8214
9554
9427
9374
9289
10255
9600
9156
7349
9392
12490
5652
9437
8720
9467
9427
13577
8215
8112
7431
8692
8088
9281
6506
11721
8947
13310
8523
9486
7252
8966
11754
8932
9249
5240
9154
9425
6391
8961
7414
7407
12628
7320
13543
12064
8903
5882
9258
8884
12822
5687
12242
9062
13908
9449
6410
14791
9447
9986
9462
11541
7490
9263
9173
9995
8907
9453
6405
17687
8970
9415
9546
7425
7824
8940
8953
13991
9396
8914
9506
12942
9390
8913
11578
9457
6907
7781
1758
13620
6927
10173
9006
11747
8872
9383
8886
9511
8052
5658
11575
7507
11147
8868
7411
9334
9394
9511
7964
9505
13927
9399
11639
9395
14122
9576
14193
9440
6916
7393
10957
9315
7742
9492
6045
9494
9287
9322
14015
8853
9600
12707
7730
8842
8385
9404
11621
11707
6401
10993
5323
7330
10079
9468
9514
9340
11597
8953
8883
12558
10367
9042
9490
9522
9456
13974
12713
7246
9505
6741
9450
14131
9405
9635
12661
7674
9413
9307
9239
6700
14910
9464
7487
10791
4461
13814
8991
11686
7319
8884
6219
13599
11932
8988
8908
8992
13862
8057
6369
12596
9269
8887
8890
13862
8877
14074
6663
12697
12502
7705
11372
9392
10109
12893
7304
10053
8776
14577
9517
12155
8877
5519
6326
7979
9421
8951
9481
8810
8987
9495
13768
7243
9518
7658
5464
10202
13409
8940
9422
8942
8874
8965
4741
8787
7384
8020
5274
7940
7847
10780
8980
11836
6393
9429
9525
6755
10715
9446
13761
11665
12817
10922
10070
5143
9266
5877
8924
9473
9479
9509
5496
7958
10299
9340
11971
9483
9438
9482
8275
11811
11694
9513
13987
8603
9015
9762
15800
6837
7372
13615
8878
9463
9024
10293
13762
12025
6169
6038
8935
9511
5777
9689
9523
9526
9497
7521
8154
9529
11698
11581
11220
7497
7754
10161
1397
14033
8901
10030
7473
8631
14073
13971
11143
13913
11326
11582
13853
9550
14104
13638
7348
9516
9007
8951
11814
14824
9714
5512
7326
10305
9295
8956
13626
9476
5774
10262
9462
9462
9011
9046
7368
11614
9334
9112
9424
10237
9342
9250
9045
4715
5112
7355
9488
10966
5290
9312
6868
9009
7404
9677
8874
9308
8854
7267
8087
8386
7443
9465
9011
9440
15934
9648
7335
6360
15386
9413
14767
7403
14622
10100
9516
14011
10420
9291
8573
16167
8821
10377
6889
9471
9452
6960
8919
7387
9516
7608
9302
9514
14879
11575
8544
11134
11393
10789
13525
11429
6931
9412
6945
7454
6380
9491
8869
8970
6849
6866
11958
6873
12910
7921
13979
9317
8975
11205
9528
9554
8906
9430
9481
13485
13490
9241
9107
13067
12745
11173
9469
9394
10987
15320
7412
11286
9455
9582
8963
9516
9374
9647
11593
7424
9010
8911
8984
5470
13746
8079
10036
8957
9640
8115
6117
9223
8790
11223
9715
5453
5893
2093
9197
13274
16344
9333
11809
8667
11792
5224
9040
11208
4065
5399
5979
17140
9356
12320
8878
13977
9995
9637
11172
11716
11137
9499
15535
11610
8989
9326
8532
9052
9608
8932
11097
11543
9541
8951
14159
9115
6308
12071
13927
9149
5757
15388
6876
11170
12182
9511
11603
15380
4967
9402
8278
3741
7355
11634
12229
8363
12687
11773
9171
6484
12661
9537
6612
9505
6529
6890
9582
9076
7298
9458
9522
9286
8982
7510
6116
9494
9319
9525
7329
8788
10115
8943
9504
7419
9898
9009
8964
9530
7127
13662
8995
7972
9497
10804
11666
8984
9463
9280
8837
11446
11720
9384
14505
8847
11837
7393
8343
8935
9511
5204
7396
9405
7370
9322
7742
13772
9557
9495
8964
13749
9508
8968
9227
11991
8343
8955
6910
9534
8720
7919
8830
7397
6340
11390
9402
7386
13490
9551
9517
9528
7453
8210
7318
9366
8922
11305
11567
9449
7411
9307
8562
5464
9504
9939
9110
6411
9717
9981
11516
8935
7858
11706
8902
7389
4844
9132
11754
7516
9622
9598
17491
9433
6607
9245
9437
7337
12072
8152
7002
12713
9396
5177
9550
9278
13223
8882
11769
9510
9961
10252
7363
9497
8732
9516
8867
8457
11938
8750
7454
11185
7353
9546
9301
8180
12855
16672
7394
6835
7824
9251
15354
13783
13495
5299
8197
7600
8910
7827
8908
7848
10157
8899
9898
9449
11565
8539
12081
9282
9436
13572
10493
12677
9448
7308
6843
14769
14067
6430
13233
13980
9512
7668
9522
9006
21145
7463
8995
9346
14352
5105
13486
8950
9455
9459
8964
9429
7511
7324
12885
13779
14267
9036
8933
9312
9004
8404
13416
9517
8749
9504
9442
11720
5799
4775
9462
8701
8404
11212
9536
6649
8932
9530
10163
10579
8834
14172
7408
12680
7446
7453
6981
7362
12551
16981
8075
6111
9510
1637
13829
11886
9513
14851
13842
9516
6663
9809
7310
5187
8621
11453
13292
6487
8862
8709
11930
11489
7507
10998
9867
18750
6942
23857
13808
11708
9425
12041
5838
8933
8955
8916
9393
5826
8996
5928
11678
9520
15376
9520
6380
7365
14891
23450
8572
7755
8992
8851
9327
11361
10747
9515
7339
9085
14035
11733
9175
7973
11603
5523
7412
8921
12930
9229
9508
4781
6110
8974
9974
7365
13939
11638
11732
13810
9488
9345
7872
9444
15373
9528
13691
5596
7509
2799
7430
9538
13747
12199
10806
7422
12170
6900
7802
8957
9492
9261
16847
7359
11883
8969
9349
13269
9288
9143
7288
9563
9311
9357
10292
14342
14084
16616
7350
9456
8952
11917
5843
10493
8961
11402
8887
16013
8561
13822
5256
7594
7348
14759
5781
12654
9440
15576
12511
9324
10686
5212
14980
9159
14713
7453
7412
7314
7467
11921
14114
7287
9323
7598
11279
9050
6868
9347
9350
12774
9380
9507
7322
9730
11320
9320
2008
10999
6181
7519
7680
8891
11635
13823
13904
9518
7531
7711
8883
7502
8938
11623
6957
11325
7406
11635
9505
6925
7225
11899
10300
7232
8937
7310
7481
7656
11249
13244
9391
12730
7399
10747
7942
9330
12398
6824
10189
8635
7382
7760
9428
16451
7506
11238
11264
8683
14953
7741
7390
7369
7370
11927
9597
8165
7257
7312
7283
9736
11451
10127
5838
19660
6485
7335
9379
9438
4929
8069
9595
9533
8808
7333
8980
11664
7442
9760
7344
16241
8817
12646
7086
7393
11563
13601
7808
9587
7698
12653
8127
6432
14336
7508
11429
9518
13314
9390
5822
9539
9451
9445
7529
9464
9418
13842
7492
13635
13645
9323
9021
9137
7130
5276
14161
8978
9564
5152
7420
9385
12632
16816
7329
9541
11299
7849
9450
6463
5342
14913
9429
9547
10502
9496
9365
12953
7308
13783
11469
12292
11432
9367
7514
15353
9535
12935
13409
5710
5652
11347
9192
7421
14988
13889
4203
7998
8509
9500
7358
7415
9154
7439
7768
9492
7140
11233
7314
8882
8977
9534
6796
7466
10968
7453
7424
7339
7287
7486
8979
14896
7365
7433
9279
7446
7379
4944
14057
7935
7326
6931
7346
9379
9464
7842
9017
7350
6940
7361
11776
13604
7367
9500
9210
10381
7342
9314
11043
11419
18535
7265
9491
9095
11981
12823
14969
6418
14331
7570
7363
9535
8978
14844
11418
7367
9571
15511
13620
13836
14937
13447
7331
9358
7309
13605
7430
7292
7317
10589
8825
7973
9394
9130
5550
5428
9469
9595
9306
15115
16304
7393
8869
9442
7719
7109
11099
7435
11117
9950
14011
7346
9313
7472
7387
11635
13906
12506
7362
9329
6842
9336
9594
9571
8945
7467
7508
11860
7401
13803
7325
7444
9481
14884
10490
8919
7312
9382
11547
5888
10120
9506
7194
13892
5243
8725
7343
4769
8511
8679
9547
9369
9369
7362
12587
9051
9322
13770
11560
8908
7938
10734
8338
6838
8993
11136
10384
7441
9546
8977
8853
13673
14579
14956
13670
7327
13582
8765
8870
11426
7395
12262
9634
12484
7509
9409
9001
6999
14950
7409
5189
10050
6847
13590
6851
7355
8899
9458
9996
9459
9411
7802
13139
13822
14826
7378
9442
7776
7429
7441
7381
10061
9553
8950
7443
14886
7343
8878
10813
7889
11355
7301
9528
12734
13609
11865
14917
9610
8960
11808
8783
8807
7384
7395
9583
9458
15006
8828
7308
11334
9614
9438
4198
5198
11420
8395
9514
9556
7383
9386
9542
6810
11624
15452
11755
8374
14856
12083
9538
14914
16913
11818
8914
9568
10253
7446
13888
7874
9693
5147
13686
7417
12235
9946
11630
7471
7425
10042
7364
16364
9514
11479
5156
9516
20594
9334
13906
9363
7767
12676
8226
6843
10369
7341
7434
5108
11541
15116
7395
14856
9522
6644
6855
19726
9356
13514
5481
9550
5177
7348
4855
8948
7750
14067
7326
9440
9495
10741
14411
7142
7694
10504
10393
9502
10686
6919
11248
10185
5132
11432
6842
6697
6899
7331
9370
9196
7350
8190
7275
9422
8167
7554
15506
7385
6836
12027
9574
14441
7305
8263
9799
4875
7372
7357
10999
8951
6967
11711
7735
6722
7442
13792
9608
7567
7381
9934
9547
7428
7566
10396
10178
14947
7565
8995
6798
9396
6840
7308
6861
11068
9539
6445
6831
4170
6829
11413
14063
6794
9155
9560
6849
7570
7561
4435
6856
7568
6870
7563
6849
7567
6849
6852
6857
14430
7568
7569
7565
6815
10618
7559
7433
7562
6249
7558
6546
7567
14434
7569
6854
6811
6815
7335
6799
6792
16083
9519
6851
6133
13587
7421
9575
6109
7569
6864
6850
6758
6822
6704
6860
7563
9153
9514
8759
8295
9442
7294
14197
7359
7120
7343
6803
15357
4502
6803
15347
9402
6755
13631
7477
13673
8195
7372
7170
6852
10489
10298
11512
9208
6900
9327
11710
7331
7869
9626
7287
10317
11711
11686
13767
7323
7420
6884
6801
7412
14878
11668
9593
9535
9386
9655
9382
7440
9566
7489
9418
8974
7744
7345
7356
7474
9497
6814
9364
7332
9242
13591
5172
6674
11682
11529
7320
11612
7355
13727
7893
9531
13636
10529
9589
7425
9287
9272
7467
8938
9373
9399
5378
7457
7415
14857
15362
7745
12606
7802
12976
7506
7353
9543
7506
7226
13841
7508
9581
17001
9178
8799
11795
10241
9659
9572
9734
7314
8982
7263
7505
11973
8796
9156
10929
9392
9730
7284
5173
5147
9472
12505
13876
7505
11707
7583
13558
8994
15484
7568
9301
9367
14136
8928
6176
7412
11637
7313
9353
9591
7312
9261
14931
9980
13928
11455
7470
14856
10183
5818
7364
9326
7464
14229
9435
9648
6881
9444
15480
9537
6819
10664
8026
9005
9481
6928
10299
14217
7304
8746
9114
7484
9097
9371
9316
6865
9797
8159
10393
6886
11675
7499
13615
7470
7266
9869
7365
7363
8042
6836
9600
7508
8890
13673
9344
9441
13655
9780
9530
7798
10050
10114
9324
7307
11535
11755
7404
13912
10305
11540
7779
7437
5814
9169
8960
11601
7412
7344
7321
9720
5568
8831
13542
13544
13710
13485
7360
9379
15908
10922
8276
7434
12558
11313
14952
7927
17636
8972
9012
9505
15459
9196
12240
9154
13464
7408
9471
9520
8985
9487
15527
8074
5201
10132
13466
11010
8177
9343
13829
7396
22567
13674
14186
9312
14854
6836
13089
13515
11750
8928
7324
7208
11219
7374
9442
9435
8157
8054
11490
11269
12171
6380
13110
8322
13645
8287
11391
6651
8883
13087
7407
9481
8819
13192
7551
8707
9385
4687
9062
9432
9249
10714
10234
9340
8921
11739
15004
5185
9479
9511
6818
7196
18115
7296
17843
9191
9512
7355
9613
8007
10221
11254
8263
7388
7388
13715
8774
7452
13975
11726
10768
7370
11264
9350
9611
7492
5014
8950
6940
15831
9399
6827
9518
9514
8883
14055
9048
9547
14107
7448
7350
9323
7408
8893
12714
13329
9592
8917
5493
9073
7389
11482
7438
13832
12406
6652
7443
13227
9392
7455
13725
12742
8454
6705
8830
9546
9595
9197
16970
13256
7868
13417
7280
7248
11349
9593
9475
9419
9493
6202
9029
7252
5365
10515
7464
12622
6462
11535
12495
11813
7299
5429
13104
9521
16533
8959
7424
9309
7377
6879
7490
8932
7353
9397
7474
17486
8570
6380
9486
10781
7378
11829
13249
7360
9065
8540
16711
7300
7374
7309
7475
12787
11393
7222
7412
9132
7182
11136
7106
13577
13983
13729
13627
8580
7343
15225
9395
9375
8126
13408
9661
14524
9321
11525
11927
13743
10022
9505
8886
13756
8283
9401
19198
8976
9112
10679
4574
8870
9426
9447
9486
8903
13415
8564
9220
11069
9453
15634
17216
7844
7877
9439
7304
6973
9703
9469
9494
4896
7136
7313
13958
11754
7244
12006
7419
9354
9475
11433
14619
8987
4174
8662
7372
9524
11816
7447
7764
8743
7243
9480
7213
5146
8789
9009
9488
9501
11212
7919
11491
12000
11191
8957
7276
7373
8867
5689
7323
11617
7300
7420
9143
9425
6808
13435
11643
10036
13857
7120
9327
7356
9463
7158
13247
7302
9475
9665
17799
7406
5332
7419
9531
13630
19041
7304
13314
7778
8952
9656
7392
7335
11491
9824
11545
9732
6408
8996
14138
15331
5702
7338
11498
7355
10655
4990
8808
7342
5123
13545
11197
8310
11192
9452
11314
9323
6181
11684
12631
3441
11375
8261
13696
9350
14222
13546
14527
11282
11288
19705
9553
7355
14980
11543
11679
7456
9777
8918
9514
12517
13607
7362
11401
7440
7278
9859
12990
13550
8838
9551
8728
10113
7374
7863
8954
13821
11631
8849
7322
7318
13388
11830
7505
8836
8922
12004
8969
9778
13826
14919
14924
6288
2425
13462
6311
13125
9515
9422
9625
11631
13617
6961
9659
8962
9497
14842
11636
9496
8919
12744
7667
12117
9429
7344
9342
13449
14952
10629
8929
7758
9612
11237
13248
9439
13812
5175
9571
7392
10364
7239
9541
8283
9007
12007
13611
9511
6248
11865
15361
13837
9562
3171
6919
13848
13844
7559
4914
13795
13733
7389
12584
14838
14881
6211
13626
7344
7341
15066
6227
8911
7349
8952
5281
7334
13023
7378
12620
7434
7873
9492
7462
13732
11172
7274
16329
9553
6222
8964
6952
9403
7388
7432
4850
9686
11561
7329
11845
7435
11638
9011
7250
8941
14935
9396
14853
13624
9367
11717
9002
7800
9502
9542
7512
8896
11320
7272
8890
8968
7387
7411
14661
7232
7457
9001
8192
9457
9446
9432
12555
9544
9296
14127
6669
7789
8728
8126
7347
13917
9448
6361
13530
8864
5179
8857
9372
7292
13520
8001
8699
7854
8902
7813
7397
7778
6366
11722
17028
11048
7363
15542
14599
7568
16953
7817
7285
13607
13658
6991
9215
13942
7446
7343
7177
8098
11649
15700
11268
7043
9180
8555
12862
9383
13987
5294
13522
9319
11161
7418
5609
9528
9337
7442
11562
6892
11488
7457
8932
7803
9365
9329
9301
13795
7382
7343
9060
9481
9614
8884
13842
8954
10319
11433
9542
8970
9500
9339
13225
7367
9714
8984
9534
9467
7766
8932
7345
12379
15469
13461
8183
10808
14016
9125
7475
11934
8059
7351
8837
6816
8897
7823
8893
13656
4352
5645
9314
8867
9508
9268
11212
7051
12298
5225
9488
5289
11705
9465
9434
12110
10121
12303
15829
10264
11554
9603
13674
14076
10401
9560
8913
14768
5021
6918
14380
9480
13751
11669
9587
9407
7357
7456
9461
2226
9465
13794
12863
9485
11660
7358
9900
9141
7430
14418
7646
12676
14635
9196
10392
8953
8191
7394
7469
16926
11702
10008
8836
11645
15299
7409
13300
9238
6904
11754
9506
15110
6342
9513
8895
13366
17521
8229
6944
6983
7709
13899
4729
11561
13652
11944
9424
11916
9399
13656
7251
9532
3295
9339
10075
7785
9505
13745
8873
7857
13665
1567
14153
7404
9293
5198
9063
9242
5238
8373
8866
9457
10390
7155
12265
9379
7770
9493
6914
11519
10151
11604
11200
12250
8117
7367
12455
8898
9475
8918
5954
13817
8898
7387
7303
9414
7356
11078
15839
6523
6523
7288
9203
8126
11674
13959
13817
9292
7502
7439
8946
13742
8932
9462
9325
7844
10833
9387
9361
7014
8875
12692
9239
10973
5815
14869
13496
9408
8889
9433
9334
9631
9327
9295
8926
8875
16378
7351
8893
9878
5659
7762
13897
8893
16892
13846
4966
9439
9490
9077
9375
9080
9461
12643
9461
11690
11533
7457
9355
8346
14419
9471
15168
6243
2474
4955
4893
4858
5376
9002
8900
4794
9348
9248
13139
9228
9216
12691
9092
9814
8908
9313
9441
5406
13601
10032
7382
5708
8666
10126
7107
9477
9488
9396
8965
7387
8917
13480
11393
7423
10420
9108
7369
9011
9536
3560
5484
13563
15703
7368
10475
11601
7354
13779
2849
13224
9525
9477
12306
7209
11587
7449
8897
13159
11053
9389
14720
5269
9498
9443
5693
13725
14288
8886
9367
8783
12343
12036
7152
11610
13737
13675
9346
13602
8314
9445
11678
6465
6476
7285
8991
11149
9325
7230
10547
5150
13800
9624
11321
9570
14894
8958
14943
3343
9488
12444
8893
9773
9193
16222
13639
8147
8876
12271
8279
17430
8805
11047
9447
7796
1870
8969
10706
13892
13646
9241
13979
7852
6013
7247
9001
9744
8337
6812
7361
13818
11544
11793
9444
6418
8976
13987
8718
5096
8891
7253
14001
5138
12176
8295
11713
6194
12714
11504
7363
9445
16398
5180
12172
11671
13645
11027
6388
7254
14234
7266
8932
8945
14248
7413
4761
13778
17169
9060
6397
9513
13881
8988
13816
6405
14830
8972
14312
8375
8915
4898
9229
9963
7994
13616
6976
8698
8826
5387
4665
14045
5171
8829
11613
7314
8970
9481
9488
15920
8247
16192
7342
9294
5663
13830
9235
5477
13170
6181
9405
8929
13294
12003
12198
11413
11367
8953
5979
13645
1915
5399
9930
6752
10257
8134
13418
13605
7494
8893
9065
10439
8315
17077
13715
14854
8064
11171
11287
13640
11804
1843
9433
7408
8101
7335
8883
11301
6810
8888
9330
9703
9281
14406
13593
5384
9344
10959
7829
10917
13322
13649
6282
11668
8447
11594
9303
9434
9266
13876
9452
9068
14906
10222
8388
5235
9411
13527
9315
8260
9275
6087
8508
9492
8977
7293
13615
16708
9308
7485
9503
7389
9133
8233
8971
13847
6091
9557
9364
11428
7299
9320
7331
8064
6384
8870
9173
12605
8948
11551
9441
9556
11547
7372
9219
14896
11587
6465
13627
8837
8215
4831
7325
7308
8880
5380
12733
8870
8880
13748
11533
8917
8918
9502
12820
8683
16833
8907
8111
13613
7144
9270
9319
9350
7176
7382
13264
9248
7305
9303
8893
7276
9427
8966
7342
6563
8919
13959
8368
9583
9516
9470
5748
10599
12576
8721
8994
10014
9290
8777
5815
8842
8919
9609
11929
8927
14078
9482
11498
10417
14042
3552
15976
9447
8908
11513
7191
7360
11672
8894
13390
11755
9517
9151
10155
9427
8509
13408
9394
10094
6366
9452
10703
9485
9488
9447
4872
17528
8986
7325
9498
13522
13683
9366
8956
2125
7368
9003
6807
6168
9298
9168
8285
8839
14815
7308
7417
12309
14645
9061
9453
7024
6092
8916
9463
9453
9416
4555
7574
8990
3612
9424
8941
13986
9260
13616
13770
13970
7508
9333
6070
8849
12167
5668
8981
14214
8945
8460
9538
14026
7285
10600
9445
9523
9520
12725
9379
13636
6176
7398
13756
15175
7379
12947
8986
8994
9498
1932
1957
8848
9407
8863
5144
8381
10255
8901
9509
9528
11711
9371
6868
13886
16411
6971
11936
7426
9446
9547
7390
7391
11868
7454
5794
6243
11840
9248
12100
9032
7553
13772
6422
10672
9004
11738
8925
9526
14560
11678
8692
12778
15451
9461
8721
8796
15622
11931
6414
9440
9522
7510
12112
7295
13670
11555
9530
7378
9327
8987
4935
11443
9523
9516
13194
8278
8954
12705
7362
13586
9447
6405
8878
9264
13904
14890
11456
11162
7760
13690
9323
9443
13576
8962
13570
9111
10770
10526
8886
13509
7860
7360
9525
10210
11617
7357
12760
9512
5924
1565
14299
9483
8925
9422
9479
11139
9456
8140
8143
8606
7506
9363
9045
8823
11957
13610
7368
13514
9428
9506
12752
9437
8312
4275
9452
15084
9324
8991
13810
6647
9377
9007
6253
8830
8592
12711
14977
9476
11088
13469
8020
8841
9424
11650
9344
11866
5402
9538
18210
6431
8809
5891
9444
13386
9283
6225
8627
9487
13410
13866
9319
11548
7356
9512
6498
11494
13754
6426
2943
8942
12268
14006
6186
6912
1882
4921
7507
15705
9316
7343
5105
5179
9421
8986
12746
7529
10880
11745
7835
8959
7363
5453
9433
8898
8971
11765
13245
7197
11374
4819
15733
6416
6598
11729
8919
9341
9304
8579
13701
13449
13714
9396
9475
9281
8862
8891
9482
8929
9342
10485
10650
9376
1797
11117
5830
9452
11709
8967
9372
12188
9501
9278
8906
12056
6474
10880
8621
13280
8963
12401
11676
8949
9467
9513
9436
9540
5414
8933
10461
9541
9302
10739
11218
9473
8440
9536
5659
9405
7438
8321
7335
9469
9484
10894
8029
11921
9371
14052
6158
9514
12755
5296
5103
8821
9934
9290
9483
9621
14151
9439
9250
5186
17657
8848
12021
9389
9481
9531
9367
12161
15703
8333
8107
9928
4423
7321
11358
10301
13119
5788
13488
7501
13244
13900
6738
8896
9477
8183
11594
8951
7590
11465
8059
8945
7889
10853
9464
8168
7396
8101
11607
8130
5135
9552
4752
9293
11839
8851
8947
7769
1936
9322
16750
7418
11309
7363
11942
8392
11884
8375
9553
7994
9019
13030
12435
14096
8812
7464
13090
8954
7117
7933
2786
7269
8333
10368
5516
5040
8969
9275
9067
9295
8521
8336
6814
5504
8212
8447
8930
7987
1825
9515
6186
9466
9485
4231
13920
8908
8140
5800
5760
12726
7761
8389
15148
7354
1579
11712
10468
6982
9287
11936
14007
7362
7565
9188
7332
10378
9513
12140
9528
9536
7178
4900
7549
9331
3773
13403
9232
8011
6042
10230
8932
9199
11579
9463
8874
11965
8977
9420
18770
8632
11630
13199
8720
8953
7525
8941
9465
8224
6183
12726
14029
3799
10489
7591
9349
8877
8974
13791
9201
8924
12452
7227
7794
8898
8203
11769
13984
8893
4936
9498
8362
9963
8203
13843
10167
7397
6383
9608
14133
9464
10194
11537
8791
13413
7295
14931
9299
11652
8877
12733
9425
8176
9442
8923
9528
10275
7795
13343
9141
11374
11655
8906
10058
7755
8931
6825
7393
13957
14797
8862
13795
7308
8834
6992
8186
8497
9768
7310
8769
7355
1813
9532
7121
13542
9072
8935
9448
12858
7403
12545
13454
9401
9172
4816
10274
9361
9572
10157
8821
9264
7312
6469
7285
9158
7766
9269
10085
7388
14077
9327
8823
7346
10535
9383
9242
8882
9250
8916
8052
9091
15389
7274
7506
15132
9490
11851
6067
17219
10092
7828
17710
7316
8227
7293
11557
7329
9349
8950
5350
12139
9165
8265
11685
6151
7881
5781
5452
9396
12542
8865
7325
11291
7389
7469
9489
8870
9461
12950
7297
7456
7094
7761
7407
8891
9338
8996
9518
8915
8864
7297
7438
7350
9230
7374
9333
9026
7360
14048
8878
10237
5663
11978
7363
9434
8928
9411
4701
14089
7130
10232
7464
6842
8417
9437
9450
7319
9609
9695
2762
8911
11483
7507
8953
9355
9582
14734
4624
11073
9176
7779
7405
9493
9044
11196
13601
7456
6981
7430
9567
7399
8824
9510
8921
8328
12838
7399
9470
14833
7390
7413
11414
14137
10595
12034
8875
8867
14919
5032
7011
12719
11553
7243
7987
10491
9445
5124
14750
8181
4775
6802
7446
7619
6973
9552
3009
11872
9343
9552
9548
9409
8868
7879
16941
7466
14108
6822
11827
7439
14911
9374
7492
14509
7302
11554
11924
11567
11550
11582
13252
11966
6797
7544
8526
9274
8945
11467
11568
8885
9468
7289
9653
11490
7361
11616
13645
7527
7290
16531
6162
11367
7033
13810
9506
9638
7499
9491
9289
15554
8214
11588
11454
13534
8925
9936
9403
9517
9462
12365
8711
7292
7948
7487
8945
7347
7285
2589
7241
8243
9443
10719
4340
9571
7454
6401
5159
8965
8595
9258
7497
9495
8871
9559
8890
9540
12572
14273
6642
7217
7246
7397
8993
6855
7091
5819
13717
8937
6817
12493
15289
9454
7403
13809
9330
9253
9490
9635
8954
10327
14714
9688
8194
8926
7064
7347
7295
7558
9465
7324
16105
8340
11388
15441
11440
14943
9158
9490
13706
12710
6867
7287
8933
7357
6843
7428
11514
8882
14054
11802
14858
9416
7422
18834
7421
9606
12504
9356
19874
10089
13320
7497
13647
11756
9279
9353
11757
8543
7399
9811
7505
14130
13737
9330
13513
7475
9405
7443
9354
7470
7313
6929
11581
12392
7318
11177
15126
8209
11153
7373
8559
7505
12466
11810
9527
7261
9361
7360
9465
9116
9262
10589
7147
7322
11790
12602
7435
11093
14924
11685
7357
12057
13863
9318
9415
3984
8936
9602
8879
9476
9330
8864
9445
8944
9687
7265
10254
8054
7328
6890
14265
13613
9285
7031
7960
11526
7390
13769
9329
14105
7388
6034
16159
8842
13076
10136
7440
6615
11666
6318
7422
12574
8201
9349
9428
14957
12453
11616
7916
8960
9467
5817
6832
7424
6790
7389
13841
7293
12375
7299
8977
10662
9354
14142
9250
5560
7381
10276
8680
7211
11950
11605
7421
9509
11146
9904
8409
10223
11043
8892
6782
9522
4940
5915
12867
10675
5308
9598
11623
11993
9153
8978
4876
11522
13652
8861
15467
13604
15019
7435
11353
14908
7393
7477
8193
8407
12636
8635
7364
6735
9770
6719
7396
14941
9530
7360
14689
7357
9533
13513
8308
14861
7386
7383
15518
9370
7905
9412
9218
7511
14929
9528
7363
7355
9535
10600
7418
15431
7242
7867
7706
14171
13655
13581
11815
13860
7497
13847
6989
11475
5262
7391
14770
7415
13657
7358
14028
6779
7572
7737
7528
6174
7361
11645
7326
10491
5518
7326
11514
9246
11611
8151
11531
8972
11679
7420
14859
9463
8921
9503
7961
13675
13822
7510
13297
9502
11582
8865
9675
8322
14974
14925
9470
13587
9361
11262
9553
7421
10578
14124
13685
9567
14878
8887
9124
9447
5101
7362
12808
7495
15510
8975
10896
7503
12740
7378
6424
10078
14948
9744
9352
7460
9222
7464
7332
11614
7390
7007
10434
8756
11401
7389
9455
10458
8939
7423
7421
9501
9351
7340
14953
10808
9734
9368
6760
7340
9142
11572
9551
6548
11698
13184
11499
7393
9429
8386
6176
9362
10353
7513
16272
7343
8186
9468
9585
15351
13635
7337
7358
7342
8931
11524
13660
13962
7413
7328
9507
8174
15435
8187
14888
14017
7372
7348
14917
8983
7375
14902
9549
11551
9524
9748
11549
10256
11557
11755
9602
15525
7368
6866
9479
16175
8947
6729
11931
15064
9598
7359
11420
7316
12730
11531
8675
10023
9561
7449
9540
6810
4663
8137
14204
7458
9620
6764
9329
9556
7410
11873
13639
7450
7355
11841
7330
9356
9356
7577
6828
9516
11606
7385
9411
8415
7520
7165
13478
9602
12799
6837
11529
12877
9587
9334
5009
7429
11568
6827
6858
9330
6859
9348
6852
7575
9591
11579
6853
6763
14672
6902
7559
6840
6826
3979
6862
4521
6754
6823
7530
6853
6833
7560
6838
6850
13891
13325
11424
15490
7558
13474
9363
7365
21840
9418
14024
9487
7617
5060
8992
8870
13187
7424
11995
7423
9460
9283
9558
7544
7721
9471
7347
7297
13437
7313
8013
4399
6842
7346
13862
12078
9221
11666
9508
14146
7361
7177
7331
8724
9178
9449
12946
7514
7385
7394
7218
7404
7459
7531
7714
14963
9566
7371
13645
9231
6249
9394
11587
5015
8861
7581
7323
5807
7466
9429
9462
7433
7326
8865
7321
7355
9700
7342
7453
11623
7359
6828
9175
5383
7395
8828
11761
15494
11622
7296
7409
9232
6802
8943
9551
13961
11525
12193
8923
15849
9475
9287
7427
7328
12594
6448
9681
12743
9319
8908
7345
7506
7358
7317
9556
9028
13012
8188
9292
9340
7401
14195
8898
8787
16092
9334
9277
9468
11355
9864
9600
8879
12095
9295
7379
9503
7321
9428
6733
7361
8941
7309
5194
7425
12741
7394
9622
16135
8003
11794
7481
7773
9360
8922
7315
7494
11170
7899
8417
4761
10154
5114
8625
8817
5199
8908
7321
9092
9391
6429
12331
7719
8437
7372
9673
7301
8063
14784
9118
15768
12596
15186
9314
3621
7792
16170
6851
13843
9520
7391
14356
7350
9372
13123
10021
9522
8221
13819
12632
9557
7360
9529
8920
7283
7772
8912
5186
9279
7372
10157
9452
15149
7348
9403
7184
7278
9404
7345
7485
12971
7828
10003
7500
6969
9366
12275
13877
9347
8875
11451
9433
13327
9442
9572
13197
14880
8921
11749
9618
7435
9412
8871
11818
7440
14043
8142
12756
11564
7389
6763
10015
5783
7384
9202
8987
7426
10160
7251
7356
10413
8985
9368
9016
9961
11584
9526
8904
7341
8953
8623
7339
16128
11697
13811
9900
13678
8915
6248
7357
7481
8897
6851
7370
9101
9591
10895
7360
7394
17437
8360
6425
9068
7777
7300
16235
9612
8959
13859
9720
9533
7249
11287
9579
8926
7358
9453
4184
7987
9337
9580
9612
7262
11610
7520
8880
11411
15367
7491
9464
9640
7946
7483
9337
8948
11439
10320
4258
11542
7373
11682
12593
14327
11700
14077
11713
9666
11639
14826
7018
10726
8936
6418
10680
9608
5146
8994
7433
13871
2967
9618
10303
9468
7773
7352
11342
9107
9167
9647
10112
6846
9644
7334
7328
7349
9463
11387
7482
12327
10227
11501
8829
9403
7339
9375
9563
13650
9479
8752
11777
2451
13699
12194
7521
7932
7196
5222
7359
9482
13512
7522
6458
9678
13680
8869
14028
7388
8581
12627
8927
7387
14472
10204
13785
9400
15530
14050
7423
11655
6209
11450
8245
9431
13981
10020
13881
11546
11779
9520
1837
7349
11244
5479
13665
13521
12740
11171
9530
11032
7347
3605
14677
16217
7363
10738
7545
9150
11251
9331
8939
6780
8795
10259
7868
5708
13647
13395
13629
8980
11716
12027
6831
13879
8292
7446
9356
7489
8199
7356
7367
8366
9179
14020
7383
14022
8992
13110
9469
9359
14848
9333
6150
5967
8188
9528
9713
9020
9259
9437
9558
7592
9309
12423
10493
12807
13673
16222
11644
6070
10231
12250
14107
9669
5736
9264
9524
13989
13103
10078
10115
12086
7814
7498
9350
9457
7456
14112
11261
20941
9327
4690
11715
13640
15811
14118
8960
12562
11599
7972
9503
9514
8872
8893
8603
14957
20384
13851
12189
12302
7800
8707
7442
13384
7356
14085
7444
9387
9395
8914
9085
9836
9472
11571
13293
7335
9121
9558
8947
8081
9468
9634
8928
9371
10278
6980
8137
11843
11530
9400
8913
7097
6793
8934
13951
5380
8928
13166
7376
4747
9423
13616
11471
11669
13046
9439
9303
8520
9482
7356
9552
10129
8902
10141
12378
8295
10495
7316
14559
10079
9158
9393
9304
7316
10857
6854
9519
11578
12456
11318
9268
14875
7361
11112
7470
8931
9264
9265
13172
10584
9010
9389
8980
14632
9369
9428
9472
15438
10543
13832
11636
7518
7325
10039
19269
9323
7438
7418
13308
9588
9692
7204
8910
7048
13641
8924
12193
10482
9358
5569
13785
7383
18266
9316
7410
9613
6814
8336
13758
11761
7092
15368
7275
6826
7405
12764
13579
9465
8573
12551
9737
7252
13782
14122
8021
7337
8324
14861
7031
3787
15270
8889
9118
14869
5561
9001
9487
7333
10476
13599
9150
7485
16984
9043
13643
11399
11108
14023
9221
12434
9337
8848
1488
9101
9525
13671
7339
5194
11627
7502
11444
13774
9491
14929
7412
6874
9252
7407
11667
9556
8934
12303
7374
8984
11296
4722
9687
9274
12660
14680
7346
9645
7391
11848
6770
9330
13502
7226
13679
9355
14894
8606
5835
11743
7839
12604
9637
8867
7310
9416
13956
7784
9366
10863
12797
11837
9428
7373
9434
11681
8962
9349
7312
6993
9524
7289
8965
8900
8884
8947
9341
12451
13452
7397
7430
9801
13359
8925
9340
7317
8929
9291
11331
12068
9427
6932
9280
7429
8910
14080
8045
14804
13317
9319
13656
9088
6437
7738
7022
10703
8980
9480
9215
7453
13614
8080
1802
7947
7494
8799
2039
9528
8515
7315
7457
14848
11548
9467
7452
11534
10012
9476
9011
14547
7567
9259
5241
6844
13651
8334
11626
12500
11452
3087
9168
9527
7338
9615
9438
7367
9358
3303
9627
7843
14152
7141
13090
4767
9545
13358
7410
10308
6850
8112
13643
7465
10517
13797
9490
12665
7401
7355
11435
9355
8561
9473
8048
9483
7902
8914
7345
12458
8882
7945
8963
8798
7433
7843
9281
9494
11790
8169
7320
6854
13587
8172
14161
9506
13579
10357
11728
13991
12983
9354
7496
9492
7375
9396
11888
12730
9519
5481
7546
7508
7404
10327
6743
7338
7359
11495
7717
13572
9622
7342
7437
7406
16954
7498
15346
7383
10872
11461
13563
7355
10648
5429
8949
7364
8899
15496
6416
7414
7259
10832
8907
9483
7433
9610
14189
6816
5072
9380
9343
9308
7411
7504
9527
9536
18326
10069
7321
12737
7418
7428
7385
12224
13745
7401
13599
13453
5515
7467
7347
13679
8274
9355
7442
11000
9444
15376
5538
8502
14478
9461
11719
6096
5796
9104
9361
9606
11519
5805
7336
7336
7463
11421
14889
7354
9017
7380
6396
9332
9374
13747
8950
10518
13568
13611
9476
9358
5605
1835
8907
7387
7509
14914
11460
13481
7463
8937
7409
7810
8915
6886
6843
8970
11764
7443
13692
5200
9368
14465
10238
9360
9549
11218
7288
7379
11719
6267
6213
12769
9053
7921
14267
13895
15377
7320
7781
8830
13689
9471
12508
7455
9586
8981
11668
13174
10181
16863
7342
7392
7449
7070
9536
12673
9419
8573
8950
12178
9661
11451
7743
13032
11559
19350
8891
9541
9117
8963
9491
15398
8933
12813
8709
13633
13644
7651
8945
7447
11528
13983
9524
8932
8098
11200
7355
10849
9521
7326
10749
12081
9529
9465
9509
9390
7354
13871
8463
13608
6650
6409
9439
13866
7344
9356
9472
7199
14547
8359
14059
7220
10682
11702
12531
9650
7272
8886
16194
6813
11579
11537
12899
8268
7484
12698
8294
7959
11827
9605
9513
15353
9412
6194
11784
11685
9264
6157
11729
7424
7768
13810
6801
7907
11477
8293
10398
9365
8630
9516
8951
10576
8965
7334
5469
7359
11970
6836
7449
13702
5507
7447
7418
14713
7375
7601
9335
7379
12144
9459
9430
9547
6763
7525
11706
9454
11666
7987
4796
6366
13497
8990
9348
10505
14127
8926
8536
9236
13690
10191
8905
8975
7384
4784
2355
7342
7262
11508
13032
9363
13548
4793
7338
5574
16299
7436
11277
9567
7489
15759
16383
7408
7008
13161
11715
13782
9157
8958
9051
11542
6410
7400
13695
11567
7399
7261
13608
9390
7450
8888
7165
9367
14042
4799
16780
13715
8920
7358
9461
9146
8944
12380
9876
8619
11652
10774
9464
7363
12128
9312
11865
11322
8904
8684
9460
7435
9443
13158
14130
9679
15360
12710
9446
13407
8932
11968
8094
13340
8817
7205
8982
9470
8938
8798
4964
11996
10982
14597
9211
9437
8867
8447
13849
5605
15510
12494
11770
6373
9311
11701
9221
9565
8048
8951
11658
12074
14919
7382
10048
6991
9387
7865
9057
8876
9484
15395
8569
12740
7500
7446
9464
11712
11698
9456
9398
8736
11711
8032
13220
8963
13626
7766
8160
14971
9629
9280
5043
10261
13770
13303
9032
5169
9726
10834
9151
10222
10151
13616
8958
11052
10156
8894
13977
11979
8771
8976
8118
12649
12758
9521
6418
11757
9874
9359
11602
6893
13477
8902
12216
8872
4681
9221
9467
9024
9533
9522
14165
13612
12229
7976
13685
9472
8860
9736
8999
13654
8930
9450
9416
9307
5781
8785
8647
6454
12695
9340
8957
16375
7508
9712
10234
8982
9419
11919
5312
2894
9418
9524
11617
6025
7419
9430
12619
8515
17724
7309
9529
8831
9471
13665
6119
9541
9393
6119
9463
9555
14130
9441
8835
8993
9112
7506
7346
9670
11699
5886
9487
8847
9501
13544
15355
8625
7538
9303
15514
7896
8965
13922
3642
8942
8958
8924
9461
7354
9664
13530
11242
14873
9338
14988
14334
8409
8290
11087
10707
9895
9383
14777
13616
9084
13816
14128
9476
9539
10711
13637
9624
9513
14558
11092
6732
8873
9542
9462
9398
8994
6243
7396
9092
8911
13897
9135
11151
9495
8847
11714
9518
12883
9323
9359
11710
8965
9399
9438
11703
8943
7390
5779
9418
14789
7360
9411
9526
7456
9347
7875
8942
13717
11679
7392
19417
8860
8603
9535
12246
12262
9159
6230
8951
9442
6408
5621
8942
12585
13913
6153
14225
9561
8981
8991
7473
12827
7459
9324
9523
7276
9049
15385
12309
9517
7789
6676
8552
11435
8652
9516
7751
9506
9394
11835
13380
9334
9346
11736
8937
9736
9427
7015
11726
8944
11788
6130
12063
11834
8950
18953
9489
9526
5134
6420
13630
5239
8829
8976
8801
9061
11762
7066
12680
9401
8257
9456
9550
7976
11690
14848
11779
13856
13840
5308
8867
14218
9539
9506
9475
8457
8938
9007
10261
7323
9448
7809
9083
13985
13634
13281
13165
13566
5100
11246
9754
15009
9790
9436
13948
16589
8926
11586
8984
8046
6126
8941
7483
11162
20473
9232
6220
5318
9279
7508
8135
7794
13990
9512
9014
8350
9375
1734
13366
9335
8995
11700
7398
7329
7367
13585
8876
8677
8843
7820
11784
7352
10742
9279
9472
6355
11540
12677
9411
17551
7939
12792
10117
13723
9055
12768
8842
14576
8904
5481
9425
9434
8856
11554
11621
7870
9449
9979
10375
7448
12299
9495
9527
9482
12540
8971
5466
9516
9345
11266
9329
8824
9456
13616
11260
8940
11904
14318
11138
8272
9370
8913
9502
9380
8689
8951
11481
9532
7445
7375
5173
8212
7352
5240
9261
12300
10979
12759
5552
5315
9773
9050
11696
13163
9477
11887
6182
14085
13917
1574
11485
8679
8993
12626
9511
8955
8957
11581
8778
5577
2249
5950
6884
9433
12757
11655
6824
6853
8952
7354
12114
8929
9311
12660
5206
8978
9632
10649
6885
7393
17238
9305
11237
8938
5837
7195
15067
8918
8815
9394
8908
11748
8910
7440
7335
8959
5197
9467
9072
9505
8920
9553
9887
9381
11764
6415
9496
13876
8884
9328
8240
9206
9386
9349
13759
6141
9303
9254
13437
7900
5454
5467
1880
13922
8944
9407
5468
13906
9414
13776
7420
6434
9523
6476
9559
9557
12756
8978
9559
5935
9539
8982
10602
7311
8973
7345
8952
12779
13491
6427
7756
9243
9136
10520
7414
11653
10981
9438
9547
7344
9017
11704
8964
6503
9504
11914
10695
9018
9256
8345
11976
13287
9441
10749
10032
11208
9532
7447
12975
10189
16509
8537
7429
11612
10680
12697
7742
5906
13688
8989
9463
7373
15626
6479
9355
7284
8333
7305
12774
11354
9303
9713
9346
6935
9014
13691
12915
7380
7507
8196
7415
9204
7347
7375
11498
7510
22112
7137
9404
12731
7384
9462
9675
7395
9341
14904
7405
9593
7506
6708
9477
7473
7447
8526
7361
9317
14516
9366
7242
11657
7429
6985
8848
7167
9320
9587
6841
9556
9381
11566
7381
9632
9358
13671
9444
14918
8984
7305
7589
8247
8479
6624
7367
9386
7347
10545
7803
7409
13517
13641
10296
9342
7361
7442
7381
9478
7493
4871
7478
7376
7349
12297
14749
7376
7548
9462
11768
7796
9313
11850
10995
7435
14906
7383
8982
7352
11808
9500
7357
7353
7362
7340
8251
7386
9378
13657
7403
11863
9337
7491
7338
7491
14903
8056
9354
8029
7362
14476
7442
7411
10889
9377
7298
17104
11602
9668
8953
7357
9458
8954
6702
8692
7346
14924
9368
11634
9541
13594
9575
14982
15356
7461
7358
7889
6171
11714
8669
7464
15355
15380
5919
11564
7319
9477
9388
11486
5831
9452
7498
7501
11590
7472
9409
11485
11520
11518
11070
9112
10338
7497
7438
11939
7477
9476
6818
9302
11466
14036
7363
7514
8889
7441
7395
9671
11478
9417
6935
7323
6833
7417
7417
9391
9552
7420
7370
2879
7429
7371
2879
7428
9344
7361
15222
11521
9009
9114
7349
7413
7421
7300
7310
8051
12189
7324
12253
6982
13363
10238
6996
7382
13448
10219
6994
11484
7443
9472
9348
7426
7458
6838
11473
7527
7432
7450
9452
7389
11432
7370
7184
7928
15366
11524
7412
7349
7401
8959
9613
9143
7389
11147
14944
7346
7965
9483
7320
9332
9545
4850
7453
7423
7332
8979
15380
