# Supplementary material for: Effect of sequence depth and length in long-read assembly of the maize inbred NC358
Source: Nat Commun. 2020 May 8;11:2288. doi: 10.1038/s41467-020-16037-7 (PMC7211024; doi:10.1038/s41467-020-16037-7)
Supplement: Supplementary file 4 — Source Data [file 41467_2020_16037_MOESM4_ESM.zip › Source Data/Fig. 2B, Suppl. Fig. 7, 9-11/Maize_CML247_v1.2_NGS_GCA_002682915.2.fa.mod.pass.list.len]

7474
7447
7468
8969
9053
9676
5190
11386
9481
10476
5210
9317
14363
9995
5815
7447
10674
7336
9406
9139
14560
6920
7366
7751
6260
11514
9531
9457
9392
7460
9467
9542
9457
9502
7368
14247
5242
8972
7170
7938
14040
8981
9410
11146
8895
11680
4952
7189
7445
9438
14188
9445
1818
5825
7381
7326
9440
5260
7419
8923
13722
9441
15320
7076
11805
9393
14996
7773
8931
9103
8970
4571
5573
9372
7398
5825
12484
9285
8928
9484
9304
9821
5496
7450
14319
9493
8943
10355
11422
12178
7326
9299
7511
3755
7402
7579
8945
9357
7143
9498
4799
9469
15396
7036
2887
7434
11041
9472
5409
9845
9376
8901
9387
5575
9076
8953
9382
7437
7365
5349
6125
9463
7302
9502
11245
5840
6194
8161
8735
11706
8881
8930
5585
6551
9363
8942
5396
7300
7292
9379
9330
9394
7362
9506
13687
9002
11747
6396
9442
9552
9307
7349
9662
9444
7335
12797
10517
9441
7114
8741
8895
9367
1576
5202
9624
6188
7509
5271
8419
7802
9404
2684
9625
11588
11413
7393
11809
8998
11743
6241
6426
9010
14773
9606
6437
9354
7078
13812
9484
7475
9452
5142
14007
12570
14118
7424
8936
8886
7314
15574
14933
8472
13868
13576
8934
9441
6080
8805
8967
5614
7357
8984
9466
7378
9258
9456
9134
9346
14194
7437
9467
7365
8641
9478
2676
9572
8940
9502
8935
11870
16396
15016
7283
5399
12007
9624
7399
7458
8970
13933
9555
11546
7360
9423
13982
7082
9377
8002
7665
6486
8877
7423
4831
8195
7324
7937
9542
9444
7443
9601
9414
12987
15592
7465
13708
6839
8280
5250
9565
9521
9884
6551
11866
13918
7326
1840
9013
7412
13579
9518
9380
2452
9522
9546
1990
8451
14177
6417
7406
7173
7293
3117
13688
7434
8935
11599
5872
8939
15745
11293
8886
9450
7398
9529
9487
9284
7383
9500
13979
7494
9641
13716
15488
11674
11516
6980
8876
7397
10353
9210
9545
8974
9468
9441
6476
8587
9663
5102
8945
12811
7379
7367
4792
8952
7523
7444
11439
14963
7365
15771
9498
14156
7381
8772
4794
10836
14225
8782
5477
8998
8979
9369
7271
13732
9551
15273
9459
7439
9637
9570
11816
9402
5448
7383
7426
11518
7366
8831
9381
7223
10076
1967
11319
11288
9519
6758
9212
9588
7419
6401
9394
9613
7397
8767
7383
13542
9280
7489
8941
8996
10739
8899
9443
12767
7367
13927
7366
7035
1879
7435
7446
9536
7341
9386
8891
13688
14962
9456
8980
13905
7478
8950
9601
8234
9479
7307
12986
11764
9517
7362
9388
8972
6056
7785
12866
12522
9057
14755
9475
7441
9297
9440
4268
11379
9367
7454
9629
5502
9577
7381
9451
9461
9428
7431
8491
7464
8996
7405
10018
11794
12736
9451
8919
8263
14387
9043
5906
7365
8357
14074
9631
4693
9387
8112
7116
9558
5613
10304
7458
7392
8156
12097
8692
13995
6483
7442
9542
7398
7381
9545
5300
9292
7151
5411
7371
7376
8908
7355
7490
9389
10713
8209
8191
7394
2343
9391
7070
9393
4838
9293
9439
9554
14391
12812
14388
9466
7429
9603
7331
13023
12039
8024
9557
7323
12026
8542
9351
7431
8135
7360
8559
7470
6416
9460
12950
11284
9518
9126
11210
9104
4792
4568
14995
6902
9510
8030
13743
7347
7405
6897
8250
7451
13747
9076
7330
9386
9643
7377
10218
9080
11202
9642
7637
14973
8170
14337
8958
4821
7357
7344
9413
9377
7448
9359
7347
11703
11481
7357
9561
9655
7373
7364
7422
8545
10806
7461
9529
8486
14077
7444
5003
6481
14242
7340
6106
7460
9291
15548
7356
11408
8958
8917
9547
8610
15008
7962
7397
7445
1620
9486
7780
9481
7245
7355
7996
7380
7437
9475
7422
13207
14043
7432
6907
8046
5480
7441
9587
8953
7346
14738
7356
7390
7478
9468
7840
12306
9080
8800
9536
7452
9499
7523
7346
9456
2790
14080
7742
9513
7391
7393
15565
7396
13614
9637
13702
11522
9537
7345
7368
7228
13570
9676
8916
8281
10832
9561
14373
7244
8520
8139
7479
7303
7480
7506
9503
7331
7417
9632
9598
15011
8912
8912
8869
9385
7472
3213
9410
7404
7349
12178
10681
9276
9564
9543
7335
7392
6998
8241
7373
9460
7362
9637
9539
9589
13706
7439
9306
16277
7419
7365
9610
7427
15448
9512
7336
9421
15548
10241
15827
7717
7370
8954
7432
7437
12709
9491
13854
12404
7502
6807
13667
7419
5410
7258
8012
8231
9129
9495
5349
9445
7425
7510
7699
6994
9516
1843
9623
9571
7350
9343
6852
7352
14961
7432
10066
9485
7369
9442
7400
9541
11828
10773
9520
9535
7366
9432
9375
13502
7370
7302
7375
10198
7390
7336
7467
9932
7340
12949
13990
8921
6877
6764
5218
6834
7431
9484
7413
3981
6850
6971
6825
6856
13988
9543
7560
9210
8965
10576
6865
7414
14987
6862
6851
7393
6784
9397
5547
7440
9735
7575
7774
7467
14903
7273
11281
7438
9451
7344
8787
14950
10762
14265
7355
9634
6854
9537
11493
6871
9424
7440
9619
3358
11247
15072
7392
6645
7477
7401
6857
13948
9685
10483
7070
7425
7454
7282
8703
9493
11800
7267
8935
7562
10288
13705
7515
7517
7395
7363
9453
8251
11960
12326
9502
9950
9591
7565
7290
7482
9179
7357
7436
7472
15566
9425
13683
11464
7342
9593
9891
9375
9608
9588
7011
9399
8677
9399
5664
7344
5836
7468
7400
9611
12068
12488
8816
12049
12254
8932
8740
7426
9539
6846
9586
9497
5121
14741
9413
7405
7341
7379
7460
6868
7448
7378
11678
7437
9382
7509
9431
15399
7445
7758
7381
7937
8916
14985
9398
8943
6793
14206
7357
5266
7396
11954
7356
7318
9397
9592
7455
9391
12747
14031
9399
9479
9376
7375
9420
7432
10202
7295
14915
7479
7311
7894
15520
2779
8190
14036
7314
12274
9455
8942
9351
7456
7435
9606
11838
7435
3324
9362
7581
9672
7518
1864
9527
7433
8898
9477
7382
8692
6518
7511
8940
11750
13692
8096
9071
7392
8807
7430
7366
8943
8966
7447
7826
13226
9327
9485
9477
9285
7278
7497
6765
9599
8798
9588
9510
12055
3782
8065
11420
7388
9481
7408
9643
13305
9456
7361
9579
9536
14965
7443
7332
9623
7358
7533
7028
7314
7394
9395
9442
9413
7744
9576
7219
9416
7894
9533
14717
5558
9450
11455
9355
7395
8194
7344
9206
7323
9384
7503
4227
5567
5184
4768
9377
9587
6901
7397
8930
9377
5101
12275
9607
9412
5105
7378
7453
7326
13685
8364
9424
10244
14893
7073
9330
11006
9586
12347
7363
3182
7352
5582
5381
13786
7365
7345
9312
6907
12639
8152
7575
1575
5839
7425
7138
11747
7358
7321
14167
14527
9368
7610
12783
16058
9289
7346
9550
4793
9752
4720
7408
7281
7352
12848
7351
7452
9430
7459
7309
9459
5207
7386
7382
13981
9558
7365
8889
9468
7285
9018
5202
9452
7430
7317
7466
14537
11757
13535
10570
9730
12868
9975
5983
7590
8898
7439
7453
7462
7867
7576
12176
9352
7234
9384
9590
9475
10319
7432
7452
15712
7399
11331
9535
7304
15009
9503
4388
9443
11754
9436
6891
7838
8506
13414
8203
7983
4524
7373
7375
13681
8665
8372
5286
9516
11384
6288
7342
7451
9557
6485
8889
2946
9454
8974
10729
6462
14052
7460
5320
7618
3197
7341
9408
14968
9556
4794
5437
12921
13675
9506
9433
1820
1846
7358
8968
9768
11755
8994
13728
2989
11576
13872
7942
8365
7604
9274
9300
9274
8885
10813
9524
9590
3141
7455
10285
9482
5479
13324
9039
9387
7332
7325
7474
8149
7441
7438
7160
9289
8866
7358
9584
9283
7394
9333
9544
7179
11768
14976
9390
6997
7483
9438
7459
12941
5773
9387
9381
12197
7417
5519
7343
7783
9437
7447
9377
9546
8937
12711
8974
7374
9512
7442
10587
4682
9003
7377
9543
7440
9421
13577
7999
5622
7499
2266
13210
14951
7326
6864
12757
6200
7326
5456
14054
9316
7730
9607
7449
9537
12358
6801
10397
7971
9071
5361
9280
8185
9167
6849
5324
7346
7474
8923
7368
7314
7425
8719
9408
8083
9554
7881
8950
8972
9568
9567
7351
7490
14187
9382
9462
9414
11767
7389
7289
9616
7314
7374
7375
7356
9154
7492
9554
7834
1986
7330
7346
3624
9541
13709
13384
7368
7365
13851
10221
5234
8627
8951
8294
7363
11336
8943
9031
6686
9219
9438
7810
6401
8344
10912
5839
8292
7340
7753
8972
10204
13776
7440
14014
7363
5181
7381
5273
9503
9179
2485
9520
13784
9604
9530
7929
7263
7196
10646
7937
9536
8281
5412
15396
7364
14428
9065
7842
9939
7302
7385
8704
9802
8767
5929
12926
5452
8108
13693
9479
9565
7110
6860
8938
9494
8900
9362
14708
7747
7419
14034
9414
5994
8975
8300
7346
9692
10028
9612
7479
14050
7159
7304
10216
7234
7439
13513
7345
7454
10702
9574
5361
11780
9431
16068
8340
9398
7357
8885
13600
7545
7784
9585
7397
9609
9425
9668
9387
9624
9539
6433
8965
6478
11593
9721
11257
9613
7362
7433
7402
7432
8182
8959
5398
9590
7450
16002
6391
7478
12280
8728
7367
4921
11080
9511
12182
10934
4785
7369
10761
9395
7380
9034
13882
5189
9009
9212
7492
14335
7380
8963
9383
8250
8240
6954
9448
2026
15573
9471
3010
7289
5548
6892
7525
9408
14064
14196
7030
8353
9430
8896
5291
5120
5489
7484
4954
9273
9473
8860
8752
9580
9436
7344
7794
12747
7399
9470
8056
8288
9656
7473
9698
9429
7469
9591
2198
9390
10609
7836
8951
7338
4765
5935
16358
9460
7436
9409
5724
9455
7446
8534
14187
7360
6483
7429
7359
13695
7342
7530
6209
6432
9968
9557
15163
8915
8950
12809
9450
10786
8977
8893
6759
14150
14354
7401
7398
12788
8961
7306
2312
13532
14130
4883
9479
12133
5674
6131
13076
8963
7336
6936
13931
5185
9547
7364
9401
6436
8983
12111
7787
9347
6785
8857
8936
7364
7392
7446
7372
7391
9046
8852
7351
9440
9294
8947
9463
8075
8447
7400
9350
7020
13545
2913
3190
14709
9538
9542
10468
9517
13940
6466
8306
5184
9458
5222
7082
9474
12359
7602
9136
9588
9558
11752
8916
9520
8987
14957
8945
8922
7221
7495
12015
5394
13691
9447
9454
4793
4267
9592
9315
7365
9466
7451
15015
7307
7456
9275
8939
7387
9660
7193
8984
7425
11306
9381
9430
14928
5918
8953
11451
9327
7305
9388
9463
4789
5729
9528
10400
5504
8935
5521
7015
9382
7347
8105
7449
8741
14868
10954
9285
9278
9491
7383
7430
9399
6428
8568
7961
9420
7520
7346
7342
9598
9296
7470
7469
8937
12026
5942
13705
7222
6068
9602
6873
9402
14085
5302
7466
9370
1384
7404
1329
1879
12843
7366
9472
11244
4639
7645
7430
6508
5415
13696
7357
11307
8947
9336
5356
9564
5273
5403
9396
7179
7455
4884
8068
9446
5090
5449
9390
7869
5346
9442
5976
7453
11733
8908
13858
14040
5515
6276
9365
5329
8966
11072
9004
6088
13840
7395
14749
8837
9133
6613
7348
4852
4787
7445
9421
9357
7392
8976
9377
12815
8227
8951
9399
9529
7458
8250
7335
13497
5366
9561
8922
9467
6441
13701
8701
10459
5410
6722
8771
7400
12126
7448
9431
9475
9482
8949
13574
9572
11149
9646
8917
11762
4909
9380
7354
9382
7360
11847
5662
7386
9462
8945
7409
6021
7426
10773
9505
6427
6386
5284
12306
9436
9669
7411
6804
11470
8902
11845
9025
7425
7469
7949
10357
12009
9554
9086
9524
11918
9027
9417
14073
7797
14135
7349
3288
10819
8975
7407
14987
9420
15523
9663
7446
9399
14615
15393
5718
7355
13397
9254
9274
9471
9383
15550
7343
11053
7351
9006
8963
8723
5378
2013
5754
7388
8921
13316
9487
9159
9420
12665
8872
6427
8516
12373
9382
7453
11386
7462
8034
8595
8978
8883
13964
5396
4670
7410
11955
6676
9085
9230
9398
8540
9189
9530
14305
13732
7429
5065
7822
7387
9445
8916
5948
9518
9447
7474
7357
10024
9641
8977
14948
7377
11507
7367
7459
13989
7332
6089
6398
9339
8920
9449
9480
8183
5205
6928
7610
5347
9065
7992
15398
7805
9335
5971
7796
5299
6182
7403
8923
8131
14478
9209
9342
13487
14763
11746
7352
5245
7467
7367
7542
15077
10801
5396
5121
11912
7451
9596
7363
9572
7987
5423
8971
15772
7360
2091
13388
6804
8241
8891
9523
6983
4589
1807
7392
14048
11548
7402
10184
7473
11409
9511
7374
8943
9584
7341
9636
14178
7388
11231
9532
9595
15556
7370
14968
8934
7441
5179
9364
8921
7988
11491
8914
10158
4985
7291
7261
9375
11084
7323
7366
10976
9493
11561
7436
9391
9503
13646
7813
9898
7383
7738
9426
5222
6418
7166
12379
9523
10256
5208
9390
8907
9208
9485
7467
9471
7374
9650
8928
9389
8949
7416
9583
9361
13137
9591
13880
11621
9555
9444
11182
6471
7355
7331
9515
13698
7513
7353
7558
7354
7471
12375
10519
6606
10969
14719
5292
8265
7471
7348
8352
6423
15027
10806
7313
9575
7311
9624
9419
15394
15399
7442
7448
11606
7361
8814
9307
7018
9425
7431
14931
14980
9462
9477
8501
3047
7420
9296
7318
9475
7459
7498
7523
14972
10320
4840
12041
8895
7438
7461
10969
13690
7396
12841
5089
9397
15548
7762
7123
7681
14936
7501
8140
13246
7436
9594
9531
9389
6860
7367
14959
9580
9364
9393
9602
9421
6297
15397
15573
13669
7478
5161
11393
7298
9585
9514
9384
9544
7112
9572
5890
7357
7365
9608
7452
6956
8871
5466
9386
10261
7102
4874
7501
9632
7985
7398
7778
7489
13607
12352
7416
9587
7513
8259
8993
9359
7474
9522
5639
7408
9390
6918
9418
7417
9649
14933
14994
9592
11947
3325
3892
10437
15013
7283
7442
7248
10610
9534
10088
9258
9474
7215
7204
4607
7425
9535
9382
7344
7431
7921
14164
6467
7359
9662
7715
8297
10182
13805
9622
9401
7337
2764
15571
12513
9595
7495
8927
9966
9582
7396
14951
7744
7355
9324
9391
10353
7569
2932
7822
7570
7470
13865
9886
9134
6602
6835
6379
7355
9099
6873
14418
6877
6848
6855
9386
10968
5971
9451
7529
7375
6869
7367
9365
9570
6822
7568
7357
9589
6843
7352
7449
7405
7374
7254
7364
7093
7307
7434
4499
9417
10332
9638
9613
7413
7391
9318
7459
14899
7258
14006
14920
9798
7295
6615
8036
6833
9464
9593
13877
7827
9516
9058
15028
7406
11896
7499
7458
7343
11437
10182
9546
5689
7357
6759
9402
5394
15576
10829
8670
10457
7584
14326
11324
8010
7362
5346
8824
9437
9668
10677
9528
6029
9459
11278
9743
9368
15368
6842
7407
7694
7377
13185
11003
7811
9569
5436
9568
7307
9496
8966
11669
7347
13662
7375
9551
6934
7620
10254
7465
14989
5196
8696
9601
7436
13804
7628
6263
11400
12909
9516
13731
6427
5871
9474
9475
8849
7432
8921
13670
12655
6840
9404
7365
7532
7434
6452
9630
14797
7927
10230
8830
9392
7453
6981
9365
7426
10964
9034
7349
7462
11654
8929
7473
14994
9298
8224
7427
10129
7450
7261
9596
7365
13979
14987
15385
7473
9476
7360
9554
9677
7927
13777
11300
9487
7337
9383
13525
14071
7410
4574
7311
7795
7481
6967
6445
11498
3523
9457
9213
7401
5456
10345
10031
9570
7239
8375
9430
11469
7327
9572
11801
7368
14960
13939
9476
7367
7390
7345
11837
8977
9282
9192
6957
7372
5888
11758
9609
7461
7362
11018
9525
7391
7354
10498
7915
13171
11887
7510
8214
7390
8962
9586
7270
5488
9464
15006
2723
7383
9427
13685
9552
11837
9393
7540
9516
9472
7339
7321
9467
7271
13690
11391
7345
6422
7500
7464
11860
7466
7118
8976
7218
9361
15002
14799
9468
7496
9426
7378
7426
9368
7803
7347
7474
7435
7390
9584
9434
9360
15979
9949
9399
12229
13687
9529
12686
14217
9574
9556
9444
8159
9442
7997
7278
9581
11760
9430
8954
9393
9469
8088
7459
9374
9494
9424
7468
7301
8170
8652
7398
5315
5226
9463
6841
9010
7412
7154
7339
9600
7428
8926
9059
8586
7390
9347
7807
9481
7456
7393
9452
13926
7347
7262
13653
9584
15588
8255
7860
9438
9644
7367
9597
9387
8945
9487
6663
8851
7843
9414
9506
11571
9640
7252
7346
7460
9205
14245
1574
6149
6247
13996
12948
10261
7397
9706
11664
9428
11759
9602
14725
13619
9387
5882
14899
11408
9565
7479
9626
7383
8011
4859
10932
8930
6725
9395
7370
4434
9681
8224
9209
9507
7031
9445
15018
7410
13667
8992
9523
14077
5474
9626
9624
15576
7327
9621
7356
9601
7397
11613
7396
14970
13558
12510
9415
11255
11818
8184
7379
8435
9580
7439
7354
7361
7340
7699
7087
7405
13686
8587
5532
7454
8942
7136
7403
13514
13655
13852
14987
8454
5313
7947
9584
5545
9433
7302
8965
9469
13988
14982
14236
7379
9564
9635
9270
9203
7312
9385
14840
5309
13662
14848
12600
7370
9397
9483
14981
7444
7465
9451
9443
9600
3873
1841
8929
9076
9508
6906
8917
14183
10035
9400
4632
10611
8954
6142
8993
7840
13666
9614
8721
9143
8998
8945
7323
5249
5923
7474
7515
7195
9037
13125
1746
6238
7344
7340
9595
7418
8914
9363
14839
7319
5662
5503
7272
7560
9402
13821
7471
5033
7433
1821
7404
9580
5484
9360
8995
8919
7392
7347
9579
4794
7404
7433
15712
7378
14974
6273
7414
6972
7369
9525
9396
10174
14746
13607
9392
9496
14936
12883
5534
6427
13680
7430
7461
11718
9523
8147
5223
8968
12320
7398
9487
9189
7412
6532
7442
7431
9338
10785
10440
5190
7368
7451
8947
9405
6195
7448
5570
7419
7364
4793
6422
10478
7348
9353
11513
2031
7931
6212
1597
13486
11754
7290
5174
13260
13014
9560
12252
14468
14020
7391
7407
6105
9290
5286
5041
6821
8969
7341
9347
8934
9375
10849
9565
10189
11292
7976
11759
9392
9410
8808
9319
7365
7372
7486
6863
11818
7444
8883
6891
7805
9530
13973
8494
11104
8708
7294
9429
9524
6327
19609
9047
10009
7493
8948
15663
9206
9555
9402
11792
7456
9497
13774
8956
7361
11200
9742
8844
12973
9524
9349
9478
7343
8828
5976
7372
7435
10766
7346
6233
12680
12948
9455
9450
9395
7787
8527
4762
5305
9400
7355
8959
6909
7441
13823
9487
9500
6350
7586
9114
9504
9410
7045
5464
7422
7481
7575
1573
9457
9304
8921
5249
5419
14053
4751
8962
11581
9407
5497
9558
5999
9451
8145
9394
7452
8939
5211
9533
6438
8206
7342
7283
9517
5545
4276
9429
7467
15176
9346
9430
7826
8016
4935
13672
9217
7381
12501
14078
9257
8900
8913
8465
10284
9299
15389
9485
8053
9098
13551
8006
13677
9532
8499
9392
5103
8979
6427
9412
8987
9520
13693
11739
9537
6414
5899
9132
11790
9848
8934
7368
7731
11945
5090
10657
9463
7274
8767
4791
14919
12890
7427
12118
8236
8542
8909
7354
11110
9431
13962
9363
9492
8933
9358
8736
8937
7353
8913
7366
5187
9541
5149
8058
7414
9543
11344
11358
7363
8292
8388
5217
7341
9565
8926
6243
11354
6189
6863
8711
7078
5494
9442
9439
8891
9328
9457
8680
1491
14404
8016
3803
2019
10305
11006
6346
9357
11557
15031
11663
9267
6804
7346
5112
7282
6919
14915
14101
13677
8913
12545
5435
14964
7457
13382
7435
9384
8783
9471
7816
11772
9586
8114
2866
6248
9432
8940
6377
7337
7381
9604
10020
8946
7458
8914
7337
7961
7583
4763
8055
8984
11600
13684
12084
5173
9524
7431
9433
7962
5473
9530
8803
7385
7422
8141
7855
12606
9455
7396
7311
8903
9465
8907
9131
7327
12053
8967
9471
8899
9550
8992
8693
10252
8942
9464
4699
9493
5245
5850
9398
8755
4670
8933
8961
8023
9444
8844
9439
7434
8845
8927
9505
9386
6083
9347
8931
7937
7387
8279
7543
14221
7425
9624
10237
9418
12237
11507
7391
8988
9611
8840
7409
7354
13318
9420
7369
9519
13259
9371
6837
3374
9326
9365
6349
7404
7346
8932
7609
8242
8947
5369
12728
9433
7350
5707
8926
7304
3765
7456
12993
9518
7748
9417
10784
13289
11851
7409
3606
14234
8913
2914
14424
7368
8683
6189
9455
7255
13778
9339
7352
8355
7385
5128
12449
12928
16510
10363
7485
8580
7609
10835
6427
6334
7382
6372
9204
7482
9174
7453
4896
13582
8920
8934
9577
8953
7405
14164
7355
7392
13716
7513
8294
11176
6460
9332
8385
8994
8872
11580
14012
7312
14263
5220
6249
8952
7415
9332
14935
7486
11311
4271
4925
9321
10172
8848
7428
10223
7811
15571
5449
6388
15392
7295
11244
9392
8682
7181
9546
7455
7464
9290
12305
12344
7924
11489
7412
9468
7383
7378
9347
6322
7381
12538
7418
9579
7530
9477
7384
9024
11381
9486
9397
8374
8759
7415
7407
12379
7457
7932
4750
15577
12322
7496
7352
7447
8407
9399
9174
9350
14189
5664
9410
7105
7406
13675
9596
7384
11188
8921
9166
6433
7459
7355
5199
7369
11579
3453
5210
3473
9553
8009
5817
7409
7356
8939
7361
9129
7345
15034
13845
7154
11732
9580
7224
14945
7396
7433
14935
7360
7349
7304
5888
9527
7464
7458
7314
7367
7407
7515
9484
7826
7231
13867
10182
10121
8321
9588
9544
7891
9170
7381
15582
9380
11759
9423
10579
13809
5203
9509
7451
7477
11484
6831
6007
14238
5335
14219
9483
9031
7314
9147
7336
9939
9307
10670
8950
11398
8907
9526
9469
9582
9240
13822
7365
9379
15399
9551
7417
7366
9411
7456
9543
12837
9236
7387
11739
9549
7394
7498
7470
11242
7353
9590
9389
5194
9504
11298
9418
7408
8740
6841
7331
11987
12036
13680
13694
7368
8933
13697
9571
7692
9655
7911
14076
8687
4735
7367
7371
15477
8963
9822
7431
9457
7406
8937
13689
7414
7346
7355
7358
8455
7786
9974
5485
12166
13673
7491
13323
7367
7637
7939
14878
9390
7758
7444
7513
7266
8253
13702
9618
15564
7506
7405
5590
7348
9388
8518
8950
9623
10330
7440
12000
7415
7449
9560
9652
7446
7397
9258
12812
7433
7371
4678
9366
7335
13685
8880
7432
12153
7465
7376
8020
6450
3872
7382
8076
8821
7404
9565
7399
7472
7414
7429
7505
7348
9488
9476
7395
9567
9615
9596
11836
9516
11405
7408
14930
7417
9486
14188
5603
7434
13931
9607
7456
9579
5123
1555
13780
8910
7300
9205
11246
14999
9674
7410
7337
6877
7349
9404
12916
8532
15565
15026
7462
7471
9090
9314
7202
9575
7423
7395
5046
9496
9372
7427
7377
9402
9571
9353
9278
14890
9519
14947
9671
7339
8860
5091
7476
9349
7234
9476
7444
14977
7391
10311
7384
4931
7351
9572
6490
9325
14065
4990
7361
7349
8909
7300
14992
7368
8314
7013
15158
9473
9606
6888
9434
7574
5198
9310
6523
11533
10877
8192
6795
8788
9448
7370
10904
10058
7364
9412
7472
9562
6667
7423
9678
9558
5580
7366
7413
9700
7427
5455
7371
9480
7221
9540
14644
9638
9402
7052
10565
13878
7298
9452
7455
9566
7797
9490
5391
7418
7338
10159
6851
11180
14989
9308
7477
14852
7928
11347
15570
9600
7322
14019
7360
13653
7399
9386
7437
9583
9381
1382
1571
7355
7453
7879
12300
7369
10880
5835
9538
5229
13478
9493
9129
7328
9383
7283
7471
9343
10198
8058
9389
9695
13728
8982
7370
4888
9395
6131
9331
8441
9426
10302
9394
15576
9356
9538
6944
3628
9497
4796
10245
15569
14974
14963
9639
11573
9805
7383
7567
6937
7375
9357
9535
7335
7370
7473
7440
11430
7392
14851
7461
9460
9408
8013
5130
7513
9484
5893
7198
9054
14920
6794
8998
7483
7392
7414
9462
14916
6490
9565
7401
6691
9397
7371
14035
9422
7279
3602
9637
14023
7342
8959
15395
8398
9545
11457
6230
8849
9373
9569
9598
9609
7567
7370
14917
9484
7375
4779
7355
9359
10423
9487
7459
7458
7319
6941
7042
9591
7385
8124
7318
9426
7428
10945
7433
9387
12614
9327
4904
9298
9800
5249
7406
10187
7391
7498
9566
9332
13482
12360
9667
9502
7335
7244
9541
7461
7438
9661
7490
7370
9543
7477
9498
9409
9184
7384
9523
8981
2445
7515
9592
7376
9414
13322
11047
11998
9362
7304
14239
1664
7535
7454
7373
9543
7436
7383
13753
9015
7419
9624
9496
9615
9484
14064
9737
13688
6933
6822
7933
8059
10990
5548
6716
11331
7858
6996
13233
7610
11880
8678
9460
11292
9485
7796
7338
4751
8895
9471
9598
11967
9593
8625
6407
5244
3327
7001
9585
9461
8942
12144
9582
8813
9477
9429
10379
5236
9563
7481
7366
9727
6680
9526
7375
9022
13715
13896
7512
8912
9686
8987
14800
12766
7396
9347
5256
9586
7292
9548
7511
7666
7384
7438
7361
7414
7360
7321
8128
9451
14691
9397
7395
7347
9484
8019
10305
13687
9632
6396
7368
16132
7445
9424
9644
5603
5144
13601
6861
7430
7724
9514
11527
7458
14912
7298
14752
6216
8806
13796
7247
7514
11291
9035
8851
7397
7297
7304
8917
7355
6899
7288
8310
16285
8976
12096
5135
9413
7361
9385
9413
11529
14082
13473
9545
9516
15648
9513
8297
13656
6953
7582
7977
7354
5436
15053
9481
2994
9522
9358
9530
7879
5124
7245
9493
7906
7376
8987
7353
8022
7455
14993
12556
6300
7393
10915
9703
7355
9474
7386
6279
11055
9614
13800
7420
8915
9231
6418
14872
7835
7439
7446
12733
14901
7345
11394
7930
9451
1949
9594
7015
7878
9350
7341
7367
13721
11250
6853
7800
7426
9295
9638
7462
7894
5515
12641
7616
9604
8914
4759
14054
6421
5549
13632
6188
9483
14879
12457
8930
7360
9439
8901
7495
6163
9627
8910
8996
9458
9540
8499
7435
13664
15548
6933
9535
3622
8889
13687
7316
6422
8938
11500
9520
9594
9394
7418
13975
9409
8137
8891
9402
13076
9406
8540
8710
10408
9643
11908
11434
9616
7428
9086
7429
9362
5195
7530
7270
9384
7451
13644
9449
14965
7512
9501
4900
7094
12742
4665
11473
15570
7410
7319
9364
9539
5409
7422
9508
11527
7345
7351
9462
9066
9475
8591
9396
7436
11996
8388
8964
9061
15142
8308
4760
5333
9448
7797
9410
9437
8904
7365
9551
6871
7451
8462
9346
1527
13150
9590
9080
5712
8931
8940
11527
9467
13600
7412
7916
13686
11337
10151
9246
9517
7474
8957
7566
9494
9381
7362
9540
7361
7455
12322
9465
5211
8782
11669
1687
7504
10002
12791
9510
9308
10169
9520
4725
9510
6551
9460
9531
9015
9257
1623
9825
5468
9555
8918
7341
10919
8978
9283
12316
8987
5658
10420
7449
6081
6427
12525
9345
5995
6689
7339
9536
9621
9461
9573
11295
5991
3346
7394
7369
9405
9309
9539
11755
9488
9166
15414
6128
14017
13814
5165
7738
12018
7478
7400
5246
5207
8949
9286
5239
7344
8513
9337
6356
5277
7050
7137
9550
9523
7381
13605
7477
4822
7342
9488
9122
14016
6555
7332
7563
7399
7312
12321
8926
5600
9293
1863
5204
9395
7360
7369
9446
12057
4787
7381
9264
5307
13859
7478
9595
9514
8914
7356
5600
14050
8546
11248
14751
8863
5488
8930
9354
7715
7373
13708
5933
8023
9542
6435
8242
14179
9462
5662
9442
9511
12407
9495
9337
11476
11897
9452
8302
7450
12596
5066
5471
10307
6899
12045
9260
11616
4249
9139
6507
14525
1842
4970
7841
7311
9244
3145
3211
5172
12237
7371
7431
8933
8620
7937
8849
8959
7509
9006
8955
9266
5517
9443
14277
7346
7436
9265
14246
9472
1963
8933
7354
7352
7489
9434
10723
7463
8289
8960
9576
7472
11601
6894
9189
7389
13976
6219
5256
7352
7359
6079
4644
12123
9596
5082
7403
7036
11335
13854
8946
5530
9460
13001
7228
5520
13648
9424
7392
6398
5191
11581
5211
16475
7444
8304
5068
9549
12477
8334
2943
15035
7376
7438
5441
7399
6305
4909
5265
9668
7544
9650
9551
6595
11833
4734
7378
9397
7878
6820
1585
10930
7450
5948
7490
6698
14978
9316
8936
7552
6993
15568
11550
5250
8592
9590
12488
9262
1334
7465
5827
7354
9206
12375
6457
8153
5490
7528
10974
10003
9381
9457
7364
7781
14261
13667
7364
7432
9507
7843
6484
9516
8321
9487
7364
6436
5196
8482
9576
4993
8896
11767
8131
8505
11473
8044
5112
9021
7386
9116
3623
10995
7414
10286
8344
8676
11982
6937
8712
9608
7371
9484
9404
7089
9583
12732
9519
7329
11721
9347
15081
1888
7815
7427
5236
2442
7348
11984
6886
7491
9919
6829
7245
13960
9412
8617
7460
8958
3766
8940
9634
9003
7369
7940
9466
8185
8964
6654
12875
3240
7985
8353
13399
8946
14117
7443
8977
9380
7315
9297
7322
8927
7462
7232
9349
9459
6597
8956
9282
9415
9404
7477
7404
8617
8266
7511
9522
7400
9486
8202
9726
9173
8934
2321
14147
7023
7322
8201
9360
8927
8954
7780
13926
14975
9485
9699
9631
7360
12981
7447
12679
13399
16120
9442
9524
7245
7285
8070
7370
10115
8910
6662
5517
7404
8947
13693
8788
8030
9352
8005
7901
9507
7401
9406
7566
11762
13910
6202
6933
7750
7415
7463
7370
9453
8968
3007
10664
7348
1852
9602
9701
7441
2841
9417
7361
7214
9471
8097
9360
6134
7390
10607
9517
7472
13482
9034
7246
13514
9409
8392
6930
8959
8114
7426
1824
7579
6840
9469
13700
9323
7345
7596
8922
7002
9496
13729
8926
14961
9401
9364
6315
13270
1878
6271
8944
9569
7519
7384
11967
11669
15058
7375
9494
8949
7439
7365
7458
7296
9362
9332
14898
8160
9246
9532
8887
9327
14971
7368
7456
10031
7686
7449
7457
8891
12323
7358
9526
4232
9620
14973
7368
7351
13653
11200
8153
6453
7469
7437
7445
9080
7359
7422
9462
7463
11784
6485
9446
7386
7529
11866
8784
9473
6165
5873
8988
7446
10750
8882
9543
7449
4297
7542
8893
14978
3858
9015
14958
10561
9395
7278
9641
7336
7462
9540
7381
7761
11633
8948
8974
8686
7543
7336
9001
14472
8514
7377
15575
9401
9634
9546
8970
14284
7422
6906
6957
7476
9415
7448
8250
13975
7356
9549
9481
9684
7523
9282
8396
7362
9334
5146
7484
5110
7380
9430
7466
9499
7508
7490
7482
7390
13631
9598
4790
8927
9632
7463
14557
7363
7542
8913
7365
7361
9495
7368
9655
9559
8046
7441
7345
7449
11149
7439
7486
9388
7452
9601
1715
1859
7422
7531
11251
8923
6714
8318
10257
13498
7385
8355
9406
7446
5261
7436
7414
8943
7438
14986
8614
7211
5466
10467
7453
9486
9566
9343
7119
11466
7442
13677
7410
7382
11750
9398
6552
13616
8971
1932
9441
8951
7383
7494
7301
14041
5769
7516
15069
13344
7590
9312
7374
11061
12318
11416
11985
10014
9397
8931
8673
7282
7456
10181
9544
6347
9335
7446
9433
9483
13629
9651
7481
7344
14590
9560
8846
6912
7379
6756
9413
9318
9591
4684
2811
7440
8708
7443
7899
9646
5449
8151
9536
8596
7354
8887
9973
7839
15570
7443
9341
9389
9336
14012
6463
7175
14052
7417
9512
8906
6386
9484
7398
9179
14909
9158
6946
8946
7876
9545
7344
13673
12822
7369
7357
13690
6903
7465
5839
7485
7418
6905
9556
7340
14795
7642
9579
7263
7355
6433
7358
7480
9517
7019
10363
7411
7790
5202
8239
9319
4966
7488
7478
9007
7467
14631
7424
12761
9398
7429
7356
10336
8441
5249
7902
9571
11488
12144
7346
6740
7392
7341
15573
9272
7534
6041
15562
8164
10282
7316
7459
9433
14567
7374
7438
9590
11744
9575
9373
7282
7360
7493
14434
6411
7464
7442
7369
7430
9526
14887
6884
7401
6759
9702
9667
5209
7364
10650
7310
7277
7436
7473
8232
12677
9520
4882
7439
6373
12184
9648
7346
7365
7365
7833
15436
7364
7382
7407
14995
2150
13928
9549
13956
6751
7409
7933
5584
7408
12405
8974
9399
11466
10587
7590
15276
7040
7366
7419
6833
9414
2006
9448
7386
8934
7341
6761
6698
7423
7372
7354
8248
9471
9362
7363
11181
11625
7398
5220
7401
9372
11329
12573
7008
13700
9373
9565
9565
7019
9580
9576
12793
7486
9555
7349
13369
10082
9738
7403
9602
7440
10657
7534
7791
7318
9388
10741
9591
6847
7498
7419
6647
9399
7297
7534
8779
7307
5309
7401
7368
9529
11729
7354
7342
10215
9565
7368
9518
6980
7339
9423
7362
7867
9543
11412
14953
6849
5961
8900
7553
6890
7568
6379
7570
9766
4432
7964
6879
9125
5326
9382
9810
6867
5599
7406
6846
9102
11235
7676
11409
7446
6842
7366
6785
6808
10380
7448
6689
9249
7568
9426
6761
6817
7340
3779
6925
7367
9579
5940
6720
7417
8158
7541
7391
13703
9188
7437
7437
11138
9396
7517
10852
6957
7364
9418
14372
7471
7305
6830
9383
4920
9334
7473
7344
9571
6140
7451
5104
7474
7933
15011
4927
11964
15553
5191
7465
7566
9557
8973
7937
7207
7433
9481
9700
7148
8433
11279
14962
6116
8851
7372
7354
6801
13538
14992
5680
6837
7372
9971
7473
9426
7394
8835
7452
9530
14961
8989
14709
15163
7366
9682
7364
6885
7388
10529
9491
14569
7373
7300
7450
14099
7402
7362
15041
7507
10809
9585
7505
7794
12091
7370
9636
9313
15568
13662
9433
4956
13663
11314
14165
11625
7397
5738
7374
9024
9648
9588
7464
8925
7435
9550
7551
8247
9457
7388
7338
14563
9451
11437
7429
7426
9022
13363
7445
7391
9430
7375
12397
7439
13729
15567
14024
9543
7362
2604
13623
5836
7996
7938
6950
7365
9386
7411
10513
7283
7395
7438
8947
13600
9498
9492
7436
4107
8148
7032
7435
5198
11338
7447
7341
9536
9458
7435
1543
9108
7304
9550
9035
13111
5104
9607
9408
9672
6026
19003
13569
7513
9613
8188
7365
7377
7430
8438
7399
13708
9595
14140
8876
9537
5120
14930
7355
9572
7426
9555
7280
7758
3332
9397
7936
7405
5443
7357
8919
5150
7379
9127
7368
9580
9518
7445
7308
7328
7416
9429
13162
9560
5216
7437
9427
12227
9610
11537
8956
7791
7458
13891
9718
7344
7461
9132
14292
2685
7317
9570
7421
14995
7486
9396
9486
13676
11217
6480
9633
7354
13810
10158
9584
7441
12057
7325
9957
9611
7224
8803
7487
7454
7809
7673
6164
9017
7339
8019
9312
13436
13930
9470
12414
9581
8297
8255
7317
8931
6658
9497
9442
9449
11478
7389
14938
13685
11393
14107
8995
8860
9412
10430
14059
5186
14883
7738
8443
11756
6921
13908
5694
8075
8761
9487
9428
14976
8335
6428
13526
7802
8976
11945
11579
8092
8124
9034
10481
10274
9132
11776
7411
11256
7372
13580
8065
7237
15012
14980
12423
10028
8777
9552
7340
6435
9479
10898
7387
13860
1425
9466
7360
8916
8941
8153
11774
5112
11984
9478
7277
6352
7439
7335
7387
11897
13771
9214
5940
7395
5432
9560
7410
7323
9449
14971
7269
7917
8269
12472
3703
9541
9549
9485
9196
9479
9574
14316
9586
7888
15336
6768
13690
8774
14986
8993
13695
8737
8621
13957
9458
8034
8945
6158
8916
9264
7370
9715
8181
7267
6389
9438
9505
7366
5242
11520
7455
8961
13639
9001
7352
11751
14540
4263
8897
9394
9479
8931
5134
14054
8949
7475
8940
7432
7357
12045
8950
9268
9317
7400
7514
8599
9518
9016
7436
4219
7404
7378
7529
7353
7383
6865
7493
7439
5280
7910
6030
9625
9298
7381
8949
5115
4839
5754
6946
8934
13626
9518
14038
7483
6971
9035
11763
5869
9494
9405
7477
13962
9119
8411
7372
9334
5433
7430
7363
9343
6350
13692
6977
9462
8879
7371
5568
7452
11506
9561
7159
6035
7167
9768
11631
7441
7361
7429
9393
9461
9485
6248
8278
1722
9476
12948
7254
8918
15030
5268
8231
8991
9269
9789
11500
9286
7550
6349
7310
7370
5848
5939
13709
7447
10370
13791
9616
7378
9483
10332
9450
7190
7448
9009
13715
14065
9491
9604
7438
4648
9414
7388
8897
8015
5093
4123
9630
8995
13640
3544
6902
9459
7472
5276
9400
9614
9400
11253
9489
7412
9645
9361
7638
9358
9545
7359
9403
6080
9420
5645
9590
7443
9393
7462
14980
9655
9398
10515
11482
9644
13728
14776
7774
7424
7508
7409
2914
7446
7338
12505
9105
9584
8889
6703
4913
6625
8223
9978
6328
7452
7403
7446
7446
10375
9387
9541
7380
7339
9000
10173
9358
7423
7465
8854
8954
7811
6933
9596
7463
13349
7369
9452
8845
7796
5634
9499
9534
9998
9512
7367
7344
9554
6326
8573
11427
7386
7690
9322
7427
7399
9645
7463
7570
5842
9462
6937
14081
7320
7458
9490
15140
14016
7420
7057
7102
13424
7139
7487
8420
11675
9249
7359
9526
4898
9607
9527
6147
7297
7328
8976
8974
7302
7344
7420
7470
9622
9508
7446
7475
4325
4959
8967
7380
11455
4419
9528
5054
5082
8938
14230
7927
7335
13697
8230
6615
13748
7390
9542
7366
13809
7649
7525
9008
14411
8695
9542
5268
9316
7456
7360
7370
15406
7461
8931
14980
6048
5066
9291
6121
8984
6879
4600
10701
5095
5953
8369
10342
8964
9262
7582
8972
8903
5559
8912
7890
7342
9393
9366
9521
9494
11454
8934
10766
7355
5221
8950
14230
8940
9536
8959
7353
5633
9568
12601
8945
9600
7320
6955
9381
9458
8276
9271
8336
9576
13953
4870
12830
11775
12489
9542
9141
8147
14053
10009
9264
11774
6451
7159
12794
4332
5162
8705
9432
8969
5242
7460
9523
9523
8969
6947
8718
9347
10946
8951
9554
7254
11811
7351
5256
9284
7439
7359
9519
8931
9365
8296
9470
12580
6937
6990
10344
9421
6770
9528
8933
7338
10434
9518
9443
6831
9431
4966
9489
5185
9415
9434
5420
8971
9492
8430
7784
8927
10849
8909
8793
7366
9524
9511
8069
9185
6261
12209
9041
7436
9440
7430
7425
9579
7442
8047
13845
8894
5311
7431
12389
14018
9557
10223
7346
7410
7458
12316
12258
9322
10306
13662
7385
6233
5152
5320
13771
14096
7343
7619
11795
9590
8930
9489
5205
5626
6336
9451
7895
17485
12309
7847
9541
11463
15569
13703
8056
13074
7478
7378
7971
6835
4913
7437
7369
9564
8891
10131
9502
7440
8019
1728
7453
9131
7358
8890
7473
7800
7432
9358
9419
9371
12930
9341
7417
7343
7446
10540
8755
9361
13267
3576
10773
11787
9531
13714
8767
7292
7777
6402
9400
9627
14849
7458
7499
7286
10747
8690
9418
12012
7236
7455
9373
7387
9273
9287
9504
13692
9078
7336
6415
7421
12267
9394
15585
7355
9369
9536
13999
9348
5231
13083
8174
8942
13612
9134
8915
9437
7304
12887
7384
7274
10107
7526
7465
8963
5707
8911
7450
14097
9625
9533
9245
8928
7361
7458
9561
12470
8945
8910
7523
13680
9525
6783
8671
10260
7370
11866
8952
9063
7673
14919
7789
9888
7329
7076
7471
7934
7317
7314
7801
7946
14980
9009
9142
10265
9590
7364
6185
5243
7361
5231
7201
5391
5355
7622
7213
9296
7344
5520
9585
9391
8838
6414
9442
8305
2127
15833
9645
5719
8951
8727
7322
7371
9421
4862
9473
4857
13716
7453
12372
17623
7027
9081
5362
10418
8966
7740
8980
9204
10364
5827
14839
7374
8543
8927
14148
8953
8671
4751
7365
6182
6906
7429
13662
9536
7440
7367
7354
13295
9043
9534
12387
8857
9418
8363
9453
7438
8125
8100
14064
6407
15786
9527
6190
9460
7458
9571
15571
10452
9519
8378
7354
6912
9600
7349
13436
9442
2542
8111
7381
9519
8766
9487
9377
13652
7396
7385
8695
7439
9526
11445
9312
8937
10349
12143
9370
6502
5633
5517
7168
9617
5776
5304
9007
9513
15495
7513
7443
8495
8722
5443
7314
7480
6723
7503
13720
9641
8909
7439
13776
14769
13860
9510
14838
8947
5497
8637
8225
7455
9477
9515
7438
9414
7445
8780
7553
9600
9509
9595
9298
8921
11168
9197
9263
14354
7258
11551
6958
9374
12312
9468
9288
7398
7358
9406
7374
13636
7826
9381
7388
7230
9404
11459
10484
7634
7359
13711
9098
13296
9100
13750
14142
8365
9386
7509
9315
6440
12950
7314
9735
8038
9554
5510
9590
9808
7456
14043
7474
7348
9574
7369
7383
11984
9526
7316
1845
8173
7439
7400
9403
14029
7396
7291
9292
7358
9368
7442
12206
7758
9474
7323
14960
15001
9404
9387
8967
7424
8236
1826
4861
14530
13608
5659
7254
7464
9510
6735
14975
7424
8739
8927
7421
9299
10861
7405
8370
7845
13265
8947
7560
9542
7343
9371
9591
4075
9521
9698
1597
9619
14222
14009
7059
9707
14503
7485
9438
7490
7336
9035
14957
9530
7349
7450
10376
8800
9370
6850
9619
7504
15581
9858
7425
11416
13943
7393
14231
9540
9536
7368
9399
13696
8826
9385
15570
9601
7676
9526
9355
13726
9330
7360
13691
14987
7404
7311
7354
9566
7463
6864
7345
8899
13436
9548
9472
8934
8017
7468
9616
13403
7801
14144
7391
4771
7172
11130
8923
11821
9387
7771
7239
7390
7336
7387
9654
9194
7193
3806
8559
9343
7107
5244
7458
3788
9524
5958
7961
6872
14960
9475
9536
10576
6900
7352
7364
13690
7436
13509
8011
7217
10918
7826
9389
10768
7783
6885
9558
7411
11644
6873
7590
6866
12443
6529
6424
9815
7298
6675
6812
6845
7352
6843
7359
5822
8955
9322
7457
7437
6754
10685
10238
6644
9734
7268
7402
8811
9624
8471
7574
7376
7367
6492
2800
7355
4567
4458
15626
9389
11674
9521
9575
11261
7370
8022
5192
5893
8402
10916
7245
9388
10584
7327
15900
9044
7283
7282
7560
4657
9412
8684
7434
7466
13407
7289
12633
7401
9549
7382
7533
10123
11678
12457
6799
9594
14914
15543
7410
9326
5294
14151
7535
10365
9181
15574
7693
9388
7445
11917
5146
9556
7354
8980
4438
10022
6820
7350
7373
11486
7397
7403
8974
9179
9318
7362
7434
7461
9448
7255
10349
7059
13382
5226
7379
8125
6431
7911
9618
8550
11913
13693
9555
13667
11478
9502
9623
9485
9803
8387
9386
7555
14433
1577
7482
14975
7311
9394
13703
7371
13704
13040
9596
7385
5121
9319
12731
7424
7457
7274
5927
7794
7343
5886
10007
7143
9570
9624
14997
8940
13749
5937
7486
9376
7484
13949
7450
7453
7352
7308
9128
9405
15568
7360
2479
11022
9484
5053
7424
7876
9628
8953
7506
7324
9458
9474
9331
9577
7488
7737
7438
6525
8909
7415
9398
13905
8502
7412
14314
12820
7455
2843
7308
7282
5311
14942
9617
9456
7371
9482
8356
9452
7363
15580
8931
7365
14972
5941
13763
15007
7372
8072
8865
5325
10377
5614
9393
9617
9519
7355
9546
6896
9567
5455
14272
9489
9407
7376
7313
9441
8937
8235
6461
15023
7362
12347
11395
9365
7450
9545
13204
9560
7462
7230
7396
9572
5468
14406
7456
9598
6943
9312
9568
7376
3146
7367
7466
9449
9455
7782
6296
14989
9358
9621
4859
8198
4938
7438
7438
9779
13612
12812
7373
5727
7340
7774
7455
9520
9583
10611
10779
7420
11469
9584
8911
9530
7452
9377
8657
7956
7920
8622
7390
6897
7462
9374
9393
7494
7883
7492
7409
5995
11181
9597
7345
9361
9594
9643
7434
12559
2320
7596
7415
8912
7925
9379
7353
7377
6827
9494
9499
14976
6970
8581
8929
5599
9145
9340
12039
7402
8757
6369
9580
7369
9306
7451
7376
5204
5720
14999
7485
15392
7368
6779
13452
7593
8902
14246
7259
7358
1574
7954
7386
9531
9882
7448
13692
9904
9496
7489
9473
7348
7417
13885
7510
7430
14172
7344
7462
15507
9174
9456
8179
9457
7347
8957
9573
7438
9326
14972
11433
11569
8973
10798
9457
7353
9420
14187
7432
13771
7356
8350
7344
8947
2836
9439
7365
9472
15398
6430
3781
8883
8957
6575
7198
8993
7340
14402
5130
7379
9353
9740
8536
9319
8936
9278
7343
7364
7410
7457
8785
7400
9558
10180
8410
9949
9432
9518
9536
9453
7430
8965
9603
7355
7357
9441
8283
7450
7381
10052
12772
9379
5134
9455
9273
13695
12244
9151
9377
2349
15027
2974
14268
10731
9516
13969
10439
11317
8962
9514
8979
9454
13695
8945
9434
8365
9339
8856
8412
8917
11754
8133
6151
9360
7494
13692
8372
14208
15912
6917
7437
8987
7517
9801
6883
9360
7411
9444
4241
4072
9467
9422
4026
7760
14930
6160
6915
7441
14064
8324
5212
7406
14809
8906
5680
12478
13572
12082
7386
9138
14252
6403
9806
9397
8959
5117
14065
13672
12835
9455
7336
11982
7409
8981
8642
9374
8130
4795
1908
13722
11422
9477
13815
8876
1793
8941
9469
9539
11945
3205
13680
13672
13657
9453
14159
11443
13962
8465
13820
2469
9015
12359
7416
13275
7361
5249
8843
11502
7314
8950
5202
8910
5476
9740
5185
9465
9487
9553
4685
13874
7461
13676
9351
7442
11748
8933
10828
9424
1902
5166
13952
9450
4439
9563
9443
7295
11472
5095
9532
8933
7377
5240
8583
7465
9374
6385
9228
9011
14074
9217
8956
8282
6014
9470
6454
15781
7624
5181
6784
11823
8354
8961
7435
6450
13416
3418
14024
9310
9529
9321
9459
9397
9475
8792
9327
9324
4796
9014
9532
12776
9386
4141
8956
4461
9296
4900
9201
5269
9400
9515
1527
6723
3722
3017
6828
2031
5563
11261
2064
7340
9284
11694
7746
10309
9560
2531
7357
7220
9528
8228
8009
7405
9450
7308
9285
13338
7820
13789
9438
7339
12128
9516
8927
13884
1983
6755
6410
13345
8732
13675
11330
8942
9662
8965
10080
7691
7410
8087
7384
13951
9203
7345
9520
5052
7322
7367
7307
10137
7480
9383
10547
7426
9436
7897
7859
11389
14146
7451
11790
7451
8755
9153
7394
9447
11371
8602
7555
14969
9952
8736
5485
8938
14949
9290
12887
9410
7360
1597
7252
9588
7802
9424
7911
9448
8754
9468
11432
8974
4837
11327
8611
5118
7437
8671
9554
5247
7478
5489
9495
10822
7477
14111
7799
6405
7442
11299
14973
7352
13547
7355
7367
9169
12654
9457
3136
10601
10262
7315
7330
9422
13389
8808
8685
11354
13903
8102
9093
7799
4988
5807
11742
14208
8259
7979
5476
5604
5567
4803
7967
5115
4948
12797
11918
13972
7351
3826
14410
8613
7315
11596
8078
9334
8875
6887
8683
9099
9569
13970
9438
8922
10847
9813
9042
10120
10076
7357
9273
8656
7123
9539
14179
7632
11352
7366
2461
7436
11501
7391
8952
10168
11252
6890
6697
12001
8976
7428
7345
7430
8526
9251
5434
9564
7423
6872
12364
8108
9401
7786
8937
10118
9543
8905
7270
7369
7771
6894
1587
6422
10219
7469
8916
6561
7337
9389
9517
11347
10513
9422
7379
12386
10859
9437
9447
7758
6891
7412
7455
6924
7426
7396
9438
7945
8562
7759
8564
9174
8890
6886
8942
10323
7422
6034
9391
10092
7349
7815
10125
7413
9592
7467
7797
7448
9514
9285
9337
5563
7333
9642
14162
13349
6935
9327
9293
9459
14437
7362
7645
6431
9614
14932
6870
8864
7368
9195
8929
8240
9025
5714
9576
7421
9343
11454
5246
9267
9596
9377
7458
9404
9595
9593
10517
7389
7825
10751
14462
14937
7336
7385
11532
7405
7931
14916
7353
7424
12414
6893
15038
3147
7506
7241
6771
7407
6767
6881
7363
7317
6859
6838
6760
6897
6806
12776
11069
6836
5410
7384
6885
7346
11448
6649
7504
10280
9591
10438
14925
7364
7877
8945
7402
7486
12562
3286
9453
8915
13718
7315
6423
6384
14900
9392
9592
6153
7018
7962
7937
5466
7319
9318
6792
7364
9292
7451
6937
14047
8664
9340
7348
9328
7332
9384
9578
9449
9552
6843
7366
7474
5014
12098
7372
7271
7359
7354
11144
7390
7427
7505
5250
14963
7393
5823
7442
9564
7214
9636
14062
9500
9326
7458
7547
12322
7417
10380
15551
9370
9668
7434
7433
9645
7179
7398
9457
8907
10238
7386
7490
7452
10526
13904
11028
7217
11012
13758
10244
7461
9290
7484
7425
7333
8935
7335
14796
9376
8448
7802
7424
7319
8125
9465
6017
7338
7517
7438
9566
9511
7775
7309
7175
7347
9369
8321
7192
6893
8050
9293
7372
9567
3101
9679
9378
9480
8380
14995
7402
8738
6362
7394
11319
9435
14941
8867
7175
9521
12592
9599
7019
7439
7323
8969
13541
9631
9439
7794
5201
9549
9411
11308
11416
14236
9476
9411
9339
13568
9365
8875
7883
8835
9606
7385
9590
9308
7445
9407
9001
8737
7497
5510
7330
8114
7330
9592
7355
7317
7115
9451
6904
7424
8745
7343
9590
10400
6527
7479
7952
6864
9615
9436
13751
14941
7386
9575
7467
7342
7820
6264
8084
1574
8182
8934
6096
9695
9597
7361
13840
7406
15577
9579
9432
8872
7369
7343
13216
6105
9631
5155
4989
10965
7409
4862
6241
7444
7356
8108
12700
9377
6978
9326
6979
6786
13665
11992
9424
9375
13556
11282
7359
11338
11992
7460
8574
7874
9391
14003
11640
10473
12967
8151
9519
10881
6214
11610
9279
9658
9952
9477
4798
13546
4866
9222
9362
11549
9557
15566
13904
11054
8996
9313
13861
8049
5610
7431
7343
7317
7358
7352
12844
10974
9404
7423
9480
5585
13460
8956
9495
7420
11479
11533
9500
8906
9407
8940
7287
15555
10197
9422
9567
7456
12694
9444
7529
7447
9500
7496
7218
8963
9456
9606
7446
9052
10293
6899
9478
9505
7033
14117
15284
5579
9464
9653
7512
8915
7177
9695
9611
10986
9641
8545
7447
7980
13397
2877
13689
9588
6720
9626
10436
7798
13844
9284
9396
7311
7407
9445
15008
9442
7446
7456
5490
9476
5150
9300
9366
9266
12027
7525
8082
7507
9350
1763
9428
15047
9982
9785
8379
11794
4899
9555
8916
8466
9652
9434
9124
8058
5338
7452
9460
7445
9279
1587
7563
6972
8955
7355
7445
15415
8969
9512
10259
10286
9148
13621
11990
9511
9492
5673
8197
11552
9396
10488
9397
6871
9542
7517
7267
8902
7513
7390
5198
7380
10601
9386
7328
7396
6286
11743
7430
9314
9465
6235
5391
9666
7318
7145
13621
9384
5056
12422
6577
13659
6204
5264
9583
7458
9029
12421
8387
7045
9008
3624
5497
8919
8993
5481
9577
7357
5648
9330
8588
9382
6419
7366
8378
8972
9663
14100
9643
9583
7314
9398
6154
9426
7391
7490
7340
9463
13683
9605
12018
14316
5635
12744
14330
13717
12792
6914
7939
8910
9536
8980
6210
9282
5393
5893
7424
9595
7454
12265
9372
11531
5291
4790
14458
7369
8973
8940
9325
9129
7542
14027
9522
1977
9454
11872
6103
7333
4799
13017
4918
7402
13679
9652
8956
11762
7338
13815
2161
9041
7512
12062
9095
7404
10096
9354
13597
8932
7460
8934
7451
13698
9522
6209
7306
8944
7268
5543
7919
7379
9488
6334
7365
12854
9559
7289
9419
9386
7336
7409
9696
8959
13858
8982
7155
9556
2955
5113
7185
5486
5114
7330
12574
8955
6429
9385
9024
4020
5182
7929
6222
9494
7202
7944
8947
9009
4794
7028
7308
6061
7345
7426
11646
5993
4815
7909
7523
9408
14157
5322
1400
9292
11715
1583
7361
9339
7368
1823
8510
8982
6729
11872
14788
7417
8699
2990
8030
8968
10896
9477
11450
7375
7356
1882
5294
5021
5098
9393
7444
9453
11455
9320
2809
7406
7801
9568
9426
6546
9282
9431
13694
7350
9580
8958
9498
9551
7356
9290
8987
7470
13959
13889
10035
9523
5402
15581
13719
7482
8611
11436
8149
8079
6143
8424
9290
9435
6406
9488
7392
10936
7387
7336
8896
7392
9388
12160
7374
6449
8113
6364
9106
9031
13711
9479
9417
8945
13710
7520
9548
8583
9557
7546
11497
7451
6842
9066
4894
7346
11889
13874
5427
9559
9537
9339
7510
6429
9590
13637
7447
9511
8157
5316
7086
12009
9586
7381
7486
9431
6119
9627
12588
7436
7303
7343
9438
9549
5278
9649
7418
7374
9493
9521
7462
7378
7353
9408
7367
7363
14931
5037
14491
9025
8959
7489
10432
7410
10242
9393
6038
5473
7401
9319
9502
7454
7404
15049
7813
7436
9656
13676
10434
12115
6479
8943
7303
8964
9130
11380
9068
7845
5132
7383
7425
14176
7381
9391
9527
7323
9371
13549
9493
6831
7397
7362
9367
11535
7430
14933
13906
7460
7387
9614
7474
7463
6178
7365
9329
11308
5311
8913
4899
7601
7451
10209
13868
11388
11313
10539
7336
7493
9621
12215
9400
7382
8321
11620
9640
9408
7437
10386
9579
5917
6869
7343
4724
7822
7345
4331
7453
9553
9386
9342
13866
13702
8980
7301
7373
9638
9384
9623
13715
13901
7030
7342
9484
12048
7405
16832
9394
6869
7389
7256
9583
7409
7510
9374
7502
12486
5230
11183
11287
10828
9526
15577
11251
9403
7516
8362
9550
7459
14159
15242
9515
9472
13668
7314
9471
9354
14073
8599
7507
9674
7436
7445
11306
7434
9589
2066
14137
7381
13744
9888
7438
9422
9334
7383
9480
9386
9541
7402
9410
7359
7477
6851
9205
5969
7354
7375
14932
7353
14928
7394
9550
9358
9294
5845
9596
14032
14003
9612
9633
10018
9549
7461
7240
14501
13317
7111
6870
6852
14240
9490
10200
9564
7458
7271
9424
9531
8832
9364
7434
7316
5434
5088
4430
6770
9496
9383
7283
6852
10239
12956
6026
6699
5278
6830
14942
5674
7359
7619
7436
9388
9398
7378
5456
7332
9594
7353
9583
7263
7473
11601
7362
7391
6481
7368
11333
7414
9393
7464
9426
7522
15567
5192
5621
4836
7468
9281
13693
8480
7441
9285
9552
7431
9385
7502
7382
5123
10466
7168
7382
7454
9594
10495
7459
9488
6944
7526
7352
7338
15574
9634
8948
9542
6861
10528
15591
7498
9339
8798
10946
9512
7397
7371
7412
9470
9522
7388
7424
7337
10159
9415
8285
7381
9574
7515
15905
7360
9013
9046
14139
9395
11520
9546
5246
9568
13903
7442
15395
7373
8948
7354
7334
7785
7479
7462
7415
11518
13699
11628
6899
7439
9026
7362
7200
7305
7448
7315
7520
9388
9606
7414
5276
7468
14970
7440
9337
7395
8033
12353
9412
9486
7369
7469
7413
14921
7155
7441
9522
9567
14190
9604
7806
8540
3064
8017
8223
9516
7558
9319
6447
15702
9446
9518
7298
9465
10410
15424
6785
7319
7369
7460
5766
7390
7254
8944
6504
6797
10903
5978
7340
9415
6673
9547
8795
12699
10658
8938
9626
5558
7541
14982
7448
2807
14989
7959
13703
7358
9583
7397
15000
5488
11423
9472
9472
9346
7510
1657
14970
7443
6987
7574
9507
1472
8951
7300
7803
7297
13644
14209
6824
13737
7695
14915
7430
7318
9543
7348
12408
5350
7343
15516
6273
7779
7381
9523
13032
8104
8199
13708
7423
5233
7378
11282
8928
10301
13651
8655
7480
9604
8955
9634
7520
5440
7313
9694
9537
9369
9557
7342
7359
14327
7765
9496
8269
10419
9582
9402
9562
9416
7346
7240
14164
14963
9560
6838
7348
7421
7365
7357
1777
5342
9401
4224
6016
9431
13487
8006
9309
7452
7267
9477
8949
14335
7344
8794
7431
9387
6882
9367
9472
7383
7365
9571
5456
9477
7363
9441
9435
7184
15316
8850
5364
7089
15036
7369
13862
14102
7423
13892
9627
15004
9550
5275
10445
7502
8226
14971
11524
14973
8907
14232
7477
9589
9092
7380
7363
15473
12487
8921
7435
9478
5853
2530
7389
9628
13688
5746
14811
10283
7916
6246
9551
7356
7417
9407
9437
7340
9469
9508
9474
8610
10068
9635
7477
14537
7357
8962
9382
9048
13384
9646
9348
7407
7313
7268
13242
14059
8912
7451
6208
5215
7434
11105
8866
10403
7403
7296
11510
7780
7432
9411
6902
6299
7262
13734
7434
5305
8867
6758
9570
9460
7418
7383
9577
7395
9611
8238
13355
7333
9610
9245
9580
14978
7010
7933
12966
7546
11770
8630
5188
8649
13657
14990
7434
5133
10386
9430
7497
7376
7448
13870
9380
1883
9390
7402
7791
9320
5365
15961
9685
7474
13658
6838
8953
7367
9526
13722
6111
6144
6093
9354
9443
7285
5123
6420
7481
9403
7348
12896
9443
5611
6658
11980
5467
8974
9323
5437
9586
9410
8869
6435
6804
7238
9511
7459
7737
5942
9338
7367
7313
11088
9378
9379
7377
8959
4150
9467
3570
8913
9456
7419
7266
7124
9449
9553
8938
13399
9466
8891
11249
11354
9399
9451
7356
8404
7766
7398
9663
7450
7434
9410
7385
9487
7974
9431
9408
9484
13850
6941
9005
9456
5257
1716
8939
10814
7344
7525
7309
9322
8908
7446
7574
9415
8925
7410
14976
8564
7314
5132
8663
1595
8476
9413
12270
4420
7450
1573
6848
9156
9578
7450
7372
9083
6968
9593
7777
9566
10320
6604
9425
6041
8964
6432
9607
9527
1576
9516
9517
3631
14600
8952
9036
9453
5258
7379
9520
8055
7324
6201
5398
8949
4265
5816
9913
7345
9356
7824
7428
9324
9452
7270
14859
3553
9402
16193
9221
9319
7498
9245
5524
9516
7317
9600
7146
9457
9536
13953
12526
9557
8931
5335
7085
14335
10240
6712
9135
9369
5990
9014
9454
11629
9489
9416
1831
11842
6379
4786
4818
6435
7375
9475
5767
7471
8113
9616
2176
7333
7677
8985
15424
5206
7471
8921
13701
7353
5175
9454
9478
9488
3191
5967
7398
7378
8834
7499
1841
15160
8690
13900
13707
6471
13977
9555
9476
8957
2014
5546
9537
2687
7480
1872
9014
14077
3160
6731
7302
14708
8851
8904
8920
15395
9307
9337
12000
8953
3195
10043
9527
5210
3779
8724
9393
8930
13951
13582
9307
9339
7963
9483
14037
9197
9442
9544
8830
9628
7448
8879
9596
9616
11454
8663
7360
9561
9489
9294
11399
8930
7325
13822
7520
8153
9439
7418
12620
4896
9549
7332
8692
2737
9616
9420
7465
9425
9421
8189
4838
13548
4289
9381
7363
7350
9458
1412
9126
9463
15033
9521
7496
9542
5486
12718
6698
9481
1401
9355
9289
15566
10306
15391
9442
11541
9829
8889
8855
9085
10888
6414
10200
6523
8988
14039
10119
11539
9426
12688
7186
7445
9528
7448
9441
9448
15857
6346
13669
4187
8483
10147
9585
9485
7453
10088
8260
8990
7369
14937
6270
7425
13754
9364
8333
9690
7896
9307
7435
9450
8072
5474
1539
14961
9866
10715
8403
11769
9485
13788
4730
9257
7414
7917
9167
7360
6390
7374
11602
8981
10061
7362
7411
10498
6894
14083
9445
2130
14306
7476
7303
7499
9417
8562
7325
9532
7909
9475
12401
10481
13770
9582
7803
15569
15135
9405
11870
12990
9311
6634
9571
8412
9578
11592
8429
10106
13994
7671
9457
1401
9383
8565
9437
9544
6827
10128
6852
7351
7363
7771
9002
9581
9607
9488
7942
7132
14971
5170
9390
7471
7444
15049
9800
6687
9488
8200
11398
7368
1936
14962
9544
9349
8899
7418
9267
7775
9551
13659
7494
7458
7212
9500
8942
7374
8349
6981
9422
5169
7410
9360
5243
6814
9560
12548
7328
5146
8456
10818
7233
11804
11684
8719
11579
12523
9540
9616
9528
11759
14874
9413
9464
11318
8627
15568
15027
7367
14037
13826
9367
7338
9381
9489
9492
9491
13796
7303
9321
7407
7455
1795
9516
6836
9589
9507
11567
10560
4866
7444
9407
9470
7905
9502
8043
7402
9521
7370
11607
11119
9645
8867
7364
6852
7388
15575
9391
9443
15034
8361
14991
6710
6463
8121
9452
11806
6870
6886
9228
5935
6780
13235
7445
6742
7290
4511
7455
8703
9465
6926
9635
7377
7413
15563
7453
10515
6966
6838
7014
9569
7493
6873
13711
14940
7474
7338
6749
6912
15254
9570
9324
7386
7443
8902
7339
9363
9461
11314
7696
14664
9003
7502
9676
7371
9271
7380
7789
7313
9625
5589
6711
9486
7511
9569
7432
8730
7354
5131
6779
7325
13932
8012
9859
7343
7527
9580
9509
7367
7289
7332
7432
12883
7297
7345
6815
5147
7403
8972
7405
13856
8192
8894
9096
9523
7464
9574
7464
9297
10143
13734
13843
1540
7402
7459
8425
9583
7496
9621
8981
5675
6846
8955
15560
9597
9633
5471
12730
7395
5481
7415
7388
6627
9513
7375
7384
7574
9469
7315
9612
9528
14938
6477
8965
7303
9622
8720
10251
15007
14972
5984
11573
7414
9408
7475
12287
9527
9337
12057
7468
9585
12816
7797
9387
6774
9427
5195
11267
13722
7512
11625
15230
7426
5231
7493
7373
10711
4597
11292
11416
9496
9693
7831
9380
7435
9431
9550
8917
5914
7350
12038
9573
12788
13904
5198
8951
7475
13706
6791
7360
8888
9580
7382
7424
9445
6427
6208
11586
13138
14147
7494
9028
7498
5352
9383
6433
9631
11574
7808
7340
15568
9456
8468
7234
8064
12082
9611
9570
7392
8773
11454
13791
11106
7455
6018
7393
7933
7335
5309
7420
7500
8940
8912
4843
9194
7235
9656
7351
7274
9741
10080
7456
7319
7587
9412
13748
9657
11581
13687
9469
8395
8927
7553
9473
8125
8666
11965
9615
8982
12768
3817
11968
7866
8142
9402
9402
7364
13696
7285
9635
7437
10352
6349
5276
9497
8968
6284
7465
9435
8872
7370
11333
9351
9397
9457
5623
9269
9404
13888
9496
13373
7345
8453
10961
11752
8946
7345
5113
7174
9404
5509
9585
9565
2832
7475
8918
8682
9520
9446
14923
7459
9556
5181
9481
9653
7821
7857
7166
7354
8865
8780
9409
7797
6824
15526
7324
13513
7419
13218
6969
7412
13913
6956
9601
9428
8886
10886
9471
8070
7502
9538
5405
7346
8950
7832
7130
13695
7474
8828
6427
11429
9335
13924
7193
11296
6233
3035
8991
7575
9139
7418
13247
6432
11618
9100
6602
8950
9148
10202
7389
12099
13743
9517
9405
7529
6776
9488
8943
12082
9538
15491
9007
8905
13682
9588
13966
14454
9266
10664
8998
7357
7404
7410
5703
9478
4707
7953
3479
14176
11290
7335
8160
13179
11519
12836
5229
5221
5221
8383
9548
7373
5421
6608
13295
7398
7396
9424
9439
7437
7184
7370
14995
8581
7387
9385
7258
7441
7402
9322
9223
6389
12101
7883
8918
11181
8335
7371
7399
15575
7449
9280
7790
7426
7395
14513
13884
7340
8965
9443
13858
8502
7372
7352
8519
9032
11809
7368
9340
7456
7471
9439
9437
7490
5572
7410
11374
9465
7368
9632
7528
15577
7400
7542
9447
9344
9369
13624
7511
9331
5723
7875
8883
9437
5124
7415
8032
11440
9933
7506
14985
9378
5459
10275
9395
5134
7645
9636
9433
8194
2417
14915
7378
11370
8077
4890
5192
11644
8965
8955
12320
8957
7405
14010
11667
13657
12810
9540
8911
13905
9490
8931
12061
13899
8811
9384
8894
7428
7421
9370
5209
7935
9404
9352
14572
9479
7481
9483
5291
8611
9669
13488
8506
7457
7546
8916
6994
9406
5189
7432
12860
9436
5256
9262
8980
7367
7383
5368
7430
5143
13659
7551
11345
9633
8778
9285
7490
9595
7342
9459
9491
7230
8610
9286
11532
9525
9596
8924
9002
6546
7332
9021
12024
7401
14934
7339
7314
7434
9339
8927
7460
7519
8959
9610
9208
7445
7340
7367
5058
6069
4846
7365
7500
12215
7362
9303
7523
9499
11736
11872
9101
9379
8281
8565
9290
9472
5564
12049
5442
9189
7433
6688
8861
4427
7983
9564
7475
9457
7361
8393
6818
12550
9410
7373
9481
7378
8957
9554
9561
11872
11639
9387
6490
8918
9487
8911
9347
9041
9395
9555
9438
6425
7607
9356
13634
11478
5299
7351
2047
5083
9223
9005
9411
9420
13576
11973
9436
6284
1565
5369
9537
8907
8918
8805
9639
9586
9279
12513
5411
7500
10281
10703
6834
9214
8943
6640
1683
1568
9366
8988
8918
7804
12433
9371
13970
7415
7369
7420
7457
7385
8910
5205
12610
6486
5174
6317
9528
8932
7255
4798
9303
14927
9519
10377
9396
1568
9288
8180
8973
7427
9398
7341
7430
13973
13558
13723
6038
9440
9578
7450
13872
8990
7336
9488
7511
7412
8545
11752
14225
5341
2495
7903
3528
5589
7565
8926
9441
14048
10482
8976
9279
10138
3609
9417
1956
8753
12807
8599
9286
9444
8999
9503
8818
7848
13865
6598
9278
2371
7191
2881
4759
10604
9339
8178
7237
13277
10966
1401
8640
14114
7354
9809
9575
14819
13629
9487
8969
7030
4728
7415
13887
5231
9485
8948
9420
9523
7350
7589
7494
14927
7021
13544
10287
6950
9274
7340
9597
8967
13908
9610
6279
9658
9452
5433
9384
8306
7443
9660
8988
6278
8873
9532
7472
9517
5470
9370
9536
14848
9560
5697
7462
11389
7552
7503
6241
6771
9586
7448
6391
1967
9481
11560
9132
5020
9551
6191
9347
8968
10017
13504
7420
6344
9349
8280
5352
3347
8891
9351
5467
5383
9613
12752
9832
7470
7364
13352
9392
9528
9348
9489
8796
6277
9294
9384
12067
10245
7356
8316
9413
8921
9415
9335
9433
7338
12891
9516
9505
5800
9007
9438
8429
7442
6924
7373
9096
8820
6727
12467
8702
9437
11874
9682
10814
8289
7423
5207
7993
13949
8136
9519
8886
5602
7511
13751
9554
8960
8715
8895
5075
11719
8971
14941
1751
14151
6426
1832
5956
14925
8954
9390
7340
15403
9712
7414
13660
7344
7485
12636
7337
13666
13377
9331
3226
2368
15046
8998
11510
7580
7362
5687
7352
7512
7694
7471
6984
7438
13979
9392
7703
7746
7397
7260
7377
7329
9462
9552
6250
6017
8216
5181
15787
9416
7441
8800
7316
9637
7721
8139
9528
9462
5798
8857
9489
7323
13707
7409
7355
9578
9653
9479
8955
7845
10253
14042
2936
9148
6906
9448
9571
7753
7641
15567
5325
1866
7423
5906
7450
9564
7339
8005
7416
6280
5435
7823
14933
9559
9702
9151
15936
5293
7363
9404
7324
7460
9471
7875
9525
9597
9751
9446
9776
9620
9324
15142
9445
2630
7096
7042
7366
7427
9605
7409
10892
7779
7358
7450
8264
9502
7477
14933
7368
15035
8853
13726
14979
7398
7416
7462
7297
9396
7364
7370
7932
6210
7400
12365
7407
7346
9424
10157
15014
7368
9520
9351
8873
5074
7436
7345
7386
8967
11612
7449
9614
9632
13466
7385
7584
7832
9521
7513
7302
9461
9554
9457
7381
9402
13718
7432
7475
9649
9469
9568
7314
7296
7294
7329
9501
6847
5109
6644
9372
5482
7434
7352
4863
7770
7332
7085
9549
14426
7148
9511
5180
6708
9383
7559
7387
6865
8268
4883
7377
7377
6969
7736
9617
7447
9636
7397
9937
7389
11619
6879
11071
10031
6845
4434
7914
7571
7431
6111
6799
9869
9185
8763
13662
9463
7297
7122
9406
13724
6842
7876
9685
7309
7336
7437
6889
6842
14950
9642
9679
7446
9582
7492
9516
7755
7346
9544
7343
6683
12292
7339
7362
13733
7907
7173
9293
8938
9385
5541
7464
12942
9545
7251
8747
10250
7323
9335
7423
7670
7330
7939
9539
13792
7567
9525
7386
10183
5841
7370
14238
9459
9656
7482
9295
9502
14231
7499
9119
9412
9319
8964
7496
7930
12800
7496
9570
10191
9326
7325
7782
7934
9339
5910
5619
13422
13707
7481
11347
15023
8695
9586
5511
8069
7209
9363
8166
6370
9614
9619
4709
9275
11767
5197
3436
5506
7315
7362
7730
7419
9435
11719
9398
6852
7398
9612
14039
7470
14700
9490
6862
9542
7478
5504
8353
7434
7578
14037
8994
9471
7494
14950
6728
7528
12631
7948
9688
9521
9009
6899
7316
5389
5075
9452
5438
1560
7170
13508
12578
14985
9553
7413
13682
7381
7204
9534
7399
13715
7442
8643
7468
14588
13842
10051
7975
8322
4576
9541
9399
11414
9469
7344
6995
9910
14958
9544
9585
4884
7335
7254
9136
9010
4180
8673
7340
15579
7431
9347
7470
7454
7455
11769
11770
7460
7232
7428
10923
14944
11152
7445
9505
7326
13958
7183
7469
5356
7305
7520
8933
9376
9413
14968
9415
14194
7372
7052
12564
10532
6269
12786
7375
7315
12455
11948
9400
1985
7439
7246
7463
7456
7350
8951
7331
13812
9499
12067
14933
9384
14078
9467
13452
14992
8931
7408
9393
7364
11727
9021
14046
8688
9431
8909
9350
1870
8970
7325
8064
6228
6960
9419
7446
4850
8979
4802
7795
8916
12173
7330
7396
7366
7788
6866
8861
8024
8717
7820
7462
5784
9363
9062
6998
6817
7367
8121
7062
5460
7348
14250
12210
8941
8100
7437
5611
7465
9442
7412
13650
5134
7409
7472
3378
8973
7386
2202
8923
10052
7553
5228
14680
11736
9506
9535
4356
9751
11532
13792
8158
5293
9362
7351
7273
7363
2229
9722
7759
7442
12155
9608
5278
13725
7349
7322
7501
9373
8865
9584
4641
11504
11953
9544
9549
7279
9563
14008
7384
1572
13601
7371
7317
8037
9627
12092
7508
7319
10153
3015
8949
7493
9326
5076
9127
7395
6564
7301
10015
9501
7631
9426
7461
7387
8906
9531
1909
8947
10867
9281
8886
9465
8898
1572
13781
9366
7563
15575
7409
9390
8338
5524
9556
8919
10233
7440
9597
9666
5819
12006
12175
9302
7400
13630
9436
11460
8680
3584
5503
7407
9430
9567
9547
13679
9482
9442
15566
5712
9845
7297
10996
6901
5304
9360
7270
10498
9388
10563
9332
5854
11342
11077
3352
9412
12307
9518
15871
9470
8954
7511
8747
7263
9484
11945
7284
8314
6217
7483
14359
7455
11613
9443
9127
8984
7400
15954
7377
6864
7341
9324
8290
7492
9332
8433
4908
7447
9467
9429
9467
9301
3047
7368
13377
8370
6884
13837
11759
7366
9925
14975
11329
7363
7385
9188
9501
9585
8925
7445
9407
11408
9520
5394
4665
8965
8943
8136
7448
7499
7938
9299
11091
5468
6956
7667
4991
5834
3510
10047
8802
5886
7821
9496
5513
9439
9714
6137
7366
7378
5191
8941
7054
9009
9471
4326
8858
7375
7251
9001
9642
12831
7406
9499
1834
9494
8383
7355
9382
8277
9290
12231
7447
6252
11792
7753
10704
7714
8936
12830
8020
11904
11614
5910
7509
11900
6286
9449
9436
14990
11469
9333
13597
7373
7942
7430
5290
5302
11625
10713
7356
9269
9460
9258
9440
10080
9295
5363
12813
9442
1882
8164
9426
9434
6434
9446
6250
9598
1884
7452
7823
13565
3056
5562
6444
9277
9397
2655
5502
9545
5662
7292
9510
13618
4895
9276
6122
9262
12054
9931
9521
8107
5822
7503
13909
6742
9478
5536
11744
3621
5188
10439
9020
8920
9068
4899
2670
9023
13052
8417
4899
9647
7358
1580
7354
3621
8548
7761
7081
6059
7432
14047
9389
9556
8948
8250
4964
14055
8951
11120
8881
1574
7355
13715
4885
8955
7416
9351
7120
7804
7336
7335
1841
9400
10419
9348
8891
11194
9389
9295
8053
9570
7936
7473
6096
14786
7314
8879
2016
8927
7354
8823
14877
8929
9493
7447
14146
9583
7564
8945
7456
7449
7378
8780
11539
5170
10138
12095
7388
9392
12338
7219
9596
6158
7368
9513
9358
7476
5133
7578
15575
7334
7363
14007
9573
7514
6836
4626
12898
6947
10321
9587
11570
14918
7060
9665
7517
9338
7465
1754
9327
8289
9443
7426
7314
7984
7354
7346
8781
9691
5198
11463
8636
7421
7380
14192
7408
7579
7462
7922
7350
7409
6885
7056
7367
14925
11451
9287
9001
7369
13759
9444
14051
9372
7360
5751
11474
7458
14218
13609
7500
9454
9675
9361
7340
7383
11204
11280
8577
9593
7275
9396
7385
9527
7156
7339
7483
14990
11756
7367
9496
3985
9542
7271
7797
9539
9585
7058
13804
7366
14904
8103
15395
7210
9279
7486
10192
7298
7370
7308
9500
7381
6816
11924
11467
9517
11869
7939
5233
9632
9192
14991
15029
7453
11406
7406
7490
12656
3171
9380
14956
9256
9582
5529
9440
12039
14064
7757
9332
9387
13656
9557
9384
7449
7349
7328
7449
5819
5527
8812
9625
9454
14230
8191
5120
9934
8994
7520
9331
7271
11353
7138
12799
9375
9487
12418
7377
6876
6238
7388
14465
7494
10516
7376
7365
6625
13817
6531
7450
7439
7394
7310
8648
9312
7365
7347
7430
9536
6886
7459
6964
7411
6845
10608
6759
6846
6772
9005
6852
6760
12261
18454
9613
5842
7912
7318
7489
9347
7373
7349
7290
9520
7359
7513
7593
6841
6871
12805
11518
9376
13965
9531
6869
7452
10329
9379
7409
7324
7451
5832
7503
4937
7426
11777
9375
11705
7587
5830
7462
6845
5380
9691
7343
11009
14010
7455
9585
7331
7464
7264
15569
9393
7448
9368
7834
9301
9526
7368
9914
9687
7344
9473
6762
7417
7325
10372
10454
8494
9402
9587
7503
7458
11243
4787
9359
5114
5204
9332
9382
9288
9544
13884
7436
13804
13934
8987
8410
7662
5308
5074
10847
7804
13268
7572
8282
9633
7873
7383
7349
12770
9578
9498
7218
11985
11353
9589
7342
8129
9433
7374
7375
7239
9374
7779
8664
7359
6259
7507
9602
8956
9113
7362
7351
8949
7257
9601
8930
7356
7547
4626
8365
7630
7386
7402
13706
6416
8941
9215
7504
9611
7417
9480
9670
10111
7342
7354
13690
2451
5358
9132
13518
7526
9529
9494
9409
14052
7438
7065
11415
9447
7412
13271
7452
9167
7295
13533
9566
9551
7391
7895
5733
7385
8889
9598
8392
4266
9339
5973
9370
9343
9678
1523
6910
10056
7819
4690
12595
9515
9519
14992
12303
6428
9395
15395
10846
9395
10368
9406
7384
6431
8693
7406
7395
1404
7377
14088
9435
14642
8240
9595
9357
13674
6812
9503
9273
4790
9455
9439
15565
10350
12616
14061
8966
5392
9335
7362
10835
9331
8949
11786
7057
13699
11694
13641
9398
9025
9409
7418
9525
9578
13684
8928
7367
13524
5117
7802
7268
7345
7303
7495
9593
8950
11499
7508
14077
7418
7376
5333
7449
10516
7430
9503
13897
5252
9594
7398
8988
9393
7363
7041
9322
7394
13631
1804
12542
11578
10004
10027
3094
9562
7342
9469
9393
3303
7870
7802
9574
7412
7496
9352
9442
9584
13663
9354
9490
11688
7850
9300
9512
9118
7459
14035
9208
9382
14919
9546
12007
7558
6750
7352
7415
13423
7370
5448
7384
7477
8915
7439
7332
7392
7446
7523
9557
7417
9582
13647
7469
7446
5545
14481
9478
9388
11558
15013
7363
7407
9406
9497
5610
9625
7839
9643
9366
7486
9565
7295
11738
7944
6637
7424
7467
7077
14137
9401
7730
9387
9582
9549
8886
8996
9009
5493
10557
13657
9576
7965
2456
9496
9522
9468
13429
6684
9443
7363
6946
7298
6833
11360
9482
9523
7429
14940
13823
8300
8634
7338
14609
9347
10647
9592
7811
5105
7201
12477
13608
10612
7307
7390
9294
9554
7729
5585
8884
13954
7433
11168
7920
7191
4801
8913
8885
9341
7791
9417
10673
7380
12139
8943
5057
9446
12110
13668
7293
8922
9103
7361
8977
9519
9162
9274
12308
9476
11756
6437
11743
9335
7155
8185
9633
7434
9537
9523
14037
6902
9294
9543
8202
7365
12403
9464
11267
9545
5323
6972
8801
14941
9285
8931
8922
7550
9430
7344
3642
8963
11445
8916
3772
5827
14474
9416
7342
9562
9552
7504
2015
11161
7744
9428
7059
7301
7284
7367
11609
6432
5254
13665
13673
9489
5976
13679
9353
8966
12316
8940
9631
7351
1929
13665
7815
9407
5310
8852
14251
7978
7317
8429
9798
9438
9301
9334
9417
9383
7434
11534
9466
12806
7329
7367
8611
7424
9405
11531
13445
8701
8943
6393
8948
5955
6888
5381
7366
9412
10654
12149
6162
7915
8981
9510
7271
8961
6159
5469
1880
5478
6221
10345
12201
12197
9433
9446
6069
6969
9540
9311
6895
9382
5878
7420
9412
