# Supplementary material for: Effect of sequence depth and length in long-read assembly of the maize inbred NC358
Source: Nat Commun. 2020 May 8;11:2288. doi: 10.1038/s41467-020-16037-7 (PMC7211024; doi:10.1038/s41467-020-16037-7)
Supplement: Supplementary file 4 — Source Data [file 41467_2020_16037_MOESM4_ESM.zip › Source Data/Fig. 2B, Suppl. Fig. 7, 9-11/NC358_21k_30x_pseudomolecules_v1.fasta.mod.out.len]

4619
1732
1065
192
79
44
73
179
180
634
528
94
287
8847
9419
55
103
63
80
74
686
5568
214
41
61
53
121
94
1887
368
543
148
635
221
325
656
1752
53
47
130
708
412
122
102
24
856
326
660
193
212
1404
2080
104
1333
477
1393
1924
7509
223
178
5024
8951
100
312
34
56
4741
3496
5670
5336
59
69
56
457
253
351
68
125
145
56
132
121
38
132
41
50
37
448
110
129
173
504
176
131
105
17430
5218
4323
2911
605
4894
6866
5529
1415
104
155
1056
960
1072
91
934
37
781
133
106
107
608
116
1283
430
76
299
863
1062
5632
83
1755
124
437
1292
3281
3789
105
501
79
325
601
1382
1199
2996
3838
277
9464
364
45
45
249
617
86
125
76
50
63
95
527
8170
5079
1856
821
9373
3820
3086
135
206
52
296
111
328
525
497
7170
2213
1418
641
129
81
87
129
42
1053
551
147
100
263
3761
10089
417
89
2384
207
255
854
88
1852
10460
639
203
151
100
172
1957
881
6319
145
9337
1341
262
110
3795
111
60
788
554
130
108
355
1525
9374
12376
1483
527
554
1010
518
130
104
201
323
78
200
74
711
53
6128
10770
3390
1961
8920
407
8980
6504
511
733
14867
5547
1434
596
8244
394
506
1306
3306
2465
286
681
569
1141
8891
4907
1617
450
1415
4014
5117
467
56
303
599
282
1616
78
2732
2245
651
162
416
126
2254
65
484
7555
6578
479
271
565
4619
215
861
200
350
708
209
169
1478
57
192
592
105
402
169
51
902
199
152
3978
9744
203
711
209
168
1296
139
722
352
1087
6544
7309
853
75
599
2269
3211
1815
472
1022
67
3100
477
1021
67
840
7918
5253
7584
5972
1598
9464
5876
1969
671
5127
325
43
331
43
2478
1526
830
1213
70
1179
596
395
2353
1182
969
508
237
355
225
337
617
124
517
89
3815
6970
206
38
2834
218
685
334
339
4084
2499
8250
692
2893
2484
11260
7939
756
69
1892
205
540
5479
478
205
539
1885
2504
3707
114
487
5334
6360
60
781
131
81
5212
136
198
1002
1410
1292
245
497
8787
248
124
68
56
1003
6787
153
5185
985
5547
7281
3502
378
76
4943
4156
1263
204
55
2936
542
1772
420
468
69
3965
667
1872
1194
11183
4518
616
6307
2597
6260
121
640
4339
222
297
227
109
212
569
2521
6059
2600
378
1217
2320
245
101
148
992
8907
192
1560
127
244
762
1161
586
510
1422
104
1845
80
310
43
487
5374
305
207
1960
2156
1830
227
3611
2980
72
525
204
1111
246
1184
6217
2752
1549
7932
2303
249
1786
1956
121
74
435
109
94
67
902
135
108
71
73
260
5804
1351
6347
6892
491
880
6395
4221
1432
791
13734
42
125
290
1853
8253
6010
997
5406
8818
2322
5066
6791
3922
1252
1876
239
3693
233
426
7191
8850
747
574
215
274
3971
1812
7407
1807
1849
3810
7497
130
2983
2004
1358
2233
4325
4323
1464
533
105
1878
235
8276
692
2488
8944
3060
1125
214
112
329
145
105
7580
996
1389
68
967
287
79
104
211
58
92
11
92
536
127
47
155
175
45
259
622
140
277
1303
163
718
92
1451
1157
5235
59
5358
1949
116
113
182
4796
7238
339
171
536
4227
215
330
607
78
632
715
219
868
89
287
218
1289
286
875
242
268
75
775
1167
4721
6950
4088
239
457
683
399
133
2050
5555
7337
8368
7100
121
2631
260
299
201
88
443
579
9505
1472
347
742
424
1138
59
443
383
241
194
53
49
212
101
899
669
1529
280
1196
2023
496
176
450
8937
693
242
366
65
225
724
617
146
50
514
96
3703
379
652
1034
9099
8408
1066
70
4824
3123
3883
989
412
1786
219
849
2308
8009
8844
188
158
205
2594
52
111
1488
230
92
1202
268
68
1124
3270
6977
3236
621
8808
4033
6678
9029
2478
5359
176
336
715
9256
435
1989
1281
56
485
1237
72
73
103
84
278
135
67
3080
101
112
1175
505
504
1146
112
101
3111
209
104
281
501
377
621
6041
2833
3088
4926
9336
172
278
2584
172
277
7391
215
314
1171
112
100
2984
384
294
732
50
63
450
122
677
87
4955
1970
51
382
242
310
419
97
680
390
2752
89
66
196
640
45
256
91
143
459
410
1849
2972
7376
5244
807
175
6229
1195
428
61
1327
3001
73
841
2565
8456
1505
696
699
51
3393
1004
1124
678
7451
304
247
1546
9513
5911
2072
1287
1067
9372
3284
514
443
11
91
395
624
134
32
474
149
1844
618
878
125
112
588
422
589
6491
7409
2601
88
105
111
5244
3944
7120
7458
1965
1804
3041
417
184
147
118
222
1303
546
684
227
157
216
631
128
128
10164
7369
3414
469
95
933
310
3197
2121
572
2900
2050
3127
268
467
229
1480
427
41
11495
794
426
365
1106
682
309
9052
376
1352
136
9273
355
1171
112
100
3015
9371
120
211
119
379
282
168
436
39
61
290
69
126
112
1291
416
680
340
159
2130
503
3541
155
1271
550
220
277
11718
3779
1521
342
5810
395
60
261
47
5306
4749
1176
1870
3650
1179
3019
733
1319
703
57
299
58
713
129
59
257
47
1245
3811
4667
943
95
594
387
1877
109
3509
2656
109
683
47
86
97
430
1659
306
121
251
434
152
1026
118
2573
49
408
51
46
519
1107
279
569
14
154
536
1201
81
49
107
124
254
2849
3296
5617
93
2541
3450
168
7434
523
87
84
216
950
6825
1322
391
224
6137
71
474
1077
44
2302
4604
500
83
2626
120
107
42
69
30
110
3617
228
6538
57
2556
279
11613
14617
1502
545
535
8156
387
1438
2686
217
560
236
147
1858
610
13140
552
234
147
1844
610
13439
55
317
509
474
271
14004
925
732
8932
819
205
165
143
207
67
3149
46
4306
9361
4581
35
35
226
134
142
2103
1677
1195
6888
5136
455
9473
2978
1694
231
922
1978
7445
1387
93
152
160
43
158
77
712
56
110
4869
7294
358
1402
711
316
61
49
943
3554
3189
7800
72
83
114
247
131
11016
9449
110
2482
306
479
555
54
276
1661
1120
118
5842
5704
188
98
188
638
80
2313
1569
697
9659
3361
1090
113
154
91
55
663
2646
2763
647
462
91
57
154
106
212
1361
368
326
503
8149
1216
141
38
1199
170
134
120
106
403
75
222
10581
129
155
161
923
210
103
49
7577
544
4214
54
1051
1656
905
430
60
63
572
55
9412
93
119
2719
279
536
636
12026
1297
138
139
9418
8785
99
85
63
82
835
810
561
392
124
32
114
2266
1900
1296
918
891
2984
5895
3320
2506
2188
1058
53
628
8897
9590
8834
8099
221
577
269
629
542
63
316
104
1079
509
218
57
254
268
1946
167
64
593
344
73
392
858
628
963
375
2764
2166
1069
882
91
84
502
480
8899
332
558
178
53
162
122
2257
86
92
145
81
4248
2132
3942
9174
1138
848
470
322
207
221
520
122
35
163
130
122
214
137
271
225
3088
7573
692
8856
1354
6043
154
139
154
138
9407
104
1191
120
5248
183
1149
5714
3173
945
1994
10669
222
62
175
516
595
227
720
617
131
58
517
99
33
35
1532
139
9245
103
5250
1969
171
185
5599
8657
329
531
238
225
348
217
640
107
478
98
2825
2829
2938
96
2832
1099
2406
50
184
194
65
4563
427
89
249
295
241
948
8954
3327
2762
37
59
270
593
101
7989
2815
9387
327
8011
2230
3047
66
58
183
117
2946
184
109
8522
1616
107
93
197
138
54
1477
890
9032
2977
1266
4254
277
1190
94
315
1787
1617
7081
7494
1925
92
182
193
7882
228
3757
80
101
111
503
1138
113
102
2481
8324
4732
261
702
8092
1408
3865
630
51
96
205
75
125
282
179
224
60
107
109
3687
69
4424
119
706
126
570
96
297
903
1293
584
621
44
269
4079
84
1140
528
1643
14039
1589
1318
2553
9194
3630
37
1562
2467
3614
595
1506
4854
1401
55
272
283
57
168
95
627
549
31
7559
11610
2774
212
93
1107
2393
351
368
199
191
1938
3115
70
115
81
87
114
70
399
91
52
102
746
7529
8971
1103
7372
306
51
144
2037
3456
513
404
80
142
87
111
55
51
101
50
310
188
374
1497
157
1163
80
100
575
580
488
187
979
196
251
556
489
509
650
444
510
122
38
191
96
57
119
180
232
1296
853
469
3722
1503
3645
230
217
3038
71
59
419
4560
4173
11494
49
515
11687
1092
75
7539
1936
184
541
1659
296
2909
7423
594
37
216
1071
85
240
1295
4898
3596
65
516
722
224
336
503
519
95
179
849
8923
2565
3314
75
249
230
139
101
433
275
215
8874
217
219
8767
422
379
137
53
61
72
132
57
105
322
187
6203
1867
153
614
286
9274
268
2134
417
96
50
214
2244
69
233
171
401
54
204
182
84
1156
1201
7299
313
484
10804
3212
278
819
43
112
55
75
147
29
939
5947
8193
8823
914
3179
852
8913
2642
335
80
120
201
39
8752
407
1036
9066
629
2098
9603
4185
5174
9400
7349
5755
1354
405
342
451
172
5130
3276
135
110
413
57
38
9464
76
47
60
76
649
66
123
1039
65
5179
2316
8163
701
5372
4587
8355
699
537
9400
4789
475
1402
107
198
837
255
193
2011
351
5411
154
9449
149
8814
568
184
132
132
133
166
141
3655
5056
77
211
119
440
1872
118
1567
1895
4689
351
351
6493
38
2518
526
2457
1004
67
69
229
3663
1976
5186
524
45
60
6157
64
117
50
1271
60
155
98
61
36
123
410
227
205
648
306
1780
9473
7099
7290
270
92
126
95
633
50
128
337
2218
757
326
199
499
428
538
833
609
279
7450
78
219
8149
692
5173
51
589
1581
5554
12559
435
279
1154
43
1435
99
692
124
633
374
226
685
302
3256
119
27
75
40
362
67
1259
55
1426
1193
119
142
362
85
1259
55
846
8271
392
1540
173
1507
9439
1947
121
176
216
727
1594
7331
723
186
167
109
218
256
727
178
169
133
403
66
147
87
115
76
70
73
424
3399
67
356
3665
1938
1515
3573
7320
4001
2791
7592
3680
11146
1284
5554
30
3512
4075
9340
1323
7550
1902
168
587
2594
222
488
1141
113
101
3064
171
250
391
295
92
5501
965
232
303
317
2197
1668
2579
1140
5704
90
141
12001
135
317
2076
523
765
2395
6569
764
56
336
4836
984
26
229
128
876
463
175
102
2600
1761
7188
4412
7345
176
117
1549
2745
2397
1045
1524
6859
5940
130
57
1968
3743
2334
4341
2033
796
586
2879
6644
169
51
1977
124
476
2244
8881
2048
9388
164
73
155
379
68
501
1166
113
101
848
1861
71
196
549
239
282
231
370
623
123
524
97
1153
8706
574
97
95
280
92
548
147
5805
6081
4616
3691
35
2103
11984
3558
9094
6640
4103
1362
3036
317
82
166
166
9293
165
6560
3765
7514
1928
2862
742
5987
63
121
778
147
94
2280
8866
7154
327
83
132
230
70
9388
35
461
177
1400
8795
506
11640
144
445
241
2144
6087
1626
311
127
218
355
112
137
267
355
1348
6410
251
217
43
77
479
889
1894
500
162
302
186
5423
182
35
224
268
4119
182
35
224
273
1899
386
197
525
8875
3049
4547
335
2398
5026
1263
1806
402
481
3828
9096
1517
3721
1275
3672
1807
5687
2634
5374
1767
898
158
4932
3066
847
1652
147
4555
240
1531
1234
134
124
240
197
367
250
310
161
120
146
270
191
194
218
71
216
770
600
2431
1545
92
8557
3682
3730
790
2283
73
137
89
97
87
113
157
7822
3625
6734
5059
1474
7291
3876
3689
683
674
507
295
7354
89
126
368
50
967
4252
120
969
478
1410
1325
2329
992
67
125
114
57
103
696
109
1234
2403
56
710
404
1181
176
1878
528
329
199
672
185
178
65
123
125
1108
1009
1519
146
668
1069
54
691
1681
585
240
77
289
92
2199
60
2740
143
986
5016
81
70
988
88
8785
2065
1102
6262
34
1928
1272
1172
5650
533
1076
271
787
461
1888
248
211
539
1264
119
152
443
235
504
1138
112
101
3034
159
282
604
2582
99
125
625
631
4367
1330
1149
625
2038
64
4898
9163
1336
142
2562
8931
4095
2378
224
152
478
1257
283
481
330
62
13351
1835
8982
2333
542
363
8181
350
1420
5713
6824
3619
335
2463
96
2245
37
286
570
32
276
86
144
2231
1773
529
4551
11626
3024
143
180
847
489
458
2981
3984
6939
1820
654
343
5547
1558
935
3174
35
1166
10980
70
4388
1569
11229
8797
6614
489
4319
52
734
62
7172
1067
55
2116
1069
55
834
1769
49
215
170
128
1466
1476
99
110
1171
322
8902
186
239
244
584
89
112
694
116
166
411
59
740
9338
165
47
73
1682
82
646
1257
9375
9420
1258
169
8095
710
504
1620
237
13796
386
65
12
177
11
127
108
952
1257
272
47
238
137
111
57
224
89
11661
1140
43
30
189
132
43
137
113
43
38
186
131
43
31
135
113
43
38
189
132
43
31
137
112
43
30
189
132
43
137
113
43
38
186
130
31
320
135
197
156
3169
9415
1742
8160
697
5351
1440
2440
779
204
144
9216
259
1195
254
244
1336
8295
6440
6012
3188
3351
5182
1342
2399
150
185
203
81
129
133
83
71
2749
9394
6627
182
227
386
84
311
3503
69
906
32
297
153
782
84
343
881
285
281
146
102
128
67
7255
3764
9374
5960
3997
1576
297
59
61
208
1472
7876
35
587
90
215
829
196
159
420
2122
6642
46
161
6194
3445
96
536
65
124
623
372
219
443
209
726
5475
397
80
69
76
156
204
46
271
126
1891
13787
1956
6953
95
718
121
154
39
738
827
2019
5070
47
216
246
2013
104
512
111
1266
4542
4805
7546
177
416
131
99
1069
461
3024
671
1291
1894
3306
3723
2659
683
545
8704
8366
1092
1456
5078
195
53
176
127
67
194
283
409
132
269
97
999
360
376
1392
1842
463
608
140
1970
231
462
571
141
1001
459
6009
163
4600
1309
255
8884
8884
772
68
559
3754
8912
5819
3824
54
3815
194
63
1234
458
46
102
174
74
758
162
562
149
1004
2424
1540
4092
6250
122
161
69
370
1249
338
4265
197
1436
380
139
3610
361
69
1020
1191
6849
893
381
78
472
654
11136
4571
4787
359
3817
843
3882
7231
34
519
1443
231
202
561
5528
1498
8674
682
1946
1201
36
200
106
3574
634
1438
1749
8873
3263
55
227
242
255
4601
255
862
8608
46
193
263
3370
4190
2152
8868
3626
3608
6873
5180
5800
122
83
401
1461
532
191
2374
69
255
85
5277
254
742
1261
301
102
84
150
2890
12651
200
166
106
157
32
129
880
100
27
177
35
351
44
323
454
74
40
207
1227
9060
465
602
61
1899
3501
213
3349
421
1523
207
2267
10145
1163
507
369
844
291
13360
176
92
127
259
108
124
320
1746
6944
928
190
709
5880
218
226
1531
479
3441
2570
847
192
705
126
251
7374
2862
67
635
8770
749
4580
207
368
3634
385
120
1387
8856
522
522
694
375
528
576
1083
1067
74
1277
190
255
78
760
1362
1422
1555
74
234
133
176
150
412
726
158
130
127
167
1146
540
745
11609
1501
6193
2020
2688
1238
3430
344
118
102
81
322
14
119
311
67
1891
87
1477
138
193
36
177
194
336
294
408
58
2814
7836
708
2833
275
101
112
1168
504
277
502
138
1323
187
95
152
215
37
220
532
1374
454
1178
514
99
5775
99
1640
6365
2488
8375
757
410
807
9188
381
206
122
206
3688
5989
9703
1631
1167
5001
273
1689
823
3708
4888
925
1511
7216
1212
6575
122
206
1238
182
161
6734
11517
2702
195
99
88
126
61
219
575
151
1355
58
189
41
61
192
2225
4438
4051
9380
492
7850
5172
694
8333
4861
1647
406
743
124
327
210
231
113
152
62
114
476
185
168
301
130
94
665
122
35
90
141
172
2732
32
1451
391
8279
385
585
8980
58
140
73
3486
1858
385
415
33
123
71
88
111
33
122
73
88
111
64
87
105
40
121
79
3255
84
381
55
158
267
181
279
64
84
9387
58
13349
5403
700
8067
980
3820
4324
9319
5363
1806
59
117
110
1454
82
11607
10754
83
117
33
182
5526
396
74
494
128
109
185
44
229
1106
208
162
54
608
129
171
552
221
221
623
80
82
3234
4223
1947
7446
4998
10411
666
6366
262
1319
8867
27
162
4667
341
6443
212
6739
558
280
3181
283
1508
5110
717
157
178
182
2412
8960
1313
9150
483
1682
5143
4648
361
132
2856
1035
8893
4801
156
641
3367
2324
8922
140
700
8098
53
112
45
392
9676
331
1702
122
125
249
5735
158
6188
6937
3010
8338
695
5057
6314
548
13594
653
100
5073
687
8179
1105
6134
339
168
140
125
161
220
931
63
65
80
627
221
213
71
1664
11475
8553
1207
492
388
8187
388
1446
916
553
171
129
608
54
162
208
1105
229
44
185
108
128
494
74
372
186
33
117
110
118
59
1833
80
627
221
221
552
171
128
607
54
162
56
9679
2404
80
628
221
221
552
171
129
607
54
162
55
9694
3925
159
1107
229
44
185
108
128
494
74
395
187
2902
9359
876
33
117
111
118
59
3975
6357
7348
5351
7607
303
238
1446
69
2051
2872
224
1857
196
188
246
19
575
120
59
1782
760
67
199
197
87
66
59
374
6437
68
236
923
201
554
78
80
205
253
9554
223
214
221
13860
47
8745
439
92
1737
3103
10940
3950
1624
203
186
707
5558
160
3931
4816
226
113
84
90
1867
887
2421
1360
1741
10791
374
248
4370
542
96
4467
337
388
4181
304
598
522
279
9384
419
8257
253
311
291
139
54
179
626
221
221
553
171
129
608
54
162
208
1105
225
44
184
109
128
494
74
396
186
33
117
40
216
355
69
63
1020
1911
498
577
3365
956
67
81
118
58
4694
1313
1063
1638
247
4939
700
8189
1547
482
289
306
2030
987
52
33
117
109
117
59
1110
518
118
59
1830
279
257
282
291
139
54
54
179
628
221
221
551
171
129
609
54
162
208
1104
229
44
185
109
128
500
74
394
186
33
117
40
216
344
1212
963
154
22
110
118
253
628
221
221
554
171
129
609
54
162
208
1105
229
44
185
109
128
500
74
393
186
33
117
40
216
344
1212
965
154
22
110
118
58
365
807
64
110
61
66
66
66
308
8405
108
7365
57
50
61
7407
8916
6992
794
69
32
178
62
202
63
317
738
110
1893
199
5560
473
199
273
791
95
519
64
3432
70
57
62
13238
9310
1247
523
1140
111
100
2980
297
122
139
281
73
298
61
161
8896
797
801
767
9276
4593
9112
2378
8910
1787
70
211
5152
7525
1947
3877
610
240
61
143
21
9401
3125
768
154
212
75
107
71
10483
6434
1734
11478
245
950
153
1696
66
644
6996
153
1565
3399
9637
2475
323
201
189
73
2535
1847
151
3673
151
430
439
3441
51
86
203
160
5960
8843
3090
8822
3406
11520
1655
1932
198
131
153
999
97
188
389
194
2227
278
758
500
84
47
84
3973
3438
1867
1234
256
254
190
1028
11706
4434
260
380
13359
1410
168
7907
203
241
124
198
96
141
124
72
55
135
3357
8888
8895
7731
8831
972
45
106
3224
3560
8877
4755
161
896
2150
154
163
130
421
338
629
118
132
9676
3876
98
198
2416
71
387
1168
1736
832
4881
302
494
2288
75
4370
3260
330
440
10704
8207
784
9305
2807
62
83
71
397
3394
636
6752
1062
136
56
112
194
907
5479
13936
141
235
175
1159
958
8786
1898
11600
2530
4193
742
8879
4290
2383
6469
1370
750
66
258
48
183
40
1473
40
8052
2112
6602
982
344
205
183
141
70
100
111
130
7467
1219
7660
2024
61
1474
905
143
150
506
1166
112
101
3061
126
279
279
164
150
12390
2729
101
112
1171
504
107
1305
9386
1736
101
105
184
427
120
680
101
105
151
9331
516
92
1260
1285
11557
179
123
272
71
6013
680
2969
717
308
170
3718
2558
9056
725
14282
273
2230
501
77
167
91
318
209
2166
5663
345
3663
304
250
774
663
240
451
2751
280
312
469
113
23
194
494
4039
8913
164
4313
1232
528
8927
4729
223
658
205
90
688
817
131
4247
541
171
380
220
336
405
2053
7480
248
8344
533
174
149
55
24
497
1444
64
5334
86
3654
112
200
53
490
1171
113
101
1883
4625
344
6457
1199
226
55
554
917
8459
2500
9221
3663
2267
55
554
746
792
6076
6748
480
617
47
149
59
170
338
1390
201
177
50
193
1051
129
183
417
118
174
85
131
55
16
69
31
43
132
187
38
43
102
137
31
128
215
43
31
100
129
188
30
43
68
455
3813
1202
105
414
608
69
425
158
1321
550
279
291
57
34
168
883
8950
2907
94
281
304
504
445
949
7757
251
270
9166
3086
6597
1273
3059
3904
821
506
457
5903
1676
83
552
226
161
782
5840
62
77
101
79
125
207
945
9104
761
612
50
496
736
428
112
101
2863
67
87
282
1940
7535
9410
197
116
2775
3754
2242
2578
1969
177
3029
1241
5073
6337
87
758
331
1525
8185
758
1307
916
92
560
986
70
690
595
425
57
523
95
11180
347
623
738
6965
3609
63
79
373
669
67
71
406
194
89
125
1424
842
234
140
131
8937
263
9192
403
8885
664
411
95
208
926
457
5065
628
824
5520
4343
512
1717
726
137
272
224
397
167
500
100
13984
88
1669
412
2501
606
8917
8338
6822
1965
1656
81
61
973
268
501
1171
114
102
3028
80
34
91
188
10556
8178
102
1217
679
97
243
221
289
1319
1191
820
1291
260
233
287
9621
2746
8830
485
216
1631
691
4313
584
21
77
58
3135
77
115
1651
3009
1279
6674
376
500
388
8194
383
1447
2454
2908
290
8309
704
1206
3447
61
993
1512
5926
701
1310
4068
122
4068
725
1652
235
232
2825
568
230
7918
8917
90
81
706
5567
388
114
160
998
1273
591
509
61
230
367
624
123
535
96
841
6659
1399
161
715
323
102
86
130
54
869
52
169
537
648
419
216
57
1588
160
100
1009
102
86
145
53
229
641
6793
8235
3764
2672
377
13496
1295
1919
285
183
132
1517
4027
1913
285
229
883
81
251
222
307
47
122
747
96
390
415
795
119
357
1282
400
99
2388
525
62
525
2922
292
341
209
92
162
1050
77
112
624
172
3380
49
1281
357
103
344
1651
311
1059
763
3893
471
99
77
300
189
962
3727
230
218
8095
8895
47
710
51
9408
54
3589
234
113
30
69
118
108
121
32
5315
2272
539
86
6188
12448
149
94
742
146
661
336
231
684
768
3428
4091
9410
4780
5720
213
32
79
97
5036
1533
8843
1958
553
13859
1690
4717
717
1560
1780
718
3738
230
111
30
69
127
108
102
42
7794
1312
4613
161
4697
7734
193
2183
410
262
968
36
175
133
3446
644
1430
136
1357
160
325
1395
4013
3057
10766
7677
84
89
49
133
492
69
9064
687
907
88
596
45
1626
201
13545
504
239
731
1517
429
674
5476
2041
3197
769
255
247
521
594
93
1001
9116
374
262
124
185
142
90
1276
9348
235
185
53
1128
527
96
127
271
194
1342
268
86
6078
9339
2857
244
164
89
186
165
4678
80
628
510
44
100
331
717
1818
57
221
428
661
51
76
346
147
49
637
508
44
100
331
715
214
160
1391
1325
5725
7477
7257
4960
1648
881
3875
8363
69
1652
2503
1292
1242
1278
51
119
184
9075
2951
5642
1835
171
6689
173
315
900
1937
1757
5222
1285
1857
3274
224
65
1037
2326
151
4329
1857
3691
517
1430
3784
76
233
8929
3430
1336
182
8931
1451
76
749
8803
632
50
130
251
268
76
100
470
197
180
9488
130
189
33
582
408
59
9538
3527
34
280
121
1976
1019
514
857
1168
2171
726
89
476
311
104
568
58
159
63
127
119
29
188
185
300
555
113
171
137
61
68
193
70
283
250
1475
521
419
9228
760
926
1270
333
1539
308
198
799
1378
227
279
132
1291
43
543
117
72
100
1274
178
101
122
2808
1306
7249
13337
96
7770
186
234
4007
239
1896
245
938
529
759
1657
8900
205
388
2498
141
121
82
8826
1303
1693
6392
7824
796
63
1880
101
516
5505
472
101
378
8522
1080
4643
299
20
54
13
7912
699
5104
9368
91
133
215
35
71
112
9088
9230
920
46
61
634
8778
756
9290
2606
45
56
74
475
1165
113
101
779
279
129
92
505
293
111
71
96
94
7480
235
307
367
234
429
120
145
4000
183
384
201
624
1004
6215
2748
1550
3738
1786
439
777
98
4229
127
172
41
68
337
1654
4225
1141
647
691
115
61
121
143
104
596
102
567
43
7382
5851
1904
675
8414
2176
312
1130
9071
4885
4239
4661
338
353
6613
9033
1873
6201
1322
78
157
224
15
124
1392
107
207
81
699
130
1745
568
12239
10922
1766
5196
2150
896
192
87
244
5449
138
87
1669
1622
3268
2420
2541
141
617
3504
61
182
4875
59
270
503
85
804
984
116
131
164
87
131
805
8791
87
197
233
1244
83
506
181
333
271
997
2738
1874
9094
4793
506
191
314
5876
1959
4647
796
1212
274
865
1209
227
160
126
103
119
160
138
58
105
1739
12727
3332
4890
2067
1259
11584
807
208
1117
1698
96
10391
1227
347
5280
162
648
590
291
151
93
150
270
79
133
90
603
590
216
2991
4978
910
2100
7145
356
1962
3037
639
664
9091
6434
8298
6133
814
709
426
791
1809
5532
5177
1773
992
3853
3690
1516
595
1509
6829
260
63
128
304
248
984
308
134
143
130
239
111
89
92
40
146
4732
267
1887
9098
89
122
6891
601
9472
7917
1264
1038
402
1567
260
9218
5674
73
78
156
212
708
1475
621
202
6238
9230
7304
218
5440
2319
300
298
342
302
7797
9768
4022
2134
104
464
1146
114
106
60
450
511
1248
554
930
138
6882
4862
7065
1750
138
1559
66
1846
1666
118
472
417
1708
2524
654
816
802
33
351
571
65
5033
706
721
114
147
564
158
166
245
2256
525
9484
640
43
59
90
25
88
109
103
13733
9360
913
341
576
534
41
515
467
236
5081
2723
3861
4661
1100
3185
233
96
160
163
61
260
24
41
133
8889
82
404
219
82
70
43
8034
56
8174
12177
9498
1634
3546
2202
9373
1989
1214
1168
70
429
272
36
2291
1438
3170
5322
1346
213
7291
963
13827
5323
683
9634
3915
135
84
381
72
475
2271
95
329
144
519
208
358
223
544
453
13746
211
124
367
8892
182
90
50
683
45
94
182
181
247
189
74
6999
5240
883
94
57
19
70
24
423
42
157
557
100
163
6274
13754
3109
306
184
5041
2320
8752
6678
8935
87
104
254
8796
65
225
163
83
149
4358
4136
6238
3134
2550
573
236
54
180
221
349
1339
1604
489
195
453
121
276
2385
3850
2746
1550
115
123
341
369
834
124
2434
327
741
912
267
3455
6640
345
4713
5500
3417
39
766
1267
711
1708
415
214
148
40
806
96
699
1218
121
9272
96
1396
1070
3178
585
772
8259
780
1451
10645
339
535
97
532
12278
7338
1321
12383
183
933
9354
9429
294
448
9382
651
186
102
86
224
505
714
4323
588
4712
2089
1555
1262
54
54
173
419
442
995
8923
13278
152
209
5518
229
5355
5444
229
8914
146
58
155
87
129
108
497
3037
101
112
1172
494
110
160
1825
8889
4600
4501
4659
523
5972
524
475
3186
4739
1476
302
195
2514
101
1910
537
227
125
112
1026
1324
263
173
273
786
5649
456
58
59
4653
524
5972
524
474
3182
4723
1468
254
195
659
58
475
172
139
752
753
188
70
316
12490
259
115
31
4257
6260
3958
289
80
88
129
414
112
2559
8082
1324
6960
814
162
63
23
1136
1937
105
142
544
98
497
10660
1792
2852
2482
64
508
711
9446
588
2304
402
315
106
140
48
20
132
282
563
214
94
284
6264
5173
899
2473
7068
177
125
307
361
4647
2916
2874
71
306
359
63
159
131
151
763
2957
61
975
1962
155
131
151
764
2956
61
975
7431
4318
463
84
171
153
1441
2063
69
1224
153
859
84
171
904
1861
248
361
708
5845
1387
115
8871
144
640
9535
8903
3231
115
51
1155
8930
6133
108
41
1313
1644
5650
2785
645
273
5948
50
1436
227
198
2054
37
6613
350
4727
356
267
2899
8920
10192
456
155
247
1406
460
320
529
63
185
12730
7788
1300
263
720
135
4170
170
1040
8386
4041
140
159
155
54
2958
1083
5380
8848
3511
28
1938
120
616
191
354
95
892
7500
1978
11348
2571
13805
7324
268
184
1389
309
3727
9385
5446
2589
1263
291
654
103
2007
195
96
109
30
101
150
244
871
74
590
2032
2316
145
67
293
1037
686
1674
657
2252
1029
1685
1252
4055
40
11659
747
7310
734
1014
193
1836
9086
3310
3339
3635
69
4555
2218
9332
1716
376
590
85
750
555
217
506
358
203
15
133
1448
516
114
810
19
1251
272
1248
1105
12603
291
2211
338
315
2968
1904
2601
4625
609
61
316
208
373
1885
4326
5576
6107
1169
9436
182
10405
2785
4086
2652
1119
5568
369
1016
1883
324
136
586
1940
451
94
7558
1068
50
751
770
1454
695
90
1204
210
222
9287
14598
547
192
404
65
160
113
8448
594
439
150
122
179
5619
149
122
179
1979
726
442
3338
90
9141
164
308
430
709
208
242
784
881
13945
197
45
158
1200
98
63
44
722
3818
65
477
734
98
78
1330
81
161
565
833
245
212
232
113
115
376
217
1576
787
109
1023
106
387
1518
1777
425
137
98
41
34
310
141
531
182
1433
109
568
544
991
274
15
1543
328
945
1657
2462
95
713
124
664
46
389
224
683
523
67
11667
3944
336
814
8927
1971
4693
352
6454
603
238
503
1173
618
416
158
356
13
80
780
1854
3265
558
550
309
479
2814
907
190
562
566
564
8822
2748
37
374
4917
4745
9684
3888
11185
2040
4473
561
3464
53
103
1046
246
941
59
1006
628
459
452
1317
101
1064
3706
103
5282
3953
456
83
71
220
100
85
600
104
95
1147
295
228
847
72
157
809
359
53
76
147
90
67
9384
9339
41
86
95
534
75
66
80
5672
101
268
86
6375
4207
1153
2306
4385
279
1761
302
63
239
337
88
48
158
104
379
208
399
175
144
2469
1690
10057
800
184
180
1293
9341
102
161
59
136
230
282
86
27
9324
90
41
98
7070
3262
1040
85
2387
1124
8396
534
9396
7931
11800
634
876
221
1652
1291
3233
103
42
1119
294
236
6143
57
1363
184
1063
138
95
408
79
1629
38
857
1048
254
740
127
820
936
404
163
61
594
4018
1426
4623
647
625
13660
3144
7165
207
95
566
114
1706
712
3670
137
49
133
3884
171
148
172
152
550
401
353
8924
1684
192
811
521
2069
116
969
39
8518
14746
3296
3117
5085
64
424
115
2142
156
1787
8840
4216
12502
6875
1863
6227
7004
66
107
576
423
7292
2092
1740
2053
6288
12606
124
140
239
187
103
903
305
7394
140
132
41
66
8822
538
1428
213
778
4809
208
35
2630
9508
1505
2468
3078
763
60
600
539
262
984
2551
7850
3114
125
3360
261
188
762
1412
2832
8431
71
5867
3613
1651
146
177
257
1288
469
1803
146
177
266
94
1529
793
522
271
483
137
159
555
1603
31
45
131
188
30
43
98
3586
821
259
150
2303
230
218
6643
270
923
498
2210
164
75
108
100
5828
164
75
108
100
5831
164
78
108
100
415
5272
154
317
4454
4726
2588
1242
2673
150
1921
1338
1374
814
1346
1332
1369
502
599
145
361
28
4569
8881
3281
146
411
4920
699
1577
481
160
3444
160
236
1456
1696
739
8888
2393
9455
5797
341
136
3348
1746
5631
7797
1525
5570
2042
13960
7333
3298
409
287
9116
1261
1703
391
5875
8944
282
225
178
559
101
332
520
362
74
200
5046
9010
2235
375
125
101
8913
113
109
627
560
115
279
234
278
9106
9076
172
72
199
151
273
276
46
44
9780
570
659
941
3080
2130
5656
9126
4536
4072
1433
452
88
385
173
947
7475
1975
138
430
6089
853
55
1097
175
342
74
113
60
267
2075
55
859
175
341
75
118
2910
735
145
6176
491
1172
112
99
2661
414
163
278
187
264
878
81
8925
414
536
3829
391
279
896
1433
6111
5039
134
552
468
263
268
251
8776
42
777
2799
1516
9653
3017
7899
850
3326
2309
106
607
1247
2250
144
450
6059
6074
2533
2038
537
1396
336
120
62
158
743
521
209
281
226
370
597
124
548
238
65
226
370
596
124
523
98
479
312
313
1865
5642
152
8624
1321
115
91
539
452
1394
1892
6196
1347
91
540
773
876
309
852
80
143
8879
78
589
230
202
1575
501
3692
8885
5100
229
5443
510
441
9251
1870
1122
1950
113
4084
1240
1370
829
48
778
104
4116
3142
2628
9554
6751
482
4405
6480
355
4747
4549
1323
167
531
1387
373
4878
133
1394
218
210
724
82
100
11
77
424
390
544
411
53
148
228
90
32
80
697
127
57
1589
219
202
727
75
102
11
86
416
423
546
411
4657
2830
138
3379
3261
7332
5724
236
916
1988
436
5458
8889
674
184
8921
782
9438
189
130
62
73
222
48
23
2879
9416
1716
2939
5776
4105
828
3663
9172
9400
2658
154
74
99
334
1190
8787
384
450
1241
3790
7546
3237
3027
140
505
1171
112
101
2756
8591
1233
9402
8899
518
4448
124
3834
277
244
430
126
109
135
281
375
211
1878
95
1899
242
2205
1100
2476
259
9431
245
603
3741
210
1184
1246
343
7276
10403
151
9785
614
142
430
549
54
124
3315
75
51
45
8919
320
3566
480
192
1871
163
68
255
483
193
832
9063
1324
140
8957
5086
9355
1813
105
150
176
222
1634
2361
222
363
120
657
5016
1935
265
373
254
53
254
2184
14
64
256
2593
262
374
7528
97
714
727
141
75
6620
148
47
146
740
142
608
287
356
816
2129
3738
341
272
2717
1137
8863
6699
641
11983
925
236
2541
3247
340
7030
82
4804
155
130
266
1043
5493
1173
3670
161
596
2688
4352
3158
10238
8802
51
1424
4343
3156
10248
8839
4660
934
2478
105
66
374
329
2431
2479
936
1925
4901
663
6341
4401
669
934
349
89
2219
69
296
49
172
359
414
53
68
56
3238
320
89
448
1054
328
1787
1191
57
516
676
226
376
618
107
57
521
109
12020
2119
734
672
47
264
47
254
618
562
904
90
224
91
513
132
5835
71
226
175
217
1579
2344
218
77
8457
4549
1701
85
196
107
141
49
49
8948
9385
336
106
5683
688
682
220
337
637
146
725
97
3588
560
7348
66
496
83
120
2545
2508
6809
5118
578
583
115
245
1405
99
102
1543
5324
405
252
302
1240
425
276
17
192
76
123
188
384
336
142
149
106
316
337
107
390
279
1401
102
690
125
609
745
231
685
693
2976
188
205
145
1230
1813
284
536
190
5411
284
536
190
305
319
410
519
11482
474
477
3618
46
770
8908
1928
392
155
166
131
539
1585
1298
255
310
1814
206
441
133
1867
54
53
506
305
2840
53
217
623
135
189
107
57
77
315
1191
4478
431
5028
5877
1868
902
284
3511
184
3000
1272
1867
577
864
35
1133
3563
2419
8946
2417
1111
2336
9465
147
1135
54
49
5194
6921
4136
16643
2068
761
423
3056
1070
8905
9215
846
910
636
76
100
95
150
135
55
52
151
2337
103
173
83
45
45
1232
235
86
73
179
426
9209
333
3274
6487
1884
3155
748
4701
55
413
3128
410
1860
637
880
86
119
321
202
682
128
221
1469
58
124
49
650
79
424
148
52
868
102
120
320
192
683
195
221
1403
2265
9485
4376
902
5313
2641
2331
2181
3460
981
8086
6031
634
2546
64
120
204
1172
85
803
225
126
58
148
170
14134
73
213
67
133
60
725
1609
1327
11656
2997
748
107
149
212
95
64
177
88
255
3651
8838
4507
4586
348
6561
159
5284
99
181
9171
151
118
81
46
621
1498
3914
9787
37
4022
4892
7434
177
2855
2170
7392
7270
99
1208
161
86
76
3499
1806
204
393
50
331
8407
4652
5074
7345
1491
2956
9408
6288
2638
459
128
121
201
68
48
70
26
96
199
2191
177
57
8794
430
867
219
1603
79
215
428
7764
419
826
9286
4967
998
2628
2754
8732
9936
400
297
1680
1664
658
499
96
1191
450
744
659
136
821
95
8849
7421
666
4249
225
142
130
96
118
424
50
139
620
370
225
685
516
65
9691
553
8265
594
574
9432
262
1676
1089
133
268
53
1229
122
125
8931
8892
6868
4590
8943
1058
121
77
388
250
11511
543
102
57
154
94
8924
465
204
166
487
443
136
404
56
493
652
1092
200
3989
124
7071
11727
663
9225
1673
149
107
89
182
1280
936
9092
6361
8764
4430
1126
5858
7050
120
11983
1547
81
136
137
79
190
1548
57
83
1975
7472
231
165
312
44
46
101
48
68
49
104
160
123
589
149
148
2152
9377
8846
4575
274
8204
2456
4280
1029
826
622
96
6850
392
223
127
1385
111
1541
851
91
527
62
11739
6096
9441
812
166
4802
1340
2751
473
2613
1095
20
125
32
69
56
158
69
9421
98
92
111
234
63
140
233
222
76
9152
12323
190
53
212
9194
3273
1154
214
139
190
471
162
262
244
631
260
95
201
390
369
379
5394
1660
79
1676
2982
4683
341
6630
1321
777
445
4950
3583
414
186
109
2221
2871
418
112
1621
7554
3426
2918
9269
625
161
1816
105
587
5540
415
105
579
3174
9332
3803
4688
351
351
6470
41
2097
204
3494
2402
7947
180
130
477
133
185
237
2203
4761
300
1047
2809
2172
1065
12597
1094
6013
576
2350
188
1192
2114
3851
7013
192
332
1194
43
916
501
210
799
638
4434
44
615
117
590
462
203
14279
1038
606
316
163
192
340
5178
6459
832
169
312
180
617
95
58
124
61
731
132
1198
297
107
126
890
677
2702
2949
1288
3955
167
24
371
120
160
96
420
8882
10559
9356
3270
2661
1270
4249
366
56
159
1483
1533
632
968
200
169
371
37
192
502
46
615
267
3445
449
725
270
79
239
1642
824
51
999
404
2798
169
174
818
11865
1364
201
1885
679
2565
8828
7563
4745
75
47
78
4762
721
838
6830
102
43
101
2124
453
8852
1849
2114
556
137
404
224
307
647
94
556
95
1505
78
4465
10681
2833
688
1587
765
124
993
12598
4281
4586
1127
112
180
141
2991
4028
724
340
116
4351
409
64
602
4603
2624
7827
518
196
2225
1334
1864
274
821
59
242
338
2760
144
501
58
350
62
97
719
306
62
241
340
158
2107
378
401
336
459
647
1225
198
804
380
230
120
6366
136
999
64
139
68
671
94
190
379
339
79
61
383
15293
1240
3477
103
84
228
48
4787
128
692
9036
35
40
2621
40
1615
102
1207
100
3172
7902
636
9358
574
2981
236
732
281
2181
52
131
1826
402
8924
3570
745
570
5247
314
1170
5546
1961
64
519
432
848
1422
14276
344
62
76
209
324
83
1113
1665
5913
6706
356
355
4726
3580
98
99
112
1142
505
172
111
113
11675
131
79
786
584
5722
944
2277
9449
1614
623
150
7326
2852
9507
6630
1691
1048
193
7447
875
152
177
48
538
5298
479
2046
5842
284
210
2631
415
249
1284
184
306
81
532
110
3362
553
1964
115
43
135
354
595
1905
54
707
380
2637
968
58
136
6088
8189
985
1125
623
2898
108
100
100
136
966
7804
1049
7421
11934
157
9404
8803
846
280
2319
229
108
30
69
120
106
77
6603
250
963
416
1079
204
851
598
236
357
2032
2391
1223
6749
2124
815
4030
5382
770
877
1886
2605
210
30
5860
69
8900
263
58
161
390
1484
76
662
673
150
436
727
1194
1711
148
207
91
166
884
152
120
167
55
132
87
90
289
3397
1921
6404
6060
34
76
147
148
342
9240
9327
3450
178
69
207
114
93
13088
8957
562
2377
9915
1088
2670
3951
12208
9417
320
888
71
36
92
79
82
7078
8793
2085
5021
8989
4083
5324
9319
2036
100
179
107
134
88
419
368
211
1944
7542
72
493
657
1085
200
3970
150
32
177
99
1783
975
488
1171
112
101
1166
3566
2232
5346
209
402
6150
1814
73
80
2537
289
968
362
103
7018
2550
1555
112
827
667
688
132
299
954
7006
7404
1688
1567
576
1066
808
212
256
385
274
94
509
476
450
4027
14727
1661
2509
63
158
456
759
1072
1811
4495
297
4788
270
820
9025
2612
5631
41
102
108
69
30
111
1774
230
1284
201
46
1257
11125
9088
1044
101
79
882
11841
250
8966
600
130
132
180
101
3175
1535
9270
84
1260
6100
907
5481
64
669
532
41
78
43
380
3701
1664
8967
2021
230
109
30
69
42
108
102
42
7807
9229
212
801
212
409
935
7986
7758
238
102
9343
170
108
106
182
1210
32
182
1213
32
181
1211
672
142
254
157
929
30
554
8153
6904
188
741
2227
5375
697
477
852
605
2676
7781
7080
4217
39
681
153
1948
9226
6601
1792
8269
3789
3981
1200
30
11326
273
9392
8770
1032
144
165
149
116
59
501
9594
3934
83
135
3206
1290
1715
516
631
402
319
697
1646
1487
6609
1237
1045
2154
228
110
36
69
122
106
81
3165
3307
257
53
929
2955
1468
68
101
203
3613
1399
1303
901
2511
74
221
4964
8622
497
2186
2278
1343
4021
1985
3587
198
126
95
82
113
49
470
1357
7019
3724
112
652
410
11346
9392
81
9381
694
2808
1866
1889
100
8877
43
2986
2304
659
64
254
379
6421
6597
480
3480
108
981
420
1099
61
35
204
327
373
230
13529
307
588
12690
2273
969
370
1383
1078
2745
7559
3015
100
7445
6504
7270
115
8802
591
221
64
8940
259
89
138
756
400
2164
379
4611
4079
1763
2135
3925
13561
2021
7432
3635
31
2969
129
166
277
2028
1589
2250
597
4332
1446
386
8242
396
540
2930
516
486
3288
77
665
302
140
102
134
132
181
2407
369
4469
3901
9625
4520
47
207
80
70
593
315
455
1762
589
369
681
144
59
672
527
8197
8172
7372
152
708
405
787
42
123
851
248
82
2299
230
218
5863
848
103
83
925
1412
2514
113
938
197
730
3203
173
125
798
473
448
553
91
3911
8654
91
86
2505
85
50
67
216
147
1261
49
50
53
52
141
105
37
251
4950
798
383
848
11078
8516
3176
2014
4029
4030
4836
178
1981
5391
1039
7369
1842
4472
8860
199
330
6724
1374
116
1484
1205
1986
54
1124
54
3622
54
2772
526
362
443
2005
192
245
1250
5582
8839
1587
427
117
184
3807
11526
3409
4771
7392
637
172
203
446
152
395
843
119
64
3084
9206
2869
105
10603
969
269
2297
229
211
6665
268
943
658
944
4197
11102
4902
2047
501
905
336
221
190
107
81
212
716
334
67
462
102
133
60
2891
2312
4452
1728
9545
2435
3349
9776
7508
3018
7785
2113
5555
228
1492
8061
5014
1162
1478
3991
771
367
1938
9420
5046
3406
58
714
298
1164
343
122
437
135
522
713
4013
1872
1362
833
2008
470
698
1908
1611
310
6897
429
13178
66
72
7664
1712
9096
3555
2145
425
142
5711
142
1676
2123
413
4819
350
4321
4687
1949
163
174
1688
3148
665
3435
3770
10451
1005
2654
2693
4249
1419
2333
1183
1666
1715
2881
8968
97
410
5595
59
83
5369
9088
2853
951
311
1356
44
350
240
5342
4039
52
35
4674
1862
289
7053
1568
1309
7628
1298
7316
501
13911
857
1012
5553
15489
1265
10202
10229
628
3597
1001
8152
129
4005
11520
1921
3614
319
2552
2523
4542
8667
312
167
78
1145
2207
1410
9358
7876
89
279
101
168
142
66
621
9299
881
1490
7269
2860
6425
1116
398
467
685
355
288
772
1222
538
102
200
108
101
153
555
103
601
141
149
321
4345
4923
4475
3850
4486
711
54
39
7652
2033
4407
3034
2250
278
2464
489
96
303
151
651
1036
2351
1252
7039
8443
4951
450
89
325
1438
2042
69
900
31
282
152
843
89
203
896
304
135
268
65
164
126
174
818
404
829
80
174
113
172
62
208
8824
340
191
93
258
306
2834
977
7125
8920
2227
619
160
131
187
123
500
137
8901
162
118
229
436
70
174
155
80
427
298
216
199
117
118
228
73
1219
122
201
1890
326
147
1532
47
72
130
1324
307
211
1395
302
1605
8842
4133
1087
8243
701
5413
11688
3913
525
398
868
260
4218
2069
1617
8077
3215
2371
57
1203
1277
312
10004
553
474
8236
474
1483
821
1306
650
5841
554
300
36
428
77
395
658
192
159
1584
57
199
424
658
86
91
187
168
52
554
233
79
425
77
396
660
202
194
1399
3011
368
8734
2625
1371
98
483
1485
1241
4915
52
67
635
1587
786
559
102
1464
5802
15367
473
6705
7511
1908
1765
358
669
413
12892
423
6702
621
2163
1262
3513
9260
10203
3270
10257
782
1461
843
868
435
180
530
1943
1634
7329
594
196
8838
583
301
574
4536
8290
688
251
384
8916
588
90
570
1893
165
718
89
150
224
2515
1111
51
591
491
1135
112
101
3016
406
122
282
39
95
11674
154
48
449
290
88
118
68
99
6292
7506
1909
1562
428
615
207
157
421
197
203
6774
3937
9660
835
3840
172
4308
6814
262
5294
1231
3876
213
101
6167
5119
610
118
72
462
192
302
3173
427
196
637
1901
541
3608
350
3144
118
8874
442
470
910
119
38
7378
118
117
77
85
182
3231
6084
3473
1234
129
4902
5359
1879
4792
5626
8844
48
167
9454
2029
155
205
133
1547
617
732
63
104
194
96
241
874
2778
139
2318
8797
1402
54
81
191
295
375
137
92
28
81
425
198
372
410
40
80
108
6928
9116
2171
340
1079
1514
1472
5828
1408
306
173
1990
527
8834
4818
1165
5868
1237
805
1986
4354
351
14025
353
432
742
3898
5106
5009
8819
3452
283
3019
5289
712
8630
1191
131
816
634
1385
135
15
473
127
1644
512
90
1560
6737
9476
2211
1021
227
320
461
7154
540
675
123
356
4988
7261
1846
1952
235
658
1677
59
81
1418
4645
1323
2134
215
252
71
546
73
103
96
521
57
70
112
622
371
229
404
238
517
57
117
210
11707
244
192
423
346
5615
709
4401
846
11086
3097
239
13774
3395
7664
536
535
7999
9459
916
1017
1323
14661
77
160
71
1487
205
427
3261
430
1516
1375
159
179
1103
694
96
1396
11161
4916
64
1898
189
436
3672
2823
189
408
483
62
7138
710
9329
8109
6071
109
67
101
46
213
352
180
1909
67
233
133
4128
72
135
3162
2803
5496
9190
3950
865
10260
380
2967
5410
4922
8596
3431
1768
380
212
121
459
61
669
87
138
1653
9371
114
502
2704
8823
3031
115
455
551
636
81
676
471
183
556
3637
8843
1257
6326
7783
2488
3904
144
111
697
1576
1705
60
46
1155
8765
625
2558
52
30
692
400
417
601
829
3933
4757
3860
1704
354
5735
5193
455
243
1852
1921
7479
53
819
253
98
1039
97
231
229
88
1116
59
84
133
85
79
346
658
2460
2316
8883
1382
402
211
450
1428
61
65
73
165
824
131
4260
150
1728
11731
1003
1786
6431
255
616
271
1682
125
235
3185
7579
2192
14383
150
633
1827
91
214
198
1878
5119
114
451
2439
8900
197
246
53
1421
6192
10660
704
2525
97
559
138
807
4344
4239
4690
131
100
93
6108
4861
1602
3229
7451
1957
4293
4774
503
1172
111
11951
3108
173
47
326
260
673
161
1084
6470
196
377
314
12
1776
8761
8414
8867
5346
3115
2499
134
46
105
80
76
62
626
159
56
277
945
4022
251
5569
1123
101
4943
101
213
8097
9366
152
7377
114
297
116
418
259
33
6284
2852
4470
7747
153
81
1478
5006
489
1316
1371
1354
184
53
191
51
749
1003
661
7342
216
127
143
574
9277
587
74
5533
8907
2495
298
143
675
1831
168
8071
510
4376
182
185
61
12894
6083
593
422
78
81
1412
75
138
162
8942
6467
2461
1222
10587
36
2102
13738
6077
529
140
288
49
185
4290
7281
4916
392
58
201
260
183
178
222
2315
1599
222
178
80
249
91
65
59
44
120
4671
352
6643
41
129
97
30
43
31
116
128
187
30
43
1646
273
587
2110
1266
1073
6539
5901
9338
6596
186
634
407
761
1227
7881
670
71
637
2264
244
8431
484
505
241
413
1605
1219
1279
189
642
584
123
251
423
54
164
172
171
183
808
222
436
630
3852
1851
2142
587
7011
1521
61
105
21
57
4281
8908
4603
9101
49
10008
4086
260
183
224
2235
8771
4706
389
1116
7182
981
7017
8823
2133
892
1557
1274
11827
437
1233
51
8673
4895
113
159
113
243
68
575
432
1947
7506
133
97
232
7447
9205
1686
1331
441
1341
2240
64
1569
164
8571
179
936
49
4476
524
422
2922
14
197
709
422
2173
4777
427
228
6669
6014
15474
1278
2222
321
1872
427
3268
421
88
94
405
114
3823
166
172
3858
4717
7516
9446
138
877
82
8819
142
181
183
252
70
84
313
197
251
84
1428
466
1480
1669
9631
5420
127
465
27
2380
1214
36
175
133
3758
1924
1427
929
139
156
1109
49
47
695
12462
2842
58
501
196
359
221
707
603
124
710
97
900
1011
120
1767
9607
1720
4151
307
5357
3590
1353
159
602
8160
84
29
98
16
198
50
629
8838
747
45
80
15117
1085
8919
1680
9325
813
5993
195
434
259
3275
13734
107
38
79
53
3575
284
63
1606
8436
700
405
1685
2479
2714
1291
13744
6924
227
9056
1441
538
4825
608
1122
67
2765
1122
67
842
3434
539
562
3291
486
9240
3618
11011
224
1832
509
2997
1112
1323
1744
154
4214
43
2300
253
473
1347
7425
1668
1261
7333
295
734
2090
161
124
152
715
684
226
709
618
123
697
69
833
178
617
3877
1506
9687
3897
7360
671
2865
194
4994
163
160
70
2115
188
389
176
1156
13419
91
655
99
80
593
535
164
898
86
555
715
103
161
1216
916
8890
126
281
202
115
316
1261
128
2325
8633
122
8328
1995
1850
5654
358
3009
1529
337
520
1382
122
65
81
109
37
91
90
3670
120
979
72
226
615
886
334
108
92
191
158
9729
49
131
2819
6886
5118
3047
1896
8990
1042
76
160
55
173
9158
699
7256
1197
2307
1896
1453
230
218
2879
257
70
84
76
65
5180
5419
9413
1860
4771
8689
56
117
9314
1501
116
1801
304
1187
355
66
1375
234
260
215
354
232
758
218
128
139
892
56
253
267
69
38
227
311
111
2212
466
352
224
1116
64
381
823
281
487
116
411
459
100
1689
5262
698
555
8854
7819
3970
9888
43
565
3311
435
1599
715
1486
130
402
1647
399
52
3024
1604
9035
2760
86
172
101
153
3344
69
1213
152
865
88
45
271
902
4824
64
47
204
84
37
114
63
73
75
88
34
9384
3169
1594
7063
109
750
1225
424
119
192
1239
93
140
112
660
7318
8950
2097
345
129
139
218
129
10792
1955
327
1340
72
295
89
161
87
70
366
134
427
88
131
153
4056
3458
9490
6352
901
42
7393
4043
616
131
2965
2786
7655
1200
6299
4002
329
706
8652
6873
1175
126
483
211
90
182
128
215
53
1109
1491
7973
120
1724
1624
1794
6187
5821
2322
4883
2793
519
275
5384
4409
7351
8549
1683
978
7521
853
1202
1680
304
101
1701
164
2204
9545
6952
1054
2070
6992
1391
8888
3254
592
318
2160
4075
1717
1536
265
1012
8475
1641
3199
7450
511
10151
6480
4004
1486
548
866
355
172
623
944
64
160
334
181
223
139
548
1139
54
82
350
50
64
388
175
178
258
7334
521
55
274
149
526
822
3761
3181
9474
6211
5336
554
728
466
257
1321
112
1185
1350
2248
728
1024
4876
2633
1303
524
556
117
4780
406
814
3632
2522
11269
6393
2305
816
855
464
65
2255
180
161
857
143
498
84
288
119
1309
4678
351
410
3613
2629
106
151
304
204
3893
1331
13804
8401
1896
1786
2281
13620
6738
113
5372
4970
5273
380
1834
1196
404
9339
1993
355
2548
903
429
360
5334
2089
12431
1089
19
99
53
423
344
1421
61
104
2011
69
61
7296
12275
1500
29
1978
7515
276
208
194
155
49
87
486
618
127
2308
8900
6854
421
8340
684
5280
55
225
100
2200
8973
399
1233
498
453
2408
119
181
766
1640
6813
3599
294
447
81
50
1096
279
1868
11692
2639
12580
639
8895
3941
54
641
4619
99
5096
153
72
19
97
949
3118
5514
4477
3876
4895
5284
658
60
639
3954
1199
451
404
1450
2821
887
3657
7817
111
1257
131
1761
728
660
131
278
617
502
2955
144
929
3943
865
1257
131
1744
5890
6157
5213
3380
1798
9150
333
246
3416
78
12426
4134
6032
1203
79
87
316
55
154
681
234
730
3452
1299
1701
1258
794
100
211
418
1773
9355
5227
164
87
185
147
11504
6355
1034
9336
790
70
8892
120
4410
6070
1114
5758
9161
691
7474
880
3215
181
1931
2214
2438
4642
1400
541
228
405
1453
1320
1357
1174
3419
2110
2144
13543
789
654
314
358
85
194
9295
5407
50
2398
1271
9278
3306
343
343
6704
1430
68
79
54
123
112
96
1004
9407
664
128
1830
116
109
111
97
14275
40
213
79
39
75
94
160
280
4018
394
2518
896
476
1157
150
1130
1954
5788
940
7782
567
145
447
230
296
229
639
91
596
94
1884
7102
716
247
210
1581
7592
46
49
315
2229
4775
346
2650
93
519
64
3987
5203
152
175
203
435
44
1925
7510
556
86
355
226
552
1530
6959
1879
7362
4424
2572
4051
314
703
1576
4481
4875
761
868
76
163
4755
3928
64
878
172
700
1030
1325
1318
1689
2071
4469
7536
3562
199
157
1212
3179
2747
6463
3511
2109
133
185
66
170
2049
242
92
3856
9340
5108
92
11518
164
315
59
113
610
119
159
47
183
85
5060
5225
77
58
158
111
113
848
226
36
56
457
9093
105
127
177
359
70
127
278
434
80
161
46
8800
640
4310
3034
1514
733
627
9101
362
302
1480
1050
1838
6351
2574
5857
258
456
510
1488
9329
196
117
243
1654
4560
4478
505
1165
112
101
3097
104
107
280
95
3632
3499
9262
4776
3595
9368
5819
994
119
205
101
37
80
76
115
392
364
12393
688
1524
443
1729
923
121
563
266
125
145
79
1427
72
1887
1184
928
734
3792
13775
2535
5791
3553
8388
976
95
895
11700
1037
46
816
196
1169
137
726
102
414
195
53
283
256
69
85
129
92
102
95
1147
6358
347
311
150
97
9225
43
518
376
90
617
219
9106
81
117
7503
1953
108
83
129
486
159
101
2758
616
64
101
1873
284
2933
60
151
686
5487
5500
4347
9285
1637
211
69
800
217
3705
7815
110
755
146
670
334
221
693
755
1610
5138
2401
5775
8835
8001
529
2980
42
1830
341
568
177
1953
104
1342
524
635
139
287
1879
1392
2213
200
898
81
80
1186
1673
348
13
51
178
208
5048
8994
5713
2953
381
235
137
2584
11477
4816
184
625
249
184
537
71
861
8801
454
5197
118
8756
10533
1961
369
207
163
5676
369
209
163
578
2776
1230
160
406
1334
121
128
74
87
903
96
260
55
193
325
1287
1295
10322
6639
2280
2548
5394
2025
178
4811
840
479
2226
4348
34
167
478
385
3860
1374
919
8875
8388
517
6956
2007
1207
4032
158
8156
697
5147
74
5153
137
843
55
1082
474
108
1972
55
1083
401
573
8255
2315
409
437
7191
6295
2156
468
629
470
5011
372
394
751
1006
146
1029
5059
6260
312
323
85
3383
7210
180
480
1956
72
2181
341
73
218
227
2271
207
755
153
86
3951
773
97
2382
1308
1987
100
8891
647
8925
3761
3384
4807
6292
4149
248
254
8440
318
323
5560
1732
5375
345
335
1800
116
420
2244
386
133
994
83
435
96
2799
101
11555
1036
171
476
77
178
176
24
150
382
449
643
548
235
9281
230
298
9232
83
141
746
1305
132
133
280
96
67
298
55
289
493
891
5589
6068
228
101
6487
42
3683
257
111
100
3113
147
275
135
71
81
117
7445
9190
216
59
104
185
789
8995
215
4571
1238
309
7471
2009
34
1249
1911
6284
481
2416
1543
6914
1733
75
70
4247
131
816
138
737
92
2928
1966
5949
465
326
2262
4343
4651
1112
147
831
55
128
88
33
341
130
63
85
270
114
109
72
568
637
221
581
7140
545
130
99
2293
1423
561
362
1448
7654
1754
2555
2957
510
462
84
273
1447
2255
551
95
7106
2335
4217
9476
4662
282
876
756
75
189
81
47
96
518
60
921
4870
8859
4511
8064
65
460
840
227
1230
838
181
810
793
305
112
66
130
56
98
2483
243
203
84
4518
551
38
65
1100
1293
498
9550
2267
9082
1726
98
6211
490
494
7275
5004
82
4876
4018
218
1298
535
39
25
87
78
4757
91
1181
462
95
100
669
115
6961
878
358
84
782
153
283
32
906
69
3491
358
84
383
407
1687
301
4576
6170
69
337
2053
8910
2236
69
69
319
69
69
319
68
129
94
4494
7651
56
2039
9343
391
548
390
32
277
152
386
40
321
57
547
189
31
101
227
224
184
603
118
54
3188
8840
5960
241
1288
126
500
503
64
106
168
116
6381
429
11354
1502
52
102
693
121
625
728
224
685
80
546
65
169
83
152
71
129
115
66
494
3926
9738
796
200
137
42
139
7354
4640
412
6468
933
6789
8942
3066
4070
1057
662
2053
8915
2190
1141
890
376
779
5695
387
435
5069
708
8096
426
4172
1505
2345
305
484
1318
183
1883
226
1296
703
8080
2565
2412
807
91
59
836
1415
9227
1015
151
231
92
70
4201
9253
907
9383
1001
27
14
187
194
9290
137
224
102
208
74
38
653
912
441
532
67
9297
4748
1154
367
7456
1522
8800
191
1322
2223
4090
1885
333
88
3083
326
4834
6908
134
174
197
2781
3410
3638
922
3413
9289
143
697
973
5300
8824
1549
443
1885
53
105
85
117
1533
8906
12518
4151
8185
744
99
206
134
243
308
2109
2131
8763
6329
5448
703
707
4522
59
141
422
72
79
3769
1264
1200
2890
9432
534
639
452
277
2376
183
1200
69
756
1942
39
7506
3716
176
351
15691
231
83
168
373
1623
191
330
47
75
101
69
67
140
214
2491
994
43
30
187
129
43
31
137
378
131
46
31
34
56
4226
5851
2783
969
77
257
270
115
178
178
6085
601
14492
2552
2506
5319
227
89
125
672
452
1897
1061
4747
350
6633
13668
81
668
1280
8866
544
552
97
714
113
117
10868
903
90
461
8870
81
142
770
478
77
161
1895
706
592
565
4791
6991
651
573
185
776
1292
209
99
134
9495
2985
118
131
665
736
97
541
892
13941
3952
7183
330
1224
8524
5049
538
463
1859
140
71
3164
185
7810
8908
2220
830
245
89
865
154
4816
139
89
470
2423
264
282
498
182
132
162
97
70
31
115
259
459
76
212
54
9305
2472
2343
2647
541
254
1068
1279
264
517
216
1296
9191
8261
868
144
400
95
160
182
608
5550
301
283
167
237
6623
9360
532
7349
4928
439
4514
3680
614
895
13464
5114
703
8093
284
2440
6863
2940
104
2856
877
1453
1043
1507
123
292
1556
344
38
163
237
87
2057
225
7506
1919
1051
92
9354
183
527
615
119
112
289
251
324
5697
4587
322
82
4335
9309
4575
6365
75
66
263
216
603
75
130
42
165
231
3649
125
8452
5272
98
262
2493
367
428
96
108
1959
419
6233
11226
3442
398
8940
1287
596
96
427
285
73
446
54
521
231
58
122
568
115
155
4966
7216
68
8648
1120
700
1313
345
484
2293
6877
1446
356
8211
390
571
2426
9381
3336
346
2618
6131
8178
4262
2206
7831
888
554
1745
3282
758
510
147
149
114
110
3039
218
85
969
87
49
852
115
144
201
450
999
5566
11640
1087
101
124
218
4813
14152
4023
811
99
75
450
586
971
4195
9278
1410
12391
1766
84
1386
92
2087
1347
2600
9338
322
204
673
1603
548
8832
549
990
3031
2441
3793
57
9757
6719
1614
11805
8916
3327
31
5306
2669
9772
10999
2260
311
9809
14886
5104
1697
9035
3663
11229
36
552
305
3282
8850
435
6891
8856
2574
121
38
5880
325
91
84
76
127
219
9353
189
880
455
711
3762
8928
1550
1262
108
448
44
222
705
62
265
1229
937
242
138
286
293
166
408
8927
2200
3755
1879
6613
5229
4756
8548
7411
1083
434
3760
149
96
67
537
2857
67
2052
65
522
105
559
317
1627
201
1517
187
1716
478
464
94
192
114
29
1167
3285
89
107
95
421
54
794
1263
3755
9427
1292
1223
1175
5712
1150
871
861
9405
1191
12344
5741
8971
1789
196
1929
3902
4145
5377
88
3795
8984
2988
2098
2054
203
460
3815
126
189
533
12517
575
9425
967
1102
175
127
1663
705
13702
11015
368
8448
2866
12504
917
97
114
615
14251
147
5208
423
8267
693
5007
7318
2254
5184
236
6043
489
1888
236
3615
234
437
554
161
111
108
353
31
115
323
88
630
134
281
2196
1238
1279
2979
9141
79
5308
698
2237
358
219
225
138
359
5069
219
292
138
358
1597
6101
4690
99
735
146
611
370
222
672
769
3929
14239
5037
365
388
506
207
35
4107
314
6550
2564
1488
129
146
237
93
221
136
131
152
1215
173
335
111
100
5417
220
93
221
136
131
153
1214
173
338
113
102
8880
289
91
488
886
365
1709
242
6695
67
1210
941
457
489
2454
116
379
569
488
1583
97
809
5996
5349
95
570
65
136
626
33
142
9589
210
226
683
522
65
562
40
5325
1911
484
1767
1117
9414
1126
729
2483
4013
3692
584
838
9183
84
1545
1274
167
269
410
78
145
43
7289
7341
6284
6795
352
4779
872
5954
1087
2169
283
44
151
2288
8539
231
1978
63
75
289
438
1181
1042
1602
329
87
68
69
619
2210
196
537
128
174
1562
69
260
41
1810
265
413
532
1946
305
107
87
185
125
122
599
819
305
4920
8914
1522
87
284
161
487
488
2529
162
92
18
126
74
135
391
11163
1411
3752
4729
606
198
299
213
255
614
226
439
1217
1570
8238
3210
6866
5177
3804
171
2072
9556
6776
480
3971
9381
1501
1820
361
272
49
13695
168
1322
392
34
9464
264
1412
112
261
62
1377
4576
420
60
1890
959
98
3718
3626
74
1207
96
217
654
79
649
219
81
856
154
52
61
97
228
1450
393
8300
390
586
175
538
4003
279
2277
1624
217
133
103
114
52
322
72
496
638
429
34
106
195
144
2039
8852
3990
2039
5804
1223
3734
176
8901
5435
3829
9469
4341
3973
48
81
8691
107
221
396
63
651
46
80
12866
1274
588
85
114
597
8076
694
5521
374
372
1857
8873
5751
6291
9339
2866
6017
63
1147
104
72
453
190
303
9197
137
762
800
193
8891
76
3283
875
5283
3555
1194
1640
9364
989
163
8652
163
1559
275
166
9396
68
214
113
103
46
701
987
7354
8409
2312
215
4026
838
280
53
2068
230
218
75
2824
458
875
9325
2884
8980
3876
275
58
932
5312
122
85
789
451
8541
87
88
225
106
186
894
3203
4730
535
1410
1613
925
53
234
6613
218
230
1385
3816
218
230
2301
173
803
7737
264
964
122
229
852
249
104
93
65
166
174
167
89
968
82
591
8870
1990
5039
2153
983
1207
83
3781
371
2544
662
531
35
90
5367
8918
2485
1136
65
74
359
776
383
221
140
187
553
270
1453
83
106
1336
1232
473
362
1166
5286
4303
7845
596
13694
2352
2915
7548
1365
369
3147
599
3081
1582
1283
9486
9803
5894
592
122
8839
191
67
981
1091
125
1404
177
1189
5956
850
122
554
1684
4633
2871
2338
924
168
218
217
84
388
7082
141
7367
1919
384
5524
247
384
451
4967
9097
1463
492
94
9526
973
912
6065
1531
219
71
2173
6996
8930
128
651
3571
5604
436
105
618
267
189
114
95
194
90
50
63
117
110
280
3604
8811
2794
2031
490
487
47
122
1346
161
4312
131
825
5745
8916
6580
164
92
198
7759
116
107
69
30
110
2058
230
1493
570
2285
4701
9131
6901
4701
3866
2051
6783
532
58
8909
71
20
226
1139
148
630
5794
1657
283
4963
3569
279
176
148
1795
317
398
2386
1167
6080
1125
2582
2525
5976
2870
1115
2578
107
2421
7456
1228
1778
7004
2455
491
1274
59
68
551
491
164
74
75
101
3894
1920
58
4290
1377
444
451
155
1655
7817
12445
7707
108
42
69
30
111
3609
229
946
422
374
109
3280
374
1875
713
146
584
143
78
746
5564
205
715
155
630
9109
567
52
36
641
145
3156
2913
229
104
105
109
321
100
398
75
9369
4908
2985
5938
1909
4723
352
6652
221
1114
9392
9229
1799
4415
93
661
364
599
1019
121
79
392
1389
909
178
27
52
380
5172
6914
121
1289
87
243
3364
9540
9604
2230
5747
236
800
475
7006
107
87
1980
200
371
2328
22
227
6888
1450
409
8187
398
504
1698
3359
386
698
8181
2942
2028
1681
486
356
131
101
106
84
79
218
66
727
1154
8855
1762
5620
1702
475
146
1921
148
238
120
107
140
2405
8317
243
384
7172
308
106
138
4464
3261
8965
745
1250
328
249
58
148
69
106
127
108
38
32
129
99
6140
203
604
87
2144
984
82
216
3577
610
3668
4452
114
1871
1019
8601
479
40
278
7414
74
471
45
111
588
1436
469
9085
370
84
188
7970
8582
3342
2639
11284
893
1047
129
1163
1846
6470
1106
531
374
111
138
273
185
66
373
184
130
709
196
1224
452
438
11767
34
621
143
49
3916
213
1259
145
209
1281
481
522
481
83
3772
275
270
128
1015
98
171
112
352
168
23
885
962
1152
40
1621
4527
1230
75
1448
1066
174
1005
122
197
440
1227
39
6849
2472
5024
7279
488
605
3311
138
73
267
63
185
125
8789
6413
320
9584
8416
2451
1342
8985
162
268
453
7499
8878
5370
107
348
1856
2111
104
56
75
538
140
92
671
80
697
84
521
1921
3078
579
1865
3662
398
453
3814
2835
7837
106
70
30
109
2312
227
56
624
680
225
372
634
85
57
645
97
1349
6351
1458
7256
354
296
595
711
125
4163
2521
551
209
403
65
227
295
228
645
146
8941
552
96
6791
295
3585
3936
13667
5057
3471
368
1620
7440
5358
3237
3346
143
4292
2831
609
729
488
436
420
156
497
4820
4002
164
75
2581
11199
3073
1771
1168
165
64
471
8892
773
42
165
64
6412
3481
3922
5251
2866
5114
1054
1091
12806
5354
8887
2308
1448
374
8183
372
490
5764
420
322
4747
306
80
180
130
82
64
47
12
3589
229
109
27
69
108
114
862
990
2549
6592
148
4942
5423
666
380
515
11646
426
108
155
8949
3306
1854
11053
6040
309
9270
1504
66
4739
32
58
49
207
7164
503
1128
2201
819
1223
124
72
121
1254
172
76
697
1135
68
108
240
57
105
223
776
129
61
179
573
2941
324
139
93
1178
8950
100
291
1813
430
670
198
2675
432
107
225
209
161
443
2565
18953
8947
5037
480
341
90
452
611
2932
3919
6915
6206
333
23
47
6522
333
4684
168
79
114
392
551
124
548
364
112
4066
3694
8852
112
1484
4257
69
119
2507
4716
2814
189
170
8774
189
64
4497
294
195
1151
120
56
6304
204
1839
626
154
70
557
520
110
613
1921
2700
5952
199
635
977
8158
703
2946
2398
123
209
127
579
315
363
184
38
196
147
91
188
146
2769
7537
9430
1175
1366
9993
1166
175
103
9418
210
8411
70
987
8816
221
2596
2181
642
462
7603
8903
105
167
539
1318
10840
2844
3468
89
1227
104
3950
3929
56
518
94
5801
204
426
84
727
91
135
355
301
5297
1646
13622
7726
1276
3898
746
276
561
2783
3907
627
715
2980
287
316
3922
2606
6166
1583
3492
104
97
79
261
1058
247
995
2597
80
408
67
107
79
120
182
68
3279
8299
4989
192
80
95
521
2772
2244
9283
3294
8872
4850
1010
226
125
171
48
1306
1727
485
4076
2954
13745
1760
474
184
3268
1072
184
150
797
2840
9359
10503
382
1956
2605
295
1643
157
520
1643
307
2605
2773
476
390
266
74
1258
139
149
81
4251
669
1144
3292
53
82
671
860
74
143
97
2915
11251
9108
2560
159
5591
331
1082
905
213
1169
1127
2605
1086
121
1787
1163
829
118
98
61
217
3138
6334
3139
7558
2048
699
5385
2381
95
700
3765
1783
2367
472
1020
83
572
617
4046
2171
6716
6867
131
1184
106
179
125
1728
5739
2099
3176
90
1071
259
390
177
816
1971
7517
372
9362
2796
667
6002
5240
100
4040
113
9000
7768
1319
12100
320
1217
5036
309
140
57
93
65
775
35
1102
2833
128
1062
11392
528
6261
1445
386
51
8157
385
51
511
2659
351
74
765
7554
7365
1352
638
49
4569
3280
1276
638
207
341
1812
4420
3265
1273
634
206
349
13742
685
259
171
1568
56
127
431
654
72
389
108
51
52
634
104
768
100
4288
361
517
216
171
1397
5992
4478
14690
533
1551
4681
1193
4771
3347
3168
2692
737
395
129
658
66
124
176
57
265
139
650
52
5116
183
75
1306
9400
8160
115
113
76
158
340
48
13555
1614
7395
6222
707
5146
2215
112
318
152
648
136
217
2984
4471
484
439
1054
13689
142
216
128
92
682
3237
1686
6016
468
1665
11565
7398
2756
995
336
1841
2260
298
493
143
70
131
226
62
7703
1853
9415
2797
110
111
11619
74
8993
9378
93
49
60
212
157
1468
8903
8642
410
178
928
43
57
269
6661
109
69
30
111
2286
229
43
300
843
154
58
350
161
399
60
1291
1668
177
1692
78
15
77
4246
570
9496
2360
93
1286
3484
7590
802
684
226
295
231
678
144
733
95
1802
1755
337
254
338
96
109
1555
8879
12146
104
208
100
126
126
143
161
88
437
393
38
136
251
391
489
364
74
61
530
29
94
137
905
1239
465
312
888
190
1516
1183
359
215
162
152
1892
1299
3046
82
166
13901
4799
762
1681
6164
2085
9478
320
9247
1709
99
116
545
208
445
229
739
602
124
646
96
81
80
202
5582
726
3849
8997
4197
6983
4832
4220
8909
4694
414
1115
127
6730
429
4685
89
121
3730
9351
5148
196
109
10351
92
706
4379
8878
73
1171
868
1076
48
518
1993
1015
495
2602
4734
508
702
8076
3986
492
8938
103
152
5221
72
60
96
1279
10569
6377
819
3093
7403
248
577
1681
765
9360
1300
8891
777
162
359
1153
252
83
179
43
236
3657
230
111
30
69
127
108
111
7628
156
100
6952
3276
39
655
8920
64
8358
2582
237
8496
2625
2203
582
221
232
138
60
1971
7471
157
13591
326
139
196
531
165
181
9156
287
3728
7374
4693
81
3591
98
697
124
611
693
228
725
695
159
4435
9125
639
8821
2253
6650
351
351
3586
9622
1107
3795
264
1656
2281
3709
3697
3527
434
483
3260
6198
1093
7492
3713
320
301
475
493
84
1628
8791
1790
149
2029
7512
1999
5453
1849
2420
6541
256
8094
706
4892
9411
331
104
94
91
1892
2627
249
2366
103
101
90
103
165
505
4124
127
351
481
27
6278
5014
380
61
1143
5097
98
5709
1381
105
44
45
196
52
52
5780
8846
3536
1174
251
2301
900
89
1654
615
94
180
66
71
38
8462
5310
8208
5562
329
2782
1280
4418
5012
77
162
181
842
8890
13984
1238
86
7703
1182
4101
475
1213
287
7877
4255
730
127
130
590
724
226
685
548
50
1464
283
946
502
48
4457
3731
837
7434
9426
208
59
77
320
135
81
44
282
120
523
4246
1214
462
4766
721
9314
727
8768
9742
84
3810
1516
131
102
468
383
691
180
133
1181
63
2223
9264
821
4324
414
4817
258
5319
378
1469
9608
783
7496
479
1582
2815
545
52
1775
13706
503
941
726
212
150
58
18
282
135
17
86
208
1393
8102
9383
4766
1777
101
112
1172
110
595
1359
246
602
862
762
171
5633
8173
172
90
1146
2589
1688
5752
9410
809
4851
5745
5937
6635
7363
2031
161
8940
566
59
5797
1222
1876
4757
353
1711
3060
39
5609
87
126
88
102
40
1717
498
190
346
803
9279
1181
187
156
641
2642
1148
45
84
85
46
12388
1029
405
128
260
212
359
45
1081
504
1982
3859
162
83
703
2998
169
506
100
187
495
2802
1776
5307
212
4167
108
1861
10015
3732
1134
369
135
68
9003
572
630
570
131
67
102
127
134
22
441
179
105
133
396
109
181
494
657
1085
199
3952
477
1692
8921
266
6650
6524
1709
888
228
2289
229
217
1858
4569
230
52
926
2414
445
3957
2810
539
512
356
3966
710
3091
10973
1975
11764
10612
81
210
716
2997
100
2936
753
159
2209
9044
1202
1173
202
7827
1213
1528
183
576
3820
1949
3080
1292
7442
1076
1392
201
62
95
184
9191
253
150
7907
8610
2420
357
111
161
535
67
1223
90
200
1256
653
898
53
97
1543
98
1885
557
747
112
192
298
170
328
465
433
1444
663
249
115
201
35
8982
1279
69
47
15
1981
2281
1181
2855
7510
3988
104
9658
1500
970
733
887
292
70
1126
185
513
9234
1596
95
2383
242
816
543
146
6980
7679
8896
1857
523
325
2110
8454
755
181
9204
359
191
256
276
181
91
858
1425
418
2672
170
7320
6660
955
2152
7236
1279
466
620
410
522
529
98
219
105
492
227
418
2204
166
6902
404
426
86
86
1650
368
590
846
192
565
523
127
220
42
455
12515
1630
143
1197
166
138
58
95
280
7312
951
538
683
320
4568
5680
1244
129
103
1931
7511
8862
2575
197
256
1511
355
6994
8831
2361
330
53
129
4908
781
276
173
379
109
423
197
633
267
110
902
201
5008
218
75
31
120
76
60
611
385
60
134
1865
5634
1321
85
7094
2201
8960
5927
3384
6919
192
58
67
69
386
138
65
110
1250
5230
11931
1327
7350
2829
1710
11557
11062
14264
6008
9215
3177
99
1779
83
867
308
1008
324
207
82
95
136
309
681
3363
2462
1376
61
3454
65
5188
2212
2655
1186
5072
282
1015
2634
80
1469
6278
8825
2607
885
11937
70
471
214
604
36
210
1302
113
903
679
40
147
186
10506
2328
9406
4545
5053
925
3851
8874
1765
8896
3309
1300
259
134
329
4740
143
7680
7981
218
230
3666
1469
107
226
87
96
142
61
120
160
3877
1746
7967
654
9493
99
179
408
718
255
144
53
52
71
99
453
1892
91
5024
8905
1916
9330
369
3041
463
89
342
1456
72
1388
1335
7860
1994
69
1202
154
845
89
107
165
501
1147
112
101
3065
75
538
115
282
82
7548
177
257
5513
258
2027
290
52
1982
163
242
140
1226
131
683
84
259
7325
1002
9006
2185
6073
3549
5469
682
2703
2284
6669
730
974
225
8270
1540
123
221
87
349
4939
11715
9997
3604
1179
7388
9395
3728
1809
2641
544
9310
1630
163
3633
263
37
6562
76
69
53
107
51
78
53
4050
4807
391
3916
5306
698
8058
4025
14988
205
3590
236
5450
1789
1317
45
171
138
452
82
382
79
94
1252
763
932
1911
153
323
2561
1477
131
845
6730
4493
8951
2838
1118
1846
9091
711
1327
1164
110
2623
9021
745
1565
98
208
2898
174
468
873
426
3214
1383
5872
3440
2610
97
2713
2759
1587
52
89
82
2213
1437
177
4045
7209
8705
5827
3278
71
1182
86
506
1170
111
100
2974
60
102
62
469
101
68
75
2211
95
339
102
223
109
136
191
238
316
274
118
221
62
1142
586
540
215
11157
3593
600
705
2229
1468
4592
1565
1006
1993
6897
119
60
102
655
8751
1398
606
725
297
385
98
273
165
461
1623
10595
2910
5611
673
7967
3253
111
6498
2684
9115
2430
2908
514
537
172
130
161
75
307
692
592
57
68
130
161
297
310
225
232
116
665
678
1656
9199
7559
277
130
173
492
331
69
526
493
8975
13139
193
4248
485
4543
4858
151
677
95
3080
177
269
1458
2049
95
2266
65
523
94
852
9136
2420
8885
1273
169
2071
1887
8910
6417
964
13615
53
77
277
191
34
1262
7226
276
227
174
1151
1611
335
438
132
3872
9058
2626
768
8986
899
2344
600
9279
6372
132
8893
173
171
104
123
13791
850
2224
2045
64
54
101
355
242
55
89
281
101
54
64
58
281
89
459
250
75
1309
158
613
210
92
457
325
229
297
1147
813
166
169
9267
6799
14489
2189
1355
2511
385
1402
80
11145
741
477
12269
1421
347
141
50
134
142
371
1661
1093
59
6942
6969
131
139
153
150
558
50
136
35
204
116
8859
498
142
672
458
3762
1993
515
2111
220
81
74
1188
81
104
1248
5757
550
200
403
224
339
212
637
117
551
96
353
3029
197
558
895
120
456
58
8913
279
1835
487
384
153
474
1436
929
606
4136
5518
7460
1613
153
963
2108
12717
7026
3756
5180
8027
1028
122
2686
7301
1163
8597
5270
235
211
182
429
1941
44
49
104
96
147
142
57
55
107
235
76
1893
6599
8800
2332
4423
283
1229
136
276
386
9376
287
570
293
453
3696
9391
4176
1122
201
169
234
59
470
114
247
3568
69
1210
160
153
862
90
190
887
540
333
61
120
2600
6905
5132
3897
2198
6779
2743
52
340
242
252
61
464
348
129
87
119
66
64
230
184
1039
102
67
55
63
77
68
200
1125
202
6486
197
5011
1355
3713
473
1573
700
8096
2707
119
132
204
91
22
1410
5171
60
284
105
88
170
1576
594
782
111
459
102
175
969
146
1158
221
647
117
258
3824
7334
258
1559
59
413
233
7350
191
393
96
94
486
178
1013
2790
6329
620
801
997
112
5344
7951
1070
2403
3384
133
1579
956
521
253
231
692
797
108
405
109
80
7762
1568
160
116
135
372
2032
1651
360
243
570
5513
250
360
243
344
567
2540
6027
9110
2664
2758
163
115
134
1758
145
957
197
86
411
303
129
696
723
342
66
92
2810
7815
2781
6465
339
4693
6829
537
1183
82
842
225
70
1917
116
338
344
101
2007
9019
2255
11723
2851
6302
10681
349
71
195
195
347
1926
3207
2733
12559
4646
1997
181
601
512
1090
93
1091
51
64
1089
51
91
1087
51
88
82
9262
700
48
159
230
761
464
244
2598
5244
5778
75
8219
71
189
126
107
1800
1763
10256
65
228
303
263
391
215
13305
219
118
519
92
35
40
7313
42
177
238
281
1449
93
5451
386
386
6497
1408
1000
208
34
1720
771
233
61
127
56
359
43
137
113
356
221
131
135
124
81
597
846
210
315
1043
254
7032
2069
3797
13821
3568
4800
6756
2639
144
266
907
295
2045
154
374
355
1297
1537
253
290
257
324
1382
438
103
91
143
1793
1793
60
201
103
108
100
476
354
4165
10043
243
273
82
1435
106
265
6061
2765
2086
70
110
103
127
90
943
2148
8176
5915
4422
481
7704
1162
6659
583
406
756
3860
78
17
205
13
351
50
3193
92
1145
445
7438
1407
9137
6999
931
3738
8871
4889
1451
259
202
123
1248
44
156
9325
610
215
5353
8920
804
3169
3159
9460
122
233
111
3804
301
1810
4905
8642
1001
1561
163
1882
2032
3865
163
855
1571
1910
3264
1298
6059
7162
910
198
291
1265
9450
759
3778
230
111
30
69
127
108
102
42
5421
667
509
5500
1894
2433
204
40
71
13913
119
6245
972
7750
14535
1556
438
14837
85
82
139
283
257
213
413
2040
209
4233
7240
543
15077
26016
1693
8720
2408
253
210
183
192
112
2640
415
7213
467
130
314
52
265
73
69
59
270
1189
89
3924
728
1642
1289
2180
580
347
1658
7488
6164
3383
3428
371
9978
4231
227
130
34
14620
190
559
1610
1347
349
360
224
190
626
477
1535
8888
4541
1617
8266
143
150
138
1433
6426
556
235
359
227
73
7723
1180
269
623
83
709
96
722
8021
3581
10664
925
574
5288
579
740
796
140
255
392
1098
354
3777
309
708
595
227
744
608
127
704
86
6966
5121
6492
5141
3662
378
305
91
6466
345
345
346
347
345
4750
50
216
61
103
130
875
5121
504
133
384
1676
8969
7044
101
307
150
137
680
1557
153
8610
152
1003
4518
9079
3817
8991
5218
480
8902
13649
3685
1284
324
1811
558
9162
110
5650
9422
1681
66
47
69
2371
8964
6976
388
12759
189
184
555
151
1009
175
1598
418
5681
8842
3741
554
674
55
1280
25
7564
4116
6252
1449
376
8366
516
583
3199
9821
1596
2617
543
40
1046
9009
145
210
2593
11741
1359
160
5374
1070
881
195
891
1483
5038
7238
4675
401
1847
5334
695
7577
176
293
1450
7025
4047
1057
2167
1455
595
7984
8899
271
546
547
4878
9430
325
283
6597
1156
213
315
3497
6576
3128
9312
2183
8673
8872
215
3321
270
2778
8370
4569
2440
1860
3282
87
73
72
2741
6892
5181
1797
7832
1864
437
2038
1010
179
416
149
254
138
55
102
74
325
57
35
1117
167
125
560
57
326
1410
902
490
5630
4166
2070
1012
344
775
61
99
318
1222
231
40
134
231
1036
111
380
565
1800
99
542
2611
7187
3805
13378
5058
1927
1269
1463
9430
3114
3340
14943
565
141
1266
321
615
476
138
82
127
153
149
23
102
11
96
56
415
210
6526
538
4366
8066
4579
1771
78
348
384
120
101
89
273
91
87
177
2524
9977
529
1020
94
105
537
761
8220
519
1454
7503
1931
277
202
616
75
2388
1134
2512
2629
8948
3554
40
14880
3337
8920
3209
7710
68
208
265
552
1444
531
2161
134
162
208
6864
582
1844
8033
6828
5195
53
905
6507
554
440
1589
8308
3145
6256
1263
677
1865
54
118
1421
48
2399
93
118
582
551
11979
6261
650
682
4320
89
54
164
1170
745
1072
120
43
43
411
96
81
606
5090
5009
7274
2876
1595
5901
2781
1148
668
2580
6141
6301
2131
3778
455
2942
5813
2629
2400
2321
4033
2908
1834
4321
1576
3420
4545
430
41
71
2833
217
228
3641
5106
5882
518
1125
220
7849
8294
1388
7419
2865
8926
4695
1184
1087
392
227
667
62
111
6086
189
171
224
220
613
673
4991
925
53
256
6726
217
199
2130
53
258
1984
1706
2288
9168
3522
9269
3697
9382
45
69
3341
9238
2176
2031
3296
2551
2925
6498
1265
8245
288
61
112
130
1064
100
9134
44
2008
2021
1107
9349
6005
81
109
273
3893
9707
146
130
1248
450
2171
3787
1085
83
186
185
137
1969
1940
3082
4088
5397
721
4629
338
9743
1911
9281
1588
10235
1323
1496
144
673
148
42
354
219
47
151
45
55
211
1759
1283
497
6420
3422
582
96
113
2497
938
96
113
1809
1953
212
2094
12363
12766
108
11309
2074
184
377
6911
5378
4802
1235
225
1208
1466
1269
247
1252
4867
5214
2791
1622
45
504
2459
7421
359
1112
906
195
120
842
197
477
1552
90
3494
45
13651
10199
456
9289
1194
15489
2247
5833
88
132
109
4613
7783
3408
131
185
652
827
210
67
9273
69
111
454
99
6461
3036
12729
5411
584
1130
76
119
141
41
132
437
761
231
3021
8983
16953
1094
361
314
91
157
9256
317
7813
57
3378
8088
11246
99
44
712
149
1087
2297
9534
1503
9363
5263
1833
89
3871
142
174
395
1538
9457
5671
3171
2848
1603
7659
2382
1901
193
2215
139
565
648
7271
6314
984
1903
1247
1180
40
8831
3599
40
852
55
1081
132
114
707
567
70
8874
38
209
652
334
1181
280
434
86
57
99
538
725
69
14
72
41
3409
3032
1177
2809
8989
1652
149
292
1162
3488
130
2456
2091
3779
280
608
1248
4139
641
38
679
108
122
156
20
97
81
632
58
399
3934
903
1358
76
331
32
66
515
25
632
3993
485
2035
348
1457
187
197
1079
515
111
1302
90
182
91
364
1273
13457
88
1265
877
776
8030
1205
1639
8160
699
5232
10438
1702
136
117
431
276
1973
413
951
826
7401
477
711
141
125
270
372
153
456
56
202
31
258
28
29
311
80
52
52
1418
2546
172
66
36
89
124
1699
4436
2526
762
9064
1742
1099
10290
1120
1022
692
7404
1620
998
364
140
933
2749
279
971
5531
11442
2650
536
3441
138
148
217
1818
314
205
291
115
31
716
1491
7506
6786
13888
4337
14883
1283
1748
1146
1788
8287
48
94
268
106
650
548
2346
389
551
651
540
1524
2767
1030
125
44
476
38
419
55
2710
187
173
1593
2159
1043
9071
223
1089
86
8851
818
307
154
3517
10450
315
10775
2956
63
5766
162
117
59
239
2750
6474
339
4743
6562
866
74
831
1113
2639
2872
968
3201
11203
5196
8902
1032
646
251
402
2153
895
601
322
402
1646
8871
807
2725
953
75
575
43
715
956
129
4408
53
2000
8759
544
8926
8804
406
3954
364
3420
5110
56
9378
649
7556
1576
713
332
859
52
169
419
94
720
137
60
1765
713
332
859
739
1400
781
5952
6613
1793
8986
991
1142
8962
525
941
12993
105
143
73
730
214
102
301
196
106
881
54
18
13337
457
1210
606
164
181
92
390
490
540
115
274
7435
240
43
1280
1088
348
684
214
116
511
167
135
103
383
194
83
1009
86
526
5904
2061
7312
2853
4783
3250
4351
4058
3310
4292
465
647
138
271
835
14931
533
113
1419
8411
706
5327
503
998
1448
518
8242
407
546
13094
7358
853
93
29
32
71
1843
1774
8981
991
5579
13574
14103
112
301
201
1148
575
3106
147
244
171
4018
691
92
384
1443
696
803
8480
226
777
125
1252
112
418
1213
1295
1488
781
870
9047
738
182
3591
4743
9353
5348
102
1229
71
97
74
249
380
158
135
281
3901
9601
3401
1761
8272
5927
444
903
1231
631
312
57
331
712
1726
82
139
414
631
59
110
332
156
53
629
244
53
330
711
75
209
912
3143
389
555
7573
460
6793
1076
1947
519
2330
86
67
112
379
6718
2038
1474
5757
3005
3865
123
169
1461
830
45
4101
9161
1521
9476
737
48
50
800
205
9258
287
2878
9515
1015
6377
119
69
1829
307
7262
464
66
709
906
66
67
7510
5035
7246
67
394
7950
61
140
231
223
4715
150
7419
1404
822
183
184
145
122
477
60
5801
80
436
149
8900
36
206
66
3075
12719
1218
1636
183
108
118
126
72
1113
127
5783
65
49
61
66
3034
268
44
1339
279
169
139
92
51
3104
99
110
1170
487
1033
445
1348
3046
2035
13573
5415
4727
494
1242
200
174
78
88
90
2129
1039
120
9030
8889
151
117
150
113
401
290
66
725
308
255
84
40
95
344
839
466
160
99
108
1036
57
415
113
995
270
132
9742
1394
266
139
44
148
234
339
8359
5806
175
206
1164
71
1611
5487
6959
183
56
227
49
8833
3274
1380
210
972
305
637
53
153
430
105
522
410
131
57
1584
211
982
304
636
5529
7805
4915
3887
9638
302
222
160
324
366
77
11569
636
7337
528
162
772
1175
3424
3428
710
4030
7033
927
57
6656
217
229
2344
48
931
717
103
133
8270
699
5247
90
537
50
60
102
270
486
89
94
1398
14552
7769
616
51
268
123
142
141
157
139
148
1327
3855
3510
6596
2087
2106
642
560
86
245
1021
519
194
402
230
372
627
124
520
97
321
12904
1093
162
97
1942
198
238
6082
2791
801
3819
2028
7306
2174
11789
1033
1684
123
100
3190
7413
1247
9127
4726
1518
126
189
154
134
406
162
338
30
165
60
116
9385
175
228
8883
223
923
200
1123
132
325
8244
712
4543
666
117
635
1643
65
552
684
226
744
611
131
65
519
80
91
521
680
651
964
325
16502
1347
4003
8423
323
13375
222
329
102
11
86
19
1234
1305
1578
8065
3617
7001
11733
1449
925
8264
932
569
2016
232
66
216
1901
267
3474
284
486
58
1526
2662
9394
1249
134
245
112
592
9340
814
7095
182
7436
802
2258
3364
3841
36
2581
9050
898
1118
4329
5143
2268
531
98
2645
6683
8538
9382
1884
588
183
201
72
39
9950
480
133
201
41
457
130
2109
6625
1774
467
647
7995
2384
9289
6906
1377
542
376
188
355
38
113
107
140
6780
92
306
8828
339
171
418
746
449
70
399
854
623
211
762
1508
7983
319
146
5500
146
2032
1889
4466
315
2543
315
124
1565
515
9791
7982
89
363
2393
507
362
250
1856
909
3748
1553
1309
1690
12701
10858
937
63
97
78
114
5752
8865
1373
5919
2386
2305
112
168
166
1704
346
73
208
108
110
370
523
645
352
1253
325
82
154
197
200
73
216
1166
9478
1240
166
75
292
324
7339
724
200
206
2466
6706
2165
1340
534
1389
12683
7776
3543
1679
1504
8178
4906
96
202
5554
685
8670
302
5812
371
7045
443
151
1923
4617
2334
147
281
32
2971
1103
1465
4208
960
2723
413
555
1957
5975
7318
61
2890
4667
12481
5399
7325
656
356
237
67
75
451
145
276
223
100
900
1444
8906
769
7333
88
65
583
2666
1371
3943
8922
4408
699
564
1473
1165
334
143
160
51
66
87
1193
637
135
8233
906
11556
12130
6342
1203
8723
3822
2187
247
1902
62
291
4498
294
5330
9177
1052
5628
9558
222
3719
3198
588
3315
83
67
360
3711
1850
3245
247
1097
5006
241
97
4005
470
173
188
401
554
70
10388
1334
1528
320
4989
5677
1551
11216
1089
8864
5235
3668
528
46
1325
106
96
1025
9112
3329
298
227
690
602
93
3942
5120
61
539
95
912
535
279
119
978
8921
134
659
477
7324
87
276
94
139
108
150
417
5219
95
6335
3652
7414
5435
2027
6636
41
154
386
383
556
315
1399
208
197
574
45
718
188
673
5530
187
89
4799
1386
1526
14953
7994
4068
14025
138
6106
4086
266
4930
610
1244
6397
39
6562
352
4697
1102
497
5659
471
3408
1644
58
3488
117
58
419
347
9486
814
97
4326
97
4177
470
196
207
169
83
626
1462
1068
8903
8421
96
131
157
1752
99
686
221
251
169
2935
1212
504
753
1275
1130
172
486
9360
851
337
3701
1331
409
211
93
163
4815
93
1110
218
643
174
278
247
164
181
2269
6260
3263
44
196
152
11700
6479
684
635
3035
405
134
10486
8821
3189
2456
2806
6578
1209
624
1613
7436
570
3195
7509
1904
1938
685
8349
1692
1456
1373
1698
171
1977
2332
244
2288
201
1442
3202
2187
3301
9561
1269
1825
4832
5083
5149
12532
680
2545
1409
99
34
177
178
9238
8801
7340
865
1661
7386
347
2396
134
120
181
289
106
6335
8251
701
2862
2438
2727
181
467
7461
13221
1193
2726
1309
2668
2717
415
370
205
148
3627
1605
1698
94
835
1139
1676
912
149
3178
2462
1647
5721
153
1730
3178
1006
3095
190
1941
2301
2331
224
401
649
2681
9031
3105
212
677
184
231
138
51
179
210
172
1097
656
1305
1074
96
9290
27
3338
9343
1782
9274
3000
140
177
74
147
119
1329
722
14007
1763
4046
668
2324
402
55
931
8763
1690
187
2923
1507
1879
1353
458
470
266
64
42
38
42
38
42
38
42
75
316
4767
64
42
38
42
38
42
38
42
1376
63
227
1422
192
93
119
53
121
51
102
64
997
7424
10639
5036
6853
2195
96
126
3765
80
6231
1763
338
977
7312
728
291
186
311
272
69
154
470
91
744
502
60
23
139
7253
8751
610
93
704
121
610
365
226
13096
1500
1644
20
176
48
46
4204
131
809
594
1548
1904
9358
455
1336
13600
3501
11325
4592
614
1020
101
375
3117
173
376
110
574
4401
6868
9204
1154
2410
873
5513
51
4738
182
951
41
386
2275
7240
1159
5783
8906
3914
3975
3903
1060
93
1540
5200
4128
3667
163
213
221
642
291
5665
3278
1139
623
529
328
161
300
505
1144
113
101
2848
209
260
266
615
52
134
179
40
5626
11509
1717
1305
64
200
34
37
390
69
1235
2206
8773
4785
349
39
1482
1632
320
8230
2155
1260
56
325
204
2458
1120
14914
7240
1680
86
4723
853
8834
4267
239
427
449
14352
129
2945
8477
176
2743
149
131
138
1418
8374
1577
1772
626
183
2875
1014
182
2039
6439
138
1014
847
130
678
4236
14949
1556
1724
5590
1003
4486
7127
113
129
1450
2165
700
79
2993
8654
3531
87
235
9711
676
9433
396
1848
166
70
165
296
107
15
172
15
216
615
116
425
1645
326
550
398
2538
546
529
263
220
359
514
237
407
226
706
602
124
723
91
775
129
7855
3842
115
1090
494
8269
9419
1297
935
39
326
44
2064
1077
6058
7365
3248
2774
486
5292
2675
5384
1494
1440
11493
4231
1305
5021
6741
7145
210
3303
395
188
712
2090
2345
152
5664
355
130
187
705
132
11311
882
62
1657
681
138
2588
396
147
209
972
180
218
51
515
477
1541
521
476
84
66
84
129
53
4715
339
6613
242
490
390
8266
384
1449
868
154
1524
9056
214
9017
33
253
2597
3097
307
2777
157
8944
9083
870
4916
4229
131
814
837
83
330
9484
9272
2610
463
108
172
164
208
371
2193
3177
109
345
208
369
1921
1285
352
169
2342
275
91
114
105
732
64
145
2825
4084
685
1168
1461
1123
9093
1636
7443
1638
2109
414
13849
501
4258
7410
6436
1408
617
220
6488
354
4734
57
16392
9377
89
144
87
224
537
83
48
1359
89
7804
1772
8820
992
8008
282
128
145
3063
100
111
1168
507
2574
287
55
9258
113
37
84
1360
3616
9847
3991
1298
9875
9090
4691
100
6977
9073
601
795
1138
88
141
58
7427
1384
13594
13041
279
4689
343
343
4276
2207
310
4792
310
295
1386
91
187
125
123
88
74
76
93
950
163
216
89
168
84
143
4020
709
192
35
5829
151
500
8797
195
98
312
12
183
81
144
90
78
329
3587
1137
165
36
433
2524
8868
379
3476
274
131
140
80
59
4975
8625
85
89
42
130
84
228
56
4093
1179
7387
12247
1862
411
4053
7088
6055
56
8151
56
119
119
102
76
5459
205
2439
193
286
213
57
23
219
205
1892
997
355
340
341
351
4613
197
265
337
259
4120
65
9134
3261
2555
5776
5735
2868
397
1146
102
1182
955
8425
4287
569
3666
3907
2645
40
8911
2116
8903
8835
4552
188
87
35
381
118
1452
390
8207
391
520
14050
745
1726
1290
72
62
1299
1192
323
360
3244
5456
345
374
183
73
46
285
11482
5511
3051
549
110
653
427
226
1411
2346
64
279
3515
162
170
1417
340
472
110
829
196
92
209
158
916
8907
968
2254
66
519
1922
13
106
219
5645
879
474
5544
56
37
76
1142
3427
1294
131
61
2412
67
128
60
237
227
901
556
95
276
93
82
56
5843
8517
9526
163
9780
2069
10503
1385
1384
6674
185
309
1721
8760
914
15453
4170
6856
321
2418
1184
2219
1622
7768
11958
1376
875
7375
201
698
5541
233
138
750
549
59
291
1297
328
220
454
645
1241
68
180
703
1310
164
149
12453
70
215
8884
167
519
241
64
214
3058
148
240
44
162
62
1982
8474
6947
9410
1154
113
12159
5805
7619
7466
1790
6488
5249
55
41
136
77
96
728
121
662
45
231
296
231
677
63
711
178
338
209
2155
1190
122
1184
1173
1581
359
409
191
483
123
520
895
1837
231
733
415
513
448
246
65
149
162
110
86
163
71
9160
841
698
850
8883
1775
8428
956
410
1239
5310
1323
2596
108
159
56
9325
2845
128
3584
228
111
30
69
127
108
119
5468
2266
3113
3008
3815
398
61
324
58
75
165
228
99
39
591
56
164
98
5932
678
783
1221
1129
1406
499
76
539
2855
47
1972
499
76
404
64
1005
4640
1738
9969
117
90
162
216
13562
2380
105
16
597
1092
75
320
349
842
618
1147
1936
1967
271
132
1423
5396
1423
28
4177
1639
101
114
144
1368
1955
148
3882
148
579
7758
1015
490
9113
459
157
558
70
151
2347
2176
284
2145
87
280
2088
1804
2030
10732
4607
990
7349
593
615
4286
1169
401
13529
1589
6979
9340
6801
52
591
94
2265
55
473
5893
2408
162
1612
7274
3129
427
473
2311
1694
2347
270
170
149
90
125
8906
117
394
7347
189
4333
3157
3894
4640
2402
1878
64
469
1441
219
2286
3904
9477
22
2200
1039
122
1486
1192
11422
8240
714
1165
304
2305
4514
36
7376
1644
9127
3263
124
659
5130
9355
144
7432
208
5867
4784
370
4410
1148
551
95
1298
254
7519
9515
893
134
688
8844
851
7413
923
7472
1875
433
5986
430
1439
14965
31
27
1771
2200
450
52
83
159
927
4993
1186
249
2990
550
1076
47
596
912
119
886
420
3738
915
829
196
191
109
434
1563
1535
491
1288
305
1137
82
130
98
1551
142
678
564
758
601
59
676
162
494
6633
35
153
80
1946
169
369
1375
23
869
1528
53
1293
171
1316
633
65
2393
1199
3302
4525
5240
348
4647
5069
146
7335
1501
36
58
492
163
358
61
140
232
221
612
2288
8958
908
6261
205
6310
4897
4655
345
6471
3532
821
8339
260
89
7117
219
77
13854
1745
101
1298
1656
4627
2424
6969
812
8890
367
28
3068
615
1772
558
646
126
123
4949
7247
397
102
4000
9898
146
237
51
133
49
227
1022
682
3086
9412
1507
5771
329
4345
535
1045
7425
1235
5897
71
2075
13966
1176
1095
679
595
483
159
424
484
717
583
2784
3188
1106
118
9261
2042
6136
8790
3715
1947
7469
3482
1095
5802
94
1952
7440
160
216
105
97
559
121
538
712
227
628
565
67
3263
1755
7345
3846
872
7259
4102
1636
95
522
107
121
614
735
226
596
5697
8176
702
5173
344
3192
92
521
65
336
656
75
182
263
210
1175
3312
69
9123
1966
98
594
57
124
667
335
221
400
208
594
57
1536
55
721
619
1270
235
490
376
4196
1031
8822
220
191
1451
642
8192
641
492
3811
3505
656
283
1837
146
339
3804
984
255
11543
210
1204
923
2649
425
1956
6451
4397
1044
467
1174
112
99
3075
87
93
32
135
279
120
169
304
4808
1585
102
698
326
97
52
307
637
53
148
103
199
82
92
130
72
655
419
202
54
1773
102
708
318
103
52
308
635
1855
14886
2260
698
9074
6947
13920
56
639
2174
1081
857
8162
698
5034
10341
6917
5769
492
240
114
1896
3049
1340
11643
1476
2757
1898
4534
440
879
2355
617
1177
1493
1478
151
688
1485
9411
2177
1653
1115
185
62
503
62
132
96
103
296
67
347
324
311
117
215
228
57
9244
1693
1203
1083
4092
3901
1154
703
8527
3915
694
115
5932
6753
2220
190
530
149
148
1362
158
35
656
219
331
329
147
1416
265
9129
98
133
5450
1900
347
3374
359
69
85
1014
1917
491
346
63
3441
1656
3417
2298
418
125
169
470
196
493
3594
98
176
13534
128
221
1016
215
56
323
364
4590
4587
4007
2524
187
13703
8119
307
573
70
901
481
318
1365
3455
1193
943
124
222
317
221
92
467
107
2275
743
281
910
78
109
426
701
478
107
108
426
1128
141
1003
1199
297
879
100
195
174
769
764
1159
6945
222
270
2279
1169
1278
1765
9006
7648
1771
2107
834
1681
1075
6196
113
8940
6400
587
210
158
104
47
890
320
143
901
51
139
94
428
93
635
430
141
54
1479
210
190
718
202
296
1299
14437
488
8934
3863
1294
3228
1768
1013
143
901
689
4023
2287
249
2753
581
2440
1213
349
3743
1903
65
1692
42
74
39
72
11120
6316
4682
3120
130
142
1096
1421
385
1887
412
3560
412
405
8881
2759
7457
1118
652
3923
160
77
95
542
56
121
398
503
5534
1016
477
114
349
115
599
706
226
399
237
692
229
7034
8680
2405
7512
1969
3142
227
2247
5818
1328
156
10201
3942
81
346
272
913
2386
7265
3030
34
115
125
44
257
296
109
1801
5883
393
1242
376
321
1476
9154
217
3402
9221
793
135
94
57
234
153
120
100
725
3658
3298
724
489
411
168
493
3294
1232
56
458
173
260
718
126
1916
7301
4066
13798
8524
988
908
2324
9038
611
1833
1882
58
45
81
147
316
106
126
1213
108
187
60
312
628
56
422
473
994
8888
475
104
4723
8798
1239
1739
7405
2489
131
698
1011
49
114
245
109
9436
2750
238
273
125
265
79
85
904
47
111
724
93
1566
76
138
297
1074
1393
5770
118
49
405
398
177
690
7791
1224
1751
13583
5519
4971
4551
4109
5357
2183
1234
2391
2224
111
754
9431
1661
198
246
1418
461
1985
265
2185
11652
1152
6903
206
1959
452
13900
7014
35
171
106
161
83
127
209
93
121
214
39
152
105
689
95
122
818
131
1361
845
54
857
112
407
540
446
255
1527
54
1084
406
541
1282
9335
1612
87
3248
4051
1185
5065
279
5356
2602
1759
2260
244
121
658
487
151
422
202
158
122
709
580
872
3776
4516
1634
2267
656
563
928
40
326
2625
9674
1262
655
64
1875
2451
8888
8642
1109
352
228
356
523
370
90
112
253
24
531
126
311
1197
6542
5173
941
575
111
5145
2055
1282
8878
363
311
9353
100
1027
8446
1784
167
372
136
1910
205
4120
8131
154
7454
460
572
9179
2565
7438
4887
4110
6435
4880
46
5401
3370
3297
2288
3551
63
132
67
2658
351
619
342
6151
147
8706
620
41
62
50
47
169
102
213
5319
11795
2107
136
202
194
2410
1765
353
1755
6386
467
53
2255
3569
7409
9428
1622
513
343
521
437
1072
283
1672
6896
1177
1221
435
1246
545
415
117
4995
5425
1258
991
6986
8998
187
33
91
33
382
226
336
249
87
174
591
123
117
116
316
9524
2588
1352
1042
36
158
166
157
157
167
222
233
140
257
491
1129
113
101
2724
4614
8920
863
4246
419
70
70
2840
107
68
30
107
1352
228
2248
2080
8786
1728
396
319
49
291
552
5018
1675
3372
37
108
12680
9173
1887
119
191
44
600
55
111
88
11766
72
37
407
132
136
134
181
127
628
686
239
1474
1241
2345
355
1164
2699
7979
470
479
2393
213
244
850
428
1875
1351
10757
1042
5371
1307
11426
7396
1741
4450
5057
1796
2994
4703
347
205
201
140
80
418
803
70
394
128
494
9510
330
13
90
8925
162
56
374
242
703
64
129
1174
82
5252
700
320
11777
7925
139
159
907
192
60
222
1947
3856
4462
66
88
2372
694
213
473
198
248
38
86
93
1223
62
108
3129
71
186
61
1075
471
124
55
4177
95
752
127
599
707
230
721
755
2711
7557
6196
165
55
445
96
708
3114
564
8613
1264
410
712
694
227
747
614
123
1598
560
393
8216
955
533
200
96
398
2539
535
914
286
4869
482
937
3319
8637
1196
3356
4224
8895
3934
673
450
153
67
479
5127
6782
4711
1896
200
544
3577
344
67
2631
435
9444
745
200
3647
344
66
737
201
5597
282
756
8892
12841
1792
155
58
184
294
427
2596
156
101
203
102
3519
4422
2923
8824
8119
4362
279
131
161
59
2120
3980
3728
7464
506
5490
3630
967
101
112
1172
504
88
765
1608
30
1135
1919
10629
5683
1858
9450
1716
1835
123
137
5556
123
139
577
5439
2832
713
694
693
232
345
618
129
693
102
2060
3245
13967
151
991
2827
11049
564
101
223
221
211
119
1859
4495
4091
2773
1375
1456
3973
12225
3369
287
1454
2313
109
126
676
142
172
103
6217
2286
83
139
826
12515
617
194
156
208
152
569
1064
140
102
42
201
594
844
8898
4987
1891
874
254
207
995
59
5342
13566
2005
110
149
56
57
58
1328
78
75
80
419
1914
70
38
67
100
88
57
118
171
976
942
7450
1941
4546
104
8322
3397
1636
8587
1632
1319
67
1602
1869
8779
1787
5644
942
13892
9063
4913
1179
309
368
298
434
12
140
102
217
124
193
34
112
594
3593
78
114
72
118
34
149
61
44
125
110
36
221
381
120
36
375
154
236
226
1485
17274
165
156
4046
3585
57
57
4860
133
48
422
1321
102
250
21
534
109
142
356
83
31
904
38
106
37
628
292
6758
3985
5043
1161
758
6524
994
607
103
5860
3097
3258
3097
5839
3925
196
96
1357
1860
382
344
2490
523
191
530
1760
8637
11536
3547
203
300
313
250
434
3767
2768
1034
5000
1637
1452
401
543
2850
1416
5902
1296
2273
52
486
7493
2868
480
885
87
2061
1170
2734
1180
728
189
80
231
3604
117
1033
291
2043
9565
1171
1664
145
71
103
444
144
132
6885
9462
2515
1636
6373
1574
9113
3388
3624
8043
5203
2366
11045
5271
2239
5400
221
1200
358
359
356
353
4725
855
8945
1844
236
141
91
121
119
96
39
89
161
1554
204
8130
14893
420
727
1249
1485
2762
51
5004
213
3803
1985
4019
95
1368
924
181
15333
6502
320
4139
5067
1875
6151
4469
5733
182
529
1594
50
78
158
54
152
164
1347
159
127
219
79
35
203
5108
70
56
1360
97
143
1090
1939
8871
1264
8282
558
6104
1387
79
964
118
109
56
353
141
829
254
928
6872
3907
1204
1208
9163
1050
68
491
840
117
129
406
2672
8947
4070
2452
1916
11551
271
521
13485
692
591
2973
162
5410
9363
521
7245
284
255
190
109
65
54
9059
143
61
8876
350
109
568
464
330
9921
705
1203
3210
966
56
201
607
947
9340
321
451
1234
1277
1118
3661
5109
5164
5591
201
497
128
154
1363
486
244
192
270
75
1132
4943
218
81
255
98
172
968
8877
1579
96
82
6250
9421
2856
1524
782
193
457
132
120
61
50
56
1044
5808
2026
582
473
216
43
47
77
71
4976
119
3148
72
7983
647
293
1018
121
160
1668
423
653
515
147
52
639
291
1015
121
159
1289
1125
1179
6015
3274
1439
2355
7369
2529
3129
9353
1166
8922
4685
6856
274
4127
539
8612
490
9464
8898
1621
1568
1251
456
272
221
146
3409
122
1622
163
2703
7957
196
181
9220
262
66
436
12677
722
8537
9858
7858
184
157
108
1956
410
108
88
142
184
138
2318
60
1168
240
359
1185
2540
8788
6951
503
9496
3926
1401
209
191
240
2348
223
562
1915
1968
857
74
425
190
13827
239
829
581
544
8263
541
2321
73
43
1329
117
456
704
435
2062
2610
7050
4436
1722
1864
316
5452
1446
2524
168
108
192
532
306
914
91
492
2425
1167
5068
69
52
166
401
2978
8895
5184
697
5500
2944
1938
3598
1070
1068
323
175
142
56
8988
8907
308
264
9139
576
213
180
203
269
738
55
2147
799
269
738
55
842
682
179
1852
8791
1655
2500
1365
4977
2539
90
5575
3408
562
786
7205
4038
9028
2352
268
101
1154
9432
349
71
110
120
261
326
1477
192
1694
10021
57
56
2780
686
144
3786
9416
143
1438
71
1857
568
5901
566
1124
670
1507
1252
2961
602
1219
5612
1177
75
228
1179
815
288
203
430
2834
429
150
1885
209
247
133
121
752
1461
358
511
487
309
6371
13729
817
1351
127
204
1944
292
4433
2325
1782
3632
8965
5941
1632
5516
67
1596
5310
10611
889
6463
400
343
3081
6312
5399
2326
2378
141
120
52
30
128
134
84
62
259
116
2035
300
1604
2376
299
55
51
113
514
1383
1296
1019
5028
11721
3899
66
1471
623
498
753
702
1648
6730
11978
6397
860
6620
347
4714
1820
2573
775
639
92
1681
119
107
69
30
106
2231
229
835
124
135
1199
2659
1461
597
7504
554
205
328
398
29
204
343
867
571
669
1377
244
475
3520
217
936
713
703
246
467
3766
2187
9104
2562
172
2901
1816
2803
160
433
2872
172
436
1524
4645
884
1927
110
135
2639
565
316
135
1644
155
182
8865
295
514
1168
3211
9401
2308
1809
7370
1251
971
1161
213
7123
192
7418
751
1164
6116
95
246
8924
308
2763
7359
10971
107
146
660
331
226
65
400
236
545
63
656
1560
539
723
1821
431
482
148
355
378
167
417
244
433
1252
503
1701
86
8034
595
116
92
176
11180
2463
9298
1114
8855
3539
8933
1194
1951
1655
318
1304
4870
6600
4469
2193
349
9468
1329
1485
158
218
198
181
155
136
5789
2481
96
1422
5393
5725
5162
3042
1220
1567
216
8666
3803
13630
3992
1448
2960
8946
2576
3685
944
1453
779
524
4035
11504
435
179
121
164
53
442
172
78
96
192
39
150
430
1156
8320
322
3745
7518
113
153
8077
153
1720
1170
160
134
492
78
113
42
38
187
124
109
165
112
43
216
131
202
317
65
3048
101
113
1173
499
4683
351
410
3699
72
53
5291
5457
293
3080
4784
8588
3788
159
157
1254
399
14755
965
2816
7631
9366
2818
464
5295
699
8093
83
1307
1398
6466
10046
2369
94
474
7422
5978
8823
519
9305
778
445
3250
280
251
1947
8805
81
897
84
261
213
2683
2056
6262
334
4051
1311
176
213
121
324
325
9423
9410
63
35
217
216
75
130
2479
9411
2412
240
8973
8393
133
1024
3136
3951
3016
5249
696
8252
149
40
703
1725
36
1431
3013
181
40
76
3190
9926
13730
109
2176
731
219
282
63
1180
101
2555
128
353
99
80
9213
7030
140
54
90
77
114
104
1265
288
344
87
307
169
142
1372
189
1911
7374
5535
1282
561
4425
16951
7013
1260
3656
228
111
30
69
118
108
2842
71
70
317
4580
6071
5013
70
707
973
162
344
1217
6815
5976
2419
2255
1516
11701
210
317
3254
905
1306
6956
1021
369
3649
304
508
5431
474
1907
9167
886
91
4666
1016
167
2147
541
48
261
618
743
5484
254
153
561
719
230
291
175
147
930
133
51
1577
1252
143
99
1221
297
682
183
907
53
104
129
88
4611
64
466
275
13738
5898
6668
94
9221
5482
5690
93
551
688
7470
7328
1671
5241
78
9347
4264
7617
1270
3740
1927
149
224
738
616
94
103
2587
10566
450
96
103
69
11463
8893
369
171
130
49
474
123
56
4870
9301
2509
91
3733
1370
980
12498
8312
689
366
8312
702
5274
1036
57
9265
993
4361
9156
883
1943
353
506
1234
1592
97
68
158
5089
1069
85
1460
14172
3332
1444
1634
2177
418
4343
1715
5335
124
646
339
227
1570
172
463
844
89
5772
4685
351
351
6566
1256
422
353
169
83
904
9150
1391
77
6709
9568
2657
5089
12644
4112
14812
4754
4772
461
1053
84
25
87
47
98
94
99
128
657
109
29
7492
884
7476
1953
5043
207
2044
179
67
4264
98
523
469
625
1974
199
109
199
319
53
370
512
468
238
1378
4560
1271
94
89
159
5685
3911
177
39
220
2159
183
67
4277
97
1909
392
76
117
88
3168
392
76
118
330
446
9428
290
241
1973
197
109
195
308
53
369
509
468
1825
2726
7798
1914
9207
94
89
159
1790
336
17
8940
2427
627
1899
178
470
408
4649
1273
543
2028
405
3402
8202
707
5214
6113
161
39
208
133
2114
183
67
106
103
89
158
1108
8843
1669
857
1615
277
9384
288
9021
1822
190
158
53
86
2980
1839
2399
6893
3773
17
52
826
512
103
8867
194
104
193
4435
8574
195
126
427
1421
458
441
1868
1149
5156
1489
7355
13444
6365
1863
218
1172
862
701
462
682
116
717
894
1452
992
487
1526
207
7430
27
4826
7267
1252
3307
1278
4983
390
292
7320
1972
15
169
142
4120
8519
908
16595
340
846
4966
1207
92
470
120
238
628
1404
2237
631
573
1210
134
444
1358
8427
80
32
198
49
142
440
1456
591
553
3562
1188
83
508
512
2708
788
1481
1904
96
92
11691
1391
913
236
2915
3707
9716
2850
1157
323
153
3102
322
153
1669
1080
825
1266
1007
9947
14883
5394
1913
200
487
5302
154
2589
3043
110
1669
3992
218
1174
1152
1731
7258
5152
240
1910
5653
1787
7330
1540
313
203
121
128
197
407
152
103
82
85
455
200
277
1350
509
353
3610
999
352
1444
3620
7759
1726
26
137
53
1945
571
63
2252
294
4956
6740
827
1099
1841
214
545
753
620
3938
9894
2540
1298
376
2364
115
1223
1160
43
90
55
164
191
87
119
225
180
1759
1476
9293
7568
7320
2040
220
7503
100
9409
6362
1074
516
119
1330
154
10360
5461
3711
817
5703
1898
3162
1266
2351
105
2803
5558
446
81
25
113
67
82
448
94
36
143
88
387
81
79
142
7454
1955
56
113
108
365
713
786
896
1425
13347
7807
614
449
3619
107
216
464
550
679
7106
2997
845
67
1130
42
387
2303
67
1129
679
8532
4651
2758
143
219
11714
120
409
364
2838
199
60
1365
1871
859
3969
7124
1044
152
64
5356
7312
2319
439
617
48
1075
36
3539
47
8542
2879
1511
7477
1517
666
439
481
1657
171
624
10275
1667
14070
3243
487
498
334
6700
5836
848
823
503
68
2240
1272
2750
534
167
9046
199
1705
1748
1529
160
85
1816
56
108
81
192
7521
85
321
130
13893
121
57
765
61
84
132
76
484
233
575
1215
1404
163
665
310
940
53
164
190
82
91
638
427
127
59
1595
163
195
667
333
294
11607
649
5439
40
1989
114
219
220
404
1272
2793
1017
265
11843
538
594
205
737
6164
7426
3388
689
538
437
2961
979
652
4685
653
51
2606
6593
300
295
1427
155
1571
549
362
121
709
123
512
58
67
161
989
11669
6966
161
1399
142
207
130
240
112
1433
230
111
30
54
102
102
42
1364
663
292
626
53
546
629
218
176
82
273
488
1569
1304
543
682
115
161
596
6391
956
9165
3753
4670
1856
1862
657
4048
611
3322
5457
1662
5079
607
8259
698
5111
3152
364
1313
6469
13626
1145
4282
185
81
814
758
2344
848
938
371
301
241
4187
441
9040
2249
45
524
707
73
7270
4823
1275
2225
11322
1320
1902
451
670
3569
7029
9054
309
11263
586
1101
1422
63
285
7488
386
279
308
80
4509
389
176
115
1080
973
1292
156
176
365
68
300
1964
319
330
138
1456
113
114
160
2816
204
697
71
135
1766
77
645
46
847
203
109
408
615
569
175
162
5752
573
175
162
246
5504
570
174
106
1653
94
4001
215
119
46
323
473
139
310
51
111
1254
1117
101
4932
101
213
12402
810
1266
940
1870
1117
807
2385
14679
227
58
1233
252
814
450
3683
1821
86
7052
3013
67
252
217
223
112
98
9547
1556
6851
2597
1365
3519
4942
36
50
302
90
65
536
1179
506
618
3406
585
834
3394
2832
1234
301
122
493
35
204
177
151
339
5595
743
106
1309
806
104
158
67
275
85
1286
5708
119
2898
4864
1667
1238
403
3787
2071
8061
1293
8304
8952
582
2522
2318
304
104
70
47
305
53
39
7764
438
4393
948
12018
184
479
998
8959
2257
1197
8930
337
8996
566
1214
5467
752
99
179
70
1709
1944
109
1659
1661
343
3806
160
367
846
117
146
5844
9070
134
5737
705
5220
1642
475
414
939
414
1172
805
1055
337
2466
258
295
192
127
67
14325
64
217
1413
1637
67
60
6589
1240
4622
2684
84
281
212
362
498
616
162
101
1211
136
58
82
121
129
95
253
276
670
62
1433
478
3706
361
69
1017
1901
477
569
5388
1968
6337
2244
66
242
157
268
2947
110
2133
162
273
2222
153
155
153
154
203
614
295
117
47
1523
7920
9426
972
5922
537
172
9006
9637
2123
9129
102
489
2260
359
34
55
61
386
1966
668
171
179
765
102
293
77
43
979
6042
101
4911
479
159
420
479
720
605
103
662
147
4467
817
7305
737
638
1399
5377
357
146
126
166
29
949
98
64
120
9300
8446
3859
1731
65
1269
52
1126
47
3648
230
111
30
69
133
108
115
1820
8904
6118
338
160
90
63
69
110
1241
5613
50
87
91
9227
58
87
270
1680
665
6924
1250
1968
168
86
79
1741
9421
11934
2231
11734
7066
78
143
11681
7087
78
158
216
427
479
8455
705
388
3387
6842
3890
1797
242
115
1896
2343
1759
3485
1661
750
8803
2281
4603
4746
8969
4331
1484
197
1226
220
216
762
51
256
93
277
1289
109
222
112
1915
9552
5606
7308
4466
485
58
152
326
304
4269
7429
1746
722
1724
656
468
467
2586
1095
131
615
8027
1273
218
551
568
6629
8742
2772
34
982
1739
1363
4299
3986
3092
244
194
874
149
297
261
9167
214
136
111
265
50
139
624
343
223
7357
680
766
548
33
89
27
85
66
195
1126
3568
9311
5593
244
1711
76
425
1327
1709
315
2103
163
268
125
1866
116
630
3781
108
76
211
330
2952
106
76
249
1643
145
1951
112
442
350
109
2089
3921
218
1204
2569
800
189
3222
7523
1593
11891
34
347
9194
767
132
350
5237
6912
133
1320
213
454
313
244
593
1498
143
2169
9421
2258
9133
10326
1299
5990
11617
814
723
231
373
648
124
693
98
1318
8515
8233
15537
5732
835
35
154
74
97
129
62
52
6631
8972
1122
172
85
33
110
184
301
88
151
128
495
803
360
153
1684
83
211
143
78
73
12321
441
7627
3863
132
271
1662
108
95
1917
6621
2353
1879
731
355
185
2765
330
555
106
1357
605
80
53
232
3639
560
196
2189
1243
521
572
3213
557
246
1890
923
449
453
111
1641
244
606
204
531
1086
3256
58
45
801
35
157
98
100
413
1083
9282
752
5664
8900
1389
1850
191
86
1659
5356
699
8085
1618
190
649
409
1534
149
95
400
2789
1155
4802
7376
2732
2653
13906
1778
31
2001
13293
3286
3638
300
1116
3376
1990
1954
2608
559
655
848
82
732
1571
931
870
9258
2790
553
11739
5572
948
13667
2964
9409
3082
141
3167
2702
9169
6531
305
551
634
105
9411
2185
7447
1810
714
5734
7786
8350
219
194
979
127
493
290
5758
496
290
2698
2440
6469
7752
672
1851
566
2026
5889
5345
179
836
13585
321
272
310
9410
97
13410
2608
318
621
76
125
1472
221
459
4660
206
1422
317
546
703
1471
4620
5255
3875
93
519
59
2766
758
98
259
60
1911
8068
618
430
3835
877
496
441
487
44
83
179
77
5377
5578
1779
1393
5292
1563
8936
7846
3637
204
2627
9603
7583
243
1514
417
8576
5256
1082
314
2615
2766
8863
6720
172
140
1702
195
93
287
1163
390
1292
747
8111
1249
8943
559
685
296
374
412
1995
7514
659
194
144
123
380
4718
380
88
617
5659
193
99
343
456
744
3964
8828
2165
60
2227
2386
325
595
557
226
56
494
104
8284
1113
5317
708
553
1637
1883
2921
4423
6857
5371
2241
2856
553
499
193
2862
557
373
234
3073
1662
415
537
417
171
58
26
186
6419
4025
98
752
64
253
71
1005
170
160
1272
4945
472
2426
1223
1824
321
1026
14754
115
724
86
121
123
170
393
106
673
86
347
10856
489
2230
135
4275
6192
5217
9589
1288
179
56
51
70
117
106
61
1412
599
112
251
1394
422
450
1382
178
1084
3734
9463
3857
372
59
86
9165
6790
14061
42
154
181
304
335
876
350
187
886
3036
9171
1587
591
3220
363
2894
3332
1446
386
8147
384
521
2495
8879
1378
1879
2423
611
1986
2032
122
810
66
115
240
1531
1084
69
178
56
9232
2632
6130
3473
2789
10940
13522
3910
4945
9177
7258
116
85
1362
549
795
88
383
387
600
297
25
1036
8832
38
2233
297
620
532
1087
289
3043
442
3948
9697
9070
7456
7334
4950
653
4486
5442
325
96
79
74
93
250
188
4722
194
2645
1562
167
1003
4515
6008
308
177
118
31
619
262
719
121
141
92
278
8267
693
5329
177
9300
1324
92
1212
144
766
2996
61
140
339
101
9708
1324
4647
1423
58
350
266
163
350
846
196
845
314
269
146
68
101
71
7373
61
738
665
4859
3370
8896
5511
3235
4596
12248
8853
2797
4437
338
465
5318
1868
93
186
217
3077
93
184
215
3738
1759
8934
769
101
112
831
3216
1740
4293
308
492
40
803
1014
9388
422
274
2930
9432
7635
1254
162
149
784
75
284
409
284
100
77
6283
6184
1777
2794
921
1213
131
6304
2837
325
135
146
459
146
1633
564
6246
2667
252
1427
2903
1137
1846
14974
1852
1423
1853
828
320
3049
498
127
8783
8301
739
3994
225
58
64
76
100
45
90
63
8035
66
334
99
236
115
88
169
279
1058
11730
1900
545
5892
241
502
1239
126
197
9351
5128
3244
81
68
608
9424
1041
56
10697
598
36
1169
1934
1265
139
146
555
7390
859
147
7252
8704
58
830
193
673
205
146
70
8831
430
2640
363
279
117
539
1552
142
231
404
7429
378
5263
2306
833
122
3103
763
124
624
371
230
687
8028
10209
61
393
137
112
342
59
42
31
244
131
1200
592
617
4150
1026
11065
327
1274
2054
1557
151
6983
956
5184
3742
809
95
550
130
623
347
230
240
550
56
65
374
895
205
13569
344
14853
3528
2734
4331
1736
248
637
1544
1273
4050
364
829
349
5563
745
202
95
120
153
313
183
1143
396
3318
2726
181
6942
516
669
241
297
626
122
518
92
2933
4000
458
4138
2229
196
6140
8923
374
2171
195
451
5388
458
4139
2228
196
8953
196
502
870
637
1845
87
205
1951
7154
181
87
1350
87
293
1946
11908
2501
592
929
107
385
282
8829
137
583
2565
7216
2517
1474
1860
255
489
449
177
2388
236
443
4352
835
55
1074
65
1658
851
55
1071
65
553
643
6280
339
865
49
36
68
66
80
42
81
507
141
194
5479
143
9340
4023
1280
175
166
653
321
75
426
299
560
45
79
146
166
85
162
82
292
435
226
13
44
1472
174
166
652
319
75
427
299
560
4005
432
3509
71
3097
81
7699
2745
819
9309
180
490
124
6129
371
7217
3761
102
2735
202
67
126
264
259
261
267
831
36
190
293
1416
1318
7490
2225
8974
5290
354
139
5673
1906
459
22
58
1329
8906
374
97
248
638
272
28
1183
125
397
5328
739
731
107
553
7309
200
10477
8923
3258
633
418
426
78
263
203
660
195
1589
57
127
708
70
91
247
169
51
830
418
426
78
254
204
661
133
195
163
1404
173
106
3602
108
72
83
56
81
8519
8958
330
131
120
222
5669
3580
128
1934
1843
3963
5211
392
604
246
275
432
2923
9701
815
948
1673
539
424
2512
6882
2606
4948
5110
6858
1724
268
5489
4897
351
6715
58
624
1334
2995
302
91
220
83
520
107
224
4504
3730
4833
4955
4539
144
3659
66
2538
3794
2046
4152
14796
30
10354
7131
7386
2430
3860
4804
7251
305
186
262
348
877
223
177
745
107
135
161
174
112
1002
59
7705
237
140
118
9359
406
839
82
7369
95
11
85
117
129
426
262
40
223
173
140
224
213
2836
157
19
7042
4230
68
1658
3598
175
43
66
1017
2131
146
507
3669
1519
1237
2017
33
111
69
108
116
3144
11606
2369
2124
436
2875
58
3521
2934
323
773
728
97
196
529
66
763
1126
12327
343
715
1129
280
5462
319
8026
5864
61
81
91
75
513
13624
9322
734
478
931
13595
5454
9037
9368
202
9406
210
109
32
3671
8811
5203
271
177
4982
110
1144
9061
9633
3838
1490
115
235
2214
115
348
122
7463
934
111
109
103
55
178
383
613
647
1756
488
127
150
327
211
76
98
453
77
9590
126
1593
1240
777
618
1654
2895
10664
1737
4350
196
9540
277
7192
1456
523
8359
390
652
3612
95
1942
25
2893
212
150
464
8786
115
2157
269
180
642
118
556
115
1645
97
3289
8440
5179
3944
1102
678
194
149
132
44
87
1124
636
121
119
223
672
104
76
279
295
41
204
294
551
158
97
543
3298
9037
522
8549
3453
7105
9542
2223
1768
5478
75
121
706
134
8868
384
168
120
1014
40
43
115
122
9366
470
2950
423
1286
3246
5238
2442
296
594
197
193
5639
3236
427
1254
518
119
38
1403
1300
60
91
51
52
143
73
189
5104
148
748
112
169
275
705
99
112
329
43
47
606
793
479
176
325
7359
2832
5434
5113
2438
4558
1021
1990
8009
6187
3618
7645
69
3189
1681
547
7383
1977
134
1743
169
3724
3346
11596
1270
5827
2883
1613
65
517
235
356
64
221
367
607
50
125
54
512
97
558
75
679
2854
704
301
556
739
2692
1179
1135
1899
253
2254
1643
50
582
688
32
195
1225
415
134
257
245
929
10446
8953
2570
470
3483
882
13765
990
1552
693
300
141
1238
1121
7009
2250
2258
6888
3674
4766
2188
2285
77
13793
41
201
218
313
862
142
140
65
820
102
9240
163
202
93
257
616
74
182
37
7095
1304
6370
7488
37
1968
6065
279
81
132
307
891
109
235
181
67
625
11047
194
1735
5287
3474
306
7471
1981
321
173
9300
675
644
175
169
203
216
184
1682
444
876
159
768
146
846
55
854
476
3226
55
855
468
2565
148
120
93
51
389
9326
162
65
5247
8869
3593
1498
193
316
13907
531
472
5491
534
1883
70
511
1931
114
179
160
737
726
1921
7476
225
697
603
130
751
102
543
1618
3933
696
8456
16233
219
11554
6000
6029
4461
12633
1425
113
132
58
1362
8884
843
160
483
96
156
97
154
274
589
97
3283
4856
354
1064
4890
353
172
590
1315
80
110
274
195
8089
488
5795
5394
702
8647
451
384
247
5527
384
1477
64
3123
91
236
589
211
2547
5773
1055
384
1041
84
100
166
131
212
218
1263
8828
10222
339
76
162
139
13261
233
182
59
963
211
8817
176
2179
50
65
593
94
192
630
391
1567
916
297
3605
49
42
238
160
8856
110
2508
8440
67
11880
370
2054
138
9151
154
432
1766
2814
8884
6007
223
298
65
304
39
908
31
115
124
363
142
40
655
2289
321
463
2509
2451
321
1097
4735
883
479
6652
892
100
117
131
79
150
245
255
13627
702
7182
83
10992
1676
138
511
5464
264
138
483
2817
9050
694
689
113
121
38
65
230
53
70
219
32
66
200
633
8951
92
214
572
341
10564
98
735
1203
223
167
261
1911
9315
3484
932
8949
3766
352
6726
3591
4757
2930
1960
2185
1066
4250
343
195
230
482
645
1251
213
249
2419
118
419
2684
319
79
105
5793
1311
524
9336
8858
7105
461
261
8884
53
28
735
13676
4477
980
2889
9419
3623
4933
1053
105
286
114
319
133
184
93
244
906
8851
7966
82
218
203
178
150
121
1235
124
506
204
160
2840
8316
1058
146
127
66
183
1909
243
477
84
53
137
174
671
278
2002
8915
6561
286
176
3674
2015
6245
115
42
278
845
2319
156
137
360
172
119
124
125
104
69
86
2978
4242
6589
1314
740
132
1158
86
140
216
1735
2428
5053
697
8208
6911
1010
105
195
5040
513
7413
6034
5648
9383
3670
2310
245
12925
88
68
1253
49
247
65
2420
436
3905
4851
1658
3177
673
2764
972
684
416
285
183
5687
4356
515
2137
361
347
4746
2587
223
4414
1410
509
3835
1804
60
393
58
476
1278
565
10110
89
541
66
8103
234
4330
64
9927
8834
225
85
57
64
32
173
225
1739
6329
13794
3039
206
195
108
566
3644
9323
5261
134
110
91
97
550
74
2651
711
68
265
90
311
6344
1984
226
533
833
152
892
260
873
292
1111
153
1132
4402
2613
135
1072
5198
691
8186
3325
3113
670
1179
1833
2270
81
69
1980
90
1457
130
47
671
103
662
450
14525
56
438
5228
3348
453
178
26
70
36
625
297
4427
2419
1977
4418
477
2677
118
1709
73
5186
74
302
3804
9668
1054
1561
7122
4465
413
522
2511
213
1244
57
1893
631
639
240
109
8844
119
273
578
118
136
265
260
376
103
694
131
3117
8512
694
5220
1135
3755
220
828
1879
7472
4442
1881
2840
497
449
1432
1140
1204
5076
921
214
921
1414
458
432
1461
6386
1366
9779
49
3868
830
195
535
1616
3142
555
317
837
110
311
9632
318
264
83
8952
99
4616
1050
819
4668
13374
284
13583
1199
5872
5331
9470
2698
354
53
7353
17
52
73
8161
3678
3524
226
111
30
69
102
107
118
7655
1907
51
227
73
241
157
64
9194
77
295
9383
68
147
166
212
46
247
228
1835
961
57
519
99
2139
55
8868
4528
8962
63
192
9299
1365
2786
3130
490
9465
13611
1748
1036
3055
2180
308
86
149
136
13634
1336
52
8870
61
78
98
319
81
143
322
107
102
184
155
114
137
150
1245
1253
1777
4930
4900
1884
577
5623
470
567
4833
10738
2662
4038
925
13287
142
1557
56
36
101
175
232
50
55
254
203
194
98
149
404
1078
836
2117
441
356
4723
5967
1668
159
1922
7746
4570
1265
11218
2109
401
2335
13864
1365
87
1617
35
207
117
5817
4287
7402
8843
6179
3732
9351
1158
9190
4142
1037
4291
322
1185
204
38
13845
279
114
147
168
9187
87
9658
213
353
91
1348
254
191
1319
254
307
383
4529
376
92
115
2148
126
757
5335
698
8267
6507
117
103
81
37
113
9195
9561
46
1251
14736
36
68
557
149
4132
1127
166
131
396
432
516
5271
4418
11690
1498
3069
14849
368
191
59
132
85
166
42
218
1581
178
3053
9220
5132
177
419
2078
5245
71
219
291
5391
2411
373
1269
8918
6794
1162
1015
8782
1019
5986
1819
318
1033
1868
236
229
725
1092
1060
170
302
1060
49
111
9072
88
3813
4758
190
5273
9336
341
9118
7975
611
13780
2162
811
13767
3108
2322
247
1548
536
5339
451
735
229
373
625
124
544
8644
702
5965
711
133
150
754
916
13900
184
728
7287
2579
67
9340
8148
14873
2865
1894
11947
55
390
16
74
2772
2374
22
29
48
8858
1183
1897
1918
2379
2253
2736
1451
1077
1615
810
126
511
590
569
164
2406
442
987
373
165
2402
198
519
454
11000
304
15445
7322
5318
430
2599
798
5165
6818
4606
469
1441
4919
692
1181
1749
1617
644
1387
2021
442
69
615
48
2515
164
3642
5180
550
574
7787
3001
102
189
369
50
523
1475
2903
183
103
5013
159
4901
1451
4938
1583
1963
3357
83
507
314
1896
154
55
9338
313
419
670
1011
1225
200
610
209
1837
475
411
159
1050
450
13658
231
143
1187
5308
2479
472
112
198
51
36
2607
9217
2791
8789
2421
57
342
3488
5639
1943
3657
5332
1678
3530
1948
1768
3768
1199
80
4551
1566
170
219
671
85
486
210
1726
6102
1092
191
393
64
209
200
211
101
539
108
889
9414
1336
1481
2210
4069
1798
4566
894
1318
867
1794
3931
6434
2138
5112
360
881
9203
2316
204
92
452
418
215
111
97
556
1849
3173
2578
266
169
2644
551
752
4127
6313
3133
7831
9595
134
3428
1770
9141
823
2266
3508
5586
2490
1692
816
1790
7386
142
7944
210
2298
493
388
1447
1764
175
500
5990
868
5842
2474
1538
721
929
8239
458
8239
458
542
2386
204
185
6494
3639
46
6384
1233
3488
2152
8355
304
3175
3069
4719
53
4395
1436
1721
2285
6769
7364
2296
1274
147
1108
8107
75
4014
9762
1950
458
185
31
168
713
798
3425
1664
2135
833
2407
3053
7889
7542
2454
6030
1312
13731
2475
685
334
127
1529
590
4960
1834
9162
7269
836
4616
207
5137
2285
6694
276
600
8714
9369
2971
470
5864
1840
3230
8946
1782
1525
5265
449
173
162
333
501
439
1618
192
279
133
4794
352
4705
954
1084
472
42
669
9454
1562
1332
252
6428
7018
14856
44
7329
630
1422
287
910
604
1099
1809
2371
279
300
311
191
168
191
7365
465
1434
9290
2157
146
7382
617
195
280
44
507
343
133
345
78
140
98
1190
630
9280
100
391
3541
810
265
1071
626
2703
284
470
310
122
71
664
4153
300
5222
13827
4023
98
1438
312
2471
2959
559
196
9059
195
2298
4596
530
115
1951
1755
219
2486
290
458
82
3093
101
112
1173
492
991
1178
139
195
761
6005
98
527
182
351
9381
3791
4350
98
271
245
678
316
194
5360
3796
1163
855
671
869
5573
7291
3919
9562
304
1098
541
2635
1712
1413
3443
476
8270
7624
2653
186
1007
2380
586
381
1449
3411
773
681
238
1058
1297
1852
6840
1883
5164
1576
2521
9707
3985
1390
757
78
1946
9221
692
119
2245
375
131
39
340
206
384
50
149
155
551
2308
296
305
287
200
369
3554
9009
5423
1925
9435
3911
2309
1453
4551
477
645
1465
96
80
703
131
601
705
224
657
546
1798
4607
2312
1060
600
9167
5479
1081
67
2349
231
217
3562
2924
67
959
98
147
167
138
299
1092
125
120
649
322
254
68
540
565
1161
8462
120
493
1362
112
114
550
3330
115
115
31
81
83
399
9164
4025
9773
215
89
126
359
3214
97
212
3014
6879
793
11954
1705
3619
4020
7798
1591
2194
1375
2561
2208
167
397
402
186
1889
70
78
61
656
167
829
158
2518
130
102
413
244
7026
3713
6441
240
3890
1600
9563
2342
11658
8702
3108
2225
57
4781
388
389
6625
202
32
44
837
23
116
7306
1994
6384
723
5578
344
314
56
186
131
34
1450
1014
11027
2672
9299
8526
8908
335
2922
923
1267
2051
82
84
109
4958
1085
742
329
123
135
120
189
614
121
442
2816
1806
965
5162
2350
2310
1457
1665
118
3113
663
210
5841
418
6029
3243
710
632
227
359
626
124
694
91
9657
8342
3151
755
2489
234
66
188
1328
307
6470
342
341
342
1690
1147
213
634
208
75
39
385
158
113
1344
118
224
541
560
520
88
155
200
110
78
123
82
43
1187
113
124
1187
183
946
119
47
2531
962
11462
70
3056
5957
8872
2019
2606
1853
331
621
189
3967
9467
6201
6738
2846
3583
143
63
1880
106
264
205
8963
103
446
151
152
748
222
1305
5046
10297
40
6558
348
4683
1291
41
231
7446
159
369
92
209
309
87
43
8893
88
1462
2069
459
219
2249
362
47
237
2662
11199
6197
8953
266
115
215
176
1858
121
136
789
131
709
4684
8913
2428
8875
3998
487
39
98
108
96
564
460
2554
621
97
1256
460
1925
531
5243
4124
180
56
312
57
220
99
242
1282
2147
2868
9304
943
9576
1493
466
224
260
13411
125
3640
9117
5482
47
62
74
65
132
86
4726
1269
8376
4689
340
6457
780
1434
594
8509
6628
5122
56
89
86
113
85
54
112
1800
595
342
3267
7384
2176
1756
48
280
323
682
95
223
5532
221
2032
992
413
2885
13960
2671
409
379
916
6028
5524
11204
6392
241
1380
124
9138
363
2995
126
1552
489
163
421
489
710
3295
2995
127
1006
776
579
149
93
86
211
667
5143
4125
6438
4698
346
6627
858
4686
5344
1482
289
1978
13959
4574
1067
11970
163
861
323
685
124
170
1471
64
203
594
126
62
94
58
91
224
148
53
860
323
685
1404
7955
701
1554
463
7365
9463
7259
5261
5273
7350
3997
4082
1338
5687
590
883
651
3238
147
2042
73
108
133
69
30
110
2290
226
223
752
77
611
128
94
1150
462
71
4271
864
9239
158
700
3513
9882
3784
6149
1812
153
443
95
70
3971
129
338
88
107
30
691
600
59
73
579
651
6930
7447
52
50
8693
1914
12994
81
334
888
9439
440
478
635
8140
1124
2575
5750
1786
6134
14072
6639
1405
1856
3039
7242
1033
1155
111
95
708
139
622
370
230
731
812
34
517
617
9009
7306
97
520
117
645
31
153
14945
189
225
65
282
235
615
58
183
402
2574
63
1620
4703
79
2646
476
59
251
611
139
7080
640
1883
845
52
371
168
2418
200
199
4300
96
518
82
124
610
652
230
683
518
50
4547
2722
2505
1183
452
2043
374
470
59
444
275
500
81
213
1479
84
245
90
946
355
304
252
581
2999
6040
978
1252
7039
7782
49
401
395
144
1860
60
86
39
236
496
342
590
60
200
1885
8936
1461
2420
662
4916
317
524
506
186
155
2065
1617
113
1627
6990
1215
3411
6077
2101
320
585
173
114
478
2586
6677
225
188
76
135
828
143
9085
9377
36
122
145
8904
145
56
146
6871
62
9075
980
77
3309
775
239
1352
53
224
1330
761
46
871
2610
4069
555
400
8273
401
1454
4008
9297
3010
356
750
5302
758
369
6121
127
4720
4858
988
87
168
225
703
1160
871
1349
869
563
60
74
162
86
39
957
429
1282
309
1315
103
97
169
13661
149
65
7359
12598
3586
1622
7779
1607
7690
2765
1047
239
3463
2136
9555
1852
79
360
4589
9193
13668
103
581
61
5572
503
61
1887
319
616
125
262
69
98
86
54
40
116
112
94
424
1804
311
142
457
9161
3151
8833
5088
146
7454
8838
999
574
537
9471
268
1657
58
2973
73
3067
290
44
130
64
1254
412
234
582
777
153
313
44
4294
590
221
908
2292
624
2637
13325
2724
2514
107
522
287
162
408
421
2245
1104
2360
175
6113
175
574
2391
184
190
69
7326
341
3294
8814
2834
1606
9373
5034
953
67
92
74
454
1152
100
111
659
155
87
8934
202
125
211
2175
1426
510
440
3594
233
76
994
1123
906
6453
409
429
250
303
1634
50
7482
670
1058
1126
1138
96
16
228
14
176
626
238
3718
680
63
9300
9399
1062
612
2774
138
473
426
644
4681
1863
446
393
93
2131
1211
350
3576
393
93
1038
8919
627
70
149
28
78
102
208
9022
7258
2024
4303
7633
3050
8543
309
111
790
88
1285
408
440
410
55
138
11653
1324
214
234
49
131
163
435
134
131
181
1660
203
3499
3936
3928
193
950
311
553
869
1666
114
424
3292
2312
114
431
440
93
312
1262
1182
111
53
125
407
106
142
33
118
406
279
195
421
3633
9732
9054
8849
152
119
85
789
2833
95
767
124
638
373
225
440
208
591
58
7373
6044
2321
38
6686
352
4757
2993
8523
450
5666
2474
11638
3743
1869
1203
3428
2851
622
5834
1105
80
13710
11941
1169
687
9738
585
43
615
2309
95
514
9090
1639
2466
499
430
6062
465
1909
5852
7510
1071
14492
1876
112
2938
109
78
437
198
269
195
451
5451
476
1854
512
1465
742
8304
611
503
98
1046
95
13421
692
8936
3315
9725
136
136
420
700
13174
477
3894
1795
80
216
156
2014
711
9084
8462
7093
1920
10701
6128
131
386
150
1641
5582
10571
1958
1471
1548
63
158
496
623
230
72
65
87
127
454
1209
1134
3679
7353
1682
5508
12279
72
192
1393
8933
825
788
132
120
271
153
2175
11987
13916
14018
67
969
133
5644
1312
138
135
35
128
42
12727
9570
9153
119
3067
8872
6086
182
1408
6483
1869
1729
1176
2955
3302
8996
44
646
1289
747
70
86
171
239
96
47
20
133
1254
664
2000
8914
2128
801
736
196
750
4250
7230
440
634
540
128
77
102
155
299
700
1420
1167
237
109
30
69
102
108
1887
140
2232
5342
702
8167
1736
808
58
2165
663
274
523
8908
110
91
520
58
1425
1361
1724
152
611
2809
8593
4244
3113
455
210
282
227
345
637
110
521
91
2420
1222
1028
125
160
74
55
118
86
4056
1299
8103
290
74
171
405
168
457
856
8063
408
8256
693
5481
429
85
45
7410
3681
5367
2131
2036
9523
71
50
50
112
1139
212
629
152
724
244
7171
13722
70
7420
80
61
1667
506
5501
248
443
1982
340
606
9313
7240
154
6261
245
1204
2116
14908
9216
2205
4534
5071
699
8438
4576
158
3940
80
302
1345
1646
3562
107
227
8741
4690
47
1348
2716
5087
633
748
12340
8863
59
1398
3022
2443
641
316
1147
2841
4615
2883
63
2622
71
1289
4839
63
68
63
101
1230
118
1282
478
6127
458
37
2703
6049
3803
307
1829
64
3134
10705
9203
661
4898
517
3874
1158
8826
1818
8901
1396
9275
1972
56
64
333
63
5799
3045
1784
1301
86
113
98
90
58
213
4048
312
519
1982
1477
627
5067
700
4024
7205
3227
623
551
4364
422
9391
3361
479
86
3504
6000
15393
1935
3032
760
131
290
44
133
62
1089
92
195
657
4504
4968
4150
338
3309
668
3441
13647
1176
521
52
132
112
111
179
4656
173
55
75
219
2316
3839
4348
5344
2333
535
1878
765
715
475
6607
10354
56
1178
2778
6327
9876
97
58
681
627
505
726
3782
9488
5613
117
1334
159
123
476
171
4996
7321
7885
141
138
1112
184
97
46
74
62
11886
55
7263
4825
94
62
46
659
92
1875
120
828
2285
230
111
30
69
127
107
120
1670
229
5875
9472
3033
2221
4229
2049
374
2535
1590
146
3196
1501
837
930
363
200
403
8851
226
339
630
159
88
253
580
122
602
489
3038
282
517
2890
245
524
1495
4138
795
4615
14967
140
345
6468
1085
8270
701
5151
1060
655
2470
500
7409
192
4049
4407
2297
4134
829
499
108
784
7528
2023
2682
2818
421
113
2487
718
189
2390
1323
474
4735
4168
57
691
523
95
518
97
590
2167
90
6041
2180
1270
531
442
193
2193
8949
5098
2635
3701
1593
625
9362
4677
56
185
14935
1771
5333
9259
948
870
3028
2797
128
466
13
112
1647
67
1799
2310
147
87
3944
13222
2262
369
516
7447
12022
834
6139
529
143
216
13575
153
8821
3385
73
50
8937
701
160
158
346
72
348
104
5204
1171
4337
1353
1511
380
8493
4363
3540
1463
4766
5318
9192
8821
3732
975
4057
308
208
5420
161
698
8991
190
388
131
65
579
54
362
1027
9262
131
2700
267
403
777
133
77
3394
14246
4424
8935
358
183
2244
218
67
5330
797
67
3443
2926
51
211
257
1924
2214
1502
122
563
28
1045
166
2338
8932
3400
4536
1402
171
992
109
966
1729
5889
1013
286
65
175
368
137
258
104
545
54
38
82
479
14891
776
183
4877
5015
188
1162
24
123
15
593
267
443
235
85
104
383
394
195
367
5137
5406
3938
9743
317
1932
7484
185
844
425
145
126
283
91
2676
377
515
8918
515
8537
7900
702
4534
797
598
371
802
267
169
507
393
7433
518
216
6694
6577
1389
282
547
8775
95
660
396
1151
175
2163
130
3078
148
358
739
165
2203
3398
162
1904
6162
27
468
127
3862
4878
37
4908
8915
4427
553
6871
6696
79
2129
2101
168
35
207
1920
524
1170
136
1438
73
146
48
400
1267
502
449
70
1137
1301
1860
283
1091
1787
7769
643
190
1374
11418
1185
4824
158
435
723
63
6724
983
665
1200
257
108
207
904
118
79
83
4610
530
1389
511
5566
510
644
278
14051
4522
4810
8733
4170
551
149
187
382
66
143
1246
389
960
225
235
75
608
419
5779
3370
1934
6145
453
5536
355
223
3011
8760
8083
9340
3341
609
67
14062
433
14824
3854
1397
82
1258
5102
700
8194
153
904
55
570
82
688
78
108
1446
7680
6900
5170
1171
323
77
150
107
101
96
93
196
423
120
860
270
213
114
3454
2017
213
301
114
1641
109
342
116
386
66
420
47
501
382
76
170
39
43
1700
44
440
145
533
9411
143
145
85
3649
9308
6813
1948
7479
908
255
6029
35
7180
3558
153
2911
192
86
1923
78
646
1675
299
644
540
1083
227
1463
135
979
217
2413
76
6658
697
239
436
220
344
631
124
101
1642
90
535
88
341
247
69
177
2175
214
388
521
104
365
2172
270
187
187
133
196
2143
2438
195
2223
5306
1183
1539
34
76
7467
8904
2259
7257
5738
7301
1100
2649
2235
58
331
75
136
202
195
35
156
264
145
223
110
68
86
76
732
5706
1569
152
8672
152
971
3359
1610
12764
5364
2523
2518
212
1016
153
425
307
488
718
1058
2530
941
271
422
4221
1448
3185
4192
2104
556
1116
6593
248
5760
64
707
727
54
58
393
5047
7270
3173
691
1058
4591
320
445
1254
605
86
1566
2917
9470
4181
185
59
84
502
512
901
8760
688
381
657
519
520
419
530
56
215
185
633
9044
210
84
1189
1613
790
65
108
522
3687
930
8986
153
1562
9991
321
107
127
82
391
143
9628
3881
1427
1449
479
8229
472
658
11656
1869
69
124
659
195
14
295
2395
125
60
438
79
310
364
309
155
9273
88
183
63
99
228
203
149
197
570
203
52
194
599
348
1927
8858
7628
360
52
64
33
69
96
11639
58
142
106
63
9825
2247
1264
1586
354
297
104
141
477
567
43
1782
51
94
62
5482
51
92
62
133
563
97
56
197
7316
95
94
158
1475
677
576
5847
7436
1022
477
7368
13119
1394
472
1257
906
2984
20
112
552
1186
3174
5876
5471
3253
3205
555
914
112
2383
12716
2366
7621
909
1445
5259
694
5385
3030
570
634
1449
522
1119
152
100
38
343
2695
576
259
340
1912
2098
3062
1439
510
1552
2757
2932
556
264
9349
1742
8552
650
365
75
85
56
177
5056
85
157
56
177
1733
618
2040
23
331
9739
9449
2192
657
1365
701
2852
2499
8457
1766
2117
151
11458
11945
6016
2714
4229
6666
1447
388
8347
534
657
740
2016
3478
469
396
3014
3033
424
340
340
361
4703
88
768
79
419
131
866
163
8669
163
1581
431
8057
824
351
2295
789
7384
2117
51
237
1102
9305
266
108
406
78
5239
3264
7331
3970
6509
104
4389
4040
838
3092
3947
4706
828
5147
1722
299
143
233
1442
2899
6800
1053
1582
9454
4012
8889
2906
3700
4601
145
5327
901
4076
1275
203
205
1993
351
89
282
95
9330
379
645
189
6421
110
56
390
1111
8886
5850
670
5386
119
1973
4907
6217
73
2259
7123
9392
4251
1617
587
13658
918
8365
914
1450
410
3648
1079
4219
45
1107
917
292
134
129
657
491
181
216
198
353
2414
1690
5331
690
8303
431
3591
2879
66
134
9282
9601
2897
2390
13979
221
9575
278
176
415
1437
239
384
5526
444
53
325
97
13473
365
275
111
64
87
104
7665
190
1223
68
887
377
862
455
270
280
114
234
3291
2824
2137
4893
11501
3995
5305
139
4730
14139
3692
174
1208
391
4048
4590
78
1016
3598
1375
557
433
2622
562
758
108
1018
260
89
13503
9349
5426
6032
2357
6314
63
171
189
434
404
1828
6185
2189
3340
178
91
137
137
155
4830
2036
62
229
1343
130
106
199
92
394
211
135
3024
25788
971
3262
7431
143
5828
4889
135
3477
66
437
154
142
84
168
1630
655
325
148
161
885
124
181
2441
777
631
116
2148
2571
112
1955
5236
1777
5230
1224
83
175
653
2260
9265
1537
14577
3429
10388
2933
440
288
350
4075
1319
2949
7396
1640
1088
6141
877
2112
7441
76
761
1432
2955
1454
438
108
131
2760
438
293
499
537
7961
175
44
108
255
160
88
155
1572
86
166
2400
1040
1750
7425
474
347
182
154
446
1366
92
256
73
39
22
169
93
9353
812
1392
1466
4565
7390
5110
1440
271
1105
274
157
546
276
1653
1439
1420
829
163
103
73
201
519
119
1185
895
3815
433
6474
42
88
1766
57
257
177
610
9532
1464
131
190
127
88
253
276
9721
4051
1217
562
95
161
4496
7465
1913
4512
440
146
278
429
550
13750
216
113
1823
89
5196
81
367
276
9552
183
66
52
790
1583
1026
537
189
47
240
4661
938
189
242
1432
64
924
6421
8805
7363
3895
2936
116
1385
1066
385
118
147
424
70
4597
3851
82
121
76
97
325
642
163
151
11374
151
1545
1176
90
548
58
123
602
705
224
362
237
550
58
2734
2039
3949
5753
520
268
572
380
707
574
3611
8177
699
5322
3329
7377
309
340
282
201
13704
517
182
1365
600
1598
1488
478
38
8251
1048
114
3254
1408
220
410
541
37
33
156
296
221
378
158
4168
131
731
5747
439
157
3701
41
8682
327
5472
1094
47
440
3588
850
931
3048
97
5477
1953
5574
714
107
4197
131
710
370
104
421
2033
454
3735
1879
105
113
437
3135
426
4082
875
147
13916
129
1303
5188
402
343
1010
43
64
1829
2754
523
149
13959
129
1303
5191
401
342
2639
135
30
789
343
1906
2250
773
7097
340
48
2371
214
461
196
1378
6494
352
334
2696
8900
1984
3314
13559
4100
108
196
570
4038
566
8719
979
600
4368
940
530
386
555
1900
1077
4987
1591
2736
246
3062
2959
9841
1956
332
1128
1340
288
1915
892
1593
3222
113
649
13628
8481
63
152
690
113
1709
629
125
169
218
157
2971
2406
43
2649
9062
346
210
626
142
99
252
251
386
160
107
422
792
938
5186
935
584
536
4043
678
2068
75
129
1928
88
3682
753
3584
7194
2302
444
445
2998
7247
4980
5366
1073
2524
1104
6827
1138
3103
2016
96
305
1709
3618
96
326
429
339
84
1545
4020
3123
4965
1696
181
97
82
1027
7431
3982
1203
408
219
225
41
8969
795
449
1868
316
389
168
59
49
191
142
22
9390
4710
1877
6224
1959
3789
7402
1170
2683
631
32
251
87
7526
1952
401
835
56
1492
208
137
91
101
131
209
5428
700
8146
139
193
102
9233
55
1263
1554
426
73
56
68
554
257
66
113
3260
555
267
60
7461
112
1408
433
2694
942
1969
528
526
217
100
7652
164
89
600
3848
398
9265
9214
87
94
9357
1646
86
4225
13880
1499
86
452
2252
338
137
157
654
87
105
154
220
233
148
6197
1642
9232
1253
353
266
2686
151
156
11641
130
151
1187
2557
2480
863
3641
889
1937
2676
8222
8873
2710
1440
208
53
128
84
47
161
115
152
184
152
1362
304
197
2512
106
1013
105
72
1472
147
175
146
32
874
2089
2904
9040
1661
2596
733
532
7402
6978
652
1109
536
10275
289
7626
5593
303
14873
831
402
429
74
296
555
9340
212
1406
249
1723
308
116
1154
120
90
119
321
113
1468
404
231
3584
479
2296
4038
336
583
445
167
1556
5601
3390
1677
79
3757
1192
7415
7677
3617
137
6664
907
274
1904
847
2432
2140
8965
2283
80
96
1900
1351
86
372
171
907
4034
507
389
4355
47
3715
388
1448
2155
2156
674
164
6493
329
1828
429
53
2263
62
8420
4007
2542
1585
9343
7106
4821
415
234
3959
6793
4746
257
895
211
1252
443
328
799
444
100
249
3202
658
1226
2021
3256
532
27
7435
91
932
297
234
463
203
2817
784
315
339
5751
2926
6070
3066
173
381
1060
303
172
345
1942
2867
9124
164
5894
865
56
816
2620
427
806
565
5328
217
4915
2450
191
57
5723
4054
511
161
334
1866
421
2488
584
45
404
5642
45
1804
1165
217
3667
448
435
1276
381
178
251
43
353
9023
76
201
80
147
69
406
72
1050
326
1143
325
1983
3143
54
118
122
125
102
74
227
946
55
379
5545
291
305
102
3447
122
273
77
445
534
8898
1508
31
1532
266
131
118
473
832
8883
6521
9321
2852
1193
79
2752
92
1473
2326
13081
1558
8857
2615
508
7268
5013
4054
6822
4643
6508
942
180
643
142
476
5130
105
648
147
447
1659
1387
2236
2910
111
467
278
2418
5366
696
5448
2043
322
1243
5232
2884
1228
2666
4224
52
8934
136
2262
4756
216
198
128
242
2778
3393
99
7338
945
3435
9372
5922
12158
1262
1746
2460
3325
2216
215
919
1278
846
6307
82
5233
6964
1141
9371
2522
83
156
162
216
4322
1270
108
247
4134
540
418
360
94
430
88
413
108
245
880
8228
693
5460
12243
724
116
76
254
1233
1536
145
473
122
704
496
698
159
120
1031
525
2086
6395
1747
8931
337
450
7714
4024
104
1904
1068
6061
2718
1345
2170
117
91
16
155
80
154
40
2486
8732
3273
6156
11692
543
830
98
6521
39
105
41
107
127
69
30
111
1909
229
1028
1220
1261
48
159
155
105
90
441
1648
197
389
2367
199
129
5205
698
8149
608
68
1766
3412
732
728
227
725
644
146
744
70
3644
1894
84
357
52
4418
8805
3416
163
9342
1427
995
7983
178
1371
314
122
4296
5275
696
7150
867
213
296
29
490
1161
2136
470
118
1468
7137
411
1408
454
453
3684
90
478
1000
2394
1361
452
539
3808
5053
259
156
5807
41
68
114
88
1357
1266
1368
9425
109
92
413
1639
292
705
2858
386
8698
102
59
824
1044
95
451
364
227
10026
1693
3773
679
550
270
2761
1245
651
7775
8197
3469
1330
4998
2797
686
6760
6932
3264
440
64
259
1427
62
10383
2459
2591
187
2624
343
1342
6563
9411
528
4892
194
480
6019
538
2942
259
495
117
451
945
1050
347
1678
1200
2888
1200
69
443
2024
2615
703
293
216
365
598
222
83
66
117
109
211
93
70
7189
113
1232
8954
64
2094
211
6612
339
4722
5187
495
469
5502
1849
8437
3922
9626
2725
564
3597
350
3699
1864
537
4502
3377
6740
4996
5183
3686
691
1957
521
1623
810
680
621
711
11546
65
5024
9091
5572
3327
35
189
1266
366
256
173
4558
2326
41
408
242
659
71
86
1849
9663
4276
4130
99
10171
1277
3647
1167
507
1448
71
4376
7239
503
1140
112
101
3104
118
293
90
92
135
279
183
84
128
91
99
346
72
157
72
130
2623
9345
4031
343
4854
608
95
521
129
606
336
226
403
193
522
841
3952
3824
909
1492
7389
7930
4185
3276
476
2092
1033
9061
82
7681
7809
13552
725
1399
203
9084
922
278
345
93
356
116
64
2556
196
302
1460
161
884
83
28
244
156
663
1454
121
392
112
1277
7065
7759
6608
870
105
78
62
61
457
55
105
84
49
130
134
3591
6053
2309
3940
3394
2818
5271
12
129
30
132
4705
3534
8870
1593
180
227
280
150
9544
238
163
160
4044
1946
1676
8783
64
1582
2265
834
1565
1178
2274
7405
1033
5004
4054
715
206
86
88
117
921
12173
573
4331
2338
2994
2064
1985
9141
537
163
155
1284
32
209
204
145
65
690
371
831
135
1077
160
499
400
4468
9361
4941
224
363
1043
216
2381
3842
209
249
5326
100
198
248
1261
66
65
62
115
205
362
95
788
5721
168
116
37
1771
1271
194
4711
294
1420
1852
291
9212
999
1128
9396
413
326
76
359
3648
1627
87
197
13936
173
406
123
9144
131
219
174
131
117
87
158
164
1044
14290
950
4344
7426
4925
5273
4207
1797
207
541
6690
711
3198
86
650
7229
8983
142
61
1381
1584
999
263
417
50
142
455
658
2518
14610
364
140
227
181
56
67
1851
982
6178
44
265
83
414
117
1301
1107
272
2735
1584
1023
70
3493
9510
759
130
818
209
119
77
266
52
104
680
272
6506
4336
2509
1705
2560
5312
3153
1762
6987
2104
13557
6860
1602
1766
717
1016
7179
7042
7037
1480
4807
4605
51
6530
205
105
116
875
44
62
81
566
4430
191
11686
8659
4850
62
3321
1640
4115
1068
1346
12723
1699
1507
8933
307
709
12669
13736
293
3481
964
3868
1189
8790
428
1630
735
738
4303
95
550
519
646
11474
84
36
48
1502
105
124
337
2303
93
10576
42
6948
8714
135
5313
4061
1351
398
2793
6596
13523
6567
353
4726
1705
759
5237
702
8218
7591
4392
468
1631
99
3525
355
3451
397
3965
244
1229
5055
10146
3862
12902
2235
281
163
1403
8872
12677
47
1576
101
114
1146
488
273
651
324
1081
272
769
300
9246
448
927
5132
75
3849
4531
340
6455
341
689
13608
784
1913
444
87
308
2584
5959
461
84
325
261
9462
2465
830
401
429
78
261
203
558
1763
53
127
700
56
78
92
90
199
148
50
827
400
428
78
254
204
560
1576
826
69
902
32
282
46
153
859
114
134
403
917
3803
952
69
1218
152
843
90
308
882
6739
14850
587
3291
6781
1036
69
9377
7733
4596
536
9394
858
2483
1632
126
74
419
1363
2152
125
107
425
306
2518
625
3431
444
9593
481
2751
693
321
8923
216
1859
294
638
319
367
320
202
715
1675
6647
4756
4003
635
96
4323
4663
4425
1061
3973
3385
383
204
114
1805
142
9408
369
1727
6745
279
147
19
107
59
3096
101
112
1140
269
299
2962
188
74
807
1129
410
9189
59
2663
2615
9193
6726
5391
1500
487
705
4916
521
1016
258
47
2955
8028
4530
1199
4905
1305
4168
664
1208
1442
455
508
517
2054
102
82
4507
2422
12282
925
4065
2935
5437
703
8161
6669
5093
3429
477
486
645
3804
4500
2155
573
295
79
155
1889
177
1922
3404
178
578
994
929
268
6677
217
228
2298
263
930
6330
201
147
3017
8837
1747
9609
261
2621
485
1498
13785
1242
58
5930
13549
8460
134
82
106
7323
94
3376
4377
5056
9592
3966
993
699
7904
1290
31
115
260
387
5194
96
523
3328
1278
183
687
164
13860
359
569
2739
803
289
1164
491
1170
111
100
2637
292
188
277
57
94
190
7099
1646
5793
279
3087
618
108
375
390
6089
6317
4217
8892
352
7149
1167
3318
338
1234
429
297
479
54
48
448
139
793
363
103
57
191
223
297
449
125
514
216
191
607
530
87
188
968
1043
3207
325
4890
70
365
639
209
290
243
97
1186
469
1287
168
13977
91
122
901
3630
1832
8588
110
1467
140
464
8501
172
1185
468
1288
149
1362
1356
184
11206
2249
165
132
253
143
157
110
109
95
110
29
6059
9252
3273
67
102
182
163
481
6702
131
185
245
2131
535
58
210
1926
410
350
343
666
2117
7380
532
573
5050
503
700
2626
4876
6353
112
7513
547
408
2360
7649
9533
1102
131
380
801
7352
128
351
353
1453
12004
6693
1510
2182
896
1422
3716
9401
3618
61
1399
150
14896
43
5549
13103
4885
9348
3534
8001
6235
150
465
1691
48
4372
10489
2242
52
34
109
13895
35
225
56
1027
98
94
213
215
605
168
161
230
319
530
112
216
638
1005
1243
114
226
335
576
112
524
6669
11469
247
174
234
698
97
465
219
1100
78
2271
465
28
1100
78
859
211
279
156
525
962
115
9084
426
5164
699
8369
404
1220
6021
140
7729
1050
145
2384
1627
146
3177
3126
1063
2898
6636
347
4685
2470
4118
368
2706
4911
1788
448
50
82
115
1311
350
1288
1028
8456
7388
1424
241
142
439
3186
241
152
435
198
2050
178
9360
274
8795
309
71
145
473
1245
5122
112
372
969
217
43
1781
484
374
1892
1216
759
9404
861
112
198
158
2788
59
1279
1454
399
3577
5246
701
8336
1061
3723
531
551
6044
1124
336
1366
85
306
248
14771
213
116
3093
10636
452
83
465
1111
2455
4328
2858
488
2298
467
499
2472
2279
2100
1844
3068
877
8502
253
263
194
386
1109
497
6775
9491
2407
107
466
540
320
377
1231
1424
1690
3628
1279
4997
695
8522
6475
339
4640
129
3506
6045
675
866
2902
405
849
7773
552
84
1761
35
72
71
100
1084
1172
1427
314
7016
5308
307
1113
9118
193
87
478
3271
931
9539
4202
6102
861
1443
326
33
334
3268
7423
3063
16
153
38
38
677
1303
171
1513
287
483
1184
466
6792
1817
5341
71
554
80
104
2624
80
118
3052
175
93
302
321
118
2153
3206
498
443
49
1190
937
100
3740
5030
322
890
880
210
1572
3234
547
72
1933
2500
1706
1876
319
1121
55
14356
1032
108
369
131
85
85
2357
1870
1081
4500
560
61
1478
303
4593
173
2262
435
1877
260
1928
192
475
147
378
109
2770
472
9045
11075
2713
599
6391
302
44
280
434
125
636
797
1078
131
240
521
730
1673
157
118
5198
717
5948
8223
626
2605
1232
2476
115
104
112
119
32
202
79
613
7230
2258
527
30
231
257
208
117
167
144
278
92
120
477
3703
8043
9466
537
360
327
4046
295
128
120
141
464
237
9493
149
4805
1974
262
152
1853
381
379
396
673
8921
2235
14518
209
575
1170
1251
2418
2466
430
6637
3621
2555
1983
220
192
3182
1963
1333
445
1467
2139
638
271
330
700
164
257
1330
53
126
593
108
94
445
155
52
634
271
57
1003
1681
1618
79
560
90
179
5748
558
3167
90
179
1979
1791
78
948
5217
6890
1816
730
404
177
718
132
4074
60
1142
295
140
183
156
82
3270
6480
361
4737
2680
1318
3431
56
1148
8891
768
1849
370
5625
755
6082
59
474
103
46
1067
248
66
1547
2149
5447
1336
3242
749
7366
9267
1944
1329
98
1681
196
734
781
159
971
46
68
1389
1094
145
187
190
390
3379
382
1648
544
1998
625
324
207
312
137
192
107
1227
9471
6007
1432
296
97
4958
809
3724
8914
5570
2345
1476
791
156
222
56
82
707
5596
391
168
475
164
43
2037
1486
242
1430
260
216
297
434
14
159
117
33
144
11
140
31
42
263
613
900
4204
7170
63
680
491
2664
2866
1271
108
829
73
1389
2286
195
521
380
2526
1005
212
1671
1276
697
1303
490
938
4121
91
11693
9339
3205
1807
165
520
1684
849
129
936
3781
134
549
5697
144
407
183
921
170
221
8663
823
750
352
467
175
72
2805
424
126
279
218
3302
7346
5835
67
125
1406
829
1084
1150
1225
9496
3664
81
71
272
1641
1151
638
1527
1229
474
1546
136
1735
110
736
401
6871
202
118
2275
2210
515
82
166
5261
4043
5116
1133
753
363
554
5756
9392
3126
868
1742
2938
3656
5803
878
615
7333
11816
1445
557
7718
747
55
4075
1183
4965
4674
147
1208
9329
803
7360
2919
1758
186
454
103
340
47
227
4327
140
821
90
564
97
165
102
323
8911
32
202
2071
490
925
289
341
195
1691
699
5205
4647
357
350
367
361
6451
4467
4268
4287
2590
128
126
232
1675
485
6799
2401
296
198
2519
32
574
421
1414
83
61
240
297
291
551
684
224
742
608
146
694
70
1792
2156
58
1549
894
11616
16
326
746
6349
5379
242
72
8885
276
526
7288
440
867
120
110
5224
112
187
619
1260
1234
207
990
13787
1170
1564
2416
207
307
5276
221
286
784
7831
304
1196
295
127
95
101
58
98
9351
141
3140
270
1348
2314
59
2727
219
6832
202
310
250
956
2147
142
3146
271
1350
1355
5128
949
2298
2374
3477
2423
3114
971
59
2679
432
310
89
638
1269
323
2146
63
226
35
129
16
567
192
219
299
501
1845
800
194
2716
510
384
228
68
85
11713
162
1204
59
48
50
1344
8669
3614
3987
210
7311
196
287
954
1504
8093
700
5430
12095
681
114
230
1808
100
2934
5801
647
120
3458
3424
490
709
102
3344
219
530
463
94
282
87
128
1023
780
113
155
4180
3891
616
6644
3206
88
136
100
330
1879
2376
5820
888
55
1065
320
2740
8853
1732
479
656
2039
1414
440
5528
457
5167
698
8241
4179
1315
150
9299
190
2450
345
694
150
1401
2747
6209
1784
2665
3308
41
3791
109
3080
4703
520
293
283
158
134
649
258
159
1416
2801
711
2786
6246
103
209
288
43
32
221
14498
185
266
75
455
8677
8491
5988
435
679
476
4370
168
423
124
441
222
1147
9148
2581
157
9361
4841
1310
9350
2746
1049
10850
105
63
57
312
161
109
564
7108
3852
2621
808
1231
2197
71
235
816
92
118
72
193
1275
2691
354
9429
373
44
835
206
931
89
1177
72
1608
8871
684
55
429
1829
6467
148
5135
131
226
102
35
2095
352
251
10292
15441
587
453
141
3843
123
2105
2689
6266
246
597
477
2644
6149
3514
4474
1067
2186
3547
2135
290
1286
1078
558
377
1167
421
64
735
101
168
107
160
5825
2442
8792
629
7492
777
756
207
326
1500
286
38
43
630
127
280
528
616
1601
6960
61
1663
412
4156
2594
1747
509
277
163
583
7362
4277
171
1969
4014
6478
348
343
1852
2386
1353
2170
1203
62
8897
515
359
341
240
81
54
229
120
108
1616
1842
3940
3148
1788
5270
5242
130
2011
4534
7428
9543
2431
7544
3908
1218
1031
8012
388
2355
1192
15349
8089
676
1190
94
293
1433
1973
7478
6973
38
136
5455
108
302
212
235
2445
287
7436
506
1171
112
101
1884
9709
13847
3745
1167
152
282
263
775
3644
1951
1127
2634
1017
178
2127
5717
163
1581
129
1809
1575
138
8630
138
937
5130
1509
821
7260
6983
91
107
7669
9355
441
4567
1602
1769
9016
1006
841
2654
1884
547
5304
2786
3635
198
385
642
87
4018
301
169
66
138
1125
11720
150
12
147
12661
13
550
3119
6468
701
547
894
222
1243
193
355
105
682
8933
2120
67
5419
1368
9215
8903
3936
1267
9480
1666
118
79
491
2254
118
1304
1290
238
9147
1245
12112
687
700
93
274
125
51
118
459
40
63
60
7030
2119
8798
948
5295
1142
926
1047
214
273
5437
696
8441
1673
3105
6490
7352
143
217
134
199
141
74
185
222
169
572
1537
678
9054
3685
2876
4794
3897
57
616
572
236
47
44
303
3171
707
198
9528
403
202
714
612
117
57
519
96
1220
99
2025
2559
1643
108
181
214
986
361
5686
212
5042
976
467
555
567
707
4811
959
1806
5174
1458
1883
495
747
552
591
1451
436
1744
2518
494
1120
2416
1897
8832
5881
2598
6423
2212
2615
820
2139
3781
251
3262
236
24
109
155
370
416
521
352
367
1248
323
82
154
195
201
62
201
1841
3432
1896
105
342
3252
104
340
2039
3705
2438
4928
916
161
419
483
702
3426
4412
3736
1017
11206
3121
293
1802
267
3934
494
2571
352
77
1179
487
654
259
184
7286
733
9207
557
303
263
7600
1030
115
304
196
697
32
171
1451
56
123
606
61
89
344
168
51
1029
115
353
788
236
212
866
251
7294
66
199
704
122
173
1283
1538
146
12
57
199
2403
8896
3860
7212
7361
9232
545
1560
135
1015
756
238
564
2251
2212
3882
5279
14885
1032
2043
2914
935
7222
2261
4746
600
588
3845
65
7139
9364
306
870
1563
3657
840
11749
1492
732
250
8011
9442
5836
1935
103
169
705
2194
6557
1918
131
37
520
3247
131
42
517
2832
9584
7779
1649
11455
353
153
1214
2702
216
153
537
1511
92
724
7092
430
222
157
150
2157
2727
5559
9721
3150
7845
195
13740
214
1524
1957
1303
2749
10632
9097
1059
63
7830
1889
3877
1908
238
3667
340
1225
2388
175
487
648
49
268
365
1976
2014
393
560
924
711
434
232
2474
8114
6330
91
199
228
215
55
131
105
941
1415
203
183
210
1666
6391
566
372
1182
477
793
283
880
1018
505
168
1460
4702
2541
5000
11374
9315
2336
561
8322
3497
983
120
130
78
2164
1433
8965
3697
1374
9434
4076
175
981
313
122
240
1435
100
3620
144
175
262
555
974
279
279
6485
37
765
684
56
149
271
57
13819
1984
1106
2695
8902
6660
375
488
83
2409
8575
4444
29
56
139
85
136
447
392
420
77
1907
111
142
382
4151
83
2728
275
104
178
1042
608
89
1018
3343
343
2324
9069
2594
83
847
176
3629
123
1336
277
186
132
145
178
194
1255
169
1431
1344
3044
4392
120
8848
393
192
128
385
224
713
599
188
8795
547
6260
1184
2380
1160
104
458
300
14
654
811
1280
139
1825
9451
2927
62
55
142
4244
131
842
149
893
1471
480
54
6469
343
340
339
4609
11625
8618
1804
708
478
166
4634
3999
343
2700
9471
283
219
1355
13837
205
235
2199
1884
226
219
1808
4251
162
742
5557
351
134
119
1121
9348
145
1309
96
3867
302
298
3216
263
720
477
405
155
458
794
3692
392
8332
5474
263
98
517
58
178
2797
5118
123
623
378
226
678
516
57
38
1712
1623
8926
3435
2704
1468
447
680
114
1964
2510
95
257
932
564
146
1260
5432
49
273
46
1429
90
83
218
1627
429
416
488
587
1156
228
382
69
47
175
132
3662
1858
5461
7181
6430
2180
6603
9279
8888
1236
180
211
280
206
1442
14626
2414
1808
9278
662
649
35
1536
235
1742
185
34
31
454
2171
2828
448
236
227
2328
473
783
7414
1650
11877
840
7255
1100
71
371
163
692
223
937
917
1185
6631
8734
1198
202
35
1792
2599
304
639
74
85
168
60
140
232
219
231
157
346
6397
4111
589
8915
2403
670
313
888
568
170
121
236
390
3264
2870
110
236
387
159
109
1212
13324
127
1500
665
304
42
38
42
38
42
37
221
321
4968
42
38
42
38
42
37
182
321
1142
38
33
2333
2169
1956
687
1452
745
8223
779
546
729
224
708
622
123
548
106
2115
1626
581
10619
3051
51
90
248
2220
104
62
33
202
102
247
341
13778
244
211
379
172
57
5899
4227
2560
171
1042
698
4105
504
274
525
64
1859
797
3032
9432
5199
795
1447
4363
2886
287
130
154
159
177
227
466
1039
452
2392
186
8878
1448
293
1393
259
122
70
794
4900
4177
10877
2533
3410
1920
44
915
466
180
222
8882
201
189
3159
11872
196
276
57
212
149
2226
196
543
2050
1278
9101
268
175
122
1184
329
226
1564
9193
2020
4464
5114
1378
378
202
2059
4534
7280
1667
52
245
384
250
1592
13543
7532
59
94
411
58
235
130
7769
1539
67
4890
1104
1655
216
133
55
38
4121
4437
10304
4261
2413
533
485
633
599
1313
330
1651
7230
4093
13688
4646
2622
7372
7402
1506
100
254
1420
908
9347
1041
1286
263
113
114
103
103
2941
615
331
42
13793
667
81
6217
42
124
869
1515
3597
7300
2685
57
148
1953
194
2215
230
842
782
95
232
1365
112
2659
263
83
184
9346
2571
5837
73
6354
20
7347
2157
2374
511
977
114
121
1354
82
2083
9094
2122
853
2754
7964
2374
1155
1097
674
11060
13752
627
386
142
465
156
255
243
12502
632
389
143
472
158
258
502
1231
2082
422
55
408
281
130
671
549
170
185
349
756
1782
205
160
656
99
3493
10735
5349
9683
3834
129
114
62
118
1863
112
5933
108
427
262
53
363
2026
2945
5857
3636
2391
4351
7841
1441
362
8251
530
537
2979
513
1582
305
1438
95
3535
1031
94
2064
31
666
7401
3005
131
2491
2672
774
1876
523
479
1109
2213
195
3217
1891
4299
708
3244
648
14847
2626
5242
698
7903
5208
91
636
190
893
423
3126
972
185
4480
5728
196
493
5778
133
8888
12417
785
629
783
4454
61
301
7463
1597
6082
8905
1023
7611
353
773
1961
720
179
3417
44
87
2010
424
203
1771
1284
8802
894
36
502
653
3965
39
1076
55
1613
73
6867
55
927
293
1111
139
70
123
128
3004
355
1841
626
259
1315
2722
873
327
84
727
3047
811
7420
3164
3817
13999
1339
4623
659
4113
2140
1341
5636
36
278
171
9432
2957
255
72
147
1733
55
1627
2444
2844
65
4621
6303
8924
7172
6531
1184
550
2633
3616
215
3018
473
366
495
984
2643
3111
1233
10012
3877
1110
370
182
233
4201
1624
1304
1399
582
629
320
88
498
323
98
2521
5637
843
55
1233
274
209
213
365
1660
983
55
1231
13
209
212
66
368
1204
1802
7373
1679
8997
382
2632
474
1239
694
45
5343
93
670
4994
9356
4672
2372
1635
1298
1397
579
651
320
88
497
322
98
1989
2664
3526
8830
1445
72
212
2336
39
68
51
40
50
127
65
271
286
63
219
8564
6420
795
142
110
6590
33
966
75
1015
777
686
156
347
139
65
132
676
2615
11525
1262
424
63
408
478
183
83
713
6743
1499
8665
2821
9121
6327
2828
3307
2306
244
456
4023
4217
5079
439
112
127
43
137
38
8735
62
486
717
328
211
516
1321
198
7065
54
1306
1844
502
7810
6065
485
3724
13646
2831
275
499
475
128
50
8845
49
283
40
196
153
122
193
1965
7126
9380
378
181
5867
9300
1204
1198
7390
1530
9244
3002
2105
1415
130
118
163
5827
4756
351
353
355
6485
3779
526
416
3527
1284
448
846
1551
312
5370
704
1106
4214
454
112
3601
225
76
999
930
1219
344
430
3953
9207
2489
2306
244
3461
317
117
3342
130
1047
11417
612
2570
2733
552
87
217
1376
1586
274
265
256
124
775
756
1282
1424
50
107
130
654
7386
1933
1553
822
711
63
1487
366
6288
343
951
365
512
1019
747
8868
630
46
9600
81
1682
195
61
243
2967
255
1343
611
627
91
121
69
99
1303
441
903
929
238
194
320
2729
5677
1587
8069
447
1964
428
363
74
1347
5092
1029
1325
1296
319
7303
1132
6914
1353
2044
510
1906
9418
176
196
162
1340
181
6879
180
2042
510
1908
9415
176
196
162
1344
181
8920
519
325
378
115
490
66
765
213
516
176
108
373
588
951
45
2477
2680
699
3943
2014
418
425
122
3228
420
460
4431
106
336
304
1016
285
526
1649
1787
1032
1223
3077
11831
6679
1719
6405
1167
93
5237
2712
117
120
442
473
76
102
68
719
136
9317
134
630
1426
8840
7641
235
1397
2513
77
690
193
18
357
308
673
800
516
594
1333
1151
4020
52
82
95
42
519
149
129
47
629
8750
747
294
1628
5215
703
7901
756
58
499
176
1917
13
120
274
4126
87
1085
6314
2536
319
883
215
122
4825
298
4553
11432
38
8675
3691
4034
10798
656
144
1863
263
863
7792
1293
205
125
157
178
1302
4230
6083
7397
2854
3330
5920
5599
55
39
9946
4664
334
6799
44
12503
9251
1549
966
8863
189
1161
996
70
1388
9392
3620
135
7472
86
246
329
1737
2364
8569
255
150
5341
177
118
780
2022
8882
1233
374
1332
329
559
9308
2150
7420
4588
1173
7401
3422
1483
570
6715
7600
1557
566
584
4621
4872
1643
3454
262
2117
5087
169
713
5432
4722
424
6477
160
529
12253
148
668
1280
1317
657
134
105
75
287
126
112
240
683
273
203
516
439
241
1428
120
9108
69
119
2789
474
133
1248
4222
15
318
38
312
276
194
72
137
8895
1316
1945
6477
87
126
4043
37
170
48
208
646
4463
49
922
209
4464
297
4777
1182
345
6435
4693
14916
9198
2534
4855
1856
392
3872
7477
4587
264
737
952
12330
66
4180
519
4837
745
4663
4485
10306
6466
351
2212
2611
1325
89
3178
6251
202
95
93
96
258
1002
5606
11492
3559
1291
2257
4354
474
380
536
786
8257
783
1452
877
71
204
2932
273
47
92
1992
1603
1259
2411
619
1090
117
129
120
135
1836
211
150
109
95
5601
1049
919
152
3350
4525
151
1572
514
1127
42
514
63
3019
125
676
636
261
269
110
1176
6421
2485
553
366
8881
8829
632
82
261
69
168
4302
555
395
1124
67
1434
205
3114
6057
3173
1609
3005
6084
8709
2982
6528
4317
3539
75
196
629
35
431
82
107
1201
2783
653
5235
701
8073
10066
223
679
139
134
470
76
377
244
210
1227
1267
1275
8846
4717
110
84
208
88
67
80
66
84
61
510
414
451
1226
3776
7772
4307
414
1859
236
114
101
239
12288
1085
493
225
244
2309
220
103
1187
224
241
1369
731
528
873
459
872
4852
392
984
230
508
31
5781
2522
434
717
906
2105
2368
112
887
1172
1059
1764
4016
496
493
15478
149
88
570
4132
164
632
216
56
4543
2833
156
146
587
1298
573
44
4982
2461
357
76
940
233
303
539
100
103
160
232
2292
318
99
41
1303
481
704
8529
3246
2114
6293
1946
2679
1758
179
5902
721
1929
3549
181
1330
2329
215
244
66
260
1536
98
354
130
465
88
585
78
200
54
92
9093
99
385
265
178
88
63
1026
98
813
7757
7451
450
1641
141
132
1059
335
40
575
482
2245
389
597
575
1884
125
5230
2547
1984
34
7514
857
4390
1304
6185
1183
179
12388
5497
532
1932
2200
269
222
183
1294
109
12
32
64
1327
4295
4458
1447
8877
3575
14920
3375
595
298
2642
4403
3024
433
2032
8025
91
549
58
130
647
46
376
226
292
3914
5139
65
239
52
146
6882
405
1351
2786
296
87
51
139
45
4559
2877
391
303
11554
11283
131
4806
7806
1439
590
2475
1655
263
143
1493
1111
277
66
8165
702
5289
1477
14030
587
2086
3849
4186
343
3464
6236
3171
2455
7367
10926
655
1106
253
266
192
141
500
889
969
153
8573
152
1560
2147
32
460
159
41
48
55
95
1156
4016
599
583
1046
2032
95
71
305
124
339
5244
2130
92
33
14070
138
78
3897
2959
15349
5233
7324
1608
1358
620
3081
56
509
8191
781
1449
2924
9100
6016
401
232
51
76
985
1924
238
9048
473
434
252
201
90
67
8595
113
210
285
71
651
617
74
30
9104
4593
366
70
1353
599
312
4448
50
186
221
217
88
80
139
1147
3491
49
6418
274
505
784
170
1240
140
2131
9185
495
315
334
5577
70
5605
1640
498
3458
496
2553
545
113
3086
544
113
1416
5315
11913
4123
240
1861
2095
1303
8843
154
124
1232
800
490
133
170
80
13819
163
49
3363
31
99
2396
41
2642
7590
1233
771
609
546
3223
1623
12532
124
147
556
165
6604
4048
7295
4583
9028
616
2855
9315
6538
774
14932
1117
4036
9089
1725
1190
9174
1997
6334
699
5304
646
1937
4410
628
1851
1954
11560
3050
721
38
149
890
8833
3986
607
6914
11432
1922
8016
52
155
104
1103
102
182
1271
3048
140
1960
809
2059
1663
161
78
183
104
546
5349
708
1278
138
1246
345
220
12725
8267
1748
745
163
569
9514
75
190
267
91
1449
1149
654
268
7380
138
3914
4315
365
162
8573
86
1564
1298
3101
1413
11545
1877
67
540
209
433
226
705
602
87
571
95
196
260
197
1568
200
186
6593
7342
10971
460
191
4075
1443
63
130
117
6093
452
7501
8944
45
2049
766
1429
105
827
634
144
46
611
9326
348
454
6532
284
6330
222
1445
149
430
2479
774
323
212
32
220
42
8959
306
42
1105
1610
9057
83
519
2148
246
222
3571
665
6933
12267
74
2490
603
337
4459
337
8955
2545
849
333
555
87
61
324
1213
2562
447
71
4841
522
794
315
10359
5044
7300
141
2400
85
4322
405
124
3483
407
182
2196
783
1523
2199
9522
1119
625
2150
974
2245
2026
595
4266
93
1051
96
177
523
1011
5524
352
1535
5606
500
2323
479
157
3118
4367
6208
5529
1157
1244
1833
2015
645
45
193
286
314
247
593
261
128
822
4664
3366
163
1565
202
94
548
167
109
8921
6017
4414
1488
107
664
175
39
79
60
1992
1974
2614
10455
454
107
193
177
739
2698
2350
9814
2694
11745
1266
1837
36
1760
4170
1552
7358
896
4781
346
344
4694
385
1308
61
96
1181
540
212
1149
341
10192
4397
265
116
1546
196
48
1107
84
698
899
12546
299
721
241
210
1587
57
126
712
59
103
91
82
194
109
51
53
1117
930
3737
3965
84
7314
11975
206
1422
166
184
144
4895
6971
357
1160
114
102
2040
859
117
279
1097
257
72
1200
89
328
760
317
1143
7422
1584
13745
3767
2679
501
1044
706
4568
843
1553
1293
119
1852
4241
3619
3298
74
372
3421
1580
3724
609
3489
4256
523
1833
135
151
346
368
2868
138
202
91
528
1789
773
809
145
676
95
218
262
2601
213
1870
722
67
87
213
108
183
9303
1932
110
1246
243
40
93
162
85
12390
102
57
1399
233
148
543
156
89
69
168
5822
8386
5650
9098
198
1412
238
561
672
2460
476
6729
10450
509
920
83
266
503
369
1817
459
1035
1452
2337
1614
83
1326
372
116
269
126
500
1526
459
9441
1240
182
318
565
494
1170
112
101
2984
355
227
180
317
1493
109
2277
1263
6385
346
4794
5480
5574
6205
501
9536
3245
639
179
301
662
4539
430
1189
1038
4752
2329
2241
139
2362
160
74
3966
707
530
232
4610
472
7433
67
3978
1359
154
43
55
185
4674
137
1940
592
76
2723
515
1895
9194
219
703
64
131
58
14947
78
213
1950
23
357
47
352
1057
4805
206
15486
3244
3013
1812
241
2950
3531
275
150
9466
253
562
6215
7244
3937
3122
270
976
1370
1850
71
2215
196
107
2961
470
1932
487
51
500
119
547
5539
142
541
1136
580
366
86
1161
78
719
1351
2153
193
8867
196
484
215
565
8087
1685
283
591
373
417
5989
1909
13597
143
1673
121
187
2837
1218
172
219
655
13893
267
3538
439
2121
1496
2473
168
7952
1820
803
7365
1460
13940
8673
9711
1645
8962
3510
79
103
74
1883
581
37
370
281
118
48
66
3099
101
112
1173
506
46
265
85
76
1675
3801
236
72
9271
6074
235
194
422
5577
708
229
578
151
182
414
1355
4213
7390
2380
7435
2584
11661
79
92
521
158
3396
246
95
736
564
154
58
635
8863
1228
280
89
154
180
1206
3401
9286
5714
2139
3444
7334
1098
1907
101
112
1172
499
7474
76
287
521
354
9325
2572
722
535
6179
1916
1029
561
1160
2731
3204
678
1500
1222
7292
6164
1134
26150
163
4112
6190
731
6458
2419
54
707
2170
252
2136
2020
4785
388
773
2525
1109
1338
157
1288
1313
620
442
1419
284
41
1245
125
848
1199
6388
7435
123
5851
8828
3292
284
135
47
716
6947
9516
493
1171
113
101
3098
763
127
280
200
1471
9573
2398
814
3815
673
311
678
285
3713
7734
4273
5055
1235
4728
141
566
348
244
3723
66
1899
6082
552
4435
303
1802
1759
651
1022
2570
1867
168
1774
3535
169
498
5137
347
2032
585
1403
171
192
668
202
297
1276
134
68
257
637
41
129
5142
302
218
390
468
80
3281
1750
437
211
81
3660
9235
3547
5110
504
164
4040
9369
1840
163
767
1332
2221
5171
389
111
301
255
435
7524
1946
2222
665
1688
115
81
56
418
41
172
53
65
678
414
1189
152
418
488
734
3298
414
348
299
8268
4364
1243
814
7428
1840
281
168
5047
338
88
145
195
222
57
784
300
208
81
124
187
102
70
298
1693
6901
7587
1563
909
10386
3151
3991
935
99
736
912
3763
455
13712
4939
1413
3842
7331
1075
124
581
1136
3196
5181
70
200
60
189
1334
74
3142
2912
8366
767
1359
1742
121
1197
121
1198
121
4662
117
202
108
1365
5174
9502
122
805
1599
9072
1619
873
765
155
14
179
151
179
562
917
398
979
119
549
900
15624
145
245
147
159
113
4859
2161
9452
1881
121
458
4017
121
460
509
1779
997
669
4758
3604
8926
1004
465
13467
2071
7433
2144
789
941
8825
75
8878
138
70
192
193
9163
179
1361
5639
4738
325
5720
8565
3074
68
163
28
272
57
1316
240
279
332
289
1938
60
89
290
478
4273
7372
84
2724
1073
85
1944
792
100
183
69
192
127
89
295
5459
11619
1375
7775
1044
2299
230
211
6736
241
934
1102
2261
6588
656
9349
8784
6953
206
150
1560
219
69
3961
4725
11228
466
215
2293
752
44
1884
424
238
46
166
1918
2274
276
9315
13524
1912
2211
7597
465
2607
111
576
939
4582
1665
738
3605
2045
4653
1116
81
3530
9023
75
191
8211
194
2192
1499
270
61
64
1086
789
2575
1450
387
8192
379
486
6294
4841
9435
2083
8231
3927
53
5118
657
4994
570
66
42
1025
666
140
648
246
137
39
86
251
339
5216
2687
119
1965
8681
2904
156
84
1040
12202
199
1164
432
283
235
115
630
687
223
3667
5478
7275
379
69
730
4509
4331
279
4572
2976
525
63
892
503
39
2872
134
343
130
1277
178
42
63
351
103
474
519
1230
142
67
480
6619
7432
1916
7042
141
472
58
2257
369
441
13583
221
601
393
252
459
1127
173
51
3918
14890
3451
67
970
1893
231
218
161
168
8891
1647
2352
392
231
390
1104
852
2614
1126
163
3361
168
962
409
1286
286
243
418
4821
6512
159
45
543
84
4518
13804
2953
271
51
72
1174
3556
148
4430
1892
155
3139
155
3138
151
89
2085
359
4805
4624
1820
194
218
524
9340
164
119
217
1131
8554
1618
1190
35
212
99
73
6345
4812
5067
1641
301
897
341
9421
80
523
1731
182
399
192
2595
202
582
571
305
82
1006
252
6204
2613
50
504
109
961
390
1515
8875
1387
3072
2416
270
266
402
1015
175
631
174
74
554
497
494
557
11424
6903
3519
1680
844
88
5869
3888
478
814
7420
790
13568
1615
393
129
176
3906
14059
5443
608
8965
140
3399
332
1080
1006
1063
512
1035
112
655
3246
664
2437
209
450
1883
7286
1107
4909
8847
4165
9837
1689
3997
9763
9108
161
6291
176
8815
1436
303
196
2520
41
553
172
182
70
127
5452
3254
8935
6047
2426
1052
156
7365
178
995
138
8555
152
1563
119
2674
1838
324
4790
316
117
5605
693
5300
73
191
116
109
181
148
133
152
102
171
294
222
502
90
158
306
30
136
68
182
187
573
588
9342
929
353
764
91
202
824
62
662
1917
1491
1675
1745
272
4949
1174
951
3596
7565
177
9318
189
75
62
180
165
132
1081
1928
894
420
3509
95
546
115
88
520
592
64
226
664
562
124
692
102
571
338
225
65
212
1593
223
42
1406
212
244
699
320
105
80
134
850
52
51
110
496
15
613
93
113
73
753
28
244
701
319
105
80
134
850
79
6869
4780
2424
146
170
523
50
2150
235
4724
7425
6381
4620
539
240
260
5128
122
116
146
217
121
450
1946
175
438
103
92
1091
1253
65
1098
174
2351
3553
1059
1740
9353
757
1329
410
88
322
1038
4316
248
709
1201
219
13615
426
152
1026
1572
9291
5847
1722
28
6195
235
826
8865
8503
237
1257
5833
652
373
8348
372
1450
7806
208
70
136
164
109
122
7179
121
1398
2897
57
421
105
96
765
3551
755
2504
181
5527
231
120
75
130
162
161
395
6503
9363
151
522
12
223
74
1599
7344
954
11076
137
50
522
95
239
88
6174
848
452
858
55
1100
2613
55
1100
228
108
4562
154
260
170
218
855
200
399
226
242
70
181
184
2598
101
9464
8816
224
2759
108
1572
57
2595
699
3183
6967
1483
133
1478
539
1788
2178
340
338
6549
4210
1785
607
139
68
1209
621
1547
8462
284
8846
1490
182
82
60
190
181
51
1021
527
187
643
2175
5082
3821
87
491
5186
5182
925
185
142
143
6151
71
11882
2685
99
723
3210
942
152
203
8316
152
1581
4165
313
425
168
7330
358
9055
1554
1787
4245
47
45
2690
131
585
320
645
2153
5701
219
65
58
10017
142
69
106
209
183
221
1915
2016
3490
3440
7388
8866
1562
191
69
6056
1268
2121
1497
7360
6038
339
8977
27
36
741
695
5114
808
1776
213
259
183
745
4176
497
1932
624
4503
3335
1783
2259
357
39
307
93
7826
209
2890
2134
2263
1562
164
284
279
755
707
185
4775
2322
848
2132
97
69
232
299
388
312
1272
37
278
383
4797
344
3379
1959
655
14640
8873
657
2255
772
8097
1092
3302
722
79
2072
1944
3099
467
298
709
431
472
457
5663
1736
7430
9111
5407
7988
149
1469
2481
1293
118
6734
1745
118
72
3026
119
83
106
2148
173
256
7474
720
217
1510
886
425
149
4090
607
72
641
297
1863
4610
1911
59
1823
1288
9055
452
1561
1766
484
848
1636
769
2550
284
13770
1986
828
116
681
9365
381
85
5192
58
64
698
31
4992
701
8168
97
29
1580
516
192
729
5422
1715
5305
4201
2187
504
4968
3694
12323
3628
3428
348
1242
151
2210
507
669
2273
115
137
3043
2525
1926
111
12914
507
9597
549
637
116
214
572
681
1088
378
124
512
2528
341
2384
2444
1206
383
720
184
66
78
342
923
403
1991
1134
44
3726
753
386
873
182
734
417
592
1679
7302
441
3515
7022
586
2452
1338
9593
1276
2639
69
1028
3424
2776
91
665
190
581
225
94
63
413
1323
7372
157
219
1229
218
957
874
852
246
1787
553
97
817
434
44
147
769
113
150
163
348
1418
643
36
443
125
51
207
1043
9220
2212
2579
1453
405
5968
325
404
555
6270
1872
254
41
232
209
2630
90
522
50
124
237
727
7288
65
227
688
76
522
506
4850
970
96
309
700
193
209
1395
4627
2344
33
3551
478
9277
194
2190
9358
98
582
200
1658
223
105
178
712
185
3658
11739
7090
218
3712
712
143
207
150
468
353
7242
4999
365
8017
101
1196
2833
520
277
58
75
268
150
9825
183
1968
278
189
1931
722
472
386
208
546
1926
354
1201
486
549
282
176
47
6927
451
200
8724
200
2254
2336
4208
7055
1947
669
275
212
4172
1027
332
1373
58
379
1921
2666
2116
1019
194
931
78
8429
696
5340
331
4482
260
655
222
9591
375
4331
199
231
91
896
283
95
164
60
90
751
56
56
49
6757
4013
4673
4400
2286
148
81
8324
962
163
8063
447
1504
62
2230
1586
159
173
418
46
188
140
94
137
113
46
183
129
43
31
154
1187
5289
2876
9240
567
196
7171
851
28
3956
9365
437
767
160
742
5581
335
118
101
79
261
841
55
855
741
394
1558
55
853
84
430
150
2322
486
6647
10241
5017
616
167
98
139
176
1313
1407
7203
2959
3270
1895
1722
416
217
374
91
386
1254
230
112
434
3568
233
1105
2083
88
425
439
363
800
230
2637
2899
488
6503
2678
270
2053
1470
61
138
233
222
95
304
1713
437
385
535
511
144
918
519
195
2217
131
1811
422
594
521
75
3123
7370
5993
1729
427
29
6466
30
32
3270
5013
2313
4027
3322
2778
191
6237
5603
1617
7195
4208
275
117
2336
5076
805
674
847
277
838
6398
1927
7372
7190
1631
2197
1438
199
192
904
237
361
998
1545
1402
225
4017
397
1740
148
620
2681
440
474
775
2489
564
7713
604
107
497
497
88
337
265
984
13313
1218
186
2208
546
86
186
9477
1676
8092
550
1020
92
54
88
8816
184
2687
1957
7409
10518
2330
8826
1016
2241
277
5511
131
521
697
227
365
629
131
523
1057
7815
1528
54
4561
7496
3263
1093
104
97
347
596
468
1208
5789
306
2106
6697
983
60
307
1902
1334
57
480
1440
1631
5358
1755
179
1994
4102
5917
6818
468
52
2261
1108
862
254
1389
1527
674
3442
1845
4438
1050
792
8189
1791
5182
4223
148
559
625
289
559
13887
1341
9951
774
127
377
1067
55
2657
1067
55
841
882
478
6871
631
510
8986
1632
860
5555
1047
442
232
381
1204
54
782
50
550
229
404
7482
1950
226
706
614
131
58
515
102
194
323
332
819
107
74
212
481
813
209
9435
123
1039
128
176
468
7282
197
355
414
478
1197
4015
4247
3402
3718
2247
123
1329
954
1056
11663
5602
4634
6592
160
1903
3707
296
2196
2183
1446
5381
124
238
532
54
1427
465
510
269
14205
3579
832
918
123
906
1258
1645
1548
13929
9550
2068
8996
533
2942
73
108
127
69
30
111
579
229
8962
833
8885
320
838
99
443
292
276
1346
496
201
10153
7340
1250
2260
2265
532
50
522
667
224
354
613
118
690
52
96
6621
7325
284
1311
8204
133
131
364
768
1128
180
824
109
1952
2518
4592
1791
643
154
470
212
48
42
155
102
434
294
222
1010
148
472
191
1401
882
1955
4595
829
189
747
627
835
266
155
102
434
255
110
223
1049
148
478
192
7501
3652
5572
3962
1693
4795
4596
70
8892
875
1227
2665
70
211
200
102
68
6985
4362
8779
900
206
1207
1116
2133
205
218
990
9260
5995
924
12676
4274
2532
54
2208
1832
619
133
106
329
401
162
1105
2870
13682
240
169
2178
5554
2197
148
1731
13988
7247
193
624
2336
167
50
7373
234
7913
1904
7566
8077
698
5644
3606
6655
8866
647
1193
66
1934
7523
609
171
14135
128
111
156
202
724
193
878
215
89
453
194
354
390
3166
939
186
419
1908
922
6287
5198
222
232
140
62
304
7478
2524
5567
4364
115
8938
1130
6527
59
295
1622
183
517
610
4884
460
21
4622
4258
79
1048
114
249
890
296
136
3979
10497
534
76
772
8878
143
302
328
261
893
1866
365
76
91
254
74
2110
6762
974
9039
1845
1033
8914
289
133
173
75
71
99
496
1401
389
3587
221
1185
1906
251
20
394
112
140
222
2078
137
301
65
4740
9343
2259
7236
5026
45
2120
1775
77
120
117
638
170
611
555
8357
9314
487
702
124
108
204
567
96
383
70
523
1870
688
792
2137
2682
1539
2878
1144
2072
13741
10300
1059
121
109
695
98
313
155
507
6749
3774
507
81
570
299
2737
711
277
254
59
7318
9001
1258
148
9524
2246
634
107
360
2352
274
8631
3685
705
69
1202
94
7201
4941
42
5173
224
149
479
268
251
243
353
284
820
338
91
101
81
82
561
539
551
170
303
2317
999
5160
3167
9407
150
1734
1550
1096
7991
605
417
379
80
450
1883
452
160
908
121
219
64
87
709
696
1563
451
39
2612
1932
496
1134
8115
9355
4420
8830
1004
2434
213
75
967
861
11502
1574
470
1386
2200
11656
1413
1872
795
195
2329
411
2404
714
1971
219
181
1378
1015
795
462
45
70
54
60
402
28
594
937
7299
6836
7614
502
83
1736
180
1189
957
42
1402
7377
3889
64
87
159
1623
56
7431
7424
391
344
133
394
382
1893
13578
587
576
5710
144
1699
60
321
181
1907
1236
746
1111
1291
209
2339
82
1355
2755
395
8200
1292
14944
5257
7019
2083
3701
321
4156
4998
5125
4026
73
349
1185
2632
580
168
173
154
2286
60
56
72
420
105
242
119
217
321
135
104
51
445
217
1654
1466
695
2397
4287
210
57
989
466
606
1190
9435
65
2906
543
298
335
99
557
516
152
432
489
372
3038
67
355
1903
141
1004
178
119
331
4275
222
110
556
319
9203
8339
311
4934
161
1212
841
471
140
69
162
734
611
1045
516
1554
61
49
493
334
1689
972
54
167
4248
133
182
930
630
7341
253
126
186
49
6170
9200
2851
605
651
578
3599
397
3989
3632
6494
410
351
4689
6241
4436
237
149
3453
930
756
164
414
489
725
3440
2906
6448
8695
7079
466
344
355
91
1176
366
2548
137
36
239
142
1110
70
184
467
203
310
196
4551
2723
3379
856
335
2603
660
587
4261
2870
1405
7409
6643
5883
6715
2962
657
7509
2162
120
1335
733
2564
1469
13146
3832
9002
302
12779
4724
4655
8836
2167
2209
67
529
355
112
99
3033
133
353
291
690
108
582
4106
532
4342
627
9133
573
635
506
1491
1903
104
442
141
3725
133
3545
108
135
2055
98
212
149
1161
17
69
2785
91
9350
129
1625
4228
527
274
589
9401
1448
577
398
2922
3249
4940
666
1237
415
442
345
9488
318
190
163
181
143
67
235
311
127
236
2043
534
1862
901
2193
331
4742
3899
2657
406
417
144
270
48
371
67
1724
6191
2745
1534
3394
7182
86
814
211
105
415
2648
867
525
4349
1891
1254
4326
324
1402
256
225
361
174
1017
169
298
104
735
134
7510
1977
143
193
668
276
8853
83
9337
57
241
50
2630
702
176
350
334
405
373
102
952
163
160
153
51
142
916
4724
353
9341
91
167
9296
249
335
1020
415
8573
3647
751
361
190
138
129
294
932
138
76
189
177
961
809
181
7493
1321
436
150
2215
1809
603
186
386
4196
168
608
2516
1125
1283
570
247
418
6743
87
6464
342
4735
135
1910
456
102
527
429
1157
338
1647
477
994
172
87
791
7362
286
272
305
230
318
1447
342
1316
7603
3617
5415
1163
427
195
238
54
376
2910
251
310
1651
3757
210
1051
144
236
119
1138
1425
1519
2252
5119
957
31
323
1159
66
8631
331
351
1873
1108
437
7291
3969
1453
8612
4373
2829
3766
789
753
669
372
927
6873
71
216
231
2307
1142
3129
91
460
400
562
701
1164
1543
1355
518
265
403
54
106
8870
65
1483
239
54
55
138
76
528
219
324
1518
271
25
180
178
55
639
1526
618
717
2253
55
460
3514
509
1417
60
4902
1593
1203
1345
48
972
1271
161
243
734
513
39
239
65
132
182
588
167
1657
3948
3052
5825
8690
14893
1474
96
6687
342
4580
1476
64
92
162
98
644
180
313
381
164
4474
1603
874
840
1522
1779
8962
980
1141
137
86
278
2041
106
326
81
219
218
213
187
1018
10351
75
875
79
133
88
325
6924
523
154
1219
69
3522
154
7868
8650
9327
2776
717
108
84
444
4192
9442
560
289
310
312
168
80
1876
3722
300
185
7300
171
790
1883
415
65
436
215
583
3056
972
322
3258
9803
3897
4887
932
410
3059
495
39
1249
219
1159
7458
1953
1332
11535
1819
1433
149
67
862
3235
469
71
2255
20
164
42
8325
1881
122
18
437
3186
122
432
302
2005
2297
547
2176
620
118
677
185
279
188
29
127
479
7385
174
1084
2722
5658
940
1866
7338
149
8301
337
75
2735
5162
1311
10926
1360
1172
3527
900
3909
4324
4837
1567
521
1141
573
76
125
249
129
586
128
130
2774
1151
3694
489
1105
105
95
261
369
609
710
182
4006
433
593
575
161
155
89
2548
1329
875
372
218
377
92
1675
7274
4978
7154
499
608
527
1545
766
868
352
1007
80
51
52
232
437
3444
600
527
1262
470
289
433
496
273
1331
940
15
66
36
236
115
146
3923
11640
70
4990
120
676
983
1986
1611
219
1039
117
617
57
174
1506
87
25
169
383
69
98
723
517
7402
8409
48
436
406
301
3257
489
2844
2320
4140
509
81
1964
3037
6468
346
345
345
4480
9203
240
638
383
6874
3485
2335
2665
869
2140
665
1265
445
800
59
98
60
71
549
165
1944
41
8825
80
456
2167
209
8201
1476
2880
11188
4042
70
121
355
604
543
240
1051
6994
13628
813
1444
6601
2038
11610
62
208
486
2274
3470
1549
2748
6214
3725
4851
2676
4460
56
9306
6289
2756
3128
14905
1018
405
290
1661
863
461
46
2762
4538
12804
267
92
264
1862
129
1872
218
216
799
51
9119
41
57
51
71
682
46
495
355
1453
857
143
4738
74
384
2970
14714
44
3248
424
1454
296
168
1199
194
343
295
155
4598
338
337
340
1039
482
5470
522
1720
5420
160
2543
932
179
1575
63
481
1730
2131
7211
2709
8049
276
164
578
1538
9188
5773
40
164
97
537
441
262
44
191
54
692
191
520
382
119
534
98
124
1148
2199
443
332
4500
2026
7298
2468
2715
10978
563
3700
3395
10534
427
4344
1810
4034
1111
158
96
12209
678
1322
3268
8318
878
163
8613
163
8622
163
8620
162
854
3382
309
438
166
1760
7408
1137
314
5104
1862
3124
487
44
1120
2853
505
128
2552
755
385
180
654
2687
806
216
165
522
162
941
113
464
213
5910
459
466
5948
466
1881
1546
304
611
123
92
4384
3241
9299
2220
13716
3368
318
91
1553
93
541
191
6849
7278
7779
42
102
108
127
69
30
111
239
229
3077
1926
2122
195
2223
65
282
5752
2763
7320
188
240
381
201
2733
5815
3348
6273
594
259
696
324
2042
1516
457
656
229
385
538
822
59
422
292
105
582
236
349
287
1381
4768
2723
2382
1647
367
3548
225
65
1029
2143
368
411
2688
6792
1286
1568
904
66
136
509
114
631
284
2065
8799
142
190
2004
8174
8251
689
5264
973
824
4244
73
1776
346
2939
7334
2237
5720
1720
248
221
259
98
178
142
1002
752
443
348
4886
4350
3119
1070
3815
1601
7610
8471
6468
42
706
2724
7288
5008
1659
1173
2546
2856
1513
109
299
7476
100
114
139
287
125
115
31
225
930
397
636
671
316
959
789
1062
515
196
2238
1328
7359
5801
99
56
666
400
241
141
88
5658
162
1031
1408
440
455
193
500
3901
9620
7874
15446
486
1235
605
1532
151
781
1301
197
987
660
1116
3861
7564
90
3643
2654
7781
1573
4255
6274
4322
14838
2958
8609
2973
4516
39
768
658
1202
258
1097
372
519
7370
193
225
710
612
2710
3411
580
95
388
1897
115
661
826
2383
115
992
243
1025
2452
8899
845
72
1159
3663
490
1484
410
508
2389
168
41
1465
877
270
159
747
39
6248
4684
1019
333
3295
6612
112
1553
745
193
2720
230
164
176
4589
4709
352
6808
864
164
177
1627
5105
35
9117
1271
35
147
74
97
133
52
78
141
61
459
49
109
130
116
120
216
270
775
757
4172
9043
9782
1145
70
504
1168
92
2769
4790
169
7355
106
551
43
576
675
230
703
588
121
68
574
95
657
680
111
1342
3164
186
846
3277
209
85
11
139
228
282
521
7013
167
172
86
1914
2396
167
170
59
359
95
108
202
435
635
209
97
68
137
162
268
762
100
4124
220
313
363
1760
200
1055
575
94
1411
2361
6301
4193
4390
983
204
11397
14944
3070
106
537
352
1425
194
2485
1503
1038
1614
78
2811
8926
187
555
626
2190
8666
194
518
1407
256
958
57
149
629
252
571
2194
5635
236
710
642
4225
7233
3124
5406
358
309
420
457
503
632
737
396
55
102
8954
1228
221
275
690
417
171
2625
714
354
4980
7327
765
646
498
596
1467
507
76
5148
458
229
119
348
418
2105
460
1526
659
3281
81
484
2177
13602
1864
4483
1265
9164
952
488
485
318
95
119
504
396
675
1294
694
825
619
759
248
135
993
87
59
461
93
1690
74
2025
17132
1171
689
1071
546
140
435
130
44
283
732
5476
1774
5000
3943
2062
1346
14661
21
640
229
7341
399
515
5974
2172
6754
8668
10197
5259
3855
4168
6211
626
537
411
341
443
494
209
1675
1669
13649
13166
13545
4293
1116
1580
634
92
158
9073
146
487
1245
642
430
204
581
1400
8900
2887
1910
572
526
8272
529
1448
4583
4562
4082
4710
14680
4525
1403
163
651
352
75
427
401
826
2604
728
1479
4115
331
133
4495
139
1386
624
398
3954
920
1885
1880
3840
143
258
225
1742
968
336
6290
90
606
491
222
543
5068
864
155
55
149
182
4198
4141
260
773
3465
4629
23
537
108
2351
1064
211
525
1054
785
1170
85
140
645
1181
66
1163
1145
1104
122
220
606
507
194
7359
2906
836
68
350
699
135
1400
4564
3828
1535
758
7406
2135
7293
101
299
2069
1168
610
803
3848
4718
680
588
1318
5376
695
2487
1560
7795
88
68
14908
5553
696
14852
153
9350
191
2014
554
743
1020
497
86
426
662
104
1724
556
460
572
2687
146
401
804
1694
9798
3943
4161
613
2454
5028
4177
2818
400
115
164
1926
5440
696
5401
2692
1375
202
4004
1728
5385
5264
4359
7542
558
9541
1270
4195
596
3749
232
312
159
248
146
844
3399
4268
693
74
286
343
264
85
73
61
68
61
414
156
452
2891
7506
1421
5307
125
280
3315
436
182
14912
451
1038
1890
285
511
6029
285
509
508
291
47
239
41
68
242
4009
336
1617
7378
5426
514
242
5466
505
905
7340
777
2388
813
2128
2202
399
268
167
8177
14916
6759
8089
464
70
57
36
498
544
110
6782
1211
1336
3704
2682
6574
1681
1543
199
1791
998
3293
4173
3850
5394
9828
562
913
4413
310
4103
289
7227
186
387
444
14
191
12
70
289
343
174
1629
1345
103
3110
143
9341
631
8956
1807
700
1457
67
48
131
33
104
25
3228
9506
3283
2532
48
522
1092
883
152
722
2109
11110
3701
413
2114
2542
45
523
1074
1208
152
868
3058
4249
474
982
711
52
407
749
2205
585
527
8249
382
1446
2931
5718
527
1791
11557
2080
165
629
63
3300
134
183
74
4769
3867
396
1999
591
96
49
67
121
363
1994
557
143
236
74
830
297
493
8906
723
1534
842
2510
1024
8872
12879
6809
2272
1674
758
153
426
407
488
725
588
2774
2585
1032
178
418
266
1585
93
426
1638
2164
2231
963
1151
55
85
99
154
984
885
83
144
144
144
104
646
433
416
88
2140
974
76
69
233
3573
419
121
382
1439
97
79
232
1879
544
5490
490
171
94
96
68
4491
3663
545
141
643
1660
230
85
13715
31
69
106
702
820
625
196
2674
4294
1831
102
1404
579
671
8516
2270
391
411
854
3975
196
533
482
103
42
1272
3979
836
944
1432
1071
811
63
7360
185
2408
325
193
505
806
4540
1219
5429
9558
3645
979
97
4219
610
1596
541
4152
9395
3646
979
97
4226
619
1605
542
8914
1238
781
1994
7277
1139
6057
3173
5795
7912
842
2133
543
75
90
940
1053
92
2487
9455
177
779
96
384
566
751
48
3834
1272
11155
1363
403
58
7673
4313
7271
6868
7612
471
3351
2430
7346
160
406
500
1613
509
513
779
1320
723
186
1097
8885
808
441
5697
916
56
431
26
1157
79
209
262
1451
658
59
1446
7453
3106
2787
7765
586
542
240
424
72
189
2573
170
190
1280
3682
1402
1623
119
12023
322
824
263
78
426
423
829
50
24
140
396
93
632
434
1675
208
203
824
263
78
425
426
830
949
610
315
12032
1174
1958
602
115
77
378
2546
941
6384
9550
163
2042
193
7264
953
3170
4719
550
2153
1295
149
198
14
1967
367
1005
12200
10211
87
591
962
342
453
399
228
96
6660
1460
572
21
445
3303
582
719
5688
367
5548
709
1698
1067
116
607
121
126
4613
2390
694
1821
582
400
1421
1479
622
190
554
802
220
656
3686
309
167
75
412
94
77
88
90
41
126
41
53
1250
92
11139
459
1304
441
3177
186
121
708
304
117
241
111
168
136
79
54
107
102
723
1396
123
216
707
675
877
6223
9324
8713
578
160
2177
1441
9372
3192
298
207
52
5156
7187
107
133
2374
365
39
387
456
4835
7309
2189
1403
38
739
48
534
114
654
2219
194
5203
139
7403
9240
8112
391
43
6292
2341
7186
346
69
1010
706
207
557
461
2448
207
491
2062
3857
8079
197
2274
7114
1257
1096
610
4629
52
5185
1379
552
193
344
1776
146
671
302
4971
8420
673
105
37
188
1138
2332
1485
407
92
458
1023
220
132
65
53
637
232
123
82
107
326
714
1672
94
193
1225
302
53
770
388
110
1208
55
533
617
5640
616
1412
210
159
58
170
773
130
13321
11254
8209
3961
4096
12284
66
5156
62
139
382
578
41
297
189
1779
27
8628
13608
320
917
7018
1239
295
1456
725
270
7375
4019
8336
1709
15370
4065
1201
214
189
3084
411
1106
2693
657
539
1073
526
233
905
291
1757
35
6927
1206
58
121
714
6712
229
159
170
3308
169
1667
2206
583
47
49
169
124
417
2330
1906
1385
1649
1319
2662
1453
7273
1960
14822
1222
2231
701
3156
6169
529
9728
126
1899
3785
438
5196
5555
4310
90
142
920
729
1865
194
238
5326
395
3246
2322
2030
2891
273
278
1299
2279
3477
5029
46
215
70
764
66
149
148
197
31
1786
159
1109
67
4752
142
156
222
186
9056
1891
522
5495
480
235
519
67
90
558
87
344
206
265
177
1484
2628
3201
851
759
9365
2693
2634
555
2508
3668
1397
2656
14824
4567
6230
8888
3437
1853
717
839
5256
6319
10506
278
1268
7003
3648
697
5267
962
1000
670
4900
1548
1794
1308
475
195
693
1184
183
343
501
486
49
990
8971
3342
6671
6828
784
4137
9135
446
1107
6149
4723
345
6479
2678
7506
118
2446
344
83
948
718
228
925
132
992
93
6061
811
556
371
197
491
217
454
787
1109
5947
4737
360
364
6637
571
342
1648
1939
8867
1466
2953
568
875
8275
699
5530
362
124
862
217
1308
479
604
489
81
534
5716
74
883
8883
1431
2872
1715
137
365
96
587
329
158
7371
6154
5845
1087
2189
1789
13577
3981
243
213
5418
7340
389
692
8439
2062
3680
214
356
1033
215
2601
396
758
724
1275
279
261
329
229
147
55
44
337
224
137
259
364
498
3859
1169
1545
1537
471
2553
8147
703
5221
5299
552
863
1844
5626
3998
882
3538
14853
11922
91
1314
2249
34
2044
6068
94
60
2254
6186
159
32
214
2152
8783
255
434
87
463
334
538
348
2414
77
85
65
143
1095
1145
1927
282
295
1005
9506
10120
8591
5172
3936
343
1160
1572
119
475
223
7319
1804
771
4348
7412
150
83
76
10499
1946
343
6496
148
5789
145
1861
1976
487
419
157
336
332
51
8835
1633
112
215
203
814
165
3928
9679
2212
800
3427
1472
5974
376
55
507
202
4663
32
39
508
1230
696
19
181
112
90
117
1058
133
156
202
1441
69
2595
8971
5669
1299
2346
2435
3312
72
11320
3047
11724
597
1972
1321
441
1329
2995
2554
2359
609
269
4426
5007
6585
8869
3777
683
422
540
389
1220
3023
175
1992
2565
2268
263
3604
616
1346
236
2609
1934
1983
5459
4413
149
944
2070
229
1636
7512
3822
4270
32
1138
152
99
90
69
704
137
647
50
1686
1064
1541
1146
4599
160
6520
348
4581
346
438
3047
7097
1026
1149
140
129
175
184
1286
576
81
1126
61
1844
614
1361
152
224
1162
92
240
36
1701
269
734
372
580
1419
632
436
128
1134
247
763
830
418
424
78
271
202
649
248
162
2061
33
223
507
232
149
257
70
4934
249
172
63
61
7503
352
927
53
132
155
6587
82
109
124
33
9410
42
36
111
2288
229
53
270
929
102
837
1250
13752
927
178
435
137
478
404
172
407
1865
486
1652
1416
165
547
399
55
135
1966
27
896
7278
206
578
1662
5075
2282
66
1550
179
7878
160
988
6206
1595
3924
4119
787
1290
631
2214
74
146
55
212
86
229
397
2894
7326
458
52
218
3747
13534
5736
133
98
98
208
8614
579
428
2365
1751
11814
14910
2045
1357
1990
7694
66
7291
2027
52
350
144
99
487
11492
2479
338
228
146
6636
480
654
5492
7231
2267
3583
1347
58
77
81
106
4495
11608
2980
859
103
5130
332
217
76
50
110
786
676
641
1765
1466
10674
4467
2133
295
3494
1672
997
612
326
350
171
2698
54
544
2076
2041
1448
3544
1413
139
9333
1000
3064
5689
2703
807
281
53
2309
230
111
36
69
131
107
71
1586
820
607
269
53
928
6543
1458
100
97
1883
1389
148
60
833
98
7422
371
297
2630
246
2112
2260
55
468
7467
6541
133
6770
623
2322
62
766
147
7257
6677
466
264
164
157
296
522
8924
235
455
7907
349
891
548
1342
1243
1645
2710
1695
3435
5299
274
110
210
170
339
3589
184
27
86
987
567
7281
4974
630
155
8892
470
107
304
1158
309
49
853
122
160
70
96
447
107
3818
7452
1633
2668
95
548
50
4215
47
63
13307
693
2011
238
15493
2301
80
102
59
148
530
720
214
320
3025
1653
81
882
552
497
347
1921
1181
165
235
294
4668
362
351
6494
122
6853
9369
9276
103
192
262
997
212
777
77
98
171
208
225
153
191
116
86
178
1472
421
103
192
262
1903
450
266
1375
2370
2365
1717
2685
1558
163
8666
162
922
1010
7486
1380
221
825
5234
1530
632
7388
1994
371
479
94
3990
122
90
363
1343
1654
226
935
1200
2774
1952
8969
1215
3296
371
972
529
3938
5175
3856
465
8713
12422
590
3615
3638
5365
1112
130
9228
7307
11604
1439
3216
6000
4644
2665
354
235
317
143
259
298
464
662
77
93
612
892
9304
251
59
426
241
18
499
89
9092
150
1388
1531
234
253
59
698
667
1935
3924
4228
4856
410
58
1313
7500
523
95
465
2599
1427
56
436
88
1051
175
161
6876
5156
163
8875
54
121
250
229
102
43
95
99
7150
7108
4687
329
6713
7434
1704
625
320
1010
119
1618
1450
309
1105
4660
9374
894
1428
244
6296
32
583
1013
2127
233
75
76
355
526
308
439
9111
4122
902
308
1855
593
236
1547
249
237
554
1525
1123
330
176
41
110
99
267
112
31
502
188
995
77
35
133
255
24
35
2508
17
398
698
1697
14742
568
1117
68
1494
5620
108
230
82
72
158
98
514
2092
116
116
313
12652
1089
4472
354
4702
97
184
257
310
76
342
3708
2848
9189
729
8894
177
9559
162
575
482
113
176
716
78
4715
5358
9345
1435
364
225
1723
93
298
4597
157
9260
3216
872
83
977
454
896
1735
851
1000
1674
4569
78
1719
2416
9467
917
2729
1229
5174
88
392
461
83
249
689
1405
833
1312
930
328
43
3493
523
2265
13667
2822
45
49
201
1565
269
65
59
91
1239
247
135
7365
715
621
56
1947
3881
2192
1699
1442
1252
160
96
212
616
1048
693
138
178
47
786
299
112
34
164
456
1924
250
271
295
822
251
5119
774
8251
5741
2130
214
40
459
1426
123
790
1908
164
110
3255
162
111
1951
5596
3458
2897
352
61
73
4802
61
130
1757
588
2632
8286
13430
5785
1651
366
3297
4999
7220
6345
7848
53
4810
186
96
150
1873
281
1177
915
3149
286
9579
58
296
123
13526
51
197
692
644
670
2357
278
5208
2549
4144
3659
947
1685
8224
537
125
483
2283
626
4809
185
928
1060
665
486
1887
303
1184
484
919
7283
977
303
535
65
683
3628
1452
98
1827
917
549
7449
8178
702
570
1603
9448
580
119
742
869
183
181
819
623
791
280
69
114
393
343
63
3790
63
1929
159
144
349
109
13
55
334
123
208
100
171
113
178
1305
4218
163
1563
99
92
148
148
134
283
624
507
564
955
770
240
623
8935
59
178
555
3215
225
217
555
53
354
114
90
94
922
510
454
2336
446
210
8898
4274
3331
324
31
463
1910
313
200
221
3084
417
694
990
3523
2110
2335
2767
4979
1130
10708
11808
11531
14449
4501
1852
1373
515
334
5697
4415
505
3358
943
163
7734
179
1566
1317
536
627
2857
248
95
150
2073
1741
8875
947
5309
753
61
558
7696
4598
1664
2638
2913
1272
65
61
300
344
2241
300
253
460
3337
256
2326
3613
456
436
192
668
105
342
2711
145
154
192
1634
154
554
89
130
427
105
203
137
2659
385
397
74
217
5001
1583
244
201
253
78
431
426
832
697
4099
1900
285
1223
111
30
372
49
391
224
74
218
52
1057
500
195
1543
1431
144
89
537
3238
178
504
6199
59
96
664
357
4659
4133
3236
789
424
675
6180
424
2334
1540
2002
1383
859
140
362
1893
450
76
7472
87
6198
1118
305
1943
3605
881
250
2600
13681
2332
272
472
2523
205
57
1344
935
480
2626
562
550
1631
271
577
9063
84
129
108
178
1243
88
271
170
8053
213
9161
638
507
691
7404
1795
5002
7185
2647
167
350
253
434
161
233
563
93
246
33
1497
69
607
1515
1544
153
5130
460
120
37
1913
609
7396
1494
9390
1564
119
962
677
454
1432
497
507
1435
135
3929
609
306
189
176
2732
404
683
3165
54
62
80
124
334
146
147
2312
139
99
811
192
850
886
2517
420
486
1720
2633
591
1135
8768
3708
279
625
7433
1492
935
9386
8511
2000
1616
1874
434
242
1116
668
155
425
507
725
1008
6708
7484
481
56
2250
1142
1708
7530
5158
2327
992
134
103
308
892
268
1586
58
127
434
662
79
136
92
193
169
53
901
134
78
103
306
176
604
271
1395
7238
109
1312
1510
404
3388
4347
6159
8487
5420
741
845
481
185
156
147
61
81
962
836
198
892
4987
951
107
38
59
764
2752
2065
141
8260
192
244
1330
122
417
108
32
1170
118
733
334
372
435
404
129
4683
4587
1824
116
178
2350
71
2121
184
204
220
494
155
803
298
136
114
31
1042
7879
1663
6245
966
4710
671
11708
1939
64
1379
5334
15365
8494
1588
613
397
54
836
7539
1489
6622
418
8820
143
817
1563
491
43
313
2491
967
293
531
13489
172
1485
162
1059
249
137
9298
291
13541
6059
8847
1956
1108
142
167
311
633
1134
7308
235
99
1998
280
253
641
8966
2352
1006
1750
768
28
3497
689
3899
10732
3813
1472
702
6655
7346
1494
8994
1785
5047
7422
2318
815
113
600
152
3611
293
664
60
55
527
217
1453
1652
1143
1616
10363
2019
5169
5785
4718
429
6473
37
1612
6227
544
785
430
4645
43
175
373
4672
167
165
1362
4570
328
101
112
1168
502
257
4944
257
880
1461
2038
1284
391
9470
399
1917
1643
2525
793
4357
6138
1653
6174
1240
1733
3551
312
178
93
250
238
124
86
60
74
68
102
683
131
4131
822
282
287
1484
952
521
488
383
175
7371
1260
356
1280
136
3015
41
366
71
9395
179
175
70
679
215
5782
2171
2331
7349
1212
245
377
220
427
830
2335
2954
1505
13697
6172
3412
746
3675
339
442
4155
276
3774
381
98
86
15532
230
177
131
327
2418
1400
713
203
311
68
254
637
53
145
185
82
91
86
635
433
201
58
1778
713
204
311
68
254
638
3325
4192
479
742
381
669
139
177
112
212
207
100
939
9739
218
227
261
112
292
636
7611
691
582
130
387
1433
9159
898
247
1097
9397
84
910
269
684
6408
1528
258
1357
846
233
469
952
8084
2550
89
11535
615
69
157
2666
38
7003
4394
331
279
1914
101
201
224
185
70
80
125
1809
44
153
126
41
610
9366
757
178
11576
254
104
370
1347
1443
977
2720
593
1592
661
320
45
52
671
776
53
167
202
91
58
94
632
53
225
137
44
1590
160
190
664
320
45
909
1122
2302
2511
2118
463
40
145
20
153
652
4724
12479
979
2685
166
345
7844
590
8925
5446
3787
2583
7625
699
2516
4048
485
567
2119
240
243
435
729
3883
1532
454
77
4831
4744
354
357
6482
3353
1855
849
2311
8922
1021
97
3194
2437
2230
206
748
95
38
101
264
34
339
483
458
193
782
559
1047
6135
479
11628
1490
7879
2675
74
1774
871
556
122
41
877
9029
207
54
219
304
832
847
892
1945
1522
3692
4847
320
528
103
1515
348
192
2223
2767
257
503
214
173
268
179
321
915
103
649
9144
1056
7425
166
13519
1200
384
501
1877
67
332
653
166
247
1441
55
208
454
180
107
73
91
164
167
52
908
34
77
9663
5057
655
491
1384
332
654
186
1401
698
210
390
1589
2051
92
452
283
603
91
528
117
651
497
1942
9191
267
209
276
483
1139
78
981
469
1175
94
584
1139
78
850
195
423
111
185
980
347
11491
1030
150
100
672
447
8881
68
9302
3645
54
1393
4441
13632
6307
598
1965
6397
31
550
233
1422
706
434
1247
118
498
2029
67
572
135
248
233
117
79
157
12
95
1564
8890
1203
153
252
837
15
101
595
755
90
1553
544
407
5542
5370
706
6281
14898
1819
4966
972
777
606
208
546
1686
8086
31
118
258
99
41
155
357
185
3608
186
11
1894
3659
1537
7304
11955
2865
663
116
958
160
924
1348
110
217
340
375
954
763
7011
1597
88
928
103
51
6520
218
230
2310
822
3055
489
387
337
82
50
166
85
310
49
252
537
69
126
219
6435
244
223
1691
9473
1853
9158
2235
3168
759
192
204
436
104
1610
303
1133
403
677
355
303
582
78
147
1330
413
9796
205
7386
9352
1768
3069
108
7295
4736
92
1275
528
136
109
95
205
376
1853
233
417
141
51
153
1440
477
136
95
221
372
130
300
10504
3943
1141
1491
1625
656
262
78
421
433
814
186
1206
1610
180
2461
402
8949
11604
6559
107
941
427
5576
705
66
7392
422
71
1332
1490
211
446
305
87
582
2143
159
190
136
786
481
585
4954
6648
790
220
1678
344
27
190
315
9144
606
585
157
2688
3247
1290
3345
636
185
486
4803
903
3727
3142
8886
4924
1882
456
1405
237
759
77
110
153
617
1738
393
1039
4020
568
2314
4327
1429
2623
736
705
487
1107
370
244
4147
583
1220
499
111
9707
3909
397
571
1505
2108
4190
70
244
196
272
401
210
32
1717
2202
43
130
211
43
122
31
43
131
188
30
43
172
358
8847
80
345
792
2265
630
382
736
229
2488
141
597
1968
1128
1333
1773
1895
2724
111
70
455
4903
2432
6465
349
4732
2658
843
55
1067
321
753
1477
55
1063
328
196
4380
5631
7562
9489
4034
1607
804
739
661
189
282
103
78
133
71
102
256
640
52
170
388
33
711
47
204
57
1028
103
72
134
107
304
641
3415
3419
648
410
193
1070
5247
61
140
232
212
1713
193
2174
2187
624
548
596
2871
3978
1755
32
197
200
32
69
2937
532
2209
223
2196
3086
170
6259
650
120
2819
611
703
488
327
419
162
885
581
1130
2310
7943
2437
9083
6443
610
2961
508
376
1992
1268
772
1439
9042
3785
5704
8604
813
65
226
188
208
171
5018
4019
96
925
1836
6290
95
514
50
124
609
745
227
676
516
50
3283
3020
5449
3103
5487
308
5638
132
191
997
11794
84
393
847
1009
7364
5708
4974
3726
201
3290
5594
9527
1923
3781
612
46
380
242
488
1754
11477
375
135
428
314
639
683
4014
65
518
208
403
65
226
365
627
124
707
98
5133
691
8098
278
187
351
7450
669
4028
37
4422
2790
602
709
488
419
162
661
4971
637
49
257
92
64
115
460
1247
9518
5001
7279
237
494
473
2323
1865
200
464
823
200
464
3453
4058
478
83
2846
141
123
334
375
2391
2374
4205
219
134
474
5467
145
767
3687
82
1717
3171
1999
2161
3744
113
472
133
346
85
122
7315
464
1015
155
196
86
53
3683
137
2533
905
341
198
104
196
499
1592
185
4706
938
2723
460
1607
1796
169
1744
1481
3798
4837
1950
78
39
3403
1476
135
713
330
1118
2167
2075
6394
8271
703
5070
786
80
105
17
623
165
2494
274
1248
1276
2114
225
282
204
9199
1382
3840
696
2985
7430
4960
1404
1718
72
412
530
188
4164
1679
94
221
3845
894
214
96
1852
407
35
205
1486
9063
3706
12
178
101
27
557
6879
436
2398
589
53
797
318
3625
4328
4690
4816
1294
4661
56
141
222
400
124
1338
6407
9093
1054
354
57
174
545
417
271
70
100
668
492
285
1708
360
52
273
202
149
496
112
1164
412
374
434
199
4016
248
4941
270
209
99
241
1265
489
119
1200
150
478
516
306
5477
747
354
2177
12979
2049
537
212
925
355
204
155
511
508
112
880
216
339
3690
722
488
327
425
155
490
503
286
1188
216
215
341
1843
1913
5508
888
1854
424
333
3242
267
1529
897
549
2742
2470
247
81
855
659
14823
2306
9981
9246
2973
3087
6727
477
190
87
269
226
1425
113
420
99
179
315
272
2481
1304
632
49
1486
2951
34
9543
4041
212
1074
3458
32
40
244
487
199
754
87
122
4987
1311
944
227
6047
289
507
257
2941
505
113
281
1579
497
1842
7321
55
6397
867
718
941
426
285
4879
3651
1253
690
1266
264
97
515
251
195
2013
738
172
138
7679
3344
15532
5291
6531
339
338
338
4583
530
565
337
49
38
106
1654
7486
344
117
432
487
168
1014
123
2671
408
7794
1413
118
39
83
15
27
203
24
113
86
413
517
619
360
1124
74
325
82
154
197
202
100
204
707
5560
333
177
33
5087
7358
4277
641
13607
270
1912
1659
310
1314
5499
230
699
88
94
495
1591
8151
45
53
671
110
31
114
257
345
56
340
213
15
72
122
128
1295
582
372
497
203
439
2627
2536
5966
542
192
8893
193
2418
71
120
3985
1821
11720
1229
496
2904
3873
6113
1000
16
112
48
202
325
86
391
212
65
148
127
113
1494
421
912
5371
817
531
51
297
569
188
457
7622
87
163
919
2762
669
117
210
1246
119
455
730
226
450
1840
279
611
7862
7217
1207
317
696
246
2025
117
474
1441
7966
223
2489
69
93
1953
203
3527
30
518
156
95
272
99
70
60
193
161
13611
326
147
257
299
39
59
137
1395
90
606
847
5198
109
1112
2310
257
3091
232
94
79
144
167
187
98
320
149
2684
1396
11914
320
2036
83
93
366
82
5219
706
8267
296
716
264
1191
840
97
9298
568
917
62
320
923
8698
1569
892
967
69
9141
64
905
516
2248
8884
2564
495
565
191
1516
616
538
1020
402
1442
578
7738
746
298
661
531
829
1417
2267
9281
320
557
69
112
477
36
201
654
6860
403
170
115
2198
7443
1555
214
59
1102
184
1439
171
508
91
107
330
238
183
953
140
1055
94
362
406
1729
291
137
65
5358
57
138
39
105
785
101
234
334
130
1379
11539
7629
288
4009
1625
1645
118
381
5699
118
382
429
8194
1541
340
3796
737
301
106
779
1794
264
1321
506
1168
1352
272
262
87
79
118
497
545
147
182
253
461
64
1432
368
657
1297
619
865
11936
2660
930
1929
4062
2279
8600
1353
3747
1369
1913
64
831
1151
332
186
2358
2297
2354
6158
4565
1660
826
426
425
75
323
559
1796
58
132
717
69
92
92
1945
1793
7449
7079
4290
193
169
49
831
425
414
78
324
345
5736
642
7160
8972
6142
3302
55
52
9974
13227
619
4578
95
522
91
651
49
515
227
400
137
517
50
964
7123
854
351
104
180
663
60
147
682
57
154
73
796
294
73
2034
3437
9372
4702
2198
195
182
150
116
1003
123
969
100
39
90
470
828
402
853
233
75
75
938
790
1084
232
520
5232
52
52
901
338
269
165
505
1686
1058
6801
7871
127
19
247
93
1139
248
176
5208
508
375
1507
310
210
279
133
743
8011
14934
5312
2323
101
112
1162
9487
388
44
388
388
1370
9648
3888
812
49
66
454
1660
1297
503
635
2381
3165
1732
125
177
3221
986
128
178
633
303
2124
13446
159
373
1286
207
564
193
426
223
2884
895
1146
841
285
169
3869
167
2228
6538
554
95
209
6800
11804
2507
260
315
2667
1708
279
8894
1405
167
117
716
330
72
427
427
815
51
145
199
91
58
72
648
49
424
200
54
1698
716
330
72
430
427
819
4297
2248
1341
3523
5904
1856
210
107
658
677
1147
3442
1925
3227
4053
553
3038
492
211
216
947
1272
4663
1094
465
433
2436
58
1301
107
75
191
88
41
99
2166
4776
338
6467
2915
6947
218
129
414
1045
108
798
208
2195
4968
697
8213
621
92
493
11500
1434
801
253
1237
94
1488
1153
4737
7429
1815
653
295
5946
12580
55
1567
216
1141
647
249
4412
3060
5367
6734
992
2118
100
1437
800
426
424
76
207
648
254
160
1481
20
63
187
659
71
79
355
137
374
324
835
1024
3963
1557
223
65
236
4619
521
5998
199
280
124
728
4582
142
7920
1279
377
2212
862
215
7468
248
2293
443
382
162
205
5642
170
205
1440
388
843
4852
714
124
1575
88
1100
119
19
319
90
78
157
1020
62
137
108
1009
1037
98
483
50
124
631
372
228
700
521
65
1293
653
1228
9355
12397
9050
1526
94
350
168
62
77
1340
419
114
2680
387
1456
437
3587
4965
9194
5988
1055
410
2673
116
522
62
868
2208
111
1633
124
715
1182
163
1062
14887
3974
5033
209
4026
811
3409
1760
1864
33
7457
2150
12342
2342
3955
1513
880
165
2970
43
6175
2740
1541
52
1583
505
9527
2102
1600
1600
1697
3744
2393
2984
58
2385
243
4337
159
106
344
133
346
80
138
125
1175
2311
2547
87
4687
540
95
135
1300
1243
741
1091
167
4746
352
6778
60
5393
188
60
96
39
379
65
921
657
441
566
1889
201
50
79
245
154
58
146
2139
995
75
231
1184
356
3308
678
388
1337
6174
118
5121
53
3933
1973
1462
100
473
203
302
34
119
156
845
52
147
431
104
553
210
216
58
1582
153
207
98
456
207
310
110
140
204
638
1347
315
14905
157
561
1245
347
279
120
470
1112
3193
520
60
549
233
118
1965
31
3281
1566
150
948
1133
3752
2166
115
286
101
5897
2251
195
3610
2519
256
221
501
2354
4889
196
531
954
4280
450
85
1165
2953
1219
2599
804
1706
247
370
812
148
374
57
230
13599
353
479
3905
3022
6853
2377
7380
392
282
402
1316
737
1156
95
251
789
149
1821
2879
43
13540
2769
750
385
597
38
100
245
1633
122
5482
5893
4973
7209
3741
6241
73
75
566
267
211
272
115
31
214
204
71
35
152
721
107
110
1801
3225
3563
4906
1074
1373
7124
1735
234
607
66
4199
113
1495
1716
11214
1858
4022
6484
351
4707
1171
332
2654
387
174
1046
109
207
7363
5004
3076
65
1850
5645
450
548
649
816
601
318
7242
408
1855
114
79
47
362
67
1261
55
1769
440
118
27
75
40
362
12
1260
55
835
4323
1130
749
348
287
524
528
224
274
422
422
766
110
1063
332
134
4187
1766
44
1448
87
149
898
1097
354
290
126
371
736
1008
48
306
77
1034
212
530
104
391
2071
8662
1524
2228
3333
1245
1522
1072
4573
796
1650
1210
93
109
1628
2591
7464
1193
167
351
221
7802
2263
694
108
159
467
2157
135
397
3677
7201
194
131
144
774
1447
4431
246
348
151
1149
24
61
109
95
135
1736
2492
412
14
444
983
2122
766
2221
1361
206
5145
3873
362
7753
3341
2357
1756
3958
3575
1191
2735
530
279
600
323
5549
576
27
8465
308
1160
3186
7662
4526
2101
4407
805
207
657
1957
2029
2262
341
453
7639
6601
484
10305
235
2322
4969
602
321
113
289
289
711
1843
12418
836
216
37
887
434
86
111
1244
593
1136
2529
67
918
10326
2479
7575
11276
1879
5422
192
2441
47
1350
663
262
1917
790
514
817
345
500
94
2844
831
617
91
1130
1072
325
346
604
90
728
77
1329
230
230
161
303
698
9317
6685
1389
556
1200
8786
220
35
213
9013
100
61
41
3366
126
201
153
687
8037
9350
6934
2307
2365
722
4904
312
239
748
5602
387
997
223
78
2468
4365
477
1527
216
34
626
9245
2349
45
1450
388
8283
387
657
2252
6951
7454
2622
838
8151
5652
2434
2575
48
248
163
218
5680
116
1052
99
129
1178
387
448
58
43
14045
3550
522
953
13631
802
27
432
73
475
1719
448
8187
4778
2077
1564
153
8560
153
924
6853
1201
2133
1030
505
1200
1336
14969
8548
1989
8932
379
908
1021
136
132
244
128
2107
8809
691
1416
504
12776
231
563
455
1430
364
711
571
267
6849
125
585
94
128
110
168
22
387
54
444
1652
510
660
36
417
76
877
4284
222
793
822
3111
690
484
422
154
859
283
721
367
137
7356
375
1802
665
4234
9812
3344
545
1881
1371
118
1133
310
200
7357
615
2778
271
470
248
344
573
455
2042
13440
1921
2495
933
899
8702
2302
3745
5362
732
1661
160
184
3116
112
150
175
6477
1427
4665
2159
159
7869
555
937
189
65
84
106
1261
205
1277
5534
1046
4610
7324
1862
6575
170
664
217
710
65
466
504
566
988
252
1949
182
42
1866
83
920
152
1560
463
337
67
137
107
274
168
1223
2939
186
100
197
53
110
510
97
96
378
179
2172
149
56
247
167
1292
1536
104
30
166
433
96
903
197
180
390
1652
584
54
1073
2034
160
207
132
479
172
100
202
1476
637
156
151
252
191
918
51
757
619
204
95
831
7331
225
104
839
1276
6002
9106
4033
3260
45
2661
1107
548
519
457
537
9319
1116
93
2715
664
5473
2322
131
33
340
44
295
834
1970
4718
250
285
56
1462
289
268
14261
145
1113
284
3510
895
4835
3041
1203
775
9357
3395
3208
4264
7448
5290
1092
4603
1927
7509
2866
79
125
308
4291
13071
7483
1865
1574
1586
206
349
828
50
267
22
60
14382
505
280
3056
626
495
108
364
2361
56
266
242
262
2343
477
6757
185
84
1942
461
2232
372
14692
919
277
811
66
222
227
86
228
2754
3516
218
259
86
228
1439
65
281
1754
2807
744
2920
610
241
102
845
840
63
3879
610
156
358
2039
1297
79
764
277
191
447
1420
1231
90
65
3604
1986
545
1643
101
77
131
196
67
307
131
2455
189
77
132
209
238
67
8665
1347
1563
7378
7285
623
131
306
775
267
154
950
504
8676
133
2213
118
354
524
1241
573
566
262
748
44
404
26
132
96
41
1786
1791
7299
5251
3182
356
142
158
227
356
129
153
447
407
30
5367
37
1490
225
783
58
58
688
669
5440
3055
2382
184
237
5376
2010
118
196
266
206
45
5520
206
45
1428
1316
598
974
53
636
7019
351
9189
1741
118
76
504
229
3191
575
704
488
418
114
27
62
127
5571
11649
1856
1057
229
2301
1186
11186
355
920
293
69
406
595
508
146
483
632
477
394
2596
85
1725
7226
1556
105
466
1705
241
248
147
2151
1971
2736
105
197
121
112
475
224
1408
487
1335
441
1368
249
870
828
3312
9743
58
190
5128
372
437
4789
397
348
150
5645
122
209
360
120
1226
2626
974
1188
99
354
2210
723
159
422
486
724
2778
1489
412
2827
400
2743
473
1309
4027
3486
243
206
332
48
409
4928
658
1441
9235
4481
1404
162
661
202
320
203
944
10477
83
1620
11984
5672
468
444
94
116
239
5636
94
1672
336
2790
1678
865
191
185
7241
4205
3820
385
150
7806
7167
1500
897
112
1007
77
202
377
367
102
1964
383
112
91
232
2708
206
424
6939
62
127
231
2469
206
645
291
138
1952
708
589
5513
691
338
14851
15
363
2770
568
57
743
151
134
113
130
163
1881
897
538
412
3068
123
46
386
1696
300
988
3450
171
1963
2337
2672
6082
650
975
383
718
159
818
426
428
78
269
202
646
1623
306
3507
6655
889
92
2568
109
46
12432
3102
176
1967
2221
3209
178
1964
2226
2433
6722
2648
755
8716
632
50
75
3066
86
780
1933
67
730
281
92
862
2083
593
1788
9577
6241
9317
759
2125
195
3448
603
186
11648
1444
3172
4145
14975
9699
3260
6694
14971
2129
1386
110
707
106
1295
267
116
7949
116
224
100
75
135
379
638
53
169
372
94
168
63
671
536
191
53
1583
161
195
709
318
107
107
135
380
638
315
2199
196
534
7433
743
555
322
68
236
3136
687
4367
2462
186
4857
13613
2636
2104
480
2131
1287
163
125
135
653
175
2902
2441
159
184
108
135
142
547
69
391
51
156
200
91
137
69
108
614
201
53
1590
214
194
141
652
328
108
134
127
546
70
391
1570
761
413
5082
131
1907
9568
409
2699
478
436
6722
352
4712
88
331
2309
80
14922
4599
306
339
354
6462
344
1756
592
11622
2580
279
5707
921
1950
281
69
436
404
126
486
5599
138
113
1496
13678
148
57
1090
1043
7232
4924
5179
5240
1396
7645
3252
1500
2532
8380
181
9665
467
14803
112
331
5198
492
209
7807
6751
915
5129
2357
2928
394
207
158
587
82
47
141
355
207
162
158
983
80
1397
1974
7516
214
6554
6581
83
50
141
354
208
157
158
691
80
83
49
141
355
203
163
158
982
79
49
141
352
208
156
157
692
80
83
47
141
355
206
163
158
981
80
83
47
141
354
208
163
158
982
71
50
45
80
83
51
141
355
206
164
158
983
80
83
51
141
355
205
163
158
982
80
83
99
9540
3183
50
140
354
207
159
157
229
80
222
6601
3150
49
141
351
207
159
159
998
80
317
2392
88
624
81
1315
5511
96
2506
3633
123
35
106
268
8846
2215
197
304
1431
73
2167
2699
3331
636
1867
7319
1647
765
269
1037
4642
6529
160
773
1883
600
3887
173
344
301
84
210
564
305
1018
715
497
264
4166
4720
430
4786
68
140
233
223
2508
4326
5381
7394
2106
502
618
325
762
97
478
3121
2252
5322
475
52
2247
56
797
5589
1347
14888
5293
2104
4673
4489
142
6892
1801
269
1473
242
49
2595
1805
14933
13721
4870
3835
517
83
103
299
48
153
639
620
1249
878
370
36
1245
7283
11493
6331
328
1803
71
1126
2734
465
1873
37
113
229
1401
288
1019
7458
600
1424
467
3117
3816
9353
502
8192
2795
232
51
80
1001
1906
628
578
1221
449
6884
3892
7465
2825
1336
8953
1023
48
169
961
3263
1570
454
510
1839
998
60
468
101
87
376
289
301
178
3026
111
460
240
2843
532
219
286
265
4922
1199
500
772
184
485
14042
1837
9402
10482
1773
7384
134
2690
507
6796
4690
33
2548
135
304
562
4724
54
3014
275
11663
1019
422
577
12
47
583
671
647
3767
6406
8891
7168
3652
1057
195
1563
8155
5873
3200
322
2927
9490
984
14623
4168
3099
7355
4285
711
98
196
530
255
7239
15507
6451
234
2710
623
5294
284
501
1465
414
41
55
946
4999
8042
423
530
104
5338
681
1923
1300
1991
513
9447
432
652
1763
7704
421
2711
8158
7399
7327
1390
10490
4864
1361
5401
448
562
2959
786
1415
799
341
6439
1154
283
850
1427
415
6936
2446
1283
3878
1895
993
559
1147
3957
8974
2586
14877
738
116
3335
797
638
95
1061
111
1833
315
7168
979
348
182
6463
340
350
344
356
1935
2799
178
3143
668
130
144
2414
1667
343
826
479
243
148
133
349
340
422
212
158
1399
1642
381
787
9541
743
492
155
422
412
485
726
3282
2964
160
981
405
150
440
983
3590
2438
373
8451
1811
66
6715
1217
492
425
1313
3098
8814
11572
305
443
1900
190
145
676
375
657
11
36
20
8653
849
3630
4170
72
132
721
246
4375
174
189
469
2409
293
551
258
64
7701
1421
1225
458
1089
101
418
3172
1891
30
540
3126
537
3130
30
538
715
979
138
8619
142
1558
465
1895
241
782
3100
254
1555
930
3744
4691
3642
8774
4993
119
84
2011
103
3241
92
3076
1585
104
1978
913
232
325
1864
4438
13688
8816
1706
167
349
11793
1296
91
1560
2933
112
191
153
41
62
148
189
528
401
491
95
229
80
1309
816
403
426
77
253
125
94
65
281
203
209
1292
2028
5654
416
108
1865
100
89
1810
2854
807
116
485
432
84
1768
1680
62
550
96
8666
1668
170
131
226
74
1300
2212
170
131
227
74
163
481
506
553
269
61
59
126
2291
122
178
177
433
9170
504
744
2128
161
38
246
627
93
151
1184
24
151
481
93
3799
43
510
287
4533
670
8283
9540
1873
1537
4984
181
82
106
178
2188
195
470
210
645
620
88
1455
329
3236
6347
1850
323
3068
90
537
395
6883
9509
629
123
682
1480
90
1047
250
1146
4001
3580
75
1394
4307
9541
2334
7282
5020
863
333
47
304
2248
49
77
35
717
2352
515
304
1918
385
2238
352
128
200
11
70
1896
101
447
603
202
280
127
1915
1222
247
99
1707
3577
5224
8904
6302
3879
4807
145
67
99
4768
159
62
203
116
140
187
59
108
37
9174
239
135
1742
96
163
645
30
48
134
210
223
729
697
5749
164
1868
45
5337
2907
10164
9242
9531
389
105
1604
505
82
471
22
749
652
87
2726
196
497
12485
970
2886
1737
11308
3426
112
1568
878
11186
400
4412
110
208
385
120
278
187
3027
75
233
3572
595
14499
1045
284
170
688
3039
4787
1613
230
897
663
119
113
197
61
279
292
1042
1072
187
3610
502
484
215
184
585
1028
2562
1731
2369
852
64
1406
694
183
238
78
92
651
4037
1240
429
9094
4997
708
8280
4483
2218
1671
171
111
466
650
3922
140
7892
956
7103
494
397
1512
373
236
1919
83
323
15356
2001
10229
589
428
1553
67
91
2008
397
1529
191
187
404
553
422
4199
3233
7745
1954
120
4991
3726
251
1083
450
72
689
229
317
727
2275
86
7307
167
135
1283
5998
9534
1308
253
246
1069
2251
6868
163
9630
2393
4142
1082
450
4027
1890
169
1831
1547
1980
146
73
1908
505
73
80
522
404
2440
4811
486
2172
70
365
1277
665
215
353
865
971
799
408
359
7195
595
361
7206
2808
1796
511
421
116
671
391
3609
335
462
5616
734
236
787
5704
9227
1690
1917
4838
170
580
83
45
602
15498
420
13194
2499
83
45
1690
7979
3714
1709
2936
160
3694
4150
1110
6910
5165
4957
1666
3129
1784
7421
1023
3958
197
1387
2709
250
1448
471
465
437
1482
6556
3758
9446
2606
127
116
52
73
131
735
91
113
69
921
187
704
5891
218
229
2302
189
711
148
6387
7317
2908
63
84
127
169
924
2948
256
1783
624
116
65
572
701
168
92
269
260
79
1937
101
141
67
243
3452
3382
4967
2141
433
903
1939
277
3402
7381
2727
1206
3873
68
631
2014
2047
834
146
1168
156
415
406
487
707
586
3257
144
484
318
57
47
11652
576
9692
62
2549
1003
61
1235
60
1922
833
1833
786
1932
475
127
123
97
438
2244
2502
8975
684
89
5828
802
1007
8947
1795
303
712
101
158
1396
250
266
88
2199
1747
383
243
764
845
269
62
791
263
2200
367
6673
1017
62
1593
1119
349
341
579
116
237
903
323
58
114
103
1352
543
717
226
404
239
522
1135
57
270
1410
98
8917
1350
8159
703
5045
339
667
9023
2637
3773
2973
4198
1412
487
162
84
1890
525
343
293
234
188
1114
3227
3512
115
8428
86
121
259
320
12
193
1726
716
89
13219
2373
13
365
1998
208
81
206
6686
467
145
1096
1069
119
58
96
91
106
113
77
149
3927
4722
206
153
251
806
62
262
930
437
8375
244
195
979
4171
4125
129
203
43
54
332
167
1017
161
9096
247
516
1233
1298
57
7478
67
5128
910
13456
1319
822
958
1757
4055
7340
895
1926
99
91
715
146
607
691
226
724
104
79
221
66
9033
12050
990
6843
665
5316
699
2844
2296
6218
371
1071
491
511
83
2949
534
319
159
214
115
828
54
4342
471
81
179
128
70
4010
99
1177
180
714
182
1586
83
115
85
47
59
246
257
36
270
176
1326
82
244
309
156
18
1153
61
712
807
282
393
43
144
467
231
1594
10083
3146
200
176
346
6797
5756
1387
3261
129
405
74
129
181
488
578
540
173
150
5073
7316
1475
47
3674
7465
878
3211
169
1944
2195
2444
2233
2059
9132
2847
1442
5437
416
101
91
1082
1452
487
508
2805
384
8660
70
327
2021
6521
160
475
9471
161
484
3111
1090
484
78
1769
508
2078
1651
216
699
2280
316
1140
8909
1071
1905
107
5519
493
209
666
493
576
34
232
521
509
1976
11235
359
1044
2809
9673
2860
124
5794
123
730
2649
13
96
4329
1946
349
387
50
104
790
2579
2221
221
1083
337
682
354
107
5251
272
75
651
4734
1388
555
303
75
427
395
828
111
7332
14303
1892
1171
278
611
3558
104
1129
3782
1842
252
51
16
106
67
680
120
404
169
215
196
129
84
507
5715
1465
9814
3204
427
770
209
1634
1645
108
120
63
115
131
579
9033
2172
61
291
622
2761
796
26
93
180
140
252
8833
130
362
5589
723
166
295
1403
93
144
149
1350
75
22
1176
7490
1461
1573
2731
640
543
9361
2065
1933
588
227
1044
3196
82
160
3254
2914
346
424
1879
465
55
2252
357
226
96
529
380
295
482
686
155
1009
860
1459
1157
271
244
54
69
79
128
1122
878
291
3142
4787
7312
1359
4416
584
534
72
268
5365
2021
161
119
634
14171
447
327
194
22
184
497
21
1255
10714
8896
336
104
410
475
3306
1296
213
118
682
330
168
1009
8101
437
223
32
52
1515
17
1148
33
137
85
205
667
1231
262
3218
1432
228
190
195
490
5500
470
195
496
524
2364
82
7440
2093
2567
10372
1544
299
1093
541
127
3704
178
1192
541
127
1979
1052
4055
226
1294
1365
925
10789
9372
2703
206
166
141
124
121
1649
680
1951
511
439
31
31
167
885
132
107
92
420
1977
1520
320
214
166
116
38
162
42
3098
5910
59
7334
966
58
519
683
227
532
605
115
58
543
95
8071
1412
210
101
96
128
264
5192
5842
4146
402
517
5171
6861
1366
958
3893
104
158
11462
4013
137
87
7544
883
1113
4290
13629
2374
515
491
1629
885
5687
2682
202
319
6020
398
380
123
382
96
322
2108
646
6895
522
94
4798
13073
7488
682
805
2270
4403
1115
60
91
764
2545
5022
317
668
335
4907
4793
202
4967
2766
211
133
1042
158
6526
429
4570
5060
103
144
627
1374
865
512
4702
205
928
8940
157
1586
681
510
607
1486
71
3973
1386
2252
1532
133
179
1896
4189
119
444
1727
2167
893
301
129
374
3462
499
320
5131
3037
550
192
398
226
329
641
141
514
96
1279
1354
76
4849
76
1962
1718
1725
331
7333
756
4281
2684
14872
6044
5044
389
392
919
132
579
1446
119
190
273
780
60
192
338
57
813
851
335
817
91
25
113
12311
874
6216
6658
2905
703
9307
237
470
564
12
2312
3170
755
1551
2750
6222
1708
2272
323
104
6898
7208
1137
314
563
21
129
21
6581
2843
7114
6952
551
533
154
92
122
9251
404
1239
1356
7334
80
140
412
3769
7347
7317
154
875
2680
7399
327
49
454
57
1612
109
7645
1560
2591
5011
5284
81
2314
854
706
117
5132
3347
3948
1849
199
2242
1857
1871
5581
1200
12299
1096
6338
6066
717
132
101
2052
534
531
535
683
2862
13274
913
411
124
3773
96
177
215
2222
82
104
75
93
62
452
1720
88
299
115
221
90
1887
66
7765
1078
920
270
233
1547
9630
3131
127
1305
3969
4431
5654
696
214
178
999
335
43
1925
2024
48
9481
230
4841
414
4290
6281
1270
6874
193
621
48
532
934
13826
142
97
48
250
136
633
92
493
1404
10618
4090
5084
742
492
5739
82
1049
937
138
4034
233
1378
799
9577
653
351
10068
9417
723
385
643
246
405
2054
126
114
100
1610
881
180
293
7323
1451
385
472
242
2619
1106
9150
1272
571
1747
1372
109
175
516
1751
228
96
385
2555
582
8517
227
666
158
520
780
115
241
1438
1144
279
645
273
78
429
432
779
586
199
221
180
973
1991
1142
38
74
117
2459
518
473
3281
5342
1953
3953
506
53
492
471
3868
591
9152
1840
583
4056
468
29
1932
225
504
60
39
2135
205
623
145
86
102
1004
163
1586
57
127
694
96
415
168
52
624
169
143
102
1014
163
1397
473
3921
3838
6146
898
133
392
7259
5069
606
185
681
1197
9654
4132
1416
752
1199
147
35
209
183
9295
902
73
292
235
91
114
100
694
154
131
185
1205
35
210
187
9266
903
73
293
236
91
114
100
694
154
150
205
134
113
548
158
68
540
1523
394
433
74
344
692
884
664
3394
40
1210
167
154
216
1047
930
538
687
2062
222
260
74
301
319
529
104
522
210
64
189
130
185
160
85
377
273
256
55
87
278
247
677
622
511
416
1677
1097
2139
239
107
222
650
118
95
60
7506
83
894
96
167
233
92
1137
82
567
135
185
104
32
1110
324
405
170
565
1262
419
81
78
1879
72
115
149
447
3012
9623
561
192
13603
2825
576
761
171
606
1206
174
574
158
1577
1139
8907
6150
4931
2515
7311
10920
188
344
6175
2309
3091
4085
3510
2226
5204
1229
1748
620
151
77
560
1281
1030
47
61
13871
951
1622
494
136
97
37
231
747
5440
1359
343
4703
1105
941
3000
754
4686
433
107
140
737
729
197
1458
5699
790
178
520
73
283
605
186
260
136
925
150
139
294
85
201
1831
852
4111
1440
704
536
878
807
630
995
5721
290
467
1416
2566
9080
5251
1473
79
71
1384
373
61
134
839
754
740
267
64
42
38
42
38
42
38
42
218
49
127
94
952
107
425
122
202
307
7421
3272
122
543
989
89
379
287
147
4645
6043
1549
1175
2463
6555
1846
7544
679
4142
11613
2160
6283
113
7368
1831
216
2776
1259
250
409
49
153
658
2270
1874
1873
504
3554
181
30
936
3144
1054
1290
305
1049
265
125
237
1532
2486
6415
403
9344
550
169
134
4879
228
497
9282
7473
1544
110
574
98
119
95
786
1170
14
111
509
104
75
1460
1376
280
193
115
1613
129
493
3294
108
826
2700
2048
9400
619
7501
199
1177
2703
180
176
181
427
324
114
2277
79
7310
692
91
409
31
154
148
148
99
85
109
210
129
94
299
256
66
999
1867
4972
7231
1719
751
45
548
1255
455
337
121
1898
9249
10820
666
439
438
119
172
1488
56
63
2668
1566
8532
993
5494
1869
2046
397
107
625
220
155
177
1461
1007
7272
3694
545
518
8212
539
1448
287
637
769
640
227
414
147
1428
1727
123
519
872
2352
2426
8893
9385
134
975
261
65
1952
6574
108
2686
1429
5669
9120
7389
609
153
396
33
94
226
3219
15402
4201
668
700
197
696
618
158
517
227
1427
2952
1828
315
43
127
264
2623
272
1447
425
218
522
10793
109
525
215
160
197
2457
1509
5868
321
72
8978
73
163
1219
131
236
450
294
450
163
79
157
288
1157
687
4798
3210
1507
706
157
305
1343
688
9284
7029
1277
4864
346
4724
176
125
70
3583
7402
92
4935
2765
1946
1408
451
561
185
730
80
172
203
124
1474
1503
16
239
478
94
99
205
506
233
453
59
354
3604
805
167
41
409
323
916
5629
8142
331
196
555
275
218
34
201
444
889
3515
116
221
102
622
5961
5934
294
4761
666
9353
1850
694
5233
703
138
114
309
1423
62
200
151
162
117
9275
502
177
1161
111
144
65
63
76
53
1558
169
473
97
310
274
4634
238
94
129
111
1733
50
59
815
154
145
143
1221
185
397
2563
173
587
4443
13823
1875
2826
2412
396
538
854
222
2343
12659
2703
516
7334
690
474
2641
404
820
1113
175
13173
1173
365
557
4449
85
1189
50
465
22
1103
1491
1201
4648
1620
7211
4959
1822
452
2235
163
756
8460
5620
886
66
103
9238
165
978
987
372
109
151
1528
7437
327
922
85
85
220
2947
1271
873
465
6772
1192
494
431
653
112
629
516
1108
2197
9371
1560
221
84
950
107
2274
7253
4997
883
403
451
1811
636
570
984
1649
455
612
690
1460
825
400
425
76
306
204
554
28
121
537
114
147
158
404
1846
704
303
84
1095
4689
578
1979
7505
1195
768
269
83
196
442
2434
772
272
84
196
442
2434
568
456
5616
1871
523
884
462
1465
82
121
201
24
60
3895
96
1353
283
974
894
2067
223
702
485
222
332
2552
1469
1448
7804
1556
308
94
415
80
228
556
187
73
71
541
392
2665
358
204
653
2029
13655
819
196
835
1839
531
7530
4100
11869
3821
678
94
63
412
1941
624
384
112
2388
1962
7449
4311
3631
549
14954
13602
1728
3952
6543
13836
368
902
161
520
1103
129
1109
15119
537
311
5460
5795
665
402
440
7651
15359
7445
980
1697
556
263
92
161
522
735
99
90
342
51
584
145
2672
282
211
151
5347
688
170
211
151
1358
5839
7431
415
7340
3143
674
440
444
929
250
1368
1777
9039
1051
1250
143
116
55
621
562
356
85
79
33
6399
682
1570
1708
13585
3032
1606
202
154
4057
2583
15504
10614
4996
369
1288
770
2654
4207
396
175
792
2808
1779
776
658
7346
865
120
57
941
664
77
2250
127
3029
760
422
360
158
2406
993
177
3245
4028
441
158
1938
1143
230
353
853
597
3136
73
2245
196
6188
1072
14290
5117
457
1434
241
428
534
42
728
75
140
165
97
658
6758
187
2596
1335
365
1124
7029
373
95
2341
7312
2020
5695
682
34
9056
740
681
1402
688
592
7347
2882
1657
6110
463
1556
344
3348
3903
5100
1944
296
299
93
239
446
2545
297
299
93
239
446
1721
123
1825
4102
1812
140
192
415
216
208
2204
429
131
112
195
756
349
457
344
66
1233
1940
1289
178
94
94
340
157
2255
1043
416
96
126
7810
152
190
4833
9322
4484
626
298
743
749
1030
57
2447
112
948
169
612
166
1421
490
179
297
782
68
74
211
583
90
13618
882
213
353
1626
335
195
71
69
297
264
1123
567
402
546
103
658
116
906
39
297
506
1286
219
91
8978
1109
153
4259
676
189
647
248
171
8938
644
217
1069
2113
507
164
176
212
115
3270
95
239
167
1264
3259
95
164
176
212
115
1952
200
441
6736
2907
5112
1850
704
2349
4319
482
196
2253
4328
1989
7080
5178
1279
1672
4505
2503
251
1523
336
676
121
271
693
181
338
2445
1180
98
1447
816
408
420
85
274
62
441
189
499
716
8374
5201
4705
666
368
397
7152
2644
2340
2465
1730
368
2474
423
7495
441
561
107
77
125
339
442
52
139
123
447
81
647
419
201
55
1582
169
109
50
806
422
420
84
263
654
191
208
1393
648
109
2195
9534
6433
5056
8505
1285
164
164
242
1154
82
4977
273
1245
95
4976
3581
37
115
290
20
194
17
3684
7418
1387
11507
12686
13657
280
51
236
3339
7680
325
380
628
214
1115
1769
556
394
125
57
2382
1144
358
3133
577
41
1104
637
7921
2145
1891
14831
640
2215
171
405
14667
170
1534
146
105
212
317
813
69
160
2085
413
1863
115
9432
2036
1352
4792
914
29
155
295
718
1615
4690
242
1426
573
87
96
15
4364
1977
702
406
2149
9542
327
1067
4043
94
447
1929
7484
10432
1655
3431
2287
444
562
1142
169
3764
1014
4032
86
553
549
4744
1325
1426
504
149
3364
341
122
9067
678
4433
116
131
316
7392
66
66
66
113
273
84
104
1991
2343
705
115
780
194
222
1531
400
627
427
413
223
429
520
220
74
1474
954
5619
1442
508
2578
287
7407
89
7097
167
2289
1865
603
3118
2749
597
1240
477
547
1770
936
7460
2921
710
9409
4145
3853
1288
329
11063
1352
975
162
424
323
488
726
593
2701
965
1350
8697
9556
4974
147
2524
150
593
2633
208
299
62
1727
459
372
141
97
110
102
332
112
59
424
503
344
237
192
41
43
140
78
352
1875
263
206
522
576
742
6006
108
92
545
300
118
671
300
200
1386
3090
50
520
96
2483
241
141
281
208
147
1117
157
714
948
405
131
672
1259
294
1028
4219
272
618
346
1808
87
740
4794
3654
206
673
141
267
4287
2718
2779
4702
4925
4301
3975
177
767
108
1001
374
155
2579
947
75
113
193
54
46
320
694
446
1162
5713
76
863
193
57
54
135
60
779
356
7349
199
486
372
1799
764
7351
744
3095
9964
53
96
90
9638
1408
417
976
136
47
133
138
89
477
609
1853
4959
4419
80
2843
455
736
92
297
1889
564
5955
561
7202
618
1943
1961
3051
898
2116
4677
715
3252
2949
1767
1820
5630
862
152
8703
152
1467
2382
3812
991
5167
5690
13158
5199
6696
1468
1504
98
98
13716
6261
4377
72
572
609
1452
4259
9491
2760
784
1291
562
561
808
1706
2369
3128
4256
7780
4185
382
1496
13651
93
139
120
60
62
7780
191
1896
1442
97
310
1731
1629
9356
2244
14806
1107
101
514
121
8991
646
247
9944
120
413
1107
2514
517
195
3581
3915
2791
9238
889
636
196
8977
195
2263
2192
738
1473
333
2168
9424
6776
284
91
185
120
2492
15017
2404
41
38
64
75
303
1002
240
9414
1279
8858
404
9236
286
562
971
250
1177
6049
194
48
352
747
562
166
79
198
4685
350
350
202
350
6886
2429
219
5682
2263
6509
204
199
546
1393
739
301
3970
205
557
402
98
93
464
310
477
1932
150
849
57
362
158
95
720
98
320
136
91
490
1419
242
1421
76
771
2161
499
1124
4918
302
272
814
175
1655
2971
3518
130
426
17
472
5529
359
1849
1912
9899
5044
118
76
247
57
237
2584
718
252
116
76
248
57
237
1876
925
8482
1314
121
1646
702
442
258
101
76
103
453
411
450
871
286
408
87
189
111
1736
472
163
850
57
350
149
90
435
617
137
111
1618
665
899
343
3088
3440
736
228
13609
256
301
415
155
450
2625
14026
294
7403
847
1344
444
1379
1890
7383
342
12064
863
454
1395
1181
164
216
174
618
289
1955
4202
1154
999
616
272
2068
310
31
90
166
180
199
2554
89
1402
190
649
273
273
637
3934
278
187
313
73
440
226
286
1617
1642
602
683
1900
143
3121
61
8892
3966
654
64
189
556
162
86
4327
6584
607
1968
586
449
9640
122
3749
911
2614
211
194
2249
55
5404
150
6227
3002
454
161
6418
7361
1810
442
949
7304
587
570
2099
193
536
397
2977
7283
610
626
478
927
277
353
4925
657
162
417
1683
3558
4780
1947
2294
9968
1162
718
399
4862
3997
8816
398
3159
7374
68
2807
625
465
431
2612
1380
5164
3894
7378
1916
2119
441
1300
3133
16
90
216
11
2140
58
102
1625
6783
26310
3691
2534
2440
135
89
97
74
128
35
2590
3301
4162
71
1262
1645
344
37
3429
1162
65
1909
3790
490
558
643
50
1990
564
761
144
76
1841
6925
702
637
4742
1187
5064
280
907
1504
3054
3885
7410
10758
685
225
3513
317
1161
256
225
56
2991
4075
6091
227
475
435
422
2289
196
472
870
851
365
254
167
494
8120
393
904
849
628
1058
2238
872
637
245
182
297
204
680
171
1586
57
126
687
505
170
52
636
323
182
297
204
681
1404
234
415
183
2105
1325
56
1839
4507
595
132
36
189
132
680
268
356
210
129
107
36
299
148
246
491
656
1094
196
1343
2666
230
646
63
156
384
408
415
1985
14165
215
201
4707
27
7040
4417
99
335
411
2418
120
8911
1999
1509
6390
577
2710
3244
583
1904
83
362
557
8588
3243
502
427
1869
5356
6084
5558
2262
1765
1152
9479
476
950
92
5274
414
173
3079
1021
823
1701
15
167
130
170
4597
846
710
4265
5153
700
8258
10672
171
297
34
267
152
2335
52
72
163
25
4766
153
39
66
266
1334
2467
1065
9504
12006
196
9023
193
548
562
183
2072
239
24
93
121
4404
731
5577
14801
1158
1750
7338
3325
3328
361
69
305
182
1382
54
843
3978
626
1737
408
78
534
533
1539
113
173
31
56
3145
234
2586
36
34
1460
508
429
439
381
310
63
453
32
88
59
5347
106
162
324
510
2758
645
290
78
428
398
829
382
533
1176
416
853
15447
547
609
641
143
114
346
1506
43
3912
395
1637
1726
65
139
233
220
8442
1255
1116
12459
2663
2086
9342
804
4432
1637
9403
512
15457
7268
63
540
13608
272
1163
842
12253
10387
354
1246
317
708
588
2968
3022
1283
633
2308
362
1055
500
361
976
146
8659
146
1576
69
1623
197
89
279
57
65
56
463
2147
1155
707
7066
1137
1533
506
450
2575
1518
61
209
908
184
393
168
1425
214
2652
9168
4307
650
611
35
7406
627
1168
9027
15321
1975
1304
1294
13673
1228
3192
9150
431
4255
6498
8959
13586
502
825
3625
8940
1330
2109
2465
619
70
6196
65
170
258
203
154
219
263
55
97
39
507
227
493
652
407
780
3295
686
274
221
1303
36
401
712
1325
392
98
806
76
157
90
1038
3123
276
2117
639
188
58
320
722
1830
57
137
435
659
49
426
145
53
639
187
9326
58
320
717
1640
3981
674
1170
4789
4276
3655
196
7347
3021
2497
915
73
2691
1053
121
567
499
773
613
108
67
79
657
149
99
1048
173
646
518
59
133
102
332
714
119
1400
73
280
112
9146
1713
1981
459
355
195
5496
339
195
1477
11983
115
714
5185
3977
3901
2282
396
7219
209
435
57
626
101
445
642
653
2054
144
176
882
1712
3485
5235
4731
2118
2222
561
491
2306
5635
1349
5948
1399
117
143
680
323
108
210
630
52
148
467
127
531
429
200
61
1591
12993
237
176
9497
3496
9385
1026
1847
9195
1298
2184
1967
993
159
126
1729
57
101
46
939
151
120
1140
160
2419
1954
12503
3844
349
4593
465
2536
896
52
4344
43
573
7493
237
633
851
77
281
84
307
201
135
31
43
429
113
137
79
31
158
432
539
115
1402
88
46
13588
382
413
42
472
127
908
140
479
519
364
215
222
233
139
61
144
518
1311
57
140
2067
2278
3892
3435
828
241
809
601
43
425
2305
3192
27
4011
861
41
35
598
561
295
221
146
152
280
653
192
159
375
7338
1054
4739
795
7336
2593
1867
4668
498
1250
1999
1778
163
527
991
711
4448
82
255
423
75
283
645
6750
3089
76
404
4796
239
5003
53
233
3646
9155
244
1426
64
1085
2035
3608
810
47
47
144
688
629
1895
433
485
608
551
175
63
43
266
234
591
285
583
53
545
393
44
562
314
1311
435
801
1591
1663
700
1692
3833
469
195
1315
1582
166
39
160
448
158
2534
48
501
1947
154
195
2239
1088
1163
5278
4412
1295
55
91
39
1958
67
850
874
674
1021
1054
2259
261
99
281
167
150
219
2139
385
222
156
1456
67
137
126
420
628
94
125
91
200
148
50
1015
1026
2253
89
108
311
204
393
1390
163
119
806
135
30
114
666
51
148
200
91
96
72
705
127
57
1589
163
195
806
135
30
82
666
144
1839
125
127
419
641
40
94
58
91
200
148
52
1023
11786
2033
68
143
69
1066
5059
1191
2352
553
2478
3639
6757
7379
4556
8921
4832
6217
8064
3740
2960
324
969
10435
101
1511
576
334
532
125
6837
3900
11465
536
236
102
172
1493
1718
295
2052
1808
6315
1843
357
3572
361
2495
348
742
55
127
1072
173
2961
545
3268
2036
3785
900
118
793
479
174
410
1933
1147
3296
9230
2774
1869
797
3213
167
1984
8407
1561
36
7417
2734
9805
646
727
877
391
9577
8381
855
1200
326
3100
129
1333
528
5382
3449
992
422
7581
2450
678
1884
995
2491
339
316
338
55
15493
2747
568
3310
386
936
1250
1947
5404
1752
175
398
1931
2242
395
177
456
1373
104
1366
2788
3321
761
4783
5540
4303
288
4633
2263
1914
361
197
325
5291
360
197
325
216
5463
4851
1559
4837
4456
177
278
1010
1208
1294
8872
1657
161
1766
6837
1383
605
153
156
5479
190
313
4775
310
157
460
303
821
1596
124
776
272
317
3422
1085
373
201
506
193
7275
4949
4258
507
9308
1027
221
74
56
52
6563
3365
865
117
923
1875
965
1668
8668
4332
1278
1037
1112
5209
435
1773
497
376
2242
5493
952
231
51
75
397
126
42
2108
679
4226
11159
350
1656
390
3130
4714
274
2935
1394
161
634
311
101
76
132
622
51
138
102
194
91
93
83
702
141
53
1590
211
651
315
84
101
23
132
2277
363
8879
363
986
449
1398
163
234
309
3526
390
388
350
4750
741
854
65
386
28
6449
28
38
348
722
196
213
1591
54
127
435
661
68
88
351
168
52
1133
349
717
196
1399
2885
210
3561
1751
702
6202
150
662
1212
2226
1171
1574
164
8686
179
916
85
26
185
296
47
110
3832
501
973
649
8982
3373
557
2406
1250
162
125
660
438
102
89
134
933
11182
3361
14851
1004
474
150
229
886
113
4277
416
4798
789
871
10626
162
102
699
332
374
9530
4919
723
8241
899
1378
896
2082
7354
2407
329
2287
490
2171
8896
636
1299
13464
1851
402
74
270
415
229
437
255
230
1649
3217
1006
2624
4280
5379
3960
3050
1329
186
101
746
1246
309
65
1950
995
128
360
1050
590
109
1927
75
297
1162
168
134
155
1099
5239
7178
1464
1632
1898
169
1237
474
418
72
15483
26
67
721
133
78
453
2425
421
113
215
230
496
355
632
685
1741
533
287
5820
1295
4352
4294
49
7805
11611
1926
3187
4656
2171
1617
743
585
1495
2525
1106
3123
3023
4231
686
188
248
5760
187
1674
151
286
505
342
131
345
73
120
1170
259
725
487
322
425
69
634
69
517
517
228
16
449
353
1025
2756
32
38
954
762
1644
151
417
2518
152
88
201
3290
769
2649
92
343
385
255
1807
823
807
421
3618
6309
923
205
4972
7100
1556
1674
6475
2642
12489
1130
4615
117
512
3366
1317
5998
1652
5293
9412
382
1327
72
84
14
8840
818
107
373
1323
1949
1032
497
118
131
349
200
282
701
372
343
260
1355
60
204
702
483
147
52
494
135
135
83
510
61
262
84
112
195
868
2768
1429
398
5473
447
267
1531
439
753
3777
8728
854
1553
8516
5425
1150
355
14895
2535
4379
8621
3803
1174
4132
543
6038
1881
2764
5778
475
3703
8290
7350
2144
949
1786
3464
7384
7280
840
474
139
126
103
217
1403
666
416
80
82
2325
751
739
770
8169
882
5491
138
1416
4405
7414
4685
11734
2616
1950
3701
968
547
566
804
142
74
140
8044
735
1609
551
138
106
208
274
1125
4040
915
60
358
2074
68
3298
1837
109
562
51
5323
701
8147
1369
414
61
467
614
57
2846
61
461
516
2047
3584
381
109
2776
388
426
349
451
5484
344
1841
7709
697
552
2970
4608
2750
357
10556
663
160
177
209
98
630
2183
193
3711
2757
1195
21
121
102
1451
8082
199
2508
641
1067
364
91
127
57
1742
2362
224
471
953
732
7155
1262
5343
977
239
757
5100
3016
710
2509
6331
8173
2540
159
6671
4769
3916
232
12366
273
2863
2596
1144
96
9295
2204
230
111
36
69
123
107
67
6729
58
926
54
57
121
363
138
474
1248
129
53
114
1721
3091
398
4008
8278
1328
5160
2155
871
335
753
65
1749
1169
1113
11180
1105
13359
3285
1262
259
136
65
80
3322
1445
3707
5035
1158
214
1436
471
39
38
215
3267
179
3608
462
1764
62
245
725
487
160
199
155
176
516
446
128
2056
139
6493
7398
776
1600
1505
1756
3633
414
182
382
1131
1005
13846
9045
59
295
5004
4285
2875
1698
229
15456
2326
880
2063
2055
268
4378
49
4823
744
967
2574
694
82
96
25
1417
814
201
220
1393
580
474
730
378
940
1228
168
20
126
66
59
21
458
45
333
365
1247
181
2051
211
35
927
51
148
64
88
1791
278
168
75
131
95
114
428
53
194
240
622
38
126
3514
595
4258
55
78
47
170
3201
733
1313
2128
3905
1166
5024
6368
246
6357
144
5284
709
8110
5090
4333
15352
14656
2660
1021
113
135
457
1061
2679
531
316
1177
483
3125
1535
2917
3316
1781
63
7386
1990
5140
1308
606
855
7406
6857
3018
967
4631
111
273
2018
1425
480
149
427
1942
109
1013
213
3840
12927
1486
586
1373
6209
1598
2276
214
201
348
662
110
4716
180
99
136
9442
2381
876
364
5922
3432
3000
523
68
798
3130
15452
221
126
2499
1766
4091
2233
14190
785
407
517
134
160
1130
159
2205
2943
8797
8819
4506
2075
6167
161
903
5302
646
257
391
194
718
195
163
1403
472
3488
3255
644
7362
617
1562
2665
2281
1857
500
1117
7495
145
529
9413
426
923
76
234
2908
408
458
9448
12170
2912
2402
4359
172
2431
793
398
2603
5325
1391
286
7391
2861
8886
4112
1442
7566
9483
1205
3022
2927
1145
2006
9085
875
228
190
44
670
2719
981
3720
640
3758
2751
12541
7477
175
2013
381
31
410
1408
454
826
911
640
310
1994
535
188
660
1641
3732
220
19
1181
593
881
134
1078
2505
179
50
144
1415
1608
148
137
994
2901
1980
387
126
612
408
1400
460
2332
350
782
92
801
418
417
256
825
201
159
789
217
111
1188
3447
1726
1030
137
8559
162
1567
1191
487
116
93
89
45
162
315
1774
4375
1796
736
459
239
60
2303
2266
276
510
6980
1522
548
558
482
784
116
148
737
54
265
4008
2452
1664
483
127
769
129
178
60
523
3244
1148
2518
58
523
1948
67
6476
6667
4350
787
265
2857
1127
486
164
157
446
3041
2217
180
448
1824
2449
677
162
1365
3261
118
3718
801
57
194
683
90
412
175
50
805
325
15408
110
165
5354
1805
239
2916
1665
15432
113
617
3340
663
494
137
471
5044
7236
466
3837
141
3233
7649
839
280
2006
8807
250
579
174
1957
1127
6722
45
9218
103
538
179
1791
622
146
210
1742
6867
763
239
546
314
1289
10050
1916
900
815
538
1525
2023
2787
151
130
253
9552
291
1682
115
53
361
285
98
190
352
122
408
2131
2281
7193
2753
328
3823
3285
602
2320
874
959
8200
977
500
98
4517
10208
2161
125
371
1494
257
80
363
575
4050
1568
152
8555
153
829
2828
1053
2461
756
7350
6677
4985
478
2676
4253
96
692
1864
99
1005
228
11463
2690
499
9375
647
1730
899
190
68
2160
130
511
281
9367
59
484
638
158
156
42
1655
218
372
818
7454
2030
1423
485
1203
933
2999
1317
733
156
59
80
7421
664
3964
429
280
488
5470
352
488
5464
279
1889
1394
1283
139
2885
880
58
331
715
1668
6668
123
2689
2020
13626
4969
87
72
119
243
13609
2024
272
89
3108
121
274
89
1855
10590
954
67
676
440
73
1406
1449
1741
4107
936
1961
4501
1401
814
11815
2624
2514
185
327
2534
6499
3277
2127
268
160
340
585
9304
887
2329
364
36
122
1604
3464
6525
342
710
132
3712
61
691
5318
191
115
2194
230
396
3151
121
9379
102
68
87
147
427
5079
1337
3991
1173
232
171
2237
9409
3974
2219
195
8947
198
548
2071
7378
224
12834
513
6006
2030
1097
4642
746
873
1274
1674
2698
2191
14900
1638
545
2015
490
3388
3376
2153
876
441
1635
8228
1829
328
2502
11124
618
5240
753
1523
292
517
2421
1263
215
1194
1711
945
3838
3714
2256
7814
1018
595
1977
157
26
278
3002
674
78
4297
955
987
1895
51
141
592
107
69
133
91
197
169
52
638
309
328
681
1682
840
66
1637
115
5621
115
512
991
77
473
1431
173
227
2764
4704
304
4307
1860
534
5903
537
635
655
744
18
425
130
386
53
8077
1531
1471
881
692
529
5156
519
7358
170
8467
45
650
214
2354
531
45
5392
1723
66
136
446
3644
2393
911
1830
45
53
3585
5937
2616
45
70
57
2987
421
4662
526
218
1749
1664
7279
14
1506
163
2303
6335
794
372
4574
41
7354
4453
5068
3229
51
1852
548
1527
659
434
2999
1813
869
304
291
81
387
135
192
1566
80
139
432
665
433
169
52
1009
331
712
1660
2903
3256
2494
1695
658
7212
672
1394
157
706
200
230
3994
3422
165
81
401
415
177
51
349
460
4151
1640
4343
4079
1790
214
641
4637
594
1659
5634
247
607
95
6063
551
13711
99
4740
70
96
587
106
111
86
622
1485
317
670
1588
4744
347
5817
6775
738
4499
599
1592
1430
505
128
5415
476
164
510
1573
1053
5482
83
1513
308
698
6417
6550
426
4672
142
85
1507
304
699
6421
6568
429
4703
2760
59
85
3153
5243
424
446
4052
499
4232
2275
171
2015
26
35
515
383
550
1209
354
8888
762
1218
7374
130
9356
150
512
454
1110
1200
301
475
2485
933
208
681
204
320
230
637
52
147
190
91
124
94
712
132
53
1588
208
191
680
203
320
299
637
7954
3592
630
627
3569
78
998
856
1771
2377
1727
5362
4523
10124
2428
3972
1253
2201
12008
10180
4351
4641
448
2043
2984
1647
570
574
2930
2556
469
1765
1461
7124
283
2025
2292
10463
36
4266
2644
52
1378
326
3509
910
1782
2570
2766
463
400
119
5755
394
1890
5313
4768
14859
2497
1880
3401
3928
258
473
177
147
56
930
7313
11522
2672
211
151
3370
1361
7423
70
80
147
99
109
150
72
1730
874
1387
895
378
488
76
1516
58
262
39
192
2126
210
109
214
72
7466
5090
112
842
471
94
205
4597
128
1097
39
104
203
92
2193
699
86
255
1884
444
447
1888
254
148
56
313
1535
1672
5381
1246
1513
273
113
135
217
95
540
502
463
148
50
1072
312
325
201
697
107
218
1382
242
1072
53
141
475
357
303
807
915
2168
1477
665
2936
5494
1314
6279
2657
1636
1119
14409
456
6304
2135
2706
7350
14208
7446
9414
9824
2023
6710
3474
1563
539
1143
745
8874
630
54
262
3241
42
10329
788
5146
2613
1326
495
83
3005
43
3340
594
1509
7762
2736
709
136
363
235
2913
284
303
219
484
1260
3219
3341
1851
1829
902
3896
193
752
1752
577
133
57
1450
7322
145
206
189
663
212
297
297
633
9326
112
2194
618
624
1230
10174
7326
1512
323
9464
1143
5495
405
169
1426
280
1795
709
404
1199
2285
180
10096
2315
6215
214
47
5812
675
1324
2720
84
313
3900
5836
2073
137
3366
113
365
14931
5301
4012
143
5035
308
2209
494
1853
7233
3523
11159
1871
509
491
681
4372
825
549
1626
658
3062
1774
1843
634
216
1367
2307
2291
2317
2163
2161
1375
1367
1804
419
2638
760
1276
5204
717
1402
161
653
215
298
8045
5871
192
124
165
76
626
52
148
417
106
569
35
154
61
57
1349
256
142
246
296
310
1810
8912
10171
2874
397
161
616
14910
795
2656
485
6250
3029
2553
3659
975
980
1786
2953
178
499
83
130
6852
1437
1503
4273
1869
4029
682
217
6589
5099
5438
2498
1633
2028
10366
1738
219
569
1999
568
2212
1718
225
135
118
131
5920
7659
6466
2284
6755
3767
1753
2676
7699
745
635
198
54
103
332
698
212
1402
1486
948
341
179
9589
3893
1507
342
1880
4628
1641
450
7438
167
130
255
3166
1397
4918
3941
9378
37
2464
802
233
444
4566
631
68
1776
930
3800
909
343
2537
333
565
3477
6784
516
166
185
75
76
589
507
9360
2751
90
5471
8365
1710
197
275
2868
61
140
233
222
906
195
858
122
1052
158
443
345
773
277
11847
1234
1754
51
64
4192
650
148
5944
2228
95
551
146
614
740
225
683
258
5087
1120
295
502
3490
471
97
304
879
6670
3682
239
3735
2034
3234
5691
469
8183
9446
3276
1903
48
2367
190
596
1089
5156
14337
26126
955
4400
669
244
406
1489
7420
2691
192
164
45
81
563
5447
121
38
506
343
133
345
79
129
84
1172
5364
1025
2285
284
1561
1300
625
3928
9534
59
3470
333
450
121
116
60
60
4811
2717
629
70
11529
944
496
324
12122
738
957
490
102
180
69
310
231
1014
9635
892
121
148
60
1992
2496
2261
323
1935
601
796
6675
2434
1731
4903
2865
607
2572
1028
192
502
9042
5250
4506
1396
321
681
331
129
42
969
52
169
448
79
284
422
138
57
1584
684
332
131
42
866
3251
5155
688
8339
1155
239
50
85
127
151
73
474
340
56
475
113
99
744
4983
5086
1507
39
4623
668
481
3037
5616
1621
765
2214
89
723
418
3137
2012
819
3472
3927
2655
1604
7371
236
723
123
2136
746
2256
5258
9716
2424
2728
1974
574
154
4453
762
595
141
3951
2763
828
421
428
78
982
144
274
620
6818
4988
799
54
60
138
3877
11582
2014
8159
662
422
149
49
828
397
425
78
986
4119
145
4244
15368
1727
500
1468
4861
271
131
1641
437
526
1662
5101
12243
130
1073
7754
417
138
602
3192
6204
64
1658
1712
89
1173
1498
5384
307
209
2098
3066
127
401
1364
497
190
578
322
5207
776
446
132
1092
829
216
365
13485
116
179
63
836
646
541
8887
295
1639
42
110
1395
1411
1274
9193
467
522
1575
11751
953
4954
1590
399
566
1677
3905
9078
542
366
413
392
3147
73
8076
1249
2999
6778
1204
6820
171
665
7642
3254
584
118
632
340
230
683
592
3205
637
155
2014
2866
1560
1320
10174
1977
170
120
1010
416
507
2012
278
2498
4916
7962
562
510
440
703
528
543
1659
3028
429
192
398
119
108
2284
987
817
422
426
78
4337
1572
2477
422
676
663
120
153
2271
568
6559
570
135
4680
175
3292
6598
15312
2877
2608
1409
1115
2490
41
191
724
703
95
53
3127
1339
7430
2932
1908
319
281
2844
280
595
6060
298
137
281
98
73
653
2753
358
691
11689
823
99
176
230
2730
113
1644
251
388
1977
6090
580
1147
118
84
4648
1172
879
328
1259
1194
282
347
544
5456
3671
97
4050
120
85
49
9451
31
300
1370
568
927
10268
34
4636
6861
576
589
342
1541
626
4714
2269
2501
640
456
5096
9588
605
3479
765
1766
507
1386
504
132
3921
6517
1533
5153
2425
200
4426
975
51
2633
1083
456
1458
1663
1273
1000
2773
1482
4158
213
612
702
902
407
535
163
102
716
204
297
223
630
53
148
223
91
64
132
518
416
137
58
1591
6461
345
345
4805
714
204
297
224
630
1682
2215
3971
564
757
1893
70
83
267
298
293
86
2403
69
4042
2054
251
355
3995
2044
3071
2291
207
802
11565
7541
96
7394
5246
483
940
958
2450
1126
338
644
5424
1732
227
3737
4549
475
141
97
75
639
2775
448
140
2276
539
4563
1147
887
329
1292
1193
349
623
322
1404
4011
574
226
73
1643
2717
15443
1075
36
7543
3592
3571
237
697
178
607
116
485
1650
6002
232
671
770
345
1725
136
3871
7058
3757
118
1861
1076
457
1331
1710
424
2641
2563
6863
391
565
3412
96
1982
4228
4292
5389
321
960
2029
3977
5507
2628
578
654
58
357
2087
563
343
4361
3842
2028
1308
177
1132
344
653
6875
6841
581
330
7019
3812
7281
2221
1874
276
340
401
2671
277
382
2326
386
277
2680
1483
4024
2263
1267
3872
1234
439
487
117
2108
1000
76
8196
2064
507
117
1636
416
8830
85
3625
173
59
319
1760
61
1294
2142
2618
3756
2927
3593
4664
10775
115
5582
4215
6806
1973
2257
2341
617
1480
120
4700
631
1891
3946
2414
1027
3923
6839
2290
2017
2457
1130
341
654
7386
1161
2613
649
1268
497
353
519
935
1648
119
392
120
473
372
2196
119
389
3306
764
3802
835
138
8789
116
620
17
131
2421
6189
2225
3951
33
553
1008
9430
1966
6120
2430
688
12066
1580
758
1259
910
1185
6727
2556
3871
452
5803
1139
1654
485
116
607
178
698
237
3571
2319
5160
5560
817
3287
5994
4843
10139
3246
291
5445
1032
1383
1785
49
46
4343
129
6697
4635
4613
3432
77
1074
61
39
502
11482
2154
202
129
504
42
2023
96
245
6852
337
875
574
374
6817
196
669
320
14820
2109
279
14888
220
121
2413
335
3140
2284
196
1085
297
707
200
202
411
539
149
7406
168
57
3721
2332
150
40
198
54
1539
61
140
233
222
522
5335
42
79
429
998
791
2016
5586
834
1333
2097
505
96
906
52
149
421
70
107
173
421
150
105
58
1584
169
190
5786
3345
206
373
172
333
176
408
623
51
61
140
233
210
92
71
291
1454
114
63
2238
1981
45
630
8827
2184
4855
1487
294
148
160
258
1504
1931
218
154
339
1501
95
212
292
1475
6777
867
856
498
1030
125
858
6504
6670
486
2342
1693
13242
955
102
543
9442
150
1226
638
6823
771
171
202
826
1188
97
141
79
346
134
344
507
279
1433
8425
551
2976
306
6832
111
114
43
424
431
825
2709
5981
3456
1027
5552
1159
2203
251
2794
1285
2534
131
167
126
184
36
250
1594
250
6740
2916
12074
6811
53
1793
1751
1597
126
459
449
2123
350
6638
550
2321
43
173
203
140
61
142
126
31
539
38
2177
968
949
44
133
302
109
525
767
88
139
12
511
99
1036
98
1856
946
278
308
198
544
127
2556
4260
5065
2099
256
198
216
45
4394
279
507
343
132
346
76
143
126
1174
79
104
3999
2341
489
4371
2274
570
7382
832
487
298
429
153
668
4868
2128
152
1703
7221
2931
44
642
232
496
3573
237
697
177
607
116
485
1053
4119
7385
459
3746
125
246
1971
270
77
1398
165
166
672
308
994
53
168
165
83
59
94
628
59
426
200
57
1580
165
166
948
996
9232
837
6561
1390
3874
2317
936
6727
6377
1635
749
2778
2621
672
6862
6763
192
1651
4563
1078
644
1976
94
953
1614
14834
10847
331
15474
484
6800
488
94
3592
2123
490
94
1719
56
1694
2029
1237
1801
3130
61
139
233
223
1851
156
89
767
351
945
207
539
16
442
6822
1312
5027
5012
392
2419
125
436
1294
3000
671
3925
53
5107
2085
95
8651
127
3134
1069
6491
7397
344
2480
891
7120
1184
126
132
78
346
133
344
507
282
1578
861
6849
14634
2792
2609
6838
7136
2511
14878
15995
2635
1171
126
143
76
282
1590
6307
4393
282
507
343
133
346
70
149
126
1174
3237
2325
133
336
506
282
4363
4173
100
101
3371
6779
709
3518
237
697
177
606
116
485
1653
525
4414
4828
1477
512
425
9514
949
371
1007
45
145
219
192
734
725
58
337
53
2486
159
1341
728
344
1949
198
2253
478
306
203
91
932
362
8196
4323
2567
290
2593
1138
6810
3476
722
9580
9375
1596
11631
803
7817
193
5830
301
1401
1350
295
2872
340
6851
938
3168
859
3645
1480
117
1376
98
106
60
130
3390
72
131
1854
3082
2622
393
604
9487
7248
53
1399
2160
327
1349
2950
3955
5666
2613
14941
3073
1919
117
3364
147
3489
1394
171
696
326
1894
1430
477
403
283
464
390
1631
3349
13912
5828
3977
512
228
636
237
7594
460
564
5032
1862
530
177
90
1884
4988
7268
940
469
8859
342
61
92
1875
6136
250
454
243
127
3225
125
111
252
53
275
1530
253
987
6171
787
2655
66
118
1432
1174
98
142
75
346
133
343
507
281
4391
5050
1099
11406
35
8996
3510
2190
598
360
102
12
69
945
357
543
147
13572
233
173
1507
128
595
96
179
511
1150
300
3150
148
26
140
429
2249
1777
4306
3886
836
615
518
809
421
292
568
1870
1091
1085
265
2100
1427
14936
263
732
293
1710
925
2397
6836
6711
329
462
471
441
378
451
6659
2000
9347
1336
5227
4767
3981
4394
282
507
343
133
346
77
147
126
1175
564
7510
1400
1844
762
6806
3947
7234
1889
420
2175
539
1396
157
394
96
93
170
4758
369
102
716
1005
206
552
98
476
2702
744
128
1585
477
152
409
4742
409
3594
139
981
6837
3788
2069
1060
531
495
5531
495
5564
1907
62
624
351
481
6598
1105
856
89
32
2256
959
1182
354
355
158
720
110
300
326
424
60
1257
666
2492
61
849
1858
5556
451
411
428
173
3773
259
1545
6750
4144
228
118
574
482
1218
142
1285
210
75
924
1018
109
112
172
155
312
428
51
148
223
91
82
711
127
58
1818
1017
109
112
170
155
198
413
7492
3237
4764
8907
4574
9374
5576
2917
981
505
3214
1011
567
1453
2767
636
1256
53
16
262
215
221
661
33
3443
14899
2499
8879
3218
239
555
1235
1101
152
402
1043
96
351
1584
496
2365
7252
3993
4392
281
506
343
133
346
73
151
126
1174
1259
13086
1123
383
100
3910
3863
4421
917
298
218
4795
3241
14869
3790
825
1454
2899
1089
828
603
4108
309
467
96
1694
634
1578
767
2146
5228
3944
6629
5176
338
1632
6274
647
4703
3791
1177
572
499
3544
344
886
1897
240
3972
366
329
491
1527
1455
1636
5459
4118
230
199
172
4300
393
9112
5729
1993
7522
1649
5367
491
396
440
3914
598
3062
2588
1606
485
116
595
178
601
1402
162
189
990
4720
359
6158
1882
3708
545
391
3819
4591
171
72
74
717
332
4771
7303
3154
927
235
1651
1884
3936
142
25
14001
6133
529
186
69
164
559
1099
2221
154
173
30
71
172
3442
2534
6014
44
6174
2743
6619
1234
129
623
337
1053
1362
3302
561
490
1049
458
531
1955
376
792
754
5062
2925
4237
3113
222
180
43
166
11437
50
253
1962
7197
54
66
71
84
43
175
2986
342
313
511
1908
961
11151
6893
798
1198
677
194
3483
195
10146
581
4011
1576
283
1333
359
371
809
755
14872
3788
897
2980
5145
147
13546
156
1895
911
314
6034
411
217
4924
322
107
93
101
796
317
687
411
77
277
650
1673
381
63
563
489
538
554
2835
668
2734
15314
2566
575
1452
550
295
204
4577
529
662
1769
368
8742
431
2381
352
381
9100
1802
1624
6934
1264
533
177
2435
86
188
203
450
175
1978
9561
743
118
1212
1023
7445
641
1065
1318
3929
6141
2709
931
438
6545
1257
14852
6097
3025
388
6815
924
1410
473
536
5589
227
276
4538
661
5715
153
3239
1899
55
98
491
436
1339
330
2240
588
109
3666
1281
395
67
161
628
11503
79
5042
916
144
38
1857
1393
199
196
685
310
130
1020
2266
6827
2229
1133
1589
452
260
535
136
60
127
1050
3144
1083
4283
3183
1872
57
105
152
66
830
211
164
1566
3484
12234
579
121
2654
808
57
386
405
49
863
1883
3268
182
129
159
100
119
507
2023
965
110
243
127
540
1526
55
755
1180
74
628
3188
619
1265
984
7686
5397
837
719
1176
583
1627
213
183
278
114
1861
341
3049
4298
492
151
1871
1711
427
7031
6820
7380
473
102
268
41
42
38
42
220
176
4918
112
64
42
38
42
38
42
38
42
220
178
71
1068
419
57
116
180
196
260
129
436
162
51
920
177
320
2328
2841
3661
3745
668
1624
1049
2124
4588
4495
98
1780
73
1082
4314
955
13584
21
83
861
184
1119
79
4432
2061
168
944
2198
195
2558
7317
6413
185
491
1664
2688
601
2495
238
1092
11675
664
5993
6776
576
11547
1843
298
174
308
377
135
245
1095
219
300
174
309
377
131
135
244
2224
562
352
174
5683
705
8335
138
201
1508
89
3204
9609
14312
149
218
1005
2351
2158
1694
2677
352
975
820
301
311
63
25479
1922
200
871
7417
77
1011
175
26
322
851
1207
883
5973
1518
200
30
57
544
347
212
309
7156
4923
7300
619
178
363
626
132
9379
450
470
503
1445
1653
1612
92
352
432
305
7437
36
1951
3648
9433
3204
2392
4827
718
683
1271
951
1648
4163
4378
2320
2340
674
304
4705
14896
8710
52
133
9715
466
87
1340
1128
144
7390
1251
1197
1849
583
3541
928
161
3837
7512
4844
164
1565
71
1946
228
422
424
3172
2625
610
436
65
482
1941
376
2048
83
2772
3622
855
467
447
698
382
1810
1167
4129
5962
1150
318
1340
10531
54
9624
146
5906
1929
5272
298
204
398
5613
715
61
4231
6986
1432
173
7380
159
554
1940
988
56
191
52
6028
7339
448
421
343
4582
379
407
2281
639
211
56
134
79
104
155
320
715
195
1597
53
119
729
66
72
360
146
53
637
212
56
134
80
105
155
320
716
195
1405
4251
106
430
355
122
78
187
213
170
3585
3739
1650
370
2995
7365
1607
1251
113
1649
2784
504
20
173
524
2029
1479
494
327
1196
656
414
163
7967
163
1562
139
1624
203
32
966
4130
62
505
3649
241
7286
3527
682
2134
68
1452
235
409
300
1533
156
338
939
4584
4581
348
5462
3552
2861
2693
2486
1274
83
95
4081
960
100
88
1272
1272
128
3175
5650
348
238
1423
960
7346
958
7359
7148
1353
441
320
408
58
330
159
708
498
114
62
7384
3784
89
137
1308
58
341
955
116
2084
1191
250
280
2824
3142
1613
1054
62
187
438
679
52
241
105
277
408
194
1560
96
87
136
2444
2248
4611
3685
6270
46
379
303
101
768
52
375
214
338
151
337
2809
9556
262
2639
352
535
51
221
47
23
224
58
9591
347
73
84
30
311
2522
1991
4712
808
41
996
1058
1176
75
1027
1026
3739
231
157
2879
435
188
514
535
215
52
38
680
145
227
446
741
79
213
5471
1157
3416
6102
740
3327
3222
8523
9030
2415
1804
3166
5200
2354
10801
5879
196
1948
315
62
71
95
131
5485
327
70
94
5070
1328
160
237
450
1682
5321
1243
2025
111
812
94
206
83
2548
111
370
37
31
1492
120
338
1659
791
718
505
9398
271
1074
872
213
61
187
248
336
490
122
120
703
632
64
247
2614
13252
7667
11648
8174
691
5240
3908
7850
559
12299
578
386
192
8925
47
51
9199
110
2223
120
1044
1398
203
670
341
108
77
279
107
484
93
276
76
1473
257
359
489
1777
2451
1313
684
10221
6663
7430
381
31
2412
684
4225
2135
1621
324
457
629
938
237
655
88
377
181
3556
457
1417
154
127
4574
337
6465
43
250
372
306
269
128
708
73
1328
202
706
320
78
867
52
148
222
91
88
696
146
57
1586
170
117
659
322
78
872
745
651
2797
4206
14839
5680
2183
2835
3014
392
123
2580
63
38
665
8729
747
9107
1517
327
2724
1017
217
349
372
269
758
3287
3659
2263
8849
186
695
3782
888
3190
2135
620
136
73
222
217
336
258
1413
666
306
372
782
504
134
47
133
91
109
181
97
174
68
49
192
2822
2448
79
1554
137
8592
138
1069
113
1525
1744
48
273
1393
373
368
625
72
115
1190
9355
731
348
711
114
65
829
92
12
33
1515
68
3572
206
71
927
1157
2245
274
1295
936
147
35
707
75
54
59
6816
51
1178
93
139
463
314
60
1540
1419
474
80
179
347
91
2254
318
225
6824
5038
629
8282
747
4443
73
2146
6948
255
935
370
1008
191
824
199
777
100
182
44
1054
149
1482
1130
1898
100
137
719
897
2227
1272
520
383
696
43
9058
6848
4038
467
196
2941
1306
13683
1339
7722
3143
196
2226
560
527
236
1294
1608
9268
634
209
89
109
320
889
102
110
1401
902
701
1144
471
1562
5737
1081
11166
877
854
934
336
1089
13630
1205
705
956
181
1290
1316
31
102
205
89
120
830
2023
87
82
8414
694
4934
87
451
1517
542
508
8322
235
1424
1624
71
866
162
63
131
1518
224
1537
4603
339
6643
2629
33
4081
2536
5306
6779
1643
4228
2511
650
4150
3157
2172
3678
4031
1959
4877
4478
29
342
208
82
305
5334
204
88
2184
946
1998
297
235
283
294
6866
544
599
9179
5257
1700
5925
521
291
250
140
265
436
2093
1410
3853
3527
8822
6599
478
56
4480
4381
3030
2150
2881
9518
5953
562
96
1246
4389
281
506
343
133
345
76
144
98
1175
1558
1189
1020
1071
145
671
6386
662
299
3046
7422
6537
175
343
625
52
169
411
107
174
422
202
44
1595
654
307
175
342
624
1552
68
90
1638
537
1380
151
114
122
127
1710
3398
69
151
233
160
2167
2152
214
1363
1140
618
7975
9600
60
107
350
455
223
233
140
63
539
57
172
1549
43
5952
2214
52
761
196
463
131
1791
452
89
130
881
802
256
941
147
1745
535
76
97
101
8877
8258
697
5234
4858
9388
764
150
256
1428
674
1366
4602
1875
732
6493
65
139
492
486
3599
453
2163
14867
10658
5351
5262
262
458
1296
2889
351
7420
3073
12104
1581
716
308
182
881
52
169
192
91
138
650
423
116
58
1587
162
195
660
307
182
884
835
3417
272
993
173
3952
125
106
45
101
99
63
709
8931
124
610
741
226
683
518
65
1819
996
173
1567
9132
4317
10180
4480
587
360
126
203
717
7429
868
865
800
1231
7291
328
491
49
368
2231
6674
472
149
1944
329
350
284
88
760
49
473
525
8870
1566
294
103
342
633
14
61
698
39
31
52
1958
853
477
6584
7438
481
52
2253
859
9110
38
250
202
76
288
34
555
528
924
720
393
328
508
294
2260
537
5316
9637
4146
13702
1056
9623
1958
562
1533
2238
50
201
7190
1280
220
2012
7459
671
479
970
89
242
2905
1881
3017
7208
2262
138
813
229
298
700
189
211
1592
65
183
7383
91
589
88
90
187
169
52
812
95
229
299
701
193
219
1400
489
369
7444
1450
45
3241
5366
145
63
50
1076
754
2223
9541
1879
46
862
246
7451
368
177
613
122
1022
105
285
1833
5487
5297
145
474
82
130
82
55
1639
1684
219
365
99
40
1731
889
306
539
348
170
313
119
90
238
121
2688
104
1073
2770
6063
1383
629
6786
1319
581
638
203
14714
962
196
176
105
456
734
3533
4645
1035
64
2251
5733
5247
121
4636
398
950
117
1411
226
89
3250
57
194
228
120
3134
90
57
194
228
120
2197
207
233
51
76
1005
2131
90
5217
699
8153
511
582
275
230
215
85
78
951
165
186
567
630
1752
4286
66
2402
2906
567
2997
719
6801
395
134
1428
11522
401
156
1173
1453
3657
3057
595
1354
2329
2909
1721
1285
582
1178
55
2792
1179
55
839
5588
2517
1315
11614
884
5048
5014
171
54
128
148
1193
1347
7391
6114
84
75
1504
1996
72
203
811
623
258
4536
3934
53
5117
444
1330
6439
63
98
8167
1811
67
982
805
431
427
78
230
205
507
188
157
1400
13638
6804
1029
1017
4199
6734
1023
4262
156
8984
733
6836
3224
40
221
182
256
603
2218
1059
96
5255
86
3601
4869
44
13496
3714
2414
4083
156
263
292
185
2803
153
7344
10437
5039
96
535
97
217
766
2439
2546
67
1662
129
5684
231
131
2324
1108
137
1280
3044
734
429
2960
1084
130
83
109
317
168
4195
197
282
507
342
133
346
76
148
126
1174
500
1587
58
140
414
633
90
407
110
51
50
856
134
83
103
332
657
1401
1214
225
187
70
669
1578
334
89
265
158
269
153
902
317
519
4337
7070
8860
6356
6078
183
1352
495
111
153
557
272
178
362
1178
2185
158
391
154
94
18
661
561
431
477
5181
397
106
385
474
315
346
7312
142
4703
72
528
92
750
2414
935
514
113
120
199
2652
4391
1320
1088
4118
1857
608
2901
370
454
675
76
1143
2710
751
2906
80
1581
81
3160
1862
3621
5682
3002
2267
469
4602
1014
119
294
345
253
8439
698
5094
939
121
412
542
731
272
240
617
278
1918
1128
136
89
432
178
5832
3309
89
582
714
552
372
1279
89
475
102
465
6474
340
1916
52
2575
470
1221
8674
1069
4434
1630
149
1104
278
1286
688
2404
1207
2319
311
54
729
47
9357
1232
3863
8759
5445
1527
39
5726
9064
669
4591
1005
31
115
136
327
275
98
440
1538
434
110
134
3276
897
6018
8820
305
834
1343
471
31
1720
9452
1970
343
85
225
443
164
125
338
97
2077
397
60
1238
373
878
499
696
177
17
62
74
9295
5349
2421
2695
9549
252
9749
2616
399
50
1054
304
505
166
889
424
224
481
604
383
1179
797
777
1386
206
215
830
74
429
413
3033
6302
797
538
158
5450
699
8165
2154
1424
449
123
715
193
342
2877
994
846
73
598
222
78
293
63
796
5434
3987
769
1272
1085
12268
3397
483
57
2260
802
1563
277
888
530
1601
580
379
132
589
511
1440
296
84
45
969
270
230
4388
187
8635
56
288
5560
489
3850
1831
5117
4842
151
7038
1404
1230
3153
13157
652
203
110
294
637
50
147
185
85
136
68
83
658
141
57
1576
645
320
261
643
77
71
3464
6758
8892
726
502
190
626
61
4458
1649
82
447
1855
83
479
4153
4810
3274
63
56
48
4506
3443
661
474
510
98
1504
1920
1877
88
711
131
139
85
99
59
1650
6175
40
6391
172
810
1023
195
851
5756
941
5083
2192
10200
1001
196
684
487
382
538
10544
69
3177
4346
68
573
4145
734
235
149
13915
377
326
2307
3889
3387
7255
844
113
14856
293
190
1442
616
428
146
210
87
607
1102
107
247
7057
96
1563
135
442
74
346
436
167
166
4853
579
1527
5599
4855
41
508
39
44
231
183
325
219
344
457
342
177
1519
201
944
818
2679
598
102
1920
8853
5590
637
629
276
583
1464
86
443
434
9432
115
96
15
413
1969
1514
392
208
1011
116
793
177
609
9455
858
86
33
246
919
1367
226
102
13295
1733
529
102
1894
1671
1523
1263
3593
121
716
1465
723
97
68
908
210
114
1179
3817
6394
4741
352
355
359
6480
484
3080
177
4040
2149
3318
3720
2775
765
661
3546
2164
35
5894
1481
9564
2460
5171
3037
196
500
1171
1082
3470
464
44
1493
703
272
82
414
416
830
280
143
893
242
1236
2674
2934
591
109
1005
85
105
118
133
40
47
335
15
1812
589
7462
771
5829
132
793
2172
252
101
156
113
1641
1231
38
326
46
3417
1266
4637
4688
976
7416
1496
6575
2988
4266
2191
193
1979
8705
600
2082
78
337
275
335
333
372
4868
2753
67
992
839
7361
37
1661
751
108
569
12096
1263
1917
556
9711
1271
672
72
58
6641
356
4750
5123
3904
5147
1661
83
159
735
2316
456
2583
776
232
1101
421
9086
638
402
37
1478
1065
282
215
2651
12886
1378
377
244
280
498
194
112
619
747
14012
824
468
906
1462
814
5364
1734
2955
14835
631
347
9617
1032
840
7281
117
50
145
156
57
621
201
57
500
1455
591
36
1277
1905
8860
1666
1202
409
3736
557
3584
1977
43
336
230
114
78
161
2532
6457
159
5583
113
216
186
391
13932
496
39
124
5943
39
124
2743
136
10933
1500
8893
3929
698
8336
3181
54
115
61
250
231
216
129
112
30
93
497
831
272
307
211
51
573
180
141
90
460
306
153
377
314
684
4357
3499
2071
424
3823
9359
945
565
1400
162
680
204
297
85
225
639
204
142
9288
9530
6215
423
3632
216
951
1873
244
200
481
1439
126
192
52
105
1022
3615
63
1131
3217
4305
325
116
280
4369
269
134
129
76
185
608
135
617
1883
505
4004
9212
381
994
1232
2958
4727
2488
163
100
530
568
1454
91
96
685
3913
2715
1199
153
11689
8678
153
972
884
1904
261
2395
69
2348
7089
145
4264
4988
7295
2479
1217
229
2697
3634
1913
99
17
172
762
117
11095
4521
5350
1969
171
4785
5066
3001
627
2814
5978
4821
735
57
63
684
2431
509
414
5569
583
1810
5050
412
2013
198
9367
1948
4338
127
10484
1462
450
167
156
92
548
658
477
2087
285
54
65
5708
2934
126
184
438
566
168
172
410
345
75
408
77
274
957
1947
1341
446
1349
977
234
785
573
52
1230
1114
5227
13614
5877
7985
882
5857
220
576
8413
1102
680
78
488
5489
7501
2419
77
2286
2019
7502
3095
8418
113
146
74
903
84
68
7241
1203
1810
70
3465
70
229
2095
95
102
100
208
343
1863
445
351
228
796
1965
449
460
231
280
88
7938
1159
1012
2707
4535
90
209
158
172
8802
318
579
9641
850
2263
654
153
999
58
483
1849
1925
7997
12423
8965
1193
578
2980
1700
274
542
74
331
391
177
170
4930
751
407
2075
1233
565
498
1440
301
302
8255
693
5229
61
92
767
1565
1450
353
1071
253
104
156
20
7397
138
643
2564
179
158
441
321
2473
537
196
2172
64
47
7351
11060
2378
1819
2301
874
1831
246
1375
335
825
768
2956
141
2442
2402
2606
7618
733
9350
586
134
124
3626
803
8827
185
339
142
416
4704
1869
1429
451
232
893
1965
451
144
91
256
1217
11741
7341
2095
667
299
6884
318
860
295
14
154
4788
137
124
38
102
126
127
304
107
4492
5313
113
509
242
114
31
3659
4512
5213
1196
2551
2787
68
145
269
119
365
1761
102
61
70
346
201
329
608
279
356
678
69
654
1988
2583
80
264
371
808
3087
141
36
366
2395
797
683
71
2236
6750
2421
104
2828
591
202
84
2044
1537
385
532
511
137
249
639
150
413
4665
340
340
343
6470
57
111
1009
1702
122
502
574
156
55
149
112
405
642
226
114
457
432
688
143
147
56
184
299
331
1325
2093
104
311
185
205
2629
104
311
185
207
2629
104
184
129
187
98
968
2204
42
139
1257
1674
161
501
1730
1060
7624
1045
101
99
109
191
1239
120
408
614
609
729
59
93
7407
273
8322
690
5410
3960
32
8549
306
3610
238
2177
197
375
89
127
887
891
2598
199
1927
2439
1432
247
163
768
183
269
62
5740
97
266
62
1751
699
5985
164
2698
11108
8803
471
352
79
423
243
175
514
4721
355
345
6514
155
174
4023
2495
9076
1434
722
103
7466
198
946
468
352
1603
270
74
898
331
2150
1450
8203
13627
3152
886
721
4999
1566
3234
4027
548
190
1106
4240
189
1276
1334
5305
3527
3711
992
162
8644
160
1554
1429
4394
3310
722
475
479
421
150
534
506
111
3358
8203
208
12302
375
294
586
1057
12161
5187
702
8447
3218
7243
1611
485
143
363
1554
14840
257
3207
558
572
1873
2598
656
534
538
211
6611
5838
14878
1560
1463
478
366
145
165
597
3019
13837
3831
1327
7416
901
148
542
1185
1186
225
619
1461
501
1226
2916
9519
994
447
3048
9434
277
259
210
12598
81
7364
989
190
69
195
373
423
2319
9280
801
236
103
514
1413
169
673
308
109
78
68
838
53
149
422
112
637
429
125
53
1598
169
694
308
109
78
68
840
603
198
2245
168
2723
349
597
508
68
196
374
89
617
340
594
519
69
195
370
89
1657
144
8247
703
1070
7364
3990
336
52
52
73
228
81
563
580
171
1313
6290
3242
9230
477
15493
3884
2131
1330
230
365
488
7283
2084
1144
88
7493
1100
477
2933
6430
696
163
731
461
64
2247
2792
2752
54
245
481
1432
526
4915
2612
1168
86
130
373
290
2570
8545
1855
6188
5032
11512
1324
3087
10156
4975
2476
4423
4493
46
833
94
833
84
79
811
157
78
2836
1837
6528
219
2322
444
5431
160
8500
8986
2885
2028
2313
705
237
78
218
711
691
91
2678
6139
500
2459
422
1922
601
208
580
6199
4953
7254
2852
1665
360
138
164
78
108
265
56
5487
360
138
164
78
108
438
56
556
2914
8949
10831
109
501
894
1207
1031
3199
9352
1056
4420
8353
702
2776
2442
1771
298
4439
6618
3296
16143
1476
89
171
100
296
222
493
64
1546
111
122
211
23
657
575
3509
175
841
4084
2360
3836
5101
12
280
246
5925
248
218
152
253
1559
150
7383
393
7848
26
5406
197
1279
556
13286
103
56
1851
72
1797
220
61
117
9301
148
184
3483
1261
13575
155
208
193
701
299
74
423
1592
195
225
1398
578
1912
379
5681
429
3946
1347
10931
650
2856
11860
86
15
86
319
365
73
371
171
99
568
510
13160
1159
3932
4828
268
191
13769
1204
2291
3619
9578
9092
5941
434
1887
517
382
483
1315
223
1612
76
336
1521
2656
334
2064
1084
3282
2394
3657
3429
4050
1377
7335
2082
948
1164
2236
5201
2517
1581
2061
105
7367
704
9369
3341
2888
2257
7400
333
1675
8663
172
171
200
224
65
1065
60
2039
11835
1266
681
6365
4498
2002
625
2976
74
233
898
7419
2783
10814
6370
3550
241
534
3277
271
492
134
161
168
442
785
472
369
101
259
265
157
2176
490
512
181
90
2216
674
148
803
632
5033
6529
600
214
254
914
6035
723
273
103
52
1048
3146
328
303
1830
681
57
2088
1874
261
294
3551
3694
7325
443
282
346
346
6466
661
347
1389
336
8806
3406
13608
1011
1099
2235
248
228
9469
4744
208
102
120
314
1527
121
394
95
1147
469
185
769
409
782
125
334
93
461
230
636
4513
314
54
43
718
130
48
216
505
389
1887
1732
241
754
333
238
39
695
448
3035
264
1378
96
4683
340
353
6462
265
913
114
77
154
991
562
294
294
30
108
182
287
204
711
206
294
3739
4510
7780
3948
1288
52
60
2881
922
70
1930
492
11422
145
611
122
2988
611
738
1312
1162
738
2099
119
2410
1423
399
5612
399
601
1598
146
1611
1648
141
174
50
30
434
2324
215
394
175
192
85
195
187
37
1136
5561
890
594
849
160
1083
8073
696
5418
819
2122
205
107
467
442
182
920
1282
85
319
614
214
603
385
285
911
1528
132
3077
241
229
112
30
69
115
108
118
59
585
9374
6612
865
627
236
611
7980
856
93
192
1463
890
162
1566
1163
3366
97
424
399
134
147
55
158
77
6257
2946
10817
4822
440
20
1190
2650
9518
173
6021
8859
4335
963
1884
545
185
8698
162
293
7323
1270
3792
1560
6559
353
343
4697
54
914
195
273
793
620
473
826
4102
1354
195
524
385
112
4043
123
346
100
248
53
52
96
3897
62
802
502
100
269
1372
73
246
176
393
971
9570
1190
479
182
2708
756
823
561
3207
554
811
615
387
592
607
114
71
222
20
6851
72
8942
8267
703
5393
5070
4676
2108
1548
319
290
95
196
6702
1719
2445
2888
3083
3522
1423
2319
195
2226
101
745
3297
681
273
219
1319
36
407
100
7421
371
7379
285
775
823
57
53
340
401
104
132
1395
186
2281
537
501
781
371
1632
425
650
1163
1285
705
2987
727
839
5238
2448
18
76
95
433
150
57
124
623
365
225
404
207
648
457
861
387
539
74
326
5478
581
41
148
1019
487
405
2891
3344
2952
4680
6611
3805
4604
493
42
45
3356
1403
653
320
74
428
6161
7583
214
821
1485
4803
4535
2330
177
1251
52
653
6156
1776
495
347
1003
37
7512
32
268
4935
3554
494
386
8170
393
1454
3529
160
3604
2925
2316
1877
3692
984
4781
460
53
2240
205
3563
387
109
1523
184
112
1607
1398
47
744
902
719
8779
671
4216
8614
4398
6645
2176
1804
1608
238
50
5122
544
748
134
317
5710
64
1522
112
147
131
4631
129
131
197
725
446
1822
2935
661
70
853
533
601
1635
3502
1654
153
44
169
89
2411
3994
51
1202
118
8401
697
4182
9321
1146
211
2206
2711
51
146
39
665
49
2089
90
162
852
9053
1021
154
153
613
5024
7252
463
221
109
3174
153
5800
540
433
189
2558
252
955
189
1884
1476
395
242
183
112
1222
2462
202
152
1712
546
765
319
4782
152
4598
7386
1920
6866
3023
67
1652
245
188
117
421
6786
4422
623
7286
3869
822
365
240
125
1825
6575
1230
922
5596
126
151
77
345
133
344
507
281
4391
515
362
282
167
75
56
8893
79
195
282
71
243
1262
178
338
1208
132
166
183
443
237
199
278
503
528
2826
601
604
1331
3994
136
7148
2665
1153
81
88
125
42
223
119
191
96
6867
2723
3967
94
405
870
1131
3998
790
232
74
946
1934
1557
151
7797
152
90
460
1245
322
838
1567
2480
2177
1264
320
1308
9359
1511
619
370
393
426
7363
492
645
710
1592
6758
918
534
1523
11600
636
51
1564
604
1563
1876
215
2720
2374
329
29
177
1007
122
839
153
201
2119
121
1098
687
534
4635
341
340
6455
1741
583
264
250
1352
470
5819
9010
329
96
680
87
55
9299
320
57
625
109
350
2202
9577
526
356
46
13561
534
577
354
5596
46
534
13416
9971
3529
444
321
2012
197
242
329
193
9574
120
201
1136
159
173
537
563
185
1089
3376
219
292
1766
192
75
135
2968
651
98
114
1087
51
1957
472
374
936
248
204
169
1189
419
664
1744
8784
790
1227
418
635
282
1405
1552
506
232
206
1049
303
117
78
82
2355
4474
2781
105
344
301
602
3290
2648
274
3233
995
6007
456
8121
700
210
82
113
362
555
73
96
74
130
4679
173
102
176
222
262
150
57
332
2492
3047
894
570
8288
2584
2652
614
5560
2164
1308
1268
1591
72
261
1238
1331
6756
5602
2569
1329
8949
1490
2080
253
4004
306
180
1134
3573
3215
825
425
429
78
169
428
77
250
201
649
1845
52
203
431
677
72
432
168
279
27
763
220
19
39
1914
1535
81
212
28
26
767
423
428
78
226
828
1649
295
973
52
9352
1505
72
674
4588
432
1164
529
6604
1133
2451
356
582
1189
1591
20411
1029
31
112
259
41
178
297
64
8867
2083
206
571
122
940
3402
231
243
572
354
105
11682
80
2423
167
101
7216
5558
174
97
298
374
105
118
459
8685
177
1625
1960
7447
8105
3896
403
63
134
95
105
110
798
1739
620
647
528
2100
144
11257
3061
3645
229
111
30
69
42
108
2807
71
41
430
4545
292
72
265
391
580
134
125
65
102
775
184
479
355
1467
670
1495
661
13092
1671
4976
2940
1851
312
323
436
473
2304
208
469
4752
4811
7020
653
8212
8350
698
5367
4337
798
13933
13468
2296
2051
4016
684
1505
581
1100
69
3382
3931
4784
2513
131
7216
1134
226
141
78
149
281
237
208
177
9378
875
806
13364
189
1225
530
485
7338
1315
752
5613
5001
100
34
207
916
999
452
21
31
43
420
113
135
31
44
417
109
87
4660
403
246
107
20
57
164
202
1245
169
124
12
19
94
169
131
383
3145
2850
2627
772
224
2898
2376
710
2336
2285
7325
514
36
75
139
191
162
139
217
76
356
5628
697
8249
6032
1790
1734
457
1990
206
117
538
381
5810
326
740
185
8252
12204
1371
1780
254
7752
995
7214
3726
156
1400
2352
7459
711
1944
745
1197
3002
5845
99
63
320
94
498
11542
4667
91
306
77
747
12738
1100
1267
3707
1912
1460
6997
13730
6309
14907
1733
7452
1991
126
75
159
540
829
2250
722
708
415
1211
70
657
31
188
842
9421
485
7375
19
66
1719
295
2663
2326
11697
1926
3036
2475
229
52
441
87
40
12527
1593
1219
69
2665
888
1751
6626
13463
1635
111
31
3433
3917
1336
183
1054
366
306
744
80
53
1933
108
4730
9125
8816
279
1141
1321
287
421
322
98
659
109
1958
1491
373
198
919
514
116
157
132
704
167
968
2253
220
272
204
157
2700
97
725
146
615
338
225
399
200
681
12033
6399
1743
6714
163
7290
4853
2083
207
357
370
90
389
122
38
375
371
328
9556
526
244
258
1038
329
542
131
258
1285
394
2528
904
169
926
4228
5544
2637
1770
2874
166
995
1881
404
2021
79
452
921
870
112
1134
1436
1140
597
140
107
13
761
623
164
683
128
13861
102
111
9327
41
478
95
112
384
89
158
243
298
695
556
4323
231
571
71
8926
47
323
300
883
729
114
9403
352
180
417
154
443
464
708
47
347
363
2250
1024
1590
670
152
2015
659
446
1065
92
122
91
317
962
9442
1251
1466
309
30
3539
9719
1040
6466
1467
154
93
2389
683
58
802
108
401
71
121
109
1020
207
426
243
119
1652
191
119
1707
572
793
485
1412
301
56
6580
1876
132
87
377
114
4015
146
51
29
941
95
7502
1956
1637
1362
478
160
1499
1549
2323
200
2649
1704
479
845
2520
1910
498
4460
877
1909
134
542
7950
453
80
1930
241
321
239
267
2168
305
344
73
97
2510
11621
11137
107
47
176
221
106
1017
1396
13661
707
252
9452
57
3320
5575
2170
1266
70
55
506
36
1488
82
1561
223
643
153
1502
573
153
1300
2661
9392
1588
557
84
979
101
60
202
140
211
257
4834
199
9572
1503
807
115
6236
4169
58
88
127
246
331
3050
159
423
1272
507
408
1876
601
2958
83
3784
116
1718
457
361
77
1430
239
303
59
76
294
59
95
1355
3226
56
98
324
59
95
1377
419
968
14145
3595
4704
354
361
361
360
6508
8203
1806
529
547
2482
454
2797
793
4740
355
6646
43
2638
182
3050
880
459
391
53
229
773
448
200
474
2563
135
595
221
356
187
69
2954
256
113
3707
5030
9335
1575
6168
1553
1097
517
8871
410
93
1439
182
519
1914
1822
888
608
19
1803
89
464
165
497
5559
464
165
1928
2227
4731
123
2908
1213
1558
73
1616
5306
3859
4312
9389
982
1907
2060
31
115
256
574
1858
61
161
38
141
1968
612
124
2274
272
120
4551
1478
6385
236
11501
1069
2859
301
99
501
29
6687
242
301
106
505
83
465
736
409
429
75
7244
266
650
192
159
199
1231
2913
1210
4523
1623
1907
505
546
5289
375
4883
694
153
411
486
698
586
2752
4327
629
2032
4673
1261
64
79
163
1320
420
128
407
416
854
328
5872
2123
1720
345
316
414
30
617
434
8863
2289
3381
2492
1871
4976
2963
3068
2558
111
119
2985
5247
7435
3603
4471
9068
4508
322
184
109
448
244
386
367
82
659
399
710
1762
1733
118
397
20
313
18
3253
6381
174
425
9058
86
383
1955
187
2818
3662
4154
8748
801
355
1350
2811
441
14008
154
726
489
405
165
751
929
3743
572
3605
54
122
145
32
205
336
405
1254
370
15
1609
40
542
216
1998
895
348
1588
1176
4550
4437
3095
335
296
216
3607
514
98
1662
61
3372
155
443
474
3775
7348
2687
81
3988
9708
13777
1045
364
89
2361
241
393
192
3732
4521
642
184
446
1626
131
6175
2757
197
276
108
9435
46
419
883
5986
67
2322
1055
416
87
624
591
1167
144
424
81
3371
424
1863
7241
51
4358
3488
2486
1361
586
185
1183
99
221
3165
185
523
9912
1433
1199
1487
302
1204
338
267
91
102
215
30
2740
83
510
169
313
474
363
2797
344
639
497
133
93
102
311
656
49
161
1291
6324
416
252
142
5200
460
694
15176
829
109
1748
85
509
178
313
440
187
1008
30
2253
6775
91
31
872
565
3414
7469
1268
191
100
6440
583
548
239
270
65
121
549
80
98
1044
11957
429
36
181
1194
1151
346
6468
5312
295
167
124
150
129
96
1676
139
17
38
1540
605
2427
2109
964
2324
12786
630
225
993
78
120
96
5164
77
422
1089
806
168
2957
427
182
558
547
452
1761
1616
8942
7273
915
1718
1952
7501
7059
1061
101
1643
4366
7962
5052
9255
3292
13291
1560
4467
85
3515
1160
632
5004
4526
2286
101
462
673
336
80
419
400
770
497
437
824
934
812
91
57
50
269
57
42
8701
244
1305
1162
97
539
138
91
99
117
106
945
1761
1473
547
3575
341
295
11589
706
49
407
3638
8910
3700
291
1274
352
3134
462
187
1625
3925
1210
6730
7396
972
3363
3356
1577
163
8640
163
973
5568
878
419
1344
2041
81
48
233
1634
209
248
510
148
8847
450
306
93
152
1008
509
4866
719
1935
304
2437
798
97
4271
3727
9810
266
1848
902
478
1142
61
2270
3408
3550
2562
596
45
57
2232
516
516
7981
513
5458
75
363
197
279
548
271
1172
738
116
59
3595
198
1645
5659
1701
39
335
222
233
140
60
66
965
326
2103
2268
205
98
132
40
74
43
4673
3219
5560
373
124
1656
44
5685
6831
6034
1236
2295
1274
723
517
7586
8924
1334
499
287
302
88
1011
419
151
490
840
400
213
793
735
327
244
183
1124
4172
499
285
310
88
1012
419
151
490
839
400
213
791
733
326
244
183
2201
2032
322
473
1993
2296
4440
3845
622
2717
2567
12488
6525
549
71
394
529
373
585
4869
544
69
1207
9053
239
560
230
8857
90
385
581
163
53
64
79
124
1696
3631
620
218
1779
9480
1099
405
87
148
109
727
31
615
487
109
3294
71
296
668
8947
130
170
253
3736
398
1192
173
74
445
113
265
1843
270
834
1510
863
103
109
704
216
282
314
1095
1719
838
157
2188
124
211
685
94
4081
141
194
5746
8891
765
196
2077
439
224
165
102
116
774
160
208
46
1549
377
525
314
3325
3416
8901
1209
2053
177
181
165
5675
176
179
89
106
479
9390
1675
3618
2409
9069
1843
129
51
12
86
12
218
123
212
160
150
272
366
414
13367
3979
84
406
633
64
93
121
194
62
400
104
2620
4532
4246
7387
5114
111
553
74
77
35
182
62
88
3258
5677
429
5058
628
1907
67
5577
5147
15393
1082
3122
1238
150
1462
5144
11253
385
279
3987
699
2232
349
1416
1320
588
97
97
1027
48
119
1225
626
232
211
195
216
405
678
172
453
78
336
684
789
399
289
3581
461
1898
619
1833
46
567
110
8953
366
37
163
196
1030
64
1322
288
523
1788
538
209
1226
941
2090
1314
580
9596
14078
1834
27
353
26
1455
435
189
566
549
224
880
619
687
148
374
8522
6002
293
215
201
565
566
364
37
163
194
1027
64
1317
283
1361
536
209
1187
936
2019
1312
1493
6206
177
6159
877
9396
2836
5138
4314
2388
217
39
156
713
195
484
288
3147
633
23
68
6591
517
57
162
4645
1706
67
97
71
5237
67
97
342
10072
142
626
96
1347
4012
2953
2874
1499
119
428
9353
2383
1047
76
51
229
3565
1902
238
1907
113
373
9208
1083
220
82
71
198
106
208
199
500
17331
5752
188
2132
4270
2777
2616
3541
9211
5785
119
421
71
173
9195
108
211
196
1813
1371
4566
308
514
2680
863
11
105
50
142
201
747
46
124
103
111
68
257
192
271
101
133
104
531
100
98
615
3134
3376
393
2705
9075
3765
187
91
1868
73
13654
959
685
400
388
2251
143
142
9356
134
49
148
547
122
106
7407
189
1222
3415
121
4222
577
601
493
155
418
323
488
724
446
726
679
8607
8584
2194
1146
2401
390
852
769
120
119
40
51
186
327
963
282
251
428
361
107
1479
283
929
188
531
400
69
84
246
91
252
1623
4135
2208
1020
1060
603
110
627
8296
746
4872
4164
84
7786
2762
2125
738
6499
2195
602
102
2039
175
172
2032
70
487
5048
460
558
1558
163
5848
162
955
325
151
101
149
441
889
104
41
45
146
610
81
240
439
86
113
207
21
72
1108
109
1159
58
1859
82
1549
10423
390
929
1012
4349
3048
5787
218
228
2303
1033
1000
876
353
225
434
458
578
271
614
155
472
82
234
115
440
78
1394
986
426
29
5274
4003
8918
5307
2878
1058
391
1964
155
277
3971
75
258
241
244
1581
9379
3147
3820
272
188
1447
504
817
57
136
607
44
161
97
103
245
116
2180
7221
367
270
393
549
2251
294
52
50
458
118
3967
3825
9350
1797
4011
4176
51
279
178
1590
12841
319
1343
1414
464
747
6562
424
260
2619
1791
1177
1759
1585
38
1926
3555
435
231
3658
404
235
1125
174
218
102
765
1985
2685
7222
300
1559
161
8631
162
811
4021
2048
589
247
104
89
1047
934
570
373
1181
2335
3174
2159
364
392
7543
1253
2770
14845
5565
13043
266
3550
166
165
187
34
141
2393
895
1123
34
140
2393
848
1115
34
141
1887
481
1554
1231
2084
1049
447
431
15033
9326
457
1658
13605
6322
5493
446
357
269
483
466
195
947
232
235
312
68
145
61
140
233
99
13712
207
426
90
177
163
40
73
41
77
40
79
49
76
156
65
65
48
62
105
374
391
7854
3571
38
10342
559
1876
8477
150
262
1104
885
442
120
487
1416
653
237
432
144
69
151
207
66
1071
1835
199
267
1058
393
466
218
167
41
89
141
90
203
7446
177
114
134
203
3475
315
9388
278
2855
110
1029
179
1201
147
611
179
1200
147
613
167
1169
829
189
311
5232
1143
3827
9694
3851
7243
469
330
6949
379
5760
1394
477
226
3339
142
238
145
2830
478
136
88
9919
7336
5030
54
106
470
90
13323
810
1105
9171
1498
89
167
387
54
1515
452
1071
198
175
1256
11637
68
2357
500
492
8917
141
76
1272
215
174
79
1310
745
77
632
666
6597
503
629
81
638
4252
355
1403
1654
7271
344
25
59
115
60
322
9310
5926
1356
1106
113
1493
533
554
1115
380
127
260
262
3052
417
5123
19309
8970
4009
647
178
8891
6859
71
7054
782
7460
210
130
628
72
67
135
23
102
81
494
209
1402
9645
2707
317
1266
127
137
1413
101
851
518
231
400
231
732
601
124
173
14909
406
106
558
168
1995
138
526
60
1086
98
587
1287
415
1647
2480
1942
2808
4847
5407
8840
1898
778
217
2668
354
995
5312
337
24
2206
3333
1958
6337
6584
552
1468
3005
2112
2787
2253
118
601
6034
1442
870
4636
566
11838
2189
402
61
1944
126
913
377
588
274
83
7333
1960
74
53
201
122
167
654
588
85
75
2619
11663
6782
2769
83
4504
73
31
114
259
367
142
623
626
698
852
319
313
490
106
54
87
776
2733
250
83
814
450
1446
6214
926
4754
7455
3063
3087
1489
2375
960
4948
91
78
4409
824
70
1458
953
2848
4281
1468
194
377
5185
64
90
376
135
1089
1024
2055
5158
3938
5215
4480
31
476
72
1386
1514
97
1041
120
14803
103
99
1251
188
70
2596
847
1480
2176
3439
4584
7187
3658
4691
4967
5307
5334
94
773
1140
540
1390
1691
3024
10447
1155
4994
688
4846
748
60
174
902
122
1018
170
1083
1172
558
41
34
139
366
294
227
4672
9178
4115
106
125
115
31
111
439
415
493
1038
2523
126
495
2886
373
130
458
1886
1044
1775
5766
9394
1671
178
718
1452
1218
679
193
1282
1996
99
119
64
596
219
94
62
3574
1345
2675
5184
6170
3858
8362
435
9427
174
537
275
7000
420
109
383
2109
956
153
8684
153
1457
69
170
952
5480
1718
1832
325
1363
1634
3838
1201
3525
66
164
259
976
318
8933
14536
4045
7248
351
506
349
523
1378
89
48
584
244
3810
898
191
1906
385
3320
4403
283
452
43
7798
2899
1453
64
481
87
413
111
1782
224
297
74
8079
703
5323
306
1468
700
41
1445
698
8274
696
503
165
36
6398
6745
664
346
563
154
148
157
200
63
190
236
246
581
3871
249
335
611
177
771
373
1185
126
145
86
346
133
343
522
280
4397
143
9232
4048
4404
91
312
1269
2145
11648
6112
95
520
82
124
609
744
230
658
517
82
2776
225
387
2673
394
179
194
2409
1683
164
532
434
958
9291
1163
149
2693
1938
836
572
67
7235
5026
2263
55
14
1447
7372
1493
189
205
7515
673
4319
51
88
1566
141
186
81
551
476
5040
2202
340
577
357
1874
204
398
1476
81
230
57
29
469
85
8472
444
1429
3814
4786
115
84
266
68
111
690
1993
4333
7421
1355
9351
1768
468
1850
1449
948
32
181
3679
112
220
1452
1822
2771
508
3112
11313
3620
502
8924
416
3976
6873
2953
65
42
9893
940
3081
88
2478
2879
1755
615
1456
1099
2536
11459
9337
3275
3177
1196
98
7630
7337
2579
2065
119
162
685
76
1342
253
106
582
427
1143
9412
2267
809
290
1078
167
262
9530
6437
588
3072
968
1510
9384
125
285
35
35
378
383
35
287
97
2036
137
2099
1274
2159
8795
150
7256
1121
3031
1831
2104
1694
337
629
1029
297
589
492
286
221
795
11636
2287
1067
387
2460
95
518
65
123
659
46
35
339
217
594
518
65
716
818
520
9231
301
8944
5735
523
212
977
565
125
578
4629
2536
4806
4464
4454
3578
500
169
1315
181
4278
8912
8972
8779
685
875
84
810
762
100
371
1102
1769
342
88
8435
3393
9398
827
13336
1539
3830
3855
2940
477
347
691
80
87
98
2989
8892
10700
73
205
157
1046
337
1344
537
911
2496
909
823
428
2462
2265
1694
13000
55
740
661
3091
113
3261
1087
104
144
345
118
541
718
207
1233
214
1990
1224
1252
2094
485
210
109
333
215
62
606
56
105
206
59
549
690
239
341
622
150
232
94
1797
106
880
1694
1733
388
528
74
344
698
240
814
424
423
86
231
645
187
207
1388
1618
4049
5138
2652
2533
7317
2659
7181
9330
1662
10573
6357
4794
655
882
9046
384
606
92
295
2667
1131
1628
1547
13692
7302
824
1305
196
545
1542
5137
220
1768
8834
2897
1091
170
738
636
235
1216
56
245
11752
387
4552
8922
406
131
76
5995
4198
621
423
684
875
683
1363
666
498
9405
1036
684
92
141
1104
602
7448
3280
326
1071
317
132
4895
3762
130
762
416
98
82
1906
905
5856
1672
285
1772
9220
6432
5090
119
833
14966
1698
640
210
131
323
702
102
1580
57
123
426
639
83
127
91
257
169
52
635
238
131
321
699
102
1393
5494
1588
64
582
289
59
106
5938
11727
6023
157
9259
1117
9246
10060
3014
190
259
1056
8087
2835
8913
3177
1327
7334
1519
2899
135
1862
895
135
2535
491
677
1004
60
44
3701
1756
2619
2352
9560
1597
4874
1054
1237
365
512
376
1522
1418
565
590
1646
89
671
91
1009
226
431
767
4635
4442
969
9409
2638
7827
699
5216
492
5842
2856
3083
1669
9750
3217
2711
4130
3469
6845
468
5469
63
3941
1699
7969
421
195
1682
1521
479
120
236
298
455
2014
503
11740
219
1091
521
457
48
99
108
451
5460
1875
542
29
48
98
2194
365
1874
461
29
48
98
111
241
1425
6267
191
2204
701
870
156
55
148
259
1019
209
2430
112
1366
2138
270
232
1777
103
2553
110
184
545
2212
1494
433
635
600
608
488
154
421
307
484
719
3218
1259
1187
350
8011
627
613
8796
873
2887
51
55
579
942
166
124
173
40
107
99
188
33
728
7365
1046
768
490
126
312
12226
480
1093
3342
2688
3572
1477
696
65
155
123
138
3609
215
1260
8914
1490
4987
339
4686
3913
476
13
237
60
188
475
185
314
1957
104
376
209
79
520
3938
7109
4411
3360
850
502
1718
290
853
2047
650
2145
4411
4160
1410
669
72
1162
1721
451
1420
177
493
2890
4661
448
401
1179
7139
106
361
6184
502
31
109
4387
307
200
1756
14863
228
137
61
2637
542
2159
578
558
296
239
75
297
240
75
314
713
193
211
1040
297
1116
3193
152
94
62
417
3971
471
625
123
463
230
8669
62
5923
3831
13680
4490
698
4940
254
2700
190
7494
4599
4438
991
4982
4723
6946
581
7344
1243
88
2588
4027
63
1440
1267
232
6711
160
1203
332
84
488
171
50
631
2064
271
304
1121
1145
126
555
124
344
8721
68
196
81
83
368
1207
7179
3297
208
1674
692
95
104
1134
5362
5091
6477
696
57
127
895
26
499
65
2253
3674
262
509
518
584
974
222
546
63
1246
234
74
226
115
224
206
32
611
5901
9445
8115
314
171
448
1011
2203
131
4718
2577
1101
8309
442
646
4367
63
130
1179
360
267
9340
8067
13656
822
134
263
6280
574
185
344
437
94
597
1328
7650
13874
81
6218
2746
1546
1303
913
70
805
294
170
177
540
150
1827
2458
224
412
55
132
1482
1511
201
122
210
564
216
150
278
98
342
271
47
73
137
148
138
870
524
929
227
71
993
295
616
219
5777
2687
141
233
488
1005
330
610
1431
2886
636
2461
36
187
381
572
596
213
53
52
82
26
82
66
986
120
1057
2037
8603
8897
765
598
448
2628
1116
400
511
48
1608
562
2981
5644
1616
6609
3486
880
4196
1180
3001
386
7346
3973
993
1304
540
639
4008
11860
1215
232
1982
1480
646
1302
5228
9509
4901
2628
1827
119
846
1757
329
280
87
307
4865
453
228
107
1419
13637
561
7159
2261
4251
14895
2710
9363
293
574
551
109
96
1817
945
955
169
3053
311
255
1342
2547
4564
2032
1011
1325
2285
230
55
38
451
8924
4866
2078
791
133
211
161
4346
931
5711
663
67
5477
1318
1757
915
143
1481
11
529
1414
132
310
1010
52
309
593
9088
2416
166
8152
6011
2577
1966
170
3839
68
6894
15459
55
2645
884
5841
1118
137
478
477
2372
4340
4027
480
82
3186
163
7347
1422
350
1181
84
447
7243
4979
8056
583
82
257
244
433
14
749
99
605
4119
1718
211
187
5581
2795
478
105
1815
69
1274
861
216
157
6455
4232
217
473
1908
3667
1285
1603
207
945
924
474
2241
445
14802
7899
7365
2798
88
1893
340
2360
1873
1922
1919
6538
346
4722
11893
345
956
113
12325
116
750
138
190
34
7402
778
1716
1360
369
130
3873
3264
1400
220
187
885
294
826
5808
4577
2643
551
633
5616
2071
12253
9724
325
4504
2492
866
4168
1882
3413
187
117
118
128
119
97
144
48
108
67
252
1395
379
249
215
1627
123
143
448
774
360
7234
2122
2560
3593
381
417
1372
43
71
57
77
340
30
44
345
3286
512
222
154
101
1213
504
2323
140
120
2683
319
407
159
139
65
341
1750
1728
1423
1003
151
8709
1792
812
129
8139
620
5144
7323
2807
6958
2403
346
1852
1866
103
108
504
89
119
102
1072
461
2915
985
161
248
102
110
196
280
554
621
206
1148
154
736
197
95
22
45
384
120
330
136
166
711
1694
118
539
122
2344
118
619
446
476
212
1700
6767
1694
1468
4052
2499
1448
398
535
3877
5308
134
604
273
513
1929
1210
341
3584
612
276
1936
4056
150
1790
2655
656
3594
7301
5303
355
256
113
9332
1295
3902
260
1312
417
70
9444
356
260
774
3952
257
1008
418
3247
882
723
3262
11627
4120
3890
1088
348
1885
859
1445
952
1697
2704
181
251
162
154
487
197
26
1078
152
3951
3664
352
41
266
589
156
122
75
1660
313
5227
4821
2367
477
334
451
441
558
214
36
709
223
3583
160
2234
2379
608
377
2659
1875
618
106
1571
1591
32
115
123
51
4017
702
188
195
631
339
7519
2447
4940
1934
7084
5888
604
2435
4498
1208
462
2454
243
240
1865
344
1234
160
106
101
2506
456
514
32
208
1399
142
64
4013
650
116
993
284
208
325
1088
9144
1263
538
101
91
348
67
65
2235
7365
1633
4602
3303
64
1645
471
5479
251
477
479
5862
78
122
280
281
445
383
69
1480
1941
7498
168
309
87
60
332
163
194
993
1104
669
65
9065
138
1444
473
620
67
295
260
249
714
51
107
1624
8251
6422
2969
1233
772
12703
1528
72
245
328
882
210
2177
99
31
233
313
93
75
79
1001
1429
233
31
4187
107
2101
2968
9388
5913
862
1930
5001
2770
8342
699
5169
12186
1839
938
1305
2569
10300
1540
3800
3638
1642
48
6413
339
4111
221
85
2808
232
453
311
145
3383
218
97
7542
1919
5100
699
8184
1502
96
519
1979
1505
1464
1831
587
2745
693
2307
134
2057
10711
14922
320
6250
76
10375
1405
9506
3450
8757
486
1363
707
204
339
863
52
51
110
427
650
56
124
56
1588
667
204
287
863
245
5518
1635
1203
3233
1853
173
6890
2671
1316
3269
61
2086
244
2198
464
71
93
108
243
144
8773
6909
1202
178
553
529
354
67
225
1895
320
88
94
356
1813
2092
218
563
179
263
667
1443
882
149
795
450
984
590
1089
55
3078
598
1085
54
835
5467
5239
4688
336
6456
3332
579
55
68
187
569
282
2782
9446
5220
1056
795
614
1892
299
476
2820
233
98
3038
4137
238
881
123
92
161
98
588
1031
7251
530
3172
216
780
4892
1922
109
409
616
2806
109
32
111
13
4022
607
2429
4381
9553
2360
158
1641
1609
42
8943
8666
9090
1954
1872
1467
643
275
1190
162
163
124
96
128
9376
1777
2014
800
86
1137
807
256
156
133
47
107
44
3301
560
1196
64
140
233
222
863
1180
265
1070
1109
361
34
622
28
622
517
359
1244
5838
8888
2221
14867
6450
1484
384
170
1035
108
3298
2215
728
279
499
411
210
192
911
1540
75
404
397
821
49
143
494
293
438
186
60
1764
14803
864
136
400
810
1397
221
32
441
24
790
2938
241
78
1656
563
99
183
1403
443
186
219
59
881
214
474
765
142
1434
1332
250
324
195
156
135
149
57
317
60
668
351
60
4760
1331
567
6066
1891
73
3130
702
6900
2423
2922
8840
287
11469
807
2773
613
978
784
1473
1821
178
321
54
63
229
244
171
23
7370
444
1427
281
125
516
1442
13618
1344
3401
8339
290
101
112
1163
484
616
558
118
586
217
639
75
236
86
647
551
164
7540
4377
549
70
1124
3475
1227
252
13514
608
773
7778
106
703
476
924
120
44
66
2612
1006
956
1008
3592
3753
204
325
1361
329
276
137
19
88
24
344
191
5173
233
2250
2922
9321
5560
7552
4564
8665
716
107
598
2362
194
278
452
5326
9244
1098
5263
5909
333
7175
1802
1473
2885
7779
853
67
413
823
1348
6038
1730
472
357
452
816
3844
3724
4122
344
1711
60
135
140
119
94
116
489
61
74
106
54
1097
599
656
99
211
224
830
286
2526
7425
164
1206
70
52
76
59
202
112
202
417
508
51
179
1996
3996
1541
437
1488
617
4733
804
428
9420
635
174
776
1500
493
206
505
898
196
330
113
75
166
203
35
285
138
2262
55
468
162
631
5827
5695
560
491
5600
1921
3158
7274
45
1604
2474
475
159
119
206
174
119
113
122
717
1388
3085
342
8893
2715
113
3208
8901
1672
7043
44
104
13644
528
1323
1532
1035
1414
14817
10523
1397
472
682
429
441
109
13392
2250
120
2982
1112
354
93
788
50
107
542
7805
7865
2871
287
48
149
86
657
216
72
5894
588
323
1263
426
247
60
184
46
131
252
42
139
58
7515
14551
225
879
1519
81
921
11818
274
654
6851
834
1767
1959
470
113
277
349
553
1212
454
2254
6572
1828
5040
1530
7239
7403
1518
451
2304
64
325
697
2224
193
5001
705
1903
186
14900
623
995
1459
2872
755
663
7730
1635
15499
592
605
1625
4360
7310
1688
194
549
7708
2261
160
6530
350
2254
444
435
1934
46
112
2174
186
242
420
195
8281
130
195
2220
1965
7362
185
392
1114
1339
325
98
593
56
107
114
41
26
134
76
209
5409
99
1162
1072
5340
616
371
642
44
1508
286
1410
6714
46
68
239
212
17
135
60
295
580
1870
74
336
296
36
734
664
258
84
159
2634
1021
99
813
86
404
389
1272
1336
617
198
134
235
210
69
884
9636
3690
9315
549
1074
4918
3779
3595
9339
1113
141
1817
2644
4887
193
2706
4100
2543
674
3528
6893
477
6744
43
3335
15446
5549
163
107
87
1970
522
47
208
534
1708
473
423
495
1124
630
1283
78
170
466
816
1954
494
263
190
3203
1148
116
79
898
580
455
152
4400
950
106
563
210
84
100
298
48
152
109
549
1333
108
3706
1148
115
79
846
581
448
13472
1586
529
3982
4598
442
264
123
852
114
97
275
266
1629
235
203
263
57
164
1726
554
398
8201
402
1466
1566
38
157
403
466
939
9883
1355
456
1338
1955
440
127
2224
1751
1981
1305
1141
6240
278
129
1027
594
67
459
156
410
491
487
722
439
9375
3090
3190
151
1018
2046
7208
6840
1736
131
90
253
1339
65
213
148
123
122
385
348
339
992
334
9851
582
37
9334
1020
4685
351
410
6645
1004
209
1020
117
469
3078
257
7608
47
382
1600
377
332
4627
5080
183
191
2823
95
9016
268
84
26
216
1653
8807
119
261
471
2886
2193
5188
695
8346
5197
1152
8137
4879
1883
8947
3858
9270
8923
120
7820
4269
389
932
55
126
56
647
159
537
22
149
19
55
1374
5399
2437
4074
2456
7150
24
73
161
252
380
136
474
1244
1750
265
1090
4050
239
312
7507
9368
5060
4151
2083
7447
239
1279
571
360
150
171
644
61
962
198
1964
3106
3666
5753
9563
893
1806
174
9345
3854
3413
587
2780
3866
1841
619
1456
657
830
955
44
957
251
320
346
793
60
168
1373
88
82
9293
2089
2059
319
7396
523
6353
260
1001
9119
3132
9608
5095
19
150
617
2356
37
20
98
215
283
81
2015
2234
195
507
3693
5601
3267
367
1929
48
139
291
359
261
276
14155
1178
5285
4329
8624
4128
856
11233
913
543
1552
1389
93
75
375
1208
11126
324
589
5491
6883
4425
4037
2208
1623
22
107
66
376
977
7378
1472
35
5033
4402
3905
204
1834
7364
6257
644
1343
465
5353
469
1739
682
1992
3157
2308
3945
1769
35
6319
945
171
412
204
1058
2217
1413
932
1194
13790
452
173
25
300
192
268
47
243
1333
1497
308
170
1713
520
2319
1488
1577
8318
7285
84
1609
1846
2517
1072
3388
2618
3836
5615
113
2137
265
1600
622
280
1118
228
89
95
3813
165
8653
2565
9252
3757
6993
9450
4259
683
1566
2727
66
147
14683
9125
134
97
1288
53
261
1570
1380
4164
198
57
84
1343
264
4856
2942
1571
3127
697
7202
2747
1041
4327
346
138
119
232
86
71
8948
1959
6310
7394
3528
2126
1989
1620
220
5220
67
2095
85
279
457
9059
6168
4579
315
317
333
6617
5542
494
636
584
164
123
912
179
8033
1532
202
1018
597
4365
11730
69
1455
3957
6414
328
92
222
959
2972
9426
4756
429
305
44
956
1878
55
137
599
104
44
955
1685
113
2062
2316
382
1667
1732
2521
697
1303
411
3150
730
15377
1421
115
196
387
2246
2273
7185
1183
228
393
2606
1086
1305
372
38
3340
508
39
13
73
109
5861
2141
246
1096
916
211
5733
2726
802
440
234
101
530
229
1810
1457
134
1547
1290
418
1910
977
253
1255
1500
486
88
98
312
744
57
203
9365
1611
168
166
84
5920
166
1885
1467
2595
9446
321
1151
6392
9012
6193
4637
2849
1973
11940
2290
2132
894
3688
541
7538
5186
6931
695
4496
4410
2523
125
2713
299
1977
7691
1782
8104
3349
428
1192
388
1254
2412
220
1267
246
7453
224
362
265
3943
984
53
6476
340
340
1931
1371
144
2311
1336
3210
480
157
4102
2728
5876
2557
87
446
479
131
694
76
29
2427
7404
8319
621
482
1773
1453
168
106
188
1971
1221
45
361
8890
1568
8116
4052
521
129
51
44
900
6792
4077
2266
145
191
409
96
5233
317
1895
162
59
523
340
1148
266
135
245
1172
188
106
176
475
2396
951
84
181
3633
1894
13613
67
57
208
169
211
211
308
343
876
637
184
623
9220
92
287
160
66
70
518
150
634
721
231
65
562
225
180
1888
349
238
519
68
1109
7254
720
227
429
306
209
208
208
122
417
107
2019
729
1093
1342
7352
652
230
167
420
447
2569
1325
440
1339
218
2582
1227
1065
317
793
5382
523
401
83
289
209
753
4771
4475
31
115
267
435
477
2720
6084
103
138
243
72
706
130
4754
9353
1605
2299
1858
167
982
429
12496
2372
1516
1642
6194
181
256
1240
55
2172
181
257
1240
55
1678
3716
2594
187
182
122
945
89
136
431
105
21
871
1963
142
243
334
372
48
3503
239
331
374
102
325
10089
9124
409
180
3033
3096
150
217
233
84
101
157
304
232
1626
122
1931
301
450
127
94
165
361
51
485
1891
4116
505
2434
580
291
1915
1900
7424
11911
11809
117
4243
516
1247
2751
732
19
254
2139
195
609
1305
383
3779
247
173
160
1090
230
90
40
246
410
4826
974
406
863
1076
398
293
42
488
53
5067
341
4711
1449
7341
138
1018
1790
371
343
149
7407
616
88
134
139
67
563
104
428
67
1132
113
101
1517
1095
994
378
8144
1260
9436
289
61
1560
163
1684
5447
178
954
818
269
2017
270
82
53
90
504
4011
796
713
135
229
51
3796
226
55
8835
1764
1151
1444
224
1052
627
646
536
1941
9570
5874
381
31
115
135
71
41
237
5874
7917
709
5223
3075
981
5059
3459
394
265
254
803
131
4246
530
111
220
423
454
158
2180
1161
78
193
4897
166
206
118
280
2386
1138
77
150
136
892
1902
451
198
455
1249
108
79
5459
2730
195
13758
1239
449
12065
4226
4782
276
2657
3090
8930
4026
367
567
486
1404
135
833
144
1942
7430
184
1091
264
60
829
426
427
74
293
659
1523
121
85
38
607
364
4963
7231
1286
689
4582
473
125
3381
469
787
3874
3999
1628
146
208
2420
342
188
15
435
1431
6673
1021
96
530
98
138
1098
448
418
5913
416
1879
7311
7552
1532
1473
185
98
365
41
83
473
275
891
164
29
7889
1455
249
3673
216
1020
1952
453
536
1216
50
558
1429
1638
2244
2086
1396
1249
450
723
330
5168
3938
4322
610
78
936
116
86
228
456
730
5061
699
478
194
2224
5169
2101
925
987
300
521
337
879
601
396
2862
161
1625
2077
71
2338
887
92
83
515
1115
55
2269
569
1115
55
846
1142
786
1813
2075
1948
4976
2482
2087
1334
9372
2744
5077
3642
1275
1057
1632
243
701
5877
6501
478
5602
337
1893
3050
1939
1221
141
457
1461
1103
1839
5857
831
6665
381
2486
125
245
152
56
14687
2377
10070
3948
1210
246
121
68
1897
1490
490
56
219
1578
70
7273
3419
1566
1243
2146
245
1303
63
4025
251
595
484
1494
661
4485
7735
2653
6604
65
549
940
917
870
6147
347
11552
1092
2716
375
449
571
244
2968
2215
304
1622
1280
7400
3465
7532
9383
6082
64
2559
1000
2209
4619
418
328
1366
872
1116
1363
4319
663
789
505
731
57
1239
1431
452
380
5532
443
393
456
264
1094
13026
554
121
1881
15421
3136
220
7084
13584
337
6465
386
648
1623
43
1216
3315
68
270
638
214
67
322
671
1393
9059
127
399
15
503
1364
317
2703
5065
53
3897
5524
9314
5162
1952
4745
356
359
3360
2943
13595
11117
9336
832
3125
4846
1986
90
163
15450
5473
80
61
387
43
1328
13618
3011
220
100
202
162
151
127
1052
457
142
5626
62
2304
3802
542
406
46
869
729
844
103
1605
1005
9201
5946
184
61
215
29
351
1623
1213
196
837
35
6494
649
153
133
682
810
34
277
149
36
30
2861
1638
637
225
552
755
208
441
337
117
1993
64
68
50
679
874
978
85
3583
701
3217
253
2533
48
521
15
1061
1349
509
3384
30
36
151
280
34
783
683
131
153
647
3200
501
80
2143
1932
5260
6152
1356
323
9007
92
115
451
328
345
887
8038
5926
85
6229
84
118
437
22
1684
1197
345
6921
647
1317
65
529
1001
11
247
718
5720
4034
1811
535
695
737
4234
7038
3424
4275
5622
3350
3588
8043
9759
792
818
1429
7427
4755
2920
2973
2302
9430
4709
347
2445
985
1558
11514
5706
2371
712
3253
1707
1974
129
3352
130
2182
2095
9923
4894
3309
559
2414
7378
197
255
3273
9052
36
108
13
406
222
1618
399
1030
84
1927
6994
1933
971
1642
1709
2005
246
2046
274
350
3509
273
356
1003
181
65
103
277
57
399
643
212
71
674
651
180
521
64
7355
1395
152
1397
597
1357
454
141
3167
856
53
400
677
95
103
519
4675
6526
163
154
99
52
100
4714
15484
3726
3526
4534
130
2936
641
2897
869
481
1184
7624
5014
3321
170
9531
7696
3835
1295
210
75
835
298
135
927
830
3789
64
5447
4377
611
2614
1883
527
128
946
467
1879
225
1773
86
158
188
387
6920
1403
667
208
350
58
1188
76
23
125
416
94
649
133
57
1585
160
659
204
340
58
1188
515
1544
951
303
273
2656
252
115
58
151
103
1038
86
2082
6226
952
868
667
4668
2154
59
282
329
751
872
793
297
7630
1438
2193
298
1416
65
405
1741
2589
1561
164
87
2540
117
162
1099
114
170
243
383
53
608
142
463
4046
157
593
224
1399
2560
792
779
157
857
72
204
200
111
177
7444
1941
122
1664
76
671
1463
304
313
2509
71
157
5639
1305
13633
1621
117
71
463
113
8766
420
126
46
105
1758
610
442
771
37
1057
227
398
152
670
170
559
50
249
161
247
85
1973
1670
74
764
147
948
5353
1886
5515
699
8138
3126
7277
110
2657
206
299
1703
99
1319
1982
562
768
776
93
814
60
38
258
291
49
101
685
8000
75
61
1168
96
446
382
256
107
673
2080
3417
167
7293
82
674
239
1381
67
996
2851
9603
934
97
178
4658
104
537
6080
1725
179
1251
1426
45
37
9513
124
522
503
1135
69
1237
2009
168
178
110
695
86
268
386
3382
13728
2356
8795
3386
2261
51
68
1398
2028
8897
7419
31
59
1101
1724
4746
461
164
206
66
736
159
109
178
154
1123
195
382
616
1400
211
1060
72
129
276
274
480
6560
7748
478
64
2252
185
224
1953
124
69
729
208
34
1651
90
67
227
80
92
439
523
115
60
428
346
806
36
288
128
294
978
36
1279
486
607
210
2149
317
759
1007
2730
442
453
119
1668
6573
714
1819
3290
747
8875
630
54
4186
436
1913
1927
215
454
90
529
428
2151
690
4210
801
6527
1395
679
320
148
4979
1544
89
864
857
759
179
846
397
347
4779
1423
1034
1028
315
9104
3111
216
172
170
1208
3449
2101
3852
486
5928
466
1581
1722
3923
4251
3152
7496
7485
1863
3077
4914
3001
69
109
113
137
2267
5800
266
112
36
204
1729
586
105
203
131
94
109
120
457
123
408
115
235
595
447
1150
553
686
187
178
481
1425
3342
52
1923
1913
2571
80
463
134
55
194
204
1197
6332
1456
178
1221
206
648
614
243
1859
1645
326
188
1108
3308
2041
6020
1789
7342
7277
1431
2979
311
429
169
31
530
1972
7369
1036
681
1137
879
229
2770
1341
113
778
913
461
731
3619
1568
3343
10416
2768
14892
6699
4484
802
323
505
2139
2749
2075
102
1847
258
43
507
87
967
7259
7035
597
1931
591
45
307
986
197
5425
2148
13771
1582
955
3403
463
1153
930
2259
2293
77
5161
4228
376
3745
44
337
225
2201
10556
133
80
1001
1595
9425
547
212
240
93
467
902
96
26
2057
6604
257
655
129
2329
124
105
323
2790
203
63
297
1562
193
1842
6171
654
1430
53
868
220
1245
262
670
1386
1324
5660
1814
1575
7345
106
158
359
3771
1878
463
6030
463
574
8714
9308
2703
1436
64
50
67
49
67
1498
502
204
75
799
19
27
282
62
1075
450
71
67
5666
1129
6224
153
2873
262
1981
47
13613
968
2787
706
617
188
71
47
233
187
2819
1279
460
8864
1542
493
4638
10758
5072
320
558
196
3748
540
195
1963
707
95
260
398
165
110
228
418
225
91
69
447
959
152
8352
279
1421
819
68
72
623
77
138
277
508
259
129
75
266
34
2970
491
431
310
91
128
2180
228
106
774
413
56
318
129
1668
6203
197
114
155
126
216
146
392
156
334
58
3588
1940
4152
4964
59
69
7456
1275
485
1364
1734
948
1719
6107
846
357
403
49
250
359
683
71
112
215
760
1408
2107
103
2152
2798
105
202
5850
2310
5652
1757
997
810
101
112
141
50
40
1294
130
107
158
566
231
188
64
924
13
10817
4264
1145
13622
3835
4970
4001
1583
120
348
119
1678
271
4911
207
1115
735
63
630
5184
3403
2645
8895
5223
14765
1724
595
808
836
979
1653
114
215
3287
114
214
427
429
678
570
2724
87
1658
4320
4895
2055
13215
482
278
122
107
129
612
215
123
316
469
529
432
101
162
261
531
1758
966
793
1686
9247
487
5460
265
416
292
4564
143
4719
346
6557
891
957
2538
8743
319
694
144
9559
917
691
377
389
2777
1079
9351
1309
2272
9701
1077
212
1024
270
33
79
19
107
43
2953
9117
170
148
138
681
994
933
477
332
269
640
128
1042
1422
9147
2468
9379
1645
194
112
2595
1085
118
2041
1952
4721
351
6778
2248
116
3885
1733
578
2022
514
140
496
1970
91
189
158
6870
1093
4009
242
557
1559
1152
507
673
856
66
1572
8680
926
1095
80
3546
309
1305
225
643
2226
98
1063
346
1301
690
335
1851
145
5400
1232
117
9595
9723
1603
4369
2464
463
12855
452
5408
1918
7488
1919
8742
2831
2550
83
1658
1233
239
55
436
375
122
115
30
146
115
159
566
1086
318
245
810
154
509
949
689
7252
7640
14886
1959
3754
1763
854
1555
137
8473
138
723
294
426
75
2449
7406
2050
7322
1550
1406
41
135
220
110
95
108
134
3053
263
317
3356
272
1648
270
267
937
239
195
310
96
216
61
32
1770
228
108
3981
7797
4962
2931
3536
14383
7260
5175
944
702
1803
590
7345
7280
1640
467
417
9245
263
3633
230
218
3088
86
426
4559
1648
739
118
50
43
210
77
134
123
237
426
848
2161
2630
946
5175
2715
2249
1274
327
234
508
68
4809
140
162
114
181
335
1194
6113
476
278
798
537
976
2842
660
105
252
696
1520
509
145
157
1447
1443
470
3155
9408
567
90
1892
142
5656
447
139
153
1060
2238
744
7424
1465
109
459
2077
2841
601
3168
1841
6064
588
2769
13590
3736
2011
2595
66
135
1471
128
79
218
7000
5115
470
1098
75
572
1161
7765
1900
8237
4871
1454
4998
6142
7360
1178
2437
1236
2308
69
266
6520
319
736
734
35
123
99
70
184
328
1603
517
132
68
5172
701
8172
130
154
73
741
276
2593
13583
990
488
7290
1779
4559
702
5176
13667
143
128
440
218
3690
858
2361
3705
1157
5189
699
8159
4220
707
3230
3185
11596
5083
5397
3440
10564
1804
105
574
3620
133
175
1204
36
2262
572
231
7559
1137
2116
9287
187
8837
331
270
133
230
68
447
273
1522
698
2311
1177
852
446
604
85
53
263
98
798
1538
762
578
227
108
30
77
106
101
42
1710
101
3791
700
932
2476
1921
5216
694
8187
719
903
2405
148
8170
700
5195
1893
95
518
4166
2751
1549
264
1916
312
199
79
298
388
137
1177
615
5633
611
141
495
385
892
103
1040
451
11113
9362
314
4858
262
309
1255
621
706
881
121
161
625
260
581
907
562
1858
1948
79
205
118
48
371
74
7210
217
344
261
3269
15479
5303
129
1960
501
3053
98
214
27
44
91
323
303
87
57
1615
32
12972
2983
916
13615
1539
3115
3691
558
605
61
2012
67
166
501
120
150
120
60
293
2745
8782
2026
4632
2643
660
1088
631
12380
3667
89
875
2570
5535
877
2565
13893
2993
4397
5149
698
8252
4082
2918
572
53
206
13
427
176
108
410
146
52
902
310
715
1582
2436
215
66
55
47
4524
40
203
35
210
394
407
137
607
1593
69
535
4473
1258
2148
5554
1873
940
694
1761
8702
7469
2082
1318
210
2496
699
123
130
68
106
2820
14830
328
126
234
1413
101
364
62
380
547
689
1644
63
12046
664
459
1080
44
795
334
1895
90
68
808
1858
560
57
867
5439
717
142
303
50
645
423
215
165
731
1797
143
190
477
7290
8125
241
51
102
177
498
975
9422
2843
5427
8238
423
92
739
636
543
625
103
97
525
745
108
340
1301
14814
134
341
312
231
377
33
808
634
9106
1269
91
4039
1485
1047
14838
206
339
58
396
88
47
205
1470
1002
108
477
755
3662
1317
144
260
359
440
133
968
132
66
222
740
39
1209
1587
543
35
1870
348
416
84
1518
1174
8190
1311
938
245
1419
4505
1810
2653
433
126
620
3900
2230
998
3519
7382
383
9495
2679
56
115
409
228
414
215
98
113
4963
207
570
14558
509
35
4008
3203
4982
2063
75
66
680
207
1022
123
158
691
876
841
298
850
181
840
11543
6661
555
225
372
2262
7266
530
6906
140
478
2059
1876
242
259
115
31
4876
4951
2155
75
1551
695
940
31
145
3522
120
1687
553
78
468
1442
95
11632
8856
96
547
65
115
422
76
100
97
111
121
112
92
216
192
140
409
282
518
140
510
2517
196
304
1437
2120
463
5501
704
449
446
195
279
6475
9471
7140
2646
93
769
8930
3345
52
14812
2187
141
113
572
4836
1174
9219
1301
103
7578
2131
499
294
399
8195
407
1451
2841
126
124
241
1202
1038
2205
236
454
1065
117
900
159
2645
7426
3967
4847
479
129
357
424
699
1007
357
736
1971
229
64
231
156
382
196
2643
116
236
8866
219
84
839
2003
534
93
89
1010
6359
140
4629
1445
478
310
579
183
293
107
215
321
7079
2723
2340
604
14259
509
170
1318
1688
2507
3463
4905
9228
7205
69
1917
549
5515
511
546
20
81
172
1792
2783
9772
3890
6571
2143
139
60
1415
248
198
1325
197
2655
4831
1925
3389
5419
1199
349
5809
166
7723
149
636
1699
1400
118
1227
190
161
186
6917
326
31
3112
3175
548
5207
8498
1703
1262
5469
4048
53
3094
1346
2196
133
188
57
204
61
9388
1199
131
2313
154
3184
775
8883
6462
4256
2793
589
716
486
424
159
448
4790
2800
590
715
484
426
159
657
4810
226
6192
2752
1550
5127
398
87
88
106
407
605
181
146
454
657
172
1847
351
178
9391
121
93
749
124
606
743
222
675
705
6074
4298
3459
5448
9716
3203
26
478
43
13633
461
2983
222
1956
1684
1058
1162
6326
8881
1898
572
481
1520
550
56
3021
549
56
153
130
84
594
916
418
1327
9065
1326
5593
6654
1968
60
341
2154
113
568
276
1037
319
1885
286
376
428
2212
5945
1151
377
186
549
764
279
11625
182
512
1117
2187
3969
2916
4653
340
6454
3532
106
6223
2268
2859
83
269
1162
1037
63
1437
633
458
487
115
161
83
301
327
403
737
1111
41
3851
1674
111
234
481
7946
698
2110
5454
8083
607
264
1263
13651
2952
2214
1345
1096
2267
1150
5010
57
645
481
5611
1893
58
2386
303
114
3180
71
1794
67
74
2647
63
7349
5200
109
93
267
113
167
13388
2919
1396
107
11428
325
4440
2266
7227
73
81
417
413
56
21
556
112
74
117
138
5592
9741
3649
169
127
91
238
2170
594
2862
13601
8907
1527
765
201
125
557
207
131
681
1064
1425
231
223
107
546
9027
258
3981
691
876
3708
5213
687
7323
101
642
122
611
363
224
626
700
2227
4519
2687
149
41
59
840
529
196
4698
64
1209
9404
3124
680
158
417
486
726
1607
699
3120
195
58
183
113
1898
2116
2926
2854
7310
78
169
63
159
748
67
1518
447
8363
8710
699
58
7243
245
93
57
1133
492
119
102
1174
2079
629
861
149
85
396
73
77
72
74
2866
3821
1092
331
242
65
351
115
129
9017
607
1398
6652
278
7402
568
1660
3151
46
417
277
6156
470
1120
2760
471
1120
4063
6834
1941
362
207
324
71
80
79
123
463
1784
573
104
2435
194
367
574
104
1647
8005
2039
6755
4397
53
140
544
826
49
3323
464
493
1446
2913
8842
2352
701
3249
1185
511
110
1374
434
1956
96
151
99
103
647
727
5106
7334
45
373
497
5864
1735
681
724
438
1330
456
1321
2719
3291
1734
560
469
764
118
218
266
766
88
219
1348
531
2369
216
2133
2562
10341
1610
1889
2179
4474
680
1226
289
11935
13290
2929
1270
816
95
517
6678
890
1013
4205
303
140
160
2991
1723
385
67
194
1569
816
110
1024
223
2506
163
117
4375
7272
4991
341
554
1581
57
151
1697
489
1550
76
173
154
454
8647
469
417
133
541
512
411
2640
90
266
146
83
3510
711
225
300
238
59
537
483
2525
4977
267
214
420
15227
152
239
240
1707
1623
469
836
689
8272
695
5418
1177
143
350
365
3816
3939
4765
244
771
348
597
2084
2193
8906
181
353
138
1848
2212
8948
1834
1151
481
315
217
199
8961
2166
304
60
590
31
115
106
41
218
62
202
256
243
4180
2325
2942
298
862
117
1197
671
4768
1561
152
915
175
1845
4019
305
9042
195
28
219
2054
1197
7509
219
2139
570
3739
1661
218
3429
84
1103
161
56
370
9016
2282
304
69
1711
8483
1065
1266
91
356
194
47
473
5193
356
194
28
1900
71
2480
2048
280
129
128
195
65
2318
1843
86
357
301
457
2917
86
415
1237
6189
8969
2701
1507
128
195
65
1768
6577
547
794
1600
1738
307
12733
89
2522
197
304
1445
154
184
218
238
178
5190
5963
4248
18048
638
3736
667
61
937
341
328
4120
8950
2257
199
367
5575
759
2822
1539
323
304
99
234
77
7708
81
1131
57
306
313
669
918
1211
654
623
693
416
51
5023
911
1082
9366
7327
4766
353
1282
1287
1128
162
7296
4195
3170
810
1157
443
8490
134
3353
7355
788
9521
221
14801
192
217
3989
74
1461
5878
546
3404
67
7207
2262
59
1236
1206
8890
8279
2256
55
462
1843
346
4326
14908
1730
9346
391
7869
649
4491
930
3608
1100
438
128
250
203
6296
1760
3061
838
8488
468
1722
39
131
3306
272
38
147
92
265
257
423
3178
697
1135
4000
1541
11152
6376
157
63
2942
5469
3741
709
5992
7735
3117
128
7458
2477
8534
2902
219
410
105
4221
3258
564
140
247
1917
1017
76
69
361
2232
570
140
1929
1423
4482
249
595
7307
132
103
239
1152
627
509
210
118
9364
176
9111
354
710
679
100
304
1272
390
4167
391
2227
4694
803
6071
4896
277
658
1179
178
8605
152
995
4940
816
431
1425
2474
2947
231
3355
3971
2247
1353
942
359
1335
3661
945
350
3627
465
84
343
3507
69
1213
153
860
84
343
883
16
2638
159
1340
697
4210
1464
85
532
537
2908
1316
585
360
1202
107
8956
4279
39
37
1318
107
483
4441
1271
3219
4579
544
2963
1402
168
7368
432
253
184
319
101
134
9365
9461
852
355
189
217
70
941
408
810
590
1830
2895
9306
1231
35
203
10540
6202
47
3861
203
51
537
1265
7328
93
132
13602
93
228
722
181
152
105
332
44
641
89
13068
107
337
11
9420
107
317
516
3889
657
4584
424
3553
4228
365
499
878
987
119
531
7861
357
1680
1426
229
1567
4266
9652
2035
361
76
940
91
96
517
2038
97
471
836
1197
6789
1473
768
1366
79
679
2110
865
3654
327
8041
95
549
9435
958
304
1428
974
690
3522
10732
780
40
87
2173
95
699
120
636
522
727
693
865
3379
3893
2245
349
7390
153
13884
1768
260
2600
1339
1007
8729
92
174
680
2887
1704
1456
3058
8723
702
5513
318
368
78
257
75
74
188
5982
157
68
176
103
650
103
58
86
7520
1310
1448
743
8274
743
571
393
578
1137
5757
222
2231
5405
695
8231
1231
7392
2279
3131
447
9072
911
88
61
97
2682
5392
702
778
9585
7737
7958
2569
306
805
857
5179
702
8243
1384
877
2821
580
1807
81
277
9617
1295
211
141
678
9330
3870
282
181
867
793
709
3436
12188
6200
7452
3555
8986
878
6570
410
351
4685
101
183
138
100
49
192
51
1891
129
147
116
93
748
104
3948
428
380
1194
133
54
1717
132
2592
5176
2614
88
174
179
94
310
2798
174
83
1043
510
515
630
1147
448
117
308
802
104
1218
137
171
511
87
13572
2860
1442
756
7762
11594
513
759
552
233
622
9268
531
1573
1370
1572
585
103
576
2049
445
3598
350
1212
2369
146
445
516
255
402
153
2210
1635
366
257
75
1455
1032
115
273
756
604
183
64
554
1687
399
138
181
2255
1821
2324
628
152
3139
123
100
151
1853
6795
2206
8964
2289
602
220
125
365
40
678
168
2915
1229
158
388
7408
1017
39
408
489
710
591
3468
580
149
92
57
757
121
232
245
754
103
1223
1649
58
7233
5662
3515
12235
670
363
70
160
569
101
706
1142
4111
7324
3540
1546
774
1692
8943
8921
100
1643
718
204
317
989
52
148
417
106
542
428
124
57
1831
704
204
317
83
992
371
1380
662
1203
4942
510
542
1434
2528
283
2174
7054
1343
1662
2283
719
209
5407
1762
3040
4402
135
1038
4800
2795
1671
187
221
71
269
2316
92
230
932
255
140
261
306
195
55
205
525
377
932
4035
265
3421
1095
331
5590
161
1606
9042
7588
266
1834
161
6528
4542
7169
1611
65
124
119
52
66
128
5975
189
120
197
187
55
6891
13750
6248
5364
700
8247
1724
4626
1548
503
285
2425
590
151
394
130
62
329
7370
157
1525
1729
280
9117
125
855
373
5157
7154
1098
427
263
450
749
99
12567
992
14719
745
292
1252
234
58
66
80
326
420
649
421
993
1900
103
1329
476
581
631
209
1575
383
242
188
217
290
156
70
677
122
160
814
342
307
447
260
381
140
38
599
123
223
1547
1249
142
897
236
138
118
157
209
314
563
942
93
1245
367
13546
98
84
102
137
530
5087
1083
1405
1926
229
97
189
1192
568
669
1895
64
215
468
169
173
187
931
100
1317
269
97
347
892
500
308
1038
1087
4948
991
4269
557
291
238
154
326
678
195
162
1590
57
126
411
623
88
92
185
168
52
557
294
237
326
676
195
162
1401
3185
2217
308
520
71
54
500
5656
1911
104
2519
657
2522
2314
144
945
9285
374
572
82
261
1754
761
4986
175
536
4008
3341
9063
1941
195
2806
57
546
357
8203
359
94
6939
8936
422
1388
99
436
9141
1970
8331
5900
2096
68
1239
154
1983
4024
322
532
130
933
55
532
11394
32
11265
605
4372
158
100
60
75
49
290
2072
1758
934
182
210
2914
9614
453
1444
255
341
5718
122
8874
1766
160
1272
4013
2169
974
250
613
5822
7416
3461
418
484
2230
3260
1648
895
499
180
1195
1163
9345
1833
696
7981
1527
5478
695
8228
1729
6620
2142
1682
3078
1604
6521
5415
5701
1833
50
140
135
918
1179
191
53
1202
5975
9249
1473
81
204
223
453
4578
13579
4528
76
203
128
17
262
152
533
1299
163
5270
702
7670
4035
49
176
315
217
552
3573
216
83
997
2404
544
962
1150
125
1248
15462
2029
7677
386
710
5154
2285
5786
71
8590
5335
7314
445
4648
199
235
80
4807
185
124
349
846
234
81
1124
774
5135
705
4441
2307
88
3734
233
4422
1293
229
979
1825
57
142
427
647
59
85
380
110
51
53
780
5151
472
2710
5774
222
233
140
61
1896
57
3123
13045
1275
2825
6997
35
203
138
73
2038
5319
8513
205
100
123
631
119
325
1445
71
10308
8893
812
9410
3156
803
3974
9743
2230
131
158
187
125
64
85
65
3821
9392
1200
3533
2597
343
342
4694
4442
272
262
429
103
138
8178
5804
7535
196
76
117
105
249
284
746
1455
620
234
406
1523
204
9063
9425
4511
1347
117
556
7158
166
9055
247
2184
919
155
4407
521
416
3531
10126
1966
1367
796
11532
65
8486
1036
15328
2292
388
1447
929
479
4033
2360
10589
582
497
477
48
5238
1255
239
698
4033
386
1438
3597
58
223
124
43
2609
326
660
1770
52
140
603
107
57
90
367
148
51
637
307
237
660
1579
773
3170
764
5281
9373
1604
1746
4499
14931
4428
3884
364
3637
9050
5890
191
166
152
389
171
138
2744
2943
1875
432
1569
74
1597
210
712
155
2027
8891
2516
2666
210
713
158
115
7556
5493
7399
6862
6458
2591
1475
116
4291
438
1689
704
2815
6504
13601
3012
4552
2312
481
5073
1658
409
15490
195
1112
474
4998
1637
406
15520
232
6377
1468
109
99
35
440
461
250
63
73
114
1977
63
261
77
93
4143
9519
2101
6039
7238
164
88
764
2353
2846
4214
68
448
2129
14695
2634
1584
1139
75
861
117
3486
588
202
31
107
97
1084
12691
3041
5723
45
40
283
249
168
1261
9541
335
7469
1902
1167
1283
400
66
1185
476
2140
458
51
59
1199
280
96
823
2720
2974
43
1250
2412
393
1961
4491
919
1201
1049
1295
6470
2397
2039
7316
1077
255
229
111
30
69
108
119
7711
11181
41
139
75
96
180
1346
450
248
1790
2410
13440
1149
95
1045
2079
4802
668
3489
12324
1221
6620
10649
80
458
5584
861
1918
569
2165
399
1477
2443
481
65
154
1035
103
3220
3292
856
2560
120
569
336
293
179
837
3032
266
14169
738
742
227
123
7014
13977
5035
240
637
124
537
95
148
103
1265
624
103
122
287
3369
387
113
136
195
279
1167
60
235
62
217
596
493
117
369
193
62
214
89
904
168
4528
9309
4767
133
540
2555
574
229
319
5386
296
2239
4688
90
1525
215
334
1666
1480
247
736
7321
1280
941
3984
1505
691
88
272
403
690
584
399
177
1160
178
119
43
112
31
270
2318
47
660
49
267
1537
389
156
1714
690
272
400
687
614
291
4895
1995
902
456
5592
140
152
943
403
4358
6878
4998
1831
1062
2325
3351
3958
970
1184
196
8104
692
195
519
5259
1864
1462
680
196
1633
469
636
268
2194
403
306
1765
1073
372
144
514
7140
1896
2126
1636
604
229
337
366
1309
56
1152
851
100
4101
12
138
233
223
2082
59
1770
8890
6631
248
3611
181
30
1632
56
3175
8870
3271
353
377
2565
14173
2038
92
1191
143
181
72
1946
141
117
161
1635
509
736
164
501
1894
8618
473
438
479
1955
1055
67
69
361
3564
436
481
1459
228
1242
410
182
1151
285
939
4044
2401
94
335
445
134
234
1214
670
1130
349
3677
691
1046
118
102
81
386
535
1465
990
5593
1441
643
7320
241
2146
586
200
191
174
3609
884
413
161
626
929
412
138
181
226
349
454
101
846
184
303
191
196
88
9187
319
296
127
628
1773
106
910
85
197
702
1491
622
264
1011
1470
515
1309
447
7318
856
9419
5620
513
355
1678
943
187
276
492
113
188
3076
82
6429
8312
4342
382
259
115
31
610
2551
893
1008
1944
1759
202
2615
223
2030
1357
14427
314
38
122
214
9376
316
4174
7492
4968
3733
199
90
1117
2354
138
159
221
118
123
299
156
142
99
114
3725
2276
327
417
7572
6706
1041
1246
1983
495
608
169
190
425
135
314
208
593
68
2701
1085
7304
7943
9580
3829
6478
4994
251
72
67
256
689
331
1793
331
1075
328
283
3170
329
1047
7411
118
254
671
33
125
5555
197
159
46
840
204
4241
114
459
2818
134
80
135
158
162
238
208
635
639
431
105
485
575
90
167
109
1886
239
454
3543
217
4199
1746
9164
1290
100
3146
654
954
383
5156
1252
137
2151
487
475
1188
409
2328
1360
40
14144
207
92
90
679
146
166
1700
634
576
80
8808
366
95
17
148
1046
25
95
83
107
438
4756
9367
3483
2161
244
98
90
98
1411
244
457
1284
143
317
931
2123
2288
181
1362
70
3540
14480
2975
3031
4392
3418
1777
1511
428
449
383
6013
384
2163
68
224
862
4020
3737
5069
2498
323
2765
471
323
1898
4233
3905
1448
476
118
3223
477
119
476
1648
320
455
455
3027
615
1427
231
425
194
3757
279
1128
9551
151
577
2860
1383
5448
1867
1268
8802
3090
6648
125
195
1297
878
1647
328
869
318
182
1159
6889
639
478
398
583
615
5225
3659
4576
155
1123
599
292
6889
133
541
1179
88
441
4313
267
44
5259
1707
241
3486
436
2414
4479
439
1821
1487
845
1439
722
723
5193
62
777
2703
153
7389
180
2646
2095
6307
1654
3373
443
7586
3529
491
697
391
965
1347
241
143
449
209
2260
2291
8868
5090
1463
3016
7827
4041
2352
6838
1427
3598
8682
4444
1761
138
174
1897
919
12985
70
943
205
312
165
232
2975
94
49
193
108
144
13570
97
368
132
9341
784
2986
1321
1193
664
177
458
9636
3963
1340
903
991
1242
10126
6308
6487
7480
321
189
157
5774
266
159
1838
296
4856
224
205
210
189
443
194
931
4710
3349
74
1978
119
2585
180
365
1033
5180
694
8233
67
97
79
77
96
502
194
112
2230
592
530
253
697
546
96
382
148
528
863
579
125
3672
226
111
30
69
133
108
3062
5366
1984
178
4782
2612
2266
2432
9421
4152
8915
2510
1318
49
750
130
4197
186
183
674
880
51
518
1976
87
107
6960
2233
95
1955
2151
3017
162
95
609
201
204
9186
286
552
91
96
793
4193
5433
6908
9564
524
1813
13581
831
93
78
161
56
460
202
189
1759
12602
124
299
131
156
1796
237
1970
1864
3723
318
476
6402
705
931
375
1452
242
527
1055
753
59
4279
5025
7262
2192
9473
3962
216
1981
133
255
124
114
47
1473
1549
3415
546
55
187
1821
3596
151
776
2590
204
462
106
78
164
691
1631
294
247
67
1315
788
175
340
2427
889
4856
855
235
183
242
12
2310
2800
844
461
91
6034
91
448
1966
969
3339
4029
3953
341
4474
11356
5077
1478
133
110
3237
624
967
3533
523
227
383
8198
227
386
1452
5848
12817
1261
2517
1628
560
1864
64
89
9359
175
1012
2684
864
31
115
274
225
1998
8799
496
6580
7471
453
65
2262
3180
14128
809
447
1193
709
80
632
929
930
269
559
156
272
8964
100
224
165
391
234
617
615
425
757
875
345
8015
941
343
1602
3307
373
701
1557
137
397
8082
136
414
1097
1117
267
1327
97
59
2448
164
1706
53
118
98
4686
351
351
6652
2166
4450
1140
549
59
2294
115
1595
13396
605
195
1533
533
1566
7341
2347
6920
423
1454
60
219
51
363
115
3660
3583
196
483
23
122
186
124
205
499
1151
112
101
497
6355
883
336
4698
336
217
2062
13387
5128
2497
1420
231
59
3596
218
3008
231
444
161
279
12207
152
2833
374
194
124
2215
7304
3144
89
427
196
2150
769
218
3284
121
437
1900
13738
160
241
359
403
1754
3821
8146
201
36
167
1310
74
638
1260
174
149
145
6228
102
617
107
71
1691
1527
1360
80
314
140
85
1323
4670
1055
831
1336
472
1373
1322
2489
2650
7335
132
128
963
6287
7449
2861
798
1085
458
101
499
1471
557
2774
7350
13041
993
97
81
271
348
333
63
462
711
270
4889
71
1059
1263
1087
1292
1959
1316
455
1408
5325
7229
1447
386
8266
382
563
5969
9538
178
2538
115
265
246
364
1647
7398
2915
6904
512
85
7852
3605
7289
1054
2247
6752
4915
8884
3253
866
997
1332
29
340
170
213
865
491
2560
9981
13631
3988
4704
165
4395
148
1125
154
205
147
11682
275
473
679
149
237
223
1128
1755
80
2774
5624
1093
4014
323
39
115
382
348
12712
9377
14015
2822
652
39
8967
509
141
2833
8724
7527
8891
1334
631
756
2059
118
1140
56
721
1190
169
859
4056
7353
834
1623
1184
141
2897
631
94
2854
109
69
30
111
2560
229
141
802
1887
246
482
172
1672
5642
191
506
4850
1255
383
3709
233
46
50
970
162
8089
162
1562
858
154
1946
7456
1729
668
127
488
823
67
116
227
166
98
70
108
618
1898
1840
294
9036
4016
4997
4681
2591
119
4740
3013
3773
68
102
105
182
87
47
1282
839
518
2187
307
527
516
342
212
69
125
2190
551
393
7426
1139
334
3289
10630
1269
1424
3067
5608
773
106
96
116
115
31
1682
13670
89
3581
69
2047
1188
38
7340
1346
2355
8859
3932
9113
5505
120
8516
1147
222
40
42
38
38
42
4988
65
170
40
42
38
38
42
267
771
1138
40
274
51
57
58
51
252
909
97
880
7824
9375
4472
7504
1181
1234
446
9120
550
96
858
1792
360
329
58
107
140
221
1562
8618
137
956
2249
7423
930
271
6735
71
216
230
2313
272
931
2122
9057
8785
227
184
180
275
125
3978
3542
3316
158
92
781
161
68
82
194
9275
56
612
1437
7264
608
784
99
75
349
3496
5449
1147
1191
3265
1176
8904
8665
4079
4292
476
9722
54
118
240
72
3538
2210
121
9353
3142
90
790
1770
5604
723
376
92
477
9472
1315
129
190
57
7536
59
7496
340
1850
113
15
138
352
86
1034
8876
2224
113
146
185
358
57
64
88
641
1928
197
304
1432
103
1528
3881
9409
5038
7481
135
81
134
94
271
754
524
72
3653
8835
2249
304
373
4958
8897
112
8692
2961
6344
1891
6759
8390
619
477
5464
620
1884
68
3433
3374
7329
3962
977
226
197
2742
4604
1029
572
702
279
1187
6452
4228
4093
1435
193
2275
1015
8374
805
58
149
193
173
1244
1295
114
81
836
201
131
41
3607
8816
11563
47
10037
426
196
192
114
671
586
517
512
1292
100
1258
1719
1138
264
953
422
3683
78
49
293
1092
6194
559
7298
527
2451
3232
661
7515
235
646
516
49
379
6049
429
175
2758
705
205
644
104
733
13577
3496
4048
7196
1935
79
14639
206
160
2313
227
111
25
67
127
108
102
38
895
88
325
58
57
764
391
458
6120
1974
536
3552
833
232
938
310
1615
7340
1544
1343
2773
94
48
58
94
944
236
647
2409
6131
1827
4687
7562
13834
8885
108
1482
440
29
785
377
185
1046
3728
872
512
1181
1074
124
7364
101
2800
1194
725
6330
1359
651
265
83
417
49
336
462
280
267
459
110
47
8996
633
275
436
7212
47
7413
3488
2037
655
1150
120
178
95
462
119
764
74
33
828
70
323
284
232
131
61
3375
643
5559
6334
95
767
124
621
386
226
65
404
237
559
65
2692
338
218
46
46
262
226
2042
2800
410
3543
649
6848
32
6801
739
2007
67
2627
555
101
130
911
105
1068
174
102
356
1508
2253
92
365
175
784
932
440
1381
253
378
192
13097
755
114
166
1072
1310
215
2011
3767
2258
1245
8902
4839
1416
13247
1575
8877
1553
139
293
185
233
89
34
70
418
155
93
443
646
3683
101
136
559
1415
1102
8089
683
5437
596
131
145
1695
109
344
2665
1298
1019
846
4077
8904
265
8930
3132
10292
2263
1906
4064
4402
2490
12650
2922
4346
151
94
107
147
5044
7325
6574
480
2329
136
398
237
337
7131
300
1660
228
1365
71
10341
9723
5102
2273
78
83
147
98
301
417
1411
3959
1410
370
2299
508
8923
5739
1828
108
118
69
30
112
240
229
3040
67
2516
101
98
478
303
8942
2463
2477
713
3936
1794
322
92
539
460
286
66
2503
412
515
465
286
66
1657
3614
472
112
1891
98
147
95
745
4571
1232
142
123
314
2361
3748
4195
1834
493
7480
5424
289
510
13800
382
8248
689
1418
1533
666
3384
480
425
517
3759
2086
259
3733
1218
905
1140
4016
488
1545
3476
219
1126
154
408
1800
2736
1761
426
4672
1960
9326
4306
2103
1181
9590
3504
1969
2773
1720
1136
104
70
552
679
227
342
624
131
81
550
175
115
3065
216
3608
115
763
111
1082
415
977
6996
2311
1451
528
8247
524
504
2230
84
482
141
9486
94
299
2363
204
1838
11437
15348
1958
267
8642
5377
1944
180
2227
2329
5258
3205
100
318
244
1583
1176
88
323
1211
102
461
89
1077
537
968
85
56
76
54
2317
92
291
2983
3722
11221
1033
5628
84
276
96
2549
366
471
89
231
1527
407
1214
1778
189
69
88
12247
8766
193
558
391
317
321
1189
103
461
90
1067
538
970
65
270
2243
495
583
173
289
5145
13539
495
110
2539
71
292
56
15
431
88
826
9701
786
14837
87
92
2162
187
5517
4841
183
389
383
313
321
1211
104
522
2341
150
682
219
3074
3460
5077
74
238
3259
9466
890
140
131
59
76
120
517
2439
106
55
625
77
2153
433
139
877
149
7668
14048
1946
7506
1275
951
152
1567
2211
1006
951
1995
1262
620
538
112
177
6834
9530
1712
127
341
484
76
96
339
1377
4342
1499
51
192
195
32
47
147
409
1559
178
8392
395
153
10429
1911
81
612
3047
331
1096
226
123
77
3805
8914
85
2379
1835
103
1406
825
238
78
426
397
814
7763
1516
2433
2259
2937
2121
3026
1605
1648
1876
7353
8905
7198
135
2580
4904
4007
1721
633
293
355
310
894
102
1584
57
127
424
542
107
54
80
88
92
186
110
51
53
636
293
355
311
892
102
1583
57
127
428
544
107
54
80
88
91
186
110
51
53
637
296
355
314
891
102
1400
4761
203
5713
2230
2278
1412
638
2465
2724
1005
8153
700
5632
383
8177
702
5533
1175
2963
7332
3870
107
2531
4878
6330
6548
7394
671
3119
108
126
130
9192
245
114
159
77
99
611
897
609
896
139
8845
253
1912
533
480
1182
3924
175
3239
1755
2478
5542
9805
1768
1774
718
151
267
130
1462
357
368
302
136
362
2310
3842
16290
518
471
8890
1923
370
302
137
362
1605
4525
3506
951
200
378
2200
23
1191
980
1329
70
1975
87
1839
713
115
103
4037
402
103
315
251
79
147
5574
704
4662
3214
3970
3373
8834
1276
249
198
1976
822
6588
7468
521
339
1481
659
1710
8927
4602
8081
720
5020
8273
1504
7094
1971
456
174
96
230
370
322
1717
10454
6420
4389
3493
1835
488
3728
128
485
3614
483
566
5337
328
93
153
194
238
2078
71
312
548
5381
241
1543
265
317
160
652
2103
1606
394
23
548
10961
2339
58
518
98
5967
1384
9107
857
415
3606
792
12136
1078
2546
796
6214
1248
1078
1297
98
685
523
65
124
606
712
230
683
519
65
3036
648
94
1712
12749
5757
5032
2965
783
522
1189
3657
689
2904
57
350
5705
11736
3406
155
113
81
7610
8815
6171
348
1705
533
3203
875
6580
4745
1635
96
614
58
1920
2405
158
291
3467
476
5087
157
783
903
5947
12521
5052
945
1158
479
1145
153
160
1220
69
1970
92
2461
226
2006
273
60
323
222
165
526
1171
111
100
2430
556
3972
7196
11148
14906
2491
1739
973
9435
8327
5776
3214
148
112
7086
650
516
92
135
280
13928
110
189
72
8681
1225
119
3978
13381
1570
3222
315
1462
7658
2592
1121
5932
3564
2279
78
1886
163
1056
7371
3162
912
72
110
8551
651
13748
1217
2675
229
80
1010
1914
475
165
413
1864
360
519
90
642
5582
89
1854
8764
1443
553
855
55
2684
855
55
848
4502
7426
1443
755
382
2369
7349
97
253
74
153
2739
147
455
517
106
29
158
667
102
3251
3496
2373
591
529
194
2384
312
2008
94
50
105
818
104
158
2603
2914
1066
1091
875
278
89
471
113
222
87
46
268
97
9122
37
170
13764
385
175
13565
76
209
1026
2678
257
152
85
199
4413
5009
1133
455
1740
1198
248
7326
58
2366
9027
2644
8874
1434
6480
339
337
2896
3886
649
297
5946
240
1385
2169
114
667
568
4222
7438
4828
1384
139
4694
4351
3103
1857
353
1633
7943
2668
3656
97
6657
345
390
551
1739
617
4075
1785
9277
1163
3254
57
1557
4680
346
6494
52
2338
6797
6623
118
757
289
465
493
9343
2169
1207
161
127
272
94
5874
54
161
169
271
902
71
1228
2737
618
168
4379
843
1260
2770
622
911
6814
271
6096
2384
345
666
71
243
427
177
5080
156
6457
424
1903
1000
722
134
1521
1493
8803
4720
772
583
37
40
58
62
81
63
91
159
167
37
73
120
80
48
76
58
30
134
188
47
61
348
1660
117
496
233
94
864
55
1549
1321
375
94
865
55
834
510
5655
118
500
141
82
187
85
65
8637
579
120
8094
407
688
651
14016
960
8537
309
799
247
173
130
272
639
138
792
148
9576
50
2299
6013
240
1378
2501
60
4261
6280
11551
7274
2814
3829
37
3556
1932
805
327
328
5917
327
327
147
235
679
81
205
32
188
7872
5126
7101
1227
8828
766
104
485
153
94
60
271
1609
9084
1034
581
926
8234
796
1448
538
303
2579
9398
9656
5143
3123
6281
1010
1759
134
101
4026
1031
53
129
831
52
89
41
197
243
910
1340
473
115
266
1911
1009
83
216
2203
1638
13608
4942
4938
1427
113
1637
3587
3131
129
458
33
737
4823
102
73
5981
326
4589
125
6612
4040
628
6010
121
2575
1409
1465
3392
2078
128
89
163
394
940
70
2501
7433
1967
4165
3438
167
57
58
411
3203
4735
5579
167
11370
11216
44
175
152
65
921
2655
1273
288
1057
11648
1166
539
1453
170
574
2643
46
855
75
49
107
30
64
104
839
398
1568
169
1984
504
4604
496
327
5557
611
7782
877
279
84
94
762
5251
2323
1164
1511
439
448
78
1861
7179
1290
1068
6420
844
55
1069
336
72
2216
55
1069
313
72
1689
3753
181
3475
14097
260
3660
9662
5320
7755
71
800
786
131
4662
1783
75
4455
275
1069
9818
9222
2649
112
314
1244
3109
931
501
723
243
193
376
3114
2286
1383
769
3212
6903
7059
1614
636
13415
5264
651
7220
2257
711
138
522
208
798
131
153
280
138
205
197
103
3097
101
112
1137
484
8342
8957
2643
422
794
1312
9218
8227
60
144
128
9154
1127
2297
227
111
30
69
131
107
71
6829
2297
230
111
30
69
131
107
71
6802
55
925
3075
301
42
38
42
38
42
249
292
4992
64
42
38
42
71
181
1113
2495
234
155
45
7442
2517
438
67
5831
2793
1068
7091
324
5955
324
118
356
1269
2009
1038
7418
2157
9076
3116
1986
3033
183
112
517
4731
613
2968
794
1866
6795
9496
1477
1117
68
81
1553
7453
63
2373
4344
11408
115
172
38
8772
7437
3306
103
34
81
97
53
8324
118
8873
100
4037
3151
5011
171
227
5462
698
67
60
131
490
1120
111
100
3027
149
282
32
225
61
642
691
886
3691
4820
617
112
268
59
70
194
4394
280
507
344
134
346
76
146
126
1175
635
78
109
240
1434
3757
37
2013
90
114
95
1502
544
1496
2175
10408
1886
118
1207
2446
131
479
728
885
69
2189
5683
2403
192
493
8935
174
3395
1036
506
2106
205
223
193
3830
5834
8722
1677
2462
1094
5236
100
96
454
341
102
289
1901
8909
73
35
1471
532
401
1837
289
1532
487
1038
603
1452
1985
1070
2711
4529
4045
59
2445
2690
698
6171
1638
113
120
1443
335
8191
406
509
602
194
2503
113
119
445
1944
34
1256
739
40
87
2357
3714
6162
2076
216
346
397
462
258
334
144
235
161
59
1177
926
1230
280
175
9314
128
191
1116
9029
112
4745
2549
154
9370
78
1357
24
154
26
271
46
3481
4849
7279
1176
76
329
539
149
512
50
4691
341
6472
4126
7306
125
342
435
364
1217
250
156
261
4181
9030
7775
2122
282
474
3357
2836
283
476
556
1405
2577
13555
4900
63
310
2494
62
3865
7229
3229
3222
712
768
846
1245
6488
3460
651
1940
535
1023
5440
1414
2302
96
4881
4013
89
953
2815
71
2192
2704
66
116
122
963
2772
3555
1524
333
5689
2513
671
28
66
189
96
418
336
102
1110
5679
104
639
2179
3506
989
42
43
49
1140
1537
1393
6847
150
91
1946
478
384
2260
2304
2192
13893
1945
11845
883
4084
1157
500
465
1406
148
139
59
2452
125
581
451
278
480
99
1851
11819
1448
135
93
168
138
68
6207
4164
599
2321
11716
2703
252
100
175
35
202
212
627
109
61
1741
620
87
1243
813
234
62
844
1483
1004
619
1987
219
988
2098
160
370
417
304
457
323
215
657
106
4966
5316
679
2698
1111
3226
2616
2297
6162
1450
3433
3959
11047
1910
5049
505
69
133
55
5050
6798
390
226
143
347
346
4703
4643
262
216
2494
1526
9881
513
363
4574
8971
3648
362
1447
5103
3882
56
817
420
50
428
76
254
204
673
1675
6705
5236
5009
1703
1468
1742
2593
1741
457
6845
2205
2106
1403
2659
8959
4719
4133
4037
103
5370
70
3514
463
254
302
140
4084
562
298
390
7058
1237
1556
469
4689
899
4473
150
8887
133
2786
839
13597
1148
167
52
67
945
3736
339
612
141
1378
109
10702
160
2721
1511
6133
472
54
2264
844
5133
6819
2542
393
9055
2324
8879
1758
143
1825
8621
485
129
168
769
482
1194
34
2806
126
3558
3343
192
164
3670
2735
5273
48
357
763
1794
48
199
93
338
1033
11511
7443
7326
5548
192
1904
606
16
905
394
4036
411
116
558
673
2352
2275
51
485
7517
6596
480
6735
2116
554
203
999
1633
3912
9470
3559
335
287
97
139
69
85
13607
63
485
856
411
105
133
52
7550
5831
1394
173
7147
1420
79
485
669
1265
501
102
326
637
5731
3182
6154
60
34
100
48
105
384
547
1296
2038
2609
7346
6047
1305
1865
138
101
645
12265
234
208
39
539
1306
8844
51
808
9430
143
1431
472
58
117
34
251
203
3433
1628
85
291
49
440
50
1840
143
1430
471
58
117
34
249
202
3427
1627
85
292
263
1113
243
2457
902
1046
1917
9058
1855
85
10236
653
14342
344
340
72
86
875
98
712
164
1191
875
4868
3274
663
1828
759
896
5232
107
400
121
1495
10189
7910
549
5384
692
7618
2009
6712
474
10142
7457
2219
831
889
1317
7003
3923
1524
6028
139
1852
524
207
1075
1296
836
87
1405
553
95
2037
671
43
690
289
1463
932
8204
404
509
2264
972
564
1508
8921
10375
2540
419
141
2144
9507
2240
824
480
1425
520
266
242
563
96
140
2042
495
70
32
265
243
564
101
139
2030
516
70
32
200
111
242
158
421
1255
1358
337
461
150
58
86
95
363
1807
382
94
127
434
313
2820
90
1126
13492
2695
179
1183
478
4221
1845
58
1586
1717
991
1759
547
1617
86
13525
391
382
475
174
430
158
210
81
56
48
255
71
97
35
31
176
98
694
145
661
337
224
683
520
50
3330
1335
1215
49
314
612
393
121
131
1424
303
313
1572
1659
560
3007
549
535
11568
355
300
388
97
230
1612
569
701
1069
9468
7288
749
90
2528
80
41
95
218
246
247
2152
31
115
293
123
782
375
332
2462
94
137
86
105
1303
3370
77
638
41
41
225
123
90
4200
2867
6655
463
84
141
3430
69
900
32
283
153
857
84
311
878
3720
2495
213
9155
4133
9691
2309
144
127
129
93
123
162
175
77
291
470
1969
1336
447
1326
313
1670
491
1570
2063
356
64
1045
2529
495
540
789
914
145
99
78
1776
8981
825
35
1118
228
111
30
69
45
107
12
43
785
15465
4737
1237
193
531
3218
6239
11354
2830
2634
2982
865
659
1765
8969
971
899
482
366
3350
366
1185
432
122
66
177
349
3739
1910
5445
3383
9474
9426
6331
8387
1413
7305
2083
4072
47
135
2085
135
242
138
106
489
1073
154
1115
14911
7879
233
833
247
8143
222
549
135
115
31
3024
5421
3950
9620
49
750
133
66
518
95
276
40
161
1206
172
549
399
1572
128
1280
326
38
1706
172
153
52
120
93
53
875
237
95
137
304
3259
5285
197
637
300
1233
79
1965
472
884
1980
231
296
5784
137
3897
96
562
57
2772
1340
1362
947
80
626
53
256
554
564
387
245
5716
4337
3489
332
1667
673
636
220
1922
41
450
80
4065
1983
823
218
2255
3782
5971
3575
6851
155
8241
694
5046
1974
470
78
285
130
1187
3904
1570
1781
132
796
30
222
2436
126
1479
1277
956
860
9134
3220
2464
139
681
426
383
2378
1174
349
3558
382
1904
2742
257
7367
3519
6924
7348
1950
1315
49
91
66
64
972
8925
132
27
12732
492
573
7238
2107
78
3716
1569
1165
107
50
445
348
549
494
3689
9385
10008
197
57
512
4093
588
226
209
92
794
60
175
1319
160
2657
141
90
270
601
2673
1329
631
53
95
5181
1094
719
229
205
50
323
527
45
8345
247
155
85
15515
180
2611
2677
4214
9509
70
11900
8322
8882
700
5253
165
99
135
337
13880
1271
1037
1470
1435
2510
1719
11049
3059
1372
1751
128
6197
128
82
475
377
6881
382
116
442
412
13961
46
322
1452
180
163
2474
1862
73
69
643
218
4991
277
3729
111
59
14718
220
505
1947
1010
27
184
131
9739
3857
3578
504
1424
66
147
169
1034
119
71
150
1230
130
1118
394
333
157
255
497
4221
104
545
466
3001
2547
601
2598
384
3457
94
1549
2628
1846
281
1705
1924
1162
3941
121
3431
3962
3015
1762
137
1457
414
441
350
239
4814
7265
1504
2115
9412
2733
1143
1041
465
3286
375
125
130
55
1335
357
833
100
163
4105
3057
1144
4909
272
10438
2990
183
2703
8867
6803
181
86
1177
119
87
303
8469
2641
5785
8963
1543
473
583
2153
71
293
648
173
141
47
186
114
7647
361
1614
202
1541
518
199
101
68
90
71
66
71
43
369
91
73
129
1049
131
1324
101
115
75
278
75
151
102
104
145
61
309
57
3199
105
437
115
2879
183
236
74
510
2771
6039
8891
3120
216
237
11397
2509
11386
95
41
5177
1889
377
8839
402
257
2413
447
272
363
248
3185
360
2063
3412
682
175
179
134
101
68
283
500
790
90
5661
1147
4261
1699
3408
2058
4907
2751
733
276
2290
344
1758
986
8817
6266
2253
6043
13926
1377
7616
587
669
8956
8249
620
60
1544
1142
12525
82
58
124
158
123
197
352
8221
310
108
202
109
197
40
122
71
93
541
355
1449
134
1312
418
7838
268
64
42
38
42
38
42
38
42
75
314
4767
41
38
42
38
42
175
72
1099
1430
433
719
9259
8795
4160
936
206
3008
5742
123
51
116
6603
382
4755
28
382
1888
2750
20572
6619
748
6857
153
125
2174
43
872
153
125
1657
5773
254
244
401
1352
250
145
449
209
2394
752
1334
106
388
563
131
62
391
272
193
115
1865
2369
5945
8454
2718
6372
1105
2695
1687
59
628
159
1322
170
60
788
332
256
192
1907
255
74
686
172
84
183
868
138
1594
665
6085
1407
204
2117
850
434
166
66
6449
576
498
2843
6580
834
2371
908
6451
6202
4627
84
6617
8835
7287
116
130
122
156
215
164
76
67
59
51
92
645
243
1448
316
2565
440
6845
1578
2065
693
494
69
78
9890
9437
8900
5208
828
251
460
223
197
3818
8001
8790
597
33
3776
5368
1951
7484
1909
817
420
422
77
251
727
197
159
1577
61
123
706
81
389
155
50
822
426
424
77
252
733
190
160
1397
2873
9134
179
268
12
108
22
617
145
434
1024
13654
491
88
1632
8632
558
376
8240
375
1475
3309
1424
560
4077
1881
1339
84
777
370
1196
4922
1520
1683
1581
164
2680
614
65
2415
787
1853
136
544
477
5773
136
544
477
1931
8032
229
1644
994
255
193
2185
993
254
205
1776
2068
3691
4973
1402
8466
2233
83
98
236
1037
3610
3881
173
9060
57
1431
9569
3685
7240
1039
397
192
98
341
124
205
8835
511
1281
64
105
130
87
532
314
313
8861
212
10605
6714
222
3835
4072
4078
489
9205
2929
65
3800
582
5105
501
1441
171
11808
211
382
8452
1730
2584
215
39
316
258
1014
1879
557
3517
1310
2516
36
554
31
874
176
71
124
186
219
90
103
63
119
113
5861
3359
121
257
2297
5512
168
41
242
81
7234
9252
5461
11510
960
65
9518
1672
223
2757
364
3021
17
6125
6086
847
449
701
1034
3307
7356
2424
1398
56
651
6952
1785
66
863
82
194
49
53
185
272
56
71
137
15
51
27
86
80
107
306
874
1356
81
60
118
197
44
55
364
100
94
76
113
218
95
38
2746
1843
1931
2271
812
897
7371
356
7446
2183
6670
342
4605
145
634
502
8917
2283
58
3323
1495
194
5246
192
181
363
1072
233
3701
425
1409
2275
12690
7062
1063
36
8584
1302
834
12118
6004
254
9490
1307
2502
162
3147
569
13044
32
857
2112
1388
3400
2268
2361
1877
3018
1021
527
3505
4245
5962
1209
5560
8482
3780
157
1544
567
82
2339
2272
574
4150
91
922
153
212
153
686
3551
4391
877
6584
268
591
13792
1084
5449
96
198
155
493
1428
3923
227
813
68
350
928
2857
6194
5198
696
4646
585
869
8846
2807
67
3093
8257
2505
1217
1208
197
89
864
8878
127
28
415
501
155
105
471
389
2121
1016
216
3898
1678
60
253
105
125
34
1136
426
92
1528
3010
536
113
1961
288
326
696
3411
8881
8211
1080
1117
168
476
279
707
416
1888
143
72
436
142
3211
143
72
539
142
962
96
196
82
73
481
4207
385
9227
41
132
7356
429
71
942
565
1869
716
156
1522
208
177
4840
1821
63
167
1807
150
81
811
5218
4201
9908
1842
349
1297
12186
53
108
63
3868
9629
1418
9964
12760
4043
295
53
2521
4137
10514
1063
2421
2173
1892
279
1286
2079
1925
611
2658
282
197
277
2282
1116
2992
3321
1261
732
371
438
6708
1570
2536
501
83
110
216
63
335
9455
60
514
119
43
74
76
72
74
125
54
2022
94
306
289
192
146
1073
103
264
458
2532
306
289
192
146
430
71
76
46
474
1292
668
1893
192
514
2783
681
3348
7413
224
162
163
8901
13889
80
2574
213
690
1435
439
308
120
933
901
433
5859
384
324
204
6901
115
374
356
137
592
657
5136
460
2046
13
130
891
1181
26
526
48
2554
163
4206
2615
14024
3942
1644
4354
111
1032
746
299
384
3046
894
156
63
223
997
134
153
420
321
486
733
2137
2654
459
6887
789
669
223
375
48
27
643
122
5232
2717
9369
8981
5617
4237
709
95
1745
390
1444
111
156
425
204
1560
51
114
1719
566
56
510
533
101
82
277
54
1808
174
133
258
121
164
111
9349
137
116
221
205
145
225
4446
749
230
160
85
247
1589
226
4855
157
78
120
89
2481
143
384
401
420
74
346
443
5719
580
42
54
3598
1026
1499
3770
8829
911
7415
4831
649
112
163
5577
446
132
499
3788
2991
161
336
116
243
1430
1907
944
3522
3793
307
1726
1596
1130
11130
3014
3576
123
699
181
53
766
7228
4920
656
127
2221
767
6809
1617
5136
3607
352
722
368
12597
2094
850
284
78
232
681
6122
145
9550
3243
48
152
116
126
4795
172
33
90
1181
1512
8577
12068
29
95
124
115
313
81
1738
547
322
7713
178
310
4619
309
267
136
1269
3868
8881
1163
12575
4254
496
12801
3195
2018
6859
2519
3667
14953
6790
5743
137
64
360
9368
290
1541
3723
142
810
465
4224
979
783
429
1811
305
3641
216
83
995
2279
310
167
474
505
1139
294
260
218
7306
2179
6860
1882
98
101
3075
201
224
2452
9561
156
1349
85
2829
131
764
90
317
9190
869
838
4621
9064
479
9252
1254
10811
1145
4252
412
4816
7269
299
8886
863
9460
179
348
864
9481
11348
550
544
6640
1640
546
1480
2127
1649
318
6801
9393
545
87
3014
106
4789
344
6474
228
5194
93
490
480
234
162
320
385
1037
2899
178
7282
9198
4861
3160
9138
596
146
4977
279
1948
177
8890
1652
437
154
261
51
1326
39
67
8765
4541
344
57
69
1116
77
37
510
35
577
379
205
3715
1897
51
130
408
1948
4095
3735
477
6168
851
4939
960
137
462
1707
11239
2469
1283
2190
457
9118
508
159
24
371
761
88
94
1641
424
139
716
31
331
64
2413
924
5933
4503
3698
12191
49
7845
366
12665
279
5437
13609
1200
1785
7857
3678
8835
3679
1494
457
4007
948
2715
4152
8336
2654
983
11932
110
2340
474
4840
9777
1734
7247
2908
4407
1261
146
152
453
1271
643
206
175
240
3384
9081
5301
1230
2291
7197
532
41
4899
56
294
15
8513
9226
198
12432
5281
289
692
1984
312
191
177
539
695
31
2728
5108
210
2048
150
3652
151
465
401
2141
1509
39
52
124
4228
10796
676
215
69
3020
136
772
1108
242
713
1963
7677
608
83
157
158
166
317
12028
1293
64
25
78
360
115
132
112
937
6832
6604
140
402
9041
5675
7392
582
4124
6166
2355
4406
4326
13526
1886
2917
349
8872
1053
1320
336
7059
2063
2381
13901
4817
7791
72
4060
1647
3981
551
3022
5021
8826
2517
1617
303
313
2526
299
544
173
1172
1958
117
2706
7860
3687
4636
339
4332
1386
3009
217
2033
161
112
327
2092
11621
2674
5896
1961
387
152
110
2000
4929
602
132
21
101
83
979
195
213
1396
2172
884
336
4702
336
6224
1094
13629
6045
3324
7095
1465
208
191
207
449
175
88
5009
4701
11722
10280
6674
212
622
313
730
1836
1029
472
3796
10040
436
1020
55
1546
1294
1019
55
837
2696
1300
418
695
9349
135
215
323
586
101
1054
113
51
824
1024
331
299
470
109
73
497
391
1906
562
3639
215
82
988
2408
570
152
444
603
1422
819
688
63
52
165
87
151
147
150
296
266
5008
502
198
56
194
129
2319
2756
697
3949
2310
4748
78
210
563
210
42
91
63
90
221
13537
2492
14849
868
15344
10718
1875
216
171
1896
9111
5722
979
1564
68
1529
458
1872
316
534
531
319
47
116
212
922
651
173
719
35
203
211
49
367
5602
744
155
445
100
440
116
162
143
121
106
159
2884
6300
171
252
73
4155
7584
2672
4866
87
90
382
1440
389
1275
92
2043
8971
1389
281
9525
5120
2823
1233
2484
8822
2243
145
218
124
106
80
2512
3687
865
1266
9122
342
552
1298
7152
1422
895
2016
8819
10370
9597
5073
1067
124
149
609
8868
30
43
130
204
43
113
115
43
130
187
30
43
94
98
109
98
2233
410
9328
697
8269
698
5386
3214
8674
14868
15085
6318
5151
2054
6225
1277
386
89
246
1225
394
8905
10710
346
1012
1291
2350
3580
1403
1733
5693
1725
3921
6704
4356
2418
1508
5102
7705
2349
1179
9389
834
13949
132
903
201
84
386
982
2085
9054
169
4212
4001
19
182
2502
39
255
49
543
1855
1000
1400
161
194
402
150
85
419
430
818
3443
9383
2195
168
857
4471
3845
7934
2527
148
119
71
131
267
201
271
168
184
31
779
3492
4998
861
705
578
909
920
12
47
66
128
3935
7392
9705
122
84
46
115
181
3818
6129
3043
4888
67
276
1577
628
54
6183
1453
12520
442
153
1867
1180
271
495
68
112
179
216
360
1475
417
746
5451
1676
451
8826
2468
105
178
209
361
1924
972
437
439
337
1487
65
334
132
638
247
201
9432
333
688
1875
58
122
717
59
93
59
91
197
147
53
638
238
202
3942
2595
7697
2621
219
897
1140
135
1661
277
1073
1417
1313
7152
2340
577
1182
1495
4454
136
1145
7669
766
243
2036
1402
79
95
8854
223
89
3564
9286
5632
1071
1794
1880
1275
4353
152
1135
851
956
8220
1058
1262
5008
96
187
46
746
5595
366
4193
2055
171
6898
5121
331
367
823
2202
437
1129
46
1752
61
2383
1447
3079
14132
82
7166
492
57
58
241
157
169
591
66
60
142
202
1827
472
1509
1294
245
557
209
83
100
297
47
129
750
1106
139
1952
201
569
980
227
108
2797
915
758
159
195
761
61
1808
1129
2912
2085
623
394
42
211
35
252
202
4150
2958
177
29
1504
1213
529
166
7456
232
154
131
157
138
132
216
489
3352
149
329
469
189
142
516
360
3733
445
595
563
9344
3463
4937
2167
86
8807
308
1473
1583
986
8811
2274
2322
2021
952
145
8749
145
1559
957
14861
593
337
61
7305
2678
6634
328
4663
6699
1590
1990
58
407
490
196
87
360
36
103
176
144
266
314
523
361
764
127
739
1116
1266
232
111
30
69
103
108
117
1602
3944
244
14898
627
950
639
94
219
142
12445
282
124
785
390
11635
130
1837
8868
3950
124
100
54
2759
2187
2637
4413
5008
333
101
113
1176
505
152
3213
112
3013
112
1646
4109
5049
141
6246
170
179
197
313
199
403
1276
491
134
673
2765
617
2897
1107
669
654
621
4455
218
1634
1241
656
10828
4033
1140
2731
4027
270
1067
1770
1746
122
137
769
233
1445
1003
103
180
2660
122
137
776
232
7256
5712
4892
921
5646
3924
6239
2698
1237
3027
720
8666
392
205
499
278
2318
615
626
333
714
215
183
1030
133
306
375
1759
396
2429
9073
647
556
7899
1003
9005
4147
654
9889
3280
11959
232
1311
123
395
90
3283
2275
90
459
4341
1116
917
786
7871
2961
6073
248
766
303
42
38
42
38
42
38
42
199
296
979
1630
291
99
3702
290
99
1968
1026
4707
3325
6444
45
3472
1445
517
8294
518
587
11492
5154
8863
7303
5044
1698
8898
1648
1450
527
490
772
124
144
1228
127
3084
139
1909
2233
895
39
1004
2139
99
154
1805
482
635
269
128
231
82
4618
4391
151
1618
2687
1129
299
150
223
605
57
98
181
129
148
82
92
96
53
6987
95
67
1272
587
2442
75
984
9103
2536
2176
8942
238
8431
5975
1274
78
1084
1202
7378
143
9368
198
1043
588
8892
614
169
3546
8837
5189
13589
2691
3913
9376
9702
151
62
86
357
120
1600
3658
2436
13704
2716
3932
1813
8548
4871
1558
3583
554
2607
2418
170
207
369
1902
6577
77
82
1591
111
815
131
4240
2522
556
7915
2983
7428
1238
880
656
1228
66
9127
129
696
78
1972
2553
5735
690
5179
7170
7219
2231
321
7442
3353
13831
68
907
4339
644
605
461
148
420
489
118
9369
617
591
2798
4318
3359
9086
2546
5221
4120
489
9359
194
387
70
561
486
4601
454
414
178
239
1941
323
2896
218
8688
6325
641
83
51
182
2938
794
890
8892
2447
8331
632
391
134
131
238
1454
1646
483
633
1462
199
35
72
253
7282
418
144
118
6442
6357
2847
51
173
175
183
321
76
177
344
38
33
51
355
5752
5204
13734
2672
377
51
1114
369
70
51
127
166
1063
9285
864
4558
5708
3825
9533
3208
141
88
271
66
48
162
64
75
475
62
4382
5880
13254
646
3423
859
64
39
471
62
1365
1325
96
703
389
2288
1116
3489
3516
4892
5008
5468
111
392
2691
9748
1829
1788
1085
5107
4560
2154
7431
1544
344
756
55
1305
1938
2109
4191
2921
4353
1989
313
174
426
2713
334
248
174
973
2604
20
7779
426
1243
2700
55
1371
1909
513
1763
238
9122
5946
1717
438
95
8823
314
2133
4575
317
428
39
418
4820
631
5006
12174
65
64
53
65
5791
1073
67
2839
1931
7523
5213
1316
85
117
138
195
89
103
111
7520
416
105
90
107
735
1483
1143
8921
8529
2175
5828
6986
9520
1668
5459
515
116
9315
6454
577
78
264
8401
9489
1417
46
603
324
225
1940
9049
360
691
129
108
120
50
4120
8840
2713
6497
9371
354
9250
1421
172
86
76
66
7547
7031
1265
2173
401
4112
1100
61
56
149
66
2469
13626
1678
2231
11176
57
187
1099
699
8250
10003
4101
1864
5382
475
447
5425
3672
279
545
390
8186
361
1447
504
1169
113
101
3163
129
241
9101
385
299
9303
567
217
147
7988
504
712
1197
940
574
91
6171
14916
2730
178
1322
615
1495
9037
1284
2147
116
57
76
1118
857
637
449
333
2013
615
96
139
890
160
2930
5352
461
55
2236
243
2569
1809
3994
9663
4912
1382
791
3909
74
82
95
287
5328
1301
247
169
450
14213
2370
73
2656
9412
2689
101
1721
144
84
187
980
3512
258
9091
1268
815
231
749
136
9453
40
8285
344
72
59
197
403
167
315
1020
7437
190
6180
1166
178
390
1880
431
90
116
107
2155
365
769
84
167
63
1284
606
7460
468
142
1395
2667
90
2251
1121
447
935
129
335
4140
536
195
4218
2423
564
1177
2970
6907
2586
135
464
527
4936
196
1296
3768
3030
191
2590
1079
1588
423
501
1915
276
1281
9303
314
132
182
13571
65
38
56
32
65
176
1038
97
290
80
749
623
1508
162
1218
1646
202
35
120
69
387
306
137
112
424
100
1295
5488
1693
396
9121
3016
17173
1368
203
6361
93
2849
210
256
45
2157
12784
59
527
97
272
972
1205
632
65
103
269
1818
681
9559
61
663
906
272
229
73
1511
435
1730
751
5140
9382
5973
137
88
85
540
1077
4642
8045
8401
13253
4950
36
270
823
8784
3811
1707
696
97
4300
1459
76
27
379
29
178
123
71
2305
3977
3330
223
1626
1379
307
726
2273
196
535
951
425
1373
2019
134
2488
7453
5375
2656
6388
2235
455
163
420
474
489
724
3339
4353
1804
2577
107
44
2938
570
31
115
267
366
429
1771
9347
6829
913
505
419
94
820
9311
1555
1100
94
1636
1220
67
34
211
113
159
9010
259
1070
298
3515
479
514
2332
61
770
1856
6924
1453
532
567
2979
6446
9029
3202
53
3557
3757
3005
6032
3290
6132
271
996
2837
81
606
72
11
82
61
1843
228
111
30
69
97
416
1670
1316
6059
993
2082
1641
2303
1280
591
2908
9165
3239
1887
1533
5074
7386
5342
2359
188
1839
1645
128
114
20
276
155
3141
158
114
280
1572
5181
9353
4028
2072
3515
442
229
149
2106
12589
138
1503
1264
81
196
3172
303
6023
8787
1082
96
69
4984
1896
545
236
1241
217
8904
613
283
7504
271
1612
64
475
838
196
5616
3895
265
9049
4713
3360
196
1103
1160
3075
8838
35
46
77
39
1595
116
8876
731
5957
5378
1885
1472
13479
3273
1285
2986
2286
96
7868
740
677
105
2239
65
13896
194
2176
15371
3046
693
421
156
231
1391
11897
7715
703
1252
53
8289
2771
160
38
31
208
643
243
196
226
8959
4045
747
153
65
84
838
154
884
214
44
158
47
280
69
1706
3814
5559
344
90
1095
109
84
452
3085
1845
136
51
1072
359
34
5208
7326
2262
1777
5483
8904
3551
658
5423
11765
4121
8889
6005
99
9422
9301
5411
110
38
29
451
94
1195
1656
7424
9503
845
125
9429
4429
8789
884
6826
218
347
191
4560
540
1324
224
59
1076
152
1744
592
1627
4257
1341
1050
1124
7927
306
1888
1752
257
83
71
65
1428
208
126
3991
8278
76
62
7882
620
1418
122
2181
192
5023
9143
493
2649
1433
479
481
630
1215
9700
3891
308
279
439
61
812
59
370
54
811
1205
2290
640
4441
3518
6196
1291
345
474
61
99
2883
60
71
407
4237
906
206
264
38
7502
1514
122
1130
1954
122
366
1515
68
11493
694
1907
34
490
3817
343
1204
1933
258
108
34
490
8570
237
3301
7808
1547
839
141
89
1049
278
32
1007
5802
3363
1927
90
1461
186
141
81
453
277
143
99
112
106
706
64
8002
192
472
113
2130
1014
68
225
3315
474
113
1653
3487
164
540
579
4761
915
143
51
152
340
539
579
36
100
146
4760
916
145
51
153
340
535
578
91
181
152
9040
624
223
221
10744
9055
289
9114
3456
6259
3049
68
1361
288
196
132
4162
3932
5938
2727
1451
739
491
5459
5170
495
9343
139
30
3308
5659
932
80
8087
62
4677
414
433
127
1291
1049
528
169
606
488
193
133
295
252
1665
1937
8905
7333
1646
345
9159
3728
1246
2279
210
152
112
1191
6846
5085
696
8157
483
291
9514
228
111
125
69
108
5841
1067
966
1280
122
45
160
52
107
94
3683
8120
585
45
50
1245
55
1649
383
62
591
49
46
50
1246
55
1053
383
61
586
26
46
50
1233
55
841
773
5581
234
851
1335
2729
850
1317
435
11964
3239
4168
353
137
271
1320
1451
357
553
4703
1218
3214
410
4846
1673
3060
5485
170
74
5013
8473
1342
1170
5122
148
1187
397
13887
9204
40
57
483
4350
1141
482
434
1362
70
87
175
85
54
98
163
706
7341
1388
469
153
7348
2586
6038
1193
3083
144
1022
1129
7348
7905
9039
6507
225
129
1248
118
103
3559
1563
152
8460
201
9805
94
219
178
190
222
49
93
583
240
72
165
8891
263
329
264
99
63
77
353
1563
456
1974
7397
710
13739
4358
1499
5423
1822
6907
5232
1787
455
283
157
198
67
515
1665
124
65
685
14584
223
353
4281
1276
3887
4199
4284
8662
79
78
58
211
6750
5054
769
228
161
6049
4962
5734
5024
2856
3697
604
13926
6522
2126
202
427
2196
4669
2631
6123
4102
195
568
1010
143
72
198
38
38
42
38
42
268
4977
32
5289
696
8579
4554
708
877
8383
608
5981
859
8771
7026
3480
131
262
361
99
127
95
417
91
107
1728
81
153
6166
3247
4556
1350
2695
261
138
1162
67
2200
1084
138
1161
67
839
9546
320
102
2818
10888
87
6135
9467
1137
61
117
105
217
1031
199
128
163
170
1482
570
1269
128
7574
5230
4156
5843
7444
1918
3096
4304
943
214
115
49
49
70
84
94
63
84
920
264
206
250
885
2191
207
254
886
1656
105
8893
2287
96
2003
1976
158
3072
96
680
928
3224
1816
7372
3021
175
1972
5377
2720
8854
75
13960
541
10999
9446
7405
2225
1180
9291
1870
3930
1538
2580
178
110
13
115
2939
624
90
114
2013
3732
1902
66
5078
65
1597
1074
8936
1783
5598
7224
282
167
8238
696
536
1560
6613
5614
1185
1978
65
126
1398
7010
1075
55
2299
229
111
30
69
107
2494
4029
9758
4441
926
2232
596
998
27
184
217
4382
1400
163
650
204
227
76
425
432
818
50
148
386
716
2606
626
2951
103
223
4360
357
1637
361
1947
663
4012
1594
125
85
201
868
520
1219
15351
135
9491
154
3306
4376
6742
5155
5393
380
513
3791
146
362
186
178
1632
85
205
485
236
1263
39
5644
1644
109
2899
233
1656
372
2322
430
6061
1035
966
1839
2393
6842
3400
7753
3084
3242
752
8080
699
5619
3197
14229
582
7370
3168
229
111
30
69
45
108
119
3302
2278
14876
94
5054
4557
2296
2217
214
132
11647
5432
496
117
79
83
587
167
355
5074
9195
1336
9344
2837
1023
13536
3503
2328
3873
204
667
1436
1183
413
3860
2804
585
1335
1499
3902
420
146
8611
1033
1662
549
4328
1691
40
63
804
1448
387
8212
387
515
451
1813
241
88
207
63
79
570
50
262
168
2012
5778
9520
3585
1823
9824
2235
91
5783
91
556
49
1659
5566
242
507
5118
2945
8400
8172
692
5222
2966
4524
14804
4619
64
248
167
2971
5668
3985
1683
1820
4810
1882
5371
1248
36
79
4805
13733
1097
485
55
9478
93
93
2150
6513
1774
2070
5701
973
59
1927
8822
6377
5820
3396
1955
6942
7398
842
56
533
678
226
337
631
124
521
88
7630
7894
91
125
74
116
108
636
11625
9369
2035
819
6905
4397
1430
227
126
369
321
1066
55
2223
323
1070
55
840
231
650
194
184
244
495
592
6171
6583
1511
493
2385
1017
216
2254
13876
1306
506
1887
997
90
3133
103
112
2432
1113
674
966
1819
2309
1954
3987
5342
8648
881
3569
2909
4751
355
358
359
6487
785
7303
1050
1095
193
133
1031
13604
5363
11432
3208
818
71
96
3523
3436
430
426
1511
4821
190
688
2142
1854
104
1364
528
635
489
89
185
122
118
117
228
160
76
194
1316
83
688
1506
186
4537
8635
1025
2112
697
1289
329
249
99
140
319
157
91
126
1068
11708
81
1283
677
4716
350
12155
3413
2257
222
4234
9771
1091
5185
142
8933
1693
1568
56
59
240
136
41
89
4115
515
11712
37
1731
6838
7319
2202
6890
1055
5864
2201
1657
4293
3412
1813
1322
121
1390
529
114
2863
6240
75
80
195
222
1954
169
2314
2484
9342
7389
3388
2942
477
470
2399
474
3576
471
1903
3331
6683
2781
2823
4591
2555
7857
119
107
42
69
30
108
3760
229
4591
95
1419
189
597
1100
1961
1013
1687
1000
115
129
4122
4289
114
221
1659
5681
1422
67
111
2166
353
974
9297
2980
198
379
613
608
2921
5230
1974
1087
4049
1473
8786
549
43
53
91
61
2008
521
397
695
60
1881
192
1074
1403
194
657
204
286
219
639
77
8352
3495
133
175
1229
36
2356
575
598
6573
9579
3621
2904
96
39
569
704
91
148
755
2058
3534
11540
2150
1933
1093
4455
1352
1168
1327
174
1655
702
1950
368
216
303
96
172
300
279
70
208
49
332
151
116
73
3297
100
9430
82
506
388
229
584
1416
8855
560
461
328
436
376
1984
31
62
126
681
87
121
6222
531
8710
131
90
86
460
6378
69
147
13593
289
1065
723
2821
5811
104
110
2569
1638
87
473
3599
357
65
1038
2133
87
463
1789
6882
2678
3648
474
890
3548
550
9103
538
4237
87
69
243
374
12338
14761
1440
364
8183
928
538
291
1435
927
8213
933
554
1791
42
63
82
457
206
1387
2655
174
72
1456
134
661
8826
4176
624
510
10053
3062
8876
1006
8931
99
11043
1482
2781
58
7797
6622
871
11143
883
1866
8239
11920
1091
454
14788
1592
48
69
2770
8905
11009
8811
126
249
1080
55
1358
824
127
249
1079
55
847
98
127
128
94
371
224
890
105
106
264
1217
6731
52
1550
2105
1564
7443
1924
4641
126
294
125
1961
74
2584
13329
7626
1145
267
42
38
42
40
211
4928
42
38
42
40
229
73
86
994
646
586
85
348
367
351
712
8995
667
1408
11131
633
4349
2802
9189
1902
2266
55
433
1842
345
1926
7403
4338
176
2985
3585
1796
926
2973
552
46
682
15044
224
715
603
97
796
46
94
1939
455
733
226
748
612
129
710
456
253
140
232
174
140
233
221
3259
61
9118
119
81
34
86
456
65
58
122
54
98
132
15131
200
300
162
1513
87
45
6961
125
130
147
204
1634
3653
361
67
664
4076
9405
5295
344
2131
564
67
157
44
68
105
133
11610
675
36
110
4778
118
72
304
761
95
6772
445
2883
521
2366
1053
66
225
816
11734
2833
1897
244
393
2663
1908
6411
7007
5975
158
46
3690
1883
3371
8356
1584
6551
914
6541
539
1888
6131
639
2631
2971
207
618
44
854
5750
2947
7940
4186
1575
7443
3016
7454
2064
1430
6164
3614
62
255
2660
60
1027
1479
5301
13510
1526
7566
1501
203
168
209
213
2391
1395
244
395
470
9301
1561
162
939
6594
849
2670
135
8911
7085
4939
500
390
255
781
129
44
201
506
109
1209
1996
535
7367
935
190
228
939
935
61
1207
7550
6197
2119
63
938
148
2266
4408
69
3677
6466
143
1558
1224
225
170
671
204
311
172
176
175
14157
717
206
289
35
269
638
5042
3331
213
50
5765
3495
6829
582
3141
3803
1029
2058
2996
299
446
2523
35
494
616
810
2125
919
8797
2410
9407
869
192
105
118
2660
2036
1791
6001
257
98
713
492
104
28
96
569
48
166
75
233
559
303
237
150
2558
750
112
124
673
784
576
851
796
283
291
41
380
851
280
48
1902
405
8900
109
384
1442
301
327
159
1487
577
101
97
508
115
1157
853
168
321
83
101
169
137
4143
195
282
132
214
210
199
7223
245
7254
3885
66
1650
66
286
465
247
3586
5795
3476
94
62
2183
480
401
144
1146
9393
2799
401
144
2141
6715
3684
4819
82
70
436
107
206
360
949
544
164
453
1512
357
284
1976
314
1248
388
133
288
3516
5173
690
3978
442
547
4379
2078
30
55
2925
1737
9414
2792
2836
14865
3904
1884
492
419
5404
417
2066
3190
1858
2526
1009
185
4759
68
63
500
178
6196
145
74
179
265
226
982
12819
207
200
58
98
3885
4828
3608
1808
1908
3739
357
51
67
1040
410
9267
1991
604
352
5391
9453
4192
1731
8166
606
97
4017
147
3239
229
1322
227
116
55
1211
2118
873
6586
483
143
4245
271
1923
995
1428
517
238
403
64
228
338
659
115
521
238
403
65
231
338
656
92
521
95
7489
1269
55
467
3145
4689
4451
871
478
6871
7293
51
176
326
193
208
134
2444
8779
6788
279
208
36
1395
4047
9832
2157
5348
213
3729
2915
3288
1501
7533
763
323
92
233
2827
88
8896
7605
1272
1743
1770
5198
3123
8814
1082
61
165
100
101
36
138
321
173
258
120
583
227
11505
6256
6238
8949
3029
6335
180
268
199
26
180
2317
8940
293
9460
2476
85
136
480
214
211
122
681
733
1306
2098
7127
158
2054
4595
1177
1006
94
5253
2328
250
229
106
323
227
158
11559
75
350
197
6994
9382
1486
160
49
158
1182
1534
108
13024
8884
1005
705
362
8800
959
139
2630
4215
157
417
140
1044
148
91
93
107
1020
761
1006
842
3283
7352
1541
7327
921
2496
9136
773
54
128
142
4115
1349
1747
4938
3752
227
339
663
107
523
96
241
4003
666
234
10376
4309
132
39
302
1827
59
408
9243
872
253
233
142
552
51
393
1101
6562
2330
6035
9503
3866
203
35
816
125
14191
29
9044
143
163
58
244
9511
2031
35
9347
1196
4815
7974
62
304
336
137
93
105
180
143
152
243
207
139
186
1274
441
176
127
86
99
77
13739
2570
9356
1727
9426
608
4032
1742
32
202
4901
7428
6800
8853
2608
1098
9173
80
1575
215
1882
106
787
8427
3231
3889
4747
3548
135
2004
2263
1751
7366
13605
3299
5386
701
8161
2790
8867
885
13706
8388
1773
444
2573
975
491
547
702
271
723
139
1209
1314
959
6516
8839
1773
6745
643
998
9268
5275
1014
12587
2738
7338
6168
944
2835
7403
2605
6063
1282
7454
155
795
1188
3718
490
236
444
463
479
5449
597
1881
280
260
358
77
219
340
252
100
89
7333
173
31
42
401
92
1371
111
466
5489
111
490
9430
137
31
47
388
1528
245
43
1265
6523
205
102
1262
244
41
48
6170
8829
10375
5722
281
136
21
117
13
188
75
545
2410
101
112
1170
504
12546
272
3565
108
107
90
14089
468
149
154
102
4231
695
681
227
754
600
144
701
98
5786
9422
2586
54
442
878
6421
533
21
58
82
1293
658
745
84
54
139
85
1698
6284
6875
5179
1900
4372
7436
109
3082
169
138
9359
242
92
146
72
176
286
303
118
2716
2774
605
722
487
422
154
1007
118
2705
39
105
149
421
88
1335
9347
3945
1554
1838
72
1591
3143
5021
749
6672
410
346
88
3929
6227
27
8503
2545
1783
3478
1184
38
1496
113
95
448
401
813
131
4158
173
72
1640
278
158
8854
150
78
96
54
2816
3504
2291
3159
6260
13987
156
134
67
67
187
116
7352
8937
56
234
5557
705
1634
3299
11972
453
198
2701
646
75
198
242
1743
129
33
355
64
158
333
623
1466
8862
163
1097
5166
8905
2230
2930
2224
1855
3685
994
5493
62
317
156
180
644
184
1095
55
148
2221
8945
1678
3478
97
4751
2827
8862
2137
104
1915
3719
430
508
4675
1713
90
458
158
495
3618
720
1634
164
159
429
2195
229
206
283
402
53
106
70
86
1309
49
63
8099
38
123
2949
362
203
244
513
1841
1559
365
203
244
515
1526
5594
4184
10235
2455
1923
4663
308
4779
1864
1743
329
2061
405
1602
1518
1326
1821
3386
699
8138
7498
4823
4158
1342
1518
6954
1306
570
117
270
229
77
71
205
498
94
144
167
353
42
733
6820
400
155
1666
341
574
590
363
128
2069
3137
4103
14914
677
1729
2680
65
477
557
2647
9368
3122
65
487
179
2170
91
2988
9318
8266
4632
5348
612
52
640
89
194
584
3349
770
69
47
111
1907
71
117
416
406
447
136
85
139
56
208
1528
1037
223
2698
2008
1114
7102
3688
365
106
5322
706
1266
9655
6927
5098
131
1461
518
9298
1424
464
555
43
96
302
105
63
15
1976
81
2975
524
159
627
1429
317
9351
2674
1281
1169
248
76
1094
69
158
8892
961
91
521
60
481
3943
266
555
51
139
71
106
722
432
262
7987
1942
1866
531
5459
466
525
6599
6581
1350
4839
2137
116
8519
5319
515
71
680
8622
441
265
3489
201
160
10076
1832
200
5464
3629
161
1269
3966
3486
225
3884
6559
1329
1372
9482
422
284
1229
2420
214
29
211
103
75
13754
1470
178
439
2924
81
233
3700
176
446
1002
849
5435
9282
1253
422
291
1659
117
445
3590
216
1016
1952
226
117
132
569
509
8443
4098
9096
1021
126
72
52
19
70
24
186
1089
140
594
11304
81
116
105
5783
9079
3466
4699
4632
41
126
257
378
53
9004
1274
165
35
209
52
123
524
414
161
29
267
208
170
324
262
111
3818
9454
3575
1251
4292
4104
3151
14887
603
5432
4697
409
442
63
222
2004
3736
228
112
30
69
127
108
3091
88
415
107
396
4658
272
527
320
85
5107
647
3892
5261
200
68
1361
200
3718
875
8994
4959
89
193
234
121
6809
1420
3466
82
789
160
418
2224
196
6711
2812
6650
356
4715
6825
3621
1969
9329
213
196
93
394
222
5068
5016
10060
2579
3532
3888
211
7801
1439
200
88
195
320
262
140
257
935
230
2090
270
74
221
308
1008
295
569
48
114
424
373
1029
505
5281
6280
1207
4582
1841
2092
441
4443
647
2390
6046
5426
11293
353
804
82
217
45
51
134
1055
260
415
343
1661
1347
423
2803
5010
302
390
8070
2654
3947
9805
694
1914
78
103
226
96
71
393
794
414
1042
151
1026
94
2313
182
65
358
1795
239
214
464
2489
413
506
461
1868
2248
11685
2552
8922
9251
145
5641
103
146
901
928
318
282
140
3078
99
110
513
3843
1242
4992
655
490
91
183
102
52
1609
184
266
458
89
119
34
272
7255
5367
247
934
14779
11425
1458
7408
7600
39
1579
8849
6809
1635
673
7976
538
56
456
382
46
2472
460
746
603
411
131
287
199
97
88
6847
507
55
126
64
156
2855
799
2330
9519
1593
6625
6215
9336
112
150
965
231
299
82
88
261
205
931
1488
992
981
13773
175
10667
8884
3118
129
108
216
203
579
96
515
11117
45
884
64
8940
10562
142
324
3234
142
324
1897
3414
4928
634
3007
342
145
8274
704
5659
193
187
1661
60
575
241
1427
95
442
424
192
757
5307
5388
3874
2374
12634
457
1402
547
1629
117
988
106
9284
7484
1962
88
948
1451
149
1447
412
8155
657
511
476
3625
2691
7304
552
73
96
947
354
192
95
614
1115
54
1296
108
253
348
95
582
1130
55
845
394
492
5217
1277
3785
3480
8848
4682
575
2574
531
9311
2291
190
8934
10835
214
213
5494
505
2837
79
118
9258
9288
1617
15348
2734
426
195
244
66
788
950
1102
217
1161
313
192
2465
457
40
201
104
272
5666
1516
2215
5328
207
7532
7791
1851
2176
12145
123
1778
8988
980
770
1387
276
4060
133
2125
157
9193
1505
1071
245
223
4662
337
4583
278
1842
679
144
6164
7312
548
673
188
995
298
165
94
449
377
142
4027
75
1663
120
610
3567
363
70
67
1021
2138
121
609
2028
992
3101
177
1739
2331
1932
375
782
2314
6427
4732
1391
253
66
129
215
103
185
790
1797
535
6309
1504
2000
588
4182
1407
86
155
431
862
62
916
994
239
200
9570
865
775
176
85
138
619
86
58
346
238
88
99
72
6014
82
515
95
3345
9929
3947
4601
419
113
273
5400
114
1642
5163
469
1064
7669
1462
7322
1495
242
173
78
1190
247
72
200
11438
1005
602
7790
354
8275
366
1447
10500
57
451
5264
46
6684
4999
665
8094
6061
9142
254
2780
218
383
5887
221
386
1838
1756
3151
9350
3578
4493
4231
131
779
153
402
28
77
877
154
1587
663
101
1670
3185
4213
6734
8918
1377
2557
4200
498
110
79
81
5477
145
79
1765
753
4280
86
155
158
353
85
7280
220
6812
237
81
138
77
129
9250
8865
165
245
714
167
1770
197
64
309
144
128
219
1045
5130
9659
4430
355
399
88
239
325
344
197
1586
4963
4531
7424
987
1252
6557
3903
5043
699
8352
781
2701
1121
3269
1355
152
566
225
331
1854
9682
2947
127
5359
126
144
1020
190
176
438
59
2332
4898
12034
11048
1793
950
2856
544
361
8191
363
1445
6034
7282
4722
323
2657
2955
3527
1139
355
263
82
228
3582
69
1173
154
846
89
196
865
335
1005
384
200
896
2748
1019
69
1208
4590
9473
4848
6886
2737
4339
6427
3042
5017
8783
2032
197
5664
555
374
1869
3091
190
8892
11886
6031
6794
76
55
1114
2105
4449
617
445
2975
1862
463
2448
447
1910
679
3485
518
2374
9325
3090
2787
2965
2588
155
1608
2835
90
84
120
55
292
151
311
4393
5846
934
1181
3954
678
1200
2579
7638
901
9385
908
201
1048
1258
460
2472
366
9212
2916
67
1731
529
3369
5305
6513
8940
5437
4190
2418
668
281
134
136
117
185
52
3073
101
113
126
9233
1021
493
122
87
193
201
32
60
124
104
1661
157
71
9408
79
13733
387
184
3363
593
5941
65
523
155
404
65
226
735
600
121
65
521
69
86
155
205
64
135
5734
2966
930
350
701
1829
56
143
431
549
106
418
168
53
864
350
679
1632
1466
6754
1949
1038
3859
4404
290
183
750
1465
3419
86
2004
1854
185
1167
132
102
188
60
41
208
678
227
342
1100
98
914
2959
13533
8762
263
2539
6093
76
277
127
104
308
2469
277
282
151
111
251
5659
1911
8594
9367
734
4722
2875
101
113
1130
492
1438
8845
5722
13564
3059
232
154
1940
2781
583
721
486
424
162
861
4263
1275
533
9416
160
682
214
182
97
1736
8275
2707
4722
82
11605
1167
1407
63
506
291
69
993
27
184
1895
2323
700
1668
488
3175
35
7099
6659
50
27
184
1303
90
233
179
467
475
260
9388
4486
69
3271
7447
369
137
421
2270
6421
8152
697
5658
3058
5201
2171
983
65
7510
6315
1335
1612
678
2367
2145
8468
389
254
720
290
190
350
1203
752
949
115
278
2235
2260
6875
5661
233
8854
2175
1577
1297
118
1747
8959
104
29
53
91
188
84
538
195
870
1369
67
7370
332
2229
8815
196
982
71
64
2221
4495
2188
9180
1446
3745
123
186
5208
68
42
1675
989
60
342
358
36
1198
359
113
136
482
2342
586
473
8178
1365
2560
466
6341
10394
3460
680
12552
99
5511
62
389
67
78
5407
7798
86
56
36
101
55
252
212
177
97
16524
1198
30
73
62
199
84
64
3715
139
2105
800
241
242
97
59
199
221
7475
1903
50
230
1884
3121
5066
450
1058
54
1568
386
528
1071
78
840
319
5782
52
113
339
11654
108
108
242
92
5475
502
316
1732
859
113
101
1887
2442
6611
9181
417
6496
1169
51
98
142
281
158
500
1169
112
100
1437
1014
1861
645
4908
631
354
13541
1670
90
135
265
126
281
130
43
9919
3068
9313
658
134
84
596
122
1894
184
13573
142
1380
8912
1679
1114
9642
4119
1452
388
8204
368
506
3948
58
40
250
351
704
293
104
3248
9366
493
8697
307
5127
623
519
56
209
116
183
264
741
1521
3025
13764
736
104
1313
149
1976
126
2702
803
5027
6623
6474
347
339
337
4609
666
361
464
311
42
7295
4541
2709
14346
7425
583
1049
60
551
238
404
226
717
625
128
106
4172
4166
497
686
665
202
581
112
2592
2249
54
464
7500
6423
68
6873
4540
1061
291
1659
445
537
27
693
610
1921
1453
491
1246
740
1437
9145
658
118
391
179
271
62
3608
317
5113
648
2736
103
412
114
177
125
760
238
321
55
206
444
125
169
7805
868
3226
3917
4669
201
38
84
353
195
323
538
257
5071
7365
2039
734
912
2400
5831
7301
592
500
1311
1914
453
45
101
1178
323
96
1791
88
3063
4364
1138
176
1654
3447
1929
8762
7117
780
2028
3880
9767
564
554
309
1531
5374
43
6484
9772
513
12297
1428
539
8228
542
8207
5276
1905
170
538
8149
5350
2107
4787
587
511
1300
3567
2795
734
53
767
2793
3610
337
4343
1504
4279
4623
1235
88
46
6609
11223
2968
185
295
299
5847
295
299
2767
104
1920
4398
4062
4800
1409
9083
1121
37
206
656
194
8937
147
46
271
99
4959
1138
11227
40
6469
346
4667
2304
107
9117
1515
627
3000
93
266
446
2982
221
103
740
246
555
1963
4673
4999
7257
223
4709
1031
1209
116
1685
3464
262
3326
117
189
2462
484
494
3318
695
5918
250
1252
2257
4343
868
3628
377
455
95
107
100
143
259
48
88
5589
8963
81
1188
9142
784
903
62
9432
140
438
84
385
129
4037
6835
976
3455
993
846
55
854
285
4773
7448
6061
388
37
1735
3391
5713
8912
56
224
6981
44
1961
133
77
172
55
171
59
66
335
2334
89
1846
1094
270
2729
1900
296
420
2686
9233
3471
471
100
411
331
3910
1092
10669
1423
445
90
415
957
78
5163
3497
4046
36
539
557
11609
7340
232
294
4701
294
889
6076
806
6029
7481
760
166
769
394
192
111
81
391
108
122
416
1534
75
163
110
524
220
6053
220
1904
115
47
534
482
577
71
1437
335
172
449
85
1365
78
1672
8915
2015
11461
167
590
1340
11080
971
49
1101
1319
1016
704
8296
8920
466
115
1623
127
504
795
493
9424
127
379
1037
1703
6943
172
304
559
230
103
91
637
220
298
597
490
86
300
128
3113
7333
9379
2239
9117
1420
599
8636
84
11708
342
83
854
7361
186
136
67
7415
188
130
450
1169
412
694
1064
1174
179
3186
466
3369
692
105
4972
696
5325
665
1416
409
4747
9236
2194
2416
2210
4210
182
3521
610
88
68
261
674
644
1299
2588
9659
502
887
544
269
700
119
211
582
670
171
288
173
406
332
73
127
1061
847
1010
136
167
77
32
60
4294
441
4373
6944
7867
4793
154
780
5471
8161
702
5283
1164
5215
10096
1214
1902
4942
4394
3496
8838
143
14906
153
96
1058
402
1481
140
1364
164
8441
3743
1591
5242
691
8272
1108
2659
2148
228
683
217
519
949
152
5802
8904
2709
152
1575
40
762
280
119
406
24
270
432
292
667
1885
242
57
103
123
59
157
252
100
437
284
328
4180
1976
9085
9072
794
7730
145
200
35
194
9280
376
141
8909
3222
448
2956
748
550
918
424
461
81
1460
269
142
5288
203
357
111
7113
9254
8948
3202
985
431
541
402
8220
628
1452
4422
211
2509
933
357
351
343
4729
1370
175
1926
396
11445
9503
1968
52
45
498
47
166
144
313
144
7535
659
5865
5965
4602
8621
9396
66
120
162
123
63
55
347
123
159
122
68
507
579
11678
6811
539
361
8195
365
1450
832
9359
433
134
472
1715
2210
188
81
97
43
8923
574
99
44
7347
99
551
51
48
156
34
1096
85
1339
1206
274
114
485
2369
117
1909
69
3051
109
9284
8724
6549
3114
441
224
203
449
105
1101
132
2600
15309
6171
6049
1192
3964
6845
5408
54
8080
699
5109
202
171
634
300
5185
3865
330
756
13631
62
1346
298
220
13667
1505
590
1151
2884
9490
1407
7379
2820
1670
1742
13508
1423
459
233
305
1456
1664
114
514
1200
9144
1209
96
160
199
133
513
291
416
240
4364
809
694
7813
4527
1148
3864
56
9090
3452
5195
240
1441
962
117
468
306
1616
1448
232
119
242
212
2647
1170
706
301
53
363
501
782
2069
122
2629
231
241
270
384
133
3575
3969
196
120
6765
2282
2622
632
40
9448
47
110
133
443
495
276
164
124
191
97
139
197
955
97
220
224
186
98
67
307
487
87
5364
3866
772
1044
1076
60
552
8123
151
4382
838
4942
563
2771
76
24
948
125
1252
245
259
67
225
74
135
194
350
344
2373
8918
6122
5815
376
341
101
4469
480
503
5471
263
1880
66
3887
719
7313
1285
8455
14091
675
113
3601
816
687
1328
914
1573
128
872
103
121
124
80
426
294
210
1538
1600
12074
10058
2937
597
8267
4417
7824
130
239
129
48
31
1068
54
980
4606
726
6738
2251
1483
832
12
84
254
327
275
104
109
106
2846
7432
3426
289
101
112
1169
488
40
119
350
1436
320
60
3475
51
923
738
2036
3810
13615
213
76
1618
67
315
103
3274
1642
5745
99
682
447
1134
1310
127
1053
736
1405
670
38
1340
5989
47
55
100
119
107
143
454
2363
1017
65
43
175
2458
636
1880
64
3903
9617
801
1036
15458
146
511
192
8201
6113
2932
5817
5012
724
195
2359
6639
4895
99
1307
1160
7459
72
153
3034
83
3601
9336
1654
9979
517
2689
401
114
61
87
3353
113
61
87
1666
3337
1802
880
13660
47
698
2317
50
5448
10194
697
2319
50
5474
2928
234
491
7307
1799
1288
75
1458
9479
3284
214
8874
4335
3803
87
150
12913
1819
199
4343
3089
3357
8242
689
5220
1874
4042
2373
2145
7374
59
461
959
329
668
160
1597
57
137
434
668
67
94
59
91
192
21
123
100
23
959
329
668
159
1407
4320
1144
102
96
565
65
125
622
371
227
403
209
76
521
2100
193
463
516
236
640
1203
1147
7371
382
544
703
1457
325
554
91
332
137
297
584
81
3622
272
4774
688
2154
540
345
187
5635
621
457
9136
2376
2111
3156
390
203
115
31
6000
3846
96
70
208
708
631
204
1020
2885
13739
1758
7504
1457
164
649
682
8409
374
573
1272
1861
6043
11899
9655
85
461
104
190
104
136
100
737
545
31
203
1259
162
702
270
146
100
1181
387
8865
8926
12765
3165
9283
13615
9068
94
1768
472
120
217
356
146
49
735
143
341
185
1154
250
282
2452
1666
6485
154
3230
1298
3615
13716
1282
188
4286
9572
2474
6780
619
124
146
2342
112
470
1956
891
815
143
96
103
1376
2149
94
68
6736
5248
698
8074
1639
3956
7422
9127
2293
407
444
341
684
2908
3617
11132
1316
4661
1788
2044
4941
975
4690
633
1339
706
1420
139
325
347
238
867
172
152
3379
516
412
1451
2775
1845
14911
891
6453
7769
43
32
1358
220
262
227
64
416
400
166
1220
648
4263
60
2625
5055
9532
3697
13634
122
1455
65
565
96
548
685
207
11925
8960
777
334
630
123
519
91
207
49
48
657
88
3445
648
3584
1796
9300
5328
1331
155
9281
2667
1179
2809
137
118
6897
4994
98
6210
2775
9584
201
90
81
73
602
107
6437
6002
78
6000
9368
605
3641
7437
3607
1161
227
2859
6088
2758
2221
820
256
53
2291
230
214
4193
2051
270
53
929
9018
8176
697
5151
96
45
505
365
1447
107
182
1111
2785
953
1391
4188
68
1633
3701
222
1208
2099
555
2928
1620
9338
1086
124
144
95
65
761
631
65
112
122
68
2338
6925
462
6908
777
3587
1456
7482
1946
215
234
35
95
131
745
89
8866
7584
1845
4990
781
127
176
2333
9292
2811
8487
1487
16822
802
3612
1753
131
708
89
218
1643
2407
218
1364
386
719
3429
5933
387
9226
242
81
168
8880
96
8220
8087
699
657
4287
7731
632
1410
3199
91
216
233
40
8233
32
201
5514
171
760
1287
87
145
563
2249
109
5558
8942
2249
5668
6473
347
347
598
523
614
8209
630
1450
4120
6110
161
98
77
6562
56
1065
505
98
113
46
267
8905
91
222
57
72
68
206
183
222
218
151
206
84
124
108
1946
212
5059
1084
57
8759
7407
2047
120
2025
65
251
492
1453
61
388
8312
499
3849
1284
822
9559
3954
1783
2016
112
70
86
267
128
61
505
1266
8828
707
399
250
2310
305
281
65
136
53
443
92
1005
450
12652
6504
72
200
174
92
5764
7226
10672
2513
2197
89
30
1637
1402
2574
3247
297
2747
46
70
1447
339
907
264
267
745
5908
217
229
529
9605
882
56
729
124
47
257
142
3809
6578
162
224
688
494
104
208
285
95
1246
273
1229
3370
978
3697
4026
3698
7209
3444
928
5878
3817
3144
200
1181
2765
1914
1885
1778
1901
7513
1357
142
1898
563
112
39
69
86
49
80
4882
34
36
109
40
5816
85
126
178
2713
9378
8925
396
2429
6728
53
1147
251
9190
3063
3040
12598
244
129
3392
983
2902
4678
2211
613
480
5238
208
3069
841
335
63
78
64
543
4033
275
2214
6093
367
358
336
126
53
116
164
682
617
93
521
789
301
78
96
1380
8056
137
8885
133
121
38
677
79
11
86
110
331
223
9371
497
574
68
42
516
116
1087
1230
697
258
700
238
65
227
338
639
132
698
96
1207
76
7332
363
1876
1707
9920
63
266
144
693
471
689
676
221
368
620
129
1875
63
570
6029
63
572
438
50
520
96
372
112
86
86
981
221
545
3258
8966
3247
64
9338
674
1273
1598
192
467
592
201
91
135
256
304
369
130
56
183
1057
12033
1460
8869
263
87
111
131
173
2039
353
1330
2221
654
2625
4605
2691
126
111
526
360
55
3534
3670
85
119
46
1080
108
1236
6190
9770
831
8471
2079
248
3956
7171
2057
1220
333
1054
48
6838
1718
1526
598
634
94
108
73
60
510
102
11728
927
316
1250
11566
10858
436
1236
63
30
31
134
10988
6189
1826
1680
791
43
43
58
50
190
102
1159
1085
255
270
896
4555
2168
8990
538
9323
473
4409
508
48
3106
261
617
157
1289
452
97
471
67
4330
878
2250
76
81
56
5504
4789
43
96
901
473
289
959
60
126
194
297
918
1829
3670
1891
8837
7927
673
4421
8920
879
53
239
1192
5254
12771
1175
104
57
104
487
1241
203
126
1025
187
79
1257
214
1073
1220
214
47
1074
63
1256
207
960
80
819
102
8534
214
871
80
211
61
201
113
154
1292
871
1252
760
782
91
822
13580
2058
88
222
66
518
128
195
101
176
5534
1123
1184
780
1115
810
94
1888
627
168
90
74
330
102
7333
516
1212
136
793
99
518
9189
411
943
84
81
1071
8919
551
496
138
52
73
148
83
121
222
176
40
692
405
86
40
151
2939
802
1466
278
141
727
769
454
1509
97
3150
1901
692
5621
219
256
1424
8263
702
5640
4037
389
588
1353
222
684
504
31
48
73
163
298
6692
9355
1106
5788
7348
3269
2209
3779
216
55
69
687
8115
6338
1883
4097
89
62
111
262
5166
6940
1189
171
94
1167
8910
892
64
11718
75
1827
530
1157
141
2284
166
192
1227
935
86
317
379
277
34
8877
1996
111
237
304
368
248
1193
2163
110
34
201
273
300
105
56
56
180
212
9101
1275
295
116
6178
289
116
242
195
105
62
189
64
7456
6063
199
114
34
1680
171
585
86
990
647
97
308
5213
835
1269
1518
1243
6834
1624
5757
2860
6476
337
137
214
327
705
258
118
127
937
421
68
1148
2779
185
225
800
4852
154
209
749
857
72
47
52
102
390
5265
973
5639
219
166
52
821
862
4009
392
544
66
2249
3175
4007
63
206
273
60
133
162
82
39
264
9047
430
237
115
613
46
503
970
1434
9052
137
136
50
164
743
9033
3920
355
6472
1842
1657
441
775
1801
114
239
7411
185
104
91
142
5790
384
2548
91
11586
67
5130
1971
7476
443
4574
777
4195
346
1072
55
1655
388
204
348
1071
54
837
4876
3282
3317
131
64
3690
907
3164
1305
556
1438
542
409
4690
1106
67
1656
169
416
5275
382
1122
666
487
6694
638
5999
7293
4424
7337
616
2449
104
891
57
610
265
146
124
390
1159
716
1229
1055
1153
9235
31
114
293
81
500
3390
680
156
216
998
2331
502
1112
1344
336
1093
3273
8944
3604
3545
196
2133
1650
3619
157
5652
90
208
155
292
115
31
285
115
80
159
156
85
75
229
89
66
213
114
399
1839
3647
8804
11512
4813
3923
1417
1208
43
49
1424
1668
160
723
515
57
326
4813
180
1076
337
5369
492
10574
51
57
51
57
51
57
51
57
51
57
51
57
51
57
51
57
51
57
9243
51
57
1468
441
365
488
177
2219
502
512
1206
741
7400
14040
55
1763
4064
807
7716
4689
589
432
39
78
217
14
1006
117
3181
378
13663
230
248
328
2649
8948
117
137
95
277
295
53
216
465
410
403
7492
1916
7509
4846
131
71
337
70
203
66
1272
94
54
1257
516
8604
6309
5608
1946
251
5728
6221
1389
472
3654
118
477
676
336
95
214
177
95
521
155
25
291
17
377
689
9087
11469
12721
5191
1462
2672
326
95
9255
2103
439
6031
1860
2252
4767
207
10253
4296
431
409
6345
4779
1037
8434
1292
8451
36
35
1208
343
180
902
8936
709
776
126
4196
122
94
46
252
672
226
66
8989
292
434
583
4283
123
9513
4846
166
128
8644
76
13647
580
441
5753
7476
1952
3125
82
669
3723
7945
480
6570
7516
466
55
2259
1099
3598
61
677
829
7512
269
641
285
334
3941
701
308
12727
7893
286
742
1687
8921
192
482
5795
6652
351
351
4688
5971
1454
486
1542
3883
486
229
518
1931
14424
218
500
477
133
4065
506
7859
325
206
174
130
60
84
104
859
277
9640
1023
5250
700
2283
8904
6369
260
295
1916
182
538
5657
5304
3926
9491
873
3957
114
7500
293
48
811
317
473
721
1922
241
416
672
108
2451
190
422
133
912
166
560
513
5895
991
851
141
772
1743
1091
12706
8882
2209
3873
5779
2922
8512
170
520
505
5585
522
1904
317
1805
1873
480
773
31
115
259
306
86
1308
404
3767
118
716
152
531
875
1652
5486
73
97
1221
420
529
411
160
77
125
570
35
200
315
413
216
101
82
51
1966
136
39
540
2819
142
249
66
8720
2771
673
5663
8943
3660
1402
5490
4473
1938
53
582
5430
8900
929
926
6753
215
229
2284
991
2472
811
4623
8853
429
3610
3218
6663
54
682
127
594
2834
1150
5966
1182
311
119
112
102
66
4501
6140
89
266
5727
5593
7316
3913
3820
4924
1821
195
226
468
757
1054
138
35
63
87
223
307
436
2553
12384
3691
388
366
351
105
69
122
142
68
596
1155
1896
452
3603
228
76
3369
31
412
113
96
4590
2692
88
7716
910
109
121
156
42
108
386
69
705
2611
71
2856
7500
2196
86
630
3228
4357
471
457
172
222
1432
1344
86
2308
1155
325
3150
114
182
338
219
122
246
257
565
927
752
281
732
1677
757
600
2990
1023
305
225
68
213
116
108
465
1159
288
54
762
34
32
114
261
131
180
184
48
73
139
292
275
275
114
95
96
32
209
227
155
778
580
884
231
85
453
7446
667
2943
1449
51
676
78
222
503
1170
112
101
3054
512
406
291
92
329
447
1042
805
7486
6472
685
146
157
2563
418
48
158
1898
13459
50
61
88
157
5842
8259
9017
458
211
89
204
2117
534
2229
65
197
162
8817
3352
140
157
913
892
1431
947
401
219
2760
3293
9174
921
426
1648
1873
6635
462
2762
111
135
344
4172
61
472
505
151
206
541
206
87
296
36
1038
164
500
118
97
186
1612
2192
186
520
432
5628
1853
9335
187
125
799
158
107
393
164
226
123
76
111
1873
3216
476
413
180
635
6007
655
441
9521
1238
362
269
272
47
2457
8960
474
8208
303
1402
839
437
1427
586
1060
626
3360
8860
8762
180
78
1916
750
49
171
163
54
309
2519
9649
14944
111
1360
971
1341
164
369
206
241
5041
614
34
107
167
53
293
68
11402
1280
118
13560
1258
134
429
195
290
9774
3963
326
62
7330
1601
7422
4667
490
8940
386
282
42
4358
387
1441
2583
1712
1434
3262
5174
8914
4185
8763
186
126
244
9106
2812
93
303
1837
151
546
2476
3362
151
85
444
562
80
279
430
16
142
136
95
852
645
152
151
40
106
387
605
406
90
3512
1793
1080
1525
6126
11045
13759
1363
268
161
155
80
1577
42
54
103
34
7300
69
42
183
392
639
1115
1853
138
369
46
555
2692
92
138
371
5877
90
636
1468
677
194
606
220
1106
866
742
4596
112
1671
543
619
142
444
5994
2542
9514
931
245
32
3286
1592
342
971
2863
9475
2808
454
7420
668
13569
228
2355
5115
111
84
160
306
534
3588
240
8676
5850
2670
73
1773
191
781
127
17
526
54
1650
2251
2155
160
222
97
92
472
274
486
125
747
8870
701
1623
1994
115
8436
681
375
144
1108
1522
951
113
262
420
1566
3286
7427
104
42
159
101
65
118
1911
8906
5459
1604
119
52
98
87
74
356
1024
1463
328
249
51
156
337
109
66
34
174
1711
173
54
137
180
343
66
650
143
66
63
210
199
282
522
2545
8900
3220
66
205
56
120
38
9500
3896
161
59
514
72
225
621
346
3554
271
593
1176
532
1133
1413
1360
101
453
7389
644
703
5153
1379
133
103
38
76
310
80
245
365
439
60
132
522
413
86
112
200
24
435
164
97
127
2827
4971
7223
6160
262
130
140
2886
11812
6378
509
1230
12939
307
42
230
208
831
770
462
481
2395
1187
350
3594
371
2235
1552
9705
562
534
5599
612
1913
4832
57
1742
519
111
1071
159
418
217
88
1507
122
290
197
811
524
160
234
306
183
220
228
418
109
241
146
231
210
77
718
316
53
295
73
97
396
78
501
1455
107
1559
121
391
151
157
5559
173
85
146
421
165
7382
1706
101
54
579
1231
1133
6791
5738
2402
2790
1257
392
103
5590
3661
2833
388
765
2088
664
14203
1695
317
7612
3066
2857
4322
1529
1379
307
112
4080
790
194
4268
1807
7501
8894
889
484
1355
5194
6814
5937
9498
3870
850
9207
275
81
214
4865
8942
7131
3398
882
1081
8923
7070
141
235
9005
1718
5888
711
1190
124
124
24
114
1269
154
198
418
7450
1765
560
101
42
68
13794
95
134
96
108
536
2782
3664
1849
459
178
206
2039
4053
7596
347
2395
2400
6556
971
8215
1851
1049
616
116
13
99
1127
428
7935
329
182
109
222
117
156
331
5262
13615
2072
468
120
84
11308
982
1704
900
10063
79
330
8397
120
38
1624
62
3016
6131
8615
6726
357
4740
5481
146
6240
440
4624
663
695
3102
8911
161
139
268
118
157
175
56
129
788
151
725
144
184
245
198
339
1662
1500
103
170
130
75
118
762
1713
211
19
232
98
538
218
150
17
445
2641
2798
42
2568
1829
185
2802
7353
1230
78
6805
5057
343
1587
1033
5183
469
3525
68
1836
9939
967
177
1521
1479
730
55
99
165
680
131
264
5338
9461
3824
866
109
139
460
766
4213
7264
6409
4407
8974
643
1184
1004
81
108
1133
201
433
287
3245
8841
206
9403
2229
1440
153
673
167
1435
1240
480
8825
347
217
4954
6113
1548
119
108
127
69
30
110
1001
230
159
5600
330
1096
451
629
389
591
2384
87
47
8531
166
51
308
102
692
149
421
789
424
89
165
491
145
924
2709
433
1836
13146
421
1839
3843
8069
98
117
55
123
37
570
227
518
311
190
1346
14028
347
683
999
564
2088
412
461
492
1542
1487
351
8201
364
512
2943
786
3710
1667
126
824
1451
872
8368
525
387
679
200
1734
4810
2159
1234
1391
2216
2571
206
1032
118
854
172
1662
140
381
1310
1752
3798
918
8120
1222
1434
345
8203
760
535
7531
178
1563
1473
3668
7267
64
84
2675
8460
1750
10950
553
3445
447
549
429
63
133
1194
133
47
68
109
358
214
1328
170
381
174
1267
133
13687
5361
917
13681
7922
3572
45
88
44
1185
271
154
126
92
195
884
766
608
4018
9692
114
68
93
124
1105
151
4567
7653
7439
5847
1438
357
2749
329
348
8899
915
897
78
183
172
398
518
1412
352
387
104
1092
11556
2664
95
521
124
618
363
221
446
227
516
56
1327
536
142
6301
3708
22577
39
295
241
1408
470
7058
4959
4964
407
126
138
96
781
9553
298
1406
2720
705
8323
460
1415
2221
96
550
124
631
230
296
226
65
403
238
551
702
235
403
226
340
644
129
680
91
943
270
118
2587
2737
709
576
2171
71
221
3168
1023
19072
2908
4575
3401
170
130
92
85
3326
8941
6193
158
159
357
227
367
574
9285
2176
1240
6287
919
1065
6663
208
83
5654
1743
3659
1957
141
2881
458
774
4089
363
118
89
245
74
780
193
179
79
404
100
480
1246
734
5058
4383
11514
5466
3797
2709
1309
616
204
1401
566
1120
17
104
144
136
324
433
1196
8861
451
1811
88
8923
88
89
195
386
87
61
341
1036
825
277
230
343
222
1106
1270
53
390
119
202
491
392
1790
78
149
60
944
188
1999
8875
8816
493
119
163
155
146
873
504
1177
113
101
3071
301
59
113
283
174
219
102
87
71
461
214
204
142
777
319
3293
95
179
215
1977
52
9381
3812
1032
53
505
16
67
2222
3226
8886
4712
5583
2432
8944
3194
488
196
93
13865
275
131
141
623
232
1091
154
218
243
1067
737
366
75
159
70
671
1650
128
2841
93
8420
519
65
2233
7491
132
2263
205
1917
938
1157
203
1105
107
44
61
3146
298
1700
515
259
1907
386
2514
815
430
2077
52
217
425
74
265
552
32
8575
4570
2561
11713
3073
677
8787
2261
9430
192
209
1398
3430
196
179
537
2065
9044
930
11594
1072
3419
1188
101
5071
101
279
3879
2410
499
130
8936
196
2414
11153
3768
251
13328
2772
1041
2776
1078
1163
2309
2556
4939
2143
285
229
637
3974
285
109
255
274
6906
361
6573
118
267
402
100
4327
55
2119
3825
115
138
23
37
460
1159
63
1550
149
943
149
401
694
14859
8835
209
4963
3136
1068
7293
6379
5989
587
9074
222
1870
6734
7267
145
311
494
138
80
108
107
137
9302
78
1474
5655
3823
9676
572
550
765
502
1036
77
456
78
153
81
82
153
76
1169
59
79
438
382
241
338
184
53
43
164
880
4127
225
8936
9372
5008
126
73
158
96
273
187
732
1247
2160
8689
9686
213
362
8987
2156
198
244
1167
1377
7302
10937
1146
128
2249
2122
707
119
2511
58
9268
6657
9450
2209
141
227
97
198
1979
2244
354
740
121
137
1349
2417
9224
181
286
283
44
317
3805
9478
5133
2405
4591
265
3648
244
267
77
2008
758
838
9192
120
467
46
685
12657
229
218
51
70
106
65
156
4633
160
91
484
252
255
137
106
403
376
24
162
358
158
500
428
279
87
804
101
2829
1225
161
767
225
107
204
182
111
442
71
126
135
130
82
747
79
762
97
580
530
103
129
151
429
2750
695
6170
6974
9152
136
3999
334
62
143
6119
1316
166
1064
783
223
190
276
578
301
138
946
1586
784
6504
819
229
110
31
45
109
2550
58
521
1094
1179
129
834
91
159
1447
11082
5134
488
91
2778
7766
9393
4405
1816
6835
1816
3844
101
395
2941
11023
1707
549
3184
7283
798
140
3183
4388
6933
3708
2341
683
88
273
5078
680
88
272
198
1477
10975
4261
2621
94
1849
3500
440
1993
3235
73
1582
64
2518
104
380
9388
731
691
190
545
13787
1674
542
14619
2878
72
394
1198
70
272
3369
5771
6045
9407
1872
7479
1951
3317
3182
5970
1828
1239
772
244
5729
7576
643
704
5384
7903
869
268
66
2497
200
247
1414
133
248
1474
130
1735
142
77
583
156
181
151
77
52
730
365
66
22
107
338
96
657
145
633
369
225
730
1158
9001
5542
9736
4227
798
324
243
111
1503
734
1020
7295
416
352
58
4909
8784
113
3254
621
297
1212
11474
8826
1925
663
218
1389
850
459
70
358
133
1652
1127
183
9286
11183
82
1752
2213
190
124
388
5661
652
193
2251
239
665
3236
493
376
5895
1586
353
6469
1942
918
4014
1054
7281
5678
479
2989
1048
167
59
511
258
188
916
521
296
371
2261
1266
2219
709
5591
1336
689
269
32
6511
515
384
8188
385
1451
2330
191
48
1365
1356
46
907
305
811
1911
1590
842
55
858
121
2665
55
849
121
502
534
5164
112
236
8165
701
5422
183
944
594
2043
1965
115
988
47
3615
7442
3862
1476
2843
1803
2650
6306
920
59
538
147
35
301
4848
301
445
70
107
9091
367
89
1465
1352
116
565
130
486
513
164
81
86
133
1904
8253
701
511
8995
4786
578
1923
359
27
45
397
48
75
102
228
8607
14905
1180
2840
315
1239
162
951
1128
2197
13949
8745
210
174
301
80
3671
155
297
1059
2140
7340
3833
1227
7387
161
144
278
281
135
1261
79
226
8523
746
2449
8887
1473
631
8241
631
549
4844
7052
65
7204
2073
76
153
101
142
6346
1613
933
1261
6083
2498
6655
7743
153
7237
2075
1203
169
593
57
6562
8688
839
3961
9750
1408
1277
745
138
1945
1221
53
139
5790
6723
3101
2149
2227
4556
8955
1454
94
245
477
303
50
74
143
67
26
141
2752
80
159
5462
5225
6863
3402
341
322
478
134
495
975
115
151
1148
62
69
119
66
896
280
132
1530
38
207
1268
274
9297
1791
9121
307
58
1345
187
82
9286
8923
83
65
66
150
2523
573
302
98
1637
555
92
72
208
540
57
255
169
204
72
845
407
74
1001
413
148
265
402
162
38
122
1278
122
37
9499
43
36
332
3214
4218
6145
10377
2706
482
263
2067
628
6584
1156
3017
2665
1085
491
218
790
2224
141
370
712
507
498
679
1180
111
1780
621
552
147
295
1379
1853
7311
2846
114
288
11244
570
504
673
468
298
155
30
56
1189
1041
664
1502
122
255
1198
3220
6240
1037
838
3313
2802
5538
3153
3530
7509
324
558
607
1462
1338
88
842
8222
8940
638
83
234
190
1002
903
48
83
218
54
186
1143
1818
5735
14531
2234
32
9262
235
5947
1535
8888
1396
645
1813
1301
329
30
10543
6372
1301
191
478
1683
7472
113
336
327
2476
126
805
57
354
168
807
327
160
1943
61
217
159
204
201
2842
635
1427
953
95
894
143
100
188
1459
673
3072
5668
7411
8887
516
698
5570
309
13595
2887
462
714
742
178
1327
150
9524
1428
5566
272
4023
302
193
447
231
343
630
94
514
104
2659
701
4992
2463
8772
6611
995
3502
3826
40
137
840
1164
1917
305
2811
156
227
417
119
59
4705
4160
57
1274
949
842
543
8875
6952
194
106
4846
82
233
137
777
181
156
965
457
292
117
1036
1192
176
579
12469
15
100
67
107
396
3321
1214
106
260
670
253
1097
201
165
459
835
4428
2240
193
486
714
3446
9123
575
1215
9550
1804
1700
1759
1878
1309
2435
178
3687
9580
576
8878
3640
65
676
1371
101
1319
396
127
105
105
101
1284
129
73
1752
702
4501
2075
2118
1013
478
12214
1776
4266
2167
7315
3020
6987
159
803
72
985
125
11198
70
727
1248
779
1005
4053
3778
8911
1201
141
116
188
180
287
114
236
689
5139
494
75
1475
160
112
282
7336
650
137
440
104
230
1358
1064
62
144
15
80
90
6163
1072
1003
9648
368
14157
457
1905
80
41
369
374
2083
59
15
66
82
457
866
508
567
420
165
1049
437
1180
1482
72
325
4853
98
94
163
140
1588
1357
4663
4183
98
94
162
140
259
265
1066
1356
9198
1422
786
349
1722
208
87
447
1425
1575
2058
7448
595
152
8810
938
61
1689
1201
301
2538
4019
673
129
1234
322
54
223
103
414
23
132
4063
12656
3138
2191
84
625
164
3890
337
1336
286
251
202
153
3069
7467
1964
6560
3854
517
5376
3975
9631
1232
156
554
525
139
460
120
429
84
58
1162
290
83
632
672
3643
2105
3907
1304
2609
75
375
6237
3606
1007
93
1515
235
323
1135
4405
47
293
783
1464
504
382
209
993
3652
475
1121
200
158
213
29
43
49
390
113
137
31
46
357
280
4655
134
1639
1302
645
63
1028
75
39
48
358
190
350
52
452
110
101
134
1501
82
4900
459
160
409
489
721
587
2776
4880
459
164
406
488
723
588
2790
4332
794
988
29
44
97
1210
117
9503
921
1290
1331
47
7990
5111
3921
1248
8449
5795
1159
1507
1213
2237
454
288
1099
67
1441
852
171
290
101
1096
67
837
2328
8142
177
338
95
462
12096
4598
3902
1677
517
1628
846
814
203
211
108
110
168
87
918
4568
9064
209
2740
711
169
57
2392
101
292
497
3189
1638
589
272
3571
125
82
3277
7544
157
196
4182
1856
44
487
3234
44
347
165
5172
91
261
66
112
87
34
1236
4041
11656
6158
8922
2196
4105
2058
1296
1320
148
118
78
231
147
132
102
149
1494
1871
76
9302
297
132
187
422
136
123
13530
314
283
598
45
58
1853
1151
660
55
29
161
11
176
1423
1042
2371
1053
1296
188
329
406
493
396
146
158
1614
395
197
258
563
40
35
138
111
135
421
380
685
113
48
326
1743
1898
7516
12050
9404
85
1501
388
302
78
95
117
82
717
177
1320
9396
631
1254
314
221
107
68
51
170
1767
8777
4087
4619
63
6615
14780
2583
61
65
98
528
1556
150
187
1109
1713
109
565
155
1173
218
118
120
69
2255
64
518
53
299
9007
758
27
280
1684
6084
1269
207
1715
9695
2631
4897
882
477
139
205
269
342
8836
1726
6183
1789
927
1286
86
200
63
180
199
75
2830
501
322
106
391
1804
8969
1911
120
770
282
2542
47
531
1972
29
49
6941
1911
73
1632
386
1255
7810
59
7212
750
7430
6101
7729
9105
366
2261
65
491
2099
290
5678
883
479
100
268
317
88
226
164
4777
439
4287
1233
153
194
229
251
296
296
256
296
258
253
96
9230
135
33
80
103
54
64
259
156
232
591
61
463
133
55
497
430
194
52
8977
473
8861
193
717
565
607
483
1355
101
1850
763
135
45
5920
724
287
681
39
59
137
546
454
454
433
146
8849
1130
1130
1194
218
988
9114
2602
131
2804
1138
777
3837
2108
1781
13184
3884
1937
227
459
92
2656
8931
6615
45
149
129
67
5317
255
768
2983
67
291
3906
633
278
119
517
251
86
373
937
242
165
521
105
118
4791
4002
84
29
133
16
296
152
122
1769
199
63
210
12288
87
342
147
553
429
404
561
189
103
99
278
5776
280
2544
901
352
239
744
249
1749
154
48
332
1070
2267
143
939
325
583
238
5181
695
8420
718
2861
10804
5487
2367
629
1001
123
425
176
86
812
145
26
63
11335
7332
59
448
75
204
203
836
798
51
525
438
624
90
270
197
1719
2198
1724
142
2355
2079
85
235
8759
61
103
685
108
224
138
102
293
30
565
119
154
2035
1254
541
118
1648
442
810
168
132
1981
2025
326
61
857
60
147
379
89
1517
136
48
5393
1214
2188
2801
1311
5472
49
2284
1649
8022
3519
67
133
6327
7471
6314
54
3284
3958
1071
1269
49
7629
5834
143
1928
723
245
1625
125
279
1160
2293
228
218
3992
7626
191
6816
287
164
7343
3680
2680
109
181
928
134
83
155
115
144
424
1330
740
130
691
131
166
132
80
257
45
98
49
618
2631
8212
1607
1450
390
8252
375
616
7612
6354
4147
535
293
116
144
11734
212
303
236
2423
122
74
1564
1055
175
1320
683
1233
2221
2144
6903
5049
239
143
276
4767
349
350
6467
322
224
303
565
1899
279
11700
2080
1307
653
263
1384
833
120
509
641
1255
4874
2116
2193
1835
360
1393
454
301
5562
2281
659
548
729
94
2007
1427
6150
8888
61
7949
35
4382
572
576
1476
1271
1252
195
3248
122
1033
153
1728
1757
49
137
2582
6159
355
108
271
5484
1302
168
2206
1038
437
265
2215
7481
1992
9074
1766
7008
1456
787
1397
596
389
1448
853
6097
387
1447
3161
3067
404
545
2226
1210
266
672
357
141
184
1490
1910
14281
6376
2219
112
157
149
125
53
75
146
114
517
188
10295
79
1722
61
214
8466
1421
292
90
647
277
3909
1399
284
62
559
668
1261
1272
2092
14616
199
61
2558
6745
68
452
1042
112
4327
6721
501
511
8296
780
1451
2866
560
14096
606
291
1449
5202
9320
2530
14778
1226
9542
8082
213
1965
350
668
2008
81
827
351
528
112
1522
1030
2939
68
312
14395
407
9163
10404
2904
1779
1803
6797
4606
487
1993
242
154
2186
1071
9230
329
667
562
152
3018
177
1643
82
271
591
84
229
398
1444
241
4340
2570
4279
9365
6742
2311
2221
612
70
175
30
96
18
5721
17140
10916
7790
6081
404
201
115
225
103
245
185
35
324
1106
85
82
318
151
320
183
6868
10177
7528
1922
1056
150
2481
9325
5118
166
255
912
11026
5679
261
454
97
842
1369
1009
75
232
3651
498
1428
699
436
243
223
3987
2667
6942
326
508
888
517
410
2672
1652
135
159
219
354
284
170
2443
194
135
157
96
85
8563
2018
422
7206
5153
634
689
1002
2538
278
503
341
132
345
77
134
125
996
1094
1747
1142
233
153
142
2077
3334
362
840
90
380
60
6048
4777
211
167
108
111
200
951
421
1510
1544
2564
1665
358
804
1381
42
326
991
106
1422
640
608
427
327
830
186
119
347
1537
213
109
126
3794
8867
4378
702
585
12018
14509
4617
1194
5334
2673
221
956
141
851
12548
1059
1051
69
1025
2927
8883
6116
1761
324
3040
371
382
1449
1638
640
93
2627
1076
199
709
1491
2497
11526
2199
3908
7415
3908
3627
10621
2932
3062
9147
358
2503
7259
97
280
62
1644
91
1830
3798
108
423
272
146
622
370
223
64
358
237
516
2132
3292
115
2914
3819
9618
1366
850
2009
185
181
340
671
433
464
133
740
1023
1319
3218
404
305
247
105
160
58
622
3238
60
161
165
75
143
207
7447
415
4953
432
1074
572
100
5364
8942
864
856
714
358
1001
403
261
9257
3947
34
111
68
482
71
493
1248
171
1864
1060
682
212
56
424
1829
708
7451
319
34
686
3513
4015
842
8902
13401
5362
8543
169
116
353
33
577
408
8686
487
128
1353
165
153
8899
700
624
578
2193
1796
695
113
13
319
30
64
47
705
112
48
1295
3404
8204
202
91
836
360
121
161
195
442
84
924
494
210
3815
3036
86
2779
647
2243
383
194
6889
483
32
472
573
495
550
142
173
1734
5379
662
6165
88
342
230
133
298
154
52
190
742
221
696
259
287
379
79
518
3318
388
107
120
63
1677
419
9374
108
1664
834
8235
700
5173
242
9456
277
489
76
207
780
2121
160
258
115
31
5105
4830
362
627
244
1065
285
463
435
416
77
276
475
8015
5508
955
152
8599
151
1559
9107
1007
9187
149
850
6946
563
1525
5999
7680
232
68
387
598
135
1144
7286
55
1857
587
101
521
2065
50
52
302
134
259
205
612
905
515
386
428
101
339
501
13790
146
216
4193
737
11444
2033
923
41
742
426
588
176
146
9469
2863
340
8182
2863
340
124
132
140
48
381
1144
419
64
1793
8532
149
942
105
141
100
91
705
1463
611
381
124
760
733
497
592
378
1057
150
409
4317
360
916
320
400
1304
1260
625
544
5655
335
1715
811
1165
6184
1262
1468
507
494
242
628
53
284
379
67
367
178
584
9104
3767
6550
866
128
1677
1306
124
58
20
50
20
2149
1325
185
8735
2339
3946
5178
136
310
1013
171
204
4461
3410
6417
1239
710
60
4700
353
6536
59
79
97
158
275
1179
3698
9560
5421
96
521
124
124
601
740
222
63
399
235
519
58
797
49
612
232
589
82
636
256
335
212
84
900
281
118
123
100
48
111
124
92
3934
1110
698
3283
7379
1373
5174
698
8172
3684
74
1010
374
417
3848
2109
90
97
462
849
6542
8380
911
410
969
197
58
346
98
2898
510
180
1189
3337
2361
228
218
3433
2718
4353
2545
710
9369
816
157
2156
351
45
1214
124
471
1031
3534
9272
1307
5152
6822
119
484
3590
832
684
9192
104
269
79
292
943
276
1200
181
93
74
2159
10032
11330
55
3402
687
1177
309
8848
664
108
9543
2855
78
86
84
180
71
9529
111
201
318
3744
1225
130
7410
614
924
222
1484
594
7217
175
118
3643
104
114
293
89
335
5504
3427
1391
47
7334
6039
5440
3629
370
605
1510
925
4290
116
479
826
544
1739
647
782
9074
743
34
106
640
1735
605
752
2218
167
146
3664
2732
709
5946
5121
841
150
64
50
739
844
216
271
517
9046
55
250
8960
328
490
693
473
200
110
1412
627
230
40
1890
445
2767
938
1088
1643
909
5729
11508
1499
7422
1312
1513
51
147
50
816
402
427
77
254
204
714
97
212
1288
256
168
463
482
4592
2897
168
470
442
101
9388
469
3205
2410
381
193
65
75
72
1849
1684
1402
63
893
63
198
73
69
56
5895
671
662
540
278
881
2811
4136
105
128
155
1602
800
15524
10455
3104
5691
3853
82
560
225
549
2097
675
222
185
6746
383
7478
7449
9517
4986
190
224
9096
1989
393
5152
1324
427
100
456
13632
101
440
467
1024
633
11705
69
554
1070
310
159
1205
403
1456
2150
8868
3910
218
102
307
328
40
276
9241
101
417
441
94
201
8255
711
5204
1141
78
82
1134
2766
2374
5881
1224
3238
272
865
270
495
5392
81
507
287
411
291
486
92
1181
6551
3797
506
83
4664
121
1078
450
289
762
1052
728
150
84
104
529
157
285
11457
1865
561
81
77
186
786
944
1195
171
64
225
177
126
58
214
802
86
117
629
3333
8397
644
1730
117
263
472
568
428
318
12283
1340
200
1780
59
326
9417
2596
1523
986
64
11922
2986
994
138
8747
138
1581
7876
2464
271
9335
349
582
3873
247
33
531
195
1305
203
1175
133
136
9170
21
173
2698
5090
1365
1505
212
455
283
187
443
579
1988
8820
4700
217
728
1540
119
1475
97
628
159
588
5548
165
270
560
275
847
161
40
153
166
71
1570
8827
2841
32
206
71
3858
97
107
8886
531
1675
120
6550
341
4707
1248
2934
172
2351
111
1422
640
3023
153
1551
153
1937
639
232
85
71
2786
250
478
798
165
650
388
1215
104
299
1221
140
721
6924
5116
591
832
9088
1138
9173
63
107
117
1138
7048
1140
2657
35
1002
852
196
83
8825
196
82
406
674
124
1197
49
60
56
40
557
2943
1672
2146
287
304
272
1249
67
1271
450
229
2293
857
1067
2519
239
334
571
1497
112
78
617
243
89
109
602
70
677
3964
323
6152
9116
2316
180
682
48
68
95
228
64
603
78
99
464
839
1180
2610
1824
261
252
429
698
1949
462
596
426
354
243
1188
11555
830
499
731
508
159
396
381
622
813
1198
202
3376
9117
98
7277
5704
9540
1801
73
1555
153
5853
877
153
910
2291
1474
2078
661
160
335
112
754
6665
90
230
288
137
232
1605
7414
1844
487
174
1887
163
769
119
1028
223
2452
685
7332
1433
799
17815
1140
9434
3833
3320
9133
4222
1259
1366
121
302
9016
791
3362
136
101
319
150
225
595
350
216
127
66
2476
2065
6994
139
85
67
276
301
1726
144
5010
6717
3201
8877
55
255
284
149
102
1617
1390
152
110
154
136
879
153
534
208
340
225
1438
465
387
4571
1196
1621
133
453
1032
282
2363
733
877
69
288
1242
69
118
60
229
241
525
3038
774
101
339
120
68
7260
1269
2219
58
164
5349
96
3256
1302
10059
281
228
140
58
303
275
1768
7929
1039
1004
44
377
283
599
508
503
1916
794
7341
3641
506
1530
480
13
96
13
137
98
185
11747
741
957
37
490
1240
530
432
364
191
683
358
15
127
117
1052
160
579
1913
489
642
124
204
245
1455
414
679
171
468
936
692
60
277
294
547
2628
2544
43
58
7748
7470
1974
3736
4989
6289
279
964
86
66
53
254
1264
635
381
1036
1197
1851
269
1241
2467
4605
4198
197
280
507
344
133
346
76
143
126
1175
3511
8846
1763
9412
272
3659
1424
368
120
109
360
75
77
431
895
129
186
111
118
54
198
101
727
187
1003
164
6517
338
1826
429
53
2256
116
1645
202
284
113
263
965
52
43
14
43
24
177
370
486
537
140
3103
652
55
1023
1656
1868
1257
3200
3287
11665
1932
966
4020
4115
2419
1717
235
1334
4284
2404
4311
2436
159
202
830
1934
119
875
314
52
133
1555
755
6650
594
140
462
63
1461
8836
4459
2780
6566
4893
1322
1192
7272
4950
602
8856
511
5575
370
137
126
33
364
258
1014
169
552
234
57
1061
718
231
2002
1920
835
401
362
129
193
652
81
843
162
752
116
1071
169
349
1519
1344
8919
601
2771
213
971
348
1652
1550
1451
192
139
1266
614
123
351
457
3208
3873
35
212
592
2275
4014
3352
4042
4283
8876
1629
1514
2025
1903
7526
1790
313
586
159
162
223
199
216
1909
2634
122
359
992
851
274
1774
4976
3371
504
3760
1514
345
594
259
9119
58
556
86
211
98
179
520
191
3090
9067
1715
8647
304
206
53
223
184
104
166
1286
786
797
457
434
180
47
197
852
54
559
1836
700
354
65
1139
110
130
2192
3310
146
1748
1486
1089
319
1200
321
91
74
98
148
74
112
1421
1480
4339
9222
1825
8807
5642
9420
1728
84
4955
2566
104
277
159
156
38
2954
886
2303
287
1043
128
94
4182
568
344
6476
95
68
102
61
1669
403
473
863
321
51
61
12
699
101
1284
227
109
29
66
118
108
2042
704
352
3315
217
3617
77
161
903
2060
8200
405
463
146
152
262
110
666
145
228
46
73
72
153
202
849
217
293
356
297
11494
354
93
5407
8915
1683
5867
8873
516
611
192
182
204
430
8673
126
106
161
42
216
680
375
501
652
316
557
115
225
131
96
310
1098
129
250
2124
4886
146
662
4011
912
1006
809
211
34
1484
1050
1114
853
746
339
1800
270
9434
474
994
58
287
91
110
303
14100
177
171
184
110
314
508
57
193
242
73
184
506
516
2154
75
1270
321
9384
1047
1207
527
517
83
1102
9417
1418
1560
409
35
90
29
56
56
70
103
717
574
2736
25
408
106
8535
695
5155
1887
809
2060
116
1722
54
1671
136
121
693
922
119
87
451
5669
9122
667
947
9923
851
1347
1606
4919
569
3714
2837
4610
549
3947
194
778
600
137
388
488
267
157
204
1769
765
6397
217
116
7946
1772
2528
424
6714
860
926
807
695
728
894
9403
188
6703
321
146
1599
52
322
177
1884
550
1755
9700
475
63
6512
390
76
3541
1267
1537
177
161
68
304
76
126
220
533
17
221
278
265
2027
85
1983
9425
224
1361
76
1140
62
532
134
1044
116
713
477
383
36
260
298
79
83
14082
69
209
810
5029
700
8180
872
270
75
4768
1128
1332
192
2008
3003
1438
591
144
1989
5304
6605
289
503
399
1044
3423
9026
3664
179
498
3296
4642
5004
2187
9234
4557
1379
56
2132
100
110
32
545
1842
666
2939
500
870
352
26
32
888
377
11058
540
1167
3199
139
545
35
193
4606
64
1674
853
54
883
146
94
247
69
78
119
82
2059
55
883
145
257
245
78
118
949
676
1450
389
1153
1491
389
1151
1491
573
8993
389
520
4902
676
195
97
3796
90
384
100
533
123
12953
287
7390
6004
670
151
534
1505
267
41
38
42
42
38
42
213
4919
38
42
42
40
142
1134
8258
3937
736
184
895
811
2065
483
1678
379
1062
2591
134
992
341
599
7301
6689
5003
960
3512
467
6276
7360
2762
1503
185
398
407
131
5520
407
131
1434
4043
606
360
1046
851
4529
431
41
71
253
9371
2592
107
132
69
30
111
3662
230
719
828
108
171
123
69
2945
532
171
50
550
55
95
236
82
279
85
1188
148
8759
1062
131
560
54
3092
8818
18
32
4479
42
665
1529
4056
156
558
1374
603
8460
1232
2077
376
871
159
538
329
140
16
356
68
35
206
1287
442
2384
14868
959
886
192
453
13579
44
13364
578
60
73
55
672
111
1631
1374
550
111
184
963
219
2057
708
298
296
55
346
128
134
86
1704
549
126
2793
460
1213
1452
990
429
8863
111
2060
1454
353
2105
1799
59
66
122
3522
712
987
1069
121
7102
7872
3458
226
52
150
701
58
164
538
397
51
1022
456
71
110
384
9002
385
353
361
173
723
92
592
277
71
48
95
257
735
1371
832
372
487
492
854
274
578
7334
17
88
951
827
51
150
122
52
1828
4135
58
9635
163
1452
97
185
1741
410
526
83
149
188
136
3152
9566
1648
111
1001
9245
1468
1013
2440
9074
345
220
556
849
537
463
367
627
53
8029
591
473
4344
373
159
305
788
6292
2259
426
210
9110
120
386
439
192
124
9568
538
157
472
873
287
1104
928
4691
343
1504
4291
813
1011
53
394
122
91
140
518
173
801
679
103
87
3349
1203
422
11579
2796
2258
1136
124
117
167
1141
663
279
155
1875
80
120
114
139
100
580
4443
632
481
2988
2879
456
1074
979
3722
510
1415
12037
9680
1587
8174
11256
898
1838
7463
6721
658
1810
613
1487
4936
9446
6677
1098
85
11855
1464
225
38
1482
7457
6278
2793
9249
420
2989
31
176
19
602
468
985
1875
275
2537
2738
4153
8869
1926
854
220
440
1528
305
9343
222
664
1048
112
1709
681
4693
5567
1223
1337
2176
1807
8850
818
175
2816
242
261
60
103
52
59
101
249
271
86
717
746
4957
130
864
75
927
678
920
2549
1088
1482
112
9330
295
407
9388
6989
3181
7509
995
264
722
169
135
5558
53
47
258
284
1128
86
6393
202
293
13876
1520
1353
1684
95
81
989
1847
451
286
409
173
59
2799
133
94
100
4015
5465
7801
5467
655
1295
6807
2253
7596
951
125
301
329
408
985
7789
9386
984
710
74
216
1063
1937
451
542
9221
123
436
288
847
1873
72
2024
4768
919
132
131
1087
85
184
247
534
1746
1722
395
94
167
180
3258
636
1913
550
2128
1041
184
185
1951
89
58
166
1509
1212
4975
7308
146
343
1427
4916
8940
83
262
59
117
162
234
1228
380
280
223
36
164
46
1137
501
3298
2634
293
2945
5913
3507
5302
4030
546
919
1806
2545
7198
2236
176
15
6088
8886
2766
253
254
328
911
1868
6205
623
106
418
4495
389
146
69
355
350
105
525
126
159
97
71
9447
522
70
118
619
736
225
65
404
234
63
523
57
118
598
740
224
65
403
236
520
57
232
380
59
135
182
50
320
660
504
11664
161
724
48
3937
4093
341
7095
15520
860
87
125
148
42
7827
11186
5090
702
8092
2692
96
131
220
660
868
865
172
452
1492
364
49
73
381
62
33
322
73
9098
1669
1566
350
53
8476
4116
129
724
9291
124
611
372
227
601
548
1923
608
1416
2143
158
6787
93
8848
8445
6222
2753
1553
476
1297
204
154
757
413
432
828
14864
2293
4048
4049
3484
804
5710
6561
6837
1237
674
7452
176
99
127
230
2399
3813
60
7264
4821
7532
686
60
3814
4700
2947
1024
268
50
41
1411
220
78
303
116
610
2349
232
902
233
77
953
1696
679
533
3650
9495
50
8864
147
209
643
588
658
704
6738
665
1072
3263
1118
1857
1527
584
5431
5703
5732
3200
71
8757
947
120
103
81
37
380
58
155
98
209
10170
302
2500
314
304
1640
5910
2724
2201
522
5851
7315
1741
529
7042
1972
7502
384
13646
1710
3489
8967
662
2095
1229
5828
101
39
210
32
7064
489
182
191
55
193
347
1727
8610
970
14932
2175
8842
6320
182
247
89
140
903
5405
199
293
49
324
686
2005
273
1136
87
6294
1647
1115
1789
120
331
314
8816
86
137
77
1155
8861
202
13895
1362
101
805
811
13621
408
1453
400
548
2072
94
326
203
302
1708
40
3797
641
91
4630
203
316
1246
11517
978
229
1318
32
99
11694
13609
95
8718
5121
832
399
336
425
79
252
852
193
161
984
8901
413
425
5692
7751
5931
3069
4056
699
1003
13842
202
2818
569
3917
168
8903
150
820
351
1788
3438
2073
1325
55
68
42
226
288
123
281
54
272
149
310
184
108
81
3906
224
407
638
256
113
723
109
1084
113
199
149
310
184
109
114
726
109
1097
114
830
37
9010
1482
75
2718
7432
264
869
456
1920
2063
835
280
2299
3927
10144
536
6021
1855
301
1074
283
7131
3984
3003
608
192
867
212
248
336
2351
20
210
5758
2649
4849
513
6078
1974
1002
3380
30
42
48
431
295
9278
610
5418
351
403
1375
195
67
162
9628
8827
3933
6555
2315
56
281
3493
46
48
282
47
1647
4016
478
582
221
4291
1861
383
73
4635
4536
4513
647
2470
161
3853
8103
180
1530
126
500
172
9332
66
198
104
837
652
1666
119
211
9206
153
231
670
587
367
43
30
188
131
43
31
43
30
188
131
46
137
375
131
43
31
357
365
497
284
930
5158
170
6412
8001
111
141
4965
2190
2020
1646
4176
1212
9350
1144
1330
891
1269
658
1183
13
137
22
51
12084
1475
536
2697
4257
433
314
5615
5993
211
357
126
162
829
2626
795
171
194
172
156
1198
3591
4621
4334
41
32
8830
3526
9177
1026
854
697
2380
4380
3765
1123
757
13668
353
109
196
501
94
130
4563
7836
1641
9242
7618
1473
2543
660
1212
131
93
93
81
200
201
166
648
1658
490
3065
586
5851
633
3035
7389
3018
5668
283
692
338
2790
2633
1942
7499
1438
4264
4211
9372
881
5465
1201
9101
950
74
62
917
5444
8875
2189
9295
245
468
131
48
596
81
196
1255
2774
8301
5036
6922
429
2561
1643
404
8360
980
426
2550
1630
106
388
7488
1970
4130
210
227
695
52
514
3864
172
140
96
771
5134
6875
305
30
136
87
163
3534
7508
1923
1734
273
165
168
639
131
4368
9028
1982
322
12209
1359
872
11541
150
138
56
8374
6939
339
541
7626
1803
3003
6078
686
5626
50
175
101
264
7844
124
3749
9583
1094
642
4735
352
4217
1754
12740
82
180
382
5584
250
386
555
319
1150
1860
296
592
3692
9123
5443
149
52
504
8910
4821
96
931
280
6220
36
107
67
27
113
2277
227
302
1079
112
54
7529
8752
7941
2505
360
13048
4828
699
1311
2413
12091
4816
696
1318
2764
259
693
61
60
97
12647
690
166
77
1110
373
605
343
138
119
491
110
991
1611
9753
2708
62
124
130
177
71
292
343
9327
165
623
590
3652
217
282
701
655
139
5731
6401
476
90
7421
2376
636
51
518
8308
51
385
1444
872
8941
2611
1354
1131
6768
5018
519
7643
316
1062
140
1819
2297
215
3045
11110
3733
1392
609
1409
281
216
185
3323
254
135
95
520
65
1871
756
123
970
2331
229
103
30
69
42
108
103
39
4296
688
2219
909
1890
280
42
997
113
410
155
281
125
109
95
3740
992
121
2721
9156
883
8934
2972
101
111
1173
504
317
70
11589
163
192
521
394
8709
134
1731
6145
13733
2987
3312
528
589
1114
334
295
2311
3862
5917
2340
5820
1133
529
34
15497
2195
2308
4757
521
1299
65
1330
48
86
202
104
35
67
131
44
137
62
5918
311
233
205
334
149
58
91
1985
218
6237
454
9128
1435
8843
1489
114
63
60
167
1760
236
188
91
106
701
3016
3828
3142
2857
5356
3688
1886
744
213
138
3804
5318
5371
4895
138
1574
325
75
123
186
110
189
242
1287
54
467
2102
2558
341
3422
1573
3128
1067
59
136
119
191
1257
227
1324
54
618
198
480
7074
1669
202
8871
2933
433
2156
151
759
364
151
165
172
157
88
1788
147
470
106
117
121
190
390
158
419
274
60
730
174
357
322
37
273
165
192
871
458
1698
66
993
1474
681
2567
933
272
368
7329
1967
229
218
6275
8904
396
257
67
925
4465
2623
11681
9388
2332
1901
13753
4554
1940
377
3332
504
1640
1598
352
3852
3686
541
3867
9375
5549
4420
1819
2283
62
112
294
1089
3268
62
112
293
119
210
419
1315
87
775
95
65
76
24
70
257
431
536
98
116
206
35
51
125
3507
5650
487
467
1517
870
1278
801
212
1667
211
7555
8833
86
21
232
81
152
8873
639
119
182
121
2268
7198
2227
2858
698
8514
267
3812
9014
3293
2201
122
106
2189
49
1075
11999
1204
7217
587
7011
2661
162
201
402
1253
581
4337
710
259
1164
117
1676
478
1514
422
1099
139
158
1544
2232
499
775
8352
635
1450
58
10814
4005
9356
9664
1990
407
8866
8681
3764
4335
97
69
1549
576
2172
3666
3942
1751
379
3966
7690
9752
857
697
5283
460
121
139
39
85
742
11553
927
279
262
9423
3519
91
204
212
53
432
401
213
1626
3224
251
2373
64
50
3963
3268
2533
446
63
84
80
105
86
219
28
233
255
9693
38
772
82
174
136
472
73
40
2544
8422
286
1308
3880
46
11771
3492
487
433
247
466
106
290
2929
620
151
2360
658
6537
313
619
185
305
96
633
1160
323
121
123
35
9304
91
113
467
194
87
37
572
3589
146
75
276
151
182
128
3065
97
111
1139
497
252
2705
4012
7496
7322
4609
366
90
44
1055
1000
6222
1028
5022
1453
1055
465
3159
8860
918
519
33
4867
1087
3915
5786
8936
3990
9146
364
2906
351
40
73
125
631
131
199
799
474
392
6193
1685
7769
1259
9630
10808
1550
4900
1357
3026
186
695
32
70
2167
1568
448
7155
5520
37
730
1009
349
94
5143
115
559
132
8821
1564
78
718
5745
2918
499
549
405
8198
386
1451
262
6170
11060
3486
3889
2324
6555
75
808
6094
4373
1259
448
110
149
162
2011
373
142
346
8163
697
5197
129
61
110
152
562
2013
608
1794
507
218
238
1168
843
265
8810
5879
4331
669
2466
96
564
65
73
607
709
223
686
517
65
223
181
3306
1283
496
319
501
96
80
463
28
58
98
7335
1035
9887
28
8857
67
447
4416
7291
3222
214
7395
2514
744
237
65
1049
46
1182
6185
909
589
1188
9057
653
208
161
2045
572
3553
337
63
1047
2496
565
614
8733
73
110
47
134
200
212
70
192
354
25
484
22
375
820
4877
4689
7422
5058
3672
1450
1387
249
1409
1511
4099
2266
378
503
1027
895
26
140
399
4958
1818
5040
2286
18
555
162
755
111
345
520
466
254
977
125
121
2324
8093
701
5375
83
10219
302
504
1174
112
101
2365
738
4690
350
350
6490
1789
8958
6873
714
517
110
57
370
291
83
332
13729
403
244
180
985
73
9327
122
81
117
302
774
341
98
13882
342
5511
698
110
314
192
1383
79
32
87
15
5815
52
169
570
520
145
70
142
234
10490
737
9398
2190
79
101
250
56
1280
42
837
437
632
1617
112
2882
5189
3939
6938
1452
368
697
5091
347
505
6653
449
3160
941
3816
1966
355
347
4717
1780
8520
2606
332
3913
210
5735
333
242
4843
143
7129
8854
373
234
1419
126
101
550
57
186
421
143
58
61
189
147
579
1038
1823
15334
10179
213
1468
5903
331
8189
5634
6476
1130
135
144
87
203
160
105
3207
2097
3814
1049
3229
3741
12351
8235
5949
948
2512
114
2848
1203
1079
1225
437
6905
127
307
256
8673
38
52
618
215
199
395
668
517
151
25
158
128
48
234
137
223
114
205
122
174
110
102
857
421
1344
4798
163
216
862
414
721
5033
14
5239
135
308
264
2839
2530
2065
89
1441
828
2519
259
363
73
54
87
25
421
5518
701
665
78
9216
1642
137
112
945
214
396
2514
137
112
946
214
395
2518
137
113
462
84
355
876
951
171
2440
69
893
32
280
160
153
186
462
84
358
879
948
212
397
2511
137
113
947
166
111
274
68
136
127
60
128
400
205
160
285
11533
207
84
58
88
58
1317
111
221
68
1969
5447
41
41
191
6486
5688
8979
2251
4600
2852
679
83
121
12264
2471
215
130
1089
69
551
1588
293
1076
7016
9455
1887
3958
817
426
430
78
217
132
3794
69
295
581
32
271
38
112
969
7361
1396
967
170
127
436
84
98
79
54
19
167
126
120
275
1101
296
153
87
47
9259
176
13344
87
1001
265
114
861
6959
2523
6604
2163
193
1557
174
172
198
1318
90
7604
6819
1955
4036
5032
9485
1884
304
180
165
64
90
75
60
87
635
109
237
1193
99
1882
3773
230
111
30
65
118
108
699
1887
87
1178
4660
7298
198
2085
488
9281
1610
18
368
762
223
13031
5152
408
588
165
723
5103
2234
475
303
269
298
161
89
45
49
71
388
418
1050
326
1297
172
198
182
541
619
91
10455
8911
3990
1932
692
7416
3342
230
1677
6711
228
78
151
1611
2537
1067
1216
1677
8831
1791
5296
188
389
355
642
9272
494
6493
967
1711
374
536
8266
700
77
5136
232
194
187
399
6445
302
101
30
324
127
137
83
319
1238
135
8878
82
1333
292
459
115
90
333
631
437
131
129
98
115
154
191
34
643
356
73
4426
9389
9422
1526
6281
7430
88
149
140
1715
274
2659
1269
5907
9111
352
1374
2835
3382
3552
3140
1400
52
316
3778
7012
7367
1905
5626
51
47
52
2205
7343
297
510
1169
124
82
98
2442
11171
224
349
6670
4538
8900
140
151
161
86
117
1320
131
291
166
538
95
290
47
236
109
355
316
66
4949
1042
9070
1713
11049
346
9136
4168
1886
118
450
220
6369
4049
3255
176
298
177
1109
419
167
105
111
68
69
131
205
483
267
318
38
230
894
262
1737
1107
5568
3452
9222
8839
276
4593
5519
1134
220
505
5081
5111
15453
3346
102
3048
128
103
1667
730
280
1378
2750
9285
222
1993
561
593
215
290
1992
1669
3701
175
84
43
71
66
81
431
42
37
1660
443
545
313
303
1591
85
522
260
99
46
328
221
979
416
288
82
226
2047
1461
324
114
361
5912
127
2493
5162
706
8281
7280
524
5975
4972
122
1462
2439
2779
1924
301
481
5995
523
612
1668
6287
343
6399
1009
10230
8887
3894
424
264
7737
5958
5446
5629
543
7563
920
4017
530
2061
607
3344
622
7688
5139
1487
404
386
6125
1475
388
394
546
9066
3415
2711
723
983
1334
946
717
5601
377
553
424
1201
672
8210
9503
3523
346
316
280
229
8263
11741
1183
925
843
9431
43
55
228
199
111
169
505
815
627
16731
1110
4925
857
1224
850
181
504
83
380
155
208
361
1595
7389
860
77
333
369
60
177
53
391
143
447
9781
298
14964
309
375
2161
481
733
84
63
427
3612
3530
474
97
498
186
505
676
844
271
2247
1433
1784
7392
796
1125
830
200
1220
101
373
208
2214
4686
1206
1066
4494
13689
1537
698
160
947
587
91
585
44
366
1202
828
85
603
1419
1047
75
853
202
3013
81
5148
1116
3723
7676
531
5612
2278
2662
1260
795
8944
10109
2488
542
208
110
1136
369
11789
9371
396
2476
3652
414
44
92
276
430
8707
163
574
2126
3438
3108
176
1855
40
11175
7271
905
260
60
54
81
87
1933
112
1716
824
6391
1367
451
8192
1588
380
5295
3821
2651
331
9863
4132
32
202
7112
1891
2032
1822
117
278
40
1205
94
104
402
598
7563
14964
549
527
1446
486
7648
928
1454
695
98
46
1796
141
176
5898
182
561
13812
80
74
1763
1125
780
7826
151
251
1827
36
809
201
35
162
262
158
149
236
69
202
91
9629
88
1279
356
3752
3056
669
1036
1173
2864
7895
2948
10809
5229
2734
1263
2631
3195
6331
1140
710
215
932
169
171
250
131
169
1578
1156
1414
7661
2294
323
1314
1408
389
285
66
58
701
126
748
1527
548
9356
2934
124
103
678
460
497
384
199
219
8558
8841
347
13575
398
187
210
69
7529
40
1937
3393
9398
5549
79
4025
65
10633
1052
79
3994
65
11430
5220
59
67
374
1340
169
1178
3888
547
3958
355
188
1980
218
227
1639
6197
619
91
7510
1971
1659
9127
1012
138
651
9408
624
161
117
299
466
62
550
127
72
58
52
1133
120
158
225
2645
1047
307
217
1060
1414
11756
12761
334
449
212
132
630
123
228
1892
404
6585
3089
3584
1742
65
103
358
250
167
157
492
1260
669
471
222
133
150
13739
59
9037
54
1124
1980
925
1352
98
2595
3725
3405
88
115
400
262
38
129
88
11709
55
101
33
90
93
712
44
44
56
86
110
105
321
133
89
120
85
70
109
57
8968
70
109
83
388
7006
7608
1365
773
73
505
614
370
221
444
2320
226
107
71
182
238
288
1386
2808
1232
13313
1443
537
4239
538
292
540
140
9179
132
8080
7727
11382
3067
904
110
122
57
2327
175
104
1020
660
724
565
239
102
514
602
214
172
827
222
591
395
217
404
349
2439
375
89
169
132
491
132
2020
661
408
334
219
2325
5344
72
2912
436
69
2157
2151
73
755
9084
2071
1570
219
57
130
283
108
522
184
511
97
7349
215
207
2520
157
6525
4592
53
62
1925
3184
6055
107
69
30
110
3781
226
6649
345
1862
1689
476
31
115
293
243
501
352
63
15
241
67
132
31
115
98
96
832
8858
552
104
181
266
6883
30
38
9142
37
4517
580
102
111
139
66
394
14
150
13
5049
426
351
35
3816
3040
2265
28
88
48
93
197
411
54
120
3260
913
336
180
663
67
6224
1966
108
42
69
30
112
3715
229
735
1672
163
52
1331
460
54
7149
385
8858
298
1149
2070
1518
678
1050
1425
181
107
845
544
301
336
451
485
183
84
85
415
82
82
706
303
218
66
484
6243
1933
8964
5049
254
69
5069
6751
1523
3390
742
1164
179
185
106
57
225
173
465
197
1636
81
4971
262
82
288
180
622
8910
1459
1207
7958
101
171
882
6175
6621
8825
3459
6721
355
4727
2038
1221
467
604
302
240
5522
693
2111
5631
839
52
116
1913
685
563
107
893
780
55
222
1331
2886
9378
6543
517
79
113
35
8887
1675
2143
120
7509
176
602
104
315
2446
8946
201
149
221
63
1402
1041
207
115
401
495
34
190
9499
148
435
134
57
34
5898
314
37
186
56
9139
95
9258
44
52
82
255
51
131
120
36
418
66
8930
154
206
635
6473
340
4673
466
41
132
640
9404
5495
9386
1270
7643
90
366
1079
86
145
130
30
81
9308
6742
100
72
1390
560
2638
269
242
141
1207
518
111
68
41
107
82
293
187
602
166
170
855
289
686
1097
55
1900
251
483
89
1094
54
840
2032
9182
976
49
549
151
225
57
403
476
4336
126
1562
1165
109
107
353
317
354
82
211
622
939
51
1632
135
95
176
75
340
987
1424
26
1546
6616
581
3301
6056
2074
2468
1999
3493
225
9368
261
1517
258
374
938
534
190
8401
2129
941
222
1473
182
70
422
657
1234
266
5438
284
1107
45
183
292
102
95
196
967
3600
58
615
96
5443
1515
229
77
162
367
198
139
563
923
915
122
174
437
94
96
143
155
128
92
53
1636
686
369
457
957
166
93
512
219
118
441
3163
3088
9179
2734
5904
105
213
3344
1222
963
7464
1862
3676
670
1970
8005
695
2784
7423
2356
800
148
118
4797
2682
101
1740
82
1275
395
384
98
46
291
989
237
3460
11360
2801
278
6872
10885
97
2321
498
126
133
411
301
131
72
284
108
527
7371
71
3092
5845
67
623
116
289
3201
1943
133
6159
8511
214
320
899
3420
2825
350
2189
3455
354
251
4133
8888
1004
253
617
1306
1298
625
509
81
85
148
139
97
206
2943
34
7819
2649
2751
218
2042
8027
1285
11063
1014
9444
2686
368
366
128
224
150
92
78
9454
164
124
113
150
176
756
750
83
175
132
217
39
502
1816
212
650
766
1446
14029
100
2199
132
7448
195
7438
262
121
461
1595
917
652
116
909
109
554
2261
57
472
7419
6651
1290
69
180
634
109
193
219
1229
1992
402
2438
619
227
282
1412
1560
1677
1478
2776
3355
2312
2274
1267
40
61
8469
265
648
108
719
595
2000
506
8615
937
489
152
259
1508
900
1332
452
130
379
1568
153
8588
152
812
149
36
9786
3496
1321
2930
1247
808
2837
207
97
650
636
1161
579
121
142
4744
9458
4962
2390
1358
55
230
91
7116
351
49
363
117
478
4029
3860
4776
5239
174
486
667
313
92
214
355
124
120
539
944
7391
2246
136
4747
357
6472
499
6149
434
161
863
54
845
3602
4001
1033
697
681
225
371
619
144
695
110
6409
493
5282
615
1348
12184
2034
485
6063
486
460
12717
1679
1127
107
2190
163
2136
84
9385
13920
448
1450
591
8167
367
508
921
179
244
125
96
696
46
81
70
184
272
211
836
1784
100
254
709
122
117
45
226
196
3997
3018
477
449
130
716
799
196
1278
254
270
703
917
40
109
40
366
212
92
94
717
3293
5532
4384
278
5572
1159
487
108
707
474
364
69
193
71
135
115
43
8875
145
172
181
44
101
280
634
672
1108
8865
5426
2047
233
693
3312
233
2576
119
225
235
240
8891
760
828
63
82
166
74
336
177
199
96
87
748
392
258
815
307
350
2184
1987
4444
6380
47
628
8879
746
2444
284
1670
4360
8208
7147
1678
71
453
107
1420
109
2191
137
2283
288
330
10824
1986
438
5235
436
299
3118
8882
710
498
352
4182
9808
633
117
1105
260
226
123
664
9051
4958
8828
147
263
124
1989
886
8450
5994
7776
3140
288
1117
178
132
11583
9481
2027
247
1955
7525
9550
110
43
872
330
308
176
34
73
326
264
2232
1390
7030
363
94
107
27
386
5562
725
8893
162
97
55
2075
420
5041
75
1109
4678
1278
166
9936
131
511
626
453
453
382
3655
381
382
1422
626
5724
8911
2513
11219
8932
2417
4515
1667
604
98
704
1470
7709
1134
718
570
873
2587
1479
9590
503
50
801
904
43
786
60
108
120
281
562
132
1654
125
630
2972
1100
116
1232
1144
2040
5123
5752
8815
1399
116
222
1396
93
1870
247
294
2951
710
1006
709
59
77
805
801
1405
1378
3155
7248
192
1022
2428
689
162
3454
6884
4402
595
518
209
401
64
221
749
612
118
517
107
10370
893
1573
71
2421
9137
1046
36
41
1175
1050
1343
523
1173
112
101
731
2308
250
249
622
3254
382
123
79
170
989
236
379
3984
652
295
154
56
428
110
208
144
57
253
4879
2893
2343
3443
432
2589
67
55
2498
597
72
607
340
116
2910
608
338
116
1641
3450
9367
3416
2423
868
7699
184
290
994
470
2982
9363
2845
2407
263
1986
263
1990
4000
1497
219
1331
762
3464
887
6556
349
923
2670
2510
325
109
109
552
1935
7801
1224
494
627
471
89
924
210
110
961
111
4820
1933
1381
1085
1433
239
93
13587
825
117
1779
7258
742
519
4829
756
1540
78
81
1068
55
1596
89
168
44
1064
55
842
96
107
48
123
122
297
75
243
206
33
149
117
53
145
1513
51
195
1454
158
1139
572
6366
5650
3767
575
86
104
358
157
401
825
95
727
121
626
335
225
65
420
234
553
289
212
373
115
3823
621
195
361
264
192
678
1647
2953
7479
2532
3010
214
74
175
192
279
1257
684
624
203
2975
3023
1848
100
256
3427
101
258
275
1158
596
2521
1454
460
292
126
46
650
1195
866
9258
182
6848
586
3377
2107
6416
14183
21
85
85
2785
9194
700
6922
218
2478
229
7717
1333
2734
6194
1857
703
145
48
6942
61
218
2468
1543
2746
6207
4588
198
4800
7218
1836
124
46
562
442
99
120
52
125
958
72
852
1667
7415
3714
1101
268
2137
355
92
88
143
102
34
173
72
645
6225
87
103
5824
7373
305
215
3806
7508
459
1483
6742
4868
2192
3313
1341
454
387
190
173
509
1533
[truncated: 3,232,664 more chars]
