# Supplementary material for: Effect of sequence depth and length in long-read assembly of the maize inbred NC358
Source: Nat Commun. 2020 May 8;11:2288. doi: 10.1038/s41467-020-16037-7 (PMC7211024; doi:10.1038/s41467-020-16037-7)
Supplement: Supplementary file 4 — Source Data [file 41467_2020_16037_MOESM4_ESM.zip › Source Data/Fig. 2B, Suppl. Fig. 7, 9-11/NC358_all_pseudomolecules_v1.fasta.mod.pass.list.len]

Genome Len
11k_50x	13408
11k_50x	9487
11k_50x	8943
11k_50x	5336
11k_50x	7473
11k_50x	7417
11k_50x	9481
11k_50x	9416
11k_50x	7465
11k_50x	7430
11k_50x	9344
11k_50x	9453
11k_50x	8929
11k_50x	14903
11k_50x	11367
11k_50x	7311
11k_50x	9060
11k_50x	13550
11k_50x	9463
11k_50x	14399
11k_50x	10471
11k_50x	5198
11k_50x	7282
11k_50x	13880
11k_50x	5841
11k_50x	7913
11k_50x	5801
11k_50x	13228
11k_50x	13750
11k_50x	11877
11k_50x	8111
11k_50x	8863
11k_50x	7441
11k_50x	7501
11k_50x	10673
11k_50x	7561
11k_50x	15805
11k_50x	6959
11k_50x	7349
11k_50x	7724
11k_50x	9341
11k_50x	8840
11k_50x	10058
11k_50x	7397
11k_50x	6922
11k_50x	7374
11k_50x	9528
11k_50x	9399
11k_50x	7432
11k_50x	7373
11k_50x	11501
11k_50x	10171
11k_50x	7452
11k_50x	7308
11k_50x	9419
11k_50x	4349
11k_50x	5844
11k_50x	12223
11k_50x	9424
11k_50x	8817
11k_50x	9466
11k_50x	9425
11k_50x	8509
11k_50x	9487
11k_50x	7378
11k_50x	11891
11k_50x	9518
11k_50x	8003
11k_50x	8775
11k_50x	10102
11k_50x	13997
11k_50x	8835
11k_50x	8940
11k_50x	13824
11k_50x	7349
11k_50x	9477
11k_50x	9399
11k_50x	8716
11k_50x	11611
11k_50x	6160
11k_50x	9504
11k_50x	7448
11k_50x	20002
11k_50x	8445
11k_50x	7335
11k_50x	11506
11k_50x	11157
11k_50x	9371
11k_50x	7010
11k_50x	6340
11k_50x	7244
11k_50x	7982
11k_50x	5957
11k_50x	7348
11k_50x	11498
11k_50x	11331
11k_50x	9314
11k_50x	11137
11k_50x	8893
11k_50x	8889
11k_50x	9097
11k_50x	8668
11k_50x	11676
11k_50x	4948
11k_50x	7317
11k_50x	1881
11k_50x	5692
11k_50x	10572
11k_50x	6287
11k_50x	15394
11k_50x	9157
11k_50x	8967
11k_50x	11632
11k_50x	11756
11k_50x	16461
11k_50x	8919
11k_50x	9370
11k_50x	9478
11k_50x	10884
11k_50x	9286
11k_50x	10899
11k_50x	8767
11k_50x	6201
11k_50x	10226
11k_50x	13803
11k_50x	8959
11k_50x	8716
11k_50x	5073
11k_50x	8911
11k_50x	8894
11k_50x	8939
11k_50x	6855
11k_50x	11525
11k_50x	6204
11k_50x	12068
11k_50x	12654
11k_50x	9123
11k_50x	11908
11k_50x	13390
11k_50x	7362
11k_50x	9557
11k_50x	2053
11k_50x	11655
11k_50x	10798
11k_50x	6413
11k_50x	7334
11k_50x	11562
11k_50x	8401
11k_50x	13475
11k_50x	9424
11k_50x	14157
11k_50x	7912
11k_50x	9209
11k_50x	7843
11k_50x	8929
11k_50x	9283
11k_50x	7384
11k_50x	7377
11k_50x	13923
11k_50x	13717
11k_50x	13712
11k_50x	7348
11k_50x	5187
11k_50x	13680
11k_50x	9588
11k_50x	8745
11k_50x	13806
11k_50x	7391
11k_50x	8888
11k_50x	10524
11k_50x	8919
11k_50x	9505
11k_50x	12535
11k_50x	13043
11k_50x	12111
11k_50x	9451
11k_50x	11736
11k_50x	13381
11k_50x	12236
11k_50x	8894
11k_50x	7740
11k_50x	8905
11k_50x	9332
11k_50x	7065
11k_50x	8890
11k_50x	8697
11k_50x	6134
11k_50x	9435
11k_50x	7609
11k_50x	9091
11k_50x	14336
11k_50x	7829
11k_50x	8989
11k_50x	7765
11k_50x	14844
11k_50x	5713
11k_50x	9526
11k_50x	12754
11k_50x	15042
11k_50x	9241
11k_50x	8902
11k_50x	8939
11k_50x	8849
11k_50x	7924
11k_50x	6752
11k_50x	14170
11k_50x	13532
11k_50x	1919
11k_50x	4567
11k_50x	6190
11k_50x	10352
11k_50x	8834
11k_50x	9086
11k_50x	10419
11k_50x	9135
11k_50x	9370
11k_50x	14054
11k_50x	7024
11k_50x	7251
11k_50x	11899
11k_50x	7948
11k_50x	8911
11k_50x	8946
11k_50x	9562
11k_50x	9460
11k_50x	9238
11k_50x	14115
11k_50x	10428
11k_50x	9556
11k_50x	7916
11k_50x	7397
11k_50x	10511
11k_50x	12729
11k_50x	5290
11k_50x	12479
11k_50x	9230
11k_50x	9233
11k_50x	11177
11k_50x	7808
11k_50x	11915
11k_50x	13851
11k_50x	13555
11k_50x	13752
11k_50x	5255
11k_50x	7956
11k_50x	7342
11k_50x	9503
11k_50x	5519
11k_50x	5924
11k_50x	8874
11k_50x	10675
11k_50x	7187
11k_50x	9433
11k_50x	4023
11k_50x	8280
11k_50x	8940
11k_50x	7798
11k_50x	12521
11k_50x	12521
11k_50x	14262
11k_50x	9431
11k_50x	13212
11k_50x	12045
11k_50x	8882
11k_50x	11573
11k_50x	8842
11k_50x	13636
11k_50x	8306
11k_50x	9415
11k_50x	9443
11k_50x	7679
11k_50x	10337
11k_50x	13684
11k_50x	8826
11k_50x	8103
11k_50x	8312
11k_50x	7392
11k_50x	9453
11k_50x	8352
11k_50x	8335
11k_50x	7794
11k_50x	8918
11k_50x	9655
11k_50x	9476
11k_50x	8725
11k_50x	8970
11k_50x	17502
11k_50x	8064
11k_50x	10484
11k_50x	11131
11k_50x	9590
11k_50x	14317
11k_50x	7346
11k_50x	8925
11k_50x	9479
11k_50x	8798
11k_50x	9453
11k_50x	20516
11k_50x	9430
11k_50x	4766
11k_50x	10376
11k_50x	4809
11k_50x	2338
11k_50x	8872
11k_50x	6999
11k_50x	8504
11k_50x	10269
11k_50x	11945
11k_50x	6845
11k_50x	10946
11k_50x	11484
11k_50x	8926
11k_50x	8243
11k_50x	7108
11k_50x	8968
11k_50x	9476
11k_50x	8909
11k_50x	9493
11k_50x	12375
11k_50x	2885
11k_50x	8863
11k_50x	9172
11k_50x	7433
11k_50x	7392
11k_50x	7352
11k_50x	9447
11k_50x	9441
11k_50x	8929
11k_50x	8936
11k_50x	11531
11k_50x	8936
11k_50x	9114
11k_50x	9456
11k_50x	8218
11k_50x	6844
11k_50x	11748
11k_50x	3711
11k_50x	12329
11k_50x	2219
11k_50x	5397
11k_50x	10260
11k_50x	9365
11k_50x	8895
11k_50x	10846
11k_50x	6481
11k_50x	8185
11k_50x	5554
11k_50x	8843
11k_50x	6841
11k_50x	10693
11k_50x	9265
11k_50x	6386
11k_50x	8963
11k_50x	6407
11k_50x	9418
11k_50x	8650
11k_50x	7803
11k_50x	9495
11k_50x	8882
11k_50x	8908
11k_50x	9339
11k_50x	8943
11k_50x	9414
11k_50x	8973
11k_50x	9333
11k_50x	9541
11k_50x	9871
11k_50x	7966
11k_50x	19956
11k_50x	7404
11k_50x	14775
11k_50x	9588
11k_50x	13644
11k_50x	11860
11k_50x	9256
11k_50x	8944
11k_50x	5349
11k_50x	11429
11k_50x	8655
11k_50x	9433
11k_50x	9403
11k_50x	7448
11k_50x	8978
11k_50x	7362
11k_50x	12359
11k_50x	7370
11k_50x	8870
11k_50x	7398
11k_50x	9198
11k_50x	11134
11k_50x	9545
11k_50x	7505
11k_50x	7791
11k_50x	15686
11k_50x	9102
11k_50x	10271
11k_50x	5623
11k_50x	16263
11k_50x	11528
11k_50x	9294
11k_50x	6449
11k_50x	8928
11k_50x	8844
11k_50x	13677
11k_50x	4898
11k_50x	9284
11k_50x	14345
11k_50x	7343
11k_50x	12834
11k_50x	6043
11k_50x	11683
11k_50x	9471
11k_50x	15454
11k_50x	6468
11k_50x	7384
11k_50x	12023
11k_50x	4772
11k_50x	8802
11k_50x	9454
11k_50x	9566
11k_50x	11737
11k_50x	8759
11k_50x	10647
11k_50x	13522
11k_50x	7784
11k_50x	8804
11k_50x	9380
11k_50x	11957
11k_50x	8769
11k_50x	5370
11k_50x	6488
11k_50x	7379
11k_50x	9303
11k_50x	8943
11k_50x	16550
11k_50x	7281
11k_50x	6536
11k_50x	9352
11k_50x	14140
11k_50x	15466
11k_50x	7195
11k_50x	13590
11k_50x	9640
11k_50x	11530
11k_50x	12502
11k_50x	9282
11k_50x	8165
11k_50x	9572
11k_50x	7403
11k_50x	9351
11k_50x	3985
11k_50x	9255
11k_50x	9371
11k_50x	7343
11k_50x	9376
11k_50x	8949
11k_50x	8865
11k_50x	7391
11k_50x	8828
11k_50x	7988
11k_50x	9545
11k_50x	10166
11k_50x	7353
11k_50x	9491
11k_50x	11289
11k_50x	13834
11k_50x	13650
11k_50x	8979
11k_50x	7852
11k_50x	11704
11k_50x	12556
11k_50x	4952
11k_50x	16367
11k_50x	9363
11k_50x	9367
11k_50x	9323
11k_50x	9308
11k_50x	7786
11k_50x	7375
11k_50x	8691
11k_50x	7465
11k_50x	9258
11k_50x	5062
11k_50x	5206
11k_50x	9104
11k_50x	9337
11k_50x	13818
11k_50x	11722
11k_50x	9244
11k_50x	9117
11k_50x	9546
11k_50x	8475
11k_50x	8854
11k_50x	1881
11k_50x	11525
11k_50x	8414
11k_50x	15691
11k_50x	11314
11k_50x	7331
11k_50x	12634
11k_50x	7436
11k_50x	8993
11k_50x	9505
11k_50x	9570
11k_50x	9124
11k_50x	9583
11k_50x	4779
11k_50x	8224
11k_50x	8886
11k_50x	11373
11k_50x	11542
11k_50x	14012
11k_50x	7445
11k_50x	7695
11k_50x	8868
11k_50x	9334
11k_50x	8865
11k_50x	9467
11k_50x	17790
11k_50x	9483
11k_50x	8792
11k_50x	1574
11k_50x	13860
11k_50x	8663
11k_50x	9606
11k_50x	13923
11k_50x	7474
11k_50x	9194
11k_50x	9359
11k_50x	13879
11k_50x	6874
11k_50x	9476
11k_50x	9371
11k_50x	8439
11k_50x	8947
11k_50x	8930
11k_50x	13413
11k_50x	9403
11k_50x	14170
11k_50x	9293
11k_50x	12389
11k_50x	13710
11k_50x	15010
11k_50x	11242
11k_50x	8873
11k_50x	8936
11k_50x	8103
11k_50x	9453
11k_50x	9453
11k_50x	8723
11k_50x	13654
11k_50x	9644
11k_50x	7948
11k_50x	11581
11k_50x	11818
11k_50x	8424
11k_50x	9586
11k_50x	9415
11k_50x	9194
11k_50x	4889
11k_50x	7345
11k_50x	8922
11k_50x	12027
11k_50x	9569
11k_50x	9499
11k_50x	10334
11k_50x	13517
11k_50x	8897
11k_50x	8934
11k_50x	13439
11k_50x	9344
11k_50x	8884
11k_50x	7346
11k_50x	13685
11k_50x	9521
11k_50x	12788
11k_50x	7510
11k_50x	7358
11k_50x	8032
11k_50x	8912
11k_50x	8572
11k_50x	8036
11k_50x	9433
11k_50x	8858
11k_50x	12094
11k_50x	13414
11k_50x	12630
11k_50x	6141
11k_50x	7482
11k_50x	8575
11k_50x	11291
11k_50x	9578
11k_50x	6429
11k_50x	8417
11k_50x	7875
11k_50x	8917
11k_50x	13659
11k_50x	8909
11k_50x	12818
11k_50x	8889
11k_50x	13497
11k_50x	11737
11k_50x	8964
11k_50x	9297
11k_50x	4748
11k_50x	8049
11k_50x	11584
11k_50x	8921
11k_50x	6899
11k_50x	8912
11k_50x	10945
11k_50x	8765
11k_50x	9280
11k_50x	8892
11k_50x	9413
11k_50x	7126
11k_50x	10711
11k_50x	16264
11k_50x	7366
11k_50x	14804
11k_50x	5123
11k_50x	9410
11k_50x	13551
11k_50x	7396
11k_50x	7471
11k_50x	13698
11k_50x	9418
11k_50x	9475
11k_50x	13899
11k_50x	9463
11k_50x	9244
11k_50x	9255
11k_50x	10030
11k_50x	8948
11k_50x	9328
11k_50x	14001
11k_50x	8894
11k_50x	5219
11k_50x	8903
11k_50x	8930
11k_50x	12066
11k_50x	9622
11k_50x	7283
11k_50x	9476
11k_50x	8463
11k_50x	13750
11k_50x	13761
11k_50x	8920
11k_50x	9483
11k_50x	9332
11k_50x	9273
11k_50x	9526
11k_50x	7363
11k_50x	9877
11k_50x	9280
11k_50x	8918
11k_50x	11201
11k_50x	11083
11k_50x	7443
11k_50x	9267
11k_50x	9160
11k_50x	8913
11k_50x	12535
11k_50x	7314
11k_50x	9470
11k_50x	4360
11k_50x	5547
11k_50x	11936
11k_50x	7362
11k_50x	14280
11k_50x	9240
11k_50x	6476
11k_50x	11957
11k_50x	4746
11k_50x	11866
11k_50x	8914
11k_50x	6048
11k_50x	10899
11k_50x	7341
11k_50x	3624
11k_50x	14076
11k_50x	8970
11k_50x	9112
11k_50x	9047
11k_50x	17735
11k_50x	6101
11k_50x	14148
11k_50x	8961
11k_50x	15271
11k_50x	7371
11k_50x	8536
11k_50x	9294
11k_50x	11178
11k_50x	7993
11k_50x	7300
11k_50x	9390
11k_50x	8190
11k_50x	9084
11k_50x	14540
11k_50x	7365
11k_50x	10204
11k_50x	10178
11k_50x	9130
11k_50x	11515
11k_50x	9278
11k_50x	13831
11k_50x	14131
11k_50x	4751
11k_50x	7432
11k_50x	17504
11k_50x	8913
11k_50x	9451
11k_50x	10642
11k_50x	9461
11k_50x	10677
11k_50x	14907
11k_50x	7252
11k_50x	7484
11k_50x	14621
11k_50x	5344
11k_50x	9189
11k_50x	9433
11k_50x	8943
11k_50x	12751
11k_50x	13443
11k_50x	9556
11k_50x	9470
11k_50x	12479
11k_50x	8438
11k_50x	12083
11k_50x	11847
11k_50x	9483
11k_50x	8920
11k_50x	9594
11k_50x	7395
11k_50x	8932
11k_50x	7203
11k_50x	9422
11k_50x	13695
11k_50x	9304
11k_50x	8182
11k_50x	7452
11k_50x	12732
11k_50x	9223
11k_50x	9299
11k_50x	11284
11k_50x	9541
11k_50x	1842
11k_50x	9456
11k_50x	7306
11k_50x	8835
11k_50x	14091
11k_50x	7407
11k_50x	9092
11k_50x	11413
11k_50x	8992
11k_50x	13890
11k_50x	14952
11k_50x	7919
11k_50x	11561
11k_50x	11256
11k_50x	8920
11k_50x	7867
11k_50x	9396
11k_50x	13977
11k_50x	7306
11k_50x	7348
11k_50x	7365
11k_50x	12359
11k_50x	9348
11k_50x	3998
11k_50x	13616
11k_50x	7510
11k_50x	7443
11k_50x	8926
11k_50x	13600
11k_50x	8874
11k_50x	12445
11k_50x	14449
11k_50x	7806
11k_50x	7339
11k_50x	11199
11k_50x	8716
11k_50x	8886
11k_50x	7293
11k_50x	11800
11k_50x	17450
11k_50x	8884
11k_50x	13409
11k_50x	12063
11k_50x	9405
11k_50x	9379
11k_50x	8733
11k_50x	6779
11k_50x	8851
11k_50x	11452
11k_50x	8842
11k_50x	9471
11k_50x	7356
11k_50x	8180
11k_50x	7805
11k_50x	16198
11k_50x	7319
11k_50x	8905
11k_50x	7352
11k_50x	8880
11k_50x	11583
11k_50x	11575
11k_50x	12508
11k_50x	8872
11k_50x	14037
11k_50x	7928
11k_50x	9492
11k_50x	9379
11k_50x	6429
11k_50x	7436
11k_50x	9479
11k_50x	9555
11k_50x	7350
11k_50x	7381
11k_50x	9040
11k_50x	6950
11k_50x	7428
11k_50x	11880
11k_50x	7305
11k_50x	10339
11k_50x	13607
11k_50x	9226
11k_50x	12982
11k_50x	5644
11k_50x	11980
11k_50x	14994
11k_50x	8214
11k_50x	14951
11k_50x	7322
11k_50x	9419
11k_50x	7362
11k_50x	11512
11k_50x	8165
11k_50x	8105
11k_50x	11712
11k_50x	9484
11k_50x	9089
11k_50x	13858
11k_50x	7429
11k_50x	11584
11k_50x	9321
11k_50x	3618
11k_50x	13873
11k_50x	9117
11k_50x	7422
11k_50x	13037
11k_50x	12923
11k_50x	5412
11k_50x	12275
11k_50x	14261
11k_50x	8936
11k_50x	9170
11k_50x	8689
11k_50x	8560
11k_50x	3280
11k_50x	7475
11k_50x	1830
11k_50x	9221
11k_50x	12371
11k_50x	10039
11k_50x	8330
11k_50x	13536
11k_50x	9366
11k_50x	11298
11k_50x	7333
11k_50x	9474
11k_50x	7377
11k_50x	9390
11k_50x	7444
11k_50x	9563
11k_50x	9537
11k_50x	7422
11k_50x	10433
11k_50x	11210
11k_50x	4653
11k_50x	11484
11k_50x	9935
11k_50x	8917
11k_50x	9541
11k_50x	9418
11k_50x	7457
11k_50x	9414
11k_50x	9445
11k_50x	9123
11k_50x	8399
11k_50x	14972
11k_50x	13923
11k_50x	13906
11k_50x	8828
11k_50x	9461
11k_50x	11540
11k_50x	10458
11k_50x	9175
11k_50x	7274
11k_50x	12019
11k_50x	14157
11k_50x	9598
11k_50x	7459
11k_50x	9475
11k_50x	12580
11k_50x	8531
11k_50x	9043
11k_50x	7405
11k_50x	9430
11k_50x	8169
11k_50x	15924
11k_50x	6472
11k_50x	6799
11k_50x	9355
11k_50x	6160
11k_50x	11791
11k_50x	7664
11k_50x	8912
11k_50x	11736
11k_50x	7244
11k_50x	11452
11k_50x	7418
11k_50x	8929
11k_50x	11793
11k_50x	13772
11k_50x	12323
11k_50x	5593
11k_50x	7448
11k_50x	16726
11k_50x	9517
11k_50x	7627
11k_50x	8967
11k_50x	8963
11k_50x	11534
11k_50x	11264
11k_50x	5073
11k_50x	9424
11k_50x	9912
11k_50x	14931
11k_50x	8923
11k_50x	11556
11k_50x	9386
11k_50x	8913
11k_50x	5196
11k_50x	13149
11k_50x	9281
11k_50x	7376
11k_50x	9348
11k_50x	8886
11k_50x	8914
11k_50x	10334
11k_50x	9224
11k_50x	12697
11k_50x	9256
11k_50x	15070
11k_50x	6151
11k_50x	8914
11k_50x	9124
11k_50x	8865
11k_50x	20390
11k_50x	8193
11k_50x	9461
11k_50x	9429
11k_50x	10212
11k_50x	8037
11k_50x	12489
11k_50x	6855
11k_50x	4940
11k_50x	15614
11k_50x	8159
11k_50x	7563
11k_50x	9389
11k_50x	7379
11k_50x	7423
11k_50x	7355
11k_50x	8891
11k_50x	11510
11k_50x	13653
11k_50x	15904
11k_50x	9853
11k_50x	9350
11k_50x	14070
11k_50x	10053
11k_50x	7421
11k_50x	8971
11k_50x	8855
11k_50x	9445
11k_50x	9419
11k_50x	9412
11k_50x	9001
11k_50x	14201
11k_50x	7031
11k_50x	14829
11k_50x	7383
11k_50x	11705
11k_50x	10048
11k_50x	2755
11k_50x	4831
11k_50x	9216
11k_50x	11198
11k_50x	9359
11k_50x	9479
11k_50x	8105
11k_50x	9233
11k_50x	8948
11k_50x	9373
11k_50x	7308
11k_50x	7432
11k_50x	7324
11k_50x	10091
11k_50x	7950
11k_50x	14918
11k_50x	9878
11k_50x	9518
11k_50x	7319
11k_50x	9799
11k_50x	7773
11k_50x	9303
11k_50x	9485
11k_50x	3621
11k_50x	8335
11k_50x	7320
11k_50x	11285
11k_50x	9059
11k_50x	7534
11k_50x	13945
11k_50x	11604
11k_50x	7432
11k_50x	9632
11k_50x	5078
11k_50x	13640
11k_50x	9369
11k_50x	7490
11k_50x	6478
11k_50x	9554
11k_50x	7347
11k_50x	5695
11k_50x	8247
11k_50x	12775
11k_50x	8995
11k_50x	14326
11k_50x	12007
11k_50x	11729
11k_50x	9084
11k_50x	6859
11k_50x	9436
11k_50x	11720
11k_50x	4131
11k_50x	8941
11k_50x	14254
11k_50x	11429
11k_50x	9241
11k_50x	9341
11k_50x	8398
11k_50x	11716
11k_50x	9448
11k_50x	11605
11k_50x	8970
11k_50x	7638
11k_50x	8669
11k_50x	6605
11k_50x	14138
11k_50x	7370
11k_50x	13966
11k_50x	13349
11k_50x	13660
11k_50x	7451
11k_50x	7789
11k_50x	7762
11k_50x	13835
11k_50x	8944
11k_50x	9521
11k_50x	5483
11k_50x	11293
11k_50x	11377
11k_50x	9463
11k_50x	9181
11k_50x	13554
11k_50x	13704
11k_50x	9331
11k_50x	7385
11k_50x	8935
11k_50x	8125
11k_50x	9436
11k_50x	17155
11k_50x	15015
11k_50x	13136
11k_50x	8029
11k_50x	10297
11k_50x	9363
11k_50x	9455
11k_50x	7253
11k_50x	8894
11k_50x	7555
11k_50x	12381
11k_50x	14924
11k_50x	6742
11k_50x	6071
11k_50x	10009
11k_50x	7927
11k_50x	7832
11k_50x	9304
11k_50x	5299
11k_50x	7315
11k_50x	8950
11k_50x	8963
11k_50x	9271
11k_50x	9161
11k_50x	8489
11k_50x	9991
11k_50x	9419
11k_50x	7342
11k_50x	11620
11k_50x	9385
11k_50x	5461
11k_50x	9310
11k_50x	6371
11k_50x	13589
11k_50x	7466
11k_50x	9619
11k_50x	9538
11k_50x	13585
11k_50x	8793
11k_50x	9142
11k_50x	9400
11k_50x	5444
11k_50x	12114
11k_50x	8950
11k_50x	13810
11k_50x	8940
11k_50x	5609
11k_50x	8870
11k_50x	14001
11k_50x	10077
11k_50x	8824
11k_50x	8858
11k_50x	13604
11k_50x	3610
11k_50x	9178
11k_50x	14897
11k_50x	7214
11k_50x	10070
11k_50x	8922
11k_50x	9458
11k_50x	8909
11k_50x	11165
11k_50x	8900
11k_50x	7765
11k_50x	7405
11k_50x	13263
11k_50x	9362
11k_50x	14063
11k_50x	14066
11k_50x	14527
11k_50x	3768
11k_50x	9651
11k_50x	13610
11k_50x	7363
11k_50x	7361
11k_50x	9439
11k_50x	15617
11k_50x	13626
11k_50x	10314
11k_50x	9360
11k_50x	8213
11k_50x	6174
11k_50x	9664
11k_50x	9201
11k_50x	9574
11k_50x	5266
11k_50x	9231
11k_50x	9790
11k_50x	9094
11k_50x	9318
11k_50x	9158
11k_50x	13791
11k_50x	13820
11k_50x	7417
11k_50x	5576
11k_50x	6389
11k_50x	9355
11k_50x	6473
11k_50x	9261
11k_50x	10049
11k_50x	9600
11k_50x	9141
11k_50x	11619
11k_50x	7388
11k_50x	6698
11k_50x	7237
11k_50x	7347
11k_50x	9703
11k_50x	9374
11k_50x	10054
11k_50x	9466
11k_50x	7340
11k_50x	7369
11k_50x	7392
11k_50x	6266
11k_50x	7320
11k_50x	9358
11k_50x	12915
11k_50x	13491
11k_50x	9249
11k_50x	11508
11k_50x	8439
11k_50x	14154
11k_50x	13679
11k_50x	7307
11k_50x	9307
11k_50x	5736
11k_50x	9582
11k_50x	11603
11k_50x	8908
11k_50x	11200
11k_50x	1807
11k_50x	7389
11k_50x	10764
11k_50x	13944
11k_50x	9143
11k_50x	12461
11k_50x	13958
11k_50x	14012
11k_50x	7349
11k_50x	7012
11k_50x	12108
11k_50x	14975
11k_50x	8068
11k_50x	7271
11k_50x	7785
11k_50x	9760
11k_50x	9510
11k_50x	6888
11k_50x	5743
11k_50x	9483
11k_50x	7329
11k_50x	9381
11k_50x	8954
11k_50x	6468
11k_50x	10218
11k_50x	9765
11k_50x	9117
11k_50x	10254
11k_50x	7510
11k_50x	10649
11k_50x	13884
11k_50x	10581
11k_50x	8812
11k_50x	15791
11k_50x	14200
11k_50x	7410
11k_50x	9500
11k_50x	7443
11k_50x	10148
11k_50x	4974
11k_50x	8956
11k_50x	10251
11k_50x	9264
11k_50x	8357
11k_50x	9429
11k_50x	15397
11k_50x	11332
11k_50x	7329
11k_50x	11882
11k_50x	9478
11k_50x	7215
11k_50x	8860
11k_50x	9093
11k_50x	9378
11k_50x	12024
11k_50x	14219
11k_50x	8937
11k_50x	6246
11k_50x	10993
11k_50x	9014
11k_50x	9275
11k_50x	8947
11k_50x	8902
11k_50x	14894
11k_50x	7345
11k_50x	5401
11k_50x	13760
11k_50x	13216
11k_50x	13899
11k_50x	7462
11k_50x	8904
11k_50x	8902
11k_50x	10209
11k_50x	10185
11k_50x	9348
11k_50x	14876
11k_50x	13977
11k_50x	10125
11k_50x	9449
11k_50x	9434
11k_50x	8366
11k_50x	4668
11k_50x	8919
11k_50x	9525
11k_50x	9584
11k_50x	9529
11k_50x	13482
11k_50x	13580
11k_50x	13645
11k_50x	7811
11k_50x	11597
11k_50x	11597
11k_50x	7366
11k_50x	7442
11k_50x	7383
11k_50x	7736
11k_50x	9403
11k_50x	11490
11k_50x	9334
11k_50x	12599
11k_50x	7386
11k_50x	9326
11k_50x	7332
11k_50x	8678
11k_50x	9454
11k_50x	8882
11k_50x	15035
11k_50x	9386
11k_50x	6421
11k_50x	6250
11k_50x	13511
11k_50x	8047
11k_50x	5533
11k_50x	16540
11k_50x	7414
11k_50x	9259
11k_50x	7779
11k_50x	12854
11k_50x	12513
11k_50x	9549
11k_50x	13890
11k_50x	13890
11k_50x	5200
11k_50x	14183
11k_50x	13701
11k_50x	9032
11k_50x	15506
11k_50x	13589
11k_50x	10862
11k_50x	14744
11k_50x	13654
11k_50x	5724
11k_50x	7311
11k_50x	9476
11k_50x	9539
11k_50x	9463
11k_50x	7432
11k_50x	8981
11k_50x	8106
11k_50x	7406
11k_50x	9522
11k_50x	9278
11k_50x	4258
11k_50x	7620
11k_50x	14884
11k_50x	7770
11k_50x	8967
11k_50x	13502
11k_50x	11328
11k_50x	9348
11k_50x	9444
11k_50x	8374
11k_50x	10403
11k_50x	5506
11k_50x	9347
11k_50x	9576
11k_50x	6484
11k_50x	9382
11k_50x	9434
11k_50x	4806
11k_50x	6419
11k_50x	8943
11k_50x	13980
11k_50x	9438
11k_50x	7795
11k_50x	6322
11k_50x	9420
11k_50x	11753
11k_50x	8987
11k_50x	11718
11k_50x	10453
11k_50x	13617
11k_50x	11742
11k_50x	11559
11k_50x	6879
11k_50x	6057
11k_50x	9346
11k_50x	7394
11k_50x	7765
11k_50x	9635
11k_50x	9543
11k_50x	7443
11k_50x	7475
11k_50x	9356
11k_50x	9448
11k_50x	13959
11k_50x	7454
11k_50x	14723
11k_50x	9519
11k_50x	14442
11k_50x	12692
11k_50x	11780
11k_50x	12679
11k_50x	11363
11k_50x	13616
11k_50x	9473
11k_50x	13522
11k_50x	9419
11k_50x	8257
11k_50x	9412
11k_50x	13825
11k_50x	9593
11k_50x	11771
11k_50x	5896
11k_50x	7361
11k_50x	8902
11k_50x	8329
11k_50x	8472
11k_50x	14054
11k_50x	8496
11k_50x	13628
11k_50x	7379
11k_50x	7506
11k_50x	7368
11k_50x	14964
11k_50x	11483
11k_50x	4688
11k_50x	7901
11k_50x	9361
11k_50x	13746
11k_50x	15442
11k_50x	9417
11k_50x	11466
11k_50x	13737
11k_50x	7427
11k_50x	8186
11k_50x	9512
11k_50x	9511
11k_50x	8049
11k_50x	8846
11k_50x	9512
11k_50x	9469
11k_50x	9484
11k_50x	5196
11k_50x	3168
11k_50x	11578
11k_50x	7848
11k_50x	9486
11k_50x	7368
11k_50x	6797
11k_50x	8758
11k_50x	7370
11k_50x	9445
11k_50x	9150
11k_50x	9389
11k_50x	9459
11k_50x	7339
11k_50x	11616
11k_50x	9338
11k_50x	7355
11k_50x	1647
11k_50x	6804
11k_50x	8911
11k_50x	6833
11k_50x	8148
11k_50x	8896
11k_50x	9873
11k_50x	8857
11k_50x	9307
11k_50x	9151
11k_50x	12092
11k_50x	8796
11k_50x	7372
11k_50x	11217
11k_50x	12441
11k_50x	7437
11k_50x	9540
11k_50x	9424
11k_50x	7443
11k_50x	12744
11k_50x	6979
11k_50x	11732
11k_50x	8948
11k_50x	7624
11k_50x	8911
11k_50x	7375
11k_50x	13111
11k_50x	8869
11k_50x	13226
11k_50x	12230
11k_50x	5494
11k_50x	7338
11k_50x	20272
11k_50x	7362
11k_50x	8908
11k_50x	14963
11k_50x	7150
11k_50x	9470
11k_50x	7958
11k_50x	7787
11k_50x	11488
11k_50x	11638
11k_50x	16980
11k_50x	9339
11k_50x	8969
11k_50x	9450
11k_50x	7181
11k_50x	8805
11k_50x	12272
11k_50x	6440
11k_50x	7413
11k_50x	6433
11k_50x	13312
11k_50x	13666
11k_50x	9445
11k_50x	9113
11k_50x	10750
11k_50x	13708
11k_50x	7171
11k_50x	7427
11k_50x	7343
11k_50x	9369
11k_50x	8909
11k_50x	10679
11k_50x	8485
11k_50x	7390
11k_50x	2343
11k_50x	15803
11k_50x	6413
11k_50x	11545
11k_50x	8757
11k_50x	7069
11k_50x	7388
11k_50x	7434
11k_50x	11443
11k_50x	7384
11k_50x	9692
11k_50x	11686
11k_50x	9422
11k_50x	8205
11k_50x	6419
11k_50x	8863
11k_50x	9505
11k_50x	13809
11k_50x	4826
11k_50x	11441
11k_50x	7789
11k_50x	7398
11k_50x	9254
11k_50x	7442
11k_50x	20956
11k_50x	7622
11k_50x	11638
11k_50x	8932
11k_50x	6486
11k_50x	9541
11k_50x	11663
11k_50x	7240
11k_50x	8897
11k_50x	8893
11k_50x	14378
11k_50x	8728
11k_50x	15523
11k_50x	8540
11k_50x	7776
11k_50x	8914
11k_50x	14936
11k_50x	7439
11k_50x	9098
11k_50x	6888
11k_50x	7801
11k_50x	14145
11k_50x	6244
11k_50x	7368
11k_50x	13328
11k_50x	8599
11k_50x	13008
11k_50x	7849
11k_50x	11943
11k_50x	8860
11k_50x	8870
11k_50x	6919
11k_50x	9524
11k_50x	7351
11k_50x	9329
11k_50x	7256
11k_50x	8963
11k_50x	16312
11k_50x	8982
11k_50x	9616
11k_50x	16110
11k_50x	9529
11k_50x	5250
11k_50x	14162
11k_50x	11749
11k_50x	7346
11k_50x	7322
11k_50x	7622
11k_50x	5282
11k_50x	9372
11k_50x	9312
11k_50x	11532
11k_50x	6201
11k_50x	9539
11k_50x	9358
11k_50x	7419
11k_50x	9474
11k_50x	13902
11k_50x	7951
11k_50x	9712
11k_50x	8966
11k_50x	9292
11k_50x	7396
11k_50x	7436
11k_50x	11644
11k_50x	7360
11k_50x	9313
11k_50x	7465
11k_50x	6165
11k_50x	10513
11k_50x	11839
11k_50x	5176
11k_50x	9477
11k_50x	14505
11k_50x	7354
11k_50x	9505
11k_50x	9105
11k_50x	8167
11k_50x	8958
11k_50x	8869
11k_50x	8556
11k_50x	11184
11k_50x	11640
11k_50x	11235
11k_50x	9311
11k_50x	6936
11k_50x	9123
11k_50x	7303
11k_50x	8994
11k_50x	12526
11k_50x	8375
11k_50x	11507
11k_50x	10000
11k_50x	9425
11k_50x	8907
11k_50x	6890
11k_50x	8978
11k_50x	13887
11k_50x	7354
11k_50x	10302
11k_50x	9372
11k_50x	6357
11k_50x	7436
11k_50x	9296
11k_50x	9424
11k_50x	7972
11k_50x	9546
11k_50x	5672
11k_50x	6151
11k_50x	7346
11k_50x	10301
11k_50x	7404
11k_50x	7358
11k_50x	9306
11k_50x	9601
11k_50x	15451
11k_50x	12472
11k_50x	9020
11k_50x	10125
11k_50x	17166
11k_50x	7487
11k_50x	13779
11k_50x	9415
11k_50x	13827
11k_50x	7312
11k_50x	9592
11k_50x	7325
11k_50x	8973
11k_50x	9823
11k_50x	3092
11k_50x	9611
11k_50x	9430
11k_50x	7937
11k_50x	16481
11k_50x	7368
11k_50x	10213
11k_50x	7467
11k_50x	7381
11k_50x	7504
11k_50x	6645
11k_50x	8836
11k_50x	12090
11k_50x	8149
11k_50x	13890
11k_50x	8296
11k_50x	9431
11k_50x	7636
11k_50x	11390
11k_50x	8962
11k_50x	10168
11k_50x	7362
11k_50x	7341
11k_50x	9055
11k_50x	9546
11k_50x	9422
11k_50x	9251
11k_50x	9499
11k_50x	8915
11k_50x	14330
11k_50x	14467
11k_50x	8928
11k_50x	6774
11k_50x	8923
11k_50x	9306
11k_50x	15513
11k_50x	9405
11k_50x	9362
11k_50x	21782
11k_50x	7433
11k_50x	7441
11k_50x	13627
11k_50x	10012
11k_50x	9465
11k_50x	9200
11k_50x	7342
11k_50x	9198
11k_50x	7285
11k_50x	7413
11k_50x	7509
11k_50x	13187
11k_50x	8878
11k_50x	9486
11k_50x	7865
11k_50x	7511
11k_50x	9344
11k_50x	9351
11k_50x	9288
11k_50x	6691
11k_50x	9019
11k_50x	7205
11k_50x	6918
11k_50x	9328
11k_50x	7355
11k_50x	9446
11k_50x	8336
11k_50x	7383
11k_50x	7347
11k_50x	9599
11k_50x	7408
11k_50x	8874
11k_50x	11195
11k_50x	13640
11k_50x	7917
11k_50x	16104
11k_50x	1874
11k_50x	9147
11k_50x	6301
11k_50x	7331
11k_50x	6984
11k_50x	10644
11k_50x	9323
11k_50x	11581
11k_50x	7342
11k_50x	7338
11k_50x	11410
11k_50x	7461
11k_50x	7361
11k_50x	13624
11k_50x	11425
11k_50x	7792
11k_50x	8566
11k_50x	9524
11k_50x	7341
11k_50x	14993
11k_50x	13310
11k_50x	9386
11k_50x	9611
11k_50x	6792
11k_50x	7352
11k_50x	9546
11k_50x	17599
11k_50x	7297
11k_50x	9379
11k_50x	7951
11k_50x	9543
11k_50x	7509
11k_50x	10464
11k_50x	7386
11k_50x	7350
11k_50x	7111
11k_50x	9533
11k_50x	11130
11k_50x	11262
11k_50x	13479
11k_50x	11568
11k_50x	11569
11k_50x	10020
11k_50x	8153
11k_50x	13740
11k_50x	13645
11k_50x	7371
11k_50x	9561
11k_50x	7304
11k_50x	9451
11k_50x	6881
11k_50x	7362
11k_50x	7440
11k_50x	7525
11k_50x	9546
11k_50x	15287
11k_50x	7880
11k_50x	6705
11k_50x	9331
11k_50x	9390
11k_50x	9460
11k_50x	10287
11k_50x	13640
11k_50x	13650
11k_50x	16715
11k_50x	7769
11k_50x	10205
11k_50x	9421
11k_50x	8894
11k_50x	6788
11k_50x	7009
11k_50x	6444
11k_50x	14298
11k_50x	6843
11k_50x	9133
11k_50x	11557
11k_50x	7505
11k_50x	7360
11k_50x	9636
11k_50x	9509
11k_50x	9131
11k_50x	7442
11k_50x	8997
11k_50x	11749
11k_50x	5136
11k_50x	12740
11k_50x	7446
11k_50x	13040
11k_50x	9416
11k_50x	6921
11k_50x	7355
11k_50x	6103
11k_50x	9358
11k_50x	8914
11k_50x	14034
11k_50x	11594
11k_50x	9376
11k_50x	7375
11k_50x	4891
11k_50x	9134
11k_50x	9242
11k_50x	9294
11k_50x	9424
11k_50x	9565
11k_50x	9413
11k_50x	9256
11k_50x	9494
11k_50x	7383
11k_50x	11917
11k_50x	7282
11k_50x	7453
11k_50x	11023
11k_50x	9448
11k_50x	7826
11k_50x	8919
11k_50x	12294
11k_50x	9036
11k_50x	7475
11k_50x	6212
11k_50x	13705
11k_50x	7946
11k_50x	7433
11k_50x	9508
11k_50x	7394
11k_50x	9394
11k_50x	7449
11k_50x	11232
11k_50x	7517
11k_50x	10248
11k_50x	11777
11k_50x	15337
11k_50x	13492
11k_50x	9339
11k_50x	8870
11k_50x	7321
11k_50x	7327
11k_50x	11626
11k_50x	9463
11k_50x	15292
11k_50x	7878
11k_50x	7363
11k_50x	10657
11k_50x	13728
11k_50x	9752
11k_50x	9176
11k_50x	11559
11k_50x	9371
11k_50x	11594
11k_50x	11669
11k_50x	7648
11k_50x	8624
11k_50x	7437
11k_50x	8484
11k_50x	8838
11k_50x	12933
11k_50x	8927
11k_50x	7739
11k_50x	9506
11k_50x	7387
11k_50x	8972
11k_50x	7385
11k_50x	9103
11k_50x	8918
11k_50x	8863
11k_50x	11551
11k_50x	8144
11k_50x	8490
11k_50x	5487
11k_50x	7378
11k_50x	8728
11k_50x	13919
11k_50x	7449
11k_50x	12305
11k_50x	9577
11k_50x	7323
11k_50x	7606
11k_50x	7440
11k_50x	9076
11k_50x	8166
11k_50x	8485
11k_50x	7333
11k_50x	15534
11k_50x	7483
11k_50x	7352
11k_50x	7200
11k_50x	7226
11k_50x	13621
11k_50x	13645
11k_50x	8886
11k_50x	7460
11k_50x	10435
11k_50x	7434
11k_50x	9379
11k_50x	6816
11k_50x	7847
11k_50x	5213
11k_50x	8910
11k_50x	13395
11k_50x	10781
11k_50x	7282
11k_50x	7461
11k_50x	10123
11k_50x	14928
11k_50x	8706
11k_50x	9526
11k_50x	9127
11k_50x	14959
11k_50x	7390
11k_50x	9543
11k_50x	13084
11k_50x	11538
11k_50x	8129
11k_50x	12787
11k_50x	7467
11k_50x	7805
11k_50x	6459
11k_50x	8942
11k_50x	11241
11k_50x	8802
11k_50x	6832
11k_50x	7452
11k_50x	14985
11k_50x	6845
11k_50x	7366
11k_50x	7370
11k_50x	13461
11k_50x	7332
11k_50x	7339
11k_50x	9344
11k_50x	9369
11k_50x	9487
11k_50x	7493
11k_50x	11395
11k_50x	11425
11k_50x	8903
11k_50x	7364
11k_50x	7326
11k_50x	5476
11k_50x	7397
[truncated: 294,534 more rows]
