# Supplementary material for: Effect of sequence depth and length in long-read assembly of the maize inbred NC358
Source: Nat Commun. 2020 May 8;11:2288. doi: 10.1038/s41467-020-16037-7 (PMC7211024; doi:10.1038/s41467-020-16037-7)
Supplement: Supplementary file 4 — Source Data [file 41467_2020_16037_MOESM4_ESM.zip › Source Data/Fig. 2B, Suppl. Fig. 7, 9-11/W22-NRgene-v2-GCA_001644905.2.fa.mod.out.len]

2130
539
124
125
453
828
466
7350
158
619
619
618
1104
114
818
443
619
443
619
443
268
443
634
443
619
443
435
375
439
332
299
552
3851
3754
580
141
930
6440
1478
6558
3390
1801
6854
527
1270
3176
442
369
930
1846
2156
415
507
489
392
157
107
1173
1730
850
4556
252
4889
1003
1493
334
1494
151
392
489
507
415
1207
885
3418
376
317
578
785
1712
588
152
392
489
507
415
1207
662
1175
126
109
165
393
491
507
415
655
3420
885
1207
415
507
462
357
158
110
126
873
540
2889
1553
7272
641
126
107
165
394
405
930
2506
1174
126
107
161
393
490
507
415
3103
930
1725
2360
932
2777
2952
728
436
350
1566
326
1843
300
583
3782
367
767
361
701
389
422
1448
363
776
949
896
305
3254
106
519
1608
544
607
224
653
179
3698
234
179
3698
591
395
738
773
279
430
468
100
200
1176
126
106
162
392
489
507
415
4432
338
345
491
282
4628
340
807
401
233
555
1014
373
179
653
224
568
544
1665
5107
2669
238
3785
6797
1031
306
412
122
608
273
1993
443
459
612
437
443
436
619
442
459
437
437
443
627
444
619
618
619
612
443
458
619
443
618
619
434
446
403
443
253
465
619
443
619
187
523
253
201
127
465
186
486
14932
801
664
619
443
202
637
109
115
20969
591
1511
362
142
436
253
245
278
619
436
437
437
253
622
437
437
437
619
437
436
619
619
437
623
253
619
434
619
437
619
437
985
437
437
619
437
611
437
618
619
619
437
437
198
182
8169
7357
1294
662
619
619
437
437
437
437
619
437
619
437
619
438
437
619
619
436
436
436
437
599
619
619
437
619
1086
6554
4413
6272
10538
612
803
437
634
437
313
253
196
253
132
159
133
815
438
131
159
133
803
253
253
253
1167
278
234
130
437
619
253
253
253
508
619
802
437
114
437
437
437
253
619
437
437
435
253
182
178
437
437
305
620
437
619
384
355
608
620
437
618
454
256
619
437
612
619
437
253
546
897
6981
2004
164
287
438
569
355
617
430
530
437
255
437
437
619
253
437
437
619
437
253
619
182
463
107
437
253
437
6263
475
149
287
437
443
259
619
103
253
253
253
314
9435
216
295
102
803
406
199
118
259
110
155
250
246
134
302
393
253
443
619
366
102
619
253
443
1188
253
103
141
2307
173
5076
7429
9864
11655
264
1520
182
541
580
2051
1240
158
182
541
574
1164
972
1046
6064
253
253
621
437
437
437
621
621
621
437
437
437
437
674
437
621
437
437
437
619
437
437
619
619
619
619
619
619
437
437
436
619
437
619
437
146
279
253
437
544
437
619
435
619
619
437
619
437
619
619
437
621
435
308
437
801
619
437
248
619
176
378
625
115
9386
132
343
701
617
620
443
410
462
199
116
413
462
143
297
5682
7814
2802
1781
116
388
266
477
198
116
388
115
404
462
199
116
388
122
199
220
260
442
252
408
151
478
113
141
314
132
106
200
619
112
220
443
444
253
458
443
443
444
253
443
443
443
443
619
458
327
3509
5215
645
305
437
437
437
437
437
437
437
619
619
803
623
437
437
619
437
253
437
619
437
437
437
437
437
619
437
7376
437
253
437
434
437
147
253
253
103
436
437
437
437
545
436
279
103
437
437
437
506
253
253
253
253
253
253
437
437
437
436
253
619
437
253
590
437
619
437
437
618
437
437
803
158
6901
278
253
619
803
437
253
619
437
619
619
619
437
618
437
620
619
437
253
395
9354
233
437
619
437
437
253
253
196
103
650
619
494
561
253
437
619
619
619
201
532
437
437
493
619
253
437
437
253
204
437
435
437
339
435
103
9359
123
188
156
1237
219
245
462
112
263
257
762
480
443
452
443
443
443
268
443
443
619
443
253
619
443
253
443
593
14238
3199
253
227
443
619
442
619
619
803
253
360
443
253
690
253
444
619
253
304
619
443
437
443
619
619
443
443
619
443
618
443
619
332
187
380
809
443
619
443
619
618
443
634
443
634
443
634
442
440
619
803
253
443
443
468
10048
447
411
1913
491
474
1317
2184
2682
157
202
172
100
167
2975
1899
7046
539
1323
5073
305
386
361
107
126
437
619
619
437
437
437
437
437
103
437
437
437
253
437
619
437
5068
1196
791
437
437
364
732
102
437
619
437
103
437
7506
803
619
437
437
437
437
619
446
619
436
437
103
437
619
437
103
619
438
253
619
619
437
253
437
437
434
437
619
619
437
619
437
437
437
437
437
619
437
437
612
443
253
443
619
443
619
619
254
542
619
443
437
368
508
619
440
574
250
358
135
398
121
293
102
1082
485
160
208
250
358
135
274
293
443
802
387
443
425
1775
257
185
619
443
121
1812
513
345
4754
6762
4380
443
443
625
443
182
661
848
1330
1236
466
443
443
253
443
437
809
443
625
437
437
620
628
437
803
437
232
117
436
253
628
437
437
437
223
117
437
619
477
298
113
151
110
253
187
259
182
392
112
284
224
234
103
179
253
239
174
1625
149
109
448
106
287
251
212
136
213
324
446
488
253
437
437
409
253
436
437
619
452
409
619
437
409
253
436
438
619
437
437
619
619
437
619
437
619
437
619
619
619
618
437
253
188
437
628
437
253
437
437
437
619
619
437
253
437
619
100
7487
206
9481
123
253
618
437
437
435
437
437
619
253
253
253
365
7531
10207
936
9558
253
803
455
206
111
281
4744
458
5043
169
185
379
661
619
443
443
253
443
480
128
443
444
444
619
443
619
443
619
259
618
443
803
443
253
619
260
447
106
366
312
394
137
244
619
627
415
803
205
552
5075
6736
6933
625
619
198
316
1192
118
165
1058
3639
473
373
410
272
156
148
316
1042
142
118
165
1058
107
112
437
437
435
985
437
349
7366
105
621
621
103
313
184
253
198
7533
244
437
619
618
437
619
391
287
215
1050
295
437
619
437
437
437
437
437
142
119
437
437
618
253
437
437
619
437
437
437
8569
304
569
619
437
622
619
253
443
443
443
628
628
628
437
458
161
192
122
140
5796
7441
3597
7168
520
161
192
443
161
192
437
443
253
109
112
443
384
7405
443
379
185
799
220
311
379
185
443
443
619
436
443
379
185
433
239
100
188
123
11474
222
235
369
176
213
948
11491
253
443
625
437
437
443
252
442
253
443
205
226
443
625
444
619
619
985
619
618
927
136
130
929
387
609
443
253
443
253
745
387
443
458
619
443
458
443
443
379
386
443
443
619
443
619
443
253
220
224
320
9422
128
437
240
443
108
9460
369
435
804
437
619
437
437
437
619
307
423
437
437
253
437
253
437
437
532
201
437
187
332
437
437
253
437
619
437
437
253
465
187
220
5032
4275
199
669
116
664
443
443
442
619
619
619
437
434
619
664
170
188
165
277
438
144
263
113
191
387
169
113
112
392
619
443
803
436
627
436
173
259
253
259
332
187
443
619
253
607
586
253
259
198
7373
617
336
443
443
619
443
443
619
526
135
443
202
453
109
116
9876
6840
1771
2343
436
582
833
3256
451
437
253
436
102
9426
153
253
433
253
437
253
437
296
437
2351
2294
169
4339
4934
103
253
140
437
437
619
253
195
437
114
437
251
437
437
619
803
434
619
437
140
643
182
437
619
618
618
619
437
472
478
437
437
619
619
619
504
493
253
437
619
437
619
253
436
618
437
619
437
197
257
663
619
437
619
437
437
619
437
619
437
437
198
182
5491
7310
3532
2128
1221
4079
662
619
409
619
801
437
619
398
584
521
437
619
436
556
437
617
435
436
437
621
619
437
621
252
195
253
619
132
159
133
802
619
437
619
644
158
234
130
253
247
437
253
437
253
437
803
196
253
132
289
247
477
3020
1817
387
619
619
437
112
253
437
261
698
182
253
112
253
437
437
437
437
620
437
435
619
437
619
437
678
253
437
619
171
240
564
9373
437
620
803
253
619
433
437
437
621
437
437
437
621
437
619
437
438
437
402
621
7454
405
620
345
497
497
437
619
253
443
2404
334
661
758
120
177
1402
630
241
703
248
495
1645
4733
12771
7331
563
499
4351
178
2306
139
103
253
143
803
401
127
124
534
271
209
103
457
323
253
861
142
409
321
619
437
679
142
409
337
437
253
118
119
326
7375
257
253
437
437
437
803
597
388
253
102
210
122
106
379
164
137
338
142
163
200
253
253
253
103
618
437
437
253
433
446
619
437
149
437
437
433
255
437
530
409
569
438
103
253
253
437
178
182
429
427
630
437
437
803
437
446
619
253
443
439
443
259
244
253
345
612
443
166
152
7360
122
130
234
158
147
306
607
1865
1639
5204
3268
235
618
443
619
619
443
619
443
662
9500
182
203
442
443
619
443
617
443
985
443
809
787
565
823
866
688
278
604
152
285
2012
866
688
278
313
174
285
214
277
253
437
437
437
622
187
332
305
437
437
253
437
437
619
248
619
253
437
618
437
438
619
437
437
102
111
12598
116
103
453
202
437
619
1167
437
437
436
621
603
7361
436
437
1040
253
253
440
102
357
116
100
165
112
113
169
386
193
113
263
144
625
619
437
619
724
437
434
802
10059
4718
480
187
456
226
171
782
1284
2017
13159
253
523
187
465
253
443
619
278
101
466
627
801
443
619
443
366
102
443
253
253
667
437
103
171
619
443
619
619
437
114
440
618
443
468
523
442
261
168
975
2346
201
179
358
437
618
621
618
437
803
619
253
437
437
437
433
253
433
253
803
437
437
803
437
436
186
435
435
179
803
437
619
619
437
619
312
131
671
134
437
619
181
176
619
437
619
437
438
437
437
437
438
437
437
253
365
437
140
437
803
253
437
437
387
279
146
369
5437
681
187
789
436
396
179
359
7430
4057
619
618
443
253
443
345
443
458
443
619
619
452
442
443
387
927
342
443
621
733
702
5874
1565
8315
173
2306
139
103
252
1170
401
127
114
440
271
208
103
620
7405
243
437
437
437
861
142
409
320
437
360
437
619
619
140
693
948
5106
106
641
253
238
143
170
221
253
183
336
253
472
418
198
182
9600
662
613
378
437
437
613
437
437
618
613
456
103
253
253
437
436
619
437
619
437
253
437
437
619
437
619
459
437
619
253
496
619
437
618
437
437
619
332
187
436
1617
1732
5195
618
436
619
436
466
199
259
619
132
159
135
437
437
187
332
619
435
619
436
437
621
310
158
234
130
253
253
436
253
436
137
209
253
437
803
619
332
187
438
137
209
437
215
206
782
114
224
253
434
114
101
182
192
437
252
253
103
441
568
355
608
412
530
437
256
437
437
619
437
437
437
435
619
182
458
193
189
358
210
437
619
437
437
803
109
266
338
137
164
380
106
122
210
102
225
131
511
182
174
118
215
560
424
279
105
803
406
199
112
253
110
155
240
191
134
302
393
110
437
632
245
436
437
143
170
221
253
253
183
124
216
388
597
175
280
187
437
437
100
1180
1921
214
7290
530
342
253
248
7396
368
119
620
325
1097
2676
1301
462
382
122
253
382
122
343
237
253
619
112
220
437
438
253
437
437
437
438
437
619
437
253
436
437
437
439
424
253
437
437
253
437
437
437
801
437
437
619
437
437
437
619
437
804
437
619
437
253
253
253
253
103
437
426
415
422
437
535
606
437
619
437
437
529
7328
157
437
437
437
438
437
437
401
196
619
437
619
436
437
437
437
196
619
437
618
437
437
437
618
437
619
437
437
437
619
524
587
466
437
619
436
437
437
436
437
262
437
619
437
619
435
437
127
412
436
437
437
620
127
103
437
437
619
437
253
437
619
198
584
250
437
395
7383
233
611
437
253
437
437
619
437
368
436
437
437
618
619
285
1257
6260
342
437
437
618
437
619
619
437
619
402
452
437
437
366
102
803
438
628
437
437
618
619
699
437
332
187
437
437
619
604
282
102
437
618
437
618
437
619
437
619
435
619
618
619
437
198
7434
426
372
619
437
620
619
619
437
620
437
437
253
619
437
617
437
619
803
436
619
437
619
803
437
437
437
619
253
619
368
587
9873
1091
701
230
383
733
397
143
1670
157
1552
185
861
286
608
4918
101
2706
321
109
7404
1131
150
440
619
253
436
619
437
437
129
574
437
437
435
253
619
437
621
436
427
253
619
437
621
437
437
619
253
437
803
619
437
619
437
437
232
9687
211
803
253
619
437
621
437
279
105
803
231
9462
181
110
9395
112
253
293
253
248
7201
253
443
321
466
130
861
259
443
606
1085
606
535
443
109
209
271
619
171
562
697
187
548
124
127
401
803
253
103
139
2307
173
10604
3364
1592
1067
6097
619
435
619
497
494
288
620
443
621
437
443
443
443
621
437
435
267
437
437
435
443
621
437
437
437
262
437
437
262
437
437
619
619
437
435
253
619
437
424
212
437
398
462
193
116
818
305
619
332
369
619
193
116
413
462
193
116
382
122
350
237
619
619
437
253
468
436
147
253
250
103
437
561
387
350
143
437
437
437
989
438
619
435
985
619
437
619
182
7338
753
387
437
437
619
927
301
437
803
364
619
120
438
493
261
436
618
437
619
619
220
428
437
436
253
619
437
435
437
9512
369
435
803
100
9431
342
140
437
619
181
176
619
619
437
437
437
437
619
437
438
437
544
438
120
435
618
2605
382
437
800
131
312
619
437
437
437
436
437
437
619
437
437
437
812
437
437
437
437
253
437
462
437
437
437
619
437
618
621
621
253
437
446
144
1131
526
512
411
9564
566
6242
251
251
253
253
252
253
253
253
251
252
253
182
253
228
2023
1315
317
176
1123
2010
228
253
185
253
253
253
250
252
259
253
259
253
257
252
253
221
259
251
259
320
409
5329
464
747
1615
492
13882
288
459
240
7458
208
444
443
7385
548
443
109
253
443
443
801
441
443
624
187
332
443
187
347
253
123
9481
207
7504
106
347
6823
209
619
253
443
442
443
619
443
181
636
147
2511
277
437
436
437
253
433
253
332
187
437
103
456
613
437
619
619
437
598
7337
154
437
437
437
628
619
206
236
213
136
212
288
106
447
112
392
182
259
187
252
250
113
191
468
253
250
155
619
437
117
223
154
437
437
437
619
619
619
437
437
437
443
619
437
472
344
230
437
437
617
437
437
253
452
253
504
2281
244
253
618
437
246
437
619
437
619
437
415
412
194
206
170
369
220
232
123
181
220
798
179
378
305
253
433
253
437
332
187
179
379
437
7427
369
437
521
437
621
332
556
619
243
347
110
103
253
227
438
190
161
552
9408
437
628
437
437
190
161
621
437
438
443
437
448
7452
253
626
670
618
437
253
619
437
611
437
437
437
103
152
1151
113
1181
299
1127
152
103
619
263
112
437
437
428
7439
198
437
437
436
244
7538
198
253
313
109
620
620
435
437
387
437
408
351
119
618
445
414
450
103
198
9302
435
435
443
443
443
112
263
619
443
634
443
443
127
262
443
253
619
619
443
619
443
443
268
443
443
443
112
263
625
675
192
442
112
263
625
6967
11521
552
205
443
619
619
443
259
619
244
137
394
312
366
106
447
443
619
619
619
268
634
443
618
818
443
444
444
809
619
253
443
619
443
619
444
443
438
240
3622
4276
240
619
443
444
444
619
259
443
620
443
619
619
443
443
443
164
113
443
444
443
619
443
619
809
619
259
447
106
366
313
394
137
244
619
443
442
205
552
446
1931
522
795
305
594
6933
6934
619
263
112
437
437
437
619
1169
437
435
237
329
263
112
437
437
619
437
435
618
263
112
437
437
619
437
435
434
7752
1606
198
103
461
408
434
634
1533
409
324
937
105
5454
708
2562
222
105
1439
6603
222
105
268
2178
207
843
427
437
445
621
436
103
313
253
619
437
634
198
7475
244
437
621
437
437
619
434
198
7439
428
437
619
437
619
253
508
429
253
669
449
6689
448
619
619
437
437
437
619
619
437
619
437
437
437
435
438
437
437
617
437
628
437
618
619
619
259
253
443
443
818
441
802
619
619
619
619
253
101
671
347
218
8082
703
5313
230
627
161
192
443
443
619
437
627
443
627
443
440
161
192
311
259
253
214
590
347
443
236
223
233
383
7379
443
446
253
446
443
443
311
443
443
254
244
2282
504
259
625
443
443
619
263
112
437
437
437
619
437
437
437
435
7354
4422
419
9187
198
103
438
197
1023
437
445
621
436
103
313
253
332
187
497
253
198
7537
244
437
437
437
619
619
437
103
436
613
437
198
7419
433
437
618
437
619
437
112
263
619
103
152
698
116
253
437
619
564
627
436
628
437
253
7452
448
437
619
437
437
437
437
438
437
436
803
176
253
437
802
620
109
802
619
253
619
437
492
437
802
619
620
437
253
253
437
437
437
437
437
622
161
190
437
437
305
379
179
799
220
100
188
123
232
235
369
176
213
782
434
127
424
253
443
253
443
624
443
619
443
443
253
253
347
9528
585
387
447
140
468
412
5982
957
465
393
443
443
619
443
253
158
7704
153
220
224
437
437
253
365
5188
1730
2214
261
437
437
619
633
502
4360
5087
369
435
803
437
140
365
253
437
437
617
436
181
176
803
619
437
262
447
106
437
438
436
619
437
619
620
437
252
619
436
619
437
437
619
437
437
437
435
619
437
437
253
103
253
252
437
620
253
437
619
620
252
437
625
619
437
187
332
437
437
253
253
757
437
437
360
449
434
179
379
305
569
7361
2005
8648
488
437
618
619
253
437
436
437
437
437
619
437
437
468
619
248
619
183
378
612
437
437
619
437
619
612
437
437
619
253
201
182
277
142
253
465
180
515
435
437
619
848
168
182
158
457
618
437
618
144
263
113
192
387
169
113
112
165
100
116
357
803
252
253
253
253
253
803
229
746
336
437
437
619
437
803
520
619
629
506
618
437
618
438
202
637
103
116
12583
2056
451
437
803
437
379
179
437
155
253
103
437
296
443
437
437
1001
437
437
619
617
441
437
253
437
619
619
437
181
636
437
800
131
312
619
437
437
198
182
3155
1360
373
4774
662
437
619
437
619
437
618
437
532
201
253
187
332
619
437
112
253
436
619
437
619
437
618
437
619
619
284
9399
157
621
437
437
437
437
253
248
319
1449
505
114
223
669
531
529
1972
505
223
666
194
1801
452
3856
452
253
437
619
220
567
253
437
137
209
437
569
803
411
530
452
256
226
183
226
183
436
619
436
253
437
149
287
437
437
619
289
437
437
253
437
253
437
253
442
442
253
437
437
127
620
103
253
253
253
200
306
437
338
137
164
380
106
122
210
102
101
355
8288
700
5418
495
354
9393
469
440
674
266
6498
2033
6532
352
1072
2009
369
7234
1663
746
671
1047
668
1467
8696
1471
386
322
316
854
1487
228
252
181
253
253
253
245
252
251
253
182
253
253
251
253
7406
276
1647
405
636
138
253
244
253
253
252
1663
104
603
104
123
209
524
775
524
2892
104
123
209
524
166
253
228
2021
544
3957
3435
146
239
161
5182
251
251
259
253
258
259
259
252
251
252
253
182
253
6270
2224
240
2021
1287
6303
559
321
318
485
708
2023
228
253
181
253
253
253
244
253
139
551
449
1746
309
253
251
426
253
252
252
253
253
253
251
252
245
253
253
253
181
253
229
2018
181
1191
318
319
2878
229
253
186
253
252
251
253
253
254
252
253
253
251
251
1571
5920
2791
1267
1463
1377
2174
2716
1554
2351
1025
701
5096
5348
442
4546
213
2912
154
2158
264
415
650
929
445
898
378
408
430
315
2739
683
1125
114
2725
2307
269
580
624
3920
9462
1175
126
107
165
392
489
507
415
931
229
950
279
326
438
451
415
2421
2796
662
930
109
939
208
4956
2463
1089
2039
2528
2736
2780
2905
389
932
1595
6427
932
1989
8385
1173
126
107
159
393
462
522
415
977
930
229
3657
505
452
109
174
117
173
744
5504
109
174
117
332
2624
407
331
1235
288
1151
6809
108
11682
766
383
450
3404
4429
3163
390
302
1993
6084
2465
1066
4305
943
581
935
2340
384
578
361
930
356
3154
316
568
7929
628
5262
2953
579
174
4625
477
774
328
829
298
577
417
339
464
320
6883
318
503
373
3428
749
387
422
9496
333
651
15534
393
2081
731
443
13306
397
338
2080
2091
386
806
186
9229
426
558
334
823
981
670
460
13058
1583
384
5732
435
9324
8533
1822
376
286
852
4369
2622
617
1956
932
2528
1884
4270
930
2795
655
415
251
185
507
489
392
165
108
126
1175
1162
415
507
490
393
166
108
126
656
420
507
489
392
162
107
4663
1264
3172
2107
5147
3944
676
1840
2680
2189
929
1633
287
1300
562
2433
394
5018
5028
1751
540
802
780
1088
1927
289
1308
142
132
341
174
575
387
1594
677
570
614
312
485
15568
332
749
10101
14976
244
941
384
942
300
501
415
404
319
931
457
1917
930
351
480
983
778
1813
1365
932
661
991
5235
2233
329
365
217
1008
782
946
107
605
152
720
1216
3469
486
745
205
1418
747
432
26451
243
548
316
970
151
266
306
1897
251
252
254
253
253
250
252
253
265
253
253
168
253
228
2370
317
2331
5940
943
624
1183
5460
532
189
655
1875
449
2041
252
251
253
253
211
629
333
537
305
665
346
1899
6274
895
6865
5942
481
3066
586
6168
575
783
1000
6760
1094
1366
1362
496
908
377
485
131
1343
1904
685
798
124
1599
958
207
465
485
1343
1905
685
799
563
174
1407
577
458
4659
2371
1094
6760
1000
6899
3046
6385
150
7503
581
402
1390
741
5795
244
251
253
253
252
253
253
235
843
138
245
231
1018
4934
498
474
393
1987
1793
2094
309
260
251
259
233
253
252
258
250
259
253
251
252
251
157
170
253
253
253
200
251
253
253
253
181
253
228
1400
658
231
235
653
1859
724
6378
458
437
619
437
619
619
619
619
444
619
259
619
568
424
437
443
443
619
620
443
619
106
648
342
802
619
619
437
434
619
152
619
253
554
224
653
179
1082
6476
2736
2585
270
379
329
4421
6978
578
183
844
526
1485
1170
1822
253
240
253
199
251
252
252
251
254
251
252
250
253
253
253
196
253
106
111
253
182
253
252
251
253
253
253
252
253
253
251
253
2568
471
299
178
372
226
1503
627
396
279
644
131
116
182
487
1536
445
172
5258
172
133
932
176
363
289
1168
866
548
6488
420
343
1927
2157
273
612
240
1027
588
447
227
1554
3260
3485
683
13261
303
515
516
1000
1080
1294
349
706
122
220
13647
658
1683
326
133
107
173
363
516
1357
2203
7662
1010
1425
362
800
9467
345
7338
449
1597
2236
281
259
251
246
233
253
252
258
240
259
253
251
252
251
253
253
253
181
253
228
2021
1329
167
319
317
1315
254
14959
1786
240
253
182
253
251
251
244
259
253
258
259
259
253
259
253
159
1842
1117
576
139
312
140
256
607
319
265
203
374
6252
4179
7442
361
632
655
2021
227
253
181
253
253
253
251
252
251
252
259
252
258
252
252
253
233
397
481
263
695
446
613
1484
1522
5780
1173
578
2259
356
211
3543
585
2376
483
304
408
1211
143
150
261
627
531
2484
9361
3869
561
390
547
8931
14335
582
540
1504
4846
6852
11363
2034
604
674
165
387
2762
536
396
7305
653
688
306
7444
355
357
2034
1637
2506
5458
507
5314
666
6354
283
11356
340
1290
1610
941
107
628
2118
1764
371
793
761
9298
479
1288
838
419
1894
251
250
259
254
258
259
258
234
251
252
253
162
178
240
707
280
636
314
343
318
566
705
1377
308
220
185
251
253
253
251
252
251
233
142
2094
483
1260
3173
678
128
548
589
328
143
186
421
678
752
462
7946
663
6239
279
6931
9410
291
615
426
319
259
251
259
233
253
252
258
253
250
253
251
252
251
253
253
253
185
253
228
1397
658
231
233
138
843
235
253
253
252
253
253
250
251
5610
741
482
518
483
676
436
9573
447
435
2282
2873
517
328
6884
759
183
4428
415
142
507
489
393
166
108
126
951
608
185
650
415
507
489
392
157
248
462
513
300
285
2265
2878
950
5866
3961
349
4148
251
252
259
254
258
258
259
252
251
252
253
182
253
240
2018
1295
306
150
249
258
252
253
233
259
251
259
355
1402
1491
1988
390
511
534
297
1226
1699
1063
514
393
875
1861
1652
423
341
259
242
259
253
253
252
258
253
259
253
251
252
252
253
253
253
187
447
149
1051
2330
931
466
149
1055
1517
9521
328
181
253
253
253
321
288
288
321
1316
1839
228
252
182
253
252
405
848
2418
1790
208
881
666
533
4003
1732
251
251
253
254
252
253
253
252
251
252
253
7398
147
253
228
2030
1309
314
315
317
1327
2020
228
253
181
253
253
254
251
166
4616
4808
251
252
259
254
259
252
253
233
259
251
259
310
695
772
1457
1596
550
481
1009
7376
6463
1868
393
588
501
154
7399
1132
4967
473
565
763
770
380
9387
111
670
1734
875
781
406
606
446
6636
342
4640
461
829
3920
1634
251
251
253
253
252
253
253
193
252
253
182
253
228
2023
1135
314
316
317
1326
1547
677
228
253
181
253
169
169
309
741
1755
522
1351
655
4343
2792
313
310
119
464
299
372
8103
1562
234
311
310
119
525
525
524
525
525
525
525
525
235
441
1894
474
768
311
608
167
350
6480
301
423
435
525
525
423
435
525
524
437
435
524
525
423
509
320
525
149
1810
3644
2496
380
514
525
324
122
1063
2007
9424
104
210
2744
7337
111
8968
2846
3132
1318
408
7820
2038
2587
1157
6801
3038
508
444
282
2563
2425
1717
181
174
209
9406
250
1409
465
605
216
684
353
225
240
189
1245
408
1029
1292
471
240
7682
5468
1729
3676
3303
292
4945
699
8116
1685
7632
1833
195
1188
1783
878
1129
1223
700
1749
8960
855
3025
2141
9393
4598
2244
230
171
336
129
808
167
4464
372
441
954
249
322
1736
1537
1297
5838
3085
2858
184
116
154
120
360
118
1367
2490
2654
6093
9395
478
11384
3349
8284
3878
2984
3414
4377
147
551
185
401
1175
124
551
1781
6198
1880
792
7477
729
471
3370
155
116
513
631
2379
4799
3834
2181
557
342
4785
377
181
335
111
4764
6426
704
556
2445
275
1026
2326
182
210
232
570
4727
1528
7475
1913
2688
1835
2858
893
2219
2038
170
2109
1321
237
422
6575
6690
1363
715
1076
696
7443
5212
2367
595
830
6351
3651
2794
1239
3745
376
105
118
7972
680
1583
481
320
1411
1090
263
1235
198
124
604
2739
207
217
577
320
123
253
4236
2868
11340
179
112
771
3162
6214
139
383
4876
218
4053
1113
1073
1630
1366
3934
547
176
207
1385
353
8401
563
126
271
2908
795
737
1373
2420
1430
1425
137
271
2277
1263
904
325
6787
131
131
3338
587
2858
116
154
402
514
963
987
8303
955
2558
252
3280
1079
9507
3998
6618
320
4716
1593
2269
6242
810
9536
306
2027
912
1042
189
13680
222
3485
219
1084
3131
176
212
240
268
508
164
2211
209
2856
953
1205
2113
2699
200
183
256
101
128
1802
2166
6207
274
1884
554
219
644
4842
553
803
257
1173
8454
1445
179
738
1006
13617
8089
547
547
13707
2830
134
9599
1608
162
120
159
190
221
985
447
742
366
804
1535
2441
8298
314
5936
163
13545
353
114
412
12921
163
901
201
224
135
403
1245
843
462
760
1293
1507
760
1293
2512
183
841
112
6090
598
467
1014
8008
859
128
679
280
679
156
376
573
293
6846
2240
3468
5423
3893
1153
629
9074
278
8299
721
745
6712
4796
669
6649
4041
2400
2489
315
177
171
283
125
129
463
9358
813
2318
2882
4331
220
212
375
132
313
493
886
903
339
158
452
3543
628
8434
867
424
266
930
1641
1981
3005
580
1333
344
427
1476
315
343
343
278
1639
3932
316
405
229
374
14962
360
333
435
506
2711
2848
4438
415
507
489
392
161
107
126
1686
185
650
415
383
944
1000
703
477
291
1190
126
391
392
489
507
413
648
2106
376
253
437
618
437
253
437
619
437
435
610
619
496
253
158
953
7901
465
314
245
426
398
140
859
182
128
387
694
263
437
253
436
437
619
244
619
619
619
434
437
437
644
241
437
253
209
619
437
437
226
461
253
437
226
3392
3957
2310
762
393
10907
312
641
6680
3327
293
207
470
104
333
572
1263
609
729
1013
371
7381
343
371
5605
7386
3864
5041
225
561
119
2084
313
1191
126
107
163
348
488
112
4571
937
624
330
150
108
126
1175
364
237
1957
932
1656
3311
1001
2618
416
503
489
392
164
107
126
1175
4812
504
105
4065
356
484
4087
6171
933
850
755
2282
876
180
3646
273
4439
415
507
489
392
165
108
123
1174
2424
336
369
2461
6234
7537
371
576
379
509
922
1719
933
2113
929
129
491
394
165
108
126
1175
856
108
126
1174
4765
3312
1857
584
579
1321
930
183
1756
361
2251
930
126
108
164
394
491
507
420
412
3530
633
3444
2519
404
4545
467
271
174
116
154
873
2678
1151
7259
326
1977
1546
6154
5409
363
691
2286
231
1514
231
2171
103
231
231
231
1693
1091
664
1417
470
2270
691
1465
2170
440
2171
231
1189
809
6136
13648
9280
762
449
643
358
434
430
303
2016
3936
930
3016
2465
1093
1920
4446
4645
2856
336
464
825
2831
3990
299
530
589
455
357
2942
6872
816
6423
1332
281
317
456
362
348
3485
323
1947
679
930
3950
381
330
570
599
363
393
1066
526
937
1828
6864
388
237
259
259
258
253
259
251
251
2701
831
2205
253
251
253
226
253
252
252
253
152
187
251
251
5630
652
553
446
143
2842
3958
1335
477
979
488
512
254
174
4911
448
586
698
601
6257
7207
852
9396
481
908
225
334
520
8807
225
334
520
2269
1006
136
925
106
208
2819
272
172
204
142
652
816
502
349
14952
436
965
1527
2085
2574
319
430
434
377
4267
342
562
2617
415
507
490
393
161
107
126
1163
380
5751
4269
257
125
1115
366
313
590
262
3883
249
4945
1015
336
223
619
993
818
442
619
156
7453
395
3775
1548
1736
10238
481
187
465
253
437
253
437
548
515
186
465
253
437
435
378
322
461
164
268
443
437
619
406
294
199
448
131
182
1105
232
443
437
921
170
412
619
446
448
131
269
336
103
376
446
621
437
803
619
619
619
179
760
433
176
923
6570
346
4751
1891
2015
8184
371
9416
114
290
1109
564
322
1659
408
259
251
259
114
175
259
251
251
4382
5838
250
251
259
252
250
253
257
253
258
252
253
233
258
251
259
280
366
464
9322
618
620
973
1092
872
1299
251
251
259
253
258
259
259
253
251
252
253
182
254
240
2877
319
319
319
1329
1483
228
253
181
253
253
253
251
253
251
253
1030
1208
1665
2733
146
1956
224
253
258
252
253
225
259
251
259
280
591
106
2279
184
1892
886
861
211
479
9407
400
302
4733
411
2262
5844
9379
1908
4816
374
436
5098
251
251
254
252
252
253
252
253
251
251
253
182
253
227
1278
522
777
317
316
416
731
182
2021
228
253
181
252
253
253
243
253
144
307
477
803
297
320
259
251
253
227
253
252
252
247
251
252
245
253
253
253
181
253
228
2020
1212
316
319
3433
240
253
182
253
252
251
254
253
253
252
253
253
251
251
911
1076
228
253
184
253
253
253
252
250
253
253
251
252
253
253
253
251
220
4928
759
3458
253
253
253
253
251
252
252
253
252
252
253
253
253
251
252
253
253
253
253
197
253
228
2001
1330
317
308
965
933
534
828
493
833
1863
745
3212
746
258
8097
646
358
2731
4855
999
3680
179
653
224
583
428
498
1655
1790
2356
804
487
397
4852
659
930
4418
435
555
925
1697
1316
2852
597
3444
3709
4769
6867
404
302
643
493
5704
4342
930
6448
1042
6862
4857
310
536
328
2483
970
938
1911
606
3366
2602
1326
1303
577
973
875
4852
1755
530
1176
126
106
155
385
490
445
427
358
578
317
373
1979
581
2262
1260
1175
126
107
160
392
489
507
415
2721
1875
1742
5975
5215
1752
460
112
1871
8553
127
4381
580
182
810
731
415
557
365
9569
523
112
8934
398
473
1441
531
810
187
922
133
366
8952
582
808
2026
492
4831
6656
387
1045
366
941
752
454
9372
615
672
1254
882
234
371
621
206
595
13178
621
378
1628
1946
836
4481
8918
4160
641
3504
1227
151
499
2021
228
252
181
253
253
253
251
252
251
253
259
253
258
252
253
253
259
252
251
202
1342
107
225
241
271
297
134
214
158
103
974
661
276
9308
4033
471
162
1319
114
1614
1491
465
393
476
867
519
1839
465
286
536
295
3172
1259
317
540
658
2936
930
1128
2711
372
490
318
481
731
926
488
507
190
931
344
283
712
422
9330
112
495
110
437
253
223
437
619
437
803
619
618
393
7330
262
437
619
305
619
690
2456
385
4790
491
248
7620
253
437
619
437
285
1270
1066
189
207
245
507
488
392
154
107
126
2527
5081
4222
366
487
138
251
231
658
1398
228
253
181
253
253
253
251
252
251
253
259
252
258
252
253
233
259
13692
226
244
309
719
1552
1635
338
515
972
401
826
181
447
526
371
1160
999
2902
293
1505
1529
423
2329
4972
1101
1078
7504
774
286
1724
752
1256
1284
467
2133
652
6474
1198
406
609
162
251
231
658
1395
228
253
181
253
253
253
251
252
250
253
259
253
258
252
253
213
259
252
258
252
253
233
259
245
259
1482
410
1042
2130
1982
398
580
127
317
287
2349
245
428
619
437
112
263
619
437
662
528
619
437
619
253
722
437
490
402
461
254
648
186
619
446
490
437
722
437
437
619
332
369
437
619
422
437
619
619
437
620
435
619
437
383
364
618
802
253
158
815
8291
1059
973
1108
209
253
279
146
437
468
619
437
437
146
279
619
619
253
258
558
341
199
306
445
1328
251
253
259
182
6853
108
7374
258
259
259
253
251
251
253
182
253
240
2000
1293
319
319
321
436
900
2017
229
253
181
253
253
253
251
252
251
251
252
253
233
259
251
259
2126
1936
7448
215
1988
378
583
763
2000
240
253
182
253
251
251
253
259
259
258
13729
182
259
253
251
1328
487
178
306
199
1229
699
5212
463
1073
3169
629
764
698
928
444
335
479
357
382
927
7975
1036
466
335
1453
423
5090
281
436
910
443
443
619
437
619
157
9350
7328
443
619
444
443
634
443
633
259
671
203
699
7456
619
619
619
443
253
400
13726
437
587
140
437
437
454
256
437
619
437
253
437
253
502
253
360
437
430
619
437
619
437
253
437
253
437
619
437
619
437
437
437
253
437
618
437
619
437
619
619
253
443
619
7356
619
619
619
437
253
677
437
618
437
618
437
803
563
8105
1718
700
1226
529
2433
872
496
572
374
191
361
384
5607
251
249
253
253
245
253
253
235
842
138
245
231
657
1397
228
253
181
253
252
253
245
252
251
253
253
252
252
253
227
253
251
253
310
2271
1565
681
811
835
483
876
211
167
503
8093
335
401
152
864
435
370
410
9604
528
478
688
753
1577
1010
376
3436
1131
115
2700
2247
398
2671
2156
4437
3521
1078
928
413
2609
7314
1077
283
1627
2197
1635
823
1592
402
455
5230
703
8003
400
593
1176
126
106
164
392
489
507
418
4435
2632
2943
2150
179
653
204
583
149
2194
183
4439
415
507
488
392
161
107
126
1175
406
1314
368
581
804
308
735
1186
843
240
253
139
7371
253
252
246
253
253
253
252
253
260
251
251
2591
2385
742
755
352
570
141
242
130
556
1517
1180
536
397
531
2909
1773
251
251
253
253
253
253
253
251
252
253
182
253
289
157
17098
257
123
995
1094
597
1015
412
640
447
2029
2257
280
259
251
260
233
253
252
258
253
259
253
251
252
251
253
253
253
181
253
228
166
259
258
251
251
4575
410
2958
231
3664
144
2862
168
425
4589
7959
846
901
900
881
900
3955
2849
408
320
9454
408
981
2920
9457
5802
9051
2198
732
823
107
901
3898
922
1666
1042
1113
2420
6004
129
569
107
121
2205
2173
396
525
7442
454
1152
458
6643
1004
3179
2304
930
429
185
1683
126
108
167
393
508
507
415
1479
2832
2631
2151
1068
744
946
182
917
313
924
540
612
628
488
3718
108
150
431
1761
984
448
152
637
107
1085
108
209
488
1974
2296
1519
7317
5395
7121
432
431
393
739
817
9385
1288
732
393
591
480
124
675
572
2263
665
2737
426
461
159
149
207
11861
4854
3415
9475
443
113
198
7356
432
618
443
253
443
618
471
437
443
4414
345
279
246
171
253
8562
518
404
2781
388
7388
574
454
7482
384
202
591
1081
6851
297
422
365
123
6588
7195
884
2197
808
1151
4027
456
3986
255
268
7357
468
281
171
210
162
3034
359
5418
9399
1017
671
437
651
214
619
619
618
262
437
619
437
262
437
803
253
496
437
268
437
446
434
619
556
332
443
110
208
229
201
311
415
7322
121
437
437
437
437
619
354
536
437
619
437
606
351
437
619
437
253
437
985
985
337
409
142
679
437
1533
176
862
293
105
1465
261
140
643
182
137
467
2108
671
925
437
137
209
437
619
437
743
4542
203
102
591
409
1374
556
661
1121
594
1388
2621
314
4398
2591
511
700
166
8167
704
2249
2634
496
909
623
13606
2453
372
445
180
335
201
181
157
103
4484
382
180
335
201
181
2721
372
445
180
335
201
181
157
103
2032
2794
800
398
5825
368
191
250
11654
1496
111
717
393
138
361
1143
193
1529
191
269
239
714
394
138
361
315
1298
5691
2260
2617
730
607
516
695
1207
1357
2099
368
411
228
6110
466
1088
228
460
2808
409
1173
213
3132
2566
701
2554
1017
521
777
7821
3973
241
411
368
1712
360
360
649
232
2880
7016
160
2104
5662
341
1646
6729
379
8420
4055
169
179
321
126
234
188
562
446
1056
9421
748
1264
8072
8905
3012
1926
1224
1200
974
4589
9332
443
308
434
443
619
619
471
619
443
443
441
122
620
619
434
619
619
443
443
641
609
138
251
231
658
1389
228
253
181
253
253
253
251
252
234
253
259
253
258
252
253
233
275
251
259
2578
1427
1805
398
646
467
256
119
1210
246
2656
365
877
293
3507
2140
2199
500
2734
403
561
9334
437
619
437
387
437
690
252
437
619
437
446
619
253
437
437
628
463
437
619
619
253
253
619
444
969
435
437
628
619
619
619
437
619
437
619
435
437
619
619
437
619
619
437
619
619
437
803
437
212
9280
777
437
253
437
619
434
620
172
589
1166
587
466
619
196
11981
149
6198
637
412
109
379
292
956
544
640
1326
10090
551
1868
806
348
402
553
5926
806
230
548
142
3378
2184
873
2991
403
746
778
7451
342
231
3471
6836
2724
1397
6779
508
130
415
1626
930
242
507
415
3588
766
3311
2067
229
930
1790
3941
1441
185
429
4440
415
132
661
2506
185
650
415
507
373
3279
344
579
335
930
931
4873
368
1173
385
415
132
3264
681
1078
760
3608
8668
184
452
1661
11471
1083
1708
3112
4494
6064
232
1187
313
542
9594
454
308
739
384
332
1070
136
302
1472
1316
276
3198
1549
379
499
346
4094
946
571
326
367
205
359
118
2795
904
2738
969
7049
505
471
5056
456
244
2062
209
3442
723
570
657
231
251
138
844
235
259
259
258
251
259
251
250
4182
478
159
5602
7306
149
2566
897
981
1734
5289
228
2011
346
2274
512
593
361
196
1055
1502
394
440
2272
1047
562
184
9203
183
350
458
173
7331
405
626
9496
441
484
7348
540
347
499
1806
694
1449
595
898
700
453
603
9329
2089
2977
521
1017
371
1448
9365
7938
360
11463
378
3743
13601
568
376
7366
1825
669
1701
2149
798
273
571
1000
1065
113
1191
353
405
4676
207
1272
5400
2013
2774
1904
247
436
183
7322
803
803
253
619
171
111
117
124
440
326
513
619
619
619
380
190
128
629
443
443
458
443
241
460
253
268
960
4266
270
3775
607
405
1153
612
119
560
225
434
320
2524
149
640
250
1403
652
660
149
7386
5567
356
343
7300
5274
507
257
656
545
1371
1036
11943
6284
1466
174
481
652
412
403
383
2530
4285
1451
481
484
720
208
8395
162
462
223
203
591
175
7844
1022
130
1726
113
593
5602
248
409
247
113
593
130
1325
178
1911
178
2102
480
313
1183
213
541
345
150
450
8948
1505
9534
7388
1855
244
146
123
900
937
146
123
823
118
2673
244
146
123
900
676
1156
519
117
553
1020
110
522
337
1448
2167
231
9344
2168
178
2168
231
2168
231
2167
664
895
1129
15559
1050
440
2167
449
2168
449
15382
2113
231
641
178
145
2028
7285
4800
1428
231
1460
335
405
101
212
8298
335
379
880
212
548
2167
178
517
724
178
2165
708
171
2155
178
1755
1905
355
416
2315
1661
510
9360
14477
9710
177
536
1903
231
2168
171
384
103
2154
231
228
2254
241
306
235
364
280
221
3282
512
235
352
126
221
1954
231
2166
231
2166
168
1403
505
737
681
204
174
1279
1059
201
505
737
161
889
209
107
931
137
1588
505
737
681
204
174
1279
1384
848
447
191
227
228
244
447
227
379
1664
244
728
191
227
381
664
895
778
1926
178
2170
231
2169
231
517
724
231
641
231
529
630
13619
1348
1567
884
121
160
143
5292
121
160
143
235
2166
178
6703
718
2167
231
602
231
6182
1273
1932
737
724
178
664
895
2165
1474
357
754
1046
8118
357
753
1041
400
178
2165
231
1244
539
9477
619
2247
1845
153
231
1284
2170
231
2167
231
2165
9375
178
7476
2167
178
1264
603
672
182
253
252
251
253
259
259
257
254
259
251
443
321
466
130
679
443
443
443
443
101
209
271
542
442
124
127
401
619
443
985
253
139
2290
173
14924
1592
1063
6098
437
621
443
620
497
497
342
620
443
107
443
253
516
187
443
443
2259
920
437
437
253
437
365
253
437
437
678
253
437
437
253
262
182
699
203
972
437
619
437
618
437
253
437
619
437
985
437
437
555
170
412
437
187
332
437
437
253
437
619
619
437
437
803
437
253
437
436
437
619
439
619
409
529
619
253
619
437
619
436
434
437
619
437
437
619
437
103
260
244
364
437
434
103
261
244
437
187
332
103
261
243
543
319
413
265
320
1317
2028
240
253
186
253
252
251
253
259
259
258
254
259
249
163
4753
2595
105
9573
1178
906
925
2835
7513
3807
158
253
259
251
259
6619
1903
571
1777
2484
259
251
259
253
259
253
251
252
247
253
253
247
179
253
227
2023
542
1798
228
253
186
250
184
247
258
253
258
252
100
4103
2066
6293
130
9366
157
124
7320
6905
5215
166
184
482
206
871
144
118
2593
7006
700
887
480
702
5294
3211
1711
132
924
5666
2802
1987
184
482
291
1565
1243
4609
2438
7957
593
482
112
7442
189
1008
500
308
1454
11603
562
1061
631
189
1477
2258
563
259
251
259
253
253
251
251
259
253
253
249
258
253
259
252
252
251
259
253
253
253
182
253
227
1810
993
1138
5758
251
251
253
253
252
253
253
253
251
252
253
182
253
228
626
1271
1315
296
264
350
317
1332
2019
266
254
181
253
253
253
114
251
253
253
252
195
252
253
247
253
251
253
309
2102
246
1349
643
1555
498
393
1989
556
1349
246
2102
309
259
251
253
253
253
252
201
252
259
253
251
211
253
253
253
181
254
266
2019
1332
319
353
264
298
1315
1271
626
240
253
182
253
252
251
253
259
259
252
253
259
251
251
5758
1138
7172
400
2763
957
7902
611
1190
1185
1358
1890
5667
4032
4585
9416
1292
535
790
120
232
790
120
230
5622
745
134
1420
1326
1006
3592
3146
8738
1580
1250
768
366
117
104
326
192
554
467
238
162
113
109
168
3924
1331
1796
1098
2291
7346
5950
437
678
253
801
437
616
437
728
437
221
426
253
803
437
360
619
437
103
437
619
618
583
394
408
619
619
619
497
497
253
253
437
937
437
690
252
1167
437
387
437
508
186
443
619
480
443
443
618
8523
311
443
222
585
402
443
619
443
116
654
2055
550
113
3780
1818
5044
779
859
587
466
619
443
116
654
712
441
443
443
443
443
253
618
365
5543
623
839
5465
437
619
437
544
437
616
619
437
438
437
305
436
365
585
213
436
619
437
437
619
437
438
438
619
619
253
437
253
802
619
234
7327
369
437
435
437
103
253
199
108
528
982
7895
4926
3600
5735
690
464
9549
5123
217
121
222
1891
584
370
621
148
2898
2199
187
203
544
637
212
804
494
1185
187
203
544
637
212
1591
928
107
613
1185
187
203
544
637
212
804
2778
2198
187
203
544
637
212
1406
1890
184
328
1565
462
1396
215
6631
1326
1148
6273
645
3340
2878
223
2367
2630
314
795
8986
5147
6191
284
679
457
253
200
118
145
134
162
140
451
110
132
174
426
177
135
105
1793
8728
1445
581
4900
6897
5150
408
304
206
1341
1418
106
155
154
547
531
2149
251
219
934
831
134
101
608
1552
701
303
138
910
1064
433
5513
434
1757
124
124
340
1291
3282
3830
216
501
115
325
218
334
1381
1199
2994
3842
279
342
8940
967
8217
141
365
111
125
103
172
342
106
586
234
1163
3459
647
2273
1163
1086
1014
6020
738
354
132
103
276
342
183
3094
410
123
183
296
761
557
7198
2214
1393
641
129
10185
15814
9647
7439
3000
2048
2471
743
743
1295
1402
774
743
4759
743
3023
11861
2257
3297
6715
1145
5618
1412
1157
25435
15766
102
102
143
1236
553
372
221
178
147
145
264
653
688
128
1013
5792
956
249
1435
3129
9850
1641
117
126
1287
374
2794
275
1056
2120
117
126
502
333
422
242
131
100
321
2396
207
256
891
8919
214
131
115
321
1860
3676
203
331
161
9314
152
100
145
172
1958
887
1922
434
1972
7437
2483
146
9347
1337
263
3802
700
136
493
168
778
403
1538
9512
12131
311
1488
530
556
169
1017
518
105
220
320
220
711
2509
3440
2393
1855
7066
1058
558
8412
3340
1984
8980
6928
512
735
14979
5545
512
101
232
267
136
3246
232
269
613
409
1918
943
317
244
995
8169
317
395
943
381
1308
3289
1760
4741
678
2965
740
286
661
774
569
1142
1647
7264
4924
801
754
453
1440
4043
5138
473
303
5216
146
181
606
363
1617
204
2388
2251
640
180
416
7609
121
1754
2074
5295
703
645
1849
8349
6625
480
271
566
4637
314
1610
803
1413
868
713
263
580
1591
141
998
149
125
455
371
137
167
3305
2304
146
167
265
1047
1610
804
1421
519
1516
167
1005
1668
10408
342
713
263
580
169
1408
139
762
1284
7400
602
323
2290
1520
2158
9755
5260
7552
6285
1604
7749
1189
5886
517
1970
669
5154
112
405
3305
1222
394
1180
596
396
2355
1191
972
707
699
1149
146
692
104
4105
362
2511
8203
701
5672
11259
4847
11033
3205
756
1895
317
154
389
511
103
543
614
1493
138
203
1158
1853
177
6796
3933
115
486
5356
6157
203
784
3446
1619
329
1010
1411
1292
499
251
410
227
7395
3193
6182
3719
2130
1602
108
136
118
250
269
1004
6803
153
5186
986
5552
7287
3511
378
4840
4183
1265
103
2938
543
1773
420
201
336
110
3968
667
1470
1196
1264
5247
629
3210
1130
4545
618
6328
2599
6259
121
639
4344
523
382
212
570
2524
8929
378
1217
2320
108
127
133
245
118
148
101
193
915
8955
3558
193
397
1533
271
1006
255
4603
255
234
799
487
5405
1946
2140
1125
8306
732
128
184
103
244
3593
128
127
181
3052
1030
2249
296
435
711
909
136
255
5821
1351
14095
492
884
6407
4233
1440
190
794
838
2231
12152
291
1854
8194
6091
1002
2125
2922
8802
2325
5082
6816
3697
1253
1880
353
741
456
3633
353
492
489
427
121
7925
578
289
262
3983
1823
7449
1800
1849
273
769
2550
7513
130
2983
2006
1359
824
2237
4329
1889
658
1511
1467
550
227
219
1895
235
7104
1216
699
5416
1128
213
112
307
1935
321
5653
993
1386
249
209
129
399
623
140
158
1585
163
1223
106
1459
1159
1950
124
170
109
183
161
2268
7258
341
5009
331
604
635
716
220
872
287
218
1291
878
243
272
812
1188
4793
5175
6839
3798
341
1721
4097
245
457
255
401
1049
2054
589
4891
3810
3825
8288
3631
128
3560
1045
2635
291
201
447
993
579
9551
1472
348
742
446
1146
486
383
933
359
900
670
1529
490
1193
800
2027
496
1194
450
5017
170
146
3764
695
244
365
1146
115
518
3719
1038
1040
9147
174
4516
2251
473
305
204
3918
1067
5480
3893
983
412
572
1786
220
851
1187
2308
8008
874
150
7884
190
347
593
2607
311
343
283
111
1490
232
1093
268
196
3158
571
917
693
162
568
194
146
1216
782
1282
326
280
135
627
263
1688
170
391
3086
104
1175
184
492
491
184
1146
104
3114
209
104
282
501
991
622
6047
2926
3096
4783
453
1368
7166
593
348
104
172
7400
2669
3594
216
315
195
1145
114
2988
384
294
734
298
519
224
679
4953
1980
215
7372
126
330
419
681
294
390
2755
197
641
256
150
481
207
1855
8265
811
218
6252
1139
600
191
1314
6670
4604
729
692
687
2681
1723
7439
251
667
2269
1281
4358
509
280
161
580
3006
104
270
1376
7613
868
175
492
127
261
2227
123
109
424
607
1971
9522
11773
436
852
6294
5989
1068
383
1095
127
223
1306
550
696
1197
129
128
10155
2320
3021
1692
7961
3421
469
933
310
3202
2123
575
2906
2069
3112
116
391
571
1483
430
11516
796
426
369
1110
312
682
309
9089
377
1354
136
9318
356
206
1142
132
3018
190
9424
120
129
119
401
379
282
168
437
426
291
570
1664
127
1291
418
682
342
139
2133
167
504
3548
155
1273
550
328
277
11771
3793
1522
342
5226
823
395
546
5311
4751
1178
1873
3655
485
180
1180
3023
734
1284
706
303
704
546
177
437
180
115
141
1247
3817
4706
948
595
182
393
1014
1393
100
505
118
577
297
222
446
1672
902
249
1030
116
2675
222
382
264
161
195
772
1089
124
274
126
1239
1092
356
164
128
652
130
187
387
178
722
472
1842
2029
876
293
963
1275
132
3391
3798
1213
6725
5390
2605
2643
1697
5461
2121
867
670
6108
181
9455
560
539
635
1292
246
13420
133
568
9450
259
289
135
1195
2413
1220
165
463
207
123
3031
106
102
4318
1324
383
350
266
234
116
327
4745
4031
8201
4592
191
141
2114
1683
4626
1693
994
4019
9459
5501
1394
211
181
2626
644
3350
731
144
283
194
189
283
922
221
204
142
349
841
309
1723
4442
6275
114
2940
857
310
141
205
462
188
256
637
834
9533
1423
1568
619
8706
7789
4892
2233
138
721
370
337
133
11694
425
8700
2002
2577
8936
469
105
143
143
102
101
108
1216
134
9553
120
405
2024
152
128
158
161
4241
556
198
152
826
540
352
343
581
2109
104
365
2276
747
250
5655
3511
4099
1208
2618
159
7453
621
291
1595
127
1089
330
3115
127
336
334
1514
216
4684
929
274
2303
370
105
127
6410
274
928
821
13813
1661
4750
7966
1086
151
1337
184
1594
2088
1283
8839
4678
3485
8831
100
519
124
1189
145
454
688
519
432
9457
118
636
668
11631
1298
111
9487
8837
100
869
114
2275
1907
1309
914
896
3009
5920
3330
2485
2201
1058
631
4167
8920
9714
8951
8157
230
580
274
634
147
319
404
1769
251
218
268
1946
188
345
392
859
632
986
377
183
525
2421
290
2201
1080
889
655
487
9005
333
559
178
229
2270
230
4256
2171
106
165
3954
9208
1141
871
165
148
472
221
521
123
108
261
1187
4797
166
134
268
5565
9311
297
2825
9330
826
6596
360
7159
348
3166
443
114
337
506
595
111
261
126
159
209
111
453
273
3090
8980
6048
291
1528
2642
672
649
5978
1383
6162
7406
1016
194
3662
551
5594
518
239
359
1140
131
518
1533
9327
271
4974
1988
305
119
5628
8730
350
551
689
1170
124
480
2847
1346
664
4465
2849
1125
2483
4641
420
124
388
245
953
1580
12648
2876
270
818
8014
2372
260
9448
327
7622
314
2254
3061
128
185
1055
2936
127
184
454
1517
605
1629
105
3155
8206
702
5312
6133
5681
8918
4043
3257
1795
1618
7110
277
154
214
5682
7376
856
2257
224
236
3807
1142
690
111
494
184
1174
133
2491
5298
517
145
404
195
523
3555
8952
192
166
218
822
3872
630
101
203
135
282
128
128
799
542
194
9559
164
484
6354
248
202
187
116
485
378
197
126
107
502
521
194
402
1179
124
768
9521
8253
624
148
144
2040
3431
513
436
111
312
537
745
1520
1545
142
589
400
189
981
215
567
500
510
652
482
513
120
180
232
2840
7590
1147
6477
851
5649
1530
4179
7301
102
1097
236
1299
4949
3638
136
230
519
721
1015
519
179
849
8949
2569
3651
230
216
8923
217
145
423
379
121
1938
5705
1355
3279
637
430
1298
206
382
105
539
242
6208
1856
173
153
338
286
9322
268
2137
420
204
2259
487
183
299
7439
851
104
3103
150
499
217
274
392
9332
523
307
379
757
5105
8174
285
182
955
4769
512
550
683
1125
417
451
124
550
3814
974
366
351
1065
125
3015
106
1321
742
5046
1362
935
126
178
605
295
582
122
133
123
1041
5185
2320
8199
703
5376
4605
8332
701
537
9470
4795
475
1382
107
167
292
114
238
4565
238
257
448
774
255
207
2022
167
276
202
351
5428
154
9515
149
8858
580
141
4791
4021
1345
9455
8209
706
5215
427
1344
9460
427
4447
606
3840
489
7892
4790
102
123
1566
2038
10316
3577
694
3910
415
225
129
114
321
301
9003
179
470
1114
1581
471
323
859
138
117
7442
5554
9136
3194
4757
582
3706
414
620
8599
4473
1403
110
137
9012
464
718
188
900
531
207
1016
138
1586
162
141
452
718
188
2753
963
162
141
452
298
531
153
412
191
2829
127
371
105
3689
1829
101
396
1370
1201
375
2254
10910
693
536
410
210
203
648
211
293
285
123
144
703
1017
2711
433
7135
7104
7157
115
267
318
202
129
106
583
299
1746
431
752
193
201
173
338
306
407
766
579
266
227
283
8108
700
5201
592
1596
5600
12586
1155
1442
692
606
685
692
1544
174
1509
9526
1979
727
728
6146
8971
1420
8519
7018
634
1931
1796
9438
185
730
150
378
563
7484
113
865
196
1156
621
354
1752
1729
159
108
177
391
363
240
317
2189
1673
1941
9524
632
1142
5741
5965
208
1016
250
4516
3330
432
8911
883
119
499
1012
2031
260
10577
560
1477
103
2598
127
5403
1986
1217
428
2744
366
1217
428
1906
4849
302
9445
2465
495
391
1078
8990
1743
262
150
13769
881
148
7393
2004
101
174
344
540
1138
516
1187
523
4871
2084
5120
527
551
437
259
143
151
120
2333
1243
434
237
143
145
121
884
7341
567
146
8119
701
5249
2785
317
155
261
148
578
1071
158
883
172
251
2704
2334
1867
1597
13736
6885
5386
8915
992
361
203
129
3307
8937
1437
182
364
771
8909
496
463
102
4328
940
547
3801
2945
498
3472
2276
6733
3330
896
2648
108
197
1571
1561
629
313
186
184
350
4821
6698
3330
9520
1749
1372
337
209
219
156
172
348
118
133
109
610
167
500
139
3277
365
4455
8922
2171
614
3004
4684
2465
1742
1222
4203
396
11236
419
8742
1175
871
1530
2612
1572
4745
312
4751
238
197
223
169
123
165
219
4102
387
387
113
9153
4713
9521
4253
2840
7590
8940
4170
1405
2277
528
107
5318
4228
8495
7529
4818
4265
5326
703
5759
5170
706
329
3419
7366
4262
1146
5338
2816
1812
351
4764
8891
4147
120
628
188
141
212
369
2676
537
7158
2830
8993
121
996
479
3739
959
323
128
698
111
1237
225
2051
642
5155
3859
319
682
160
185
5130
164
1761
631
329
199
1041
223
1651
1010
1540
1180
801
1671
585
240
292
132
2051
3333
761
2076
1292
3967
550
124
1116
598
566
1888
4918
521
530
665
2246
371
9511
147
118
4963
3486
7410
5739
896
662
543
269
792
522
1291
862
451
239
491
184
1146
104
3042
882
159
282
441
1274
404
7930
929
102
981
1367
243
307
2363
874
3777
5777
1122
101
4933
2864
101
223
4608
2241
361
4437
125
224
152
478
282
443
274
383
324
3864
302
9521
9190
4390
2390
280
365
325
1913
571
13368
9526
9871
5319
552
279
274
1624
105
937
281
5329
475
105
937
282
277
1562
3637
339
2501
1964
915
283
2451
1959
659
7312
9450
5901
1019
167
374
795
476
578
539
2887
694
1825
1229
152
118
166
197
857
215
1200
437
601
390
107
146
290
167
862
1401
8972
103
735
9141
272
371
488
281
3078
102
1146
200
487
6730
199
7363
1371
4997
722
562
112
413
743
9403
165
1684
301
5727
238
1144
484
1678
5286
1208
4822
133
1443
7154
223
207
238
131
936
10874
2730
8058
220
6200
445
9445
5979
9481
1674
702
5302
436
1805
8668
167
2122
6274
209
134
201
680
4870
8923
831
694
693
1159
146
2910
9967
694
102
4225
2046
5379
1469
428
5251
695
3311
1053
4958
939
4185
2111
1190
482
283
172
212
268
251
244
1499
181
210
129
109
286
282
146
122
103
153
120
108
148
140
208
1478
7906
587
837
271
252
1424
103
109
539
107
595
271
1606
100
3064
1594
4383
5577
4935
612
1222
6202
1392
103
109
128
432
109
128
467
228
268
240
1202
1358
379
1107
135
4657
1290
118
143
169
102
216
3361
217
3927
1979
1303
667
3058
1469
181
3042
239
1345
2299
110
5303
512
294
404
1829
117
1573
153
299
9020
1834
4103
1193
860
1455
314
5123
195
183
3202
9972
964
383
4200
1387
102
195
521
478
293
459
223
9113
597
141
354
316
111
3981
8944
4640
143
370
468
2823
614
3307
671
360
152
196
193
227
269
424
1643
632
4551
2065
1419
3081
1539
1982
4674
456
1375
247
248
1493
1803
1014
4917
13665
910
750
1175
7746
1187
3917
552
5489
754
1275
318
8369
633
741
349
4664
267
136
230
109
113
339
934
135
209
1245
2886
3137
7756
1642
2984
260
1016
2869
470
2516
382
728
627
504
259
273
175
102
2120
8995
245
2245
3572
1610
1060
513
309
262
108
125
163
112
138
267
299
1376
7011
928
187
735
5943
212
237
1537
480
2727
1859
6002
3272
704
1750
130
254
7447
208
439
3623
388
303
121
102
140
200
184
172
103
113
985
8764
704
519
663
176
376
529
588
1095
2426
184
316
774
1485
1425
1555
234
158
114
252
1150
399
119
240
1478
127
498
5303
325
498
2372
325
1435
8105
5824
2008
258
8873
738
224
271
140
154
193
279
228
138
100
215
535
1300
189
252
452
1168
483
246
1157
5781
135
1156
1643
6396
2490
8392
759
410
808
9267
402
151
206
106
122
206
3758
7723
119
110
370
105
3673
3733
7326
106
122
185
187
220
108
715
114
120
172
469
131
1355
194
473
192
2230
4454
4082
9440
492
1982
9401
5894
5194
701
2233
1079
742
3251
5497
4882
1646
406
743
122
1470
479
258
154
416
255
301
201
673
160
184
4709
8977
1496
1837
226
108
408
5511
362
1593
7688
7217
430
1264
1218
115
913
6933
158
939
161
1250
11357
1077
1082
736
2533
331
159
174
9326
109
8885
160
1074
2891
4236
1316
5010
10464
655
6395
262
1325
888
7820
179
148
9108
387
182
10645
350
431
2730
1251
120
1156
8968
3490
316
6457
213
9499
731
341
131
139
282
150
716
3112
104
1144
176
494
113
394
768
1706
646
117
105
784
5786
8918
7087
573
119
207
173
186
138
167
127
221
931
725
124
727
406
736
685
725
132
7711
742
1840
132
311
9381
188
196
333
8940
5832
284
285
282
286
1060
14842
1434
7426
9393
1249
487
184
1175
103
3008
298
127
139
281
358
127
3540
3808
1049
995
3365
5852
183
176
791
2935
175
594
1231
744
5145
2341
555
2347
2110
1742
827
1278
669
1654
1926
2517
2057
514
287
131
424
577
5424
3076
11987
602
1981
1128
6415
2475
953
5849
1054
5700
665
4340
1642
147
1269
370
169
1608
326
349
169
769
206
224
154
212
131
1563
190
8980
6469
1737
9245
1764
363
245
362
1703
644
6426
1566
3404
9617
1405
1047
323
200
280
133
3566
104
1141
198
489
281
168
217
2505
585
337
7162
401
1724
602
104
9404
886
202
493
1208
2346
8140
104
221
185
296
203
411
193
137
334
423
193
268
1296
1942
222
1208
160
147
104
277
756
506
516
8897
3681
208
1116
690
1499
167
5041
6581
487
370
127
890
129
130
167
204
115
129
8879
6188
953
116
1026
5811
1241
6876
7497
1850
1428
5729
1062
858
8854
1941
837
209
631
107
466
8895
3857
495
2709
119
443
1002
166
205
2420
389
1170
1681
833
4888
302
494
2294
4375
3267
314
298
142
10727
8215
790
9460
2811
398
3398
637
6764
1062
139
182
1026
679
672
258
6431
137
378
210
176
246
106
102
120
1567
1707
6036
5500
1281
2641
1430
450
170
188
114
3653
639
1794
2475
349
5864
4806
2707
700
506
1617
5555
585
150
535
2234
3932
1413
449
181
232
195
108
193
459
311
1819
368
769
482
208
266
313
853
146
158
5452
8906
305
158
341
119
282
162
113
3121
104
1158
184
492
162
307
276
296
1289
4708
3750
10455
7248
405
1727
8919
196
1025
10517
1433
1113
191
175
914
6077
692
765
1753
1378
5861
9997
1086
8226
600
908
698
111
790
478
175
1146
3950
912
3749
764
150
290
432
789
606
1082
663
1328
2186
939
330
266
370
137
382
1659
688
278
3567
152
284
688
278
110
683
152
283
486
208
1848
939
330
645
142
1163
1031
743
2068
2002
1232
1193
1037
700
593
2476
1232
648
6158
1469
197
831
1107
3157
6218
518
121
1152
687
518
4232
7883
1061
529
803
483
188
1146
114
3023
362
327
216
199
1309
1954
13909
956
163
118
5079
523
156
1260
7663
5727
1650
109
209
228
203
181
127
475
251
2236
200
234
109
209
174
203
181
1777
8398
537
340
225
460
249
1440
2675
604
2735
220
3666
183
365
490
200
1144
114
3089
116
106
1523
495
198
3688
4693
166
239
280
149
168
139
535
800
202
149
1181
129
183
5130
118
164
170
132
142
102
188
155
116
114
215
100
188
455
4566
721
1330
102
1259
419
602
160
1323
450
279
291
5850
3740
371
105
127
121
7812
3571
3788
280
552
9300
122
345
100
7452
107
135
166
200
224
696
878
207
945
9117
675
612
7528
13544
1945
122
117
113
226
9212
3830
1404
1641
3920
10459
12880
2626
237
221
560
881
1643
2152
8857
2360
8858
4463
327
3967
1203
1221
7265
507
8098
1816
509
2570
5399
4235
9373
1452
337
595
1067
493
162
3268
2379
145
921
1257
328
1270
659
135
302
212
667
774
428
376
1939
1512
3646
3367
8855
5728
5525
123
839
1184
119
937
495
946
560
343
1734
505
5436
3114
4367
2636
3929
227
137
268
253
1157
665
4848
710
1268
7078
7296
194
465
102
1855
9395
249
106
376
321
131
1097
3894
148
164
13527
488
184
1008
1469
4230
9314
1591
8141
1260
2240
1009
155
142
3071
614
149
274
972
269
487
184
1172
149
3034
755
158
188
997
8425
8194
102
1237
681
304
172
289
1321
1193
824
1293
260
12400
302
1337
6955
4539
520
3576
486
229
1641
693
4332
572
703
167
464
241
155
3131
701
464
224
106
115
1659
3019
1286
6692
378
434
155
490
1052
389
337
8227
1052
389
337
1453
2420
2918
290
8231
705
1206
3287
996
1514
5849
700
1318
4058
144
437
4108
727
1661
205
981
572
2862
205
952
7916
850
8928
769
1313
709
5584
286
112
197
242
1003
1280
595
155
1187
124
595
843
6674
1404
630
539
716
1007
238
565
296
108
1255
209
941
217
1598
630
539
716
1007
238
565
296
108
166
921
6802
8243
3794
2678
378
13532
1296
132
1521
4049
1913
285
230
870
121
245
148
748
374
373
799
114
436
1209
375
254
116
435
2081
527
131
1290
1564
294
209
158
1051
112
3383
1282
357
103
347
1656
152
142
1051
764
3904
472
300
935
3740
212
8158
711
8634
1456
3578
378
107
118
121
5327
2272
538
214
155
5049
1537
8900
1961
552
13994
1702
4728
720
1564
1781
718
3898
446
1062
386
311
8117
1071
390
311
8155
972
705
2133
8297
531
720
134
193
921
8135
4670
1307
5257
9522
5825
325
383
231
1498
695
146
1173
511
666
3342
7169
1720
1042
361
660
551
118
1173
660
551
124
1153
862
215
114
607
349
266
501
205
933
1134
634
110
297
535
387
8935
8365
7439
1778
921
2582
5278
5329
13561
505
226
850
1940
442
241
1071
104
569
5285
1067
103
1948
3192
722
256
239
521
595
1000
9185
650
227
204
169
142
310
149
143
1280
6689
8239
1590
8998
3392
3303
1268
1101
2182
179
7740
1067
2190
150
177
106
324
111
535
2167
274
284
187
421
334
158
4555
906
283
2433
273
575
219
306
271
3308
931
7921
3302
7340
753
1845
155
1126
4751
833
8147
3486
9213
177
176
114
705
260
471
139
282
226
554
9428
3361
261
162
6033
9388
3479
3918
1102
259
4928
191
589
353
410
9451
7645
2156
955
532
308
234
383
1885
9186
765
1233
874
222
259
455
433
408
5348
514
8236
2092
463
1207
254
10747
9476
1269
317
879
309
120
476
311
108
730
6212
228
164
8228
4949
166
1976
1907
7221
1694
262
3984
2526
533
345
105
1362
133
680
115
110
902
954
1310
6337
516
1523
4394
965
4774
4455
3987
136
2257
621
1189
238
1380
465
2507
227
268
1276
544
317
117
195
459
252
259
259
258
282
260
259
216
2919
7099
6609
6092
249
256
241
254
243
272
260
251
253
259
260
245
254
258
257
254
254
253
260
252
255
141
4928
158
6640
6692
101
133
255
775
8877
1380
2000
6456
7872
799
1883
337
124
223
519
5517
211
472
337
124
223
378
211
8603
1081
4644
299
7939
700
4510
629
9400
113
215
112
9126
9258
939
640
8818
757
5516
490
4284
2609
7370
2094
355
2350
405
1905
1328
140
249
473
174
549
7640
9495
707
630
132
775
281
407
124
251
254
292
138
152
2281
8936
3504
5244
236
310
370
235
530
121
147
4047
185
129
398
205
2460
8936
3064
3184
3064
2753
1554
3767
1799
427
785
4212
1654
4232
1143
340
335
651
165
121
569
7398
5169
719
1904
680
1203
8401
1198
2143
313
1132
8992
4892
4240
4667
310
6664
10367
224
124
1393
212
333
654
148
443
1778
569
1498
2880
6391
408
1955
166
1987
5388
12259
154
1185
3489
8161
5757
2154
6707
9458
7856
3627
5833
138
268
504
1752
133
127
2976
2120
316
415
1275
100
821
164
866
5030
6465
320
8983
7075
6236
9468
117
277
174
6058
1077
1148
499
204
334
271
186
3855
6603
507
191
171
291
5916
1964
3072
342
7082
629
1666
2063
277
907
1219
227
176
103
120
107
152
318
8852
2203
6922
2272
1061
3246
7341
4665
368
326
328
485
230
5872
763
1644
2377
305
461
175
125
142
185
235
120
5060
235
163
499
175
125
140
185
3034
2321
1348
749
821
2905
6701
7403
184
119
185
119
115
564
1556
1811
180
347
148
2422
2302
9724
567
1794
2849
1338
364
9225
3994
4741
153
218
2999
4990
910
2105
1356
6151
6117
1383
942
8687
381
8310
6144
814
706
272
195
213
202
427
796
1809
5535
5178
1556
152
2623
1616
719
1911
948
2539
404
3860
3695
1481
132
414
1511
6848
261
179
109
979
381
5426
408
139
1278
7079
1751
4193
879
882
3797
1729
1148
769
896
2264
5236
4941
8918
3812
2325
1854
3166
4564
137
476
403
268
171
392
100
252
709
462
2409
700
7413
1242
261
6408
604
744
249
522
232
1816
8588
530
1841
1355
250
3365
3921
472
851
232
349
430
243
126
3774
9455
1450
3138
710
1236
2075
1574
264
424
2991
484
177
293
531
1237
232
111
455
104
376
106
565
466
1253
328
645
775
104
376
534
9499
133
280
691
134
108
170
6597
4968
461
2667
2057
1264
5105
378
1997
1525
6076
477
538
563
608
143
550
160
212
1203
5349
4032
687
5246
3690
234
391
13724
2068
9002
4009
158
191
194
248
1348
1054
10461
6502
2348
1313
6823
703
5531
192
13838
332
135
325
293
205
108
477
1545
712
150
285
172
151
585
1542
280
309
930
3228
1482
232
724
8453
309
442
122
8185
955
9198
1350
1621
1055
9505
183
273
135
1541
164
146
146
370
157
558
159
1278
4885
5997
1214
3577
519
3827
8942
3916
157
217
1261
273
1338
9382
331
2917
700
5075
228
160
664
658
6112
7530
1115
1258
7317
112
127
184
114
151
487
1716
1812
233
558
123
356
372
858
1683
1231
959
2329
135
723
1710
417
354
767
709
694
1225
122
9386
101
1381
264
1072
3184
434
420
7907
1063
1190
8562
2088
612
100
533
113
12339
657
660
149
640
250
844
7343
1334
524
1837
6863
1631
950
9419
304
320
2852
8298
2856
1696
1628
3686
1027
107
225
510
716
9272
168
141
3534
2634
8945
6814
939
7876
5431
241
108
241
111
181
9291
8972
476
131
3101
3286
1285
2308
5084
811
4450
7326
3031
132
210
227
1244
1553
644
955
9367
1275
571
223
107
108
498
472
3044
144
1145
195
490
161
1147
5396
4446
4670
445
250
246
524
4570
1409
445
250
246
524
475
3190
4060
157
225
125
110
1262
203
193
105
148
156
116
504
2637
203
195
105
148
156
116
504
1522
1081
2317
372
105
2135
6024
700
930
1004
4938
1014
203
158
9340
299
359
150
3579
17934
610
3254
8964
202
2427
9232
5621
354
157
7368
1395
430
1176
229
115
319
1437
121
2764
100
834
117
107
231
327
13893
9369
150
115
566
192
317
312
141
268
251
4749
974
4032
2223
10279
4331
126
140
523
109
341
199
296
182
1338
10352
420
234
1232
3105
5678
1057
310
326
4827
143
135
309
370
128
615
1138
1944
104
155
297
114
120
149
776
253
139
495
346
308
186
100
117
264
564
214
285
118
207
13392
158
3820
13794
265
362
155
765
2960
977
671
249
6813
1169
5232
5165
1145
1083
7260
2239
6799
2173
833
513
1117
3928
5262
706
8375
5082
1354
9766
1287
455
2409
327
191
133
196
197
312
639
590
663
141
4157
171
1036
1516
8392
3877
833
138
144
2097
615
255
1084
5401
8907
3402
6861
126
1943
167
402
1436
1647
8585
243
194
184
1397
626
3620
9492
5452
3853
264
655
103
2012
112
132
152
269
876
593
4428
248
1090
1038
687
1709
654
2255
1032
1686
1295
4831
7280
724
966
193
1841
9151
3330
3344
3664
4374
1913
2222
5852
7429
3614
1721
376
592
681
278
167
134
217
360
130
157
992
516
914
810
1252
272
1248
1106
1030
724
10855
292
1017
2220
337
315
2987
1916
2608
4616
609
156
390
129
285
188
316
172
180
373
1887
4339
5610
3487
2986
1177
9492
184
10438
2792
4092
2660
1121
5584
391
1022
149
122
188
1891
326
617
1944
491
8742
756
1118
761
1458
697
1206
145
225
117
114
8539
1289
444
3342
4781
1360
4968
7298
150
4407
8143
1500
2402
2464
1379
373
106
269
2651
174
395
4573
2007
163
307
431
710
208
242
785
857
193
159
105
1208
1332
4583
401
154
2012
595
685
1164
130
226
515
594
685
1164
521
1113
212
237
3684
1406
13357
1832
480
735
695
104
273
4665
600
5244
243
834
244
239
129
395
1579
155
560
1039
166
374
421
1780
202
129
122
311
646
137
285
1434
511
955
546
751
1039
2884
3127
3043
236
1097
7037
483
1226
1697
907
190
264
996
1642
457
411
680
1953
320
575
478
14808
103
984
231
942
101
387
1073
480
334
7149
9401
995
1092
480
338
1473
893
288
616
387
1835
184
3807
209
1564
1340
1722
221
2018
103
5288
3958
434
220
100
487
104
434
1150
301
191
205
847
256
765
9528
554
414
187
1785
3267
360
107
9446
330
2214
1147
7170
330
535
356
191
163
191
151
1070
148
356
5680
145
268
10071
279
1365
302
282
158
379
208
401
175
136
1131
1333
11780
10070
800
1293
5042
490
4863
161
315
280
9411
713
7094
3266
1042
2394
887
177
8406
536
9481
7969
11818
635
876
1659
1292
3238
103
364
1120
295
236
763
2518
1631
5406
154
1363
184
1066
138
408
1629
859
1052
254
726
127
824
938
404
163
595
4029
1429
4631
652
627
13239
647
3160
7199
207
567
114
1711
713
3681
133
135
3890
171
172
152
550
403
353
8975
1685
181
812
521
199
165
224
124
245
139
1475
122
969
5065
3440
14774
3301
3126
5097
426
2143
156
1788
8889
4227
167
1053
3721
5070
3413
3138
690
8964
3989
6237
11103
11421
3878
2042
9283
5680
107
577
424
7148
173
2094
1746
2053
6308
12609
124
169
140
239
377
103
903
308
122
107
8847
538
1431
214
780
4840
208
2632
9545
1505
2469
3102
600
353
289
124
115
180
167
2554
14329
289
127
115
124
194
167
1413
2795
8532
5893
1157
3879
801
523
271
483
243
557
328
1554
188
4756
120
1584
370
1133
160
3339
1142
160
236
1456
1702
741
8949
8611
341
136
448
288
1894
642
285
132
4381
1585
639
236
287
132
445
6095
442
8567
1052
2310
1425
2254
131
408
2832
3012
5036
1960
1751
393
120
162
171
125
156
1639
135
576
712
627
179
258
362
101
156
535
283
168
151
211
1182
183
5361
4763
5313
16374
3657
4558
160
101
196
664
1005
470
2858
5672
732
1191
377
1029
370
3840
1830
282
298
169
647
6475
4715
861
1386
366
4826
856
7201
5942
4382
1349
249
160
259
142
331
136
300
5189
6362
1058
3192
286
160
217
104
268
240
285
170
1094
1131
6232
489
184
1144
131
2616
9505
415
135
10698
8862
3419
1785
670
402
273
160
274
880
2761
4032
625
295
469
332
327
312
2601
858
294
468
332
327
312
1884
958
392
201
584
776
4140
131
748
345
1011
811
4510
470
198
175
303
105
3008
302
105
179
3259
397
184
198
175
303
105
179
653
5070
5849
307
201
8876
4320
8887
278
192
350
350
956
7822
4698
4677
9480
163
9510
1051
145
912
523
685
1152
124
716
685
1149
124
523
479
311
313
1868
1360
5645
1360
152
4175
9665
1322
115
126
278
600
478
456
1370
1575
321
6208
1353
377
126
577
474
775
1171
854
223
847
9135
12273
2902
1027
6954
508
308
661
234
555
1468
1592
210
1565
450
139
4203
177
651
1269
9422
2977
11196
4868
898
575
9143
372
2157
366
735
2856
283
7402
3273
9326
8210
422
327
144
197
107
1907
8381
1506
381
232
144
197
107
603
1630
5918
1032
814
987
3882
189
115
158
198
111
2610
3868
1429
4643
3445
3294
6791
6836
646
9393
750
5797
534
2167
12845
3223
7475
1930
1170
7815
2923
1657
3582
140
320
209
9011
123
1913
4190
1386
965
1795
8604
499
2673
269
2771
2843
791
9316
2510
3172
2367
452
5091
1826
3007
7730
380
1243
9091
3737
368
106
399
231
436
1000
827
3297
206
5808
1332
140
9005
6934
122
173
222
1606
418
2350
222
173
260
492
198
1145
132
3075
234
130
282
191
1677
2125
9380
1104
615
3770
942
5663
5212
13499
6061
1762
297
709
3580
115
2802
105
194
742
372
6573
2022
194
696
131
4120
1024
684
335
1946
7398
6821
15515
1569
326
3273
2865
8866
2097
282
3841
9461
4377
178
465
408
266
1901
360
209
325
307
189
195
9105
865
323
4445
5684
957
909
195
153
226
1043
214
4673
2578
5179
9400
121
1187
2519
9256
3669
2615
906
233
309
943
617
4746
1281
4169
3804
102
5471
3441
5363
287
164
3791
1044
767
250
534
631
1020
2495
383
768
250
532
4222
1381
1881
1355
606
1278
788
631
3596
340
309
450
1064
330
1779
2452
3169
748
8886
631
4250
1136
735
674
309
131
265
109
565
928
520
569
159
486
1663
320
218
108
100
5430
7373
1942
3413
1336
7867
4190
9469
336
519
444
552
868
203
208
144
164
128
117
1533
5213
408
514
311
130
1407
239
5642
2981
107
299
194
384
346
3546
447
1185
462
4270
127
107
317
338
109
376
280
196
4105
188
2685
393
182
543
1594
1077
2983
1153
1196
1828
286
8933
13764
3652
7811
1887
2473
3118
3980
565
208
209
444
210
7035
1719
2852
4484
2471
841
517
209
9429
167
1162
107
517
3815
131
626
183
192
1117
301
113
137
259
219
9537
104
7549
9310
1933
173
9336
665
1663
255
392
128
524
992
125
109
1738
7558
423
588
7841
4543
877
579
377
1707
7919
1109
412
383
2357
1005
9622
8923
4592
2528
795
227
695
347
690
688
1117
146
741
400
496
321
117
305
198
6582
1287
7361
2995
155
143
199
12713
1204
108
1779
4305
467
403
5748
11777
324
108
1609
4325
749
346
107
212
448
106
111
3670
8881
4509
4951
352
6392
160
5316
181
1344
7772
151
1500
3928
9806
2080
2211
4875
7441
177
2857
9414
1285
161
5332
204
393
332
8439
4655
5053
7358
1492
2959
9500
1526
4226
2660
461
158
321
199
297
107
223
2200
8808
430
867
219
1608
8469
421
799
9369
4998
220
10692
401
300
1686
1621
660
500
319
1195
1394
186
744
660
136
821
8899
7414
667
4261
225
142
130
119
425
139
1174
687
519
9823
555
8266
594
9453
1678
1094
118
231
144
438
348
138
2419
699
226
109
526
1425
9367
838
131
3836
8936
410
107
220
158
190
371
9353
129
7561
1970
312
163
106
101
126
160
123
608
163
149
155
2155
9459
4145
2282
2721
939
218
2803
1142
276
4346
378
3731
1024
718
9320
331
224
100
433
140
185
187
1419
112
1549
858
444
5685
9513
811
166
7562
480
134
161
145
1933
3546
255
13687
2259
208
251
1141
1177
2259
13687
255
3546
16241
2192
114
428
5615
722
119
712
8931
2951
4323
1536
1015
8930
4096
1620
8185
693
5309
218
1193
229
114
213
564
263
216
245
632
260
5409
1610
1678
2864
4697
373
371
177
6358
1322
779
445
4955
3602
311
638
112
2232
2884
311
638
112
1472
7605
3440
2926
1413
7821
1866
181
263
186
190
132
634
5500
461
782
294
587
4017
253
1450
9376
3806
4908
6777
2097
204
3498
2402
3520
4435
152
130
412
170
237
2205
6038
2867
2174
1070
12624
1098
6033
574
2502
961
1195
2122
3870
5985
1037
790
339
1200
1013
507
850
818
623
4449
614
117
426
462
199
2634
1284
9692
3778
6980
662
1025
219
207
342
172
6131
158
121
167
133
522
472
112
130
1203
297
887
677
2710
2952
1310
3963
167
373
120
420
8936
10564
9381
3283
363
219
2580
1283
634
408
3642
160
1510
1759
1671
201
152
374
203
714
618
3469
452
738
271
217
1683
837
998
395
2781
169
174
819
6662
4940
1364
203
1887
679
2568
8860
5791
2685
1091
3841
8434
453
8861
1849
2114
556
642
302
832
569
1505
7318
635
1596
766
124
974
776
12002
8893
1130
141
2992
4034
726
342
116
338
4355
409
667
5077
2629
3226
2953
4812
4616
509
878
2229
1335
1864
274
821
305
123
102
121
144
243
218
322
256
194
196
179
2765
144
503
352
137
720
286
123
102
243
218
343
195
196
130
148
2107
378
401
336
459
337
338
1225
139
797
189
125
1362
3155
130
1001
103
672
379
340
149
388
15346
1247
3479
141
4798
693
9056
2623
1626
1208
121
399
233
3163
7937
639
9419
584
2991
105
8939
134
959
932
5421
791
150
4335
455
1952
3449
459
4806
2427
1398
902
1437
472
111
232
3164
2274
513
6394
598
730
1205
146
598
2545
5640
379
1086
354
318
1487
673
2006
5042
4419
205
122
768
598
1148
7539
627
198
788
660
177
138
229
365
315
588
1972
924
9102
8149
243
137
6107
8198
994
1129
629
2909
105
100
138
968
1279
316
2925
1620
148
4001
1049
667
615
1704
7302
1369
2690
157
9009
848
269
2324
377
105
123
6651
250
965
417
1081
1030
2929
9361
697
108
892
190
2416
207
119
5152
703
8094
9400
246
108
615
4662
3737
6020
4487
906
10642
8914
1548
113
108
206
152
232
108
781
1081
139
149
484
384
144
145
137
105
2352
395
602
351
186
1511
301
492
175
1173
104
1166
3572
2082
1175
5259
1179
209
402
6156
1818
2453
470
934
482
148
147
289
582
625
140
8972
6369
938
781
239
420
298
553
739
109
392
759
1103
157
3365
5626
210
9534
884
2922
299
239
8994
600
130
180
100
1351
181
875
2445
451
3236
2916
2046
894
172
159
2967
1323
2906
3386
2829
6235
1541
14120
6524
321
474
437
333
8286
228
386
333
1454
7626
9398
1261
6076
907
282
171
5353
282
171
669
1096
8861
114
380
621
459
7867
1355
3016
2579
209
105
125
127
121
7854
8551
916
179
139
126
227
203
152
740
212
801
212
1686
1454
337
642
1045
8178
177
100
308
736
1054
8172
337
538
996
493
237
104
2502
932
8936
115
144
160
320
316
856
180
138
181
771
622
618
156
8399
140
3494
2660
9746
3906
100
107
3215
1291
1718
515
1126
257
294
1123
252
742
697
249
496
1644
1489
6614
1237
932
270
2361
378
105
123
3184
3436
939
2962
1476
101
101
197
3625
1405
1303
903
2517
227
4967
8628
497
2189
1603
274
813
1343
4029
1988
3593
209
113
470
1357
7029
3709
760
12533
2815
1870
188
139
679
8959
1224
1317
8888
2976
2304
776
381
6475
6627
480
3493
108
982
420
1103
407
319
196
233
13611
122
307
588
12702
2298
969
1330
1080
2721
11686
307
1390
133
8862
591
263
756
400
2174
379
6506
2148
3933
13834
2072
2974
129
166
2033
1592
2253
601
4335
1447
333
376
159
119
752
335
8275
333
360
107
235
291
543
2956
522
501
3293
113
360
322
192
386
625
208
111
134
1139
219
795
386
625
243
280
111
134
2449
651
230
303
313
2394
404
1496
588
315
456
1778
590
370
682
674
529
8288
8852
449
786
134
851
249
2312
211
4308
258
6342
1692
1620
860
928
1397
2271
291
256
939
962
347
7314
2853
173
129
799
474
449
525
7017
171
244
538
101
208
159
1263
239
134
251
4953
802
345
484
378
8726
2154
281
368
7936
3185
2016
4032
4034
4840
178
1985
5387
1039
1966
666
1763
4386
1804
3623
8835
473
265
4549
757
116
1484
1207
1659
139
152
145
105
796
139
152
145
206
342
150
187
930
139
152
145
1326
139
152
145
1660
139
152
145
104
206
302
150
187
2743
525
446
2019
423
1239
5638
8903
1588
428
118
184
3816
1525
8301
540
3415
4781
7418
639
172
204
349
848
119
1055
3649
5500
3015
1374
496
9024
11865
4306
2771
4030
7483
152
128
832
5962
693
6479
1985
2233
2117
230
115
214
110
136
6177
643
186
351
6494
3839
114
1174
2794
8165
1158
711
1146
3820
2562
229
167
8806
2273
521
2499
871
3468
1805
135
760
135
494
3517
760
135
488
462
154
6466
440
251
7455
943
1020
108
289
5669
1065
773
403
748
298
1155
342
119
303
316
107
522
714
4016
1880
1363
841
2470
699
1913
1597
3309
8999
4030
7732
1725
436
8622
3572
351
157
174
1711
3107
666
3463
3733
10570
3720
4276
3799
115
1183
1083
4115
1669
948
1106
416
144
4772
639
294
5356
9236
2835
951
184
1355
285
150
9381
643
8943
4048
1843
289
7084
1577
1836
1782
8590
407
1187
6765
4357
8979
11217
8169
129
5920
3946
5212
4566
8763
312
167
1146
11602
149
626
9328
881
1582
7279
2870
1119
168
355
468
138
108
773
1230
176
540
312
102
202
102
3180
10397
137
545
411
528
150
453
657
9062
517
14101
7538
2032
4407
3039
2242
280
159
384
528
118
304
151
1058
1211
8792
7062
699
5131
5129
705
652
3983
3583
9468
5383
4038
249
244
173
495
234
115
8885
341
191
259
151
1359
155
127
105
221
155
215
6755
9431
2035
1282
561
1245
2509
218
198
1220
108
201
1892
314
150
1542
771
1324
307
213
1396
302
1606
8857
4141
1089
8537
703
2369
3916
11731
3927
528
399
3752
2395
389
126
121
105
943
8123
699
2546
1632
721
1203
1274
10053
442
950
344
316
8116
1090
405
316
1486
825
1308
651
5845
3034
206
540
600
1585
952
208
3011
206
320
205
431
1401
3026
369
8767
2631
1375
130
483
1487
1246
180
4963
684
635
1590
791
560
165
121
145
1452
103
5438
234
154
15393
473
182
8552
359
670
414
1888
11004
424
6722
622
2165
1171
102
13740
3274
10312
789
1468
852
869
435
205
530
1946
1642
3993
643
3829
596
695
8891
327
485
301
572
1510
6177
8296
688
191
7370
8952
1217
111
2488
4588
8624
1507
3156
2932
343
509
169
427
290
226
255
418
262
264
295
193
136
1565
438
9286
13522
146
1139
4768
8371
685
692
228
610
9141
227
890
7445
8614
1110
4686
347
1545
9453
4936
3411
196
637
1650
118
165
137
336
447
3616
275
1028
2129
228
114
8929
137
336
447
476
917
2680
9411
5497
2114
322
236
422
181
2008
117
1450
335
407
321
1501
246
277
7205
1227
335
388
726
238
260
121
192
125
13664
227
158
9161
217
4735
1695
8533
425
213
2104
2994
496
276
304
715
1042
450
468
101
678
461
1682
2197
3964
1160
203
239
1481
7294
3899
303
553
1780
6301
1605
5911
1081
8466
6451
1518
333
252
656
144
162
118
721
8128
1287
333
1554
614
629
2063
1165
1285
7363
1503
7408
2826
1167
213
158
2969
7510
8936
1425
2318
10342
399
2386
183
380
431
265
144
2830
262
123
298
313
259
183
383
333
142
253
144
1087
10564
1525
770
1131
622
3032
4759
4762
355
6475
504
701
8296
9715
829
225
9491
376
251
122
3472
522
415
994
6872
7337
2252
6607
2081
2065
1310
2506
725
1843
2039
4838
2469
5657
1110
654
7936
4876
495
2711
11755
1322
3536
7124
150
4783
9169
2133
266
1085
1519
223
558
7991
1842
1298
2541
3295
1384
307
173
1998
5365
1169
5884
1235
799
1969
4392
698
158
260
125
5187
7169
171
8817
213
263
192
424
369
5626
751
5344
13784
3401
3678
1401
11553
385
1107
405
316
8140
907
1366
267
1373
6419
359
387
330
4678
4602
2737
14398
5405
3217
10096
9173
218
342
1488
205
172
186
182
173
562
455
158
427
1280
427
738
2176
165
182
173
401
427
738
134
173
562
465
148
427
1519
1377
159
179
1103
694
1399
11244
4934
1904
152
232
211
189
442
174
437
3686
2829
189
144
118
189
444
174
437
486
7132
716
1723
8731
8178
6115
135
946
221
125
7573
2759
9466
1170
3825
371
105
125
2145
2551
634
659
1567
11253
4284
1577
462
1188
5339
672
479
107
1657
9436
891
444
190
2709
181
161
8861
3051
809
189
440
433
228
6653
4928
498
678
840
2880
12935
13608
2382
1341
4355
7099
588
458
176
148
132
1871
1813
438
519
183
558
289
157
331
138
297
860
1175
8023
103
520
217
3867
645
3995
3319
738
377
157
111
1960
2218
2395
1567
1355
8785
322
2121
1144
105
1575
1706
1158
8829
627
2519
695
205
189
115
606
836
3968
4801
3919
1679
359
5771
5204
456
158
136
329
244
1926
830
254
319
1042
1112
649
347
658
2461
138
2317
8921
1383
402
421
450
1428
165
824
131
4264
173
1049
2485
1754
747
11765
1010
1795
6463
271
1683
141
236
3198
7598
2199
688
13930
170
766
1978
104
447
416
239
1879
5127
214
278
224
425
8518
9488
900
1099
3244
4175
9100
4678
6440
4271
1161
13651
463
264
254
287
6417
8968
2093
463
328
254
453
429
318
1649
2974
2074
6278
7054
121
121
2613
451
1321
3241
2561
697
686
1165
121
693
100
694
553
1567
3810
152
1653
14969
179
1938
7551
439
6617
4323
395
1371
5672
3355
5769
3312
1181
13717
197
4364
205
146
237
420
9126
708
1882
3421
106
112
130
467
753
749
373
1074
242
187
658
1442
231
442
134
219
200
177
246
464
143
108
271
5801
8891
3880
10809
1746
179
1876
1650
178
353
107
317
2226
1586
818
2781
1585
1196
1025
275
166
534
293
558
321
213
397
225
276
521
541
785
903
2146
566
388
328
1422
643
2553
185
400
1484
1048
1220
239
3265
8062
190
218
803
362
1029
102
9439
572
4527
6223
4692
351
1389
166
445
280
210
2915
209
105
1180
11426
1254
7383
370
317
490
211
3809
195
10261
1559
387
233
404
275
610
116
7947
2667
1036
2956
6981
1150
318
715
954
17903
875
1151
408
256
814
142
464
782
2152
273
372
157
107
290
130
783
3134
9460
1663
332
112
105
9645
2755
9563
1616
9132
204
2305
958
5520
705
8207
3647
1135
7078
441
5615
1825
996
1787
909
673
2550
1250
6420
483
1051
8791
5437
652
242
13474
196
586
232
568
107
232
7465
9258
1688
1331
417
1337
2239
1569
8124
273
4481
526
119
193
459
461
2928
198
712
167
193
459
461
2178
4788
428
195
6675
6030
15567
1280
2232
269
1874
100
132
140
417
428
623
3234
100
132
100
150
253
429
142
144
108
2741
1101
166
172
3489
10890
399
4725
9495
878
330
227
187
110
114
117
520
734
7300
329
879
2664
8969
190
256
1420
1182
474
1054
1483
3932
512
584
710
115
1721
8986
4182
710
115
1645
4588
935
6249
454
8682
2591
301
158
1110
363
632
208
405
8788
1986
1950
416
504
195
359
1128
125
708
312
7381
1624
680
911
310
1007
1770
9626
650
1054
4174
307
4271
418
553
3593
1357
130
281
131
144
3121
132
225
734
202
243
9482
261
9226
134
6482
344
4684
1383
198
274
143
700
479
2409
1211
672
4087
2019
9484
4329
4433
5426
4500
16545
4412
1285
1215
9281
1455
106
104
108
112
3510
718
2296
403
2049
8941
7138
8668
2788
2026
1646
733
685
1187
146
696
1761
4863
3163
4799
2472
5333
174
570
873
238
381
2311
1151
3420
178
437
285
326
147
138
170
167
194
758
5374
1930
4804
2072
1657
1068
775
277
1298
4684
7684
1282
2405
442
451
9447
181
288
941
123
275
9106
175
371
246
172
443
160
3000
369
245
717
148
129
375
247
339
175
237
225
133
647
6290
5794
175
1132
279
160
1926
4558
462
3872
1342
121
371
105
820
760
216
106
100
344
6254
7247
155
102
243
271
536
149
815
1134
915
2602
470
179
889
3516
5323
912
2248
895
2222
1667
133
979
649
158
3799
1639
422
1586
508
959
649
158
2029
6150
3304
8973
10143
469
3731
3666
469
2116
1755
710
9446
325
737
9351
1470
1950
1200
4473
1763
691
4527
126
214
258
4805
348
347
347
6486
119
341
104
1173
2592
8450
5194
6253
107
744
2309
735
359
7656
126
11503
1406
116
202
189
220
242
388
524
1945
253
136
3673
104
145
980
161
616
132
102
9349
1596
334
109
129
916
258
8937
1730
313
1589
7018
388
321
649
1311
132
235
1128
1354
735
7049
1276
2149
2991
5742
221
249
984
2557
2360
1957
178
1364
8880
620
1164
14196
8973
1352
1064
288
1010
123
219
161
106
264
5471
677
9305
304
533
253
267
639
184
311
126
2234
932
201
1360
136
383
959
756
466
116
575
433
9047
5601
9150
3328
1524
735
288
1613
469
131
403
1580
146
428
235
286
1861
8967
1153
1688
9201
7109
130
223
2343
448
139
2764
2428
8343
8918
3045
123
491
524
140
231
121
134
9431
3172
1595
4396
3325
275
4873
2600
750
1225
424
119
192
1238
9463
345
107
210
129
139
1946
8864
1956
299
1367
610
220
116
262
295
198
161
428
106
154
9025
2966
2791
7646
1200
2977
496
144
143
195
219
868
642
225
637
499
143
257
868
1468
224
454
425
635
3336
4006
6667
312
4637
775
870
4735
9395
4433
465
2951
465
6179
1304
7273
4531
182
175
5163
9412
6537
1309
2043
117
525
3216
2625
6711
1511
748
462
356
3851
1584
5630
4960
1703
8871
207
2949
100
309
622
1146
170
2470
7352
2905
3800
1619
1401
188
7837
7564
2513
1249
943
119
308
872
2211
299
1001
309
10375
116
339
1081
5945
1254
2974
1807
3160
2771
1391
257
9354
132
312
119
111
154
1671
1030
2892
3661
636
237
2133
3637
1330
353
2283
329
264
2187
1034
6267
1515
186
2665
1180
5963
7265
1267
5291
1218
581
941
151
181
223
139
563
1145
114
387
8828
385
366
372
774
1772
1872
347
776
308
168
192
251
479
300
186
1064
199
271
2760
346
776
321
282
168
169
251
460
131
12108
274
114
326
817
556
277
377
255
1329
1172
987
348
675
1217
2091
491
949
2919
4586
1560
1491
857
1148
857
1033
2087
5962
4804
709
4285
4654
8691
3484
1681
686
379
319
119
1350
108
299
205
4063
1335
13878
8424
1899
1790
152
1688
13687
6770
354
5388
4987
5282
1838
1196
404
9357
2016
412
2549
904
429
574
5366
2092
2005
8768
272
527
1096
102
116
236
193
107
365
486
618
127
2308
8914
6863
421
8379
692
5270
186
371
394
532
477
818
1667
3639
1421
121
210
182
262
203
232
520
172
262
107
5094
268
8765
2779
2583
8723
1312
376
632
5196
13864
2868
364
577
902
1300
423
5107
956
3138
5530
9308
659
3965
1205
453
305
419
417
1455
2825
887
3658
7808
111
1200
160
131
1760
728
660
132
279
623
374
457
2968
391
420
456
1747
2076
868
358
326
343
160
131
1749
5897
2673
203
3289
5228
3382
1798
2663
6513
334
246
3425
474
8880
616
4147
5306
700
1204
131
682
112
106
213
734
3461
1301
1703
1263
797
101
420
1782
9451
5243
164
185
11546
6396
1041
9450
792
118
474
144
4432
119
5989
1116
5763
9169
691
577
6549
880
733
3233
172
309
500
172
1958
678
519
1992
733
2038
1646
935
2334
270
834
1412
438
1013
397
335
1455
1320
1361
1176
2599
1252
13618
790
194
5246
4189
216
5393
2406
1275
982
7962
3559
6710
1430
7409
1385
148
214
357
109
114
3011
451
3659
4168
1608
5907
384
170
1134
142
2421
2868
6070
11477
3323
6550
654
232
142
254
137
277
4029
396
2525
900
476
1160
150
1131
1976
5810
942
4506
7805
597
684
1171
124
572
1885
7120
831
252
278
205
1589
6149
1546
4358
315
2230
5049
2693
520
3994
5212
244
737
257
368
555
1582
275
134
8159
114
837
305
886
424
342
239
414
1692
1453
235
232
7843
8675
1247
414
128
417
213
174
213
215
297
238
840
3884
314
155
8072
155
1568
9687
1060
451
270
7477
153
564
1495
242
8603
194
312
8615
164
315
682
119
148
193
146
9876
2361
475
117
132
633
5824
9307
1542
1519
764
973
297
2901
1898
645
1892
14039
6671
13182
1880
100
225
241
268
280
1523
4876
1890
456
512
172
111
111
938
2071
444
12130
8116
390
1277
429
4191
14304
305
882
3907
975
4858
2071
6768
5457
1435
5250
432
1501
131
223
136
219
193
369
1946
12794
2029
138
1341
396
8094
1519
275
174
1002
1926
154
202
218
193
211
352
3275
718
141
689
827
544
139
126
1503
1550
1880
286
1358
626
4635
9488
1027
1622
3488
16281
5010
6102
2800
5504
3725
7817
1291
9710
4454
7463
125
579
1823
2761
5622
392
7508
193
726
102
426
196
405
853
293
135
197
165
944
7317
173
6370
347
9261
514
5076
6934
159
220
9102
359
183
178
130
768
1035
113
150
5625
1904
167
3009
534
194
110
780
1860
251
213
1868
1672
325
147
208
361
304
545
678
272
117
712
482
518
264
109
483
311
313
1922
8964
1206
3422
1367
440
4227
238
1278
332
309
5435
1278
332
309
168
2293
5046
4862
1546
2898
1410
393
1091
202
255
616
447
537
861
5562
870
4171
8293
118
8776
13421
1233
107
158
435
226
1032
904
357
505
1289
1296
10397
6642
2284
2552
5402
2034
178
4817
842
1038
2269
4466
182
4295
1388
920
8934
8440
518
6968
2013
1208
13706
158
8199
700
5143
2391
885
7251
6298
2159
469
629
513
101
101
417
4878
102
102
359
332
394
757
966
146
1030
5059
6273
312
133
3406
7320
182
487
154
104
186
1893
874
1305
341
212
233
2275
152
719
153
3955
772
2386
1292
1996
100
8924
4414
815
2559
4813
114
10837
454
6319
4174
249
256
8515
317
323
5577
1735
5379
347
337
1804
115
216
195
642
376
2244
388
144
228
195
105
645
996
437
371
2813
9431
101
460
8011
1768
1036
172
481
180
179
176
150
383
452
645
514
235
8790
626
189
299
9292
318
313
5244
9476
316
703
211
1788
130
109
112
1115
829
336
702
209
401
551
105
464
1409
100
1537
7059
719
103
367
840
218
1232
829
176
812
792
305
118
134
2485
256
226
183
246
205
495
4048
551
1102
1297
499
633
411
8992
2270
2007
7150
1726
1926
4429
490
495
2158
1279
9380
831
4373
5047
7421
929
156
250
1143
252
137
146
203
102
7131
677
8007
9478
5880
343
344
228
4243
2093
302
5160
4584
1210
5067
294
2054
764
8201
2238
158
129
4499
7657
2048
9445
397
233
176
393
708
242
119
223
114
604
117
9226
1274
126
501
189
489
104
104
6986
11397
1505
102
525
124
1153
406
145
548
229
204
2542
1283
3317
8981
2055
1403
7273
273
247
100
334
336
11400
756
251
277
143
549
450
161
157
748
161
1157
4220
4247
2630
1030
126
150
129
9475
406
1246
137
8935
1218
6377
446
115
949
294
1457
503
7020
1067
4781
9133
132
119
370
104
2297
274
914
1272
204
415
3023
797
6629
415
363
740
242
346
236
1001
11608
149
136
198
125
813
912
532
2733
13558
1223
943
309
141
879
1524
2261
662
2610
1192
195
1700
4357
7950
3452
453
565
210
1309
2334
382
1324
132
133
148
4402
8155
1111
237
918
1483
8979
3126
236
107
755
430
140
187
137
240
2121
2139
8897
3997
6347
128
329
3778
1264
1204
2895
9478
535
639
452
2377
183
1202
757
9544
3714
120
1669
116
371
327
179
3351
287
116
371
327
179
236
287
835
116
371
327
179
236
287
15732
236
100
168
373
1624
142
330
154
232
215
114
2498
997
215
116
448
5202
166
6766
14530
2558
409
2689
3301
2509
350
4979
198
126
672
417
1332
168
288
1219
671
359
358
1440
5469
8918
4002
1185
553
312
764
8389
357
191
15515
125
135
355
150
1866
562
541
140
613
784
479
216
107
160
371
1925
706
593
368
12573
9314
8915
3700
191
104
180
778
1298
216
12502
106
103
107
1406
543
894
13999
3586
6616
318
219
1228
241
8550
5111
286
428
1868
311
3146
185
7842
8918
2225
831
280
309
964
1245
1994
1566
308
471
2428
264
282
502
182
259
460
191
453
8036
4464
542
254
1069
1285
264
517
216
1298
327
4456
569
4267
109
154
8276
872
144
400
154
608
5560
301
167
238
6636
9292
532
7348
4929
426
4520
3691
615
901
13794
2441
6879
2945
132
104
2865
427
335
1391
1042
1513
123
293
9338
8941
181
793
290
9466
260
309
280
239
362
482
165
302
222
329
5715
4589
322
310
550
134
107
135
439
303
161
235
133
181
7140
7229
216
176
1351
3381
250
138
628
7045
1353
513
580
242
479
143
165
171
2395
1244
275
2802
8982
3544
379
550
242
479
143
165
159
1943
158
797
1289
230
10023
868
2113
460
517
1136
422
1310
444
608
216
719
118
607
2521
156
211
151
218
364
123
260
169
687
131
751
1063
1256
7519
7734
1199
557
1556
7352
4885
612
713
1314
182
9129
689
8876
387
172
101
103
4720
182
427
8922
2169
565
2463
3305
788
933
5118
1742
1960
3623
728
131
1637
8425
9262
3599
2628
9395
110
3053
209
971
265
159
865
6761
4578
1059
7088
11274
1803
101
126
2841
1650
6350
8951
2790
617
2586
217
1878
1441
1156
311
1798
8639
651
600
141
455
5271
170
1342
6535
1282
1162
1053
7433
473
5199
703
8183
1656
5660
3675
1408
110
165
196
230
222
442
9518
706
401
238
695
945
413
171
118
876
447
714
164
2854
2830
343
108
201
1536
371
884
148
3317
509
693
132
2035
2940
2294
3429
2374
5141
5777
298
8050
1215
355
613
1149
1371
1141
661
6667
2901
1547
8103
13112
283
1273
108
276
253
252
9404
108
244
1223
948
286
4317
13997
314
9020
3512
258
5887
150
7863
4775
240
254
4578
628
7427
2634
138
3968
1402
163
106
1293
8149
659
1574
581
598
716
1795
121
653
965
106
947
9123
3807
1574
581
598
192
717
851
206
854
430
122
5535
653
965
5113
112
294
192
258
194
101
117
326
1183
1214
450
309
309
880
3344
386
1718
117
114
122
1189
5536
257
6769
3489
1123
103
1051
8234
359
779
1920
515
684
1170
118
7515
520
323
551
210
404
710
8132
698
384
272
664
869
266
215
510
4043
8600
3698
1266
5091
698
8068
4715
8910
3250
5282
971
205
1210
125
383
918
2047
3744
961
7871
973
3242
1243
4242
1571
2283
122
294
202
283
2199
1240
1281
902
1837
8806
682
5319
700
2247
359
694
482
225
180
130
136
359
5115
692
482
291
182
130
136
359
1604
6122
4719
106
802
146
740
683
733
803
3965
13770
5034
365
147
106
187
141
507
207
1814
229
1014
238
669
161
319
318
6509
2571
1492
270
129
147
154
237
221
136
131
153
1217
254
173
338
121
102
4132
8912
290
262
235
159
214
886
366
1716
243
6714
1210
942
460
173
153
171
124
104
490
1589
813
6006
5355
599
124
1190
684
522
563
197
5327
1914
484
1769
1119
9421
1128
732
2495
4020
3695
588
840
9210
1536
1367
253
269
410
181
7296
7264
6298
6589
314
4792
873
6076
192
734
2159
151
2290
8608
232
413
1502
446
1182
1044
1603
329
620
2211
804
488
174
1564
260
1814
265
533
1946
269
107
131
599
6049
18632
4335
866
1530
487
488
2532
181
126
392
11175
1412
3732
4731
588
198
300
213
255
616
327
277
393
167
313
439
1258
1572
8248
3211
1052
4501
5302
3804
166
2077
9582
6793
481
3983
1303
365
8109
1507
1822
176
207
14000
168
1327
400
9519
265
1417
262
1378
4585
419
100
101
594
149
1897
960
3719
3626
1235
217
654
172
219
856
162
167
709
353
1440
7547
1921
2003
9486
867
9453
216
304
443
1494
6211
525
669
4381
694
124
1176
686
694
2017
1289
1391
3477
823
4556
6020
1135
8625
4734
698
1582
476
3612
6169
5136
5721
3747
560
718
1474
1903
1079
451
1489
1676
3669
290
541
323
126
326
12285
1440
535
379
199
101
136
2012
496
882
1492
4332
3345
7451
5983
1756
359
6899
145
114
273
400
419
1516
4020
859
843
239
269
197
287
2430
1191
111
155
386
338
270
197
197
375
263
338
270
197
287
110
1189
767
374
883
4700
353
1495
2214
139
2511
7343
3694
4998
1082
165
854
8040
8968
10984
4231
358
252
388
393
146
1811
3026
172
226
4819
7327
1382
846
164
9150
4398
4733
303
1883
397
671
2129
223
2056
277
391
643
4158
8954
1163
702
1234
7056
493
134
122
336
4446
5625
300
4956
204
136
206
1522
117
968
9194
224
196
2898
7436
5260
232
7703
4412
599
812
1194
1636
341
468
463
458
165
480
1199
2868
2435
1380
812
350
634
5194
1019
396
1358
121
965
854
235
155
135
969
530
2873
4718
348
6570
6067
1993
5065
2157
983
1210
3783
281
1880
1053
138
103
2545
662
532
5369
8272
1409
496
261
704
767
3474
108
778
669
1588
496
261
185
767
3475
639
2497
1156
140
187
553
270
1464
790
1335
1225
437
310
6591
7862
597
8097
8937
3260
981
14203
2106
293
2356
2920
8701
4136
377
3183
610
3100
1585
6012
4953
5896
592
8886
290
1004
1090
125
1407
193
1211
5966
852
389
6896
8885
223
142
3505
3892
3141
496
3959
4355
3759
2826
1893
1930
8410
8317
1467
492
974
913
6074
1533
208
1183
2108
7010
8929
642
3577
5607
177
5718
8919
6900
9407
886
579
599
616
295
187
143
2026
177
248
323
9467
2688
1604
7107
1183
125
2237
370
2406
337
596
2005
2010
4642
3053
13681
1164
468
2465
8571
2317
958
166
2494
545
491
165
202
7837
116
371
105
2071
1493
570
2292
4708
9191
6910
4734
3869
2059
6808
532
101
107
2569
1149
372
105
127
2860
212
466
4566
4954
5234
3569
2824
1521
301
1767
349
261
7434
3819
753
2944
821
3560
1169
914
2228
13260
2888
443
1876
511
775
302
603
6970
778
258
1344
121
545
4094
385
643
595
355
7537
402
6734
927
2026
617
1040
878
749
3961
502
685
256
1662
2106
752
2420
1249
1712
5116
315
3479
3309
1006
226
1142
631
5827
1645
5234
3592
279
176
101
1799
317
397
2393
1174
3860
1494
1129
2610
2549
1190
1748
6363
1245
1848
7033
2460
492
100
1274
119
414
342
551
491
164
297
3572
1925
1259
723
336
9554
6966
100
522
124
1178
356
239
521
1824
4073
488
722
524
3549
275
172
171
1442
511
139
146
194
139
160
436
739
861
1133
140
722
424
1423
244
147
164
168
230
500
596
4031
1094
529
1556
410
171
727
2915
711
879
1029
2964
246
584
9340
4915
1274
4125
241
1057
395
813
2223
1851
156
323
9113
345
212
491
765
1138
135
877
279
309
468
1018
7322
104
1023
2221
301
281
559
362
385
134
587
101
747
5587
206
716
155
631
4963
6846
614
4185
569
119
634
145
2581
578
2916
230
105
105
321
100
398
7095
1671
6321
723
634
247
1801
4376
657
111
358
155
124
259
6267
902
760
1579
5756
363
297
156
122
529
507
271
229
1335
1095
9537
10805
196
2053
517
286
1725
1731
12697
538
3061
148
588
331
238
466
1681
466
450
119
108
119
820
131
4256
135
244
415
9500
2908
5939
640
1276
218
198
8395
699
2849
2392
539
9102
987
1215
3028
8488
174
1285
2176
1917
165
352
127
126
426
176
125
104
236
281
140
464
4676
7916
491
185
1146
132
3062
509
13499
126
271
173
381
131
720
151
162
6528
477
1082
162
280
403
443
4332
8873
6044
123
460
200
108
1764
9496
2222
204
3931
208
1254
146
785
211
1285
483
522
481
3808
1112
171
135
112
353
178
887
964
1152
1622
4534
1231
1453
1067
195
1007
198
196
195
440
1230
6861
2473
5039
7321
488
606
230
16543
3089
138
321
185
4919
236
6542
302
296
110
9422
122
510
9499
357
348
2587
128
7521
3696
3074
1785
1168
476
7903
774
389
6499
7390
5259
2870
5023
1056
1093
125
3803
4451
3884
2515
808
114
8942
404
1653
5136
388
698
632
316
6745
4244
8924
2595
1938
267
270
107
422
3500
270
107
1938
267
270
107
440
113
6496
3316
539
396
885
11837
1037
298
407
115
1014
7748
239
115
1013
457
1752
482
175
254
254
116
452
2805
446
9306
9435
106
204
127
104
3543
365
103
1039
493
3949
2190
140
216
2772
4622
4812
1272
1547
3688
7777
11097
530
5053
467
1261
1107
9132
197
1548
6434
418
893
141
145
1534
8200
705
4806
3424
3641
3230
2166
3614
6027
435
1002
7385
2034
9486
3878
130
119
1254
196
700
1140
104
8059
3905
1032
219
139
579
1795
681
8175
1680
341
2950
340
140
1151
597
196
757
3206
1136
6296
3022
7302
400
6552
1150
130
230
211
444
2553
8886
6014
14005
441
9111
538
214
3390
459
4222
768
103
9102
5790
3421
4287
937
7907
5122
4068
355
555
4851
1695
4052
139
9314
115
187
107
2395
448
1146
291
340
8187
1004
291
340
1451
375
421
4510
290
196
102
1028
118
6314
206
1842
626
154
556
521
9133
309
158
585
979
11666
223
209
207
579
314
372
133
181
214
954
9258
11244
565
5802
1325
1004
1318
1196
854
4747
556
2229
148
5405
613
3999
1366
3566
1051
8213
2434
6419
495
1065
7461
578
330
336
1451
7399
1193
1564
4951
127
6452
202
419
726
226
225
288
15397
1311
276
160
215
9354
2762
9432
6382
1305
264
963
176
1456
6092
100
415
103
163
126
229
118
110
112
231
131
223
185
160
401
613
586
1730
485
1080
3954
2958
14010
1770
1056
354
184
3277
1075
184
554
150
193
809
2365
182
1320
7746
10554
2354
2605
295
1034
582
157
521
582
1034
317
2604
2773
449
348
356
258
1259
140
557
150
193
4277
669
4465
672
863
167
376
102
143
2925
11272
3031
9510
6099
2565
159
5606
333
1084
930
213
1171
1128
2596
1086
1698
540
963
2210
921
3399
5569
185
5908
231
2068
321
4823
319
161
282
131
8880
254
3101
104
1146
178
497
281
1082
257
9207
397
7179
509
480
521
685
1183
124
605
4049
113
9038
9449
8976
5021
645
794
1101
511
2182
493
296
104
359
806
2185
1009
538
119
270
1963
7313
2285
2982
5280
366
1374
6479
2043
3471
134
205
137
8855
1951
664
682
395
258
121
168
116
408
1210
284
2151
2943
494
178
728
4801
1478
9535
6570
1631
425
116
1108
1325
4938
6248
1296
617
812
137
282
9396
105
110
485
996
2165
9625
331
648
712
9340
8161
104
2351
127
338
152
3162
783
586
2263
1049
408
1129
933
158
269
456
269
187
5673
263
196
1823
144
9132
1120
132
220
930
425
135
121
147
639
1681
12973
495
3395
466
145
209
1048
7771
1469
605
1161
146
1270
188
5909
962
7996
3463
118
495
122
363
131
359
1242
635
7754
1218
5175
1101
11873
3350
1482
2300
1438
12047
6904
6876
4930
955
3786
5480
2456
7352
6046
1212
1850
119
286
1898
2785
106
105
7287
13626
6332
135
507
193
160
156
2176
138
108
13649
294
167
2154
1188
485
491
2335
423
119
108
185
127
197
5476
423
116
108
529
1475
8080
1488
6687
819
8101
2726
449
262
878
430
105
370
102
132
174
5099
116
929
358
610
238
152
209
1126
248
492
447
193
2036
1771
785
394
2200
2369
5047
3878
9461
4748
9462
858
9532
484
787
12256
996
5563
1667
6168
2396
9272
1722
803
726
1179
124
803
202
5596
727
8102
7001
4670
8943
414
1118
273
185
331
179
150
646
12123
3055
1489
2253
3084
310
1237
267
10025
1058
395
8626
331
172
1288
2869
7227
500
6319
1600
2856
2447
121
360
1072
255
202
236
147
3673
371
105
162
119
7691
698
17227
158
101
2239
7360
1703
605
7805
350
3138
3286
9020
2584
226
8500
2609
2202
111
126
5653
587
279
318
1987
7540
160
13661
326
124
196
531
181
9205
288
3399
306
546
3680
1821
470
3593
524
124
1129
404
239
525
4453
9199
641
8903
4908
1032
262
1657
2282
3715
3701
3523
434
286
200
3261
6207
1094
7498
3723
320
301
479
495
1637
8860
1800
136
205
246
208
237
7493
1851
2413
6546
213
8574
712
4907
9433
335
104
238
104
272
1762
2680
250
2343
104
101
158
104
272
351
4140
128
258
517
486
6320
5034
423
1159
5104
5725
1381
127
1177
1552
2306
852
1551
1659
1675
525
399
166
8472
5325
102
7097
1507
5629
149
205
1910
6362
2899
2003
5886
111
151
584
134
182
844
3556
8799
14369
9326
201
3823
149
249
682
9078
450
9123
2954
5222
9307
3800
3613
2447
7148
886
1947
709
511
203
686
8789
967
11230
1053
321
293
101
491
525
4244
1221
462
4736
270
352
8151
365
8977
495
12092
199
474
389
691
1187
193
2247
1207
1339
9517
10552
414
343
192
3821
475
5559
827
1401
2920
415
4825
259
5346
1160
7507
479
1584
1821
820
3860
1667
150
282
130
204
1396
8093
9486
1561
1934
7519
1238
1301
1776
164
1145
110
615
172
377
1329
246
602
865
329
706
171
4983
698
8228
172
1146
2596
1688
5667
9468
814
4866
1858
244
7899
511
8665
162
8966
571
5800
1222
1877
4820
348
1872
3064
5616
127
176
1734
499
2344
1997
156
638
2654
1153
1972
9030
547
1029
419
102
138
260
370
133
359
1083
228
507
1971
3875
162
706
3015
229
509
169
139
2162
627
1565
114
172
4928
113
172
133
4169
108
1864
746
9392
3750
589
385
230
532
9058
574
630
574
133
146
135
729
321
101
232
510
400
660
1516
3966
928
479
1698
8965
268
6665
5884
1070
1720
896
2307
212
1862
4599
230
928
3121
3099
11888
10066
324
682
133
720
3003
2594
309
199
756
176
5219
138
120
125
144
164
3371
1508
12799
9019
11505
3669
353
8578
2685
2199
9062
1219
1201
203
1407
184
578
3838
1912
3096
3854
181
118
114
451
3864
451
3861
451
278
9247
256
150
7923
1041
7619
2444
359
113
161
543
1227
200
322
915
1045
857
297
1965
405
3960
4621
2806
223
5346
168
943
749
564
572
310
781
728
1432
415
221
8982
2223
3960
7361
11754
2457
6933
1297
2015
2297
1079
398
339
111
2835
9138
956
760
678
292
1127
185
513
7167
9454
2099
1611
153
114
2407
242
879
546
154
6967
7747
8999
1870
556
326
10721
761
182
9245
256
276
187
119
122
858
1423
418
9398
957
2158
210
2676
6020
1181
4617
2440
1283
388
106
448
206
411
219
493
645
215
306
414
405
2228
1006
7162
591
854
934
420
534
237
206
471
1639
471
124
502
642
144
278
111
6891
2445
2254
558
7622
2765
1225
8970
541
2637
683
8890
112
140
569
222
144
1304
420
7271
577
1496
5300
3424
406
2924
1483
3581
494
4914
8162
764
650
378
4121
1131
8178
5343
891
5825
440
4206
1745
4550
235
330
174
488
102
206
184
599
735
6101
2413
986
137
202
342
4274
1739
3768
371
105
127
121
2742
489
1458
5041
3182
1703
930
309
938
806
8957
5980
370
105
2300
1012
107
1331
213
136
310
684
3391
2516
1378
3458
5198
2243
3667
2640
1470
3510
6346
8858
2609
1354
214
122
211
1287
905
682
116
191
178
131
1318
765
3110
120
519
359
108
463
590
320
5082
6884
5481
509
361
108
1500
4736
526
463
2519
3161
254
1653
2575
289
7965
268
141
104
409
635
255
1117
8447
455
8922
9163
2418
105
309
2036
12755
7553
165
243
316
2358
9089
911
122
683
259
7358
997
198
164
9121
2186
6073
2011
188
1601
5517
684
2716
2259
1125
950
4362
1268
1788
11627
937
6270
389
5631
1311
2059
14945
3605
1069
7408
9498
3564
1810
1207
493
175
1123
857
324
449
1360
468
1129
611
1935
10646
134
167
150
329
1505
670
416
106
1856
818
1369
2375
818
606
8974
8544
4047
482
1559
613
4228
1506
1314
2310
8205
1854
205
2390
827
1052
2174
3993
720
526
618
3060
699
1509
696
152
109
443
268
443
397
607
6746
166
100
1796
1139
3480
1138
231
430
1436
800
129
223
4481
3194
9299
12148
3663
8836
652
12199
771
470
1387
1129
4180
431
768
210
7974
414
404
153
5313
1363
1337
2526
2335
2672
1464
1200
1879
138
1565
1312
2241
209
2253
11737
422
1983
352
7772
4045
1849
644
361
999
138
189
8292
1005
774
1314
1335
300
1139
857
156
7438
529
172
8905
503
405
567
485
8165
207
1165
1495
1706
8945
5801
7670
14671
323
825
1220
2117
2216
1688
178
2562
486
178
4822
279
173
487
741
824
1187
1055
4172
551
1922
3971
3625
675
284
372
965
4527
388
2863
7258
2424
6115
122
6313
14254
255
192
333
143
266
9108
201
178
920
301
521
1309
217
107
615
210
111
396
325
276
1146
830
178
6762
13704
336
6564
3135
4920
2231
6820
10899
8969
3623
2190
203
1222
2515
409
1204
2947
8593
456
5882
368
4074
752
5536
7151
1302
104
118
563
256
206
1460
4530
2293
518
521
316
1455
2120
2073
185
376
105
275
142
1272
1183
198
554
897
11528
15546
3241
457
187
2997
3794
101
5521
5584
8940
149
1255
176
8031
126
157
112
186
255
390
176
1898
6640
4942
9564
1318
9624
2655
2341
4436
283
3554
4645
3272
8238
1307
2452
881
374
613
293
316
245
257
128
135
192
347
142
185
1281
844
9409
312
102
740
6228
156
3751
2423
362
1092
203
607
403
6438
163
5019
1356
3718
474
1574
700
8116
2714
119
111
1411
5181
286
189
1582
595
783
552
183
456
123
127
969
1274
124
835
258
3829
7368
297
1559
413
220
7366
225
347
318
179
7387
627
795
433
431
5382
8043
2413
2683
1579
960
521
693
134
148
287
109
289
405
7779
1570
367
116
135
411
106
373
2035
1653
360
265
350
570
2701
360
1488
350
565
2626
360
265
350
567
2550
6045
9133
2670
2430
373
366
116
135
411
1763
151
962
199
393
131
297
103
725
162
161
987
1896
7832
2786
3643
145
701
1768
347
4707
4956
842
1124
1174
2116
870
1174
1893
1347
844
226
160
1923
132
226
177
157
342
169
351
146
2014
9048
2263
4746
310
6655
2855
6306
10674
349
224
195
366
225
131
124
173
347
1926
3208
2735
458
9120
1435
162
657
4654
2005
144
521
120
1092
1092
1092
1092
244
9310
690
361
5981
959
2232
116
230
705
198
240
1081
107
517
124
1138
404
249
523
1450
199
218
214
643
1825
237
395
380
613
229
7089
1511
5958
335
636
4502
5287
533
6119
1476
165
910
8000
334
408
1125
383
807
5169
703
8188
969
2712
1901
1448
2937
116
644
1676
1767
189
151
905
234
282
1450
5874
383
3420
442
1914
480
733
288
643
186
351
6494
2250
3088
3951
3788
2712
772
234
270
3238
1699
5477
121
110
571
563
108
269
7478
1047
1117
395
5215
295
812
6204
2751
1556
1420
728
1259
1550
251
504
9161
1178
290
128
262
328
1381
300
126
453
313
127
822
902
949
14112
4326
3951
9828
3122
870
201
731
839
5600
839
209
5087
827
4280
9465
741
117
1435
107
268
6086
2769
2092
148
113
111
214
943
2150
7066
1163
5973
4432
483
7701
131
1171
6668
583
406
357
2730
9526
1134
199
202
351
3194
1145
445
7369
1410
4664
8885
4517
7915
188
313
3241
8943
4881
1457
1259
117
9428
522
155
616
205
652
4569
9578
806
3172
3166
124
246
102
3600
302
1820
4923
4811
3889
1006
1565
1263
2036
3879
491
1569
1914
3275
9466
6144
7175
909
367
1268
9474
778
3792
371
105
127
121
5438
679
132
3910
995
2758
132
1912
2450
659
8949
6235
4862
845
7338
415
134
324
1393
570
3833
1014
3277
497
316
118
610
109
1519
1421
661
126
704
2591
4357
6452
4201
670
203
5905
669
641
877
215
2123
817
1384
2020
779
2163
9531
783
600
369
2691
1745
10168
7553
9433
2814
210
308
224
473
171
921
6876
9344
106
1696
2396
1917
362
206
165
179
526
5678
362
206
165
179
527
5678
362
209
179
535
178
574
9209
6839
223
4942
9209
3609
4692
103
711
1424
305
218
779
108
549
7715
353
1307
530
576
3398
779
108
547
9530
3515
3477
3717
451
1261
1120
8924
214
2811
1514
877
9197
2605
419
387
6935
9487
2711
6951
3898
8737
8870
1604
1294
6454
9456
2433
186
350
157
667
590
12504
1203
8656
2018
131
458
161
117
247
530
3571
275
993
678
4199
3159
1283
10233
4707
1219
633
131
461
162
181
106
429
189
141
470
100
9420
1506
465
2960
765
1434
3268
8983
5662
12424
185
560
110
1010
184
1600
418
5487
7935
3365
12851
5569
1409
952
381
3497
555
675
1282
7618
1537
6876
4602
14367
1604
122
126
127
2601
544
140
536
374
11106
6531
211
14863
1365
515
5296
1079
883
1049
820
1465
2398
7076
534
1074
7426
14511
8834
819
401
1849
3127
10706
503
776
282
232
178
295
4342
2214
700
7635
187
4351
1058
3292
179
209
947
2033
344
3770
9506
325
285
6602
1177
118
171
318
114
3545
4928
1218
157
10079
3338
13430
4560
2526
316
692
711
13610
13292
2199
1110
5976
4967
502
8934
4484
1030
179
420
149
200
114
305
1120
167
125
561
11524
1283
327
117
1419
904
1490
345
775
222
320
1244
125
1037
382
566
1813
360
468
317
456
111
1983
319
881
611
1120
887
1316
8209
1273
769
9109
496
3357
3922
201
322
346
9455
121
392
134
175
165
9460
341
436
210
111
305
296
1286
1623
132
352
1966
2252
2156
8803
3174
2947
310
2568
562
4806
13524
1775
9232
2291
9457
5014
111
3307
3360
3293
128
109
922
8947
9016
1277
5948
760
268
7935
407
153
1993
1763
332
279
124
309
159
816
1455
532
2161
110
312
571
162
185
6907
586
1849
8049
7164
4457
743
907
6532
559
454
1592
7509
670
3147
6313
1265
2528
118
257
125
1425
2401
118
257
125
517
551
8044
2829
11742
5724
4601
142
3947
6288
651
682
4342
113
1171
746
1094
121
149
412
868
5100
5016
7314
2876
1596
5908
2783
1149
668
531
2066
6159
6320
2132
3789
447
2949
4229
513
1598
273
2141
2401
818
174
2266
4036
2913
1838
4327
1582
3431
4570
422
166
2859
212
235
3669
5118
5884
519
1128
220
7873
8310
1389
7413
2888
8981
4717
1192
1092
400
233
6140
177
4445
2089
1431
153
194
9019
350
1512
1395
9358
7886
10109
15556
1868
310
13053
3467
880
9202
1063
100
1016
1960
394
8238
2121
2024
599
6155
194
140
331
151
170
228
130
1297
2529
3792
1086
672
10556
3015
6155
2103
171
193
209
194
6560
5676
7873
2205
8916
10513
1041
10521
157
205
101
2701
12006
1670
9467
4775
952
866
3383
7449
2177
2505
6581
3654
9288
283
217
9067
573
1426
510
1045
1296
1157
804
2263
876
2256
973
112
493
1254
2954
7375
2341
3236
7575
948
489
125
498
3173
1038
506
805
181
778
1663
1024
457
309
279
3618
1222
964
309
133
153
883
1658
682
927
6544
4059
6667
2330
427
2937
1454
604
1514
13871
100
1177
575
1173
13025
4188
437
819
222
2841
1402
8928
8120
6456
444
445
794
447
5629
794
1862
453
7311
9298
1741
135
108
448
618
1210
118
309
2084
407
5506
3308
191
225
279
5210
1288
3811
9444
5308
366
3874
142
9062
339
3160
2556
698
8293
7199
6553
9309
307
4307
8958
2103
2099
1934
967
2219
559
647
2723
4433
7411
1917
1230
1138
140
199
191
179
706
565
2956
6400
8956
3936
3026
5136
5126
2763
7432
4428
1039
1176
281
434
131
337
145
726
3414
3040
1179
2813
9066
1657
145
292
1165
3500
132
2467
2106
3798
282
610
1251
4180
645
680
301
130
600
400
3942
924
1364
315
329
1049
634
4490
2041
348
112
1458
262
1080
516
217
111
1307
182
365
1285
13549
109
1281
721
155
222
8592
1204
1640
6897
1208
700
5250
9777
674
1703
143
117
204
1981
413
289
252
579
827
7425
479
712
141
125
271
215
311
519
1422
2580
1225
430
2524
1694
4438
2506
567
124
1185
1173
1307
705
1520
1451
337
350
7831
336
341
329
517
223
364
140
928
2749
973
837
2162
6513
344
15015
5326
13739
2632
536
5280
122
5487
6922
9060
609
5079
1311
3549
5603
11789
1132
661
3202
2111
590
4837
1901
4383
420
141
263
248
115
2519
1259
588
192
1616
1483
578
1297
912
2201
877
490
655
2064
200
1755
417
4146
461
3140
9293
2389
236
3522
10466
316
10763
2962
5733
138
2721
11501
6571
1038
1829
537
5013
1854
593
586
675
7022
6486
1835
8604
228
1043
9357
612
106
208
947
2012
7138
566
148
304
108
188
2062
130
4303
2010
8803
547
8949
8828
407
3955
364
3429
5120
9403
650
1514
6321
1401
498
251
702
332
2453
972
209
106
930
137
1583
497
251
702
332
2452
972
743
1401
781
5968
6654
1795
8525
314
1666
953
13014
200
357
11539
740
7301
116
856
5262
2043
385
909
782
281
285
543
578
106
403
691
594
1074
349
335
3189
1074
231
2064
102
2353
3607
1487
317
2225
1210
1274
3137
466
4276
131
820
471
996
470
650
227
989
619
6619
1696
3997
7438
4143
1348
126
4570
367
955
7878
1992
7349
9188
413
151
220
331
2905
146
1333
105
2248
8480
628
9554
2478
3572
6743
6736
8934
2471
545
692
226
703
1566
126
493
9452
153
759
1031
548
2261
777
876
1050
9467
2221
1467
2527
221
2475
954
688
143
717
101
693
845
245
746
444
143
168
209
676
2339
1326
8456
3626
481
824
141
945
209
113
954
688
143
720
101
179
659
845
245
746
444
143
168
273
1229
3789
488
8937
3688
1669
1292
203
4444
3474
4174
740
196
3461
10025
7497
113
103
103
279
189
735
4246
545
138
648
120
320
9466
1508
1116
4969
544
759
1564
7694
400
302
801
9313
730
717
890
440
311
296
127
452
114
8405
1066
8061
1917
533
225
306
249
5361
523
225
334
249
3098
4117
139
144
1110
636
139
306
216
436
148
1773
111
1638
238
1376
430
452
610
268
111
1361
1209
1669
185
201
208
339
791
209
6781
2573
6421
10887
2359
378
962
1554
1803
1264
4689
2367
9445
3284
527
232
281
227
2972
978
230
215
251
184
117
1989
1774
1767
6790
642
6130
2207
2333
2703
1424
329
498
357
354
123
378
8941
745
1064
160
476
364
341
214
7346
743
2107
987
120
647
145
5885
179
3804
736
1649
1396
955
6634
695
7152
703
662
2210
3039
529
378
700
991
206
660
378
701
125
1090
845
309
108
176
308
732
306
286
188
170
179
835
466
278
215
1042
420
995
256
138
2258
278
381
307
106
500
8180
1314
987
3379
5471
1258
3515
495
896
575
9506
6327
241
879
421
1665
6837
4978
7548
6252
3637
1811
703
5188
2684
4532
485
1857
5802
8294
520
223
179
324
407
265
12045
7350
528
162
777
3437
3466
443
682
708
4042
7080
929
6682
212
236
2336
925
721
1750
1260
11980
603
3972
111
245
712
221
2783
520
563
102
293
102
5870
13706
3902
5790
8725
209
5738
345
644
107
113
175
111
116
1398
14583
7790
663
270
123
140
197
545
106
5929
8975
3415
125
1950
191
1048
486
3259
1686
4402
833
520
3955
4473
1581
3216
3087
487
303
473
330
260
1443
105
409
162
474
172
6309
2407
673
8696
747
6520
6804
1084
6021
2653
7804
12256
163
1883
1404
1791
273
3943
1123
241
4157
5241
130
760
824
218
117
358
597
220
1132
173
17093
1178
4578
769
651
1640
2508
16131
698
683
1167
115
722
543
652
969
1784
112
225
348
130
210
1233
14207
7467
1234
699
5204
1035
339
122
9241
223
510
1360
477
164
271
8286
430
412
566
201
698
866
709
1368
218
118
112
589
5828
6545
809
431
7813
1052
389
336
1451
594
671
726
234
712
1611
316
1219
2621
545
2745
9694
3322
1512
169
487
2031
192
460
1427
663
1530
2526
711
4579
1028
13194
691
703
3249
614
311
1007
7570
1024
395
308
1451
1145
2487
8112
5950
5656
5769
1376
1931
2244
136
571
183
206
131
204
109
140
6756
100
5472
103
3806
8872
306
339
419
681
595
400
877
617
211
764
1931
1263
3534
8949
4017
232
519
2916
8495
8961
830
6463
681
1160
124
519
3480
7300
319
225
2542
1232
2039
172
106
157
872
431
3059
581
2824
435
1064
1024
216
274
498
1694
461
1880
649
1159
2021
1471
567
6004
726
992
281
912
815
2010
438
296
337
232
166
129
934
9476
987
3896
4433
583
4467
580
2243
2075
491
1229
473
2674
1511
7881
5442
238
8037
4608
285
158
601
999
3776
7923
300
456
307
362
521
237
1068
3230
5967
5302
209
229
221
138
1503
212
163
506
272
244
207
2037
1072
796
1840
143
126
753
473
210
358
1594
120
358
133
212
163
508
8250
570
2034
1336
218
8182
886
116
889
165
127
1203
636
126
2184
113
236
6599
2485
362
111
989
378
157
2454
3160
362
111
923
335
204
503
6970
323
112
1569
1077
1313
5931
3211
869
142
233
105
1967
4683
7286
235
3990
14470
763
6317
7479
2901
358
468
402
13763
668
148
1118
133
9485
577
8943
5399
698
182
185
397
1101
754
210
212
105
638
116
8933
1119
1193
124
754
175
110
124
490
222
159
899
211
9488
1280
9405
263
571
710
290
144
473
1234
1732
433
5290
700
4460
8930
3652
577
1269
4244
2704
1891
249
116
240
271
359
146
13570
743
6110
4100
268
4992
614
1251
6407
6491
355
352
4717
1102
498
5673
475
3422
666
184
184
204
635
1471
1072
8962
8447
131
1786
687
194
122
225
486
198
108
144
425
177
314
262
284
101
240
1740
679
232
282
331
151
170
1906
534
1276
4571
1087
13768
1337
8475
5721
6652
1402
803
10742
2249
217
768
13723
7054
376
141
2601
208
205
448
4966
274
4308
1762
155
285
115
439
5577
362
155
267
115
435
490
3678
9135
2667
1897
158
9336
1720
4365
998
542
7195
1657
2609
5264
4789
455
2037
309
161
186
300
111
273
8833
441
720
9601
1911
7565
403
330
2812
200
4432
328
167
2211
193
156
493
512
149
4111
204
9102
281
378
1536
6563
215
8104
9477
173
139
169
1138
709
756
100
231
212
175
1102
659
1306
1076
9343
3344
9421
747
1798
9435
3054
207
242
194
299
116
1341
723
14066
1767
4060
670
2331
404
933
8808
1693
187
2924
1499
395
246
125
179
1876
1356
434
472
133
231
266
201
4865
251
1105
115
1670
192
998
7445
10564
5042
6854
2198
132
3778
6237
1771
339
980
7322
298
306
113
167
271
196
745
507
7277
8781
615
522
124
730
240
669
117
404
210
522
8513
15998
1501
1647
4220
131
817
1556
1902
9366
455
1336
13638
3547
616
7775
1115
345
3699
928
621
1029
107
227
171
191
945
3133
107
362
171
936
110
593
4405
6897
9315
1158
2417
733
879
607
4497
4756
183
959
390
6295
7305
1161
721
5312
8958
3984
3920
3973
3906
1128
1542
5201
4129
3668
163
213
197
219
642
303
414
130
5132
3254
1141
624
764
195
303
491
184
1145
142
2861
209
252
282
618
5674
11536
1725
1308
138
109
202
192
1238
501
2208
8822
4791
350
185
1487
1642
320
283
8207
2170
1265
102
315
104
334
233
214
3576
15022
7254
1680
4748
856
4125
8915
4273
240
427
449
696
9837
3751
2652
981
1956
10566
2018
108
2748
131
138
1420
8386
1583
1777
627
131
390
207
133
138
256
2772
1002
696
598
130
390
207
133
138
255
1938
6454
138
482
850
130
680
4244
15015
1560
1730
5609
1007
4492
238
402
6505
124
1454
2168
700
3258
8682
1316
602
9783
681
9521
679
206
136
215
247
270
1858
126
10399
6628
488
377
482
635
3290
2731
6981
1276
249
2856
175
388
5886
175
485
140
7201
2662
539
190
706
1208
1037
139
1089
205
9342
1401
435
659
187
261
232
2733
447
561
1684
3942
5997
13711
3589
263
297
144
393
5399
126
144
383
317
622
6611
2122
1334
313
1365
520
3974
1905
4647
2175
2008
107
108
5116
8541
109
207
385
376
947
460
600
181
213
161
202
148
123
6020
3082
7360
233
9200
288
454
1961
930
272
2315
372
105
126
6790
240
1194
9950
2616
1175
6248
9263
107
210
3248
179
163
502
741
490
3522
10165
4754
1016
5886
1318
5152
2151
5621
341
225
2639
5647
250
9130
220
216
204
10063
9420
7866
9188
1079
484
1587
142
116
551
629
3245
145
116
3857
1336
3841
1355
3308
551
4842
1375
7846
910
8425
430
8084
231
3625
349
9348
4003
745
100
119
9959
801
4299
9374
5269
3527
10461
2991
1361
5350
3247
791
9114
7225
7464
132
747
2863
3369
2270
1238
972
933
1432
2657
426
9092
876
9782
591
351
477
5481
117
170
184
105
165
774
5682
289
100
168
8986
778
274
1847
1121
140
263
218
2019
2545
2815
425
1259
269
971
164
168
4045
713
194
5881
146
497
8839
195
161
433
2489
4598
2017
1727
170
182
210
246
333
4330
379
1246
378
1706
263
110
163
164
5851
4135
1180
6153
1456
335
339
578
6908
1895
189
365
435
549
578
318
1296
12246
1865
411
4057
7112
152
131
126
119
6615
244
324
4638
164
231
337
255
4123
9212
3298
2576
5845
5783
2895
117
1558
231
163
213
101
252
1204
112
956
8450
3579
739
9458
4606
348
400
2253
109
381
114
422
1451
337
392
1087
8224
298
337
392
1086
532
15701
1628
747
1731
1290
1298
1194
323
360
3251
5449
5844
345
374
183
285
11513
5522
3057
548
305
110
653
427
302
134
187
228
1429
2348
255
3512
162
106
230
1419
209
158
916
8921
969
2519
7892
6726
5559
431
190
4558
1307
151
2412
223
394
142
284
479
364
227
123
237
224
908
569
276
9555
5881
1233
330
7017
9565
1690
228
7711
649
548
1369
6741
187
319
128
101
130
126
1728
8831
805
15583
4212
6823
322
2421
1184
490
204
163
2222
1626
7809
12024
1372
878
7387
699
5558
246
764
554
254
1299
328
5255
987
221
459
647
263
4656
3813
1046
127
705
7559
1834
1827
8521
5397
2840
2316
892
3580
1579
5644
975
7071
6208
397
728
557
1837
2221
523
686
1126
118
523
5886
3335
376
7512
137
1801
8883
4186
218
6796
118
205
197
510
1208
518
12291
2042
7569
1443
3184
149
1179
1450
315
429
690
442
222
3154
222
246
2317
240
113
7162
5366
1990
178
4798
110
160
1588
1173
5854
624
9036
3770
5735
572
103
309
2574
309
1125
1174
571
103
309
2016
4326
4225
152
903
7276
5379
239
13771
178
351
208
1403
208
469
1345
113
840
811
376
122
1187
1185
1027
537
112
113
2361
1227
275
537
112
275
3758
103
1950
560
2212
971
549
519
862
1838
232
3044
8200
699
5042
107
1773
7913
571
7447
7327
2651
1056
982
488
181
114
191
163
282
675
186
145
318
163
134
675
292
9262
842
5142
670
4032
956
416
1246
5339
1325
2603
153
325
168
3132
2366
1739
2814
637
786
1190
1098
1414
240
118
291
244
404
410
2992
2577
291
282
409
545
136
2857
2577
291
282
409
410
136
130
1007
4648
634
846
689
11896
8020
522
1470
1610
631
839
5294
5933
2415
9100
4644
13687
288
3288
5518
7756
954
1969
5905
1003
444
249
2375
1028
2777
1373
445
114
159
1227
1971
325
563
111
154
216
7199
9024
6370
495
130
308
615
104
1431
5418
1429
4183
1642
114
144
1373
1956
148
228
186
576
7845
1016
174
489
9133
558
561
231
3575
672
4402
151
2349
2310
2218
284
2104
281
199
101
1814
2075
727
14611
996
7357
615
8919
1257
13578
1668
222
211
594
9260
377
2142
1028
1629
7311
2770
214
448
453
149
1963
1710
2359
277
148
248
1001
4351
308
2450
5882
421
2545
2868
3892
4665
454
4184
6495
136
107
122
1495
420
15398
556
5482
15010
3956
237
12514
292
6383
5585
6454
160
1925
974
775
2741
974
178
389
249
182
1679
9186
3274
129
399
660
5557
118
123
9129
6911
13043
1379
4480
8923
1742
453
391
2106
248
2999
640
1073
596
913
121
515
9343
357
421
886
194
169
111
103
217
267
1289
1525
491
798
1141
1823
421
1054
256
1298
1311
146
500
553
1283
208
123
1846
393
107
264
781
208
8224
393
139
298
824
282
115
128
685
162
649
5966
1974
2299
1531
1278
171
1312
6147
2753
1553
255
100
9201
1427
518
163
358
317
280
153
644
1395
100
607
3941
425
7633
580
141
931
1314
1479
1180
2736
4995
2490
366
4076
9462
2414
3542
823
1860
4583
4691
1883
1958
406
177
179
165
490
386
2674
406
188
179
165
490
163
6916
263
1043
3041
2673
442
218
1878
8892
12071
1716
101
249
678
1657
4635
9429
814
763
7627
470
467
8161
368
3073
615
138
180
322
1774
560
617
123
4972
7277
397
107
115
4981
11772
6545
1385
6042
8866
1891
109
3473
287
592
1555
309
124
188
437
225
299
226
125
206
369
150
121
362
1762
115
1101
1173
681
1089
8946
1142
11210
390
9464
101
170
281
109
561
121
1058
147
555
3269
1759
5947
9634
1415
3851
876
7306
4115
1637
523
107
121
503
623
597
5716
8198
702
5219
3207
521
338
648
142
908
347
1178
3315
9134
1968
595
628
677
595
1544
725
112
158
197
108
165
171
123
626
1272
235
490
376
5240
8837
221
193
1456
337
642
1044
8126
345
432
3828
3515
662
289
816
1398
115
197
108
165
140
387
116
181
3812
985
471
417
347
7628
1552
455
347
1211
925
2649
427
1958
6455
4400
1046
458
178
1176
3084
271
110
144
279
400
304
4815
1406
111
497
249
710
2250
416
344
338
1344
275
249
508
433
209
946
991
338
1157
111
497
249
710
2250
416
1345
1869
14998
2263
699
9089
6957
1048
13359
639
2174
1081
858
8113
705
5055
10419
6954
5821
467
205
281
161
1484
3073
2814
2774
1796
845
199
279
4308
845
212
279
229
885
2359
617
1184
1498
1360
151
688
3648
1656
1115
235
133
479
591
162
111
379
327
183
312
112
218
383
635
9298
372
529
1565
5213
355
1167
3975
269
176
111
126
100
1857
3708
472
850
3965
3856
1242
3792
601
3737
543
176
111
156
1955
1718
1689
1675
232
137
125
155
152
498
374
171
13840
1624
3503
963
7938
9869
106
128
7104
358
192
168
1964
2017
848
215
173
163
2031
8929
2327
783
2504
8700
1817
783
261
146
162
849
442
11761
318
5725
7822
1595
7397
944
4321
221
221
1264
312
300
511
927
2797
9190
1608
9388
2048
7441
2483
3397
147
372
291
673
274
128
280
368
825
7393
297
130
189
363
1075
764
1202
116
940
8950
7032
1231
705
5224
4818
3226
3864
240
604
6705
1027
914
274
131
2435
216
263
7357
1706
3068
5426
136
2724
13669
582
1058
1104
176
238
1726
190
253
502
1827
136
964
169
108
1059
836
111
779
870
176
236
1726
190
253
502
1643
3508
2108
5250
2399
382
9479
382
1469
8116
6847
584
7938
3134
6623
388
1082
101
518
352
504
1329
454
5201
101
518
352
504
521
759
3007
385
137
685
226
570
5779
1483
1385
3479
8947
107
7351
108
10487
3952
348
272
915
2389
7282
3037
208
259
1031
524
1801
5891
394
1244
430
1483
9175
217
3411
9248
796
124
154
234
165
121
120
2072
3182
730
1048
451
2568
482
1235
113
426
176
750
358
299
229
135
1354
578
372
358
316
335
277
5511
555
174
1145
132
3078
627
212
282
1469
2542
2006
6269
8932
3104
7347
6360
679
192
305
252
113
188
111
3759
743
841
1128
4008
9110
120
14229
1594
207
9145
604
118
483
6764
2340
5076
265
618
305
113
108
108
1211
1383
9005
9762
239
384
192
2767
2907
589
412
380
2998
2648
1911
2813
3900
493
6078
630
1681
137
376
135
123
4429
4537
485
4133
390
1303
5195
460
1375
2220
8360
2187
106
738
1433
7412
7702
5815
2217
1122
679
3087
6980
3545
195
208
328
152
104
174
2675
11149
3930
3114
258
2724
2968
7351
1329
15936
288
226
146
1155
404
193
552
11148
1067
2117
6026
1728
1284
5137
1219
1575
592
9380
2156
619
8929
8046
761
1066
1326
2406
1348
14099
169
7028
586
1831
556
5657
3093
9449
5793
8722
200
6621
1502
1021
101
138
353
106
565
125
140
3080
9374
5784
405
347
6183
275
1274
7422
9393
9568
680
2853
1457
194
9534
327
774
107
439
483
132
491
189
1146
132
1376
9384
134
1764
108
369
237
218
2043
4575
7464
1594
3427
2472
986
131
2661
217
350
750
320
148
1669
156
156
185
193
330
2392
1636
783
215
891
113
5930
891
113
1888
1479
2397
428
497
789
242
5604
789
242
1414
2061
1450
183
7388
154
329
612
7500
1010
5213
12393
877
1960
7323
724
7355
5711
1668
3630
6975
9387
8808
1205
857
1570
1590
1239
4025
883
1268
549
244
513
864
693
234
143
115
13303
208
294
3740
294
240
4721
4856
214
497
1781
5530
417
3332
6552
143
9041
3938
4811
438
4745
1318
321
3356
1220
2722
2279
672
618
9575
2113
9325
1863
579
520
170
160
158
158
158
114
129
149
121
110
167
281
318
3255
9415
705
10295
222
252
662
152
133
3271
1053
2722
5231
8941
3729
2453
231
13277
294
254
243
111
115
133
135
182
130
628
286
679
239
1474
1206
2347
355
1166
2702
8035
473
145
130
198
101
2188
213
244
885
145
130
198
104
101
1667
1352
10769
1043
5356
1312
11514
1744
4463
5065
1796
3000
4716
247
1012
196
202
140
418
857
281
106
282
331
215
8934
163
214
706
128
1191
224
159
907
107
244
1958
3875
4476
3148
235
117
262
1803
235
117
262
13565
159
221
485
394
1225
2804
852
2284
1187
5707
1187
501
173
116
451
1009
451
2361
121
119
171
119
202
4195
100
595
145
1129
735
817
2713
114
449
546
2070
628
7142
733
6375
557
1986
3235
9531
1618
2158
3385
1911
8336
1992
656
1272
1198
5934
2936
1177
176
152
452
157
3098
233
9206
586
266
9824
3197
722
144
180
1101
9303
1853
132
1147
183
490
3115
3199
4584
1370
2354
2978
1629
167
12968
4849
1804
1464
1105
3318
7792
1288
1400
1329
162
1642
187
4025
6708
7837
5508
622
3722
8946
2550
8199
958
597
8586
1426
350
8039
4549
3196
3320
221
132
162
220
156
829
2023
8618
482
619
760
5558
163
203
113
108
3843
9711
6050
208
115
569
1071
150
102
3872
8941
5486
100
173
8973
11732
194
356
5888
3456
1637
6356
4831
7421
2549
362
901
2122
262
155
122
133
194
112
729
119
215
124
5187
219
381
163
6493
133
179
221
215
1470
115
164
130
4047
3588
1069
2604
9290
6888
5395
3356
4546
3553
226
853
1777
1778
5250
1181
2137
4211
1026
157
10186
649
422
1290
102
241
533
327
904
111
601
292
6895
4073
9625
5026
1163
757
6050
443
3944
432
354
4848
5557
197
1359
530
8879
1018
2633
8918
283
6182
273
474
947
905
8873
1757
186
236
5082
1873
8490
3537
1131
8997
1733
1239
199
7625
575
312
102
253
190
108
271
2150
2591
6574
4944
6705
1273
115
1695
1897
1502
3056
787
487
243
3023
8900
211
235
145
165
726
194
176
142
140
138
195
168
214
1638
6393
1275
884
880
3053
180
1947
2216
879
2270
2815
5765
995
3518
13325
122
992
6356
473
892
7380
948
3244
6324
4937
1054
9522
4806
1466
451
1223
805
1249
4379
4906
218
713
6699
4748
13722
3043
2905
5025
194
3774
1989
2520
155
260
1823
6155
7780
4739
378
805
2380
1038
275
3605
194
805
1889
707
1499
189
807
546
4807
1363
15545
1088
1472
8952
4607
151
250
534
1562
113
158
147
332
1350
314
501
737
469
211
957
1091
161
6072
13456
1284
2634
883
1450
724
1179
208
5645
2003
1566
2789
1404
408
8198
1461
491
1074
124
280
133
135
129
179
1365
1272
1378
248
209
9345
129
496
2061
9453
4152
7046
8610
3735
188
521
13513
700
595
2976
163
5427
1477
238
8228
521
7273
216
1061
8863
7136
271
175
332
4151
8985
13913
966
309
253
610
1270
469
451
1235
1283
8107
498
256
147
238
144
786
339
5183
138
249
184
107
2699
193
572
1473
472
457
235
9305
199
130
559
250
739
1975
7541
788
208
1174
2081
142
545
1241
3510
622
389
2111
149
8121
587
107
668
1027
8137
474
140
207
115
225
2274
519
5993
3175
390
8040
4448
723
2148
2627
532
771
7861
518
332
1455
2942
5979
5076
706
1060
7238
1916
1965
413
5178
703
8256
109
139
158
246
4062
1407
4573
3255
507
5293
2461
3671
5253
508
4559
529
895
105
591
124
733
608
693
591
1468
1966
832
3306
341
6847
1792
11070
1326
1236
581
209
191
298
238
2563
1460
2496
428
349
216
210
108
143
145
121
1533
381
289
3071
1323
12935
3516
1778
380
609
4533
6885
297
653
3162
1366
118
217
333
710
436
2067
2616
8931
318
5428
1447
2532
217
108
322
544
949
329
816
469
493
2455
1173
1335
8455
699
5121
5779
311
3682
2611
916
148
6293
2503
6796
3528
2815
8919
349
265
9189
576
213
685
201
119
349
185
252
157
1361
109
552
234
1166
112
552
1448
206
193
875
136
2919
202
878
1661
1175
871
789
4904
12766
1718
7332
5017
1726
1270
284
200
150
2030
307
1627
7347
6568
343
4649
116
116
1489
555
737
1150
121
778
1275
1445
9014
13716
2552
1056
3850
7251
978
9007
3503
3621
4440
1200
2484
3221
639
605
523
955
377
983
940
1533
3809
15491
9830
184
177
2776
3238
8494
782
1476
7272
9114
1599
1773
120
150
137
174
113
191
430
1392
2133
553
296
233
220
201
766
711
199
281
1810
4649
3705
8983
5263
2737
4197
5664
282
292
8915
369
279
263
567
8224
498
329
568
1862
3323
1423
6811
1541
488
797
768
135
1232
328
141
1885
349
177
206
167
874
560
672
1394
451
522
1082
1663
1558
1042
1435
702
229
713
444
160
1601
113
893
108
1558
1042
1435
702
229
710
444
160
1413
3430
538
7962
1325
6614
3782
527
2741
250
725
319
1504
530
1025
250
1154
875
1173
669
370
680
4382
1752
2834
329
9351
329
894
467
7579
116
1715
2346
132
497
178
1146
118
1327
4470
4474
703
277
887
1862
444
1911
491
733
299
643
186
351
331
6415
7091
717
1601
161
2232
1063
913
234
130
282
199
332
117
2918
849
1536
1469
859
276
182
3585
275
1014
1968
861
175
444
1324
9286
199
6003
903
863
1572
3224
353
181
1138
1772
1422
240
4528
3485
5436
5765
1272
122
105
2042
280
375
167
1052
3657
314
274
512
309
204
226
9426
8281
9550
315
552
2966
477
124
118
177
11171
3600
8874
2180
2796
285
1454
280
4473
828
7397
2196
349
1334
1489
168
203
205
182
155
5813
2511
5508
5755
5171
2955
1222
1569
218
8684
3806
13526
2061
1961
1454
5549
3665
945
1454
337
329
522
494
4039
5349
1819
303
508
757
338
1270
4976
436
815
438
172
195
152
228
4174
7535
344
8103
1724
1172
160
495
187
100
100
188
202
340
404
3055
114
1173
178
489
1998
6509
5298
5472
296
3084
4787
8001
1100
3790
197
1254
14714
966
2817
7641
9455
2824
464
5316
700
1359
7292
1308
1420
6503
9299
282
2482
478
7439
5997
1197
7836
522
9379
778
466
122
285
220
203
1075
3270
253
283
215
201
1075
1954
184
920
107
241
134
3326
342
4024
3068
788
416
179
101
8911
231
214
1591
131
384
5596
709
5282
1900
454
679
6350
8274
526
9075
4736
1802
513
625
1227
3257
9397
709
9450
1341
336
5112
4225
221
380
128
247
339
329
1973
3787
5486
8754
108
119
364
5419
749
219
1545
902
1017
417
3738
6740
1585
5337
100
100
8698
333
8575
550
131
1141
404
263
550
572
673
1164
227
230
308
1216
1200
413
4642
2038
114
149
385
610
281
336
6005
323
267
15349
121
292
217
119
5395
220
132
179
292
216
119
1668
156
2943
114
2675
9051
5440
3111
519
235
404
1144
113
9407
267
203
104
4939
203
962
1143
448
1068
241
8117
371
1029
390
340
1455
6604
1189
1084
669
702
4063
8013
699
5299
758
1997
362
202
314
349
128
231
217
383
4314
131
894
797
279
508
221
337
118
719
608
216
462
1310
419
1754
1025
108
329
691
191
932
2033
1999
277
200
434
968
355
1507
122
1361
942
1951
1474
6120
1342
7710
4134
1257
893
553
5205
294
1732
552
2812
223
3202
5157
9430
503
3811
695
5188
1160
627
2189
499
1331
4078
3317
1458
1565
193
2798
1026
386
107
275
1565
152
358
4724
11086
528
253
809
1219
6678
3606
640
9108
178
1427
120
7039
474
1298
698
5303
548
681
1175
108
530
1311
534
1559
9117
12837
137
911
5061
5312
711
7571
634
2326
786
637
210
347
360
612
3573
284
1010
1889
557
104
112
227
162
478
1322
7395
225
1172
3092
377
299
2793
1175
2137
149
11721
113
234
257
267
307
519
3599
5711
5613
1281
139
999
2165
9266
5874
3504
902
11023
1019
1747
366
263
410
3526
245
233
106
263
412
161
2789
126
749
7450
1400
542
439
1968
154
130
8801
6880
5101
3923
1298
5007
556
101
262
685
534
154
8867
236
160
823
664
1248
885
361
416
567
315
780
2265
1401
109
359
327
252
999
2152
496
788
673
147
12242
1615
1655
5962
1223
715
729
426
9505
717
146
715
100
11109
1626
135
114
2134
1161
5053
1168
208
932
783
142
1477
109
359
161
327
252
1114
2155
746
790
432
12639
583
2252
608
775
2663
1032
460
519
249
881
156
1388
5208
7168
7803
119
3054
7486
1093
6441
7367
8199
4876
9127
2524
581
1032
208
1171
5627
1165
270
7022
9442
6739
1660
1197
1890
543
976
981
124
159
13659
1367
9395
8451
12152
1462
108
1156
15026
6054
1278
2980
7367
2971
1410
1326
1558
4515
5925
1044
221
750
371
2099
7804
137
103
159
2708
1183
3793
190
177
208
1101
118
208
1132
607
1479
8184
534
191
199
4072
1495
226
591
1167
712
250
496
118
1591
927
770
207
1181
273
14490
2131
176
227
564
229
1168
700
250
496
118
1405
3837
1771
697
137
103
148
133
532
954
898
257
3401
3937
2311
9489
1193
183
208
1081
369
6019
1597
7169
748
178
149
459
2072
681
539
634
163
1406
2149
8205
561
196
1672
4401
6146
162
214
1590
698
137
103
158
926
1269
3251
1001
190
178
2462
11691
1043
2368
2428
8893
464
4414
3827
828
121
4255
9114
4683
387
206
8881
233
324
119
194
104
193
196
437
676
665
1092
1347
449
1369
1964
110
748
7381
3513
843
1076
129
163
351
361
323
323
837
106
1374
1076
129
163
351
363
323
323
698
1249
367
375
647
329
1591
1338
445
127
13804
1247
6766
2730
629
2704
559
9594
8121
2714
1679
228
6695
2530
141
733
507
126
1397
1359
937
822
4925
7285
410
149
6591
7406
13638
1360
1124
6750
887
2877
1215
1254
700
629
385
174
180
2199
3669
408
8696
1867
1273
271
1385
1005
10125
365
213
1840
2518
2259
5281
1959
1114
526
246
407
1334
656
233
10385
5492
3735
820
6202
1899
3520
789
577
1781
9442
693
502
8339
988
5577
8919
2283
731
381
223
309
474
449
113
196
143
707
6177
312
172
3216
8971
6133
579
173
169
643
2495
126
3165
9146
5443
4843
3296
8408
1632
3625
107
216
189
191
550
680
212
219
7876
9053
3889
435
381
203
280
179
539
1913
857
632
1699
5228
505
1061
153
536
114
868
212
7678
439
617
1077
3577
8552
2883
1516
2225
5264
116
1557
511
441
482
1659
178
624
935
129
9404
1670
3295
486
500
338
6744
6569
850
3877
1274
2753
535
163
201
1724
1751
130
1400
160
1825
261
7508
321
119
312
766
13163
659
206
14735
209
486
577
2318
4350
1433
1584
617
536
1011
2327
104
5093
1351
1936
1353
1537
2014
2035
434
4167
240
295
1434
124
1567
551
269
13871
109
463
6329
4383
2949
2024
806
199
233
362
4717
1812
4104
4300
216
818
758
3260
941
371
301
4642
443
9279
2257
461
709
7314
4831
1285
3543
1905
516
604
5522
587
1134
1433
250
209
128
1567
290
1145
7345
3436
1093
975
1299
156
367
300
1981
445
419
213
190
322
116
320
1098
396
122
162
320
4496
222
645
850
205
114
366
615
3796
210
127
119
325
473
140
259
505
6497
5027
6731
6086
1284
4909
9636
2479
619
13427
1000
9445
5948
194
518
171
265
1897
5805
1014
162
255
943
305
2532
316
651
2811
1013
1048
6699
485
226
1859
856
401
130
9442
113
6699
906
9696
6471
1002
1772
8361
1239
7406
3111
3881
1559
625
6178
1977
115
182
122
494
204
177
4216
5802
1280
6957
1637
1522
9267
7388
13626
558
815
105
157
292
1297
129
2032
3566
2910
4876
1678
1240
395
868
3917
395
868
2200
7171
1176
1297
8945
2524
2325
3805
15596
3071
4910
1374
7846
613
269
975
3854
270
974
1915
1568
2820
146
582
684
145
13777
12808
8490
5295
6194
383
1032
229
332
8098
1070
386
332
1451
890
4572
345
2211
135
263
746
238
188
564
192
111
784
175
110
197
327
9121
184
720
1303
1746
3209
3220
1522
725
129
167
106
117
613
8400
5713
3387
11147
1458
335
407
1177
384
2250
730
205
2010
216
143
130
328
1396
100
282
486
127
106
195
415
119
2622
127
106
4130
579
486
127
106
195
415
119
2632
12503
620
1025
196
304
239
621
622
162
4419
7405
1392
7766
114
1220
136
11901
6365
2249
242
157
273
2372
764
100
321
108
322
108
327
108
618
363
118
1528
7982
3894
9535
1022
5932
539
9027
4792
6008
5936
102
1658
128
110
312
167
623
2966
3127
526
2592
660
297
241
327
5634
438
2601
4286
926
7879
4869
4246
107
552
120
276
8984
115
1150
5965
6246
6210
2413
8866
678
11000
1270
137
253
258
164
1245
5618
109
9232
129
270
1683
426
134
212
8865
270
808
304
1612
4084
12037
1729
9856
4841
115
11159
3304
1200
443
9043
12902
1455
334
443
7537
560
492
1482
1079
12197
160
308
1274
760
1456
8092
1274
2312
7959
1453
311
470
239
155
1034
1630
2125
320
8876
3965
4818
168
232
277
1286
109
678
109
880
323
2391
8925
4041
671
9226
207
7436
9109
4044
2010
207
541
428
1788
7048
1645
209
118
1083
237
362
8350
800
907
10750
7524
6231
2748
1551
1742
2606
376
289
328
124
1146
9104
2489
2837
755
1836
179
1999
313
702
4767
4649
114
4170
2078
330
133
236
8701
892
219
554
533
188
534
224
112
304
320
987
957
7948
365
133
1574
584
139
779
851
665
1164
121
371
268
362
854
2203
1751
1748
631
6054
1920
1507
257
142
763
1186
128
793
2215
1427
691
209
645
13905
4102
5128
245
204
9282
211
301
111
265
139
1152
7366
684
739
425
293
1354
1712
166
3315
9546
3766
245
1248
648
4734
965
7887
3535
3952
253
1344
1712
315
1637
9351
474
1466
285
2857
6883
136
312
196
4066
994
909
410
1279
942
426
4524
774
216
569
409
5412
1296
313
445
428
206
206
939
453
1317
4028
1168
10729
537
1403
4914
207
252
132
1163
117
774
861
486
8872
1354
118
7308
4503
626
3773
709
110
572
8965
1855
413
4824
415
4308
526
272
3477
9459
440
3266
212
2210
1028
831
434
1642
1563
1297
5689
2943
495
6646
5021
2007
13343
3307
3648
300
1122
3380
1995
1963
1926
465
815
563
660
854
732
1514
934
874
234
9289
234
2792
553
11743
1840
858
616
2437
958
13715
2969
9419
3085
181
3173
2705
204
313
8659
6589
553
637
9013
2489
1669
1642
442
2195
7456
1812
714
6019
7047
481
7345
1009
219
194
980
364
146
494
290
106
170
5680
496
290
113
2587
2445
6479
7757
4513
677
632
2222
7218
581
1236
278
199
401
242
466
338
2026
5898
5358
179
836
13560
561
1473
111
101
176
200
7391
9464
561
13560
836
179
5358
5898
2026
338
466
242
401
199
278
1236
490
581
1176
9389
6042
2612
318
145
125
1475
221
4683
1425
316
554
707
318
580
910
4631
5260
3879
521
2782
839
168
168
375
208
173
146
436
1915
8091
620
432
3840
878
497
209
443
1072
332
122
109
180
5381
5588
1782
1398
5306
9476
3645
203
2628
9627
7577
1700
418
2716
495
8526
5097
1087
298
230
461
2652
9518
173
1711
183
165
290
1163
390
1296
1516
8655
1811
685
296
374
1079
194
144
106
145
144
4794
160
1417
7838
417
1361
1685
3451
499
283
275
2234
3211
365
2938
934
2189
2915
149
311
129
176
102
357
1146
8977
802
246
657
210
125
1219
345
616
4178
5791
213
1180
2073
1584
11126
2261
332
596
340
235
531
250
355
695
530
622
436
231
551
6772
1447
2293
1958
627
143
1338
665
143
1338
9625
143
5902
443
625
3061
4333
2818
487
585
104
112
1470
1230
472
4221
228
123
9179
149
102
1288
1197
706
6295
174
413
2076
7043
5118
8979
1884
1207
9429
675
196
446
1933
497
798
301
603
6315
490
2234
135
4281
235
11866
1852
7727
1293
179
155
132
1418
460
168
144
150
251
1396
422
104
1384
179
181
716
1074
3191
3720
4522
4057
3858
370
9178
6793
12013
2337
184
4854
3006
2471
4425
559
10702
4894
2669
1137
281
116
9384
2180
4976
7428
4305
149
3020
6027
1511
1116
828
280
2343
372
105
3441
3059
250
954
4325
165
13363
845
9409
560
278
752
4545
1434
226
161
3323
177
974
8740
974
7892
3581
635
3195
491
102
301
302
376
252
123
222
481
148
155
115
3103
151
371
302
377
330
124
537
155
1756
977
15399
1205
9009
1480
316
384
218
950
844
710
2254
666
3263
417
3071
979
5754
2822
4254
316
343
954
383
173
1377
622
267
343
281
1349
3452
3845
2383
7235
3450
193
442
354
492
245
154
148
106
116
130
485
611
139
686
987
323
12922
1098
743
6306
9350
5432
273
194
105
163
1703
521
124
1170
404
209
547
3142
9455
6490
126
3842
2308
8916
6939
9463
439
1502
4149
1071
9761
2588
9530
1408
969
159
587
586
687
616
103
9010
625
2034
1548
1490
228
3748
2335
1369
1400
1222
9526
7236
111
1222
268
4188
7799
414
1398
1756
1790
1638
4140
12646
1212
2085
1465
1739
9026
2156
1435
2715
2353
349
288
281
270
7330
353
419
721
2678
199
318
278
475
205
103
1888
2417
351
1188
2287
9151
1653
929
212
5108
749
12002
3975
583
6607
877
1211
2790
2841
12374
1965
2381
14966
2677
8992
993
775
389
328
1006
389
162
121
1841
5180
12792
1876
212
760
5414
192
12706
373
135
8118
700
5317
794
1836
7315
1112
879
280
2090
769
1635
790
280
7281
652
3941
271
3484
12765
704
792
1048
115
3248
140
162
139
467
402
351
407
504
145
554
1211
569
8903
252
1433
2936
1138
1152
662
13486
8796
1938
1858
1427
1829
349
185
789
492
194
560
121
321
3055
318
381
8030
150
5022
5451
5038
6691
1312
8951
491
188
1146
114
2602
8921
475
304
130
141
133
757
131
4196
173
334
1185
9334
5726
2154
10899
2079
244
111
536
298
157
6934
1769
217
12141
3615
5370
1074
646
493
3209
3578
299
392
361
227
197
1897
3288
585
199
9368
5151
3256
584
9541
1065
10731
598
1169
1954
1153
8632
557
359
222
206
678
372
1050
2647
364
120
541
1558
218
497
239
7462
1213
122
3105
763
124
1187
404
213
7277
1289
10127
246
1210
390
206
111
4880
2895
5223
118
1496
1444
4026
2803
669
389
1078
900
191
3772
3791
371
105
8397
4407
304
213
552
316
1491
12280
1406
164
378
136
285
294
900
201
248
465
6329
536
2369
5832
454
457
140
201
1269
418
699
430
255
5760
1342
1597
415
371
2101
1115
9366
1169
142
313
218
150
242
363
619
408
1235
192
148
102
242
225
1444
8969
4037
7353
9987
2408
268
7970
481
610
150
4058
1007
5803
4474
706
5495
5383
705
619
3120
8934
1526
1977
2369
179
532
1663
115
144
1071
1913
1603
7101
11649
268
2420
9338
5382
705
619
3279
8952
637
689
513
324
1977
2372
179
532
1663
115
149
1071
1862
1599
7111
11648
268
2418
801
5867
5730
958
400
254
109
701
102
292
255
1158
143
111
116
3433
131
1066
169
116
1675
592
151
165
2724
362
701
1347
890
112
1085
1068
435
1083
9434
1268
723
3999
194
527
120
291
225
272
469
224
773
5971
153
242
1393
10896
2737
354
1215
1754
109
2104
1731
1819
260
254
831
254
693
253
341
139
791
3884
120
324
6780
551
267
306
592
519
2191
1705
8954
11581
1551
262
9459
132
102
7382
1461
116
202
5137
8842
3001
1232
1189
13712
1513
617
1104
6640
2187
13295
387
4469
5933
114
258
619
9060
2112
6974
942
229
196
911
179
692
1304
623
4327
591
748
3488
597
4842
631
4013
2004
1406
129
460
5001
3170
9466
864
376
635
252
819
5014
212
608
255
838
1829
127
640
6181
1509
1187
1080
125
785
144
169
327
725
222
107
164
1646
9301
380
4193
1867
179
115
175
478
458
152
199
199
396
2684
722
3097
722
1733
1551
495
3062
345
4555
12770
312
431
1945
1247
9880
114
6679
2307
3071
786
558
129
1929
235
1310
13277
872
266
554
6788
1414
419
140
232
6146
1332
1046
1620
498
699
8205
1968
302
224
542
186
264
348
879
204
196
750
141
166
139
109
202
7417
138
208
156
9758
3782
109
223
9362
5796
8866
2157
9463
1212
180
255
1664
256
307
1785
9168
144
2228
242
2371
442
309
343
3529
1228
935
309
311
3567
906
283
935
309
311
879
2111
430
4636
3366
9095
502
1792
1894
1535
4322
5179
2498
181
9068
1883
319
8050
5871
518
14366
481
680
169
13661
5477
9062
8181
1453
183
9412
109
3676
8849
5183
271
5026
1147
9038
9669
3855
1492
112
442
265
174
117
568
178
407
1934
365
115
353
124
228
230
3232
10473
1237
126
649
811
1274
250
7472
101
120
576
252
511
735
323
306
1630
173
384
613
647
530
1646
721
121
494
220
151
328
211
104
174
6431
775
542
146
128
482
118
153
1921
169
727
777
637
1188
1209
698
117
692
162
706
373
263
168
9256
127
635
328
6461
2294
1024
2247
1682
3817
1024
899
2834
3566
2856
6641
5569
7805
3397
7409
6586
1249
2191
3875
463
168
974
675
5269
711
8817
11425
2292
275
704
123
321
652
795
180
483
327
7377
1323
844
605
1672
5354
9482
2750
200
1333
131
4794
1947
8042
6192
3633
7665
4889
387
4279
3802
4410
630
654
147
4413
839
5682
9515
167
2912
2236
701
2412
1708
5738
9430
510
730
295
1179
1372
2827
1186
1137
9384
4349
5610
9424
3512
198
1209
103
1230
451
309
343
3510
909
283
943
309
311
881
6514
365
226
1582
442
471
549
1684
3628
1751
6822
125
1531
9210
5280
1666
4395
130
217
916
461
2202
841
130
222
921
461
1626
1222
705
8198
258
5970
1863
778
566
2324
510
3700
778
566
2959
6371
3219
410
516
9395
3813
731
110
396
263
514
142
198
3749
322
5124
704
6324
623
1861
505
996
142
198
2889
341
250
8081
9464
3070
2206
1412
7659
1127
2691
2509
9473
4852
107
320
145
141
1247
1121
7020
2251
2260
4482
2348
3682
4730
1091
2184
841
12765
201
363
141
1240
1121
7023
2251
2260
6925
3682
4764
2167
2285
2633
1102
1194
916
467
859
12411
201
210
494
363
210
141
456
2942
6091
953
6993
527
3328
6548
8458
754
7882
7180
14807
1427
205
130
148
348
208
309
269
892
233
182
416
1050
2290
853
126
4025
8724
170
4951
1394
2649
236
7338
6946
795
1283
4012
6136
7764
3613
2426
1261
244
577
2811
194
943
182
1282
8823
2967
3210
533
6136
3621
1496
4150
3613
2542
1242
244
576
208
1691
447
157
129
769
146
847
855
158
193
249
179
129
480
1328
514
2301
855
158
193
249
179
129
477
2578
394
10484
163
5265
940
7919
3597
1494
316
4178
8798
3020
13664
1199
105
8928
597
15402
1142
8644
711
5074
126
621
1784
638
204
535
156
540
635
164
1407
1072
4618
6532
160
167
231
1344
8895
844
956
369
155
274
586
3290
4866
354
1067
4970
214
273
592
1318
227
205
1230
421
490
133
8117
491
5830
5424
705
8290
3135
1644
2548
5783
1057
379
1140
225
161
117
221
374
414
137
183
7970
7768
655
388
3500
2393
1323
700
5385
852
2925
3867
1205
7132
4629
8687
165
1440
5997
102
1531
457
545
257
174
484
406
233
135
146
288
171
5165
521
136
143
283
1969
252
125
139
261
108
156
1990
276
303
212
136
226
785
6657
478
663
9525
167
693
5782
4365
3045
2784
9096
5169
700
2420
2852
2583
437
235
255
13686
656
399
7222
11039
1895
148
138
428
128
209
484
5473
482
148
138
138
426
128
107
488
164
2827
9103
694
694
213
194
210
642
175
4304
3083
124
824
6478
124
824
440
6175
308
13493
4037
236
1619
399
7237
287
224
639
4972
372
2527
9608
1202
1855
357
8130
1090
2538
7642
917
8925
167
2008
1279
136
384
6794
1608
105
105
229
1155
696
9294
467
597
461
161
9416
5311
189
1971
2944
8334
2262
885
5716
150
395
482
2227
879
4960
336
240
8369
2222
3540
590
963
662
724
2568
2486
962
251
1900
391
3344
528
6656
365
1454
339
384
313
7008
1188
435
1490
487
783
1638
202
9474
109
2309
1766
959
1928
529
134
147
220
436
852
1105
196
3037
259
998
3058
7535
2490
1443
152
114
537
2698
2099
475
803
332
258
4947
6635
417
226
108
128
570
9347
323
1075
2926
8916
3448
4222
1351
6655
478
598
608
1062
141
6319
173
535
494
9419
9900
2529
5576
3039
212
1595
110
140
442
332
1369
693
127
182
110
1167
2446
8902
355
108
185
172
120
177
104
2983
4268
6598
1320
133
803
130
1105
290
221
259
1747
2432
5064
700
8249
6961
1029
197
5048
516
7438
6060
5640
9407
3676
2312
245
13004
233
399
1258
396
2426
436
3913
4855
4863
675
2769
974
685
417
285
183
5705
4363
515
2321
4994
2594
126
4433
1418
515
3839
1824
132
320
479
1278
566
10124
100
561
8097
4352
9993
8936
223
157
423
120
321
153
195
111
1739
6446
13906
3047
208
131
6117
1643
850
175
162
1100
3294
9224
340
1532
595
8965
366
1361
159
2733
1490
953
234
538
616
158
258
1339
133
894
209
2733
1490
953
234
538
616
158
1408
10548
1154
2661
9057
4580
5678
612
4865
3221
7405
6301
7266
8974
1820
803
7336
3376
573
1215
837
427
7503
233
668
834
520
9322
349
258
1957
1475
8904
2228
1027
103
848
363
188
699
145
135
585
244
159
127
118
1359
309
1113
685
7459
1915
314
136
339
382
123
1804
793
620
936
1870
311
541
496
113
135
786
339
382
124
951
826
793
620
936
984
351
226
443
1792
155
787
432
106
246
771
138
111
494
186
1050
7821
8169
8936
968
5773
190
2859
163
803
419
106
240
137
926
256
279
153
415
115
316
235
8972
2278
341
974
179
2296
884
516
4429
2423
1988
4438
478
2677
118
1723
643
405
222
5202
658
408
487
135
190
131
274
138
174
251
576
247
126
1231
190
223
302
4364
9644
1060
1566
1871
13685
5305
4476
413
459
969
2516
214
1246
1897
640
177
8859
105
605
162
137
214
694
131
3121
7146
354
1282
700
5227
1128
8413
1908
2924
217
829
1882
7958
4446
1885
3358
497
376
434
516
1435
1140
1205
5095
923
132
206
216
422
904
1417
459
313
279
193
159
135
1463
229
155
4042
428
642
800
145
586
635
566
126
2899
666
6165
1368
9808
4040
834
1075
396
1622
1959
1526
559
320
836
122
1434
646
6348
2113
1181
1038
5086
6720
4617
1181
209
2985
1159
6023
2670
5744
8973
1670
104
286
976
11750
2847
12371
3037
1104
1120
1773
221
362
510
1831
3095
188
126
768
657
354
233
235
330
336
8223
1261
799
1740
6403
4537
8930
192
9399
1361
207
4631
151
9579
2645
3082
491
4811
6415
6567
2510
2981
10806
478
1864
844
337
270
162
141
888
644
2683
842
337
270
164
142
307
470
1483
5763
2854
272
106
565
466
1253
328
645
775
104
476
137
150
6444
139
315
139
216
1042
7742
262
1404
810
9648
3000
400
2108
7858
965
2720
2494
398
1784
650
2303
14963
177
9758
4630
4945
2670
9005
1689
224
203
245
408
225
114
108
221
213
772
113
4505
1362
3114
3218
204
7726
560
1558
211
242
125
607
5235
337
1836
3928
1756
11456
132
1402
181
1302
241
8485
302
288
636
1443
308
227
968
8168
308
227
294
447
654
230
158
289
2528
235
165
373
4371
473
1878
6330
1748
2250
610
8162
1714
1056
1770
4895
5321
473
1002
4617
3673
7845
2823
293
355
208
7447
558
3366
8912
6057
1741
13596
2112
1182
1809
617
286
2211
617
286
343
221
1382
141
105
1419
3633
3979
218
7521
214
235
1633
1705
1900
1041
1906
105
1876
227
4718
110
292
161
219
660
4318
1143
165
101
394
1237
280
432
517
3625
485
567
573
1554
240
243
1664
683
171
5135
622
2480
14912
126
567
4007
9153
703
166
223
3621
5262
1235
4768
1172
5057
5065
270
2753
3773
8510
354
769
1003
3586
458
3801
356
6491
1759
1278
3605
5398
354
547
8936
203
295
226
2611
470
1655
295
108
613
5013
432
449
443
337
1454
8160
982
2170
3935
2294
714
735
1190
124
714
855
893
3235
1922
1568
495
9770
1933
2692
3256
9170
2666
7671
6996
773
160
261
732
7327
2583
9389
8149
14925
2864
1896
11980
300
221
391
2773
2378
8928
1191
1901
1922
3261
5897
524
2885
4071
1459
289
773
1623
813
149
212
206
347
515
992
373
119
2172
205
119
733
810
149
206
341
513
990
373
119
2410
399
208
347
523
460
11020
306
15531
1686
5713
5330
430
2224
349
112
819
684
4906
6831
5233
470
1442
1566
3359
696
1184
1749
1618
645
1389
2022
432
616
2521
164
3650
5198
396
914
115
528
316
7837
3007
333
162
274
1131
313
216
915
530
317
1486
2913
183
103
5024
160
4922
1457
4950
1591
1966
3363
508
215
191
314
1896
164
9395
313
419
671
1011
1225
209
507
1839
476
381
412
1536
13670
231
2720
473
186
3143
7599
4080
9812
1548
1510
2614
1840
7100
7665
4097
13349
5662
4797
1177
1409
478
3159
1550
170
218
220
671
134
177
372
5681
1422
820
884
6508
1238
492
213
1731
5973
1096
8765
118
397
125
211
179
249
214
249
539
7353
889
9430
1336
1482
2212
4081
1801
4576
897
1319
868
361
1420
3512
6470
2140
5138
398
884
9262
2318
204
464
197
215
557
169
2657
443
879
409
316
4140
6334
3099
7799
9613
134
3437
1775
9161
825
2272
3325
228
5617
2504
1708
821
1796
7349
142
7954
210
2302
467
330
337
1452
1907
164
138
348
220
245
167
503
6008
872
5852
2477
1540
721
294
883
335
7304
335
459
1023
263
217
321
2390
204
6480
852
1461
3252
6197
4846
3983
139
2620
1695
434
1721
3469
5949
11274
3212
279
147
1117
666
7356
1981
6840
6604
613
182
269
546
800
798
692
7175
267
1179
147
2475
157
899
124
713
495
374
4474
5454
3846
4711
8137
1261
109
376
453
5792
4316
218
3613
345
4958
7327
4096
4559
285
4797
3303
138
2287
345
480
3090
8786
13910
5966
1039
418
454
136
313
119
1531
1260
163
340
422
443
276
1647
1330
1888
174
1333
1415
4225
2056
13736
13708
1241
2127
300
155
235
235
239
167
4560
1108
1879
116
923
592
3307
2636
116
924
446
6342
4947
564
441
746
198
308
624
332
115
755
1164
2837
4220
441
746
190
308
600
332
115
763
1248
7217
353
1660
13696
3338
134
346
6458
878
1269
1370
1864
1209
3673
1053
119
461
1607
7092
13768
368
5382
105
219
232
311
208
161
269
116
222
891
228
358
1202
5579
8627
1456
905
1653
112
725
578
5632
238
112
725
596
413
471
972
880
1115
4908
1549
1295
8182
6926
161
674
192
7750
11620
389
402
1460
541
1038
785
198
187
167
1945
305
183
717
817
202
167
2094
538
998
1164
120
4119
3235
278
1333
206
671
227
331
176
101
296
13734
8870
128
389
423
188
229
8783
263
1022
445
1028
2627
1715
710
3376
1307
1040
10064
3807
770
12619
4945
2668
194
1009
4093
7453
1734
753
162
258
109
109
778
1952
9290
549
115
2263
379
1529
487
150
1181
2861
249
281
150
1182
132
2751
1150
13072
9404
141
150
119
147
533
2293
270
106
215
282
149
183
146
108
2635
1465
4148
8261
7377
108
954
432
1528
1542
715
4472
1914
8270
446
5076
115
1121
381
602
5304
1089
2160
1881
488
329
337
3659
4536
1532
1346
6597
1123
2310
1063
6084
7452
147
299
1096
120
240
346
1164
120
558
1368
112
115
550
2464
441
1905
425
8100
763
5260
8751
877
5711
157
103
186
390
1624
3922
7089
7083
5293
7470
7087
1601
3313
205
173
6665
373
380
2295
9472
2447
3060
107
3281
511
232
7579
8998
1089
493
5662
192
108
1728
151
151
729
13535
4760
1451
325
576
892
654
8147
325
162
966
452
1069
1394
3407
159
2514
336
247
103
205
2359
413
203
836
13861
139
926
6943
1623
298
104
457
2252
824
4193
298
104
458
415
1296
296
756
1031
4792
5821
8139
1469
3715
4642
12890
2342
213
5796
3645
376
105
7854
3015
864
742
4209
3905
224
104
112
634
551
464
8341
1211
111
517
124
1132
681
560
359
3250
9584
6162
5917
588
1828
355
214
616
207
386
106
227
250
154
2686
4478
2414
6678
705
5093
725
685
521
1160
725
1652
1491
483
216
179
3941
1027
6380
6897
8700
2763
197
5272
103
1103
309
665
408
252
140
215
117
163
322
204
282
178
392
183
341
495
495
489
219
110
603
871
396
2419
270
205
1575
8338
604
573
505
732
205
130
510
8922
1463
2075
463
220
985
194
2125
365
240
2674
1712
8270
1245
6207
8976
115
224
300
566
176
1860
114
122
137
359
208
792
348
162
214
149
162
712
281
810
3453
8919
2434
938
7919
2212
1644
290
487
185
150
212
268
102
220
134
242
1285
223
120
151
159
154
116
242
103
2160
1026
1923
9369
947
9457
1285
258
124
159
152
116
238
427
394
1547
3230
138
105
259
6866
8391
4672
343
2472
296
303
205
430
141
1498
249
689
517
393
141
211
1915
4022
764
1454
594
7539
9384
1065
6674
5130
9083
13818
9430
1800
342
5451
1767
291
311
1437
112
135
208
200
234
2893
13730
1367
1015
504
1624
2685
112
135
210
200
186
416
386
920
6044
5530
808
8420
276
1110
6400
243
243
293
1383
124
9157
363
464
598
127
1533
489
1091
713
1543
600
127
645
1006
777
579
214
669
5144
4129
6439
4994
6965
858
4695
5349
1485
290
1979
13973
394
4191
1069
12026
165
1236
1933
686
572
617
124
170
904
584
203
1035
209
1236
231
1934
323
686
572
617
124
170
1289
7986
703
188
1550
464
188
7385
4790
441
4329
5469
1862
5297
5309
7367
4015
4093
1346
5708
590
892
654
3230
2052
133
104
2305
745
617
135
3436
467
5162
9290
159
725
3538
17064
3794
6158
1795
148
3787
5886
3930
657
288
163
491
444
3552
1710
100
480
3657
339
112
692
604
579
654
6990
9540
694
1221
3047
363
10340
156
334
902
1542
7467
6232
1166
495
6147
14084
6647
1407
1861
2885
7277
1034
1145
111
100
740
139
1184
689
556
511
617
522
8228
7356
521
117
541
237
15022
365
237
521
183
417
143
2198
1621
4706
2643
478
190
300
2104
4570
1341
261
148
1021
266
269
156
182
161
1892
4447
2859
900
2347
474
4480
3099
3112
3742
120
4399
7407
3940
1744
7069
551
2408
183
1234
567
13532
515
346
568
305
209
1231
11845
3239
134
530
198
155
2082
1625
113
1628
7035
4680
6073
2089
124
239
1805
174
309
9453
8927
197
6681
9142
988
3319
779
243
1152
232
225
1337
763
135
889
2614
4073
320
578
520
401
336
8022
1306
4018
9333
3024
356
762
2687
2029
763
345
6127
134
1283
332
3681
4863
1013
216
705
1177
874
1351
874
429
274
162
102
968
1696
309
1317
111
9327
6633
5642
5841
2087
346
6567
153
271
4840
119
9193
404
1346
199
13787
3903
205
5391
356
5619
724
420
1865
6131
361
4611
9230
13714
103
583
232
177
544
447
5577
507
232
177
544
1888
313
126
265
225
117
426
1875
303
152
142
463
9231
3163
8902
5103
147
7479
7614
367
6476
1695
1279
980
141
142
574
539
9516
268
1872
543
134
2978
3070
133
1255
285
256
582
382
1237
273
4304
582
269
3170
372
133
501
280
2638
13339
2725
2515
107
523
288
322
170
408
421
2245
1104
2361
107
280
6108
107
280
576
2398
185
196
186
262
100
2469
2734
6210
341
341
6210
185
5746
5039
954
5647
5146
700
1372
7050
4639
116
111
2392
1465
1665
131
361
333
197
822
3286
1079
333
197
822
2237
1417
452
443
147
4671
103
216
156
2217
556
9049
8735
2403
1194
1893
479
116
5141
394
362
681
2353
934
9816
339
264
394
190
240
681
1632
520
263
203
1160
1228
141
128
189
210
523
641
536
244
8586
310
820
1286
410
441
377
4938
6626
1332
217
321
996
185
11478
1005
192
190
107
437
136
131
4178
711
190
2543
7496
6421
321
4070
1463
187
320
127
1243
186
1180
322
132
314
1231
101
892
13293
543
100
1133
332
179
104
265
553
413
324
316
12333
1394
7355
1418
157
108
109
218
490
1112
830
1319
7333
1246
1290
2928
9128
1143
662
7047
113
2316
520
9113
1672
2468
501
466
626
133
6069
527
838
1914
6898
13910
1879
112
2946
440
518
285
1478
335
797
1047
8171
335
752
768
472
1087
13429
692
4604
672
4751
3317
9749
136
420
311
694
13217
477
3894
1793
174
279
156
2015
711
9119
8480
7102
1922
10715
6140
669
139
125
327
1642
5567
10590
1958
1472
1432
110
633
282
182
482
624
230
266
456
361
1211
1135
3685
7393
1690
5556
400
8619
190
894
192
1393
8516
635
275
381
1983
507
439
275
381
1100
840
451
826
789
132
107
3277
9812
140
132
168
103
821
4073
9425
6154
9477
3701
266
1176
2956
3303
4319
11534
4715
648
1289
751
239
133
1254
664
2003
8952
2136
802
686
196
750
4260
7249
440
885
295
827
984
766
703
537
625
143
1398
1260
1978
2166
5352
703
8104
1737
730
2178
664
396
277
124
524
559
8928
111
520
1427
1255
1726
157
144
314
450
654
450
542
2813
160
144
316
452
8642
2902
1136
3139
455
249
404
454
687
111
522
2422
1223
1011
125
4010
1301
8121
730
136
397
222
861
8084
384
8565
697
5489
430
7415
3685
5368
2137
2037
149
544
1898
180
9409
504
2814
1259
1546
301
1184
582
1684
1162
1209
362
7359
746
273
9030
7216
372
732
244
358
261
6304
4924
1006
6159
443
3041
3967
8923
635
4290
847
1498
2286
137
176
161
330
555
5518
527
176
161
330
548
1060
525
341
340
1208
3300
1324
5320
686
2226
5910
1126
784
15584
4240
8928
2625
382
723
9458
3601
3492
3317
742
108
6630
423
893
1886
3486
14893
223
1637
1263
197
182
175
5772
7408
1311
112
573
648
369
292
124
4539
5073
701
8204
4580
158
2044
1765
120
120
1352
1645
232
3322
157
2105
9382
6642
4694
1344
2717
3059
2126
246
745
166
5413
1889
289
312
153
150
711
376
3138
289
312
153
150
711
376
3139
289
312
153
457
118
7020
1400
3023
2407
641
415
6415
430
4688
13456
4230
292
389
400
111
115
3014
389
2661
1016
126
467
999
220
999
389
167
115
2012
2209
13681
2918
4956
556
321
1042
2314
9966
1301
521
681
607
520
124
521
125
128
7427
203
4057
313
179
500
1986
1482
316
930
1047
8155
316
582
968
393
4365
3784
185
481
3527
4972
8007
3623
1157
521
107
202
4669
214
2280
9180
272
3089
716
478
6644
9446
1356
850
387
952
1196
1936
6623
2187
1888
109
281
146
172
162
290
398
2971
446
3277
113
109
281
146
172
162
290
398
474
2847
555
296
6343
4524
5827
108
5707
3628
681
628
505
728
9424
117
117
1336
130
473
211
106
1047
143
120
4699
4898
613
1876
114
829
2407
105
127
120
1673
2383
4255
1337
403
1389
8496
325
962
3538
2539
1540
149
3202
1509
728
930
363
206
404
8923
1172
491
2978
245
642
114
518
288
396
497
2190
672
250
632
114
438
126
497
1529
4143
1868
1241
278
334
3332
195
1204
279
452
7437
306
197
9028
5833
303
197
5349
2651
951
12386
2401
1907
227
243
357
1051
311
3315
490
123
138
243
356
427
553
4054
4409
2300
4803
1018
2540
1329
475
4748
4186
691
510
505
592
2171
6693
2183
1272
531
404
1014
2006
9105
5114
2537
145
3715
8839
1956
5339
949
8260
945
169
864
690
473
2228
2798
378
194
566
175
5690
194
566
175
1284
181
576
613
112
3472
163
1064
856
2798
613
112
704
758
366
1808
1926
319
115
4114
9461
2082
132
210
1048
143
114
184
10202
342
105
5209
1183
4344
1358
1522
380
8564
4310
10237
2773
308
3308
2129
782
235
148
312
487
366
1235
131
2704
267
407
731
134
1463
1972
740
12622
1055
4432
3126
2043
5372
298
671
3825
359
183
2255
218
5350
571
202
3475
293
243
2952
211
260
1781
3162
565
1051
166
2344
8997
3402
4544
1404
171
584
642
993
332
687
109
1026
112
1196
1730
5897
1014
286
162
368
137
255
104
545
247
481
14902
776
183
4447
2910
188
116
255
6168
13710
7556
107
3418
5881
7999
1160
596
6100
8530
1317
111
261
236
384
399
365
351
5488
4758
5407
3945
10052
317
9497
185
195
845
425
193
133
237
144
283
2690
518
8076
240
1347
515
8552
7926
702
5377
599
372
435
301
169
536
395
7476
524
216
6703
6586
1400
282
548
8877
665
398
1160
187
197
188
180
2025
130
3085
408
782
157
138
494
484
134
144
415
115
1343
405
131
1130
125
178
445
161
1295
1928
1302
850
884
4894
1206
183
1007
669
765
361
141
905
112
163
7372
4632
4516
4241
583
9032
2003
578
8769
4161
2135
151
339
623
3000
281
592
559
3163
170
339
522
312
335
1247
922
9346
227
280
209
589
421
5813
6493
2438
355
3015
8884
8091
9419
3357
612
11567
1269
2761
251
14896
3858
1397
1259
2676
702
1647
701
8210
154
739
377
181
273
149
175
679
1448
7692
6918
5191
1159
323
150
107
101
196
256
971
408
8127
382
855
442
884
2929
253
8566
1471
253
873
2641
6899
560
606
385
400
346
166
1336
1387
9204
12955
373
4694
1368
8958
2337
10336
999
1781
3794
1792
865
143
152
146
101
200
158
124
1245
126
126
1579
2235
151
504
1775
518
1940
1476
3082
226
506
123
429
233
107
206
193
183
1883
491
6124
1546
2926
1269
4416
544
6482
430
552
404
5497
552
1818
7198
1146
390
887
2807
967
733
1743
2863
408
4109
4656
1701
168
358
174
219
111
142
275
4827
209
5031
829
1625
7407
5073
1135
1182
2650
141
103
4630
3597
3098
2725
570
142
265
251
159
2051
650
1643
299
646
540
739
263
230
1465
136
987
269
2373
1808
7444
4888
1018
1898
181
524
248
447
5655
181
525
248
447
481
3083
139
258
604
171
343
6465
550
234
437
567
500
146
107
711
366
2221
337
671
1393
421
671
3049
365
175
1719
345
1676
1469
202
168
4679
4214
513
555
3647
453
501
412
337
291
287
4240
316
1361
246
160
166
695
143
3897
5834
903
1017
353
3215
4640
7088
3620
1077
1150
114
1174
1018
124
203
393
2365
153
1648
1228
2340
5186
4966
8915
4238
853
1196
157
566
9470
972
415
654
141
276
3859
7609
2018
122
127
101
361
159
252
199
382
247
2442
259
183
127
101
145
122
120
123
252
1855
1261
3442
8930
3853
712
118
207
214
445
1254
606
1575
7139
1003
887
8841
688
370
657
520
526
463
612
209
215
239
634
1531
5358
1717
233
427
250
130
365
3752
406
149
9382
128
5221
705
8116
427
523
2016
5481
1051
709
369
4645
3846
8085
707
100
556
1097
220
3707
11104
2325
2440
128
213
116
397
2990
9399
440
369
105
6423
6174
954
9419
876
1409
369
3977
2663
235
1217
418
146
365
312
173
199
303
3644
784
6135
304
187
278
330
7448
337
144
5613
13803
638
200
9457
9080
365
6600
3388
4858
315
128
142
121
189
205
412
317
2154
197
254
157
6197
425
273
210
137
254
143
702
226
1237
2740
234
153
213
1968
638
260
139
236
7307
3851
8692
1156
177
141
1067
110
1588
601
1611
192
9125
2351
6046
1415
8927
1036
1209
1078
782
457
311
2305
790
3479
691
3890
2122
222
1113
168
386
274
5252
3311
3990
6572
104
4374
1221
4062
992
1023
3629
9734
2785
9294
4559
693
933
118
104
309
186
164
274
103
151
244
346
139
3307
1495
796
2094
238
291
256
717
2157
261
624
215
1266
1629
2907
2192
11220
4632
1055
14814
5046
5096
2865
369
162
279
1204
11731
636
1227
203
163
2007
146
282
229
9405
379
647
119
1762
323
9394
2328
1659
139
118
123
114
173
369
357
299
407
270
1801
491
174
12038
1570
1087
113
3069
462
448
296
478
183
1142
144
2674
449
106
208
135
280
131
197
7510
589
1232
8363
3340
2194
3026
443
387
208
337
8191
1038
638
337
1450
11224
1576
8980
7641
1651
131
157
142
220
251
168
391
1111
8972
11231
119
1749
4928
6263
2264
723
183
6240
9437
4235
1626
433
244
366
463
310
8150
526
310
1450
424
3647
1079
4219
449
196
408
1114
919
335
134
657
111
107
197
1565
281
206
153
714
193
529
135
902
390
2456
871
199
466
482
1584
3151
312
8615
1001
119
3305
157
216
247
252
199
370
521
2139
157
13670
171
1280
2435
1685
6054
1160
303
7061
442
170
3591
2824
110
9346
9618
2908
2397
128
13781
1143
208
1885
221
7521
177
417
1660
391
5538
446
389
469
146
139
326
130
121
7829
8971
2780
9414
2881
111
134
111
2427
7781
1180
208
891
7324
283
863
430
262
282
114
235
3579
2821
1403
8934
1183
4815
5929
538
2225
3192
4622
13425
557
434
2635
1033
443
759
889
256
13522
9498
508
2188
868
157
7266
2125
2371
3992
958
467
9557
1229
7708
1330
1751
474
535
943
306
135
166
365
277
971
116
199
384
228
219
144
343
3164
246
5015
2344
1520
118
371
106
1357
607
386
7728
934
4940
13643
1289
958
772
106
213
114
11524
675
13404
819
4026
1224
178
2558
4845
176
4195
9071
1317
4282
2045
1451
337
642
1044
2781
291
8175
337
162
105
997
494
7382
4918
3637
748
153
449
151
125
1555
269
167
542
365
839
485
240
184
117
167
458
5444
142
215
758
1980
8855
1187
410
432
2443
4354
1632
14938
3132
4499
1469
2375
4706
2521
1057
215
310
1086
521
396
134
1453
4975
882
309
309
115
916
1228
2063
1249
4039
210
292
8038
1383
309
115
424
1619
3705
157
6400
320
312
4703
1163
13595
14933
4052
631
3809
8986
229
845
8185
912
8838
3508
102
1854
196
278
519
1198
110
3765
7559
273
1601
9582
183
792
1586
1027
582
244
4663
165
163
938
1434
924
6382
5079
185
7521
2948
117
391
518
841
1080
386
149
426
502
120
767
409
108
701
714
653
740
365
163
151
4849
942
2706
6604
187
1621
1215
552
124
1132
679
552
2333
2041
135
2258
344
574
380
710
623
3616
3201
4913
4505
5003
701
5232
3335
7392
548
246
525
182
1368
603
116
1419
2512
3283
1416
192
411
191
297
200
147
490
174
226
348
181
164
404
2339
1215
275
3819
174
348
181
164
404
1880
146
370
1863
1903
2203
660
1089
719
830
720
589
1190
1948
229
910
243
929
517
649
8948
453
1372
1976
8794
133
334
752
245
417
3817
1553
249
1798
103
678
137
436
1036
2372
477
2278
103
510
196
477
2277
103
678
137
436
736
134
102
303
6957
563
2387
3914
1634
166
108
269
1144
381
14026
1716
981
101
100
2164
217
717
442
1594
469
418
108
981
100
448
843
1013
217
717
442
1404
5406
2333
9154
721
361
5672
146
423
412
159
114
148
711
183
362
163
294
917
1157
202
706
245
187
104
221
214
383
199
205
195
2442
5013
6039
134
187
104
220
214
383
198
205
195
11758
1117
256
414
372
472
3619
187
104
220
214
391
199
205
1102
858
1420
1150
4266
5081
421
2036
7929
6623
147
1090
13262
126
1306
5211
372
1017
2599
239
399
441
373
1017
1906
2277
773
7490
2371
214
400
1014
1372
6708
387
2709
954
7969
1987
3312
1004
12210
4104
1012
539
4052
566
7823
980
603
4376
943
281
190
145
125
272
278
157
101
556
1901
1084
5003
1618
2748
255
3071
2966
5858
4053
1943
332
1131
1348
289
1935
203
896
1598
3235
651
13690
8483
152
690
1712
132
169
218
157
2977
884
1550
2650
9101
9678
279
210
627
143
100
254
275
160
108
416
680
181
4766
936
501
102
1933
2107
347
1473
754
264
184
2110
351
225
477
7210
2306
444
447
3002
7287
5004
5391
1075
2495
1112
6807
1138
3105
2016
234
144
120
186
308
363
278
1716
3630
235
107
144
101
326
275
278
429
116
223
1542
4043
3162
5019
1697
181
1050
7449
3983
1108
409
219
225
799
449
392
100
127
160
1869
318
319
168
260
9478
6629
268
4676
109
2688
643
275
461
1515
530
437
183
138
1531
12788
1530
355
490
12830
1450
336
619
555
6632
1458
336
619
555
516
381
525
8479
1082
973
2537
4050
505
1680
1671
5563
2662
3493
2064
303
135
135
208
132
1013
2688
628
4142
3099
479
875
5667
4542
7415
3879
1647
342
6292
1303
966
378
741
708
1371
7447
755
127
301
325
522
131
152
3809
1125
390
522
177
1593
173
267
802
186
523
3105
996
579
111
143
6336
2784
287
462
365
224
323
213
535
1530
128
131
888
2558
6188
7073
1612
703
5369
354
2764
6325
171
9373
2076
199
544
4498
544
594
127
472
100
152
128
152
1422
906
2094
2912
9103
1663
2602
1233
535
7413
7564
858
1312
553
10261
293
276
359
189
358
546
1532
6737
278
5595
14972
2714
1491
298
229
658
723
979
4624
5112
4470
8459
160
212
1406
254
163
203
1371
309
1574
2181
125
157
108
139
156
113
161
3730
387
139
156
132
1661
5361
530
108
5842
145
148
134
1659
322
1458
406
295
507
237
3660
481
2310
121
158
13706
507
338
299
535
445
167
108
1558
5635
3406
1681
3778
1173
7447
7672
3520
140
6673
5338
108
668
852
364
1660
1360
415
223
910
6228
2168
677
164
6538
339
4605
8425
4013
2544
8721
4827
416
236
3970
6854
4796
258
896
211
1256
446
819
448
249
3211
658
1230
2020
3260
533
7454
469
932
119
161
330
885
460
328
2818
12747
958
784
180
341
5768
2914
486
5200
671
1733
173
381
1061
207
109
304
172
346
1943
2871
9156
164
5898
867
186
818
647
2633
428
733
567
2607
519
1372
441
2742
272
135
4921
2457
5757
4061
511
162
334
1867
124
102
394
108
236
2496
585
845
406
5735
845
1770
1167
275
3686
102
437
702
492
381
178
252
328
9097
248
201
409
1054
339
1144
327
1987
3171
214
954
292
5594
294
235
273
181
102
196
183
132
3196
234
273
133
102
173
136
1746
1532
343
170
305
429
164
154
475
832
162
524
8921
6531
9362
2866
1194
158
2758
1473
2328
13111
1563
964
7855
943
1519
511
7284
4980
4056
6812
2181
2061
5463
545
955
184
454
218
532
652
150
142
265
349
334
5108
437
710
454
218
532
652
150
142
1157
1396
1218
646
2932
112
562
1196
3615
6576
472
9012
1179
700
5464
2045
323
1249
5246
2809
409
275
2667
4225
8963
136
2264
4763
231
114
708
2971
9058
202
104
1426
520
685
1145
121
521
3623
1237
156
6327
217
336
8142
453
213
422
464
977
5311
189
1248
1499
145
475
212
706
1174
159
1049
4663
5762
6380
196
429
192
309
1917
1672
780
138
167
166
198
2494
2016
3522
3796
1818
2811
2394
543
6164
11761
544
832
6542
121
115
370
105
1919
1029
1226
1261
448
1660
491
341
203
519
411
2341
491
228
519
129
5578
704
8724
612
1799
3437
738
729
1153
146
746
3650
1894
326
4423
8855
3420
163
9446
1430
1012
7993
178
1372
315
170
146
469
235
4299
5278
702
7097
868
213
271
431
334
683
1177
905
225
110
118
1470
7144
392
1411
454
143
107
109
189
111
454
3590
480
1001
2395
1363
143
107
109
189
142
450
125
3809
5062
4428
5117
157
414
1652
384
240
101
1189
583
2867
386
240
101
1190
8708
102
825
1040
988
9745
1703
3582
723
554
275
2766
1247
652
7829
4668
3544
3474
1332
5009
2800
686
6744
6972
3273
551
264
643
181
259
1427
10413
2463
187
141
168
231
2592
188
2229
417
341
1043
5483
9429
555
4397
413
194
486
678
373
160
5348
504
678
369
2170
260
498
285
936
261
934
347
1536
469
1202
2894
1044
126
110
251
400
186
150
1639
104
2622
706
293
208
291
598
202
102
117
156
109
211
7222
113
1241
166
5186
4468
1986
2105
472
1028
6493
349
4747
5193
513
314
196
255
5528
399
196
1834
8458
1132
1738
9853
2727
527
103
222
250
3101
275
3589
103
222
250
1662
538
3616
908
3372
6756
4833
3793
1399
3697
683
144
696
3545
1619
2284
1622
212
101
388
1330
534
135
3157
104
161
357
434
259
522
201
3288
161
363
436
130
259
523
201
1877
270
600
9255
1201
357
950
7148
1405
700
5100
6540
515
185
335
3868
10113
1277
2535
1020
1166
509
291
350
1466
4413
6681
113
426
494
178
1145
164
3114
221
370
108
112
279
290
498
104
619
1010
899
2027
2437
205
576
2119
985
538
470
309
178
4741
4696
7299
4575
191
7448
7739
7932
2550
11868
728
1399
337
203
9141
928
347
192
252
2608
429
1328
1237
189
385
142
203
956
185
114
3208
189
142
202
956
185
114
1660
5383
3855
7629
2368
372
162
885
335
156
668
1458
184
1919
13147
454
622
4732
3978
9821
2495
207
420
402
5040
3657
4471
713
685
630
507
124
521
104
4406
550
293
170
2691
9415
8515
399
8752
1193
6192
818
3249
1871
102
216
245
108
3384
102
216
249
108
2210
1971
1776
889
1554
2470
379
475
875
2177
992
172
284
3570
579
875
111
1669
151
169
135
940
172
2402
582
135
940
172
1735
3312
1265
2712
2886
2895
446
3696
609
323
479
238
5333
491
323
348
4165
4258
3783
693
3163
1714
1492
1575
4426
211
2184
521
2465
423
1208
116
592
165
259
253
118
192
855
8712
1134
3253
9055
2907
2439
445
256
102
2469
9310
6800
464
2235
203
478
405
2201
540
455
170
502
744
136
180
1916
166
555
275
3671
170
501
1670
385
5565
703
310
6830
952
5934
5042
727
205
3152
10833
188
194
818
663
5005
6690
2833
1022
1260
340
115
233
1629
207
168
284
739
366
1089
2330
640
7367
10106
7201
2908
440
407
219
200
229
1425
199
1466
3549
1833
291
207
470
171
291
269
162
106
126
307
234
327
13727
14488
106
1413
247
145
399
377
553
122
508
399
4543
4343
486
485
4283
13571
2678
4473
721
236
806
582
238
5453
295
3632
929
456
399
1874
953
161
4688
1651
345
4649
1539
339
152
7756
1271
8336
1164
1541
4424
3378
1878
327
668
567
5302
808
154
170
272
163
195
178
116
5994
182
513
273
13501
13725
8755
1456
1173
6545
207
108
876
108
297
1885
1267
8986
2529
2857
7489
943
1112
6749
12754
987
13000
293
3485
964
3876
1194
8794
428
101
168
934
127
1647
1471
4324
712
520
646
377
4946
1802
166
675
324
3066
3885
3539
607
514
963
8915
350
139
445
4274
3063
5117
13289
718
1086
878
247
304
5759
290
303
468
371
1554
6060
4436
1999
1888
995
3635
995
436
496
282
163
127
146
163
1408
8936
1576
118
1173
183
487
1435
9424
12415
652
324
844
210
5159
514
274
782
326
322
264
4549
254
418
844
9364
448
934
5148
7312
3890
2781
796
220
648
150
343
6467
341
690
13667
786
1922
445
309
1329
1061
325
5640
442
309
125
120
9474
2455
2160
658
501
1586
949
208
949
234
338
249
2451
188
204
142
560
776
501
110
1405
826
906
282
935
309
296
133
342
889
1683
2108
957
1225
942
309
226
880
6750
14906
3864
6828
1037
9449
7744
4609
264
203
866
383
1275
1158
223
248
8053
863
2190
772
302
189
813
1138
412
9279
2676
2642
9288
6750
5393
1222
288
371
496
706
4922
467
692
252
335
1016
245
2961
8163
3235
1202
473
538
143
335
156
970
4854
1309
4190
665
1209
1446
248
272
172
521
2060
479
4062
3427
4060
5033
7283
5122
1295
2170
478
401
1637
540
487
154
504
170
3784
2234
3273
7425
4514
133
1720
208
727
2920
4695
341
6515
7316
6281
4529
6548
1611
1667
195
6094
2999
2427
4485
3088
2884
954
7937
146
492
184
1146
114
3007
654
162
281
7338
3381
4379
1568
7460
995
700
7934
1293
5204
524
3347
1283
190
137
562
168
13901
359
575
2760
804
285
1165
492
184
1147
104
2651
294
574
188
283
6543
4925
107
556
384
408
852
1604
7381
8948
5857
3876
2095
269
1174
5131
269
1174
337
713
5991
208
215
3943
9161
981
905
1169
3326
337
1250
308
13896
128
260
233
215
106
184
134
436
134
788
403
13296
5701
7382
2787
2783
3371
775
100
432
192
462
177
517
219
490
1735
5310
140
641
1183
486
1294
543
9155
869
303
173
9389
1351
9472
3893
156
133
252
146
137
121
120
141
2254
4497
2253
426
1034
5819
525
1034
2198
807
9019
8936
396
219
6303
2234
223
565
2520
745
148
113
229
306
4387
325
306
958
1807
309
278
876
1814
304
681
204
9634
3985
144
132
1759
451
455
392
312
674
606
112
217
773
921
282
748
261
401
6283
1628
2076
305
474
102
250
175
455
132
531
145
7296
4987
836
170
214
315
109
339
196
733
116
788
8235
426
5141
700
1254
7300
405
1228
6046
127
7779
1053
146
2397
1628
146
3187
3129
1063
2909
11475
2474
4124
370
2709
4913
1790
231
448
175
380
1329
350
1305
1026
8470
7444
1443
241
476
275
151
289
3220
194
241
171
476
275
151
289
194
192
2084
178
9387
266
8821
310
122
475
1254
1047
4771
112
141
104
154
259
146
147
128
342
152
190
1882
1216
760
9447
861
186
218
1859
8868
1370
4969
105
134
115
180
468
1144
1913
767
280
274
157
236
1223
7417
1627
1901
767
342
157
236
144
924
139
563
105
134
115
468
1531
2476
3213
2643
292
393
517
467
1242
1272
1423
1704
4915
1855
9619
394
4330
1712
11412
1564
1479
697
8966
6489
343
4633
129
2910
618
6062
677
868
2904
1253
2878
10875
278
192
388
2193
1933
4924
1175
6752
307
1113
9136
193
1454
236
1229
437
499
5106
236
1229
437
499
430
475
3274
931
674
9632
2570
1231
6104
2640
1452
326
334
1500
278
1024
415
7446
2438
644
1023
697
1266
171
1513
483
1178
7340
2079
7252
5050
2441
228
952
546
476
261
169
377
117
127
176
455
2223
579
925
476
261
169
377
117
127
153
176
814
229
291
1809
113
593
229
578
924
476
261
169
377
117
127
171
176
455
1455
5294
569
104
5828
425
1194
963
1187
136
129
2700
5010
322
893
103
890
353
1578
2248
388
526
258
360
359
189
1476
2502
1760
1870
319
186
122
172
225
255
1121
14412
1027
108
122
370
7350
2400
163
1063
8279
1323
332
4847
2263
4554
1407
537
593
442
3937
595
443
535
2260
221
187
281
434
125
633
837
219
8963
3651
1290
1879
2585
553
575
198
591
426
9148
704
211
667
1166
704
211
3018
3442
7300
5016
2569
12979
5271
721
8549
1158
2481
104
146
119
6120
13312
1889
7300
314
3055
1562
8168
418
9125
4933
3188
8847
4030
210
598
9083
1417
449
172
286
189
122
525
5167
3261
248
331
751
402
1337
279
637
3096
510
282
358
135
1493
442
1881
516
774
347
564
201
284
6507
3257
1614
152
1433
152
604
790
321
1863
242
3777
8297
3602
650
429
8007
1571
875
2566
187
341
250
249
1266
5975
2029
1170
233
2536
969
342
328
195
133
481
136
238
299
405
400
199
718
132
754
536
3334
1144
297
140
202
156
152
809
1091
119
386
293
1126
1397
1764
2806
9422
5377
163
1568
1925
158
266
326
263
1067
251
1554
1980
9062
191
5365
1339
3189
2247
6604
7924
1672
747
785
129
559
248
932
1307
333
6636
474
13842
1287
713
1991
259
608
179
664
337
131
107
215
120
187
109
197
251
157
209
314
192
119
2569
145
1993
1577
8117
310
9628
462
509
150
3843
3420
3312
5030
5465
1461
739
9344
3267
340
355
6469
266
9484
562
177
477
1723
3346
462
6718
1682
1679
318
8971
2596
9211
5428
837
9244
405
517
1472
4438
122
478
1926
4183
248
1498
9423
1278
576
782
580
216
128
136
118
129
901
4207
2032
373
4774
680
493
910
372
1383
2867
1272
113
829
1389
2267
340
195
285
323
383
324
2533
1005
275
1675
1279
697
375
933
432
431
939
1332
2799
11725
9417
3214
1822
205
179
524
1687
851
129
937
2006
3774
6390
420
116
332
927
160
100
221
3537
5743
9516
3500
8795
824
729
210
508
175
2809
267
291
105
100
262
218
9175
6504
659
2038
2283
377
138
3122
212
236
3863
363
642
4994
724
665
1140
119
256
1389
3696
127
256
1384
133
136
892
9231
508
257
2564
125
278
162
119
733
108
133
1506
247
354
105
5768
782
218
931
6996
1438
831
423
713
2312
1152
643
1541
1237
481
1553
107
160
303
416
137
1741
110
737
401
6875
202
287
505
241
136
296
2162
2234
517
183
166
1242
3082
698
4155
1165
4622
3863
4031
1279
3884
5146
1138
756
364
558
5764
9464
3131
849
1747
3825
616
7366
11876
1455
335
587
560
7121
468
1114
335
546
594
4082
1187
4968
4679
145
1210
9358
3724
1762
101
278
110
238
453
104
4350
141
826
566
102
323
8926
519
325
622
1147
2525
4314
343
4552
1499
768
367
2736
6615
1425
7251
710
1301
3631
673
9439
4345
1207
7722
1819
111
144
197
175
189
1652
1537
111
144
197
175
189
217
842
297
409
394
2481
576
421
219
160
2989
1433
622
549
723
682
449
165
181
210
693
870
133
1032
208
106
929
141
1619
622
549
715
338
682
1124
868
113
1017
3419
406
4720
1168
677
125
299
294
696
198
404
1166
146
697
1795
2145
153
1492
7250
4840
244
427
281
643
6656
1478
129
754
396
5313
392
116
618
1270
1237
209
460
2339
1612
3348
9287
1477
3261
4857
1116
961
203
172
186
533
403
1025
324
296
140
147
649
1585
961
203
172
186
533
403
1040
324
4401
493
737
447
180
968
2914
3340
4906
2946
1281
352
560
633
173
192
5630
436
198
221
757
7835
303
1216
297
2277
3412
719
839
5361
3337
1947
139
5517
123
5321
408
219
278
505
525
977
2003
108
116
204
456
237
458
489
627
261
5553
489
712
458
1486
2538
5708
3969
5154
1084
1032
2502
594
730
1043
654
1049
261
966
2183
103
6798
671
4585
119
445
7392
3120
270
129
105
398
1665
103
348
200
470
1716
1907
115
113
130
105
258
110
199
5182
144
118
1390
3020
1390
1650
522
162
113
130
105
263
110
199
264
12754
394
1454
269
1126
380
428
224
4956
1211
2487
1093
986
1676
1487
1899
1132
1047
689
1326
599
405
141
245
107
295
1709
431
862
1013
441
319
191
8747
284
215
5326
490
442
385
113
1018
319
667
148
193
7453
318
650
111
200
367
582
846
4091
2093
1199
5004
254
128
110
155
1000
698
620
690
387
336
110
258
173
154
154
3113
413
323
171
143
102
507
501
306
5227
8387
525
226
282
160
2190
1267
1073
109
478
2706
1086
165
109
313
905
550
1992
1682
11336
2064
453
345
404
2459
11853
4234
1066
713
13365
3150
270
170
6283
4558
1019
137
239
202
570
223
295
467
1504
1164
213
875
332
2351
1144
213
512
343
104
133
121
695
146
1166
687
712
168
8230
2761
1008
1491
218
121
217
1965
1180
2425
1450
335
412
775
8049
335
379
198
539
1016
477
584
2558
2087
1756
6036
2827
11261
6198
8312
2150
221
433
1462
985
786
517
219
400
370
252
132
783
135
156
4190
4549
100
332
1884
2376
812
6082
806
321
2740
8883
1734
479
658
2035
1416
441
5547
459
5202
700
8359
4358
9312
2613
347
695
151
1409
2739
6238
1792
2675
3343
3811
109
3087
850
2043
1004
514
5056
625
1004
542
1767
1523
1004
513
2962
625
1004
528
3873
1429
439
1844
107
134
651
733
371
159
1417
2817
713
2793
6269
103
906
134
182
379
280
4137
162
9274
471
313
421
234
7005
1299
702
5312
5053
3931
8695
1259
4202
520
1148
9153
2591
157
9440
4824
155
1292
234
9364
2735
1049
10866
120
408
7179
3863
2623
811
1233
2166
130
1170
208
832
137
471
179
196
1351
1234
7385
106
464
354
5646
427
4317
1294
206
1034
859
1179
1614
8952
3012
6486
148
5139
198
135
226
102
2097
352
251
10309
15525
590
457
230
111
876
3610
1166
2105
2691
104
6268
246
597
477
252
2651
1033
6047
3522
4479
1068
2186
3556
2138
290
1274
1079
1044
442
587
1168
421
738
138
159
7446
1638
753
197
312
212
9343
912
1275
521
1012
451
1585
363
581
265
531
545
6185
1208
8955
425
360
342
216
1308
867
6160
390
3898
6373
2062
9382
3755
131
338
246
122
110
1625
1856
3948
3153
1909
967
1326
6206
5092
1295
1323
1652
130
2017
4549
7441
2478
7594
3912
1031
427
221
7990
387
2362
1195
11555
4328
2924
3823
1038
679
1200
228
1446
1991
7562
8857
3805
302
510
2659
287
7452
493
184
1145
132
1884
9715
12848
1020
3746
1167
131
493
147
282
263
583
2656
583
160
446
2393
484
9718
6795
4209
774
1771
820
116
129
200
226
100
161
110
528
2937
116
129
133
133
160
100
161
110
523
4004
655
5038
2308
2475
2698
716
469
4083
2547
3601
1070
179
172
1233
111
6102
3750
4237
884
720
908
460
802
618
3625
1388
1090
648
649
1637
2049
262
176
301
219
3636
265
495
464
685
676
1816
1341
456
1457
675
702
219
252
903
223
1240
175
356
827
11986
186
234
148
677
8957
476
1628
5452
1366
9285
8916
3937
1268
9484
1666
1374
491
2199
1381
1311
1296
239
663
101
1095
622
100
201
240
293
126
594
164
408
1278
284
2490
409
7337
180
153
395
1211
284
1525
7380
5019
4163
2956
1218
253
2644
354
560
372
414
115
838
1973
1203
671
8502
5788
1116
127
370
105
1077
8141
237
126
346
5563
174
287
4716
2593
3568
1381
113
169
3031
3808
9362
6267
2938
1012
682
4495
2563
140
219
499
4727
6253
107
364
225
135
940
2014
217
136
200
274
169
572
1557
680
9101
3695
5170
3964
303
3181
522
198
623
360
601
494
117
519
107
1223
2019
2563
1278
337
108
218
161
2400
967
473
6547
1358
514
752
283
329
183
132
343
343
6493
1658
1930
358
6749
459
2603
211
238
269
242
220
196
180
132
138
359
5038
238
269
242
223
132
138
360
1614
6960
970
975
467
585
569
710
4828
411
1809
1636
4619
13493
452
888
338
3639
222
330
2123
338
4957
6926
313
3939
487
6604
10251
964
205
9503
205
2893
129
4021
4586
351
1117
6617
469
118
194
117
137
245
124
101
314
214
145
210
6389
6600
313
7596
2537
418
1553
1823
312
9343
505
153
239
194
117
1583
490
276
1081
356
146
552
363
2293
829
2440
3923
4177
4975
105
3394
126
179
256
710
5902
1283
2766
2629
9675
5028
1226
6640
8339
2056
1887
1980
938
186
6618
124
373
105
2315
265
869
13105
2614
2664
4223
365
1028
2405
1272
2702
745
8067
937
5192
4967
3314
128
2266
2233
3967
5305
14986
1016
2050
2940
941
7281
2265
4751
601
590
3851
7150
9397
306
871
1565
3658
2280
732
253
158
140
172
118
8028
1311
8238
5683
1738
666
2198
6599
1873
409
139
132
445
163
282
503
643
109
448
3217
409
139
102
106
445
163
281
517
2838
9577
7802
1650
11492
102
108
153
218
181
182
221
1078
2419
102
108
218
181
179
196
433
1513
725
7103
431
224
3113
8363
649
11707
2581
587
725
396
1001
1003
1217
4856
700
916
10574
1818
4261
767
8203
3149
2579
477
141
148
213
272
191
562
9408
5410
352
141
148
214
1854
7836
4481
956
7944
4931
3858
2660
187
194
1731
7342
7759
4302
214
1523
1933
1304
2754
10694
9150
1060
7830
785
1159
3896
1040
630
8756
747
894
176
145
140
208
352
124
3695
275
1230
2405
176
208
353
124
552
668
1391
394
1028
3412
2015
394
1034
196
561
199
590
129
271
590
885
578
407
2023
3955
645
3725
1225
3865
554
8889
3251
174
866
703
3211
5588
703
2434
750
172
206
127
148
259
118
248
370
204
109
389
8778
8775
2382
2730
8814
2430
123
2713
5142
1395
9473
4089
976
7344
687
149
13885
194
227
449
289
197
1986
1106
229
155
820
951
9117
316
109
185
6887
2545
15682
496
149
1721
975
12368
3609
123
741
9258
635
184
242
279
219
132
233
193
215
1224
1380
1349
1307
1988
421
762
408
126
3434
438
762
408
126
135
6130
510
184
399
240
224
763
599
189
139
1830
9487
2929
136
143
4154
131
798
4738
1316
1305
3720
291
1463
471
3927
3045
2740
1322
1526
431
709
121
1052
983
2528
306
319
544
147
752
1565
5352
426
525
366
4567
273
1430
589
1747
7269
2184
6630
9312
8944
1244
200
356
454
1448
14674
2424
1809
9379
680
650
204
1083
396
550
246
1645
455
2174
3642
388
122
1154
2341
482
612
1127
1655
6067
406
798
7854
201
1447
5890
7111
10608
2537
1095
303
136
698
215
939
922
1187
2986
8818
3682
8913
2415
700
1181
1511
362
1999
490
108
137
110
237
389
1214
13339
188
1515
671
304
171
4363
126
171
1071
2339
2177
1961
694
1455
335
792
1090
8097
335
792
1090
381
730
1153
549
100
453
1676
1627
581
10645
1483
8982
2159
202
976
881
204
176
260
158
5914
5275
690
8170
2895
166
223
437
852
2396
1587
293
241
1520
408
1174
193
102
241
7367
1291
13363
740
543
201
140
117
235
160
3235
549
201
140
117
235
160
626
183
848
1208
361
374
13770
13239
948
338
1160
3526
338
1227
7388
1329
527
284
820
948
470
458
131
598
2714
2102
4831
887
324
412
282
3068
739
133
271
112
610
563
876
2635
4776
135
569
1117
178
109
107
4261
1423
7371
8054
1562
1021
608
573
1313
749
1266
498
13690
6936
7375
7388
200
8914
1423
909
1044
1238
256
104
114
3576
216
13815
668
6223
869
417
998
3389
216
7353
2696
107
13168
703
4215
551
302
1179
110
5039
314
271
283
417
302
200
2380
1638
805
6840
199
1095
1316
916
316
2461
9412
11037
1781
426
609
145
149
161
1183
883
506
927
497
2154
1373
2932
2544
1959
975
6586
478
12040
2306
2698
287
731
8963
111
542
223
287
6570
390
407
178
2008
975
1066
5101
498
1405
1246
14141
186
3526
5964
9016
2850
1311
747
1436
241
153
427
758
139
398
9072
466
2134
1310
118
826
582
374
921
344
107
758
109
4713
7558
1134
146
356
877
8904
7043
14101
1077
780
8877
2160
9411
1830
101
205
2172
173
241
1570
7879
2824
458
510
775
1991
1020
275
3144
572
770
1502
999
2888
3939
3927
3692
6235
831
1319
231
198
131
2495
2674
779
287
347
1136
108
315
106
430
527
479
1115
2245
877
3224
1899
4324
711
3260
650
14969
2630
5254
699
7933
8358
974
185
10210
879
500
5785
133
8920
410
8037
487
786
630
786
4473
7477
1598
116
6158
1398
8373
666
7912
1859
432
1308
2165
1913
106
295
374
202
123
246
533
611
2247
494
402
206
1228
106
295
374
202
123
118
247
534
611
3072
106
348
374
202
123
118
245
441
857
1026
7583
1023
7645
352
780
331
1557
711
181
1113
3364
1314
870
140
2020
423
179
237
220
153
161
175
130
1807
1284
8804
895
1012
357
329
200
420
655
3969
1081
459
1784
203
7172
2055
1175
1783
1604
6841
1618
376
293
630
501
164
123
1882
108
627
259
1286
2721
871
327
727
300
300
422
438
2750
824
7420
3173
3836
15573
4477
466
8287
700
5240
3818
2146
1172
1629
2441
2834
625
448
218
184
111
176
214
190
1077
1981
190
664
910
289
184
111
176
214
190
1077
1736
666
597
293
254
310
120
1959
141
359
475
8525
359
786
5594
117
448
304
4776
3928
6674
5905
8199
700
5247
2117
1111
200
5743
116
1111
505
589
6557
1188
427
498
836
2985
411
2730
498
836
1491
430
1042
1070
1575
117
135
498
3621
284
2504
7470
508
120
128
112
135
375
478
368
504
989
5026
6729
2651
3116
1243
10521
234
4244
1389
170
1309
1400
583
618
498
323
8911
7427
4300
7394
1678
8921
369
3123
1243
3759
2336
214
495
511
749
977
4891
13183
1102
1198
3906
3030
392
3010
239
4241
1638
1303
1405
583
678
498
317
2001
2677
3541
8940
1452
2343
168
133
128
272
286
266
9390
169
187
160
342
213
109
144
115
6601
967
1019
777
686
155
370
269
149
451
581
633
2625
320
197
8492
1498
351
1263
370
408
482
183
715
6770
1510
931
7754
2824
9164
6351
2836
3320
2332
244
456
3848
4219
5081
382
438
320
8769
620
2195
368
338
6937
5045
5822
343
354
177
5009
114
2454
1269
9126
513
1838
821
115
733
117
844
197
610
160
714
5959
211
236
975
478
1352
115
733
146
1063
365
200
466
347
210
516
1300
2071
8617
7312
358
7168
448
185
1312
1848
2412
5997
6519
478
3824
12779
2745
274
499
178
474
746
5622
383
2146
11094
4888
6440
2397
460
2870
1976
180
3155
461
1505
8382
412
342
9244
1518
151
235
119
157
186
133
244
2690
270
690
321
1746
10481
1032
2930
279
182
751
423
675
203
3449
9455
5724
128
440
195
123
2577
7134
9511
1335
346
15422
348
406
2688
1293
274
107
185
135
9498
222
132
124
127
207
100
452
285
162
182
611
207
6693
4478
649
6336
2804
1165
3058
8903
202
130
5614
3558
9690
1215
354
6493
3785
528
417
3529
1143
251
448
850
1554
313
5236
706
1201
4213
454
112
422
324
3603
275
999
930
1220
345
423
323
105
427
3964
9298
2493
2312
247
3471
556
402
249
169
331
305
2913
509
297
234
249
169
331
192
237
729
2884
783
307
607
151
333
6619
613
729
1844
2740
253
554
218
1355
1666
276
571
580
761
1289
1426
2581
1554
822
711
1452
335
366
210
385
6312
344
918
335
366
375
381
513
1023
747
8878
630
9621
1685
195
100
243
2979
255
1344
121
1304
439
906
931
238
211
247
321
13426
1594
8090
448
1970
429
309
1349
1479
805
6658
744
399
1583
497
1347
5101
1031
1325
1302
319
7334
1148
6922
1353
2050
475
1907
294
9287
153
364
162
1345
181
8951
504
325
379
115
491
335
777
722
176
107
417
589
198
802
2470
2679
699
1233
2613
1812
114
168
679
421
3582
114
168
680
422
462
4436
329
182
211
1018
285
526
1652
1788
1012
4303
11839
6683
1721
6432
1171
314
5044
314
271
2732
117
120
443
474
7518
7510
916
698
2092
651
127
1100
672
630
1429
8876
7656
234
235
1400
2518
681
193
228
333
165
128
204
194
674
215
833
516
303
1932
1151
410
4028
519
167
129
630
8771
747
299
1628
5231
703
7922
756
176
1973
274
4127
1092
6328
2540
319
125
886
105
4838
307
4585
11467
2836
4575
1551
738
2941
4044
10858
656
145
1865
112
239
452
441
142
858
7761
4546
1293
205
125
157
178
1302
4220
992
7891
3332
5931
5610
9987
4713
335
6566
9153
3290
9294
1555
966
8889
179
1162
996
139
1391
1163
8911
3624
136
7492
1741
2370
937
172
7481
255
894
105
420
911
247
569
105
103
3687
242
151
208
781
2027
4047
3678
4829
1236
375
1336
333
561
9360
2156
7447
4602
1179
7445
3439
1488
317
567
1087
6600
2613
484
360
4599
1558
317
515
1008
426
4629
103
4879
1647
3466
230
2141
5158
173
715
5439
4974
4816
236
2408
160
531
12335
1816
1319
658
135
105
287
255
201
683
273
203
517
153
237
126
301
153
239
158
1429
120
9120
1335
1835
477
120
1253
4236
319
325
320
276
607
355
132
285
360
182
207
475
8938
235
1324
235
1960
4306
170
390
206
3688
2106
3402
726
661
745
702
210
1590
137
181
957
107
209
3441
729
660
745
702
210
1405
4937
1878
11588
4258
1956
1482
5002
2242
1149
250
101
307
226
8015
990
3472
13041
676
6714
8196
2535
534
256
4936
1861
112
113
172
109
236
290
393
3888
7489
5139
3862
586
205
381
741
884
323
586
9049
2259
7266
2134
6401
2467
4632
4761
3830
202
243
260
2218
312
4526
382
4649
307
2749
2546
5115
602
767
1690
295
133
164
6788
902
107
718
3011
1263
383
194
238
300
287
2447
360
379
1643
693
268
1194
136
1826
112
231
199
150
110
261
523
9964
404
1120
519
2995
7183
1684
258
676
649
317
269
148
1736
348
233
529
634
261
168
4312
984
192
181
460
384
1149
4669
3830
120
1443
273
1363
5202
7981
3243
12806
3155
120
380
351
705
3434
692
267
117
229
1364
130
2141
466
109
196
2955
5465
190
2519
2385
2326
3843
382
1516
395
490
876
7189
5739
584
266
306
287
187
1151
1610
137
1022
196
1650
2290
9082
3227
4926
258
5831
528
866
460
874
4107
739
1521
426
489
2938
285
986
173
1963
446
125
494
461
458
127
1905
1133
111
889
1155
1103
200
1732
1535
1642
7270
909
1745
497
645
573
1123
4659
381
319
326
6110
439
3058
655
206
1198
4520
142
2856
155
223
109
590
1200
1090
168
4836
317
453
6201
579
795
519
682
1143
146
519
100
4243
2488
359
467
594
7833
361
241
316
949
458
126
197
104
163
279
2340
121
142
1852
302
327
808
1927
623
240
246
258
853
251
396
115
594
2728
103
899
336
2764
623
240
251
397
116
197
7327
5021
2367
432
6626
319
4252
1512
7515
459
717
2455
124
2278
610
545
9430
4062
1367
5912
727
106
1933
196
276
200
3555
269
1205
2341
251
263
156
271
200
304
175
113
234
441
1446
4129
513
4218
192
8887
196
200
494
587
361
483
368
388
177
271
199
1179
1645
142
118
1472
124
4700
343
2863
1468
509
236
118
396
148
271
125
3632
266
113
266
5219
2550
1986
7573
860
4422
1311
6206
1185
326
8090
4204
5508
534
1938
2206
302
604
562
1392
8692
576
318
232
8067
591
1383
416
569
510
155
472
181
1937
4689
4573
523
562
982
13743
1040
658
521
1574
2490
1345
557
259
573
429
3588
259
571
429
452
5228
212
1439
1087
1020
6469
2277
2161
7312
2574
5987
3481
3578
8303
4143
1556
2302
8751
137
325
356
118
158
434
807
234
230
955
961
367
607
1572
231
806
391
210
499
9688
3428
9276
6696
1876
4777
2430
3546
15426
3927
877
5506
771
579
3776
10059
115
7080
188
236
906
611
137
1429
229
152
206
363
140
3561
284
164
754
1598
4563
1120
545
2291
1017
4383
6037
392
3832
194
1198
215
2148
133
409
421
435
178
124
187
770
723
3683
6110
1172
2847
1591
4682
1934
7347
6023
10568
1771
1650
791
368
435
212
2639
2043
115
7364
105
118
210
154
133
140
117
181
113
2748
978
5836
336
1993
3261
475
2425
823
1817
477
13050
4133
101
121
205
3742
9413
5158
2198
1260
238
8101
2784
107
504
948
230
1244
2197
9240
495
482
1357
2793
346
1917
1899
3638
9461
5458
4793
3933
5350
1796
215
483
112
319
454
1402
8925
3232
3071
8928
3057
144
244
1417
250
2359
365
170
382
390
193
930
5610
3540
3106
4610
799
2733
121
127
369
104
3628
714
194
620
906
133
288
126
166
244
2721
1488
332
660
734
508
113
1405
132
384
405
188
1643
117
318
280
248
870
763
465
794
151
311
4611
201
150
248
1499
446
438
176
694
114
1954
1313
2147
126
114
239
392
3358
126
114
229
391
149
514
413
3156
126
114
242
389
6294
4208
100
820
1302
168
266
102
9112
13974
107
1115
289
1273
1064
106
524
8184
6880
155
234
990
583
198
8549
662
419
13157
245
143
490
142
1219
159
844
176
340
241
184
375
2294
1188
233
708
139
333
223
218
132
228
1420
683
165
501
103
230
403
2286
309
417
503
405
118
116
104
275
509
1809
1637
116
103
275
509
1660
151
1593
4986
8157
1880
1320
583
305
891
169
276
114
1625
214
292
665
4538
4224
2282
814
707
234
6969
851
1236
322
234
143
215
551
2237
6131
9113
2059
483
2028
342
143
5848
373
493
4495
3942
11299
462
853
4097
1447
6097
453
139
4979
411
2984
249
194
364
189
8965
2056
746
766
1432
105
828
635
144
611
9330
339
455
6567
274
6332
390
356
1079
1613
212
162
150
7882
140
216
1156
519
2151
119
268
3567
667
255
199
164
6955
425
8930
2176
2497
606
340
4465
340
9048
2549
849
333
174
153
557
324
1214
2235
1657
4854
522
798
497
9062
631
5051
7318
142
2401
4330
134
159
406
100
285
270
166
108
131
3456
134
159
517
120
316
285
215
131
2197
785
1521
2210
9557
1121
625
2152
976
2248
2031
597
4274
1052
178
524
1015
5531
354
1536
6100
2335
480
158
3111
4381
6229
5539
1160
1246
1809
2022
649
279
285
814
328
247
593
261
465
153
128
839
489
4706
3567
1568
922
544
167
110
466
1308
8065
6030
2016
288
2050
1488
107
666
175
105
1996
1979
2615
10463
242
454
193
177
265
739
2702
2356
9847
2705
11779
1268
968
532
7199
472
880
1765
4190
1554
7367
898
4787
346
4687
387
214
121
1287
316
561
392
113
757
1618
113
158
145
316
1240
113
757
1149
341
10199
4405
254
117
1547
196
1112
703
1216
260
2012
7924
2010
540
1463
1854
257
723
682
210
1596
127
949
208
1217
294
1463
1854
257
666
145
3738
3966
7324
12034
631
1992
410
489
188
169
1145
119
2060
892
343
281
150
281
692
1289
1882
300
585
129
117
270
619
226
2419
121
300
554
135
105
265
7791
404
281
1219
276
1374
303
7226
6223
441
1515
2635
5722
495
6291
843
1438
130
1409
130
623
1224
2195
8543
2139
3294
377
204
1041
257
409
141
137
396
193
1740
2659
1375
939
204
3314
1323
114
1146
193
491
127
132
158
139
356
625
1885
6596
9556
2315
108
167
1405
235
243
327
548
111
136
768
161
322
5233
3150
5164
1743
3783
8532
5562
9140
198
108
1148
563
654
145
2466
477
6762
10506
509
921
266
541
370
1822
461
679
1039
1456
2342
1617
1328
193
482
269
344
223
502
1532
460
9450
1212
182
318
565
494
180
1143
132
2994
338
336
228
124
317
1493
2277
1264
6899
619
5023
5504
5586
6209
501
4562
12769
5027
3247
640
180
302
667
6165
4767
2340
2254
140
2244
164
4031
721
541
235
4651
473
7450
4012
1262
230
185
258
126
1781
309
132
5285
132
118
501
140
1201
2729
216
477
195
2288
500
781
202
707
124
5267
153
211
149
202
1510
2682
4939
359
947
497
836
386
933
1197
137
145
145
114
10953
2371
202
3422
2087
13715
3564
2006
2657
967
615
161
140
1058
169
2921
179
210
114
481
1036
2116
187
483
1427
7136
366
326
105
153
241
252
219
2211
141
1284
430
2501
1284
3209
228
241
246
298
230
219
1849
108
264
592
247
321
874
380
321
2095
4640
504
367
601
1504
596
333
5670
4971
2754
1555
118
521
341
162
578
11302
799
493
765
487
1053
4038
279
3465
2729
240
568
11825
1734
737
106
6576
4441
8281
3081
182
348
9082
5046
6469
1516
6447
7451
192
157
1186
1893
5121
701
4079
1108
101
623
2679
352
302
469
365
645
1591
2305
350
208
204
189
5432
6439
776
5135
3457
1959
1347
1518
107
1111
124
3333
295
1415
500
2288
5271
1136
149
206
3216
2206
122
3901
5212
2089
8567
372
405
332
333
111
562
4472
8732
1201
4950
3856
3502
819
3554
2435
987
7705
289
543
1547
1438
747
213
260
2356
1133
1224
206
1170
572
158
4571
1112
2198
145
2139
992
468
204
230
131
1642
166
3149
396
369
8789
457
988
132
1145
200
491
130
771
194
2340
468
2104
13241
437
261
2693
343
4588
251
652
3237
805
276
132
658
163
244
5061
6801
268
1935
172
119
276
112
3811
236
5039
592
13582
4268
6093
190
195
313
5592
718
8897
370
7783
13631
1780
475
1127
2275
3988
3370
4855
286
619
1740
631
126
198
209
232
13727
1190
500
7045
390
8286
132
1969
6324
1857
596
999
4974
218
112
1977
6247
693
8442
351
2455
8959
492
1312
3358
4851
1634
1527
2947
103
128
169
194
698
2413
112
2320
1375
181
400
267
1234
3272
294
521
354
9371
2576
724
537
485
383
506
5591
487
383
1919
1029
182
156
283
521
1161
2739
5510
1501
1222
7327
6173
1141
5649
694
214
442
22378
8993
163
4116
6243
732
6475
2243
331
713
2186
573
279
2040
2022
4221
7509
663
1205
696
878
113
700
589
653
279
689
2531
1112
1340
715
541
1318
621
444
1498
1245
125
849
1200
717
6312
7471
123
5805
1246
3304
284
110
719
6961
9541
200
108
738
439
263
9315
767
331
245
4719
584
4035
233
1363
288
786
1800
1039
4261
648
8004
4543
8883
1746
1765
1553
805
251
3334
9194
5341
871
680
248
309
3693
9423
3552
158
5144
501
209
164
209
126
479
3542
9453
1837
259
209
109
630
1336
2229
5182
389
111
339
255
2660
9011
4397
1250
816
7512
1848
282
168
5054
175
181
182
226
785
119
167
272
189
1696
1066
332
5873
7921
1564
911
10279
209
294
3161
4000
935
326
736
914
3773
458
13729
4941
1415
3849
7361
1077
125
582
1137
3257
5205
497
1335
3153
2922
8380
767
1339
1744
121
1199
121
4686
319
108
218
163
1221
5188
9519
2441
9135
1531
876
765
156
179
153
179
562
919
399
1094
901
10965
633
4018
144
444
185
164
323
1318
237
280
196
567
262
220
267
209
1952
291
480
6632
10232
1075
1945
792
183
295
5474
413
7763
1874
1385
7837
931
237
2307
205
6787
237
924
1111
2272
2385
8990
4336
659
9491
8890
6979
231
1560
224
3978
4744
1714
269
9463
2457
2669
353
220
105
281
240
469
215
2287
756
1899
114
122
196
109
242
471
167
1916
2285
13815
1915
2200
7627
473
6290
2053
4683
1123
3555
9007
620
244
8081
966
2218
1515
151
270
1060
790
2583
1452
337
132
1104
8135
337
316
173
1026
446
6302
1521
3119
9466
2089
1328
7103
105
1543
1787
3218
560
653
172
5117
381
173
409
1301
653
172
1479
1278
344
657
3948
952
571
1094
136
660
118
310
698
246
141
236
315
5222
515
246
1655
322
1972
3695
536
4247
157
1002
12209
199
321
588
273
237
1130
3683
5488
7313
381
730
1631
2299
8910
2979
525
833
503
2875
344
130
918
335
177
263
103
475
499
1233
480
884
5577
326
1997
1921
7074
2938
370
316
449
13659
602
146
170
275
460
208
151
474
1117
274
3919
14942
3456
971
2312
146
142
269
478
219
162
168
128
8912
100
1631
171
238
216
299
4895
311
187
453
258
876
163
148
3261
106
155
996
407
1411
583
244
286
148
244
426
4765
6528
126
543
4529
13815
2954
271
1178
3572
4379
1904
135
139
505
127
136
2166
1616
135
139
222
181
127
136
2210
5164
4625
1797
302
323
269
167
115
413
526
9354
164
119
218
1133
6524
1985
466
216
1025
297
1445
524
174
1733
440
405
343
192
2526
413
402
550
583
167
436
249
1010
6207
2615
505
962
390
1460
1275
1333
1273
2420
236
300
402
961
176
554
498
484
559
14994
1681
845
9699
478
818
7437
789
13590
1615
447
201
329
137
3909
732
8007
696
951
578
943
404
127
7286
1389
4495
1171
5463
608
3402
332
1082
709
975
1066
1482
112
653
218
119
447
5499
626
218
119
1874
7249
1109
851
4027
2943
1269
255
7704
4078
6041
4203
9982
1688
225
165
331
1284
430
2525
556
154
1847
3789
599
4194
688
3210
237
6983
2261
4783
1452
1556
2755
3966
428
245
228
394
128
176
514
1528
2273
3947
3148
8991
3076
2820
9444
987
6161
2486
1380
6521
7044
1265
120
108
209
656
209
116
109
181
148
133
295
222
505
172
282
152
116
1130
175
494
3153
1013
10338
1245
2111
208
754
234
2555
5001
204
148
156
721
156
2495
356
808
216
117
153
825
318
9476
152
678
664
1387
1541
1658
592
180
149
6214
2606
6831
114
1081
1929
607
467
2268
646
1622
164
286
176
8942
1022
108
428
387
339
187
1915
110
132
121
426
2186
178
330
437
254
8497
4655
630
309
1113
1262
528
442
115
8569
15405
2762
8926
4025
938
324
1266
505
167
520
350
114
2772
145
114
265
1145
135
520
350
114
1658
1502
2016
9752
395
3278
8684
2285
1895
1356
448
214
526
5088
172
7526
311
213
105
274
2349
3258
5826
202
160
209
204
324
8130
485
243
1400
786
649
285
1485
1335
209
1031
145
1577
786
617
318
1448
1272
1338
361
1771
121
106
112
104
306
102
279
188
4374
4673
7126
4603
851
2234
942
128
715
994
212
689
136
354
863
208
212
111
187
2526
2695
8138
1788
10985
1297
2109
468
3871
468
451
2471
600
171
1184
242
3733
942
9992
914
5258
115
127
372
106
1628
1845
126
209
182
112
313
239
618
122
1632
386
668
8660
15003
207
4012
2897
336
301
220
4219
6131
1485
111
5456
2221
1524
3503
463
461
771
1005
2664
460
771
1005
848
1409
255
2035
663
111
413
245
2456
353
138
8017
138
1568
5591
372
245
1280
236
5271
700
8108
1465
4667
678
531
4056
5626
852
1384
389
3098
163
261
236
163
375
2683
490
1025
218
708
727
925
314
128
935
459
1591
216
860
207
400
215
230
186
2617
7194
9849
475
109
454
1715
1890
108
462
108
3407
134
3446
125
115
104
462
11563
750
659
5065
1860
986
5400
444
1814
1667
1956
133
544
788
1865
10700
9498
2986
11673
332
3343
1546
235
606
268
130
175
145
6903
13743
391
1586
1975
482
3508
4526
218
13558
9365
403
585
1035
2035
2531
324
185
1024
529
141
641
7270
8197
1405
154
280
154
220
324
944
955
11893
3028
723
3214
369
207
7888
1585
4171
314
168
7347
359
9061
1556
1776
341
4288
2708
735
217
321
646
2102
130
1186
5646
130
1181
208
10066
142
215
1920
2118
2579
9443
855
3450
7435
2276
6899
6625
7603
1273
2111
8284
695
5095
810
1783
214
179
117
371
287
185
745
4181
500
1938
253
943
381
625
4552
3351
883
108
122
483
284
279
150
7730
609
5672
2332
471
389
2138
135
247
299
391
315
1272
324
7939
802
383
4802
344
3390
1962
655
14662
8866
658
2259
357
8161
1094
3313
723
2074
123
264
466
838
231
1877
3100
214
457
837
130
378
299
708
484
578
568
458
5665
534
1876
7466
9147
5390
7365
1797
2486
1294
6758
1747
1068
119
212
182
112
146
2927
1067
119
212
182
113
145
2146
173
256
7452
723
218
728
1222
669
1030
427
4113
609
562
190
284
273
124
154
3663
258
225
297
126
154
1873
4616
101
1930
1059
13747
680
1292
9056
454
1585
2484
667
274
667
274
853
4943
6075
830
681
9419
5675
698
5005
581
9592
8103
147
118
1581
519
928
731
5428
2480
412
5007
4186
2187
505
4976
3701
2013
857
3637
3430
349
1244
993
2211
507
670
2270
106
157
3051
2532
1935
111
152
122
263
12982
508
9612
549
641
136
138
355
592
613
1091
378
121
102
289
302
222
2531
343
962
1278
2342
1208
384
721
126
351
431
4250
118
712
424
345
935
405
2000
1178
3730
754
386
874
183
737
418
592
5200
7039
589
2458
2612
2643
1030
3441
2789
389
172
1326
7421
158
222
1240
219
941
185
876
859
248
423
1673
555
819
439
138
770
114
150
163
348
1423
645
107
510
103
1044
9267
2213
1284
1355
1224
248
282
5923
325
333
406
1084
393
6293
1877
2637
523
105
594
152
102
7328
227
404
215
523
2801
3090
370
856
1221
268
476
418
957
2195
571
164
1307
622
284
163
223
219
688
11335
691
793
7423
125
196
706
456
424
2618
279
189
1935
723
379
387
209
285
378
346
238
1950
354
1204
476
549
290
176
671
210
217
4244
1045
357
1522
392
1882
4235
476
471
692
252
335
252
5444
692
252
335
1869
1849
554
448
453
1481
188
2685
633
2278
118
368
4387
312
229
200
156
1175
670
2052
5688
659
114
4366
428
230
418
1862
593
491
601
253
7370
1111
347
953
11396
251
490
743
13652
242
148
487
550
1690
248
3330
315
12091
1282
3795
2123
294
4406
2289
121
5263
455
716
13324
5962
3079
9018
3808
237
173
349
188
383
153
1202
6107
601
5373
1704
178
4812
4712
2394
3832
9725
2680
2014
5079
8162
137
412
152
255
2336
409
6650
10345
414
209
4614
592
176
104
228
148
263
1154
2342
462
260
242
256
174
104
228
148
264
1154
2441
370
1314
1467
136
143
1287
1409
2090
2312
277
175
635
5130
2966
211
103
272
224
3160
213
103
275
109
224
1889
1720
416
211
683
371
1265
224
183
377
570
3551
270
948
2081
250
437
445
417
363
618
230
2637
2645
4705
2677
270
1156
428
351
1471
327
280
2006
1538
384
534
532
915
517
955
2220
1819
424
170
595
731
9441
310
528
7447
245
3115
7377
6023
1734
428
6486
3280
5039
4820
366
254
4529
2781
192
4803
5650
1619
7243
5017
684
850
842
6416
9130
1634
2202
1438
199
192
706
908
187
146
302
143
555
940
265
231
170
108
164
196
1246
1000
1545
1403
296
4029
248
145
206
261
1741
159
655
2683
429
925
2515
7754
179
620
510
189
3429
219
2224
1993
157
492
562
1490
4273
9024
1260
450
118
171
651
483
2914
451
118
171
651
483
1853
8168
529
1027
575
329
4176
8829
103
513
8490
1787
5311
396
447
184
3077
9480
10550
2260
754
8890
837
992
182
2057
5519
132
523
705
1185
131
523
1059
7810
120
6155
7564
476
1209
5828
306
2127
4488
522
654
109
171
112
1659
2162
985
307
1904
1340
481
1445
1635
5377
1766
179
4808
5862
9639
1109
722
255
1391
1531
279
144
1091
188
2657
548
1091
189
1847
4438
371
792
7495
1791
5196
4227
559
443
330
381
173
550
13654
687
1342
9956
1649
479
6893
632
510
1234
7723
1635
862
5565
1048
442
192
578
1066
784
550
229
404
9485
1139
131
517
102
293
323
332
819
107
181
484
813
209
9489
123
1040
128
174
491
1892
203
277
136
603
199
450
479
1221
628
2140
5502
1216
1187
3151
1760
5375
700
8291
7472
1818
2264
450
706
1047
8207
501
1015
509
431
220
576
442
2943
198
826
188
221
367
142
2716
1876
1445
1093
3449
2570
148
1627
275
913
850
238
602
331
1448
491
149
112
199
341
510
297
143
141
314
824
13805
3602
944
166
960
123
920
1296
1653
1672
1452
11386
1048
9591
2064
9033
535
2962
133
371
105
589
184
288
566
9631
834
959
7896
321
839
276
1073
496
257
254
3045
8837
401
1660
2013
7370
1252
2275
2285
537
574
686
1165
113
695
6071
2567
7352
286
1312
8215
1031
132
199
365
771
1131
216
824
422
1953
2519
4606
1026
194
717
154
471
211
266
167
222
1011
148
479
547
1402
885
1950
4614
829
189
747
628
836
266
167
223
1050
148
479
549
7526
206
482
1076
110
190
5346
4809
4623
8925
877
1226
2667
127
151
6198
6972
902
206
1208
1118
2279
212
990
9306
5055
1318
929
12719
4275
2021
325
481
2143
1836
1007
146
156
282
540
475
124
185
183
102
1140
401
753
1107
2885
13748
242
169
2183
5539
2199
915
1734
14491
7253
886
572
2340
167
7393
118
2192
203
863
106
466
7435
567
200
1407
1860
267
490
347
385
1413
959
455
136
1059
360
310
1015
6892
1706
7914
2164
161
167
485
951
1589
2632
951
152
174
4058
541
2903
1642
292
244
14505
112
1483
730
304
7364
123
211
357
117
148
536
8795
2184
226
107
672
241
200
905
163
309
630
454
354
428
3161
960
458
1911
922
4922
1482
1433
1482
1060
451
582
651
5726
448
5742
5214
280
315
510
4375
491
289
180
141
310
114
2960
757
305
141
310
114
1862
4533
669
575
489
222
3163
352
412
114
497
222
1858
1656
241
1557
520
585
4891
464
2943
2577
479
2011
3512
4407
1904
127
166
538
405
3202
1770
127
166
538
403
408
5745
4319
1167
251
248
358
321
196
586
770
14111
154
243
5591
226
9250
131
261
841
1432
8846
583
298
1868
375
2449
128
6832
5254
271
3946
8655
1006
1042
678
114
413
976
5763
3150
562
8912
496
2866
171
4479
880
501
153
797
8351
4362
577
716
148
180
171
257
9460
624
5595
428
217
616
2827
269
984
2221
188
830
454
152
1671
2294
7133
477
148
524
375
486
250
218
180
2074
315
365
149
5712
9604
695
1055
874
1260
4190
1097
688
472
712
7801
381
1864
3244
3455
1635
2689
804
112
872
2457
708
8995
638
915
5529
6913
7505
3414
129
544
1213
115
111
3583
1214
115
1867
571
307
106
6534
9117
1965
443
178
111
107
191
205
124
227
103
324
820
200
347
125
375
501
565
1089
109
269
178
2318
386
5730
3560
1112
504
970
4688
1264
3466
574
1001
471
139
233
133
105
102
151
306
333
914
2039
7563
105
11748
8420
862
293
607
1554
971
1883
6091
974
440
716
1306
1567
436
126
2066
660
208
263
107
127
185
926
972
197
137
280
245
1363
2880
1139
5225
3982
538
578
402
1401
1024
1030
104
313
349
6089
121
722
771
1529
208
188
157
345
258
103
154
362
7836
920
200
2067
427
884
398
1606
440
1093
9039
673
305
2524
457
355
550
8716
433
720
392
244
2266
527
1378
237
140
218
128
166
4337
202
3609
275
172
978
1955
237
140
205
161
199
491
2614
815
521
1014
8996
1101
2242
384
374
173
290
956
1436
230
164
215
296
235
158
202
3640
283
951
2362
237
296
225
172
526
318
138
1533
5704
290
1702
306
1917
1236
186
381
484
3789
1176
202
3121
365
1251
702
455
5780
1178
625
113
129
277
112
173
159
208
143
169
188
1896
118
3784
4696
8769
242
500
124
1096
599
522
303
235
129
170
569
150
498
1160
115
842
1947
1757
3089
7454
2021
1757
5108
9256
330
1182
1954
112
201
646
706
6199
6678
150
305
448
1391
402
243
159
400
3639
3934
465
1585
252
145
348
192
226
296
319
2625
178
4734
2317
1025
645
4517
11365
1439
247
506
436
173
107
420
468
1264
861
687
386
806
1390
473
155
368
2484
1293
209
363
917
652
206
142
1213
460
1309
770
284
981
121
5142
4015
2254
154
519
445
115
737
615
113
476
9428
290
121
517
207
715
1526
494
333
384
4861
4312
861
7825
9118
1797
460
981
199
1272
2152
578
493
118
234
1328
522
168
141
3283
513
141
1986
207
2298
1582
1087
578
399
118
175
204
2147
2039
890
457
109
122
3338
481
1949
2864
133
705
124
111
420
411
400
124
802
249
451
5854
5498
14998
2037
1487
9288
3941
1157
9462
469
549
1989
2496
1271
9737
1631
3200
218
272
209
7184
225
2038
958
271
122
505
450
1040
730
2014
422
147
1135
269
167
1549
4019
396
6458
8806
5635
1448
543
345
136
1055
350
2559
138
125
277
143
1115
753
310
4557
2729
3345
857
336
2607
660
594
4273
2874
310
499
596
7415
6668
5875
6735
2910
106
736
135
184
409
161
338
251
138
1250
1065
9431
1259
734
2565
2255
1891
3816
9030
14949
4740
4649
8889
2184
1273
2671
2420
536
530
357
113
3054
105
114
121
342
294
100
690
108
5219
4346
629
9163
574
287
122
235
634
313
178
508
277
245
175
1492
157
1903
310
444
229
107
893
3133
647
628
414
134
750
2107
129
1049
8843
116
119
1001
9517
1864
9393
4239
528
229
322
303
296
183
414
1024
9289
1053
1440
587
1694
1618
166
3052
4944
666
1243
385
318
163
2044
888
631
2199
332
4761
3923
2649
211
135
436
228
2195
435
1734
6223
2742
1557
3418
7239
844
222
476
575
155
492
175
298
2662
1953
4379
1902
1267
4408
1760
100
127
105
166
467
509
1019
171
305
350
104
243
168
258
1916
335
669
276
8102
2188
1002
15031
949
2695
1619
1937
4818
6063
582
781
135
241
3312
176
558
1192
342
258
161
960
438
142
500
390
4713
361
8963
469
340
243
1020
417
4668
3879
3571
6182
3929
3660
755
190
1275
189
177
886
807
436
150
2211
1813
202
276
345
148
248
214
5483
245
572
249
213
483
6731
135
1912
455
102
542
467
1163
408
1648
477
1000
917
129
13652
2043
1875
138
238
186
376
376
5290
293
281
252
345
204
132
113
451
1420
342
1278
7619
2544
1259
786
5147
1124
428
472
420
145
139
2856
129
270
1642
3760
213
1052
144
236
119
1138
1452
324
1158
3092
7345
4162
7415
881
1912
338
106
123
101
108
472
3186
338
106
111
108
396
563
331
356
1882
1111
440
7318
3979
1451
8668
4380
4125
2560
3744
553
279
753
7371
372
928
243
6642
212
236
2314
1148
3172
460
401
566
704
1169
1494
1363
108
422
255
404
103
341
8881
1496
232
460
618
724
6294
149
477
159
8863
504
1422
4350
549
3018
973
1272
208
735
514
239
182
591
110
167
148
1659
3954
3053
5826
8730
15019
1485
2251
4706
399
371
4603
1488
166
445
382
4482
1654
851
844
1527
1784
8739
647
407
1197
2075
126
113
220
220
212
187
666
348
9601
1033
903
132
133
309
120
325
2610
638
102
2511
623
1223
307
200
1061
462
5537
200
1061
1905
3489
255
7891
2320
6079
9345
2778
719
309
444
4794
289
9113
4426
1066
2648
444
450
228
226
1664
1309
3654
2964
5889
737
1441
198
582
3378
10719
1842
146
148
240
236
1886
2834
126
222
243
236
4241
425
303
465
254
940
2525
168
1177
247
940
1971
8497
890
490
353
337
2237
367
1815
850
501
1252
215
5439
2514
1605
1099
1052
4342
2156
240
1026
3124
329
600
1489
1413
118
885
2278
9843
475
1525
1382
631
537
217
1105
606
238
211
183
192
1089
108
927
1571
214
4736
861
1066
3698
398
100
1677
460
261
5001
3896
170
9547
168
1089
124
4006
120
303
593
9684
120
302
593
583
161
156
9544
4283
109
201
2395
814
8309
15579
149
577
372
218
376
606
663
7922
5626
452
3118
3172
479
611
319
505
1093
5968
703
1296
992
279
2810
8889
845
613
319
524
400
1443
291
437
501
273
225
1126
941
105
243
377
214
147
164
121
678
959
1987
1612
238
1049
792
291
1069
12676
549
235
122
395
232
13759
302
3261
482
490
4468
7517
2347
4037
179
632
2683
1102
1286
8158
342
386
1064
458
3412
6491
343
343
4630
871
2129
2204
143
149
4695
5016
539
7241
1704
152
1055
202
519
805
216
217
694
270
111
1334
8782
1292
12341
487
168
405
676
327
328
111
1786
611
3762
11750
5489
4583
441
608
1831
7223
1851
648
299
501
151
605
564
241
1049
7008
2038
9453
1021
418
188
276
378
1500
863
463
7303
12835
268
353
540
291
1865
1887
302
219
802
9201
172
678
385
1096
354
335
1465
6316
3028
14939
3313
682
420
335
1466
136
1186
155
4793
1191
513
216
954
5610
216
954
1439
5429
125
2546
373
1576
482
1733
2130
7217
2711
8115
132
1543
9302
5795
150
973
265
231
612
209
697
191
520
328
382
654
595
124
1150
2208
820
4536
2070
7371
13525
564
3704
1672
1084
3397
10545
427
4353
1814
4049
1140
2682
906
7284
2681
154
686
1668
148
1129
761
472
2199
106
167
189
918
454
5178
262
8979
517
578
6637
1640
2293
1010
491
8065
3183
2275
1402
213
624
539
207
766
1125
973
710
1594
108
186
888
115
118
270
6717
5294
2545
4165
7452
1698
2227
443
221
1430
5347
221
1430
1496
3643
6038
2268
393
113
180
1161
423
1134
466
2240
159
1293
134
1612
228
530
9545
3668
435
403
264
162
2211
1451
539
3983
3263
5590
5556
4594
6460
3325
2339
3364
2209
876
296
571
1562
411
182
533
603
1984
4226
3151
443
9416
6765
151
123
557
5211
1750
12016
2971
1008
268
883
1852
144
137
300
481
1761
655
5058
192
539
297
547
517
8903
415
285
105
399
221
458
1454
165
121
793
177
507
160
6535
4594
623
287
144
144
144
248
2013
8201
8305
697
5237
981
823
2529
1696
1994
112
463
475
144
1037
769
127
4732
10831
171
2494
4789
4150
216
4361
3128
3231
6368
6471
710
311
970
658
143
854
430
201
851
717
192
598
570
195
163
1399
2416
7307
5025
1675
4031
1730
929
384
645
1949
1878
518
936
2239
7104
658
294
242
141
250
254
143
108
1378
627
2202
616
269
8366
181
2901
2953
1029
113
115
515
246
362
1146
113
170
262
520
3185
337
824
270
531
100
107
654
6591
421
4744
744
1518
333
1009
445
164
109
335
263
536
440
113
294
754
5619
323
281
127
110
181
1897
3159
719
744
250
9102
128
342
438
219
1592
262
343
5218
192
1335
2322
1335
9361
5621
659
706
492
1937
272
501
257
332
3643
275
3724
272
501
234
554
1936
122
172
139
1564
139
159
149
118
149
2406
1415
5290
2482
506
2855
583
6672
219
117
1257
391
706
761
1146
113
513
638
507
5485
1563
786
224
203
319
281
321
4767
321
255
521
128
169
170
359
118
202
436
295
625
210
207
138
162
268
213
4115
988
782
1057
580
3860
7323
4376
654
224
242
351
344
767
206
208
538
359
347
204
268
1328
2737
796
266
595
4715
2124
2086
1482
1046
1012
1049
1320
169
175
800
1484
1710
1971
2146
557
636
2203
962
6417
1329
2251
993
487
216
273
938
277
956
146
756
252
590
667
292
132
255
358
477
102
7655
270
628
740
391
102
9030
1146
221
276
637
387
3225
386
714
349
4998
7344
771
647
501
611
1469
441
3868
136
373
126
389
264
140
105
199
777
1051
233
105
1309
459
217
156
349
419
3968
1529
662
3290
486
2183
13667
1866
5920
9218
953
488
486
318
557
395
675
1295
694
955
791
780
306
234
126
993
464
258
1692
2030
17226
1179
664
1046
549
144
439
109
261
734
5492
1785
2528
3060
4040
1342
14674
642
867
7380
391
503
6564
1729
6666
8676
13626
665
6240
627
540
427
343
444
496
209
1676
1671
13766
13216
13626
4309
1118
1590
564
178
9114
146
508
1246
646
384
204
169
276
177
581
4306
6604
4570
1294
2831
1342
9445
3264
14631
4509
1405
142
819
977
1566
1412
209
939
623
3464
617
584
1456
12759
2107
2128
7302
101
300
2077
1172
636
805
3860
4732
682
591
1108
5402
703
2500
1762
8121
415
15044
5564
699
14872
139
9393
192
2017
556
748
980
498
426
664
104
1726
803
388
602
3315
803
252
191
404
807
1882
9838
4381
4400
614
2456
5040
898
3294
2838
409
421
124
597
2534
3320
124
502
2801
1364
3209
124
502
1922
5463
700
5411
2698
1580
4010
1734
5389
5283
4365
7546
754
327
206
550
9557
1270
4201
598
481
881
2731
736
141
160
451
850
2901
4274
669
254
253
265
363
477
452
4725
5330
125
279
3328
442
14969
452
1039
1893
996
413
5576
472
949
412
508
290
239
111
242
4024
337
1618
7389
5427
516
507
721
5690
509
718
772
7355
779
2393
816
2134
2207
402
250
412
167
8202
14970
6791
8128
465
361
500
552
110
6799
1212
1338
3709
2682
6502
1682
1543
199
1781
927
3379
4176
3852
5402
9845
563
911
4414
311
4111
7634
186
362
445
217
289
174
1632
1345
103
2012
753
104
9423
493
9012
1813
708
1462
289
169
1242
7353
715
309
409
714
5195
217
225
370
6200
1821
751
210
7941
3381
755
279
14235
245
2652
1764
1708
3090
1707
1203
169
148
12688
393
8663
1999
960
331
135
259
148
169
370
544
963
546
11101
8974
1320
398
499
188
5641
183
285
159
116
610
1459
116
336
793
1531
283
186
146
322
451
1954
150
972
283
121
146
322
234
393
4202
7283
5174
229
412
2019
857
817
1100
1076
803
107
8254
1096
2040
243
263
2788
4084
3461
475
3567
7298
5022
1252
1740
6900
628
2218
1133
454
523
1065
356
13411
874
888
1186
791
185
801
140
1392
953
861
296
824
1484
140
801
453
1193
907
287
1215
1866
930
514
782
1010
309
724
166
1386
507
163
474
8130
940
437
861
107
211
238
449
8076
175
1192
1964
379
499
1859
492
580
9482
265
1236
1571
193
668
4546
13796
752
454
242
261
192
166
521
131
447
970
348
215
402
515
507
1438
8111
701
5225
7447
818
260
1960
606
119
103
160
128
127
248
135
302
7898
4088
202
863
1958
7338
223
9086
4672
12900
2113
1179
5035
1181
208
708
713
945
639
2174
1442
258
1662
431
366
1059
701
350
1518
1057
8987
6646
1049
526
351
1438
779
629
523
475
197
4656
251
106
972
649
495
478
6903
4524
1573
702
709
1108
1304
2293
1773
12508
4868
2436
785
988
9413
431
629
133
238
7957
3926
1817
873
2955
7860
3044
6178
4344
2623
5060
1080
544
906
280
117
207
113
168
136
102
731
1410
333
710
3880
4803
11679
2176
2162
163
151
560
2175
704
623
934
526
893
2233
4637
284
154
4800
7252
2382
367
386
455
2016
840
9522
1050
579
435
397
138
1564
739
474
312
114
9449
193
423
2966
1285
1061
541
111
398
335
868
710
951
288
3686
112
254
242
1417
1727
142
8871
5708
2234
125
190
975
2382
1485
317
407
470
1017
217
312
314
197
136
334
348
6909
887
879
228
308
939
639
8636
165
262
913
3405
143
310
450
108
3868
3235
1902
2369
9539
1627
4729
12759
313
183
358
1124
210
291
466
211
3042
4974
6544
186
438
10321
9412
485
383
579
448
655
2518
477
362
555
124
111
122
148
186
131
234
1615
154
214
264
1459
727
718
4039
194
270
1940
8938
5460
4020
8268
5787
1210
224
3621
1497
2958
572
1065
434
1075
528
206
907
301
756
2725
1118
775
586
261
113
116
191
261
146
292
137
310
1749
2172
701
257
158
139
2693
2248
4021
538
14934
5081
2568
1765
13690
9149
357
6815
4799
641
1726
402
143
130
300
1017
997
8880
1261
210
190
309
636
1438
220
4866
401
4996
5898
1536
477
233
116
487
603
385
2330
477
233
116
487
167
608
1414
114
120
216
108
277
490
216
292
148
2743
496
1226
323
267
843
461
120
243
728
760
465
311
155
14755
989
2173
5740
459
2037
6727
535
749
1861
194
148
2191
233
1898
218
569
329
5671
1563
8612
211
359
3242
1992
597
169
2433
3033
6210
4358
512
1423
615
4005
793
1567
385
451
309
165
934
515
11407
280
465
196
740
1862
194
140
2191
233
5280
536
230
1879
3047
6211
4735
307
475
147
309
248
875
499
4572
267
9862
458
2952
7730
1265
1026
6493
343
2327
2295
2152
132
273
1126
674
13682
4091
204
188
100
4423
7452
4654
265
273
176
1451
7896
363
206
269
1885
3932
4832
277
1513
4614
787
277
1514
12295
5220
703
2956
6718
5020
5141
2702
2236
7784
2025
345
1881
2653
1028
365
9586
154
4167
721
6639
3192
288
811
7426
203
690
4849
1719
610
1273
5593
368
1293
4257
1754
275
135
190
153
1154
272
487
325
8979
550
630
102
1586
127
939
106
208
883
169
550
630
102
429
190
1097
275
135
190
153
1154
272
716
550
630
102
1402
9592
344
344
1894
1714
648
490
794
550
866
14958
156
210
469
11470
281
1668
1253
865
217
500
134
100
168
371
2536
147
7385
1002
270
440
168
1245
7644
472
215
2567
128
300
204
388
349
208
203
653
726
1290
278
293
1128
204
3005
2767
585
578
131
1053
444
459
124
1601
585
306
910
262
141
1472
585
711
728
917
445
460
124
467
937
444
459
124
1600
1993
1111
585
306
123
684
150
532
419
2397
1547
8871
1839
3406
592
9086
3375
2404
4945
5184
1409
3732
525
140
183
2643
4951
4219
1458
8230
2175
1078
555
1390
5258
684
687
1631
4678
392
315
715
697
2969
763
2466
875
441
1019
122
2369
369
2161
403
180
125
403
166
1884
267
186
231
438
185
157
159
129
315
5518
425
195
4417
821
1660
2099
8899
3029
1780
5878
537
7953
888
2008
1758
294
2290
155
878
545
731
424
3912
367
5469
2097
1802
1657
939
194
1875
1978
2272
136
466
396
351
296
128
116
813
166
408
1895
1540
10840
2191
1067
1330
113
1245
903
856
1870
192
198
112
1149
1758
154
127
273
249
202
103
684
15025
461
158
2298
738
645
3716
2000
1572
495
4441
1228
109
1343
371
602
557
11458
3127
1584
940
209
1198
206
1082
9764
5119
957
7969
9855
2391
117
1223
1097
258
1652
488
2251
258
143
188
204
142
708
574
646
163
1402
1168
373
508
3176
3948
2195
7846
5700
588
7120
1711
9754
4964
582
1464
723
7336
106
207
1091
204
1456
8297
1228
9419
1961
2909
118
3683
9454
877
2744
4844
6636
8893
3808
683
1121
675
3848
2868
801
1567
153
1112
1413
164
612
571
667
229
1290
1338
1114
7075
153
420
2112
201
564
7205
308
1640
7478
3832
4301
995
7350
406
1164
175
228
9399
589
1427
1036
1548
1150
4605
160
4277
8914
1106
109
6056
1028
469
697
140
312
104
204
206
1032
332
1702
238
635
374
581
1418
297
156
435
127
1135
1168
2967
278
202
180
652
808
696
397
13426
166
1402
665
609
232
552
8946
172
816
1556
562
477
360
7718
2009
1520
945
468
501
1789
486
1652
170
1087
163
4807
4539
1209
372
8092
223
102
2739
208
579
213
179
1647
5095
2303
1565
8810
259
394
6280
1601
1241
2697
4145
791
1290
632
2218
267
169
425
1044
9318
618
9033
1759
13081
994
826
892
129
308
120
453
921
691
999
3029
974
13573
12464
3726
4074
8642
2264
1476
378
152
150
122
522
2868
152
152
117
2274
222
305
122
2176
152
150
122
522
1933
3326
386
4766
1053
2442
1382
2527
585
1908
160
239
315
8524
699
1492
1775
169
912
1981
1435
476
422
184
169
342
3434
3060
352
209
2359
973
165
4566
209
1953
151
284
943
1927
482
383
257
111
181
172
273
421
438
2547
663
1319
1363
1405
2378
593
3779
2554
252
167
3644
617
2391
8228
6105
8035
1082
214
108
1618
313
1084
13465
1331
163
203
103
136
189
4729
235
2427
273
309
378
1108
274
6533
4048
1071
2276
1587
607
240
886
401
1655
1564
13059
1543
342
137
240
201
209
137
102
280
369
208
256
553
130
1981
2452
459
757
108
260
494
260
241
255
209
131
102
1091
290
2156
528
1252
307
417
2513
907
1824
1245
10854
653
653
2806
832
210
506
9140
224
838
4524
2763
428
869
13593
741
1271
132
3044
1917
5112
1715
674
1245
2187
4193
1355
9320
2489
2656
463
6161
449
137
3831
2737
9425
4198
1651
2680
549
4223
138
4303
849
856
1064
2682
856
1064
544
9054
694
2014
239
15560
2305
244
104
446
531
129
195
119
426
353
9500
8942
2438
1038
762
618
278
3231
5305
613
3422
583
730
192
1029
1254
7434
1045
117
1821
597
2091
307
4703
3627
5088
2533
270
673
260
376
772
450
282
369
396
200
3724
174
2050
1134
198
952
947
182
2362
255
1603
180
735
227
4978
1238
907
9281
3186
908
282
298
463
662
685
911
250
9330
332
422
404
841
8512
1395
1662
252
737
1939
7400
1350
378
181
438
1009
178
167
170
1870
271
561
554
2880
120
271
561
556
957
7922
252
229
110
7160
7113
5034
335
6620
7448
1711
626
321
1014
119
1620
1450
309
1106
4663
9456
896
1448
249
179
6326
657
1556
476
2125
265
175
356
526
127
308
264
440
9116
4133
923
127
308
269
1863
599
237
1545
249
212
283
171
709
572
496
1530
505
572
332
111
100
259
233
504
188
997
210
255
2507
401
713
1736
14996
600
1133
140
131
1513
5766
130
123
376
460
519
1775
207
207
136
238
207
655
8804
1896
1089
4402
354
4721
306
175
236
261
570
802
968
1452
666
7734
1250
1757
2303
5020
7238
1412
2042
1473
630
931
379
4829
828
773
1503
844
219
123
1975
587
140
10792
1920
155
293
103
4326
725
169
103
422
4132
7208
2212
1271
792
1003
492
330
685
503
581
131
1584
199
935
105
209
1270
808
1502
717
378
580
128
154
1299
1179
952
1450
273
289
1722
1356
304
150
106
731
1878
4266
354
190
2772
187
703
4574
546
405
500
114
3053
6061
1056
2688
1253
7463
495
396
1898
208
2017
311
2081
470
272
1699
592
2561
663
1451
289
228
409
141
135
159
209
122
255
118
1517
563
160
1112
139
6584
7429
2397
782
1585
532
284
742
9942
13726
4502
142
1224
262
730
127
161
446
253
236
1741
389
1178
853
226
585
778
108
203
230
112
251
154
340
253
126
302
145
13767
286
287
178
828
1086
219
156
671
2425
516
1216
126
160
219
707
1522
7356
3195
5370
9452
1440
364
437
1724
256
113
313
118
131
623
696
955
1578
12925
1501
2044
9295
3218
872
978
455
2628
961
196
676
991
540
574
1628
4576
1596
3345
2736
1265
5190
397
461
249
691
1407
825
1319
926
328
3441
526
2258
13713
2828
1566
321
142
1241
4987
6704
717
658
4090
2193
1698
1540
1440
259
618
129
1052
715
156
179
804
407
285
237
153
103
212
390
192
456
1731
4413
1983
307
4637
218
157
267
292
817
153
4520
2717
169
198
164
149
460
1412
1601
882
3369
1471
3382
1467
2034
1281
344
1708
7426
5112
1323
283
2991
2001
8207
335
1792
4182
2632
352
5447
245
101
124
2756
912
8323
5744
1656
3009
3666
9480
513
9395
3321
4581
9597
2658
4598
619
3669
896
3949
478
5405
186
151
1906
295
1207
919
3186
295
821
326
108
178
13594
203
694
645
672
2309
276
5220
2554
4153
3671
951
1686
8216
350
125
483
2287
627
4820
185
929
1061
671
123
1282
677
485
267
285
1476
303
1184
485
205
105
285
671
123
1888
303
535
687
3643
786
1129
148
225
119
148
2026
754
549
7478
6897
145
1775
4376
5929
1300
703
570
1606
9467
581
870
385
181
820
623
794
280
113
396
100
204
244
406
3743
204
244
406
1931
159
349
205
335
123
205
171
243
8279
1565
265
148
283
627
511
566
955
770
854
922
7960
178
522
3211
194
226
558
378
430
586
108
889
513
609
454
2338
351
277
319
212
8968
4272
3343
326
484
467
1915
314
189
191
237
392
245
3114
418
694
915
314
1679
1726
2122
2264
314
2776
4985
1130
8053
9422
2662
11216
586
649
497
8559
1872
14521
4522
1859
1374
520
157
288
469
334
4630
4514
185
552
3366
272
8029
1568
1331
537
629
2862
249
150
2077
1744
4139
461
3703
5481
754
612
112
4641
302
5335
758
286
446
1024
7708
4618
1541
1039
2642
2916
1274
380
344
129
2244
175
1219
255
460
1821
143
1219
556
183
2208
3259
500
616
427
168
675
344
2733
494
175
1638
102
565
391
194
2667
387
262
218
4932
1401
1047
199
185
151
1370
2447
147
523
4101
1509
363
266
998
1414
112
200
1139
501
199
200
1544
1432
144
537
3238
179
196
504
6201
665
357
4661
4136
1205
2045
795
424
675
6188
424
4321
1745
123
307
112
1392
859
140
362
1895
450
7477
5077
255
861
1120
305
1950
3627
883
246
176
2378
13706
2337
272
145
293
246
2517
1352
938
202
8287
249
321
117
773
2294
3276
5278
1275
1910
554
557
249
321
117
1655
272
585
9212
273
178
1232
272
159
1348
3702
3732
175
173
9142
639
508
694
7437
1801
5023
7225
2650
167
351
122
375
149
237
564
329
1499
608
1516
1546
4601
668
223
114
1915
609
7410
1496
9403
1564
304
679
454
1438
500
564
151
438
1441
196
3330
610
307
177
2737
404
685
3166
226
109
190
336
146
147
2317
811
850
888
2011
260
422
152
487
1725
2641
591
1138
8797
3709
625
7452
1501
929
9499
8542
2002
1618
1863
108
153
202
205
434
431
223
242
1118
451
1104
726
1009
6731
10335
1147
1708
7523
5161
2325
1545
326
322
592
588
503
369
892
253
512
1583
952
209
1548
323
353
593
588
503
180
611
253
526
1400
7256
1317
1514
404
3399
4366
6179
8497
5429
152
705
846
481
185
156
140
370
363
574
840
198
902
5021
951
764
2753
2067
8265
157
244
1334
131
417
108
1199
743
336
372
435
379
151
4690
4593
1826
294
182
2353
254
2127
251
185
252
541
155
804
109
655
922
185
155
126
1045
7903
1664
6265
967
7346
1395
5404
15399
8520
1593
620
397
401
276
1793
2305
9506
2877
6833
1779
2644
7091
3554
9644
530
2671
927
5655
994
212
201
2227
255
7315
5677
6134
143
1862
481
461
410
571
124
1108
214
1808
202
209
154
453
465
2313
189
230
8947
263
176
180
2469
347
437
413
209
2809
2173
1226
1563
3717
3225
628
116
3180
308
2710
964
800
271
6704
1688
700
5297
4885
293
4584
620
13647
331
252
226
1144
14912
1117
9111
817
149
1665
110
2472
338
706
588
9397
697
2263
1459
507
800
455
887
103
341
415
2234
507
801
453
886
103
291
4452
7253
6658
312
4638
758
893
9409
5472
5556
647
582
1475
101
143
152
158
183
144
604
125
8898
960
114
330
426
562
1310
489
1868
396
286
156
465
504
508
240
160
293
228
157
122
112
4608
179
163
1833
8565
2946
5239
2189
143
3631
127
7637
510
354
204
171
610
273
1785
1297
459
116
3370
489
2419
6881
298
682
3112
8270
2240
4979
2321
1308
2232
1429
400
590
325
3689
250
1017
1915
507
180
142
385
323
429
148
3128
248
105
148
652
1319
444
440
688
649
458
482
1210
870
160
818
1173
1849
6490
343
4651
847
10999
2633
598
829
276
277
1479
105
952
1015
501
755
358
384
141
233
1258
356
156
1288
2988
367
160
190
128
1260
1632
2183
709
1633
1699
3142
553
4170
4803
7420
1444
2413
1535
1542
487
720
161
348
3098
485
719
161
349
1742
2058
707
242
1436
418
777
441
3546
432
4166
1062
184
381
155
203
213
210
100
7456
217
876
496
643
111
174
1037
111
114
9424
2462
1713
383
166
249
627
283
208
554
8518
5366
257
1738
9342
937
3688
287
3612
862
1225
1103
120
139
124
1154
8179
2014
129
1814
852
145
5503
7403
668
8953
817
119
1667
358
1352
403
8221
710
3991
1906
1274
1720
4244
266
4629
318
4764
1170
2108
1075
151
433
143
147
173
480
4388
3020
167
348
11193
3904
280
1410
176
501
254
733
170
1551
2067
113
1132
7316
8950
3198
8929
305
4945
6666
2239
188
933
784
570
2265
167
7336
1608
873
556
124
1096
220
307
392
847
738
2477
3241
769
1646
120
654
3693
275
1221
753
1358
654
411
540
6120
1948
1864
530
326
184
1524
348
815
2236
2842
254
420
857
1362
917
223
648
2732
11119
9501
2170
208
349
312
8719
101
521
124
586
756
683
128
6826
288
348
143
2431
802
358
173
549
369
143
1910
5401
6901
855
1117
228
159
2192
594
251
3942
594
584
1377
371
496
1762
279
1847
352
569
169
7817
475
2623
167
9519
409
223
717
177
2477
424
435
1943
639
159
924
445
1546
116
684
623
318
1265
1926
1324
714
229
654
784
1587
193
952
152
9424
151
970
465
169
426
1733
690
320
651
779
1403
698
217
1576
1440
367
454
283
413
224
528
117
667
500
207
14144
752
2197
271
5453
700
8472
238
345
123
1032
236
345
155
221
1013
226
102
676
450
163
3180
2582
13700
6309
112
361
1974
6414
486
118
168
150
224
1670
710
455
1277
138
503
119
2017
134
535
126
241
111
713
1570
8942
1192
153
1054
840
100
702
7449
1555
449
129
4566
467
744
5382
711
1583
939
841
1184
133
191
182
208
184
203
306
445
2107
1184
133
191
182
208
184
203
306
445
841
1184
133
191
182
208
184
203
306
445
3813
14998
1823
4975
884
478
472
571
209
476
1691
4446
157
3536
259
100
170
566
761
3248
565
760
1902
493
205
3666
1542
7337
11988
2875
664
116
960
877
930
1351
110
217
375
957
768
7055
1599
929
114
6541
212
236
2315
793
3064
491
392
338
269
313
202
210
6464
244
1698
9513
1854
9169
2243
3175
760
192
204
120
123
104
1615
305
1118
186
246
396
145
688
296
364
311
588
137
1393
9825
205
3059
3627
705
9366
1768
3073
7320
4755
1277
527
522
205
378
1857
416
141
1443
251
469
221
378
130
300
10546
3950
1141
1491
1406
110
140
757
658
266
1329
2714
361
877
1611
180
2462
402
8996
11663
6579
107
941
402
5580
710
467
151
7418
1803
422
865
1356
195
1503
295
460
945
353
207
585
245
1719
1996
658
446
159
191
186
133
786
476
1389
237
2017
345
148
316
9154
607
650
2691
4582
3369
642
493
229
468
7635
1350
4811
904
3731
3146
8933
4930
103
257
247
1431
1406
226
760
153
616
1739
432
1039
4025
623
2324
4335
1428
2652
738
665
487
1107
315
4335
583
1220
500
9641
3910
397
571
1504
2095
1084
2109
4219
263
219
272
406
210
1718
2197
212
101
188
172
358
289
263
8858
148
195
359
795
2238
335
237
306
736
217
451
227
2493
141
386
314
680
1975
1128
7384
1267
418
274
1061
1901
982
2658
111
447
943
4932
2440
9006
2792
7062
3260
2312
7569
9540
4036
1609
800
614
633
539
661
188
142
1113
103
2305
209
945
204
1008
759
167
103
558
517
392
107
828
1159
3422
3422
653
486
961
1073
5256
325
271
1720
960
2184
2195
534
986
1676
1424
6274
2841
548
596
2877
3949
4753
533
2225
117
514
168
237
1778
9486
427
3167
172
8930
1978
1388
187
381
501
2387
235
614
709
1046
846
579
421
1763
306
8028
2450
298
8162
15563
812
1871
3513
962
7827
360
1177
2212
193
215
172
102
235
106
142
160
180
603
229
2725
193
215
173
102
235
105
222
180
4902
9326
657
814
226
189
157
224
172
5036
4034
982
1844
6320
516
124
1171
403
137
516
3286
3025
8561
2039
237
2895
339
5288
132
196
745
1910
449
1347
532
388
216
459
572
113
389
851
1012
7396
6171
618
10015
1929
3738
242
1060
3268
1764
1698
5037
5121
804
258
258
451
1775
101
392
129
468
1250
337
5651
2284
3914
3440
3640
497
478
3824
15500
3010
4060
482
2847
142
118
333
385
863
1488
814
2401
2407
1405
671
718
248
310
3308
207
955
784
1587
671
718
248
310
3308
4489
7125
1717
833
520
2020
10427
618
3175
1998
2164
1152
2254
113
473
347
1129
155
3716
2189
865
107
487
962
107
2691
375
8954
133
1609
1798
154
846
483
3794
2076
13475
2776
1954
3404
1383
649
629
1020
975
2058
2010
1726
8716
398
2898
295
698
8390
1198
156
9368
176
202
126
858
110
105
333
979
781
165
2448
4685
271
1257
1277
2096
225
166
111
281
319
408
120
9220
1404
2185
493
4332
1679
538
250
202
101
135
3808
1072
537
201
1261
981
3405
9080
803
790
218
173
309
110
111
3566
268
555
6888
436
127
8963
630
1594
207
217
308
147
424
215
302
7297
4425
754
141
153
430
326
124
1332
438
9409
6474
347
4905
312
667
669
313
5600
436
5487
207
1693
275
174
131
152
462
1517
656
988
414
694
127
1437
2938
300
496
2026
362
708
13346
247
1721
149
104
2005
272
179
482
1178
412
374
433
200
4022
250
4929
272
242
1262
492
1202
518
490
250
160
236
1246
9537
11445
854
536
197
493
330
387
444
603
563
1150
216
216
678
851
219
1274
2907
1309
103
1142
203
598
3322
4496
609
252
860
668
9266
4255
3891
4060
1739
4291
6950
908
162
340
218
223
388
140
170
315
272
2492
1179
637
1406
624
2959
9615
4043
213
1079
3467
352
244
545
145
5021
1313
957
228
416
5806
291
513
140
783
278
2975
513
925
114
278
1589
500
1855
7344
6430
868
722
946
425
239
4621
1699
1996
1262
687
1270
264
516
676
471
133
2016
432
319
221
789
392
3658
697
2944
2571
702
8020
3714
106
218
1655
1933
928
387
1718
928
1500
3185
212
237
2319
1080
4729
4779
351
116
433
462
177
1034
118
2639
224
399
12285
1345
152
394
104
775
621
339
1112
180
295
565
106
298
144
339
6045
1962
1185
538
2800
1185
3327
599
640
9240
671
649
567
678
117
489
3075
1245
369
303
118
121
400
581
567
169
1589
947
209
1257
245
303
277
920
1141
331
696
297
848
6078
2499
4416
671
1636
400
1437
3951
526
486
497
103
497
116
625
1365
224
13121
12401
9417
1229
1587
106
129
128
1297
378
584
433
487
176
329
2632
2544
980
5877
496
896
8942
882
2226
110
3993
3023
1024
123
347
2876
3876
6122
1005
184
116
325
483
391
228
127
1496
422
890
395
132
5348
394
134
3255
239
292
178
661
543
970
2190
543
299
307
572
174
411
463
7652
101
163
461
920
2672
127
119
295
366
101
410
246
334
192
267
212
1183
370
119
458
736
434
456
959
690
1805
1814
906
279
597
7892
6079
1176
1208
317
697
247
2034
100
172
118
500
1441
4708
7420
3272
225
2496
104
132
344
241
336
159
230
1967
204
3531
198
117
13686
337
105
299
203
136
1400
608
848
5224
109
1114
2321
259
1759
10384
1889
202
274
394
351
156
142
133
116
531
332
333
223
106
2698
1348
11567
285
321
2042
366
5228
706
5819
7403
2749
508
329
285
1196
840
9345
567
880
320
813
109
290
8402
241
1438
816
967
9195
781
516
2249
8903
2567
548
191
336
856
585
513
175
1004
402
1410
125
7709
300
749
305
661
531
814
1423
2270
8752
270
321
557
112
477
208
7434
113
478
937
867
1781
4332
1608
2967
173
200
138
710
721
1406
1136
11762
303
1448
1045
919
9237
1637
425
1951
445
146
1296
5490
152
1296
1480
6957
1804
3374
4040
4162
4031
657
543
159
5478
4626
9377
1122
1002
627
2583
452
152
7409
8922
1762
559
452
598
4393
286
214
5187
3833
15408
147
2708
4371
1287
666
2139
421
327
202
412
583
888
1059
368
4924
2617
485
112
151
255
13849
926
1933
4072
2280
8626
1364
525
3759
1369
415
1914
827
805
354
332
2359
3020
7488
125
371
3701
3934
1646
2728
1706
560
114
731
498
111
1570
135
963
1954
1798
158
7101
7061
4302
207
1812
301
1156
324
228
344
5715
7930
8924
6154
3305
10002
13571
1898
4578
551
146
914
191
697
695
409
154
696
964
7158
854
347
104
180
669
686
800
277
143
310
340
254
164
520
1515
2039
659
463
6740
479
268
928
1335
1980
8709
368
1045
123
166
137
251
442
1477
2114
1773
6096
8914
3162
1125
2058
869
116
370
3856
161
868
116
353
193
1377
9227
6040
1011
13863
1048
163
282
252
262
101
193
130
211
228
4749
8814
2044
223
1689
902
253
140
123
145
164
506
215
137
864
9249
582
2780
13552
3398
280
124
540
240
3086
132
1137
181
161
505
812
2223
1858
522
1287
564
194
426
251
2884
898
1147
844
303
511
217
3879
382
214
2231
6538
554
209
3846
9510
2985
824
1579
198
366
8644
399
2509
260
315
2670
1710
8946
1406
167
117
699
717
3165
208
106
919
200
1692
699
717
3164
1427
2867
2255
1344
3546
5926
1859
264
210
108
114
692
279
144
1148
3444
1927
100
272
3230
4054
372
555
3044
487
284
948
1276
4674
1101
227
642
174
432
2442
1305
141
434
1605
2468
237
2171
11509
2915
6962
218
296
136
129
425
1048
107
805
2209
4987
703
8265
629
230
1247
320
115
150
167
109
283
620
383
473
2214
13934
1440
805
215
1246
320
1488
990
1053
4758
7470
1820
654
295
5920
12690
1570
227
1142
648
250
4416
3079
5379
6754
1010
2125
101
1441
2688
204
676
912
254
161
1480
188
911
193
811
913
841
1031
3977
1564
120
466
209
154
207
4565
544
6019
200
281
149
729
15395
143
7925
1281
330
2191
759
469
149
270
7471
208
154
209
2055
444
382
793
206
5516
485
793
170
206
1448
389
846
4875
715
124
1588
1149
116
322
175
1026
395
283
107
321
1012
1038
484
124
1194
700
521
1295
655
1229
9472
12631
9085
1528
353
396
183
316
1343
420
106
2689
136
388
1459
438
3595
2375
192
12409
6004
1055
400
136
2742
109
516
868
2187
1635
124
715
1182
163
1064
14939
3950
5062
197
4034
805
3411
1764
1875
7469
2154
12376
2346
3968
1518
881
165
2975
6215
2753
1555
1871
506
9551
2106
1606
720
863
1708
2742
1001
2408
2990
178
140
690
243
150
154
102
165
184
351
148
292
1883
2087
2977
249
378
4383
159
106
489
392
157
107
126
1176
2320
2551
4693
540
135
1300
1161
743
1092
179
271
285
442
1914
516
743
411
562
6907
235
122
102
5406
271
285
284
122
102
379
120
923
657
443
443
1916
165
145
201
121
245
140
115
206
153
429
133
2139
995
284
1178
362
3308
679
391
1337
6176
118
339
3691
4798
974
4128
1792
1491
1980
1317
372
738
473
204
188
115
198
283
207
178
620
993
572
361
517
156
1003
209
1035
216
1679
369
736
457
207
185
710
1019
571
144
469
306
989
1353
315
14971
106
559
1248
435
194
309
120
471
1113
3199
509
142
139
550
358
120
420
139
1972
3283
1572
530
1136
3756
2101
100
179
154
166
209
286
144
5908
2257
971
3612
1969
486
147
201
546
262
223
502
1265
546
5998
5370
3468
925
1090
4898
974
532
955
4283
451
1165
717
2113
1221
2603
807
1951
132
436
212
261
116
127
140
239
489
374
230
13621
354
479
3911
3028
6875
2387
7400
392
203
103
333
403
1323
737
1158
255
789
351
1828
2903
13565
3521
385
120
117
245
1863
5493
5907
5015
7246
3752
6284
110
380
177
144
112
100
194
389
233
217
208
131
440
357
104
885
110
1806
3234
3566
4915
1080
1379
7146
1741
235
611
4219
123
1500
1720
11229
1864
4029
5610
5039
1171
332
129
2656
387
192
1059
111
228
3301
3979
2307
3086
1856
512
292
212
186
145
5584
450
430
279
211
182
144
484
650
816
398
318
7264
416
2395
5338
1131
749
350
289
523
531
131
429
767
1063
332
134
4192
1766
1449
149
899
1098
354
290
126
373
740
307
1008
309
227
163
1035
212
531
104
391
234
2033
8680
4115
3353
1248
1524
1082
4590
798
243
1431
1211
104
1631
2591
7468
1193
163
351
221
7817
2266
274
694
470
2161
783
176
135
398
5936
7245
194
151
110
775
1448
4433
248
349
135
558
343
270
152
1097
1527
1801
343
270
152
1097
838
1154
135
108
351
268
125
1738
2501
413
444
973
912
2075
2242
1375
209
1112
5206
149
1112
3094
150
660
362
7762
3346
2360
1758
3967
2436
9491
435
1148
1193
2583
377
280
9064
308
1162
11350
4536
2103
4412
812
308
207
658
1976
2039
2791
782
254
609
204
515
6626
5486
484
10315
235
2323
4973
604
711
1846
5239
481
798
9565
6453
758
836
211
848
883
159
396
514
254
123
111
101
1220
596
129
197
503
506
2533
921
263
117
269
548
210
6357
4449
246
13406
3762
2483
7618
11331
1889
5430
193
246
126
2456
1354
666
153
263
178
246
104
119
133
1926
794
514
823
253
225
152
140
227
117
2861
833
621
222
155
227
1142
1072
185
308
357
604
728
1331
227
1134
2576
2044
1832
4353
1819
192
269
325
155
397
3340
126
185
3461
2378
2433
1556
1553
4911
1740
236
1199
821
9531
3202
1333
1562
8100
137
169
334
5198
2319
194
324
742
1981
171
485
5005
2572
11501
2560
700
8294
2570
1139
563
3190
8916
2622
1864
105
197
209
374
347
425
429
136
8997
1503
273
346
2072
408
485
210
523
122
1549
5068
5343
531
542
219
128
2300
3972
3413
5679
9268
842
681
3315
3930
7446
1647
114
137
215
528
5516
232
114
137
2722
114
137
214
528
458
2564
6051
4461
376
10250
329
1450
237
117
230
516
1463
247
933
125
155
181
103
1325
272
719
667
119
1592
139
947
774
109
210
1249
334
211
908
144
155
181
103
1325
272
719
667
119
1592
139
936
774
804
354
557
109
210
1249
334
222
908
144
155
181
103
1325
272
719
667
119
1402
5224
117
191
279
305
382
109
127
231
448
296
3328
1181
127
271
14937
647
260
685
901
449
127
846
373
2581
1597
107
1396
263
157
327
1291
2456
13598
2094
864
4805
6529
308
4257
415
4017
726
5720
4926
1787
3965
1863
280
157
625
150
3364
280
157
123
364
150
3364
280
157
626
238
3013
122
129
160
762
3340
177
425
129
948
448
5510
948
1858
4779
233
2309
685
3355
1123
134
678
3551
517
390
326
1930
459
513
1726
6278
434
994
1964
621
103
4351
4653
13543
832
3027
16140
2653
1737
1981
579
365
126
1889
985
122
1425
725
1048
191
382
370
1841
435
357
149
420
590
8859
2626
487
534
165
211
546
4375
1167
254
480
518
3012
735
1086
896
309
14673
469
253
500
1611
3762
456
4336
547
1929
268
139
9393
917
3320
1640
253
145
598
1004
1907
208
945
126
1586
221
626
543
669
204
182
1359
2778
1202
4752
5701
436
117
136
282
376
229
821
104
2448
1533
368
6632
4963
718
253
129
233
275
117
179
586
929
323
139
3378
1129
3818
340
13687
1102
492
1800
8909
368
259
125
131
1532
339
807
761
1244
4477
116
3880
681
520
2010
8700
3941
1093
9104
2891
236
504
229
3711
134
103
1210
920
303
573
202
110
480
1001
636
231
273
120
2110
185
999
569
1868
3838
754
8127
1263
1241
5910
7450
7734
1162
4688
155
9322
1168
13368
159
562
4659
2128
105
153
139
137
205
117
2748
1156
620
517
2395
995
2098
8901
182
1126
584
1218
1347
672
454
434
303
238
2905
673
845
537
454
436
302
238
1661
7212
1612
674
1339
1132
270
1069
4743
8987
3312
779
1733
259
384
264
134
118
266
2944
2286
557
757
5374
1553
2759
6269
148
3335
661
118
135
1136
311
810
3285
857
382
574
393
1059
2791
2814
782
290
609
5732
5239
480
1165
2506
934
820
1176
8667
204
1079
2253
2190
1490
5360
1365
1552
2734
6235
3191
7379
2899
3794
271
636
676
111
160
110
616
135
154
101
658
740
367
717
539
563
1399
893
5120
3783
1335
1894
5020
4349
2801
205
2566
1826
1695
655
2045
1961
1230
5187
852
521
1878
504
325
7573
1404
463
811
1077
378
161
933
685
458
206
306
283
103
896
235
3583
2314
3907
11405
207
539
112
2876
188
693
6038
1960
14901
1652
1181
3619
140
320
952
171
267
222
5195
294
1087
594
1193
207
853
449
564
998
225
1112
136
1445
459
126
155
464
338
185
6570
5016
276
177
1321
262
1171
1552
150
102
197
105
525
103
326
150
2409
111
449
253
1358
1264
228
104
112
584
212
202
892
2039
201
146
483
120
202
394
1056
800
158
161
252
153
918
759
2650
1042
7913
535
565
505
7641
1019
598
3236
1579
2102
548
386
1014
802
333
1343
135
267
1446
363
508
447
495
319
2121
11770
2043
3090
4999
7351
4291
478
3052
2529
218
221
1933
1445
1635
701
178
237
168
182
222
2038
370
2686
401
5660
746
4947
1602
737
230
2745
1342
178
4447
2231
5996
3114
205
465
2971
1196
3103
770
482
113
1502
734
885
130
109
683
761
615
1095
1175
175
156
231
859
671
2850
1865
254
322
777
210
11241
607
169
951
1577
112
201
376
2183
168
139
103
522
1245
575
569
331
266
263
219
753
3973
9234
3402
405
132
113
248
1521
7053
3180
343
308
261
380
1001
448
631
929
6975
212
264
2314
1079
6641
221
779
691
305
747
5434
2122
1918
4489
1781
8529
463
5275
1432
975
688
4589
445
1168
2434
1437
118
957
231
192
398
598
509
147
470
250
629
664
672
6002
3989
1079
1172
712
2595
2437
1588
1269
1792
347
386
462
113
103
127
181
254
118
1947
251
212
422
127
253
2218
1978
2766
1994
129
408
351
1366
1329
620
2777
320
350
291
103
190
125
476
224
1409
487
1336
433
1361
328
869
433
831
3320
1294
8070
1681
191
5141
372
439
4802
5671
122
209
1233
2585
1757
1276
368
464
1639
555
452
1089
727
3270
607
1301
424
2833
393
2691
473
1309
13379
7434
282
3488
244
211
395
4941
659
1443
9219
4483
1404
173
561
718
379
1640
431
1213
209
106
934
220
1596
173
561
893
188
140
1483
947
1213
5885
4571
8529
9466
5173
1313
797
372
236
168
117
241
5566
181
241
1422
336
585
3970
870
196
2629
3491
136
133
3133
807
6269
340
208
158
992
13643
3983
10482
804
664
6160
151
463
2102
2395
2566
701
8029
133
340
195
164
158
667
142
126
155
252
1205
835
1368
142
126
155
252
130
133
340
209
157
158
993
238
340
209
162
158
993
350
185
151
2437
2017
612
5529
555
1908
3638
123
117
1888
430
1285
2172
2703
3338
7307
5012
1872
7326
1650
135
826
269
151
416
1038
4632
6553
160
778
1510
112
107
892
129
216
510
102
1632
1987
339
539
988
307
1742
417
1005
4181
4740
433
7340
14897
5390
3077
109
477
1420
110
413
410
1235
7363
3141
1647
2614
14118
262
126
1270
373
885
1265
363
107
611
347
197
173
362
183
175
1058
1509
2236
930
525
506
623
488
479
3101
2229
2687
1918
826
451
1899
365
270
134
233
422
223
109
3390
409
1415
6528
258
227
286
369
1448
1132
2771
892
1887
15573
176
626
1404
289
1019
7477
600
1439
472
406
213
193
122
133
490
3133
12536
724
2079
257
1002
1918
627
407
218
191
102
581
505
1218
449
144
6697
3894
7472
2828
1340
254
5276
1619
138
1023
963
3273
1569
457
213
511
1842
999
478
451
1431
885
378
300
256
178
3012
111
461
240
894
1960
535
178
130
267
5028
1875
775
154
361
11393
1770
7400
135
1522
7434
1174
518
6809
4692
2549
135
968
286
131
564
4751
1295
1720
1290
425
325
583
671
647
3033
5672
4980
711
6414
8927
7194
3658
1060
885
1064
2926
4158
4889
502
8213
5854
3205
15001
1717
1428
7196
3460
4935
5740
4093
7235
699
5406
2508
700
831
481
435
256
5666
15404
8058
235
275
2345
627
5056
411
504
277
1469
415
947
2106
464
2263
308
15004
138
8123
138
1567
2750
2430
4765
8956
3434
681
760
8745
5301
5502
693
1906
494
104
203
480
3243
190
248
169
188
104
203
5206
4301
424
285
446
627
10237
421
2731
15569
1341
557
2579
4856
1363
139
5396
449
562
2955
803
776
800
343
6450
890
406
503
263
1433
417
1733
422
120
575
3885
1900
454
535
295
562
1153
6541
14979
738
116
3340
398
121
638
905
1836
7481
980
350
161
8982
147
3186
668
131
160
2419
1685
343
828
488
243
636
277
151
187
580
561
654
667
167
129
725
1398
496
856
414
790
9631
743
452
1083
727
3208
187
624
161
982
406
1910
101
596
107
3288
382
177
710
103
150
441
972
302
3189
745
452
1083
726
3211
203
155
574
150
441
981
3535
9131
129
1109
494
427
1313
3106
8866
11664
216
128
182
678
376
660
3919
1774
2754
3905
8785
2005
8702
980
849
3630
4173
132
721
246
4381
180
468
2411
245
552
257
273
339
7762
255
410
1429
1227
460
1135
419
3407
289
1608
428
192
237
514
2159
460
638
1315
426
114
237
514
1621
8944
1515
428
114
237
514
716
503
138
8133
142
1562
468
1900
167
200
195
137
309
256
618
3110
146
200
195
137
112
311
256
1557
932
3756
4699
3650
1486
4733
5182
119
1888
380
202
103
102
167
3103
380
202
102
167
3088
1594
104
2037
916
419
1871
4449
13702
8833
1709
168
2414
352
11826
1302
291
1564
449
2473
116
210
668
204
148
195
532
119
469
230
1232
297
155
2812
151
133
290
973
106
1451
1738
382
7469
1599
5276
175
419
558
252
3081
174
418
559
252
1890
100
1815
2865
167
809
119
486
433
343
148
191
341
1772
1681
577
551
327
9225
1051
389
553
269
276
134
379
2292
166
342
105
296
183
178
178
434
9287
511
741
116
137
144
163
2147
161
150
151
130
160
123
749
138
453
290
1186
180
144
482
118
3826
119
143
123
196
162
333
110
510
287
4540
670
8293
9564
1877
1542
4991
181
123
169
179
138
1984
195
474
1061
1437
111
329
3239
6348
1854
323
997
1725
230
675
414
1036
396
6924
9531
680
913
703
1495
223
1050
246
187
1146
237
4055
3593
155
525
450
162
1406
6647
7319
5043
869
333
2255
242
496
279
2367
516
304
1895
389
391
2197
355
201
1913
266
275
368
458
615
205
281
2089
104
236
235
1228
126
122
137
1708
3581
396
7717
9545
1690
6000
933
2026
3884
4816
147
122
135
4770
159
209
186
252
187
109
9193
397
125
1743
164
531
127
380
676
697
5810
169
1873
123
126
5341
123
1031
6402
214
293
3273
6556
4685
173
901
676
720
198
567
214
848
3790
213
849
1920
293
1048
1077
187
233
305
103
265
3607
476
373
417
256
179
585
1027
992
817
173
305
103
265
3611
470
367
417
256
179
590
1044
992
2514
1736
2375
131
773
884
1399
698
183
210
302
104
265
653
4049
1251
119
319
205
384
278
272
339
7584
4799
8085
1533
5008
698
8305
2279
753
126
2221
1637
604
3976
9564
130
381
4603
140
7903
959
7145
501
405
1538
342
236
116
1807
11578
1127
588
431
1566
130
4264
3261
7824
2011
120
5007
3746
104
172
1087
451
691
229
317
724
1657
6719
197
257
1268
5983
9577
1324
253
244
972
2544
270
1612
1926
684
844
117
187
1814
162
11432
1488
1768
4735
372
2141
14958
4435
5589
560
9589
1993
4146
1106
452
4040
1893
1859
7524
645
170
1839
1548
1989
210
260
244
1806
515
182
236
272
407
2442
4639
693
12095
2498
353
2178
366
2057
160
256
1213
802
408
360
1045
6080
596
363
4111
1087
4119
15393
8984
3147
1776
722
188
1473
100
105
176
305
119
172
5570
2192
305
410
214
1733
4774
307
368
233
1021
385
330
418
155
523
140
1906
2035
1280
128
234
224
425
2704
482
230
235
1452
3421
7758
3974
504
656
1272
2089
338
457
5623
738
274
2834
8919
3696
9338
1685
1935
2399
1718
762
170
582
220
3820
306
145
162
175
292
1491
144
242
140
347
423
396
2217
144
242
140
208
784
144
242
140
346
421
1380
1656
6285
8860
2640
161
3687
4145
1112
4973
1673
3138
9283
1026
4968
1390
2714
264
1404
473
254
345
374
436
130
1480
1588
1586
7438
3378
1730
1622
9114
13472
370
2608
280
152
150
144
122
123
123
131
747
119
938
1075
5905
212
236
2309
837
129
6385
7323
2916
924
1262
1906
2773
656
555
618
168
260
1978
243
6951
4948
2140
453
886
1938
277
3409
7391
3337
2054
620
363
285
9724
211
377
2551
222
1009
103
1252
374
378
273
1907
651
505
1688
2139
1934
424
438
578
228
390
439
2254
3179
6839
481
498
2873
5275
1570
9479
473
714
713
101
158
1396
251
2478
1750
262
326
256
520
864
427
7202
3523
1446
1266
1773
329
182
271
597
106
568
121
1155
407
527
827
613
3170
2294
7076
2828
1262
6705
2092
643
2696
1051
219
2144
302
271
113
448
950
279
215
1298
2646
465
410
405
8383
3807
3173
287
290
256
879
537
623
1581
941
208
1163
13535
1596
182
451
304
1127
533
618
218
1405
1245
3574
8294
696
5214
1722
4206
2692
5810
894
151
186
371
298
122
1514
477
318
235
231
151
322
267
189
1748
150
720
131
114
102
538
9524
2327
7710
5256
700
8187
1156
3851
272
810
263
932
443
5962
378
175
337
115
274
142
579
1239
203
100
3241
790
117
196
334
165
1023
499
1117
111
1305
139
237
301
182
181
201
235
491
487
9319
5922
197
2225
162
437
6958
4598
654
4412
2191
285
2228
138
491
579
3530
2176
3280
742
117
799
742
747
685
742
3471
499
104
387
156
162
142
147
1630
4864
8555
202
1542
248
1024
884
488
519
2932
293
9356
12470
832
100
1505
1202
211
223
188
290
1792
712
671
626
1583
937
209
1201
211
223
188
290
1792
712
541
452
9800
3893
179
175
1403
6154
133
2005
3024
7357
1539
9184
2252
745
239
401
1142
107
550
104
2339
1658
301
123
377
169
261
476
3324
301
123
377
169
261
476
515
4815
241
281
8917
295
298
1328
244
309
156
1098
713
808
283
390
196
111
467
1595
10115
3146
7636
2305
1029
411
341
1737
126
1855
1309
159
405
737
569
763
540
5054
7298
1215
401
1945
1582
606
197
338
6481
279
11694
6601
2063
4493
585
4667
2841
1449
1324
4366
4113
451
423
100
1086
1225
731
3327
384
9082
1675
2693
4534
6556
160
475
9348
145
339
402
6448
1175
1086
358
3122
1091
340
335
1771
509
2082
1072
461
1117
7031
1142
364
588
216
700
2198
314
2692
1108
509
2339
1044
7315
1950
350
653
178
123
587
2529
2222
221
1088
411
679
354
107
5087
950
468
347
3800
1624
2334
468
347
2263
179
272
5720
1399
503
729
102
527
1441
450
1302
111
7380
13694
1550
1143
279
767
1516
3420
117
1012
1078
2638
1847
105
119
196
433
122
663
684
120
215
173
218
196
129
506
7780
239
1376
428
341
777
209
778
265
1569
132
1652
132
124
343
537
643
9071
7175
296
622
2773
1070
142
252
962
7867
148
130
375
5605
728
424
423
372
192
1224
164
235
259
126
167
1350
1217
7499
1462
1573
2737
641
347
546
9383
2067
1933
588
228
123
202
297
167
176
1046
3203
160
3257
3081
192
4847
357
226
529
381
175
482
687
156
1009
860
1460
1158
272
239
134
1042
879
322
259
859
292
2735
5956
7325
1361
4419
548
536
268
7401
162
635
14195
210
344
327
160
142
486
1255
10727
8946
320
410
476
3316
1404
213
615
718
2130
345
265
127
1188
6732
1369
392
1516
1125
137
206
670
1231
3203
1432
5520
139
505
532
2375
7451
2095
2568
10409
1548
299
1095
156
325
231
1131
127
3716
178
1204
156
324
231
1130
127
1981
1053
4089
226
1295
1386
929
10798
9468
2739
316
119
141
122
1659
681
1961
514
442
198
888
106
412
190
185
1978
1520
320
202
407
314
144
172
3107
5918
7358
966
599
686
1207
115
519
8078
298
1326
264
5009
5481
4153
403
518
5189
6871
1368
960
3733
213
249
121
11527
4039
137
7556
884
1114
4310
13648
2377
512
491
1634
887
5693
2685
6553
399
389
262
179
154
123
244
111
382
322
2111
672
6927
523
4801
12763
1297
809
2283
4411
1119
242
175
1140
7582
317
669
336
5296
4802
202
4985
2797
325
1048
160
6464
4826
5064
222
256
628
1375
867
394
932
4715
206
402
138
157
8144
904
202
1779
255
512
608
237
1442
3972
1389
777
2259
1534
133
379
1383
510
334
148
3669
534
334
446
1726
2172
894
117
141
299
3468
501
321
4902
170
222
3022
554
238
400
1158
141
515
1284
312
1095
122
4861
142
666
122
1992
1724
1727
332
7359
758
4299
2697
14963
6053
5052
390
392
962
852
182
259
580
1370
119
213
214
243
718
132
705
194
340
815
857
204
252
230
320
729
138
134
210
224
130
115
12393
7123
4289
2392
4148
991
6370
567
2317
3180
760
1554
2749
6241
1721
1681
689
15542
7250
1138
164
360
563
129
6619
2838
14055
552
122
9298
407
1239
1360
144
7362
107
349
3798
7361
7385
155
157
204
2690
7450
327
166
1532
1615
7661
1561
2576
4857
2851
2272
384
2317
271
865
320
711
345
5132
3364
3229
3044
2245
1860
1875
5597
1200
12355
1102
3994
509
2222
6072
718
132
101
328
2055
534
225
177
544
684
2866
13280
915
228
290
305
125
251
3786
435
667
105
2008
295
306
125
251
1644
187
303
7814
1093
930
271
234
1554
105
162
124
118
9693
2933
106
163
187
1076
6007
9540
5687
697
237
179
1000
336
1990
2028
1219
235
9492
4844
416
4295
6289
1275
7207
1546
13848
1048
436
708
1404
9930
665
248
4098
5088
751
492
5749
1034
944
139
4044
233
2172
9589
655
352
10123
9341
727
385
645
246
396
142
2059
136
104
1619
885
743
656
295
7360
1445
1100
386
472
2464
390
9135
1282
575
1767
1378
109
175
413
1760
228
386
2558
851
574
8526
227
666
672
405
783
158
110
190
381
189
115
1440
1141
768
648
1357
1269
588
108
221
181
278
975
1993
1060
110
2471
436
173
473
3283
5352
1956
3959
507
492
471
2341
1378
591
980
8149
1841
583
463
5089
2379
3601
467
1932
231
506
2138
207
964
125
630
477
153
890
692
331
229
703
729
1580
959
209
964
125
626
383
191
150
175
830
692
712
730
1396
471
3924
3838
6152
899
399
7328
5049
645
185
684
1188
9705
4118
1419
752
204
297
324
120
1201
103
210
9338
871
236
695
106
142
656
131
324
120
1201
103
210
9300
903
295
114
695
106
656
150
617
205
169
414
100
503
548
331
132
541
1524
233
105
433
380
844
894
671
3401
1212
154
216
1053
931
539
688
2070
223
206
139
303
321
156
535
153
141
523
210
224
186
162
380
274
334
282
254
683
623
514
393
416
1681
1100
2139
239
219
656
7512
574
172
233
1139
567
135
185
122
124
1114
324
386
170
565
1261
419
1886
105
447
3027
9648
561
193
13465
2117
401
236
762
172
607
1209
176
578
502
187
335
178
170
316
184
1585
7303
13454
188
342
6176
2313
3108
4087
3516
698
550
267
714
369
2203
6152
173
3779
1232
1761
621
173
561
1287
1122
369
174
1468
14394
529
953
794
518
162
1401
134
343
384
231
109
135
747
6145
4968
1106
942
192
1476
440
316
754
4691
119
569
372
135
148
713
723
236
1481
5692
791
520
312
608
186
261
136
926
150
139
153
474
146
195
199
463
175
164
1831
852
4115
230
476
259
1352
704
537
878
807
630
995
5725
267
992
108
132
452
1418
2592
9097
5250
1478
1387
409
134
840
754
749
268
490
1032
107
425
122
202
324
7447
3283
138
543
1122
372
135
4654
6057
567
536
2467
7549
681
641
5148
2321
3518
424
8168
1543
2167
6317
114
7392
1838
218
2785
1262
250
412
153
459
661
2275
1879
1834
107
632
231
3557
271
935
1947
1269
1061
1295
306
1049
109
126
153
1534
2488
1036
3760
2686
403
9392
757
123
552
170
137
134
4900
228
184
498
9306
6821
574
1544
135
574
758
1111
111
509
123
1460
1379
280
1620
533
441
130
493
3304
130
826
2705
2052
9508
816
1181
2715
180
176
207
427
324
160
2276
3837
606
3786
693
410
122
150
123
109
210
300
277
1058
1871
4977
7205
1722
751
549
1257
455
158
498
1900
9283
10844
666
442
136
438
267
545
102
273
1415
143
237
371
616
571
2672
1566
391
8097
300
5531
180
384
621
365
1591
266
1978
400
178
401
234
155
177
1457
1004
1023
182
7284
3708
443
1046
136
333
8091
174
136
333
1451
638
769
602
703
416
168
1679
123
521
873
2356
2435
8947
9398
496
976
171
1898
6609
108
2721
1457
5771
344
7403
243
1462
7409
613
156
397
145
227
3235
15534
4247
671
704
770
121
599
158
520
411
763
151
541
2116
616
1834
315
127
220
2630
1450
336
327
717
493
10815
509
525
223
199
2461
1497
5890
321
9034
163
1219
236
360
452
486
109
288
1158
128
690
4798
3197
1021
724
748
706
157
311
1345
688
229
9342
7082
158
831
288
5037
388
4820
176
812
3589
7418
4938
1034
2299
1948
1409
451
115
360
277
185
732
189
183
1723
327
478
676
242
436
106
354
607
3615
806
167
198
908
920
1431
4403
8280
339
490
649
526
281
203
444
889
3507
361
622
5965
5952
4977
666
9403
1860
697
5266
708
222
331
111
327
109
233
184
137
201
114
323
1426
200
151
170
1888
147
214
713
195
201
3891
10231
2212
331
104
834
1025
248
347
952
177
1097
235
178
826
4525
5743
1086
128
622
476
282
5955
924
6729
578
924
2635
298
267
396
161
950
3395
298
247
160
273
950
2076
2338
670
7420
171
161
477
108
311
275
4681
219
1705
815
149
146
129
1207
904
653
2295
288
580
7240
542
1896
349
431
424
233
545
216
6113
341
680
153
130
2536
4251
6567
1423
1037
487
173
2418
435
820
1097
175
3392
10105
1465
365
5017
1301
1764
469
355
1105
1491
6954
294
2006
1853
3761
338
3801
9901
2219
818
1089
636
1434
543
4682
1621
7284
4988
1849
455
2250
1037
286
756
8473
5147
698
480
211
206
227
217
132
100
922
987
531
192
375
138
185
109
1536
7845
6999
327
920
126
269
2944
1278
872
450
6811
1196
496
476
441
653
379
629
520
1110
374
3721
269
950
107
2276
126
9610
1037
743
884
403
451
506
1820
185
118
451
991
1646
410
643
691
292
1252
3011
173
204
144
560
280
543
104
560
140
110
512
1911
162
120
704
286
196
1101
3167
1530
1728
163
119
777
283
196
1090
6987
1664
207
201
164
204
120
689
887
463
1468
3878
1510
315
287
134
749
222
1478
5396
4593
910
288
1355
203
1171
1304
557
225
648
502
541
205
374
2696
360
939
656
2871
182
836
1823
533
7548
4134
1086
10715
3816
2665
624
388
163
103
145
190
308
228
147
319
1611
4016
4637
679
1981
9173
335
14876
1191
2413
1431
152
137
3540
287
978
1300
2512
287
978
716
9393
1196
255
150
428
1547
183
483
138
243
691
274
128
108
132
109
191
228
151
5188
661
7529
358
1901
309
7427
1303
469
674
1439
5248
670
347
215
7475
2441
1083
6638
7768
1024
662
1571
1073
7287
361
412
481
137
283
241
322
436
2100
214
322
347
503
578
873
331
431
543
482
138
283
300
241
322
436
1530
6300
7336
3594
6990
1785
4728
5037
3001
474
1052
540
402
464
140
324
472
5641
1883
1000
279
266
118
528
130
154
4375
1084
507
386
169
136
130
314
470
159
599
402
1489
154
147
314
167
266
122
261
187
973
155
1428
433
1490
154
244
182
265
122
161
254
187
100
342
1106
129
1653
310
5475
5782
666
403
1421
643
1104
1044
438
264
277
202
149
142
101
133
524
739
204
343
585
145
2683
263
473
420
6579
9068
13276
1445
2057
4256
125
7437
327
1427
1443
235
153
118
537
979
13738
713
477
4092
152
537
468
128
1230
664
584
723
506
417
424
319
395
310
662
4658
105
1563
153
757
112
13579
1348
1456
281
626
1037
242
151
639
111
431
165
626
317
212
1879
111
283
278
320
722
236
1110
2670
2894
1982
1351
450
1365
1337
451
3219
1410
334
106
1268
7912
334
364
155
419
545
1785
123
160
131
109
151
2522
1571
7348
1564
3924
3135
526
9421
1099
14909
3323
6564
138
399
3051
434
159
129
109
151
2029
193
149
135
6893
9463
2475
297
193
149
135
255
443
476
931
124
1234
916
170
117
623
356
6410
679
1579
4202
3960
1612
153
405
4622
2809
110
859
9630
3942
5015
655
2389
2972
1600
775
2649
2448
777
296
364
7353
850
118
941
695
251
2254
236
2702
761
573
635
474
1446
570
615
552
231
148
152
103
173
452
597
3140
2093
967
455
1439
453
123
315
222
356
428
500
729
150
181
659
9721
2967
439
302
242
127
416
509
1447
1145
196
150
186
173
452
596
3133
2225
971
454
1438
241
265
348
127
355
535
733
149
165
660
1312
1887
802
503
3127
101
10435
3506
3939
365
1125
7026
350
2323
673
7831
1264
187
317
162
4799
5277
417
188
696
105
5672
698
105
1655
1921
687
594
7277
2815
1669
6536
973
7430
596
344
3352
1957
114
351
206
355
124
281
260
163
207
355
142
1373
4096
1816
2933
430
116
247
340
158
101
179
281
8350
225
414
1414
424
1476
473
8073
360
226
1988
448
8707
326
657
3941
425
2267
2938
1094
629
610
759
496
138
1561
506
3521
2360
3478
585
231
764
413
1514
519
1332
843
7336
1989
519
1332
671
2805
235
207
941
266
654
116
1427
491
157
180
302
567
787
481
281
370
464
594
1001
214
358
1943
197
486
270
125
160
1125
567
402
545
104
667
116
903
297
506
1390
219
152
632
1499
14002
13193
676
219
138
227
891
375
848
2429
446
231
304
131
721
2387
1275
304
131
721
1854
814
7369
11749
132
646
229
1066
2098
512
971
420
1832
6548
4907
2709
1770
2896
4605
2947
8628
308
1417
252
1217
1511
436
310
501
5460
670
350
398
8920
387
2554
420
7545
441
191
719
800
307
165
688
499
112
1801
329
252
3159
325
252
146
443
209
945
1586
131
159
138
1147
1401
181
225
204
695
130
1397
644
109
7203
1434
3214
535
6991
1254
700
5232
1060
288
187
170
175
489
1234
7430
4488
210
136
187
181
266
470
6320
325
151
1407
504
173
522
8954
1286
1155
101
4980
274
1107
328
4988
7284
7437
1396
12706
10480
906
280
578
381
710
127
162
151
404
1113
1771
440
557
121
220
177
240
127
2383
1137
288
3579
281
685
220
894
281
338
374
220
150
854
281
552
770
255
206
1107
642
167
1358
11824
1808
346
649
14983
1194
6581
2148
1888
3510
4381
2657
2168
13795
6627
642
2220
120
170
157
385
14711
170
1535
146
105
213
317
816
160
2092
415
1868
113
8776
1874
977
4749
966
113
922
681
641
909
724
684
218
1505
4705
244
1429
559
4563
2007
132
190
702
409
2148
125
14951
474
394
962
3068
1329
629
480
962
1446
9417
2919
4364
12077
169
3797
1015
4170
298
109
137
549
4745
1325
1409
498
316
213
294
322
3366
342
122
9155
680
4432
116
131
419
273
104
103
386
1995
2079
1847
304
468
174
383
470
279
606
126
115
1584
401
628
430
406
194
429
520
1472
966
889
5620
1442
509
118
245
2633
7432
161
3551
118
237
490
1775
948
7478
2889
4845
3860
1288
330
11108
1367
986
1052
730
593
2464
472
474
5255
701
8030
476
1355
8750
4791
123
131
4521
4786
155
148
2537
150
593
2816
230
299
405
1725
230
461
382
239
110
104
335
113
447
110
508
880
354
352
2001
149
416
996
206
549
129
652
6033
109
564
316
118
674
274
1397
3179
522
2487
241
132
277
208
147
1142
141
714
950
378
136
673
1262
878
866
129
1812
741
4811
3020
674
142
1374
114
601
2352
2722
2781
4716
4880
7432
4304
3982
177
773
149
1001
377
1018
2581
949
179
113
289
194
124
320
694
110
439
1162
348
5617
355
858
194
124
135
779
357
115
7357
161
115
199
488
135
871
1799
765
7366
744
3101
10024
119
103
135
142
112
8857
1445
1486
417
1159
133
138
479
503
249
262
464
1857
4973
4432
225
487
2862
458
736
8120
1950
2029
3058
899
2117
4683
715
3229
2952
1768
1824
5635
378
8149
1484
2390
3826
992
2603
2602
6636
2380
13796
3370
5178
3427
6407
2313
4460
8807
6309
4407
588
633
4286
9543
2736
787
1294
559
532
814
456
2027
3135
4262
7824
1579
2503
383
1498
122
13662
100
4657
1349
2041
7302
1284
687
3146
193
157
1905
1447
157
376
1412
1630
9334
2247
14942
1118
519
977
9009
647
862
247
9960
871
1107
2515
469
109
894
3584
3924
2797
242
9316
243
890
649
110
970
8981
963
2270
2196
741
1475
333
2170
1028
9313
650
6797
284
270
346
1118
1486
15033
2404
1381
240
1958
7560
1288
4438
681
4842
407
1459
8268
288
273
564
1032
251
1181
6064
231
352
751
564
167
2619
209
1164
5639
1166
2109
5335
1189
375
549
172
127
1393
632
270
175
208
253
3556
550
464
404
140
470
177
390
147
209
480
1934
976
362
218
659
140
462
167
378
183
196
187
230
181
1429
245
1431
132
3072
501
1128
4932
302
270
812
175
1655
6489
451
432
744
446
5522
423
759
1826
122
1920
9912
5976
8505
1315
121
1648
703
490
233
101
293
374
368
2206
412
451
257
108
122
103
875
286
410
148
248
116
127
160
111
2203
179
850
354
206
476
621
138
152
122
168
111
1622
666
905
343
1233
3028
734
229
11402
2267
848
450
1300
1178
13353
1184
295
7419
848
1344
446
1363
762
310
903
7424
344
12457
856
454
1395
1181
347
175
618
2359
2074
310
547
232
2560
905
104
1403
783
520
222
378
1223
504
236
263
1549
3951
281
352
491
285
1637
208
562
695
797
444
2258
902
198
206
124
8924
103
211
102
2596
1008
200
206
289
209
101
654
219
554
162
4332
6585
101
612
1976
587
450
4243
5925
120
3944
478
884
2617
264
232
212
194
2280
283
5410
7258
454
905
6442
7377
1811
444
950
6548
2761
588
570
2242
972
109
541
397
2988
4946
6340
613
628
482
938
239
355
4954
658
720
418
1684
3562
4783
1906
2301
300
9987
1165
718
400
4869
4002
8841
445
3165
7384
2584
206
625
463
434
2621
1382
5169
3901
5369
4615
1917
2033
137
192
170
375
442
126
1339
3141
217
2142
102
1626
6787
26451
3691
208
659
6622
2366
2581
104
242
456
118
212
772
168
115
130
486
128
2592
3304
4165
1264
1648
346
3439
1164
1912
742
3800
742
482
477
643
1992
565
768
145
158
1839
178
6932
704
238
623
4750
911
1505
3073
3896
7430
10784
643
130
1157
226
3512
317
1161
564
173
2991
11592
7367
2093
6096
228
475
435
422
203
2283
881
472
469
869
851
106
365
258
166
494
7899
396
905
852
628
1061
2240
873
1742
484
268
1461
191
204
681
559
644
118
1570
127
938
209
1744
510
268
1462
204
182
681
559
644
118
1406
234
411
183
2108
1328
1843
3513
995
595
108
190
681
268
356
210
272
102
188
115
254
398
661
1524
1347
2668
232
647
384
408
415
1986
12994
1085
799
305
219
194
799
1533
2040
827
9502
3904
7071
4429
335
411
2419
118
8937
3515
6396
580
217
450
323
302
154
2643
2125
1470
813
583
213
676
315
1910
155
363
557
3717
5457
3244
504
428
161
340
1873
3669
1447
6100
5566
2263
466
1769
1152
2335
7162
889
173
3093
913
1022
823
2326
4919
846
711
4269
5158
704
8183
10669
316
294
255
267
152
2279
271
4903
293
1335
2474
1065
9540
12021
871
9028
931
548
562
183
2074
188
153
121
4408
667
5588
14899
1146
142
1753
7339
3299
7312
616
1740
409
534
533
1539
266
488
207
269
220
129
3133
269
2597
1464
509
129
192
227
176
104
431
441
453
309
102
5349
101
284
220
129
324
547
2759
465
647
248
290
264
469
1157
1227
326
534
1179
416
4575
552
175
610
646
351
1512
3925
395
1639
1735
318
278
8457
1257
1118
12531
503
2002
2089
9354
804
4433
1639
9444
513
15562
4887
2223
543
13677
273
1145
842
11698
765
10403
359
1256
318
723
591
2433
1054
1117
578
633
1031
1205
372
1066
506
575
361
315
129
8158
110
1579
1625
144
149
280
161
133
463
2125
1125
1159
710
7080
1139
1533
506
453
1018
2578
1518
314
209
911
185
337
403
331
1429
214
2656
9241
4320
651
612
106
7428
630
1170
15403
1982
1310
1296
7843
8458
1211
2938
699
5869
1232
3193
9175
431
4259
6509
4695
5687
13646
504
827
3632
8956
1333
2115
2472
624
6217
171
261
266
359
265
135
101
115
698
435
977
646
401
747
3307
637
276
221
1227
401
716
1331
392
140
812
215
190
1044
3130
2117
1204
1264
659
681
724
719
442
1834
136
1036
795
111
206
1204
474
9348
763
659
681
718
718
442
1644
3981
675
1170
4799
4287
2403
1247
196
7369
3021
2501
915
2694
148
1053
277
121
568
446
499
282
614
650
657
149
324
1050
277
173
651
519
132
398
428
133
177
102
147
973
714
459
144
119
1404
280
446
112
9166
1718
1984
460
356
142
505
160
5511
339
142
505
160
1485
12007
118
714
4765
3986
780
602
2290
394
7227
209
437
621
101
445
406
642
653
2055
144
134
191
186
882
1171
1760
3496
457
5255
4740
2120
2224
562
496
2315
5640
1353
5959
199
1405
117
621
542
682
244
403
129
243
174
108
173
530
645
413
242
1004
208
956
222
1592
114
13386
321
539
659
389
359
9517
235
3501
9407
1026
860
859
284
6779
1949
1301
2326
804
1040
122
1732
215
107
118
133
941
146
1141
160
2423
1955
12551
4017
4934
469
2546
215
884
4358
575
7502
237
633
1159
281
421
1715
957
171
188
135
306
116
306
539
560
587
116
1402
13633
849
190
472
127
910
133
192
480
520
233
317
125
216
283
318
144
519
1316
312
441
2018
2283
3899
3440
539
284
110
420
234
234
285
810
601
441
5045
7260
861
599
1191
877
642
581
146
152
616
303
254
228
653
795
110
375
7352
1055
4750
797
7354
2596
1917
219
122
533
4672
498
1254
2011
932
7448
840
163
528
977
998
711
4460
116
440
444
221
144
182
429
191
285
169
647
6767
3092
398
4800
239
5005
269
3644
214
6532
9505
2654
245
1431
1086
2037
3455
1051
828
194
122
684
442
160
494
1977
435
486
610
530
266
234
578
116
346
567
315
1311
435
803
1304
1646
704
251
122
4870
470
1318
1502
483
448
158
2539
1976
284
2244
1090
1168
3116
2604
4419
1143
222
1967
579
695
876
672
1069
1055
2268
112
139
729
566
134
959
758
201
182
219
1136
2088
740
502
109
1599
143
926
106
209
1042
1027
2273
112
836
134
961
758
368
397
1403
163
635
553
808
710
1673
100
367
249
636
209
956
1587
163
229
8979
417
518
808
710
1673
600
100
367
247
636
145
742
503
109
1562
216
435
6838
714
209
1048
402
541
6053
1424
2035
233
636
111
1070
4186
576
311
1193
2356
554
2484
3649
6768
7390
4570
8973
2343
4388
6208
8147
139
3523
1517
1256
324
602
276
10463
101
1520
631
217
535
141
125
6849
3925
11524
536
236
172
1496
1723
546
333
102
523
1528
1812
6338
789
1088
955
363
123
3199
973
364
123
2498
348
742
128
139
1017
180
2979
545
3283
2037
3796
883
126
796
446
257
120
411
1940
1152
3306
9268
2785
1877
118
154
179
814
3487
103
154
161
511
2018
8542
1558
7445
3385
729
879
1047
324
9597
8332
1146
886
1202
328
3111
269
1330
409
982
5393
3452
295
995
422
7593
2454
711
678
1887
996
2493
956
341
317
339
12910
324
3837
689
160
259
242
258
253
259
253
251
3074
1557
6961
1193
393
1367
938
568
1390
119
539
627
2689
2750
568
3314
145
936
339
1237
1948
5423
1755
273
290
1932
2221
489
270
456
1373
104
1367
112
2794
3324
761
4787
270
5279
711
328
1312
648
288
4641
2269
1914
361
197
325
150
5303
360
197
325
216
2879
198
2300
4847
1561
7318
163
1010
1212
1294
8927
1668
162
1773
6880
1385
606
209
153
5489
209
190
313
4786
311
126
158
199
111
462
304
741
1995
153
786
291
3445
1089
126
363
207
509
195
7297
4967
4264
721
9343
6571
3372
867
117
909
1876
967
1670
8682
4347
1280
1038
1113
5411
358
1022
840
3718
5566
956
268
167
278
181
2121
664
4232
11244
1664
200
216
3134
4753
274
2957
1401
212
364
731
205
184
975
160
196
446
375
1412
107
169
947
133
1588
212
364
512
206
212
364
731
204
183
976
160
780
929
2282
367
363
2122
214
1596
868
416
1681
1101
485
302
130
402
1596
272
7147
572
371
363
1005
489
1400
121
250
309
3715
5008
742
858
273
321
391
946
386
6457
1047
206
731
615
213
1591
121
685
245
171
107
1347
596
423
1709
1549
208
731
615
1406
2887
210
3564
1808
702
6210
150
662
1212
2234
1182
1576
8421
342
185
277
134
3863
168
563
973
4015
557
2413
1285
163
631
540
661
430
481
651
313
102
191
154
134
335
335
239
210
108
104
1400
11252
3376
14920
973
476
173
299
1103
513
947
4279
416
4806
792
872
10663
162
586
522
701
819
400
9563
4924
727
1190
7109
1281
914
1424
1378
896
2087
7363
2411
331
2291
493
2175
8918
635
1299
13517
273
1665
402
271
419
251
440
124
233
1659
3224
1024
2498
4233
7352
3053
1327
460
101
747
1251
195
310
1953
1008
264
173
366
1053
235
590
103
112
1934
112
299
1167
644
314
127
128
1337
5267
7198
1464
1635
162
162
207
1898
378
268
172
1238
474
418
15529
721
453
2427
421
113
216
404
355
632
698
1747
522
5842
1299
4362
4319
7795
11629
1928
3194
4680
2173
1624
744
3925
1104
1820
2729
4250
688
128
1014
249
5576
1014
249
1437
395
506
491
330
118
107
126
1174
260
725
1002
641
452
520
233
451
356
1354
1084
958
203
615
1650
226
160
186
544
419
2520
217
9536
150
186
164
436
388
3289
770
134
2656
344
245
325
355
108
1808
785
806
420
3655
6312
1023
4987
7131
1555
1673
6481
2650
12544
1130
4616
518
3376
1290
6015
1510
564
5301
9437
383
1294
109
8112
748
821
618
1326
1951
980
499
472
1256
330
282
702
728
245
264
1355
209
945
207
497
135
135
510
262
112
195
868
2769
1430
398
239
196
133
5470
447
239
202
128
407
116
436
267
1533
429
758
3837
8809
857
1594
8568
5434
1150
357
14959
2537
4384
8658
3810
1178
4141
543
112
914
6060
112
914
1884
2818
5862
478
3722
8330
7380
2154
951
1790
3469
7410
7314
840
475
142
126
103
217
1407
119
716
669
229
698
1286
821
209
151
3160
739
771
8202
957
791
5502
142
1408
4408
7353
4699
5207
6527
2618
1953
3706
968
547
567
584
805
407
278
143
336
139
8056
735
1609
552
138
106
208
275
1125
4051
921
312
262
285
2071
3305
1837
100
562
5335
703
8085
1372
451
960
493
529
616
2883
960
489
618
102
2053
307
3567
309
381
109
2781
388
603
260
392
371
452
5548
608
215
392
371
1864
7749
698
553
2980
4630
145
2762
358
10596
664
166
177
330
162
162
647
242
147
651
2273
1417
2410
3126
1197
142
181
113
1453
7925
199
116
118
3067
1069
124
127
406
1732
2354
264
471
160
957
732
7189
5348
979
239
757
5108
2845
713
2510
3057
2509
8111
2542
139
6686
4770
3921
232
635
8769
2009
2865
2600
1138
2305
377
105
124
779
6047
929
406
125
289
114
363
138
475
1225
316
133
179
137
130
114
1706
3095
133
400
4014
9485
5201
2449
1065
500
505
1753
1170
1113
11186
1107
13339
3299
1271
259
136
3328
1446
3704
5035
1153
115
1445
473
244
3273
179
3137
454
117
1808
246
726
690
340
446
566
363
179
341
769
289
632
139
6520
7430
779
1605
1508
1742
3595
981
1136
1011
13863
9093
296
5015
4301
2883
2022
15537
2339
880
2066
2058
269
3681
678
4778
747
968
2578
692
425
116
170
239
217
1423
815
201
134
1394
581
309
159
474
730
378
941
1228
168
127
459
334
364
1249
2052
204
928
1796
508
429
241
622
132
237
3523
597
4271
175
3191
787
1318
654
177
1298
3915
1167
5033
6382
249
6360
144
5306
711
7011
1093
5105
4352
15570
2619
1024
116
610
130
462
1020
2747
531
316
1181
387
341
3138
1540
2930
3326
1668
7406
1995
5150
1308
608
857
7424
6873
3023
967
4644
111
273
2023
1434
481
149
429
1952
111
1014
211
2139
1066
12967
1490
591
1378
3085
2331
370
333
118
2274
214
190
1012
180
332
664
4738
219
169
196
137
136
141
100
182
9444
1080
1309
876
364
5930
3433
3002
523
279
803
3136
15545
221
144
1263
5455
2235
14230
787
408
520
132
160
1133
160
2212
2952
8839
8906
4515
2080
6178
905
5244
1191
2409
182
719
681
163
1405
474
118
3491
3262
646
7389
616
1568
2670
2285
1858
503
199
1118
7507
145
529
9442
427
964
271
2904
408
459
8835
516
110
15114
794
399
2604
5365
1392
287
7400
1880
7374
1962
2028
921
789
8937
4141
1451
7640
9541
1212
3033
2108
446
1148
2007
8836
355
554
229
256
442
672
2725
983
3745
642
3770
2763
12583
7496
175
2024
410
1410
454
828
158
913
641
311
1999
536
187
660
2539
3303
220
1182
593
888
125
1081
2506
179
144
1394
1588
248
995
2961
1983
410
1405
460
2347
351
786
2073
1329
172
827
144
965
721
159
789
217
111
1189
3449
1727
225
8206
1568
1196
509
101
162
154
1748
2659
313
684
140
1869
1796
720
478
103
2307
2348
453
6991
1550
535
275
136
371
560
482
784
216
737
4066
2455
1666
483
138
768
323
129
195
178
164
102
523
3248
1147
2522
2016
111
6371
6711
4363
789
270
2866
1127
487
136
154
177
730
448
114
3045
2181
181
194
253
732
448
114
1827
2454
678
189
1368
3262
3725
797
940
161
194
1130
15497
953
663
5359
1810
239
2914
1663
15520
142
138
675
173
620
2139
1581
142
138
675
192
138
476
5047
7252
468
3850
141
3238
7657
840
280
2009
8834
354
1961
1130
6737
9263
329
142
530
165
201
232
162
1634
624
243
128
1743
6614
183
766
239
547
314
1299
10069
2731
529
537
1530
4834
152
130
253
9588
1731
140
107
527
177
578
235
362
286
193
348
247
124
111
407
2138
2286
7250
2764
4285
3289
605
2326
377
134
190
192
177
875
959
1027
8109
980
904
489
640
4525
10034
101
2167
111
254
380
1497
363
602
4056
1571
8060
294
2834
1056
2464
757
7365
6693
4995
481
2685
4270
550
1869
100
1006
229
11496
280
2692
500
9480
663
1732
900
478
198
101
119
139
314
2166
130
512
281
9375
456
639
233
156
1663
219
212
374
819
7469
450
2034
1452
485
166
1205
933
3002
1318
733
129
665
3967
318
117
246
107
485
4376
693
318
117
247
107
485
871
107
485
488
5472
189
741
1397
1287
140
2894
1290
1116
1087
659
690
241
718
717
444
1621
6698
123
2695
2025
13667
4969
119
243
13703
2032
162
250
126
133
119
209
251
210
123
3110
162
250
126
130
120
134
106
181
102
274
350
123
1856
10615
319
653
678
431
1409
1199
1710
4108
953
1966
2174
351
2307
1414
821
11912
2645
2531
191
102
107
133
296
431
2173
6513
3427
269
1024
9355
310
580
2738
150
1602
3472
6479
343
351
158
329
3809
691
5331
850
743
957
199
322
147
140
396
3057
199
322
147
121
951
553
9366
428
320
148
434
4848
1123
4004
1066
357
247
601
313
122
324
185
2241
9428
3978
2222
842
8891
1009
483
2107
7400
209
12908
514
215
931
6031
218
931
2033
1105
4686
747
2160
1680
2707
2196
11087
3889
3780
490
3390
3378
2158
877
101
441
1635
4190
8645
588
4073
1838
257
2516
11153
619
5249
759
1526
280
235
283
518
2431
1266
215
1198
1720
594
205
318
1308
3844
3720
2259
7831
1019
247
1999
278
3003
449
4438
1308
1623
794
989
535
621
1866
141
937
827
209
1305
1705
1310
1589
681
524
619
1682
1810
474
1431
213
231
2768
4707
305
4315
1864
500
183
341
542
3227
449
3036
500
183
342
540
636
656
730
117
248
431
130
349
145
8090
1532
1477
882
692
533
218
5170
519
7370
170
8560
131
101
191
657
261
214
2364
531
129
147
162
101
5408
1723
339
446
3648
2395
911
1833
122
2312
321
620
649
3587
139
8546
428
2987
422
4668
337
528
218
1751
1665
208
7302
1508
163
2307
6359
794
372
4581
7375
2226
138
2027
5111
3263
1861
551
1442
1269
195
660
731
113
111
430
3003
1819
895
765
447
305
220
293
127
389
450
141
1593
206
936
109
209
1142
773
1954
1443
712
449
141
209
1387
2630
275
428
3259
2497
1697
660
7261
676
1447
629
719
714
381
479
4011
337
3427
595
2037
368
461
4162
1642
4351
4064
1793
215
642
4642
595
1666
812
5642
247
812
174
546
6105
552
13730
4743
346
587
106
339
347
622
1485
342
672
1590
4757
347
4451
1496
6791
738
4506
599
1500
1438
506
129
280
230
5439
476
165
129
279
173
166
512
1574
1055
5485
141
192
1519
309
701
9212
167
103
193
3155
5247
425
435
4018
542
4253
2283
171
2003
516
383
551
1209
354
8867
764
1222
5398
3991
130
9357
150
512
455
311
625
1116
1202
304
476
286
1480
7482
2753
1716
877
935
112
761
681
183
229
204
153
2171
1510
208
947
133
1587
208
363
716
681
203
188
404
1624
1509
7966
3592
632
629
3580
998
856
1774
2384
1735
5405
4557
224
6829
2202
207
437
471
443
185
257
1971
2434
3976
1256
2202
12017
10186
2185
2004
4649
456
2043
2987
1648
571
575
2930
291
349
125
125
185
156
114
2558
381
291
606
120
127
117
1766
1462
7138
280
2028
2296
10500
4274
2656
145
1389
337
3513
910
1784
2576
2770
525
400
217
153
335
141
154
197
119
5590
397
217
153
335
141
153
197
119
1473
5317
4783
14920
2504
1884
3413
3929
240
475
224
108
155
147
103
932
7337
11579
2684
118
109
151
3378
723
2280
588
9200
647
7450
103
133
147
228
109
151
1733
876
1388
867
378
491
1518
560
139
163
138
126
129
146
119
2068
210
109
214
2478
594
4850
5104
846
472
575
162
208
4621
137
173
1100
560
164
104
203
138
2204
701
258
255
955
4868
630
262
3248
11156
5159
2617
1328
492
3021
3354
292
291
1518
5737
2031
2740
736
137
364
172
228
235
2914
284
306
162
107
488
1262
3232
3350
1854
1833
904
1826
2084
1017
753
1754
555
133
1448
7337
145
207
362
711
837
272
176
404
1635
2078
11757
623
627
1232
6629
7326
1752
1547
3564
7340
1516
324
9532
1147
5532
409
467
485
1443
286
361
573
1880
712
416
415
1191
383
312
315
3904
5845
2075
356
808
3565
357
808
365
14985
9337
144
5044
308
2195
675
443
1517
7238
437
188
128
1049
216
275
3113
553
11177
1879
971
302
1178
630
5210
718
1405
800
563
653
369
215
659
8023
5889
140
370
258
126
650
530
230
176
985
208
831
731
1347
265
950
627
1663
272
310
1817
4577
500
4567
10174
2876
397
660
161
616
15049
798
2663
486
6261
149
3036
2559
3664
976
462
600
1725
149
263
380
640
349
2287
6764
3769
1757
2679
7701
745
1199
104
1935
698
539
626
110
1402
1490
948
342
180
13682
1510
342
1883
4632
1642
450
2648
6767
167
130
255
3270
4925
3958
9487
2474
804
233
444
4572
631
5574
910
343
2537
288
336
100
565
3481
6799
518
166
589
504
9395
2752
5477
1204
319
7077
1680
148
130
654
173
359
2702
318
285
1970
119
1052
188
443
345
773
277
11896
1240
1760
108
4210
655
124
5965
2230
551
124
1175
684
258
5097
1128
298
507
3505
471
304
296
879
6677
2187
3492
240
3752
2036
3243
3205
9666
2499
469
8201
4281
5101
3282
1913
2376
254
172
385
434
1092
5168
15579
955
4405
663
244
407
1489
2543
1288
3613
2959
296
564
5456
143
507
489
393
133
100
1175
5408
1042
2317
288
1567
1305
626
4121
9567
3474
335
451
121
151
116
167
172
4817
2723
630
1083
8625
460
947
508
328
12180
740
959
495
127
103
182
119
336
134
157
117
279
126
1017
9337
352
897
106
121
107
148
170
169
1992
2493
3033
796
6679
2364
4909
2867
607
2574
1029
192
502
9075
5274
4512
1406
632
541
685
1603
675
426
614
245
1361
3256
5151
715
8282
1160
267
414
476
340
475
751
4216
5110
1515
4641
669
484
3060
5657
1626
767
2235
110
713
419
510
159
149
226
131
184
3149
2014
819
3479
894
171
2700
2662
1610
7394
236
726
482
2139
746
2260
7481
2428
2733
1926
576
139
5822
141
3967
2768
1245
113
1361
191
147
734
972
111
791
6837
5194
805
5250
695
8193
886
109
204
1270
1343
177
204
560
419
4128
141
4250
15408
1734
501
1471
5081
271
196
556
1399
437
528
1665
5135
11646
297
131
1077
7776
417
602
609
2376
6211
1658
180
309
142
233
1589
1016
267
1499
5389
843
323
2176
3080
402
1371
507
193
594
322
5215
777
449
308
722
832
337
13549
837
651
542
4631
8969
295
1640
114
1378
1411
662
533
9291
401
534
2538
4972
1594
401
271
113
138
177
1685
3916
9126
542
366
202
175
112
152
414
3159
8108
1256
3007
6801
1206
6828
173
666
7645
3175
126
585
131
1163
685
593
3210
639
158
2017
2870
1561
1320
525
8876
2009
253
474
1006
418
509
2045
7429
7970
583
515
440
712
532
468
309
1761
1885
3032
429
776
478
121
2292
1196
971
2716
5188
12052
8412
4110
1581
2545
428
1196
678
935
2268
571
6598
572
135
4691
168
1676
1382
6619
15391
2887
2615
1410
379
269
192
113
2481
192
186
184
125
1085
173
2880
105
112
114
1340
7433
2935
1906
232
184
125
293
151
282
852
1818
491
4249
4224
513
1990
280
595
6082
216
158
118
219
156
283
102
643
2796
361
692
11739
827
176
605
126
412
1216
224
2411
605
126
187
411
112
1650
138
164
217
252
390
107
131
1907
764
189
5566
499
787
432
135
434
1155
119
4682
1153
890
397
1269
1197
282
349
546
5483
3693
4380
543
9484
250
304
1379
570
928
10344
3275
328
245
1830
4642
6897
576
2494
1903
634
4725
2282
1890
249
264
642
219
456
5705
3482
765
1766
508
153
123
164
433
1387
451
164
123
363
504
132
3908
6543
1465
5202
2448
202
4439
958
2648
1086
453
1462
1590
1280
1005
2781
1484
4169
212
618
702
902
409
535
163
633
552
660
204
173
1414
1773
102
176
968
209
940
138
1587
392
11937
276
717
204
173
1414
1773
629
101
1123
1685
2217
3546
445
565
511
6636
1482
6247
146
759
709
163
269
287
2414
1449
659
138
163
812
163
4071
652
2057
251
355
4025
2056
3063
2293
233
803
11522
7551
7420
5283
488
947
960
2466
1132
176
797
973
7719
616
655
5464
1735
143
6357
561
113
114
219
252
159
106
643
2794
448
355
168
2234
539
4570
1153
891
332
333
1302
1196
349
624
322
1408
4013
580
299
269
178
355
1517
1909
355
461
15562
7600
3596
3698
179
698
224
607
544
1657
6012
233
671
588
345
1565
136
2662
1194
7079
3771
124
1865
1075
453
1327
1713
426
2646
2572
6879
391
567
3414
1985
4232
4298
5392
323
961
653
1408
9492
2634
579
655
243
631
1608
481
108
197
153
276
390
344
6026
1717
2030
1308
177
1133
344
655
6880
6854
582
330
7041
1073
3835
7328
2233
1508
276
486
347
2682
101
130
237
486
384
2327
386
276
486
2684
1484
4030
2264
1268
3892
1234
440
513
647
2114
1003
8197
2074
483
677
1644
417
8935
3635
131
394
311
332
1766
1301
2149
1838
782
3813
3118
2706
3609
4682
10755
115
5584
4220
6827
1980
2265
2346
617
1482
4859
632
3950
1881
483
116
134
228
890
3934
6858
2293
2025
2466
1133
344
655
7420
1070
872
2635
656
1860
361
522
936
1673
119
395
114
476
372
861
230
1372
119
393
112
3315
764
3808
340
138
8042
138
1559
131
2422
1708
4053
705
3697
4506
2230
3957
554
1011
9403
1973
6142
739
6863
1702
690
12098
1584
760
1259
910
1185
6730
2562
3881
452
5821
1141
1658
544
583
224
652
179
3699
2327
5179
5592
831
3301
6007
4851
1708
4199
6602
296
3251
291
2200
270
1181
3261
1032
1385
1785
2997
850
1546
1345
129
6731
3917
671
4623
3436
11519
2159
255
176
129
505
2025
574
1107
561
571
603
154
374
895
668
320
14852
2112
280
14938
221
215
205
2414
337
3142
2292
897
1088
531
708
774
105
412
539
204
184
7455
168
102
3754
2236
201
184
174
102
1538
318
280
522
5350
432
1003
795
2028
216
5612
837
1337
2103
506
571
872
314
1252
209
1019
133
1582
169
532
5796
3345
206
373
286
336
176
408
623
268
290
1458
208
2240
1981
697
8844
747
4866
1493
297
148
230
284
229
100
224
198
258
1507
2126
163
213
295
342
1502
320
292
1475
6866
3784
868
1072
1030
241
858
666
5798
6688
487
2350
1034
1583
13307
957
102
544
9378
150
1228
641
6833
772
171
364
739
831
229
185
1191
107
160
392
490
507
678
931
229
930
319
259
126
108
164
392
489
507
415
1483
8444
551
2951
246
375
167
735
328
905
1410
2725
396
4812
1017
1776
2021
1034
5564
1160
2209
566
242
2798
1294
2546
500
131
198
127
185
250
1598
101
6762
2920
11146
1420
342
279
520
6841
1797
629
1597
126
196
245
510
246
265
174
132
122
2740
6652
550
2315
248
309
142
540
2179
971
949
319
107
456
116
169
526
758
239
161
511
184
1057
312
1860
947
319
457
198
544
127
2055
6865
508
7337
2101
527
349
4440
415
507
488
392
163
108
1176
168
250
799
1906
4006
2355
489
2046
269
1988
2277
573
7396
835
1092
707
2785
2043
2132
152
1704
7262
2974
644
226
496
3669
179
651
224
607
544
1058
4128
7395
460
3754
125
246
1979
270
1399
165
634
536
672
241
308
953
776
195
233
1075
209
107
923
183
1580
634
535
948
953
776
195
233
1075
5030
6239
379
1647
380
424
106
103
325
6745
268
354
6881
283
9316
397
3964
215
3114
575
443
507
489
1858
385
6694
3423
586
882
5265
1210
7414
344
2489
286
1323
413
402
14688
1085
353
692
232
268
1190
126
106
136
392
489
500
468
2640
1165
126
107
161
274
1607
535
9475
535
2233
488
507
415
469
398
1478
516
129
425
1890
587
7663
398
174
954
371
987
183
269
215
194
732
725
100
338
611
2497
103
1337
748
345
617
1953
198
2125
478
107
306
342
373
789
677
932
300
400
2536
5542
4326
2569
292
2597
1143
4331
6849
3479
721
9615
9376
1601
583
6662
1922
810
7845
454
5836
284
139
1406
1357
301
2878
341
6862
938
3190
860
3648
1484
117
1377
203
131
202
243
727
3394
211
727
104
1858
3085
2617
393
604
9503
7256
1401
2166
272
1354
2955
3972
2331
775
581
4511
5677
2630
10391
4625
3083
1927
117
125
115
3371
148
125
126
3505
1405
174
632
539
703
929
237
1898
1434
477
280
558
273
391
151
144
1647
3358
13930
5895
3522
483
272
430
1124
1046
145
139
101
1043
236
7588
460
564
5038
1865
530
163
105
398
312
1887
5009
7308
941
469
8865
235
487
312
143
1474
137
102
611
206
4341
1198
137
106
611
206
464
235
151
3132
126
125
621
419
570
183
247
272
1530
253
988
6207
788
2667
118
1439
1174
126
106
161
392
489
507
415
2251
926
736
497
4278
1656
1957
932
183
2196
5066
1102
14988
2211
602
368
958
384
536
3966
1668
170
398
166
133
116
227
181
152
1145
885
165
275
1940
116
227
181
152
9740
293
207
174
1514
128
598
179
514
1153
127
301
3143
269
178
158
2249
1789
4323
3896
839
637
520
813
1358
1872
1093
1093
167
456
259
2066
1422
11345
1303
1815
696
4762
3610
263
732
293
477
1214
926
2404
2463
973
930
6865
6744
123
137
330
464
471
354
442
371
458
6665
1883
111
9368
1340
403
250
3037
3518
462
5965
1844
764
6825
3973
7269
1896
420
133
2198
542
1425
161
117
402
158
134
162
4769
370
716
1008
225
556
477
2711
746
1595
363
153
409
4765
409
3603
140
981
4403
628
2812
1223
1771
580
3000
3790
1571
7342
1525
497
269
581
280
291
495
5545
269
581
280
291
1915
632
352
192
481
6628
1108
857
2264
959
1184
354
349
357
720
118
138
301
295
333
1255
667
1177
1279
850
1848
1094
135
5563
436
1094
135
402
112
173
1852
5868
779
6164
2509
14972
3448
129
221
262
1256
638
2776
1454
568
801
3432
507
990
2954
5643
9396
4583
8935
800
7412
1923
258
1548
6781
4152
228
577
483
1219
142
1398
210
188
119
924
297
236
715
1110
177
866
430
108
961
1567
496
236
747
1094
177
866
430
3243
4776
1262
4053
9514
7784
2447
1281
4583
9396
5643
2954
990
507
3432
801
568
1454
2776
638
1256
262
216
221
141
3448
14972
2508
3513
8914
3228
237
555
1239
1105
152
102
1044
317
391
1558
496
2366
7261
5926
4439
415
507
489
392
164
108
126
1174
1268
13183
1127
384
3923
3735
114
4430
921
298
236
4795
3244
14935
3791
826
1455
2901
1091
811
608
4112
311
467
1697
634
1405
498
435
769
1137
998
5239
2219
1698
4894
1699
3643
311
338
1637
6287
648
4709
469
423
3795
1179
572
501
3536
275
890
171
1902
241
181
127
3980
320
354
329
494
1527
1457
1638
5483
4127
232
199
172
4315
393
9130
5733
1998
7581
1662
110
670
696
296
300
384
149
112
3111
275
296
300
384
149
112
1871
4591
514
447
3953
601
3070
2592
1616
498
595
224
602
1407
172
991
5013
6256
1885
780
3718
780
548
391
3825
4620
172
451
552
723
183
229
332
962
664
599
110
3485
769
4737
4455
1075
179
1778
1885
3939
143
1056
2138
141
449
304
907
5696
449
304
905
1913
11956
1842
6139
530
164
560
1101
2494
3445
2536
6027
6205
2751
6647
1223
130
302
4518
233
767
563
187
405
2505
3312
226
187
456
448
1049
458
186
207
160
256
121
218
1633
378
798
1240
723
828
619
455
4308
2547
1148
209
180
158
5129
6571
253
678
1016
7215
275
2991
319
335
346
126
373
366
167
229
136
1918
961
527
7143
1194
6911
799
1201
679
129
119
214
270
195
285
205
446
7357
549
2047
129
138
214
272
197
286
7609
2208
581
4015
1577
283
1335
359
373
811
758
1342
552
3961
1071
484
9442
12543
3794
911
4573
5180
135
13590
156
1883
259
883
157
199
315
6039
411
238
217
231
4929
261
311
1124
182
690
815
890
278
652
776
496
1410
394
510
761
554
2836
669
2736
15364
2575
755
577
1477
554
296
206
4591
529
664
1772
165
369
11143
112
326
381
9110
1804
1628
6955
1264
466
129
148
239
218
2453
188
204
477
129
355
238
1990
9615
744
118
1215
1023
7467
642
1064
1323
3938
6158
2717
933
441
6570
1262
14905
6108
3027
388
3899
804
10084
453
2481
924
1412
474
517
5649
229
277
4523
663
5688
154
3246
1902
149
280
837
491
437
1342
321
2250
588
471
3682
172
1311
1153
777
388
8343
804
5058
918
145
1865
1397
199
701
668
259
156
310
1303
326
429
1678
2269
3775
6860
2232
1135
1589
453
262
1051
3152
1085
4296
3173
1873
135
153
181
112
830
212
172
1567
3462
12280
576
797
3500
391
408
876
806
1901
3299
182
118
167
100
324
184
105
349
514
2638
968
205
144
150
181
159
516
539
1530
760
1185
648
3193
621
1455
988
120
2254
6644
6635
587
1637
213
359
130
207
136
202
2131
343
3089
188
4338
516
307
366
2594
233
171
255
519
307
366
274
1877
1713
429
7039
6835
7434
475
136
600
346
255
268
164
4926
145
1085
789
416
116
189
613
109
209
1163
105
186
237
1846
2330
2843
3669
3749
670
719
1404
1051
2128
4443
4623
1674
1091
4335
955
10631
2741
853
270
1121
4441
2076
219
945
2198
952
2560
3939
720
113
550
1387
926
7511
3391
6417
933
491
1666
2693
701
2497
460
238
1093
11741
670
5997
6688
115
104
2295
299
240
174
309
377
208
420
495
219
229
122
147
103
149
217
1097
219
301
307
174
309
377
208
419
497
219
229
147
103
149
217
2229
560
359
353
5454
706
1266
7098
404
220
229
166
147
103
149
201
1515
149
218
252
1005
2359
434
468
2068
1695
2684
434
469
879
820
303
315
3140
15421
6094
1911
178
873
7437
1012
184
322
851
1208
885
5979
1518
200
545
362
166
146
117
206
214
146
231
7190
4795
7340
619
166
238
626
132
9388
450
471
250
222
130
251
1445
1655
1614
118
352
434
306
7461
1951
6832
2082
2170
2662
718
683
1272
951
1643
4169
4383
2324
2351
156
154
677
186
144
295
930
1173
126
107
162
393
490
507
396
4269
4418
14949
8736
505
227
1335
1131
144
7407
1264
1200
1865
129
289
163
589
3566
242
8216
1072
623
4001
628
2576
4682
7543
1567
1952
455
286
126
424
425
105
463
484
3174
2634
106
461
450
452
612
700
1942
1703
236
1287
107
429
505
856
3894
552
107
430
505
2374
3669
301
412
472
365
692
382
1815
1168
4139
5987
1158
319
1342
10176
437
5576
950
3067
1481
393
395
254
134
146
5921
1933
4986
3008
214
170
5644
717
4232
7003
1433
175
7397
283
159
440
555
1946
988
191
6048
7360
449
421
343
4584
379
407
2283
1746
376
134
196
181
104
806
747
320
258
716
562
571
195
1592
137
937
109
207
1746
394
134
196
181
105
806
747
320
258
716
562
571
195
1406
4260
106
430
355
210
213
270
3585
3743
1637
372
2997
7381
1612
1255
214
283
1862
2788
679
527
2040
1499
322
498
351
330
1188
659
416
7984
1563
139
1179
1549
203
967
4135
505
4100
242
7306
469
366
3546
659
2138
1455
235
113
409
171
300
1533
551
400
130
938
4586
4833
537
2952
2614
946
2866
2702
2498
1281
1198
5141
512
499
101
1048
1276
1276
128
3159
446
270
457
139
5268
420
194
457
453
1423
961
7355
959
7369
7184
1356
442
321
411
145
307
194
159
281
569
7446
472
237
3807
119
1309
128
341
193
209
957
116
2092
1186
539
246
5608
1611
1055
413
422
438
679
457
277
122
408
194
1566
176
137
2452
2251
4614
3688
6275
380
303
890
376
196
144
338
151
107
338
2814
237
9602
264
2666
516
113
222
133
602
9631
203
311
2529
1994
4721
810
913
586
991
1197
1029
1029
3754
231
2898
443
192
526
542
213
686
145
227
439
381
753
198
5486
1179
3412
6120
741
3335
6409
15568
9083
2423
1816
14004
5850
722
1955
361
196
316
373
154
332
5491
361
196
329
370
6411
160
237
219
330
451
1692
5371
1271
1499
120
147
405
1669
861
723
510
9430
134
195
1074
874
358
858
491
122
120
689
114
639
248
2616
13263
7714
11691
8015
703
5098
3910
7867
569
1218
11106
579
136
527
869
8893
601
9211
380
2227
120
1044
1400
203
618
540
677
659
375
152
108
188
187
296
642
487
263
1464
258
348
491
1780
2456
1314
7492
10257
6668
7451
302
2416
684
4230
2137
227
173
1623
327
458
114
630
913
204
657
108
340
269
3554
280
110
157
1198
5419
2201
658
4592
343
6493
862
270
128
710
1336
716
706
1967
1234
209
1016
209
1468
120
699
167
660
1983
1124
746
654
2812
4211
14918
5687
2183
2837
3016
393
113
384
2585
674
8660
748
9141
1498
199
327
2730
1091
218
349
376
274
760
3291
3666
2265
883
8780
883
698
3788
888
3145
1058
2136
621
222
217
336
258
1408
720
308
302
108
783
504
146
158
172
192
2825
2449
1556
138
7073
1207
138
455
113
1527
1744
273
1394
374
368
496
652
508
665
9387
733
349
234
711
114
832
1308
250
3571
288
2054
2325
1299
941
147
707
6820
1180
241
139
463
201
528
205
1542
1421
475
302
225
412
453
2264
318
226
2706
6961
5023
646
596
8848
747
4447
2150
6956
185
245
936
371
966
191
828
200
779
1055
149
1485
1131
1905
100
137
111
722
316
898
2232
1313
339
523
383
696
142
381
9078
1004
330
977
104
5987
4046
501
895
2935
1306
13717
1190
618
1235
719
756
3817
3342
154
7734
3158
935
2567
566
411
141
237
1297
1616
9280
1339
208
403
275
109
1162
187
890
140
226
252
514
1405
905
701
1145
474
7662
1081
4218
10950
1206
706
949
269
1173
1317
315
619
834
183
154
1747
564
253
225
136
7079
1336
698
4956
451
1517
548
227
199
146
3900
4446
1427
1626
370
869
132
495
1521
224
1541
4915
277
6699
130
2437
4085
3082
5336
10932
3161
2144
2277
5441
3682
4044
1999
4899
4499
241
455
209
161
307
5364
104
347
208
161
102
307
1810
922
1860
160
302
283
294
6921
563
600
4088
3363
2274
5103
5287
1720
5955
523
294
252
140
266
436
2105
1431
7397
8851
6626
480
4493
4386
3031
2150
2881
3661
461
3823
8991
5881
5961
563
1247
4439
415
507
489
265
154
107
126
1126
1560
1193
1023
367
446
1084
145
674
6394
293
662
848
3050
7440
6552
303
852
341
292
223
1210
209
942
1593
367
735
658
309
649
1015
236
288
1386
1560
1355
1640
468
1385
122
127
1714
2850
542
190
470
233
160
2240
2163
1377
1146
616
8026
9422
476
581
546
207
107
350
455
280
319
540
1531
5955
2218
761
110
464
1794
452
306
130
940
1310
946
147
1752
537
8894
8197
700
5254
4866
9467
771
119
221
1436
340
544
1371
4613
1888
733
6507
493
486
3609
453
2168
14933
10666
5358
5271
262
418
309
1297
2894
351
7445
3082
12144
1403
636
552
835
3156
209
937
121
1586
162
636
552
835
3156
4301
272
243
3961
420
709
8925
124
1168
404
146
521
332
170
1823
253
1568
9170
4330
10187
1305
3583
589
263
230
562
442
734
7434
869
865
685
505
1232
7311
329
487
368
9036
488
1945
159
119
125
112
131
105
123
155
336
158
144
527
760
982
8896
1569
119
127
176
105
123
222
280
296
166
139
342
635
699
1965
858
479
6621
10284
862
9169
182
394
192
100
555
528
530
739
396
508
294
1762
181
546
2328
6878
2031
213
11729
1947
628
565
1541
2248
282
397
112
135
112
157
260
164
7210
1281
271
2676
479
972
244
2907
1882
3032
866
6410
2270
137
985
1035
208
1971
299
699
460
144
212
1589
184
419
347
1316
254
555
4076
516
7392
856
109
209
823
1034
339
2105
299
701
460
144
1404
492
369
7454
1454
3250
5382
1081
758
2238
9508
1883
881
248
7477
211
371
168
615
1029
2128
5502
1628
2956
461
1644
1687
210
316
216
1703
891
451
255
786
484
124
107
418
2717
319
362
1199
1874
1141
2381
775
2780
5368
711
1391
6808
1322
638
204
14753
965
397
308
421
123
455
736
3543
4679
1038
2309
5753
5259
121
4643
399
999
1413
227
207
3254
661
352
446
3385
475
250
351
178
108
300
2197
207
275
1208
2132
2133
3095
714
1199
7447
276
329
514
589
309
270
995
351
187
569
633
1751
4329
2415
2915
569
3008
722
6828
399
130
1839
161
158
181
1178
1457
2282
2881
597
1358
2330
2914
1724
6866
2520
2226
5058
5023
171
125
148
1194
1351
7401
6127
193
141
696
1504
1998
140
812
623
259
4546
1172
1731
4794
302
445
1332
6448
555
209
432
344
8171
413
687
370
1813
982
1331
1334
215
514
207
686
135
114
1417
13715
6822
1029
3486
648
156
9020
733
6857
3226
509
459
397
154
189
169
256
522
2226
1061
5262
3622
635
9532
4270
13505
3719
2419
4099
156
263
185
2941
7361
10510
5059
539
222
775
5055
1427
231
131
213
169
158
167
5703
472
213
169
161
141
248
259
2324
174
130
1108
142
1281
3047
735
429
2965
1466
132
162
165
604
675
315
178
3310
4440
415
506
490
266
164
1126
540
616
1589
910
108
1227
157
181
171
211
159
611
643
321
218
540
617
1405
1217
203
121
681
1579
922
317
11250
2361
214
1335
111
556
272
178
363
1180
2183
778
390
108
111
341
330
1315
3535
1595
340
106
384
487
338
208
5150
505
8502
410
1478
2176
146
7415
111
981
9041
3478
1325
263
5410
1842
609
2904
478
305
674
2123
466
3831
467
1144
3535
600
586
186
1446
3205
1450
1908
5834
3140
1863
1279
3213
1279
4484
122
854
1320
1658
4059
2424
2925
1413
1706
365
6594
527
2775
6488
345
4724
1834
133
6675
2656
3172
3224
1447
292
172
436
345
1212
121
413
551
732
267
225
620
830
1365
434
105
357
2187
183
106
270
6136
193
101
270
421
177
124
779
717
316
374
240
1290
321
467
102
928
2188
123
243
327
129
623
1233
312
2367
1521
8883
941
125
102
325
1284
688
3681
1843
333
310
2228
516
9090
6999
1349
1432
3917
517
1133
436
131
5736
435
8568
167
1048
2253
4800
230
1030
282
1524
136
110
236
275
109
441
1543
280
2600
1639
141
423
506
14925
1592
156
110
136
838
1339
479
7071
8543
294
6622
8434
698
1126
7517
1094
714
322
354
3644
409
487
177
483
643
288
323
252
2089
397
1211
310
212
240
1121
699
177
7425
1260
217
1917
409
211
443
1041
3619
795
1973
530
3615
5003
1818
13231
470
8014
2650
440
350
279
8786
378
4594
337
1516
5291
2691
194
962
3218
5688
4809
172
1876
1014
6831
123
5365
7881
2073
4283
4153
727
2439
130
398
1042
299
850
366
166
341
464
439
234
383
157
1270
797
777
1395
575
547
799
672
1455
943
172
439
1001
239
4196
828
1972
178
1661
171
847
4145
450
161
148
718
193
342
2816
997
349
9085
249
284
582
222
294
1615
1284
2531
3335
8929
1648
806
1580
412
868
3563
869
1801
887
531
1623
368
580
121
386
137
438
541
161
1261
268
361
142
1163
207
897
141
518
1064
210
1548
2902
1657
6501
2932
1412
6404
172
812
751
5548
2188
1686
297
946
851
5760
942
5092
2195
1167
8499
511
1099
401
483
382
538
8957
412
1176
3131
4365
574
4150
172
841
149
13928
377
326
9623
7278
844
346
14915
454
1444
724
784
611
1340
210
7072
1567
442
381
436
239
159
4996
1529
5607
4872
427
231
444
380
457
288
1520
1694
931
822
2527
272
151
435
149
110
364
1919
8918
5681
473
272
247
632
277
584
1468
445
423
9435
109
393
1971
1505
393
226
1012
793
278
609
9492
862
246
922
1294
221
632
226
103
13376
528
1677
120
454
459
104
1901
1739
1532
1262
3601
950
2208
725
909
173
213
332
151
114
1188
3834
6402
4997
7249
4490
485
3081
177
261
4043
2156
262
2539
183
612
4224
5000
765
661
3553
2172
581
5972
1487
5414
6356
1417
773
1686
4834
296
3041
157
884
474
2233
3475
464
1395
621
541
703
272
2555
274
211
676
239
1237
2675
2946
594
110
1006
105
472
339
2437
1285
9360
6194
784
846
595
8927
2883
4179
924
522
2163
424
200
347
288
424
167
878
2360
154
444
1264
539
3084
218
444
1064
2148
1757
7277
759
1234
557
384
332
8075
3226
15021
1471
132
2126
1990
2116
1191
1129
350
3277
4463
481
1285
931
2312
3248
9147
1336
5645
1743
191
963
2238
356
277
338
631
136
547
371
2004
340
4472
1647
155
2163
7460
158
736
2305
230
134
141
182
440
457
2595
782
201
240
1100
421
203
174
8633
638
836
1478
1066
1038
284
215
2661
12981
1386
132
141
169
578
234
350
246
148
296
206
498
1080
624
754
14066
827
498
925
1476
969
5385
1735
1930
145
126
135
1018
14892
639
351
272
9624
1046
840
7289
145
156
622
201
500
538
953
594
1279
1911
8906
1678
1206
402
3734
558
3589
176
1984
336
230
111
807
8991
205
185
159
5581
107
126
185
387
14059
498
193
174
193
172
5153
1444
174
193
171
2790
11658
1512
8942
4192
700
8683
3093
320
640
116
340
280
212
137
105
104
240
13731
310
497
316
229
445
573
106
158
213
399
191
466
1101
1012
3633
1136
153
4701
3707
2096
3866
2448
1066
5425
1275
3431
336
116
414
4431
195
123
194
195
180
710
188
182
161
215
572
121
193
607
368
120
156
807
576
1456
115
1156
180
1127
2412
533
6419
281
769
3398
2204
2681
557
1772
263
1183
7093
4832
905
3509
257
1510
388
513
528
4572
2017
526
4623
178
405
310
390
208
533
625
1453
1156
440
154
155
433
439
333
102
263
1564
5727
1090
5945
1005
363
529
7396
9305
340
194
5970
7376
2595
1149
1256
5857
182
541
574
112
724
225
329
396
112
257
2793
582
896
230
1180
875
105
110
113
149
910
122
228
1865
742
448
338
2745
450
724
465
339
268
8035
1166
1015
3074
4197
225
112
8806
318
579
1002
2261
655
153
1001
156
439
301
270
338
182
1644
1933
8008
12500
986
7986
1196
578
747
2415
1703
289
544
365
741
227
4941
755
407
2083
1236
123
502
472
199
1440
301
303
8289
698
5243
754
691
7407
879
1452
353
1071
253
265
7405
138
643
2570
169
301
341
170
443
282
321
2473
543
922
2173
7363
11116
119
719
7427
1900
1552
1822
2305
1181
878
1833
247
1382
346
830
771
11315
8077
364
1314
586
104
3631
803
8861
186
128
297
409
312
4502
479
339
488
1252
622
628
416
101
162
134
404
187
910
1969
451
416
101
162
134
404
187
256
1220
674
232
1143
7388
6403
5729
927
232
561
976
231
192
142
1446
7230
4808
2975
1813
1009
203
6123
709
134
282
3186
15496
5961
2319
176
4431
2066
1539
385
568
527
642
250
462
1427
2457
446
104
205
1030
226
220
824
693
139
352
510
1268
336
1232
660
2702
2495
697
8999
1557
139
1257
1646
180
504
2756
107
205
193
1268
120
289
425
385
127
888
757
9453
679
2441
176
206
199
1204
346
748
2441
1437
241
148
348
161
741
173
3714
1908
823
211
123
120
330
3316
823
211
123
120
331
1424
1189
869
622
352
436
232
536
1326
966
7959
2573
412
237
779
9766
581
944
4953
599
1097
3149
395
1361
2472
802
2391
174
2033
1943
1364
2998
8972
1152
549
8637
1448
724
1458
9356
2738
4342
2369
174
471
263
621
473
267
7779
431
570
4947
718
789
3248
5547
4740
6719
6571
4698
1950
861
3021
734
1078
717
951
7345
1610
443
2020
309
1512
1816
508
141
907
1883
942
120
323
415
184
204
892
1114
209
166
6183
3648
522
1111
297
570
5969
2636
8032
2258
5134
4558
2710
1647
765
453
1545
3209
563
127
282
134
664
3005
142
1158
184
494
604
128
3190
325
733
722
147
1874
2602
649
454
460
428
204
6915
1138
486
418
1011
612
6413
4575
1795
381
271
1815
5358
381
270
1815
548
7696
7536
10545
604
4554
2734
2128
1649
491
319
453
1568
3212
561
261
718
128
3189
325
733
247
723
2039
147
2601
649
497
461
7709
486
562
1041
602
6859
2400
1356
5831
2459
744
7054
630
712
879
9164
215
1176
603
227
222
603
1487
356
486
1279
3326
263
142
102
495
329
210
611
4703
4044
2170
1061
257
494
118
2711
345
578
317
258
493
149
624
351
578
511
140
436
115
1660
144
337
251
582
171
2286
1207
267
356
681
1841
1152
522
9481
699
780
3467
4661
6296
1098
6779
1970
1568
686
519
136
1192
686
519
124
1190
404
210
519
491
128
1877
563
103
124
186
544
530
609
5812
493
276
541
147
2654
2798
181
4553
675
4533
6998
1202
400
188
509
454
154
6805
509
187
675
4684
698
5850
4821
1271
514
187
675
1877
2786
223
6153
506
2475
427
1457
9301
455
605
212
585
6294
4990
7295
1017
462
1388
9473
1838
355
138
573
874
2966
4389
783
1505
511
450
9948
200
117
369
411
349
217
632
494
1541
357
199
483
557
1258
211
364
109
212
152
609
7324
9131
556
6326
6995
103
197
14996
329
1380
1360
1467
268
509
311
9606
3839
5213
262
523
429
475
221
167
149
141
148
462
3499
1402
161
612
517
998
3141
208
106
495
692
11447
515
127
137
10490
3990
1611
4364
445
210
2318
7291
1490
1486
483
984
6961
469
6111
670
1070
624
2284
2864
166
4594
290
1738
244
125
177
123
1526
197
210
667
716
266
1208
995
362
124
1329
156
234
7333
117
4685
2555
4183
10452
7482
3204
443
2663
1035
9315
1047
122
372
555
187
1997
205
396
1391
150
14946
3553
6241
5093
7376
1723
2332
372
1104
7383
489
189
744
211
209
2743
1359
207
141
178
346
4324
279
1706
2922
300
315
467
7358
240
110
1401
580
2806
5728
1192
915
1417
9433
2884
319
368
375
1004
545
7437
555
299
1286
264
425
2140
686
436
141
168
1583
956
209
1286
264
2250
686
466
355
128
218
1367
682
377
1338
3701
1331
1630
935
4585
1635
935
158
403
5068
7324
572
108
9593
6408
2720
1452
1483
1585
2905
3443
2896
243
2556
1735
553
174
103
401
596
640
233
14955
1028
692
542
116
120
182
198
3011
192
284
897
145
7473
326
11239
2458
112
132
8296
7322
3588
7465
589
8074
15566
6840
1189
114
198
448
1424
335
7364
5469
441
2295
115
3561
1054
257
3069
15547
541
151
168
443
792
465
8946
466
127
153
1286
168
821
512
181
276
1605
3260
4084
471
1085
460
1861
6919
6883
626
675
803
2265
4920
6548
600
214
258
891
2448
1979
1832
723
814
103
1049
1911
472
234
910
329
305
1852
691
334
218
605
2103
1924
262
298
3586
3728
3608
4630
432
535
6654
663
349
1402
341
8926
1100
3475
13696
1015
1162
924
2243
251
228
9518
4759
208
314
1532
427
1162
521
500
243
186
409
782
184
330
313
461
237
2213
4264
315
720
103
280
433
1887
1710
238
755
333
160
115
696
448
3037
579
521
264
121
108
280
1382
317
4869
6645
1076
310
117
202
188
445
358
1222
826
180
102
1069
187
204
142
227
711
541
564
159
294
3746
4516
7792
3821
1290
279
153
3296
901
829
154
1934
485
4951
6784
145
611
206
1251
1973
616
723
1312
1163
738
2102
2413
1420
487
200
5618
508
200
209
576
1605
1611
1649
141
207
189
436
2330
215
396
224
256
245
100
470
188
1138
5568
891
594
850
192
1087
8110
700
2508
3097
789
194
2081
1080
207
186
559
213
162
214
128
922
1285
319
614
214
602
385
285
912
1541
133
3078
242
372
106
115
119
586
9400
4607
1897
868
266
624
128
152
236
611
8008
857
192
1463
375
1570
1164
3370
317
424
401
135
148
160
6268
2950
10856
5209
1190
2636
9547
173
6017
8867
4338
431
1873
222
146
174
547
8216
293
7343
1270
3803
1560
6489
344
4738
916
196
247
274
794
155
645
586
155
615
4119
1345
898
429
385
4059
1031
346
100
249
140
220
222
127
198
368
3923
110
804
488
240
140
182
118
1373
246
150
393
978
9593
1201
497
254
207
2717
760
813
564
2578
639
350
812
353
413
205
608
238
222
6868
1041
7972
8201
703
5422
4757
871
4184
811
2141
1549
309
438
954
6714
1722
2451
2457
3101
878
1424
2306
878
2230
745
3313
636
286
1238
402
100
7449
371
1316
9523
6088
285
776
872
523
314
388
229
402
547
630
1396
187
2282
537
501
506
268
121
1637
366
427
651
1164
1286
705
5539
573
124
1179
237
652
121
863
540
342
5482
582
1019
488
430
357
239
2961
3332
2956
4687
6582
1563
4608
494
339
3358
1407
888
804
677
229
320
1958
1344
641
5461
6582
970
1178
1485
4822
5339
4256
177
1341
715
6202
1785
495
347
1004
7535
282
4938
3558
386
1078
395
337
8189
995
394
337
1441
3528
478
2717
2805
2930
2332
1711
171
362
217
171
1296
362
2925
985
7595
205
3569
387
1529
272
251
1612
1401
803
903
719
8803
298
383
628
4096
8672
4406
8963
4818
1804
1615
223
5185
1043
429
723
273
166
167
317
1548
3270
1524
112
131
377
4634
112
105
131
372
274
122
195
143
438
429
1823
2939
662
1993
1641
3503
1656
1457
169
2420
1453
4000
1117
422
116
118
8200
700
2495
1704
9375
1154
268
382
2226
2715
268
670
168
2098
163
852
9078
1024
316
155
617
5045
7304
470
221
3178
153
5817
547
611
188
2423
194
255
901
461
128
611
141
1893
1481
384
247
329
172
198
188
157
1225
2466
527
316
490
153
1717
547
755
226
319
4786
131
4603
7407
1923
587
3234
7225
3028
1657
521
176
198
187
421
6796
4431
626
7307
3880
822
481
296
240
336
107
1827
3849
2644
1234
915
4949
362
283
243
1228
197
143
1204
132
167
183
132
308
236
218
285
504
531
2841
603
570
1334
4004
141
7189
2613
1159
113
222
6899
2728
3992
1380
1138
4801
282
948
1952
1565
8087
152
357
415
129
1248
328
110
823
1568
2487
2184
1269
320
302
686
5452
9686
3930
1511
114
141
125
620
370
396
427
7399
496
433
187
547
712
1597
6785
178
440
534
536
1532
10823
839
632
1566
605
1571
1882
230
130
2731
209
2629
353
186
1009
139
3265
121
155
1182
688
534
4791
363
186
6604
1830
585
596
288
250
1525
470
150
14982
223
255
208
334
707
9333
321
708
368
2210
9608
526
171
169
348
126
190
13582
535
438
321
118
194
5606
126
535
13467
13541
316
111
321
116
126
2015
255
331
192
9587
140
202
1117
417
411
189
123
274
140
460
561
185
1112
3378
221
1796
260
192
281
192
112
135
2954
958
114
1185
1844
473
441
938
248
204
171
1183
419
665
1754
3569
874
832
3897
360
5315
798
1233
419
644
1406
1553
508
234
207
1051
330
303
117
2435
4493
2498
310
176
319
304
568
3305
130
2551
367
3236
999
6012
457
8149
700
210
279
362
113
428
152
4694
176
262
150
133
333
298
2496
3060
875
436
532
8295
532
2550
2655
614
5571
2173
1311
1272
1629
124
261
113
1239
1369
6801
5610
2575
1331
8988
1492
2068
262
109
4008
150
449
180
1134
3580
3220
2523
1281
1005
203
201
141
653
840
143
1587
208
935
109
209
571
231
220
1923
1543
213
571
1895
1340
192
827
141
840
142
1404
295
976
9400
1507
606
4154
433
1170
258
183
6478
138
1138
2455
402
537
2767
214
7374
1567
6992
550
1036
261
100
216
487
8918
137
2086
206
573
122
940
3405
286
244
573
355
182
2429
172
122
12848
174
301
374
116
119
457
6936
1271
180
1645
1990
7554
8101
2881
1153
404
291
152
277
114
110
410
800
1744
623
648
531
2243
11294
3077
3685
370
104
119
2721
166
423
4557
292
265
391
581
418
456
135
324
776
109
147
904
480
355
1469
673
304
2158
280
13124
1673
4987
2984
1853
492
151
439
154
175
239
145
325
360
437
474
2308
208
664
4778
4823
7036
8852
8292
288
280
2848
2891
4344
801
5140
120
700
1839
1244
7702
1130
13482
2305
2062
4022
684
1506
584
1101
3391
3936
4789
2519
154
4132
3113
1154
224
142
498
597
9399
915
809
13375
1228
530
494
7374
1338
761
5677
5022
207
917
1006
453
296
116
190
295
4693
405
247
151
1444
1259
184
237
178
121
384
455
585
125
174
505
1993
2903
2591
448
775
208
628
1040
1279
1386
1196
9015
1868
2377
710
2344
2289
7344
866
5720
702
8088
6034
183
1620
1738
169
306
344
1996
166
108
117
539
382
5836
326
322
740
185
8264
12252
1371
1788
255
7806
1005
7257
3734
156
1401
2360
7468
713
1945
748
1198
2776
7318
268
5854
234
155
320
235
122
264
167
314
151
503
4890
6699
4661
234
146
105
307
254
188
266
182
314
147
154
1844
1270
3717
1913
1465
7033
650
12387
1008
6319
14982
1734
7467
1786
201
103
173
526
829
2257
723
514
189
848
809
7537
1319
246
421
7401
1718
298
2668
2329
311
7589
440
552
1929
3043
2491
207
1092
364
167
12560
1594
1224
2666
889
1753
6629
11505
211
2009
1649
502
361
3439
3924
1309
185
1056
140
307
711
1933
5028
9165
858
7964
1142
1322
287
112
132
132
580
350
179
189
465
624
5675
179
189
465
2077
360
307
321
659
116
1948
1491
373
4161
3311
181
920
515
132
704
277
956
2254
709
272
160
204
149
210
2706
725
124
651
364
146
1160
685
725
12098
6354
1746
6724
163
7299
4854
2085
245
445
255
271
193
136
217
388
289
371
328
4233
456
5923
3131
2735
805
5367
527
245
258
1038
187
542
258
1286
395
2530
909
170
930
4234
5553
2651
1783
709
2154
166
993
1881
201
127
238
2023
422
255
186
452
167
116
261
921
240
298
110
1136
1420
139
1144
929
597
107
639
747
535
164
684
13891
9411
242
478
384
158
243
298
695
814
5138
572
8947
102
420
411
357
293
884
726
114
9473
3883
944
445
467
714
350
363
2261
1031
1597
672
731
2026
669
446
1070
334
304
264
223
185
148
322
876
1003
1767
254
7338
1003
1174
1470
311
3548
9826
1052
6469
1491
158
134
2407
684
806
132
108
217
133
206
397
123
535
901
206
453
342
118
1643
411
341
1715
575
605
930
485
1412
214
102
6603
204
306
1883
132
384
115
4032
143
947
231
297
115
1642
113
1364
464
106
127
234
228
1495
1553
2327
200
2651
1704
479
845
2523
1914
295
407
148
227
4590
877
1913
295
430
148
227
546
2948
343
346
4604
441
116
175
113
271
129
1939
242
323
239
269
2171
306
346
313
2522
1760
7865
355
11222
166
215
204
151
813
9029
2993
5757
259
100
269
109
1550
637
227
233
125
1872
302
1139
3466
3691
212
1071
1943
223
455
4583
5473
3078
131
707
1657
6172
521
1495
224
656
104
1504
573
340
170
339
361
156
191
1191
2724
9313
2311
1606
557
109
290
170
523
981
107
140
211
5099
9081
765
731
807
116
650
3211
4428
1363
3835
5619
4192
167
192
454
3224
409
281
2243
710
9531
11777
13818
2474
3817
200
8726
342
116
361
1441
242
235
306
208
154
296
172
175
1378
3257
208
147
297
172
175
1378
420
968
14171
9823
687
2036
1810
619
2483
454
2793
211
3427
269
954
2095
888
113
461
388
387
269
611
388
382
474
2576
597
221
357
187
273
305
363
357
2959
194
1056
125
1055
1109
5630
11744
712
7516
388
187
273
326
357
397
531
1938
1823
889
609
7416
943
1988
1201
1567
4394
2282
8949
995
1431
9489
514
1740
317
259
623
208
251
1884
177
144
1465
504
114
2279
259
350
172
4566
1481
6387
240
2332
2867
2503
703
683
7168
833
8247
1071
2821
302
185
507
3240
1974
190
1165
1672
301
144
5521
249
301
144
112
7620
562
3474
242
301
185
506
464
2415
7244
122
598
117
145
367
266
651
783
500
110
199
1233
2896
1207
4514
280
1164
1881
1068
5555
248
1004
6725
1263
162
1326
499
128
405
135
821
328
5839
2131
1758
178
196
201
637
415
620
435
8894
2291
1745
9260
159
1604
2496
1874
5023
2975
3081
2560
119
3006
672
509
1951
6212
585
1462
5029
829
4586
7455
3603
4476
9180
4558
324
198
140
184
168
247
123
435
246
390
367
659
399
712
1761
1843
161
247
423
390
264
317
1348
3260
1102
4312
192
216
1040
174
444
9072
383
1956
112
140
106
187
163
428
2830
3617
4159
8812
801
360
1391
2525
442
14013
154
726
1078
712
935
1264
2205
573
3614
145
205
338
217
461
433
401
1258
370
1612
216
2006
900
349
1597
1180
4558
4444
3097
336
296
288
3609
515
744
1667
168
3390
162
446
477
11148
2698
3261
3974
9626
7377
6990
950
1007
2291
241
260
718
3735
4531
642
571
460
1627
131
6179
2762
197
276
9480
432
884
3543
2122
2327
1059
418
187
626
970
9494
790
490
389
265
104
220
947
2492
389
264
104
220
1867
7295
4418
3497
2632
264
1148
486
1084
156
184
1175
221
3103
1085
156
184
470
10309
1436
1209
1489
210
150
777
129
244
224
445
120
662
2742
511
190
173
313
474
363
242
2801
344
1110
232
311
295
134
153
102
1076
661
671
626
161
1403
4346
1971
398
253
139
5251
102
696
15231
829
109
189
137
1478
700
510
178
196
191
313
442
187
1008
2272
6779
875
568
3447
7563
1279
6457
586
549
239
275
121
549
100
1048
11779
1194
1153
5673
151
117
111
222
195
139
1547
605
644
203
109
124
144
2487
1936
5886
547
8932
8477
190
788
5012
13951
2086
4445
7370
10542
7984
2111
542
11857
1368
14960
791
545
441
161
106
1622
6802
273
631
298
230
1034
5214
116
439
420
1097
803
169
222
2100
431
130
152
186
157
135
281
2430
499
427
205
184
189
268
136
162
155
421
2431
499
427
205
185
190
157
186
4723
830
709
262
4698
394
384
8195
155
422
251
1924
339
13900
391
238
566
547
9050
1108
9380
101
1643
2337
7308
3024
969
2256
3522
1393
499
786
675
959
1047
1194
499
426
822
230
936
962
237
286
642
1771
787
681
174
267
3619
368
426
239
1475
1840
377
220
1030
106
9362
140
538
1064
1026
4124
291
14469
936
143
153
1270
1325
1785
321
438
522
116
289
436
466
3215
491
684
1510
4673
5773
4950
197
2225
2043
1187
702
294
109
138
355
157
248
137
112
4545
833
1615
382
358
161
521
2571
173
188
119
111
663
282
1159
382
358
161
521
2039
12133
277
9204
13706
5975
725
212
910
479
1028
537
776
3414
1671
430
14180
2290
135
424
732
9336
8627
1081
374
1043
575
7264
7426
831
818
525
4724
717
1554
2749
6240
239
308
123
281
548
271
1177
740
3610
200
668
6217
1144
1970
992
280
318
968
433
345
2105
2094
398
691
206
107
4658
2873
2778
6746
382
5550
375
1658
5694
6797
6063
1239
2293
1279
714
115
518
305
2950
2312
404
285
311
127
999
447
154
1321
260
162
727
694
334
450
160
243
118
372
5136
5779
589
1042
1816
2065
888
327
246
242
137
314
1761
2001
2931
319
2676
2179
1050
647
198
440
1999
479
1301
5777
198
904
646
607
1478
8030
559
1192
891
471
12726
664
118
4945
550
920
9136
243
568
233
388
1861
818
3612
818
628
218
2640
103
276
406
187
721
616
485
119
184
210
2207
301
535
3748
403
1353
447
164
350
404
1843
596
843
1456
863
160
103
273
292
324
1075
1699
839
241
1975
474
293
8449
1776
215
1066
366
4053
180
350
223
371
221
1108
2201
13632
3413
1707
947
7025
6950
6495
1268
765
186
1123
1942
361
263
362
214
105
838
199
127
168
525
2200
421
5836
1093
1541
9724
6989
1188
375
552
157
8922
307
161
199
349
224
209
832
294
415
309
141
2293
310
1056
185
209
186
428
224
248
140
133
821
320
1383
1598
340
323
154
248
245
114
1112
235
471
310
153
2665
6567
351
4742
864
2211
121
310
132
876
1457
322
128
8194
663
4299
144
621
2170
117
1464
267
289
3245
117
186
1376
762
7793
109
1276
700
225
142
110
491
280
226
185
620
890
1992
324
3449
8381
698
5248
745
3034
199
218
108
212
158
158
272
367
402
10481
920
7579
399
1869
234
520
100
260
111
362
5214
522
100
538
111
362
210
2372
874
2200
1202
253
2262
2607
331
879
253
349
193
3984
377
634
196
428
2643
1032
5581
8708
2677
317
220
1135
720
3662
7466
614
441
103
182
1333
7835
320
3259
5707
513
884
133
131
4956
624
518
884
161
131
1802
4527
1054
1932
1910
119
391
201
397
324
15413
1085
3134
1241
150
1467
4802
2892
11300
388
3996
670
211
634
2247
225
542
625
6900
693
5199
878
1320
404
1028
1090
627
233
215
207
217
403
685
329
542
948
1742
337
229
686
540
627
791
403
882
3598
881
1900
612
1837
738
8987
220
164
196
1050
1323
356
142
198
120
522
1789
539
164
127
209
1226
941
2096
926
4728
3873
393
580
9618
14090
1846
1054
1459
232
214
190
399
743
225
896
623
692
148
377
6978
1049
6013
294
215
201
293
123
308
551
400
164
197
1031
1313
301
141
175
119
1361
430
541
219
209
756
352
941
2039
1316
1497
6264
177
6175
875
208
436
9458
208
435
2843
5157
4340
2405
218
123
115
111
1283
306
3162
636
6627
519
4659
1711
667
174
601
1417
5233
667
596
1423
343
10097
451
131
1353
4020
2945
569
2077
1500
119
520
103
9487
523
215
2391
1055
275
3585
532
216
1911
238
1917
125
1305
9251
1085
221
120
199
140
168
107
208
322
198
506
9672
6102
190
2143
4290
2793
2554
1029
3484
9364
5806
1045
367
203
176
164
1354
7838
108
149
127
322
198
1823
1379
4577
310
515
2675
864
121
747
102
188
105
537
3780
3380
394
2715
9158
3894
1893
319
125
13677
961
685
2335
143
142
9430
134
148
514
122
7450
213
1230
3446
2066
3996
684
603
451
1084
726
449
730
9281
2202
1147
2412
390
916
770
120
327
963
282
428
361
1482
285
930
189
532
400
128
502
263
1609
4154
2210
1020
1064
607
3607
596
10529
2380
2531
4798
1884
457
214
494
5058
461
455
214
569
9413
360
157
103
1103
104
147
441
628
115
8992
115
6551
2658
2091
14745
2171
591
5379
7405
2100
1279
1513
252
296
11761
210
597
4047
2198
1051
389
890
2210
763
1781
1361
9660
2164
1494
1148
352
237
165
854
302
666
154
517
177
472
898
408
727
1927
151
277
1129
9411
2908
6802
139
539
1451
505
127
688
678
7324
163
367
882
8037
1364
1440
286
228
165
159
252
533
6619
115
419
271
2573
1793
1166
3504
1929
1102
2337
427
270
3546
454
503
235
1135
202
121
2790
2708
7272
300
1564
8190
512
4041
2055
590
248
1059
938
2552
3187
2172
364
383
7357
834
2777
14922
5573
13054
266
3557
130
477
582
110
2376
895
1123
571
311
110
2400
850
1120
570
310
110
1888
482
1555
1231
2084
1049
447
432
15121
9412
458
1664
13636
5095
1589
5505
449
494
361
273
355
486
468
197
950
232
232
315
351
318
13695
212
128
477
235
102
156
105
517
139
392
2111
5422
3734
10351
559
1087
722
8482
167
465
220
1104
886
230
286
176
487
1417
656
238
432
219
107
712
3195
199
269
1064
395
469
147
707
170
13345
1066
7413
370
2030
1303
319
576
9072
2197
6092
2416
727
113
1027
173
1659
2303
193
3798
2530
2363
1278
8135
11051
1944
734
120
124
120
9942
7363
5047
424
821
13357
811
126
187
1066
139
340
127
9197
1496
168
388
471
6534
400
1455
437
1075
215
216
196
220
192
175
136
3362
440
373
492
8947
143
1281
215
192
175
1315
102
139
343
135
717
156
654
667
6611
458
807
634
638
4268
357
1052
348
1066
1658
7276
344
196
235
229
531
322
9384
2227
7397
3768
1365
1115
142
152
114
1628
558
1125
680
271
3089
416
5133
12159
832
1586
2547
6804
648
178
8930
4679
4838
969
150
1042
112
1235
108
668
681
211
209
733
363
1403
9660
2709
317
1268
127
137
1413
101
851
521
233
356
1158
124
174
14959
379
106
434
168
1998
174
489
852
561
1030
354
1648
2482
1663
164
152
104
153
2813
4854
5417
8863
1901
782
268
2481
355
6481
343
2225
3374
703
650
131
5640
947
564
687
308
803
3069
2142
2348
807
2282
165
474
181
528
3067
2356
1463
336
367
318
181
4646
751
526
11928
2527
181
198
398
101
1481
149
103
164
125
126
147
238
915
378
300
274
7346
243
538
5245
495
1628
1208
194
219
103
167
663
130
582
151
150
431
114
162
626
626
697
854
203
201
285
712
312
116
300
2738
203
219
288
796
427
1046
1436
6246
925
1232
3400
7466
2955
3090
1486
2376
964
3646
1322
2772
201
9550
519
927
824
1462
955
1044
2754
4288
1471
306
114
131
518
1081
1028
7295
4494
496
342
1178
904
9476
638
1041
271
115
179
1251
571
160
349
149
123
2615
856
1484
2205
7086
4696
4980
5320
5335
281
799
112
1154
546
1012
234
1702
1534
181
132
117
196
6655
698
4932
751
132
840
113
1021
207
1093
675
558
8929
376
407
521
967
5087
601
3728
839
161
551
1577
134
243
1013
138
164
3273
1015
164
1657
2491
476
577
11806
913
1171
4307
862
616
5459
4197
1143
9483
835
111
141
218
174
127
195
2085
120
2761
325
1312
420
4035
1098
7358
105
246
584
418
139
381
158
131
1441
155
199
320
584
139
249
442
121
3767
898
682
1902
385
520
3326
4175
388
460
1015
7775
1285
552
816
1448
482
127
123
344
1788
224
298
8078
703
5338
308
112
1447
140
703
1451
337
703
958
8215
337
703
958
504
165
6416
6746
599
669
415
563
190
236
240
246
4432
196
118
288
348
363
115
612
177
771
199
136
1190
123
106
151
392
489
9241
2926
2308
1460
125
3285
930
4429
312
1234
2113
6290
187
520
124
490
562
404
239
520
2778
225
389
119
2682
397
172
957
2550
1686
165
539
435
959
9318
1165
149
110
279
2694
1920
838
574
7285
5060
2269
1450
7377
1501
189
300
343
243
235
5625
687
4371
102
1567
111
552
150
477
5043
2204
341
550
357
1876
201
398
1479
211
118
470
108
8483
437
1429
3818
4769
114
179
266
694
240
111
694
1995
4335
7437
1357
9382
1770
469
1854
1452
948
283
3649
122
142
718
191
165
1659
1829
2779
509
3115
636
9046
1340
3629
523
8975
437
4002
6882
2910
663
226
571
9826
946
3095
2509
2882
1760
972
615
1458
1101
2542
11471
4497
9465
480
4891
3280
3185
11380
2070
124
162
686
1343
253
570
427
116
1143
9492
2269
746
114
291
1087
420
285
212
249
8878
588
3076
970
1511
9472
126
277
186
105
105
186
288
2039
137
499
8995
234
1154
1275
9477
1122
3036
1836
834
1153
1695
415
124
140
629
1654
200
284
171
590
452
166
287
221
3090
1076
389
659
261
1273
521
717
1319
164
193
9242
301
8954
5741
273
401
535
361
214
468
229
208
142
485
615
170
186
2409
1324
13608
537
4333
4823
5484
4286
8981
9026
8883
690
880
830
771
125
189
226
202
147
121
1110
1708
8493
3406
1262
388
8008
831
1202
12190
1554
1736
2102
468
3830
467
2952
479
348
695
2994
8926
10730
158
344
672
337
1346
537
915
102
217
2496
668
188
9261
910
823
541
2427
700
2268
1694
13043
740
662
3095
113
3271
1745
374
123
541
718
207
1234
217
215
1992
1225
1255
2104
489
210
334
216
606
550
691
1161
121
232
1800
880
1695
1734
528
379
612
240
1391
1340
645
785
498
1383
1620
4060
5141
2655
2542
7355
2669
7209
7149
1662
10584
6339
4800
655
883
9011
384
608
2668
118
1008
1409
1005
14055
7013
393
1307
959
534
1388
1100
4969
1158
208
1776
8868
101
2881
1094
174
742
642
229
1217
617
4558
8899
405
131
6121
4206
622
466
684
876
683
1365
666
471
9433
1038
684
141
1104
602
7453
3610
1072
319
132
4910
3772
130
764
363
198
227
417
150
141
1894
905
5858
1676
285
734
1042
9364
869
15039
1699
1259
300
394
213
369
128
1436
702
250
327
171
1582
946
208
1249
300
394
213
342
128
1433
702
250
327
171
1398
5540
1590
562
289
5945
4851
7690
6065
171
9354
1123
9326
5317
295
4839
110
101
200
3026
238
399
176
101
199
1060
8125
2837
8915
3178
1328
7355
376
1142
2927
135
1866
163
263
585
130
3568
163
264
586
130
222
509
678
187
926
123
129
153
139
113
3704
1762
2622
2253
487
9622
487
1597
4203
679
1054
797
332
402
134
497
300
1699
567
541
1653
672
992
227
165
435
791
4063
4453
972
9417
2640
7847
700
5225
499
5865
2861
3095
11553
3217
2711
4138
3474
306
184
6854
104
203
469
5489
3916
9626
422
991
1824
1522
480
356
639
300
457
2043
504
380
395
5040
6966
225
1097
525
461
453
141
174
121
166
453
5534
1886
462
2251
1878
463
141
123
154
242
1426
6278
957
2214
707
324
448
156
140
234
204
1021
224
162
2436
244
365
112
1362
2140
125
263
417
261
157
110
146
232
1777
103
2553
110
185
546
139
1943
258
212
894
636
601
609
446
1082
726
3023
661
1195
155
350
8023
377
969
613
8802
873
3476
942
281
124
321
200
732
2541
2870
9572
361
1969
1054
1282
543
252
481
1096
806
7943
1847
1285
5840
1285
373
4631
2014
1025
365
155
239
224
471
199
252
112
270
157
1961
105
382
209
565
2764
2814
7302
4980
513
303
2532
4832
654
209
257
2158
156
4407
4191
1410
672
2591
964
728
691
161
1590
946
209
2632
988
728
691
161
1404
3125
453
1439
177
493
2789
2414
308
211
1756
14937
417
2636
480
550
2161
578
829
447
1348
684
553
567
211
1403
338
3099
152
510
5119
122
436
8757
5989
3563
218
1052
190
7498
5836
15006
1371
991
4976
4731
6164
7582
899
1759
2591
4045
584
756
8858
638
815
218
1272
6973
388
728
13467
816
332
633
2112
214
1129
231
200
212
102
532
136
344
243
5333
9530
3527
108
214
485
8790
2010
4571
8685
8918
244
911
1173
9968
1826
168
517
531
1227
172
226
318
125
209
611
14048
314
448
1013
2206
241
539
594
4762
2359
1109
7718
444
646
4369
115
1181
179
110
123
402
267
9385
8093
13668
825
263
6320
576
377
357
168
160
452
325
598
1335
7676
983
12882
6239
2754
1554
1313
981
806
295
286
608
151
302
2301
229
213
133
1415
1518
326
554
263
278
615
159
137
136
148
127
872
524
688
4580
3656
5677
239
227
995
295
616
219
5777
2689
152
110
486
208
1006
331
496
611
314
1432
2886
636
2461
187
383
217
141
993
120
1057
2042
8646
8939
768
598
454
2630
1117
401
512
576
1612
563
2256
5665
607
6087
1185
3018
388
7376
3988
998
1305
547
639
4021
11881
1190
232
1986
1481
646
1308
5233
9555
4921
2632
1829
602
846
1757
329
244
280
308
4870
453
228
1422
13699
561
2288
1215
5209
2270
4262
14447
540
2715
9398
294
578
553
109
1821
946
959
119
416
3050
270
126
1345
7140
2033
1013
1329
2287
1908
343
351
236
142
266
264
377
380
400
538
1256
958
7925
418
4870
2078
792
568
2852
4352
932
5715
183
279
665
5484
1318
1763
916
682
106
152
1488
531
1898
156
133
107
197
264
310
987
258
310
3017
166
8449
5992
2586
1869
130
284
165
3850
6899
15530
359
2654
886
5904
364
1121
138
479
478
2380
4345
4033
478
3188
163
7356
1425
351
1187
448
7283
4992
8070
583
112
170
231
149
183
233
433
749
607
4128
1721
230
111
233
151
181
5589
2796
478
1716
245
234
1275
443
309
6204
4746
7432
3736
343
108
422
195
1860
1230
281
245
165
1910
315
279
197
949
415
769
922
255
123
2265
156
741
3017
9494
635
4323
7589
4676
343
722
839
882
3435
2377
2811
220
1655
306
2358
1875
101
170
515
1410
6099
1515
348
957
269
743
137
552
197
290
109
7445
168
783
171
403
1724
2302
3855
4056
5131
14556
5757
661
3418
113
198
122
180
176
114
168
117
245
1432
358
269
310
1633
195
457
837
336
7288
4970
1205
2227
8204
3376
177
316
412
308
419
1377
160
161
182
173
313
493
245
231
196
110
3622
293
212
232
1202
291
189
505
2341
261
113
157
147
2844
189
211
160
104
113
158
279
1751
1729
1423
382
8393
1797
815
129
3304
4623
5010
2056
2410
319
1862
1866
160
347
222
105
107
300
233
226
299
471
130
239
14101
518
630
8797
747
2119
158
103
346
186
107
107
228
249
149
319
280
167
389
532
206
1093
153
751
308
390
505
371
137
105
711
620
446
477
212
1693
102
381
317
6779
1697
1468
4065
8174
2655
658
3600
7319
5327
238
249
261
286
265
172
176
1371
3772
318
261
286
290
104
172
176
1377
418
8096
7433
1386
238
299
261
286
264
176
773
3962
257
1008
418
3252
311
489
1819
272
117
103
354
103
354
1886
104
844
1446
458
1038
598
2706
182
166
262
394
415
1470
3506
6501
9517
3776
924
440
3850
178
358
936
12097
948
255
506
1994
143
7834
698
5445
4733
6961
122
7161
1246
422
415
318
176
312
423
355
255
185
455
437
1132
383
3264
585
7290
1325
931
424
415
171
473
451
1452
3985
1890
363
453
440
624
246
162
2837
349
641
355
998
4569
9307
5664
3002
1635
1211
6285
2296
3990
2289
3619
2788
267
1270
5054
268
976
164
114
2514
445
517
147
1548
808
114
334
755
227
335
1523
1968
539
100
344
106
400
172
309
332
163
195
181
409
994
1103
671
1448
506
591
266
259
250
711
122
1626
8224
6438
3006
1233
5016
6597
1401
2088
245
312
882
210
2118
232
313
994
1432
233
163
302
4196
138
186
106
2952
1901
867
859
2960
7426
2052
15057
1260
1492
536
747
1860
1487
508
170
1315
636
2053
532
301
444
211
1516
1300
2577
10392
1547
1926
644
10403
4623
4676
6777
810
9474
5073
1643
269
3006
233
186
136
186
652
286
311
146
3400
122
526
322
1405
3120
1847
1757
1034
3744
686
131
2074
2210
5578
1606
5261
8142
365
247
1495
7726
1681
8064
3321
7567
9593
1585
531
753
292
753
292
670
468
251
299
141
102
1271
209
106
936
204
1594
209
609
537
712
229
288
287
1867
455
3096
342
904
152
466
15433
209
759
378
149
101
111
1029
6825
2039
3765
5489
4849
2206
108
245
144
204
106
2326
595
4028
9519
3401
840
971
419
5496
5366
2620
434
403
437
1175
7751
4710
224
112
1896
323
386
186
269
177
106
310
231
235
111
1820
2125
218
564
652
334
1444
884
248
148
166
805
5761
4692
353
430
6466
4359
576
206
1058
745
238
124
2458
371
378
382
180
119
678
634
466
365
3302
2321
830
9015
885
397
663
187
1202
279
376
1067
468
4524
140
601
1436
893
3218
7681
3988
4137
4886
7477
2039
534
1625
4820
167
1618
497
3091
2262
321
448
339
309
535
483
477
451
4226
1727
1833
456
1405
693
187
570
282
2780
9474
5223
1056
798
1350
2025
2912
268
234
316
881
123
588
1096
7283
534
403
201
218
3177
269
1428
2486
4402
9592
2393
158
262
11977
1818
8945
7326
1963
1872
1474
644
845
274
1192
224
134
140
163
136
1198
4899
195
2048
5757
1779
2015
798
1137
1035
282
1402
266
2266
361
609
645
531
356
2819
247
212
1057
119
1645
716
839
209
183
387
196
2218
1202
412
111
501
776
914
271
700
398
1096
1422
208
109
943
185
1588
111
499
774
654
223
566
756
597
1413
226
611
4026
281
338
1654
566
402
363
207
1722
379
5700
3133
204
13642
670
213
229
2472
297
432
463
381
374
5309
3913
5302
101
315
668
1445
4331
784
1458
1603
28667
189
319
495
534
669
236
995
5394
358
210
8150
1563
3591
917
623
306
193
387
182
926
1190
2370
4364
1015
9124
2971
162
142
176
175
542
307
328
530
153
176
174
7559
4386
549
1124
3477
1231
12393
2490
2501
700
6332
1712
1139
107
727
476
925
1019
7371
1740
1009
958
1012
3643
3705
205
312
1101
270
131
680
345
167
137
5926
547
167
127
2572
345
167
127
2325
547
127
410
123
285
133
359
463
334
9528
162
133
700
173
116
380
214
1592
886
875
270
455
3648
9382
1660
6248
1845
298
587
124
649
330
687
539
621
225
235
223
188
176
539
621
1586
902
208
1970
587
124
649
330
687
539
621
167
1399
2851
1120
1330
3965
1118
3343
7807
4830
334
6183
1510
1804
1474
2887
7779
1019
117
338
473
787
207
160
829
748
761
171
1135
4128
3743
1121
316
240
6145
1744
477
430
450
860
3859
3726
3255
11880
868
345
1736
184
209
128
140
154
489
696
192
145
133
123
567
359
445
652
612
7100
3271
5587
5658
550
101
201
226
861
287
2686
1157
204
136
112
795
8405
169
1595
7387
723
531
4217
711
6632
805
428
2922
5782
643
785
1502
497
107
818
431
904
197
334
287
2952
633
5853
5710
569
819
109
496
5629
819
109
1928
3183
7295
1609
2480
476
125
124
294
174
116
544
247
102
719
1388
2573
941
5714
390
486
342
8911
2722
113
1931
439
1594
966
7916
1672
7074
104
10628
2929
565
1327
1533
1040
1414
14918
10535
1388
472
684
429
441
13404
2255
120
2997
1115
355
203
796
109
543
7825
2375
2482
2885
287
10477
8902
5074
1582
213
5908
324
1266
428
269
186
188
139
8933
2943
666
1600
921
11821
276
651
4394
426
9127
2541
835
1771
1963
471
309
177
376
555
1226
455
2268
6619
1837
5081
1545
7275
7489
1555
463
2317
327
705
2223
1007
5011
707
1888
186
14965
2088
2534
211
763
663
7749
1639
15566
595
607
1627
4369
7307
1687
1122
431
7765
2266
160
6543
367
2250
450
142
122
270
187
1905
2180
186
421
115
878
8242
115
878
2226
1970
110
286
7372
398
1116
1327
593
100
180
253
107
211
4978
211
109
187
1359
1076
5288
618
371
102
1487
286
1411
6719
360
185
167
363
109
196
112
1894
674
143
760
245
160
215
184
160
273
1288
146
9682
2109
314
1051
160
816
406
181
389
1279
1346
620
340
393
214
661
858
9659
3710
3747
596
1796
584
3356
550
1076
4931
3791
3600
9359
1118
141
1820
2646
4894
193
2706
3973
1043
2545
674
3533
6900
6818
3352
1503
7339
14025
5561
163
1993
210
534
1709
473
424
498
368
1130
630
1287
170
466
816
6605
1213
283
479
3767
1156
909
455
5636
984
152
612
107
212
1069
109
3065
1144
1155
829
456
9158
4023
1590
531
3802
4603
753
114
121
170
790
362
365
459
1638
128
215
392
164
1730
443
1094
402
337
7858
810
396
338
1472
1303
128
183
421
602
474
883
7698
2077
1459
452
1345
2028
440
127
2228
1694
1985
1307
650
315
454
6254
278
129
1032
599
1070
726
381
7538
1787
2674
1857
1294
1016
7237
11131
1740
131
235
253
1343
148
123
132
993
327
1550
1600
232
1028
470
3087
261
7636
382
203
1610
122
158
369
4780
5126
2827
9039
265
220
1675
285
191
250
180
2886
2197
5199
700
8380
5203
1153
8154
4885
1887
595
8386
3860
9279
8923
127
8125
2902
1413
4279
393
941
105
140
134
655
238
546
171
1381
5433
2448
6584
5212
1911
162
381
117
253
899
380
106
137
475
1245
3115
4057
239
312
584
6512
9446
2592
2203
4171
2095
7459
241
1283
573
360
1002
644
964
198
1965
3110
3670
5764
9585
896
1810
174
9406
3888
3425
592
2792
3890
1852
862
1459
657
831
411
867
959
421
160
170
252
323
341
136
134
706
168
1431
9409
2101
180
183
2068
323
7428
523
6370
262
1005
9149
8241
150
620
2362
471
335
283
160
2017
2231
895
505
3786
5609
3270
367
1854
578
239
159
274
275
114
294
359
261
1013
2777
9784
962
1179
5289
4348
8712
4148
862
11300
914
543
1554
1400
179
376
1213
2073
8190
957
562
326
591
5517
6921
4915
581
173
3591
5343
2270
7127
1474
223
5037
4451
3911
215
1837
7385
6307
649
1856
1109
5378
471
1118
422
1748
570
2006
3166
2310
3956
1771
6339
1144
204
1059
2221
1415
934
1202
13732
452
273
306
193
269
245
1334
1409
308
199
171
266
233
1715
522
2320
1489
1596
8323
7323
1218
393
1847
2501
1064
3392
2629
5060
6777
4014
600
281
1121
229
108
316
1250
2777
142
8655
2556
9338
3766
7010
9508
4261
462
685
1603
2735
14700
9163
1288
261
1571
1380
4159
198
1343
264
4864
2962
1573
193
2803
701
7228
2748
1043
4350
348
196
3067
6401
9430
2869
5701
1960
927
1948
2185
652
543
131
201
248
352
234
1903
1014
8656
210
3987
3053
6248
382
3112
614
4709
1011
7400
423
1107
160
210
210
168
155
1744
197
201
1070
3714
220
1274
1091
245
540
235
169
169
611
214
276
456
691
623
214
358
456
1241
462
435
745
812
146
721
672
296
1426
132
2637
937
489
225
694
149
1237
197
248
1095
3714
220
1274
672
540
235
236
114
104
122
1166
962
1426
132
419
672
127
672
641
937
507
185
694
149
1135
6391
9134
4963
4649
2885
761
7408
3274
4435
2532
125
2954
390
2241
4338
4997
636
417
8001
1567
8164
3339
430
473
786
389
313
216
122
444
1210
2445
223
1237
250
114
217
266
246
7449
137
227
384
263
4088
988
6488
342
342
4651
3929
3498
1337
3215
483
156
6635
449
483
131
695
198
2439
7399
8377
622
445
137
1727
1454
141
389
328
106
294
1973
1225
361
2892
568
6240
1578
8145
4058
521
902
6541
128
4091
471
2270
697
409
107
5236
316
1923
110
116
244
341
1151
285
120
1173
182
106
176
478
107
182
2399
951
269
3637
153
111
246
1900
3865
9522
9767
9299
160
519
122
523
212
595
564
226
296
220
241
1892
349
240
519
1176
7300
720
110
229
429
241
210
209
199
420
325
165
263
2023
777
1093
1342
7387
651
231
167
422
450
2471
1333
444
1358
225
2582
1230
1065
317
794
5397
524
721
291
189
160
8129
3806
609
4818
4515
259
438
482
109
2734
6117
103
138
317
755
468
320
468
226
302
2162
586
696
562
526
1081
506
410
468
271
256
1965
6404
1948
298
1866
184
142
289
680
1867
1638
10515
2603
103
186
187
232
424
117
859
325
139
370
105
904
103
361
1061
1573
153
8135
153
457
9039
2532
399
734
8313
342
1528
6685
410
122
379
275
100
3046
2229
1608
444
147
197
214
184
3577
233
197
184
726
1889
803
600
436
594
243
1339
1030
803
144
463
1147
529
13922
1448
3648
2922
2474
700
8177
9155
893
151
209
210
170
305
282
246
168
326
9351
1317
1954
3878
197
211
4267
5281
110
159
179
278
5997
9417
173
1276
254
2154
118
543
112
4686
2776
1282
2126
352
684
8796
563
279
3760
245
173
218
499
7535
499
874
100
156
248
1340
516
550
138
8891
938
932
236
373
254
311
134
139
511
431
181
1131
104
305
8918
978
2044
10102
136
1849
6186
134
2719
247
1078
997
195
6374
2832
216
140
333
1740
1376
631
1163
1041
700
2013
8094
706
1185
2710
404
629
563
5757
1268
8583
535
357
252
2159
119
1484
175
330
199
310
4933
9606
3980
7459
798
456
382
137
124
161
1769
1328
927
152
7176
5870
282
108
472
138
3954
4095
6897
154
872
536
265
256
604
656
225
277
466
146
172
2185
1166
651
2175
254
109
702
4425
3376
12075
4174
9506
3977
859
8950
2187
5808
4030
370
567
486
1407
135
832
780
127
758
1408
111
170
326
250
661
943
1231
1189
2393
2709
1913
1241
3503
187
1037
264
2718
1489
296
251
660
732
506
121
1594
134
673
267
241
206
2714
1484
296
657
733
507
1402
611
377
4979
7263
1291
682
4601
691
3396
469
787
3881
4006
1630
146
209
2425
427
189
117
411
1434
6711
1023
359
531
1102
7361
1532
1646
143
366
175
7963
1458
798
544
3567
275
1020
1959
453
797
541
1197
125
222
116
165
156
540
1431
1647
2247
2079
1399
1255
452
723
1561
664
103
183
131
1117
1681
482
230
102
866
1556
456
591
102
103
183
249
1117
847
3047
616
950
736
120
229
4993
130
699
485
1052
2160
5188
2108
925
989
301
523
337
881
603
391
2864
483
395
151
1629
2125
2344
2893
1814
2080
6917
2488
2088
1055
217
9385
2697
3556
7392
1537
3644
1273
1058
1713
701
502
5530
6412
479
5440
337
1904
3067
1951
1224
141
137
137
141
447
1359
3745
5287
494
4705
4552
382
2770
126
248
246
156
591
217
207
105
127
14728
2384
13017
1355
1217
246
156
107
199
214
107
1903
1482
490
219
187
1335
323
7317
3443
1568
525
725
1934
139
160
205
268
1167
4073
129
160
253
207
451
485
387
680
669
4498
7753
2655
3982
2286
553
948
920
873
230
6103
350
10429
588
1092
303
2722
375
426
192
290
172
198
209
119
245
2968
2220
297
172
195
209
118
1631
1301
7435
3469
7547
9440
6114
2559
1000
171
1997
7376
1126
1373
4389
670
977
511
733
212
310
1251
1440
453
136
179
139
226
188
186
5597
426
154
226
155
234
457
265
1104
12702
393
136
131
146
109
129
1885
15563
377
2807
124
695
6848
10904
5021
6644
2747
337
6471
174
174
269
386
652
1624
1220
3324
323
1243
9057
411
303
340
1385
677
540
617
1399
9088
463
118
471
504
1355
330
2709
5080
3897
5538
1512
817
2581
600
1161
5184
1958
5005
3730
14140
9362
841
10092
15544
5509
389
1344
3275
170
124
188
133
319
148
138
268
816
138
268
1857
124
205
138
268
206
124
188
133
319
148
221
138
867
848
10438
3043
221
110
333
232
422
365
205
939
450
218
318
266
5651
100
219
319
200
134
121
1802
289
3773
681
136
408
871
734
846
244
163
1611
444
364
397
852
1430
365
8031
7578
1218
131
180
156
845
2687
3342
1091
7444
6706
1648
639
268
573
754
249
154
241
114
1980
203
222
119
681
878
309
983
3617
710
3241
324
2546
1063
1351
509
3389
138
115
3209
503
126
2162
1938
7546
351
9000
9047
218
527
145
155
245
2106
414
331
527
145
155
245
1650
451
254
328
288
253
101
176
345
142
887
8050
5924
6262
454
305
216
286
145
187
131
1689
1200
346
6914
648
2921
703
652
371
4698
4035
1722
479
535
188
188
375
106
679
686
4236
1617
5394
3426
4290
5645
3365
1810
1750
8155
2017
238
2620
381
216
317
801
809
1442
7469
4738
2928
2975
4043
2980
347
2445
986
1577
526
8631
454
1560
3990
1760
621
715
3269
1715
1985
115
345
131
3547
135
160
345
131
2184
2098
14911
1692
1649
571
2440
5710
7518
185
128
3154
9088
123
291
182
118
407
229
2368
5134
1394
427
1037
1930
6990
1933
972
1798
306
449
213
127
1864
273
323
2003
1281
181
503
403
212
676
182
524
7367
1397
153
1383
598
1368
458
141
3163
856
167
262
677
309
445
189
129
3870
5001
703
8100
880
11289
3962
2170
1717
5178
8160
320
621
538
666
218
712
675
946
301
179
611
1189
556
1541
1351
263
1017
765
198
588
196
349
1869
1657
234
122
373
783
6252
2798
4776
271
4563
1297
2241
870
707
4687
2160
171
327
451
2047
3226
286
345
450
1431
418
1645
1289
170
618
125
573
667
255
188
445
144
856
249
146
9267
150
1288
209
106
862
114
127
1471
170
618
125
573
667
251
188
445
145
557
982
306
150
1288
143
2546
233
1571
164
2548
138
162
1073
114
613
465
4069
1368
2561
623
120
994
880
208
201
123
168
157
1708
718
157
2412
3879
9527
4820
1314
117
457
114
2126
9644
420
187
132
103
154
277
105
1762
612
366
451
1060
508
531
154
679
143
561
162
293
123
125
127
332
1987
1775
767
147
949
5384
1896
2871
2012
706
8094
412
3165
6454
856
110
1868
299
178
177
203
301
1706
9422
1989
563
289
135
116
665
732
674
260
292
326
1170
469
384
886
674
324
1759
152
1689
1181
1557
442
1882
522
739
346
590
6924
340
7495
573
1741
168
7325
689
239
1386
1706
115
203
168
178
3953
647
2619
7433
4425
3242
1433
127
526
504
1241
2014
155
199
119
332
233
283
178
718
141
204
128
4160
8898
9258
749
1763
348
255
1347
1660
1410
9477
157
1102
1727
109
138
4755
164
207
736
103
179
910
112
113
382
616
1353
109
1065
276
277
480
6629
10360
185
225
1963
260
737
1662
355
773
603
332
807
109
288
128
983
1283
484
609
211
2162
317
760
1013
2729
446
457
181
253
114
238
1464
6602
715
256
1520
3291
9478
630
4190
436
1916
1570
331
227
455
560
392
627
2161
691
4222
804
6574
1409
364
718
681
321
1741
373
1289
836
767
179
303
644
410
4723
534
1423
1034
1029
316
9136
3122
221
149
192
145
174
1219
3960
5968
170
468
1590
1729
3938
4255
3161
15007
1864
3087
4917
2996
115
113
2268
132
5807
266
136
264
163
204
164
136
1734
588
109
394
146
160
122
378
114
290
235
323
449
272
264
2601
187
160
134
1556
2569
123
376
464
128
468
175
216
151
341
119
154
400
5479
526
216
147
336
117
1914
196
207
1215
6461
1463
178
1229
206
650
614
244
1863
1649
202
1109
3118
2046
6034
1793
7373
7287
262
2249
6641
2804
1180
2981
311
429
169
196
530
1979
7385
1038
108
196
680
163
1139
880
229
243
2771
1341
169
190
776
913
463
733
3648
1571
4849
2775
15001
4424
414
224
272
227
121
256
346
1864
2291
2631
1834
804
327
138
508
5049
2077
102
1855
259
139
508
968
7284
7173
1932
591
308
989
233
5454
2155
13263
240
737
1586
956
3409
463
1159
932
1885
1857
9534
200
957
6528
4347
376
3750
337
225
2205
10588
1008
2144
148
228
273
240
141
467
922
294
656
203
129
2332
125
105
290
289
233
366
2493
256
275
202
193
164
298
1570
2171
414
163
5624
655
1395
1913
1136
5327
870
209
1256
2374
1329
5695
1823
1572
115
197
486
289
140
119
117
107
119
3250
1194
382
327
496
467
2932
586
3265
382
327
703
148
580
8736
9445
2712
1441
133
168
1522
662
210
512
113
800
302
1048
127
229
6241
154
3118
264
1984
13715
970
1147
1605
711
618
131
233
187
191
2831
1287
462
8949
1559
498
4704
10877
5098
103
149
559
1052
3766
621
1055
1977
713
259
398
165
110
160
1333
916
1174
1500
7384
2208
364
418
319
126
272
599
217
127
250
334
107
108
1889
298
2089
1955
532
421
635
4151
1882
2280
595
1624
595
4899
692
839
209
5033
3119
7489
1277
547
1364
1735
967
1729
6131
849
357
403
483
304
543
685
108
172
258
239
760
1414
2109
1231
2131
2798
1229
178
1938
3833
2317
5662
1759
999
810
101
1296
231
190
927
553
342
7183
1872
476
4319
1149
998
13348
3874
7261
1591
120
527
1687
271
4926
208
947
710
628
5205
3412
2647
8911
5233
4728
10149
1724
832
809
543
837
980
1655
430
234
794
302
234
122
246
429
405
2649
302
234
1376
114
164
316
234
122
246
429
430
702
463
1047
2726
1658
4662
4914
104
760
2062
13282
485
278
215
316
318
531
357
661
105
1074
1696
380
12674
203
540
3774
370
105
259
3314
11149
1051
4470
2168
530
544
3048
4330
6275
1766
11482
381
1059
3213
410
1941
5365
1309
2283
1999
267
7328
335
1087
1027
272
156
205
365
120
2951
9207
173
146
190
225
121
139
128
681
995
898
273
622
195
120
748
257
3638
142
122
378
347
13596
1038
408
126
111
352
441
328
428
185
448
2456
8837
124
545
2026
1806
803
494
1779
114
896
448
588
3442
884
294
450
736
210
2006
300
588
2090
439
594
1899
405
1224
628
1452
335
304
942
8076
335
353
1124
389
2054
2825
259
1968
1342
456
721
11227
3365
655
1090
510
5242
4008
750
1037
115
123
129
153
122
819
200
209
1445
2709
268
1209
548
3738
3771
392
4755
523
247
264
104
2671
233
169
194
209
234
255
803
1497
5903
451
264
671
244
121
2140
529
700
9352
1704
115
451
5240
703
8182
812
142
191
116
510
477
298
153
381
240
980
974
876
1624
1884
1689
266
776
5579
345
136
225
192
300
331
395
2717
927
1661
1060
1530
14891
6891
1660
228
350
165
511
306
662
176
815
2370
6727
1540
5063
194
3357
222
349
347
1650
256
913
239
525
309
4951
224
1981
2646
6721
4865
1422
186
140
131
123
7502
1253
1539
2172
6375
130
1774
230
3952
7828
4980
2091
1033
3557
14434
9091
590
7356
7297
1645
467
440
9313
3681
212
3120
178
426
4580
1652
736
166
212
139
237
426
852
2161
2637
947
7442
3040
1282
108
328
191
228
234
372
272
508
4822
144
162
181
377
1197
6117
1276
537
981
2845
661
252
703
1522
510
183
145
387
1466
1450
473
3729
319
270
1063
1190
8918
1047
743
7410
1491
478
2114
2880
3882
480
1632
8892
5779
551
716
1108
115
12001
2615
790
9484
281
717
112
8659
2581
297
1493
174
124
2114
1158
298
219
845
1731
467
185
619
133
275
103
807
1573
776
608
371
105
158
121
1025
5214
944
581
112
711
3927
726
938
2450
1925
157
14427
8097
6381
683
187
789
672
970
123
7316
2990
719
904
2663
1931
115
325
381
102
189
345
287
119
138
843
563
13897
4804
612
141
519
385
897
1049
487
11424
4920
262
1259
112
706
907
121
161
260
581
506
566
1848
608
464
342
3155
2020
158
868
5973
340
279
168
2826
663
177
280
205
146
2946
6028
1237
4320
3284
15603
5316
101
205
116
123
110
290
415
2223
501
3069
169
107
104
220
330
306
454
12297
6674
1536
1999
108
2642
1025
121
9331
1035
455
1122
2127
8979
675
4406
5445
703
1225
7054
2647
1285
2927
569
206
932
110
206
2541
868
310
661
528
599
1586
2450
210
501
248
423
409
130
202
189
139
135
137
609
1605
536
4474
1260
2156
1116
5584
1875
1054
1117
695
1761
1709
6716
7497
2082
1331
210
308
111
2501
700
124
270
2816
14935
343
274
344
126
235
1418
102
366
376
547
689
1647
2223
7688
14990
1270
751
1082
801
334
1900
223
108
164
596
180
1861
560
782
106
470
5188
719
312
108
646
434
163
735
1754
104
196
262
480
7356
478
807
404
177
209
5286
1311
7251
423
165
7642
6909
534
2564
2841
129
12935
1504
899
6220
1185
743
501
561
636
543
626
525
746
340
291
1815
511
892
6876
6326
1622
500
993
3638
596
7600
3727
587
5360
706
5226
2991
176
343
207
154
164
345
669
809
1920
126
304
106
2047
1220
215
2495
14993
4692
985
928
7212
5014
915
1758
130
314
107
1247
172
256
394
206
1471
1003
1054
140
402
752
305
4715
1003
1399
110
622
538
711
310
615
1374
1324
6698
5858
185
6854
623
150
1288
348
259
107
395
191
2690
129
730
3122
1236
2924
361
263
287
1455
7485
7548
222
955
1215
1563
7290
5016
695
1519
1193
2493
3613
3934
268
4922
1165
11615
5298
684
1235
7172
5048
1311
939
263
849
967
7957
507
6826
4268
1635
694
488
4882
10331
2844
7346
3036
221
115
390
177
225
411
150
4984
1409
139
526
570
14572
439
259
108
7242
5007
2066
137
680
219
972
140
876
841
844
7503
556
480
9327
7319
538
6956
141
483
7130
5004
1811
181
1556
1596
267
3542
140
173
1807
228
473
1452
8902
549
107
422
128
159
103
106
178
410
282
245
138
259
221
140
511
242
2128
101
157
670
118
144
5536
708
102
157
670
118
144
457
1938
8643
1372
1463
1031
1046
422
1630
2167
2007
1566
658
1978
10086
4784
591
684
1589
1214
383
274
205
161
382
173
128
2568
130
232
269
879
1995
261
255
535
2141
141
299
222
187
176
426
416
140
267
162
4970
205
293
643
1527
7098
2677
7481
128
218
2066
604
491
381
593
2167
1230
275
432
366
3455
593
1627
149
7446
274
149
1316
155
2195
5075
146
205
158
254
1887
550
963
7645
4069
3590
1967
362
812
151
498
868
289
130
397
4201
502
5657
1519
118
271
227
708
273
104
9589
2016
465
2048
361
660
178
132
3881
480
427
518
475
4714
2265
130
1166
5040
130
1167
5041
130
1166
227
5161
703
1942
6323
117
1397
3290
5421
2317
2950
1064
836
397
3097
1252
1916
106
199
169
2673
1565
505
3217
228
454
4508
146
418
1142
682
215
535
395
306
2155
2510
134
934
1973
1983
559
325
589
3204
591
593
239
1932
1195
437
1039
2544
9466
5066
6528
1583
107
548
966
9041
1372
2216
140
207
1185
273
314
7332
1954
1950
7231
171
1050
2643
1072
562
414
1277
146
207
240
460
206
2342
6441
7367
1636
1414
2920
7355
8183
703
5146
777
5593
2595
239
3782
2783
3146
339
344
649
252
132
316
1097
8617
205
2723
1490
296
229
660
113
734
506
112
1404
5654
848
2572
7451
4324
5981
6195
727
441
144
2284
166
1389
163
374
146
333
559
116
1026
664
2550
1031
160
275
734
1830
152
776
361
352
181
9487
521
124
1166
673
521
6121
1077
3619
3464
5452
9758
3204
454
288
10763
2822
461
1893
1121
289
1952
1685
101
217
104
813
1162
6382
7504
399
1603
1892
596
108
618
182
211
3260
2282
369
1475
136
2375
5144
10619
103
1569
7416
429
472
124
1136
359
237
691
2856
1507
1301
565
238
359
1153
124
615
5345
1962
243
1489
376
9574
1044
128
1955
285
192
278
418
2086
453
287
4432
522
7474
615
199
185
356
877
518
1123
330
3016
4621
5266
5165
3793
8674
658
232
8354
475
2849
7888
6795
1141
673
6651
4544
2898
1556
988
877
372
411
305
5876
5785
11035
2244
1651
3182
8618
215
3625
1136
144
1504
1067
128
196
4777
3912
11958
2082
3500
1036
158
433
436
134
195
672
6335
4934
397
8135
1571
2301
3769
757
8817
639
5430
649
753
1025
4629
2127
9506
2330
4035
2813
1938
2065
573
143
213
242
137
3480
158
242
1492
618
1229
578
142
213
242
1490
158
242
137
1490
112
222
5526
578
430
440
137
1639
1668
1339
7458
1477
4244
5627
3842
1630
207
287
2445
1560
9474
11204
6431
456
347
268
352
174
7021
505
459
1024
449
7361
3904
1603
2230
252
1925
4513
726
2870
3844
809
393
10155
8901
3390
290
504
333
179
242
493
175
1146
104
3049
730
201
282
362
1553
285
951
1632
8718
9294
1624
1927
386
849
599
541
9356
2136
115
1215
544
3583
333
277
112
443
404
170
153
172
1633
5463
9135
2237
4361
1483
4558
895
3001
673
1477
2598
1481
1715
3736
2032
213
136
625
14749
1187
162
162
281
641
363
467
429
1491
1388
1625
3420
14768
3345
4199
701
126
139
105
148
125
328
1774
12768
238
211
1177
4725
2607
4699
3410
1846
692
1008
593
366
156
1401
142
812
652
202
178
1354
1312
3372
10205
606
839
9507
208
127
178
160
183
150
349
400
340
255
130
1321
9681
1186
242
245
170
177
155
525
724
2591
4639
715
1688
5479
3720
1230
3112
119
100
13346
5405
10840
811
215
334
447
1875
1473
5389
13929
258
108
769
8944
454
12011
755
106
124
111
236
100
106
554
165
148
272
128
667
1360
653
694
418
136
8873
3975
1767
797
4933
4983
5022
921
1089
9335
7369
5075
1266
1288
1138
162
7304
4161
3178
812
1124
169
210
187
290
195
369
8538
134
4134
8555
1025
14958
193
217
7445
104
7266
2269
735
1678
897
621
553
328
245
1208
1221
8301
4895
334
155
4482
14954
2014
485
5645
9671
2254
652
4494
4511
1101
440
128
203
6329
667
1011
2729
809
848
840
8529
740
1725
171
178
113
119
177
300
333
136
3345
171
177
113
119
177
224
136
323
269
1005
207
2021
776
1158
4034
3210
9792
111
4361
2197
3074
867
9323
1928
13758
378
1803
1715
142
770
522
3083
158
220
771
522
1389
4542
1552
171
4781
596
4766
348
4731
2072
9478
2712
304
180
134
3346
304
180
134
3346
305
180
134
3346
304
180
134
996
599
2857
8614
910
1077
1779
7870
309
3425
487
8399
9471
314
3451
440
2603
4007
4100
484
428
409
143
714
639
681
727
544
630
163
1591
931
209
428
433
201
639
418
181
183
671
698
695
544
630
163
1401
3318
2050
914
2174
9420
11668
493
542
214
190
1511
1414
3238
4207
1455
3885
2920
8986
122
6954
2310
3729
265
1426
378
1654
5106
2273
222
1289
3773
340
108
947
1754
5163
5284
1066
510
919
266
247
583
125
481
3589
289
996
1388
7378
736
1798
233
214
113
160
125
131
206
382
356
512
126
489
446
505
1049
4833
790
104
1161
3157
450
497
1893
355
211
197
121
540
129
254
474
1410
178
191
499
497
709
713
1894
127
5953
7268
594
100
102
1802
1506
1204
107
3806
5125
4316
121
1321
483
4455
1280
3230
4593
545
3044
1404
169
566
543
716
251
188
1117
1073
684
253
229
360
2620
2291
615
2493
1691
3830
615
1147
6580
1127
351
269
1551
810
592
1832
977
1916
221
9332
7888
7461
3943
6215
9504
155
103
4025
504
198
105
727
1267
7397
332
114
723
173
172
105
332
643
489
13081
132
398
340
7169
7365
1217
3832
500
1130
150
317
348
217
4933
6345
293
364
416
5105
778
1373
2164
114
472
394
303
772
1897
285
979
1347
304
215
264
950
626
1525
351
2810
402
476
1562
408
2773
891
673
3818
4955
1365
3216
117
132
143
2106
297
1462
205
1005
1520
9263
7831
7392
444
825
1538
2252
139
270
142
123
265
110
451
184
258
3359
2137
510
364
226
427
2099
417
139
112
396
752
273
134
1027
3265
464
2152
2515
2454
11988
3621
4274
2724
331
435
239
191
134
279
361
195
1918
2755
3349
1072
1506
1719
440
410
1058
1036
5565
3056
8844
6103
2001
630
515
1023
982
1479
164
365
190
143
755
102
216
163
117
141
208
9110
553
127
139
287
612
635
104
268
5166
697
1209
561
7772
7531
141
7804
6451
1625
6809
900
909
1303
2374
394
1013
1159
4340
2408
810
674
715
4498
1346
5704
253
1029
2655
1401
1876
531
433
2065
1414
3931
1273
636
8789
177
398
512
3280
1400
1464
4121
825
13669
696
503
3415
149
627
116
145
749
102
218
318
167
106
143
230
147
112
201
215
105
902
272
324
164
137
1908
6720
899
1508
1299
2372
424
1027
1116
575
3893
1792
620
1448
5406
620
1449
380
2380
811
674
756
504
1567
152
457
4228
986
2651
1429
1925
595
101
438
2534
3285
1044
5403
7315
3390
319
3746
5282
2079
2417
1034
12711
3299
130
7793
5011
968
2685
6415
337
1947
149
145
688
101
5898
139
133
1881
399
191
285
181
233
120
258
130
2270
3178
279
246
1283
138
125
167
617
685
160
560
101
494
171
1801
2395
649
6526
6843
7924
2558
4814
2219
187
193
260
261
168
200
242
689
1638
206
8771
14873
4647
1531
275
5620
486
504
2434
1065
10803
1621
454
226
133
450
158
136
218
140
484
252
273
540
551
2327
216
4009
628
1451
325
115
549
431
223
172
710
221
1240
1254
325
115
103
549
431
171
4863
5312
117
127
372
105
470
9528
1344
7318
1313
1734
1781
299
319
9381
7252
233
858
1463
332
296
2131
7394
2311
9395
4082
302
264
452
758
1092
6653
5002
5923
9493
1316
5127
3523
9123
10359
2032
992
101
162
188
767
102
128
1266
235
158
2604
911
7271
692
5122
423
2549
383
259
100
104
765
209
292
156
1259
102
1330
1626
683
525
231
344
156
359
289
475
233
383
140
600
1107
945
8755
286
881
149
120
127
222
133
221
520
949
219
1403
205
2033
369
100
106
137
532
259
4708
949
3667
5336
1987
483
3627
5195
1407
863
2458
189
821
135
124
415
405
455
1193
340
216
619
502
7950
1143
1406
309
352
834
232
185
579
248
468
1320
269
1199
507
235
956
1036
1119
3166
447
9359
1577
444
913
497
1793
992
7491
2219
385
552
517
452
162
1978
661
2529
576
2318
687
883
322
6301
629
1876
102
289
360
306
421
3565
275
1014
1698
1013
9342
3036
881
304
102
289
360
623
1199
832
1563
253
455
990
204
1523
6505
14932
9065
507
1045
388
613
332
1756
763
2367
14193
5011
6522
525
551
172
568
344
9025
1943
152
275
268
211
472
2209
4916
5053
1490
555
991
672
693
381
8919
124
625
2439
9311
379
150
436
9188
219
887
4052
325
534
123
1202
2102
9527
939
2295
2098
144
3054
1763
468
937
245
320
798
260
1681
135
110
198
554
121
118
344
146
5745
1884
176
253
114
104
504
421
147
1273
4015
2137
324
975
250
2291
134
141
136
918
152
1029
193
409
1679
7830
1001
15397
1300
6700
1537
118
147
196
364
533
553
355
2417
408
196
364
351
13457
209
2224
2290
3399
11168
2154
8903
263
10253
4550
262
152
305
9355
7265
1278
6730
4453
1864
4792
2040
1185
9475
1210
3120
10558
2086
1274
2832
7040
203
2142
5351
8519
370
324
4704
8061
1915
151
383
3602
275
1017
277
1866
1004
492
2126
151
383
463
1284
1220
1408
10278
144
187
125
3823
9436
1202
3535
2601
346
4939
4450
274
120
8232
6344
7540
196
186
250
280
749
1456
621
312
284
112
641
160
1508
204
9086
9445
4526
1346
118
556
7152
9044
362
2188
919
205
4405
390
598
407
335
3507
842
8821
1803
1378
803
560
828
1222
914
3293
2893
12668
2123
268
177
335
1450
931
478
4042
2377
10636
112
103
131
500
467
5247
1259
699
4048
388
1444
3604
463
2631
602
1912
703
536
536
1770
118
927
209
1305
1335
1519
523
396
703
229
578
1583
776
3172
764
1192
4077
9415
1604
1760
4514
15034
4406
3888
315
365
3647
9041
5914
191
166
152
172
243
111
2749
2949
1876
434
1574
1598
358
210
220
713
159
339
139
156
2033
8911
3020
360
210
713
159
940
254
202
146
187
115
7586
4650
183
674
7431
9461
1482
116
4279
440
1690
705
2819
4813
4242
13657
3013
2061
5736
1577
2500
2349
481
5076
1658
410
15551
232
6381
1446
112
126
351
461
183
177
131
205
271
1979
4162
9533
2103
6047
5743
1506
517
418
270
766
5695
4221
450
1325
886
1546
1657
151
179
629
209
4547
151
222
629
209
417
13228
2639
1586
1163
863
117
1021
2242
590
191
108
116
138
2835
9091
1259
6432
2899
139
1233
4499
757
4833
147
148
400
232
903
1180
381
9450
2110
565
1207
231
715
2732
179
2641
1251
2250
398
191
953
998
4495
840
1179
173
5247
700
1483
7086
886
115
124
325
3696
3077
286
370
105
119
7794
11189
103
120
153
149
130
150
1346
11455
401
202
164
412
217
189
491
1794
2418
285
13574
1099
322
1283
2076
14903
10713
462
1919
571
2202
286
181
460
1389
2290
1243
395
190
1027
118
775
9355
2132
2058
2848
210
1013
10004
1783
7382
964
450
857
501
2053
569
377
307
103
140
580
601
3030
193
3000
2582
353
4754
650
683
281
720
10107
395
113
8157
1566
1240
881
124
320
232
132
175
282
1270
624
287
559
489
338
2616
315
279
1189
310
217
664
358
904
169
102
412
1504
871
9458
398
2382
539
298
1218
3339
1854
317
337
853
494
705
1467
509
205
1342
2543
205
7375
111
856
494
6864
12063
1351
767
219
229
332
365
125
948
2268
13055
8912
890
439
9560
1313
2922
1173
511
8629
2164
398
555
206
152
2116
1028
172
519
308
178
150
153
2095
1331
628
156
226
416
2582
184
999
287
1631
367
10082
1249
1540
2758
1515
573
323
240
131
184
699
479
1020
181
799
177
7446
1687
201
1178
841
282
142
392
491
189
319
8913
831
104
3101
622
128
282
328
3088
146
1174
184
492
7708
889
975
468
158
8300
2060
3638
3893
2681
4011
1801
200
1671
516
1023
11432
656
126
406
9463
1246
231
356
822
218
117
999
218
521
124
539
563
727
616
416
153
8077
153
1571
194
138
9255
196
153
463
410
127
315
1736
7376
690
2219
1468
695
1489
614
294
2001
379
809
2108
467
3833
467
1015
452
1029
730
594
2812
1055
1001
1025
1476
516
1299
236
5285
703
8086
3585
7482
3116
515
433
1834
311
265
117
117
8249
1312
8520
4836
15542
7617
539
196
113
205
383
593
3983
4312
1695
330
167
2574
823
2049
1731
221
932
6136
801
7168
613
698
1116
5910
2051
1151
205
287
3337
1178
270
205
287
1335
311
1712
160
3037
3495
1740
2511
241
345
8277
3908
5847
700
3588
1178
6233
843
4317
3596
3888
2542
232
14497
278
291
492
316
392
336
7829
605
392
336
1451
814
319
185
929
467
260
124
253
200
252
252
190
252
252
236
245
252
253
253
245
252
252
252
253
253
252
251
150
163
1481
108
113
2265
124
144
570
390
2708
535
479
282
106
107
190
273
6211
3816
164
106
165
214
3473
3373
8858
1998
144
232
421
159
5538
136
159
5626
2833
118
100
272
373
5033
771
3008
200
151
159
184
191
162
887
13807
564
204
208
251
145
3725
1693
113
247
2815
140
219
129
163
239
208
650
640
308
485
576
409
1896
301
141
390
537
3203
269
3366
5003
4964
1912
261
170
100
252
3820
261
170
100
251
519
426
4229
1298
3225
660
832
353
5214
1252
2005
490
478
1165
363
158
2107
13729
236
1367
239
148
720
205
158
2343
571
8805
416
122
288
839
237
112
247
202
342
3385
6717
2113
4625
2053
9527
5367
4207
2828
412
758
222
184
199
7909
375
8549
1489
350
801
1388
184
586
151
2875
7245
199
2242
5700
4107
3627
2208
3068
8116
2889
5828
1519
128
130
436
717
222
101
1513
2995
2719
348
1385
9225
1158
859
3965
1303
4432
188
131
364
233
743
537
106
4986
1815
550
1016
1794
782
5995
348
3681
3117
1000
1336
7543
533
460
281
148
215
107
117
871
491
174
146
146
12309
1257
499
765
524
219
179
1135
13415
375
723
8765
465
277
498
457
152
175
284
1130
1762
2787
5640
1107
4021
319
116
1462
11762
2204
7127
737
12446
1009
2000
543
656
9004
510
134
2837
8784
7657
7503
1539
1343
632
134
206
345
147
6812
9280
552
3116
606
1012
2297
480
951
224
5564
951
453
1436
1226
1095
1641
155
9895
13021
385
2566
6254
187
461
753
310
1355
2533
1810
104
232
1471
139
346
1711
1927
1015
1895
1999
151
2867
2030
142
225
225
277
1254
449
583
753
153
4806
6484
2344
254
909
3201
294
10482
1907
953
621
872
936
7590
5821
339
755
5819
3268
748
655
173
110
119
219
332
620
2197
6505
249
904
280
420
110
144
108
207
119
9042
101
121
113
358
3032
1195
1119
429
120
8554
1157
124
328
4564
108
104
328
303
774
1139
166
277
252
230
268
881
2110
435
11113
798
712
855
485
664
4591
9190
4287
264
8916
169
167
189
1617
169
167
189
264
192
169
363
109
101
495
226
192
169
363
109
101
1907
3679
1585
2922
2780
699
2500
4201
5104
210
5978
1638
1110
5165
1842
2091
1328
360
330
131
5701
8856
955
208
242
1567
6115
7917
1563
138
8120
408
2246
7459
550
9473
458
385
117
4681
405
5754
336
1930
210
236
2315
282
827
2124
9348
276
153
428
1470
257
155
5162
3337
150
577
195
592
620
783
117
1660
2487
2788
3645
1610
3736
2257
1036
2225
3365
1047
4380
1127
1365
722
841
1105
4351
525
9177
477
949
117
336
109
3549
2215
121
9441
3152
775
1772
5615
724
113
1787
129
2557
508
7141
2102
7594
341
1855
133
918
594
1005
8953
2227
133
918
595
131
2591
430
1286
1560
1584
185
259
189
163
2335
9419
5073
7505
142
177
132
273
756
527
3674
8938
2300
312
374
4998
6772
8844
352
399
2175
112
8746
2970
6713
1918
6148
971
11915
3379
7373
3969
980
116
1129
2736
4610
1023
247
469
318
215
489
705
1191
6461
4235
4103
1441
111
1015
2273
1017
8478
815
151
193
1254
1304
839
3613
8925
10051
616
196
192
731
216
388
467
1597
409
1249
1722
329
1146
266
120
959
423
3773
112
7268
1067
2459
3237
671
7520
224
340
291
517
379
6050
340
123
2761
118
577
205
198
254
398
302
645
104
734
13650
3496
4050
7216
1937
14665
121
1452
11840
5432
905
363
105
121
898
123
837
329
485
892
234
6175
894
235
1980
537
3568
918
938
310
1616
7377
1553
1344
2775
565
251
530
734
351
238
249
110
120
650
2345
6166
1832
4693
7608
13907
8939
103
101
301
139
103
1483
183
1049
3747
997
1184
1061
124
7396
2868
8260
1196
210
364
915
653
944
347
195
545
163
9018
634
276
430
436
7255
7425
3497
2049
631
164
1154
466
764
830
278
317
3384
643
5568
6346
767
124
717
210
477
404
238
615
2697
338
227
2046
2801
410
3550
650
6877
1778
5038
740
2013
2643
1018
444
131
719
123
1070
211
359
1516
2266
169
765
934
448
1383
253
343
351
378
116
200
189
13137
730
112
170
124
233
367
162
1054
117
1319
209
1170
1868
149
3757
1181
2105
149
1248
8952
4846
359
1391
12394
747
1578
983
7886
1565
139
219
185
234
13708
168
119
397
157
1328
104
446
4438
141
681
9563
3542
1686
106
453
1917
8976
753
1331
1116
130
1126
1114
159
1126
1939
425
203
9336
9097
5078
3869
275
744
8326
3222
174
661
273
1603
681
863
669
5143
1170
1933
149
112
152
104
211
1197
3866
514
8020
700
5463
105
391
1799
214
277
237
161
140
185
282
1349
851
1483
105
791
5605
105
791
496
833
2740
8846
1638
131
147
5020
7333
6784
8916
2352
279
403
389
338
9132
1371
588
9125
9799
5132
1501
1131
4943
212
803
148
302
419
1489
211
131
162
106
103
3966
1488
219
131
162
127
371
2293
508
6105
8062
5677
1829
118
371
106
246
3044
2521
140
137
481
129
178
304
9004
2472
2485
715
3937
1806
539
461
106
131
286
182
1374
1042
455
510
466
131
286
135
1663
3621
474
294
113
1640
256
917
307
196
572
1431
489
190
283
162
414
310
235
3377
5637
4242
9609
232
3427
595
685
608
500
149
7462
574
755
1602
1358
4620
2075
199
148
1925
107
213
273
216
417
108
170
176
431
285
272
917
4066
791
1417
241
430
1648
104
199
187
245
325
424
226
126
106
555
260
404
1045
1000
9341
1130
133
298
240
2773
1284
12975
164
119
351
221
307
408
1669
232
3913
640
404
226
262
2973
11286
1220
279
364
1481
369
1418
239
1691
3172
7756
13693
3933
185
149
679
695
2136
450
326
418
226
138
704
374
2450
243
375
461
226
148
136
7360
438
989
397
1791
570
4551
1637
233
144
160
129
177
342
469
3725
290
1517
7032
1052
2675
212
308
261
247
398
331
753
1255
912
177
175
998
4198
561
216
289
1029
1746
271
463
1179
1549
166
233
922
894
208
515
642
118
1401
1609
352
233
316
5358
230
349
233
534
477
385
176
819
7230
1868
6916
3815
409
580
11758
1128
2472
4028
308
1583
4917
932
103
1108
1132
1394
220
614
583
686
939
1776
232
9331
1961
480
453
1032
1051
730
583
1160
6427
494
5425
2098
106
356
649
162
364
167
318
460
456
145
819
363
142
7324
104
112
245
325
424
226
106
552
259
430
1044
2135
177
276
208
119
221
370
264
2477
3193
304
488
117
226
2972
207
1239
8889
2166
298
349
1147
366
118
368
100
1415
239
1685
3165
1271
3934
185
200
690
695
8788
709
2141
450
324
430
158
9418
143
723
380
2450
240
183
251
276
446
226
148
136
7356
437
990
401
437
990
401
1785
556
8222
1695
7011
1027
2652
283
142
532
1602
106
413
197
247
384
765
1255
909
177
193
152
124
175
1002
5903
280
1686
395
128
203
441
476
188
186
199
2506
270
3133
102
1055
11411
161
259
167
317
4084
2332
5305
1455
7908
10183
321
1220
936
7351
4899
458
463
145
705
385
113
353
142
1400
211
753
172
254
1758
7447
461
1359
127
1177
5631
1157
208
1412
3743
930
1118
692
927
931
203
418
261
164
183
439
383
105
1957
444
317
1229
3555
314
1480
5601
1254
7627
120
173
2920
677
6400
12737
609
879
608
899
609
885
139
257
139
3476
5096
185
7531
5385
246
1912
533
2499
5544
563
1750
2744
3714
1252
117
115
839
376
307
191
126
465
661
526
580
164
1404
5760
2968
726
1083
452
2440
1934
211
322
203
213
228
103
155
831
326
316
313
184
392
4678
3225
3984
5488
5560
9362
1226
396
1269
762
2057
3847
1890
241
697
476
723
7360
2667
2636
109
697
476
549
1798
2020
2372
718
1092
726
3312
1615
389
1914
2144
1929
200
995
420
335
559
660
1676
1990
753
2367
9634
2989
1106
256
1151
6060
9328
8931
1007
439
172
556
3991
584
9893
13776
230
1338
207
1217
1032
124
391
4060
723
832
4644
2139
2690
2926
5463
11998
6407
4709
2667
13581
2010
5140
6789
3618
259
434
9338
164
147
8202
706
5300
113
466
3461
3926
9134
1347
619
299
1920
8938
4682
403
3094
503
2617
719
5505
392
914
1170
326
602
348
783
132
112
3889
675
249
1536
8947
857
2493
5685
421
301
250
226
1661
687
119
415
1340
4939
9340
3339
6670
555
4420
6564
3372
572
4107
1222
8165
6752
5022
1158
755
381
2579
386
154
2752
148
261
682
102
633
9242
2594
745
4904
479
752
5927
2849
10879
542
277
220
174
465
5542
278
220
174
473
1783
968
8924
1841
4766
1655
158
338
138
126
182
140
5618
167
261
116
173
104
148
1470
2060
700
652
355
3052
981
1028
2127
817
5828
485
533
451
7231
659
1795
5387
1345
5083
800
4678
3135
2046
393
178
213
233
230
7395
202
1029
542
4128
1571
114
392
449
4108
575
1740
1174
260
209
148
9461
2022
8662
349
2376
9117
2650
3504
1043
1085
8114
334
181
253
514
5458
1443
6494
343
2916
3960
649
164
667
622
2120
114
673
570
4232
3388
3392
5356
201
636
4094
4809
1384
139
4698
4354
5015
7367
2808
1238
142
3238
158
179
1313
12192
2340
6812
6641
760
465
493
9440
2182
1213
161
162
124
208
163
292
122
123
5836
162
232
180
275
208
163
292
122
123
905
1230
2956
4414
846
1281
2772
625
902
6823
1367
5204
2386
345
159
668
243
429
177
491
5119
157
4555
6474
424
1904
1002
346
352
135
1524
1501
8883
4726
772
605
168
443
2732
972
835
230
317
175
224
343
667
1677
835
1568
286
1867
835
229
317
175
224
592
6199
160
250
3375
174
3340
957
2190
485
1292
263
155
115
499
126
352
7255
1672
7962
361
250
4833
8975
1461
7850
405
717
1877
111
552
358
5575
594
2568
151
683
1911
557
1825
566
488
198
932
218
1070
563
9476
1955
1639
768
4159
8783
124
136
4023
297
4336
2472
14807
2086
1015
5183
682
271
219
4823
171
1975
5387
898
9197
1304
1855
7239
2962
9391
3745
1092
2114
1657
7108
761
106
8170
928
1318
1911
1986
4544
550
606
1973
1642
12719
1891
716
473
1716
361
835
4234
316
2490
8913
794
8484
3737
211
5094
106
842
4041
9001
107
257
14635
698
239
184
1140
132
3014
160
281
1253
431
547
9142
1964
130
416
203
1143
114
3124
412
139
140
150
280
247
827
1517
9167
1265
391
2337
343
6789
5063
3053
1030
4921
5726
183
339
1230
9470
433
363
235
196
143
296
234
1100
3872
7220
1331
2447
7633
1164
1898
6001
201
130
107
1231
2877
473
5380
1794
391
5243
4229
9187
1257
292
2232
622
223
107
8865
1597
340
1326
4773
9326
920
7375
1418
4786
9594
6980
481
1819
546
143
519
694
484
616
498
124
519
106
1031
187
669
316
385
381
669
385
359
154
1485
308
678
117
5527
381
206
195
245
698
216
117
1504
7812
1074
7789
8029
703
5342
305
2104
9433
1663
179
6661
1861
171
193
110
262
614
371
259
1165
171
193
110
262
260
474
280
651
171
193
110
262
277
177
2229
7858
431
808
4634
1528
278
182
268
4485
1055
9042
9021
825
4928
9014
4459
455
378
211
178
374
8480
1093
200
602
3242
398
132
158
200
114
2027
2623
112
340
1275
3420
1224
504
706
392
349
7897
1405
772
4382
3163
9342
639
12159
2202
5249
655
6614
862
2922
690
303
124
338
496
807
142
147
109
127
715
131
316
123
8812
5854
282
138
795
132
2974
8909
141
104
1145
189
491
3846
1348
183
9762
179
394
110
134
5289
234
552
235
365
1160
121
2481
687
8697
746
6966
552
226
404
212
179
214
186
101
889
6163
14105
532
2047
234
5056
1136
990
709
2478
3793
896
1135
188
227
885
675
195
1007
217
577
571
8439
4399
689
111
1582
874
107
1098
106
188
916
675
242
1007
218
577
624
213
1367
939
1129
5030
1172
7230
4962
3770
145
216
160
429
1405
7950
434
1356
1180
2521
232
149
453
209
1791
1688
1020
5126
652
3407
505
2312
505
1638
2682
6382
6020
3608
9427
4499
9080
420
2307
5323
111
130
760
2569
970
539
2335
113
371
106
127
121
2643
242
1125
2194
1886
1218
6949
295
3418
4765
347
6906
467
860
667
534
100
1256
250
7293
295
1888
1369
4484
175
2025
120
2761
3700
9413
7853
5600
6617
8971
733
221
256
405
222
218
215
488
1938
1792
5661
574
187
147
1421
493
126
290
2724
4625
7300
315
2201
126
159
313
540
7845
380
318
1765
9210
352
1266
213
1701
607
1004
234
229
583
1770
223
930
107
207
1265
203
1702
828
1004
234
229
583
1770
223
930
107
207
1266
855
797
1464
610
528
234
736
149
475
229
583
1694
223
931
107
207
1266
428
335
1329
828
1004
234
538
541
9399
864
13990
524
206
14471
171
8345
8897
4047
3163
5022
171
230
4041
3697
1463
700
106
491
175
1121
114
3037
680
149
282
226
7424
113
3642
9145
716
7266
1292
322
393
112
685
557
126
439
652
742
367
124
219
1476
138
969
208
1286
320
390
112
824
117
436
217
195
204
637
455
895
5915
7392
7303
548
367
219
404
13651
889
2066
585
2812
2536
700
7129
13840
1146
1148
127
245
1363
7977
4232
967
933
161
420
747
285
516
139
1267
137
4324
2145
9552
14082
1480
451
1328
1124
8804
5533
189
5624
425
232
261
225
323
3931
179
188
345
1364
2555
3819
5860
8741
1657
2513
1080
3074
1287
256
6181
2052
101
105
1594
1917
270
145
162
100
296
136
490
8790
2656
1193
410
333
104
115
187
243
3380
4239
135
3857
9632
110
442
4625
9068
139
6634
3493
1278
1136
1260
745
2340
3716
4659
1450
335
345
984
440
1525
2082
217
358
232
208
1185
2081
173
467
464
113
337
5389
559
2083
2092
525
3166
124
246
160
1353
928
1111
281
1651
137
634
563
219
437
381
159
2496
371
137
595
563
219
432
339
1097
9129
969
1694
2038
222
5192
329
550
1305
240
358
334
4255
3942
1286
359
334
1455
1647
1742
3718
2646
2776
1712
543
5555
3447
521
160
260
163
602
5921
1579
299
707
715
206
169
156
119
162
9426
9357
4472
6127
371
13957
328
154
211
276
112
3531
4957
7280
1198
328
553
4845
7283
676
710
1257
261
156
263
13536
334
2467
2967
928
4257
876
3385
3246
712
738
7045
2314
3532
659
1956
543
1517
1698
537
1171
9355
7152
1572
777
649
1757
5874
1425
2253
1006
4789
4015
1015
880
2797
2179
2646
139
950
267
1217
15557
5847
226
413
331
102
1110
2034
6925
648
2056
3654
134
353
105
292
179
10796
3555
174
197
2158
3535
990
1137
1546
1387
483
6785
143
1962
176
1955
412
2309
4133
11938
1251
880
5846
509
232
456
135
458
1427
132
1027
808
728
150
3771
12773
540
124
647
1100
4556
4881
793
679
671
2634
8987
9612
419
160
140
2424
132
564
215
153
1855
1372
203
179
403
3075
4185
4843
269
1325
661
1836
5841
3667
314
7369
175
132
543
208
219
634
109
1656
619
100
1206
1024
152
588
423
890
1465
1006
1067
616
1074
2823
923
270
1157
2393
543
118
121
3271
101
1818
131
105
446
589
310
7357
457
324
212
253
9349
666
106
118
2348
7858
1056
5753
1268
478
132
429
305
170
343
269
2874
483
132
429
305
170
343
268
1535
1136
8473
877
270
2922
1929
1103
3132
9582
454
334
375
168
122
157
3459
127
114
119
455
335
376
169
122
161
127
1960
5676
7177
1792
141
125
4168
426
299
207
380
1459
2961
7085
8787
5317
1497
6111
3077
1176
334
609
108
124
149
3780
2051
3459
1371
3691
2476
2401
152
425
178
2273
7515
1934
4390
177
2128
5597
3588
5200
1462
2046
13963
5368
1623
9635
4140
3236
5277
1202
107
121
128
102
1216
112
396
3249
6628
358
10874
366
1228
201
104
7382
302
304
11791
13189
680
145
3587
291
4929
1871
978
408
625
306
1239
113
206
103
449
143
122
438
1626
5694
4233
4273
3566
6199
369
395
977
408
9174
4210
15398
9631
4366
1179
13525
13144
654
110
532
7342
116
1518
9469
5844
1198
1867
279
643
2237
9128
689
482
541
1217
171
989
7905
895
196
1438
730
172
251
194
3432
1850
1025
293
240
127
452
1102
11495
1642
10272
664
10936
4583
378
138
3121
212
236
3682
3445
350
348
154
184
864
714
165
1192
295
427
4879
2918
371
671
1844
760
914
5260
403
322
145
125
401
167
2023
782
403
154
138
125
167
1880
10285
7691
228
550
5363
700
8028
2536
7611
7485
2246
831
892
1841
461
180
109
2538
407
861
418
119
100
219
240
109
1536
4909
6033
139
1861
214
2012
335
1406
710
2047
676
691
297
154
163
151
189
2345
619
215
1161
565
141
1508
8934
8414
439
923
477
335
8125
1100
529
335
1463
1979
2539
183
358
121
424
121
128
141
2148
9540
2244
760
145
105
481
1433
521
599
204
384
561
140
2036
516
124
176
120
202
461
385
160
425
1293
1351
316
477
158
111
365
208
1816
381
128
437
157
2823
1132
13777
3081
381
1194
354
115
3428
1505
1595
1718
993
1772
147
181
128
246
141
193
109
395
149
133
156
1612
391
384
476
124
115
6611
2548
248
158
213
865
9372
2658
1395
1218
213
247
164
147
626
391
158
199
1012
333
471
120
430
435
145
603
585
339
829
1530
2604
293
879
328
622
318
4908
107
123
102
290
137
1748
1521
1427
2005
122
291
643
1562
1388
14976
12176
5897
3613
5359
1669
1869
1588
1762
1472
700
3196
1111
4342
553
3362
493
822
142
289
532
2463
610
4590
375
1194
3661
217
533
5235
350
1104
189
138
788
613
159
192
153
1351
115
561
2318
2062
257
618
128
333
117
5338
257
618
128
333
117
340
485
373
7300
2474
2480
11590
1294
1143
3724
1030
2273
1313
1164
412
234
13672
3713
210
769
2918
174
211
471
3036
2526
1028
6504
7418
2770
1022
432
1851
523
367
266
386
487
449
277
610
130
2042
1405
3658
122
467
289
176
148
177
1920
147
272
1068
1123
145
1614
1469
145
241
721
4950
4663
3751
418
533
1246
5221
2561
14999
1255
1223
430
1254
230
118
242
1625
5073
4007
182
1450
336
389
1067
8178
336
389
1067
447
3215
2168
132
326
248
155
247
436
134
132
6917
1697
467
119
3985
409
1029
9296
958
404
124
9551
1979
232
4725
5987
7968
1530
374
170
838
3252
2185
1112
11668
3020
223
1526
1943
2123
874
253
2905
7376
1434
861
1669
4699
2073
2387
569
2627
1195
2426
135
138
1627
1034
169
970
3440
1074
1681
687
484
126
2439
104
834
150
832
1048
1928
2236
681
263
190
394
283
372
556
2439
681
263
190
394
396
181
263
190
394
4773
327
576
125
255
649
361
968
922
3437
255
649
361
875
106
576
125
255
649
361
1459
1857
1056
213
130
259
226
1872
7791
706
821
3434
3032
677
480
230
194
353
337
3390
9508
8912
117
4691
481
4839
140
1049
1575
8576
335
5297
7449
1543
1557
6960
266
9414
2043
542
117
159
247
338
1202
8224
154
103
1131
1790
1206
382
855
127
310
116
356
1105
135
521
253
193
245
252
251
245
247
253
252
253
190
253
249
237
253
537
484
120
818
471
356
5300
222
124
666
129
476
1435
256
252
250
9894
4068
2955
6604
423
6399
242
220
163
1518
12786
580
1193
384
853
13540
139
123
309
115
356
1093
135
588
264
193
243
252
251
245
247
253
251
253
190
252
251
198
602
4611
9771
792
568
176
164
112
1336
253
251
234
245
253
121
862
389
8864
2053
1937
528
238
198
154
224
3463
528
203
102
154
224
5005
9476
7875
2071
1108
2035
209
214
192
564
1231
8844
5994
13724
1238
9430
142
205
445
10987
2175
1088
187
560
259
219
264
335
869
646
141
228
130
454
374
6171
826
2236
9826
3579
6858
161
8267
710
5028
1977
470
374
138
2816
8072
252
120
267
1534
378
393
7222
2560
2447
3455
11447
1714
440
165
207
630
136
828
5506
411
308
630
136
828
245
308
1356
6695
2396
3226
3513
7219
2495
115
2126
7665
383
1243
479
3780
5392
1893
907
178
153
121
1932
4466
602
4226
665
3843
4638
10506
7934
1367
359
558
1305
991
115
943
6314
3526
6940
7364
1957
1321
975
8962
132
12784
493
573
7226
2112
452
3876
446
1573
1170
107
102
445
122
348
552
579
198
515
4140
838
125
277
160
179
469
338
114
749
169
1471
2694
125
211
160
235
186
266
158
270
2197
2542
1146
791
3781
2296
4694
328
425
160
4708
949
1655
945
103
166
162
219
365
4593
945
103
424
251
1674
131
484
1908
1705
210
375
392
237
935
4345
7162
295
530
299
173
649
8935
1435
1916
437
2250
13268
159
413
195
203
420
101
1642
3822
416
1216
491
575
522
264
130
227
275
1551
344
183
189
2208
189
336
168
522
2443
2518
321
173
8905
133
1776
7457
111
112
1512
158
537
313
118
115
202
3303
172
1024
516
333
147
199
387
6668
409
4644
531
354
687
2473
269
3521
353
276
593
279
302
367
484
1428
645
324
200
1306
615
169
1256
180
5020
3815
1090
446
8053
1631
518
1781
1446
408
244
557
245
496
8990
6515
239
625
4035
664
1008
2160
2496
2256
4278
9463
995
3383
10206
391
904
380
254
514
232
7285
341
2275
142
199
673
5077
5616
533
9529
1167
5380
447
1161
642
6057
3929
5162
1361
709
5328
3719
2818
1446
5411
415
1062
3109
7301
4230
3262
2467
1445
952
467
4625
424
847
983
1471
211
687
1636
481
4411
368
115
341
1264
2958
5361
1381
3790
1247
131
8394
205
3560
4444
1146
3429
7338
606
119
101
174
163
9037
1878
193
321
624
4472
489
1433
193
321
620
112
3017
8916
2298
9174
126
913
503
245
180
149
198
1344
320
162
157
626
660
741
632
503
245
180
149
198
1344
320
162
156
357
4037
9420
5128
1412
7838
107
187
1630
364
659
116
443
609
672
2688
321
8939
101
100
231
387
531
664
8288
985
4277
10704
1577
385
8250
1560
4983
589
2501
178
368
8133
1470
598
142
9164
222
234
240
10974
521
4766
8915
5330
161
292
1215
2131
970
418
676
586
263
237
1215
1918
616
757
420
669
3056
452
2372
637
105
4791
5041
700
1203
7029
1627
2552
135
489
1012
708
1464
263
134
192
504
791
4383
212
245
226
182
456
855
1511
393
308
195
245
226
182
456
855
2415
288
197
270
236
541
300
161
111
1191
862
1308
1147
5925
3420
2076
1583
700
4235
993
11513
463
13655
2019
604
9192
2851
903
205
530
1410
905
701
8251
756
2371
2110
9092
6080
2347
272
854
536
719
439
1012
297
334
1453
145
1322
407
7968
268
316
905
3770
1323
1433
426
720
9265
8825
481
3666
936
207
3039
5773
9495
1018
5245
124
400
1105
111
2364
3024
1107
111
1495
102
121
3062
645
2797
5571
312
297
128
876
923
193
310
5628
172
309
426
1246
332
4343
670
6609
2716
160
1518
289
390
235
701
205
212
789
1434
751
1222
393
565
357
758
210
293
206
104
1302
502
161
708
1003
1772
9363
471
286
172
11750
504
770
3469
408
138
252
8243
901
7386
2223
569
947
7878
13345
2881
1279
6065
868
474
2193
2750
637
1903
2092
1200
4969
5873
508
1783
7599
5114
1084
247
229
2492
966
482
6584
5939
492
4890
337
2688
266
3084
354
775
521
8965
107
750
374
1508
341
330
235
212
4116
9113
4968
9344
292
3586
300
5681
6190
1844
559
920
1056
166
4834
2120
8886
4301
4030
9518
4938
2235
345
112
145
242
623
235
537
1511
8421
1230
1443
124
1582
8682
1411
2661
5497
241
9246
4056
688
475
969
13621
9379
122
100
520
1040
3234
7409
1349
1273
3468
1063
717
8309
2310
1449
1922
509
431
7502
1936
1912
1786
565
7946
2177
428
431
193
2420
4384
7131
128
101
1158
579
1355
1432
136
124
452
1432
3316
603
730
1187
214
129
485
5569
390
444
13793
7035
615
394
270
4503
7802
1059
2056
270
1233
185
507
6704
2256
11728
1262
136
496
403
614
471
401
370
130
3126
7410
6302
129
1249
1425
171
6841
2522
109
520
205
1174
727
500
11090
344
171
101
124
1341
6657
548
4633
6686
2445
652
741
14903
13121
122
2306
359
534
3201
5203
1550
513
2283
128
211
256
140
128
235
2510
323
439
128
131
6807
4083
3489
146
119
2458
269
131
431
409
589
204
6217
269
131
393
271
374
857
235
1807
4941
374
8933
1553
1407
609
524
677
1116
671
118
184
2164
208
454
441
1593
221
631
536
685
1092
671
118
173
340
2154
657
2702
1560
2851
3177
7413
111
811
853
8254
949
986
148
192
131
166
9323
123
257
5167
243
5730
7315
8004
389
9515
1640
223
3139
2982
6083
3670
397
583
2083
847
701
1036
1490
9474
3790
1007
13087
1895
651
2391
9501
6366
106
891
358
962
260
137
338
875
1202
188
181
116
189
188
116
378
183
1032
1645
384
239
675
6885
1593
101
214
595
2692
289
8953
149
875
2294
141
835
2105
850
866
223
966
514
299
253
372
1362
866
223
966
514
298
693
7294
3642
9845
791
367
7563
321
4597
241
4693
2749
8940
5706
1972
1346
446
1349
606
599
150
216
676
609
2394
898
8452
539
451
1790
859
4437
1923
290
248
297
281
2227
3684
290
248
297
281
1189
2166
555
450
118
113
3139
275
3692
654
113
1479
258
713
1211
2345
9340
4610
341
1161
354
9550
151
1133
2308
356
4475
5530
1162
5784
282
471
538
230
141
262
168
1119
2948
7306
4833
5549
992
235
2963
423
108
1245
1518
893
1878
1535
641
189
184
944
7933
143
166
912
503
1154
648
203
181
224
260
561
1823
1363
840
890
945
244
1174
397
1559
244
279
135
611
546
1156
232
225
7970
1157
2380
6209
3139
914
3374
1354
1114
6773
5922
1841
121
246
743
398
335
7789
245
913
398
335
1450
190
2509
3176
360
112
107
1308
912
1850
4854
284
3200
1825
10863
900
9495
4239
9328
3082
1588
1292
1454
7053
573
119
371
106
3795
338
1956
680
761
2127
7902
478
6616
5974
540
103
343
6947
211
3134
321
1068
222
123
1290
724
12580
2838
8836
3196
591
609
1430
485
280
131
446
511
1167
117
1975
2943
4686
384
340
432
2618
157
7551
1928
207
1111
520
574
585
118
114
520
1367
155
1942
224
480
558
1321
336
414
5842
8310
2193
1399
385
525
209
245
152
218
1643
1522
200
141
349
187
783
153
1003
3376
7281
662
8735
6470
449
4701
2570
3629
212
3119
117
387
4586
198
7500
2205
6746
1659
1484
1337
601
4749
556
7526
362
974
311
567
512
6414
169
442
207
206
4084
3997
3395
467
631
6983
4678
1992
155
11426
190
640
7200
1945
196
530
294
814
826
1543
1840
143
159
143
703
365
5472
410
144
118
584
488
2824
4039
650
167
243
6795
15565
6860
4112
6248
578
118
453
1362
1610
575
202
452
1644
970
799
6020
1781
1270
2339
2362
400
312
1799
197
9063
1285
3338
1267
1855
320
310
1481
466
342
4419
145
243
343
136
462
251
1363
669
780
924
1501
263
464
528
283
193
151
224
7302
3052
8953
1606
485
2296
2877
4806
334
6470
3993
763
106
5942
1524
6406
7390
3092
1394
2023
4739
532
317
490
198
150
295
140
646
9170
722
482
768
325
120
592
251
469
1067
154
586
191
140
1249
1947
335
134
214
282
169
1416
174
2574
313
944
127
1165
134
253
253
175
538
107
157
460
639
1873
507
1942
8658
499
118
418
280
162
425
1551
569
1722
567
529
534
107
399
1975
174
258
190
440
122
225
4449
745
185
161
260
4719
456
1367
1103
487
476
376
9498
5711
837
2626
421
7419
1495
317
302
244
8091
317
478
342
717
1063
4504
588
5286
675
417
459
590
224
5516
179
168
602
512
380
5715
14585
317
3020
509
205
2381
1646
205
464
1438
1524
192
9334
199
1815
991
9330
6085
7310
2259
425
3604
736
758
168
125
463
473
440
1000
283
8006
9421
820
128
2195
224
248
121
281
304
108
2104
8910
4013
284
232
413
442
105
4697
137
175
1233
429
1776
533
178
145
644
1203
197
163
121
7747
565
343
229
141
3724
275
3573
570
343
229
141
141
114
998
3611
8860
159
1325
3315
13315
373
1868
6383
131
2311
5202
128
129
4454
3705
13793
246
805
114
9452
757
354
977
5727
145
395
9468
290
1542
3729
143
813
467
4228
172
230
954
790
429
1818
306
905
3567
285
172
998
2288
903
476
492
182
1148
303
266
7343
176
313
2216
6903
1865
166
1190
4355
1905
224
2456
9563
155
1549
840
145
7430
5711
2059
188
12265
1629
7246
173
828
562
215
576
806
309
289
1810
5442
980
6608
109
7317
2509
3366
5382
716
8284
2366
1582
403
2342
2671
5230
1059
351
838
3060
11360
3328
7378
5570
511
2296
2608
5087
5110
6602
1948
168
210
435
312
128
592
6460
228
450
506
240
1098
1038
130
3161
201
9066
812
118
1560
157
8015
275
13700
854
448
1321
255
139
5968
1321
255
139
2300
7417
1535
9194
9155
2575
498
156
1338
9421
581
112
202
209
185
346
525
165
1638
7262
8095
706
5306
2223
1474
168
201
209
185
524
165
3963
402
551
729
1141
131
550
1616
1911
673
9462
7789
697
1325
700
131
401
693
720
270
466
2388
9249
2034
450
2533
8896
1278
450
11324
3967
104
491
7378
9766
9474
127
2228
8687
224
3290
9337
9171
111
888
2449
1736
2491
1385
420
6430
1231
115
1426
1239
459
155
8651
2017
3421
5299
15400
8528
2021
1954
622
4178
8862
2927
108
232
9379
115
8926
4824
200
147
3206
8947
811
2417
3697
7244
9424
2588
8816
6260
457
1255
613
247
200
225
165
177
1402
5253
4226
1102
4533
7376
189
1326
6404
1731
4123
625
134
607
862
115
819
2468
227
108
128
401
277
112
2324
870
7105
5718
374
8610
785
1025
220
294
113
565
230
2951
2377
333
692
153
644
5382
407
565
231
177
163
1680
135
271
245
469
1284
8581
527
846
622
124
1186
436
209
522
293
8298
1418
489
217
378
589
4673
171
276
868
290
134
215
120
3477
2997
393
342
202
300
143
1176
6491
370
370
370
2030
2182
212
412
670
356
7765
188
357
624
550
144
345
429
9793
3873
2104
1123
1200
208
777
1996
7702
592
351
259
128
338
432
129
158
161
317
12074
1477
115
937
6877
6634
146
403
9057
5704
7439
582
1077
3060
6173
1853
720
4413
4331
15589
2918
352
8893
1055
1320
372
7083
2066
2384
3369
13813
4823
7835
4126
1654
3993
553
660
671
1900
4942
8887
2522
1311
430
2536
285
546
1173
1959
2711
7872
3690
4639
8912
194
4389
1388
3011
217
2037
345
146
120
170
260
222
143
265
374
2097
11545
100
2678
5927
1986
394
555
283
1858
106
3339
1704
982
126
546
503
160
102
179
943
692
797
563
213
1402
8186
1096
1161
12501
6065
3344
7181
1465
275
331
213
442
278
316
551
174
689
118
137
2353
1212
275
3660
175
688
118
112
2050
469
394
1913
637
567
3551
284
172
992
2416
663
573
153
445
175
178
175
605
1423
821
690
3714
965
125
194
129
1560
2758
697
3958
2312
4792
7333
8560
702
5059
107
5148
1929
321
337
276
191
138
201
189
361
315
1431
6833
3905
336
273
137
198
189
360
314
203
762
3366
954
430
357
2272
10523
1457
453
1093
735
2211
1614
350
443
372
9438
230
896
273
3086
1424
2372
5404
381
1140
116
276
444
213
108
2138
351
8203
1171
1559
1184
107
5887
3880
1986
7564
107
8064
3788
117
359
720
654
724
205
212
370
4358
243
748
446
100
430
115
162
136
121
253
121
6345
3583
1228
526
7926
2907
1320
1650
9430
1632
9287
4782
105
194
152
338
148
627
1556
1702
2037
262
165
100
1588
2229
3446
7362
4589
642
5906
8471
1406
212
670
723
257
156
310
1964
1711
1310
473
7610
2136
4608
1900
3212
3358
1494
5722
4179
2043
101
165
249
210
793
443
675
5143
699
5960
1205
6401
1208
354
299
122
511
485
491
5067
299
122
511
109
484
490
2198
9236
1450
311
470
390
8213
311
531
482
493
196
664
5516
3181
8934
228
893
11969
12918
170
490
1382
1023
1696
2415
334
137
8133
138
1562
6156
13895
1375
1060
1479
267
871
4696
955
2892
7711
8605
5639
5098
473
1853
169
255
2305
4041
1029
250
2319
213
6913
270
928
5378
7134
176
132
226
5328
9120
3166
1151
4281
1705
1276
349
7490
760
692
424
116
1658
297
255
985
7440
3096
15583
2662
702
536
1282
7424
4954
7316
108
488
2903
529
7386
863
457
183
139
237
9592
1800
1835
307
155
173
282
225
116
5448
307
155
173
282
225
104
552
2390
108
203
364
3568
276
174
996
2107
183
139
237
196
366
390
116
4346
335
3971
2304
3401
635
9318
552
949
418
105
3584
284
453
8982
335
173
13883
218
1893
451
2108
5075
9142
8164
563
145
172
392
350
3027
1731
9081
4355
1241
354
144
1930
651
425
116
429
1034
1454
1624
9125
4047
1874
305
166
244
914
2904
305
166
244
914
5029
4703
1131
3139
4407
3401
1512
250
150
1681
6361
2918
6787
186
1037
168
980
136
1273
561
248
375
4025
8951
673
1909
187
168
362
157
253
2499
1355
457
233
1001
418
184
113
961
4297
458
302
184
113
369
1462
247
156
152
1852
403
276
1074
1454
7159
2349
592
1185
1515
10445
1640
340
164
183
711
148
115
159
414
622
164
7437
1744
1357
2288
894
102
1381
4701
9588
337
750
648
2641
336
2294
1187
619
557
486
2698
132
435
274
700
443
1044
9248
1027
1306
115
158
2075
778
345
111
1159
634
315
115
158
295
228
1104
1175
126
108
169
391
489
279
166
507
414
1099
1000
383
396
4270
3311
3679
212
8042
907
779
345
111
955
156
1114
1869
1329
451
1385
404
5829
406
1295
163
138
391
301
4941
1337
163
2195
1651
471
1162
869
131
1895
1244
1439
708
173
241
2893
7719
8455
382
358
188
503
161
3525
111
1696
833
6932
6082
914
4656
2200
15397
7168
8807
6265
8796
670
952
174
3598
653
441
9066
10409
654
9047
2161
4053
4340
9579
1247
199
421
3071
439
1039
2642
5760
503
169
313
675
322
8177
752
4694
987
827
8229
5246
303
6875
2535
148
1232
1734
6131
2657
483
1934
665
5469
270
12814
179
5576
169
1035
292
2428
3730
657
155
391
594
9168
897
231
227
1066
265
729
3541
9514
747
1959
209
532
228
146
107
121
243
1440
185
5741
5850
9447
8662
2506
338
2062
2625
6885
255
666
169
139
3078
104
1147
183
491
446
189
1264
134
206
124
3919
508
218
249
465
179
799
671
7290
4966
207
503
341
5231
209
544
1045
238
153
170
387
3331
267
2789
1302
170
716
5966
1113
307
273
151
163
291
122
2704
682
378
305
273
151
454
229
273
151
163
291
122
2189
6446
2946
521
647
1141
107
521
261
105
1975
1412
179
830
1692
583
1576
181
266
180
545
2465
2160
180
1936
1325
369
131
427
7356
873
1691
1134
3260
2281
2515
4102
1754
115
103
261
456
1553
4871
5666
229
308
412
1781
965
5876
849
467
414
632
394
229
308
412
1351
6713
1183
4202
1399
502
818
783
457
464
1032
627
1437
1100
627
1042
126
319
1840
419
9349
1173
491
633
216
1012
205
14389
254
377
372
434
290
2111
262
257
155
459
1226
1501
269
2220
950
4765
13822
2763
8222
1492
164
118
1879
145
1220
130
3101
308
284
548
1915
1313
9346
499
937
897
1017
1871
259
100
157
266
2963
1137
301
151
216
605
164
1277
575
897
6867
2732
962
2823
1555
985
749
2543
2053
1131
208
6783
1164
1228
7311
140
1341
2159
8919
5201
11617
205
2002
356
945
3541
2086
3071
13673
1820
948
7530
126
121
209
401
8902
9713
2090
757
337
385
8953
689
101
709
1213
1899
414
9459
4005
3082
6026
682
3407
9319
1729
468
730
1043
913
2016
709
1984
324
1355
11793
12362
521
118
1165
5190
700
8303
681
529
7277
2241
131
338
169
133
2820
337
131
337
168
133
1193
233
986
6481
266
323
1271
865
326
9362
9374
150
814
1224
2065
1378
5162
4097
3263
3956
1146
6621
1650
1251
224
7934
2280
184
129
1639
224
6143
2022
4256
1113
934
273
2311
212
6834
929
4646
579
3234
4614
1119
1461
169
242
193
391
325
2984
2096
3324
275
171
996
1921
248
118
438
425
276
1655
574
159
1086
678
125
286
648
105
247
122
269
313
2139
557
543
3883
2806
1612
2184
1104
2884
9268
2877
1491
5465
1618
1012
2609
854
2283
4013
1278
13863
2075
2685
307
672
109
152
294
733
315
881
2356
1394
374
3751
3688
905
9348
1435
1046
430
403
533
837
336
4119
2580
1992
3841
5197
749
234
2931
4354
1992
809
270
386
2566
702
975
2606
9284
7783
106
216
427
1245
2703
188
1364
1911
233
457
578
518
1766
238
9182
5959
1721
439
8840
315
2138
4586
319
524
314
148
4714
634
5025
12210
9541
268
639
173
304
1253
2169
279
1664
775
201
514
450
101
1026
221
1250
3910
4805
1164
666
2485
5425
2276
13669
1993
3111
716
2601
358
311
355
202
106
6742
1056
1263
1365
2855
225
2054
7338
684
433
1742
1926
328
1962
207
1178
195
327
137
186
988
161
9460
3045
5776
1224
1943
9087
360
693
247
4015
8920
2721
6510
9444
355
9378
1424
172
298
2588
104
7575
7105
7790
2184
403
4120
1103
476
184
1175
104
1843
1572
5778
4764
1058
830
4304
6185
7931
1279
11547
1224
158
223
247
1261
809
415
1114
711
628
207
209
1895
3755
183
261
154
1437
124
724
633
359
238
519
5151
4895
2412
100
104
2111
4104
166
954
1303
632
7529
950
937
510
8658
149
307
565
414
171
511
685
1202
940
588
178
539
1556
3578
795
616
1493
9103
1284
2146
132
153
200
220
856
632
452
209
1877
1480
408
304
1112
2572
2896
3873
226
805
2144
9656
1926
654
4968
1302
160
179
126
306
330
452
5017
8938
1605
5667
4314
145
231
287
104
100
187
982
1287
13372
9359
192
8857
1440
4735
116
108
204
229
263
100
253
593
203
1321
2221
203
1882
1557
9676
1702
2276
815
3080
5771
159
2889
2576
5149
700
5274
2940
1420
2258
7227
344
459
168
317
627
173
455
508
193
125
1761
13140
117
433
5540
2097
2782
191
6201
1352
390
1884
415
116
126
2212
158
170
222
108
165
403
330
784
134
100
169
1291
613
7523
482
1404
2670
132
2259
1122
448
818
335
4146
257
162
130
160
420
120
835
4367
1946
133
184
198
498
354
464
527
4921
117
833
1444
3768
3001
886
2596
244
1081
1597
423
515
1052
1927
277
1285
9443
314
132
8418
6158
177
1040
120
249
754
623
110
1297
5495
1419
1426
1220
1652
202
296
306
116
113
296
103
100
1297
5495
1672
398
9162
3025
17317
1378
224
892
5196
2863
211
241
118
256
2163
11983
994
527
968
1207
103
333
515
116
207
244
345
137
1436
685
9592
310
179
508
1711
8749
4971
3797
179
507
331
929
104
140
4041
8872
335
5400
5192
532
5124
320
3334
1695
3737
217
277
731
9268
212
2248
5539
3469
164
132
828
6295
452
143
1422
229
157
358
149
607
3559
118
632
381
12913
1001
626
6791
959
109
208
1419
1120
1106
1296
1401
876
4633
350
152
8105
8866
1027
508
152
1471
1394
1541
260
2031
9129
2173
131
213
113
412
231
9072
316
259
1078
299
3530
356
654
179
370
514
2349
644
654
179
370
1861
6940
1455
332
529
265
121
2970
6458
9073
3208
3565
3762
3018
6095
3313
1111
4980
271
1008
2841
200
4905
14067
6847
7411
162
3686
433
243
151
163
173
2135
1973
9427
11840
539
5604
9178
2290
2749
360
1195
6595
6962
1830
493
262
375
352
8314
494
262
375
352
154
2384
354
1779
959
15402
1192
3730
493
446
209
597
2629
1438
929
4062
1862
445
209
591
1872
453
269
142
108
1504
1264
125
154
206
245
227
153
110
724
8756
323
127
1183
686
156
725
3166
125
158
203
220
227
107
582
5321
8777
3739
2115
129
1872
545
236
934
217
8946
496
283
477
837
968
5629
4156
9179
4748
3394
959
1085
1161
3058
260
8963
8574
225
384
1621
6782
5348
7557
370
3747
8153
6031
8528
126
935
5221
3293
5272
1983
2843
3355
308
205
8826
300
1407
524
567
911
674
8945
144
422
7623
1593
269
219
1800
11964
7714
704
1272
8349
1822
1140
146
208
644
243
197
381
4047
875
309
914
885
224
102
295
1707
3821
5567
344
1083
109
309
433
3091
1846
134
1074
359
5213
7340
2264
1330
452
5500
8982
3568
660
516
8988
3004
5742
158
1120
15214
1578
1157
1238
5127
8717
704
5417
166
6946
742
487
381
290
193
215
103
1016
1022
405
9452
5592
212
236
2234
975
188
440
321
192
280
1531
1750
115
377
191
3600
424
6458
702
2713
3597
699
6303
5215
707
8116
2683
962
823
769
171
802
356
1547
455
371
186
1037
311
1859
823
769
171
802
356
1547
455
139
1404
2634
899
12748
1337
4114
1895
302
169
141
407
720
4704
4878
13697
14086
2765
771
2896
215
2567
697
1496
7108
2394
103
302
212
142
392
1242
1358
1872
1256
270
659
406
8221
847
447
7432
7838
5937
1920
7523
3061
205
310
1017
2125
7562
3843
448
159
1964
8289
701
5175
226
793
177
309
453
286
115
106
1886
100
115
435
102
150
412
483
4698
159
102
150
483
1902
106
6876
127
3898
105
145
121
5596
187
4331
10536
11757
2015
4774
2265
293
9548
204
2211
13944
3048
2789
283
9311
234
876
2181
723
199
12137
115
6264
3058
1348
132
4164
3931
5942
8203
5188
617
3315
640
209
163
4942
934
6150
561
1053
529
148
645
476
1297
3147
3293
4658
1488
335
223
233
8289
335
223
201
518
3369
9532
863
202
386
9061
1265
135
180
240
104
9247
360
775
620
328
1253
466
565
301
163
289
1681
274
413
172
204
129
140
1754
13748
1866
7373
1939
218
172
2864
241
274
149
160
172
204
120
442
3389
5879
6100
1249
316
8946
1455
8924
862
615
176
1197
8376
157
366
122
10221
9836
3876
1107
1631
1370
160
1600
586
131
2581
323
1474
631
2386
136
1431
1141
398
4703
131
140
1483
160
702
3550
1953
9284
7708
8455
474
5750
1251
9021
225
188
180
737
1740
570
3339
1716
185
462
765
5592
185
462
767
556
2301
111
7458
258
8737
1944
225
213
8124
703
3588
8194
703
1256
771
2444
178
657
991
110
357
122
125
1096
16476
535
2001
1120
1148
9129
1153
1878
120
158
309
176
231
293
2659
1130
1016
359
4652
3510
373
971
1761
700
8566
1457
1075
7289
3086
146
1023
4842
2280
9075
159
6524
237
130
1248
451
389
12778
624
1942
220
195
597
161
2458
8922
11182
178
288
1948
14929
2744
9173
4169
517
1768
2037
9000
7304
496
189
2686
722
4133
302
173
292
720
102
1886
2242
1434
285
460
1372
249
415
160
138
335
6942
166
102
168
258
2747
272
415
160
138
333
213
213
103
129
147
7711
6961
1229
100
124
138
5434
643
100
5011
9294
1295
2382
1751
3660
1765
215
3765
9141
3522
3481
186
283
2849
8965
292
959
7969
8807
935
1456
5493
1052
320
251
588
4570
1050
131
321
251
217
5623
1638
9522
933
221
228
9537
976
2393
3204
8924
2352
2282
646
2277
5229
702
7930
7285
1225
211
1242
1172
130
4557
1656
444
2959
13943
1429
707
412
641
1304
1689
312
153
6207
3230
4571
1355
11956
477
13344
2912
131
3176
8312
4973
1145
328
446
1042
289
418
110
159
264
185
136
1747
570
1279
7625
5263
4176
8955
4311
948
187
115
1816
2608
248
613
9395
1207
424
7336
7106
465
191
209
111
104
9410
6121
11722
932
450
4895
528
8173
1740
112
523
3183
9399
5218
1151
8640
207
168
133
2117
588
1274
2603
1351
7393
7549
1162
8864
248
302
1247
8948
2768
1532
2129
1996
1481
8918
3800
6955
4494
4698
8968
103
752
6134
2702
1110
350
8834
6080
668
324
7395
1128
117
4770
3702
245
294
212
118
7945
5387
1923
6234
4117
544
705
2585
2914
101
117
8882
9213
4164
1677
2470
677
596
2377
4356
210
392
5007
122
118
139
216
6181
108
1916
189
207
243
101
527
897
9120
6568
1352
315
893
1105
9040
12407
137
164
545
435
110
1003
868
2215
647
298
149
136
701
234
1460
2451
199
199
200
243
1315
7093
8859
3496
917
126
208
101
118
611
299
134
129
2213
6666
106
553
124
1182
697
552
206
5293
152
510
1401
303
6826
5881
198
9110
510
1050
188
165
239
1307
5303
188
340
241
9549
159
166
391
527
5089
10765
9393
2735
4586
4016
2269
284
1675
461
1095
3918
428
238
284
1208
1400
488
6421
1109
5252
2166
1913
202
139
4122
516
4868
348
514
6550
1756
6856
7356
2219
6886
1056
5878
2204
1496
630
249
547
3655
630
168
203
283
3412
1812
1322
121
1387
532
358
2868
6242
171
350
269
1948
169
2317
206
2274
12793
2958
480
472
667
2410
476
3581
472
735
1906
3336
6693
2781
2817
4518
237
2524
7902
265
373
105
3804
4611
318
1190
320
192
504
248
475
1131
1962
1015
1687
886
534
354
1038
2945
4260
395
109
164
535
1660
5483
132
1424
2169
236
125
613
608
2928
5235
1977
1088
4074
1479
8813
552
2009
397
696
1886
861
1279
1407
632
541
661
259
204
179
656
118
231
1645
7418
356
1298
3513
275
1242
2359
861
333
580
598
6554
9612
2598
1071
2914
106
569
704
366
729
2049
5685
1939
1097
4497
1355
1169
1330
174
1644
367
680
1954
369
144
303
653
745
332
119
151
364
200
149
3273
8397
1078
507
393
229
587
1419
6391
1866
561
697
370
377
218
8261
554
8695
178
462
151
266
153
1160
5030
271
9459
4173
292
1065
724
2831
329
514
422
272
1454
407
4836
329
514
422
272
110
2570
705
295
309
132
3594
275
1038
2137
295
609
157
443
1792
6909
2683
3658
475
4484
551
9169
540
4506
12392
14797
1453
333
297
282
8246
333
297
125
563
638
128
953
7888
170
487
520
108
1773
2323
210
308
122
226
1356
757
818
1002
116
270
326
136
196
192
302
235
3028
6873
2082
1328
8587
2006
1437
151
682
8885
4190
1133
10088
3070
4007
7901
1015
8992
155
140
102
306
538
722
568
2720
128
2956
1168
125
172
233
101
3287
1167
125
172
192
101
1911
637
373
106
118
5864
2197
415
3836
7875
1657
188
9081
454
8941
5881
1706
2778
8954
11006
8854
1273
100
134
1080
1104
1012
1359
836
1276
100
134
1079
848
121
121
221
894
205
271
100
264
1222
6753
100
1553
2110
1568
7531
1930
4659
127
191
296
115
121
1965
129
2589
3983
1353
403
8129
7639
739
420
304
322
4806
322
269
10199
477
721
646
608
1918
478
374
686
1085
113
375
130
350
238
570
271
1794
111
8351
9483
632
503
3919
3314
2003
403
108
715
9023
668
1408
11146
633
4351
2805
9201
1904
6729
7416
4368
154
3014
3608
1783
522
2988
697
682
3730
614
10740
454
683
708
1945
455
736
1166
129
710
458
318
283
3265
9132
288
338
118
107
264
15546
143
165
139
1639
270
122
100
123
227
559
3599
275
702
1308
8600
345
2139
122
202
226
557
196
145
1313
3326
5683
1858
8026
1114
12736
4184
676
4793
319
304
101
763
108
6787
445
3137
7469
6030
158
3693
1348
3088
3630
371
105
162
119
3890
3828
7461
3871
1462
9442
409
1545
479
439
112
243
181
165
110
165
357
368
221
543
132
112
158
118
179
209
364
5600
106
118
179
209
363
1911
1241
3576
161
179
176
197
364
636
781
544
1250
3574
145
118
179
176
202
363
1913
1241
553
712
3032
208
118
179
176
202
364
1912
340
400
1250
1831
1725
106
179
176
202
364
1810
340
581
1241
3573
208
118
179
209
364
1932
1240
3760
6443
3166
7430
4362
8928
528
2483
8052
848
1405
491
189
207
132
428
442
258
107
347
107
210
2448
1407
239
125
200
317
308
116
8234
610
8891
7643
519
689
1052
1408
271
8669
8969
5130
151
370
100
280
323
1641
1165
963
3437
539
237
144
121
1676
2792
1025
1520
1518
509
354
234
796
202
110
1489
208
162
358
985
1002
1671
7433
8972
1485
1882
5385
628
1557
111
423
308
172
198
124
1032
4236
417
929
271
6697
159
2435
105
271
932
1458
363
165
1919
3786
3684
3964
1530
3485
556
4041
932
418
9492
2187
523
223
442
972
710
487
125
594
760
581
9727
9528
495
3422
2567
7122
192
7387
4401
271
4806
5902
4587
268
4513
7026
1747
1139
4250
1168
1038
2699
208
106
937
140
1601
175
621
537
666
228
308
605
1136
734
2111
4273
7508
2581
11345
3159
155
146
2348
213
1876
7287
1293
1170
304
211
1364
1829
154
213
148
119
153
524
613
875
1352
233
560
304
237
150
2563
750
112
307
673
785
576
851
797
144
107
290
381
852
280
1908
406
8972
109
365
1887
103
307
159
1488
606
101
100
1159
862
168
322
242
169
4159
565
214
1387
8999
2187
1710
230
246
6826
554
14229
540
122
120
3219
202
581
114
1702
118
368
2403
9466
6006
774
4844
106
532
106
106
108
212
248
352
503
8969
6799
5489
522
4429
2213
9461
2772
4284
2872
8931
8890
205
2032
785
201
111
224
135
188
168
148
1127
308
130
164
148
247
6590
177
1530
10814
7652
181
510
492
189
533
116
806
763
839
5475
1193
2069
218
286
138
279
178
1457
1351
1664
189
814
207
207
395
13552
212
9408
2895
150
220
124
157
2118
4780
8131
3401
7384
198
2829
1656
2809
2281
2628
703
7999
3186
473
8586
1456
335
344
8027
335
172
351
5025
633
150
109
699
13674
2029
14957
6469
571
394
263
453
1331
185
10009
964
4117
8571
3414
1080
330
149
180
133
380
565
466
1253
323
620
775
104
341
1222
291
1241
8833
6873
127
3339
408
1661
6591
1863
5629
10281
1952
143
141
164
351
115
1984
3689
516
775
451
2403
992
275
3659
775
451
1903
1568
1287
7174
2015
707
139
1157
684
521
5147
1677
839
4522
8785
5296
309
6179
631
1693
3828
2642
1851
2166
114
4370
9413
1775
1442
13460
2089
2535
194
6281
1623
2039
5030
3564
2638
1298
3690
1275
4344
2169
1881
3285
2362
13714
4219
9456
6959
4297
1444
2140
113
120
120
8473
208
612
6255
1135
1839
3594
3404
1408
635
538
667
255
753
819
102
216
408
243
285
205
816
631
5952
1595
2903
149
128
107
796
346
300
455
136
6152
6366
5508
2136
2472
2710
3156
217
214
715
7032
684
295
637
8901
3991
100
1323
2098
9664
284
229
323
227
1319
197
1569
4807
1970
2297
1749
329
2958
6005
469
3860
4236
8387
3250
287
7180
1391
13642
384
556
854
358
9748
139
2617
885
1639
714
584
3746
275
3321
714
584
546
1404
366
605
671
257
369
1026
614
425
1521
209
937
1558
704
685
257
363
1026
108
631
417
1520
1891
8167
1408
581
153
142
1045
5198
9599
8405
1500
115
459
464
5377
4851
1535
1634
5539
1641
1964
725
9177
754
2251
272
289
592
4184
112
1272
886
8990
5286
1371
358
291
126
592
1970
1763
490
256
131
246
160
117
186
694
755
1231
1789
523
124
699
299
633
687
523
7138
847
8116
700
12808
702
4431
416
918
105
2015
1051
627
445
158
5924
3496
1007
543
612
1831
205
1028
209
3496
1007
543
612
1647
5170
149
243
184
153
1776
277
2965
236
5268
544
410
1111
6583
2379
9982
203
844
2815
11424
9063
163
146
246
222
3599
9265
516
2280
1186
828
1413
4122
520
5115
5018
340
1236
430
2342
521
192
155
1182
438
563
281
1535
1812
9501
1801
8839
1383
8947
4426
6835
142
7178
4975
135
1424
450
2524
3981
1150
4607
343
4412
2151
3538
842
154
9571
1325
1114
8865
3432
7762
241
1997
8947
367
2099
5871
219
1575
126
103
803
269
1890
106
790
8444
3253
3893
4756
3551
2006
2267
15399
3307
2866
2533
703
8095
2797
8961
920
13018
8432
1777
449
2587
976
485
525
968
599
729
140
2161
4134
1382
2022
1966
677
274
298
1894
692
201
184
4691
336
350
350
5741
6449
227
2492
797
176
336
116
134
283
209
395
1400
2594
6029
1329
6450
948
705
1279
1895
8935
255
364
9426
1331
145
107
212
325
3397
189
196
325
442
7161
8993
468
2209
989
694
227
187
145
148
130
134
1606
1764
1219
14830
305
5912
493
323
1854
202
5823
948
5292
5914
3317
1022
585
1873
1398
110
727
442
718
228
2102
1338
888
934
490
487
1874
5036
8937
3288
15407
4231
281
301
115
354
129
157
545
182
1978
7795
133
238
4564
238
252
1456
238
227
326
135
463
254
424
4009
279
256
237
2137
3370
1065
687
5042
9321
9173
502
2225
532
1815
4051
8903
7763
1401
148
105
11144
390
439
354
1906
1042
8884
2898
447
1068
538
337
8180
1068
789
337
1452
1990
434
744
324
315
8101
877
324
315
1445
7123
1296
662
744
1703
977
1409
715
445
253
184
182
166
330
1364
190
1640
5726
718
305
982
4466
207
155
5078
8953
973
2996
257
1304
8963
8118
325
387
258
1652
488
2270
258
147
1840
692
239
770
1783
3437
464
2102
1168
363
9140
6142
2371
9016
2744
425
106
107
155
6047
1641
508
241
512
235
173
126
151
175
542
2635
115
178
512
235
173
126
151
175
524
392
235
173
126
151
175
3653
8933
3973
619
1276
1197
3144
13730
1372
430
338
834
9120
679
276
120
154
502
187
156
425
123
3923
6238
8524
2547
1785
3478
128
1187
1496
108
422
655
231
379
816
131
4164
175
161
117
9202
110
4169
4980
161
174
3698
371
106
118
7859
234
11185
1607
141
356
640
1466
8873
1098
5168
8960
2236
2937
2232
1688
171
3719
994
5510
149
210
474
315
156
484
164
834
5695
122
185
9435
4351
331
1686
103
382
2234
130
161
595
216
217
195
731
881
7862
8939
1460
178
155
169
428
270
290
512
1348
329
331
112
136
618
2803
4550
8799
2815
2558
702
8197
1130
458
8082
120
126
8936
2953
906
325
166
145
9129
437
1844
1563
906
325
166
145
515
1259
633
273
5598
4239
1494
677
11989
293
10698
4882
680
5145
3384
332
2065
404
1605
1522
1024
324
388
5195
702
8190
6759
125
777
4928
4164
1347
1520
6977
1311
572
117
270
498
6400
130
5012
117
738
6884
402
147
531
155
1669
341
570
591
513
226
235
2069
3139
4108
14997
678
1729
2687
111
479
352
192
378
2988
9449
3126
111
479
352
162
379
121
2173
481
883
2110
9363
8340
2706
1076
426
2006
5373
611
106
288
437
417
105
177
324
1408
2686
472
8844
4296
442
474
828
4850
4374
2218
2463
756
1238
9105
4053
1605
524
2293
178
150
104
122
1627
4694
178
150
104
122
480
411
5286
703
8004
1394
333
330
336
1941
6229
654
742
1101
1375
595
2400
2513
3433
142
1146
184
238
9138
260
583
2620
7237
13567
2049
211
180
142
266
280
270
3271
211
180
142
266
307
350
278
170
2083
780
8980
5278
532
635
1110
221
4647
4791
963
6034
643
3846
106
2650
165
211
1241
5659
1043
1580
356
452
139
171
2202
1370
1609
125
1552
1768
5729
8936
1097
637
626
2217
5040
1007
406
4351
2859
381
6518
312
1120
467
922
174
2505
1215
275
3677
922
2024
7430
465
536
303
132
1984
684
2304
527
931
637
1513
2999
1297
250
118
128
841
134
931
153
770
371
105
127
121
2697
2731
870
940
834
650
519
262
8685
1515
101
2109
4670
139
127
913
432
418
653
1032
164
1084
9199
134
9322
388
200
126
549
5323
519
1179
825
336
1181
314
191
215
509
3845
1225
2833
1056
643
10259
845
661
268
174
3798
2809
661
268
3103
4433
1087
1230
1969
971
3501
1920
169
122
408
200
151
239
102
2071
277
1682
6667
2253
400
727
6815
1221
146
2203
1818
2240
1182
109
4670
2223
252
505
4362
1571
1178
1284
2805
3105
2012
6122
212
6967
570
422
8618
187
223
242
5284
703
8014
263
189
1143
150
3115
100
119
283
137
493
175
1157
132
3112
280
126
193
310
1065
11535
2632
8958
3158
9139
3471
4708
4636
189
125
156
272
3097
4139
1252
7103
1154
5009
5075
3588
3018
112
194
319
383
187
275
270
339
1867
763
142
210
180
524
414
106
111
267
208
170
262
134
121
103
3819
9475
3585
1252
4304
4119
3164
14946
604
5460
4728
409
506
222
2285
530
345
5124
649
3896
5276
200
1365
200
3730
888
9137
4976
118
172
4641
829
8858
4365
185
4847
2627
1129
212
3052
178
422
9379
218
207
1002
441
167
7602
118
429
376
287
140
3616
479
1319
9394
2907
481
1749
479
9473
596
1309
404
252
709
5587
199
416
383
457
1277
1484
687
472
193
276
263
190
465
106
946
2494
601
462
115
945
1862
2254
470
8473
1618
225
359
2557
8990
9201
5689
867
453
407
485
319
282
135
724
3097
132
493
3916
1252
5032
659
184
492
183
155
9659
1524
6562
208
4971
297
695
494
192
1139
142
3083
709
149
282
640
336
411
132
199
4679
2232
1907
9352
4727
493
332
4990
1810
144
507
13021
775
152
113
498
890
554
921
254
112
769
2182
125
662
268
381
2677
1314
370
2810
125
662
266
678
1922
272
609
741
2777
590
895
514
158
11418
1668
5104
700
3768
2332
5156
4613
5141
697
8150
292
199
664
561
1422
4686
3803
199
505
353
957
8942
224
111
1062
1498
172
709
249
1238
7616
5371
1984
171
1755
2772
610
336
6585
3069
3808
3068
1392
337
419
147
254
265
122
4119
3262
1783
203
192
177
1135
169
451
681
3017
9112
2638
9516
146
991
234
253
187
355
309
104
406
5590
720
1173
621
1073
3759
346
7648
1604
184
111
200
1996
251
260
198
138
3444
333
191
249
495
103
487
365
1951
446
361
113
697
799
2535
314
2499
460
533
446
361
113
145
742
192
758
172
118
106
243
10583
1255
283
9033
255
234
2107
1226
1224
588
7697
1008
1667
612
622
8132
4251
11569
3466
1390
635
2165
690
356
167
475
104
190
262
1111
9488
883
128
106
389
4478
239
114
368
260
191
5238
1073
9492
235
729
9504
240
436
1185
139
562
128
112
578
1638
238
1433
426
406
289
276
112
533
1980
358
282
221
266
1848
6649
737
3218
3736
358
265
266
678
3218
8960
222
3776
814
1791
536
6353
1504
2003
1121
102
228
176
340
537
597
4192
1407
125
318
866
917
965
160
281
271
6359
3229
867
776
182
243
626
325
238
224
2783
6417
4364
8010
1099
5051
1331
167
116
271
8186
700
5197
9036
253
138
338
335
354
1045
6874
837
2867
102
732
124
711
567
648
687
732
10060
3244
179
206
265
275
250
6012
834
8519
299
341
2718
10910
3543
588
9408
8021
2990
2461
4389
6444
4870
6080
9195
254
2786
103
102
145
859
152
383
5894
103
102
145
859
157
388
1845
1773
3157
2793
747
3428
5378
630
6640
3587
4501
305
2311
297
1051
291
2282
655
1517
291
154
13786
1366
391
888
2190
1658
604
7057
7517
456
4690
1157
11589
3748
3069
1633
5665
231
114
367
330
340
628
3574
3832
5497
6246
2755
1556
7652
5069
370
226
271
105
8927
113
273
462
7495
1316
9209
123
164
288
1718
207
110
180
790
401
336
384
180
408
187
453
458
560
152
5181
5351
191
2377
689
1020
898
287
2751
967
1209
1310
8209
6929
2739
343
146
175
402
5668
494
454
195
331
113
1871
3092
190
8946
319
9223
2177
6069
6777
1116
7319
3489
387
4804
404
277
157
134
116
173
1649
139
1306
4182
2792
2955
1430
155
1613
486
1648
974
167
292
154
289
2429
1816
164
8937
4666
8921
1076
938
1169
3979
677
277
3615
7626
903
6394
915
3169
908
108
443
154
121
1050
1921
9453
1932
991
7905
2307
1764
9076
9617
2926
[truncated: 3,391,084 more chars]
