# Supplementary material for: Effect of sequence depth and length in long-read assembly of the maize inbred NC358
Source: Nat Commun. 2020 May 8;11:2288. doi: 10.1038/s41467-020-16037-7 (PMC7211024; doi:10.1038/s41467-020-16037-7)
Supplement: Supplementary file 4 — Source Data [file 41467_2020_16037_MOESM4_ESM.zip › Source Data/Fig. 2B, Suppl. Fig. 7, 9-11/Maize_B73_V4_HERA.fa.mod.out.len]

551
157
411
137
589
110
158
1091
298
122
604
656
515
115
604
655
268
604
1781
1600
2523
7814
5681
1545
1008
611
628
656
1968
176
683
365
127
218
244
9385
418
856
654
4076
1269
1797
1269
1269
2153
1245
1269
975
9534
9426
398
281
102
134
345
654
406
156
249
381
110
218
267
182
159
117
143
135
135
1247
686
1302
159
139
2302
172
5075
7429
9864
11706
1805
757
111
601
3561
757
111
595
2150
7166
1392
563
1279
564
1279
564
408
616
3154
9429
121
121
198
140
183
1050
304
862
121
1094
1636
1628
2356
1261
1265
1268
2895
102
579
286
9106
1067
2085
2198
202
286
2462
464
129
240
138
167
2975
11732
6427
758
301
108
156
227
2202
1266
1029
157
3095
930
3121
6307
355
482
367
181
732
544
183
178
189
183
178
185
181
185
1014
165
697
7486
603
732
382
1974
722
379
1236
1123
2053
1631
3991
1273
2787
616
407
564
1393
4481
7347
2676
1911
1282
174
14838
172
2287
137
157
1115
361
761
129
107
335
105
729
211
1850
186
316
620
2069
7396
2207
131
326
292
1025
133
217
117
139
182
525
218
111
380
182
620
222
632
347
134
102
548
720
181
196
207
299
111
177
194
108
507
118
433
157
122
108
386
165
330
1203
356
1108
1083
822
329
1080
1816
647
448
530
450
170
726
1322
155
1535
1731
442
1619
1757
1511
359
5455
242
238
311
620
653
117
1948
1094
1452
1449
1636
7243
706
344
339
938
4943
6963
698
688
1272
452
3856
452
1792
437
123
405
490
1972
529
531
306
605
123
405
490
1449
319
1589
9399
758
1269
1268
2142
2490
1089
1053
724
9470
921
5212
697
3529
5844
9379
1908
4816
1274
2873
559
1273
153
1861
325
8824
1064
182
199
108
528
139
114
8952
9487
690
5591
217
108
611
312
143
1034
4253
121
299
1066
342
483
370
621
148
3156
182
563
174
212
1597
972
155
3155
182
563
174
212
1406
207
2081
1408
612
717
1935
7553
223
4905
4760
3509
5680
457
253
130
132
162
283
451
110
132
174
426
177
153
135
105
11659
4900
6897
137
5208
403
1012
1418
106
162
154
606
166
687
321
1141
275
923
155
831
134
101
608
1552
701
299
135
910
1064
287
280
5513
287
140
140
1757
124
124
363
1318
3282
3830
189
501
115
325
294
357
1381
1199
2996
3842
279
9521
135
365
111
179
346
106
111
167
1175
347
230
153
527
1323
810
685
1134
124
810
5036
1688
178
822
9465
3828
3094
141
408
144
183
4822
206
296
901
553
7196
2206
1393
641
130
171
102
102
1276
365
793
147
100
211
264
3769
10172
422
272
744
2581
256
915
743
1859
10475
640
203
794
252
100
204
172
312
1957
890
6340
146
9348
1339
263
3797
111
704
171
488
779
403
1539
9512
12433
1488
530
556
1017
518
121
144
220
322
220
714
6173
10798
3406
1963
8974
6905
512
735
14896
5538
1457
310
381
1113
8107
313
392
1190
375
1306
3289
2461
286
333
659
757
570
1142
8907
4916
788
369
181
131
232
1421
4021
5130
469
305
606
134
1597
2730
2242
640
192
416
2074
5288
703
645
1848
8347
6623
480
271
4765
1551
2094
216
409
170
1560
908
180
3471
3926
9657
184
216
409
170
919
335
1194
530
337
8078
1112
524
337
1448
494
139
760
1284
7407
602
447
2277
3274
9754
5260
7603
6015
1600
9488
5883
511
1970
671
5155
172
112
3309
1221
1181
610
396
2355
1185
529
520
687
1149
124
520
104
14485
224
690
335
340
4099
2509
8292
701
2816
2481
1017
8504
1925
783
450
3597
491
1017
2394
783
226
9685
152
121
977
10259
7986
756
1895
217
499
511
103
542
613
1492
379
1213
8655
3714
115
483
5351
6366
784
136
335
1010
1411
1292
245
498
8865
250
101
269
1004
6804
153
5185
986
7835
722
1230
378
4842
4185
1265
1673
6844
2937
543
1776
421
276
256
343
139
119
15573
1473
5719
618
6316
2599
6258
121
640
4343
523
382
212
570
2524
8902
389
1207
2320
245
100
148
1174
1531
245
440
109
418
5405
1946
2163
1839
140
128
240
3372
409
163
140
127
209
3050
1022
2025
135
324
193
435
9545
902
136
120
126
138
5835
1352
14007
117
343
883
6407
722
3508
1440
178
794
398
218
13670
2059
8371
6122
1002
5434
8819
2325
2811
2217
6817
3922
1168
1880
240
14939
155
491
545
3187
353
492
426
7931
576
434
266
3982
1823
2545
1255
3641
1817
1849
3823
7518
130
2984
2007
1348
857
2237
4330
4345
1468
551
131
217
364
1895
235
8368
699
5500
1128
213
112
330
301
1939
5652
129
220
167
304
408
120
100
184
114
692
157
229
255
623
140
365
1245
5230
336
163
1227
106
1453
1160
168
1952
182
269
170
183
161
2268
7258
341
5009
331
607
635
715
220
872
287
218
1291
878
243
268
812
1188
4794
5173
6841
5141
1722
4097
239
544
415
1039
9320
1040
2526
7333
100
762
5653
175
265
299
201
428
1052
666
1473
348
742
446
1143
597
383
935
359
900
670
1531
518
140
570
799
2027
496
129
490
855
166
2151
1020
485
3551
490
855
166
1670
570
450
8970
548
599
1147
124
518
3695
1038
973
9146
4516
2148
102
1054
5276
102
1054
204
3918
1067
2293
5059
3893
991
412
304
1553
1541
220
851
1070
156
2287
8051
769
8908
263
190
151
128
2607
298
454
111
1490
159
232
1093
268
196
3158
617
1071
811
162
568
1993
1282
326
281
135
611
3086
104
1175
184
491
490
184
1146
132
3114
214
104
282
501
1013
621
6046
2846
3080
4962
106
11674
122
468
172
2595
172
7401
216
315
182
1173
103
2988
384
294
649
337
441
679
4958
1980
382
419
681
292
213
9627
2753
197
641
256
143
459
207
1857
8246
811
218
6255
1213
149
638
679
214
226
4619
3394
581
1677
215
8832
475
1739
1749
410
7752
1571
518
154
404
1207
519
101
3004
273
2315
1274
3307
2521
3221
1042
305
282
152
829
3074
114
1175
183
490
387
285
196
126
248
241
2227
126
109
424
607
13739
436
852
6294
7070
1095
127
225
160
994
550
690
1197
129
125
13590
469
100
933
310
3201
2123
575
2906
2055
3129
175
644
1483
430
11483
772
434
369
1110
705
133
309
9089
371
1356
136
9318
355
206
1142
132
3019
253
9425
119
379
282
168
439
291
297
358
213
111
131
1291
418
682
342
139
2133
167
504
3548
155
189
1273
550
328
277
11774
3793
1526
338
5810
395
537
290
266
5311
4751
1178
1888
3656
406
149
1456
3033
734
1319
706
305
712
514
263
215
445
296
157
150
1381
3814
4706
948
595
397
239
384
1662
306
112
253
434
185
1029
111
2574
241
398
519
1111
279
571
152
532
168
1097
124
255
1968
764
3323
8291
3458
168
7454
528
172
217
950
4288
2570
1322
391
224
474
1072
369
2300
4613
504
2768
127
372
3643
6586
113
375
1784
7518
484
8994
186
560
233
114
1040
9244
1917
2458
223
537
8453
3750
907
7529
8446
1174
8045
571
1062
392
158
180
13816
144
104
2367
446
4843
9454
3421
9226
1157
174
504
472
1191
3757
13742
506
2664
8936
2042
341
432
2989
3418
296
449
2176
556
6383
1909
639
8782
757
9531
191
208
8579
1226
731
2355
5791
405
102
200
121
2114
1629
4626
1693
1024
4019
9459
5501
1394
138
428
5602
731
144
283
194
163
153
114
283
922
230
143
332
841
3274
2347
8927
6320
11726
131
11075
9470
109
2485
306
480
555
1664
1110
5849
5718
204
505
178
413
639
2317
1567
698
9689
3363
1120
391
666
2657
2770
647
462
507
7438
1292
210
659
132
1052
116
217
3395
7599
8943
100
964
7276
1758
248
159
621
120
1749
161
4241
556
826
540
352
343
581
2109
104
370
7606
546
4222
1052
115
1579
906
432
172
1594
2088
4757
8815
100
518
123
1177
681
516
429
9440
118
298
2984
927
11266
375
5950
166
132
569
9470
100
869
183
271
102
2276
1907
1313
914
896
3006
5919
3330
2505
2191
1058
631
8978
9686
8950
8157
230
580
274
629
147
540
194
8377
638
5050
5471
702
1398
4218
3983
7294
150
9359
498
252
104
256
128
107
9520
9454
101
365
295
235
3141
17019
738
6054
158
276
230
104
117
1222
234
8532
518
239
359
1139
131
518
1455
297
9322
667
445
4963
297
1988
341
140
5628
8730
350
715
689
1175
124
487
2847
1346
664
4465
2939
1104
2516
4641
850
387
139
4864
5457
705
8200
9237
396
3537
271
4987
8912
3666
4372
1307
1929
2789
1850
1949
7574
3191
613
9413
13347
9423
260
180
144
2687
8801
3001
8981
3259
104
370
1792
1618
498
9632
6598
2781
7530
1943
278
193
7930
335
3768
122
109
108
111
492
183
1146
118
2490
8348
4740
277
703
8113
1411
3899
630
230
135
283
335
121
451
573
118
241
202
9621
1398
8029
9617
3429
1534
2521
1553
466
14756
3498
668
4703
595
1483
5397
701
1588
2346
8487
523
496
6682
6629
4747
1412
855
225
139
14216
576
539
1581
256
559
7269
3468
8719
1274
633
136
1057
177
1008
144
2040
3432
513
405
102
312
537
745
348
854
592
511
1868
298
414
1338
536
352
274
216
698
142
589
400
189
981
100
215
567
500
510
652
482
513
316
242
120
180
232
2840
8896
6477
851
5649
1530
4179
1097
236
1299
4949
3638
245
592
721
1015
519
179
849
8930
2569
3651
340
631
216
8904
217
145
121
423
379
463
2537
421
1452
206
121
1162
4486
2713
7704
2586
8961
616
2946
8834
8301
1417
8924
2184
752
5833
9353
1918
11535
533
263
104
171
13682
105
182
151
141
2273
8920
12474
148
941
492
468
343
191
957
1434
394
9719
123
3891
853
7700
9206
155
2291
1125
367
1070
125
586
253
715
726
1002
124
715
285
515
3069
478
349
253
282
516
1563
3734
124
9686
106
117
164
123
1041
5185
2320
8288
703
5377
4603
8278
701
537
9470
4796
475
1405
107
182
121
421
538
794
255
207
2021
135
118
421
202
368
5428
154
9513
149
8856
580
1566
1536
2599
13893
694
4214
1444
1001
114
115
378
231
218
648
304
128
117
1885
1298
407
209
236
2544
1298
141
1787
9520
7104
7302
126
267
140
129
583
299
2204
752
193
338
306
407
766
579
266
7564
1943
230
176
212
270
8197
700
5201
592
1596
5595
12585
1155
1442
692
124
1196
685
692
9685
1544
174
1509
9504
1979
375
215
173
139
719
153
127
403
196
1156
621
1752
1729
159
108
177
391
247
332
2515
1673
123
3677
5741
4845
12033
138
126
201
175
297
557
170
130
2079
524
765
8996
770
1437
8935
2304
4766
355
2339
8952
4170
553
949
8046
8965
5521
1497
6400
1450
319
922
1475
5022
2781
319
533
1512
677
772
8922
494
1019
2095
260
10577
560
1477
114
174
171
231
2598
127
5403
1986
1217
304
162
2744
366
1217
304
162
1906
4849
302
9445
2465
495
391
1141
8990
1743
262
184
13769
881
134
7395
2004
182
101
148
174
136
191
121
8251
700
1833
9482
3731
173
251
261
114
562
159
912
105
781
129
3307
8937
1436
364
126
273
3723
371
127
121
2741
449
4648
5960
553
182
8980
336
8960
848
1558
462
177
108
191
224
1421
8891
506
11662
549
246
395
244
494
2146
6089
1438
197
202
870
168
235
279
9137
100
327
257
11611
102
119
295
109
610
167
504
139
106
233
3271
365
6619
612
5461
1742
1203
4201
396
12205
2609
1574
4636
9037
356
101
133
5564
708
707
219
9152
4712
7548
1937
4253
2840
7590
8939
4170
1405
2277
528
5318
211
122
173
9022
7528
4870
133
4265
5325
703
5848
5332
701
329
3419
7365
1146
7767
1812
383
4789
8891
4147
628
146
136
369
2676
537
7159
2830
8993
121
996
479
3739
959
105
288
698
111
1237
2385
642
5155
3859
319
682
160
170
5130
165
1761
528
329
199
672
185
123
368
1199
1010
1540
1180
801
1766
585
240
292
2200
3334
115
767
155
2076
1292
3967
550
124
1127
598
726
1888
4918
521
530
665
2246
371
9566
157
147
118
4963
3486
5136
2311
5739
896
662
543
269
804
558
1309
1291
722
446
246
490
184
1146
104
3042
882
159
282
441
1274
174
2648
625
701
631
4376
1337
1153
630
683
2045
475
104
3476
12197
11692
697
1248
12389
2824
5665
223
152
479
192
5160
4109
578
226
1610
477
1426
704
226
9871
5315
552
1886
227
646
115
161
5426
475
227
646
115
161
201
444
1562
3637
339
2501
1964
915
283
2451
1959
8029
9450
5902
1019
167
374
223
786
476
375
578
540
296
167
153
143
918
636
3855
374
223
786
475
383
578
540
296
158
167
2878
695
183
3030
271
116
415
197
857
401
1200
144
999
643
314
212
206
405
209
4427
1582
11307
8804
6620
490
4333
735
433
4438
9528
4518
177
182
181
129
1471
1481
104
1146
184
301
8948
188
205
561
441
1020
2318
507
179
5638
3571
412
9135
972
192
642
5088
1984
844
1246
12457
6480
1442
4777
1055
1622
4440
9428
3486
1536
1563
6442
3205
1517
9971
1254
3683
649
505
179
292
307
559
139
329
116
9278
166
417
143
7339
577
928
295
259
4800
1848
370
2317
132
128
804
132
1507
108
405
234
1774
1004
9305
8148
940
8949
1160
1194
14683
254
220
9423
141
7551
1943
218
131
148
124
680
4861
8937
831
694
693
9673
1159
146
12882
694
102
4225
145
2047
5379
1465
11611
4958
5116
2096
1190
482
274
199
268
194
244
1520
181
169
139
406
208
1468
7901
587
832
1643
243
115
232
539
599
271
1625
100
3064
4754
3946
4935
612
8886
1392
243
123
212
396
242
447
7452
1593
813
398
8899
1060
204
220
1515
1448
8281
697
5391
1131
670
1281
1973
7810
2900
5771
1078
1445
4373
361
760
4995
470
761
195
199
196
551
738
329
251
117
1007
380
7438
163
4611
1339
3321
5747
183
396
327
215
279
458
771
317
110
467
429
2824
356
8174
695
5505
276
3308
100
108
807
105
158
2348
372
126
6078
252
158
928
153
265
101
109
521
684
1193
124
521
190
227
152
110
607
520
787
9552
4742
3893
3503
11278
753
752
1286
330
201
113
3288
12024
6424
1249
243
218
308
184
1110
144
783
5795
2585
939
1334
2347
648
191
7696
982
684
263
3017
2088
2318
684
263
2315
180
2560
8884
584
257
278
1412
2518
392
637
627
504
273
2140
8995
245
2245
3572
1610
1060
513
165
107
118
262
237
130
108
125
163
162
267
322
1376
7011
928
231
187
877
5943
345
1537
480
2727
1859
6002
3272
704
767
222
761
130
254
7447
279
267
532
3623
388
550
125
132
172
113
985
8763
704
519
663
176
376
529
588
1095
2426
184
316
774
1485
1415
1583
234
158
107
133
122
152
252
1150
399
119
311
301
1478
127
467
520
117
245
5218
244
460
117
480
2213
1435
8104
5824
2009
258
9422
318
105
145
126
206
279
228
138
100
215
535
1051
725
1522
174
305
1157
5774
103
135
240
1156
1643
6396
2490
8392
759
410
808
9248
380
205
106
122
206
3753
7715
120
110
370
3663
3728
7326
106
122
185
187
220
715
116
193
248
130
1355
194
473
192
2218
4454
4082
9440
492
1982
9402
5895
5194
701
2411
1079
717
3237
5497
4885
1646
406
743
122
1471
479
258
754
299
201
184
177
4711
8982
1496
1837
192
525
142
806
477
5506
528
142
805
1890
416
107
304
120
182
189
232
107
187
391
124
886
281
338
935
283
906
3569
281
335
935
283
906
127
338
317
8967
137
1817
133
107
123
423
309
366
291
324
138
126
6748
560
199
486
119
179
246
280
3174
486
119
179
121
280
1514
5124
101
105
300
912
2893
8913
4162
2534
9433
3352
860
1653
12153
361
1549
426
212
463
277
172
141
218
312
113
2037
9487
2343
7563
1945
594
394
768
1706
590
105
1397
175
142
181
170
238
221
931
725
124
1191
685
725
131
422
7711
742
1838
131
311
189
9372
302
7404
111
7567
8951
7007
547
122
156
376
806
487
190
455
114
11802
2031
213
217
243
797
802
153
258
372
9370
4609
9128
2377
8969
1090
1564
211
7773
811
211
1281
613
226
13840
105
259
546
1589
326
349
117
769
210
226
154
237
314
8948
131
2720
9101
3013
9451
2813
11762
760
7116
168
339
509
917
787
4531
7001
699
5300
621
1074
7331
1087
8883
128
169
3914
3014
305
148
169
261
150
345
457
1112
642
337
8180
1119
642
337
1454
576
104
277
756
506
127
943
112
221
199
2888
636
944
112
221
199
1519
690
1497
786
169
209
115
1449
495
103
845
3241
501
103
845
270
269
125
1906
291
124
113
138
312
453
5649
8028
691
1745
8949
3946
3675
155
14730
672
4845
8488
520
238
410
1166
124
520
4202
7025
3523
1264
306
179
169
1026
5811
1241
6879
7498
2670
6270
858
8851
1941
837
222
631
106
259
134
4528
13818
4544
114
205
2420
389
1170
1736
833
4889
302
494
2294
4375
3261
314
441
10727
8215
790
9460
2811
331
398
3398
637
6764
1062
149
165
376
182
1026
679
230
126
672
258
184
1479
8068
2116
6665
989
378
210
186
402
120
114
3068
1936
159
107
222
144
143
579
3109
4616
1744
2945
7139
10555
4692
3337
9266
7498
1239
7704
2027
1475
905
144
491
184
1143
114
3103
699
127
282
281
163
156
12473
2738
132
1173
184
485
344
1319
9433
1743
107
106
9392
517
1260
151
1289
11565
191
122
1444
6020
692
2524
7425
9997
9459
1513
698
172
343
478
183
1146
3950
912
3739
764
150
352
432
789
606
1082
662
1328
2118
1352
275
370
138
382
1659
216
229
334
249
436
171
298
2829
216
229
334
249
670
296
2321
1352
645
340
862
112
12675
6821
1016
107
366
173
230
103
10441
8933
353
1225
3380
5118
3368
1066
1475
400
2896
173
343
539
466
5124
572
180
5496
251
4363
147
1653
1355
758
411
769
176
169
182
183
329
133
2824
717
177
150
329
192
309
455
364
657
100
1551
289
291
122
5353
2019
280
3172
6883
2200
526
212
481
3494
526
154
486
955
8943
1529
6058
1104
7655
5997
5283
595
807
2778
570
425
568
424
536
5477
9021
3066
102
277
470
8879
246
253
106
489
2958
8930
1802
199
203
694
878
945
9117
675
612
7494
13659
1943
160
113
185
224
9170
1149
2676
8986
12860
2625
234
115
560
879
1641
2151
8840
2360
8853
4463
327
3967
8415
11399
509
2570
5399
4235
9373
1452
337
392
1123
493
162
3268
2379
950
1257
329
1270
659
135
309
667
314
774
428
376
1939
1512
3646
3367
8855
5728
5540
123
839
1184
119
937
495
873
472
317
1725
505
5436
3114
4366
2636
3929
227
137
271
253
1818
4848
710
8380
7296
194
540
102
1855
9395
249
106
370
252
364
140
304
1169
3894
149
164
13527
121
162
466
1441
505
4218
123
113
113
123
4211
569
351
5029
651
419
139
4527
368
9455
6460
264
574
353
230
120
2843
8355
313
2600
199
401
254
120
1146
856
8972
2133
4576
194
1369
469
1299
225
221
6317
8082
109
120
555
12075
854
344
334
312
286
1818
8992
3456
308
4543
2935
5853
157
3871
8930
3191
5251
179
499
1071
670
314
7816
1066
315
1330
13187
610
417
1280
593
721
1176
104
799
830
6655
1402
526
185
329
1007
433
345
322
110
229
149
107
145
365
1085
184
975
1596
526
100
185
329
1008
432
344
320
110
231
108
173
921
6790
8236
3794
2679
377
13544
1296
132
1422
4049
1913
285
885
293
215
312
124
748
402
373
796
114
436
1283
447
2392
527
146
1301
1540
294
341
209
162
1051
112
412
163
3386
1282
357
103
347
1656
147
311
1059
764
3904
472
300
958
146
3742
344
8157
711
9493
3578
378
118
121
5326
2272
538
132
12440
149
744
146
1192
686
744
3430
4105
7552
1940
4785
5727
214
155
5048
1540
8927
1961
552
13911
1702
4728
720
1564
1781
718
2300
318
1332
1026
109
325
861
12460
14913
2497
533
361
294
3039
3078
1208
1910
7712
364
7207
1312
2910
4045
688
719
8926
600
282
310
538
494
8932
1039
8044
1016
7443
278
1813
921
237
7857
5329
169
13554
505
165
206
850
1940
430
192
866
103
571
5489
220
864
104
1946
3212
722
256
247
521
595
1001
9182
374
276
209
213
701
246
160
1279
1312
358
1268
1101
2194
179
7740
1049
2190
150
177
106
317
107
535
1884
223
158
429
149
185
335
578
536
115
1387
9203
870
414
152
286
6602
5235
1948
101
1271
122
3408
1257
3935
1128
789
3792
7908
7399
1045
2119
2078
131
219
260
471
180
191
105
146
124
126
4718
8923
2286
9461
3782
1851
11730
234
100
408
125
463
1345
10748
9424
1407
316
878
330
475
308
107
555
114
246
235
118
131
102
8189
1447
7829
121
127
371
3733
3511
305
134
105
1362
133
584
351
110
902
951
1329
6735
4394
6841
8690
136
2257
621
1189
238
1473
232
2509
228
265
9291
1270
130
317
116
459
1805
1003
2919
7099
2678
123
3838
6092
367
1414
1419
1421
1424
1457
268
4598
6531
160
487
775
8877
3015
6456
7875
799
1883
159
122
179
124
223
519
5416
211
534
122
179
124
371
8600
1059
4649
299
201
7939
186
530
5128
9422
113
215
112
9127
9258
939
640
8817
757
9318
2608
196
271
163
471
182
827
8939
350
104
775
281
11234
7511
103
506
216
152
152
7517
236
310
370
235
543
119
121
147
4047
185
144
396
205
4504
1024
6241
2754
1553
3755
1798
443
169
784
4249
337
1658
4232
1143
363
335
651
360
143
597
569
7398
5858
1905
675
123
1067
8420
123
1068
2251
313
1132
9094
4891
4241
4665
341
357
6625
9041
1879
6234
1326
224
124
1393
212
368
680
131
1749
569
12265
7523
1894
1559
1774
5217
2154
896
192
102
316
258
141
116
286
164
5241
260
258
141
116
286
164
1417
1624
3277
2430
2546
141
618
3506
138
4883
270
504
804
985
164
805
8813
201
229
1152
507
215
309
271
215
1006
2759
1888
9104
4796
506
105
215
314
5880
1960
4657
798
1216
1139
1225
228
166
121
8933
9514
238
208
8088
12685
815
152
245
103
4615
335
338
4001
5819
991
1283
201
8179
1301
1023
292
189
1029
131
1214
254
1149
9495
4520
252
2798
8935
11288
2245
9194
2870
3774
233
3945
1300
453
968
451
2311
401
1078
759
313
8103
1081
759
313
1490
2820
133
273
219
218
978
8182
701
5252
116
333
5617
159
152
433
635
521
236
503
109
828
1390
9805
14660
2603
397
450
203
1445
495
103
773
333
202
125
267
424
2991
484
183
293
534
1237
231
111
455
670
278
534
5734
9513
3798
133
312
676
6466
340
341
4678
461
2665
2057
1264
5105
378
3597
6076
477
538
513
612
143
479
7426
167
130
390
9115
129
2499
10460
9301
1313
6823
13821
159
551
325
287
205
458
150
187
143
1985
153
202
338
933
3228
1525
314
338
442
9465
264
460
883
143
370
156
558
159
1271
4876
5973
1201
3545
519
3828
8938
5173
273
222
162
119
147
127
163
5401
2904
182
480
1347
1610
559
196
460
122
271
2395
3864
2753
1554
127
123
341
369
835
124
2440
331
746
917
268
3471
6494
355
347
4762
5535
3455
768
1274
202
723
1710
417
135
151
492
522
689
892
245
122
9386
106
1399
263
1069
3184
140
1372
635
317
7855
1372
782
317
1451
10667
612
100
533
12339
7344
1334
6382
11612
6184
950
9419
300
448
9430
658
199
151
136
225
510
716
9083
2093
227
1561
1320
241
222
167
181
8902
8969
391
8972
135
205
3101
3286
1285
2308
9437
7297
3031
132
210
204
362
1690
2999
2369
2421
231
335
217
171
1164
108
9500
161
638
4488
1178
1244
1316
344
262
2890
2355
1198
5956
1404
218
346
112
1256
231
458
371
5340
12358
1874
335
5925
3758
1923
11294
103
143
124
478
12837
124
478
142
754
754
284
149
305
312
141
187
268
103
4749
974
2840
135
994
2223
10275
4331
164
523
109
211
210
137
254
1338
10352
420
3520
5678
1036
1005
572
291
4888
104
934
494
291
226
615
1138
1944
103
200
211
120
107
208
546
181
495
497
308
106
106
100
117
113
264
575
214
285
181
207
13393
158
3820
13850
175
403
265
356
275
119
5768
923
159
765
2960
977
7803
1169
5390
5165
9244
3927
5262
706
8375
5082
1354
9766
1437
420
2411
334
466
117
205
312
258
639
590
200
663
141
4185
171
1040
8393
123
3984
151
139
135
657
314
2967
1084
5394
8900
3402
9013
113
1943
120
617
246
627
503
717
474
4145
14077
1456
504
718
1862
245
506
195
142
905
9566
11416
2580
13798
7362
132
184
775
9441
619
293
102
655
532
9431
2157
7544
1258
212
7109
130
152
268
923
582
4393
146
153
1121
1038
343
687
1709
651
2252
2324
4282
123
3738
4986
439
724
964
192
1840
9104
3375
4702
376
762
681
278
217
421
360
203
130
992
516
914
810
1252
272
1248
1106
1030
11599
293
1017
2220
337
315
2987
1916
2608
4632
609
660
252
152
311
219
180
373
1887
4318
5610
6128
1177
9493
184
10433
2792
4093
2660
1121
5584
376
1022
149
113
1891
326
613
1944
491
7574
1068
756
1100
761
908
175
164
505
697
1226
145
253
9418
2263
5238
700
8477
5191
114
8540
1289
444
3342
4780
6384
7297
2395
2446
1388
373
127
119
2653
167
395
4573
1989
163
307
431
710
208
242
785
857
174
182
191
103
104
1880
472
151
487
3622
491
972
1954
9384
345
472
151
488
146
228
1332
4582
362
154
2012
595
685
1164
130
595
685
1164
595
1113
345
3684
1406
1483
11810
1832
480
735
695
104
273
9474
243
834
244
239
129
380
107
1579
119
560
1039
374
421
1780
214
137
225
210
237
177
163
137
263
154
1434
115
511
847
545
317
734
1039
2884
3126
3043
238
11785
1217
1697
907
190
264
996
1643
213
107
188
106
305
121
1953
320
573
478
14808
103
984
231
942
101
109
1388
480
334
7149
9401
988
1137
369
334
1473
918
270
616
387
1835
4152
240
1362
1481
1340
3711
103
5289
3958
453
220
100
104
1151
300
266
228
847
267
902
354
107
9444
340
7530
1959
369
535
5679
262
268
10823
275
1762
302
282
194
379
203
401
187
144
2467
11743
10070
802
1293
9412
161
234
280
283
327
9431
7095
3265
1042
2393
887
177
8406
536
9457
7970
11819
635
876
1659
1292
3238
103
371
1120
295
236
829
112
9224
377
9294
841
172
1074
138
458
8775
185
1891
1072
861
1071
254
725
127
830
112
929
403
163
588
3908
161
1483
566
752
7174
3137
10601
110
1708
2559
4350
2890
139
3911
171
12642
1387
285
178
173
152
552
428
1462
1513
361
185
989
116
3173
156
5992
5636
107
578
424
7301
1352
178
748
2930
11444
124
159
220
239
334
167
903
308
122
123
139
1276
3579
3283
8960
6050
1827
9496
8351
213
1089
267
806
3760
9531
1617
2723
459
727
152
564
9397
172
4779
1584
481
178
1019
3720
178
1032
502
1456
1701
742
8950
2408
9478
5818
362
1247
135
316
988
2766
3593
988
1839
4947
1367
137
2555
2252
2526
467
1051
122
516
4215
341
620
122
494
1531
3039
119
363
3651
172
139
1542
6176
920
486
999
1959
137
377
364
409
266
9166
1270
1706
663
771
391
14962
285
179
559
329
522
364
108
101
156
535
283
1882
259
559
712
278
3250
259
559
712
278
107
151
151
273
101
196
664
1005
470
499
2858
5672
493
1191
377
1029
211
3925
1830
342
174
647
6475
4715
861
1386
366
4826
856
7201
715
5247
4382
1349
160
124
331
211
203
5189
6362
1058
3192
160
268
211
240
285
1094
1131
6233
488
184
1143
131
2616
9464
158
415
10753
8862
3196
400
273
179
274
880
2761
4030
1578
367
209
857
4140
131
820
1011
811
4510
572
831
5796
864
1630
5070
5667
343
342
342
342
342
343
201
8875
4320
8887
278
192
350
8849
9513
206
163
9491
1051
912
523
675
1156
124
716
675
1154
124
523
479
312
313
1867
1360
5647
1360
152
8677
1322
115
120
320
602
110
544
456
1374
1898
6208
1353
320
322
111
541
775
877
309
854
8912
185
589
234
1575
506
232
890
223
3697
8933
5115
5453
515
235
850
223
441
9266
1874
1126
1952
122
153
213
4087
1241
1371
135
622
126
194
779
199
104
4119
3143
2629
9612
6774
482
4406
11607
4557
1332
167
1393
376
4876
133
1402
116
738
741
523
148
1016
1210
401
180
933
214
9662
1339
116
738
729
100
148
1016
1210
401
4660
2830
3385
3265
7364
5747
236
2958
291
438
5483
8938
677
184
8975
782
189
8949
128
155
216
109
1965
1142
928
263
6689
127
274
4067
123
9785
101
2147
284
231
267
249
181
1658
745
3715
6565
348
4700
8953
3273
13609
3906
324
7028
192
109
548
248
1889
1476
450
2221
1100
2105
450
138
9471
245
3755
212
1190
1251
345
7367
10529
107
9821
614
100
346
246
214
388
461
393
145
388
2928
172
8977
260
3573
449
389
461
393
145
1878
498
182
230
385
818
2180
1564
9363
4830
2886
9382
6362
432
188
160
196
5969
217
306
183
655
1347
615
7540
1942
1481
3743
13023
6059
1762
1025
3580
115
2777
194
146
742
701
131
4184
1024
684
9102
3293
2864
8890
2505
8183
178
465
369
266
7058
253
174
9333
468
231
4798
153
266
1043
214
4775
9469
2612
5278
1186
2519
9288
3691
2615
903
192
338
1592
4745
1247
7605
5398
331
114
164
8371
220
1084
358
1592
1330
606
1278
790
633
2758
15397
731
311
338
450
1063
330
1777
3523
735
673
183
151
159
223
189
109
564
898
516
2418
1944
350
4129
5010
11834
4494
2211
478
366
8970
1234
2311
773
1911
360
210
202
122
105
127
334
303
480
607
436
500
1069
552
124
7328
499
1307
1824
708
8961
689
907
845
5966
5173
401
1129
590
348
295
8118
1135
637
302
1456
2959
1169
450
408
4025
9205
1047
2309
218
108
365
9536
1909
4744
346
346
6483
7491
328
363
349
916
230
447
333
234
1483
1017
7429
5536
104
101
8952
461
152
5692
725
690
1155
146
725
3589
552
868
203
208
215
314
1541
5213
408
547
221
1248
107
288
384
340
123
8120
140
107
317
338
109
393
280
4371
188
114
2692
435
179
544
1594
1077
2983
1153
1196
1828
286
8933
13763
3652
7810
1888
2414
3122
4158
565
202
442
232
223
366
161
351
1191
4485
432
5058
5812
845
4794
349
6651
5018
1321
4161
1203
109
539
215
275
540
1295
266
549
731
182
1086
714
7139
1612
4409
3497
5316
3606
2725
4609
2435
5065
2130
390
5385
1646
966
272
5542
236
556
261
527
149
359
1515
929
5500
1754
12073
645
111
100
178
110
133
148
202
1623
2741
12237
852
127
2343
173
102
1618
235
179
441
9209
333
3285
6497
1887
3168
752
4710
416
416
3135
416
415
1860
635
805
444
109
135
283
309
1129
693
193
358
217
544
548
119
1590
124
956
427
163
1077
215
240
171
116
283
309
1129
692
193
358
217
544
548
119
1404
2271
9502
4382
903
5333
2687
2333
2015
178
3464
618
982
8094
6036
634
2550
120
204
1195
805
7130
8938
1974
127
113
151
1230
1440
621
2070
1835
445
200
8371
702
5625
186
224
290
110
148
124
4958
710
8314
729
206
282
285
1597
6812
5258
3521
9150
1534
151
1500
3924
9806
4029
4895
7439
177
2857
2171
7396
7280
1285
161
5306
204
393
332
8437
4655
5053
7358
1492
2959
9500
6330
2655
462
121
129
120
134
344
425
2200
8808
430
867
219
1608
215
428
7843
421
828
9370
4997
1010
2670
2817
8795
10008
401
282
2193
1621
112
660
500
410
1195
1394
450
270
744
660
136
821
120
8895
7414
667
4258
225
210
130
119
425
139
1175
687
519
9824
555
8266
594
9472
1678
1094
118
220
348
164
107
114
3925
2114
3788
190
8875
1681
1029
2520
9139
6377
5192
133
218
861
1543
483
1580
901
2047
483
1581
901
2048
483
1587
1773
5775
254
745
496
186
191
103
811
125
811
371
545
2703
3269
247
137
290
334
107
135
1556
109
104
203
1294
312
120
101
409
100
324
160
123
548
150
1146
5731
149
388
194
649
221
266
209
136
113
551
861
9463
5291
704
8347
544
1497
5231
703
8180
12752
5155
3647
1554
936
538
166
7561
471
145
208
9160
4905
7472
288
187
426
5619
9434
707
168
138
9613
2951
4322
1536
1015
8930
4095
1620
8095
693
5312
146
1193
229
103
114
213
471
216
633
259
113
5397
1663
1677
2983
4668
342
6651
1322
777
442
4955
3603
311
140
108
640
112
2234
3185
141
108
640
112
1473
7606
3441
2926
9307
1820
933
207
5552
415
933
207
413
3161
9376
3806
4705
341
357
6450
515
1649
731
334
1200
922
507
834
818
623
4450
614
117
439
463
2814
1881
9548
7069
3210
121
321
422
135
7408
633
125
184
735
316
100
156
1211
297
893
677
2710
2953
1300
3963
167
373
120
420
8938
10564
7072
7463
2349
3226
2676
1282
4270
419
160
1510
1549
644
989
201
152
374
182
203
507
618
3469
452
738
271
267
1683
837
998
404
2802
169
174
819
6484
346
5056
1364
202
1887
679
2568
8860
7594
4804
4789
726
839
6838
2133
453
8860
1849
2114
556
137
404
302
832
556
1505
7317
688
1596
766
124
993
12641
4282
4614
1130
141
2992
11519
3968
726
342
116
361
4355
409
603
4618
2629
7837
482
1051
2229
1335
1539
599
821
187
168
172
243
218
157
256
194
164
196
179
2765
144
503
352
137
720
187
210
161
243
218
343
195
167
196
203
2107
378
401
336
459
337
361
1223
139
797
215
6376
1001
103
672
379
259
340
129
416
15373
1247
3479
299
4757
693
9056
2623
1626
207
1209
100
116
3163
7937
634
9414
584
2991
816
2187
131
1830
4001
749
572
5267
696
322
324
267
146
460
126
286
131
2399
1071
254
294
325
470
198
209
217
134
1860
479
5552
1966
517
432
848
1422
14289
345
424
273
209
324
203
1119
1665
5920
6571
359
357
4717
3586
115
1143
184
491
111
11718
660
786
585
5730
948
2285
271
9507
271
1618
624
1568
9068
1581
152
193
7464
878
177
5906
470
5877
242
390
136
203
195
116
217
151
2646
412
802
412
110
188
171
152
131
151
1345
177
184
306
773
551
731
2757
888
556
731
2216
1601
450
363
360
596
1952
383
2695
956
137
2045
8853
2283
868
7265
2727
7750
2260
2784
1129
628
2910
102
103
112
14907
3993
4268
3947
4630
154
133
189
476
253
764
150
357
2033
2393
758
1230
6781
2143
821
5550
771
758
878
1891
8490
6118
9027
2842
264
469
167
1487
404
725
675
438
734
1211
812
874
207
176
145
311
884
152
139
120
167
227
132
156
289
3400
1935
6428
6077
145
149
342
9280
9382
3461
180
103
119
208
13112
9004
562
2378
570
512
8234
7372
1010
1095
2678
3956
9425
2780
151
212
137
11803
1783
1520
360
215
193
492
175
1145
104
1166
3572
2023
1247
209
402
6156
1818
2453
470
934
482
148
132
289
582
625
140
8968
6369
938
781
239
553
353
159
392
759
1095
141
3365
9012
6132
101
884
8237
8430
3569
239
8994
600
130
180
101
1351
181
247
352
1389
1766
3236
2916
2046
1400
2966
1325
2906
3386
2829
6235
1541
14119
6125
321
532
385
303
8086
1164
385
334
1458
7596
183
9398
1261
6076
907
252
171
5353
252
171
669
8867
409
955
1161
7006
7785
238
9437
7904
282
945
149
107
1235
2703
6454
347
347
347
347
1353
9350
2293
11452
337
9008
730
137
13689
10538
346
5142
519
9385
193
160
925
306
200
133
106
558
8213
9415
734
2265
5431
701
482
107
719
589
300
2646
7798
7100
1291
2967
220
962
8017
971
1564
8329
3828
229
200
3992
1202
11381
236
9470
8789
1017
153
631
9147
166
3494
2657
3214
1291
1718
515
1344
196
980
879
252
266
320
698
156
426
434
111
1404
1489
6614
1237
787
249
2164
378
123
3186
3316
258
929
2962
1476
177
114
101
173
197
3625
1405
1303
903
2517
232
4969
7623
497
2189
2282
1350
4029
1988
3599
115
461
478
530
8406
2004
909
5338
601
909
1388
341
1302
118
2944
1302
1653
3828
839
2567
9382
2766
2803
6921
6085
12580
2872
1874
2030
10257
3678
3207
182
108
970
416
1102
148
142
121
659
196
267
2605
309
594
13480
2319
969
8876
1361
727
9550
123
2006
6199
1833
1821
928
756
400
2169
378
4654
2727
1658
8970
1304
907
1711
9333
2600
4998
8568
2293
6852
521
1634
1373
6014
333
1345
545
324
164
117
380
374
347
216
1204
792
275
178
1573
157
149
333
1097
545
324
164
117
380
374
347
216
1202
792
165
2919
2976
175
166
2029
1591
2254
612
7192
522
489
3995
8853
113
278
1795
3098
1603
7453
5934
4468
975
1167
3280
545
259
567
103
174
516
5607
258
567
103
174
1904
2170
503
500
431
966
294
206
636
100
584
606
9314
269
396
6468
410
351
4678
7419
904
6367
187
315
111
205
625
3086
347
575
1476
603
6060
727
160
139
624
353
254
7072
521
4447
2557
5378
124
1181
736
521
426
404
2434
2530
301
930
161
13776
813
3218
173
134
673
2656
907
6660
918
167
3927
2042
1247
221
6102
2177
165
521
222
111
169
302
4619
178
243
294
139
3665
450
589
1370
556
213
157
1263
147
251
4933
802
386
824
333
9095
1985
8566
3184
1400
639
4032
4034
4841
171
1985
4894
7352
503
1039
7377
1804
4485
8900
199
336
354
6572
562
1609
1483
1207
1659
149
162
382
482
167
796
149
162
382
483
167
795
149
162
382
483
206
479
2970
149
162
382
480
206
496
2760
531
446
2021
433
1146
5642
8903
1588
428
116
184
3816
11544
3415
4781
7418
639
172
204
349
848
119
1055
3646
5499
3014
1374
9631
123
3779
4019
7450
128
831
2647
11695
3989
6472
1985
2227
2109
227
283
214
259
170
110
136
6176
3932
112
134
144
115
1174
2794
9435
711
1146
3817
2562
8793
2281
521
2499
871
3468
1805
624
568
219
494
119
3468
624
760
179
488
154
235
6465
320
5510
316
1065
773
403
748
298
1155
342
119
303
339
107
522
714
4016
1880
1363
841
2470
699
1913
1597
3309
8999
4030
7735
1725
9124
3572
351
161
174
154
1711
3109
666
3463
3733
10570
3720
4276
3799
1183
1669
948
1106
416
4907
639
264
258
5356
9236
2835
951
211
398
1355
143
267
285
150
259
147
235
621
9381
643
8916
4048
1843
289
7084
1576
1836
1781
1235
8275
1456
148
1187
6765
4357
8980
11224
8175
129
5920
3946
5212
4566
8763
312
167
1146
2218
9315
273
340
149
626
8046
9526
1286
881
1432
7277
2866
1119
223
398
468
138
277
290
773
1230
176
128
315
102
195
202
109
102
153
556
133
476
124
174
173
149
149
4665
4948
4509
3855
4524
711
6191
1473
2035
4414
3036
2253
280
207
491
4250
8975
4953
136
162
405
219
229
111
308
132
189
321
152
219
8999
101
114
123
197
1058
9433
7329
699
5131
5129
705
652
3538
3583
2002
7558
5383
4038
276
244
173
495
1254
680
195
288
161
167
1417
8885
341
184
259
334
2865
272
702
9427
651
187
251
428
201
130
433
5683
735
299
3558
485
1029
2540
729
230
262
5186
1316
8686
7383
850
3730
372
501
1844
11758
840
1898
718
3674
482
3369
718
531
3925
2007
9318
6801
118
221
331
4304
1487
1600
4493
1417
174
200
570
911
616
205
3681
1353
210
5037
338
446
2220
984
12915
321
4027
123
439
414
128
115
138
1869
3459
339
199
218
222
1128
11642
5887
9442
579
8568
8898
5515
13838
6166
1254
1219
104
201
1877
306
150
1536
102
339
1319
306
208
656
15733
302
9582
1332
544
7383
364
316
296
14444
109
2551
3958
1908
1727
802
1120
360
312
9251
9271
4807
150
626
1585
1994
4355
5083
1554
2423
528
766
461
372
7963
2068
518
675
1134
124
517
964
13979
2287
360
3692
5652
670
869
9460
1730
1409
4035
712
842
9190
1330
881
497
4822
308
4531
307
1239
215
171
7369
8968
1217
210
285
222
229
2488
4588
9440
3156
2932
730
360
763
169
247
6837
2228
2581
1673
874
13724
8802
118
6565
7034
2275
290
221
255
240
223
824
263
6055
7685
926
11857
10278
5928
415
218
130
159
124
265
289
126
2758
9020
6468
342
196
637
1653
118
469
336
217
446
3612
486
1028
2129
329
8932
136
236
336
447
476
917
1568
119
120
185
126
3242
6114
3475
1237
129
4915
5376
1884
4815
5636
8866
167
9511
2034
155
206
133
1548
617
614
194
3399
174
2318
8834
1405
194
295
377
137
124
404
101
6953
2302
7350
2176
266
1070
1519
1478
5835
1414
306
173
1999
5381
1169
5883
1253
810
1968
4393
540
5731
1896
182
337
630
221
152
780
333
2669
183
338
630
222
561
3198
158
260
203
375
5247
7061
114
364
386
8798
311
212
263
424
346
5633
710
4407
849
11171
3104
241
13798
3402
7687
372
1105
901
313
8140
1096
914
313
1029
1325
14649
161
109
209
8992
1488
127
1482
396
3142
1473
396
1519
1377
159
1103
521
1399
11244
4935
1904
182
251
118
189
673
152
3678
2827
182
251
118
189
673
152
486
7133
716
9442
8176
6114
120
948
463
105
235
125
7545
2759
9467
1170
3854
371
2557
636
1296
1526
1567
11232
6048
433
167
3969
1521
444
495
187
165
247
203
479
162
1127
3752
1337
3207
2916
2162
723
9401
3143
1747
675
497
1909
353
245
466
323
1657
9436
837
108
443
2708
8880
3051
196
600
190
441
212
129
1315
8160
7851
3953
309
272
113
637
678
1076
392
183
558
288
4927
6373
7798
2494
3912
215
193
637
697
156
250
1575
1706
1158
8829
537
2560
695
205
189
115
606
835
3968
4793
3917
1678
359
5771
5204
457
158
173
331
244
1926
830
254
351
1042
350
1112
588
347
658
2461
138
2317
8922
1383
402
311
450
1428
824
131
4264
150
1731
11752
1010
1795
137
6463
1683
127
236
3198
7598
2200
14368
745
1889
817
216
199
1877
5123
278
114
424
8497
9461
899
4376
4154
9072
4654
6396
286
4272
1161
13652
473
264
1322
6111
8968
1816
473
328
1329
105
1649
2974
5135
6943
104
2121
6612
167
104
221
108
143
159
232
1177
4025
251
13688
9390
147
7382
182
418
259
510
5786
2855
3833
1357
904
7027
1411
1735
5015
225
491
1322
1373
1355
171
182
753
1006
491
224
181
196
661
7360
144
576
9314
591
181
5559
8989
1861
597
1003
1841
176
168
8087
510
4381
394
358
12920
225
158
574
423
176
1415
159
8950
112
6469
2462
1222
10592
2105
13773
6077
528
5415
5581
7971
6087
523
238
940
1433
112
4689
352
355
355
6516
2689
6854
5147
2321
145
508
3339
1646
294
7564
501
602
3381
137
1832
1035
211
792
9222
1335
258
344
208
388
300
1429
577
3232
1747
395
7340
5507
183
190
217
799
743
102
9439
572
4527
6223
4696
351
351
1389
180
445
280
210
2915
1180
11896
1261
7383
370
317
508
211
14090
1559
164
281
186
190
464
829
116
7960
2667
1036
9377
1150
324
707
954
17903
869
1151
408
256
761
131
184
221
741
2144
116
1205
252
196
3003
315
130
448
204
814
232
290
114
159
3291
204
814
232
290
114
159
1514
128
125
5636
2229
548
1578
4318
8851
687
10866
10780
6756
489
2949
326
159
280
156
756
107
133
232
7465
9279
1688
1377
441
1342
2241
1567
1610
7861
1375
211
4481
526
228
969
2928
198
712
227
969
2178
4788
428
6674
6030
15567
1280
2232
269
1874
219
1066
429
168
3229
219
833
228
429
142
108
200
3831
166
172
3866
4725
7478
8984
1905
878
330
227
187
110
117
592
618
2790
1792
6205
6112
121
7486
11759
1123
1391
695
399
784
1194
2196
9180
1332
108
1549
7395
117
1477
1654
2546
1991
7377
5315
4092
6770
5072
905
264
435
117
934
1112
1668
384
688
195
920
1109
843
158
1123
373
102
639
12580
2855
504
198
359
1128
125
712
905
334
1014
1472
264
9627
1730
4174
307
4233
462
675
3592
1357
146
233
122
403
3280
13760
115
3599
275
116
439
7166
12808
2139
614
5277
139
130
223
1832
107
151
147
130
223
1827
510
3003
1109
1325
1744
4226
2310
472
292
1333
7425
1669
1559
739
1536
557
1337
717
684
1144
124
700
833
178
617
3878
1506
9720
124
3856
7388
673
2378
155
265
455
195
5043
341
109
472
2143
836
391
196
1157
13433
655
155
102
243
271
536
149
661
110
1134
915
2567
470
275
976
9446
912
2248
873
2372
1664
133
1022
846
3798
1639
422
1557
871
2029
6150
3302
8988
10141
468
3832
469
2116
1727
738
9474
311
748
9431
1470
1950
1178
4473
1763
691
4527
171
259
287
4744
348
6486
119
364
104
1173
2591
3877
215
139
2581
1662
1124
2591
8225
5194
6271
207
744
1451
10093
8716
126
11427
1406
164
104
454
524
1992
307
136
3673
101
176
131
980
161
616
9349
1596
334
109
103
189
1217
8938
1737
224
1589
7073
130
649
287
371
341
1311
132
235
1128
1354
737
7049
1276
2149
2991
5742
215
249
207
102
142
556
2557
288
2330
1957
171
1365
9124
1164
14196
8970
1351
1064
288
1010
123
219
122
431
706
6409
123
218
253
267
226
165
311
111
2228
939
252
1360
375
281
721
116
608
469
1522
726
239
350
109
215
1509
239
232
1608
470
131
402
1667
294
299
288
1656
1271
5068
1268
5865
4341
8960
1374
107
1488
421
603
6023
9445
688
2240
1750
1961
1254
7763
487
9121
2251
381
1181
13707
5672
5077
1554
286
176
498
855
8892
8494
106
1135
642
740
1247
119
191
112
113
155
4906
9184
200
4061
420
437
125
121
144
129
145
10808
1956
1525
124
116
189
150
295
331
161
428
106
153
156
2633
7373
6427
9013
6977
329
900
9675
7554
9461
1329
106
200
1318
2538
8397
1080
571
2220
9443
4186
1139
238
181
439
12006
1425
356
3888
1586
4935
4332
12763
3044
2994
1883
1832
561
100
338
123
639
9115
371
385
876
7795
1682
500
9040
2415
3253
6375
2087
698
8221
6759
7560
2513
1249
943
108
9465
248
153
909
198
539
1484
1691
223
126
154
1721
4731
352
6646
317
429
3737
4410
589
337
674
7489
1117
7911
413
1306
1462
1449
2258
9599
139
1341
1326
334
1891
2054
2375
836
529
263
8590
989
281
110
172
600
948
148
112
178
225
548
5936
3161
1146
498
386
366
411
774
273
136
321
912
198
6480
5845
2959
1593
240
316
351
456
1603
366
5850
457
8364
7339
491
619
770
511
1477
183
9259
181
1546
151
682
1334
304
1712
148
153
2976
2345
9333
5032
14931
1890
3889
11909
3233
1306
154
2001
463
3284
318
321
1142
903
305
8337
378
131
3252
8376
9026
1112
1461
3050
8910
118
197
11280
107
361
477
617
127
2308
8915
6864
421
8379
692
5310
226
253
370
2204
8981
400
1239
499
456
699
188
2415
113
772
457
539
160
188
1641
10419
294
593
1096
1879
5014
3307
10039
2650
12661
9596
3950
309
641
4635
5107
956
3133
5530
4490
3919
4954
5329
659
642
3964
1204
453
112
460
417
1455
2825
887
3658
7825
111
374
214
612
474
121
187
213
248
1736
173
726
659
338
623
1014
2968
140
939
3865
868
374
214
612
474
121
187
224
248
1724
173
5883
6165
5228
3382
1798
9176
334
246
3425
12493
4148
6055
1205
682
112
106
260
188
734
3461
1301
1703
1263
815
101
1782
9442
5243
185
4729
8183
698
5139
8638
152
153
636
10099
1226
4123
373
1890
1930
7391
252
741
103
3619
1133
1477
2561
9484
5058
3470
1360
827
3376
341
3718
493
506
1220
375
362
6278
11576
3373
9671
900
652
358
2276
3933
3384
216
447
303
152
214
429
265
347
954
620
101
114
124
197
4029
395
2525
900
476
1160
150
1131
4878
450
117
228
165
3495
1159
943
174
209
2286
9063
1644
701
1295
2582
202
968
345
863
6637
174
702
249
2985
242
294
5979
251
208
6546
191
213
192
341
318
737
368
555
1586
230
134
8177
114
837
305
886
424
1347
1689
1453
235
259
7840
8693
1247
356
122
128
142
341
275
341
107
901
3884
165
1543
7875
1579
1484
9771
1060
3884
9731
538
974
1858
997
201
582
1657
9696
3864
385
235
217
560
173
1559
921
163
1000
270
189
192
1675
299
216
560
174
1407
207
4907
541
241
188
9089
164
315
648
119
126
170
146
9875
2361
475
131
105
656
5810
9307
1542
1549
146
764
977
324
2903
1898
645
1892
13796
6673
13182
1866
175
203
152
191
155
159
216
125
170
2221
4876
1890
456
512
253
111
111
1658
4581
4516
113
12837
8954
1070
220
866
1339
2279
8404
132
398
271
194
885
164
111
3534
400
194
885
168
111
1868
440
6317
232
6298
9238
551
684
1211
124
551
311
2607
479
724
5613
376
230
100
570
139
125
1503
1550
1880
286
1358
627
4635
9488
3289
3488
9471
5068
6102
2800
5504
3723
7817
1284
9014
7463
139
579
1823
2761
5622
392
7505
193
726
102
426
196
405
691
293
197
181
165
166
944
7317
173
6370
347
9261
514
418
5190
6994
182
220
179
9102
107
100
130
768
1035
5625
128
1904
150
167
3009
534
194
110
780
1860
251
213
1868
1672
325
147
208
361
304
545
678
280
117
712
482
518
264
109
311
313
1922
9392
3422
1367
440
4227
238
1513
136
135
5347
1508
141
135
2226
5046
4862
1271
1572
202
255
616
478
339
537
861
8915
8292
118
8776
13421
1233
110
435
1336
280
106
904
357
505
1289
1296
10397
6642
2284
2552
5402
2034
178
4817
842
479
2269
8943
1405
930
17384
518
6988
2013
1208
13706
158
8199
700
5143
2391
885
7251
6029
287
2159
469
629
472
297
102
217
555
4979
106
220
511
332
394
757
977
146
1030
5050
6273
312
397
223
3406
7320
182
206
487
180
104
155
1893
2186
341
341
2275
233
719
153
3955
772
2386
1291
1996
100
8924
4414
3388
4813
11756
6319
4174
249
256
8515
317
323
5577
1735
5379
347
337
1792
205
100
270
265
422
2244
376
217
144
268
263
997
437
314
2823
9430
11616
1036
172
481
180
179
176
150
383
452
645
514
235
9290
189
299
9292
195
318
313
5244
9476
316
703
223
1788
5483
2307
487
183
1165
132
3113
9091
149
280
205
9145
2974
9222
108
116
373
4823
2906
5372
7014
9102
1276
5298
127
879
624
132
1118
813
170
322
6880
566
4563
136
9003
129
840
218
1232
829
174
812
137
792
305
140
149
112
2485
275
246
209
4516
551
9403
1102
1297
499
633
411
8992
2270
9148
1726
1926
4429
490
495
2158
1259
831
4373
5047
7421
404
190
9427
4941
1592
5227
2445
121
127
368
3679
2455
761
250
1143
255
137
146
203
102
7130
677
8093
9478
5878
343
344
228
4243
2093
302
2559
13964
2023
1026
181
3930
13760
936
172
267
2054
8929
2231
163
4499
7657
2048
9445
392
556
393
1391
181
558
185
142
102
227
101
2571
106
674
9948
113
649
7681
205
1252
5473
1251
1962
596
974
275
181
7362
1024
126
3043
2133
4822
5574
11706
2049
474
223
14023
301
1155
11608
4386
2728
1223
141
5715
389
451
372
149
1504
3099
122
1214
1445
5122
1504
1558
4167
1795
928
8230
744
1695
13681
2324
114
950
138
148
826
1238
1377
388
281
239
8992
149
161
262
332
9569
387
249
9228
1351
9278
7614
120
173
253
5356
171
253
870
454
108
207
121
813
912
432
223
459
198
1892
6777
6974
5297
6730
1253
943
339
254
900
105
512
6758
438
1524
5592
553
1301
7668
396
5950
7389
4057
747
1320
382
1324
3841
123
2516
8741
4732
2897
259
2222
1680
2969
7502
1451
259
871
2438
2790
3416
3656
930
3448
9341
144
622
975
5305
8847
1550
444
1888
1536
8941
3361
9145
4158
8947
534
9367
114
137
240
409
317
1940
7551
1855
2139
8969
6344
333
335
181
209
7475
8942
1426
329
423
3778
1265
1203
2895
9497
535
639
452
2378
183
1202
757
1947
7553
3739
215
111
15731
236
100
168
373
1624
135
103
330
9532
158
215
2484
997
188
133
216
131
5202
407
718
839
5367
5378
827
718
120
169
6105
601
14527
2533
2509
350
4979
198
126
672
417
1899
168
288
1219
671
359
358
1440
5469
8916
4002
1185
122
315
116
764
8342
301
231
215
15515
125
135
276
355
144
105
1866
562
541
395
450
784
479
158
130
1937
706
593
368
12572
9314
8908
3700
191
104
180
778
1298
209
12502
191
152
113
143
123
1406
543
894
13999
3948
7200
219
1228
241
8550
5111
279
428
507
1868
311
162
141
171
3146
185
7842
8918
2225
831
217
338
964
1245
1994
1461
213
337
471
2430
264
282
502
182
179
155
114
259
460
413
9320
542
254
1069
1283
264
517
216
1298
9197
8276
872
144
400
184
120
144
608
5560
301
167
238
6636
9372
469
2265
5101
4931
426
4520
3691
615
901
13794
1244
1078
6879
2953
104
2865
843
701
238
1042
1513
278
9338
8957
186
773
290
9465
260
309
280
222
336
113
222
329
5697
4908
120
236
648
1359
5808
15690
7545
143
797
1289
230
10884
869
2113
460
517
1303
516
256
1538
534
388
216
606
2891
158
217
157
260
169
687
131
753
1063
1256
7519
7734
1204
723
1556
7353
4884
612
713
1314
182
9100
689
8876
387
162
128
114
6865
565
2463
3305
2534
1960
3625
727
131
1637
8428
9267
3599
2628
221
110
3053
230
122
393
1509
506
229
667
7172
1109
5307
1560
1418
329
5097
865
287
7345
1233
1596
101
163
126
6233
7317
703
7510
5835
235
1625
1424
1179
252
11573
600
446
6455
341
4691
995
5271
170
1342
6535
1257
1162
1053
7433
473
5199
703
8361
1656
5660
3674
1408
123
153
153
190
165
114
157
156
383
227
430
9518
706
401
238
695
945
413
201
876
447
714
104
164
286
110
2854
2830
354
136
352
226
169
245
1536
565
268
709
115
3317
509
268
711
115
2035
2940
8981
5762
285
1389
7889
1509
1564
612
1150
1372
7805
8096
13110
283
1272
108
339
251
252
9403
108
244
1223
948
286
4308
13997
314
9020
8937
148
7863
4775
240
254
4578
491
7427
2634
138
3968
1402
111
106
9492
659
1574
145
598
1128
202
159
471
122
680
120
845
157
930
8897
3868
1581
145
598
192
1111
202
791
672
122
5535
699
120
845
5113
1183
1214
450
338
880
3344
386
1718
235
114
158
1189
5539
6769
3489
1123
103
1574
1574
7910
1551
150
779
1920
515
684
1170
113
7515
520
323
551
210
404
710
8132
698
384
272
664
869
266
215
510
8933
3698
1266
5091
698
8068
4715
8908
3251
5282
971
205
1210
125
139
383
136
381
135
132
2047
3744
8862
973
3242
1243
4242
1571
2283
122
164
187
283
2199
1240
1281
3045
9184
5322
700
2247
359
694
501
225
209
138
359
5115
692
501
225
209
138
359
1604
6122
4719
106
802
146
1169
733
800
3951
14250
4926
365
147
106
136
507
207
4127
319
318
6509
2571
1492
270
129
147
154
237
221
136
131
153
1217
254
173
338
249
102
8924
290
164
297
190
488
886
366
1716
243
6714
1210
942
460
139
173
143
229
205
490
1587
813
6006
5355
599
124
1190
684
522
563
5327
1914
484
1769
1119
9421
1128
732
2495
4020
3695
588
840
9210
1536
1275
253
269
410
181
7296
7345
6298
6809
353
4792
873
6076
115
2159
151
2290
8608
232
413
326
1502
446
1182
1044
1603
329
531
156
620
2211
849
538
174
1564
260
1814
265
533
1946
269
107
595
6036
8939
1530
487
488
2532
392
11175
1412
3732
4731
588
198
300
213
255
328
559
104
107
268
343
313
439
1258
1572
8248
3211
6872
5178
3804
171
2077
9582
6793
481
3983
9417
1507
143
278
1516
176
207
152
13725
168
1327
400
9515
265
1417
262
201
1378
4585
423
362
750
149
1897
960
3718
3626
1207
217
654
165
172
356
219
856
154
151
228
153
1451
337
375
1176
8131
337
375
1174
397
287
123
187
104
247
254
3795
432
124
188
247
254
1653
1626
499
639
379
192
141
124
410
4795
1653
132
713
305
439
5706
104
132
713
306
437
5706
104
132
713
306
440
450
104
2084
3115
2178
271
4353
710
124
1187
685
801
3818
2060
8999
6977
13716
14721
755
335
116
9714
1096
7544
1939
2872
298
1119
380
9320
1500
2147
4096
112
515
140
362
454
394
146
1811
1659
1601
4819
3758
2023
413
201
146
104
132
119
253
168
113
943
9408
2635
1383
871
167
13553
1645
1169
2821
671
2129
222
135
1984
457
179
647
4158
8957
1163
702
8467
138
140
396
109
122
153
323
4446
5625
300
4952
170
11631
483
206
1522
117
966
9193
200
196
2898
7436
5260
232
7702
4437
619
812
1194
1636
112
341
354
139
463
211
247
480
1202
2863
2436
1380
1200
634
5194
1074
428
1152
137
459
760
172
274
3182
138
459
408
760
141
255
1865
121
227
854
235
130
969
591
8908
1992
5042
2156
983
1212
3784
371
1624
3687
8924
2486
1135
118
120
126
359
777
383
255
140
225
553
270
1454
384
1442
1235
437
310
1169
5306
4318
7843
595
13721
2357
2920
8681
4137
377
3186
610
3092
1586
11088
5896
571
8897
148
131
1004
1093
125
1407
193
1191
2632
670
461
1091
3328
852
106
193
278
159
3989
910
388
7091
142
7394
5024
9146
1469
492
2952
1882
111
238
151
161
201
317
387
420
2695
110
174
343
387
5599
9009
577
225
289
5702
8917
6901
9426
886
332
599
223
357
272
187
143
331
2026
324
113
102
9467
2688
1604
7107
1183
125
2237
370
2406
337
596
2005
2012
4642
3050
13681
1164
468
2464
8568
2319
958
166
2494
486
491
165
3759
4787
347
2085
1067
496
2908
7351
7142
118
203
4003
711
102
2230
117
1536
445
12444
8545
1356
732
107
6732
5024
2884
9375
301
1688
8042
3816
3333
821
3553
1169
913
2167
13742
2884
11455
2057
121
570
4093
374
1125
394
324
8087
1149
400
324
252
878
743
3959
1662
2106
745
2424
1249
1712
8143
4299
280
1203
226
1142
670
273
176
116
367
334
8955
106
527
2435
791
8953
789
890
1257
702
2393
790
245
13533
1213
134
308
215
126
164
1443
572
3947
8356
703
5460
4410
11785
911
394
3726
1818
520
2006
2470
1942
7561
3002
122
5627
3360
356
359
6734
165
621
189
427
316
228
3611
442
189
171
126
153
323
316
228
1835
6479
1728
112
244
3252
5187
704
8380
474
14150
152
101
165
8300
700
5313
151
4942
1140
8086
7939
556
1655
245
150
252
257
154
357
3114
245
150
252
257
154
357
3115
245
150
252
257
154
357
3114
245
294
150
252
257
154
352
147
166
103
746
5608
341
109
327
100
398
7095
8402
1435
1801
4393
665
184
365
155
259
11224
760
1577
4524
1234
363
297
156
122
189
203
357
201
152
339
1309
1095
1955
7598
12842
517
286
1725
1731
12694
538
3061
137
588
331
238
105
1640
466
450
108
176
7249
8972
1785
820
131
4256
244
415
9500
2908
5939
640
1276
218
198
8204
699
2849
2392
539
9102
987
9011
8488
246
174
1285
1953
1917
980
343
129
125
236
158
464
4676
7915
490
185
1146
132
3062
234
13499
126
271
184
381
131
720
163
244
582
162
9538
1079
141
304
110
114
122
351
403
361
4332
8914
423
353
6212
123
460
200
233
108
1764
9513
7814
204
3931
208
1254
146
470
211
1285
483
522
480
3808
129
1016
171
135
112
353
178
887
964
1152
1622
4534
1231
1453
1067
178
1007
120
196
195
440
1230
6861
2473
5039
7321
488
606
230
1954
7564
3089
138
321
187
4522
8989
4869
589
11562
301
296
110
9415
122
9456
357
719
126
4182
2478
523
210
404
1170
124
8977
552
6810
296
3589
3945
13705
5064
3481
368
1622
7450
5375
3238
3349
144
1016
3147
2818
612
731
1085
450
517
113
877
115
3135
4009
237
9364
179
1482
6752
2809
1950
5840
1729
8828
3478
467
374
1099
397
335
8117
1096
397
335
1454
1596
8278
2937
6830
8274
3312
206
1729
1321
2996
212
1417
111
2182
541
212
1415
111
1661
5420
8938
2311
1448
312
373
1182
8126
311
371
1167
399
5773
399
5040
2005
9433
165
124
9358
3524
365
117
924
493
6193
8969
458
1277
1317
2446
105
321
5670
2843
127
108
106
661
554
172
684
1143
157
104
224
567
129
350
576
2933
324
140
1178
5634
108
7348
446
101
152
446
185
228
217
236
2343
123
8244
3439
5997
1254
295
174
9274
224
523
444
2553
8901
6014
14006
441
9111
538
190
7345
768
7351
1754
5790
3421
4287
8901
5122
4068
114
395
555
4850
1695
4052
132
103
9313
1449
120
9719
124
3848
1580
7412
149
5799
485
506
2966
1265
130
965
706
1315
425
4512
290
196
102
1028
118
6314
206
1843
626
154
557
521
9133
170
199
154
113
585
979
11777
223
171
207
579
314
372
206
181
214
108
190
2792
7588
9484
1175
1368
10001
1167
101
9478
283
210
8436
990
8944
213
2616
2192
642
464
7671
8982
101
181
102
167
542
1323
10889
2858
3474
102
1228
143
1625
109
230
166
271
228
130
230
233
356
301
5318
1646
13653
7795
1281
3908
749
277
564
2800
3922
174
629
716
3000
287
316
3921
2609
3522
316
1725
2687
1588
3496
129
109
1579
9534
735
2733
228
5832
767
828
120
262
1065
262
1002
127
2602
125
408
219
108
122
153
225
6672
9342
902
125
1215
6014
140
213
633
9364
4187
5942
6874
3038
3141
166
833
802
197
163
928
8075
312
2555
1061
346
184
879
456
879
731
801
2614
733
879
3611
4790
3936
1210
1806
11542
2517
8864
1622
7160
1705
3163
1775
440
1296
1163
830
217
3138
8377
696
5408
2411
615
3793
1737
2382
441
1047
321
4819
319
161
282
131
454
8880
267
3101
104
1146
183
491
281
116
113
138
1082
8968
257
1183
9429
2803
667
6004
5251
4052
103
9078
7775
1322
12147
321
1219
5040
776
1102
512
2178
436
288
152
436
102
1056
11411
528
6271
1449
336
386
1128
8114
336
386
1114
397
2626
352
768
8909
640
4602
3289
1274
1015
105
222
123
387
1364
1169
13854
187
427
454
119
1579
931
155
745
247
101
274
382
764
771
100
4294
249
706
207
427
454
119
1402
6051
4499
14843
534
1552
4688
1196
4775
3354
1637
2694
739
395
658
103
176
216
116
166
650
451
4693
1306
9452
8207
158
340
13583
7851
5840
2225
132
128
654
2995
4488
121
406
149
147
258
1904
303
371
2401
12745
3706
303
371
529
6192
5608
2342
234
541
579
471
5466
542
579
268
397
110
2492
3351
6568
352
351
4759
3602
6771
9480
2419
965
495
469
184
1146
131
1885
410
511
201
560
11200
376
8860
7356
106
489
3910
1475
114
114
191
115
456
461
4360
1275
452
201
2671
403
774
843
7184
701
5222
475
220
1970
127
341
238
353
7364
1327
7287
13626
6332
138
133
435
275
118
207
142
111
2176
113
139
108
13649
294
167
2154
1297
491
2335
415
629
108
185
5476
415
219
102
411
112
529
1475
8080
1488
6685
819
8101
2726
449
322
266
885
472
7200
9330
6386
104
226
126
288
133
194
438
393
396
489
330
530
140
137
910
1212
158
101
303
888
198
152
106
1118
419
2388
1311
3047
111
2510
1804
629
655
636
736
4455
3536
3491
10819
7506
2732
8195
3548
3160
8864
619
810
1380
5650
2728
127
2947
1925
632
5924
919
1205
4614
176
401
100
1033
291
188
533
4889
401
100
1033
291
203
533
2417
365
203
348
318
343
419
1894
127
4057
9388
3790
8933
5114
284
312
8371
1213
7378
7182
1452
335
929
1094
260
121
595
747
5945
1534
266
103
141
133
115
5710
107
475
104
202
3935
8871
1724
107
407
3740
9430
5148
10379
709
4381
8967
1175
872
1084
2000
829
418
2408
4764
509
704
8113
3988
492
8917
154
227
150
2055
14056
7110
3192
6567
410
351
351
4689
4215
5753
2486
254
5671
1304
183
1188
179
697
209
236
147
3671
371
7687
7027
3286
656
8967
8369
2584
227
8502
2631
2203
152
126
216
586
280
282
9527
160
4004
345
124
196
238
531
181
9125
220
7313
697
124
1128
728
698
145
12744
438
277
1655
2281
3702
3696
1724
15574
1810
476
480
3248
6249
1093
106
3272
3698
13650
302
10376
6618
479
490
1633
6178
14852
2631
1807
136
125
177
242
2377
2005
4827
369
6485
2585
1851
4878
4405
1792
13960
2518
213
104
268
379
1726
3136
104
101
262
381
649
3212
14931
909
366
103
281
519
486
1134
2634
5195
544
1161
5322
702
1904
3471
8805
6393
12827
1177
1552
2306
855
1563
1659
113
8470
5325
8247
5629
2787
1281
4439
5034
159
347
227
122
135
1516
9425
5684
204
1805
6494
427
4728
7284
676
1234
2454
1272
9274
1733
227
237
824
156
138
119
310
639
234
138
1601
270
4252
556
468
4560
4589
285
249
6476
1967
708
9027
470
13717
1105
411
330
223
172
189
362
371
1664
2383
8934
3690
12149
1799
8740
259
100
247
376
180
134
651
417
1020
8547
1384
1453
439
1761
8152
1793
2228
4069
305
113
100
229
763
803
348
413
528
2219
9422
3692
317
1655
6936
2678
2847
9530
377
471
346
691
292
282
1195
3144
1506
13644
1730
11580
11217
213
5363
1157
7509
480
1426
9486
183
5694
1669
294
150
607
1194
179
238
603
229
329
103
788
335
3036
7292
382
1688
6442
138
1375
806
335
7871
1376
389
335
1449
825
1558
12504
4212
1220
9373
3918
125
122
508
325
2513
9520
7795
6737
1984
156
5518
8992
3421
641
303
672
677
2103
1153
564
391
367
9295
105
359
11703
125
142
532
564
173
9107
574
630
575
133
384
347
2410
9012
1259
7284
4012
266
9494
2219
848
492
258
614
210
125
375
437
500
450
1528
3983
1084
488
1436
10079
302
9793
4759
369
429
2436
865
1204
902
370
1164
567
313
389
12597
7519
1448
232
313
1489
543
580
201
701
352
144
2528
374
991
321
701
352
144
1894
4149
1920
7865
1896
1560
2363
242
553
1619
7464
5435
7478
754
159
3666
267
4242
135
743
279
102
5703
117
3508
256
150
7924
8706
2444
359
113
161
538
1227
200
1266
150
518
901
1945
7547
1118
5243
12119
4311
395
417
5171
707
8280
142
304
906
538
148
1445
666
220
3934
5162
2226
3907
124
1855
2383
2399
300
2499
871
7060
6925
1304
2018
2295
17851
1369
156
398
339
111
2839
2188
5700
1609
153
2428
242
881
146
6952
139
622
556
340
2234
3609
4860
756
194
9247
5076
487
4357
256
276
333
165
177
118
225
404
9472
462
1423
418
9397
957
2100
4824
2444
1283
388
175
273
218
291
206
410
144
161
187
219
159
493
640
132
329
406
420
2225
915
7178
591
847
850
541
533
242
198
455
12600
1630
123
1163
159
114
214
191
1225
540
684
319
1594
3079
5716
1117
123
116
141
8983
2569
289
8931
1528
413
7030
8869
2386
381
433
173
637
105
270
929
108
3370
1797
2562
1035
684
5359
1918
7283
214
1087
202
342
4274
1739
3746
371
127
121
2743
449
4738
11007
3182
1794
931
303
726
1033
324
3465
9295
4538
5405
209
231
6013
153
136
294
684
3089
7292
147
13624
132
9390
1545
555
180
11438
2231
526
1723
3775
123
9647
3377
512
508
1859
6481
347
966
4030
2546
2040
1260
4969
1259
200
1250
288
519
1211
813
5814
1066
11631
520
684
1179
124
520
396
3342
3038
120
2374
526
510
2524
1199
2334
1234
214
364
164
145
196
1258
116
1064
194
225
170
200
164
251
1379
9305
4369
15124
1141
8926
1964
268
259
246
1496
123
8421
1613
2460
2761
9304
551
5518
3297
8384
581
937
349
5716
9218
3415
701
110
9184
2990
4407
242
2673
973
106
327
5397
241
1039
256
3224
2632
3555
8960
4783
10222
8076
417
113
1788
2797
9434
4347
9479
7426
4049
1266
3300
216
9560
165
156
1227
107
683
259
7359
990
9111
2189
6081
3580
5517
684
2704
2280
7402
9231
1543
123
152
390
6324
6789
2614
7553
7314
1546
1852
3605
1183
7408
9381
3735
1808
246
1207
188
492
185
1123
861
324
449
1357
468
1128
611
1935
10648
134
115
130
150
297
120
1505
670
416
106
1855
355
227
211
225
1368
2374
355
227
213
225
606
1303
521
124
1168
685
521
3471
1797
1018
381
429
1437
1545
9170
439
3868
4992
4331
2287
8915
2123
15404
2070
2156
3750
1413
2326
1686
187
131
131
188
4760
5378
8115
700
409
9466
4721
1414
8943
949
8926
4326
9049
211
1096
13920
166
461
1623
10623
2921
5636
651
8107
3274
113
6534
2690
9152
2432
2925
515
540
103
183
233
307
219
692
555
133
192
104
876
219
666
678
1655
9249
6239
4696
361
351
6494
1339
178
175
436
409
13690
565
4256
483
4552
4840
151
569
1156
3085
177
269
1459
1944
1155
2272
525
855
9167
2425
8969
1275
659
2073
1891
8966
964
13660
118
191
1264
7259
1155
1619
336
186
439
142
3874
9089
2599
1631
2346
603
9327
6383
124
122
8892
173
160
141
123
13807
852
2228
1321
247
486
616
251
1309
177
615
210
111
396
325
297
1147
814
178
9320
6816
14538
2192
1357
2516
401
1422
109
139
517
445
205
8912
481
151
314
672
113
201
190
108
716
3693
190
108
716
1912
529
191
1718
1189
202
559
897
456
331
1254
148
292
133
2694
5526
2160
5496
16159
2793
168
168
490
342
355
4932
13834
165
104
103
186
187
172
6178
1418
1499
6757
4453
379
1175
407
332
7863
1451
539
332
1466
5794
13471
3135
112
9730
774
374
613
303
243
256
521
347
111
182
185
1325
852
3590
9540
3970
2125
155
3749
2377
1641
114
852
436
5766
114
852
436
412
370
1092
203
492
6561
185
5012
1356
3719
474
1574
700
8116
2714
119
6490
359
4928
1499
1301
3526
1219
4027
111
405
190
1630
614
786
133
710
131
1145
702
710
124
461
104
7080
1727
972
1281
107
315
128
455
1079
501
160
1069
9423
780
1734
521
145
550
690
8844
467
2109
746
144
419
436
801
1093
9309
700
159
970
1523
141
6186
1235
2378
1636
1112
451
230
705
199
240
1154
648
1285
471
1372
347
216
644
128
1728
106
373
307
179
2400
779
530
622
4225
155
8814
4667
127
2228
978
147
123
179
878
12245
8936
126
9766
123
4007
234
282
1450
5874
383
6500
3952
4291
2692
772
234
200
200
108
136
126
598
849
226
261
1045
1122
407
1659
9196
3579
295
2068
154
1645
1745
9394
3088
7556
1952
4127
521
9468
107
1176
685
521
385
1542
255
289
217
300
328
1366
121
203
126
313
125
143
1427
382
1205
161
631
201
120
244
827
4128
124
10080
157
117
1435
107
268
6126
2769
2092
148
113
111
214
943
2150
8228
5973
4432
481
7701
238
1171
6668
583
406
761
2729
9525
1134
199
216
351
3194
1145
445
7449
1410
4664
9005
4517
7915
3742
8944
4881
1457
349
204
1259
117
9428
253
179
616
225
5369
9011
806
3172
3166
7542
2036
124
246
102
3599
302
1820
4923
8696
1006
1565
1149
1193
2036
3876
1132
207
1574
1914
3273
1307
6144
7177
911
365
1268
9474
638
13970
6262
974
321
7795
131
14568
177
427
1559
467
14918
140
366
257
185
179
436
413
2040
134
229
279
4255
2980
4312
547
15391
1696
8730
2413
252
193
112
2643
415
7233
468
131
314
220
259
223
1040
2790
1728
746
1269
1205
187
429
436
1551
927
158
1728
746
1269
1205
226
187
429
436
1398
1663
115
710
124
1186
686
710
3763
14454
1600
1250
740
721
127
123
765
2621
1941
122
680
4802
1629
2998
6045
468
305
174
5185
114
371
140
308
143
681
1481
1485
5611
722
827
1011
4593
2288
1554
1011
4529
9103
3834
8955
5224
482
8924
3849
9826
3687
1073
430
1811
527
201
217
8910
936
157
208
432
1900
1539
8988
7905
3288
130
8901
2656
3414
12735
2848
3084
1242
285
1110
541
199
300
226
158
105
537
433
402
226
347
266
105
439
335
157
2856
3620
1299
7950
145
118
145
158
561
105
1012
181
194
259
8968
126
138
105
508
4188
766
8874
10079
1942
1440
2715
474
1147
1281
7610
5506
143
1735
1574
183
257
291
2580
555
1006
5382
1085
882
911
105
900
1517
943
12588
958
7285
431
6202
1051
667
285
1372
9626
5239
1178
207
1193
17646
5292
344
1887
2831
5096
3263
5509
1189
9510
963
164
205
480
1793
127
153
116
165
264
148
321
446
118
2426
13265
2172
4803
8914
5223
995
125
179
423
149
394
330
325
1144
125
561
327
115
1418
243
698
1490
345
1083
228
320
1254
114
110
1027
110
382
567
866
3655
7512
1755
8963
4164
953
538
888
606
1122
9113
1273
285
7511
440
2056
2456
7864
9000
968
3640
3090
3890
201
322
618
392
151
152
172
105
299
179
437
210
244
1984
7540
5222
703
8193
242
112
282
128
230
3081
117
1144
201
499
4476
729
1526
11573
11985
1404
120
470
7282
2301
100
781
346
7854
2668
8880
880
460
422
454
1128
676
742
345
633
132
448
366
213
676
1998
157
801
1694
1130
524
423
373
424
286
202
3097
436
697
2282
5074
504
101
257
108
9305
148
1297
721
336
8143
1033
720
336
1453
9312
399
153
3839
332
257
124
296
290
816
1455
532
2161
107
106
159
117
579
162
185
6907
586
1849
8049
6854
5207
907
6533
559
456
1592
8327
3147
6311
1265
678
1866
234
118
523
125
156
1273
2399
111
190
118
523
125
138
423
551
12032
6288
651
682
4342
163
1171
745
1094
121
104
401
106
201
570
5100
5016
7314
2876
1596
5908
2783
1149
668
2586
6159
6320
2132
3789
457
2970
5826
2609
2400
740
2326
4035
2913
1838
4327
1582
3431
4570
422
2860
343
3669
5118
5882
519
1128
220
7868
8310
1389
7413
2888
8981
4717
1192
1092
400
228
6141
177
150
6585
1429
7803
8195
701
5351
1227
352
358
9407
1197
6497
2298
9399
10197
681
2440
352
675
422
302
7199
1454
332
554
1191
7755
176
332
539
1414
138
4864
393
5131
8925
2082
2942
1487
2831
381
1135
803
333
8084
1123
799
333
8076
666
14897
408
380
323
1421
2732
1195
2406
3466
2698
1552
4411
1405
161
805
116
560
177
1343
1402
158
931
1557
161
805
116
560
177
1343
1402
4595
7395
7398
106
1039
100
9151
2004
2023
1111
1532
4579
109
331
152
869
210
134
1302
2529
3795
15410
1085
7873
1563
1749
7908
1791
184
1470
172
198
138
1976
1957
8994
7347
5421
705
4629
10516
104
355
2078
12374
12709
11340
2080
185
377
6922
4866
4794
1237
226
1209
1468
1270
250
1253
4875
5220
2818
1630
506
2479
7458
359
1113
908
166
338
1462
1558
3499
13638
10199
456
9325
1194
15562
2275
5842
8967
106
124
120
186
652
810
212
9334
462
242
116
131
502
219
134
144
124
289
428
618
139
491
100
118
318
2237
3131
11461
174
13934
776
1401
319
7504
9570
1801
6474
7659
1843
115
3874
142
395
1540
9456
5689
3192
2861
1621
183
7688
2383
1910
872
2219
566
648
7272
6345
985
1909
1271
969
1108
5681
4399
230
9417
111
852
866
104
1078
217
465
462
1380
866
104
1166
129
465
708
567
8929
653
334
1181
280
460
9434
434
101
11638
1260
342
728
111
102
111
839
724
3808
1537
9013
3125
2275
8107
700
5334
1788
803
9004
8045
4314
284
106
392
418
1255
2682
909
1287
13658
164
199
380
1072
775
2105
9061
9106
1272
319
1020
318
375
377
141
7803
1224
291
1267
1115
251
1309
4052
283
283
2549
186
208
331
259
108
101
124
1637
196
7407
8947
671
409
7828
919
1788
141
125
271
439
9027
7971
8293
9558
2786
377
706
354
396
313
8135
1083
605
313
1488
1027
932
120
108
215
311
519
1422
2581
173
1177
189
127
1700
4438
2522
763
9112
1748
1101
10309
1120
1022
692
7414
1623
998
365
140
935
2750
972
5549
11450
2651
536
3428
240
118
5020
4131
8636
7347
289
1003
2197
4450
126
511
420
123
222
2784
180
1593
2155
1283
1034
123
4254
4855
2561
5299
6541
2647
7324
4098
856
177
153
168
6234
121
344
1829
24306
369
15157
7507
2458
1132
498
306
960
2199
2259
1321
3522
10466
316
10819
2962
5781
2753
6485
347
4747
6570
4617
7894
3389
5410
14645
930
160
178
2310
371
121
6196
160
157
933
293
1516
8938
593
1566
1391
367
383
1829
537
9336
7138
2012
947
155
582
719
954
400
196
218
147
780
914
3144
899
148
854
1778
2062
310
130
105
4304
2010
8803
547
8950
8828
407
3955
364
3429
5120
9239
650
7571
1399
161
461
428
217
226
2464
1036
972
184
930
1550
435
428
217
226
2463
1036
972
743
1401
782
5969
6654
1576
1065
8511
1065
657
1666
942
13014
200
352
101
287
206
102
262
106
856
5262
2043
385
909
615
165
281
285
502
523
442
403
691
594
1074
349
335
3189
1259
2064
102
2353
3607
1464
317
2225
428
1210
1274
3122
466
4276
131
820
471
996
470
650
227
211
987
12534
3972
7438
4143
1348
2775
7715
4363
367
8902
1993
7363
9188
183
412
150
220
331
2905
301
146
1333
105
12648
9573
2478
122
114
3572
6743
6736
8936
2503
545
692
226
703
126
493
9452
153
759
548
772
876
1036
9467
2221
1467
2527
221
2493
942
715
285
525
698
679
697
237
417
449
209
800
13690
756
939
180
954
715
339
201
159
528
234
236
1013
907
397
449
110
1405
3789
492
8956
3690
1669
5618
3475
4174
740
3686
9930
7358
2290
9505
639
1517
387
316
6806
326
1517
389
316
1457
252
123
3857
7235
5362
1905
9632
124
3894
122
142
1461
724
4656
346
6479
108
3948
123
9178
1523
9523
848
125
801
233
128
142
9000
757
455
9682
123
3837
453
134
527
182
706
8289
8932
1082
1423
107
398
842
183
127
479
5804
436
148
102
8931
206
3072
12737
1218
1728
185
201
260
346
790
210
2570
2604
391
605
629
279
1524
10951
6572
1851
804
103
5606
757
443
1453
471
333
124
1170
596
118
192
409
446
694
185
9577
13501
509
2076
987
120
318
101
193
331
141
286
733
307
259
350
437
507
359
452
285
215
1042
424
114
996
256
132
2255
141
278
362
106
500
6164
8974
7325
6393
1095
307
1524
7328
307
1485
508
241
531
8891
393
653
5377
523
904
9901
3535
330
1772
1169
9352
3517
474
408
437
1928
181
9138
1842
9363
5780
520
225
179
324
385
11607
637
7350
528
162
777
3437
3466
712
4042
7080
929
140
6682
344
2336
140
932
721
103
6355
7394
3022
276
535
731
271
1398
14583
7790
663
270
112
123
143
1326
3863
3536
1321
2124
644
576
162
1946
191
1048
5850
381
14935
6951
1309
233
1684
178
4403
7677
4787
3891
213
4690
430
4203
1214
4734
1519
102
223
162
530
166
116
6307
2409
665
8776
747
6526
6805
115
1084
6022
2650
7807
12251
167
101
219
1883
1404
177
185
4632
13470
9002
331
5531
9429
3915
4875
635
218
109
925
220
1126
112
132
324
4631
2851
1832
783
1501
4577
769
651
1638
523
637
1192
131
552
544
652
969
1783
175
339
228
5448
2285
561
3954
4948
561
982
5640
8909
3996
146
222
125
9241
160
219
1919
146
215
105
270
3493
288
561
881
703
2666
9406
1383
217
119
112
586
9446
796
7158
184
7542
814
2283
3389
3847
2590
501
9081
500
894
1120
4331
5144
2271
545
2633
6701
8561
6529
1975
578
775
208
380
382
1303
2120
453
497
775
208
380
382
2899
1887
588
183
202
9975
481
133
188
357
109
149
5474
1603
1959
7545
2196
3865
4771
306
339
419
677
589
400
877
617
211
764
1940
1247
7570
232
519
8916
1435
418
234
404
1181
105
519
3481
7269
318
154
2542
1232
6777
5252
704
8378
2211
151
2059
100
157
126
871
4298
9444
893
8871
4098
9266
247
187
654
360
139
401
159
9846
702
4983
4733
1227
1091
583
379
2369
149
1651
7880
1620
1568
550
115
359
111
168
1577
8783
7320
690
234
252
1455
108
219
901
1446
8935
770
7358
146
584
2669
1373
937
9569
3028
8953
4418
699
564
1474
1166
334
161
1195
637
128
8268
907
6489
352
4769
12143
6350
1206
7853
582
904
3839
2191
1750
413
291
438
144
4503
113
5325
9187
268
1097
195
1490
11862
11822
2112
1462
154
195
108
7843
1370
246
287
398
7334
4204
8915
510
1560
3775
484
405
782
13186
2918
151
1558
8755
1565
1483
2468
1219
565
129
1350
1155
603
417
1051
13914
680
175
3598
117
212
1498
1195
106
2659
2447
2598
13741
3901
1106
4420
644
205
9487
161
200
1280
5843
6236
1946
371
3742
3567
261
573
718
108
188
674
5550
189
4820
1393
1538
14912
8045
4083
14050
6088
4100
268
4991
614
1251
6408
6490
369
352
4716
1102
496
5673
475
3422
2257
2544
359
350
4563
2596
221
126
128
121
7767
1925
473
197
208
1462
105
131
1749
182
684
195
246
488
169
149
2935
1213
508
912
754
2434
11754
6595
1133
444
458
486
9443
920
3631
807
668
213
163
4834
1111
294
643
400
279
131
247
105
314
476
200
2273
183
6289
3270
104
470
381
259
11748
6501
140
210
227
638
2632
139
191
140
210
192
134
10501
8845
3199
2462
2809
6606
1211
625
1615
7444
571
5817
8373
1692
985
526
1354
1702
171
1978
2333
526
2271
201
1445
3223
2190
3306
9581
1262
183
1832
4849
5096
5158
12592
3298
1414
334
9218
8822
7353
619
1516
2397
1518
289
170
101
203
104
656
1576
2118
141
430
195
203
109
138
355
172
369
1220
709
5467
386
181
219
248
1283
778
113
553
113
1012
326
170
1267
1726
942
403
1317
4036
807
2672
2775
106
1220
349
1693
4358
2287
878
441
5641
799
520
207
4599
757
2882
620
535
2933
1223
9413
3240
1149
9574
2572
5898
265
135
101
1107
709
770
100
232
234
304
435
121
294
360
144
165
135
218
100
427
114
1101
660
1307
1077
3131
8998
6103
2863
191
8169
127
151
8106
229
363
9505
8250
102
122
2936
322
213
145
117
1711
957
1226
364
2476
665
3144
2078
1684
2570
2625
954
8343
7088
1078
3007
1139
1021
206
117
185
101
494
306
517
7561
1937
1038
2302
253
6860
933
1927
459
527
1551
117
9032
1799
9380
452
9470
621
1032
278
338
175
901
3134
278
339
175
894
110
574
4260
6920
2987
2461
6854
6333
1158
2417
835
879
5528
4769
183
959
390
2291
7305
1161
5797
8966
3920
124
3925
3905
1060
1542
5202
4129
3668
163
219
224
642
291
5527
3286
1141
624
904
303
490
184
1145
114
2861
209
252
282
618
317
5711
3127
8282
9238
2492
1822
134
144
886
489
8419
1725
1308
12765
103
167
941
728
166
384
252
714
274
865
335
327
312
452
2818
116
1528
132
1232
116
1528
132
1436
261
376
7948
616
406
148
622
144
592
1369
731
166
383
220
780
268
879
315
320
305
1058
408
439
660
4779
5106
241
442
2788
3398
4023
7345
3706
5805
689
8963
4658
6355
493
1907
10036
3039
13895
6339
4661
8758
5558
8926
1062
647
139
315
122
406
966
1026
5587
119
127
156
157
5520
873
796
8993
796
2480
3525
1912
1085
125
271
445
198
10399
6491
488
377
482
635
3290
2731
8959
249
2856
303
215
396
5886
163
394
140
10876
2975
3325
2170
7468
271
493
320
546
391
132
1701
9174
548
141
401
496
401
496
401
496
401
496
401
496
401
495
401
489
401
496
403
495
401
496
401
100
496
401
496
321
107
496
538
190
706
1206
1109
1089
116
126
236
1401
435
825
245
187
261
244
2733
472
561
1684
3941
5998
13711
3589
477
213
303
465
373
5556
101
303
1010
143
622
6611
2122
1334
313
1365
520
3974
1905
4647
2194
2008
107
108
5116
8540
109
397
375
120
947
460
143
600
185
213
162
202
148
217
6020
3082
7360
233
9200
288
434
1961
930
272
307
2314
372
6751
275
1194
380
9571
2616
1174
6274
9263
107
224
2569
119
306
179
163
344
461
578
490
4245
9477
4305
761
1016
5887
8947
4936
565
329
408
284
206
2640
5650
9130
220
203
216
1014
1846
196
323
1902
155
7842
9184
1079
1869
816
580
629
3245
771
9025
488
4842
1375
7851
1783
1350
8201
1479
149
8101
3625
9882
124
3957
150
110
9962
801
4299
9454
5269
3527
9959
123
4015
5350
3247
791
9114
7225
7472
167
132
747
2860
3369
2270
1238
972
933
1432
2657
426
9092
876
11805
351
477
5481
121
170
334
164
774
5682
303
100
168
8986
778
1847
1121
503
218
2019
2545
2815
425
1259
267
336
201
217
125
702
351
1920
8895
3835
1262
3141
5215
201
971
164
168
4045
713
194
5881
146
500
8839
195
165
433
2520
4598
4814
4329
379
1246
2176
263
164
5851
156
106
4135
1180
6153
1456
335
449
1175
6942
1895
146
248
172
302
578
848
352
1296
12246
1865
411
4057
7112
186
131
119
148
543
370
6379
482
340
355
351
4637
164
265
337
255
4123
9212
3298
2576
5845
5783
2895
180
1558
163
274
251
143
107
108
1204
148
956
8450
4323
9458
4606
158
118
419
112
381
240
507
1440
315
387
1478
7833
315
384
1418
177
14005
747
1731
1290
1298
1194
323
360
3251
5457
345
374
183
285
11513
5522
3057
580
182
180
143
940
557
271
220
159
109
228
1429
2348
457
3517
197
162
205
183
137
303
496
1419
340
472
829
231
209
158
916
8921
969
2519
7892
6726
5559
272
156
4558
1294
151
2412
208
130
103
120
147
284
233
474
351
214
341
237
224
920
569
276
9555
5881
8556
9565
10624
592
1369
6741
319
128
169
114
1728
8825
896
15522
4206
6807
320
2422
1184
490
173
204
138
165
2222
1626
7809
12024
1372
878
7387
286
699
5558
246
764
554
254
1299
328
7511
221
459
647
263
4656
3938
1046
127
705
7559
1972
1827
8521
5397
4663
909
3580
5382
8315
6198
397
728
557
1837
2221
523
686
1125
118
523
5885
3335
376
7512
137
1801
8883
4186
218
6808
205
197
510
1208
12291
2042
7569
1443
3184
149
106
1179
1457
342
746
1399
115
266
4673
266
181
240
146
7160
517
7556
2005
4853
1990
180
4797
1858
1173
5854
10129
3769
10044
783
9548
3448
152
903
7275
5379
158
519
13772
178
351
208
1403
180
113
103
840
811
376
1216
1185
1027
525
633
3377
488
3759
633
1918
560
2211
875
461
519
862
1838
232
3042
8201
699
5035
107
1773
7913
571
7448
7325
3464
346
102
982
488
181
114
191
163
161
282
675
163
134
249
710
145
176
583
9262
492
612
5139
670
4032
958
416
1246
5342
1325
2603
153
325
168
3133
4353
2814
668
786
1190
1098
1414
240
291
159
404
449
2992
2577
291
282
505
545
2857
2577
291
282
506
410
130
1007
4648
1754
12594
8807
1470
1610
631
839
5293
5933
2415
9091
4645
13680
288
1488
1763
5518
7756
2556
5877
973
168
323
2709
1037
1159
694
925
1374
451
135
1235
1972
325
843
262
118
264
215
7199
9024
6370
2386
730
1104
227
368
845
486
1155
923
1967
270
130
740
1431
5422
1429
5825
114
144
1370
1956
148
186
576
7845
1016
174
488
9132
561
231
7411
151
2316
2310
2172
284
2104
160
360
156
344
1814
2033
727
14611
990
7357
594
8939
1257
13576
821
786
9446
134
9575
4218
226
2923
3345
321
542
466
816
3467
719
813
1222
8943
286
315
479
3100
551
118
303
9379
842
404
146
482
879
3797
6608
550
271
1783
9493
4752
8874
4818
376
15566
4871
130
3958
2118
13734
13237
6162
903
10519
426
4080
259
394
301
495
1966
334
350
845
646
852
630
105
1270
596
133
242
179
170
134
4821
760
754
362
267
484
1358
908
304
1141
652
167
102
494
363
1029
140
739
3924
337
300
311
2623
487
1652
298
1892
211
685
162
6745
1026
1972
206
1376
870
1532
1295
1512
409
4798
499
4285
2401
11488
5154
126
1553
7566
1990
518
163
358
283
283
611
1394
607
3942
779
562
3072
386
231
175
369
291
1066
1376
846
631
386
231
544
291
1066
846
5983
612
1981
2633
354
350
4723
2347
352
3921
9482
2342
158
3541
823
1421
9356
1856
407
378
165
204
258
206
130
173
110
2673
407
378
165
204
258
206
130
173
110
2674
407
378
166
204
258
206
163
6916
263
4090
2673
455
197
1872
8891
12072
1828
3545
3585
124
7117
2350
2386
9516
3509
252
678
1657
4602
2401
7021
814
8912
368
3074
377
296
227
181
327
1771
541
617
123
5235
4726
397
107
3959
123
9707
116
238
122
4953
2462
6220
1915
552
200
566
3366
552
200
566
3224
6896
1531
204
4695
191
1958
518
228
1041
7715
14996
1527
2276
9166
5816
226
344
5744
955
169
127
555
121
1057
635
560
6363
2850
793
2824
1182
648
121
319
427
139
170
168
1109
3317
5019
7436
794
2360
3486
6480
341
4682
2546
2051
1376
950
8874
4169
1237
13420
5252
504
6490
364
347
4736
175
428
456
315
1129
13666
158
1693
1202
1086
8020
523
236
401
1159
141
523
117
5952
4131
4036
2640
2225
1033
476
1287
144
170
117
366
219
302
331
1419
336
209
184
8815
165
294
501
8028
5910
1559
859
4881
6705
13092
440
873
369
2339
9348
8925
3918
122
103
9560
256
2654
1239
4536
760
928
1180
8123
782
287
660
474
335
209
222
215
177
468
382
130
140
102
438
107
2282
755
356
914
240
384
1130
141
1007
195
1193
300
1653
766
750
120
6950
203
270
2281
1169
1278
1765
9035
7670
1774
2108
838
1685
1075
6205
114
9000
3810
2539
587
210
652
582
256
364
1497
362
344
304
1267
176
940
1588
210
652
570
185
182
756
1312
11001
1852
933
3506
933
3537
490
496
8979
3924
1296
3257
1771
706
880
747
362
344
341
1543
693
4030
2309
252
2776
509
1098
2333
1221
3648
1102
1854
1697
11133
6359
4694
3129
347
1123
1431
385
1897
166
188
412
1270
3569
166
188
412
1286
405
8949
3877
652
3930
332
159
543
222
257
354
145
107
177
562
106
508
5581
357
145
177
562
999
482
114
349
1132
401
237
550
228
173
7028
8684
2405
7541
1973
3145
216
2247
5845
1329
318
12156
1297
494
192
1142
136
3094
280
106
197
140
13693
4398
523
683
1162
139
9405
695
10093
14128
340
102
128
362
752
3001
201
970
987
5237
968
934
1870
946
3641
223
819
8656
203
365
309
1620
9080
157
154
5012
3813
8262
2195
6124
6553
145
599
2867
471
189
3724
1223
946
189
1113
276
522
115
926
128
111
115
111
239
307
721
126
1919
7329
4117
13812
8576
989
909
2327
9055
612
1838
1912
146
227
298
382
172
421
1390
109
188
111
575
975
557
996
8912
477
4736
8880
1226
1251
6486
496
7348
2480
131
702
1015
228
9522
12230
276
384
265
857
111
395
1558
8959
7863
779
1355
9652
3371
825
485
7553
1921
221
216
108
350
312
163
5585
221
216
108
350
311
163
2282
6936
325
138
468
289
7472
159
564
8766
4691
317
1501
172
908
140
144
136
774
8919
4018
1238
4134
12852
8961
309
8906
422
169
201
144
152
143
490
167
1165
142
3109
442
166
281
1736
155
114
117
151
154
1942
9297
11821
154
880
1191
1918
1379
4565
8790
1459
692
4945
362
1308
1511
2065
5199
701
8209
3720
8984
5402
2059
1254
2974
1180
3330
1633
307
4001
1518
448
389
267
228
251
8797
9352
601
147
1389
7976
1364
1556
172
376
275
117
204
190
181
199
1654
206
4129
8145
154
7470
608
120
268
9126
290
2582
7450
4903
4115
6450
4886
5372
3373
3297
2288
3561
133
2660
333
619
320
6178
147
8744
621
167
233
183
176
1474
5814
7007
1527
3198
636
265
7736
863
952
3774
912
3799
1938
141
124
707
119
180
395
296
2554
141
124
707
119
180
197
403
384
2271
460
859
1244
550
349
146
4732
1962
7547
5039
402
930
178
161
6679
373
2315
178
144
145
134
1307
385
177
162
327
848
2618
412
1045
683
228
115
13304
240
6577
355
355
4829
214
518
1781
8968
6552
143
257
1859
1332
12227
324
2965
132
106
681
1169
1193
4848
348
1203
110
548
122
1159
402
155
271
619
146
1176
684
619
281
158
158
158
158
608
1172
2555
1000
236
167
283
269
3993
8613
11790
3089
1499
1765
12146
490
280
9385
2049
8671
4448
427
269
867
121
134
4268
179
866
121
130
1849
9601
141
147
363
134
101
115
133
135
182
127
628
295
686
239
1478
1238
2347
355
1166
2702
8023
383
199
303
195
2397
213
244
978
303
195
1876
1352
10769
1043
5379
1312
11518
1744
4463
5065
1791
3000
4716
247
957
196
202
140
418
136
312
191
281
106
222
143
105
256
332
106
8934
706
127
1174
5264
700
8260
147
159
103
780
107
203
106
133
222
1958
3874
4039
5286
692
8190
427
2168
322
118
650
8907
989
312
104
650
453
203
463
431
849
1271
303
2817
1072
479
1006
451
2361
119
120
117
4194
100
562
130
1129
693
562
2712
1362
105
449
563
525
9028
124
1187
684
526
823
3592
7372
557
1986
9169
205
3916
2738
1177
409
452
154
3126
233
859
2576
515
9071
515
877
1410
1895
11701
1904
7405
3466
1113
6798
588
280
137
110
105
168
681
2938
112
1147
183
497
202
207
309
153
203
5604
755
8986
12876
1796
156
203
240
153
429
257
104
144
194
431
2601
155
212
240
511
100
321
144
3532
4429
2931
8921
8168
4418
281
131
138
138
2125
3992
4215
8866
3759
971
132
1145
183
490
765
1611
1092
1759
10675
5718
3618
1850
111
648
179
131
128
169
208
5387
111
648
179
128
169
208
401
5468
2838
717
710
694
1153
107
695
102
2058
3259
14000
151
993
2827
11074
566
224
110
137
197
1198
225
665
135
285
471
220
829
12648
627
760
5728
203
113
108
327
254
629
112
12365
145
112
10885
8940
3596
118
254
1358
8961
6174
182
3910
180
2048
298
687
362
6158
299
686
361
501
9093
5889
1547
510
190
647
1023
289
2608
102
989
1017
1669
8940
1288
314
170
2602
172
390
253
2736
196
2535
8965
171
5666
369
664
140
262
234
251
194
112
745
119
215
123
210
381
389
170
407
415
512
1566
946
155
7388
503
4017
4095
2842
2027
180
446
2980
217
180
476
8174
5161
8216
359
359
6488
2539
9545
1180
905
1678
502
121
415
1182
216
208
164
2066
101
6106
809
6127
476
822
5295
411
471
3930
9561
230
274
168
427
1268
102
309
613
233
903
503
292
672
198
630
7240
9301
1627
3730
12054
3834
796
360
152
1751
12256
205
537
261
438
3834
2792
1034
5017
1661
1455
335
403
1494
104
2878
1419
5910
1298
10329
2873
481
888
2075
1177
2752
1189
747
176
172
137
368
2114
2591
6558
353
4748
6705
1281
1698
1895
786
146
555
3055
789
146
555
3022
2420
15436
211
235
185
739
104
194
214
296
166
140
167
221
9450
1640
6410
1500
9159
3409
3637
8084
5225
2368
11069
5274
2044
1250
5213
1097
208
1201
359
360
357
354
4733
857
8975
1846
225
137
227
2641
1091
9252
392
695
159
145
113
555
13984
1210
250
847
6221
1861
924
4678
4137
699
1631
128
8321
697
156
401
1131
107
551
1388
254
9002
1229
8890
908
122
278
239
282
101
109
5042
8398
2250
939
9070
186
1403
162
691
187
712
841
946
103
105
1243
158
928
1556
163
691
187
712
841
946
103
105
1243
1015
3018
1608
9369
3078
8019
549
1043
9355
3319
1366
6247
2681
2770
316
4295
100
798
202
534
13921
692
595
615
696
2372
5583
110
242
1158
203
4309
9524
521
7271
218
9408
1540
5491
1787
1278
1407
1378
1954
7574
1323
5369
7436
10135
5305
5187
699
7464
854
3319
1991
464
761
5054
143
5614
968
3068
5655
648
735
204
127
5214
250
1061
342
152
126
236
1623
313
529
104
125
114
696
1296
310
247
458
7464
2006
3652
1573
618
7270
601
161
197
125
215
249
1923
332
1639
113
647
476
151
923
114
5520
151
923
114
1468
4601
7356
1398
157
1280
329
1247
10496
267
142
942
160
301
249
270
490
774
319
181
3926
2103
1456
3784
493
249
211
123
2695
193
574
965
2317
294
113
208
403
133
5340
294
113
208
156
205
133
124
519
473
274
8527
9535
718
140
235
8451
14932
685
3160
8013
2746
914
245
675
110
1592
929
157
2738
911
245
675
110
1401
1109
1183
6050
3285
1438
2354
7383
2531
3146
9396
1168
8946
4691
6858
274
4090
541
8632
497
9556
8979
1625
1572
9243
198
183
261
390
8048
4450
723
6213
102
1416
408
332
7842
1382
540
332
1455
2942
5979
5073
706
8450
1916
1965
413
129
1172
240
4062
1408
4573
3254
507
5296
2462
3671
9500
529
896
105
591
124
1188
693
591
3108
832
3418
11594
10299
576
209
298
238
2563
3758
438
351
285
108
232
143
121
1814
3071
14061
3517
1778
380
5132
6877
303
653
1531
2841
1366
217
333
520
215
190
2068
1312
12375
1322
8930
318
5453
3967
217
108
322
544
1023
329
914
469
493
2456
1173
1332
5635
1927
7586
2291
700
5122
5778
311
3682
955
1882
280
128
355
293
240
135
107
127
122
142
1540
916
133
106
6294
18183
2815
8921
349
265
9188
576
213
180
9242
9484
122
155
144
349
135
120
1361
109
552
234
1165
112
552
1448
206
193
875
2919
202
877
1868
1175
879
789
4892
12765
1718
7565
4046
1726
564
354
352
130
284
209
295
2030
307
1627
7346
6568
343
4649
103
1489
555
683
1150
121
778
1275
1445
9129
13715
4655
7539
7250
4601
4436
1203
2505
3221
639
245
652
213
237
310
104
884
650
124
141
135
125
1034
3801
6941
8568
9817
177
2775
3232
8485
786
1493
926
769
5530
9149
1599
1773
120
199
317
314
137
107
288
125
113
191
430
1392
2133
553
568
257
304
766
711
322
281
1810
4646
3708
8960
5258
2737
4197
5664
741
8915
107
390
279
567
7947
1191
279
571
1585
3323
1423
6811
1541
1213
488
797
121
862
126
135
1229
351
141
1885
349
177
330
874
560
672
1394
451
476
1663
1150
103
299
672
1684
185
541
617
160
1602
925
158
1150
408
320
717
1684
185
541
617
160
1413
3428
539
8241
9468
527
2911
1263
3059
530
1025
1263
2299
1822
2834
190
9475
124
190
1018
124
640
2679
719
1035
118
1715
2346
158
491
183
1174
118
1327
4470
4514
703
277
912
8964
773
1629
151
2242
1063
913
268
129
282
495
126
2922
849
1536
1469
1009
3496
486
1014
1967
1010
444
1324
9314
6003
901
863
1572
3224
466
320
1138
1772
5594
3483
5436
5766
1272
103
1954
280
242
332
707
4918
9015
167
417
334
244
434
1960
7023
503
1699
8151
118
1210
1415
592
118
139
360
191
1139
103
2364
12075
1531
5339
13682
339
276
127
514
154
282
278
1917
326
174
286
414
425
963
3912
124
9845
1753
436
573
174
273
337
305
454
188
268
143
3116
103
1076
9206
733
1894
135
176
251
339
274
342
312
495
714
3856
7502
2274
184
490
199
191
667
6605
9291
1888
7736
6054
299
349
1359
1493
164
276
914
150
218
193
410
236
8684
3806
13697
2061
1961
6981
3665
945
1454
337
632
1469
655
4040
11543
436
162
438
172
195
152
4167
7538
1523
7845
1377
1724
1172
160
433
187
188
202
353
101
246
3053
114
1145
183
489
5298
5472
294
3084
4766
8598
3790
160
184
1253
261
119
14772
966
2817
7644
9455
2824
464
101
5453
1345
578
1209
599
1932
3510
3075
7188
8135
6482
14967
2814
3479
7841
9677
4594
521
107
1174
356
237
521
12796
1098
1884
703
184
924
241
134
2065
1278
342
4024
2795
788
416
179
9700
8912
217
305
231
124
371
5366
9523
3677
2521
1957
3525
6615
8838
2543
4071
223
150
2484
9436
2420
240
9014
8424
151
1025
3143
3956
3016
118
106
703
1732
1431
3016
106
216
329
3205
9943
13825
100
316
553
1889
731
219
1198
152
2567
1113
423
140
9211
7030
196
104
1266
344
1686
218
187
2039
114
149
5419
181
214
173
626
2155
899
3593
3995
1455
506
104
113
13653
153
467
298
279
498
263
13624
100
321
264
188
383
168
926
120
717
216
352
372
818
9363
3109
7707
15385
1405
4312
2343
19365
5263
709
13732
2732
4017
1459
3667
8946
4015
2099
787
499
1524
192
107
112
279
275
1477
132
9498
1268
5941
947
6670
13298
177
1483
123
7934
14960
106
597
4374
1528
281
113
122
119
1007
125
360
1151
2134
281
113
122
119
1007
125
359
5221
9451
3071
696
5272
553
224
1178
551
103
223
107
475
7555
1941
124
152
14105
2557
1383
206
148
9340
996
4369
9198
886
1952
131
351
489
122
111
286
187
506
1237
1601
158
6193
1460
14228
3336
1447
1619
2185
421
4362
1722
5353
124
1170
1562
463
868
224
5791
4756
397
6573
1256
423
259
155
354
214
242
1245
139
179
904
9213
1393
6746
9597
2666
5115
12686
4127
14972
4756
4787
448
1055
159
683
9591
7507
885
9554
5060
208
1198
1934
4266
207
492
471
101
852
625
1980
243
273
320
274
207
513
470
851
238
1380
4565
1275
372
5685
3917
159
146
208
1190
2033
4287
206
371
203
212
839
625
1978
243
273
312
277
207
513
470
101
852
1626
2755
7815
1881
9271
159
307
1831
8996
2434
628
1902
178
473
404
517
101
2018
2637
1278
538
170
349
101
2031
407
3379
8205
711
5238
6134
161
208
1206
2001
106
103
159
1114
8860
1671
861
1617
277
9473
276
9116
1831
190
159
107
2983
1843
6678
2634
3779
829
512
103
209
8918
119
194
104
193
4446
8610
195
427
1425
459
274
349
376
1873
1149
5140
1495
7367
13482
6393
1863
499
944
861
704
314
156
447
441
688
125
718
899
1459
998
1076
484
1535
207
7447
4863
7304
1257
3313
120
1279
4985
390
293
7330
1980
4131
8537
911
8986
340
848
4972
1261
407
238
628
1404
2241
199
146
125
553
201
210
590
573
1219
137
440
1371
8514
458
199
142
392
1457
351
674
550
3566
1189
509
514
2716
791
1489
1914
11737
1394
915
200
1255
2660
3671
124
9746
2826
1045
134
1973
827
1266
1008
1109
917
153
1071
2591
3046
1071
1933
3994
218
1207
1154
1732
6051
5163
105
143
589
240
1915
5660
1788
7337
1542
313
203
145
187
455
703
277
1352
106
1433
353
333
3615
595
1433
353
333
1445
3629
7784
1729
130
1976
2518
294
4970
6757
833
1102
1849
405
988
217
549
754
621
3952
9943
2548
1299
376
2379
1224
1161
177
1319
385
225
180
831
9007
932
1479
9332
7579
7336
2042
220
7508
100
9474
6366
1064
483
1335
342
10387
5487
3735
820
5728
1899
3165
1267
2358
1183
5047
314
270
11163
5640
991
116
449
141
388
1011
145
9071
366
1559
889
1426
13365
7848
613
450
3625
107
216
191
550
680
7134
11567
4654
2703
219
11759
428
177
180
1058
2692
203
1188
184
1056
1913
724
3666
3401
2555
8953
8170
2733
2597
127
4407
106
6663
1497
1125
1947
139
101
165
133
376
138
240
2256
1409
12312
316
1480
139
376
138
494
586
3766
1414
119
343
107
127
623
9220
2600
1863
8820
8905
2347
7206
2254
1255
1612
7410
192
7522
320
119
312
766
9015
5606
6181
1657
3740
7450
209
159
523
577
6659
1976
221
220
371
1293
2793
1031
814
753
939
739
1297
7997
690
977
2769
984
654
4716
655
1997
1973
479
4134
297
295
1434
1734
550
363
131
730
143
886
146
1649
8007
1416
1485
1435
371
121
1367
672
315
627
481
1188
166
377
320
813
1613
1499
1651
1305
883
207
664
116
600
7303
1062
12555
3420
11306
13665
2600
1267
612
3335
5470
1663
5084
8288
4291
184
814
758
2348
733
133
160
931
371
301
4622
104
441
9270
2257
460
713
6581
388
474
532
224
113
1677
3030
1278
2228
11408
1321
1839
387
8928
7016
306
267
545
2173
7444
3368
251
5981
1020
334
128
4554
1095
975
1297
156
367
301
1803
9856
5110
8988
3842
2556
190
178
267
198
100
204
218
333
1098
355
596
334
1368
8050
945
1368
1485
137
137
220
4567
224
645
835
156
354
615
4013
127
119
324
473
140
337
358
156
6497
5026
6891
5135
9630
2479
618
13428
11279
219
117
344
9391
1342
5117
8223
3307
2521
9131
9460
985
162
1160
150
943
162
166
134
180
217
1963
209
443
399
509
374
184
120
2362
1475
706
354
1145
7458
144
4495
707
354
417
800
3188
2699
250
14845
490
223
996
152
190
485
3542
7478
5528
154
3847
123
4947
9513
4670
1449
318
378
1124
1949
7546
4901
7550
1958
3143
318
378
1147
434
204
8799
9129
177
4215
5807
1253
5059
7257
11854
1581
1900
1637
1522
8103
543
7315
3460
5834
12144
1937
7546
1476
558
815
105
157
292
113
1297
107
3805
15764
3071
4899
896
8149
689
5266
475
7903
596
326
230
219
308
5207
704
8191
206
3849
246
146
215
500
1915
1568
2820
321
129
242
159
241
582
684
13751
12792
139
8470
5287
6194
361
1094
778
332
8076
1090
773
332
1451
890
4572
746
406
188
571
148
143
348
144
327
9121
184
720
1303
4922
3220
1400
725
320
110
617
8400
5713
3387
11147
1458
335
407
1166
217
544
3022
205
2010
216
130
1396
253
482
1143
195
414
415
101
5774
1143
195
414
408
101
2619
12498
1025
278
265
239
621
622
162
4419
7405
1392
7766
114
1220
136
11896
6365
2249
242
157
273
2922
110
2139
157
273
2372
118
126
118
127
125
127
118
159
618
363
118
1528
7982
9556
1025
5932
539
9028
108
122
3495
1614
1628
14105
4001
530
2263
367
686
324
241
3926
127
1811
8062
498
1990
7563
903
572
115
267
200
369
1289
463
132
6478
2605
1087
7890
4285
120
766
272
118
163
5223
595
575
624
182
1150
5966
6246
6209
2412
8866
678
11043
1270
137
261
260
194
217
1245
5619
174
8969
141
270
1683
424
159
212
8865
100
270
808
304
1612
4099
14053
4843
115
11162
3276
6327
1232
443
106
9043
12907
1452
317
521
1460
7847
317
521
1460
122
2606
12142
160
308
1274
760
1456
8092
1274
10290
1453
319
533
1371
3033
1952
319
533
1373
1321
2126
320
8876
9046
118
169
186
232
277
1286
109
678
109
880
323
2391
8922
4041
706
1951
9006
7299
201
207
7436
9107
2010
207
209
211
121
428
1789
1537
8207
1487
151
1083
8948
800
907
10752
7522
6231
2748
1551
1742
2571
378
289
328
195
217
1146
9102
2489
2838
153
260
314
755
1836
104
148
1931
1106
4710
4649
114
4170
2078
146
132
303
8706
905
206
554
533
188
534
226
112
304
320
987
8967
365
133
1574
584
139
779
941
665
1153
194
415
453
779
2114
1751
1748
631
6054
1920
1507
257
896
1184
128
793
2215
1427
691
209
1128
481
7817
147
149
4102
5128
244
261
9282
234
140
111
265
139
1151
7366
684
739
172
533
1354
1712
166
3315
9546
124
3801
245
1248
648
4734
8915
3535
3952
253
1344
1712
315
1637
9351
474
152
243
1466
285
2857
6883
136
200
4066
1491
1630
409
5093
774
216
863
409
5413
1295
298
428
206
120
939
453
1317
4028
11159
537
1403
4914
207
117
114
132
1163
117
774
861
486
8874
1354
118
7308
8951
170
107
168
413
1083
9328
762
7118
1853
120
250
225
210
191
613
238
861
745
5366
700
8116
1622
120
231
210
190
613
237
649
409
1215
354
841
212
592
404
2809
1141
4830
7381
2735
2649
1634
5147
9516
7214
1796
147
2005
8604
4663
857
3068
371
3742
4745
3307
3648
300
1122
3380
1994
1963
2612
563
613
660
854
736
1514
934
874
245
9288
245
2793
553
11744
2713
167
193
185
2437
953
13685
2916
123
9417
3085
181
3173
2705
9179
6591
306
553
637
4087
5355
123
2142
7456
1812
714
5737
7802
8368
219
194
980
187
109
128
378
496
290
240
5600
128
605
496
290
240
2553
2445
6479
7769
677
1863
136
291
214
241
382
338
2026
1915
7435
3989
5356
179
836
2362
8115
11201
561
9460
136
101
13424
2613
313
145
125
1475
221
194
4683
208
351
1425
317
481
317
318
580
910
4631
5259
3878
521
2782
839
337
173
355
395
108
195
173
146
341
1915
8093
620
432
3833
878
497
141
443
1140
487
119
182
180
5381
5588
1782
1398
5306
9476
3628
205
2628
9626
7577
243
1483
418
8187
1312
239
1470
414
4282
1294
3844
1700
418
8594
5268
1087
270
454
2664
9520
1745
161
276
1137
390
6637
354
4742
8955
1231
670
165
260
109
228
8549
2864
1530
137
8671
23634
368
265
136
164
401
802
351
713
208
1363
345
2431
213
166
164
10042
8640
703
1026
3106
3760
581
8951
481
227
224
4794
5171
4057
3328
697
4652
417
1008
1459
242
385
2125
4572
557
13694
4755
1308
4934
473
374
8115
700
4183
500
2070
9095
995
135
123
238
321
9718
1027
9243
237
546
5214
1845
6186
3403
412
121
112
198
263
106
202
1629
9177
3275
9591
4012
14917
5752
3423
124
3961
13916
625
1475
313
569
554
7644
381
303
407
302
172
276
6616
165
544
149
130
168
172
276
2991
252
313
931
1078
8146
313
569
1090
386
182
137
200
307
156
136
184
331
5178
137
370
137
200
307
156
136
184
331
563
137
1195
9279
1031
1267
1283
3913
380
225
974
306
249
399
8173
346
914
308
217
394
1502
3523
2271
209
812
1902
2475
1384
4477
2207
681
130
1447
373
308
7785
1535
384
312
1447
761
456
135
192
272
198
119
249
1375
210
453
1362
135
9122
182
195
9415
515
1475
3669
1935
1221
7175
3380
3131
199
1724
446
1220
9448
200
428
356
186
6875
8990
2221
774
522
124
1203
696
522
1023
5140
1205
1652
4036
1326
5925
7394
3005
4136
365
2985
149
1061
1204
3942
1970
2087
139
1418
391
336
1455
1278
3415
3771
5835
2690
109
102
10316
115
135
113
312
1358
547
553
205
456
556
277
299
3304
427
168
433
4899
1091
328
12430
2092
298
639
437
116
1570
656
1750
14004
4636
101
273
100
261
18138
529
192
267
105
2105
363
1733
1970
11727
1435
402
468
7377
379
11914
6048
2695
115
8887
698
7667
8425
5316
139
7368
9826
3365
436
246
3448
2645
8852
8358
868
5677
1081
702
1221
444
855
7802
1233
758
552
2503
651
9495
5252
5950
11758
2351
2366
452
1219
296
331
281
163
349
1188
2287
9152
1653
932
212
5109
749
12001
3973
11763
1211
2790
2840
12375
1965
2381
14966
2676
8996
991
776
389
328
1006
389
162
121
1842
5180
12804
1876
212
766
5404
192
12707
373
135
8118
700
5316
790
1836
7316
8150
611
2660
1311
126
271
3485
12743
131
704
1917
3248
152
257
109
230
146
466
219
168
184
353
120
274
211
118
1647
574
6258
2673
252
1432
2911
1138
1853
15040
1858
1428
1598
428
828
271
179
201
135
300
118
133
131
322
3055
8919
8332
741
123
3895
5916
4103
129
131
259
100
122
173
334
8931
3790
1623
824
244
166
111
571
221
4542
9938
1051
139
199
237
1307
1932
101
332
175
134
102
148
2119
13664
1535
485
3386
108
175
134
383
128
12156
991
5541
630
3358
248
721
102
213
7352
14891
222
680
364
280
118
137
3870
4706
417
7437
1119
126
115
160
8567
268
1224
122
4614
431
8827
4266
383
910
246
117
460
129
280
1800
598
1837
6168
6425
1551
9394
1174
4192
3675
9839
3109
1938
4019
390
1215
407
335
8098
1214
407
335
1454
5074
6941
1887
6727
7486
2265
997
3141
156
413
217
1399
6075
8897
2730
3548
3038
1711
125
136
892
648
609
2056
1201
1694
629
759
646
569
1055
2708
738
124
1177
686
741
4745
102
385
830
198
13651
110
153
313
310
1531
426
396
857
183
150
3912
767
362
183
130
132
4915
2349
2991
675
6407
8858
1195
795
5848
5737
950
399
254
167
1257
179
127
543
318
1328
1107
3872
9760
657
4164
4720
276
883
7605
2987
126
1326
898
9067
398
318
563
1745
1049
883
807
3965
1663
2109
807
2434
1653
9516
606
8540
3575
131
925
1194
8715
1887
243
179
226
410
5511
471
314
179
225
410
560
11592
765
5970
112
134
153
242
1727
1246
1754
109
2104
1747
1819
281
254
831
250
199
488
133
101
184
286
139
791
3884
6780
542
267
306
592
519
2191
1705
8955
11569
1551
231
9457
324
101
158
107
1461
148
202
184
3795
1816
225
177
196
511
376
2468
161
131
252
218
195
468
1394
5693
9318
2194
2049
4837
914
2037
8869
3830
1550
199
126
217
679
7304
263
128
179
712
1294
1643
417
152
623
7450
1269
370
5017
4268
7351
3055
870
125
5340
739
734
107
553
201
13869
2798
189
204
661
930
364
111
1552
938
180
2763
1342
181
661
930
364
111
1404
174
106
3602
201
635
485
976
6505
9432
2538
975
2206
729
129
1929
236
391
345
574
3548
9685
872
246
475
1750
11370
404
219
6039
1316
1046
1620
498
699
8205
1970
302
132
135
161
125
126
126
353
224
542
186
264
348
879
204
196
764
181
109
183
7417
287
178
328
1256
949
156
9719
122
3660
223
9378
5796
8866
2157
9485
1212
114
392
1097
386
332
420
9450
7693
1099
386
332
1454
255
1474
7339
162
256
307
1785
9168
144
4509
198
1908
750
575
761
464
2455
750
576
248
338
282
1001
1959
352
4715
3366
4928
2434
752
1808
2090
751
890
4160
502
6943
1917
3346
2483
181
9027
1884
148
412
5431
3420
4603
4642
8963
2523
5548
1667
1749
1031
3696
130
200
204
417
331
13510
8962
9205
243
183
1490
113
196
303
309
117
568
723
257
2059
401
220
411
365
120
886
399
695
305
7155
346
382
14992
111
183
148
167
2157
193
305
1846
1114
259
304
523
1603
2164
1114
259
296
441
195
118
1805
507
4671
2633
12630
1399
493
2638
227
1271
13737
248
1642
183
499
5702
183
519
424
199
697
146
1203
684
697
1655
401
1536
1811
8946
2504
9426
10347
2487
141
5091
401
638
103
5672
2122
12771
4463
3425
8794
105
101
154
13869
468
1775
2922
2200
497
123
246
529
431
311
6090
123
246
529
431
310
2260
1711
7039
2259
3672
4946
852
302
331
148
182
351
180
245
173
926
203
540
620
112
1563
946
180
1163
418
148
182
321
351
270
208
223
926
192
178
112
1366
508
5655
539
1299
216
134
424
168
8267
5269
1017
104
261
470
2950
440
1283
8967
2449
540
163
984
751
276
705
123
329
606
793
196
483
327
4662
2737
2841
5452
5136
2443
4572
1022
1979
8052
1389
3986
458
9451
3480
7697
9281
203
4889
4279
3802
4410
570
147
4413
839
5682
9535
167
2912
2236
697
2412
1708
5738
9430
510
735
295
1179
1372
2827
1186
1137
9385
4167
5610
9424
3514
198
1215
8201
549
1686
8927
1342
8951
2246
5449
125
1531
9221
5278
1916
410
245
1619
1168
148
101
2419
1388
377
9253
815
3916
9804
1249
7430
3625
1466
2218
171
1453
996
693
141
5248
1199
1051
8904
1936
1591
4056
1754
129
12523
4725
3596
630
862
3627
2948
7523
341
2562
8266
703
5451
2083
3678
1876
464
2895
5007
1393
3434
457
149
160
285
214
141
5775
3297
8904
2228
8962
3968
3029
1507
3862
703
5245
190
130
285
150
8097
703
5367
222
7134
1318
6396
9526
6083
132
309
269
892
183
134
2948
549
124
1125
323
1405
656
216
2495
178
177
121
917
132
935
1594
656
216
2485
169
128
110
110
928
156
935
1594
656
216
2485
169
128
110
110
928
4748
352
6574
159
230
549
5020
356
1801
2975
8529
481
2848
15394
12066
657
9615
8809
301
1139
12762
5985
862
297
1982
853
646
225
135
197
154
7365
443
680
8244
464
129
769
146
847
855
158
111
220
337
152
479
3235
855
158
111
220
337
153
477
2578
114
394
9357
163
5265
8917
3597
1494
242
4175
8798
3020
13669
1199
8929
597
15402
859
347
8645
5755
266
1153
1785
638
182
231
209
561
173
211
1407
404
615
10347
6603
479
167
108
239
107
117
1342
8895
844
856
489
446
160
225
208
274
590
3288
9276
475
8959
976
2548
5818
1068
425
1041
534
161
141
221
105
374
414
139
183
7970
7767
655
388
3500
2393
1323
700
5386
852
2925
3867
1205
7132
4629
8742
165
1147
6533
102
1531
457
545
257
251
517
439
136
148
136
288
5101
524
368
136
148
129
293
1969
252
2419
1509
7522
3393
704
313
1271
7765
142
142
145
129
108
156
1990
276
303
159
489
660
5679
1099
4739
884
480
6679
127
893
100
102
108
235
255
13668
656
399
236
9689
7055
11039
1679
113
129
138
524
458
5473
266
103
138
522
463
2826
9102
694
690
283
128
649
3080
103
1175
183
491
212
220
175
4304
3083
187
6477
187
440
6175
13821
4041
223
8847
287
639
5002
2527
9602
248
608
345
11265
2538
7642
917
8942
2033
1279
136
384
6794
1609
1155
696
9294
467
597
461
161
9420
5311
189
152
1932
2944
8334
2262
885
152
5692
125
432
435
2227
1008
4934
8945
2222
3540
594
446
350
3730
2486
446
350
3181
391
3344
576
6656
365
1454
315
384
1444
7228
314
384
1444
137
2399
2958
7538
1948
109
2309
1766
1128
1906
529
134
147
220
419
852
1105
6638
485
4131
124
7591
2490
1443
244
202
474
141
235
364
2698
2099
710
803
332
258
4788
351
6491
109
168
321
9347
335
1075
2926
8915
3448
4222
1351
6655
478
1062
141
6596
173
535
9419
9900
2542
5574
3039
212
1649
157
498
332
1368
693
127
110
238
839
2446
8903
199
185
172
120
172
104
2983
4262
6598
1320
803
130
1171
140
208
272
1746
2410
5064
700
8249
6975
1011
197
4876
1699
6370
179
515
7438
6060
5627
9408
3676
2312
245
9359
3670
129
1111
433
2426
436
3911
4848
1632
3191
675
2769
974
685
417
285
183
5705
2565
1800
515
2138
361
347
4755
2593
227
4434
1418
515
3839
1837
107
134
394
433
1278
566
10122
100
541
8098
4352
9993
8934
224
207
130
139
1045
12276
6117
1515
849
1100
3293
9221
340
1404
595
8966
1732
158
3028
231
578
563
158
258
1306
950
180
3028
231
579
563
516
1135
11720
2661
9057
4584
5678
612
4856
9527
7266
8972
1822
803
7337
3375
573
1215
837
427
7503
233
668
834
520
9326
349
258
1957
1475
8902
2228
1027
103
848
363
188
699
185
525
242
244
189
163
1359
309
1113
685
7456
1915
106
314
138
279
429
1802
793
682
936
1870
157
112
541
496
136
788
382
394
124
951
821
793
682
936
983
351
443
1792
418
621
787
415
106
243
765
138
453
121
1050
7821
8166
8974
968
5773
2859
418
622
803
413
106
243
137
926
256
283
1068
316
9238
123
2549
1504
496
103
132
706
539
1110
2565
313
1911
638
177
8879
742
137
241
222
5080
7025
235
2560
775
627
594
5504
5203
497
371
1977
2737
2412
8183
4705
5698
8972
848
370
108
1431
2188
5052
703
5404
221
510
189
1850
3095
188
768
136
453
1142
383
312
7858
452
1142
382
312
1452
8146
4537
8933
192
9380
1361
181
4631
840
582
9580
2643
3101
491
10426
6632
478
2510
2981
10809
478
1877
112
648
181
337
270
185
3201
115
646
276
336
364
186
773
1478
5763
151
4293
9542
4646
230
328
203
794
14694
3052
494
1468
844
167
232
3637
486
2942
844
167
232
281
2043
3975
9438
1995
280
489
1322
753
139
853
1313
3641
2318
8888
7350
563
120
238
168
219
201
160
129
791
3269
494
305
3391
1557
137
150
9434
905
363
10404
9514
1028
1066
7908
8935
1558
145
287
103
177
179
137
149
406
1080
839
2119
352
350
358
4743
5988
1670
159
1925
7754
4588
1271
11167
2113
185
179
169
136
141
188
183
2346
13952
1222
171
136
141
187
183
1860
209
5835
4298
7861
182
703
8293
833
419
186
478
8855
144
1042
8942
10479
3396
2108
7859
963
5203
8388
650
2300
14969
172
2925
6750
4630
4945
2669
7670
1218
230
203
245
408
1399
5712
4856
322
221
213
772
115
4504
1362
3115
3221
209
7726
1559
207
464
5899
337
1850
123
3883
1756
3161
4218
1978
559
2141
140
107
449
568
550
112
131
152
479
215
215
555
2122
1017
491
3614
196
211
555
1641
158
483
207
6340
113
123
477
4058
5772
708
987
1081
2259
727
142
254
109
457
3361
2197
12140
4207
12049
1274
2078
2962
468
166
1136
104
3062
145
282
9146
110
264
218
9406
1148
244
114
706
170
596
3771
497
1020
1224
9399
941
114
137
215
622
626
344
143
462
1419
3689
1481
9066
6790
1908
461
1878
231
4712
111
138
137
121
658
150
4192
1143
166
132
396
313
368
198
166
225
436
2901
9535
3016
6153
4020
124
4208
13736
5664
3269
7995
354
785
1024
1262
5400
351
567
8928
203
297
308
804
109
1435
485
1657
295
277
206
613
13836
2169
811
13880
3131
2333
249
1548
537
5342
451
694
689
175
596
124
548
8676
703
5891
711
133
150
755
917
13929
184
732
7301
13920
1852
4324
3377
4276
123
1688
2998
13780
1170
2731
7407
7815
5145
2772
866
11625
1251
3600
751
7244
4813
897
2060
1159
1160
868
1029
4863
878
589
3064
132
1722
163
1726
589
2301
3914
1096
185
103
9573
225
126
105
236
402
449
2202
8945
3342
435
243
369
1180
354
3659
419
655
968
1204
123
167
187
224
293
217
157
11472
3665
10630
4355
2052
2921
1252
1736
753
474
198
2607
9292
2795
8864
2439
343
3501
5649
1949
3664
5359
1620
3564
1943
1768
3957
1199
4569
1580
170
220
220
672
246
486
210
1733
6112
412
695
191
397
124
210
202
290
214
135
101
539
889
9429
1336
1482
2212
4081
1801
4576
897
1319
868
1581
1211
3164
6492
2140
4919
1267
398
884
9264
2318
204
464
143
215
442
200
557
169
2657
381
1077
764
313
4140
6334
3099
7799
9613
134
3437
1775
9161
825
2272
3325
228
5617
2504
1708
821
1796
7348
142
7952
210
2302
101
1522
393
313
1452
1907
164
204
178
102
139
503
6008
872
5852
2477
1540
721
335
459
1075
8258
325
523
1092
245
7878
335
459
1157
380
2391
204
6480
8258
1441
108
7632
1102
286
3472
4501
8861
2344
12731
2463
284
147
1117
665
7356
1982
3675
2206
3799
2363
3121
1325
1119
359
1555
945
163
3121
1325
185
940
359
1402
7169
948
1124
1834
484
1403
107
5556
158
715
800
3043
3030
2112
834
2410
3055
7902
7549
2460
6063
1323
4901
8897
2481
687
290
127
148
1347
591
4961
1837
9264
7284
837
4624
209
1233
4957
1247
2056
6704
276
605
8725
9386
2972
129
291
160
940
409
5410
941
1844
3242
974
8804
1248
1789
1526
5274
449
173
339
7548
1938
192
279
134
4560
355
433
4721
954
1083
650
1329
1565
361
4856
349
6566
1333
182
6434
7057
11518
9352
3874
1420
288
916
604
1100
1812
2297
309
315
620
1437
9355
2162
7383
887
316
507
489
392
440
1140
631
297
157
239
200
9342
3955
107
1380
2561
240
290
496
581
128
187
129
167
164
669
4174
295
5177
13841
9456
905
1903
112
762
541
5632
238
112
762
559
413
471
944
880
1115
4864
1547
9471
6926
159
673
192
7762
11609
508
402
1460
541
1038
564
545
244
198
216
1945
305
183
719
489
545
166
132
199
2094
538
1197
837
1924
255
278
428
1006
8947
2653
494
171
995
1963
146
255
430
505
155
290
385
528
426
162
1129
265
6057
528
206
678
227
335
5377
3803
1164
856
673
870
5587
7324
165
3794
123
9659
232
337
304
1066
423
1046
2651
1715
1414
3447
476
8296
7637
2659
175
1008
2388
137
1409
383
318
1454
3422
773
684
238
1059
1280
1856
6897
1881
5177
1577
2525
9728
123
3961
1395
758
1952
9280
695
120
2255
379
132
413
150
533
2293
270
142
172
282
183
567
116
2636
993
395
4147
7228
1655
359
434
1528
1542
518
113
1121
372
601
4388
132
194
323
361
294
977
1139
1576
456
221
132
194
323
361
294
977
1097
843
4125
8163
1123
2311
1057
1706
1788
5574
4378
124
5591
361
110
145
1848
122
108
299
1093
120
154
322
260
240
291
214
390
154
216
486
982
1797
186
260
135
478
3450
113
186
145
260
130
406
422
8539
383
1163
386
313
1502
2449
452
2055
1150
120
492
1369
165
14974
1179
3132
2734
7204
1753
2128
241
400
292
121
169
192
459
274
2167
211
1267
7958
1298
1483
11355
104
2418
1348
911
7974
218
245
343
217
255
121
943
12057
13654
2521
713
1305
206
4840
1924
409
173
2161
9344
941
2777
14196
4256
9532
1963
199
205
1728
151
136
748
3891
402
9022
7796
703
5302
6953
2478
3625
4024
7830
1594
2200
1388
2567
2114
126
232
157
124
254
496
397
403
188
1689
9741
282
428
148
659
126
232
157
124
147
384
851
159
2525
278
448
286
702
413
203
841
13936
139
926
6940
1622
175
103
746
132
142
5412
253
175
746
134
142
415
1276
315
337
1112
224
5848
288
615
528
2806
193
1633
959
289
436
1121
387
312
4624
1703
1121
390
312
1450
413
2137
4808
1048
8308
698
5235
3717
1104
2442
2606
701
8368
382
845
1647
193
142
125
1095
883
4413
9932
641
450
659
641
1303
9194
2725
232
1183
1483
1171
7942
1193
207
157
299
7459
213
668
209
257
213
146
108
541
561
520
152
321
184
1189
1189
164
103
131
7364
4400
2560
334
370
314
3935
7530
1954
6207
6752
2853
3593
142
1790
270
206
9372
9322
220
1702
641
6923
5194
600
9491
5434
706
267
192
238
6480
8414
13687
1576
4766
8107
464
1310
5064
4756
354
5193
6471
356
349
4732
1294
225
7464
459
159
8957
1423
2073
463
207
1145
2035
365
240
8880
8977
263
107
221
176
1860
256
122
137
359
792
348
112
120
11194
268
487
187
105
174
9879
124
3492
7698
1764
7335
295
229
124
242
1285
112
235
256
126
444
434
617
1109
2892
9369
947
9626
1285
112
235
241
128
443
286
159
2397
8925
11628
252
143
473
742
167
209
304
137
108
269
6844
8401
4700
343
6480
784
1410
595
8592
6677
5135
113
1800
342
5451
1766
291
311
1437
106
185
439
131
200
103
229
2893
13960
2678
184
485
142
200
292
415
386
921
6039
5518
11238
6396
243
179
273
1383
124
9157
363
2997
100
134
245
1533
445
1091
713
3295
2997
100
134
245
307
1006
777
579
214
669
5147
4129
6439
11726
858
4695
5345
1485
290
1979
13969
4576
1050
12003
165
1723
1029
1650
208
661
118
1597
947
162
1722
1029
1651
208
661
118
1404
7985
703
1559
464
7356
4781
441
4321
7331
5297
5302
7364
4013
4086
1346
5708
590
885
666
3234
2052
133
2405
146
181
745
617
135
219
3437
467
5162
9311
159
701
3537
9917
3794
6158
1515
174
102
374
163
445
108
6169
480
3657
112
129
692
604
579
652
2846
1665
372
7547
4145
9539
1917
13020
129
156
334
888
9483
864
255
4636
132
346
1797
6137
14082
6647
1407
1861
2885
7277
148
1034
1145
111
545
139
1184
404
209
545
497
617
9013
7356
521
117
865
15033
365
509
615
183
417
2495
1621
4707
2647
112
478
239
494
4969
8903
4351
1697
7297
2321
596
1729
183
6146
694
214
9047
1050
7142
2757
4028
1394
7794
7084
447
283
263
104
114
1650
2449
3093
9479
10514
915
1860
205
5787
5559
1073
1019
157
9380
1740
178
171
387
371
1049
1646
116
709
105
1240
486
551
1267
507
347
2725
8301
7470
2486
3842
358
6478
1714
4169
193
9329
381
1453
304
584
1114
6791
1289
304
554
1096
373
9474
1020
1086
2192
5365
1549
3600
7448
6688
1449
149
1231
15090
134
609
475
987
178
2948
273
987
381
1849
9290
173
216
395
590
1903
235
161
694
139
5983
235
161
694
139
214
203
203
246
135
550
220
9341
450
1113
408
1138
789
162
179
239
3677
344
2999
4503
1956
574
555
178
114
249
5513
531
288
555
178
113
1655
1559
4454
3932
5172
1377
3499
642
281
1320
1085
169
263
167
6393
545
1169
710
363
303
162
184
7453
259
128
3666
1256
388
105
1365
1282
301
1320
111
9327
110
124
4471
2099
5642
3336
4606
346
6567
153
271
4840
9193
162
1347
199
13787
3903
205
5391
365
5619
724
420
1865
6131
112
361
4601
9212
13714
103
583
177
493
205
5574
507
177
544
205
1885
321
126
265
225
426
1875
303
142
431
464
9231
3163
8902
5103
156
7479
7611
11752
1279
969
574
539
9517
268
1872
225
543
409
1508
1432
3070
133
1255
285
256
582
365
121
728
136
400
4304
590
491
3170
145
336
177
276
134
2625
9648
3603
2725
2515
118
512
288
408
421
2245
1104
2287
151
741
325
6031
151
1153
576
2398
185
295
264
262
483
7341
341
341
7341
483
665
262
264
295
185
5746
5038
954
5647
5146
700
8134
3463
1126
116
111
2392
1465
1640
172
358
378
111
822
3255
203
1176
489
822
2227
1417
452
4671
167
245
156
1983
556
9049
8737
2403
1194
1893
128
615
416
301
5141
394
102
190
222
681
401
2352
934
9816
339
264
394
190
222
681
166
236
1631
185
517
235
203
1160
1228
141
128
225
523
216
8958
4354
431
371
368
110
108
267
5447
110
9254
108
267
1794
5045
4303
5590
852
301
214
155
229
379
165
6177
1850
1348
218
321
996
185
11134
1607
215
143
121
8976
437
136
131
4131
8970
1702
652
11728
8868
7602
354
1265
314
699
105
191
1572
224
126
120
455
278
126
178
146
119
265
260
717
4653
690
764
8918
3335
14404
9069
11723
4807
6311
8903
813
540
243
6491
8267
8981
632
9844
1657
105
518
145
381
1179
124
519
5558
6489
434
348
4726
3844
2447
119
271
136
436
265
632
3755
438
632
3855
436
631
1428
7822
1594
661
429
488
184
1174
104
3069
485
284
405
290
617
13702
214
1992
9375
5488
2977
1217
14135
5705
1992
1519
440
518
278
1477
303
514
241
9616
1108
7898
303
752
1361
104
1101
6751
123
127
136
420
694
13236
477
3921
900
904
174
452
156
2037
711
6247
8473
7099
1977
10708
13642
1473
1522
110
408
266
323
311
482
624
230
158
156
456
357
1239
1134
9377
1393
8825
782
791
132
179
14214
234
6218
5331
1316
322
12766
9599
9189
119
3080
8972
6101
183
1408
6501
1872
1731
3349
9312
3979
1692
12838
789
1676
8937
208
442
823
196
9652
505
367
5138
442
824
194
352
585
367
2029
1607
710
1609
14351
12043
6683
9627
122
3683
834
109
3215
8946
1190
6874
9026
648
1284
2297
3994
3370
237
133
5371
803
622
225
739
4840
7306
1694
205
1778
3926
640
9217
243
2158
307
663
268
277
227
183
514
415
195
15000
846
5636
3260
953
147
232
144
2673
192
678
1964
753
251
158
865
715
212
540
567
110
1591
125
105
918
186
181
888
111
232
891
251
158
865
383
2635
1283
7739
2761
698
4969
3503
878
3805
6155
3391
1055
2649
111
533
121
207
671
956
404
235
583
585
8020
14970
831
2313
7456
6318
1155
138
167
8959
103
5595
8098
395
221
8916
384
8296
697
5496
430
148
7414
3685
5358
2136
2044
544
1898
180
9409
504
2814
1259
1546
301
1184
582
1682
8514
746
273
9011
7216
372
732
244
474
6497
343
4562
1006
6159
443
3041
3967
8920
635
4290
847
1498
1948
151
161
398
115
555
5518
527
150
161
398
154
549
1061
525
341
340
1208
3300
1324
5319
686
2195
5913
1126
784
15500
4240
11153
382
723
9458
3601
3492
3333
742
481
6772
6796
1886
3490
14894
223
1637
1263
199
175
5772
7414
112
214
281
108
149
4539
5077
702
8471
4580
2210
356
1252
2800
5177
221
8645
9662
124
4249
7423
3932
930
8923
394
982
203
836
112
9393
9076
379
1785
137
517
3715
9444
176
1158
7267
9416
1617
1677
147
685
571
5856
3106
329
1395
9364
1899
620
877
5736
2944
1788
1239
232
128
217
4052
313
215
500
1985
1482
313
627
1087
4921
701
13689
7230
3231
313
638
1098
375
4367
423
4337
7383
5141
3368
215
479
3526
6036
15279
1936
3037
760
133
133
1089
857
230
657
7954
10024
3632
1178
521
123
144
182
198
4669
227
2299
3842
14962
5261
272
2338
539
267
239
217
230
1883
768
716
478
6643
10400
1182
2785
6345
9917
136
681
622
505
728
9424
117
1336
464
171
5004
7345
765
5478
141
120
1115
270
4699
4898
613
100
1876
114
829
146
2397
127
120
1673
2383
4255
1337
1814
1458
8006
1323
220
1085
2539
1540
149
3202
1509
728
162
930
382
206
404
8923
1128
491
2979
626
609
423
497
2189
657
632
438
107
108
497
1529
4143
1870
128
1280
3634
128
189
1086
224
329
7442
296
197
6489
433
2174
5833
287
197
6562
355
353
2360
13736
2400
1713
150
179
204
143
252
192
3295
264
277
179
204
143
253
193
558
4054
4408
2300
4865
873
2214
1329
475
4748
4186
691
510
505
592
2171
6072
2183
1274
531
404
871
2008
9105
5114
2686
3715
8839
1956
5340
9281
945
169
876
690
446
2207
2798
378
293
312
5694
293
312
1284
181
577
751
3596
751
1642
371
1808
2313
243
4114
9460
2124
132
198
390
1048
143
6847
3309
342
105
5210
1183
4346
1358
1522
380
8544
14544
2773
182
308
139
107
385
5428
793
133
148
293
131
487
366
131
1235
131
2704
267
407
731
134
3410
14311
4429
8980
359
183
2255
218
404
183
186
165
5085
9057
571
158
202
287
6424
179
260
1781
3216
564
1051
166
2345
8984
3401
4544
1404
171
589
614
186
313
664
389
1027
120
266
298
948
1730
5897
1014
286
162
104
545
481
14904
776
183
7364
188
123
400
6169
3193
9560
10512
7510
3085
5866
7974
1159
594
7382
236
384
399
351
5488
4758
5407
3899
124
9743
317
1967
7521
185
182
845
425
193
133
171
283
2690
518
9053
463
8552
6815
9559
1116
702
5377
599
372
804
269
462
291
253
271
7484
323
216
6703
6586
1388
282
548
8874
665
398
1159
181
2214
130
3085
336
751
230
157
1047
7376
1219
2673
8904
469
1970
2069
1457
8912
8891
5806
3613
4940
391
302
288
484
117
415
115
1343
405
131
1130
125
445
161
1295
1928
1302
850
884
4894
1206
183
1007
669
765
361
141
905
112
175
162
7372
1174
207
251
151
4623
4496
4814
8766
4176
551
197
1247
147
929
227
254
587
421
5277
512
8922
355
3015
8886
8091
9419
3357
612
251
11234
6493
351
352
4751
3685
3850
1397
1260
2676
701
1646
701
8209
154
739
558
273
132
679
1448
8860
331
8048
1957
326
1669
591
9471
5905
353
762
965
703
132
2748
107
1273
125
101
196
257
121
972
342
430
324
502
385
397
183
416
1135
390
550
203
248
165
131
9002
10400
879
282
338
878
1233
3570
314
338
395
3612
863
321
3671
226
245
2198
1509
443
1730
944
143
253
125
158
124
1238
126
1579
2229
151
503
1774
519
1940
1484
3079
6182
1268
978
3464
542
13676
1042
502
887
2804
969
733
3468
7798
3654
4534
4656
1681
358
1636
1039
5411
256
1039
274
314
130
100
352
736
744
122
1098
381
263
177
866
1591
1396
353
585
9520
655
3794
885
1431
933
355
415
442
620
4405
9301
1562
210
346
147
8939
813
350
158
131
242
190
177
141
106
12962
514
222
3755
7374
276
199
1001
128
1757
331
1376
456
188
173
185
101
257
299
4895
1946
194
226
141
106
513
223
2004
233
1659
1719
112
345
1676
1097
328
202
4982
2459
127
342
127
3647
640
550
225
291
287
4230
326
1222
223
160
370
238
695
143
4075
5834
903
1017
353
3215
4640
7088
3621
1077
1152
119
1174
1018
124
203
394
159
117
2365
153
1651
1228
2340
5186
4966
8914
4238
853
1196
157
565
9470
1141
308
173
7609
2018
299
107
101
421
252
199
382
247
2329
308
337
237
129
107
101
149
143
1855
1280
3442
12782
1163
214
6257
420
509
500
8957
4784
7284
3056
1982
7180
5770
104
1640
166
119
110
117
615
2642
166
119
110
239
118
630
2681
166
119
110
239
117
624
2899
193
315
110
9151
3160
1656
222
497
3043
662
553
222
1216
188
150
13618
213
116
327
183
409
1575
1149
8768
900
1108
248
128
228
284
2708
6213
5131
1451
131
798
560
604
2402
989
171
473
1252
3555
568
602
116
1932
282
129
127
103
3101
103
1175
185
488
1012
6380
348
312
197
610
203
325
748
1221
8935
7644
335
11796
143
116
9516
366
4850
7232
2118
6593
1930
1433
8874
2840
313
133
141
111
360
160
412
317
2186
156
221
154
6071
9156
148
261
170
210
110
244
185
613
13897
226
1238
2741
203
153
127
1983
635
260
106
219
7307
4956
179
143
1058
109
1591
601
1599
3710
116
2116
8386
8940
508
107
1442
405
335
7884
1418
386
335
1456
5838
974
780
311
2305
790
7391
2122
1113
9341
330
103
407
5256
3270
7342
3984
6560
104
4394
4057
845
3086
101
3979
4755
839
5163
1732
289
188
172
154
132
338
233
1451
2906
6815
1056
1590
4023
8917
2914
3421
5047
7279
1275
203
2006
310
148
282
627
490
184
12382
1087
113
3063
458
451
296
478
183
1171
115
2674
449
146
280
197
7510
589
1232
8363
3340
2194
3026
397
1130
638
313
8096
1130
638
313
1450
11187
1577
16688
1650
234
110
155
210
267
139
168
753
272
1649
9005
810
156
2713
341
120
516
1887
385
107
115
519
301
399
613
2179
478
738
304
1046
3950
4586
2127
183
846
3063
8995
2737
494
1017
2372
758
250
432
113
107
137
114
105
507
431
957
335
108
657
2379
4251
5347
3856
4808
818
216
248
251
356
103
2441
1685
6030
8412
250
128
3593
2852
106
9309
9669
2909
2355
1220
209
3257
2036
177
417
1660
389
5537
445
251
112
256
326
122
7829
8971
2780
9416
2880
151
111
124
2424
7775
1197
120
300
894
379
863
430
262
282
133
235
8531
2814
1470
582
3408
1975
1247
1893
748
6064
748
192
471
289
3209
436
933
9432
1704
1030
441
758
147
1021
249
13543
176
9521
5439
6088
2372
6374
190
433
2592
184
5504
3199
184
392
133
155
4841
2083
535
1343
118
108
394
359
1861
228
1606
1079
13746
973
3265
3123
2043
644
2276
143
5898
4900
133
172
147
3318
9399
204
437
153
101
422
354
126
132
123
295
282
125
192
2465
744
438
201
350
101
116
106
253
11891
185
111
112
109
1877
2576
112
7315
1784
5227
1197
156
654
2125
138
9256
226
202
411
1360
14652
3487
10464
2935
322
117
441
409
108
350
152
3983
1324
2949
308
7109
5925
280
2430
721
1091
6166
718
877
2114
7442
1412
2941
511
152
382
8005
175
160
679
4035
1662
758
3505
5896
199
1757
2922
453
109
405
433
113
336
158
2224
4444
542
384
154
486
1455
256
1100
9268
2192
3618
7402
1798
1892
4097
546
140
205
175
160
112
161
2263
875
173
1617
471
180
445
186
264
325
408
1024
990
914
1824
1189
11174
1188
810
106
5880
106
336
5344
7164
1455
337
406
1420
7842
337
406
1424
138
154
7338
2217
183
792
1586
1027
541
235
231
612
126
117
244
4663
908
586
1435
924
6452
12740
2947
117
1387
1080
321
104
130
116
639
228
198
130
837
302
684
367
163
151
11449
151
1620
506
700
719
552
124
1132
679
9549
535
2333
2042
135
2258
344
574
380
720
139
3618
8199
701
5335
3334
7390
686
282
215
13703
517
182
1368
603
126
1441
134
919
2179
901
8968
1151
264
736
208
183
1074
11810
685
5852
8186
428
9120
251
4541
251
185
270
7387
4078
109
762
1565
622
7479
701
108
208
140
174
484
225
766
2495
396
389
5323
4121
115
111
519
107
2848
7411
2269
4007
123
1665
7739
102
491
1302
3068
4180
131
731
5762
447
157
3707
8724
329
5465
1094
372
437
3620
852
944
363
3082
8262
5597
715
4208
132
715
372
104
421
2036
3846
1885
916
113
436
3119
1019
455
431
4095
878
147
13959
1304
5210
180
210
273
695
1012
1060
777
2759
528
147
13973
1305
989
251
1511
353
6794
6487
773
7488
2372
214
278
401
917
121
4688
854
7362
716
5135
2083
15015
2138
945
121
1166
123
109
191
7985
108
191
979
1531
281
116
132
189
399
169
157
3530
152
132
185
399
169
148
246
556
852
2043
191
689
5737
168
539
178
532
1057
1078
556
1366
139
165
3210
1366
139
165
1868
4426
1618
2745
249
3068
7364
332
1132
1348
1942
13783
896
1598
3231
242
668
4042
8481
567
116
1711
132
103
169
260
180
1422
1641
124
324
319
153
312
384
1573
8956
1629
6179
5178
3919
254
102
324
136
316
378
322
418
1526
877
1558
2885
210
511
143
102
228
180
263
152
108
310
154
110
5205
932
320
141
849
4038
211
2568
7569
1959
2397
1113
1296
4621
385
402
871
1921
1026
481
3583
334
871
1505
2054
5969
5009
429
2413
646
2097
6356
2568
3438
7798
5612
1569
526
209
293
5738
9126
389
218
3073
9761
2094
142
3695
863
732
7508
3328
826
1455
577
374
6875
154
4855
5516
326
737
100
324
7571
7799
4545
1318
335
224
486
238
3986
999
494
345
156
148
325
148
109
7359
632
11238
394
386
486
1288
8121
4333
2172
673
442
387
479
364
5544
386
478
411
1395
531
782
2215
217
9174
9877
6870
1057
590
194
145
212
891
589
193
145
212
891
589
194
145
212
891
6340
960
1367
721
211
473
622
392
215
1170
351
318
122
222
109
2678
631
12789
275
165
9066
306
1013
942
263
183
138
171
121
15040
108
364
148
1426
236
762
12011
9014
376
569
197
828
9145
1699
131
192
1013
2688
628
4141
3099
479
6780
10217
7415
3879
1647
342
6292
1303
966
378
741
708
1371
7447
755
162
175
295
194
381
244
523
200
358
3809
1125
390
158
516
350
178
1551
144
173
267
802
186
523
3105
996
579
150
143
6337
2784
126
273
115
441
476
145
305
192
152
116
279
1530
128
113
642
643
2556
6187
8192
703
5449
354
2764
5007
1337
171
9373
147
2075
414
677
5675
641
414
677
127
467
152
128
152
113
374
934
128
130
1179
215
4684
362
9457
242
3918
4782
107
882
143
9082
324
526
168
166
165
9441
1946
104
932
124
154
111
114
285
351
109
1958
144
290
288
216
162
242
398
169
1134
1331
225
547
254
8592
2952
1650
812
464
1916
5637
1227
713
1074
2246
5881
944
5020
8467
2184
2866
2251
7343
8994
3635
4354
1325
3127
750
1689
1387
526
126
470
280
1298
7847
984
147
1037
1487
317
312
365
1181
316
10378
12424
4107
325
376
218
368
1644
6004
2943
9409
855
11685
2794
2213
553
130
805
282
5218
155
194
3269
247
3982
189
6594
338
370
363
341
4691
476
236
106
137
325
288
6190
4008
258
118
1001
2056
2751
325
9025
262
692
499
363
602
6856
305
5559
1664
5256
4056
5039
569
2550
9260
563
1193
1794
992
1151
727
473
255
188
213
119
220
109
159
1918
993
492
2641
5227
702
8209
2420
114
472
104
407
1054
321
1130
327
1268
3903
8912
3094
5040
427
6436
8940
2676
134
13500
226
807
1891
479
3620
493
1175
389
337
8215
1176
389
337
1452
3138
9593
503
1249
829
294
226
171
1882
1191
233
7294
141
3150
2109
468
3833
468
1495
7364
8547
1823
617
330
3615
5175
3931
3319
2886
8683
930
1238
255
2437
1288
7134
4166
11130
2413
677
2758
270
4867
1031
5148
2362
5630
177
8014
4595
8966
1542
518
1786
173
231
308
2971
9058
202
104
1426
520
685
1145
121
521
3602
1237
156
6327
218
336
8142
453
213
263
422
464
977
115
120
5133
189
1254
1548
145
475
212
706
1173
159
1046
5534
9459
3613
151
166
293
3481
491
978
1412
2226
1773
4365
5071
5260
700
8293
3253
471
146
567
2135
1017
485
380
3064
477
146
590
1658
516
2165
1125
435
4638
2372
160
201
507
155
261
154
370
2492
8799
2403
902
6164
11761
544
832
6543
121
115
370
1929
1029
1242
1261
148
186
446
1660
573
185
108
530
396
2341
491
222
439
129
5908
8278
612
100
1286
352
4714
11677
1488
5291
703
8352
3645
124
3981
109
100
3000
1719
1583
2624
13713
108
14980
198
2168
133
1227
231
985
1693
5258
5512
277
1556
2516
390
1128
3766
1688
452
4405
5136
5501
9050
716
5507
1901
660
5481
672
121
167
6154
987
3134
2282
9435
7681
259
1651
114
493
235
380
328
4414
114
137
442
236
288
328
498
281
142
118
260
101
970
7541
4720
4475
1394
1404
3320
8198
302
7349
433
103
111
1143
184
117
1129
9329
4911
11336
12730
1040
370
472
335
434
872
108
292
6146
1985
382
107
239
626
498
5456
107
239
626
5901
2731
3007
7222
111
1241
1433
235
365
7268
2251
1072
1530
2584
831
3028
213
752
378
170
1554
608
212
180
2973
257
752
378
170
1402
786
6158
7548
1966
2760
7581
152
1051
257
9467
144
3191
151
318
112
1280
195
1290
256
441
380
380
468
163
2633
361
256
440
368
468
163
1871
7774
321
181
7132
122
9799
147
9328
268
1278
3662
1165
422
404
707
350
228
156
1466
4414
7182
485
843
170
9467
547
132
4208
113
1059
214
5602
216
323
478
1047
4790
2499
4799
2170
12253
2456
1576
598
1854
13674
2888
3562
3615
9850
2134
13762
811
332
1960
162
114
114
133
126
139
174
144
165
2494
7882
2233
338
1121
154
7440
5632
290
116
111
336
133
112
100
156
2071
1181
6004
3903
8847
1096
1919
13875
4732
3977
9873
2515
206
265
5037
3654
4471
713
727
1189
146
713
104
4404
550
111
139
182
120
156
3597
6060
2310
3965
3404
2885
5284
115
469
4725
3543
5019
657
3904
1594
180
228
280
158
300
9393
3381
8976
5878
339
150
237
4040
1950
1680
8811
1681
2257
1157
621
1569
1185
2287
7454
1040
4998
4059
715
921
12200
572
1409
616
1965
9124
536
173
264
1133
146
1084
4314
552
679
836
146
697
8252
703
5244
137
1483
11176
2049
12321
3832
196
7333
118
1401
1717
7027
13896
5577
166
250
7429
161
206
204
198
4749
1244
1609
206
167
477
3143
112
581
944
5218
426
304
342
166
1578
199
116
406
111
2376
9406
977
1264
974
341
8947
515
253
7183
11772
1313
1333
1366
3460
1752
11378
7131
804
5749
2747
137
8843
279
338
4736
338
890
1619
9168
1377
2309
5363
336
13879
258
165
1035
14349
925
4377
7464
4957
5294
4231
1587
708
6725
699
3251
646
7280
8994
142
1127
283
1398
114
614
538
157
666
300
548
439
149
882
2402
223
14631
365
1491
182
1605
122
568
557
700
321
659
299
385
118
6233
426
119
1304
1110
272
2747
1590
1028
1479
8860
637
8992
1139
9111
1237
3111
2652
526
686
273
7350
1379
305
1078
183
5532
314
6082
8985
5987
339
108
864
297
1937
2835
4526
9537
2967
953
1112
4362
5209
703
8089
2392
8426
107
718
180
132
145
1257
4033
9274
128
5023
7983
6822
4934
6191
1353
2984
2520
105
963
8897
360
231
337
2310
10680
7036
8741
118
5356
4064
1361
108
399
2809
6614
13588
11664
1706
760
5244
703
8268
7612
4400
476
1640
145
739
3541
488
3088
145
738
297
101
3969
244
1228
2772
1909
801
321
253
279
188
3124
802
321
253
279
2305
10223
3875
12926
2237
282
163
128
205
1405
8908
5685
7138
1580
103
1144
179
488
139
275
652
324
1082
274
770
311
2560
8973
5148
8985
423
700
8311
5495
1799
6190
733
802
9148
2754
312
8882
823
101
821
5392
4702
700
1823
1511
5064
405
1510
198
1551
258
1036
5762
9438
752
417
5271
2350
1072
575
313
4730
2057
8052
441
1617
1100
184
2970
1101
184
722
565
313
202
8512
549
203
183
865
222
102
376
639
182
4462
1537
421
1248
291
192
229
103
220
161
114
1808
142
9422
371
1728
6752
279
147
144
3101
132
1144
269
302
104
311
522
124
1154
685
522
8765
377
8954
12960
9297
176
101
813
1138
412
9279
2674
2642
9288
6751
5393
1222
100
234
496
706
4922
523
521
115
147
335
1018
262
2959
8143
3235
1204
521
521
115
161
335
970
4911
1309
4190
665
1209
1442
248
290
439
307
2060
107
1161
7510
3353
2425
12383
929
4081
2935
5431
703
8187
6678
5103
3464
479
401
501
207
3806
4511
2157
573
215
295
217
299
1854
844
199
386
1855
3412
808
199
381
1000
929
294
258
6734
342
2310
178
1054
6369
208
410
5409
9059
413
629
640
101
1176
1709
4728
4234
4545
13582
8477
211
167
6227
2728
2323
588
5427
702
8384
1748
3136
263
584
3469
3404
1341
300
1020
847
103
151
975
1995
196
576
566
1134
318
7920
300
1088
182
304
712
4208
1030
1090
1042
3987
6854
106
467
5900
511
1928
493
196
1121
131
3109
140
266
4496
479
883
5708
303
5081
4633
160
555
573
2382
771
4529
1408
2264
12506
1428
376
795
1152
2126
1710
2301
7380
3878
9435
946
1127
2334
193
1215
4228
6372
108
283
376
408
853
1604
15567
5857
2351
1404
1827
1442
4863
1442
336
710
6175
3889
124
9747
905
1169
3326
337
1114
120
308
13895
128
181
236
231
216
184
153
436
134
788
403
13297
5700
7382
2790
2783
3371
776
100
432
236
462
517
219
490
1735
5311
116
101
296
167
1368
3624
9732
4410
1216
1435
140
627
1187
468
1290
1366
220
167
129
1357
9594
166
133
246
143
146
137
162
2254
4518
9373
2210
441
1694
13523
7429
4720
9156
2321
232
149
184
167
449
621
197
243
106
1174
1338
2192
2571
371
127
121
7859
229
1421
399
2517
112
573
258
8010
1669
192
141
305
279
427
411
2912
3949
800
931
1408
494
251
186
355
111
225
159
1919
1506
273
272
1239
5447
982
592
9220
593
2663
3723
304
681
210
2209
219
556
118
206
251
552
188
650
1249
1064
776
110
302
676
401
112
217
218
201
283
906
262
3362
2115
11069
1513
2464
8966
518
764
1307
13673
2305
969
983
702
177
351
203
837
244
109
277
113
119
156
196
720
188
2848
6013
2089
4660
1625
110
419
392
216
5521
429
479
216
2174
4547
12092
219
2282
1633
233
2658
1681
654
4055
914
1555
2749
2926
3106
981
1150
193
3046
1149
193
623
2574
1150
193
1870
2248
11483
5810
3390
1852
1065
136
863
2602
6644
480
5739
1362
322
218
178
775
116
138
129
269
2512
1199
322
218
178
774
116
138
269
1519
133
474
198
213
7407
1618
485
1284
9017
215
388
524
463
122
742
379
458
9481
267
3612
2030
485
4751
6766
160
7503
148
1108
193
424
150
344
621
129
1273
199
1421
2751
7009
334
12411
2380
878
511
9230
509
2753
227
687
1025
14550
9014
552
391
189
452
173
174
120
176
439
356
806
277
133
2633
157
1043
129
454
182
242
1077
144
740
200
138
189
341
815
276
135
1736
3079
975
670
2133
659
396
667
1149
3826
124
8928
181
350
166
1044
1069
8338
336
321
503
860
1637
13805
210
9325
6607
3846
3166
4375
1556
738
1230
399
1427
1994
328
10607
7707
1198
101
137
381
100
103
151
6094
9325
903
5103
7448
4470
369
151
739
987
184
130
126
243
102
494
564
519
5002
8367
1157
484
332
242
169
5263
507
138
182
205
176
345
2468
9358
9459
1911
1601
303
118
223
192
162
385
139
649
1886
146
191
510
167
175
235
3274
148
1145
106
555
6502
106
555
2195
191
508
167
173
115
324
556
317
638
852
190
373
140
792
8405
6869
9268
5336
3556
6746
416
200
11684
3005
154
563
417
13876
651
1404
451
736
524
739
13336
3285
2764
115
104
140
119
202
614
5949
5594
527
231
135
251
155
110
3707
8053
9482
538
360
327
182
4045
232
235
377
4801
2665
375
400
680
5245
3461
9088
105
162
1790
2755
731
401
177
738
131
3202
4368
6562
870
2434
4874
980
330
127
202
156
9265
149
676
292
112
103
679
1279
1765
1030
2806
3166
4778
3850
6172
5799
1540
1484
1741
266
437
265
1067
251
1554
2015
9392
191
5339
1339
3199
665
6953
7917
1693
746
785
129
187
192
115
176
216
189
441
224
127
3388
383
268
187
443
224
127
1650
544
2003
396
627
1230
209
314
137
192
109
116
236
5064
8988
1236
204
100
106
4964
809
3726
8921
5581
2349
1478
792
334
168
711
5597
403
168
477
178
9247
407
164
421
378
1472
4495
163
420
378
1926
4183
248
1433
218
651
157
8935
115
920
3905
1609
1925
2830
311
474
246
519
2508
9406
6354
3968
288
700
389
1058
2445
665
389
1054
1862
2456
112
1700
124
475
108
539
921
177
301
825
752
311
509
162
2859
9416
319
1442
727
2466
2878
1883
616
165
429
221
3448
2664
448
8347
7337
331
309
850
1056
7441
214
1381
2681
1381
9112
1399
1544
534
464
210
1465
4072
1811
1502
7541
1297
1000
2696
5163
265
2263
1850
4154
9445
161
11035
2034
1743
109
1622
9529
3167
6471
9011
2602
523
1043
3892
1354
1729
7953
1072
3377
13136
1558
1762
101
149
169
153
127
2092
285
871
1029
4504
364
871
1033
232
141
223
198
268
10964
2588
562
323
223
115
214
120
1792
9075
342
137
519
325
622
1145
6540
343
4553
1499
3358
6619
9453
3631
673
9441
5571
7722
2051
954
3421
954
217
842
409
2453
576
421
154
111
3038
1404
108
543
554
218
696
325
676
1061
262
1109
157
157
932
141
1596
108
543
553
218
1022
341
772
171
1199
3232
343
343
343
4720
1168
142
252
250
125
147
299
294
551
198
404
1187
146
697
1795
2145
379
1492
7250
4840
244
427
281
643
6656
1496
754
233
304
5301
547
322
116
618
1270
1237
209
317
216
2527
3348
9287
1533
3263
4858
1116
961
289
159
341
533
403
348
1035
388
290
140
147
594
1585
961
289
159
341
533
403
348
1035
388
4397
493
737
456
180
3465
1866
102
144
141
640
170
5727
455
102
144
141
638
170
455
578
4027
4906
478
3100
3649
204
140
138
203
148
5396
513
436
151
149
202
163
221
148
152
757
7834
303
1216
297
2276
6768
1947
153
139
109
5518
123
5336
219
278
505
525
3075
150
144
110
172
166
219
118
458
489
627
129
217
5596
489
712
326
217
1486
2538
5724
9085
1083
168
3279
2770
594
726
1073
666
1586
168
3362
6799
671
4562
143
398
7392
3125
467
105
398
1733
100
130
200
496
1707
1907
115
509
280
199
5182
141
1367
3044
129
1367
1650
102
522
288
512
221
199
256
12752
394
1459
466
924
380
553
224
4968
1211
2487
981
986
309
1676
1487
1095
883
1186
989
689
1326
160
423
410
146
295
1709
431
862
1013
389
319
164
190
150
8749
222
186
5262
490
131
285
385
113
1018
492
293
7598
650
156
367
392
164
846
4091
2094
1199
5004
254
155
1000
698
620
761
325
193
135
110
107
173
154
154
3113
413
323
143
118
171
507
501
306
8951
525
214
282
160
2190
1122
509
690
208
241
2706
1112
508
313
905
188
327
189
2033
3837
413
345
346
2263
4626
347
347
347
347
347
347
347
347
347
347
347
347
5901
166
474
1818
363
110
323
330
568
688
4240
1066
11090
2551
5540
1654
893
335
380
882
107
2175
893
334
378
6395
6717
350
350
4271
535
2165
3153
467
961
2326
100
138
202
407
3114
485
960
5334
3913
1051
6167
210
452
451
451
3194
283
449
451
449
1905
2747
1632
431
236
1020
100
131
181
434
3138
467
1020
2338
100
138
232
405
2672
430
467
957
2152
100
131
129
570
217
200
146
333
129
151
5625
11137
165
313
9811
2697
476
7333
151
2498
8942
11105
286
1611
149
273
106
372
227
243
255
1697
140
727
112
1592
9015
9125
112
568
188
1837
1100
1043
3867
694
650
7797
1240
970
146
889
134
6708
2418
1162
238
575
1514
267
119
131
332
104
333
230
289
2982
267
7801
333
241
407
289
106
248
171
8917
1526
1009
444
7360
1062
128
199
126
158
170
231
182
4216
121
3249
9486
6547
104
415
213
1148
9179
2584
157
9438
4846
380
158
808
1313
9367
2735
1049
10862
557
7179
3863
2712
811
1233
2002
1238
236
817
390
238
252
152
1276
11586
354
9523
1294
207
1015
875
1179
1614
8951
3013
6486
148
1727
1558
1854
226
102
2097
352
251
10309
5520
8957
10016
590
271
315
111
188
158
3610
390
188
304
2105
104
2654
6268
246
597
477
256
2648
1077
5998
3522
4479
1068
2186
3556
2138
290
1291
1079
1070
397
587
1168
421
159
109
325
8331
2644
9031
134
2403
303
1275
8669
3146
165
3056
7489
613
757
538
1502
364
634
905
618
1553
1744
1403
162
694
208
922
1798
217
1197
177
434
996
141
1592
162
694
208
922
1796
217
1197
5239
1665
453
420
4164
2600
1760
1377
116
277
180
4859
178
1973
5382
2172
1376
1207
2127
9492
4480
9468
2364
425
360
342
257
9637
136
228
2672
506
847
1266
114
685
318
263
369
166
2261
1266
114
686
318
263
251
369
8680
2346
2790
619
2024
118
165
117
202
109
405
146
228
1448
1990
7562
8857
3637
302
211
235
2427
287
7451
492
184
1173
113
1883
9695
13862
3748
1167
131
508
133
282
256
592
3196
1509
126
116
937
1129
2640
901
162
1807
2130
5180
1721
1586
129
1811
1575
1632
7904
1643
150
5152
1516
822
7275
627
7004
107
7705
9430
442
4611
1598
1798
1410
8006
1466
153
843
2654
1885
804
424
5311
2788
3638
198
385
642
3778
266
301
685
676
1816
1344
448
1261
675
702
252
341
903
223
259
1240
175
356
827
11986
186
234
254
106
163
713
8957
2120
5424
1368
9286
8915
3917
1268
9493
1867
1372
416
491
2400
1379
1314
1296
226
288
11525
814
9142
11854
674
311
703
334
7478
1984
2597
6458
900
8868
109
188
5213
2673
8550
10808
2236
200
136
200
274
138
573
157
1626
110
270
270
7990
6926
4704
1737
1042
6494
415
355
4894
357
1959
15188
8998
1179
12726
8388
310
3158
4541
192
2168
1158
215
1237
172
4850
1253
172
2003
129
5591
956
464
212
5036
976
467
543
569
710
2697
2134
974
1468
870
1659
832
129
255
1127
2192
139
833
121
102
268
285
926
6703
1889
115
288
541
507
760
394
1110
366
335
1454
2517
2525
115
541
501
1119
2420
1902
8892
5898
2601
385
6443
2216
2616
385
820
2090
123
3788
253
3266
313
7450
124
966
355
326
1253
325
565
163
301
1849
3455
1519
142
606
288
186
787
2034
142
606
288
172
2051
3729
2448
3141
199
983
919
1095
710
3454
4453
3752
1020
11290
3148
294
1813
269
3974
497
2588
360
1180
490
127
136
1081
355
146
552
370
2293
833
2440
3923
4142
5238
3394
126
178
256
710
5902
1282
2767
12308
559
216
4495
1226
6640
8341
2055
1879
15057
2615
2664
4220
372
1028
197
2405
1272
10281
11697
3334
215
2268
758
3483
4988
5814
9405
2306
700
5451
277
359
1616
2907
940
7287
2270
3852
519
131
1205
684
407
519
7441
884
1584
3657
3114
1638
152
1352
444
564
403
706
6748
9441
6352
2923
724
4367
2768
2583
118
371
3721
4860
8866
1462
313
396
1405
4019
1661
815
631
3157
2402
815
625
3851
314
401
1141
369
755
2213
431
220
3113
8368
656
11663
2581
587
725
384
1001
1003
1217
9092
767
11331
2579
478
146
817
111
559
9410
5478
146
743
1830
7836
4480
8949
4930
3862
2660
110
187
194
214
1530
1961
4313
3744
8637
7104
9452
901
595
8926
1402
6702
7291
4537
114
3186
115
466
209
274
442
226
2513
8172
6353
147
151
259
248
376
369
8778
8775
571
2374
436
536
2578
8794
2260
169
2167
1437
9025
3713
1404
9391
4089
175
983
314
122
240
1438
3677
175
976
7337
149
672
149
13928
577
289
139
197
1986
1106
2713
8963
6757
869
235
149
128
532
155
2416
8586
4449
209
501
626
392
351
2023
383
2136
234
255
4603
255
862
2041
235
149
169
528
155
2711
179
116
1044
608
1019
3343
343
2329
9074
2607
848
176
3637
123
1336
209
240
277
186
132
334
107
249
194
1231
110
1435
1347
3052
4399
120
8910
394
192
128
256
385
714
599
189
8790
548
6284
1226
2416
1166
781
657
721
199
195
216
822
1296
178
113
143
151
4215
131
819
4707
1311
1309
8181
700
962
4538
3754
2234
5108
2692
1322
9645
9393
5248
442
684
115
1964
2528
306
553
147
751
1563
1508
5103
446
537
315
150
525
366
1930
322
729
933
847
405
740
613
2369
322
729
933
498
4457
273
1431
589
1747
7287
151
9405
2183
1722
170
1977
11673
1722
6500
281
9014
4942
1281
1133
233
536
460
261
239
139
112
117
259
563
1700
148
128
1558
233
536
460
278
239
139
112
117
259
563
1493
24250
1811
9293
769
650
119
198
1083
118
550
246
1754
455
2174
3642
388
1127
142
2341
482
789
1127
142
1654
6067
1877
10643
5890
7111
8969
2537
1095
303
136
698
215
188
929
922
1187
2986
8818
3682
8908
2415
670
2759
300
1999
490
168
108
251
237
373
3271
2879
240
237
389
1214
13365
1515
671
304
171
184
5002
253
1348
2339
2177
1961
694
1455
301
792
1346
140
730
1177
545
100
453
1599
1617
577
10663
3063
247
2222
107
212
176
260
5914
5275
690
8437
2899
166
223
438
852
127
1120
1160
1585
293
1392
260
104
120
150
295
136
146
2472
3331
149
120
150
295
136
146
413
1354
529
916
466
180
211
8917
298
194
166
157
153
103
2598
281
4760
11743
7213
197
276
429
357
187
281
2235
1109
515
163
103
1789
1279
9110
268
175
122
1183
521
391
295
1531
9196
435
198
163
2021
4473
5100
1349
523
321
524
198
232
523
1530
4540
7295
1668
246
384
250
1595
13608
7552
147
7820
1552
4972
1119
233
1670
218
122
1789
1557
6413
739
317
284
113
101
1804
1790
1431
213
4249
4986
4805
4605
742
1165
678
13392
363
145
1043
3499
364
170
1017
2163
986
7961
1031
236
2524
356
8922
2040
233
270
703
141
426
445
8799
2023
6849
314
380
1316
323
1594
191
7971
271
1189
208
398
1202
919
1109
8878
1516
1901
1010
330
128
128
261
168
122
135
316
204
336
467
6283
716
258
115
183
120
3561
305
4903
1640
13676
9287
7377
249
6298
711
6336
5070
579
416
302
225
166
2393
393
8960
1294
165
1888
131
603
107
271
194
218
141
102
4664
3880
4243
3043
106
1361
721
335
1450
4719
1356
3171
503
150
248
1330
529
655
8080
210
6559
1318
247
253
178
341
131
360
267
2094
426
392
281
675
538
331
112
169
221
733
1798
138
154
305
370
1904
640
148
142
275
112
6966
213
331
5261
6982
114
2264
1451
317
538
1457
7857
317
538
1457
122
859
12416
5753
265
7954
149
648
376
154
182
789
4052
5810
4641
294
489
2515
494
1391
2314
1419
1884
876
6416
321
5766
8208
700
2682
2498
468
7707
3243
273
138
181
253
2175
460
8345
966
1660
571
7173
1595
571
747
748
1917
20508
4472
7477
1598
129
6116
1399
9734
123
2118
1913
378
215
394
168
149
533
611
2999
378
215
394
168
149
441
1881
7583
1023
7645
352
754
357
1557
711
178
1094
3304
2020
423
464
138
1771
1284
8806
228
685
1166
268
502
655
3902
1081
459
7446
4688
351
331
6416
5656
6842
1618
376
293
630
501
164
1881
108
627
259
1286
2721
871
727
3024
824
7406
1181
1953
3836
15573
4936
8287
700
5242
3818
2146
1346
2477
3236
1629
2441
2834
625
354
378
644
333
379
1077
2630
227
644
333
379
1077
859
141
359
472
8541
359
6755
10744
3928
6676
5905
8377
700
5250
1838
1179
172
5917
1179
169
476
589
6557
1188
343
400
759
5550
400
759
1490
428
1038
1070
1575
113
171
3621
491
2504
7470
508
432
165
478
368
505
988
4970
6782
2651
3116
1243
10537
236
4244
1625
1309
1400
583
631
498
323
8911
7346
4300
7394
1678
8937
369
3123
1243
3758
2336
845
495
298
749
977
4891
14007
1198
3935
3000
392
3007
235
4235
1637
1303
1403
583
678
498
317
2001
2673
3538
8944
1452
2343
162
143
281
157
272
277
699
7512
447
9393
218
197
305
109
6601
967
1019
777
686
155
510
356
334
115
149
140
425
100
668
602
2625
11665
1263
424
408
482
183
716
6769
1510
8749
2824
9164
6352
2836
3320
2334
244
456
3848
4220
5082
438
246
8764
151
480
200
471
329
210
516
1321
144
422
7070
473
143
1311
1848
8033
6673
485
3738
13665
2840
275
499
178
464
8346
3536
281
125
2598
6407
8968
7584
451
123
1144
183
346
165
135
507
3016
3798
8857
9009
5417
14012
9400
932
533
1538
1200
190
129
292
5280
1200
190
129
292
7524
285
175
119
253
538
1311
9212
2688
7452
355
243
330
298
1190
306
197
428
622
194
1917
8894
5496
1283
393
347
592
8671
699
5307
5037
1417
14960
4427
2486
3237
2526
7868
3244
1632
405
168
134
110
3503
9584
110
6445
9650
528
8965
402
3533
1319
238
201
1712
486
167
2564
3931
5172
7014
736
1386
356
323
106
393
785
4079
395
1569
1646
7879
1619
142
4912
4708
769
786
4272
1600
1736
455
6507
6382
398
3768
545
243
2199
858
115
353
264
235
143
709
229
514
251
2765
860
415
353
262
267
143
6056
2754
554
1890
277
256
311
580
763
383
2756
707
533
262
200
883
231
332
171
324
437
140
136
528
1365
7350
235
7775
118
15377
488
919
2027
4827
353
6478
3241
902
887
1389
561
2578
142
3296
685
5242
1461
433
451
435
366
317
103
200
1334
1996
451
366
342
149
200
1334
855
421
1751
6392
5119
1515
2027
1404
1063
1981
2475
255
128
7338
5158
1357
3891
640
140
121
1385
448
902
9184
117
2265
8513
117
9854
337
1972
427
144
144
121
246
190
1347
9136
2688
6940
352
921
1626
7331
5037
445
584
132
1349
181
504
325
386
115
314
111
768
213
516
176
107
417
589
803
2482
2681
705
3951
2021
188
677
422
3842
188
678
423
514
4436
310
198
216
161
5937
432
3334
220
207
9595
860
285
8863
1717
453
7987
117
563
475
719
137
9376
8975
405
124
630
108
1429
8876
7655
208
163
235
1400
2508
681
193
227
871
223
194
227
319
280
801
516
319
280
1335
1151
148
4028
519
149
129
630
8770
747
294
1628
5231
703
7921
723
209
1942
274
4127
1061
130
1566
109
142
4968
1550
109
142
1522
6328
2540
319
143
886
467
4838
335
4585
11466
8683
709
2391
441
4044
10844
656
145
1865
208
193
112
394
212
263
204
186
863
7804
1293
205
125
157
178
1302
4232
8949
3332
5931
5610
9987
4714
335
6805
12536
4917
4380
1555
966
8875
179
1162
996
157
1391
9428
3625
136
7488
1741
2370
8591
255
139
106
5363
101
315
151
781
2028
8890
1236
375
1336
592
6655
13744
3776
9549
12117
1357
7784
4594
844
1056
195
132
351
647
987
647
351
132
111
9436
988
105
243
473
184
1173
152
3083
165
154
282
201
199
9282
516
298
203
138
491
3507
201
5653
2930
7304
4942
5602
6300
1782
1042
869
198
7403
6649
353
4687
667
129
237
147
5357
436
679
494
158
278
146
294
2184
3299
429
677
490
127
294
146
113
315
146
5364
436
679
493
158
279
146
294
4882
1032
321
358
2619
364
1229
4128
296
1213
2933
1213
1666
106
308
276
151
115
506
171
100
1958
4306
170
322
3688
2104
942
172
315
516
1121
1370
311
689
371
1557
1001
175
943
172
315
516
1119
1142
211
301
689
371
1405
4937
1877
11553
4240
1956
1482
5003
2242
1149
249
337
275
301
8015
4750
14981
9214
1479
226
3958
5141
3861
576
227
384
740
434
324
197
12320
180
340
371
753
2731
619
731
1038
134
649
114
338
359
775
2183
5872
1436
2115
6412
2466
4634
4789
3813
202
168
225
251
2218
1310
2785
2545
1311
129
713
179
212
133
562
9283
209
227
437
915
227
481
123
205
171
152
528
251
403
1142
107
9420
552
3008
1263
335
2404
793
268
1194
136
1827
151
201
151
109
326
112
523
1133
518
2982
125
269
676
645
269
148
1738
136
869
3857
1796
7969
184
403
5629
738
8948
394
1096
192
131
1098
587
499
233
660
532
714
111
1402
455
1776
9295
9814
8128
382
5151
7999
415
514
9192
2323
12820
520
4305
2540
6422
310
211
683
4471
275
784
119
870
1463
1661
248
170
458
304
164
4981
370
1014
130
1590
178
301
3372
2222
4636
381
434
6542
7010
439
290
1566
1029
725
1645
2261
413
1066
1793
249
185
549
583
1643
137
917
475
180
415
1127
2402
750
2146
1656
1278
9528
1119
750
8808
750
818
3571
750
2398
818
389
6696
750
830
1779
191
210
573
586
112
160
1403
9139
299
514
265
173
109
247
132
268
451
1226
3775
7811
4334
547
121
351
1866
236
114
101
179
12321
1088
495
294
135
907
158
243
2359
221
1185
292
135
907
198
243
1444
528
876
460
872
4858
394
989
453
417
126
370
450
5797
2534
436
459
126
910
449
3722
449
2110
2369
112
887
1172
1059
203
1765
4022
497
495
15558
150
575
4246
656
205
1271
148
4341
2669
405
155
354
148
589
1324
1023
577
428
4253
3356
359
467
950
238
322
950
522
122
197
104
163
280
2335
298
290
154
6732
2342
7390
2421
125
1741
8897
644
1754
1234
3334
1334
218
365
1892
146
275
416
296
173
232
365
260
6485
357
397
354
1381
259
754
6074
991
310
9040
226
192
8941
211
565
587
361
483
368
388
271
334
1179
1645
142
1593
228
4700
343
2863
1479
509
236
118
419
122
347
125
139
125
3621
392
394
144
576
141
214
184
195
482
2248
834
576
141
225
184
195
1888
193
3273
1300
874
6176
1570
6785
6842
505
3386
3181
8972
1561
121
418
7365
773
526
351
422
156
117
490
1468
9532
877
1006
486
1167
9018
852
11759
1611
430
117
490
1880
131
658
521
1574
2468
1886
156
109
571
476
3591
156
109
571
476
452
6474
1085
1012
6473
581
2161
7312
2574
5985
3462
3578
8303
4143
1556
11401
138
685
107
354
807
570
955
961
1298
1573
231
802
387
210
499
9688
3428
9286
6696
1876
4777
2435
3539
15424
3927
877
5507
771
579
141
1648
12194
124
129
1429
479
517
291
3567
492
792
116
6200
1120
545
2290
1014
4402
6034
392
4931
215
2147
397
148
139
290
435
178
108
187
770
723
3684
6134
1172
2475
986
107
363
604
8903
107
363
604
2280
356
948
677
4683
8004
10588
1771
1651
792
395
435
212
2644
2041
168
3460
1815
639
8942
1456
210
154
124
159
107
191
164
2721
6788
10579
2425
1274
5900
4796
12575
4129
101
112
3742
9429
5156
2207
9348
2783
184
508
157
504
948
135
390
6458
468
1356
2794
346
151
1919
2146
9066
1714
179
301
364
3222
6174
109
126
244
1424
7001
211
116
1012
5848
689
242
4425
1019
4050
293
119
239
106
1185
13852
116
359
882
403
8908
1673
179
477
1934
7581
8414
229
173
2277
7588
4917
1337
465
2230
780
8310
1332
114
196
397
1258
267
187
1828
837
295
306
3803
635
11785
4838
5292
1272
9346
8343
14800
674
315
949
194
272
1419
456
840
696
127
2020
1470
1220
214
321
657
235
198
670
1796
101
7394
385
3451
198
2355
4702
1101
172
180
666
2723
654
1441
621
312
8115
359
369
3316
1214
822
776
312
1451
566
14487
6221
2736
1547
500
1866
2620
2245
132
2610
6720
14959
1721
480
714
6947
6252
5667
11560
8020
2256
262
428
168
159
243
459
219
129
193
145
2796
1230
871
150
359
461
129
193
145
1845
1456
335
407
1379
7855
335
407
1156
330
431
6142
5260
9640
511
765
681
3715
363
1068
1613
212
289
249
9071
519
2152
499
3571
632
329
240
6956
12501
2502
945
4890
2412
849
333
558
324
1214
2124
1657
4842
522
829
10681
5048
7321
142
2401
4331
134
408
1232
101
3460
134
408
1225
2203
785
1523
2195
9558
1110
625
2151
989
2247
2033
619
2462
1650
1052
178
524
535
259
176
277
275
3708
9355
1829
354
1535
6114
2324
480
157
3122
4382
679
1787
2022
649
279
462
815
328
247
945
465
153
128
839
994
1430
4454
3334
1542
1570
922
197
284
548
167
110
467
8955
6029
4429
1491
107
666
175
202
1673
342
1981
123
145
125
2618
10449
208
454
182
177
298
739
2703
209
618
587
8906
916
4398
621
461
1088
715
616
2817
4393
5585
8896
2642
13445
7445
257
120
298
1994
117
967
573
311
194
9452
1008
7501
1975
410
8942
4252
8986
5351
140
103
8766
7500
3853
661
398
183
1146
143
2061
891
200
168
281
813
899
112
530
183
707
1443
1097
227
9460
1082
357
335
338
235
177
111
365
6397
5203
4727
594
217
365
1239
944
1881
511
360
658
164
1937
153
258
193
234
2043
1410
308
346
2807
1413
394
321
246
177
1612
681
1725
1539
1691
572
636
3089
3144
4025
907
1433
1596
2702
1060
406
2366
2620
3906
224
1877
626
209
169
1237
135
626
1930
134
101
285
274
584
421
222
817
198
2478
133
121
101
275
155
242
124
3538
3465
4827
1864
735
209
788
2230
870
475
732
230
2969
215
1885
736
209
768
214
283
343
156
260
3091
151
1142
184
491
291
387
578
3096
142
541
8879
193
2307
9312
117
491
435
4663
2159
158
158
239
276
219
722
6453
2116
12124
6985
5192
2768
1402
185
305
526
9484
185
1327
632
555
668
147
2464
1346
273
266
552
370
1855
475
8860
614
1006
327
864
588
2355
1625
2647
635
448
354
307
144
182
1753
755
1301
182
317
593
310
1495
1233
3369
3353
356
3899
683
558
12250
13895
437
947
3400
762
213
367
639
514
566
941
1731
7237
920
240
12431
889
847
1619
3502
2892
1327
7360
1134
1016
6042
2202
973
709
811
619
900
7459
151
7648
440
1689
283
601
369
159
215
198
658
103
5812
215
198
761
1745
13667
143
1675
121
187
2841
1218
172
204
1193
514
14020
267
3561
325
309
397
3511
2495
194
7987
1822
1193
577
7450
1469
13900
451
257
13831
1885
205
239
143
173
139
457
385
282
126
748
3111
104
1148
185
491
160
1677
13449
7934
705
5262
5417
701
6734
6459
181
581
141
174
151
147
414
1357
4217
7405
2381
7448
2589
183
524
173
118
215
130
198
189
187
321
3408
246
639
181
528
117
639
8919
1229
280
105
128
593
1208
3409
9344
5728
116
119
2152
3453
7360
1101
1911
114
1175
183
487
7478
288
521
354
9397
2576
723
491
868
506
5591
870
1919
1022
271
174
560
1161
2739
5509
1502
1222
7327
6173
1143
26196
163
4116
6243
732
6475
2243
244
713
2186
574
193
2126
193
2126
2022
4721
550
193
774
2531
1112
1340
715
541
1318
621
444
1498
1245
125
849
1200
6393
7471
132
5803
8904
3324
284
124
719
6961
9541
200
108
752
1063
6421
1417
196
187
8760
187
1039
4101
2480
788
8990
789
876
3110
1779
581
4713
5014
7618
10798
1030
913
3238
105
1858
291
911
749
3307
5425
9056
1260
2327
651
245
531
7752
4517
9451
7843
111
234
361
107
106
1886
183
102
243
296
104
477
570
3557
100
204
111
104
296
104
477
213
332
137
554
2223
8821
5476
123
389
111
360
541
108
186
131
295
229
785
135
167
272
189
1696
6913
7639
1564
911
10219
368
3161
4000
219
214
286
935
352
753
914
4215
13731
4941
1423
3849
7361
1087
136
593
1137
3293
5043
189
1335
185
112
3152
2940
8380
767
1339
1744
121
1198
121
4686
144
119
108
218
163
1221
5187
9455
2415
9118
1532
876
764
134
179
179
562
919
379
980
119
549
901
15641
486
164
185
164
323
1318
240
280
186
567
390
511
189
209
2178
291
480
6632
10233
1075
1945
792
183
295
5474
11707
1385
7837
930
258
183
2306
338
6787
237
273
924
1111
2272
158
6689
659
9471
8870
6981
231
1371
417
2480
1252
331
9096
189
2964
1850
155
457
124
190
114
496
402
341
2994
155
457
126
190
114
136
335
353
301
224
7938
7294
864
9550
433
286
1797
208
1297
7943
1359
1583
5630
481
284
524
10366
6607
478
13110
428
1666
163
644
4525
3186
393
1633
4982
3539
3145
1214
6850
2687
1347
507
171
168
281
191
3520
1049
411
171
169
308
1695
3365
201
499
871
2178
1097
2416
488
2814
1687
2652
952
553
207
222
695
448
392
145
270
391
121
693
179
157
2731
207
222
695
448
392
145
270
143
1298
488
1467
373
270
1075
1459
188
295
486
202
3686
1126
205
201
321
105
317
5969
691
257
339
236
329
331
5596
2062
1970
2566
131
4339
175
301
157
108
1194
321
1756
351
485
161
157
136
156
105
310
191
115
1412
1565
1599
7907
1647
1030
2518
8965
4123
666
4277
173
157
136
110
356
191
116
1958
1134
671
4926
779
134
158
126
155
5849
134
126
155
2018
2670
100
526
1400
624
554
190
904
454
349
311
145
342
1022
1129
309
7672
165
8760
325
5823
1534
12481
166
4720
394
104
7563
1978
2152
403
1522
554
797
503
617
2034
8904
798
335
101
917
335
130
351
468
520
555
1261
448
315
452
4791
304
5419
208
113
9308
2310
3919
1787
1857
660
3738
491
1026
2336
659
423
360
1630
422
728
2360
3008
3523
3798
6108
905
3068
2020
3038
7338
6353
1124
234
11663
1704
653
200
162
479
164
273
2091
1128
1199
3016
2381
4336
6242
3931
1965
398
7229
9350
2969
3981
225
11808
166
1706
2317
166
322
103
292
1025
214
297
1445
352
524
1733
503
111
405
343
192
2526
519
108
402
565
583
163
393
146
249
1010
6198
2615
505
962
390
1460
1276
1333
3075
2423
270
402
807
176
554
498
484
559
14994
1681
845
9750
478
801
7437
789
13590
1615
124
130
207
128
3909
14018
5463
608
3402
332
746
668
1008
1048
1482
466
454
108
293
101
246
5501
519
526
103
293
101
1673
7205
1110
4939
2943
8990
6041
4211
9978
1688
226
2931
11506
3370
180
8870
108
183
114
5122
9773
124
3703
1613
579
3545
1643
2840
579
2009
200
330
3291
8903
6053
2428
1249
6903
2281
146
1732
1563
4255
1529
1566
119
2687
1870
511
291
1377
105
219
220
125
125
126
2687
5587
699
5352
108
210
195
170
141
104
106
116
125
181
148
133
147
603
506
3128
14181
2548
2720
9390
2270
246
158
334
868
604
912
755
133
824
2455
6290
3041
900
229
264
2313
372
6628
229
264
928
474
7606
7452
1387
3494
7367
6517
2397
207
1114
1367
201
1018
661
7935
1042
1092
688
1090
690
1089
688
2233
180
1145
4951
1100
251
1600
160
169
563
211
190
1721
1700
369
230
1108
4264
553
2583
1793
1347
4847
500
3837
8921
945
137
257
281
1530
6301
8897
1676
2513
528
893
3553
894
1663
2936
6561
205
1867
5080
2412
411
299
128
100
294
1466
2814
205
10456
1616
642
796
450
1312
144
466
313
326
898
3362
144
466
313
326
898
1906
4788
323
557
183
128
213
487
1863
1425
123
107
338
105
379
3079
6157
1909
122
1013
226
3706
1009
196
530
106
4177
1035
6859
7788
1380
561
617
5198
677
156
337
5995
491
1439
382
316
8224
1509
381
316
1452
7816
208
237
109
7188
121
1401
2900
421
174
691
3555
755
2504
181
5527
231
120
162
161
574
224
1636
386
669
8639
15001
207
4012
2897
342
301
220
4220
6133
1485
1414
7481
589
860
413
245
2455
147
1585
8301
949
1567
5591
372
245
1280
236
5271
700
8375
1476
4667
699
542
4057
5627
4902
163
261
163
375
2785
1025
115
661
351
727
904
806
694
172
186
1037
1629
195
860
207
400
186
2618
7196
9848
475
3691
11722
1449
5066
1859
986
5400
414
1814
1667
1956
133
544
788
1865
10700
9518
2986
11672
326
3343
1545
235
606
177
211
201
197
145
6903
13731
391
1586
1975
482
6036
13772
9365
399
662
712
1091
1076
2530
324
102
185
1024
529
141
641
7270
8151
1405
279
120
176
150
319
944
955
11895
2692
723
3213
212
1282
124
7733
1230
1589
4175
314
168
7347
359
9061
1556
1776
4292
2708
735
217
321
646
120
2102
1260
5638
1257
200
184
10024
142
179
129
226
1920
2118
657
1222
9444
855
3450
7435
2276
6899
6615
7599
1273
2111
8284
697
5081
810
1783
214
253
117
103
259
223
287
279
745
4181
500
1938
1010
5155
3352
883
688
284
279
150
7730
609
706
185
4782
2323
101
250
260
389
2138
159
172
247
299
390
314
1272
383
4802
344
3390
1962
655
14662
8866
658
2259
748
8164
1094
3316
1022
491
2073
834
268
519
1877
2920
809
128
215
378
287
708
484
578
571
458
5666
224
670
1876
7465
9124
5390
7226
1545
1566
2486
1294
6760
1747
1350
112
186
2929
1350
113
186
2145
173
256
7453
218
728
1222
669
427
4114
609
570
436
231
297
137
144
3671
439
220
297
161
1873
4616
1920
1059
13747
679
1292
9052
454
1585
1770
675
667
274
667
274
853
4943
6073
830
680
9460
5675
698
4957
703
7925
147
118
443
2716
1143
517
855
731
5429
7002
4204
2187
505
4975
3700
12383
3637
3430
349
1244
871
2211
507
670
2269
106
157
3051
2532
1935
111
223
445
12984
508
9612
549
641
148
300
289
254
681
1091
378
240
443
2531
343
2389
2432
104
1208
384
721
7119
1116
405
370
4689
187
313
488
183
5313
1191
451
3925
1536
1029
2047
1932
9060
1020
107
1026
128
6736
4460
3667
4705
348
6493
342
1229
1829
1483
6101
756
1822
1488
152
10142
1861
2366
883
845
277
226
1131
922
1611
633
295
424
1669
301
116
150
120
152
1582
408
3831
599
319
7014
245
232
136
122
115
110
2017
2413
9458
3886
128
9439
8520
9271
4366
8293
697
5249
3332
3833
347
460
104
1959
172
289
159
2834
8907
6290
1269
1910
277
9438
422
7027
1101
128
195
176
1872
744
2377
1616
5990
524
724
685
1198
124
707
7555
106
1534
457
651
363
384
360
128
1477
2996
1347
2035
122
272
238
199
420
4080
2313
4367
954
8050
1727
422
897
1491
312
541
1013
4366
8280
312
524
1355
110
340
7925
7055
494
265
339
4201
3973
5772
334
220
122
1030
5243
7368
1088
213
432
201
201
204
204
204
408
194
224
194
408
194
204
408
194
204
201
204
194
224
194
204
194
204
201
204
194
194
204
194
204
201
204
194
224
194
408
204
204
408
194
224
194
408
203
204
224
201
201
204
204
398
397
204
204
204
194
204
201
201
204
194
194
204
194
224
194
194
204
194
215
203
194
194
204
224
204
345
290
9235
5190
1153
7354
2071
317
5810
11325
1668
283
670
210
217
4240
1045
357
1273
229
162
1882
4230
3207
448
387
1481
189
1644
1936
585
393
132
370
3176
585
387
132
1684
2275
119
160
368
4390
1367
229
293
156
1179
4862
360
487
819
1908
2631
2193
465
5673
640
9405
4365
397
231
419
1857
1781
5656
7413
2713
1792
146
487
11819
106
591
9560
3820
1997
8926
307
140
124
5259
6414
3054
3807
237
173
198
188
131
243
4617
222
152
141
205
131
153
1200
247
133
197
7207
422
445
2807
9497
1154
169
412
161
192
2331
489
6671
10345
195
3373
1452
592
184
104
228
293
1203
2357
462
284
256
182
104
228
248
1203
1839
232
143
1287
1409
2089
2570
133
401
116
635
5130
2966
163
260
212
224
124
3174
176
163
185
215
224
124
1903
1720
416
211
683
378
1265
224
112
206
229
3684
463
948
2081
144
375
437
445
100
363
792
230
2637
2645
4701
2677
270
1156
831
1471
279
283
2006
1538
384
534
532
128
915
209
517
856
2220
1819
424
170
595
682
9441
158
501
100
7447
264
3115
4731
2582
6023
1734
428
6486
3275
5024
4700
332
228
4392
2776
191
4788
5648
1616
6513
5010
689
860
842
6416
9129
1634
2202
1438
199
171
589
366
1520
176
142
133
136
240
1102
1545
1403
285
4029
692
1741
159
150
2776
440
474
776
2515
7754
327
620
4540
219
4774
157
128
492
562
361
1461
13296
1260
451
402
171
651
467
3029
627
451
402
171
651
467
1869
8168
529
1027
575
4176
8830
103
11824
5311
396
447
2691
1944
7522
10550
2260
754
8867
777
1015
2250
5519
161
696
705
1185
115
696
1058
7826
3780
2398
7563
106
133
476
1209
5830
306
2127
6727
985
307
1903
1340
481
1445
1634
5377
1766
172
4797
5926
9638
1109
637
255
1391
1531
279
135
1084
221
186
2658
279
137
1084
221
187
1847
4438
152
1396
792
7764
979
1561
5196
4227
148
559
628
202
468
490
163
550
13871
1341
9958
1649
479
6878
632
510
8973
1661
867
5565
1048
442
197
1205
784
549
229
404
7517
1973
1139
131
517
102
293
323
332
819
107
212
241
444
813
209
9462
123
1040
128
174
491
1893
281
348
175
603
199
450
479
1221
2779
5502
1216
1187
3151
1760
5377
700
8291
7472
1818
2263
314
706
1047
8203
330
1015
462
321
129
122
158
237
248
2944
198
190
219
158
122
117
123
158
236
247
2948
198
190
467
169
123
158
236
247
2601
1874
1444
3662
150
1627
285
548
898
238
533
1428
466
566
126
510
270
181
14314
3598
946
141
948
265
876
1273
1653
1672
13966
9591
2064
9033
535
2962
133
371
599
8999
834
8919
321
839
656
276
1072
496
119
257
2449
3753
11613
3916
7370
1252
2275
2285
537
574
676
1165
113
695
6643
7352
286
1312
8215
1070
182
365
771
1131
824
1953
2519
4606
1792
643
154
471
211
344
156
648
222
1011
148
479
109
145
191
1402
885
1950
4614
829
189
747
628
836
344
156
628
223
1050
148
479
109
144
192
7526
441
180
5346
4810
4623
8923
877
1226
2667
139
151
4367
1833
6972
902
206
1208
1118
2279
309
990
9306
6026
929
12732
4275
2535
2143
1836
1042
146
160
670
798
348
1135
192
211
608
1107
2886
13748
242
169
2183
5554
2242
902
1736
14003
7253
873
544
2340
114
7393
118
2192
163
241
863
110
466
7435
557
181
195
1407
1860
907
371
118
184
1413
959
455
136
1002
1864
9196
7914
2164
256
148
380
853
1254
2632
922
152
253
164
4058
2446
2909
1642
14505
116
7364
357
148
957
291
3144
9418
8348
154
160
123
132
672
176
200
905
133
339
630
454
354
428
3157
965
421
1911
922
5826
9735
500
453
5743
451
5733
5210
283
284
510
4375
491
120
116
143
203
231
251
118
3468
408
221
177
251
1861
4547
669
599
574
260
246
133
3164
582
574
294
1861
1656
241
1557
520
585
4833
573
531
2943
2577
479
2011
3512
4407
1904
171
538
236
3588
171
538
236
3586
171
538
236
319
5746
4319
1146
251
202
385
212
196
487
770
14169
155
8959
927
339
2729
2423
1187
1000
2034
11639
1601
404
385
136
174
308
5013
1518
7432
7392
496
408
136
103
174
214
1922
6569
633
159
277
285
262
927
1693
2839
9095
9436
1092
2096
13819
3306
2719
283
254
141
175
166
105
130
789
158
495
158
797
8336
4362
577
778
157
121
263
706
1344
3903
13322
381
431
3585
486
175
1655
415
408
192
4161
416
120
405
191
636
512
2207
867
514
152
1671
1493
7374
3328
4612
477
213
286
140
375
102
235
121
140
169
2078
148
315
100
147
235
125
5715
9608
697
1055
183
895
1260
4184
1099
688
463
712
7799
379
1909
3235
3455
1635
2689
804
112
871
2470
689
915
12979
3414
128
8966
571
307
202
2196
535
4362
9119
1965
443
110
111
127
191
520
817
545
444
453
1537
378
273
1983
105
1254
849
520
327
820
337
548
833
214
422
1099
187
314
186
2319
387
5656
3493
4618
6716
160
166
9400
953
314
605
930
4660
1268
2013
1278
1332
6209
1440
570
1098
422
339
133
105
214
1006
899
9155
353
271
110
4958
1096
137
1392
1567
458
126
1197
118
186
566
453
131
297
2698
533
441
118
186
565
452
131
297
2180
872
249
667
198
204
1116
1152
137
289
357
9133
1190
1399
1011
659
104
172
341
158
250
572
7485
2119
369
927
1580
4511
756
280
144
2870
596
361
146
103
258
161
157
104
152
369
1304
771
722
1651
3674
665
6606
6799
1131
920
200
3077
398
1434
657
1083
9019
673
305
3050
2872
355
550
7521
1150
967
393
2266
526
1390
455
169
218
129
255
4338
202
3608
494
171
429
7374
551
1955
237
140
169
205
180
12558
197
492
2614
814
519
1039
5292
7364
3566
1130
2328
374
1160
1436
230
164
169
190
149
158
234
216
3662
491
952
2365
284
307
234
526
177
1533
5691
1769
306
1917
1257
160
287
484
3790
1175
202
3121
372
1251
702
455
5780
1056
114
625
263
167
284
454
143
169
188
106
1899
100
118
1863
826
456
1064
2367
826
457
200
3784
1376
1436
507
230
308
3304
8934
121
119
705
124
1123
638
544
303
272
202
7225
5351
226
569
116
403
1166
130
115
842
3755
6902
3278
1843
1183
1950
562
405
197
707
5447
322
1313
6679
150
314
448
1404
405
159
317
270
178
465
1582
252
350
222
270
441
244
158
311
2777
926
661
4518
8078
8925
3261
1439
436
131
436
493
153
419
3577
494
1020
1942
247
131
419
467
1267
861
687
386
802
1391
473
2791
1293
209
450
466
652
177
1213
2766
776
473
981
121
5100
1047
753
4475
481
4018
112
2754
552
8865
1137
476
228
154
131
165
521
439
213
737
614
609
9404
290
131
516
208
707
1525
494
335
392
4837
4307
291
9206
1398
9148
1796
461
981
192
1257
2151
580
219
244
124
1341
524
167
213
141
3282
609
516
105
214
189
1986
207
2301
1583
610
569
244
154
194
2149
2043
302
890
137
457
145
124
122
3176
427
4740
131
710
400
124
1316
5854
5498
15000
3510
9287
3941
1142
9480
469
653
6431
122
9145
225
3395
171
270
122
505
461
1072
730
3332
2922
6463
8848
7051
543
188
380
1118
390
2558
138
125
1370
2729
4200
337
2607
658
594
4273
2875
1370
7384
6662
5834
6728
4156
1065
120
1336
761
2565
14936
3867
13761
4659
8885
2208
3554
815
2412
536
530
357
142
3044
106
4714
6484
355
357
356
4710
6465
353
294
692
374
7691
6768
775
6188
4883
4347
651
9173
575
282
235
131
421
508
190
128
1497
113
338
1903
129
1059
8893
116
119
1001
8105
876
1864
9322
4239
528
409
161
373
281
147
275
388
1057
9279
1085
1440
587
398
2913
5497
1243
415
385
318
163
2044
888
509
2315
332
4734
3943
2676
135
420
236
1739
6230
2741
1556
3417
7238
844
116
150
685
158
175
275
126
2598
1944
4382
1873
1268
4410
1761
146
179
229
289
991
171
298
354
255
223
104
731
2124
193
669
273
8107
4508
15030
17750
781
135
241
3311
176
555
203
276
394
341
192
960
294
156
162
163
153
142
920
4713
361
179
8923
257
112
396
363
227
1021
294
417
4635
3999
124
3571
6169
3955
3664
755
190
126
1106
227
109
189
177
972
809
436
150
2211
1813
102
115
175
276
344
249
199
5376
102
124
191
572
249
176
398
6732
135
1912
455
102
534
173
472
1163
133
408
1648
477
999
917
129
13650
2043
1875
138
652
430
376
5299
289
216
350
230
637
1420
342
1278
7619
2544
1259
786
5417
1126
428
532
489
220
305
120
363
2854
393
1652
3760
213
1052
144
236
119
1138
1452
324
1158
6963
1290
7415
881
1914
277
328
106
114
164
174
108
473
3187
285
328
106
170
171
108
125
281
563
331
356
1882
1111
440
7318
3978
1451
8668
4380
4125
2560
3744
808
753
7370
372
928
243
6642
344
2314
1166
3172
460
401
566
704
1169
1494
1363
108
422
255
404
107
8881
1496
236
130
230
460
618
724
6295
149
477
110
159
8883
504
1421
4345
549
3018
973
1272
161
208
735
514
103
227
153
239
182
450
105
165
164
111
1948
112
411
156
226
120
243
176
1642
281
2995
176
143
637
371
643
675
7458
9274
301
5652
8653
2129
3853
2665
14282
450
2142
1117
396
413
833
1510
1209
1582
364
669
874
279
139
2518
10059
292
1638
1971
104
149
338
222
232
160
9513
3821
149
1502
7912
1480
1482
929
289
1894
703
559
3571
492
2868
702
552
277
579
3042
296
1292
591
225
461
3227
3959
9398
5816
3904
4900
497
355
344
3083
501
1253
220
992
8954
154
1384
9930
1725
1655
1824
1442
863
3233
469
227
585
444
3025
186
279
172
496
588
5030
256
944
7571
933
852
883
146
488
412
1199
2208
1405
345
653
161
192
1127
3324
178
187
964
121
1558
345
653
187
1130
3324
110
908
982
8591
1030
1559
6229
2372
6031
3883
572
209
144
223
119
130
1385
466
4561
161
6553
679
712
180
4339
3516
2521
259
110
4296
2820
568
730
1098
658
4852
808
1120
667
9571
1270
2661
7563
1951
1378
3660
495
2002
478
607
1097
175
4006
1093
575
161
155
2580
1316
1252
218
378
104
1689
4278
112
12403
3025
5009
7124
555
615
289
247
174
479
1557
770
865
353
1016
486
3638
621
233
265
485
1259
470
437
500
273
1341
941
123
102
240
156
253
8866
247
119
120
677
985
1974
1575
235
1021
219
617
325
1601
137
124
384
231
372
7079
9300
2063
172
1908
779
481
412
244
180
2407
233
926
510
125
3258
489
487
1404
14891
655
859
2320
4116
509
1967
2516
3858
4531
5884
869
2134
2203
121
168
521
802
550
254
307
111
109
1170
2503
25548
6399
1768
169
400
676
563
366
327
346
109
1953
1135
7123
8915
111
472
235
260
267
437
359
1270
551
470
164
163
174
551
197
1439
1381
9333
654
844
6605
1472
1511
6935
435
1661
1738
8105
699
5413
1493
583
866
8268
684
126
569
485
277
192
450
5649
485
277
192
1875
760
1449
440
1351
2666
440
1346
397
241
1885
567
7490
3902
248
480
440
7780
4981
14732
479
120
403
582
147
179
3105
179
432
322
143
196
259
129
9521
1445
1520
697
8311
485
9225
7125
728
567
195
1456
993
810
6433
6858
7038
301
136
627
134
3854
389
1085
476
10377
6741
2212
1155
3908
138
313
132
150
954
2695
9404
6216
764
297
520
1737
486
4248
9356
653
2133
252
451
469
124
1185
1992
306
178
588
181
129
289
4037
1933
8685
215
2107
2680
908
7309
559
3250
524
839
9405
1668
106
189
128
245
476
172
254
760
472
2199
106
251
669
174
256
454
113
5695
7254
1643
2274
909
491
3905
7416
4180
3172
2273
1401
12409
548
555
207
766
2189
270
985
180
933
239
6716
8228
2630
3086
746
5598
400
5883
8227
705
309
563
475
6785
4949
393
113
180
1161
252
9348
178
1134
466
2239
159
1294
122
1612
462
9008
207
7329
463
3389
3172
526
724
2542
2826
3171
526
114
609
293
441
844
2559
1456
484
3989
3239
5600
5562
4570
7437
2336
3363
2204
876
123
296
571
1437
411
533
597
1972
4224
3147
7178
363
123
557
5247
1750
12038
2971
1007
6176
2754
1555
265
883
1650
13796
138
274
481
542
547
829
331
275
105
574
633
1397
146
936
118
522
631
286
108
239
321
227
2012
8200
8307
697
5273
974
823
2528
1697
1995
261
251
154
334
144
1037
1130
273
4713
10078
2420
1093
3507
1230
4923
220
4359
3090
3214
6367
6465
709
311
863
699
121
598
158
1124
192
598
643
163
1398
2416
7306
5023
1662
4031
1729
930
404
663
1935
1879
578
871
2236
7076
655
320
242
141
1382
1647
113
555
252
404
1138
121
4478
15042
2835
597
3100
9372
1249
4113
1423
3936
5096
5634
3201
1447
823
270
168
747
386
2652
1590
145
594
189
4751
6128
215
573
167
174
269
289
1691
633
4953
1231
1196
1781
7356
1465
7447
4778
8926
1631
988
229
510
295
120
522
181
216
270
679
759
4178
9089
9833
1132
508
1170
2765
4794
169
7371
104
551
576
676
1119
121
531
658
681
112
1342
3176
186
288
517
3282
220
211
282
282
521
7079
530
876
1917
2398
167
170
370
2066
216
983
441
213
4115
988
782
1057
580
3860
7323
4376
654
235
175
1165
206
538
252
392
415
287
1328
11279
2086
1482
1046
1032
1023
1625
799
1483
1710
1971
2146
557
272
344
199
2203
865
6417
1329
2251
846
487
212
292
938
277
956
146
756
252
590
692
292
132
255
348
477
102
7655
270
628
740
391
104
9030
1146
221
276
585
3225
714
349
4998
7344
771
647
501
611
1469
441
3868
138
662
105
200
777
198
988
233
219
105
397
1309
459
394
213
349
419
2110
1892
1529
662
3289
114
486
2183
13667
1866
5920
9218
953
488
486
318
507
396
675
1295
694
791
781
246
387
993
464
112
157
277
1692
2030
17226
1179
664
1046
549
144
439
109
261
734
5492
1785
5014
4040
1342
14674
642
867
7379
401
503
5977
2172
6666
8676
14400
6240
627
540
427
343
444
496
209
1676
1671
13766
13217
13626
4309
1118
1588
564
178
2061
6953
146
508
1246
646
384
204
530
586
1412
8976
2896
1911
402
1134
530
336
8133
1125
531
337
1451
4599
4568
4086
4717
8695
8985
6009
4533
1404
111
364
838
252
1884
1410
2430
1097
889
313
1484
8845
1388
629
431
3959
923
1906
1884
3848
298
234
346
401
1751
7615
165
303
198
608
494
334
543
5195
838
155
114
397
805
121
329
4135
4081
472
773
3468
4631
537
108
2357
139
202
1066
335
527
1057
786
1178
140
646
1184
1168
1126
1117
122
115
358
610
508
871
7396
385
1184
2914
218
1211
355
1712
191
646
1401
4578
3836
1479
340
760
7422
197
678
1402
7319
101
300
2077
310
1172
636
805
3862
4755
682
591
1328
5402
703
2500
1759
1729
8158
1702
111
15044
5564
699
14873
139
9393
192
1535
390
556
743
1013
498
436
664
1726
709
154
256
237
3315
709
154
235
404
807
1696
9838
124
3899
4165
614
2457
5040
898
3294
2838
409
421
502
134
101
2534
3320
502
134
101
2533
3319
502
134
101
1922
5463
700
5411
2698
1580
4009
1739
5378
5283
4365
7546
754
327
206
550
9558
1270
4201
552
618
3768
490
726
141
739
616
3338
4274
669
286
340
265
419
452
4314
5337
125
280
3328
442
14969
452
1039
1893
285
603
412
5574
472
285
602
412
144
228
290
239
111
230
4024
337
1618
7389
5427
516
507
233
164
261
176
242
5477
509
222
143
202
261
105
772
7355
779
2393
816
2134
2207
402
250
167
8201
14971
6790
8128
465
500
529
110
6799
1212
1338
3707
2682
6502
1682
1543
199
1781
927
3379
4176
3852
5402
9846
563
911
4414
4632
7253
186
362
445
195
289
174
1632
1345
103
3077
130
148
117
9422
638
9002
1813
708
1462
163
193
167
169
1242
122
7353
685
339
409
714
5194
217
225
370
6202
1821
8957
4127
279
14235
245
2667
1738
1424
3064
1419
1200
169
631
3304
140
436
458
118
165
4781
3856
396
174
2010
609
306
109
112
362
128
137
1994
554
168
132
831
292
625
723
1537
3107
156
216
1339
1016
184
421
336
250
107
205
268
1201
390
433
434
1630
2167
1652
877
561
404
236
339
113
146
108
158
152
147
125
309
9632
675
675
157
192
460
151
131
357
1980
985
490
3581
423
184
131
357
124
1835
197
722
829
146
636
1483
370
763
819
615
921
4909
5714
3636
1421
579
676
1087
8544
1087
2276
389
411
856
4011
930
484
491
122
1274
4670
124
146
927
179
1421
1074
803
314
107
349
229
396
120
205
148
407
1974
505
817
4532
165
1221
5903
829
13271
6835
1703
3208
942
108
3046
549
499
144
614
1607
1774
585
782
437
3132
1428
3834
2968
9438
1382
837
166
6993
179
892
5380
2679
179
145
315
296
13660
720
1065
100
2695
111
780
539
146
315
1384
330
139
223
250
362
155
306
255
795
114
1520
560
167
558
202
423
1352
1363
251
13947
135
549
750
15013
859
240
262
169
7637
1460
1009
8138
614
3257
2408
121
251
241
318
396
2078
514
781
1335
704
1957
443
2246
231
178
328
1258
949
3470
890
157
435
957
5114
2852
2092
1089
1645
4289
125
208
242
146
6186
2187
4283
9299
5211
1176
496
2654
4931
1836
361
5511
1184
193
481
277
5180
142
7378
2095
1707
2480
375
468
1886
493
738
1634
1523
271
3732
5016
5287
354
1633
7734
919
1652
2498
264
385
523
199
447
970
389
410
514
603
114
405
410
188
1371
626
406
129
9241
387
869
1845
7116
1600
3530
544
853
139
1647
1787
1044
608
124
2196
1415
224
231
1662
1205
305
499
2362
463
1553
702
710
1117
676
5622
8112
3726
2537
3842
1172
1101
562
906
280
117
295
170
168
137
102
733
1410
333
710
3835
124
4800
11656
1948
159
2162
206
677
163
5920
206
106
677
163
560
2876
623
934
556
902
2233
4637
344
154
5713
5799
2382
367
117
386
455
2016
840
9521
1054
519
435
342
1276
1564
739
313
114
9449
193
423
2966
1285
1061
541
153
442
868
710
951
492
3691
128
312
242
1416
1727
142
8871
5710
2234
125
190
975
2382
103
1485
322
407
470
1016
224
278
257
197
304
348
2591
887
879
198
338
939
639
8637
164
245
913
3409
114
339
450
108
3881
3236
1902
2369
9539
1627
4729
12758
313
183
367
1124
109
210
291
388
169
175
210
170
774
131
13675
8265
3977
4115
12376
5168
124
382
579
297
189
1786
1530
7818
13671
321
1594
156
7038
1245
295
1458
727
800
125
124
7391
4033
8370
1711
15396
4070
1206
217
3091
415
1110
2698
542
1082
418
1075
528
239
907
290
1749
6952
1204
121
716
6760
476
875
170
2855
475
875
170
1665
2224
533
555
4120
4115
199
287
1858
9145
554
702
1664
3212
13558
5743
753
216
3604
841
821
312
750
1974
2902
1459
134
203
457
716
242
120
3114
742
1861
194
148
2191
233
1898
11505
3242
1972
290
1108
169
2433
3035
6210
4358
151
1433
5248
1506
1503
1214
351
385
451
338
136
934
129
514
11405
280
789
130
105
747
1862
194
148
2191
233
5280
536
1769
1879
3047
6211
4735
307
475
147
338
135
907
129
499
11361
3079
458
1086
1811
9020
1026
6493
343
2327
2295
2152
273
1045
674
9635
4228
3983
123
7214
4177
159
100
9073
265
484
272
3390
2633
168
615
329
683
554
611
1555
120
930
156
2633
168
223
2908
1885
118
599
6330
709
683
554
611
1402
4301
2654
481
558
13577
2511
3689
1430
240
616
453
769
616
197
559
118
149
197
2097
1037
1287
276
329
2503
8576
1699
107
105
101
5317
135
105
459
574
337
1840
7046
859
699
1022
905
2265
12605
2539
162
162
162
115
1413
456
193
199
155
108
186
142
466
366
130
224
352
351
9502
1754
5382
2115
4808
660
1116
3051
4767
176
4964
277
134
1062
160
212
1434
5108
3184
265
142
162
274
300
9284
179
1686
256
392
2279
2429
472
163
371
3401
3402
1302
3003
1916
9125
894
3174
622
4214
9435
4841
7303
174
7047
139
1003
2244
3554
261
185
6686
2130
2041
425
682
14454
1569
1674
7895
1648
153
1085
1938
2608
214
197
1303
1974
199
120
525
101
504
451
7573
109
2489
177
290
150
528
272
292
398
7497
6675
1046
1546
1139
4929
440
10149
675
7492
13474
771
1605
580
154
308
4696
1127
1996
190
1107
426
186
769
586
465
7999
429
2009
1496
586
1655
237
734
128
770
799
8059
1277
5847
1235
127
187
319
246
128
201
120
192
234
1444
495
8850
8949
584
231
112
149
702
404
459
10095
2051
535
405
300
964
466
10079
2266
207
152
300
3282
109
1037
191
203
1438
617
235
626
8869
7235
1219
282
283
3575
1554
712
792
4279
4842
714
1069
731
3275
3009
5210
703
8132
134
5141
703
2870
3662
703
5537
8042
703
5272
1315
4840
772
1764
3806
7129
149
1067
120
6586
4894
3206
121
130
1941
109
203
246
263
102
297
194
151
2240
205
108
338
754
361
1315
1263
8470
563
4416
7472
3277
781
109
100
232
648
130
402
114
352
1448
234
1775
12518
8954
134
1689
176
726
164
198
188
110
241
1028
4953
4487
7244
7360
6919
2799
329
116
198
161
314
321
194
151
313
119
264
1964
2009
9249
645
338
3792
3327
1846
4026
249
201
4301
7026
489
593
224
344
1406
5732
7654
237
232
302
187
1435
246
246
7510
400
1354
8157
1033
1461
7054
796
7452
541
619
1737
4502
2724
209
211
210
258
456
672
779
8884
4833
229
6531
684
2651
3890
4183
2037
1993
1428
503
198
440
444
101
3267
1295
131
1363
1405
2378
520
3779
2553
222
127
3646
617
2391
8207
6105
7453
1763
156
1618
313
1081
13466
1331
300
103
115
4729
260
2426
162
492
175
1108
274
6533
13671
1049
2276
1587
693
1138
401
1655
1563
13058
1543
342
188
163
240
347
102
427
258
2637
2449
148
757
260
617
261
241
347
106
256
325
284
528
290
101
2156
528
1252
220
307
417
2513
907
1873
1246
10858
3447
832
510
9142
687
154
5035
9408
316
3969
428
1605
1271
132
612
1863
192
873
122
224
201
4146
678
1245
2191
118
4186
1376
912
3974
2505
2655
463
449
151
1144
2608
1458
11439
3879
549
4198
103
501
9435
12877
694
2011
233
12919
2590
2284
244
161
407
417
291
195
134
440
108
372
326
816
3027
1655
885
554
497
776
348
1920
773
598
266
672
268
1194
495
251
1650
1330
102
1259
3788
133
312
416
1352
583
1098
4119
2098
566
1599
389
413
104
107
240
140
143
302
145
2199
485
1920
1120
306
122
594
469
4330
13826
2933
5771
140
321
298
463
626
1375
535
232
278
123
2048
797
1702
5210
233
124
321
8867
312
8737
265
143
1365
399
1529
237
332
740
3287
1951
139
445
1007
176
211
160
208
163
1870
980
487
3159
980
488
169
5864
568
1610
4633
2983
4108
7554
2463
1711
1923
2127
133
6817
107
14653
191
103
190
1890
127
1264
3692
486
1011
2390
1256
446
13260
822
269
478
308
4864
308
505
150
209
1250
1673
460
9389
387
2584
3291
1239
2072
3307
109
6212
4918
3790
487
8955
124
1207
681
522
7404
288
304
205
195
163
105
711
1949
1515
951
1087
156
401
715
114
551
342
1754
211
171
7441
1087
1204
422
262
434
369
717
1601
1124
102
1698
166
695
388
1656
542
368
5531
237
543
364
246
130
126
125
547
1788
1066
624
7922
102
4126
4519
628
2228
7309
660
2434
3670
9115
1142
1093
179
7453
123
157
135
324
3714
2853
9233
729
8899
177
9600
575
482
113
176
135
716
4725
5371
9448
1440
364
225
1726
696
953
3586
150
9299
3217
872
978
455
896
1733
1139
688
190
554
624
163
1404
4580
1604
3344
2736
1234
5171
392
464
214
691
1407
170
829
1319
927
330
3499
526
2256
13734
169
7317
2684
1566
310
174
1241
7392
717
658
161
4089
2193
1701
1540
1252
160
259
618
129
1052
700
156
178
804
162
448
245
153
212
144
101
192
457
1728
6718
343
4637
218
172
467
297
822
248
4529
2717
144
247
161
175
119
460
1412
110
1611
882
4636
344
6647
1315
2902
352
5443
245
232
3660
8323
700
5120
1656
333
9367
3376
4581
9609
2664
4527
619
4701
3948
482
5401
186
152
1926
286
469
1174
919
3184
286
821
175
129
717
632
719
2236
3952
919
1693
7873
2384
225
1184
1374
2374
3953
1528
7438
3661
5932
698
5254
408
217
5677
974
383
517
258
277
7412
2121
6232
2747
1553
2404
5778
5690
4796
204
929
2542
3602
1463
1623
2215
742
872
344
181
819
623
1328
145
235
105
9444
148
106
177
629
512
199
7360
214
914
738
897
178
536
3274
112
219
562
353
407
232
129
276
138
182
698
1869
506
246
470
1266
13661
1117
366
122
117
873
250
585
2019
7769
13817
1169
5120
382
159
416
760
1917
284
237
340
203
222
405
3091
418
5193
1733
5221
1451
332
606
1402
181
7592
332
606
1128
227
446
7385
152
1282
362
343
4684
3751
3987
2312
359
4709
341
341
6617
160
4909
2301
1376
521
227
470
320
4464
7025
149
124
554
5495
598
4876
9908
2071
358
249
150
5065
2364
753
432
1038
7670
4644
629
7050
915
1056
2641
2881
14716
304
126
617
182
2206
3625
502
404
191
1506
551
2308
1810
676
343
2651
455
148
162
132
129
104
922
6736
502
717
167
164
236
2519
389
489
769
208
158
1905
2552
4788
3920
5432
711
111
565
312
7383
195
161
262
4984
1403
159
764
234
202
188
1343
2534
697
4121
1855
7824
148
991
373
138
305
1125
1485
1409
672
582
930
6907
1213
1742
4874
170
537
14833
1749
123
142
128
185
175
256
1439
858
140
362
1897
450
704
442
4048
763
305
7383
197
704
1363
1476
7732
2635
3308
3582
9013
3331
10164
154
124
196
1347
7878
16653
1510
1205
698
281
105
178
1252
272
228
175
808
135
8966
166
2373
317
491
2370
5112
10334
6547
479
3761
2682
348
1104
1499
3523
1429
501
418
437
118
873
582
761
869
1840
244
708
233
157
2348
388
1642
3219
2060
3081
3942
431
146
147
2329
563
5753
7902
220
923
184
1271
685
2556
423
108
642
1120
492
1114
274
238
1683
1085
1597
4347
426
1443
236
216
395
214
2737
2420
6260
435
4338
855
6440
7415
1025
128
2348
1011
5608
11781
285
386
1094
2736
170
1073
1795
4192
170
180
1047
496
4669
6600
398
1121
361
332
8118
1125
361
332
1451
1437
9403
4656
341
4198
437
1812
1594
465
249
220
526
308
972
291
3810
654
431
690
401
136
173
2252
4476
171
2743
963
4361
1696
395
820
271
2296
367
1833
3673
792
7392
728
108
1445
1061
2510
4055
485
5352
5618
1081
644
120
387
1416
481
10961
1388
7232
4994
2241
2753
1554
2237
1648
12177
658
7375
1024
1309
5778
3120
406
183
217
498
173
6030
183
447
332
173
1887
5178
3806
802
2140
220
3053
2614
4495
253
338
196
3523
1076
263
7393
701
338
174
914
1533
4428
8909
2879
7018
295
1675
6260
7372
3682
128
1519
1371
616
551
198
1512
457
327
146
131
1605
1777
4889
9090
7446
3072
1050
591
795
216
1519
938
9044
807
122
1441
197
245
233
841
2336
1198
3381
217
233
841
1857
2643
158
167
128
113
9491
2626
15399
254
2571
10511
2471
143
1632
593
140
729
478
196
120
959
1323
1026
1292
1382
511
9079
4261
3154
1583
1701
150
4128
2371
1071
439
297
193
271
940
1507
1257
1374
102
1328
1624
304
4550
513
966
2037
3638
2614
10552
865
8971
9703
3636
331
4017
4430
316
507
488
320
952
2056
2392
200
2588
331
5914
3148
6860
329
1122
443
393
488
507
315
4432
4808
426
4435
315
507
492
393
443
1122
5578
263
115
258
2466
487
2544
1988
2230
1284
347
202
284
241
119
270
934
357
180
129
262
4385
1529
285
1662
6855
13236
1756
297
3416
258
3754
199
217
295
332
677
5464
705
8178
3026
336
389
178
1744
4466
316
507
489
267
1120
449
392
488
507
316
4441
529
2456
283
282
1417
380
157
1439
725
316
507
489
393
442
1126
892
548
230
118
149
196
1425
1530
1127
442
392
489
507
316
4440
5640
600
7504
2774
2013
5400
5974
111
211
3648
1058
1115
887
888
1190
4635
4863
2872
2938
1179
890
885
1114
1058
3646
854
1114
887
890
1181
2592
5645
993
1976
4199
4849
2235
701
5095
787
7780
3955
221
419
458
1993
281
6131
227
425
434
2050
1356
569
227
134
303
614
8829
119
9393
247
385
112
220
248
108
185
161
124
145
135
132
901
294
320
132
582
1621
7272
2065
620
315
186
1749
152
208
108
731
101
337
107
128
756
364
1114
159
137
2290
172
14885
1590
7167
1384
564
402
614
2452
4695
330
6529
3238
2331
1268
723
973
821
3365
14809
183
9362
5317
3505
3782
6643
13814
2179
4922
1306
218
967
363
6712
3080
15275
6268
1236
210
1053
362
1592
1417
267
151
994
145
767
1834
737
1980
8173
2439
2242
125
768
8878
125
768
1014
861
6934
293
5339
383
7081
1224
121
518
11806
227
171
469
7962
3045
252
105
133
487
107
1153
738
388
340
368
135
154
278
1250
358
406
188
267
1211
359
159
4217
185
138
114
161
7847
6031
3493
1099
10207
1951
4650
532
1230
1081
332
319
209
223
163
9038
807
588
157
935
181
205
343
225
371
231
281
142
107
112
296
2583
4471
3820
1460
413
514
407
108
279
143
107
514
1501
1433
128
193
1104
2561
996
420
2260
427
1248
205
678
355
846
647
459
616
5129
3896
1366
916
13759
4621
3089
9397
632
8963
1083
302
1422
1117
3153
7395
5948
239
1117
149
1763
2472
338
706
6510
1283
3186
1772
5799
7103
2945
1258
2613
3000
648
273
1033
718
107
285
143
152
158
183
128
604
128
1909
6632
348
1819
2699
2505
14050
4524
961
313
504
173
355
1130
552
3246
4077
1870
621
206
380
8138
546
148
2201
783
9840
2397
4344
1972
152
776
3211
13571
804
1599
473
9938
6100
248
514
1516
942
1274
800
248
4020
2312
244
168
260
419
259
101
103
158
574
201
3005
356
9325
120
8449
703
5178
8611
6220
527
467
123
671
130
909
4737
6410
3634
10661
2906
4464
3192
828
276
266
1467
351
953
590
898
356
689
1283
662
6784
2642
121
6961
1270
2266
257
181
6156
160
190
128
1259
1921
1898
291
554
1919
1416
3145
553
4166
8372
1536
1542
486
260
173
298
599
2891
486
307
298
182
359
2891
485
307
161
298
222
418
110
1742
2060
707
199
243
760
11771
673
418
777
4223
443
4167
1066
184
381
667
203
201
210
100
4139
1954
1248
3699
1248
354
3276
165
172
217
876
539
104
320
5275
241
318
1064
101
205
113
400
5241
706
1870
792
9029
2465
1713
383
166
250
558
648
301
491
253
124
8554
5364
3398
1414
1451
337
389
1122
6744
5361
703
1461
4720
1424
337
389
1122
447
4917
9440
1825
876
1184
4634
245
15145
3611
844
735
424
1101
116
138
641
9392
564
8423
6562
4945
7153
668
8958
823
1822
502
150
110
179
145
154
209
161
1657
449
1372
3558
151
464
148
135
147
652
4380
2995
166
4245
7583
1172
232
3264
1646
177
209
350
215
381
1599
133
952
170
159
3261
1653
177
212
350
215
381
1409
7422
3544
4665
8771
2630
2225
188
933
784
469
115
1493
7864
7969
1969
3521
999
2662
1764
873
556
113
1093
220
216
392
551
731
2490
4015
1648
727
412
3563
473
1023
2128
728
411
425
6105
1948
1864
530
362
394
1520
426
817
2219
2842
254
509
873
181
1362
917
223
648
2753
13401
209
270
128
412
192
122
2431
849
581
272
130
412
192
122
1910
2796
983
494
3025
171
1987
2332
487
372
2266
2634
2681
6490
356
353
1635
6354
865
1202
361
159
152
1377
389
8109
1052
2649
167
582
192
184
717
2476
355
3306
435
2553
159
703
459
1546
684
623
138
9002
2267
168
1025
169
277
109
215
737
1618
226
647
1553
951
129
1027
266
181
163
165
356
339
1030
695
168
187
600
536
1555
937
150
1040
255
181
165
356
339
1030
695
169
187
570
561
1404
5015
718
4048
156
858
611
112
872
1626
654
731
699
1403
698
1607
1440
453
454
528
396
6276
4837
2289
9280
15562
117
664
500
864
2209
493
447
215
1031
351
348
1021
303
187
165
102
622
474
161
281
2450
9344
6585
607
216
664
451
143
1239
124
381
1845
129
278
787
644
217
390
595
768
137
381
8791
126
1034
158
2707
129
293
795
644
217
390
578
138
124
1046
223
1029
690
167
214
111
1998
1763
151
902
1057
127
602
823
280
1610
516
137
286
4286
1274
218
383
312
4747
3703
550
605
234
113
546
590
2139
860
259
100
104
495
400
1012
884
2675
321
2147
2363
866
1451
15545
888
3281
1668
7340
2485
502
653
365
127
260
102
1964
1714
7819
887
5480
706
8094
1992
664
116
959
748
931
303
397
508
1206
175
291
187
9370
904
173
209
375
1245
805
2481
787
8995
799
877
14222
578
2594
11188
4446
1599
929
168
6545
344
2310
177
870
3071
492
105
329
111
219
244
223
3549
9225
2243
369
2312
7443
1209
3946
2299
2852
760
192
204
120
152
123
104
1656
305
1118
200
221
145
400
688
296
365
311
588
148
1393
9825
205
7391
9366
1769
3073
7320
4754
167
297
1277
200
375
527
522
210
205
378
1857
419
153
102
163
296
1056
375
251
520
221
378
130
300
10514
3951
1141
1491
1406
210
449
413
216
1329
2623
1121
1611
180
2462
402
8994
11663
6579
107
941
396
5580
710
467
205
7418
1803
203
881
1356
131
1365
295
460
945
353
207
585
245
1719
12643
446
159
191
316
786
480
1389
237
2017
345
127
148
316
9146
607
128
585
148
2691
4582
3369
642
185
493
192
100
242
332
11766
4808
904
192
3727
3146
8948
4933
227
333
450
1438
463
1406
226
1181
616
1708
432
1039
4025
623
2325
4334
1429
2652
738
652
487
1107
370
245
4335
583
1220
500
9641
123
3782
271
571
1532
2098
1089
2109
4219
265
219
276
406
210
1718
2197
212
188
172
358
8858
345
795
2266
626
306
736
282
451
227
2493
127
386
284
681
1975
1128
7458
1267
1779
1905
982
2657
111
447
943
4932
2441
6487
351
4749
7062
5644
7569
9540
4036
1609
802
455
108
116
546
193
177
1125
162
226
543
127
320
365
1344
181
189
931
142
1030
792
162
226
517
514
1376
3422
3444
653
486
873
1073
5256
1720
861
2184
2193
534
13708
548
596
2877
3949
4753
533
2225
153
162
436
223
159
2203
3167
155
8931
1975
1388
200
380
176
626
320
223
105
163
2827
614
709
1090
846
380
175
626
321
223
105
163
2353
8028
2450
151
1075
7900
15557
607
1113
1738
8861
360
1177
2210
154
201
289
102
452
444
256
603
229
2726
154
201
300
102
452
443
256
4901
9326
658
814
226
189
157
224
172
5034
4034
101
927
1846
6317
516
124
1170
403
137
516
3286
3022
8561
5037
280
176
140
5288
132
196
745
1927
574
255
1335
603
352
274
216
459
572
113
389
851
1012
7396
15496
1252
561
3689
242
1122
3267
1764
1698
4874
5124
804
309
258
451
1775
161
524
129
468
129
1250
337
5652
2284
3913
3440
3640
497
478
3824
15501
3011
4060
482
2847
142
118
333
383
1488
814
2401
2406
1405
174
551
185
625
3035
156
941
1594
174
551
185
625
3035
4489
7125
1717
1982
571
9114
819
614
3175
1998
2164
3802
113
473
133
347
1129
155
142
199
3748
2191
851
105
107
493
961
107
2691
8954
133
1609
1798
154
846
483
3802
2076
13476
2775
1954
3403
1645
380
350
216
185
975
2058
2010
11568
2886
295
699
8372
1200
9269
175
145
172
839
464
1117
165
2448
4685
271
1257
1277
2096
253
417
180
9184
1391
2185
493
4332
1679
587
198
152
101
112
115
3858
1072
528
242
197
151
108
115
1261
3902
122
9674
790
228
355
168
113
3575
492
555
6911
436
127
8963
630
1594
226
294
174
111
434
1670
503
2171
12661
464
434
316
115
825
1132
2421
3572
102
8346
513
442
222
419
271
669
320
286
1713
275
137
363
273
149
492
1166
412
374
434
199
4023
248
4953
270
241
1266
493
119
1200
478
515
261
305
221
311
5495
749
209
339
354
2177
7109
5935
2054
537
212
927
355
369
445
604
561
1121
211
342
3499
723
1086
445
504
287
1195
216
341
1647
1840
6850
5514
893
1854
297
310
192
710
332
267
2836
110
307
872
332
267
1531
480
783
582
2349
2225
677
274
855
666
14939
2311
10033
12219
3089
6730
480
190
308
226
1429
113
162
108
406
149
389
186
179
311
271
7035
496
1315
822
1528
505
125
231
6072
8998
880
672
927
1463
1781
211
1618
688
1258
264
526
323
399
298
148
194
672
1399
710
264
939
306
281
820
768
391
8952
1366
13560
372
936
100
174
137
491
100
122
190
300
457
796
244
2511
8057
814
1282
1695
3199
1458
1054
4666
9130
414
372
1128
118
115
7366
126
466
2784
9032
2315
7368
4283
642
13631
275
1925
3289
5468
234
726
495
1597
8175
674
375
147
128
1278
510
539
423
498
203
439
2632
2544
1079
5969
549
877
8952
875
2243
120
3992
3024
1060
370
2905
3876
6122
1005
116
483
391
127
1496
422
890
495
5348
496
3273
239
292
178
540
876
2190
543
299
307
572
174
463
7651
101
163
461
915
2672
115
164
101
410
202
128
636
316
103
1183
370
132
119
458
737
456
1852
279
597
7892
6104
1176
1116
317
697
247
2034
100
172
118
500
1426
1539
7964
1279
270
204
2496
132
249
241
292
361
104
159
119
105
171
1967
100
204
3531
381
117
13685
337
231
299
898
1400
608
848
271
5048
109
1152
2321
259
3084
232
340
304
156
138
116
476
1013
314
196
2686
1345
11951
321
2042
557
161
875
269
2054
5225
706
8296
508
467
1003
285
196
1186
840
9368
567
880
320
813
109
252
8494
235
1556
898
967
9194
906
516
2249
8902
2568
547
138
191
1517
585
133
605
572
155
1020
402
1448
478
409
7708
749
356
661
531
814
1367
2270
9300
321
557
112
477
146
155
7434
113
478
543
344
1781
4332
1605
2721
1302
228
173
710
548
567
1406
1136
11762
303
2537
919
9239
1637
425
1951
445
151
1269
5490
157
1266
1480
6957
1804
3385
8190
4030
657
543
159
5489
4626
5407
3978
1122
900
685
325
2583
602
9134
525
588
4394
286
214
5184
354
3834
15408
2856
4371
1287
666
2138
421
327
202
412
583
888
134
1059
368
4924
2611
485
151
233
255
13849
926
1933
4072
2280
8627
1364
420
377
3759
1369
308
377
1914
831
805
354
332
2359
3021
7488
125
371
3701
3934
1646
2973
207
183
471
449
162
1539
135
947
1996
1796
158
7102
7057
4302
2971
228
187
5716
7930
8930
6153
536
2780
7883
2310
5119
2136
4034
1899
4578
551
146
914
174
697
732
409
154
551
964
7158
854
351
104
180
669
686
852
277
143
432
176
230
164
520
1516
2039
659
463
6741
479
462
928
1335
1976
367
8699
396
460
819
160
159
110
222
272
3599
1773
6091
8915
3163
1125
2058
100
1009
289
3855
155
953
272
193
1377
9227
6040
1011
13949
984
193
169
251
259
142
181
192
135
593
1397
2779
8795
2043
223
1685
100
902
484
124
142
164
506
257
210
861
9264
582
2783
13552
3398
280
132
714
3086
104
1165
161
505
372
428
100
2212
1858
11900
522
1287
564
194
426
251
2884
898
1147
845
230
322
514
217
3879
493
269
214
2231
4893
1585
554
230
209
6804
11847
2509
260
315
2670
1710
8945
1406
166
172
580
187
1499
2846
116
427
940
200
1661
173
580
187
1499
2846
4315
2255
1344
3546
5926
1859
199
210
108
127
658
279
144
1148
3439
1926
258
186
3230
4054
372
555
3045
495
492
948
1275
4674
1101
643
467
432
2442
1306
178
259
2171
4784
337
6484
2913
6962
206
308
132
116
129
425
308
9428
739
107
434
300
181
171
2830
451
230
1247
389
118
155
167
342
492
999
1924
10536
2753
1440
801
251
120
451
215
1247
389
1484
1013
1010
4033
729
2451
711
2213
2120
3240
711
880
7407
1820
654
295
5942
12632
1571
215
254
625
1142
648
250
5008
6765
5380
6755
989
269
390
2125
1442
2455
1233
169
652
117
780
111
1556
187
171
888
425
110
703
1345
613
225
9358
1564
129
287
178
184
248
524
455
4502
522
6007
197
283
175
820
7902
1233
330
2163
768
260
215
184
260
7468
197
142
409
237
2088
527
755
162
206
5508
485
772
170
206
1447
389
846
3793
15521
1096
715
124
1289
220
222
1101
111
322
176
1027
406
129
120
210
321
1012
1038
484
124
1195
7431
701
582
1295
655
1229
9452
12227
1528
354
361
140
210
316
1343
420
118
2689
151
386
1459
439
3595
14314
6010
1052
410
658
2675
117
516
869
2214
1642
124
715
1182
163
1057
14945
3950
5200
222
4033
817
5164
1875
7431
2172
12378
11596
2379
6792
1833
2896
881
165
2975
6209
2753
1554
1859
506
9483
3804
3763
2408
2990
140
731
263
355
2088
2977
303
4383
146
105
489
393
439
1126
2320
2552
4320
5884
6644
327
539
213
135
1300
1161
743
1092
334
285
100
122
113
103
1239
9399
4128
298
149
280
122
126
8800
164
313
120
923
657
443
441
417
279
1914
211
103
362
246
283
306
135
119
146
2142
995
490
1183
358
3188
8959
128
678
388
1319
1402
111
369
651
276
239
177
1727
709
989
156
916
1629
111
366
649
309
178
182
1703
644
901
1340
323
4355
157
875
120
471
1112
3199
521
388
139
340
1616
3285
1571
846
622
1136
3756
1928
275
286
101
5909
2263
929
8971
931
537
955
4320
448
1161
2965
1221
2603
807
1950
164
134
436
749
374
230
13617
354
479
3911
3028
6883
2387
7408
392
137
255
127
103
288
403
1323
738
1158
251
789
1829
2923
15562
14410
353
348
2534
1156
5637
3489
385
368
362
245
1864
5518
5907
5018
7246
684
15521
3105
6286
384
136
100
505
220
216
151
758
141
885
110
1806
3233
3577
4911
1081
1379
7133
1742
235
547
275
4219
123
153
1500
1734
11232
1858
5182
332
8973
233
2652
388
181
1050
109
207
153
3302
3987
2307
3087
1929
132
101
335
429
265
5581
450
188
101
335
430
270
485
650
816
398
318
7265
462
2394
4211
483
1174
1122
736
350
523
531
425
429
766
128
845
245
125
332
134
4198
1766
309
1449
899
1098
354
290
385
724
332
991
306
364
281
1035
339
530
104
9382
391
2049
8680
4125
3354
1249
1530
1083
4591
797
243
1431
1212
1631
2584
7457
1195
348
2489
280
694
471
2145
133
399
3771
7237
194
151
110
775
1450
103
798
3652
248
349
144
181
1154
111
135
212
164
314
129
127
1739
2503
412
444
975
3290
2255
1376
209
1179
122
172
5075
1179
151
3606
362
10156
1753
4201
4563
343
343
240
1161
11355
4545
2898
4558
781
337
207
658
1962
159
2028
10475
6707
484
10317
235
2322
4962
604
288
711
1377
12490
693
360
188
1150
924
2524
920
3887
7613
10478
2566
841
1889
2219
525
691
513
202
3213
307
267
262
2468
1357
592
340
179
258
194
118
356
1517
1032
107
261
213
4161
1032
377
1578
788
514
145
211
642
508
1891
828
1406
8284
1406
1488
973
834
623
711
402
1143
1072
215
346
618
845
1347
231
161
304
699
9394
6686
1403
136
319
117
294
556
10528
6073
8485
5583
8897
1090
2085
126
139
4537
734
240
276
3144
3459
380
10554
9459
567
355
1060
102
597
4480
587
1215
5710
313
241
749
5619
390
1002
2476
4364
477
1532
216
628
9408
2355
129
116
1060
201
1200
137
382
1570
765
7494
758
7241
9864
124
3934
613
1553
4003
1647
302
373
110
360
3885
613
110
363
4925
197
448
3552
527
390
327
1930
462
538
192
513
1727
6275
495
944
1954
409
896
167
489
2159
659
897
167
490
1521
213
2483
6518
9470
13848
5468
5665
1738
1988
566
102
365
185
569
2788
1425
724
1093
191
381
369
468
1436
463
357
104
559
420
590
7395
1336
4457
489
427
373
171
1894
422
1033
676
487
225
181
546
4420
1183
254
338
116
122
647
2204
1350
9602
2148
1053
735
1086
867
270
161
173
139
105
122
357
14685
863
1990
3746
426
547
1928
139
917
3264
2690
158
927
1555
171
548
556
202
177
2997
1255
4779
753
495
1172
1859
978
124
185
126
282
4989
436
150
173
381
229
821
2443
15499
1297
575
718
274
148
162
275
222
14145
243
587
1003
323
183
1943
1437
5571
340
12661
2878
1103
368
271
6343
1388
815
654
202
430
3062
359
182
1127
582
1204
8530
2386
2459
265
1074
8045
779
1733
259
139
198
328
343
266
1159
1763
2293
557
758
4439
3541
494
229
119
431
325
186
272
5682
229
119
431
325
186
272
1981
2419
116
207
787
348
262
104
120
128
104
1518
961
782
1553
2752
6283
2772
661
108
118
1136
311
810
3285
857
382
574
427
1089
2791
10227
6451
480
1165
2506
934
614
1348
8461
1352
2288
2190
1491
5360
1365
1036
1552
2734
6235
3214
7379
2899
3794
670
1669
218
622
158
220
306
629
619
378
717
517
1399
893
5120
11725
4349
2801
161
2576
1826
1755
655
4002
1228
5154
1086
521
1878
476
232
123
472
7557
1404
463
811
1288
467
161
933
685
458
115
144
172
130
121
896
235
3583
2314
3907
11405
207
531
112
3079
693
253
6040
1960
14901
1652
4767
140
320
952
222
145
5195
294
1087
615
1172
207
853
449
564
998
225
1106
136
1445
459
278
138
171
494
338
183
6484
349
349
4824
276
175
1224
262
332
1169
1552
150
102
197
105
525
103
262
150
2409
111
247
1358
1264
203
104
573
178
892
2037
201
131
582
483
120
1436
800
151
163
161
252
153
918
759
2650
1042
7912
535
565
505
7639
1017
598
3236
1579
2102
548
383
1039
802
313
1343
135
267
1446
309
508
531
495
298
2121
11767
2043
3090
4999
7351
4291
478
3052
2529
2340
1445
1635
701
178
237
294
103
2771
370
2686
393
5660
767
4947
2569
2745
1342
178
4447
8421
3928
2971
1196
3103
770
499
113
1429
734
885
169
683
258
761
615
1101
1002
208
164
231
859
671
2850
1865
777
210
11959
169
951
1630
621
2183
522
1334
575
569
331
263
753
3974
9234
3402
405
132
113
248
1521
7053
3180
343
308
133
261
380
893
448
631
929
6975
344
2314
1079
6641
221
779
691
715
5434
3748
123
4517
1780
1538
1259
1571
1006
4074
1781
1541
7989
1616
150
5274
1432
974
688
5169
2814
1437
138
412
646
286
427
657
509
147
477
258
781
664
119
715
6002
3989
2310
3277
2437
1588
1269
1792
386
469
163
113
168
358
1947
251
188
167
124
201
2249
204
333
1441
2766
2124
408
110
354
1366
1329
620
2777
320
187
271
105
291
103
180
125
476
224
1409
487
1336
447
1361
328
869
831
3320
9819
191
5141
372
439
4802
5656
122
209
189
1233
2585
974
1188
306
1639
555
660
1089
727
3246
1301
424
2833
393
2691
473
1309
13379
7434
282
3488
244
211
410
4941
659
1443
9219
4483
1404
174
562
192
220
1546
178
169
100
1213
158
186
978
113
1557
174
562
211
192
169
1551
178
100
1213
5885
4571
8528
9466
5175
1313
797
372
117
241
5566
147
241
1422
336
585
3970
870
323
2629
3491
100
130
133
3687
6269
339
208
158
158
854
799
13698
3983
10482
2946
8223
2102
5033
701
8207
200
339
195
159
158
206
2263
509
266
252
3977
302
441
252
109
130
200
339
209
158
158
189
805
150
109
130
200
339
209
157
158
189
805
150
508
108
154
2437
612
1315
5530
2528
3638
123
1888
421
1439
2172
2703
3338
7307
5012
1872
7326
1650
229
116
796
269
274
136
1038
4632
6553
160
778
1510
112
201
904
253
537
520
3175
2312
566
2103
405
1016
4178
4737
433
7336
14896
5390
3077
142
110
394
1235
7363
3141
1596
525
506
666
165
583
479
3101
2229
2687
1918
837
451
1443
312
187
192
1076
2735
312
187
192
1074
611
677
1265
885
233
348
1266
134
209
13449
9000
258
230
286
326
1805
1128
2771
892
1875
336
15461
370
505
1404
289
1019
7477
600
1439
472
406
389
159
241
3133
12519
2800
235
463
1002
1918
627
407
218
191
102
581
149
1218
449
6896
3894
7472
2828
1340
254
5276
1619
142
1023
963
3273
1569
382
511
1842
999
114
478
101
385
684
4163
251
138
378
287
256
121
3012
111
461
240
894
1960
535
135
130
267
5028
1875
775
154
12277
1770
7400
135
1522
7434
1174
518
6809
4692
2549
135
1123
530
4750
3018
1290
425
325
583
671
647
3033
6490
359
440
356
4708
711
6414
8927
7194
3658
1060
871
1064
2926
4158
4888
502
8213
5854
3205
15001
1717
1428
7196
3460
4935
5740
4093
6790
699
5406
2508
700
774
533
256
5650
15324
8017
234
274
2336
627
5298
286
504
277
1469
415
947
2106
464
2263
360
15003
1370
7911
1518
1567
2750
2430
4764
15404
760
8745
5301
5502
693
1888
250
356
101
203
132
164
147
229
3001
474
250
356
101
203
102
5206
4301
128
162
285
446
103
627
10237
421
2731
15569
4550
4856
1363
143
5396
449
562
2955
803
776
800
343
6450
915
286
503
263
1433
417
2453
1352
3885
1900
454
295
562
1153
6541
14979
738
116
3340
398
694
905
1836
7481
980
350
161
9003
3186
668
131
160
2419
1685
343
828
482
612
166
144
781
974
653
192
211
541
618
1398
1652
414
790
9631
743
452
1083
727
3288
2969
161
982
406
1910
111
1202
107
3289
111
1199
102
150
441
972
302
3189
745
452
1083
726
3291
2972
150
441
981
3535
9131
129
1109
494
427
1313
3106
8866
11664
216
128
247
127
194
678
376
146
660
1774
7364
167
2005
8703
970
849
112
235
3630
4173
132
721
246
4381
170
468
2411
245
552
257
791
7762
786
1429
1227
460
1135
419
3407
1894
729
269
542
155
3129
729
269
542
155
1622
8986
1515
731
269
544
155
716
381
1523
7877
1647
1562
468
1900
377
166
1031
789
3110
377
166
1053
1557
932
3756
4699
3650
8826
5020
119
1888
445
334
103
206
167
3103
445
335
206
167
3088
1594
104
2037
916
419
1871
4449
13702
8832
1709
168
2414
352
11826
1302
1564
449
2436
116
314
707
184
253
276
247
630
532
119
469
204
794
454
2812
133
474
447
209
1398
1738
382
8975
5276
419
607
558
238
3096
418
608
559
238
1890
100
1815
2865
619
809
201
117
106
433
380
346
191
142
101
1772
1681
583
551
370
9225
1082
359
553
269
295
180
203
2292
109
105
297
398
430
316
434
9287
511
741
116
133
157
2147
161
150
159
151
144
163
150
749
180
453
421
1186
180
144
447
119
3826
119
144
156
433
510
287
4540
670
8258
9564
1877
1542
4991
181
171
169
220
202
158
2193
195
474
1062
1437
111
329
3240
6348
1854
323
1254
1771
675
399
942
396
6924
9531
645
1045
703
1495
168
304
184
1050
333
1146
4011
3591
155
314
1406
6647
7319
5043
869
333
481
179
2255
242
721
2367
424
383
304
108
1895
389
2256
291
201
1913
451
114
411
458
615
205
281
2089
165
164
236
235
1228
153
122
174
230
1708
3537
5239
4154
9545
4807
6320
3884
4816
147
107
174
228
4770
159
143
119
125
122
156
187
9193
104
224
278
1743
164
856
380
676
697
5810
169
1873
192
150
215
5341
192
1031
6402
214
291
3272
6556
4685
173
901
676
574
198
306
200
717
120
3530
214
265
718
120
1920
293
1048
1077
187
231
578
124
173
265
3316
1003
417
333
178
585
1027
913
817
150
578
124
173
265
3320
997
417
333
178
590
902
882
2514
1736
2222
912
884
1399
698
183
231
860
173
265
653
4049
1251
119
210
310
278
292
339
7584
4799
8085
1533
5008
698
8305
2279
753
126
2221
1637
453
3976
7829
1740
130
381
506
3963
140
7903
959
6576
507
501
405
1538
362
236
116
1807
11578
1125
576
435
1562
657
179
4264
3261
7824
2011
120
4692
3746
104
187
172
1087
451
698
229
317
724
1657
6719
257
1268
5983
9577
1324
253
244
950
2327
482
1621
1725
684
610
563
117
162
332
1452
11422
1488
1768
4672
341
355
357
2141
14958
4435
5589
560
9589
1993
4146
1106
452
4040
1893
1859
7524
645
170
1839
1548
1511
565
160
260
244
1912
515
218
136
191
523
407
2442
4672
693
12095
2498
352
2178
366
2057
160
353
867
992
802
408
360
1045
6080
596
363
4111
5253
15392
9036
3137
2835
188
1472
126
324
188
104
5547
2195
302
430
307
1733
4785
304
419
1384
106
107
326
187
523
1900
1978
1280
178
407
225
197
121
1870
3421
7758
3974
793
730
414
1272
2089
338
457
5622
113
738
276
2834
3154
5712
3696
9338
1685
1935
2399
1718
762
170
582
217
3820
196
145
162
139
167
292
1518
144
835
423
102
396
2244
144
837
421
1380
8388
8861
2608
161
1196
4538
1112
4973
1673
3138
9283
1026
4968
1390
2714
264
1404
473
164
263
171
388
130
1480
1588
1586
7438
3378
1730
1622
9114
13472
370
2608
184
253
122
206
278
276
168
119
224
131
747
155
928
230
849
5953
344
2309
230
189
837
129
6385
7323
2916
108
127
342
567
1262
1906
2001
657
117
555
618
154
452
256
1658
243
6951
4948
340
2543
707
1938
277
3409
7391
3337
2054
620
9723
106
176
2551
1019
1252
192
1907
3447
1934
424
349
438
492
229
363
515
439
2254
3179
6839
477
146
427
985
2873
5354
966
1566
9493
666
714
538
614
110
1396
251
2478
1750
326
256
469
864
388
7202
3523
1446
1198
1773
329
121
271
597
106
568
121
1154
408
535
827
3954
9655
2828
1262
6705
2941
2696
1051
2582
301
271
118
163
117
1447
114
286
279
184
215
1298
2642
454
8383
3807
2691
170
200
281
277
185
595
543
1550
924
166
1163
13535
2032
259
201
590
538
1405
1245
3573
8383
696
5214
1722
4207
2692
5809
894
222
118
151
397
245
1514
477
318
231
151
189
1748
174
720
228
114
140
9524
164
216
2327
7729
5256
700
8187
1156
3851
810
263
938
443
5962
351
213
136
579
1239
203
100
3241
790
117
196
334
165
1023
521
1239
1305
180
122
536
200
301
201
9319
5936
232
2979
12242
4489
2184
151
285
2228
138
491
579
3530
2176
3280
802
117
1191
727
802
3470
498
104
387
156
296
147
278
1630
4864
8555
202
1542
248
1024
884
488
519
1216
1587
293
9356
12471
168
109
170
832
100
1505
1041
214
111
143
1804
201
576
566
1589
933
117
1223
218
163
1801
201
551
9800
3801
181
1403
6154
1977
3024
7357
1539
9177
2252
745
239
401
1142
107
550
104
2339
1658
301
123
377
137
261
476
3324
301
123
377
137
261
476
515
4815
241
339
142
162
8917
295
298
1409
146
244
309
156
1154
714
808
283
377
199
181
608
255
1595
10115
3146
7557
3338
411
501
1737
1861
1309
129
405
205
674
124
557
375
579
540
295
157
167
5054
7309
1215
4781
338
6481
289
5936
8981
5823
6583
2063
9154
2841
1449
1325
4358
4114
451
416
1082
1225
731
3327
384
9081
1675
2693
4534
6556
160
475
9348
145
466
824
3122
630
1263
1543
509
2082
1072
1549
1689
7844
1507
588
216
700
2510
2692
1108
509
2339
1044
7315
1877
350
587
2529
2222
221
1088
627
679
354
107
5087
1600
3876
1624
2334
468
2341
194
272
5719
1399
210
453
472
3217
111
7380
13711
1550
1143
279
767
3036
772
1140
1078
2638
1831
130
107
189
214
119
122
129
663
684
288
215
173
166
251
196
129
7503
470
2411
1976
3836
450
341
778
209
1201
274
435
1160
1546
337
1897
490
8621
1642
114
330
106
273
451
172
155
5500
2635
951
692
8100
334
9195
1489
3902
263
622
2774
799
293
141
200
171
8827
148
141
595
293
118
1169
164
329
167
1347
1215
7493
1722
1431
2053
170
662
640
2751
1912
631
223
346
142
302
230
1044
3144
172
6551
424
4674
357
226
529
373
233
201
483
1433
1009
861
1460
1157
318
130
1033
952
284
526
9422
289
292
2754
5963
7323
1361
4430
138
170
195
345
536
270
162
634
7550
1283
160
494
408
369
1310
849
8459
895
111
433
474
7084
9292
183
537
2597
3171
541
3842
3316
1402
213
383
349
220
212
1847
3208
155
929
1590
213
383
348
220
185
1668
3204
8099
1125
137
206
670
1244
3223
1454
138
500
5541
463
685
1654
7384
2093
2570
10407
1539
1400
4102
188
1299
1387
797
3514
207
537
1555
129
121
887
189
156
3695
212
537
1403
13452
149
122
1659
681
1961
514
442
529
190
348
117
888
107
185
1978
1520
320
440
3107
5917
7357
966
599
686
1207
115
519
8049
298
1326
264
5207
5712
4153
403
518
5187
6871
1368
960
3732
213
323
121
15551
137
7556
884
1114
4310
13647
2377
515
491
1634
887
5693
2685
6553
399
203
586
143
123
215
102
382
322
2111
648
6928
523
4803
374
12776
809
2283
4411
1118
384
199
1140
7582
318
669
336
4915
4802
202
4985
2797
316
1048
160
6544
432
4620
5064
103
164
628
1375
867
366
1032
4711
213
145
1678
7901
1518
2158
111
250
516
616
168
237
1442
3952
1389
818
2266
1534
133
1383
510
388
135
3690
534
405
137
446
1726
2172
999
1213
3504
501
334
374
338
321
5190
3042
700
238
400
1146
141
515
1283
1356
129
4669
168
122
379
862
666
122
1992
1724
1727
332
5980
1301
758
4299
2697
14963
6053
5052
390
392
962
852
218
580
1432
136
213
278
195
299
718
168
705
194
340
815
857
278
195
300
192
729
173
187
125
115
12396
7123
4289
2649
9083
460
567
2317
1515
760
1554
2749
6242
1721
1691
679
6907
7250
1138
809
563
129
6619
2834
14056
552
126
119
9299
407
1239
1360
191
123
7362
121
349
3798
7338
7385
155
169
204
2690
7464
327
102
1556
7661
1561
2576
5028
5293
2095
219
288
289
642
711
116
5132
2660
328
236
301
747
2574
1085
328
236
301
747
2050
4635
5026
2245
1860
1875
5597
1200
12346
1102
3994
2268
6072
718
129
419
1322
158
158
554
138
246
150
532
162
225
177
544
684
2866
13280
915
420
327
833
3788
114
670
190
621
1279
105
397
2013
364
840
1893
7814
1093
930
271
234
1554
114
160
219
8402
11813
1315
2932
115
150
212
1076
6003
9539
5687
697
195
179
1000
336
1990
2028
9492
160
4844
416
4295
110
6289
1275
7207
1545
6448
7298
1048
175
415
1202
10673
4098
5088
751
492
5749
1034
944
139
4044
233
2172
9589
655
352
10111
9421
727
385
645
246
406
158
2050
163
1619
877
758
703
295
7360
1446
1099
386
472
2631
1166
9273
1283
576
1767
1371
109
175
370
1761
228
386
2558
1052
424
8526
227
666
786
367
783
116
131
151
247
377
189
1440
1145
553
297
648
1357
1269
588
108
181
975
1993
1146
2471
436
160
492
3283
5356
1956
3959
507
492
474
119
3876
590
9172
1841
583
1531
6147
773
2532
468
1933
2138
207
1575
542
476
158
160
1318
212
558
577
1549
942
158
1574
655
436
235
153
200
1119
559
575
1396
474
3924
3839
6152
898
399
7328
5049
645
185
684
1189
9705
4118
1419
752
126
146
324
178
120
1201
103
210
9337
871
236
100
695
158
142
131
324
178
120
1201
103
210
9300
903
237
695
166
150
617
205
169
440
100
410
548
163
232
541
1524
433
284
102
788
667
3401
1210
154
155
1054
937
539
469
2068
221
169
185
139
280
294
531
197
523
586
274
649
282
254
681
634
470
356
447
169
993
1100
2130
226
210
648
807
233
1135
614
109
133
189
1134
323
386
170
557
1256
414
1889
272
142
249
4580
143
4817
195
1660
5265
112
153
105
997
808
8149
3569
1054
5168
9173
1948
2415
3549
8451
325
1149
575
209
761
145
622
1203
175
576
366
323
104
123
115
157
203
1583
2362
3520
4872
4244
1174
283
4787
1640
342
1284
4509
388
2314
3105
4083
4774
1760
635
190
559
1013
348
137
366
103
180
103
1745
942
763
848
1107
1302
856
376
356
215
197
165
132
2669
1363
698
359
226
7613
797
6229
120
4152
149
227
117
1924
236
1461
5688
791
520
284
610
194
131
145
136
939
343
106
348
146
201
258
521
9147
123
195
1834
1840
1599
436
3989
293
195
287
270
228
136
1111
2576
7200
2586
1939
5255
1480
164
1389
449
116
835
754
1345
184
324
7446
3260
543
990
380
288
135
4654
6057
1554
1182
2467
7549
681
4148
11711
2167
6317
123
7392
1838
218
2785
1262
250
131
412
153
661
2275
1879
1834
345
662
137
3553
494
935
3114
1061
1295
306
1049
126
239
1534
2488
1071
3760
2686
403
126
9390
138
671
552
170
4882
219
186
498
9305
7485
1544
135
574
121
786
1177
111
509
103
174
1460
13382
280
124
1620
533
441
108
130
493
3304
126
826
2705
2052
9487
816
1181
2715
180
176
210
427
324
116
2281
7328
693
410
109
210
300
277
1058
1871
4976
5253
3985
1722
666
549
1449
630
270
285
1900
9279
10843
666
136
142
412
301
142
190
1498
135
364
1008
1040
2628
1483
1384
7964
1564
999
5531
265
1007
372
1591
1977
400
178
401
237
155
1466
312
1004
1091
7284
3708
376
1179
348
333
8121
1179
348
333
1451
638
769
310
602
703
379
138
1433
1733
123
521
873
2356
2435
8977
9398
495
976
171
1898
6609
108
2721
1457
5771
9218
5937
855
1100
395
190
234
104
1479
613
156
397
228
3235
15523
4188
671
704
703
121
599
158
521
231
762
151
540
2960
1834
315
127
220
2623
1455
313
634
1105
485
10771
517
312
515
217
223
199
2459
1511
5878
320
9014
163
1219
360
452
274
167
288
1158
690
308
4799
3151
1067
724
333
748
706
157
306
1345
688
9342
7082
1277
4872
348
4741
176
817
3589
7417
4938
915
2771
1948
1409
451
367
230
217
134
244
186
732
189
205
1723
478
676
435
106
354
607
3615
749
9565
167
198
940
920
5649
8280
576
646
526
281
203
444
889
3507
461
622
5965
5016
757
295
4767
666
9400
1860
697
5266
708
222
322
184
253
184
322
138
511
1426
200
167
170
2604
9529
2814
331
120
834
153
1046
233
392
952
177
1097
146
116
125
5174
6934
127
121
625
476
282
5955
11725
3167
203
208
213
180
231
296
327
308
3275
270
292
347
358
190
342
323
2073
2335
671
7418
171
266
313
271
477
598
4680
219
1705
815
149
146
129
1211
904
653
2300
489
396
7240
542
1896
349
131
199
245
199
151
276
477
6113
341
256
680
2536
4251
8997
1037
487
2418
435
305
820
1097
175
3392
10105
1465
365
5017
1301
1764
469
355
1105
1491
6954
294
4639
4791
3801
12696
818
1089
636
1434
534
4682
1621
7284
4988
1849
455
2250
1109
223
756
8473
5147
698
425
206
109
227
220
100
922
987
616
375
178
153
109
1536
7845
6999
327
920
106
485
2949
1278
872
450
6811
1196
496
441
653
629
520
1110
3724
266
950
107
2276
9610
1293
884
403
451
506
1820
118
451
991
1361
249
424
643
691
1252
1392
1223
418
204
170
560
280
543
104
651
363
110
512
1911
487
466
254
225
196
1101
3167
1530
1728
486
470
254
224
196
1090
6987
1664
487
219
470
887
463
1468
3878
1510
470
287
105
181
145
934
222
1478
5396
4593
910
1443
120
1422
207
228
557
407
457
541
205
374
2696
360
669
656
2871
182
836
1823
533
7548
4134
1086
10715
3816
2665
624
388
133
254
109
1611
4016
4637
1410
679
12574
14876
1191
2413
1437
351
153
3545
225
487
978
1304
2518
487
978
716
9393
1202
337
376
166
152
435
1547
141
483
138
243
691
208
198
108
132
237
106
134
182
109
5188
661
7529
436
1626
309
7427
1303
913
674
1439
5248
670
347
215
7475
2441
1083
6638
8809
662
1571
1073
7287
361
391
481
272
137
555
277
180
436
2374
578
918
481
272
138
555
277
180
436
1529
6300
7336
3594
6990
1785
4728
5037
3001
474
1052
571
464
274
584
153
472
5593
584
148
1883
9122
13276
1445
2057
4250
112
7437
327
1427
1443
235
272
197
456
145
979
13738
713
477
4092
204
401
449
244
340
128
1230
664
584
723
506
290
424
319
393
228
336
4657
172
105
1563
910
13411
221
626
1037
140
635
313
626
312
115
176
1419
478
111
191
213
278
280
261
377
436
179
1110
2664
2847
1982
1351
462
1362
1337
451
158
994
599
118
245
4371
1084
507
611
136
449
470
599
402
1489
181
449
266
279
119
327
973
149
1428
433
1490
181
363
265
279
161
117
320
342
1106
129
1653
310
5475
5782
666
403
1421
643
1104
1043
433
264
254
205
106
278
125
154
194
524
739
204
343
585
145
2683
248
209
473
218
138
9956
603
727
335
351
1360
7809
332
402
1131
545
1785
176
196
195
211
146
2517
1479
179
7335
1400
1338
3806
124
3092
530
9416
1094
14895
3323
6564
1377
826
2888
186
154
173
152
129
125
109
151
2029
103
281
120
6893
9464
2475
297
103
281
120
311
443
476
931
124
1234
916
170
117
623
356
6410
679
1579
4202
3960
1612
153
405
4622
2809
399
101
859
9630
3942
5015
655
2389
2972
1600
775
2649
2448
777
296
364
7353
850
118
941
247
695
286
2254
236
2702
761
572
358
210
143
474
1446
570
615
552
231
148
173
452
597
3140
2093
869
455
1439
453
124
315
192
356
428
500
729
150
135
659
9721
2967
439
242
127
416
143
509
1447
1145
196
150
173
452
596
3133
2225
873
454
1438
241
1046
535
733
149
165
660
1312
1887
693
594
303
503
3127
10435
3506
3939
1252
365
1125
7026
350
2323
673
7831
1264
4799
5277
417
357
211
696
119
231
254
5402
357
698
119
232
1658
1921
687
594
7277
2815
1668
6090
464
973
7432
596
344
3352
1957
114
106
354
663
102
124
337
358
198
187
355
340
1435
4096
1816
2950
430
116
166
237
340
158
179
269
11767
1414
417
1476
944
472
368
7784
1306
226
1989
10076
657
3941
2523
2938
1094
629
610
757
149
1619
1561
506
5506
3478
585
272
397
413
1514
519
135
1332
843
7336
1989
519
135
1383
671
2805
276
207
941
262
654
116
1427
491
157
180
302
128
190
787
443
312
397
452
594
1001
214
358
1943
181
422
476
270
160
1125
567
402
545
104
667
116
903
297
506
1390
219
415
719
303
1208
13972
10676
2391
674
219
232
886
756
814
2461
270
314
116
120
111
356
396
2379
1101
315
119
367
238
1853
828
7385
11735
132
112
645
229
1066
2097
513
873
420
1832
6541
4907
2709
1770
2896
176
4605
2947
8628
308
1417
249
1214
1297
1359
436
310
501
5460
670
350
398
8920
387
2555
420
7545
441
217
1101
138
170
440
102
139
103
1801
171
417
3159
167
417
149
454
156
922
1554
111
155
121
110
1127
1401
181
188
693
1397
644
109
7203
1434
3214
534
8448
700
5232
1060
747
489
1234
7430
4488
749
136
470
6320
325
151
1407
504
173
169
223
8954
1286
229
1155
101
4980
274
1107
328
4988
7284
7437
1396
12706
10480
537
369
280
490
387
706
162
645
1113
1771
249
188
468
244
109
2139
968
476
3584
281
346
151
854
370
854
281
370
155
205
1107
642
238
1360
11822
11558
649
14983
1194
6581
2148
1888
3510
4381
2657
2168
13795
6627
642
2220
178
385
14710
174
1555
146
105
213
317
887
154
332
2092
415
1868
119
113
8776
1875
977
4749
1236
1042
690
729
400
724
554
626
1627
4705
244
1429
147
4373
2007
702
409
2148
125
14951
474
394
881
3068
1329
629
881
1446
9417
2919
4360
12062
106
3717
1015
4048
553
129
130
549
4745
1325
1409
498
207
138
342
321
354
3366
342
122
9155
680
4432
116
131
419
273
104
117
372
1995
2079
1858
512
159
253
303
383
243
128
279
114
606
1584
401
628
437
406
194
429
520
1472
303
966
921
5620
1442
509
113
152
306
288
111
131
2632
7432
161
3551
123
384
111
131
233
218
1775
948
7478
2893
4845
3860
1288
330
11109
1367
997
1068
730
593
3028
1055
5255
701
8119
476
1355
8750
4791
123
131
4521
4786
155
148
2537
150
593
2816
200
299
414
1725
229
461
239
110
104
335
113
589
508
883
354
352
1869
1199
198
549
652
6033
109
564
316
118
674
1397
3179
522
2487
241
132
277
208
147
1100
141
716
950
361
167
673
1262
878
181
304
1812
741
4811
3120
674
142
316
1374
114
601
2349
2722
2781
4716
4880
7432
4304
3982
177
773
100
1001
377
162
1072
2581
949
179
308
194
172
320
694
439
1162
333
5617
340
858
160
194
135
779
357
176
7357
155
137
199
259
274
134
871
137
1799
765
7366
744
3101
10024
175
100
179
162
173
9674
1409
417
1159
133
138
479
503
408
464
1857
4973
4431
193
128
2862
458
736
7502
619
1950
2029
3058
899
2117
4683
715
3229
2952
1768
1824
5635
657
1873
8148
1702
1484
2390
3826
992
5176
5705
13184
5298
6770
1678
5526
8916
6309
4448
588
633
4286
9543
2766
787
1546
559
2024
2541
3156
4262
7824
4171
383
1498
13662
100
4658
7365
3147
193
1909
1447
157
376
1412
1630
9334
2247
14941
1118
478
895
9009
148
647
748
247
9960
781
1107
2515
411
992
3586
3924
2797
484
9302
254
890
526
994
8903
954
2249
2196
741
1477
333
2170
1042
9301
643
6785
284
270
346
2594
15032
2404
1380
240
1958
7560
1288
8898
408
9299
283
273
561
1034
251
1179
6064
231
352
751
564
167
2619
209
1232
5571
1234
2041
6520
135
151
118
455
317
172
1393
632
400
157
3556
459
318
457
261
134
184
293
356
147
539
480
1934
976
362
218
659
187
462
378
492
181
1429
377
245
1431
132
3072
501
1127
4932
302
270
812
175
1655
6489
178
385
432
744
446
5522
423
759
1826
231
1920
9912
5976
8501
1315
121
1648
756
242
364
490
233
101
117
412
595
176
257
908
286
214
148
126
293
125
105
114
100
114
153
120
142
111
1739
474
179
850
354
206
476
480
138
126
216
137
120
157
157
120
144
111
1622
666
905
343
3096
3450
734
229
13667
848
702
2629
14072
295
7419
848
1344
451
1383
1893
7424
344
12154
856
454
1395
1181
151
216
618
2359
2074
310
547
2560
104
1403
640
185
242
179
1136
838
245
241
1549
3951
281
491
1461
1633
145
562
695
1959
145
3156
8924
2815
1070
654
181
241
554
162
4332
6585
300
612
1976
587
450
9728
120
3781
912
2617
212
194
2280
5370
327
197
7258
454
275
918
6112
7377
1811
444
950
7305
588
570
1916
992
435
397
2988
4946
6340
613
628
463
938
241
167
279
355
4935
658
751
418
1684
3562
4783
1906
2264
418
9987
1165
718
400
4869
4002
8841
399
3165
7384
2812
625
463
434
2621
1382
5169
3901
7390
1917
2033
215
194
277
137
442
1340
3141
217
2142
102
1626
6787
26393
3689
208
659
6668
2361
2441
291
437
496
128
2579
3303
4160
1259
1647
345
3444
1164
1868
141
696
252
3861
696
252
484
564
643
1992
565
768
145
1843
296
156
6932
222
238
623
244
4750
911
1504
3017
3896
7430
10784
643
162
1090
218
3512
317
1161
231
257
173
225
2991
11592
7367
2093
6096
228
475
434
130
261
188
2294
919
472
500
869
851
106
107
365
258
183
494
7899
396
905
852
628
1061
2240
800
1597
173
300
435
1521
187
193
690
118
1554
921
181
1599
173
300
461
1522
177
184
202
690
118
1406
234
411
183
2108
1328
1843
4508
595
681
268
210
125
844
495
661
1524
1347
2668
125
100
384
423
415
1986
14161
104
867
318
203
201
203
152
309
799
9484
3904
7071
4429
335
411
2419
118
8942
3515
6396
580
865
2643
3344
865
1910
363
151
557
8602
3244
504
173
161
103
340
155
1872
5373
6102
5566
2241
429
1769
1152
9495
889
173
3071
1100
1022
823
2326
4919
323
846
711
4269
5158
704
8270
10669
316
294
255
267
152
2279
271
4903
293
1335
2474
1065
9540
12021
846
9041
835
548
282
562
183
2074
188
175
121
4408
667
5588
14899
1146
142
1753
7338
3299
7312
616
409
1740
409
534
533
1539
113
298
201
207
206
220
129
3137
499
2597
1464
509
431
441
453
5349
324
547
2759
357
107
647
447
492
1213
1340
326
534
1179
416
4575
552
276
1512
3925
395
1639
1735
283
281
8428
1257
1118
12531
2664
2089
9354
804
4433
1639
9444
513
15492
7292
543
13677
273
1145
842
12277
10403
359
1256
318
727
591
2839
2973
1056
201
633
3496
200
361
165
1653
7908
1644
1579
1625
327
280
172
583
463
2154
194
132
447
1159
710
7080
1139
1533
506
385
1101
2578
1518
339
209
911
185
393
403
518
1429
214
2656
9241
4320
651
612
106
7428
630
1170
15364
1982
1310
1296
7782
7511
5868
1232
3193
9175
431
4259
6509
4695
5687
13646
504
827
3632
8956
1333
2115
2472
624
6217
171
261
302
159
101
265
135
101
698
499
820
646
401
747
3307
574
276
221
1227
401
716
1331
392
181
812
215
175
1044
3130
2117
875
329
105
360
1190
171
922
218
540
622
1557
943
796
156
875
249
440
349
9348
763
171
922
218
540
621
1404
3981
675
1170
4799
4287
3657
196
7355
3021
2501
915
2694
147
1054
115
223
586
589
657
148
314
1050
651
519
257
122
489
1711
1022
204
421
449
119
1404
115
9166
1725
1984
460
347
952
5511
330
951
166
1485
12007
118
5270
4822
140
2290
396
7227
209
437
621
445
382
332
642
653
2055
143
279
246
882
1271
1698
3468
676
5255
4740
2120
2224
562
496
2315
5640
1353
5959
1405
621
542
195
244
543
415
863
807
200
125
907
158
986
1558
114
13386
321
539
659
389
359
9517
235
3501
9407
1026
1853
9227
1301
2326
804
1040
122
1732
128
114
169
941
146
1141
160
2423
1955
12661
3845
349
4613
469
2546
884
4358
575
7502
237
172
368
1135
281
1684
278
187
141
433
433
641
1402
13633
383
416
472
127
893
480
520
317
216
283
283
144
519
1316
312
441
2018
2283
3899
3440
539
284
317
187
285
810
601
425
5045
7260
861
599
1319
136
397
191
571
348
185
283
652
399
110
375
7352
1055
4750
797
7354
2596
1917
100
580
122
532
4672
498
1254
2011
932
7508
840
163
427
1017
998
318
711
4460
116
585
144
302
429
285
163
647
6767
3092
398
4800
239
5005
424
3649
291
6532
9514
2654
102
126
245
1431
1086
2037
3455
1030
828
239
535
140
110
264
144
229
155
1732
435
617
530
266
234
578
125
346
567
298
622
558
418
802
643
1304
1646
704
388
122
4870
294
1247
1451
448
158
2539
1976
268
2040
1059
1168
5297
4312
480
1143
123
1967
579
697
876
672
1002
341
1055
2268
166
179
677
407
986
758
196
180
219
1204
2020
470
451
109
1559
930
158
996
342
1027
2273
188
538
566
969
758
368
203
1403
163
120
600
221
1888
701
115
108
124
393
650
158
939
1556
111
229
8992
381
164
1308
285
306
130
108
124
391
650
471
454
206
1562
207
435
6838
716
158
1123
11800
2036
100
135
636
112
1070
5073
1193
2356
554
2484
3649
6768
7390
4570
8973
4850
6208
8116
139
3523
2965
324
998
10463
101
1520
631
535
125
6849
15434
536
236
129
1496
1723
510
268
161
140
523
1528
1812
6333
788
1088
174
121
105
219
409
140
3226
206
156
123
364
406
2497
348
742
128
143
1017
180
2978
545
3283
2037
3796
883
124
796
446
332
147
171
178
134
411
1940
1152
249
3306
9268
2785
1877
152
116
264
176
252
814
3286
103
152
106
223
511
2018
8542
1558
7445
3385
729
706
1236
356
9597
8220
1265
886
1202
328
3111
265
1335
408
1022
5393
3452
295
995
422
7593
2454
737
678
1887
996
2502
903
341
317
339
12910
11666
2689
2750
568
3314
869
477
1252
1948
5423
1755
1182
1932
2221
186
260
270
456
1373
104
1367
248
160
2794
3324
761
4787
5562
4330
288
4641
2269
1914
361
197
203
325
150
5303
360
197
203
325
216
5477
4847
1561
7318
163
1010
1212
1294
8927
1668
162
1773
6880
1385
606
101
153
5489
100
190
4910
158
462
304
741
1995
786
291
3445
1089
126
363
207
509
195
7297
4967
4264
721
9343
124
351
6571
3372
867
117
909
1876
967
1670
8682
4348
1280
1038
1113
5231
437
4614
5566
963
474
167
278
127
2121
691
4232
11244
1664
435
2255
2742
4749
274
2957
1401
212
366
766
216
853
666
204
519
1408
157
186
925
136
133
1555
212
366
766
215
854
667
204
524
925
2280
367
363
109
2122
1101
174
638
302
385
402
1596
1101
174
638
302
386
7668
367
363
106
987
489
1400
111
121
251
309
3531
390
389
352
4768
742
858
276
993
386
6457
1047
196
720
658
110
1591
944
183
925
2899
720
658
1406
2887
210
3564
1751
702
6209
150
662
1212
2234
1182
1576
890
8501
846
936
185
252
3863
200
234
563
973
4015
557
2413
1285
163
175
559
661
530
185
268
277
102
158
326
245
312
219
311
197
202
577
1182
11247
3376
14920
973
476
912
513
947
9437
792
872
10663
650
217
817
400
9563
4924
727
8300
1281
925
716
1339
925
227
896
2087
7363
2411
331
2291
493
2175
8918
635
149
151
1299
13517
180
1665
402
271
419
440
233
1659
3224
1024
2498
4233
7352
3053
1327
460
101
747
1251
123
310
1953
1008
173
366
1053
248
590
112
1934
130
299
342
769
495
329
127
153
1337
5267
7198
1464
190
1635
1900
344
276
162
120
1238
474
418
15529
776
389
211
170
453
2427
421
113
216
497
355
632
686
1747
533
271
5842
1299
4362
4319
7795
11629
1928
3194
4680
2173
1624
744
586
1498
2529
1104
4199
3032
4249
100
279
140
111
823
249
5769
823
249
1437
315
506
491
330
412
1124
260
725
1002
641
452
520
233
451
356
2785
958
203
615
1650
340
160
213
551
375
2520
127
277
147
9485
150
553
282
318
3295
770
112
2656
344
245
269
279
102
147
1808
785
806
420
3655
6312
1023
4987
7131
1555
2183
6481
2650
12544
1130
4616
518
3376
7305
1510
564
5301
9437
383
1415
8112
670
821
618
1326
1951
980
499
386
139
647
1116
116
343
702
560
573
235
264
1324
209
646
276
462
150
497
135
510
262
112
195
868
2769
1424
398
5470
447
222
197
163
176
407
148
199
195
267
1533
429
759
3837
8809
857
1594
8568
5430
1150
357
14959
2537
4384
8658
3810
1178
4141
543
885
6061
887
1883
2818
5857
476
3675
8288
7361
2153
951
1789
3468
7436
7305
840
475
143
126
103
1405
622
540
185
784
1217
523
101
152
3203
722
718
8177
245
918
5506
142
1405
4391
7420
4670
5207
6527
2618
1953
3706
968
547
567
649
805
302
108
138
165
304
499
140
8056
735
1609
552
138
106
129
275
1125
4051
978
724
354
2071
3305
1837
110
562
5298
703
8174
1372
414
183
143
157
103
467
616
2846
275
143
119
157
103
463
516
2053
3593
381
109
2781
388
427
272
244
349
258
134
452
5505
126
244
349
258
153
1864
7749
698
553
2980
4630
2762
358
10596
664
166
183
286
328
114
132
195
123
158
261
651
6100
3126
1197
130
100
113
1453
1616
7925
1585
199
116
118
3067
1069
124
127
405
1732
2363
460
208
160
103
957
732
7188
5348
979
239
757
5108
3023
713
2510
6336
8200
2542
139
6686
4771
3921
232
12447
273
2865
2600
1126
2305
377
124
6825
929
414
125
475
1225
112
179
137
114
1727
3095
400
4014
9404
5195
223
2039
872
336
753
1753
1170
1113
11186
1107
13339
3299
1271
259
136
877
198
3329
1446
3704
5035
135
136
197
271
685
214
1445
473
457
3273
179
3142
462
189
134
1847
246
730
1028
447
566
450
129
2066
139
6520
7430
779
1605
1508
1961
3595
416
182
383
1136
1011
13863
9085
296
5015
4301
2883
2022
15537
2339
880
2066
2058
269
3681
678
4778
747
968
2578
692
174
217
1423
815
201
134
1394
528
135
309
159
474
730
378
941
1228
168
127
110
112
459
335
364
1249
235
2052
204
928
392
1795
537
169
429
241
622
228
132
3522
597
4273
171
141
3207
734
1318
2129
3915
1167
5033
6382
249
6360
144
5306
711
8136
5105
4352
15570
2670
1050
108
156
259
135
462
1069
2685
531
316
1181
1250
3138
1544
2930
3326
1668
2310
7096
1995
5150
1308
608
857
7424
149
6873
3023
967
4644
137
111
273
140
2023
1434
494
136
429
1024
699
109
1014
214
3859
12968
1490
591
1378
6238
370
333
116
2281
214
191
1043
332
664
4738
219
282
330
136
114
103
105
204
9444
2396
876
364
5930
3433
3002
523
296
102
281
849
3091
15494
221
126
2504
4095
2231
14225
787
408
132
1133
2212
2952
8839
8906
4515
2080
6178
905
5244
2564
1782
177
187
530
111
1405
474
3491
3262
646
7389
616
1568
2670
2285
1858
503
168
199
1118
7507
145
529
9442
427
925
491
2909
406
456
9441
15059
785
370
2604
5359
1386
287
7400
1880
2528
4844
1000
8937
4141
1451
7640
9541
1212
3033
2938
1148
1993
341
9116
332
606
229
256
442
672
2725
983
3745
642
3770
2763
8373
4221
7485
175
2024
238
410
1410
454
828
449
769
641
311
1999
536
187
660
2539
3303
220
1182
593
888
130
552
1081
2506
179
144
1394
1588
995
2911
1983
238
410
1405
460
2141
351
786
1347
1346
177
650
472
449
789
154
111
1189
483
3369
1727
971
1047
8398
995
1579
1196
509
101
162
1747
4382
1796
720
428
2272
2348
453
6991
1525
535
104
136
238
185
550
560
482
784
118
148
737
4066
2455
1666
483
138
770
364
129
106
211
170
169
119
165
225
190
164
523
3246
1149
2522
2016
6496
6711
4362
789
266
2866
1127
429
267
118
177
733
284
114
3036
2168
267
118
180
735
125
284
114
1827
2454
678
163
1368
3262
3704
765
121
885
413
183
1130
15497
225
603
5359
1810
214
219
671
2914
1663
15480
1029
119
558
3675
1029
119
138
476
5022
182
7252
468
3850
141
3238
7657
400
840
280
2009
8834
354
1961
5404
3333
9159
400
180
530
459
162
105
290
1634
624
175
121
153
1681
6877
766
239
547
314
1299
10069
1920
902
817
306
199
537
1530
4834
152
130
253
9588
292
1689
140
324
361
352
111
269
362
286
193
348
247
111
407
2138
2286
7250
2764
4285
3289
605
2326
415
282
215
875
959
1062
8076
980
932
499
579
4525
9864
2167
111
250
380
1497
257
363
343
602
4056
1574
1166
7858
1160
149
2834
1056
2464
757
7365
6693
1057
3932
481
2685
4270
694
1869
100
1006
229
11496
280
2692
500
9480
649
1732
899
282
260
194
102
114
104
355
196
108
125
2166
130
512
281
9375
454
639
202
156
1663
219
180
295
819
7469
450
2034
1424
485
158
1205
933
3002
1318
733
307
665
3968
318
279
227
125
658
488
5472
333
568
488
5472
330
568
1892
1397
1287
2894
1379
953
304
171
870
226
718
541
562
1386
6698
123
2695
2025
13667
4969
119
243
13705
2032
114
274
166
208
119
213
210
162
101
3111
114
274
166
208
120
134
107
146
201
350
123
145
1856
10615
319
653
678
431
1409
1199
1710
4108
938
1966
4517
1414
821
11912
2645
2531
191
563
161
330
2545
6513
3427
269
129
340
587
9355
890
2336
366
117
1618
3472
6402
343
343
4557
691
5331
850
2197
147
846
110
396
3057
147
846
103
951
553
9366
428
320
148
432
1458
4584
1490
1123
4004
1066
357
247
176
611
195
2241
9428
3978
2222
1162
8837
1095
510
2107
7400
434
12906
514
346
333
276
140
6031
349
333
276
140
119
2034
1105
4686
747
2160
1680
2707
2196
11087
3869
3780
490
3390
3378
2158
877
101
441
1635
4190
9818
4073
1838
257
2516
11153
619
5249
759
1526
280
518
2431
1266
215
1198
1720
559
138
201
165
1208
3844
3720
2259
7831
1019
247
1999
278
3003
449
4438
1208
207
201
1987
212
664
117
1600
133
928
180
1205
113
239
1523
482
681
664
100
1402
1810
474
1431
173
231
2768
9311
1865
998
542
5927
998
540
636
656
720
431
130
352
8090
1532
1477
882
692
533
173
321
5153
519
7274
170
8475
131
100
121
256
607
214
2314
530
173
408
5404
1723
279
307
3648
2395
911
1833
3587
143
5949
2619
428
2987
422
4668
337
528
218
1751
1665
7302
1508
163
2307
6359
794
372
4581
7375
4485
5111
3263
1861
551
1530
558
218
660
609
541
3003
1819
910
772
446
264
915
423
453
192
1554
140
935
189
180
1142
621
1954
1443
197
422
450
192
209
1387
2906
428
3259
2497
1697
660
7266
676
1447
384
349
214
714
156
204
188
4011
337
3427
2628
350
461
4163
1642
4351
4064
1564
1030
215
642
4642
595
1666
812
272
5642
247
812
182
546
6105
552
13730
4743
346
587
106
156
135
347
622
1485
342
672
1590
4757
352
354
5690
6791
738
4506
599
277
192
1230
1438
506
173
144
280
143
5439
476
142
165
129
279
234
512
1574
1055
5485
141
1519
309
701
9212
125
307
3155
5247
425
435
4018
542
4253
2283
171
2003
516
383
551
1209
354
8867
764
1222
7390
130
9357
150
512
405
788
1116
1202
304
476
2371
7481
2753
3947
935
381
343
210
681
385
187
2167
795
1102
163
932
1556
381
348
215
681
189
404
1624
683
121
134
587
1047
7966
3592
630
3580
998
856
1774
2384
1735
5405
4557
10166
2434
3976
1256
2202
12017
10186
4374
4648
456
2043
2987
1648
571
575
2930
291
215
101
156
163
2558
381
291
298
144
420
1766
1462
7138
280
2028
2296
10500
4274
2656
141
196
1389
337
3513
910
1784
2576
2770
525
400
229
820
119
5590
397
229
819
119
1473
5317
4783
14920
2504
1884
3413
3929
240
475
155
147
103
932
7337
11579
2684
110
211
151
3378
723
9862
602
7450
147
152
109
151
1733
876
1388
867
378
491
205
1518
476
101
129
158
2129
210
109
214
7478
5104
846
472
575
189
162
208
4621
137
173
1100
560
191
164
104
203
191
2204
701
1888
411
448
1888
313
1535
1676
5389
1247
1513
535
471
147
870
489
157
1209
123
1193
561
177
211
649
194
118
1403
1074
477
360
304
807
916
2168
1473
668
2944
5512
1322
6318
2676
1640
1125
14465
456
6336
2139
2715
7358
14225
7467
9449
9831
2026
6718
3484
1566
539
1148
747
8882
630
262
3248
10372
790
5159
2617
1328
493
3012
3344
593
1518
7771
2740
736
137
243
265
235
2914
205
213
325
545
467
1256
3232
3350
1854
1833
904
1826
2080
869
753
1754
580
133
1417
7337
145
381
343
215
214
383
404
1769
311
295
1052
11757
628
1232
6629
6591
3564
7340
1516
324
9532
1147
5532
409
182
503
1434
286
1880
712
113
415
1191
2298
182
10276
8616
210
5828
680
1326
2723
315
3904
5845
2075
258
1046
3500
251
1062
365
14909
9320
144
5044
308
2195
675
443
1515
7238
437
215
1049
216
277
3113
192
553
11177
1879
971
681
4396
830
550
1636
665
3096
1783
1855
1404
475
939
132
12437
1239
1092
2161
330
3613
7207
1078
332
464
1367
1352
1806
296
119
1715
327
630
326
443
784
326
149
5109
709
1393
653
316
653
364
215
659
8112
5889
370
115
258
175
293
174
100
151
223
197
985
161
953
1316
277
194
183
192
245
1737
272
1815
8959
10174
2881
253
578
160
608
14986
795
2660
488
6244
149
3032
2554
3666
977
979
1681
1792
2954
178
210
480
130
6851
1429
407
179
3715
1865
2801
1099
681
216
6590
458
152
154
803
3574
5452
2508
1641
2032
13677
2510
1716
138
278
5930
11222
2346
3541
2278
6763
3765
1757
2670
7700
745
1186
162
1717
300
698
541
548
1490
948
342
180
13682
1510
342
1883
4632
1642
450
3408
6059
167
130
255
3270
1400
4925
3958
9487
2474
804
233
444
4572
631
5574
910
343
2537
288
336
565
3481
6799
518
166
589
504
9395
2753
5477
8398
1712
155
167
118
146
594
173
101
115
137
2702
283
283
1970
114
1052
188
443
345
773
277
11896
1240
1760
4210
655
124
5965
2230
551
124
1174
684
258
5097
1128
298
507
3505
471
335
265
879
6677
3683
240
3752
2036
3243
3205
9665
2499
469
8201
9475
3282
1913
2376
142
340
385
434
1092
5168
15579
955
4402
662
244
407
1489
2543
1288
3613
2959
197
564
5456
123
507
489
393
425
1125
218
2087
3103
1042
2317
288
1567
1305
626
4121
9566
3474
335
451
121
108
116
106
285
153
176
4817
2723
630
11599
947
508
328
12182
740
958
495
103
182
154
195
157
375
1017
9693
897
106
121
156
116
174
285
153
173
1992
2493
3033
796
6679
2437
4909
2867
607
2574
1029
192
502
9075
5274
4510
1401
109
550
558
1604
127
477
319
1269
180
918
1589
117
558
211
1370
409
1702
176
3245
5114
714
8398
1158
240
449
2328
797
476
331
475
751
6284
5110
1515
4641
669
484
3046
5657
1626
767
2235
111
713
419
620
120
103
226
369
3149
2014
819
3479
3933
2662
1610
7394
236
710
568
2139
746
2260
7481
2428
2733
1926
576
139
5822
141
3967
2768
1715
1361
180
734
466
457
160
791
6837
5080
805
5250
695
8193
886
156
1741
1343
177
560
419
4128
141
4250
15406
1734
501
1471
5081
271
196
452
1399
411
528
1665
5135
12356
131
1077
7776
417
517
3209
6211
1658
898
216
1589
1179
1499
5389
763
106
173
285
140
1908
3080
402
1371
507
286
193
594
322
5215
777
308
722
832
337
13549
837
651
542
9005
295
1640
1378
1411
662
321
533
9291
401
533
2538
4972
1594
401
275
138
278
1685
3916
9124
542
366
153
138
152
275
3159
8108
1256
3007
6801
1206
6828
173
666
7645
3175
126
585
131
1163
685
593
3210
639
158
2017
2870
1561
1320
9694
2004
253
1013
418
509
2045
7429
7970
583
515
440
712
532
468
233
1664
3032
429
803
478
121
2292
1069
109
973
2712
249
7392
4110
1581
2545
396
1069
117
699
1027
2275
571
6598
572
135
4691
172
3297
6618
15355
2912
2614
1409
399
126
169
824
2496
192
157
253
236
141
148
281
116
688
2879
1342
7426
2935
1906
169
236
141
270
282
852
3962
5093
1990
280
595
6082
216
103
118
116
256
121
162
283
103
173
643
2796
361
692
11745
827
176
1380
466
2708
1381
1650
217
134
252
195
110
167
1854
817
189
5566
446
840
132
434
212
1155
119
4682
1153
890
397
1269
1197
282
349
546
5483
3693
4380
581
9484
251
304
1379
570
928
10344
3275
187
328
245
1830
4641
6897
576
588
345
1561
634
4743
2282
2524
642
137
457
5705
3481
1462
765
1766
508
164
410
1387
410
164
504
3923
6543
1482
1571
5135
2449
1535
137
4439
981
2648
1089
458
1462
1668
1280
1005
2779
1484
4169
212
618
702
902
409
535
163
172
561
211
205
1414
1773
186
160
964
158
917
1593
155
239
6563
347
4824
266
173
173
1414
1773
186
286
837
1685
2217
3546
445
565
9535
141
644
1896
1183
163
191
269
287
294
2429
1183
163
191
4071
445
116
121
143
1942
251
355
4025
2056
3071
2293
233
803
11522
7551
7420
5283
488
947
960
2466
1132
176
11797
655
5464
1735
143
6357
561
114
219
108
149
221
156
103
180
643
2794
198
385
172
254
2234
539
4570
1153
891
332
333
1302
1196
349
624
322
1408
4013
580
269
352
1517
2725
15532
7600
3596
3698
124
698
184
192
607
542
1657
6012
233
671
588
345
1565
136
3878
7079
3771
124
1865
1078
458
1316
1713
427
2646
2572
6879
391
567
3414
1985
4232
4298
5392
323
961
653
1408
9492
2634
579
655
190
462
1577
481
174
359
252
476
385
344
6204
2030
1308
177
1133
344
655
6863
108
6854
582
330
7041
3835
7328
2226
1508
214
104
116
223
486
347
2680
214
192
116
223
486
384
2327
343
214
108
116
312
235
395
2684
1484
4030
2264
1268
3892
1234
440
494
666
2114
1003
8196
2074
483
677
1644
417
8934
3635
173
207
394
167
186
332
1767
1301
2149
1838
782
3813
2998
3609
4682
10755
115
5584
4220
6828
1980
2265
2347
617
1482
4727
632
3951
1878
113
483
471
252
477
847
3934
6858
2293
2025
2466
1133
344
655
7420
1070
705
2635
656
1860
353
522
936
1673
119
134
395
284
561
2212
119
134
393
282
3315
764
3808
150
1839
7878
1741
1559
131
2422
1708
7365
4506
2230
3956
554
1011
9483
1973
6142
739
6863
1702
690
12098
1584
760
1259
910
1185
6730
2562
3881
452
5821
1141
496
1126
542
583
192
159
697
124
3699
2327
5179
5592
831
3301
6007
4851
6430
7426
3725
3246
291
2196
1424
3261
1031
1384
1780
4365
129
6727
3886
670
489
4617
3435
984
11445
2158
505
174
505
2025
573
1004
572
568
324
935
670
320
14865
2106
272
14866
631
1797
602
330
3142
2290
923
1087
707
209
351
213
385
466
539
7444
168
3754
2336
174
1538
283
283
522
5350
432
1003
795
2028
5612
837
1337
2103
506
1629
1004
1123
117
421
923
133
1604
532
5796
3345
206
373
533
176
408
623
271
290
1458
208
2240
1981
630
8845
747
4866
1493
296
342
169
218
229
262
258
1507
2126
163
295
1501
320
292
1475
6871
868
1072
1030
241
858
2956
6451
487
2350
478
119
1615
13307
957
102
544
9457
150
1228
641
6833
772
365
682
301
649
245
182
1141
442
392
490
507
316
1483
8444
551
2951
241
375
378
885
1049
1429
2725
6022
3481
1032
5563
1162
2204
242
1633
180
1142
1285
2548
513
131
198
127
185
250
1598
101
6762
142
2920
12101
392
279
585
518
6841
1254
629
1597
126
187
138
164
294
174
223
2126
350
4011
2663
550
2315
248
274
142
115
540
2179
971
949
838
130
122
238
456
452
116
235
289
526
758
161
440
124
1057
150
1860
947
832
237
457
221
198
225
275
544
127
2055
6863
508
7337
2101
527
250
4440
316
507
488
392
445
1126
168
250
794
4007
2354
489
4376
2277
573
7396
835
1082
707
4882
2132
152
1704
7262
2974
644
226
496
3669
124
696
159
192
607
542
1058
4128
7395
460
3754
125
246
1979
270
1399
139
484
672
964
776
144
472
860
132
926
1549
139
484
698
964
776
144
478
860
4995
6851
3487
5391
379
1548
1584
302
1076
5652
10595
4535
5153
23983
1845
2505
318
506
493
396
448
1119
3003
2899
6890
313
203
192
480
297
188
197
118
5590
1117
431
351
476
490
1113
443
392
489
507
318
3386
1109
433
389
490
507
316
4440
3099
1128
447
392
492
507
318
4267
7390
2873
487
2217
467
4268
315
507
491
394
445
1124
5267
1122
437
390
488
507
313
4424
4187
685
4142
418
124
4144
4430
316
508
493
393
443
1120
553
893
1636
317
504
489
392
434
1140
7131
891
2445
355
7414
1210
5266
882
586
5301
1080
3157
127
2122
930
122
7265
845
1125
445
393
490
507
316
4412
7098
383
1011
2890
4211
209
6811
364
370
3645
124
698
184
192
603
542
1661
499
4427
4850
1478
129
425
382
291
1890
587
7663
398
174
954
371
987
180
493
219
194
732
725
100
338
611
2497
103
1337
437
345
617
1953
198
2125
478
342
436
798
932
2536
5542
4326
2569
292
2597
1143
6823
3479
721
9616
9376
1601
11727
810
7845
561
5836
303
131
1407
1357
303
2878
341
6860
938
3186
860
3648
1484
117
1377
243
727
116
3183
250
727
116
1858
3085
2617
393
604
9503
7256
1401
2166
272
1354
2955
3972
5677
2629
14940
3070
1927
3323
111
3498
1403
676
184
974
1881
1900
443
390
1646
3353
13930
5895
3986
430
1264
156
351
871
236
7588
460
564
5038
1865
530
163
211
1887
5009
7308
941
8865
250
1473
137
795
5544
137
799
302
409
189
3233
125
111
254
143
104
229
341
244
272
1530
253
988
6207
788
2667
118
1439
1124
443
392
489
507
316
4441
5066
1102
14989
2211
602
368
958
536
3966
1668
165
596
227
163
3228
165
594
227
163
149
9740
173
1514
115
566
179
514
1153
301
3152
333
2249
1789
4323
3896
839
905
520
813
1342
1872
1093
1093
159
472
2101
1422
11345
682
4720
3610
263
732
293
477
1214
926
2404
6865
6744
330
464
471
341
333
442
371
458
6665
1883
111
9368
1340
5339
4810
5965
1844
764
6825
3973
7269
1896
420
102
2198
542
1425
161
117
402
176
162
4769
370
716
1008
556
477
2711
746
327
1599
363
153
409
4765
409
3603
140
987
6852
3790
1571
7351
1525
497
219
145
581
142
280
291
495
5545
219
145
581
142
280
291
1915
632
352
192
481
6627
1108
857
2264
959
1184
339
475
357
720
118
269
138
301
206
295
333
1255
667
1177
1279
850
1864
1200
5442
451
1385
109
369
173
1852
7393
1923
258
227
281
117
1548
6781
4152
228
118
132
282
117
215
577
483
1219
525
142
231
1398
110
211
924
297
124
209
223
1083
196
168
695
102
191
430
157
944
1536
245
170
328
124
209
224
1083
196
168
695
191
430
3243
4776
1181
9514
7789
4583
9396
5643
2954
991
507
3432
801
568
1454
2776
638
1256
262
216
221
367
3448
14972
2508
8937
3228
172
144
237
555
433
1218
1105
152
112
119
1044
327
332
1575
509
2366
7261
3999
4467
316
507
489
392
446
1124
1268
13183
1127
384
3921
3873
4430
921
298
2245
4358
3244
14935
3791
826
1462
2901
1091
811
608
4116
311
467
1697
634
1405
365
525
769
1137
998
5239
3956
6646
5192
338
1637
6287
648
4709
100
594
3795
1179
572
501
3536
488
171
716
1902
241
285
3980
374
231
368
329
494
1527
1457
1638
5483
4127
232
199
172
4315
393
9129
5733
1998
7581
1662
110
670
696
229
300
594
112
103
3110
254
229
300
594
112
103
1871
4591
514
447
3953
601
3070
2592
1616
542
570
164
602
1407
171
991
4736
362
350
6085
1864
780
3718
780
547
391
3825
4620
172
552
187
742
508
610
124
120
110
3485
2307
5262
4455
244
1036
1778
1885
3939
143
2138
368
449
863
6007
449
861
1913
11943
1832
6139
530
164
560
1101
2494
3445
2536
6027
6205
2751
6647
1223
130
207
1245
4372
1138
902
563
178
966
2504
3314
564
177
966
447
1049
458
388
207
284
303
1958
379
798
1240
723
839
5382
2479
1224
201
180
166
11475
253
1961
7215
485
2991
319
473
159
329
365
312
1918
961
11218
6911
799
1201
679
129
296
195
249
690
7374
549
2047
129
743
10166
581
4015
1577
280
1335
359
373
810
756
1342
11586
12485
3785
899
2981
5174
13591
156
1895
367
950
315
6039
411
217
170
4929
261
107
1124
182
690
1138
278
652
465
450
1677
394
323
510
454
609
2836
669
2736
15364
2575
935
577
330
1458
147
554
296
114
4591
529
664
1772
102
369
11237
112
326
381
9110
1804
1628
6955
1264
535
286
148
405
2453
188
204
544
284
148
402
1990
9615
744
118
1215
1023
7466
642
1068
1323
3938
6158
2717
933
441
6569
1263
14884
6104
3032
385
3899
6464
453
2481
924
1412
474
500
110
5649
229
277
4523
663
5688
154
3246
1902
168
592
208
491
437
1342
321
2250
588
604
3665
1311
533
777
11613
5058
918
145
1865
1397
176
581
217
251
1066
389
236
177
212
1374
2269
6851
2232
1135
1589
453
262
1051
3152
1085
4296
3173
1863
157
153
830
108
362
1077
1483
3462
12280
576
217
369
219
3500
391
408
876
217
369
219
1901
3299
182
118
173
100
203
194
740
2638
968
205
194
742
539
1530
760
1185
3228
621
1269
988
8898
6635
587
1637
213
803
154
2131
343
3089
188
4296
516
457
116
312
2592
233
171
255
519
307
116
312
274
1877
1713
429
7039
6835
7432
477
496
192
328
337
268
4683
897
791
422
121
188
714
189
180
1167
556
192
318
448
430
1442
2330
2843
3669
3749
151
544
484
562
1404
1051
2128
4443
4623
1674
1091
4335
955
13602
858
265
1121
4441
2076
219
945
2198
1007
2560
3939
7531
3391
6417
987
491
1666
2693
558
2497
238
1093
11741
670
5997
6688
115
104
2295
299
368
118
135
180
174
309
266
420
110
100
399
162
561
392
170
196
1097
219
301
368
118
135
135
309
266
419
110
100
399
162
561
392
170
196
2229
560
359
353
5697
706
8355
451
572
322
170
196
1515
155
149
218
159
151
1005
2258
814
2158
1695
2583
816
968
820
303
315
25660
1911
175
218
873
7437
1012
179
194
322
851
1208
885
5979
1518
200
545
351
241
450
177
206
340
309
7190
4795
7340
619
125
238
626
132
9388
450
471
272
257
222
251
1445
1655
1614
118
352
434
306
7461
1951
6832
2394
4832
718
683
1272
951
1651
4169
4385
2324
2339
156
181
217
362
230
295
1123
446
392
489
507
316
4439
4418
14949
8735
129
505
227
1335
1131
144
7407
1264
1200
1857
273
589
3566
361
649
11684
726
545
7371
7358
1652
1484
1952
228
274
424
425
174
419
3174
2626
510
458
612
700
1942
299
683
1476
1044
1309
4329
1045
186
258
2374
3563
467
173
203
221
144
692
382
1815
1168
3747
426
5987
1158
319
1342
10176
11664
393
146
5921
1933
4789
399
115
399
5644
717
4232
7003
1433
175
7397
238
159
184
256
214
555
1946
988
191
6048
7360
449
421
343
4584
379
407
2283
1007
434
178
285
360
159
197
806
747
210
581
1598
984
156
1007
591
178
292
360
159
198
806
747
210
118
581
1406
4260
452
355
160
186
3590
3743
1637
192
2997
7381
1612
1255
1863
2788
679
527
2040
1491
498
534
330
1188
659
151
1596
7735
1658
1563
1244
1685
203
967
4135
505
3651
274
7306
3546
659
2138
1455
235
113
409
139
194
300
1533
580
551
400
142
130
938
4586
4610
356
5481
3558
2866
2702
2498
1281
1198
5141
512
499
101
140
358
216
256
139
487
216
573
487
216
573
128
3159
534
423
316
142
5268
420
174
422
399
453
1423
961
7355
959
7369
7184
1356
442
321
411
298
193
159
123
100
281
569
133
193
7430
135
472
3807
113
1309
341
266
216
957
116
2092
1186
539
246
5608
1611
1055
416
422
438
679
457
288
408
194
1566
328
131
137
2444
2251
4614
3688
6275
380
303
101
769
376
176
144
199
338
151
107
338
2814
9602
264
2666
276
204
222
270
133
536
608
673
9631
311
2530
1994
4721
810
1000
477
1065
1197
1029
1029
3754
231
2898
443
192
108
526
542
213
686
145
227
439
381
753
198
5486
1159
3412
6119
741
3335
6394
15551
9083
2423
1816
14004
5850
778
1955
327
213
316
373
106
377
5491
327
213
329
370
6411
160
237
375
451
1692
5371
1271
1499
120
308
348
1669
861
723
510
9430
266
1074
874
358
858
491
123
120
689
114
639
248
2616
13208
7662
11639
8184
700
5246
3988
7957
576
1218
11106
579
527
867
8953
539
9211
317
2227
1044
1400
156
559
677
341
646
194
371
240
113
329
194
120
302
157
442
487
263
1464
258
348
491
1780
2456
1314
7492
10257
6668
7451
190
316
2413
684
4230
2137
1623
327
428
458
630
945
113
653
108
511
3558
150
1198
5422
2190
658
4592
343
6493
128
710
1333
616
541
192
1759
1234
158
919
126
1551
562
523
189
1560
1467
1124
746
654
2812
4211
14918
5687
2183
2837
3016
393
113
377
2585
666
8740
748
9141
1498
319
327
2730
1091
218
349
376
274
760
3291
3666
2265
900
8773
900
698
3788
888
3099
1106
337
332
1467
621
222
217
336
258
1408
720
308
375
783
412
504
158
192
2825
2449
1556
1634
8056
1733
357
113
1527
1744
273
1394
374
368
496
448
265
508
665
9387
733
237
105
711
114
832
1308
254
3576
472
2054
2325
1299
941
147
707
6820
1180
249
139
463
456
129
190
1542
1421
475
320
225
412
454
2264
318
226
6841
5051
630
8304
747
4447
2150
6956
185
245
936
371
966
191
828
200
779
142
1055
149
1485
1131
1905
100
137
111
342
722
898
2114
167
372
339
878
523
383
696
124
381
9078
6874
4046
470
929
2945
1306
13717
1190
629
755
8659
154
7734
3158
879
2240
566
528
237
1297
1616
4388
1145
474
7608
1081
4218
10950
1206
706
957
467
971
1316
355
764
834
184
165
1747
564
158
216
367
8432
698
4956
451
1509
495
215
212
199
101
3900
4446
1427
1626
869
132
481
1521
220
1541
4624
341
341
341
6511
130
2437
7165
2256
10932
3161
2144
9547
3682
4044
1144
961
4899
4499
349
346
209
161
307
151
5364
363
208
161
104
307
151
1810
922
1860
160
302
283
294
2222
1126
3558
162
546
600
4088
9721
5143
5287
1720
5955
523
149
294
252
140
266
437
2105
1431
7397
8851
6626
480
4490
4386
3031
2150
2520
378
3661
16761
5881
5961
563
1247
4439
316
507
489
265
436
1124
1560
1193
1023
369
446
1072
145
674
6394
204
111
191
225
655
3050
7440
6552
477
318
472
280
298
196
1190
180
917
1600
368
686
276
658
226
309
644
545
318
470
324
278
251
113
191
1189
1560
1781
468
1385
122
127
1714
2881
511
190
230
160
2240
2163
1374
1146
616
8023
9422
582
207
113
474
540
1531
5955
2218
751
144
110
464
127
1800
452
338
130
883
1311
946
147
1752
537
133
8893
8286
700
5254
4866
9467
771
300
145
430
1436
256
590
1371
4613
1888
733
6507
493
486
3609
453
2168
14933
10666
5358
5271
262
1297
2891
351
7445
3082
11219
939
1403
529
100
253
1330
801
324
166
158
956
176
193
939
121
1554
110
526
100
196
1330
867
166
125
956
4301
272
727
969
3961
367
1067
521
2506
6359
124
1169
404
146
521
385
1823
990
1568
9170
4330
10191
4483
589
263
275
289
318
145
717
7434
869
865
663
527
1232
7311
329
487
368
9036
488
1945
110
119
125
112
131
123
124
296
155
250
284
760
477
525
8896
1570
121
119
127
163
123
124
296
185
342
635
699
1965
858
479
6621
10284
822
9169
145
246
394
192
100
547
528
530
307
731
396
164
185
225
1762
181
202
364
9522
13771
3021
340
1541
2248
405
223
231
227
7210
1083
500
2685
479
972
244
1427
1480
1882
3025
866
6410
616
1654
867
118
208
406
377
626
1019
1130
188
416
461
212
1595
614
657
4271
657
2017
7392
885
180
837
325
374
361
624
1018
1131
190
416
461
1404
369
7454
1454
3250
5382
1081
758
2238
9508
1883
881
248
7477
227
371
168
615
1029
2122
186
5506
186
5188
130
1644
1687
219
319
239
1744
891
379
405
817
484
119
257
450
2691
319
1199
3009
2381
775
2780
6049
1391
242
6808
1322
645
204
14751
965
169
348
463
466
736
3543
4679
1038
2309
5753
5259
121
4643
399
962
117
1413
227
235
3254
398
250
207
262
3385
400
353
450
2197
207
485
1005
2132
284
2133
3095
714
8184
250
514
150
582
274
276
870
374
187
569
633
1751
4331
2415
2915
569
3008
722
6828
399
130
1839
367
158
103
361
1113
1457
3670
2920
597
1357
2330
2914
1724
6875
2520
2226
5058
5023
171
148
1194
1351
7401
6127
141
1504
1998
203
812
623
259
4546
3944
5138
445
1332
6448
1788
8173
155
1271
341
1766
982
1331
1334
182
187
423
451
1409
12655
989
6822
1029
4273
9020
733
6857
3226
176
525
272
201
178
255
605
2580
208
5030
3596
219
635
1942
7558
4270
13505
3719
2419
4099
156
263
292
185
2941
7361
10510
4990
539
222
775
5058
553
1613
131
5704
472
2324
1108
1281
3047
735
101
2965
1034
373
160
187
340
348
434
209
925
172
4439
316
506
490
266
446
1124
549
563
1595
923
180
1225
171
233
313
350
445
209
163
917
191
549
564
1405
1217
203
121
1370
922
317
11249
2361
121
224
168
251
1335
495
111
138
556
248
178
363
1180
1513
688
744
390
348
330
848
479
3535
1510
347
106
384
487
321
208
156
5150
10032
1478
2176
142
7415
111
981
9041
3478
1325
263
5410
1842
609
2904
173
453
196
337
674
2123
466
3831
467
1144
3535
600
586
186
1446
112
2944
1450
112
1908
5828
3140
1815
776
780
3197
776
780
4484
121
854
1320
1658
4059
2121
1706
365
6594
527
2775
6488
345
4724
1834
133
6675
2708
1447
292
433
345
1212
121
413
329
492
732
267
161
607
830
1365
434
104
357
2187
183
6053
215
192
231
343
283
121
779
717
316
180
167
364
100
265
1295
410
467
911
1938
115
508
129
623
1233
312
2367
1521
8883
691
115
187
107
506
1281
688
3681
1843
333
310
2228
428
9090
8547
1432
3942
406
1133
436
131
5736
9055
167
3946
5136
2469
1524
136
247
369
275
441
1543
2600
1639
141
423
506
14925
1592
156
110
136
838
1339
479
7071
8543
6913
8434
7517
1697
322
354
3644
409
487
177
483
269
323
374
138
194
182
145
1762
397
1211
310
244
1121
699
177
195
190
7425
169
1260
224
104
217
1917
409
211
417
1064
3619
795
1973
530
3615
5003
1818
13219
468
9058
730
2649
439
12604
4540
335
7251
4045
3218
5688
4809
172
1876
1014
6831
123
5365
7881
2073
4283
4119
727
2439
398
1042
299
830
366
167
165
341
162
439
383
311
1270
797
777
1395
629
558
799
672
327
103
1027
172
499
1001
239
4196
828
1972
178
1661
501
847
4145
450
718
193
342
2816
997
12419
259
582
222
1615
1284
5619
8929
1648
806
1565
412
868
3563
869
1801
887
1623
580
438
541
651
161
1261
275
361
260
1153
176
187
875
113
147
487
1064
241
1565
6065
6404
172
812
751
280
4564
530
1189
297
908
851
5760
942
5092
2195
10233
981
222
989
437
487
382
538
9377
1176
3129
4365
574
4150
738
236
149
9794
4142
377
326
9623
7278
844
113
14915
454
1444
619
428
147
211
611
1104
107
7072
1567
442
436
166
4996
1529
5607
4872
427
231
444
457
1520
1694
931
822
2527
272
151
435
297
429
110
1869
8897
112
107
5681
473
272
351
632
277
584
1468
445
423
9435
109
413
1971
1505
393
233
1012
113
793
316
609
9492
862
246
922
1232
341
642
218
103
13380
528
1677
131
107
253
401
459
104
1901
1739
1532
1262
3601
955
396
342
1470
725
909
181
213
333
263
114
1188
3834
6402
4997
3049
4348
6862
485
3081
177
375
4043
2156
376
3334
4224
5000
765
661
3553
2172
560
5906
1487
9610
2463
5200
3041
1095
474
2233
3475
464
1395
546
554
703
272
2783
676
1237
2675
2946
594
110
1006
105
488
337
143
1711
590
1285
9360
6194
1622
595
8926
2883
4179
924
2163
298
126
230
424
112
878
2360
1334
201
562
3119
1349
2148
1757
7277
759
1234
332
8075
3226
15009
1471
2215
4172
2127
103
288
3277
4463
481
1285
11722
1337
5641
1743
191
847
2238
356
277
338
638
136
547
371
2004
340
4472
1647
2163
7460
158
736
2305
185
194
146
351
158
217
312
2595
782
240
1100
421
9142
638
836
1478
1066
1140
284
215
2661
12980
1386
291
164
228
275
350
246
149
280
453
748
309
624
747
14066
827
472
909
1476
969
5386
1735
2989
14892
639
313
256
9624
1046
840
7289
145
156
622
201
500
538
953
594
1279
1911
8888
1681
1206
410
3734
558
3589
210
1916
336
230
167
344
8991
205
255
159
5593
113
223
391
13945
498
1059
404
5956
1058
405
2750
2265
8624
1512
8939
3949
700
8376
3207
137
282
282
212
187
128
246
13731
395
273
302
316
245
445
572
157
212
399
191
466
1155
1012
3808
1136
4701
3707
2141
6868
5425
1275
3431
336
116
315
4431
142
206
270
180
710
167
261
572
121
730
206
1469
180
110
1023
2412
533
6419
281
769
3398
2204
2681
1772
263
1183
7093
4832
905
3509
257
1000
526
291
348
464
189
4571
3185
4623
720
704
712
101
520
117
1404
1156
440
154
155
433
439
333
102
271
1564
5727
12581
529
7396
9305
340
194
5970
7376
2595
1149
1256
5857
182
541
581
724
396
2793
582
896
230
1180
875
229
164
113
149
910
228
343
1865
742
112
448
131
334
2745
450
724
114
465
137
335
280
8035
1166
927
3074
4197
225
112
8806
318
579
1002
2266
655
153
1001
330
439
163
109
480
1644
1933
8008
12500
9019
1196
578
747
2415
1703
544
741
4941
755
407
2083
1236
235
502
453
472
348
1440
301
303
8289
698
5240
753
685
7395
879
1452
353
1071
253
265
7405
138
138
643
2572
470
262
170
443
321
321
2473
543
802
2173
7363
11116
119
719
9397
1547
1822
2305
1272
704
1833
247
1382
127
830
771
11315
9393
586
104
3631
803
8861
186
187
400
127
752
378
4719
425
239
635
365
428
1252
1432
451
946
368
145
158
896
1968
451
1096
367
145
158
256
1220
674
232
1143
7388
6397
5729
927
232
561
882
231
198
1446
7230
4808
2975
1813
1009
269
203
6123
709
141
3186
15226
5961
2319
176
4455
601
1370
2066
1557
385
123
156
533
512
127
198
581
328
480
170
283
1009
131
2457
572
151
170
283
156
1030
334
220
155
325
604
824
693
139
352
454
510
1268
129
187
336
1232
660
5369
697
8287
1557
139
1257
1646
504
2756
107
243
1268
120
289
425
374
127
888
757
9453
679
2441
176
199
1204
346
748
2441
1437
241
163
348
268
741
3714
1908
966
416
3316
967
417
1424
1173
871
450
352
436
1326
8987
2573
412
125
921
779
9504
599
1097
4619
2472
802
2391
174
2033
1943
1364
2998
8972
1152
9242
1448
700
1458
9356
2737
4342
2369
184
471
304
621
11778
1028
4946
1550
3248
5547
4514
431
6629
160
4698
4456
3360
734
1068
717
951
7354
4044
309
1512
1816
508
141
907
307
1883
278
331
415
162
204
892
1114
207
187
6183
3648
522
1111
297
570
5969
2636
10556
5121
4558
2710
1647
764
453
1541
257
3208
563
103
282
133
201
3004
142
1158
184
493
144
117
346
128
3193
325
728
225
345
145
1872
2601
649
454
427
197
6910
1138
486
387
1078
612
6413
4575
1753
429
405
170
1665
131
5457
158
429
405
169
1665
131
548
158
7696
7536
10545
591
4554
2734
2128
1647
490
453
1562
257
3212
562
338
211
346
163
103
128
3209
1066
295
223
377
147
1875
2600
607
498
7705
486
368
175
1074
610
331
6854
2400
1356
5831
2459
807
7054
630
807
879
9164
215
1176
621
227
232
603
330
1463
486
1279
3326
263
142
574
210
5648
6519
1061
257
600
258
459
148
100
118
2712
345
578
508
118
140
449
342
460
148
199
624
351
578
511
118
140
447
341
457
148
115
1660
144
337
251
582
214
2286
1005
464
365
681
1847
1152
522
9496
699
6848
6296
1098
6779
1970
1568
686
519
124
1192
686
519
124
1190
404
210
519
491
128
1646
932
5627
213
897
541
2654
2798
256
104
122
140
4553
5136
6857
1202
400
171
188
509
454
154
6805
365
829
4682
698
1930
4884
1271
370
829
1876
2786
243
6153
506
2475
427
1457
9301
455
605
212
585
6294
4990
7295
1017
3766
123
9473
1838
427
740
895
2966
4389
3818
3340
9948
200
113
370
407
336
217
640
494
156
1541
357
483
557
1258
211
364
109
217
152
609
189
149
7324
9131
556
6324
6995
103
197
14996
329
1619
1360
1467
202
509
311
9639
3750
5213
161
523
429
471
221
149
148
267
3499
1402
535
537
998
2500
679
179
495
12416
452
105
10490
3990
1611
4364
2318
7290
1490
1486
984
6961
6111
670
1070
2963
2884
4594
209
1738
111
177
1526
197
567
540
716
266
844
1666
970
1329
156
234
7333
117
4685
2555
4183
10360
7482
3219
415
2663
1032
9315
927
122
372
555
187
1997
205
396
1391
150
10343
4575
3553
6241
5093
7376
1723
2332
382
1104
7383
458
944
180
2985
179
4324
279
1706
2922
307
470
7358
240
110
1401
580
2806
5728
1192
915
1417
9433
2884
319
368
375
1004
545
7437
555
299
1159
106
351
1058
1537
928
184
247
527
168
1589
946
180
1159
106
399
1056
1548
928
211
247
346
128
118
1367
1338
3701
1331
1630
935
4582
1635
206
955
419
5068
7324
572
108
9593
6408
2719
1452
1483
1585
2905
3443
2898
243
1161
2556
1735
553
188
103
401
596
640
233
14955
1028
692
542
210
135
116
223
293
248
3011
171
487
901
145
7472
326
11239
2458
112
223
239
8295
7322
3588
7465
589
8070
15571
6802
1182
114
209
245
1421
7357
5469
441
2295
115
3111
451
1054
254
3072
15547
541
151
168
443
792
465
8945
374
127
153
1286
168
821
512
181
321
1605
3260
4084
471
1085
2651
6919
6714
626
675
803
633
4920
6548
600
214
258
891
2448
1577
2018
723
273
103
1049
3154
189
121
329
305
1852
691
171
219
173
111
2103
1924
262
298
3586
3728
7368
432
282
347
347
6483
663
349
1402
341
8921
1052
3475
13695
1015
1162
747
2243
245
228
9518
4760
208
323
314
1532
432
1162
521
500
243
208
409
782
313
461
2213
4264
315
720
433
1887
1710
238
755
333
696
448
3037
608
521
264
1382
411
4695
341
355
6493
1076
300
306
202
159
130
1230
831
195
239
801
193
357
711
101
517
110
298
3746
4516
7792
3930
1300
279
3296
901
829
1934
485
11464
145
611
206
1251
1973
616
723
1312
1163
738
2102
2413
1420
487
854
165
5618
487
854
576
1605
1611
1649
141
189
436
2330
215
396
256
366
138
332
188
1138
5568
891
594
850
192
1087
8110
700
5438
820
2013
1162
207
475
407
249
922
1285
319
614
214
602
385
285
912
1541
133
3078
242
372
115
119
586
9400
6617
868
322
624
217
152
236
611
8008
857
192
1463
155
1675
1570
1164
3370
317
424
401
326
147
160
6268
2950
10856
5287
464
1190
2636
9547
173
6017
8867
4338
515
782
1887
878
547
326
7994
1363
210
7343
1270
3805
1560
6569
353
344
4739
916
196
362
274
723
120
645
537
120
615
4122
1356
875
526
385
4059
476
125
346
100
249
3923
804
488
240
1373
246
150
393
978
9593
1201
497
177
207
2717
760
813
564
2578
353
639
520
812
107
766
608
6868
9005
8290
703
5422
5081
4689
2141
1549
320
291
1138
6665
1722
2451
2457
3101
878
1424
1822
1048
1377
745
3313
584
276
221
1238
100
7449
371
1316
7551
1987
6088
285
551
215
967
401
331
388
226
216
674
553
1396
187
2282
537
501
506
268
121
1637
127
131
123
102
427
651
1164
1286
705
5539
573
124
1179
237
652
863
540
5482
582
164
287
175
1019
334
488
357
2961
3332
2956
4687
6582
1563
4608
494
3358
1404
413
930
677
243
320
1963
6172
7596
1178
1485
4822
4544
2330
177
1341
653
6202
1785
495
347
1004
7535
282
4938
3558
133
1426
395
337
7850
1437
394
337
1441
3528
478
875
2805
2931
650
2331
1711
178
4820
7595
205
3627
2036
1613
1401
803
903
719
8803
675
1030
4089
8672
4406
9021
1804
1541
241
5185
1083
379
723
273
167
317
5468
1526
112
1560
4550
112
1560
114
137
143
144
434
429
1823
2939
662
1988
1643
3503
1656
214
193
494
382
169
2417
214
134
493
372
4000
1117
370
118
100
8467
700
4193
9375
1154
307
268
382
2226
2715
275
670
168
140
2098
163
852
9078
1024
367
316
253
155
617
5045
7304
470
221
3178
153
5817
223
215
109
611
783
2423
194
255
902
462
611
783
1893
1481
397
147
199
246
156
172
198
178
1225
2466
515
115
379
153
1713
546
753
223
316
4777
130
169
4617
7411
1923
6864
3019
1657
202
196
252
199
198
246
421
6793
4430
626
7307
3880
822
347
240
134
248
162
1827
6579
1234
915
4938
362
283
294
178
230
383
243
140
1228
197
1681
132
167
183
435
235
218
278
504
187
531
2841
603
570
113
128
221
1334
4004
141
7189
2613
112
1159
113
222
6884
2728
3992
1380
1138
4016
790
491
948
1952
1482
1716
7823
1704
457
178
1248
185
844
1568
2487
2184
1268
320
1310
5480
9687
3930
1511
114
171
620
370
155
396
427
7399
496
427
187
712
1598
6785
178
534
536
1524
10811
839
659
1566
605
1571
1882
411
100
216
2731
205
2629
374
183
1009
108
841
216
175
2126
121
1261
688
534
11542
1830
585
596
276
264
250
1357
470
5829
138
9019
124
129
583
542
707
9332
321
708
368
2210
9608
526
171
187
125
107
347
221
13583
535
448
354
209
5606
215
535
13467
13541
316
321
2015
396
9587
140
1117
417
274
539
561
185
1112
3378
221
1796
2952
662
101
151
114
1185
1844
473
379
938
248
204
171
1197
419
665
1754
3569
3146
6371
5315
798
1233
419
644
377
152
1406
1553
508
509
234
207
1051
352
303
117
2358
4493
2786
176
319
304
3305
130
2633
116
3236
999
6012
457
8150
700
269
362
556
4694
176
262
150
133
333
356
2451
3060
897
581
570
8214
581
2550
2655
614
5571
2171
1311
1272
1629
119
118
1239
1369
6801
5610
2575
1331
8988
1492
2085
4008
1134
3580
3220
2484
1281
1002
168
653
479
453
214
1556
204
934
398
168
574
231
220
1923
1543
213
574
1896
1340
426
827
478
454
1404
295
976
9400
1507
674
4597
433
1170
535
6641
1138
2455
357
582
2767
231
2607
4722
11397
1036
261
100
216
487
8918
2086
206
573
122
940
152
3405
286
244
573
355
182
2429
172
101
12850
174
301
374
116
119
457
8749
180
1645
1988
7544
8101
3900
404
236
184
120
274
211
134
110
130
354
800
1744
623
648
531
2000
11294
3077
3685
370
119
2721
423
4560
292
265
391
318
581
407
456
102
138
324
776
109
147
861
480
355
1469
344
673
2158
419
13124
1673
4987
2984
1853
153
101
156
618
175
239
214
329
199
656
474
2308
208
664
4778
4823
7023
8852
8357
297
277
5365
4336
788
13852
13425
2305
2062
4022
524
328
1506
584
1101
3391
3936
4789
2519
131
4132
3111
1154
224
143
149
577
9399
915
809
13375
1228
530
486
7374
1338
761
5542
5022
207
917
1006
453
423
113
422
138
4693
405
247
109
1444
1259
237
121
384
662
505
1993
2911
2638
775
187
648
1040
9015
1868
2377
710
2344
2288
7344
866
5657
702
8266
6013
1791
1528
101
1254
1996
166
115
206
117
539
382
5744
326
322
365
282
185
8264
12252
1371
1788
255
7806
1005
7257
3734
156
1401
2360
7468
713
1945
748
1198
2758
4562
4756
268
5854
216
210
320
279
392
217
178
503
4604
343
343
6567
4690
221
200
306
230
280
394
394
181
1844
1270
3717
1913
1465
7033
13792
6301
14930
1725
7467
623
1166
166
103
108
162
111
225
254
140
526
829
2257
721
515
1595
291
189
848
9502
468
7401
1722
334
2663
2329
11744
1929
3043
2491
207
1241
215
12559
1594
352
557
2666
889
1748
6618
13520
1649
502
361
3439
3924
1309
185
1056
140
389
131
174
187
711
1933
5038
9165
8831
1142
1322
287
247
384
580
135
597
624
5673
135
597
2077
189
187
321
659
109
714
1748
1491
373
4161
3311
920
515
113
132
704
310
956
2254
137
420
307
272
156
204
111
157
2706
725
124
1140
685
725
12098
6354
1746
6724
163
7299
4854
2085
167
286
353
136
217
388
289
106
371
328
4233
11716
5367
527
245
258
1038
187
542
258
1286
354
2530
909
170
210
930
4234
5553
2651
1783
2872
166
992
1881
201
127
233
2023
321
247
255
186
921
858
1136
1437
1144
453
839
597
107
639
747
535
164
684
13891
979
866
9411
221
478
384
158
243
298
695
814
5138
572
8940
401
138
293
884
726
114
9480
944
445
467
714
350
363
2261
1031
1597
669
731
2026
669
446
1070
291
304
681
170
322
967
678
1607
7338
917
1174
1470
311
3548
9748
1052
6469
1491
138
134
205
315
2407
684
648
278
108
207
206
205
321
397
114
535
901
207
453
342
120
1648
411
515
1715
575
605
821
485
1412
214
233
232
6603
580
1883
132
107
384
4032
947
325
213
227
220
120
1642
113
1320
118
316
258
106
794
1508
1553
2327
200
2651
1704
479
845
2523
1914
382
149
139
260
4590
877
1913
405
149
139
236
546
2946
423
4604
434
309
284
131
368
123
1939
242
323
239
269
2171
306
346
100
2522
11712
11222
102
220
204
151
813
9029
2993
5757
259
100
269
1551
103
232
1872
1139
3466
3691
344
1071
1943
540
4583
5473
3078
131
707
1657
6172
521
1495
224
656
104
1504
573
340
399
205
304
156
215
1191
2724
9313
2311
1585
557
340
397
299
186
981
107
140
211
5099
9080
765
731
807
116
650
2970
1363
3835
5619
4192
247
207
3408
409
281
2243
710
9633
11777
13821
2474
3817
221
8726
1307
457
361
464
1441
242
162
170
150
278
306
354
154
296
172
127
132
168
1378
3257
360
147
297
172
127
176
1378
420
977
14171
9823
687
2036
1810
619
2483
454
2793
211
3431
493
944
2095
126
888
136
255
461
290
464
611
388
474
2576
597
221
357
177
366
109
502
2734
331
1056
121
1023
6677
12506
7516
388
177
368
133
243
531
1938
1823
889
609
7416
2928
1213
1567
4394
2282
8610
2161
995
1431
9489
514
2062
259
391
208
251
1884
177
144
1465
504
114
193
2278
268
305
4566
1481
6394
240
2332
5418
703
683
7168
833
8247
1071
2821
302
208
507
3240
3617
1672
540
5521
249
540
112
8606
3474
242
301
201
506
464
2415
7244
122
643
367
266
651
846
364
110
199
1233
2896
1207
4514
1164
1881
1068
5553
233
247
1004
6725
1263
162
1326
499
128
405
135
821
328
5839
2131
1758
133
106
150
415
620
435
8894
2291
1745
9260
159
1604
2496
1874
5023
2975
3081
2560
119
3004
672
7763
2663
5029
829
4586
7455
3603
4476
9180
4557
301
323
204
165
184
327
434
151
405
659
399
712
1761
1843
1216
264
317
197
1360
3248
1101
5296
174
444
9072
383
155
1960
101
128
149
383
117
427
337
2821
3687
4158
8811
800
369
3092
2814
442
14031
154
730
1057
755
936
3741
573
3625
543
318
215
210
477
890
4557
4444
3098
329
296
264
3572
516
103
173
1667
164
3390
162
446
477
3791
804
11677
6559
2698
13914
972
934
2300
241
241
192
547
3737
4639
314
642
574
446
1628
131
6180
2763
158
276
9482
1617
1649
5696
6144
9406
508
2328
1060
419
627
8299
480
847
2471
430
723
1664
1896
136
231
3497
2492
2163
116
1065
183
472
9937
1449
1202
1489
210
150
777
129
244
141
413
193
218
237
154
2758
512
169
313
474
365
2792
344
1296
176
323
162
209
1121
185
575
566
161
1593
983
183
1297
176
321
162
209
1120
185
575
566
161
1403
6371
416
253
142
5205
696
7909
9382
7330
829
109
153
115
1053
408
178
159
169
312
416
114
1016
485
272
136
100
111
349
150
515
191
253
1449
4429
1406
162
2724
468
1210
9181
111
151
111
222
195
152
139
1547
545
769
2487
1936
5886
547
8934
8478
190
102
788
5012
13951
2086
4447
7369
10542
7983
2111
12476
1368
15018
791
545
441
869
1621
6803
273
631
309
219
1034
5214
116
439
420
1097
803
169
230
2633
125
156
157
430
2167
499
427
184
156
136
147
162
430
245
2431
499
427
185
156
157
167
4723
830
709
5630
414
384
8284
506
1924
339
139
134
13919
391
566
547
9050
1104
9380
101
1643
2337
7308
3024
969
2256
3522
1393
363
917
191
1130
2639
1170
499
426
822
230
936
1000
286
642
1771
787
681
262
3620
364
357
239
1475
1841
128
217
220
1038
106
9362
140
539
1064
1026
4124
291
14470
936
106
143
128
1270
1322
1783
321
337
116
201
436
258
185
3126
402
684
1510
4684
5773
7161
202
2225
2043
1187
702
192
414
138
331
165
242
157
174
136
274
185
112
4545
833
13732
277
9205
13707
5975
725
324
910
479
1152
768
3414
1666
430
14178
2290
172
424
732
9339
8628
1081
374
1101
575
335
7264
7428
755
933
525
4724
717
409
1554
2749
6240
399
113
281
548
271
1177
740
3614
200
668
7363
1970
992
283
283
968
685
2105
2026
1180
206
122
135
4658
2873
2778
6746
382
5550
375
1658
280
5694
6797
6063
1239
2293
1279
725
352
518
5401
4163
404
285
311
999
419
154
1321
162
197
727
721
579
249
257
372
5136
5780
1264
1816
1979
573
242
240
137
1758
2001
2931
319
2676
2179
9074
559
1192
891
471
13691
118
4910
585
920
9136
262
568
233
388
318
1861
920
3612
920
604
218
120
137
2640
103
276
406
187
143
120
727
616
487
109
3298
297
7418
8958
522
466
3692
398
1192
173
447
451
1843
403
834
1510
863
103
237
222
222
284
206
251
836
874
839
1957
1206
446
613
4091
1018
128
428
151
217
195
1076
5636
8882
765
188
1081
1968
264
426
214
105
839
202
1554
380
325
3332
3411
9007
1211
2062
177
202
165
1056
5687
177
202
165
1045
480
9360
1672
208
3625
2363
9093
320
1823
340
213
160
150
272
366
414
13386
3986
422
634
400
2643
1046
4418
1504
9418
2739
7391
5122
115
616
431
361
188
194
6178
7174
3167
1209
149
1452
2924
7353
1251
6824
5355
668
371
633
2241
335
1424
1314
689
966
119
1168
627
233
215
131
148
191
290
552
159
436
428
623
301
165
673
129
1027
215
126
263
165
551
189
181
364
159
896
636
626
129
1029
726
627
162
215
201
441
129
239
552
105
5178
711
1030
1415
8464
310
4237
9329
4718
1112
1778
8291
159
896
623
673
653
1735
868
8015
1094
283
382
725
626
145
215
201
552
401
420
1319
1101
333
403
131
371
254
256
152
812
134
3697
1177
2993
5720
684
9572
1023
224
5934
2237
1166
4957
6370
2197
1980
5173
695
3439
1400
443
426
183
177
1170
287
484
1196
158
973
1552
154
405
124
211
231
177
1170
287
484
1196
4819
675
152
1897
530
296
170
229
1404
2367
1086
239
714
2092
5175
692
1217
1401
365
643
316
178
832
130
204
249
591
232
651
180
919
254
1302
365
643
316
174
832
131
203
249
591
232
650
7193
138
1961
7557
3880
3823
2579
2785
219
668
640
1273
1273
187
121
208
152
240
238
14765
7153
198
127
119
199
716
144
105
1361
2277
8949
3662
8200
9140
6704
480
256
1290
9265
4011
2084
9526
889
2931
10705
1092
221
115
180
296
144
126
208
150
124
270
194
2125
14949
2810
2641
997
8858
122
108
153
127
270
190
1769
1378
2265
2298
311
970
1522
7771
2289
856
750
273
102
7505
541
131
616
3201
3372
321
486
1764
12546
874
9062
3964
7446
1237
14983
760
2543
185
267
148
508
125
7445
191
156
141
1229
3433
166
4826
461
1072
730
449
2916
1147
2416
390
916
763
120
326
965
282
110
428
361
1418
284
929
189
532
400
137
111
187
516
112
151
1231
782
4151
2222
1020
1062
605
9101
5216
2246
2667
4805
1884
535
250
493
5489
462
183
137
263
569
360
100
227
894
104
147
110
617
680
303
1113
4944
2145
626
1860
1549
10460
391
929
1014
4349
3049
5796
345
2308
1039
1008
353
237
342
459
578
271
614
154
472
192
115
439
1396
987
5277
4008
8956
8200
1059
391
1513
182
155
277
3977
136
185
277
251
1389
191
9432
3150
3815
183
138
185
248
222
1452
504
133
701
136
686
158
103
120
305
245
312
216
230
2205
7221
367
194
393
534
120
3899
1444
557
809
353
121
652
2124
557
355
458
352
121
5281
6355
5460
278
157
1118
1434
286
559
532
9215
1218
4016
1271
103
269
532
509
503
126
499
271
3115
1259
275
2985
1929
2739
8541
6287
8986
2626
5361
860
437
507
3326
106
109
506
303
128
235
1133
233
2790
9983
300
1565
1460
7887
1174
204
4041
2054
590
248
1059
938
2548
3182
2160
361
378
7261
833
2773
14922
5564
13040
265
3556
443
125
110
2400
895
1123
443
119
110
2400
2720
471
1120
441
119
110
1887
482
1555
1231
2084
1049
447
432
15123
9393
458
1664
13636
6328
5469
449
377
182
360
272
109
486
468
197
950
260
232
346
105
315
331
283
13699
207
427
177
136
156
517
175
392
7867
3573
10326
559
1878
8482
465
218
1104
886
444
116
168
318
487
1417
656
238
432
219
482
475
3195
199
269
1064
395
469
147
162
480
296
269
318
337
251
150
13344
1066
7412
3553
319
576
9170
2208
6090
2416
752
114
1027
210
1659
2293
193
3798
2530
2363
9399
11063
1944
738
9942
7363
5047
376
869
13358
811
1066
127
9197
1495
168
388
1262
266
437
1077
215
239
796
173
114
104
127
3365
750
373
492
9008
244
1281
215
316
173
114
108
1315
102
757
161
653
667
6615
424
1051
634
638
4268
357
1410
1087
1658
7276
344
258
446
322
9382
5985
1365
1115
657
114
1628
558
1125
680
271
3080
417
5133
4511
7438
18969
648
178
8933
6893
7074
969
132
1577
351
105
523
480
157
202
137
806
201
677
1401
9660
2709
1268
137
1413
101
850
521
233
1158
121
174
14958
379
106
559
168
1998
493
1090
574
1291
416
1648
2482
1950
226
186
2813
4853
5416
8865
1901
784
493
2487
359
6481
343
2225
4196
131
5640
947
564
692
1062
3069
2142
2038
1050
2284
139
420
105
340
514
190
5423
1463
336
501
815
573
4647
754
573
569
11906
2475
369
514
1482
227
103
128
117
147
148
915
378
590
274
1400
1027
4923
1961
201
241
167
657
588
151
2603
11963
6803
2794
4546
257
426
342
142
625
626
699
853
203
174
277
736
820
2738
203
251
173
283
804
394
1066
1448
6225
926
4763
7472
3063
3089
1495
2377
964
4966
3496
927
824
1461
313
955
1056
2718
4287
1469
836
5573
836
519
1093
1028
2060
5180
3948
5236
4479
843
381
475
1296
1518
1040
14969
115
127
1210
909
2615
855
1484
2185
3448
4609
7222
3659
4693
4976
4227
5363
135
282
783
112
1150
547
1001
1703
3097
1641
8961
1133
5039
698
4877
751
173
840
112
1021
204
1097
1142
560
143
455
182
4752
9185
4117
451
184
439
415
494
1039
2524
103
113
497
2894
390
106
496
1890
1046
1779
5789
9461
1673
179
197
114
131
117
729
722
620
342
827
1218
680
230
1307
2008
122
394
100
303
220
368
243
105
109
148
3072
5198
6205
3865
8374
431
9465
174
540
6869
160
362
243
131
109
288
312
342
1456
193
1229
7839
1311
1460
2283
7145
120
952
5484
1719
1833
325
1363
1634
3838
1203
3530
148
259
980
318
8964
14616
4056
7271
351
508
333
126
257
172
523
1378
129
178
593
249
315
252
121
3824
898
594
1898
385
553
3326
4409
284
460
102
7801
2903
1448
482
420
112
1788
133
224
298
6473
7396
1625
703
5321
308
112
1446
140
703
1451
317
703
1065
8123
317
703
1064
409
165
6416
6747
599
669
347
563
190
236
204
246
4432
249
338
612
177
771
374
1140
448
357
489
522
316
4451
9243
2924
585
930
4420
312
1233
2113
123
187
5979
520
124
1172
404
239
520
2778
225
389
2682
397
172
863
2213
1699
165
539
431
959
9352
1164
149
102
315
2681
1920
838
574
7285
5060
2270
844
886
108
1373
422
1770
886
108
1373
1450
7377
1501
189
443
960
235
716
139
6653
359
357
462
4368
1564
111
539
475
5043
2204
341
576
361
1875
204
394
1472
244
217
470
108
8485
416
1428
3803
4786
114
161
332
189
694
240
111
694
1995
4335
7436
1357
9237
1770
470
1854
1452
948
492
3653
718
247
112
1659
1829
2779
509
3115
11343
3629
450
255
8977
437
4002
235
6882
2966
191
571
9470
946
3095
135
2509
2882
1750
1097
615
336
1458
1101
2542
11469
9368
3280
3185
11424
2070
162
686
1349
531
579
563
245
1163
9490
2269
746
114
291
1219
244
419
536
729
431
489
1456
642
337
8215
1456
643
337
1450
887
3911
124
9838
1798
970
295
6463
2233
678
820
186
288
2037
137
199
1521
2390
3036
1836
2103
1695
147
219
107
140
573
1850
235
143
9278
156
193
589
325
319
166
287
219
368
792
445
310
187
135
124
171
284
179
1653
8789
2085
634
1082
379
3190
821
521
395
518
7401
14487
253
527
214
142
567
125
582
4644
2541
4805
4472
4455
3579
500
171
187
161
1316
4286
8967
8949
8861
690
880
830
771
189
326
373
175
181
213
1111
1708
8474
3405
9444
831
1202
12189
1554
1736
2102
468
3829
468
3829
468
2952
479
348
695
2994
8956
10728
317
158
344
672
337
1346
537
915
411
2494
638
910
823
428
2462
865
2156
1694
13026
740
662
3095
113
3371
1977
123
432
156
541
718
207
1234
215
215
1992
1225
1255
163
2104
147
493
210
334
271
216
606
133
143
172
256
550
691
1161
121
232
1800
880
197
1517
186
528
612
240
2942
106
813
192
1383
1620
4060
5141
2655
2542
7354
2669
7209
9342
1662
10599
6359
4800
655
883
9021
384
608
295
2668
1137
1412
1289
920
13739
7016
1093
274
1307
861
534
1321
1167
4902
1227
200
1775
8868
101
1058
7481
1830
1094
174
742
642
229
1216
617
4558
8938
406
131
6122
4206
622
466
684
876
683
1365
666
471
9434
1038
684
141
1104
602
7452
3610
1072
319
132
4909
3772
130
764
329
211
162
198
251
417
185
1894
905
5858
1676
285
734
1042
9363
869
4863
9925
1699
1259
114
107
251
189
352
343
404
1432
217
425
171
1588
926
184
1249
270
251
185
355
346
407
1420
216
425
171
1398
5540
1541
562
261
5942
9856
1904
1004
3748
485
1021
2373
1005
608
1889
6052
170
9344
1122
9324
10126
128
200
2992
417
399
182
199
1060
8125
2837
8915
3178
1328
7356
1523
2927
135
1660
163
585
169
543
392
239
2290
163
586
169
494
678
1008
199
116
120
111
3704
1763
2622
2255
402
9621
402
1597
4885
1054
1457
497
1699
567
592
1653
672
168
230
1010
353
435
791
4063
4453
972
9419
2640
7848
700
5226
499
5865
2861
3095
11553
3229
2711
4138
2699
216
559
133
213
1005
6058
216
565
346
1006
469
2026
6624
616
3464
3895
124
9662
422
865
1495
1522
480
180
344
665
391
457
2043
504
180
324
387
11773
249
370
1077
525
461
453
341
148
163
295
5482
366
1886
462
249
2198
366
1879
464
317
134
154
242
1426
6277
863
2214
736
841
156
153
162
168
296
208
1021
349
2436
854
372
107
112
1364
2139
1083
373
145
243
103
232
1777
103
2556
283
104
185
547
144
2222
1503
636
601
609
446
1082
726
3231
1256
1195
155
350
8022
351
969
613
8820
873
3459
942
281
101
139
204
321
732
7375
1053
1262
560
514
252
344
12284
481
1065
3347
2698
3587
1484
696
124
481
3581
200
1261
8924
1491
1039
4852
325
4694
3920
1042
347
256
299
238
188
480
144
248
106
122
112
155
1957
104
378
209
526
3941
7298
4980
3371
850
509
232
1721
303
856
291
269
1908
163
494
722
843
5321
167
278
205
161
155
1942
4427
4180
1411
672
412
1162
1722
379
453
1421
177
503
2894
4677
131
450
470
475
1180
7151
106
362
6194
505
109
4390
308
211
1757
14963
417
2645
480
545
2161
579
549
962
524
555
1067
524
1880
185
213
101
519
193
111
1403
338
151
3209
152
4431
472
625
122
436
8705
5941
3835
13702
4502
698
4964
254
2703
190
7500
7218
991
4989
4730
6992
1760
2590
4042
1441
391
1272
6972
1204
332
109
632
2065
271
1614
556
124
327
344
219
8778
116
116
103
269
1212
7211
3588
1465
464
738
166
1072
5389
478
6643
6524
711
3724
3672
262
549
387
216
658
164
150
168
468
377
1227
251
172
276
226
261
373
165
124
149
197
304
1020
480
1671
1236
2571
484
244
670
142
315
440
2843
3674
444
1015
656
8905
1544
370
356
133
1183
179
1350
1218
750
734
169
103
1217
13676
4295
1304
4978
697
301
7334
6601
8938
724
7931
8104
3892
168
112
267
278
139
313
405
648
1851
3521
132
228
622
241
429
169
537
161
7560
1607
142
488
209
1005
333
131
101
511
1880
1287
13814
1559
532
749
1558
2155
9252
184
5654
898
2543
545
5141
3942
228
5119
9246
302
4945
2610
521
894
4165
1275
4729
207
1028
515
718
445
193
383
223
2192
747
7059
11805
1825
1067
452
948
120
1883
101
123
505
447
118
522
574
1486
2692
3736
2945
9617
5603
6315
2527
322
288
238
670
204
174
1096
5259
125
178
436
1681
2163
614
2197
861
495
623
383
895
1118
3687
12778
673
7374
1516
1121
4355
427
599
2157
132
295
240
231
169
1015
1781
153
364
2646
3721
192
115
1542
3245
10534
827
8910
1503
1468
2231
364
820
7265
698
2235
258
1262
3725
3562
904
518
453
3283
2724
1935
4892
372
1867
432
883
622
547
716
320
1628
609
338
809
111
370
3217
4340
108
490
211
204
1654
852
107
468
419
1031
3549
434
1031
1887
1418
454
304
332
5687
779
169
152
5857
773
616
4040
5285
548
629
10739
155
5558
1356
3647
130
1095
168
2810
588
1745
3465
3286
3946
168
108
9437
451
238
359
6490
355
358
355
4732
1160
124
522
944
135
1127
886
106
136
195
190
188
213
144
7366
186
162
168
151
242
1907
2947
5386
1459
186
162
159
151
242
1907
2947
5345
1447
186
162
158
151
242
1906
2947
6863
767
3788
366
914
1298
149
247
165
434
128
780
661
880
133
542
139
642
197
976
389
579
185
367
263
101
405
1409
361
309
376
1916
400
434
516
7435
221
1909
352
3716
371
453
228
1422
13699
561
7171
2270
4262
14984
2715
9397
294
578
553
109
1821
946
959
119
233
245
165
3055
477
1345
7156
2036
1013
1329
2287
8945
4835
2078
792
128
135
101
4352
932
5716
279
665
5484
1318
1763
916
895
106
145
161
151
1488
531
1898
133
130
145
140
283
378
1029
310
3017
159
8197
6024
2586
1870
129
116
285
165
3850
6899
15528
366
2654
886
5901
371
1121
138
479
478
2380
4345
4033
485
3188
163
7356
1425
351
1187
448
7283
4992
8070
583
170
201
116
188
433
749
607
4128
1721
278
106
204
117
5589
2796
478
1716
176
234
7349
207
133
875
300
219
157
6462
4238
218
473
1910
303
151
5265
121
198
946
921
344
475
131
2246
262
448
14878
7909
12159
4924
2806
201
1896
306
2365
1875
151
156
454
1408
1922
6552
347
4729
12006
347
958
277
12368
250
747
157
306
248
320
248
7413
782
162
396
1726
1360
371
136
134
1517
5328
1517
1907
3817
3281
1454
174
580
505
220
130
2107
141
197
977
5881
4565
2648
553
754
266
5619
755
266
1527
12307
9758
328
4522
7560
1888
3419
112
320
370
230
120
134
117
115
128
216
194
185
252
1401
399
257
312
1632
458
779
192
336
7254
2132
2565
3604
382
396
203
419
1299
168
127
161
168
206
317
305
310
222
280
110
346
3307
515
212
234
783
317
189
109
205
236
2329
175
266
113
208
197
2882
188
211
159
175
266
216
113
157
202
271
341
1752
1729
1424
981
1454
9044
1636
1794
813
106
8226
3453
8998
1715
142
7356
2807
6969
2410
348
1857
1868
160
347
470
226
437
215
214
507
144
1075
357
416
122
2920
987
158
103
346
422
107
476
440
212
268
204
280
167
389
532
206
1154
154
738
308
390
505
321
137
167
679
1702
1455
380
2499
1453
620
446
477
212
1701
102
438
6775
1697
1468
1371
2694
2502
1453
317
403
1407
107
3889
9396
150
1797
2670
657
3602
7318
5329
292
195
259
266
172
117
166
9407
1301
3774
283
261
283
172
115
168
1379
418
9488
238
261
261
330
114
168
774
3963
257
1008
418
3256
886
712
4753
351
352
2200
3896
1071
143
107
261
342
354
114
1886
101
863
1446
458
1699
2698
181
193
462
492
197
1467
3963
3670
180
175
899
266
591
156
122
7207
4831
2373
478
337
453
441
558
216
686
227
3297
315
412
2440
2391
456
379
2678
1826
621
106
1577
1595
342
586
108
4049
514
180
479
966
235
716
9592
135
339
7527
2450
4942
1935
7094
5895
606
2468
2545
14981
1231
1792
1209
463
2455
199
241
377
716
1868
345
1236
164
118
2515
516
210
1403
4024
589
1035
324
1089
9151
1264
539
101
348
2235
7457
1635
4621
3320
1656
104
149
150
853
160
5497
254
104
149
150
853
159
220
205
5877
122
281
222
447
127
174
416
601
423
1470
400
135
384
309
332
163
194
128
400
288
860
1103
671
1448
508
627
266
259
250
711
122
1626
8224
6438
3006
1233
4732
347
162
855
1028
366
104
1079
735
1532
1028
366
104
1079
6099
1401
2088
245
303
882
210
2391
313
228
180
170
284
999
1429
233
379
807
168
229
4194
138
185
115
6802
2960
1936
4981
11706
2442
2051
513
4885
7512
707
4705
8979
2488
466
1147
9104
2565
2172
13581
8301
1551
1090
7409
6744
1644
486
2845
440
186
184
652
313
11675
3372
651
2430
3554
8364
222
5111
700
8202
1526
521
1984
1509
1469
1833
688
2609
687
2310
134
2059
10730
14964
310
6257
10381
4878
8777
275
261
1367
217
175
453
242
166
118
1081
180
881
115
1591
217
627
242
166
9626
1014
1563
246
5523
1876
1204
3242
1861
175
6909
2677
1318
3279
2091
244
2223
284
297
125
245
144
8864
6927
1230
179
561
532
322
230
115
1035
388
3086
216
564
263
670
331
1446
884
248
194
123
816
5756
11498
4359
576
206
1058
745
238
2458
371
382
162
126
678
634
466
153
128
143
3275
2321
964
9015
1055
397
663
187
715
104
379
277
231
138
128
120
1067
468
4525
125
114
262
1436
893
3220
322
7371
3988
4161
12326
2039
172
573
1625
6569
497
3091
2245
303
459
400
537
535
483
477
458
4226
1727
1833
442
1405
693
187
570
282
2783
9475
5223
1023
812
1350
2025
2912
268
238
340
881
123
151
588
1033
7281
534
106
133
248
238
145
114
3181
421
1417
2486
4402
9593
2374
158
11976
1820
8947
7326
1963
1873
1473
315
644
856
274
1192
246
250
210
127
293
7397
1779
2015
799
1137
1118
167
133
212
1402
266
2266
361
609
645
531
356
2310
1247
369
209
1057
1646
716
1663
2218
1202
412
210
804
111
204
256
710
1076
1419
155
189
993
197
1557
210
802
113
182
223
570
753
597
1413
223
173
4025
281
1654
566
402
170
1722
385
8910
204
13652
242
882
321
229
2473
432
463
374
5309
3913
5303
101
315
668
1446
4332
784
1458
1603
28663
189
319
495
276
136
128
669
175
972
5341
11686
3591
917
561
314
355
175
926
111
1110
2370
4364
1015
2029
7101
1599
7427
1379
113
125
108
177
445
478
189
202
346
530
142
371
7708
4385
789
182
1347
827
4030
418
144
12393
5049
700
6332
1711
1138
107
727
480
925
140
2724
1000
941
994
3639
3733
205
325
1106
144
269
131
1848
193
158
662
5957
195
158
663
409
275
136
354
124
170
191
5191
233
1241
116
172
1998
2928
9421
5568
7505
6089
13842
716
114
599
2190
996
162
455
4100
681
1229
9352
1103
5292
5945
334
7213
1804
1475
2911
7797
1185
800
577
168
184
756
714
119
1388
6143
1109
7339
494
455
184
859
5586
9002
1989
4130
345
1713
128
183
150
128
140
119
153
489
660
225
106
257
673
864
602
657
101
211
227
3677
7431
165
1210
238
112
203
344
228
228
222
103
112
125
179
325
1973
3998
1543
135
107
439
1489
2193
228
229
231
103
112
125
179
325
1967
581
8402
4369
706
6634
805
428
9471
642
779
1506
343
496
207
970
453
903
197
334
176
149
831
7305
9134
1032
306
112
126
176
224
270
223
247
145
165
150
717
1434
425
3561
5255
706
8113
2096
15393
3626
5599
211
612
1334
1537
135
1024
313
721
561
349
464
208
216
1678
2315
1545
379
7506
172
4194
2961
108
7475
5125
3281
5584
317
703
8366
1734
654
1928
530
452
248
591
456
207
2052
530
131
248
107
7386
661
302
3133
11607
3863
928
730
173
116
9353
197
2896
293
130
663
212
293
192
300
1739
723
5675
124
187
629
5651
1108
7512
1844
2271
185
14597
226
880
100
171
1519
921
11823
276
651
6860
835
1771
446
1513
471
338
194
351
555
1211
455
2268
6619
1836
5077
1544
7275
7490
1555
463
156
2317
327
705
2225
119
915
5013
707
1905
186
14962
1077
2084
2858
773
659
7728
1639
1332
5170
4313
3365
594
606
1627
4360
7311
1689
120
991
431
7765
2267
160
6543
367
2250
362
427
122
512
215
1808
2180
184
212
421
1027
8234
1144
2226
1970
330
286
7374
260
328
216
181
1109
1327
594
472
121
216
8702
332
203
659
179
3594
1101
331
203
658
179
1932
536
1104
9953
131
145
161
144
234
561
435
1186
1090
119
5265
618
384
318
200
145
1098
3367
6237
744
3960
242
222
198
300
235
238
1893
301
203
868
1045
734
533
1419
1931
663
4910
543
441
336
132
862
123
122
165
218
327
1417
399
469
172
304
454
3371
347
2034
421
325
242
494
239
1437
480
562
1164
8896
8141
7355
282
534
1874
4036
1955
428
1144
1168
1104
1309
2072
2729
142
5262
3272
1359
261
311
131
286
255
445
1016
9097
872
4176
940
353
1729
256
483
11855
1018
370
1597
912
158
1334
100
1729
211
511
481
1407
652
5013
3414
876
351
591
1940
579
1205
523
823
466
2437
581
491
682
214
1362
189
127
147
283
132
130
992
503
5000
157
451
131
922
130
499
5516
449
247
922
151
237
1437
3002
9683
124
7905
1907
10290
6673
480
228
1015
148
865
168
2114
360
108
181
7385
1914
142
199
165
113
136
144
107
448
137
236
200
5385
142
210
125
144
3491
7800
3116
368
137
8379
5100
199
229
612
220
1675
143
299
133
111
261
173
117
168
253
2886
2197
5193
700
8380
5204
1153
8139
4864
1887
9014
3860
9272
8959
127
7854
4279
392
940
134
6325
313
6814
105
655
172
260
546
171
101
202
124
1378
5432
2448
6475
3738
1178
105
5212
1911
141
162
253
902
380
106
137
1245
3108
4057
239
312
7534
9447
5086
4171
331
2381
3073
1199
1772
7459
241
1283
573
360
935
644
333
964
198
1965
3110
3671
5764
9585
896
1810
174
9408
3888
3425
592
2792
3890
1852
690
1459
657
831
957
959
459
130
252
323
348
177
706
168
1431
9413
2101
103
115
2068
323
7428
523
6370
236
1005
9149
8242
150
620
2362
148
181
335
283
169
1966
2239
1010
505
3696
5611
3269
367
1637
669
121
284
159
273
114
306
359
3666
149
176
10535
1179
5289
4348
8712
4148
858
11300
914
543
1554
1400
376
1213
7993
3075
326
591
3845
9525
1678
6926
4461
468
445
174
3592
2214
1626
131
379
979
7397
1474
5037
4432
124
3866
215
1837
7385
6306
649
1360
430
155
1052
5378
471
109
1057
146
159
121
1748
684
2006
3166
2310
3903
124
1771
6341
953
173
117
134
187
190
1059
3970
941
1202
13925
452
162
236
273
142
306
193
269
245
1334
1501
304
232
246
171
211
321
1715
522
2320
1488
1579
8323
7323
1614
1848
2425
1074
3392
2620
5060
6777
2162
751
1101
535
281
1121
229
316
3832
165
8711
2536
9338
3766
7010
9533
4261
685
1594
2746
14701
9162
1288
176
261
1571
1380
4167
198
1343
264
4864
2962
1573
3137
701
7228
2748
1043
150
5056
134
215
8947
255
1662
6356
8981
2135
2000
1621
200
1118
161
5125
1119
161
2001
462
9147
6186
4586
315
6791
5801
495
633
587
406
211
1325
7956
1225
1563
203
433
1022
611
4376
11782
1459
3816
6455
171
4034
9456
4763
433
131
212
109
357
1036
831
915
369
1555
140
844
220
109
350
948
831
911
871
111
1403
113
2064
2299
1069
361
1668
1735
2508
1070
676
1307
411
3158
738
15400
1430
464
2261
2292
7230
3894
229
372
1276
394
224
2205
3745
345
3118
346
4653
302
1086
1294
373
3348
509
155
149
5511
2143
199
1084
916
207
5736
2735
809
440
234
106
1523
295
1435
134
1551
1291
418
1909
772
1100
1500
486
312
688
254
1983
7405
1615
147
299
192
234
1159
5327
301
1158
1467
1470
2550
123
9462
321
1151
6400
9054
6217
4650
2881
4798
2136
896
3690
542
7550
5193
6910
379
625
4512
4431
2531
125
2714
299
1019
395
577
7576
1172
1563
8132
3355
430
1197
389
222
216
108
241
347
1264
2446
223
1282
250
120
121
149
153
140
120
7469
183
229
384
267
3972
988
6489
343
343
1940
1376
144
2331
1337
3232
483
156
4098
2737
5894
2562
449
313
483
131
695
150
2439
7420
8368
622
483
1774
1454
209
113
345
751
1965
1225
361
1380
1578
8145
4058
521
902
6801
4091
387
2249
607
403
345
4897
316
1923
337
116
525
341
1151
121
266
112
141
249
1173
182
106
176
442
212
107
208
2399
951
501
3637
153
111
205
1900
13628
4552
5096
9450
139
7571
4768
519
122
1173
497
368
505
230
2357
1040
486
3655
368
493
241
1893
349
239
552
1175
7300
720
258
429
303
210
209
208
420
499
223
2023
732
1095
1342
7387
651
231
167
422
459
2575
1333
461
1357
225
489
2583
1230
1065
317
794
5397
524
721
291
174
172
758
4818
4515
102
254
437
481
2734
6144
103
138
317
755
468
320
125
495
2481
2431
586
700
1077
1091
506
410
125
495
2482
6409
2309
1866
157
142
289
680
1891
1638
10515
2603
103
101
186
187
663
1191
133
370
105
819
103
361
1061
1490
1193
7940
1283
207
9039
2532
11534
6686
410
109
458
153
126
324
2577
2257
1608
444
147
294
540
3574
147
294
540
726
1889
836
596
436
594
243
2430
836
144
462
1147
529
14906
3647
5504
9023
9140
891
151
218
116
210
158
3096
474
361
600
3532
491
3670
361
595
2041
381
8191
916
120
1866
9240
689
441
213
221
209
131
140
1592
985
3056
993
1624
5122
114
2197
2396
1460
182
602
954
2695
309
101
105
294
6196
1276
250
1751
4697
1180
2301
345
6970
939
2866
410
121
152
224
1627
132
235
1269
11206
2116
395
3774
1323
618
108
662
507
629
2398
806
1728
988
1130
6465
1901
313
9232
981
998
4508
673
2861
275
588
1784
192
258
309
111
134
139
563
495
187
1138
114
1504
1098
995
383
10518
332
6256
7340
401
1827
6197
261
2702
806
1412
135
159
3830
459
157
124
103
166
2084
1406
1394
434
120
160
636
176
647
536
160
140
5886
2121
5400
164
265
256
543
113
225
277
466
311
146
176
2185
1166
132
568
1857
254
700
4425
3376
12075
4174
9505
3977
859
209
8950
2203
5808
4030
370
567
486
1407
135
832
780
127
758
1408
163
444
424
186
1180
2267
2389
2790
1913
1317
3492
998
264
2717
296
660
131
458
454
1561
134
916
190
169
2949
296
657
458
455
1402
611
377
4979
7263
1291
682
4601
691
3396
469
787
3881
4006
1630
146
209
2425
118
427
258
146
178
411
1434
6711
1023
531
1102
7360
1532
1646
185
366
204
7963
1459
147
121
386
222
175
544
3567
494
1020
1962
453
147
406
199
175
542
1188
143
116
168
153
612
1431
1647
2247
2079
1399
1255
452
723
1561
424
228
181
143
273
1117
1556
456
429
228
181
143
273
1117
847
3047
616
950
736
120
110
5802
485
1016
2241
5187
2108
925
989
301
523
337
881
603
391
2864
308
296
198
150
133
167
1842
2125
2344
2893
1814
2080
6917
2489
2088
1335
9406
2694
123
5084
3646
1273
1058
1713
701
5897
6412
479
2372
3255
337
1904
3052
1951
1224
141
437
1369
3745
9525
4552
382
2489
126
254
236
160
163
506
207
247
14726
142
280
2209
14024
1217
309
179
166
151
177
257
124
135
142
1903
1489
490
219
182
1335
7317
3443
1568
1244
2184
160
171
245
1305
4073
118
160
171
253
601
485
1506
669
4498
7753
2655
6641
553
948
920
873
546
6196
350
11746
1093
538
2722
375
426
192
911
376
245
2968
2220
911
522
341
1631
1301
7435
3469
7546
9443
6114
2559
1000
2212
7377
1126
1373
5156
977
511
733
120
393
404
963
1440
454
1014
5545
326
445
237
451
141
457
265
1104
13117
393
149
136
226
350
109
122
114
1946
15563
3180
208
130
7112
10901
5135
6810
2748
337
6415
269
234
652
1623
1219
3325
1032
198
9045
196
332
241
193
895
358
598
677
664
546
1399
9088
547
504
1355
314
2709
5081
3898
5538
2394
2586
710
734
1159
124
710
103
1161
5184
1958
4817
360
3373
14123
9351
841
10094
15499
5430
389
1334
3273
124
235
105
920
220
138
867
2130
124
339
920
100
867
848
10437
3043
221
110
333
214
245
273
212
365
162
182
939
460
1511
411
5635
1496
411
1928
298
3773
218
267
198
136
446
871
733
846
244
163
1611
696
884
9224
7577
1225
146
239
180
203
128
845
2691
11758
6685
1648
639
483
578
754
193
1641
1987
232
130
119
103
165
123
681
872
338
983
3615
710
3241
230
2546
1063
1351
509
3389
163
123
115
126
115
208
3209
503
198
2162
1938
7545
351
9022
9046
260
275
125
245
2369
414
886
259
275
125
245
1915
451
328
319
102
345
887
8052
5924
6262
308
265
131
145
361
1689
1200
346
6935
648
2921
719
5721
4037
1722
479
535
339
200
253
697
759
4241
7054
3429
4290
5645
3365
1810
1750
8155
4701
751
801
809
1442
7469
4738
2928
2975
7018
347
2445
986
1577
11608
3990
1760
621
715
3269
1715
1985
115
299
102
215
117
163
3534
299
102
215
117
149
2185
2098
14911
3355
571
2440
5696
1822
400
3154
9088
163
122
182
141
171
110
407
229
2369
5134
1394
427
1037
1930
6990
1933
972
1798
176
103
113
449
278
1864
101
101
113
208
2003
1281
181
504
1674
110
1825
426
254
210
2209
110
1824
403
212
676
385
284
182
524
7367
1397
153
1383
598
1369
453
141
3163
856
167
262
677
168
103
116
178
445
129
135
3886
5000
703
8188
880
11289
3962
3941
5177
8160
324
666
666
190
937
172
805
466
182
111
493
1124
551
1541
1351
258
1022
765
165
587
189
349
1870
1657
234
122
783
6992
4972
4776
271
4563
1297
2241
870
707
4687
2160
177
221
1115
451
2039
3226
211
1133
450
1424
418
1645
1289
118
353
663
125
667
169
1676
136
9266
106
1316
147
895
1596
170
663
178
169
1677
132
103
1317
2777
1569
136
2548
1073
114
235
701
4069
150
221
1383
2561
1737
880
208
201
123
271
300
157
1708
720
157
2412
7548
1941
4820
1314
117
457
114
2127
9644
420
254
105
1762
612
366
451
609
136
191
186
904
1060
339
109
154
679
143
561
102
162
490
463
1987
1775
767
147
949
5384
1896
5543
706
8183
3165
6454
856
110
2524
232
804
419
205
301
1706
9423
1989
563
289
352
774
732
158
800
300
260
292
326
1170
593
384
886
674
1857
115
166
1689
8975
466
1885
1740
168
7335
689
239
1386
1706
115
203
265
169
179
3952
647
2619
7433
4425
3242
1434
165
526
504
1242
2014
267
278
133
230
184
178
698
336
318
200
128
4189
8898
9274
749
1764
177
348
255
1347
1618
177
1407
9478
9521
1083
1727
4755
164
207
736
103
193
910
112
113
382
616
1353
109
1198
277
480
6630
10361
185
225
1944
260
737
1662
320
931
603
311
807
109
288
128
983
1283
484
298
609
605
211
2162
317
764
1013
2189
7430
551
447
458
104
253
350
454
1465
6590
715
1820
3291
747
8884
630
4189
436
1916
1570
331
455
529
392
410
630
2161
691
4222
804
6574
1409
383
349
229
681
318
1552
1478
184
226
186
1103
866
767
1004
675
397
349
4788
1423
1034
1029
316
9136
2769
170
147
221
160
415
577
121
1219
3477
2108
468
3833
468
490
5970
468
1590
1729
3938
4255
3161
15006
1867
3088
1342
1657
608
3005
115
113
2268
5808
266
235
149
163
204
106
100
1734
588
109
182
126
142
122
100
148
186
123
417
1019
1160
273
277
1150
1245
193
187
756
481
1428
3346
204
298
1930
1919
2582
215
465
224
170
341
217
7819
8192
3804
308
160
332
2446
6374
751
205
311
3310
508
990
1383
941
117
6838
5543
175
159
2349
328
208
146
357
1825
1503
417
249
258
314
2212
1841
525
1830
2155
1401
391
679
13401
155
150
773
790
501
1118
1222
592
9152
403
190
3740
4226
7546
1978
6179
6629
479
817
875
217
338
452
176
345
219
150
1114
1221
3732
268
10681
9014
9651
990
201
133
1397
646
313
750
150
290
223
1933
7198
9397
2171
103
210
513
151
748
1048
546
622
8784
3061
9060
5396
410
6240
4028
4261
839
2109
1147
204
1606
711
618
131
233
173
403
2835
1287
2023
499
4695
5096
113
270
491
1105
3766
592
1169
1983
698
259
398
165
110
116
461
887
226
1266
8429
511
409
1441
823
633
204
283
163
509
261
122
268
599
217
4170
9190
1679
2505
9319
334
1349
235
2828
13242
494
3122
15012
2275
2275
117
242
291
2911
624
2494
143
317
237
289
314
420
411
1221
2501
125
144
320
237
290
315
414
399
310
402
13984
2944
809
109
133
100
107
185
312
114
411
206
144
4120
13691
1721
269
199
241
118
411
206
144
2180
225
5502
671
1927
422
5898
5179
712
5853
12834
660
2852
135
275
115
344
5139
3942
2003
3433
7013
4418
340
5913
1429
964
403
567
7456
863
996
377
357
102
216
135
177
113
534
1767
967
794
1675
172
136
9310
509
5473
266
143
307
116
205
422
292
4573
4751
349
6567
892
959
2542
8783
319
694
144
9579
923
693
383
391
2784
107
2362
641
2865
4606
3938
2455
3309
271
1622
9824
1087
1054
272
556
205
108
110
2916
8214
751
7653
990
174
613
475
112
701
995
107
877
273
622
170
606
414
1717
7309
282
681
2100
325
3511
686
378
217
4085
1433
495
145
115
203
238
165
189
1387
9574
2130
467
972
531
131
6610
4840
2375
205
203
223
123
510
174
166
110
795
373
454
4120
2737
9579
6880
1581
3255
3205
1640
1243
167
116
140
106
559
115
2093
317
234
151
278
809
152
524
997
968
874
1390
703
1956
1842
8874
8200
595
448
276
1887
1061
5163
700
8257
878
121
13665
1896
7557
3194
1900
1011
3403
3164
3580
121
1904
544
577
111
419
13682
2671
317
318
717
1576
526
6566
528
9399
9094
4939
2752
1345
200
669
156
441
447
1401
773
123
343
5520
341
707
478
4489
665
482
476
806
223
1197
596
214
1762
8103
9916
124
4071
822
444
941
11994
2805
6370
6250
2637
6332
9482
114
5123
9680
332
6683
6845
792
4383
661
182
202
780
445
126
949
1867
129
243
1219
514
118
2978
1431
883
1049
3864
5252
1055
389
3347
152
415
162
424
414
1462
9979
1750
115
13826
136
2695
4607
9521
1897
151
219
100
142
1440
3211
151
187
100
142
1440
5800
142
125
201
141
216
5747
11668
1304
7461
402
3180
348
11743
509
102
446
402
211
1860
2242
366
1726
189
163
185
776
345
108
100
1210
3817
114
162
775
296
108
113
228
195
146
1672
7488
535
148
109
410
476
512
1162
511
882
595
686
238
5681
685
238
1458
688
317
687
1482
316
474
427
495
1197
138
459
1221
4386
103
608
4597
447
2045
3676
746
584
324
104
182
315
1639
7337
11963
437
147
667
596
178
258
1105
1430
394
138
7430
360
566
2320
7365
5290
193
6327
8935
2585
478
100
765
2080
140
9126
281
509
2411
138
146
462
367
216
344
661
813
651
395
7368
129
770
3944
4853
128
685
7727
1481
1273
7961
1285
228
1665
5937
3201
674
6273
7392
2830
2579
364
1248
204
12328
6738
4407
1092
4839
266
135
8051
973
15151
1289
553
199
7080
1944
1320
4810
155
784
144
444
198
845
8930
2860
1964
1212
137
449
1587
2360
2916
6886
7259
8956
811
6135
4717
335
1954
7435
214
288
747
603
274
1500
703
2332
1166
879
467
607
266
734
146
1563
572
630
1297
231
250
193
551
2223
536
1298
1734
1297
231
250
193
551
1675
125
112
587
372
120
1734
3916
725
145
928
2450
1926
5234
700
8208
719
903
2406
148
8181
701
5187
1885
518
4161
2742
1548
264
1918
171
136
310
329
179
199
107
325
119
137
130
900
616
5650
11647
477
141
494
386
893
1040
454
11095
9281
315
4874
262
261
1272
112
706
882
121
161
260
581
907
562
174
1859
1951
125
205
608
6257
163
2608
5288
2849
2338
223
140
104
177
294
291
2031
442
257
114
693
133
1071
2181
442
257
114
693
133
1071
851
6259
702
5586
595
152
106
234
108
2642
906
121
9330
1066
416
1080
12537
461
137
128
173
4406
5204
703
8278
4083
711
2245
538
979
169
1327
1215
696
323
661
550
478
558
1408
2450
215
501
248
423
409
348
189
138
609
1595
154
536
4474
1260
2156
1057
117
5584
1875
948
1058
117
695
1761
8711
7497
2082
1526
124
2501
700
482
2825
14935
343
274
126
235
1418
102
366
362
547
689
1646
10286
14942
2243
1072
802
334
1900
385
108
164
830
1861
560
875
106
5188
719
573
217
646
434
215
166
735
1754
154
176
261
205
248
248
191
480
7356
480
807
353
173
171
209
5286
8275
423
7642
6869
534
5517
120
16762
1206
739
465
561
636
543
626
525
762
417
291
3194
6862
8510
993
11833
3727
527
4484
706
5227
2991
123
324
135
207
192
891
213
378
809
1900
136
305
133
106
2047
1220
215
2495
14993
4692
985
928
7212
5014
915
1758
129
1247
340
333
206
1471
1003
571
752
305
4715
1003
1399
110
567
539
210
615
1884
1315
6698
5859
185
6854
623
150
1288
348
254
102
107
395
191
2690
129
730
5587
361
555
1455
7485
7548
222
156
955
135
1215
1563
7290
5016
695
1519
1193
2493
3613
3934
268
4922
1165
11615
5298
684
1235
7172
5048
1311
939
263
849
8985
507
6826
4268
1635
694
488
6587
10331
2844
7346
3059
463
104
390
177
225
408
215
135
294
4930
145
110
361
225
570
14568
586
7242
5007
2066
141
680
219
1023
124
140
692
885
841
844
4335
5168
556
679
2273
7319
116
225
108
6957
141
483
7130
5004
2077
1556
1596
479
3546
255
109
224
1807
415
127
104
473
1452
8900
549
422
103
106
224
282
245
138
259
198
140
511
1930
134
110
670
188
5536
508
135
110
670
118
144
457
10362
1372
1463
312
1031
1055
377
1630
2167
2007
1566
1638
428
12065
4784
591
684
2719
1071
950
231
156
382
157
149
2552
116
236
485
850
1995
261
156
166
535
2203
325
195
225
269
416
140
267
115
162
4971
293
643
7098
2677
7481
2066
604
491
381
438
166
242
2154
1020
485
3764
438
166
242
1627
7436
274
149
1179
155
7278
193
205
158
117
254
1887
550
8985
2351
812
346
498
868
196
105
397
9430
1519
108
255
183
182
161
708
273
152
104
9589
4469
369
660
132
3881
4775
1979
1234
135
4876
1232
135
4869
1233
227
5164
701
1945
6313
177
117
1392
3281
5395
2317
2950
1064
836
397
4337
1916
106
199
169
2673
1565
2419
260
538
101
210
131
408
4556
951
682
103
197
347
142
2155
2510
230
104
141
158
310
936
1973
1983
320
344
345
589
3204
625
441
593
1932
1195
435
1037
2544
9466
5066
6528
1583
107
551
966
9041
1372
2216
140
207
1165
273
314
9282
7231
143
1050
2643
143
1072
562
414
1277
146
207
159
331
536
153
2342
6441
7367
1636
6973
8183
703
5146
777
5593
2595
138
3782
2783
3146
339
464
808
649
276
410
1057
8617
205
2967
296
224
660
464
456
1404
5655
848
2572
7451
4324
5981
6195
767
441
2366
166
1389
558
295
254
130
116
127
108
1026
664
2550
1031
160
283
734
274
1830
940
200
352
115
181
9484
521
124
1166
673
521
6121
4304
3464
5452
9758
3204
246
227
104
166
216
192
13581
424
2816
494
1958
1685
100
344
174
147
165
151
1022
1162
6332
8912
1892
572
108
585
172
211
3260
2282
427
149
1220
168
2375
5144
10618
103
1487
254
7416
1296
998
423
124
1136
596
705
2856
1507
1327
687
597
1153
124
615
5345
1963
317
1489
383
113
376
9574
186
277
1044
128
1955
273
192
278
418
1763
5172
522
7474
596
199
403
254
877
518
1123
328
3002
9893
5165
3793
8674
658
232
8354
475
2868
7888
6795
7816
988
877
372
411
305
5876
5785
10868
2244
1647
993
2191
8618
215
3625
1136
1664
1067
4788
3915
14065
3459
1036
103
232
127
236
9227
106
559
143
5986
1953
7566
8072
562
377
9000
142
334
1755
1123
879
128
168
437
148
789
854
2597
436
789
854
849
4675
1946
970
279
1047
255
2650
970
282
4706
4838
2295
710
539
579
510
342
386
6389
244
408
172
2423
4793
352
5726
9403
4736
471
120
370
112
129
146
3148
579
277
149
370
112
129
146
1889
3195
312
238
5217
5975
4255
15549
2588
638
3740
668
939
341
328
6395
192
365
5597
766
2838
1543
326
319
208
238
670
1212
654
694
417
5048
921
1089
9415
7353
4777
353
355
1125
1287
1138
163
7304
4161
3179
812
1158
104
319
259
369
8559
3355
7361
789
9585
14965
193
217
3994
1647
1114
5645
1119
347
3406
345
7269
845
1423
1236
195
338
245
1209
8909
8303
4623
347
4383
14942
1732
9359
391
7894
652
4496
4531
1101
440
128
204
6348
1772
3075
840
8524
739
1735
304
119
381
3275
113
304
119
133
238
159
101
323
264
434
3255
739
1157
4042
1546
11197
6412
165
140
104
910
1077
1561
1102
7870
1483
161
3477
487
8399
9471
314
3326
1006
2603
4010
4100
484
398
652
518
473
157
202
141
804
801
192
207
675
111
1554
100
910
158
398
674
201
517
472
146
194
130
802
192
211
117
551
111
1401
3318
2026
914
2174
9421
11668
493
108
362
455
191
459
1489
1414
3238
4207
220
163
115
207
1455
3892
254
1138
710
522
2920
8988
122
6899
2310
3729
265
1426
378
1653
5106
2275
222
1289
3773
949
6912
5284
1066
510
919
266
456
236
127
481
3595
486
996
1388
7377
736
1798
263
233
205
101
101
152
131
138
382
197
262
378
192
130
489
554
505
943
4833
790
104
1161
3157
497
1893
355
211
197
121
540
554
131
474
1410
178
113
116
200
499
504
709
713
1894
127
5953
7268
594
100
100
1802
1506
1205
107
3806
5082
4316
1321
483
4455
1274
3230
4591
545
127
3019
1404
169
570
543
389
1093
924
199
131
350
2587
2240
596
2493
1691
3779
596
1153
6580
322
127
986
153
969
241
810
592
1832
2902
9325
7888
2321
5140
3943
6215
9493
155
100
215
4025
203
398
216
727
1267
7397
258
871
200
109
723
173
172
105
332
643
186
146
13081
398
134
187
7169
7302
1217
6486
1130
317
217
4933
6345
293
416
5104
778
1373
2164
114
472
394
303
732
1933
979
716
927
224
264
951
626
1525
749
8808
1765
3818
4955
1365
3216
150
2106
297
1462
205
1047
1520
9264
7831
7381
444
817
1538
2193
149
188
162
198
218
110
451
184
258
3359
2137
639
364
226
427
1930
358
419
176
396
213
134
324
1027
3265
464
2152
2515
2454
11988
3621
4274
2724
348
335
111
279
213
327
1918
2755
4039
1506
1719
441
407
1055
1036
331
5565
3056
8846
6103
2001
630
484
1060
982
331
1479
164
687
365
190
143
755
102
216
516
166
201
144
208
9110
553
127
156
112
612
635
104
212
274
5166
697
1880
7772
7531
141
7804
6451
1625
6809
900
909
1303
2374
394
1011
1159
4340
2408
810
674
715
4498
1346
5704
251
1022
2655
1401
1876
531
304
392
2065
1414
3948
1273
636
8789
177
401
512
216
3280
1400
1464
4121
825
13748
503
3415
149
627
116
145
749
102
218
552
166
202
143
249
205
214
1886
321
117
202
104
412
102
218
548
166
202
143
439
1886
321
117
202
104
112
201
215
105
881
272
324
164
137
204
1908
6720
899
1508
1299
2372
402
1059
1116
575
3893
1792
192
265
289
1356
5406
335
265
289
1357
380
2380
811
678
756
504
1567
1267
249
4201
988
2651
1429
1915
933
363
438
2534
196
187
3285
1044
5403
7273
3390
319
3743
5282
2079
2417
1034
12711
3299
130
7797
5011
968
8703
337
1947
149
145
688
101
5898
139
133
443
1881
399
191
285
181
233
338
460
120
372
2278
3178
279
246
1232
138
125
167
617
685
160
560
101
494
171
212
392
1801
2395
649
6526
5924
8942
2558
4814
2219
187
193
329
100
261
332
237
242
689
1638
143
8770
14875
4647
1525
278
5613
486
504
2440
12347
1813
454
264
521
335
222
265
140
484
275
273
540
551
2327
216
4638
1451
551
975
231
340
744
221
2383
203
115
154
975
510
341
4875
5427
127
372
480
9528
1344
7318
1313
1734
1781
299
252
9382
7252
279
763
1478
332
296
2131
7394
2311
9395
4082
295
264
452
758
881
229
6653
5002
5923
9493
1316
5127
3523
9123
10359
2032
992
145
184
917
102
128
1266
235
8280
692
5201
156
423
2549
383
100
217
130
765
209
292
156
1259
102
1330
1626
683
525
231
344
359
289
475
233
383
140
600
1143
945
8754
286
881
416
127
216
133
520
949
219
1403
205
2033
369
100
106
137
532
5118
1008
3667
5336
1987
322
1098
3627
5195
1407
863
2458
189
821
117
124
341
313
159
279
180
1193
363
216
619
502
9098
1406
309
352
834
232
185
579
248
468
1320
269
1199
514
306
1072
1036
317
1119
3166
447
9440
2924
643
289
497
1793
992
7491
2219
385
552
517
452
114
2644
2529
544
2318
178
450
973
374
6301
1478
133
102
140
415
191
3497
486
2684
14162
304
133
102
140
415
323
326
1199
832
1481
308
1107
990
204
1523
6505
14930
9065
507
1062
388
613
328
1458
338
763
2367
14193
5011
6522
531
207
568
344
8981
1943
195
323
127
174
472
2209
4916
5053
1694
659
584
693
381
8919
125
667
2439
9311
379
150
436
9188
219
887
4052
325
534
123
1202
11619
939
2295
2097
144
3053
1763
468
937
245
320
775
260
1411
255
371
661
154
224
126
5746
1884
221
417
370
399
168
1265
4015
2137
323
975
250
2291
134
141
136
919
1190
193
409
1679
7830
145
294
4583
13648
4539
188
264
152
305
7258
13774
159
9267
9428
1251
3131
13075
1278
2830
7040
204
141
2040
5323
8507
318
366
267
295
273
437
4084
2867
318
366
267
295
273
434
4918
115
290
138
504
169
1143
141
2353
8918
719
554
136
281
899
12389
610
8200
355
1243
612
4469
295
221
109
129
122
136
187
125
142
466
107
148
3823
9465
1202
3535
2601
360
4798
4450
274
648
155
217
8231
5831
7540
196
250
283
749
324
1341
255
327
107
199
157
260
1120
186
204
9086
9446
4526
1347
118
556
7152
9068
249
1980
207
919
155
4408
107
1499
408
334
3547
12204
1388
806
11609
8516
1037
4615
1938
1462
410
334
1450
932
478
4035
2377
10628
578
499
164
468
5244
1259
337
699
4048
388
1444
3600
2631
572
1284
314
188
576
570
160
1590
915
117
1993
1278
1519
941
409
212
500
570
160
1397
776
3156
764
5283
9415
1604
1760
4514
15038
4431
3888
365
3647
9042
5915
191
166
152
172
444
136
2749
2949
1876
434
1573
1598
314
210
713
167
1383
428
157
2033
8909
3021
315
210
713
167
1381
447
248
115
7586
5506
7430
9461
1482
1579
4279
439
1690
705
2819
2260
3006
4242
13658
3013
4556
2319
481
5076
1658
410
15588
232
6381
1446
112
123
183
342
260
121
131
380
134
1979
135
4162
9533
2103
6047
7251
319
287
213
233
764
1146
4774
820
450
2134
8038
137
445
545
127
3117
298
137
445
545
127
1871
931
5756
2642
1586
1155
863
117
3494
610
203
118
2834
9091
1259
6163
4499
757
4815
600
140
903
1180
494
9432
2139
565
1207
315
802
2732
2770
1251
2460
371
401
419
150
180
267
953
184
998
4495
840
1180
173
5256
700
8464
886
129
361
3696
3100
292
370
119
7796
11189
217
359
221
1345
11254
156
387
134
412
216
528
1794
2411
13596
1099
156
402
1282
2075
14903
10710
462
1919
571
520
2141
186
141
286
314
281
179
1389
2296
1261
395
189
1037
128
775
9355
2132
2058
2848
219
11105
1783
7395
964
454
857
501
2053
569
377
113
102
483
604
3033
3000
2582
353
4755
598
236
404
282
10828
146
1648
7904
1553
1566
1217
892
124
320
186
117
440
1270
624
287
3392
1189
455
217
300
107
125
141
664
358
904
169
102
161
384
1505
892
9480
454
2428
166
6133
542
2567
580
229
416
236
183
144
201
176
319
5368
416
694
144
156
119
297
2281
4690
1528
1668
1483
247
760
7347
1283
942
3983
1506
254
691
107
272
375
691
585
401
178
1153
193
356
204
198
217
376
267
2324
446
233
267
1539
390
157
1717
254
236
374
272
372
688
587
293
4907
1999
903
300
458
1195
5260
140
1065
404
4366
6935
5018
1837
1064
2335
319
785
3354
3973
366
780
964
1149
1064
8097
693
1052
506
2073
2614
584
1867
1464
684
590
323
1644
1048
307
474
638
268
2205
1079
265
185
157
174
310
1769
1073
372
144
514
7152
1900
2128
1636
605
229
331
366
1311
1173
853
4118
282
283
2086
1775
8926
6659
279
227
366
3611
492
1635
3179
8919
3294
357
381
2577
14229
2039
1192
170
135
203
151
447
204
413
2119
318
324
240
1641
517
745
226
511
1901
8634
110
296
107
330
210
404
179
225
280
481
1955
1020
487
3616
107
333
122
210
403
162
225
274
239
1459
228
1243
1225
484
939
4046
2410
335
445
235
260
207
234
1195
671
932
499
3678
260
233
458
1049
451
2368
391
536
1466
310
967
1086
5503
1441
643
7345
242
211
2144
124
587
201
101
245
132
260
482
178
3609
178
884
413
161
627
929
215
349
454
846
169
303
132
472
299
9208
319
297
112
104
576
1775
1518
695
302
1493
622
265
1013
1474
319
516
1310
447
7323
857
1969
7537
3373
330
236
313
117
202
348
343
142
3291
221
313
117
202
348
343
142
1668
2280
318
375
357
1688
945
195
129
497
113
385
204
109
3111
6444
8325
4347
347
458
259
607
2559
340
847
1006
1948
129
235
1195
202
2620
829
2039
1364
14437
314
515
215
9384
317
4181
7501
4977
121
2548
1121
199
1119
2363
118
123
143
1056
2694
4626
347
2180
9464
3296
976
1042
1256
1978
609
126
290
380
811
329
205
593
2682
1125
154
7344
8059
9392
4163
5832
2626
3008
252
467
246
2619
705
1535
4609
7436
5009
114
675
125
108
5463
338
454
337
840
133
4248
461
2829
135
220
162
239
208
635
640
426
484
576
167
1890
237
264
3613
182
499
5969
9240
1296
924
2332
655
374
383
5213
1252
137
2158
467
194
366
479
1189
368
158
2338
1367
3605
9550
10571
207
719
423
147
158
1709
634
577
8854
416
138
1102
104
325
214
319
851
1130
325
611
454
410
1619
1130
542
325
715
205
459
13535
13850
7285
3482
849
5180
6984
1309
137
117
126
106
179
1395
244
400
347
137
1028
720
353
3042
171
1736
2377
720
353
2268
1285
470
934
2090
2292
510
1332
6580
4460
2168
2632
3426
3553
428
216
157
142
239
178
137
440
574
5645
141
240
177
139
438
2168
224
695
8837
109
316
3449
367
2031
699
441
202
278
207
3882
217
508
232
458
3030
511
888
2956
13085
452
3792
2041
3287
6576
915
2241
1349
194
7382
275
143
332
885
436
353
239
395
1437
499
400
586
284
234
208
126
5352
3613
4604
170
1109
137
644
397
542
1770
2369
11309
943
4578
2333
482
6668
1130
1490
276
279
208
178
1451
4814
415
4296
626
1025
133
259
457
5194
293
5169
2976
528
2542
2746
128
3376
7396
5790
1805
2865
701
1069
412
226
1785
1828
340
1358
1633
257
3297
1348
241
143
173
181
793
365
274
138
344
182
390
873
333
147
3400
3397
3042
1166
5942
7648
5535
1793
103
115
1170
543
3708
7579
3241
1466
1280
785
212
1137
8264
1114
783
605
135
162
1918
774
467
937
205
315
951
457
331
1393
103
1367
882
203
1789
130
238
243
13630
186
366
4138
1831
11526
7090
11392
224
205
304
940
449
357
108
962
4990
4212
1015
422
1608
4842
8762
8023
447
989
2316
6073
163
982
2240
594
133
109
4440
316
507
490
393
444
1126
538
252
707
377
148
336
703
579
126
3686
362
120
119
2966
5379
1992
178
4797
2618
2269
6590
9002
2515
1327
117
103
752
131
4208
186
148
882
2004
6969
125
2238
1193
1940
2155
3023
1193
591
179
199
9203
199
293
559
1325
203
862
470
793
4936
5446
7445
1813
13647
831
222
204
143
176
459
203
115
189
141
106
1755
12638
167
197
106
302
131
156
157
141
105
1795
239
2189
3726
319
477
6422
707
932
375
1454
242
111
154
368
127
531
1058
755
368
4281
4396
7211
6167
216
2017
166
255
210
101
1488
1555
3420
310
377
213
153
157
212
187
257
108
1831
3606
151
778
2230
132
237
249
206
264
475
107
157
165
692
1637
153
295
296
248
1317
788
176
340
2430
891
4862
857
487
237
167
242
2282
2801
851
475
158
110
293
129
6055
157
396
453
1969
969
3343
4038
3955
341
4491
11443
5096
1485
3243
627
990
3555
398
1111
386
318
8127
1113
386
318
1456
5872
12829
1261
2522
1531
251
106
561
1865
598
221
1017
2690
866
275
284
230
119
2010
8822
497
6624
7683
2509
3192
14162
809
448
1196
709
302
604
929
932
580
157
272
9012
101
471
165
461
120
257
436
619
617
425
758
852
346
8031
944
187
345
1598
3391
430
701
1560
631
429
307
7917
1394
207
1099
1120
268
1332
603
781
139
142
2461
167
1678
362
305
173
747
147
2180
4086
3457
554
302
552
2337
103
158
337
1603
13426
606
873
1536
537
1570
7372
2356
6928
423
1454
293
189
272
115
363
184
3662
3388
907
483
279
230
113
280
490
183
1125
103
497
8313
157
5485
7948
5143
2516
348
1427
145
490
244
3587
453
2878
533
244
448
161
280
5776
6422
152
159
245
120
2780
376
186
2205
7318
3149
497
187
2116
769
500
3056
164
264
120
316
278
110
121
298
1904
113
5087
8737
198
161
236
359
423
405
1755
3843
8154
202
167
1315
456
639
1262
262
199
106
108
607
672
417
6294
102
619
1769
1541
1371
517
144
100
130
186
104
1328
4755
1055
831
1338
453
1360
1324
2286
2653
7360
132
969
6308
7449
2864
801
1088
358
435
102
529
302
230
249
277
1469
557
2769
7378
13990
255
130
463
702
270
5953
1269
1100
1298
1964
1323
450
1401
5340
7246
1451
312
390
1478
7826
310
390
1475
101
5977
9559
178
2544
129
364
1644
7453
511
8835
2418
6936
874
513
342
7790
594
3619
7326
1059
2259
6766
4921
8920
3259
859
999
342
1335
472
316
319
420
204
869
198
277
293
250
2564
10009
13684
3990
4709
165
4404
232
148
1125
165
205
119
11746
277
467
683
149
137
287
1131
1761
2785
5640
1097
4021
321
100
12756
9399
14033
2830
9446
1646
134
206
345
147
6812
9280
552
3116
556
1033
2297
480
951
224
5564
951
453
1436
1226
1095
1641
155
9895
7100
5887
385
2566
6254
187
461
753
310
1355
2533
1810
272
232
1471
308
144
214
1711
1927
1015
1895
1735
162
102
2867
2030
142
225
267
277
1254
449
1348
153
5261
6035
2344
254
909
3201
294
10482
1907
953
621
872
146
926
7590
5821
755
5819
3268
748
648
167
119
332
620
10174
904
280
199
174
144
172
133
110
9042
103
156
358
3032
1195
1119
429
120
8554
1155
124
328
5048
124
328
303
774
1139
166
277
252
881
2110
435
11114
798
712
855
485
664
4591
9191
4287
264
8916
151
167
189
1168
3407
151
167
189
1168
1907
3679
1585
5722
699
2233
4201
5104
210
5978
1638
1110
5165
1842
2091
1328
360
330
5701
8856
1157
241
1764
551
208
1092
4423
1162
241
1577
6115
7917
1778
1679
8041
1796
146
2246
7459
550
11776
385
306
281
4681
11785
1930
333
2315
306
282
827
2124
9348
283
153
348
168
1470
140
156
122
5145
3337
108
806
162
213
201
592
620
783
117
1660
2487
2788
3645
1610
3736
2257
1036
2225
3365
1047
4380
1127
1365
722
841
1105
4351
525
9177
393
108
477
127
117
336
3549
2215
121
9441
3152
787
1772
5615
724
410
122
129
1787
129
103
5047
11624
2496
7593
341
1855
1507
1005
8953
2227
1508
2591
421
1440
1560
3912
9406
5072
7497
142
177
132
273
756
527
3674
8938
2300
312
375
4998
6772
9675
2175
112
8746
2970
6345
1895
6788
11915
3379
7373
3972
980
200
1034
2747
4610
1023
356
527
239
337
102
705
1191
6461
4235
4103
1384
1115
2282
1017
8480
815
151
194
1254
1304
839
122
133
3613
8918
10051
616
196
192
266
793
216
388
555
1597
588
1443
1722
335
1146
266
130
959
423
3773
112
7268
1067
2459
3237
671
7519
224
365
291
517
379
6024
365
123
2761
140
577
205
235
311
398
116
645
104
734
13650
3499
4050
4744
2472
1937
14661
120
206
1442
5132
2318
874
363
121
901
108
833
329
485
943
227
6175
945
153
1980
537
3568
758
162
928
310
1616
7377
1553
1344
2775
249
197
110
247
650
2345
6166
1832
4697
7608
13907
8937
103
1483
357
189
1049
3747
997
1137
1061
124
7396
2868
8260
1196
210
453
462
653
944
347
602
9017
634
276
436
7255
7425
3497
2049
490
303
1154
466
764
143
734
281
283
3384
643
5568
6346
716
124
1189
404
238
564
2697
338
227
2046
2801
412
3540
650
6877
1778
5038
740
2013
2643
1036
442
131
719
114
1070
214
359
1516
2266
169
765
934
448
1383
253
167
443
559
108
123
115
192
13137
730
114
124
206
367
162
1054
163
1319
209
1093
162
151
1736
3757
1236
136
151
1973
1245
8952
4846
522
103
1398
13292
1579
8903
1565
160
155
206
185
234
13651
105
397
157
1328
446
4438
141
681
9584
3541
1686
1917
8975
753
1331
1116
130
1126
1114
159
1124
2435
394
9393
9388
3869
275
9151
3390
174
247
557
273
1603
681
863
669
225
4884
1142
1933
149
225
281
182
341
1197
275
3638
514
8206
700
5463
101
367
184
929
1570
104
129
237
186
167
282
1349
777
1483
778
5605
778
496
815
177
2740
8846
1638
131
114
147
5020
7333
6784
8915
2352
279
403
389
338
9132
1371
10362
9799
5132
1501
1131
4943
212
789
148
302
419
1413
211
142
3966
1412
219
142
371
2293
508
8957
5677
1833
118
371
256
3044
2521
181
618
325
178
304
9018
5139
715
3936
1806
539
479
368
313
286
183
107
2414
455
484
484
312
286
183
1663
3621
474
156
294
198
113
1895
917
337
127
232
572
1431
489
148
238
496
310
235
3377
5634
4242
9608
232
3427
595
685
1174
149
7462
574
755
1602
1358
4620
2075
277
1978
107
213
273
158
417
108
170
176
431
285
231
834
4839
1417
449
163
2037
104
104
319
397
254
315
424
226
114
432
167
229
267
1045
1000
9342
1130
125
245
345
151
14132
443
522
312
271
118
5651
498
576
260
290
298
2584
465
1943
8987
1220
300
360
1146
366
219
369
1418
239
1691
3172
7756
13692
3933
462
679
777
2136
450
326
105
418
320
226
185
702
374
2450
451
429
249
461
226
178
7360
433
994
397
1791
5711
1637
233
144
165
101
170
211
311
148
5469
6997
1070
2661
423
211
119
230
337
753
1255
912
111
563
234
211
998
4195
1566
1167
635
463
897
266
130
141
115
166
296
384
967
905
185
129
514
1401
1223
258
211
5352
230
382
477
345
907
7230
1868
6931
3716
408
580
11758
1128
2472
4028
228
913
1583
4918
943
1127
1132
1394
220
333
659
686
937
1156
398
114
232
9331
2057
670
552
453
1032
1095
730
583
1160
11213
1883
272
106
356
649
205
364
167
318
460
465
177
820
363
142
7324
104
473
279
114
325
424
226
159
427
125
229
320
1044
2135
105
565
194
208
119
325
370
116
2450
3193
122
673
396
117
290
280
116
2576
343
1239
8890
2166
301
349
1147
366
118
368
100
1415
239
1685
3170
1271
3934
294
174
690
777
8781
742
2141
450
324
430
158
9418
185
723
380
2450
240
407
253
446
226
178
7356
432
995
401
432
995
401
1785
11140
6985
1059
2652
283
146
528
1602
423
413
213
216
229
765
1257
909
111
259
263
182
175
1002
5903
280
1686
210
222
441
476
188
130
186
171
113
2506
473
3140
102
1055
11411
196
259
167
317
4084
2332
5305
8943
10271
1576
936
7352
4899
122
465
104
705
113
353
142
1400
211
753
172
259
1758
7447
461
1059
1229
115
5591
1225
208
5153
930
1074
692
927
931
203
418
236
164
793
268
130
105
1957
444
317
1222
3555
314
1480
5552
1254
7627
135
173
166
2920
677
6400
12738
611
897
609
897
139
8843
254
1914
533
314
321
536
5583
710
4677
3226
3961
352
1315
4665
384
1114
449
335
1455
300
8734
8988
1143
432
1907
2029
3668
12403
4437
8924
3520
4367
1645
4600
489
2774
287
230
192
379
205
4728
1909
3797
123
9573
7613
2313
9451
1919
189
992
361
218
276
333
418
607
1524
434
103
13949
286
122
116
698
189
2857
129
627
2047
1359
151
382
1936
9470
2575
717
5468
3729
8290
716
5332
2792
5934
9305
2244
11655
901
1640
7368
113
6987
4752
1639
521
1936
2417
290
3474
479
5097
195
784
904
5962
12584
5067
921
1162
480
1246
1222
4526
227
2016
274
326
347
491
182
1144
132
2431
559
3987
7235
11166
14991
2488
1743
973
9486
8339
5787
3226
175
189
385
174
204
100
7111
651
234
128
281
13934
278
584
1661
687
119
415
1340
4939
9301
3339
6669
555
4422
6566
3374
572
4107
1222
8165
6865
5137
1162
755
381
2579
273
2752
148
518
283
165
261
670
428
102
631
9246
2594
745
5644
5927
2849
10884
569
248
753
502
5522
249
753
502
1735
968
8922
1840
4766
1655
101
876
5619
543
106
1469
2060
700
4121
981
1028
2127
804
5827
1023
1042
7231
659
1795
1642
5099
2024
7549
2902
818
2431
178
229
277
207
1029
541
4128
2175
4108
285
575
1740
1174
260
211
9464
12745
2375
9104
2648
3482
1443
332
359
1117
8238
334
362
1246
384
4841
713
160
590
5432
566
1443
6571
343
2916
3960
649
293
1586
9463
4365
240
121
1389
2173
114
667
570
4234
7449
4839
1384
139
4858
4353
3106
1862
300
346
1381
107
1765
540
4092
1796
9312
1165
3266
2341
6812
6657
773
143
441
492
9421
2183
1214
147
166
865
5885
178
273
166
865
194
906
1230
2960
4416
845
1259
2772
625
902
6846
271
6121
2386
345
169
668
125
228
243
429
177
135
491
1989
1858
1154
350
5924
1154
350
349
3144
157
4553
4012
424
1904
1002
349
352
135
1524
1497
8878
4721
772
583
331
110
100
168
165
127
191
9293
405
717
1879
503
5574
594
2568
151
683
478
1822
557
1825
492
270
933
218
1070
563
9474
1953
1639
768
4159
8782
124
136
4024
297
4337
2472
14807
2089
1015
5259
688
271
219
4823
171
1975
5387
898
9178
3481
7221
206
7882
5134
7116
1227
8902
768
106
8270
11773
3499
7752
8112
1727
118
121
846
166
189
188
360
191
574
258
379
158
665
4834
6892
8986
7165
1410
422
523
9131
1965
129
184
416
178
1175
114
3124
220
113
150
280
1517
9443
391
2337
343
6672
5063
3053
1032
11361
183
339
9470
225
196
4927
7220
3761
8582
1898
6924
201
201
143
123
4156
11735
5243
4229
9187
222
1257
291
2232
622
223
107
8886
102
130
102
3263
4773
9325
920
7372
1418
11758
481
2508
519
694
484
1130
121
711
1031
187
669
385
359
2985
9471
8243
486
247
1562
700
5349
14053
5184
8292
704
322
1509
1819
159
135
291
103
124
119
251
411
315
113
139
3130
159
291
103
124
119
252
289
410
453
2424
703
8918
4394
707
5413
3473
1949
1954
1240
173
587
2566
2918
9545
988
1293
297
630
594
4160
2920
2738
9210
1708
838
764
427
899
169
113
425
2894
1802
4170
10613
6613
478
2746
471
249
205
235
228
160
3462
159
396
1227
8008
1938
1625
5480
1523
225
277
209
577
5645
220
225
277
209
248
246
508
201
2354
534
255
2454
150
796
4469
13710
5831
524
4550
3318
9664
303
1621
132
605
131
6180
143
123
1329
9325
7515
8189
702
2789
2449
282
138
795
134
2975
8906
141
104
1145
189
491
3846
1348
183
290
166
394
103
5320
192
659
234
1160
121
2481
687
8697
746
6966
552
235
325
878
6162
15570
234
1111
5237
981
709
2478
3760
896
855
213
262
160
228
1009
998
184
552
572
6951
5194
111
1588
161
842
158
977
347
160
230
1010
1034
185
552
627
213
1367
939
1130
5020
1172
7231
4962
3770
145
1215
7950
1227
1173
2499
1787
6424
652
8919
2682
6382
6020
3608
9427
4501
9080
433
2307
5503
111
115
130
760
2243
917
548
2335
113
371
127
121
2643
242
1118
2194
1886
1218
6949
290
3418
4765
353
6650
467
915
667
521
1256
250
7290
295
1888
1369
4484
175
2025
2853
3700
9413
7853
5602
6617
8947
733
316
113
452
111
218
1790
2460
1792
5660
574
187
1421
493
134
229
290
2725
4625
7300
283
2201
428
7839
1765
9210
1206
225
1719
620
256
301
544
163
1596
933
133
1206
214
1720
586
256
226
580
163
1557
933
169
969
191
214
1719
841
256
226
580
163
1557
933
169
969
191
215
1719
586
231
226
580
9400
864
13989
524
14460
159
120
5176
3167
8874
4047
3162
5021
171
237
5499
700
146
121
490
184
1121
142
3037
723
135
282
226
7366
111
147
109
376
7359
121
3642
9144
222
506
7266
1046
246
629
384
1544
190
301
677
369
124
219
1474
130
952
226
117
1041
243
624
380
1533
202
140
1921
7542
548
369
698
9284
7262
4355
880
2056
567
5350
698
7034
13798
1146
1148
403
245
1362
7977
4232
967
933
161
398
747
281
517
112
282
314
157
4327
2151
3418
6134
13916
8804
5533
5624
463
425
240
145
229
227
124
3698
680
140
179
345
1364
2400
180
3837
5859
8742
1759
2509
1103
5228
104
1682
841
998
128
962
372
389
142
1909
998
128
962
374
142
4580
2787
1749
6819
12734
2553
2831
976
486
8958
3340
5467
1920
141
3427
747
3491
296
391
4551
7400
281
648
1797
1619
8211
1581
153
632
686
2344
3776
6189
2087
217
355
3391
6939
400
476
466
148
114
267
800
246
161
1346
928
280
209
9361
647
281
117
114
356
1106
9139
2565
362
605
8865
508
938
676
1110
2259
2084
5205
2927
1447
335
772
1074
8110
335
342
1051
376
4547
5861
270
3525
4856
7293
1180
323
539
149
521
923
8963
3770
355
6421
4129
7320
784
365
1218
250
156
263
11968
1653
118
165
136
439
290
3250
126
2372
118
165
151
148
100
350
105
452
281
1578
294
2382
2968
929
3256
3240
712
738
7370
3490
658
1949
541
1512
4239
177
9583
5707
1435
2311
915
4881
4017
927
954
2820
2191
2644
115
963
2774
3561
1902
5710
2522
672
230
419
344
109
1110
5684
176
641
179
234
173
2298
3541
991
1140
1542
1308
6857
1972
2544
6443
5135
6900
5096
6791
159
885
4049
1155
169
146
146
169
216
153
521
141
131
458
1426
658
140
143
2375
116
6672
1659
1166
8478
2477
647
447
211
1072
137
1511
12250
1435
298
320
208
167
567
403
6218
4180
609
5016
344
136
139
125
164
111
217
126
209
632
109
395
229
166
4775
191
299
477
324
220
205
14960
758
14040
3962
10234
7362
403
683
539
5011
6814
332
854
2302
2563
118
1628
241
216
146
2352
11994
1598
3182
1707
4384
1783
453
6873
2214
2118
1406
7385
4138
685
3439
3117
3525
9350
1855
2384
1136
434
438
133
104
466
312
4122
564
298
196
272
282
6751
1200
1103
248
1514
1323
4472
161
8883
139
2776
840
13643
1152
948
3271
340
611
141
151
2689
8901
1633
136
1820
8609
485
118
151
769
482
1196
8136
4959
8234
557
703
8115
1295
2818
3570
3332
193
6566
5321
358
763
1825
334
201
333
359
118
1038
11569
7478
7360
5569
194
2538
908
395
4037
415
142
300
377
227
127
248
676
2357
3748
6528
6623
480
6744
1399
730
555
203
1001
1636
7498
221
287
2579
7550
1990
3230
3414
8197
1101
1671
1446
335
387
1377
2547
9594
5354
335
405
1423
558
1883
395
982
408
641
280
314
107
133
518
144
987
5584
506
9497
2620
1324
3769
747
8915
3695
3696
9389
1185
533
317
865
9118
1839
237
123
276
4318
496
4318
230
4443
306
437
703
222
542
1005
283
391
295
475
197
132
1425
440
4063
4489
160
626
9418
1855
187
167
248
102
174
658
354
9946
325
7908
5380
2898
14130
332
353
295
137
243
226
868
102
714
1192
842
4879
3290
656
910
906
760
905
5273
399
145
108
191
126
109
176
1882
10312
7930
549
5247
699
7678
4694
249
5205
4809
7485
2247
831
892
6769
6014
139
1861
214
2010
1034
1328
710
2042
676
691
215
683
203
2339
927
852
201
312
254
1517
8933
10389
2544
183
122
424
151
141
2144
9552
2245
760
212
481
1427
111
521
118
471
485
140
2037
494
458
117
471
485
139
2039
516
501
202
164
451
160
425
1260
1360
8172
706
5243
316
476
365
126
140
1819
381
103
437
547
2823
2317
476
4267
1854
1604
1718
993
1763
159
316
255
446
124
133
175
1611
170
8873
5372
9445
8075
253
932
178
6790
344
2319
178
1051
384
111
476
434
158
204
9416
100
139
213
177
522
124
1087
447
210
526
3332
1392
1215
213
696
185
626
392
153
326
1611
421
3484
421
2515
350
1021
294
185
1353
333
140
117
587
112
312
248
271
174
161
1113
1548
5077
1737
3986
1050
5466
421
8637
3489
4059
145
633
1206
2212
859
523
1030
162
122
180
145
336
266
191
213
345
714
553
1416
455
2495
424
157
1646
7843
1624
1565
7688
564
452
331
2342
1014
488
3703
452
331
1861
1430
3267
577
153
404
1060
1091
8212
1009
2673
257
292
238
793
1103
895
129
2602
1105
365
1541
175
12088
121
2793
2358
2770
1201
532
214
3226
8903
2996
861
1482
488
350
3364
348
287
9234
4583
913
355
195
143
1384
104
193
259
1694
9651
373
141
3750
6435
291
654
14080
5132
6939
4043
2071
1229
309
2800
330
225
279
246
150
158
114
130
160
1650
13637
9208
406
626
8114
6189
207
162
420
212
8578
8873
200
5138
8931
206
109
363
1105
135
387
123
373
275
1305
128
1613
1007
9192
1532
725
629
303
578
125
172
201
249
160
448
1345
442
364
2575
14973
6948
850
138
332
191
219
174
467
1126
781
481
1867
8373
10665
1149
2818
7714
2161
4848
1450
335
459
1150
8100
335
459
1447
107
4170
15395
4807
1727
267
500
745
7398
280
1283
141
523
960
105
9552
946
920
150
145
616
122
2562
15398
1493
1204
325
10903
2093
293
4246
381
5314
212
273
623
1299
447
496
475
454
444
486
221
281
993
1790
1440
1196
10045
542
7804
1483
887
1965
1985
139
241
105
301
126
113
472
1433
377
1724
122
156
164
131
278
232
423
1677
1278
335
9523
1044
8964
1257
3987
1089
1904
7741
749
9366
125
7351
6376
844
116
111
141
148
157
464
254
525
179
1349
855
203
237
146
111
7464
178
6173
221
628
210
295
208
674
640
243
415
1095
215
1936
215
8237
125
733
109
136
227
2314
335
406
5267
116
151
7432
153
108
477
686
169
3123
2403
8965
3722
3223
648
453
592
478
499
461
670
1856
116
151
529
206
3498
3054
1945
1401
270
152
125
898
968
648
595
1409
300
9203
1028
10501
1684
422
2252
301
1472
343
137
146
1506
326
689
1359
7564
1950
3360
3757
643
2956
3731
572
3878
7179
1890
779
119
927
1463
552
498
198
515
4141
838
104
286
250
229
514
238
153
701
169
1471
2694
304
173
185
139
283
577
112
112
125
309
711
1486
3452
3781
2295
4694
328
341
4585
949
1835
945
182
107
218
1674
131
103
484
1909
1705
377
214
5098
7162
526
303
182
650
1476
1917
438
2255
13283
159
612
204
1648
3808
416
1196
491
1629
344
126
151
156
317
1708
460
170
183
163
297
2426
2495
286
182
454
897
3975
8938
8929
133
1951
927
175
1568
926
6977
1054
976
290
3624
2162
5315
2467
595
4484
1768
555
435
338
157
411
337
1264
8656
1595
370
271
8932
829
517
147
199
393
282
208
289
175
105
223
691
2223
510
876
181
779
409
188
781
3091
8462
5145
713
332
7917
3590
14771
380
1977
7552
5581
2679
567
4652
11961
2028
469
1964
443
4367
2317
524
383
130
396
485
1428
644
324
199
186
615
172
251
171
250
174
250
5023
3079
298
328
329
166
385
191
15567
282
656
7606
3231
4032
665
1008
353
2162
2489
8264
615
4849
2253
993
3357
10185
391
939
540
278
228
352
256
108
7241
341
3002
2560
6056
3926
5165
1361
711
2084
718
3060
3718
413
2439
164
1449
120
195
414
1061
144
2644
494
318
140
255
210
155
108
7523
159
1111
9334
3564
379
4937
1040
9073
456
770
8923
2427
8954
1431
241
1077
994
353
267
2284
4015
3364
1210
9442
1172
2975
172
549
7084
7444
4508
259
346
735
102
2418
194
177
474
254
346
735
102
1893
2194
1411
5390
115
366
1238
134
8843
2960
3469
7175
5406
1895
1384
3788
1241
131
8351
223
1761
1109
9605
2523
160
4447
1756
8966
1422
722
675
604
1182
121
323
12390
1582
211
3488
228
202
3469
5774
2077
1445
188
4805
352
352
350
3515
7392
2993
1190
142
5149
1248
2042
640
598
9397
8703
15508
1573
8907
4086
557
1519
4234
1214
255
536
1310
6455
10350
561
1478
114
119
281
390
170
444
3592
488
1018
1954
114
161
281
390
170
444
7257
1525
6925
7879
3020
5825
2217
603
7287
2694
14027
2277
762
4675
329
2592
281
635
819
131
4246
279
174
299
408
106
199
101
105
107
385
102
102
102
187
310
167
261
104
248
3530
427
104
2822
372
153
139
421
356
252
155
510
2780
6066
8912
3128
216
251
11534
2451
11492
5164
1894
117
588
174
143
380
8891
402
120
2416
138
585
160
142
447
272
779
958
3168
780
958
1941
3425
683
213
274
134
281
101
109
6765
9299
4752
639
279
493
1923
202
1451
556
519
118
1165
404
248
524
8848
2119
2684
3661
4859
122
4629
1811
218
397
258
351
229
128
125
4796
380
218
397
258
351
229
128
125
4795
380
218
397
258
351
128
125
4495
421
14393
363
3421
1167
1379
7668
9535
621
1546
833
9416
360
4352
7151
2978
2748
479
9265
8829
8745
4187
141
927
207
3039
5813
124
730
6313
1344
8554
305
1689
218
876
888
249
336
440
1460
561
394
188
156
136
437
196
129
125
1352
5736
482
119
1168
3842
170
135
336
442
1238
184
1094
11760
8568
464
5055
8977
2282
345
122
881
495
995
2154
993
478
3586
499
997
1655
3271
449
140
235
148
650
130
192
212
755
1222
392
565
357
751
151
431
144
883
503
5331
503
1437
155
108
190
167
496
117
1181
2226
278
172
11161
1205
7071
2691
7924
601
504
2313
3466
1991
485
215
1086
2659
7099
1872
135
118
326
2897
498
201
151
195
142
328
1373
714
531
930
1298
277
3331
7381
3445
1635
115
154
338
300
469
5719
115
154
337
300
308
101
907
3983
283
1089
788
7283
2309
921
5151
699
5115
1009
248
2470
1011
481
6707
10462
330
2451
176
303
3084
354
774
548
107
740
374
1503
341
332
4776
399
170
4596
830
7427
1502
3810
12030
1714
352
155
637
213
100
212
724
3320
4362
9486
4619
2164
280
12809
374
175
117
378
6361
1339
1858
7849
2990
8247
531
1626
399
1932
8179
7549
1965
5278
4866
776
193
106
166
277
275
102
391
213
3773
471
1494
192
6556
4569
1985
13388
1419
732
1317
242
1746
244
123
339
115
203
400
1821
3508
790
1230
9359
1206
110
322
117
253
259
3012
1371
326
111
121
4658
343
5989
381
105
4801
714
2578
9493
150
3317
9473
2679
430
185
440
9992
3734
7044
109
139
3811
686
5103
464
916
7557
1939
550
171
184
9431
246
107
1177
580
172
3766
652
9177
6215
1561
1814
12947
8905
2047
4367
1410
111
452
427
834
2035
1287
180
975
1599
111
452
427
834
2033
1287
8172
132
5365
351
3693
4360
119
204
717
223
300
243
7288
9302
2891
7566
273
1604
3530
9558
1644
223
3139
3023
6127
6091
847
1032
3311
7375
2423
1400
651
6962
1793
866
358
959
137
364
875
1362
118
197
364
113
382
219
2754
1847
1933
2275
812
897
7377
356
6466
340
343
4609
634
502
283
8935
225
2134
3335
1499
1463
5267
1463
182
363
893
487
3585
423
510
243
1425
12744
1063
8590
1303
13695
6014
9495
1309
2495
162
571
7382
859
2114
1389
3400
2269
749
2375
1880
3056
748
1022
530
5559
8495
2181
2345
2273
578
2015
679
9023
7031
2147
579
624
750
627
925
153
212
153
1273
13851
1082
5472
159
198
184
674
495
1444
3929
229
815
350
932
3062
4199
5211
700
5567
8928
2814
3102
8286
2541
1218
1205
1378
8924
141
414
501
175
476
391
191
301
587
492
3581
1680
169
105
1145
111
1533
274
226
337
213
250
2834
327
695
3417
8944
8239
1081
1120
136
168
214
390
273
237
214
254
303
7404
9170
300
2657
4731
434
212
108
216
234
244
1407
9449
1544
144
593
296
128
131
221
244
392
112
268
1537
100
1266
7785
9187
3678
450
338
251
3518
1221
943
338
850
3233
115
237
238
218
111
459
632
1368
2476
329
350
155
156
523
1942
14125
320
1133
2341
2369
1217
3178
3332
1269
2344
650
350
7473
1535
110
721
243
437
101
194
2383
111
723
243
7471
822
556
179
212
915
227
284
123
205
345
135
8188
330
140
317
342
4766
328
105
113
384
1786
138
512
282
1363
669
780
924
1953
2778
212
1877
105
106
931
108
305
151
3105
105
931
337
114
149
239
132
12811
150
8834
112
2460
292
336
355
142
193
172
284
694
1437
442
942
325
125
592
252
470
433
5899
385
326
206
6917
374
365
594
278
657
5524
598
278
2059
1060
1072
2557
2616
14032
3943
1648
4360
410
1038
102
689
275
459
471
140
166
386
3060
898
151
806
224
1002
134
1071
736
2084
2669
460
6930
731
691
1206
124
5247
2728
15033
2629
603
121
584
253
1669
709
1745
393
1431
180
425
204
1560
565
124
1720
567
528
534
102
107
281
1808
174
131
258
121
164
111
9398
108
145
225
171
4457
750
185
161
248
1592
228
242
4862
370
157
120
2485
144
401
420
5729
581
3601
1029
1501
3774
8909
924
7442
4839
858
250
130
5514
449
406
489
3792
2955
162
317
428
114
243
1432
1907
946
7329
489
1729
1599
1131
11143
3014
3578
766
766
105
149
237
134
7281
4935
386
657
128
2221
135
247
110
291
407
110
768
6830
1618
5157
3626
337
732
374
12709
2099
851
142
162
232
411
301
6123
145
9585
3251
344
152
4821
175
178
310
4636
310
1280
3906
8978
1165
12609
4302
13335
3174
2019
6876
2526
3681
15009
6295
6305
9449
1575
1554
2536
143
813
467
106
4229
957
954
791
429
2285
905
485
3572
491
171
998
2288
903
476
195
140
932
271
179
929
4079
131
783
1559
105
150
9004
126
917
130
1019
7702
933
226
124
2970
626
263
933
231
119
2125
1709
420
267
11375
110
1699
105
250
193
271
1371
1297
5908
3332
7826
121
344
3743
5632
2099
10222
9511
1464
5185
226
287
4763
1099
835
9144
3192
14811
811
362
6029
1038
1989
534
9187
742
2956
2186
1246
525
3483
6063
388
6583
145
5959
9051
677
156
3425
8762
6409
9520
120
3826
129
15960
6716
1094
358
744
138
104
1839
111
166
362
359
142
2177
7967
8920
998
1474
486
1381
13935
2017
111
472
359
497
7057
9420
402
117
103
111
1143
182
493
13521
4224
509
728
1655
10390
8838
137
4483
1068
6239
280
1952
8909
11953
1566
683
1647
412
168
120
5166
700
8390
423
432
2088
1729
4207
8033
1932
7572
1243
482
1836
482
107
4995
2962
4846
1685
4059
6564
8632
7202
956
700
5497
454
1270
642
167
166
299
277
148
7426
3458
9051
5299
1203
7117
7228
564
133
1006
213
4848
201
268
2943
1240
4303
12228
2749
2155
2434
5309
2756
1819
282
187
443
305
8980
12920
276
928
101
164
235
215
6444
1237
202
309
205
144
212
562
703
2623
260
613
8644
174
373
3482
9058
176
2773
4764
2076
1122
241
777
229
115
937
6877
6634
141
403
9057
5704
2670
3932
836
582
4130
6173
2359
4413
4331
14494
2140
147
580
194
129
341
3886
147
580
194
129
341
1099
2918
352
8851
1055
1320
336
7082
2066
2375
11597
11493
2208
4804
7812
4132
1654
3992
552
171
1246
1276
1805
704
341
3975
8882
2522
1465
370
2516
546
1173
151
1959
2741
7872
3690
4644
345
4348
1388
3011
217
2039
445
240
141
221
144
169
1797
11645
2678
5927
1986
394
555
1002
1823
3351
1704
960
9670
122
347
476
902
852
145
280
653
111
1402
8185
1096
13728
6065
3344
7180
1465
284
442
278
1146
1046
1026
104
103
4457
748
144
286
147
587
101
1048
1560
198
126
1121
298
714
2412
3116
551
689
141
163
2531
1022
486
3660
164
702
112
2050
469
394
1913
700
567
3556
494
171
992
2416
666
573
153
445
134
123
128
605
1423
821
690
194
129
2141
2758
696
3957
2312
4792
7333
8115
702
5059
122
145
5148
1929
228
122
296
184
191
136
195
176
283
301
5306
312
122
311
184
185
195
176
282
300
203
762
3366
1629
430
2249
10510
1457
453
1093
735
2212
1614
350
466
372
9436
230
336
2231
7365
798
1424
559
109
3651
9858
109
2501
14939
865
15406
10689
1840
150
105
116
368
182
208
1899
9258
5748
996
1762
1568
1533
301
283
833
1874
317
536
534
319
116
146
189
654
726
205
212
103
365
5615
748
446
100
430
115
162
143
121
253
4165
7627
2677
4868
1650
9430
1632
9287
4782
204
152
338
148
627
3657
2026
262
165
100
1588
174
2245
146
3446
7361
4589
6622
8471
1406
212
567
578
258
305
1910
1385
473
7611
2136
4608
1900
1908
1494
5762
2043
102
408
165
118
249
210
793
443
675
5143
699
5960
1205
6401
1208
354
262
234
374
100
168
137
314
546
5110
320
204
374
100
168
135
468
2198
9227
1450
337
391
1509
7858
337
391
1198
439
196
664
5516
3181
8934
228
14043
13147
194
490
1382
1023
1695
2443
165
1606
7888
1648
1580
6162
13915
3812
1479
267
873
4696
955
2893
16352
5639
5098
473
1853
169
619
255
2305
4041
1029
250
273
2319
335
6788
160
178
928
5357
7065
174
223
5321
9123
3162
1148
4274
1699
1269
348
7495
760
692
1658
1259
7440
3096
15582
2662
702
536
1282
7424
4954
7316
108
488
2903
529
7386
863
453
134
241
237
222
11325
1835
307
155
173
282
265
5564
307
155
173
282
265
552
2390
123
203
364
3568
489
174
996
2107
134
241
237
355
226
366
164
146
116
4346
340
3971
2304
3401
635
9318
697
949
762
446
3590
491
453
8982
335
1171
243
421
368
13883
122
363
109
218
1893
112
632
449
2108
133
5076
9084
8616
564
197
350
3027
1731
9079
4356
1241
354
1930
653
425
424
1037
1454
1624
9125
4047
1874
305
166
244
914
3136
305
166
244
914
5073
4703
170
1133
3165
4423
3401
1512
250
112
1681
6361
2918
6787
180
193
281
151
395
3155
104
1176
185
486
490
179
1145
142
1174
259
222
890
3181
890
266
193
1433
901
205
1663
1043
4323
466
155
180
280
1666
278
4941
617
284
284
121
364
432
1171
4725
13303
3532
3823
3161
4923
5288
1680
2520
124
9582
5374
4493
3310
384
2683
296
169
230
204
1838
1712
2862
1644
104
827
484
485
2153
104
827
252
4325
14000
1941
2298
8163
1679
184
1369
218
533
194
5397
241
394
8499
2213
227
106
162
469
885
255
5400
636
885
1639
160
107
272
839
5036
665
271
344
122
201
109
2168
1599
1411
1130
1447
709
12238
220
14095
1402
2056
13602
7269
184
183
11485
824
1273
1308
269
455
255
168
882
452
5507
256
169
882
1864
1117
1330
158
182
478
232
232
369
330
160
242
1933
999
171
494
1589
323
906
282
13721
9453
318
4783
8894
2833
7679
329
4063
12635
5526
720
471
6848
2737
4042
1476
623
1885
3152
629
312
272
984
298
5473
705
1222
6713
1555
6429
2608
9476
1430
979
923
134
402
1514
192
200
122
9547
375
393
215
160
1555
133
100
799
410
145
923
133
244
1730
227
237
807
330
363
684
414
262
1418
9435
1182
227
106
138
5198
278
417
700
1171
9430
738
2253
278
417
700
448
1422
9470
1260
716
326
149
130
1168
3424
2602
534
1014
3522
4372
1181
1586
2119
834
5284
9215
2869
465
740
13707
12030
375
185
5440
313
1133
254
137
3000
12305
1787
153
1161
488
166
229
2472
312
271
1025
5538
695
7633
3054
2757
4235
210
440
284
352
375
119
118
243
1427
185
3357
7443
5738
336
1171
266
242
6961
1356
4692
352
6649
5320
531
784
134
807
106
146
1116
538
9398
396
7405
371
373
3963
858
180
941
637
9038
253
221
6435
5128
168
416
1034
629
736
150
440
371
810
1473
593
658
132
416
1034
629
736
150
440
371
810
1001
6309
256
276
199
405
1304
492
1243
7479
2195
617
2876
1117
670
640
626
368
6099
8429
3144
6870
5034
2085
323
141
303
116
108
148
2041
1188
2741
381
407
222
382
217
281
130
1774
4025
272
1069
2841
3914
10990
5489
10634
2823
980
924
1095
109
4868
109
207
134
398
1506
186
423
421
1583
137
600
9455
328
193
156
923
602
124
1408
1238
1021
423
422
1401
4278
13765
13689
1427
243
420
3652
264
514
1854
1267
813
4558
1267
375
1104
768
1409
1010
9292
1040
425
4348
7399
211
1555
1327
791
4683
2575
1530
7698
1639
113
109
146
142
242
300
617
701
2366
11226
687
138
812
8483
554
2855
444
2501
2259
2857
1994
1447
248
145
206
127
313
3667
493
204
159
480
839
1716
5249
700
3105
7412
5373
441
148
200
146
135
299
489
975
139
190
946
730
4392
670
4520
2721
7322
2454
798
874
1822
1827
106
452
134
902
863
2680
134
902
863
855
2712
999
435
561
314
185
275
7081
13685
3530
208
13350
998
399
2339
5388
691
304
671
104
1464
374
945
363
2222
206
183
1010
5756
206
119
182
1008
345
544
4472
12632
952
3335
2892
510
699
1535
6593
1031
5876
1529
613
7690
599
9392
14347
841
5180
2284
5850
299
158
555
2321
847
134
545
333
308
2157
3592
896
490
3482
171
1718
1178
14993
1072
490
2717
762
574
831
113
2287
159
194
368
578
831
1519
418
347
347
5943
5519
4372
546
2437
134
513
4360
9201
631
1417
186
529
315
323
199
756
131
2767
106
579
5456
533
5697
104
230
2820
393
906
1403
1003
124
2915
156
152
669
160
138
1685
759
1115
14926
1067
10643
2776
7927
1200
473
799
6173
2271
1139
8482
960
523
3775
468
504
641
452
441
404
338
5426
688
337
322
2045
2729
314
272
1023
23376
131
169
102
2085
7448
450
3828
450
500
1255
370
4619
3700
2736
147
298
237
100
191
371
4411
7320
822
297
237
192
371
1848
3466
1444
904
143
245
501
1308
2455
149
4439
4337
1555
209
446
439
306
375
140
120
123
243
1440
7346
117
3524
905
2610
3572
8973
7812
2537
3792
10217
5105
1155
4725
1096
1282
927
175
2851
1451
5141
6930
324
111
132
167
240
187
247
181
130
154
3598
113
132
136
127
221
247
199
120
153
3605
113
132
240
211
268
181
130
152
446
340
274
1237
944
3464
133
293
150
391
322
125
287
122
2479
5766
427
178
784
104
2217
3312
179
788
104
1473
865
1833
1654
368
2183
1426
1491
6164
4339
183
137
115
409
199
267
199
161
420
139
155
274
232
5483
199
269
199
161
283
139
155
274
260
707
498
9456
2807
228
6516
9351
631
1183
1103
890
729
391
189
1500
1286
101
1066
110
330
7356
157
269
892
856
768
1008
146
1114
1275
368
117
1571
2854
3161
813
859
146
940
637
221
12444
283
125
845
494
1835
8822
3963
194
656
2761
512
453
329
288
1853
6789
5012
187
1450
335
365
1090
8247
335
365
1100
517
151
112
1173
182
491
499
4989
281
199
405
753
9282
560
492
134
3411
618
2922
1149
670
587
624
2662
1280
4189
2748
4032
966
3967
4645
7376
2870
8866
970
3165
2600
1115
3642
7123
5183
9998
258
1080
6243
995
316
524
343
394
443
311
447
13861
1124
7425
2037
1027
340
427
444
134
1122
495
464
170
107
124
3405
497
3634
352
232
107
1912
1085
3808
9907
276
7305
7864
1885
492
227
435
185
4320
243
536
4361
340
5754
12535
1286
1193
125
986
923
134
804
1206
192
408
437
187
160
1555
132
930
500
156
924
118
821
1156
183
422
445
773
894
311
338
934
283
905
3502
314
338
444
636
4274
1830
282
370
104
183
273
550
107
162
101
292
2944
123
833
1672
8236
10590
11795
627
852
7464
332
148
490
216
247
113
197
338
161
630
782
118
217
9561
7118
9000
1824
145
1220
128
3101
504
307
204
342
1915
1313
9365
937
897
1017
1880
259
100
157
102
266
125
2955
1135
301
151
221
605
164
205
1277
575
897
6865
1555
893
674
2543
1985
1199
208
6782
1163
1229
7163
155
1048
428
7215
2897
478
875
5667
214
1961
3821
3412
382
2821
131
448
12298
6492
2599
226
356
945
3541
2086
3071
13673
1820
955
7530
549
11745
8470
615
709
108
6843
447
9459
4005
3082
6026
682
3407
9323
1729
468
730
1060
957
4567
330
1349
11759
12281
122
705
118
1160
5838
8466
672
529
1288
291
7277
2241
131
337
764
161
2879
337
131
337
168
764
161
1831
6481
266
157
150
1271
865
326
9362
9373
150
814
1224
2065
1378
5162
4097
3263
5129
6621
1650
8961
2280
381
1638
224
6143
2022
4257
1113
933
273
178
2311
344
6803
165
929
4646
102
601
3209
4614
1119
1461
169
410
193
325
2984
2096
3324
488
171
996
1921
248
126
438
425
276
1655
574
159
1086
678
233
485
160
100
105
185
122
264
274
215
2016
1035
543
3883
2806
1612
2184
1104
2884
9268
2877
1470
3142
2273
1622
1008
2607
854
2283
4013
1278
13863
2075
2770
473
305
123
283
289
266
216
851
2356
1394
374
1021
2723
3688
869
9325
1435
1066
404
403
356
1078
192
336
4119
2580
1905
3822
5197
141
749
120
9591
3037
2421
1573
1697
166
5641
1757
3924
1664
554
9173
1832
5307
8749
2774
391
3536
1397
704
504
8736
542
1713
238
1162
4841
633
5010
12209
253
289
198
420
1906
9086
360
693
161
247
4130
8920
2721
6510
9442
355
9378
1424
172
7513
7575
7124
7786
2184
403
4120
1103
105
475
184
1147
117
1843
1599
2979
5856
11356
1224
158
223
247
1261
809
415
1114
711
565
692
1895
3692
640
1500
124
1203
681
692
5151
4895
2412
100
2111
4107
202
918
1340
632
8127
768
974
9216
149
307
565
414
171
511
685
1202
940
588
178
539
1556
3578
795
616
1493
9101
1284
2146
153
856
632
452
1877
1480
408
304
172
1112
2572
4772
226
805
2120
9626
1926
654
4968
1210
123
160
153
355
247
175
455
452
5020
8939
7327
4314
312
238
145
187
982
1287
13372
9359
192
8854
1440
4091
358
392
142
108
204
270
176
108
145
593
203
1321
382
358
1481
203
1914
1557
9690
1702
2276
815
3061
5771
3056
2576
5831
8213
1420
2258
7227
344
459
168
317
627
173
455
508
193
125
1761
13140
117
433
6663
354
4738
191
6166
1352
390
1884
415
131
2161
380
711
175
169
1291
613
7523
127
468
1404
2670
2259
1122
448
818
335
4146
329
115
162
233
420
955
4367
2178
269
498
464
527
4921
861
1444
3768
3031
935
2596
1081
1597
423
449
1099
1927
277
1285
9443
314
132
13602
177
1040
120
249
754
623
110
1426
101
1220
1652
202
154
424
306
113
424
100
1297
5493
1698
398
9165
3025
17317
1378
201
6417
2860
211
180
222
256
2163
12818
527
968
1207
103
333
111
349
203
345
323
1418
685
9592
310
215
508
1713
8749
4971
3797
215
507
331
929
104
140
107
542
2062
9514
7148
232
4698
1709
550
4264
1417
438
199
235
226
114
9583
1185
724
722
2150
953
501
953
425
1372
1733
5463
4925
455
1090
729
3345
4354
1807
420
2167
2895
9154
913
514
472
587
820
3214
6013
819
1266
1318
243
1659
373
1138
406
335
8136
1141
405
334
1454
3316
7663
2364
6824
1578
181
3883
182
144
173
8950
9037
1346
10423
214
127
608
1852
370
119
300
1671
1318
6076
997
2084
1642
313
120
528
572
2312
1283
593
2915
9191
3242
1888
1483
821
5083
7401
5363
2374
344
202
188
1842
1648
145
167
102
130
119
342
2858
145
169
102
128
119
328
1573
5202
9439
4036
1970
7317
106
3522
443
230
150
179
103
2108
12629
345
188
142
108
106
1503
1264
446
344
245
227
148
129
149
3175
451
240
227
107
6028
8825
1082
110
415
1045
104
4994
147
1899
545
236
242
211
1241
217
8923
496
283
109
139
107
475
837
1002
5510
3905
267
9146
4749
3369
872
1085
1161
3080
8848
1597
116
8937
733
5974
5392
1895
1473
13500
3290
1296
3006
2296
1148
7903
743
1147
678
105
1893
298
317
192
240
13829
111
435
1746
15424
3057
693
143
421
210
231
1393
11975
7726
704
1258
8349
2775
208
644
243
197
227
8992
4047
875
334
914
885
295
1707
3821
5568
344
1096
339
433
3091
1846
1072
359
5212
7340
2264
1330
452
5497
8981
3564
660
5429
11823
4067
8686
6032
9498
9405
5432
110
1187
1660
7449
9538
846
9454
233
4438
8861
889
6838
111
316
334
139
211
4592
542
1326
224
1080
152
338
1457
129
593
1630
4263
1342
125
103
1054
1126
7977
306
1895
224
269
1756
257
1429
208
126
4031
8392
7911
622
1419
363
2184
873
5025
9187
490
2649
1434
741
483
474
630
1218
9740
124
3847
308
181
127
103
287
440
188
709
217
370
812
1213
2308
640
4461
3526
6211
1293
345
181
172
569
287
213
440
186
2887
192
329
389
407
4247
906
206
104
7554
1518
1039
407
577
1133
1958
1039
407
366
496
1522
11580
209
696
1888
174
788
489
3557
484
1011
1937
468
174
783
489
129
8599
240
3304
7826
1548
839
112
338
1051
280
1007
5841
3399
1934
1467
284
338
453
258
114
1356
713
205
8038
193
476
186
908
112
2139
1014
491
3335
475
186
908
112
1658
3489
167
297
540
579
365
226
186
276
196
3833
167
297
159
537
579
362
226
186
277
212
197
117
1553
983
167
296
158
540
579
365
226
186
276
212
197
323
205
181
3875
697
915
143
153
167
297
159
1022
365
226
186
276
197
323
205
181
152
142
9068
628
223
222
10764
9099
290
9130
3460
6292
3060
1350
132
4169
3933
5952
2747
1451
337
595
1465
5558
5183
496
9415
139
3316
5674
933
8108
4683
415
309
217
127
1291
1052
529
148
627
480
258
140
518
1659
1940
8960
7371
1646
345
9174
3713
1251
2289
211
196
103
1195
6863
5093
698
8181
486
291
1993
7563
245
125
5859
1069
966
1282
201
129
111
160
292
3686
8168
435
145
871
100
1162
1658
385
436
145
871
100
1162
1658
385
438
145
498
215
100
158
1162
843
773
5558
1074
1363
2737
850
9564
2119
11589
3230
4809
276
1662
9245
582
1476
1219
8098
1218
657
1027
8496
6043
1249
2618
406
11494
214
177
865
8966
2427
8962
10284
11289
658
1450
335
366
1249
541
8210
2286
169
1409
1160
100
1200
8786
5453
3510
8922
3717
4747
7440
4648
140
160
702
3550
1949
9312
7703
8455
474
8972
9021
421
225
737
1740
570
3339
1716
185
462
279
198
765
5591
185
462
279
198
767
556
2301
111
7458
258
8766
1941
224
326
3562
4660
706
3583
8282
703
5389
836
994
835
991
836
991
124
111
357
123
100
1096
1947
7567
535
1997
1120
1148
9129
1153
1878
125
654
184
434
172
2673
1127
1014
360
4637
3500
11588
1755
697
8463
1454
1072
7284
131
3086
146
1023
4842
2280
9076
6528
237
130
1248
451
389
13406
1942
148
220
289
597
598
2458
8922
11182
1948
14929
2744
9173
4169
517
1768
2036
9000
7304
496
189
7383
300
181
292
720
115
1886
2242
1434
1661
435
156
138
335
6942
166
102
167
258
2747
435
156
138
333
213
103
174
7711
6961
1229
586
5434
650
5116
9430
2382
1751
3660
1765
215
3765
9136
3522
3481
221
3119
8966
292
8989
8807
935
1456
5493
1052
149
251
588
4570
1050
150
251
165
110
217
5623
1638
7548
1938
933
221
228
1950
7551
976
2393
3201
8924
2352
2282
646
2277
5229
702
7929
7285
1225
211
1242
1172
137
4556
1656
444
2959
13943
1429
707
412
1736
1689
312
153
6207
3230
4571
1355
12273
321
13726
6156
7529
1937
1149
333
446
1042
251
478
396
276
114
170
1483
570
1270
7612
3577
1697
4178
8939
2469
1937
7549
1849
948
222
115
139
1818
2937
320
3774
9312
1266
9487
3773
242
4294
5117
6679
4807
284
279
14825
161
128
986
963
940
708
754
219
416
684
152
5346
4084
8806
6410
151
295
2136
161
247
158
5540
1110
7324
625
877
2656
3234
624
877
1913
142
7090
173
277
2006
1468
830
1891
838
150
218
167
768
2798
838
227
106
3191
9433
1408
1063
356
118
564
533
743
1191
2222
1156
183
888
125
1555
118
564
533
743
1191
1384
699
412
1192
3955
310
1447
626
507
8473
258
9809
457
2689
5644
291
9579
2630
893
103
2703
626
1393
102
298
545
1244
8560
3180
8190
5537
391
1958
1469
1825
587
935
310
108
850
547
303
118
188
1887
210
255
212
322
179
140
453
6035
7647
225
8953
310
6245
701
5370
3060
8583
8884
216
5444
6039
14133
1952
7567
772
7766
836
116
636
11649
3676
11574
5752
2035
827
6950
4404
1436
228
183
138
167
327
203
112
371
219
110
324
362
396
122
240
1073
2171
219
110
324
396
122
240
1073
841
234
653
117
1286
486
5786
6596
1515
495
200
207
122
107
270
2388
1017
491
2256
13929
1315
503
199
220
107
272
1878
999
3149
2451
1116
677
968
1786
2312
108
250
1963
4018
198
135
181
222
5352
6554
1606
914
3619
2909
4738
356
359
359
6491
786
7309
1049
1096
304
124
137
209
153
1031
13665
198
108
555
210
8562
821
3528
153
3444
433
440
126
104
128
141
1531
4854
199
137
108
554
210
227
696
2152
1855
559
175
1348
567
352
216
490
453
114
117
124
213
1316
688
1511
188
3607
807
8686
280
5090
1189
1022
2179
239
706
1302
139
266
101
251
112
281
111
398
140
316
120
126
106
126
907
11740
1286
681
4728
352
354
12015
3420
2036
1233
222
4241
9808
1100
5220
142
8911
1695
1570
127
141
4122
516
4801
363
363
6489
1757
6859
7355
2218
6921
1059
5877
2204
1480
296
1150
3685
294
1148
3412
1812
1322
121
1387
112
310
104
359
156
2868
6242
171
187
460
1954
169
2317
2479
12793
2958
415
393
613
165
2410
476
3581
393
613
165
1906
3337
6693
2781
2817
4518
2559
7902
119
373
3813
4608
328
1190
187
301
312
330
509
157
309
475
213
1131
1964
1015
1688
886
354
155
4082
123
4260
378
333
785
135
1658
5696
132
1425
111
2169
123
415
378
114
194
696
2928
5235
1977
1088
9589
4076
1479
8813
552
2009
397
701
1886
637
1279
1407
171
560
186
171
180
643
1015
8446
3512
360
1029
2359
637
580
598
6576
9612
2598
1071
2914
106
101
142
144
569
704
133
107
370
729
2049
5685
1939
1097
4484
1355
1169
1309
174
1640
371
678
1954
369
134
309
114
432
655
1033
332
293
149
3319
9508
190
507
393
229
580
1419
8915
561
837
304
377
219
828
8259
634
525
237
499
1373
8699
332
464
174
162
168
153
6411
13626
305
1078
724
2880
256
514
106
400
5867
256
514
106
400
110
2570
1644
126
684
219
3595
260
488
3112
126
681
220
375
260
1801
6929
2655
3660
475
4485
551
9148
540
4506
12392
13337
11726
1464
106
1453
333
802
1399
5020
2698
333
802
1371
147
286
1000
178
5236
5256
2514
9416
6380
4358
5814
209
3479
709
4606
1935
897
807
3212
177
1749
2217
807
1154
13596
8077
2551
449
308
1411
2649
1527
2932
429
2006
2265
14984
1114
1749
1135
617
1221
1179
3914
6998
1689
972
1297
3110
973
128
431
2789
1013
226
207
584
169
209
1588
923
158
623
119
113
1362
4422
134
2431
6483
367
351
3332
1429
228
1041
457
2786
2937
1408
9145
203
364
154
151
122
902
541
158
101
13443
2822
4703
341
341
6482
6075
1939
2858
5057
5661
1309
304
7735
2602
3249
1155
3437
100
123
113
306
538
722
568
868
178
170
2720
128
2956
1168
113
107
165
158
178
3287
134
1167
113
107
165
158
178
1911
637
373
118
5864
2197
415
3836
7875
1657
218
9009
243
491
9177
438
1112
6052
1369
494
143
11795
323
118
7694
1470
13564
5813
936
10899
609
512
7562
1959
1948
1149
4221
1770
106
168
939
889
1956
328
106
168
944
2319
188
199
429
439
219
495
3721
359
289
439
265
191
495
3939
188
710
664
184
219
495
1535
574
527
574
11629
497
569
104
198
101
207
876
780
180
425
112
470
362
406
5363
482
116
472
356
377
2322
8383
332
133
228
2293
8862
517
1959
8924
484
2548
378
219
190
121
1473
332
922
1377
7831
332
539
1342
138
4585
379
363
823
1451
312
643
1427
7820
312
385
1466
101
745
113
403
129
715
9023
668
1408
11113
633
4351
2804
9202
1904
4607
351
1929
7417
4368
154
3004
3608
1555
1405
210
2974
697
682
15084
1136
530
1938
455
680
1170
129
522
458
283
283
283
3265
9109
479
228
225
323
216
15174
201
162
1300
228
147
8614
1325
212
225
1638
835
568
3598
491
666
9398
344
2138
834
557
196
110
152
5316
9485
968
9167
2972
159
452
588
2153
2195
891
220
230
611
2957
890
220
234
6928
157
14458
159
14163
1269
167
111
1709
9346
8841
1436
2184
853
187
497
7113
1364
4922
2661
4277
4857
1870
846
3042
6132
548
549
653
104
158
5672
3389
8384
1598
313
6603
919
6580
3172
2972
207
618
854
5768
2933
7996
2588
1646
1580
7454
2951
7476
1897
1432
6196
6511
1030
1483
5307
13537
9752
1505
107
159
204
145
2401
1862
680
644
9324
1425
233
154
318
419
302
244
798
6622
850
2681
135
8962
7131
9367
501
353
256
787
201
110
1211
2005
538
7386
935
216
190
228
939
729
1208
6854
5059
6202
2125
620
918
8232
878
1557
1435
629
559
217
359
1336
364
314
176
383
573
1995
12223
157
190
173
1374
209
425
167
1109
5055
1576
1792
213
5766
3501
6821
136
582
3145
3812
1031
2059
2998
1560
3672
839
722
290
7351
409
1087
2526
495
616
810
2130
919
777
8833
777
2331
9434
871
150
1805
2666
1999
1727
1795
6008
257
713
497
104
569
4798
233
560
304
237
150
2563
750
112
314
673
784
576
851
797
144
107
291
381
852
280
1908
406
8964
109
384
1887
103
307
159
1488
606
101
100
1673
142
344
348
202
125
327
201
297
120
181
2810
142
111
404
202
125
327
201
297
1044
862
168
322
169
4157
565
214
1387
9009
2187
1710
230
182
13884
102
251
180
132
124
109
220
1057
1237
7960
3460
115
4844
532
106
3545
5193
705
8369
2081
2929
1734
9482
2800
2930
14923
3914
1888
485
1149
132
336
258
190
5372
1143
132
336
275
191
2049
3185
4374
1012
117
821
109
224
167
150
247
1531
10776
7653
181
442
106
215
196
118
150
141
366
231
1320
109
291
656
5525
9580
2271
7520
1961
2583
376
3585
206
160
653
443
646
5711
2730
213
1243
6653
4814
1872
5378
8239
674
2389
3467
294
1652
7999
1089
399
1459
2947
5501
12611
2373
1496
187
529
346
157
190
188
278
1895
5838
381
2653
1463
10009
8975
282
1993
2321
3201
103
154
133
172
9250
9524
105
183
4299
123
2249
9426
7778
137
241
1395
4008
122
9820
2163
5353
158
112
221
3740
2917
3291
1502
7303
114
124
121
367
216
620
284
2814
114
124
121
369
104
8922
7655
1273
1748
1779
5204
3129
8834
1084
279
274
101
266
128
264
100
389
251
410
500
314
1202
3811
8924
5602
311
6281
8997
3683
1275
4344
2169
1879
3285
2362
13706
4219
9456
6959
4297
3592
111
120
8473
612
6255
1125
1839
3594
3404
1408
120
559
187
564
843
216
410
368
467
304
292
600
5952
1595
2903
4330
1405
14965
1574
4368
3794
1662
9478
3168
107
155
188
1931
7041
112
962
5795
6037
2590
3597
5369
631
322
3457
9783
124
3847
442
9005
5242
700
278
327
227
1320
197
1486
1583
4732
1856
2297
1749
332
329
2955
9433
6937
3250
1516
219
7180
1412
13427
183
556
758
1530
4551
435
2859
1136
2658
12229
186
148
203
3512
1295
2794
1091
7115
7338
7764
947
13726
4205
126
718
1287
253
217
4045
2645
6146
3629
7317
1724
1770
108
131
552
791
14231
9060
163
148
246
2008
365
9294
365
1066
4806
7992
304
155
101
185
143
112
105
185
146
271
1174
234
427
179
13760
163
2572
9385
1728
9471
617
4056
1752
203
4924
7434
2773
628
827
1093
4208
6688
1105
9520
221
5878
216
302
112
103
8123
4405
158
976
485
525
640
338
585
688
140
2161
4097
1383
2022
1951
908
189
144
1894
692
204
184
107
4691
347
347
5691
6443
2494
797
456
134
283
209
395
777
468
192
2594
6028
1375
6450
938
1798
1895
8948
255
9760
1331
845
272
3413
845
208
444
1890
11811
5258
8946
2663
989
683
204
546
219
189
13960
403
136
674
1126
6533
2523
7142
317
136
706
111
1728
1369
374
218
218
503
13468
1138
4879
351
6475
504
165
182
143
254
214
127
444
142
9466
100
104
212
1220
1321
968
6576
947
5404
6086
1283
7468
155
798
1190
3722
490
316
386
282
354
129
100
137
108
124
129
152
8909
819
101
4256
115
3551
111
170
11805
2932
5829
2369
465
136
103
107
144
105
4238
694
681
1162
131
702
105
5798
9441
2587
410
442
8783
11210
342
765
148
1296
662
742
1789
1242
1377
1680
1243
839
218
338
213
218
338
878
283
906
3627
312
339
163
7038
7446
136
3003
6220
126
106
266
289
150
112
443
699
1538
283
112
175
197
188
517
164
176
344
2915
283
112
175
197
188
309
267
460
4933
390
954
214
248
346
119
9016
197
105
425
153
244
1222
8887
4058
1553
1842
864
6143
2930
9552
988
2786
838
3152
5038
241
8964
7183
412
348
834
9145
679
276
120
547
311
180
3947
6237
8523
2547
1785
3478
122
1189
1497
108
198
328
213
241
450
133
816
131
4163
907
1663
279
282
8926
151
121
2864
3524
2301
3174
6286
13999
156
174
3707
371
118
7859
234
11185
1606
133
640
1466
8873
1098
5169
8960
2236
5265
1856
4830
5512
474
315
155
105
102
274
100
329
719
195
128
484
331
1685
209
3769
7423
2367
8952
3348
13860
107
7444
474
957
102
572
509
417
209
548
12950
5817
8463
849
2066
2280
1042
251
1478
800
1238
6564
355
236
268
133
442
1018
583
396
2114
3691
9324
9750
124
3849
260
3325
503
1095
658
325
3496
1408
1469
353
142
497
387
2508
830
400
176
143
510
393
1673
549
555
610
145
263
128
116
613
2641
401
1361
9384
263
283
8966
110
5038
7019
1370
2277
604
363
106
8899
604
363
106
1010
167
7371
1958
4101
122
6994
3862
124
9728
2405
229
161
156
108
452
177
607
619
2055
738
6884
402
455
190
547
178
236
1424
341
575
591
515
169
214
348
235
123
2069
3152
4108
14886
678
1729
2609
159
452
352
574
378
3045
9449
3055
159
452
352
1068
378
179
2150
481
883
2110
9363
8340
2706
2691
2006
5373
611
106
593
1244
1849
225
144
683
194
281
240
125
183
261
314
471
264
2344
225
144
857
195
281
240
125
182
789
6809
8279
700
5212
2502
12797
1072
866
771
868
3371
8932
10432
490
3526
1263
8978
490
1661
2238
1370
1137
9425
477
589
1690
1767
6295
9238
2889
355
637
622
4130
468
955
406
2160
5503
312
7334
766
109
143
1120
467
289
967
2389
1020
485
3682
967
1907
7433
465
562
303
139
1631
353
684
2304
525
933
544
333
1510
2999
1297
250
118
128
841
273
931
153
770
371
127
121
2697
2731
760
126
146
930
834
650
11745
101
2110
4671
139
127
913
433
418
653
1035
148
1084
9202
134
9287
388
388
199
554
5315
520
1176
730
185
1174
307
168
172
508
980
11555
2883
1164
473
9413
2245
310
202
595
9440
8023
3235
5563
215
186
121
177
121
159
1910
3085
8901
570
422
1230
2427
239
13817
1348
129
202
226
178
107
153
441
2887
485
3582
248
200
178
107
153
448
1008
125
2348
5175
448
292
1503
121
231
319
505
3592
494
1017
1960
813
494
433
125
508
8454
4105
9100
1022
126
134
225
242
5284
703
8103
262
184
1143
143
3115
335
251
128
283
137
492
184
1157
132
3112
622
193
310
1065
11535
116
106
2632
8958
3158
9139
3471
4708
4636
125
147
272
3120
4139
8919
1154
5009
5075
3588
3011
158
194
383
998
1867
763
210
180
524
414
267
208
170
262
194
404
111
3819
9475
3585
1252
4304
4119
3163
14946
604
5460
4728
409
506
222
2285
530
321
5124
649
3896
5276
200
1394
200
3730
888
9137
4976
453
156
1224
5120
3102
1649
182
785
335
379
1683
235
112
6789
1422
3468
794
167
419
2231
1137
6727
2822
6642
356
4723
6832
3592
1935
9345
1070
486
222
5078
5031
5913
7460
4198
4770
4078
928
5303
840
723
6913
1442
135
350
169
327
226
936
232
119
2301
317
1013
296
155
572
116
431
274
102
121
122
1033
141
110
224
114
109
108
5290
6317
217
1208
4587
1636
7462
105
256
244
2088
443
4450
649
13732
352
811
107
115
698
1289
591
194
709
5534
190
383
457
1277
1484
687
488
247
177
293
190
141
8299
3253
382
103
951
540
4062
184
139
119
217
3037
132
119
217
5077
396
391
195
1722
4094
9173
5503
102
246
459
3503
1341
1259
134
132
260
135
6869
507
13568
209
221
890
551
878
1936
2175
779
124
272
498
3406
693
253
174
273
1922
589
1026
879
3282
2838
589
1025
878
3285
288
11621
1677
5141
697
8311
292
178
664
119
561
1422
4686
3803
178
662
250
212
957
8942
224
111
1062
1498
172
709
249
332
1238
7616
2778
2327
1977
171
1745
2772
370
343
343
6484
1817
986
3808
3010
1392
337
377
141
434
203
3702
3616
1783
203
160
288
221
1135
169
451
328
681
165
3017
9112
2638
9516
146
991
234
253
187
300
344
406
5590
720
100
1173
621
4830
7704
1200
114
147
112
1996
261
251
281
168
138
3070
308
195
170
151
220
176
495
488
365
1951
121
446
786
5880
121
446
846
651
192
758
172
118
106
243
10583
1255
283
9033
255
234
2107
1226
1225
7697
1008
1667
612
622
8132
4251
11569
3466
1390
635
2165
690
353
145
108
150
3510
6951
8829
11767
660
4188
9344
9739
124
3965
4223
678
3436
3795
11540
8953
628
213
153
1487
133
209
195
229
213
11380
105
155
368
481
579
1313
1298
3019
8896
228
790
1791
536
6353
1508
2003
382
557
4192
1407
432
866
917
965
108
165
258
280
169
6360
3229
867
776
182
516
160
626
325
238
224
2783
6418
4364
8010
1099
5046
1331
191
271
8275
700
5197
9036
253
7116
3250
732
124
1165
687
732
10060
3188
179
101
132
6082
9204
254
2788
455
129
312
104
366
449
5905
455
129
312
102
365
197
123
1825
1757
3156
1347
3587
4404
5562
3954
123
9784
3585
391
884
2355
101
1663
206
990
2760
9289
6647
369
352
4749
5732
6867
2565
1655
209
5602
222
9324
141
253
233
3542
3799
4516
15400
8618
5095
370
102
353
4563
9052
4435
182
124
183
6830
237
481
159
130
9326
8939
171
191
715
167
227
170
211
137
350
1470
352
1385
147
150
327
385
109
278
1199
516
1423
626
453
212
210
203
5629
563
435
255
212
142
194
203
169
285
143
1378
8973
363
862
1233
7939
1354
316
2140
187
602
534
196
1550
134
922
419
169
1354
316
2140
187
602
534
196
1397
4170
278
780
1609
933
435
144
600
592
1116
12514
3730
1654
420
146
101
274
269
171
2464
419
146
101
274
269
2379
7279
9406
1169
1235
913
4327
1497
295
9364
112
131
1513
1875
9438
9761
3792
3172
462
701
8203
1424
8520
1116
2108
4484
591
820
231
284
2980
1648
584
126
307
178
464
2425
821
231
296
1910
680
3489
519
1305
1095
9342
3093
2791
2977
2589
155
1611
2842
124
456
116
632
147
210
664
492
205
167
237
197
193
791
1619
5470
656
170
118
139
471
8945
164
9491
328
187
249
131
3087
1484
9540
1663
157
559
269
115
102
217
2357
8875
7098
410
9319
523
240
404
1155
121
523
108
155
151
381
497
5731
2941
2719
485
444
425
422
111
1597
939
156
2719
485
444
425
447
111
1407
1480
6825
1954
1041
3864
4404
121
1079
273
1357
3423
1883
698
1166
186
393
173
1282
7805
1510
4716
1206
6497
8131
227
154
351
667
485
2126
485
2215
9529
6605
858
195
376
1444
317
614
1377
7833
319
388
1471
106
688
936
2953
13768
6173
410
411
5595
3279
2481
375
101
111
14039
1479
111
1247
194
129
969
2698
356
6573
8049
127
239
529
139
1320
1243
9117
4554
9092
6807
644
184
299
396
324
148
728
235
13779
1337
249
1799
397
583
630
224
3357
491
3793
630
227
1880
1245
8207
1530
1795
163
163
267
116
131
345
137
2372
2087
519
124
1186
1028
109
5258
705
519
3763
1679
764
2362
450
9261
919
8921
915
299
139
1139
238
1088
8916
1985
914
189
331
3272
443
291
249
1617
13724
196
475
500
303
236
721
397
1176
532
337
1454
794
3680
3521
3524
745
138
121
375
221
188
616
136
149
3842
124
9653
1349
8876
3174
5801
6593
205
519
476
12006
6854
1197
1131
941
3730
2686
8881
2009
548
2218
2568
11886
6339
834
3954
135
123
109
5211
991
340
360
1202
320
113
314
656
407
139
198
112
175
195
158
130
480
2347
588
546
420
151
934
1731
211
714
232
308
458
300
347
157
2276
1022
5641
478
6589
10417
3466
252
681
4848
11339
7736
131
5520
145
177
12004
111
106
256
742
351
761
1179
3087
177
1728
2104
1179
2297
122
244
9088
2586
2729
4746
9179
1779
5541
8004
6869
221
176
990
1712
370
636
392
4340
7437
816
985
1693
1248
2878
243
8143
4634
1942
452
185
207
396
170
227
571
144
620
2172
700
7701
601
157
3433
625
1953
7543
8340
2675
291
2677
103
770
139
1148
725
711
3112
7114
1689
1291
3233
1488
203
181
1174
131
877
6434
1932
1685
1079
6093
8913
134
5286
543
335
118
142
281
493
184
1165
114
2986
213
260
8200
424
472
114
240
188
4657
170
1860
989
537
3289
216
228
205
125
1011
9269
183
969
5252
7049
1437
253
350
533
115
4701
340
355
340
6498
484
289
7314
478
263
749
1661
1043
6774
5029
958
2809
794
6353
8870
3711
966
671
2193
361
481
316
583
2870
131
1482
389
337
1451
4521
114
170
5448
4688
446
3661
551
685
1147
145
8937
6653
3711
446
539
1802
1323
2995
2826
189
3080
3865
15400
4564
166
234
4118
396
1180
513
337
3454
1772
1180
513
337
1450
9607
5773
4440
317
296
4714
1813
904
800
296
211
908
425
451
305
379
117
1032
126
155
2710
904
801
296
152
412
944
425
1455
335
401
1131
4511
1451
337
389
1120
493
3634
334
387
1099
383
7217
12036
455
235
274
125
236
118
1678
1644
1920
320
1931
702
122
2199
215
110
130
102
426
371
372
7666
649
118
392
272
607
2737
367
114
130
765
138
206
444
114
869
344
197
265
6878
5669
154
1589
4953
196
148
190
754
2571
910
194
156
190
648
2081
2282
4084
958
666
1087
339
5807
1087
339
2868
6194
545
1548
1517
1567
6612
11560
7425
3815
2849
1089
1883
250
302
9007
2233
224
1181
1213
3207
675
2529
3369
999
717
3856
1233
5015
218
869
23341
595
480
455
101
1158
125
2902
112
173
1651
2331
471
1758
5139
6608
3460
2126
10953
1902
1288
151
1861
1544
685
663
350
120
1595
9396
931
163
1290
151
529
1723
1534
686
663
348
121
1409
191
101
1482
198
381
377
853
4116
421
934
5788
933
1724
5295
1212
547
8945
5344
1133
353
366
423
1444
1150
208
542
619
160
1404
3460
537
2166
374
519
102
5123
9399
4022
5211
1832
8699
158
817
130
1442
11556
1210
3148
1700
1518
2679
1382
1159
1839
7907
1174
3474
7430
4303
2182
1165
567
307
103
8694
3387
9458
1146
3683
2966
9147
3290
9478
3630
277
8269
1594
5039
6399
6870
939
1212
161
227
7259
1293
7295
501
135
3318
347
1602
1721
300
256
298
662
503
4289
6853
1036
299
125
241
1686
394
644
2461
759
8909
709
912
336
3095
484
2807
9198
2449
9540
1892
921
3608
301
443
387
4157
6849
976
3456
5767
7490
6095
391
120
119
327
294
303
158
1748
3396
5729
8931
142
7014
1964
376
172
210
172
755
2360
13840
104
343
140
299
556
250
252
787
265
1094
271
111
8954
471
363
316
189
9344
1001
1636
779
333
250
134
175
2924
779
333
250
134
175
192
202
395
122
417
1315
129
137
113
312
636
318
506
308
482
7410
9067
490
1461
335
172
472
379
270
1056
468
945
1355
126
7394
1941
186
210
104
687
228
174
3568
210
104
687
230
174
2086
1326
1021
706
8299
8947
262
191
274
221
121
118
1632
172
507
795
494
9502
127
354
1038
1705
6984
172
304
559
209
312
163
359
220
310
553
463
406
596
3570
5596
4849
4814
8127
1965
9261
8958
225
149
1201
5978
259
455
1148
426
313
1067
1251
13718
2604
7089
5131
3938
8964
1328
179
643
6315
634
554
3917
3372
711
477
7509
608
1284
3939
1503
3262
494
372
125
8000
1668
4182
8072
8852
2162
201
8971
209
354
261
663
1182
701
122
222
702
175
289
159
417
332
1061
858
1015
136
168
136
930
2728
7396
6634
10097
1214
4744
4340
899
1594
631
1108
2661
318
165
141
1842
741
218
521
220
1304
7958
1229
720
5555
5106
779
763
133
315
406
1109
1894
237
211
101
128
125
113
158
241
244
191
252
185
437
267
358
11945
159
146
188
194
9285
355
141
8933
3228
448
2956
748
550
550
124
198
461
296
237
151
141
233
1460
269
142
5292
212
6999
9287
8991
3204
192
988
433
107
1470
406
335
8057
1131
408
335
1454
4427
212
162
119
344
200
2195
935
343
4964
158
1373
1928
409
11465
9550
1970
474
183
313
129
7542
660
5879
5973
4609
8634
140
9423
152
581
11773
6875
142
1407
365
335
7835
1415
365
335
1451
835
9419
434
132
2066
2220
188
8934
552
150
136
346
7354
296
552
278
659
1096
1394
1208
247
353
340
294
180
163
519
2315
195
340
293
180
181
1945
3059
109
9341
8768
6566
3108
416
224
202
1644
110
2581
15325
6153
6048
1175
3965
6838
5438
129
8122
702
5121
203
583
547
106
5199
3911
131
808
13694
1348
298
118
220
13705
126
624
1589
123
405
452
1153
2886
9493
1407
7401
2824
1677
1678
13515
1423
460
233
595
135
534
106
545
1456
1669
114
235
517
149
173
1216
154
149
1262
209
6780
5137
120
103
340
111
286
159
8607
238
13270
342
193
246
166
546
178
1956
996
491
3572
193
246
166
546
112
1475
2328
1831
8812
8395
8208
1102
2130
1448
318
575
1110
8114
318
613
1118
395
1647
5750
225
1833
680
194
751
861
123
322
8190
190
100
1355
939
124
1255
235
256
326
8686
865
3641
199
348
537
194
433
334
12750
852
124
516
683
342
185
108
182
359
977
2449
298
358
977
1524
817
763
146
1531
506
303
1368
222
2106
1112
224
138
132
643
217
500
10172
2004
9458
9238
509
482
1401
486
485
240
966
328
329
327
447
274
104
7343
163
115
2849
7387
5699
289
104
552
437
178
489
286
354
1436
321
3478
180
420
181
7549
1943
6003
1456
9137
213
271
1616
316
117
9031
682
448
1135
1310
234
195
142
1366
2558
121
7631
1804
322
1053
736
1406
636
13649
5128
7011
190
119
100
568
855
545
444
462
1541
358
274
1982
128
1253
737
564
205
802
1189
536
926
7900
8965
7367
6578
984
913
2231
1310
1184
7517
156
3064
4688
9315
2070
413
678
4833
2717
2159
2934
234
491
7337
1817
1293
2968
281
216
145
120
130
170
2050
1695
1164
2897
7356
1436
750
2671
518
2830
2427
507
285
421
261
214
1501
3127
3351
8387
5920
1878
4056
2378
2136
2427
1422
134
344
4663
135
343
349
5000
3793
1614
1009
1148
103
565
2001
386
330
462
518
227
641
1203
1153
7395
383
592
702
1457
386
240
551
332
137
136
375
329
297
586
3638
272
4781
695
2184
458
552
344
219
302
5581
1033
434
458
9174
2379
989
118
997
3148
1436
417
200
6012
3951
216
708
632
204
1021
2885
13773
1760
1346
9499
6210
1461
164
651
683
8443
823
148
324
436
4693
347
6453
139
879
5023
7340
324
125
7120
3126
543
1185
3401
4608
343
3063
119
456
1407
2403
3873
1460
2453
294
7408
1024
453
134
285
198
133
444
126
1890
968
4121
239
549
877
813
8949
812
2444
1005
128
311
131
767
612
130
1268
159
361
100
9150
485
350
171
238
5569
710
428
348
427
348
215
346
428
184
10793
7589
325
269
5135
6804
1779
1424
537
275
118
260
104
350
2559
5562
6576
353
4694
3378
1098
8967
1884
601
173
180
239
169
349
439
3441
3159
282
9408
8951
427
100
130
602
173
118
961
2302
8849
2067
326
1764
3211
451
1232
1687
488
525
171
744
1783
472
221
464
301
244
367
755
587
185
279
105
510
181
126
289
235
618
2304
3705
4544
2347
349
468
321
4310
5172
6179
1550
3384
141
1265
188
4119
2617
882
313
337
386
1575
14990
1605
3742
968
1246
3768
679
1103
8494
1103
2225
2807
572
141
124
3661
127
121
767
4653
2153
6422
102
268
187
139
156
159
7805
9247
4489
2308
204
850
5501
1593
867
1852
149
259
192
173
322
890
4071
259
192
173
280
666
3249
3107
8886
2570
142
138
7731
9048
132
153
115
119
183
1105
13737
2212
1730
2180
5688
1040
4869
155
145
513
585
4174
9456
594
2792
5267
5891
167
3237
3321
176
164
149
3187
8988
205
375
1081
414
336
1451
2778
1850
14956
891
1792
1663
145
667
1457
2398
145
667
406
132
4667
9479
220
262
227
371
418
400
162
1242
648
4268
2628
5059
9556
3699
13655
122
1455
565
550
685
208
12756
978
124
549
247
145
151
151
184
10035
4263
5069
3356
3442
1537
1266
2698
7127
1352
1441
331
888
9089
345
2848
7426
6218
9417
2847
3191
6035
9436
605
3633
7463
3599
1158
228
2870
6123
2765
11247
8198
711
5152
107
121
260
1147
539
335
1449
151
1111
2788
966
1394
4201
1640
175
747
401
3636
482
1025
2110
176
914
384
2935
1629
9437
1088
144
133
109
2342
6967
466
2114
8245
344
3746
4865
781
3616
1465
9573
215
234
131
748
8940
7679
1849
5010
846
1935
7545
2343
9349
2817
8515
1499
16963
802
3615
1753
131
710
2341
9323
2870
6862
893
732
2439
1613
2560
12009
6851
802
3616
1753
131
748
9357
677
168
296
358
215
220
184
216
764
571
2695
9401
4064
206
9461
1309
2510
924
685
193
160
161
5561
1973
7547
1046
310
1082
506
216
8927
162
929
405
312
487
219
9325
112
1168
1042
930
9456
2572
493
917
2671
159
194
689
917
1904
5387
234
1119
2086
13405
1987
549
101
128
6155
2430
786
2228
1977
171
3252
786
877
1262
4190
8918
822
309
730
160
117
152
171
3915
8921
1134
2653
303
145
131
2022
499
254
128
8257
420
171
2873
183
507
1268
710
399
161
2662
1446
248
444
982
318
402
224
516
162
224
689
495
251
254
260
176
212
945
1270
276
1216
4016
1210
915
7158
3445
903
5894
3826
3163
202
1147
11812
132
2813
1934
1899
3140
654
108
1900
4879
5401
309
167
206
2998
5549
496
593
2424
6740
1103
252
9203
3065
3043
9442
3201
244
114
129
3399
983
429
9500
429
2929
4685
223
2210
613
480
5248
209
3092
199
813
336
114
547
3796
277
295
2242
6148
269
132
126
318
660
619
632
789
302
5110
123
1382
655
7424
137
133
121
679
238
262
110
331
224
9307
499
349
114
157
273
116
1089
1230
699
259
700
239
436
1144
132
698
1208
7348
1879
1708
9929
214
266
144
778
279
471
608
685
1197
131
1890
768
555
5952
768
556
338
521
372
982
221
545
2677
9525
3837
9376
679
1278
1604
871
469
593
265
135
256
304
372
111
116
623
358
9291
144
588
4632
13829
4465
211
116
109
2044
352
1336
311
287
134
2239
119
656
2667
4625
2660
126
498
242
526
359
3091
208
1250
115
175
5426
1252
1979
1835
133
1444
634
337
1196
6533
1473
634
337
1451
3390
1236
6276
1270
10599
245
3960
7187
8896
1727
1534
587
638
132
8828
9189
149
2130
2328
1783
8838
6829
1234
7417
289
181
1202
1948
320
181
511
258
1473
3138
1287
430
672
2692
492
186
374
101
1466
461
176
287
169
574
483
324
129
9406
140
1377
6105
1385
270
799
1739
176
209
743
233
466
9475
1384
395
904
2492
794
4614
3701
2646
847
254
465
203
947
11170
294
101
100
492
7067
5130
163
2789
9102
3262
2833
1541
1502
7301
764
1077
102
487
295
605
1853
980
106
243
3247
2604
980
106
243
219
133
8862
1942
303
345
244
275
298
192
119
170
109
140
920
261
119
1022
181
1257
214
1076
1141
153
207
972
820
583
242
1299
880
1273
787
823
13607
2065
222
275
261
195
124
176
5550
1130
1187
800
424
802
2275
10365
725
306
13712
3662
596
1891
414
627
169
429
447
330
7358
516
1241
140
110
189
134
8365
321
12462
1240
4598
572
113
134
502
182
178
343
268
102
122
152
5231
281
10336
7236
704
1139
527
483
115
477
122
197
2944
119
802
135
173
1215
149
119
141
116
709
1814
214
2033
855
1069
1332
653
2283
1069
106
1332
6894
9252
239
1543
725
2151
4941
10077
14476
2475
11478
1640
886
349
222
2052
8995
822
855
345
221
2410
10404
2448
203
9118
174
201
6214
217
114
711
1802
9015
113
113
1167
960
633
8901
356
8477
146
1000
2874
146
1000
1874
6001
469
263
143
539
2904
6568
1043
144
8944
586
469
141
1313
359
3591
650
687
171
788
8086
171
763
9281
1452
4391
1269
13768
7983
4111
194
282
1257
888
452
163
310
211
255
8102
255
1032
200
9120
1276
296
116
6184
296
116
244
191
7503
6103
199
1686
171
600
118
1887
310
5225
837
1270
1522
1245
6855
1625
5750
2870
6494
338
102
137
208
494
184
1174
114
3108
799
131
285
128
3118
172
236
110
3536
10800
9421
1011
396
7481
5869
2436
8890
1065
468
494
285
248
202
181
1320
870
340
300
3077
1128
287
225
236
156
196
535
262
142
713
521
3940
3965
123
9742
9287
146
233
1285
185
108
291
115
128
186
150
9464
164
213
3701
907
3172
1326
560
1442
1822
392
4700
348
1100
1658
169
780
139
418
185
167
6200
2389
1937
1124
669
470
6705
639
6040
7297
5028
2432
975
110
248
125
9116
190
664
221
5703
1174
1841
1298
13717
154
111
152
160
138
225
138
196
402
9349
3829
1448
421
2522
2750
9483
6027
1469
357
443
559
852
2231
1370
149
1208
288
742
7423
14034
258
1507
4041
822
7711
4653
605
411
215
978
119
3177
363
13612
204
180
298
644
119
232
948
9608
244
987
173
222
172
877
452
5460
172
877
1743
8584
274
11156
628
144
184
114
139
104
343
140
299
542
250
253
564
1274
237
269
1261
9277
6317
5630
1946
256
5821
6141
1401
473
153
630
118
483
3611
153
630
118
181
479
100
678
341
522
138
315
179
377
9100
182
614
1347
5247
1932
171
4805
928
2100
8366
703
5290
6155
5157
214
408
3683
6265
4544
114
671
605
186
165
583
442
5799
7544
1935
3185
570
2115
11165
1925
2404
834
4822
2822
1527
451
2370
403
1130
2924
11419
6353
264
1350
630
8877
748
2095
2914
2172
6145
506
7230
7732
214
276
382
326
483
9386
255
173
203
187
185
138
9527
472
482
141
1155
149
3484
107
1345
389
335
1458
9221
837
3188
475
197
162
822
202
2765
105
194
196
103
454
197
162
822
202
1980
8533
5816
2231
130
135
1053
504
3498
1863
154
167
7345
286
557
12037
6383
8293
699
5108
2585
1610
1373
257
474
723
133
421
1697
6468
6978
1876
4568
4524
9453
4400
1967
1882
1317
2436
9018
1566
2270
2401
361
180
2856
118
370
3653
148
1433
2726
130
677
423
352
184
603
337
368
454
802
265
157
993
11279
3239
163
1244
126
122
736
7471
274
1339
111
1223
422
529
448
345
126
208
402
201
320
398
226
178
219
118
9062
3785
7462
506
4797
2523
9144
1189
302
118
145
141
13953
3324
633
2740
4655
8962
429
6840
6733
391
275
301
8732
800
144
1211
728
712
4858
110
102
6320
2374
2363
8194
703
5482
206
4041
4512
5895
314
216
9301
11577
332
3853
4940
1814
431
341
762
570
2163
128
1010
210
4981
128
1010
210
452
138
312
230
104
424
410
254
208
183
123
217
2553
12365
3672
431
226
142
127
106
137
229
1349
1902
785
197
430
3606
484
3379
785
219
560
233
12342
914
137
129
120
132
3876
1610
1303
7901
424
377
1067
3417
377
1073
1648
1477
363
463
249
472
154
187
451
400
108
324
694
4282
1189
7655
335
1165
464
494
473
146
421
336
4355
138
1409
384
335
8242
11595
887
535
334
1450
2731
1055
161
1446
1863
4703
721
108
133
431
654
214
2619
3005
7531
2085
210
309
103
632
3239
3714
8959
656
130
104
152
236
175
318
329
131
222
1434
1348
2310
339
142
270
1155
222
103
3149
114
182
338
250
252
217
4546
1600
5603
3279
5783
3930
1454
335
407
1163
499
3888
11900
279
533
1460
139
1146
929
733
369
665
4535
6209
628
449
439
889
1274
357
115
281
432
214
1074
556
14011
982
9325
576
2222
1227
155
1636
1150
1297
214
130
499
645
1144
1147
183
9162
760
132
330
120
223
168
131
7394
314
475
1057
1060
395
12268
1073
7266
598
189
218
377
1319
126
162
363
112
168
250
2335
940
297
222
563
1180
972
1371
103
4780
483
178
109
151
206
339
664
101
375
404
122
498
1035
5207
1776
1167
4094
13957
4150
1375
272
2378
1223
4664
217
1355
2314
358
645
794
8983
1105
2913
475
492
1612
649
130
113
208
103
250
1412
1133
512
406
393
180
195
437
2675
232
1169
229
635
134
174
105
2282
194
424
121
104
192
1817
674
5796
9310
202
1840
109
1137
632
1120
579
1876
1649
3579
1223
416
180
636
6011
655
442
9546
1238
363
270
272
316
2464
8959
474
8253
303
1439
193
689
143
302
244
1429
571
1060
627
3360
8865
8790
180
1918
751
163
306
2526
9776
1363
942
1055
163
108
273
375
186
485
1561
1586
1219
6335
6347
6621
1595
137
1263
134
641
292
9768
3962
320
7376
6332
101
725
9018
776
387
336
283
215
125
4372
360
1084
387
337
1442
2585
1714
2664
1766
1504
4540
151
585
7661
7910
177
135
115
117
649
151
300
140
390
609
282
118
187
654
108
3540
187
654
108
1810
1090
1533
6144
11039
13813
1371
268
106
1573
7320
184
397
640
1117
1645
536
914
555
2702
537
918
5880
129
637
1468
677
140
617
220
1109
867
395
154
194
323
4609
226
112
243
1461
543
619
143
444
6016
2546
9556
933
130
3292
1598
1319
126
2871
9512
2819
457
7450
671
13624
228
463
7037
131
152
306
413
1038
3602
241
8722
5743
1072
2670
153
1608
782
526
1658
251
138
241
251
184
2300
2192
233
177
210
121
103
175
477
335
135
196
295
442
180
747
8888
702
1625
1997
163
562
569
5107
11729
3231
1193
553
380
1116
1526
950
113
263
421
1442
1243
3295
7442
104
332
158
453
1092
1032
317
1463
112
671
109
195
1364
709
194
137
180
343
405
645
130
107
406
210
203
283
191
262
339
122
2549
8957
3227
180
156
174
206
9590
122
3814
3746
472
4710
356
6571
12870
5575
459
3563
161
982
533
468
6369
437
219
139
110
226
107
364
133
245
330
761
524
465
201
312
237
2758
1251
12431
127
2855
4982
7244
4574
1569
258
134
285
148
216
133
9244
211
146
260
508
1231
13004
302
154
269
831
772
462
482
370
227
2395
998
486
3597
477
370
227
1909
1553
9724
1282
5981
614
757
154
1877
4844
1743
553
111
1078
418
217
1532
148
289
198
812
660
306
562
241
136
221
730
316
295
216
274
352
540
1364
274
530
1474
108
391
4900
765
291
165
7390
1714
124
579
2343
6803
5751
2405
2797
1247
356
5610
3664
2838
391
768
2093
665
14265
1696
317
7624
3069
2858
4323
1531
1370
357
112
4085
792
196
4272
1808
7512
8893
887
485
1362
5192
6901
9836
4202
5505
833
100
102
825
563
1946
565
3564
2924
1237
2274
9272
6857
149
131
401
188
248
9332
388
9040
147
12624
14474
186
784
9660
175
686
130
121
1118
436
207
194
460
236
126
8376
101
248
3651
1595
6625
1533
1487
2914
1487
2858
2351
5711
3264
3028
9538
3768
8586
155
8961
9373
1715
581
1626
4766
4507
10678
8992
3503
146
6244
440
4637
664
696
3105
131
168
169
195
788
726
100
162
245
199
256
1665
1505
104
116
2469
525
445
3039
2803
2574
1832
185
4029
7487
343
1587
1055
1830
1653
362
137
202
245
251
244
121
311
249
524
3384
469
3530
1045
13964
809
2317
9067
7632
152
1510
1566
1479
728
219
274
358
165
460
1579
433
10534
3159
5254
12271
930
1529
3958
675
108
1309
164
287
3251
9059
8914
4963
2066
6557
1335
8871
9493
1430
449
116
104
351
252
118
189
143
149
7821
9489
1311
1216
517
4443
2388
2996
114
4923
210
326
206
172
3147
926
293
6761
344
2311
182
1041
854
9139
4411
256
449
728
420
112
105
493
926
155
761
8878
103
7364
5885
8904
7643
566
127
516
245
149
866
1908
9024
4962
2175
835
138
1228
552
444
281
2629
263
375
237
249
335
116
1636
2135
4775
1959
3706
107
898
875
237
452
237
1032
112
596
631
4378
132
8363
315
1599
106
385
1277
179
7655
2190
13707
1862
2736
5457
1270
379
642
1150
1911
796
185
193
753
255
207
2433
796
184
198
828
253
207
2433
677
199
172
432
522
109
341
1086
161
125
124
360
224
1356
384
189
1187
9760
3314
11714
180
172
154
126
333
240
869
13782
482
111
1078
6852
710
483
465
3924
452
101
789
5752
134
789
130
1652
10310
658
9695
6179
291
1411
353
1100
11674
2666
521
124
1167
447
193
521
1330
536
142
6309
3716
22693
296
242
1412
280
347
7101
4965
4972
407
131
243
141
147
100
164
309
325
782
9580
298
1407
2744
710
8368
460
1415
210
2186
552
124
1163
404
239
552
809
682
1168
129
681
943
482
2592
2631
710
576
2043
1249
208
3175
1025
9560
9523
2914
4583
2863
280
350
162
3333
9002
6238
187
161
159
357
367
2736
1246
6303
921
1067
6667
208
1203
5576
1193
1545
3663
1959
141
2885
458
774
4092
363
782
193
179
403
439
1264
740
5107
4433
11640
5444
3803
2728
1322
618
153
1151
269
565
945
101
159
274
1194
8933
452
1809
15754
2176
197
387
342
1038
828
195
114
230
297
627
124
112
447
1097
331
618
495
318
414
297
1793
149
944
188
2002
7832
119
133
372
3834
9252
874
491
184
1186
120
3083
746
130
283
319
370
152
767
319
559
1726
2443
384
380
9503
127
188
2809
3896
629
3112
1386
365
1127
703
2236
625
1307
336
966
266
5264
5567
9439
1854
2384
13685
1632
2282
404
7849
488
380
322
13911
109
189
533
9414
167
156
2769
818
5144
8317
1439
6887
1031
222
154
297
1063
739
386
149
307
674
1651
334
2850
8473
519
2239
7500
137
125
2267
176
353
142
224
118
346
1478
944
195
1184
1068
118
261
267
3184
1799
259
1912
333
388
671
1710
1322
1973
1255
204
1337
449
8629
4585
748
1147
1393
11784
3083
678
108
1053
8532
108
1054
2270
9095
210
185
159
1398
3214
211
129
2064
9083
1990
7309
2416
442
1152
8922
826
2419
11256
3775
12416
1266
2801
371
1064
3909
1176
2322
2573
4696
341
434
6673
361
6585
130
281
4342
2125
3832
115
460
1166
1422
1443
149
154
403
695
14950
8873
209
4971
3155
1071
7307
6406
6004
120
4241
11770
4877
1873
6741
7281
183
312
148
116
158
9344
8938
1187
610
383
975
356
885
6215
496
855
666
342
427
8890
871
1292
11548
1200
301
1406
501
1541
1416
170
378
752
257
2972
180
212
607
1554
170
378
733
232
2971
2164
259
692
9006
301
1915
499
170
562
1161
1652
6178
228
336
1985
2248
356
744
1351
2421
9273
183
260
517
316
488
11612
3334
7557
1940
5145
2420
4605
266
3678
248
224
1994
766
843
9211
126
221
469
685
12680
240
237
107
156
4630
161
484
252
255
137
106
405
377
162
500
441
271
334
371
281
237
343
113
810
121
243
4007
104
786
120
296
214
269
446
121
131
748
762
571
530
103
139
430
2754
694
6172
6988
9206
136
124
3964
334
331
468
1030
4389
1331
240
1058
783
195
276
578
301
1098
162
2401
371
2551
2020
1457
2958
5117
489
6628
235
389
2974
11083
1699
545
6428
1451
244
1478
331
735
1029
383
835
696
191
1858
138
1130
529
14608
2884
273
2563
209
875
269
227
1473
130
992
9850
123
4087
1130
219
277
107
303
267
310
140
560
113
733
368
128
410
248
549
124
1190
404
232
4152
9415
3294
693
109
291
110
141
1426
996
1437
353
139
4913
8794
130
3266
588
291
1212
11492
8854
1929
664
218
1390
850
461
402
1048
311
7458
8013
371
3837
5099
184
4006
615
919
667
9088
931
261
151
1609
129
567
201
258
392
243
755
2125
1633
9665
3849
871
739
2103
1820
5927
6630
733
693
169
965
5948
3445
480
513
128
749
167
186
183
3062
410
181
757
167
193
183
1600
9457
341
118
7420
3503
1976
1721
1473
313
609
1093
8108
313
401
1411
108
2546
1726
3841
470
751
2519
3469
751
1864
1565
142
502
500
594
206
2245
7082
832
285
478
650
353
1535
5824
701
128
468
2593
1923
7326
1429
4289
4670
3009
1032
638
127
907
297
2526
1308
2218
709
4917
839
855
122
103
112
594
368
229
123
616
595
127
1347
855
122
103
112
594
368
229
710
1341
132
238
6500
429
1113
391
318
7824
1454
391
318
1453
2335
335
2467
224
129
8998
793
8958
462
112
147
8187
703
5460
185
957
599
2052
1973
115
993
2769
834
7463
3866
1477
2845
1804
2655
6316
920
538
147
301
4854
301
446
109
9124
367
1470
1352
318
565
528
513
164
133
1888
172
328
8261
703
5302
138
189
605
1063
1295
359
397
1687
752
1429
3188
4246
4114
566
2535
2811
261
2637
6947
1140
750
777
573
5751
11142
3450
1021
1651
7412
1870
473
187
1668
1525
132
6796
118
645
1072
1428
8296
7455
633
520
702
1257
1278
1244
2759
2633
537
263
478
180
1198
481
304
135
2330
1182
151
137
5877
8973
3266
1281
239
485
968
165
148
1152
169
1186
201
122
1534
207
1270
289
2013
1336
7398
1793
9136
307
1347
398
9316
8963
1386
2535
373
416
1390
1639
549
208
1036
136
182
263
2297
3061
1036
136
182
263
1668
160
541
126
255
169
204
852
407
141
1002
413
148
177
402
1292
9572
343
5965
7642
1146
2984
2665
1089
491
219
807
1528
9502
672
1047
500
742
311
512
1030
451
357
317
393
177
111
379
144
151
1763
621
143
1307
4652
354
1019
1024
506
1444
1192
516
142
284
673
1512
292
1204
462
614
999
433
199
519
2307
2622
3989
2884
3221
3922
534
1370
3760
653
1519
389
316
2165
338
408
202
250
446
5633
408
202
250
446
2344
6206
1520
463
316
1451
1839
4377
2860
2497
334
563
1232
379
2692
468
843
1172
1910
175
547
657
220
831
8930
1819
112
288
251
12332
253
17424
116
285
118
980
912
359
482
1439
204
128
252
13678
257
707
2395
518
215
475
579
133
207
281
264
211
578
1182
287
166
1288
1541
4174
6434
699
180
403
1436
11564
1660
194
170
336
328
131
294
155
2490
126
806
355
698
177
329
156
126
128
294
168
1950
227
159
127
202
2855
154
638
1431
957
895
255
208
188
1456
117
8985
1358
671
3316
8855
453
711
471
178
104
1347
257
9424
8205
698
5223
5218
698
2275
13602
6029
1431
897
1804
1151
155
189
605
756
270
169
1124
182
256
232
659
1401
2652
828
2844
3472
6054
3791
7548
15533
1670
692
485
1336
3524
627
116
459
461
1068
715
585
2800
3538
742
670
188
285
826
363
5163
2712
387
955
115
912
849
1841
214
224
413
4714
4162
1276
950
842
544
8932
6964
190
106
4854
233
137
778
182
372
827
457
117
1037
1177
218
103
258
12525
116
182
219
396
3321
1215
146
260
683
189
189
1097
201
178
165
459
835
4427
2234
156
776
394
714
3451
9137
578
1220
9579
1808
1702
1764
1883
1321
2442
319
136
999
215
369
957
361
1162
103
1245
120
137
1642
5210
2077
2121
376
877
479
12236
429
1779
4286
2174
7351
3037
7078
161
2257
236
754
293
179
714
140
125
11320
728
1249
776
1007
4061
3792
8972
1205
143
116
172
260
180
135
281
207
2733
6165
3361
1635
3339
1972
9461
1455
3796
5469
211
9443
13705
4311
1375
596
398
181
612
339
2068
1144
937
163
1177
1501
164
1581
1357
9224
1423
789
350
1726
209
258
130
131
448
1427
1575
2061
7454
595
576
8819
299
938
455
1688
294
388
301
2252
200
2235
1760
647
129
336
1238
105
443
415
635
9159
101
618
111
1635
668
2171
8918
2231
173
330
126
292
203
147
1911
7436
2532
156
519
525
139
342
115
583
1166
292
12359
282
115
706
607
1660
8127
3689
1008
323
1134
4421
293
787
1914
508
433
385
210
355
1002
3658
454
1127
163
355
108
394
113
364
280
235
4604
235
1647
1553
1029
190
262
5243
111
186
143
452
164
11759
109
712
1978
7553
1556
992
135
1210
129
923
1293
243
1311
3190
1127
3695
3955
1257
8480
5815
1161
2906
2240
105
282
290
359
351
300
305
151
1099
1451
811
282
290
303
300
401
151
1098
842
2330
8156
178
370
463
12159
4614
3910
1689
526
1640
855
826
242
195
138
149
1105
4581
9124
209
2547
745
169
2527
292
501
3125
1641
579
273
3573
3278
7561
336
4136
1861
1064
361
348
268
125
3222
1064
361
348
164
149
125
5183
159
348
114
1249
4045
2397
118
114
5320
2540
118
114
533
6192
8990
2204
4118
2064
1297
1321
118
149
146
132
260
261
1483
313
118
1905
123
223
186
9396
115
142
632
112
282
298
401
13587
269
1940
1156
706
194
1501
1056
2380
1055
1302
331
406
308
398
321
2456
433
1130
4693
8975
9706
1629
372
1783
136
466
191
183
141
280
144
115
1332
9469
633
1267
283
249
170
1778
8784
4099
4644
6619
14800
2589
111
529
1557
150
189
1110
1719
109
568
1175
218
118
290
667
4004
772
144
9531
7564
189
9291
5041
150
119
194
116
511
9052
1970
315
402
9383
2004
6791
483
6491
435
355
347
4682
1134
2471
14985
2255
1453
265
9226
505
439
179
1977
7553
8993
344
140
280
258
271
420
4610
4096
1664
658
588
1779
13588
1660
113
660
584
463
4503
272
1456
316
423
1173
8151
316
423
1152
398
4832
379
7224
1351
3885
4717
2224
1520
3263
5094
9508
7339
2053
1236
334
429
1213
189
1234
154
120
152
152
152
195
152
152
233
959
1706
3410
5586
3884
4484
1718
1567
336
169
1082
9504
706
108
117
348
167
101
407
188
3242
9324
444
2864
117
348
462
1223
379
565
488
432
193
8621
1385
8172
1370
1780
419
159
722
216
351
566
1276
589
1878
145
501
1270
219
192
1776
1690
8209
1617
899
414
1022
461
455
262
188
121
139
242
1922
1012
490
3589
249
169
124
139
364
2818
9848
205
13637
1322
2176
213
459
297
107
176
149
130
5325
260
769
2986
291
3894
636
178
301
939
172
227
521
622
128
105
241
326
4819
4031
293
172
178
276
560
122
1772
502
428
405
561
302
871
162
153
5500
214
336
882
380
2483
902
357
249
581
194
1744
105
1493
8183
706
5395
5846
333
772
1880
627
958
289
475
271
5197
699
8454
2862
10893
5498
2373
632
880
9687
128
426
146
115
812
145
143
11402
7346
448
200
258
837
799
528
439
624
273
198
1748
450
2011
1746
450
110
2379
2084
236
8808
685
108
224
294
142
733
583
213
2012
2007
324
260
9368
657
307
1496
137
291
8956
190
1667
323
779
1402
2596
565
187
1401
945
1023
2654
1236
797
2489
8025
3521
6348
7474
6324
3309
3974
1074
1277
7662
5845
143
1931
728
1626
100
307
279
225
183
139
119
4396
8923
4909
1792
588
122
2826
104
7370
2925
7097
9440
183
115
144
424
1334
740
130
691
138
166
123
116
257
153
619
2634
1038
8048
1610
1450
336
390
1419
7836
336
390
1421
138
7643
6372
4152
910
539
290
117
203
124
206
444
237
2677
362
6461
862
1037
2343
343
6902
933
8119
2552
943
681
1230
3948
4781
1193
9046
623
1264
1322
1790
835
611
590
256
120
11661
299
1034
5726
4491
321
3026
6454
4179
1745
1437
7013
4887
386
194
1558
938
158
914
199
242
198
431
827
787
653
137
174
5425
8731
821
3598
7870
614
1150
2283
486
310
117
186
204
1628
934
204
1907
953
172
476
459
900
557
337
8056
1048
2569
848
652
763
248
3630
663
1267
1284
2104
7831
1253
8190
205
8623
7459
6953
6868
838
958
2678
2675
5112
208
1190
125
5615
1191
125
2088
1268
8952
4557
4507
284
1050
1974
708
340
376
110
208
185
13678
112
1086
572
1311
131
1411
254
541
554
551
1373
476
2280
1165
1731
184
453
804
873
515
608
6299
9441
6635
1866
837
8976
612
200
593
1198
10462
1538
319
213
790
294
1026
926
9409
2937
5576
399
1510
2476
2683
699
8343
155
5745
9321
7927
12004
488
203
769
138
127
8290
6098
404
225
103
249
196
324
1106
154
157
103
230
112
426
106
2005
10206
522
146
1180
726
799
989
1791
1221
11783
5067
378
2611
5411
3806
123
9617
861
338
1478
751
412
126
497
2008
419
7235
5188
635
595
168
3958
5357
110
421
2652
641
231
190
8894
137
287
187
409
1656
134
1444
776
337
7835
1473
776
337
1451
1131
176
178
979
801
582
1197
207
2944
534
241
313
332
174
102
776
129
113
163
1466
1045
1055
385
431
1553
571
116
111
958
111
285
1525
1545
4279
315
1014
7329
2726
1830
1384
5192
6869
327
2400
433
1155
131
12764
613
167
203
9325
216
1351
514
226
625
13417
515
146
1910
438
366
522
115
187
444
211
350
2394
700
334
387
1461
747
284
1379
105
450
595
9165
1053
306
1880
3948
5262
158
2535
479
667
431
464
133
749
3617
272
2099
998
414
271
344
261
623
3287
161
609
1101
595
951
1204
1219
7734
970
176
6889
9432
135
8952
3828
137
616
135
498
1187
190
416
1684
2077
254
151
1056
658
177
105
184
268
182
187
100
141
708
4919
545
1831
1035
170
117
357
573
1355
165
111
8923
713
625
506
2194
845
832
700
104
320
264
616
525
112
1299
3422
8262
1133
338
116
106
184
442
353
873
495
210
3824
3041
2782
649
2246
150
383
194
6895
483
472
567
197
254
388
550
143
174
362
165
324
314
298
5468
686
651
103
283
158
190
700
277
700
282
186
13619
108
417
1214
9460
385
130
1655
107
265
161
610
577
949
284
492
177
781
209
118
631
261
1600
435
246
195
7250
316
286
241
724
441
501
347
132
9472
6117
2079
437
259
711
5606
406
205
602
974
513
678
478
786
3464
13979
1266
265
118
473
179
445
606
351
176
480
5935
5564
8865
915
1871
190
353
174
114
397
543
2400
219
405
181
1184
2423
126
284
152
143
386
1148
412
225
141
708
1474
329
613
862
200
382
764
339
766
1065
504
547
379
1060
152
411
4290
11530
1306
1280
591
5677
335
2813
13594
1263
1469
317
823
465
331
502
243
633
250
105
394
373
874
127
1688
1313
218
2146
1255
2646
311
1027
112
342
445
1000
4018
2131
728
3737
666
577
590
726
186
230
213
5648
2518
108
375
403
942
143
514
841
1114
377
3677
1216
3622
298
9023
354
1455
2347
3669
2937
1141
1574
219
202
454
879
297
472
1034
4847
5182
6957
705
484
3594
828
706
685
9264
269
292
931
278
1206
536
865
221
2215
10070
11353
3421
530
6455
975
8869
665
108
9568
2863
130
218
122
178
9569
252
572
210
3757
1227
114
198
112
7438
145
501
925
222
1488
594
7240
175
118
3644
186
114
293
335
5487
3439
1392
7351
6061
5456
3638
336
607
1521
4005
105
168
158
255
103
614
200
110
698
110
651
1145
6226
1842
7841
5448
2734
713
5944
5133
841
186
150
180
743
1060
271
518
9105
250
9024
323
490
696
477
197
145
1353
628
340
322
170
158
345
209
1887
445
2768
941
251
1069
1658
104
909
874
1387
16653
2969
11555
1482
4230
7362
3267
1317
1649
480
596
441
2999
480
620
471
446
101
9448
469
3208
2407
478
139
602
212
1851
1134
12846
462
1380
895
197
446
202
5921
673
674
540
279
884
2933
1119
5502
7394
3863
124
9707
10698
2343
2901
3866
561
235
550
2102
676
222
186
314
2704
556
226
9128
165
342
1486
394
258
5044
1253
1127
433
100
481
13688
147
446
467
1027
1179
1071
310
159
1196
418
1456
2153
8852
3916
410
237
235
2548
8165
421
444
199
2939
522
4797
5865
1191
104
1135
2771
2381
5904
1237
3270
115
1142
502
7261
7013
610
548
1039
1857
6729
2343
4853
8760
1489
529
159
278
633
357
225
795
1416
601
385
423
2283
402
405
514
1873
990
11985
2941
151
1464
7905
1653
1484
7879
2473
273
9384
912
3879
262
537
846
1285
204
1181
117
9257
3398
7461
133
1365
131
1451
318
455
856
322
188
444
584
1992
8832
4706
218
728
154
1536
1625
271
804
553
150
143
136
326
123
161
166
1572
8868
1407
9483
1456
207
3867
107
8902
532
1682
120
11651
1248
2947
129
104
185
493
152
138
164
2346
111
1428
244
160
171
146
277
109
3033
152
900
9011
669
1261
217
1073
641
468
166
923
1909
255
595
486
802
133
290
1228
104
301
1226
142
721
2914
9472
9358
128
339
925
3946
437
206
2697
138
353
1376
9425
578
1290
112
505
2697
144
2053
4426
289
426
331
199
1642
3815
144
1491
105
984
378
1246
402
981
412
890
125
1200
2527
3907
123
9687
410
1827
806
718
166
287
307
272
245
907
389
1058
453
228
2239
847
1071
2513
214
318
574
345
1487
112
640
173
604
194
1835
1265
111
226
662
301
683
230
759
508
2879
3398
5889
10396
2136
753
5632
258
2614
1827
261
252
429
698
1953
433
346
349
118
188
141
356
364
244
1193
834
499
731
317
517
198
686
225
378
152
813
1199
202
3379
9130
7280
3490
9556
1815
1483
1420
5177
880
1323
2305
1477
2080
342
729
816
334
112
755
3992
202
2707
231
288
432
1582
9412
488
174
1888
311
777
105
1026
192
2465
109
136
1435
800
17892
1140
9451
3838
3326
9143
4231
1264
1333
371
304
8740
791
3373
400
176
596
351
191
2480
2074
7020
139
408
1915
866
200
1321
144
5021
6673
3207
8922
189
236
372
1623
114
975
152
474
267
150
216
859
226
1442
238
346
137
556
4477
6790
2548
5716
3567
1259
2362
737
631
9159
438
343
1059
364
1632
246
330
531
100
300
458
1698
150
280
462
515
1054
1513
484
13714
185
1630
3905
124
6991
1432
7223
726
955
491
515
617
339
673
379
395
435
507
123
127
1054
1164
580
1898
112
137
115
497
643
124
116
228
115
1459
341
119
433
327
1684
429
284
429
1091
1425
7965
6891
6696
924
1127
121
5014
6756
2349
9461
5032
3271
4912
7277
5092
712
2448
9496
6336
7402
316
9244
254
1264
343
600
1030
380
1009
1195
1875
100
1244
1078
126
103
1407
178
460
9926
2007
7527
5342
1267
234
358
358
891
127
129
11751
190
111
119
280
1877
153
117
139
1147
371
333
153
114
152
235
222
225
149
117
496
2223
304
552
217
1012
1658
5040
3476
557
1630
224
1344
7862
1502
905
263
1157
400
4590
1089
455
424
453
138
533
1314
355
117
130
659
339
383
823
7289
2631
580
655
205
205
380
706
320
2072
209
1171
263
1657
915
3417
1590
261
200
349
169
905
1059
509
483
2372
2345
557
7361
2786
7426
2616
1074
8926
1090
4085
462
846
1836
2452
2687
703
8349
2462
2437
388
125
355
167
360
127
9349
1020
515
234
1012
1898
629
9134
205
1247
231
752
113
1071
350
1527
1782
261
2614
971
354
1656
134
205
320
6042
135
201
614
537
269
5268
9159
3629
1618
670
213
3535
153
480
952
2450
322
269
241
146
146
174
1377
6211
5062
440
475
1481
345
778
808
2171
862
530
159
472
245
692
336
325
109
712
694
759
952
1379
672
1480
14302
4083
171
1636
152
968
105
3248
157
1220
247
485
599
145
453
143
159
161
139
119
203
222
696
239
797
386
1045
279
256
694
217
567
100
107
143
303
1100
1076
1465
4949
367
820
3225
1026
222
369
324
195
105
286
1814
298
497
267
216
1381
4799
3843
223
397
1674
3252
2324
5848
143
198
191
117
106
133
106
1698
407
444
1067
871
321
703
1276
368
1326
141
770
644
361
3300
265
3601
1162
1229
130
270
5263
11756
217
10985
1277
4036
3718
707
103
274
137
454
378
667
143
4661
2250
8063
7410
5952
8880
925
5698
305
690
609
257
216
313
452
3867
452
2107
594
651
1145
121
107
551
123
682
286
479
335
281
659
1232
129
258
2441
353
986
664
395
1210
7962
1348
1482
156
201
212
1485
1052
103
258
319
605
264
116
643
849
250
746
202
126
170
166
100
221
339
1446
325
212
183
336
396
9508
481
914
479
305
14140
178
171
205
110
318
530
1388
187
656
209
1470
421
2595
185
507
517
3588
1366
1207
527
517
1082
1421
1951
154
718
125
3197
551
1302
369
102
506
114
151
163
152
3274
347
1405
263
179
1720
136
1531
282
128
249
330
3116
114
1176
181
490
293
313
146
102
214
351
102
146
313
593
501
1450
753
4596
3468
711
124
1138
359
204
710
1728
1466
452
1332
579
476
153
744
1359
4175
15013
2155
762
11822
1361
2691
1513
504
492
177
112
144
522
107
1175
654
523
1764
843
447
4497
2935
812
168
203
187
2380
4933
506
638
6874
1708
10829
2198
567
221
915
1027
736
1074
258
668
207
2639
318
328
1494
584
643
1169
129
708
4011
8122
706
5306
2029
1923
3585
5045
1535
103
188
297
161
304
126
533
231
890
310
1071
2202
2487
530
125
1037
117
713
236
597
14103
209
1683
271
4783
1063
1334
193
425
540
1907
483
569
270
1111
519
2528
1440
592
143
1996
5326
6621
289
514
394
5255
9189
3668
840
498
2969
4645
139
5026
2190
9316
4600
1382
2135
100
548
1849
1021
3607
1020
436
871
352
892
260
885
11094
622
354
1200
3217
139
554
194
4638
2407
596
692
128
1451
316
389
1137
282
1229
1492
315
389
1434
769
1492
316
389
1137
279
595
242
7421
147
4586
419
324
692
128
624
499
196
3797
384
367
12988
143
291
7408
6013
671
151
534
1508
280
5187
195
287
13303
736
913
814
2065
394
1680
380
1064
2592
134
993
341
601
7314
6720
5026
965
3514
468
6311
7370
2765
1482
103
185
347
232
407
166
853
152
131
5522
344
853
152
131
1434
4048
606
360
1046
853
4538
422
254
9422
2596
133
371
3724
720
829
452
335
345
199
127
2967
472
341
261
221
205
882
1172
1212
167
908
562
3095
1149
2730
2669
13758
162
533
175
269
670
2437
995
171
493
3569
338
796
100
113
1539
158
154
187
416
1600
266
673
1463
539
1090
225
366
161
1628
9056
1629
1263
1706
410
216
3246
1452
316
388
1153
8233
316
388
1248
399
540
703
5816
6640
480
702
3048
4342
1403
590
278
2251
307
385
122
427
1631
505
295
953
463
7564
1952
800
831
372
503
512
866
334
992
827
143
262
293
312
229
114
125
1534
1221
200
929
146
188
117
989
1522
1022
2782
192
903
135
1301
556
469
631
342
8045
1155
3476
130
261
551
102
2132
907
1177
2513
128
162
2524
421
227
1282
798
191
120
301
7372
268
175
337
1641
356
138
217
123
107
121
313
195
179
345
957
914
347
3491
4835
519
180
221
124
228
235
830
671
1798
102
134
577
233
476
1851
1945
7550
9333
121
2524
1121
1173
120
6433
7460
2455
9739
3659
1365
7369
610
130
891
1061
186
180
323
125
9382
587
8204
702
5505
119
891
1316
1783
1050
5698
4744
4719
346
347
347
6479
3125
9571
1680
2252
1505
472
768
2880
459
333
11781
630
9430
1414
255
7432
255
979
1025
603
8429
876
608
1435
198
161
1246
13728
3683
9604
6702
2576
274
9912
1680
7855
1597
1567
3548
190
547
738
3163
222
538
1896
421
1377
403
309
1035
113
136
279
191
156
536
114
124
144
262
754
923
2648
1243
381
756
925
1860
415
156
109
177
2308
344
6691
156
186
928
130
4817
346
1059
12765
843
1483
4987
7266
1015
4286
443
607
810
1197
2917
195
801
124
104
847
4929
143
133
241
539
156
830
169
195
4986
5407
211
102
1408
3995
5413
9289
245
597
356
850
150
136
2042
1389
1943
461
185
546
215
154
113
9281
175
1571
14605
503
1137
13719
215
520
1746
1664
395
144
3259
620
1366
441
547
233
175
241
399
258
184
8447
710
3231
1102
367
2019
9074
917
489
3576
134
109
10935
3134
418
11247
1401
151
283
779
302
326
116
213
234
1236
400
163
1138
261
507
456
256
108
1127
8202
381
126
167
121
560
6733
6549
1635
2466
7419
1231
2790
11151
1114
309
148
869
355
892
156
171
186
449
467
282
107
319
104
1801
2449
865
903
291
135
141
10222
475
750
174
2504
1020
485
3715
750
174
1861
3850
231
104
287
755
373
720
199
297
412
488
2145
279
1609
454
1055
4022
7790
121
345
3744
3505
1038
1651
383
7105
1651
2281
4698
5050
187
6246
147
1042
2661
147
137
1416
8858
4263
2690
1682
7632
885
2155
468
1613
2246
896
889
1775
953
342
691
9298
3736
1750
6507
1542
10183
2252
301
1468
365
377
139
1999
1629
401
1071
3711
9644
9435
3126
9719
6271
6255
280
5085
1188
1198
9465
13738
3681
5886
8909
3381
1195
116
6493
508
4829
4715
3024
2414
4495
2849
687
3824
4709
2951
1025
268
143
166
1413
477
218
488
170
221
106
209
303
108
619
2355
232
903
486
2595
683
4252
412
1180
1219
6757
9208
3343
12764
2883
6242
7826
984
1250
433
217
212
10071
304
270
239
2501
421
1600
119
145
5780
284
224
2589
2203
521
5833
7323
1744
524
7029
208
1238
4943
1224
4942
1245
2045
386
13708
5833
1007
9008
1092
9223
100
647
2488
248
258
154
196
325
144
1116
449
433
486
376
250
180
105
141
105
240
1420
670
105
223
170
123
353
211
213
168
335
4821
1622
2902
1097
6791
1360
2745
4604
452
3016
815
3497
9281
5434
4148
2430
9504
212
2620
1244
5841
1244
488
1226
2922
7352
153
2752
208
189
101
13329
818
7433
822
1372
12729
8197
2857
1001
1110
432
1114
127
133
1792
1731
1179
172
7060
157
1139
1738
7005
5150
314
428
5728
7838
5941
3072
122
4013
703
1004
13798
211
2847
572
3927
628
168
8946
150
822
1791
3440
2077
1325
104
289
231
283
149
184
109
3932
949
257
109
202
149
184
109
109
1482
232
264
869
459
1877
1244
643
1312
379
207
1703
6040
280
2301
3987
3415
147
7014
913
111
283
130
190
216
106
144
159
145
3973
5718
8957
719
3268
12577
480
584
384
6247
9455
6580
182
875
641
125
534
165
266
368
5666
794
7829
589
108
159
262
105
1988
7566
237
217
843
293
653
671
429
1581
469
5223
4110
2044
9309
6273
3826
1888
984
169
1626
1104
108
103
344
144
3326
245
476
2126
5762
709
232
1129
904
6877
7400
2098
945
639
356
167
4260
1372
3595
4620
3395
3095
350
348
4781
8936
208
1263
2944
2254
728
206
2164
1979
178
3042
727
208
816
5012
935
6930
327
1033
343
302
4553
5568
1123
744
1022
318
11475
196
198
712
1481
1216
1701
2440
8931
2706
1372
208
153
431
681
123
218
225
470
270
112
3600
370
127
118
1249
8509
5238
886
7438
3443
2216
488
313
641
525
1083
568
270
4168
9286
2049
1624
4107
8956
10715
7528
2719
908
836
511
342
394
266
4983
1144
605
8935
2086
6605
113
3074
340
1217
407
335
8119
1177
408
335
1454
6329
9766
124
817
131
[truncated: 3,249,091 more chars]
