# Supplementary material for: Effect of sequence depth and length in long-read assembly of the maize inbred NC358
Source: Nat Commun. 2020 May 8;11:2288. doi: 10.1038/s41467-020-16037-7 (PMC7211024; doi:10.1038/s41467-020-16037-7)
Supplement: Supplementary file 4 — Source Data [file 41467_2020_16037_MOESM4_ESM.zip › Source Data/Fig. 2B, Suppl. Fig. 7, 9-11/NC358_21k_30x_pseudomolecules_v1.fasta.mod.pass.list.len]

9399
9471
8938
5336
7468
9454
9392
7432
7433
9374
8920
8980
14867
11331
7309
9063
13535
9464
14373
10462
5200
7280
13835
8907
5833
7912
5800
13223
13730
11857
8103
8849
7407
7497
10663
7581
15779
6950
7337
9505
7724
9309
8844
8808
10041
7391
6916
7376
9513
9372
7409
7369
11495
10156
7434
9481
13439
9473
7294
9426
4343
5841
12224
9412
8785
8882
9407
9387
8502
9454
9170
8941
7372
11870
11687
9509
8003
8763
10102
13995
8823
8913
13785
7349
9458
14206
9386
8719
11612
6157
9473
7447
19960
8433
7331
11146
9325
6997
6321
7238
7963
5941
7345
11488
11322
8706
8866
8890
8866
9096
8666
11662
4946
11793
7291
1878
5696
6270
15395
9163
8971
11626
16454
8902
9332
9420
10870
14177
9216
9374
10896
8756
6194
13787
8911
8704
5078
8884
8867
8912
6849
11516
8873
6207
12053
12643
9056
11782
13359
9537
2056
11609
10803
6391
7321
8395
13449
9387
14136
9319
5526
7892
8960
9150
8922
9246
7345
7386
13926
11461
13478
13683
13668
5187
13670
8744
13804
13944
7365
8916
10520
13238
8863
8910
9508
12509
13026
12104
9391
11706
13359
12228
8895
8831
13620
8207
9305
7060
8879
8834
8684
9386
7602
9017
14282
7808
9221
8950
7757
14825
5710
9504
12739
15015
9192
8885
8917
8830
13429
6743
14164
13495
1919
4566
8895
6188
10343
8843
11992
9492
9064
10395
7248
11893
7936
8929
8931
9546
9480
9210
14104
10423
9529
7912
7382
13606
10478
12727
5292
12452
9472
9218
9221
11157
7797
11920
9484
9473
13818
13546
12236
13754
5252
7947
9265
7338
9429
5518
5921
8889
10670
7193
10666
9446
4021
4021
8285
8903
7788
12519
9458
9417
13805
14231
9436
13183
12029
8918
11499
8822
13597
8296
9384
7681
9323
10325
13658
8840
8088
8314
7394
9461
8337
11411
8888
9455
7797
8904
9646
9437
8712
17419
8053
10481
11118
9554
11582
7332
8889
8921
9438
9384
8787
9431
20463
9355
4764
10367
4804
2340
8794
8831
16282
6999
8457
8948
9385
11927
6833
10936
11482
8908
8219
9924
7107
9465
16597
8905
9485
12371
11649
2883
8838
9152
7434
7392
7345
9399
9432
8931
8892
8943
11501
8924
11727
9092
9435
8204
6842
11738
9421
3708
12323
2216
5394
10250
9332
11586
8887
10845
8181
5486
8813
6835
10671
6364
15293
8924
6389
9474
7804
8803
8863
8900
9327
8957
9416
8981
9319
9525
9854
7962
19909
7404
14715
9580
13639
11841
9270
8967
5336
11397
8639
9392
9381
7445
8940
13581
7353
12352
7369
8860
7392
9185
11427
9545
7508
7785
15706
9088
10259
5603
16242
11520
9299
6423
8842
13663
4892
15367
9455
9251
14291
7329
12823
6019
11674
15460
6477
7378
12010
4767
1985
9555
11707
9459
8753
10624
9180
13518
8823
7783
8765
9431
11731
8881
11951
8761
5370
6481
7377
9292
8929
7281
6539
9338
14125
15419
8908
7182
13568
9488
15472
7480
9631
11521
9272
9571
7387
9325
3985
8072
9353
7333
8941
8848
9490
7393
8823
7979
9545
10148
7334
9474
11269
13804
13620
8973
7845
11692
4940
16295
9313
8886
9295
9278
9407
7782
9434
7362
8680
7467
9194
5060
5205
9305
11700
9102
9490
8465
8835
1879
11486
8875
13974
8395
15624
11304
7311
12628
7433
5192
8980
9476
8859
9550
9082
9550
4757
8882
11354
11520
14025
7440
7693
8893
8763
9432
17775
9469
8809
1573
13825
8630
8870
9549
13934
7462
9191
9360
13878
6863
9436
9284
8398
8919
8940
13372
9381
14152
9276
12387
13694
11229
8856
8927
17475
8061
9427
9427
9405
8955
8694
13693
9628
7939
11547
11797
8413
9589
9414
9180
4895
7341
8914
12038
9556
9464
10306
13500
8852
8901
13399
8885
7342
13631
9486
12772
7508
7367
9510
8025
8916
8559
8909
8020
9369
8857
12086
12578
10702
7414
8563
11284
9563
6413
8405
7871
8941
13665
8892
12806
8868
13466
11719
8949
9270
4739
8043
11572
8852
6897
13621
10915
8737
9273
8861
9359
7126
10690
9436
9352
16268
7365
5113
9400
13553
7395
7447
13689
9415
11619
8903
9496
13901
9465
9247
9972
8997
8909
9345
13972
8889
5221
8891
8920
12052
9622
7274
9472
8446
13762
8880
9314
9264
9528
13795
11678
7363
9875
9279
8921
11179
11081
7442
9191
8982
8896
9169
12515
7312
9471
4357
5537
11931
7350
14264
9215
6472
8825
11934
9400
8886
4740
11849
9495
8905
6011
10892
7325
3627
14034
14988
8942
9092
9018
6063
14143
8874
8975
15289
7360
8513
8986
9273
11140
7982
7301
8167
9048
14530
10107
10172
9110
11497
9262
11007
13821
6306
14084
4749
7426
17454
8871
8913
9460
10597
9450
10607
7240
7488
14608
5343
8888
8969
8909
9155
9422
8955
12741
9540
9430
12431
8872
12077
11835
13378
9430
13301
9468
8917
11956
9579
11648
7387
8926
7185
9269
9374
13656
9281
8174
7421
13651
12729
9239
9256
11246
9534
1833
9457
9430
7291
8826
6800
14066
7401
9064
11409
8987
13888
14883
7905
11556
11203
8902
7821
9378
13967
8953
7299
7342
7361
9353
3993
9263
9258
13613
7510
8900
13573
8871
12433
7805
7337
8148
11174
8680
10198
8865
7291
11788
7413
13375
13380
12055
9340
8729
6780
8817
11416
8843
9478
7339
7791
16182
7318
8906
7333
8876
11556
11563
8883
14025
7918
9486
9360
6412
7436
9444
9561
7340
7386
9031
9274
6953
7424
11874
7312
11325
8906
12984
5632
11943
14914
8211
14949
7309
9433
9419
7365
11493
8161
8097
9476
11691
9078
13843
7410
11576
9258
3615
9094
13041
12914
5412
12247
14228
8922
9129
13687
8545
9526
3280
7466
1829
9160
12324
10030
13562
8334
13529
11256
7328
9477
7376
9355
7432
9515
7413
10414
4649
11471
9912
8878
9505
9412
7425
9414
9380
9123
8822
13423
8399
14886
13920
13857
11642
8812
9411
11525
10459
9165
6945
7268
8940
11971
14113
9593
7457
12562
8524
9036
7405
9431
8159
6463
6786
9353
6151
7651
8920
11757
7244
7396
9495
8925
11775
13748
5597
7448
9450
13964
7613
8953
8931
11536
11267
5073
9462
12497
9909
14893
11551
9331
5192
9284
7369
9353
8922
8898
10283
9220
12677
9230
15046
6141
8895
8854
9106
8861
20382
8185
9432
9416
10208
7992
6843
9382
4938
11721
15583
8139
7565
9381
7370
7418
7359
8924
11501
13628
15915
8946
11504
9847
14058
10045
8949
8805
9423
9410
9411
8973
7030
14814
7374
11701
2751
4834
9200
11167
9347
8844
9427
8100
9197
8926
14087
8843
9374
7292
7430
7320
10061
7951
14883
9873
9509
7318
9788
7759
9291
3618
8333
7312
11280
9046
7521
13893
11605
7426
9618
5079
9165
13626
7488
6464
8365
9547
7348
5701
8240
12763
8996
14325
11998
11724
9068
6849
9421
11717
4101
8958
14240
11374
9167
9311
8392
11704
11891
9421
11617
15537
8946
7643
8662
6603
9265
7376
13906
13346
13637
7447
7786
7752
13817
8943
9500
5478
11270
11370
9463
9166
8832
13708
9300
7373
8102
9423
6283
14974
13108
8022
11729
9351
9424
7252
8831
7559
12364
14853
6718
6057
9944
7903
7822
9340
5297
7309
8923
8958
9170
8528
9975
9359
7339
11644
11606
9387
5462
9037
9406
6365
13559
7463
9590
9540
13614
8776
9142
11770
9366
5442
12099
11578
8953
13793
9443
8939
8869
13907
10072
9385
13136
11553
8828
13566
3605
9151
14859
7182
10053
8933
9419
8851
11152
8905
13254
9323
14048
14512
3755
9632
13583
7355
7353
9383
13592
10281
9367
8187
6179
13819
9658
9195
9561
5264
9784
9065
9336
13780
13767
7415
5574
15445
6386
9338
6462
9202
10023
9595
9132
11590
7381
6702
7265
12613
7345
9654
9369
10025
9454
7329
7365
7382
6269
7289
9381
12879
13476
9221
11489
8400
13901
13643
7306
9299
7164
5732
9571
11589
8893
8571
1806
7384
10756
13958
11204
9138
12458
13959
11949
14010
7350
7006
12082
14932
8059
7269
7782
9747
9499
8904
6871
13391
5746
12599
9471
7326
9373
8928
6448
10207
11636
9090
10246
7510
10614
8936
13856
10571
12269
13910
14018
8872
15749
14179
7407
9503
10135
4970
8953
9203
9391
15393
11322
9479
7321
11878
9472
8851
14967
8949
9362
14176
8897
6225
10965
8991
9262
14246
8935
8902
14887
7341
5406
13752
13167
13891
7433
10091
8915
8887
11418
10202
10180
9340
14824
13971
12070
10086
9411
9308
9425
8355
4611
8868
9516
12764
9575
9455
13577
7799
8858
11573
11573
7316
7436
7368
7704
9349
9449
11458
7856
9285
7384
9305
7331
9454
8889
15026
9330
6421
13658
8008
5522
16503
7413
7781
12847
9353
12494
9532
13861
13861
5196
9552
13703
9013
8822
15499
13559
10838
14726
13635
7302
9458
9532
9427
7430
8969
8099
7402
9513
9233
7464
8030
9337
13880
9215
11639
4258
7626
14873
8938
13502
11304
9343
9429
8361
10367
5474
9321
9579
6472
9372
9371
4799
6395
8931
11692
13946
9425
7780
6317
9411
11743
8954
11673
10421
13608
11902
11736
11545
6865
6048
9345
7389
7759
9643
7405
7466
9361
13936
7430
8918
14695
9497
11686
12669
11474
11719
10146
12677
11326
9462
13509
8225
9408
9440
8837
13788
9592
11736
5866
8892
8323
8431
13977
13614
7380
7502
7352
12004
14896
11469
4676
9360
13708
15431
11454
13727
7423
8187
9482
8044
8845
9488
9477
5174
3167
11578
7837
9471
7357
6788
7346
15827
9487
9153
9392
9457
11584
9329
7359
1649
6791
6832
8144
9841
9299
9148
12077
8778
7356
7428
9543
15349
7436
6983
11720
8933
7625
7352
13062
12160
5467
7286
7294
8896
7137
9442
7968
7779
11455
11584
9315
8965
9434
8795
6430
8879
6397
13269
13657
9432
9062
10745
13688
7160
7402
7300
9346
13817
8888
10663
8476
7373
2336
15753
6394
11523
8735
7065
9244
11417
7386
9689
11664
9418
9415
8183
8840
9510
13788
4825
11432
7792
7397
9251
7420
7600
11623
8895
6477
9538
14916
11645
11492
7230
8874
8829
14350
13977
8495
7757
7943
8877
14920
7427
9069
6882
7806
14125
6235
7367
15349
8595
12985
7825
11913
8843
14929
8814
9514
7342
9326
7250
8959
8955
9614
16103
9522
5242
14138
11745
7342
7314
11966
7606
5280
9303
11382
9409
11525
6205
9536
9322
7409
9466
7925
9711
8962
9256
7390
7435
11658
7326
9277
7435
6162
16711
10515
11821
5171
9498
14487
7331
9502
9064
8157
8926
8863
11148
11618
9349
11228
9315
6928
9118
7275
8967
14890
12513
11492
9421
8875
6903
8965
13844
7347
9342
6345
9908
7425
9291
13574
9363
7960
9464
8846
5668
6151
7330
9046
10272
7388
7349
9306
9596
12453
9012
10111
7474
13752
9359
13830
7302
9593
7292
9825
3090
7921
16452
7370
10165
7412
7372
7496
6643
8792
8143
13890
8295
9421
7625
11386
13929
8962
10152
7340
7325
9059
9532
9391
9260
9488
8938
14278
14459
6762
9314
9407
9355
7431
13578
9986
14944
9469
9203
7341
9200
7274
7409
7509
13130
8839
9488
7871
7510
9337
9341
9262
6675
8986
7202
14893
6911
9327
9399
8328
7385
7338
9571
7400
8789
11188
7910
16092
14905
1872
9119
7267
6964
10627
9299
11570
7320
7334
11408
7460
7359
13599
11403
7781
14838
8533
9517
7328
14944
13294
10146
9413
9610
6769
7341
13398
9542
17567
7293
14908
9350
7933
9541
10459
7378
7340
14916
7108
9506
11110
11261
13434
11554
11555
9999
8150
13715
13628
7360
9558
7277
6868
7346
7440
7514
9550
15214
6702
9324
9372
9440
10284
13608
15370
16660
7745
23066
10193
8888
6787
7003
6443
14282
6828
9135
11547
7506
7338
14040
9620
9506
9127
7412
11724
5137
12711
7442
13025
9410
6909
7326
13534
14910
6091
9333
8892
9070
14002
11603
9369
7375
4871
9132
9304
12032
9358
9111
14742
9560
9249
9467
7362
7283
7449
11010
9448
7825
8935
8898
12251
9047
7472
6198
13681
7853
7408
9476
7396
9390
7433
11242
7509
10221
15365
13489
9298
8838
7308
7332
11620
9462
15251
7874
7371
10652
13697
15532
9739
9159
11535
9348
11576
11661
7647
8607
7425
8479
8844
12936
8890
14898
9473
7386
8949
7367
9117
8886
8847
11546
8117
13516
5487
7364
8719
13895
7450
12301
9578
7315
7601
7430
9093
8138
15532
7486
4734
7358
13428
11718
7217
13611
13614
8884
7443
11530
10418
14592
7422
9372
6801
7833
13599
5210
8894
13390
10766
7280
7460
10106
14887
8688
9527
9124
7380
13065
11542
8113
7464
7802
6454
8925
11263
8786
13444
7454
14949
6849
7357
13440
7324
7331
9319
9357
9467
7483
11368
11409
8880
7339
7299
5469
7386
11633
5099
4789
7401
6939
12309
9487
14975
14971
7433
9568
11519
11622
13678
7486
8846
7319
8876
14888
7362
9332
6884
7465
3207
9402
7384
7756
7355
15500
9461
22884
7399
7330
12154
6936
8974
12294
4529
9544
10613
8801
8855
8354
10675
8257
7703
8183
9158
9540
9541
12087
15356
7311
9630
7142
15498
5403
12075
12317
13190
7317
3573
7381
5055
11150
9692
6673
8917
9023
6969
7416
7324
6843
12244
10139
11235
11030
1869
9421
8896
14734
12381
7334
15461
7567
11410
12770
7333
12296
7920
6898
7334
7347
16289
9481
9545
5085
9577
9417
7323
14808
13767
8194
7506
7293
7430
13871
7413
7368
9282
9400
7501
7310
9538
13401
9385
7389
7389
11204
9245
12659
9489
7437
9069
9371
9555
10215
14954
13836
15359
6727
12623
7625
7312
7347
1939
6506
14806
13572
7449
7418
11493
11023
9432
10043
7381
7407
10553
5256
12381
7349
7350
10390
7183
6800
9491
7780
9300
13348
9414
7225
10245
8334
13609
7397
7383
7005
5404
7232
11271
7990
6465
14830
8235
9097
12526
10133
9479
6227
7328
5347
9342
9403
13607
12750
7398
7642
9326
9145
9606
9497
9385
9195
7493
9605
9535
7338
9155
6235
7379
8902
11797
7943
9131
9805
9577
9308
11159
6844
8982
14835
9491
7354
8884
7339
5820
10864
10393
3614
14895
7350
12852
7414
14139
9295
9606
14568
13846
14068
7386
7406
12908
9442
15452
9413
9448
7413
7391
9483
11798
10750
9552
9474
14700
7350
11463
9367
11311
7421
15805
13626
13609
9304
7970
14900
13469
10495
9299
10613
7358
7279
9432
7354
10175
7374
10124
10153
14859
7423
7466
16159
7446
9601
7322
7326
9464
12637
13905
8912
14907
10974
6852
6748
9378
10316
6784
9360
6196
9446
7420
11518
14071
14972
7510
11581
15368
2053
13484
11750
6778
6826
12185
9890
7430
7840
9451
9588
8058
7394
7398
3977
6838
17822
10775
6806
6839
7373
13809
6028
9430
7403
10139
6852
6817
9558
6777
9442
6823
16541
6832
6811
7332
7551
19808
8924
7385
9232
7570
6735
6862
15474
6822
7397
6839
6838
21189
7553
7373
4414
8502
6810
9375
6851
7533
14941
10261
7555
6836
9347
7564
7510
6837
10504
6750
7492
8907
8858
7557
4421
14869
5541
9705
7303
11149
15314
7445
14852
6815
6827
8111
6930
13584
11544
11255
7417
9405
9404
7305
7437
9433
14896
9715
7510
9625
7339
14249
7365
7286
11332
10306
7346
9556
9591
14662
6836
7549
8657
9398
11630
14074
7430
14837
9524
9355
11480
6824
9554
6848
7722
9006
11324
14423
9518
7422
8155
3344
13913
8931
7291
11183
9637
13702
9623
15006
7459
9470
7383
9541
7451
9931
15309
8436
11614
7391
9124
6836
7559
8860
13892
8088
9128
11354
7134
8820
9295
9549
9419
5560
7433
7828
7873
7270
13915
9583
8683
8853
9432
9455
13287
9564
7459
7416
9494
9070
12886
9604
7259
11373
9530
7546
13212
11689
12258
10274
7483
8694
9148
8965
14152
7397
7351
8139
7341
12321
7407
16433
11669
7466
13627
14878
7416
13627
9434
7364
9280
7283
11109
7523
8041
10156
8937
9352
8852
5925
9518
14615
5504
9303
13575
9092
7355
9369
7400
9400
7325
13608
14189
7780
11422
14163
7980
7323
9570
9862
13731
7505
13466
9541
15218
7720
9321
14929
6866
10868
7559
8835
11250
12787
9331
7224
11507
9299
9577
9574
8772
7003
9352
8867
11682
13318
8683
11740
13933
7216
9378
13364
7338
3079
7325
5810
7214
7459
12738
7445
7375
9599
7282
8926
13236
11608
13659
12052
7734
9389
12075
12474
6377
16712
14008
13767
8014
11957
6468
5164
8942
8696
11589
8910
10731
8924
12478
9053
9457
10120
12154
5114
10194
15393
11253
7998
8944
13626
12893
9208
7407
9568
9030
7786
9502
7397
7446
13536
22284
7336
11636
8917
7271
8970
8883
7856
8890
12187
10243
9114
11767
11619
13290
9394
9427
7169
8548
8925
14074
13199
5203
11646
9543
9291
7369
7421
9351
9337
7337
9412
9372
11635
7336
8779
6837
8892
13000
6755
7317
16972
11752
9405
7448
9077
14966
11727
9259
13641
9409
13717
12793
14218
16565
12226
13788
13680
7494
7344
9445
11981
7909
7257
10087
7346
13637
9556
14895
9363
8924
6786
14149
12594
7347
6546
14802
7365
12316
10216
7526
7323
7892
11567
7301
9332
11627
7365
8952
9385
12703
9388
9496
13954
9506
6909
8683
11480
9446
7988
7251
8056
9376
4606
2211
8888
14867
10654
7507
13618
11741
9321
9244
13415
7425
3024
10139
7274
8893
8901
13392
7509
14900
7310
7362
5510
9315
7877
15446
6840
10435
9334
9016
8790
13015
8947
7820
9344
7447
5137
9563
7396
9608
9611
11126
6883
7378
7364
10395
13790
12599
9450
11645
9426
15377
14341
10462
13898
9039
8890
9220
8003
8416
15530
7417
11809
2880
10659
7407
9436
13812
5178
9901
7552
7871
11809
9125
8167
5247
10708
14687
10643
7400
9383
13583
3315
9314
13595
9336
13618
14454
9586
9758
9407
7378
8528
15484
14593
8679
12449
9513
13728
11241
9603
10112
6824
7775
7369
8849
14892
13768
9403
8656
6506
7345
10187
8852
14688
7456
7704
9579
13215
11622
9363
9723
9436
7797
14382
6804
7280
7422
9399
10436
8911
7360
14014
9494
14018
9281
8837
14033
9362
15479
13614
7469
14830
7290
13668
9106
7765
14838
9488
9473
9528
11632
4253
10173
9471
7578
13472
7426
7240
14259
10144
13684
9388
8883
9374
10124
8880
8054
7114
11625
11447
13492
7353
13388
8907
9404
7402
5212
9637
13290
8703
8948
10315
8545
8966
12733
4253
8950
9366
12770
7355
9521
10182
9469
14908
9346
7425
7307
8341
14547
13506
7368
12190
7325
9540
7861
13915
6789
9435
11506
13884
13324
9585
7443
4873
5176
13572
11578
8245
8964
7324
7125
11231
7370
7370
9097
12306
4805
1945
14666
10015
9019
8936
11394
11265
12519
10088
9345
13579
8893
13770
9384
9425
9373
14931
23551
8891
7399
13601
7890
9519
7459
14695
6470
7316
7484
13977
8042
10550
8856
9187
7318
9376
7492
11309
7304
7411
5555
5156
8808
4756
9367
7990
8199
9551
6889
6889
7905
7389
7882
16251
6838
9341
10486
12286
9421
8915
5087
12255
9564
13581
9565
9473
13387
9359
11227
6920
6468
7304
5101
7335
7350
5179
13446
7398
7289
13631
11682
8337
8967
12397
9577
13670
8859
7052
9375
7504
5624
9275
8926
9722
9472
7508
17041
8835
8881
10211
7329
11563
7298
14609
8996
7212
8902
14192
1840
8893
12650
14826
7730
8431
9326
9590
13341
9486
15348
10239
9701
9466
9487
12675
7414
8905
8008
8856
4820
7415
11734
6339
11894
8801
14906
9405
13926
13236
13746
8282
7349
8545
13763
13565
5700
7317
7438
14267
9277
11520
6891
8340
8637
14016
8864
9546
8828
9401
5579
8928
9036
8096
9477
7442
11077
7418
8112
9465
7437
9486
6031
7563
7816
8909
9370
11504
8991
10385
11399
13893
7225
7612
11012
10828
8959
13303
11952
9940
11509
7326
11289
9470
8202
9507
13523
8079
11568
9468
5143
12175
3739
7325
1922
11531
16229
8917
12732
9385
9509
11900
14718
13722
11487
9412
9589
11386
8139
8221
8739
5516
9420
9134
12700
13047
9569
11545
11446
9174
9252
11507
7346
8917
10595
13792
8846
8881
8067
9133
9117
13536
7317
9455
8314
8901
13889
8957
9349
5625
7415
7314
9550
5238
8881
12801
6859
14953
11564
7306
9190
8886
9432
13763
9393
11607
5194
14515
12665
13609
11932
8949
9488
9226
16200
8752
7392
6471
13629
8121
11563
5712
9732
9159
10256
14708
22750
8868
8277
8905
8206
9171
8826
9434
2158
8851
9286
5144
6789
14132
16637
7456
8807
13584
14861
11625
11635
1968
9901
7723
15460
9614
11959
11629
9024
13487
6981
13642
8942
9312
8837
5184
7428
9124
7442
13831
13574
7282
15627
13734
9285
11871
11813
8823
10450
9490
7510
9520
9473
13621
14983
9101
9303
11194
14213
9453
18561
9872
13571
9289
14934
9561
4388
9382
9612
9347
6393
9356
12589
8838
13896
8949
9355
7326
8904
5471
11762
8871
9390
9071
9503
13647
8170
11492
11981
11984
9343
12801
8905
13908
9514
12195
5273
9712
7348
7348
11924
14584
5533
11801
13926
7516
9467
12316
7376
13960
9291
9465
8052
6842
7753
7370
14876
11647
9344
10099
12043
7420
9369
6897
8140
13876
11430
11708
6256
7305
8524
7389
10670
12061
14264
9297
2904
11532
11451
11607
14758
13265
11601
8876
17207
7797
11143
8905
8127
9502
6852
7403
15131
6957
9405
11609
5265
11734
10300
8695
7443
7454
13508
6594
8911
7367
7528
9407
7223
5453
9396
14865
6196
9267
9446
7293
13943
11502
9460
11559
9382
8884
7327
9243
9503
9498
9337
11094
8843
7349
8867
1832
7338
7403
7454
7333
9386
6033
6421
12049
7436
9341
11940
8501
8856
7352
8897
8905
11884
16306
7958
8099
8953
14561
14914
9368
10782
9655
9349
10085
9482
9282
12892
14887
13367
10728
11691
9329
7801
13808
7736
7408
9181
13635
13773
7741
7264
9434
6294
8848
15348
7792
12845
9187
11550
10569
7322
7790
9136
7282
9659
10793
9473
6422
13981
9325
9385
19418
8940
15466
9233
13683
8202
9367
8818
7447
7509
11030
2866
6798
5191
5473
13201
7743
8018
11644
5475
10624
9642
13586
9022
7295
7425
6864
9010
7805
7365
7301
13730
12230
12230
14189
12292
8849
8889
9515
7478
9432
9233
6408
10567
8915
9379
11708
7415
9236
14118
8894
7131
9256
8923
7347
9238
6845
13864
9490
7379
12520
12566
19997
11659
9448
12748
10755
8860
6730
11396
15458
8748
11533
9336
18222
9464
14312
7371
3615
12227
13739
8955
10784
9655
8865
10601
8126
13716
13845
9127
11132
6932
13634
8960
9584
9368
7434
13999
11741
9399
8866
5947
9277
8892
4745
8874
14066
13403
5059
8828
12652
9607
10364
5813
12598
9371
7332
14034
10298
8966
9338
11754
11728
8013
8973
12771
8534
7333
8919
2944
7915
9355
16402
7348
6338
12085
11718
8877
15378
9052
8008
7817
7330
11515
13134
14040
7716
13663
9287
8897
8989
9506
11259
7512
8921
10618
8904
10481
1873
8900
8853
8615
6381
12384
11670
7618
13459
9174
10156
8383
9521
11402
13556
7422
8940
10555
8035
7300
9514
9475
9599
7427
2150
10577
4649
5795
14920
5738
10671
13578
9498
8923
14199
13608
9138
7353
8974
8841
7136
13383
13521
13267
13681
13281
7368
8941
9285
11513
8861
8923
8816
6271
13185
8420
7491
2263
13142
11576
13769
6471
11153
8126
15835
8987
7302
9440
9478
6858
8248
7253
11082
9393
12130
7565
9388
13781
14619
9407
9418
13221
7295
9286
7281
8672
13439
13376
8307
5214
7442
8954
5450
8995
14905
13375
13355
9845
15298
13768
8955
9286
7699
11350
7311
11244
14531
8887
9524
8875
4914
9550
8878
10346
9648
8810
7264
5188
5349
7941
8576
11656
8922
13518
14780
8989
11591
8861
9114
5316
7332
11546
7470
6816
7343
11734
14096
6903
11662
11688
8888
9461
8592
8464
9320
9542
9365
9222
9486
8061
9507
8867
8883
11526
7415
13628
10233
12813
7451
8902
9280
7095
9456
12509
9187
13790
11444
12318
9143
13434
6417
11589
7371
14019
6828
9369
9251
11330
9543
9529
7410
7217
7334
7277
5121
7422
9364
11705
9241
5392
4752
7007
8827
8886
11598
11554
8071
9252
7332
9434
9012
11724
7264
7341
9416
7564
8846
9412
11319
9575
9641
8876
12614
6222
12470
11494
8915
9388
14100
9913
9241
9403
6886
9425
13883
9216
8575
8138
7390
7301
7364
11043
9371
14868
8863
7334
14361
9566
9568
10833
5298
9289
11855
7456
9249
8869
9343
9285
9388
7509
7556
7801
9416
8071
9438
15508
7827
13853
9291
8848
7922
11573
6837
7452
9495
8864
9462
8967
13789
8853
11694
13805
8901
13842
9010
2901
9671
10206
10874
10341
7973
9334
16172
7628
5814
9350
9177
9242
9501
7389
9429
9295
9446
9436
11541
5584
8910
9753
9325
11314
13467
11783
9168
13733
15497
9128
16909
10677
13625
8871
7329
11680
13743
9375
8667
9705
9014
13544
9337
8858
9752
11539
3519
9304
7322
6222
8860
8936
6438
6381
8661
11726
14025
7335
15115
7395
7422
10776
11609
13729
5814
9398
10868
10922
17011
11832
5736
9216
17981
11532
21515
9455
7361
14976
9485
12521
8873
7416
9389
7343
7343
8900
15451
8131
9285
10690
11530
10253
9451
9503
11741
9431
7389
14964
11477
9371
10342
9243
11562
3498
5863
11983
9629
13575
9505
11756
13239
11709
9427
9461
7349
12204
11820
13927
9346
7509
8946
5936
9250
9404
9386
9368
7423
7371
8861
9424
9454
7418
11181
8469
9458
7395
11576
10361
7979
9385
8867
9116
8891
9607
8875
13996
16900
9468
9550
8893
7909
8932
9590
11733
7164
3088
6884
4755
11119
7682
9367
9477
10608
9435
9258
12907
14183
9483
11295
7369
11848
11585
9203
11205
9548
8967
7347
11812
9362
3292
14376
13877
7362
12367
11792
11676
14253
9282
17966
9573
7830
7595
9005
6900
11781
9438
14067
8774
7392
14064
7447
12088
9414
7277
7774
6886
11543
13645
8593
8893
11681
9718
7347
11584
8639
5877
9394
13529
9562
8927
8891
7380
7393
8889
9333
11793
9455
6345
7456
7322
8856
4884
7405
9462
9360
7347
8696
9207
7810
12124
9488
7461
8924
8919
13911
10172
9226
9270
9343
9366
13793
11577
13756
9471
9473
8825
8944
11404
8215
9376
14406
7782
9503
5179
5586
13720
21880
11392
7685
7734
13451
9630
7424
9460
10421
11360
7961
7449
14644
8847
9356
9641
8401
11230
5173
8872
8817
8919
13494
7291
14682
14025
7810
9685
9404
9048
9592
13660
15507
16948
7505
12566
8848
9601
6414
7420
9409
8942
9395
12706
12759
8235
8922
17731
9335
5635
7359
9534
7194
7741
13632
8889
8847
8993
6733
9628
11714
11573
12837
12914
8461
9503
11509
9366
7759
7383
7497
14877
7023
13896
13587
7346
8484
7564
7423
8962
8875
8894
7312
14085
11155
8872
9364
16319
9454
10975
7311
8905
7268
11531
6740
11771
7003
6841
5200
9556
11248
9399
13679
9556
13917
7346
7426
11162
8869
7344
13961
9885
9573
11990
9412
5383
9463
9576
7430
15443
6839
7338
9386
8859
8884
11243
7354
9022
14759
7335
7508
10152
8927
11720
12749
13786
10436
11653
11709
8413
9986
13855
10300
11627
9481
9478
7914
9245
11732
13755
6577
8716
9452
14026
11313
9016
4041
7441
9457
5292
9637
8883
11408
7355
11639
14086
9165
7371
11490
11543
8115
4906
6738
7040
4894
8849
4904
8846
8800
12102
11052
7462
12973
15993
9438
7434
7418
13252
8327
8879
10914
8366
9185
4765
13278
14926
7926
7281
9387
11665
16259
15367
16871
1413
9459
9484
9465
9473
8945
9478
9481
10670
15637
13544
8435
7738
9502
9371
9395
9412
7347
9343
14307
7362
13437
9251
9370
7133
13673
7945
5810
1839
9475
13985
10146
7462
14138
8873
13827
9470
9301
8010
13877
9279
9489
9731
7503
3287
6077
7107
9436
8873
9401
9115
6382
15573
8225
8999
7478
6947
8083
9365
12770
2022
7151
9462
9718
13318
3006
7248
9566
4601
6855
11115
8856
7467
13647
12018
9442
9389
14037
8594
9301
8168
8832
11045
8166
7021
7401
8903
14276
7417
6679
4780
8307
8809
7414
12840
13601
7276
8802
1942
8828
7371
8917
5815
7361
10102
9126
7446
13799
13856
8921
14882
11900
9377
8984
9358
8596
13222
9487
5479
7928
9413
12297
7466
9511
10369
6872
9186
11543
9326
9399
6397
13925
11112
7357
9331
8934
13669
8253
10308
10898
7008
9398
9023
6403
5991
13643
8888
11585
9301
2011
11759
9410
12001
8888
10193
8847
12039
13899
11480
12131
7765
15406
13723
16351
5826
5829
9289
9554
9063
8879
8944
8962
7416
9362
9885
9388
6730
9552
6169
6145
9306
9571
9500
16742
8870
7327
4763
9498
9403
12732
11191
9478
7367
7408
9336
9382
9461
13540
7123
14836
10867
13785
7419
5400
9270
8521
9984
8880
14140
11568
7327
12058
8877
7367
7398
7352
12500
11372
10383
9226
9142
11647
7887
6590
7420
6191
10222
6378
13940
9314
7263
8846
11567
8900
10226
5217
14322
14424
9515
7863
9641
9448
13666
5196
9032
11512
6342
7403
13377
7243
9471
13627
13478
9217
12806
8886
11267
9409
9294
8955
5804
9487
8925
11980
8887
9388
8852
8859
8924
8897
14214
14361
7390
9268
15372
9323
17049
7389
11702
5237
11639
9409
11589
9385
13712
8963
9357
13275
5798
9051
6157
13688
2629
8977
8904
9409
7319
6884
3729
9358
11492
4875
9459
7011
13796
14003
8140
17329
8944
8930
11907
9483
6118
9082
13826
9037
11478
12247
11581
4849
10045
8919
9224
8750
7339
5984
5837
9483
7500
13887
8876
9543
5570
10300
9364
11616
19126
5254
5178
9412
9451
9429
9393
13566
9480
9356
6409
7353
2946
7420
9266
9480
9023
8917
9221
9459
7383
13406
7820
12628
7352
13690
7504
8900
9430
9466
9559
14591
8932
7163
14975
9592
9475
13859
9368
8998
8440
9561
8036
7346
5525
9448
5505
7404
6836
14053
6890
8833
8444
9505
11957
5974
12842
14710
7332
9375
9361
9370
9091
9348
11596
8015
9060
13319
5665
9212
8906
12865
8939
7371
7462
7324
9390
9182
8922
11632
9312
9410
7403
3284
9138
8394
9213
13522
7305
9482
8249
11603
9398
7012
13505
11540
9383
8850
7422
7910
8872
8849
12031
10589
8951
7343
9334
15805
6956
8566
8847
14097
9380
9483
14191
9518
8824
14746
7387
8526
8894
9290
9512
9131
9496
8923
8883
8895
9389
8903
8916
7450
15882
6425
10744
7724
13722
9144
6445
8858
8282
1847
5177
8847
9434
10397
12744
9458
8743
9506
10182
8847
13657
8876
12479
7571
9372
9435
9413
9374
9425
9638
5598
17668
7159
5213
6031
9357
9448
13148
9303
5232
9466
9496
13643
7427
8876
7470
8392
13631
11488
8050
4409
9357
8925
8926
8524
13600
13470
8632
14751
9386
9380
9484
4008
9486
9397
8868
7278
13571
9228
13355
9395
11595
13916
7759
10241
8908
13849
8563
9473
8925
9361
9458
5382
12532
13416
11110
13817
11678
10142
8952
9265
3551
7122
8887
9312
2842
7510
8876
11649
9003
9267
9570
15153
8980
8984
11145
4251
12748
8374
13159
9323
9425
9300
6991
13718
9364
8948
14974
6422
11957
9523
13832
11681
8914
7924
11700
11649
9474
11945
8876
9392
9448
16794
6397
9294
9415
13892
9380
8121
13454
11350
8971
7373
13696
7463
8200
8868
9386
8841
11930
11722
9501
7371
3803
13662
8917
11820
9434
5819
1931
8702
7454
8082
7319
9309
9373
14630
8942
8867
8931
8917
8908
13677
7503
9351
14173
6104
9048
12471
9468
9680
2684
10496
7172
9480
7439
8968
7821
8147
12012
9443
7432
12331
13958
9390
13895
8842
9337
8951
8922
11710
8898
8856
9718
8317
3418
6757
12743
9364
8891
6743
8990
9173
11672
9593
7364
9480
9468
12433
8996
8855
11529
10829
11514
13913
10384
8886
13012
8873
15139
6377
13443
9358
7451
13622
9374
11609
8889
9401
8942
14961
4347
8908
8811
8938
8866
11238
9184
11517
8237
9444
8884
9502
9500
7249
13623
14951
11685
8837
13062
9489
21338
7843
11350
12142
13258
9298
7346
7277
8934
11214
9498
17709
9546
14850
8874
10621
8934
8726
6421
7395
9474
10358
12937
7347
7364
2628
7493
8906
9210
9342
7408
9131
13463
9498
11947
8305
7958
9445
7203
9355
13738
9503
8081
12035
9365
9058
11871
9261
9483
11723
12623
8563
5209
8851
10042
11313
14007
14206
6943
9498
8850
5175
11696
8165
8869
9372
14750
7341
8782
5238
7259
7346
9419
9463
7335
9371
9278
8919
6334
8684
9444
14842
10663
8922
12037
7401
9447
7403
7443
12708
9279
6839
8487
13847
9393
9337
9583
9331
7332
13466
7874
9084
9241
10245
8892
10383
9512
5786
6878
9378
9442
14820
4546
11409
11965
14200
9694
9659
14423
7770
1375
8947
11126
13742
7801
9327
8906
5053
14916
15835
9427
8883
13103
8856
10365
7954
9435
5039
8886
8851
11322
7385
9940
5463
7466
8583
6137
10828
11791
4304
2153
5160
9387
7458
17297
4546
13825
7503
17456
9426
9415
12246
9511
9520
13970
9509
8071
8611
14893
8765
8433
5408
14642
6808
8916
16256
3825
7250
13433
14961
5214
14058
3633
10425
9709
7342
11287
7446
9269
14736
5334
11582
7446
7390
13876
12605
5397
6467
13435
9357
9249
13588
7144
7431
4870
8006
11622
16237
11209
9710
4751
13457
9509
9377
8880
6483
5080
5445
8233
7415
9463
8545
5294
9305
9457
9462
8873
8926
8910
7324
13535
8934
9575
8882
5175
16137
8734
9067
9096
9421
9400
9491
9423
9472
8948
9318
5462
8873
8910
8881
9435
12019
6161
11216
9482
13472
8972
9367
8944
9508
14336
9476
13453
7899
14581
9587
14040
7309
8885
12614
13624
8842
9309
8831
12614
9482
8102
5500
8873
9338
8899
7333
9521
13241
10260
6224
2484
8917
11739
9071
10503
9461
13832
13995
8930
11764
8907
9274
6634
9556
5242
7395
12806
13785
7385
9521
6079
8183
9352
13644
4447
7931
8174
4880
7414
14033
9422
9712
8965
8165
18906
9362
9465
7373
13765
9273
8912
8519
12605
7444
6153
6835
9482
5713
9129
9122
11168
12584
9461
9247
7311
7370
9510
9448
8927
9381
8933
11536
9543
14681
6470
8967
11454
8878
6876
8135
9500
9447
9447
11687
8203
7274
7510
8918
12435
16912
8190
5740
8958
9386
12018
9329
7323
17498
8498
9054
13476
11673
9226
11683
14374
8903
7384
9252
6121
13379
9326
12382
13554
14113
13971
9446
7791
8872
8773
4259
8865
9502
9217
8519
8838
9453
13822
16621
7404
5813
9439
8757
5403
8931
13993
10214
7554
12782
11453
9464
14028
11626
8960
12663
8179
14906
14551
9446
7962
1980
9348
13295
9486
9071
8929
9490
7878
5079
14036
8435
8417
15674
9313
8921
8691
9502
16640
13818
9454
8945
15418
11337
9473
10943
8853
11506
9705
8877
6398
11810
9273
7833
9277
14124
8421
16239
11727
11942
7412
7868
8271
9283
12317
9970
13424
13534
11406
8790
6900
7312
9478
9307
7335
9368
9022
14183
11678
8913
8900
9431
5651
9297
4682
12826
11450
13313
9106
9398
11559
9528
15423
6445
7422
9363
11143
7866
6430
12560
7316
13965
7967
9423
8953
12789
7027
7388
13611
9043
6656
13772
13770
6020
8916
12672
12601
4919
7169
7484
7362
8894
11754
13393
9435
9437
11186
12089
8843
19572
9413
6894
9357
11259
9484
11423
7495
3352
9179
11197
6393
6357
9397
17151
8529
7544
9336
10720
10856
7389
9461
7427
7977
8369
9352
13394
10100
7342
12334
15729
8834
8937
11224
8869
9150
7044
10138
13635
11406
7747
7351
13627
9278
12753
7252
12139
7382
10244
11483
12020
8538
9169
8877
8734
5840
8861
8940
8259
11808
11157
7389
7456
9245
8919
8936
7917
11651
5191
13282
8951
9934
5221
9447
8848
7934
8333
12518
8861
9374
9247
7413
11560
9526
10032
7773
9446
5168
6615
9487
11883
5312
13623
8870
9471
8455
5925
9375
8841
6440
9312
6196
9464
12425
10231
7796
13534
10147
10435
9493
8850
9398
13418
13828
6158
13218
3293
11590
8987
10438
13194
10811
14080
11612
4916
8904
13666
9171
13663
9470
7600
11707
7140
7395
11937
11659
1989
7290
10523
7450
7414
14920
9369
8784
9275
9472
15437
11700
8859
7785
5224
9453
8892
13527
8942
7398
11798
13457
8155
9365
9479
10689
8956
14634
13638
13627
7807
9837
9140
7691
8570
7547
11590
7422
11898
15385
7694
9511
17436
9397
7422
9664
3435
9339
7210
5744
9434
10000
15200
7846
6078
9421
14091
9607
7049
9471
9335
7421
7395
8910
8875
13663
8618
7542
8411
9451
8950
14553
16833
7510
7510
13680
12731
13994
11915
13562
9533
9473
9436
9339
14740
9987
8029
8892
7372
11941
7312
11022
7248
8905
10290
9474
7909
9250
8678
5374
11673
8882
8839
9250
2003
9168
8855
12154
14719
9837
9340
7364
7660
9467
3518
9430
8857
11200
8869
7421
7362
9626
13686
13532
9255
11885
8170
8867
8907
15012
13663
9102
6062
14457
9479
9483
10287
7296
7318
9224
11580
7456
6439
9350
13519
8823
8841
13413
8473
12086
9468
8942
8873
9346
8598
7509
8914
9537
13932
8833
8381
11343
8411
13329
12268
7444
10469
2424
11574
6760
6886
13531
15358
14247
7433
9307
13652
9847
11554
14043
7278
11957
13911
9864
9369
9159
9176
10332
9405
4777
9458
4663
7348
9275
8933
7843
6384
9344
16128
15235
7388
13797
9165
7569
8945
13059
6392
8484
9013
9153
8898
9392
8913
8838
9022
9298
8965
14061
9356
14019
9482
11323
12730
7939
9277
9509
9393
13790
13621
13879
9608
13868
11602
9823
14078
13638
8929
8858
10216
11443
9091
10641
13232
7367
7796
8107
7370
7598
9400
7304
13602
15510
13581
9425
8900
9649
9522
10176
5911
9468
14899
7790
11210
8736
8828
11996
14967
10005
10840
8910
8324
13523
11535
7352
9357
11721
11650
9379
7368
9471
9360
4856
7828
6842
12651
11611
14077
3618
5291
8734
9335
10387
10305
12029
14710
9531
12456
14898
8010
11731
7311
10173
13084
13315
11565
5936
6114
6058
9347
15065
8955
8540
8868
8854
8898
9343
9105
8791
10033
10198
12794
11470
9511
8951
8965
11946
8945
14926
8997
9553
9371
9384
9366
11488
9388
9114
7370
12259
9905
10040
13855
9457
11784
7401
11623
9346
22495
8903
7801
9465
12677
6105
11031
11281
12333
9340
5916
10703
12911
8772
11612
11727
10193
7489
8485
9444
7366
6429
7944
6446
7452
14076
9990
9267
9341
9332
13765
7366
8300
14447
15321
9197
11989
8922
10751
11616
8861
10763
7352
9459
12292
7394
8859
9527
7397
8862
8894
7246
8793
7973
13817
13630
13589
7834
10437
22799
11445
13314
8994
13417
7410
8844
9461
8222
9288
9535
8876
5246
5700
9594
13941
7461
15378
7366
10537
8983
13914
14507
13870
13406
17291
9377
8923
7449
9491
6374
7404
13360
12102
9454
3393
11175
11928
7429
7367
12011
14862
8910
13787
7390
10226
12546
21073
6129
10853
7962
5414
9407
8912
9410
8926
8910
7354
1842
13625
13503
6023
9327
7333
8964
9611
7416
14883
7335
15349
6771
8231
11740
13516
13810
13367
11704
13564
10189
10853
10778
1799
11842
7445
7379
13998
11512
8292
10830
7383
11822
7456
9853
8892
9560
8835
8944
13494
12314
9702
13819
7173
10151
6121
8034
10765
8203
7347
11164
14132
8926
11540
14900
9453
8914
6397
14382
8255
15371
14763
7305
9507
9709
10058
11557
13305
7658
9085
9542
7369
15087
7670
15464
8122
9363
16003
11460
9195
11529
9496
5173
8884
5796
13490
8886
7507
8873
8851
4965
8333
7259
17165
7477
8325
9414
7253
7227
9328
11741
12492
7612
9394
15146
7816
8871
16944
7780
5272
8949
13497
11816
8822
11126
11367
9311
5812
9257
7237
8796
15080
16528
7426
9593
8260
13445
6129
7461
8913
9368
13909
8891
13635
7331
20587
8694
14933
14787
7405
11298
7274
11699
11140
12532
12360
13078
8892
8449
10247
14847
6985
9495
9366
8854
8133
13670
9187
12706
12028
9397
9263
9060
12263
2928
9557
7770
9281
9592
9479
11834
9457
9478
8917
11495
11357
9591
9593
11410
6159
10408
9591
9348
9548
7398
14087
11589
9972
12268
10084
11278
13337
9433
6360
12978
7809
6985
7327
8933
17569
9570
8502
13414
7823
9507
9369
7393
7406
7446
9113
7687
14174
7382
14915
7352
13755
10560
13087
9388
7459
9472
13900
12326
9610
15341
14921
11330
7756
14105
11542
11891
10103
11780
7730
11986
13284
7422
22473
9154
13702
9092
24015
6538
9323
15776
7449
13941
6646
7894
7332
7308
9485
11443
8211
14900
9285
20602
7778
13719
9520
13949
8857
14075
6736
14961
7390
9554
10787
9547
8936
4778
9391
9543
7332
14062
8897
11979
13399
5200
9386
13843
9586
8900
12667
5223
7419
7797
8486
11307
7783
9566
10164
9500
8895
7339
7414
8674
6194
7409
12164
7424
9451
7593
7338
6927
6866
7506
10217
7345
13923
7812
8061
9331
7368
6984
9403
7378
10607
5405
11502
7268
7864
7403
9476
8910
8462
7327
13952
11542
8147
3039
7880
11563
9606
14955
8111
11805
9381
5222
7368
9284
13519
12663
11508
16370
12504
14875
6930
9606
7429
7485
11297
9455
9327
8009
14782
7351
7335
11368
7346
8450
8073
7399
6875
6808
7458
7419
13606
15505
7275
9357
9387
9333
11619
8873
11240
10375
7382
12811
5081
11730
9391
8512
11577
6936
7430
7418
14103
5200
6891
8342
7735
14845
8343
7108
7666
8120
13225
9494
14891
7426
9557
7046
8871
7424
9518
9229
9359
16952
7506
11438
7402
4870
5371
7319
5395
14894
9565
14870
9555
9332
11527
9350
9512
8968
7325
14849
9364
9393
15342
7323
13800
13651
9028
13650
9336
15504
9435
11872
11582
10528
8678
7451
8870
11379
7265
6828
8847
8850
9465
9532
9438
12253
9893
9515
14201
7367
15327
7318
11514
9497
9371
6206
11387
9444
7106
9520
5889
7347
11759
7351
13356
6840
9577
7032
8236
7389
6942
7353
15347
5438
9365
10251
8924
10249
9475
12613
10227
7084
8998
11137
14191
4854
7489
7384
8895
9581
9437
7969
7280
14062
7761
11947
7762
11540
8796
7355
7285
13544
13499
12330
9359
11373
8937
9603
8826
9716
8371
13973
11565
11620
19771
7353
15331
8783
9158
9504
9609
11703
9385
8887
8217
13006
7338
7701
9504
11939
9457
7363
14052
7304
12851
10394
6648
9336
7385
9418
7530
12247
7953
9534
7509
8889
15512
15495
4230
7382
9402
13403
7370
10518
5401
7411
7411
9479
14112
11588
11423
5200
9437
9410
7233
7289
11426
7418
9464
9501
9179
9531
7371
7207
6838
7359
5135
9441
14897
11222
9514
7285
7332
11721
7681
5530
13089
8475
8659
7308
13731
12040
9770
7416
9657
14900
7360
13581
7445
6840
11643
12706
14898
9252
14228
13961
11226
9559
13793
15913
8580
7368
11567
9139
10995
11515
7910
2945
13678
10173
7363
3196
8896
11593
8854
9558
7492
6833
9140
14157
14171
4771
8887
13692
7170
10063
7510
9562
9639
9344
9373
9521
7316
13637
5337
7400
8461
10223
16050
8884
7374
9545
12176
8973
7385
8267
14858
14612
10127
7740
12246
9091
13958
8992
7796
7343
9312
12327
9359
8852
14448
6824
8898
14924
10214
6890
7298
9367
11498
15461
7800
7561
7793
15511
7450
13774
11921
11527
7745
11264
5367
7356
7556
7567
14910
12115
10133
11654
8351
11518
10081
7560
7316
8229
8149
7803
2313
7564
6590
6817
15450
7566
7568
7568
6845
6849
14385
7562
7566
6866
7570
6851
7386
14739
7390
7566
7562
9512
7565
6862
7585
7314
14897
6851
6765
21235
7562
6644
4151
6856
6833
14159
7291
8916
7388
15716
8128
9571
6822
6838
6838
9347
9370
10659
11033
5820
11339
9740
15432
11553
7515
11773
7362
6871
10491
9543
7358
9315
9545
6905
13702
12596
21758
6804
10190
9707
6318
7375
7365
7330
9551
9555
9475
6810
15357
9335
9643
7334
6951
9111
11570
15363
7394
7362
7233
14770
7343
7076
4641
7294
7406
15484
12632
9241
9400
11632
10320
13930
12225
8105
9615
7290
9714
7413
11502
14180
13481
9591
11080
7399
7348
15936
9116
9292
9500
9289
7415
10972
7248
8860
7329
6725
7245
13985
8047
7970
8161
14866
7213
9039
15517
8045
9527
7325
9442
11276
9205
9192
9478
6577
7412
14893
9128
9325
11576
11237
9856
8003
10140
6830
9133
9133
10111
10201
9567
9264
6835
7484
7726
7806
9084
7162
9048
7665
8150
7990
8116
8564
17116
10304
12183
10130
9514
5698
9605
8972
15451
9411
9395
6718
7388
13613
7421
9377
5381
15520
10775
8664
7367
10423
7538
9464
11637
7401
9989
14333
11288
11916
7535
7358
13870
7320
7493
5361
11361
12888
10465
7770
10642
4874
7381
9453
7387
7320
13337
14582
15348
6015
8273
9625
14885
12593
9405
12745
11219
7760
7364
10478
15337
9297
7389
6586
14915
9502
7533
6832
7393
8778
15319
7656
7367
14986
9483
13143
11412
10971
9439
7784
11287
7676
9563
9268
11633
10629
11773
4861
11541
14847
15731
5430
9061
9537
7287
9509
9481
11466
9473
9533
9368
9540
8902
11069
10124
6108
7388
7372
7881
22030
9580
13590
9514
6833
14111
7615
8258
11555
13748
10238
9470
7435
6204
10073
7288
9137
6401
10132
12165
7504
19236
5160
6844
9588
9020
10322
9633
14054
7735
13736
7365
9478
13798
7623
7510
8106
9365
7331
11594
6954
11375
7360
5984
11709
5261
11315
15886
6405
9106
9511
6816
13920
6964
12704
9464
11642
11627
7460
7333
7462
9589
6399
9561
8910
7437
14840
7333
12622
7312
6814
9911
9355
13462
12742
8841
8814
7427
11592
8837
7449
7391
11543
7785
11095
9427
4158
10338
13688
16203
9250
7339
6866
10809
7396
11932
6414
9599
9395
14706
7921
10211
7350
18927
13704
13667
8968
9475
7453
10813
11213
14164
10793
8829
13624
8834
7428
9378
6843
9559
12490
11306
9095
7402
6527
7351
9612
7194
5826
11364
10743
8835
8803
13522
17697
8215
7408
10114
8947
11654
13685
8842
7916
5739
7431
7970
7246
9555
7351
7365
8934
12845
5110
10918
14876
7394
9948
8119
8212
14422
8016
14908
11539
7570
15359
7914
8919
9855
9441
9517
13645
8848
7298
14399
9633
7892
13764
14855
11748
13949
11247
14915
8254
9460
8842
8868
7311
7331
9365
12706
7384
7384
13471
7355
7946
2712
13665
9653
7756
8130
5755
7008
7009
7384
7780
7088
9448
7345
6944
7418
5445
7466
9458
7397
11336
7004
11539
7445
6438
7511
13114
13952
11588
14088
11706
7326
10018
7367
10980
7366
3323
9540
9411
9427
8969
9430
14196
9633
9024
9168
7327
9351
5442
14379
6899
15394
10332
10016
9484
7286
9040
9661
7202
8762
8353
8950
9421
10157
7452
9582
6857
8947
9183
7459
9531
12564
8186
7367
7362
11580
7170
5304
15862
6963
7388
9468
9460
14922
7355
7459
9294
7361
7333
7976
11822
13913
14926
8895
13643
9269
7293
7506
9168
12008
6934
7342
10863
11708
8861
13627
7433
9579
7418
14883
10307
9035
7325
7527
9531
10996
9504
9183
7377
7366
7450
10478
7884
7139
9498
5042
9288
6201
3508
10363
7924
5726
7377
8904
7309
8500
5547
9474
7284
6997
14095
7347
7441
8895
14018
14891
2720
9583
7347
4912
9395
14908
9553
10214
9484
8806
11611
7882
13625
13649
15566
12354
10767
9419
14214
14934
7411
11121
9518
14912
7416
11827
9383
14084
8860
14896
1898
9634
11223
7524
9386
9340
15950
6384
13599
7467
8815
9706
7330
7573
14960
7295
9457
9767
13625
13904
9047
9402
11452
10023
13751
13352
11739
7371
8846
11139
7211
9142
14853
7435
8632
5053
7363
11586
11807
7566
7479
17099
7689
7104
8912
7435
13695
13596
7378
9321
14905
7324
9382
13759
7434
10435
7205
10155
11312
9127
11968
9280
14927
11643
14801
9383
10411
8947
9481
14060
12509
13446
7459
6045
13887
9709
7380
12362
9956
7394
9147
7340
7504
9571
10898
7345
7779
9416
13625
8369
6380
7486
7379
9403
7336
13121
8892
6162
3444
7419
7418
11963
7308
4197
9605
9030
10101
9319
14833
7158
9464
8554
11022
7423
11512
12542
9439
11026
17348
8177
6858
14864
8146
22261
7319
7336
8064
13514
7233
5500
9202
15900
7355
11614
7392
7409
11704
6780
13490
10238
11586
9514
7388
8933
11714
9447
8767
8908
9351
8064
5194
9202
8776
9071
7263
10533
11587
6428
13614
5168
10213
11534
22278
7357
8226
11570
7389
9538
7285
18940
11479
7420
6935
7292
6073
12370
11571
5657
9535
6254
6716
7386
9405
5286
7416
7456
7801
6839
5181
9503
9379
7392
15514
7496
7466
9344
7802
7392
13314
4525
10466
10601
7141
9765
7420
13614
7146
8857
8897
7309
9548
7416
7293
8880
7048
7331
7317
8903
7407
7411
8350
4800
8343
11627
11947
7972
13723
9116
6882
4890
7189
9063
11471
9466
9351
11573
7362
12284
8744
7309
9111
13394
8938
7330
12819
8654
15355
9441
13763
14895
9432
7984
14837
7398
7361
3282
13633
15480
5346
7463
12554
9460
7841
6732
8915
8876
6841
13724
8935
10026
12368
9393
9248
9504
7421
7567
11660
8569
14891
12694
8570
9621
9444
6834
7323
16375
7437
14214
9396
13068
15322
9431
9623
13729
21479
8069
8887
9184
7412
12082
9586
9415
7188
8810
13920
12876
7389
11039
12586
7428
11666
7365
15649
13900
10410
10096
14010
12491
9356
13660
11304
7340
9431
8880
4694
15686
7339
9220
6393
5861
10090
9209
11369
7805
16931
7487
14952
9587
9643
22365
7445
13624
11637
8934
7331
7436
7372
7965
14428
14095
9374
11535
10585
8908
9487
6723
9350
15950
7348
4420
11092
8886
8808
9241
8758
9639
15479
9416
7481
5872
6820
13168
9349
13647
8878
8895
13791
9889
6386
9391
11681
13877
6997
8747
19082
14865
11775
13859
3320
5262
7394
10819
9305
8884
9447
13801
10471
9278
10643
6754
6398
14206
13653
12471
9598
5058
7509
13595
13633
9642
7359
4901
13735
9430
15925
7335
12697
13329
11393
7741
14043
13605
13516
12873
6205
8939
9223
11758
11580
7579
8852
9340
15354
7709
7424
9612
8331
13264
8835
15502
13361
8319
7292
11984
9588
7318
9571
9567
13267
11585
7387
6258
13524
12614
6817
14821
14631
9552
7888
13821
9465
8521
9588
16235
12782
12690
9606
9387
9094
9494
7387
6406
13709
11604
6976
9671
9471
9402
9442
9019
9565
13334
15090
7861
7432
11754
9349
8025
9324
8077
12939
7859
9334
10739
10095
13671
8868
9464
15474
10151
9382
7468
7198
11402
9528
9636
7686
7055
14905
7413
9735
13652
7438
9360
8895
7455
8866
8126
9372
8908
11714
16185
8916
9347
7329
9129
11081
10535
9528
13239
9546
7401
5053
8838
7908
7898
7327
8588
7399
7336
7466
13516
7787
14959
9461
18228
7421
9350
7331
8881
5806
12735
9170
8921
7514
5436
9373
10374
9043
7725
8764
8930
12762
14867
10134
9365
8852
9250
12519
8856
7360
7326
6833
7826
9645
9388
9554
9523
14970
7428
7429
11717
11825
13752
8507
9397
10142
12886
7411
9554
11541
3870
9342
7309
4718
8868
8182
13427
9543
9477
16177
9005
13629
5066
7319
12270
6943
11348
8902
9355
7360
14155
8017
9806
9383
11548
7510
8941
7403
14960
8834
8092
9242
8799
7433
22211
7455
9515
6899
7950
7823
7408
8883
9588
15147
8738
11211
7999
10168
11442
11920
8954
9623
9528
11571
6896
9481
12847
8700
8906
6983
7311
9372
12002
5230
5914
9566
9507
13393
7439
8909
9422
15501
7133
14911
9237
9016
8949
13068
7506
1749
6210
7327
6963
9415
7316
9515
8536
8900
9581
7392
7179
8851
9322
5528
12045
14787
7297
13695
6710
8707
7344
7324
7253
14783
7385
9343
13509
13802
7466
9218
13707
7191
1810
7392
9555
9329
11559
11686
11514
9427
11566
12764
8814
7336
9280
11356
9865
9587
8937
8903
9452
9196
7917
13948
11063
8879
5259
8863
7809
11333
9403
8673
8378
11641
7371
14914
8914
6269
7340
7448
6852
7397
7344
9179
7331
7672
7347
9568
9381
11522
9083
10436
10175
12373
4740
13638
9406
7369
9555
15665
14615
7272
9309
8230
7489
9295
7377
8057
9784
10149
9398
10088
13579
6461
7350
5503
5073
10500
4095
9344
9657
7341
9348
14894
9314
11489
8864
11408
8876
6710
8145
12406
9293
8989
5013
11474
8972
9455
12875
7328
9691
9503
8134
13427
7464
5268
8764
8933
8907
8915
12128
9091
8937
8764
7388
8937
9141
11618
7815
6884
7401
12253
8289
11557
6525
9114
9258
7419
9400
8905
7434
8820
8810
9552
7346
13488
11398
8694
8908
9475
9430
9208
8907
14881
9161
11418
9563
9057
8945
7504
5187
7352
7434
14900
8908
8387
12950
13996
8445
11445
7335
12041
11705
8747
5573
1381
13998
13634
14869
13641
7385
11785
11437
9538
7407
13481
9172
12696
7420
13008
8906
8820
12198
4774
13176
5467
14833
13781
8516
9336
9402
13427
10459
14997
11187
8669
11735
13643
9683
9556
13826
8906
11608
5433
9475
10111
8441
8957
7771
13605
14859
7328
2224
1582
12111
8895
13466
8829
13821
5826
8889
13875
14461
7343
12221
7371
5439
11564
7402
4799
11586
7180
9400
9242
9239
12055
13499
9324
11010
8892
7365
9098
3756
11234
9720
13830
9256
16395
15446
7342
9145
8883
7352
7395
8776
11762
8934
9367
11950
8894
13512
7124
11760
7290
6768
1836
9511
10533
16182
8197
8850
12120
9563
12682
13885
9389
8372
9336
9293
13441
12138
4242
17911
16274
7321
9355
9360
9485
9237
14154
8909
13798
8004
9430
15318
13722
9777
13465
11689
12483
6791
15935
8527
5850
8361
12101
7766
9224
6452
7313
17246
8301
12778
8845
13611
14546
12018
9565
13678
9539
12732
9176
12195
13637
6848
8902
11743
9167
7434
9690
10177
10779
13929
8852
9523
13812
14093
7491
8823
13700
7335
8107
6884
7789
13588
8946
8880
9170
9445
11948
8200
8967
8785
8918
9589
11275
9475
9384
13654
13487
4164
10022
13946
7329
8873
7380
8851
11505
7395
9367
7735
12317
8846
8867
13397
9468
13449
12308
7491
8484
8898
11716
9440
6843
8865
9543
18642
9817
13481
13591
13880
1563
5865
13625
12946
9476
10519
8806
7997
9371
14958
8948
11487
8440
9550
9455
9663
15585
8323
11005
8194
9362
9462
13740
9324
8847
8908
9742
7091
9189
12430
13616
11747
8946
9433
9403
11827
10240
9414
12569
7354
8735
13745
6374
6564
7329
14234
6462
9397
12086
9100
9507
9212
13461
7314
11481
5179
9184
10434
8072
9360
9359
9280
8906
7978
12296
10162
12518
9331
10710
8828
11129
9511
11721
9404
7417
12662
16092
9673
8863
7623
14868
11220
8151
11716
9337
16589
7379
5197
8873
9713
5491
6386
8840
15520
8748
12732
8859
9336
10088
4717
8138
9589
10151
6448
7316
7380
8779
11513
4974
5967
7397
7355
14972
7683
7347
8480
9327
8889
9484
9375
7333
9352
13253
7426
5115
5208
9429
7344
13212
7365
6323
7483
9411
12745
8964
9432
15975
13602
8923
9443
13644
9433
9362
7414
8797
8294
7557
9368
13585
9328
6905
9651
13651
9396
10053
11477
13777
15364
14894
9294
7924
9198
5188
7509
8893
9062
10416
15372
9071
10661
9695
7510
14202
9466
9370
11473
9091
11701
8090
11653
7379
8937
9305
11703
7028
11208
5974
11513
6346
8919
5448
9417
6635
8960
9229
7761
20292
8592
13364
9454
10872
9527
5402
13544
15413
6464
9286
9608
12249
8905
12561
10717
9454
9445
7326
11790
8844
7431
7491
14697
9168
14122
8083
14912
8128
8826
9317
9398
9344
7329
8886
11694
9468
8924
5479
9512
5488
9398
9265
11172
8941
8762
7084
9582
12774
14010
9394
5714
9406
9324
8768
8882
8940
10300
13448
7704
6654
17498
8501
8901
13407
11716
11719
13270
7814
8912
5529
8932
8281
17434
7508
9184
9368
6693
11744
7438
8864
7332
9360
7354
7594
7210
7456
9471
8875
9010
8863
7425
9396
5875
8928
8904
9351
7345
13935
7424
8622
13063
6841
8455
4743
5230
8878
8942
9391
9543
11579
14948
5203
8868
9398
8003
7423
9520
8894
7858
12974
6408
10000
8178
6778
9392
11601
10369
8324
8835
9003
8846
8947
8932
11084
12319
13341
9266
16287
11107
11727
13185
12112
13956
10561
9429
9334
9296
9369
7360
7288
7449
6453
8833
7795
9369
12470
10574
9573
8891
7341
6874
5985
9490
8882
4932
4605
8887
9298
10852
9011
8867
13570
7487
15325
14265
14884
12022
15353
12691
10181
9425
9086
6157
9408
9505
14041
8851
7294
8954
11194
7586
8842
14216
15514
9429
8849
14073
8867
8746
11404
7412
8878
11661
7421
11838
13530
9220
13868
9234
8742
6386
9383
9997
8009
9468
9163
6399
11817
12190
9387
9268
9243
9396
11669
8919
8892
5147
8211
13631
8217
12874
5432
1706
9319
8516
8923
13560
9382
11709
13501
8505
9374
9290
12232
9487
9945
13617
13794
8887
11276
14650
11826
10292
13696
9567
12515
11507
9505
6170
8863
11115
13426
8930
7390
13413
5301
9475
8907
13018
7959
13846
7473
14199
12043
9492
11729
8924
9401
17005
7888
3816
11873
9463
11544
7793
13339
9462
10219
7789
8901
8877
7904
9135
8913
6225
9255
11598
13522
14511
8268
13579
8857
20587
9349
8893
11771
9490
6158
15309
10078
11579
7448
9307
13579
13029
9301
9386
8644
7716
16999
9541
13588
8220
11774
14232
14081
15360
8843
8837
11656
17092
8907
13777
9392
15119
21870
8215
11551
7432
7432
9359
11284
7784
8452
12006
9327
9499
5277
12102
7794
8925
11001
7368
9562
9299
12767
13712
7904
11195
9521
9469
10174
13926
8920
7740
9323
9316
8631
8933
8156
11695
12697
9296
9346
12197
11847
8833
9392
9327
13770
9588
9381
7427
6832
9387
8111
5988
13689
11395
5170
13948
6828
6701
5138
8940
11465
7394
11612
11316
9530
13617
13339
9182
15373
7375
7411
8220
9195
11623
9470
13644
9561
9567
9395
9453
5079
15888
6798
6345
6832
11707
8662
7606
8264
9400
10475
9440
13669
9405
9136
9070
16384
7310
11339
3742
11324
10560
8874
8920
9550
9405
9809
9493
11652
6276
8864
4962
6854
10203
11657
9428
13789
9383
7278
7162
9352
9555
6137
7071
8929
8901
9492
5056
12755
9385
6165
9354
8339
12334
7482
13828
9731
11543
9467
8954
11846
6929
12059
9479
9430
9044
6854
9459
6595
7368
7987
3781
8441
8915
8873
1948
9098
7073
9260
16515
7567
9400
9303
9545
14745
7350
7417
8906
9414
1788
9548
8926
16507
7424
7817
11247
9441
11291
4675
9379
12692
8919
13652
12497
8709
13650
3378
9571
9431
5129
8879
11820
10058
8666
7347
11167
8962
8353
8862
9781
8093
7789
5850
8917
6835
14917
7904
7439
16882
8914
7298
7253
8913
9565
7430
7436
9390
4893
7394
9541
3664
13965
9334
8881
9353
8844
13951
8042
9205
9420
9400
7427
9375
9425
13364
8872
12353
8961
7343
9394
9387
7438
7356
16376
7009
9221
5351
9191
7953
7328
8843
13411
10067
5197
9680
6144
12543
9460
6723
13693
11575
9549
13993
7665
13924
9496
15727
9446
13632
12054
1996
9302
11699
11764
8338
7994
11188
13963
9402
10788
13899
5177
12924
7468
13691
9291
9479
11918
9650
7321
8853
11707
6149
8922
8959
9426
5929
11786
6077
9364
7332
8919
8960
13454
9456
7415
13663
8824
8196
8022
8201
7809
6238
8800
10752
11600
14088
6104
9826
9441
11560
9292
5433
7031
8782
8901
7846
7415
7378
8845
8457
7357
8906
9463
12955
9740
12939
5461
13590
11735
7428
8853
9512
9370
8936
5677
13013
9323
9028
9355
2655
11811
9441
8019
9698
13454
7316
16226
7300
5287
7396
10679
6763
14959
9464
7454
9102
8932
8881
6316
10030
8917
8852
9384
9453
11734
13921
10204
8973
11805
5436
8892
9411
9335
8962
4992
8930
11811
8801
8875
9392
9388
8934
4228
9356
9271
12334
10979
4910
9492
8909
8826
9502
8983
11094
8837
12751
8916
9343
8119
10232
11223
9349
13885
4648
9570
8707
10721
13027
6430
9430
6832
7602
7995
13648
10482
9385
8913
8140
7819
13520
7502
11605
8573
8883
9317
13254
13667
7688
9394
9439
9373
20318
8246
7457
14101
12328
9657
9051
12701
8961
5366
8891
9330
9228
6478
6366
16897
7937
9202
10236
10136
9509
13410
8886
8877
9321
9401
8911
7346
7319
7036
6832
9954
8522
9609
7359
5773
11202
9502
13652
8771
8945
7824
14226
13942
9263
9658
13628
9398
5872
9465
8942
9320
13601
9346
9607
13710
7413
8839
9494
10582
10681
7346
11405
9474
7259
7773
8681
9327
9421
7747
8892
9499
9502
9471
10653
9470
14880
10329
13270
9597
14202
15498
9588
8853
9419
13558
9368
6355
9378
11547
5785
9237
13905
5580
8186
6038
9469
9357
9564
13280
9392
7345
10361
13250
7378
11290
8931
4254
6878
7759
12812
8721
9558
9479
8933
8874
9408
9336
9408
9495
8250
8912
6819
16062
8838
12338
8961
9073
9243
9325
6337
9715
9200
9350
8837
4556
6328
13451
11555
15393
9065
8932
7431
8948
8903
7588
13306
9279
10179
9400
13983
9497
8910
11980
6923
5372
8878
9440
9232
8943
8917
8904
5359
9472
9273
15768
9542
9346
8855
12429
11848
8884
13765
8057
11907
13944
8825
13635
8853
7280
7776
11108
8848
9473
6562
7535
10091
9209
11223
7949
12283
9541
9529
9798
13500
17134
5275
11639
13666
8016
7734
7407
10942
9444
8890
9445
11880
7386
11867
12876
7524
14134
16036
8696
9357
8555
7433
14967
7466
8121
20680
14789
9173
8924
9336
8090
15063
9085
10769
8854
9377
9451
11177
10631
8895
15758
14873
7962
12783
13669
7043
9223
8678
9254
21352
9274
8860
13628
11619
8092
5621
9361
11775
9428
10148
15379
7305
11535
6942
9276
9209
11119
11458
5251
15304
4773
11350
9186
7314
5204
8650
8945
8972
8834
13614
4769
12401
7424
13205
8323
8880
10851
9483
9517
8119
11721
13586
9360
7353
4278
5114
12389
9407
14025
12887
9094
8890
9460
8948
13131
6365
8493
9297
12301
7356
8899
8978
7293
9381
7287
9459
7550
11726
11769
5964
9385
11812
8953
8886
9296
9389
9445
7416
10377
9449
9235
15340
8864
13520
9090
7427
6882
10296
7392
9156
7310
6602
8910
9465
8842
7321
13624
10161
12608
9399
8206
12283
8824
9076
9311
8131
13514
9334
8381
7504
7334
7325
13980
8854
7013
11210
9549
9096
7908
13623
9429
9572
9120
9580
7375
7375
8905
9249
13686
8597
12691
7632
11569
13174
8928
11940
8948
9477
9307
9537
14108
8974
9664
9531
10414
10202
6045
9361
6657
11169
11526
7389
7443
13590
12650
12862
10054
6926
7954
7351
7435
7537
7362
11344
13460
12699
14864
13652
7350
8253
7465
12072
8175
6998
7390
11449
4778
9640
12063
8943
6551
11399
11440
9361
6826
11967
9406
6340
11456
3197
9091
8190
11585
10888
10119
9499
12499
13282
7485
10343
8885
6376
10530
13788
11230
8682
15685
9443
10618
11498
8891
8927
13482
9383
7691
13463
13592
13415
13815
7398
10591
8940
8134
10273
7394
8899
7024
9212
8918
3096
8531
14854
7249
7386
10167
7465
13738
7378
8769
10154
8312
4910
11661
13995
8123
7421
7394
10156
15001
7404
9471
9301
9342
9351
1756
9819
12372
12309
12271
7368
9330
13529
12543
9123
11740
15526
8788
7477
13633
7386
11348
7327
12563
8906
7564
7379
5194
8870
11662
9451
11201
9497
9362
8479
6458
11533
13920
7007
21665
8900
7420
7149
13876
8993
6817
7439
7455
9487
8244
9416
6592
9188
9185
8758
7379
9771
13552
12283
10065
7262
9370
7918
12220
9057
7899
14516
11649
7310
13608
9062
11623
14626
9414
16203
6067
8932
9433
13329
7433
7389
14312
9233
10169
6485
8890
9304
12286
13619
14926
9348
12654
6318
9330
7567
7375
11557
7351
13999
12753
10972
6829
6717
14303
11656
9503
7357
6450
7509
14395
16979
8082
9499
7435
14062
9628
12698
9368
9253
9360
12076
8963
11485
12751
6820
11762
8324
11680
11559
7413
9367
14018
9040
14964
7344
15813
9411
7362
9994
9477
8183
11705
7565
13759
13163
7895
9494
4746
15484
7280
14431
8799
10922
9440
7486
7478
13375
9398
12349
8905
7031
9285
8177
8787
8146
7307
6106
9364
7058
7393
11818
13629
13080
7331
11627
7355
7366
6785
10600
10493
7568
6863
6086
7567
7564
11137
11630
11551
9342
15322
9149
7453
7893
9428
9464
7435
7421
14005
13842
13672
5872
5186
11403
7361
12247
10831
11539
2972
13877
9537
10451
15697
8910
11540
10428
10421
8891
6884
7332
9498
9442
8947
11715
9510
9227
14041
13510
13603
7296
7299
10934
10498
8005
8853
13971
7194
4649
6704
4764
16392
7563
9055
5803
9065
11693
9531
9752
6895
10188
9339
7213
14845
12739
2939
6846
7389
15451
8193
10567
7807
14869
7346
11670
7350
7318
7284
14977
5888
8765
10915
15469
9494
10141
7491
15503
14903
7436
7436
13795
10100
7301
7337
7391
7505
9375
9392
7799
8919
9379
7203
8839
8854
8892
8916
10352
9347
8862
16361
7371
9579
5195
11242
11141
7906
14074
9024
13843
12680
6581
8904
6396
4716
8870
8851
9311
8947
7389
6752
7237
10290
9574
7338
7709
13626
11182
14941
7413
7347
8026
8685
10567
9457
13319
8882
11542
8968
7376
12437
6830
11638
8870
7310
13718
8455
9136
9228
7505
11547
6845
8806
8242
9321
3357
12413
15342
7355
8708
5087
3620
13660
14191
9469
8791
8579
9452
11406
8995
9116
13652
9486
8999
7300
10475
9292
8857
10655
6984
8868
8875
9491
7396
4854
4861
7397
9576
9918
7179
9534
14240
9251
6380
7425
11591
7273
9556
7346
9436
7571
8933
9563
10011
9558
9249
9319
9524
7447
11075
9368
9367
8353
9003
12747
11246
7380
9105
7611
7414
12666
11973
7371
8798
13297
9513
9600
9398
12687
9371
10487
7817
9471
9598
7486
13708
9067
9914
13771
9551
13510
13619
9501
13708
14076
7374
7415
11480
10136
7339
9475
7763
9569
9460
11518
10143
13611
9350
12204
9421
11237
9389
10400
6418
11558
14749
9297
9246
13659
8913
15825
7473
14896
9283
12026
13634
8855
15363
12264
9266
7905
9383
14761
7281
8908
14992
13648
11229
9556
9545
7685
11976
11260
10400
7351
11422
13086
9427
3149
15108
8896
11277
9508
7358
11489
11569
7231
10884
9938
9425
10471
13655
11658
9444
2110
14182
9190
9376
9480
7420
12108
11620
13614
7453
13969
14257
13663
7350
13995
11728
9972
9597
8842
7477
13973
6706
7449
9002
5035
11348
8406
11782
7287
7356
8742
9639
13711
8770
13761
7324
8381
7758
11572
11846
9924
5465
12130
13619
9682
13271
7354
13598
8818
7360
8494
14876
10685
7918
9534
8246
9565
10955
14852
9359
7747
7505
11441
8205
7349
12289
14910
7243
7420
14687
11269
7562
13635
9562
11242
15453
13564
10190
7462
8881
5177
9117
7391
9337
5566
4232
13084
11553
9354
14349
13830
8475
7264
8906
7326
9351
11136
14748
8974
14934
9577
8841
10293
9315
9161
8749
7470
15090
7421
9388
7502
10195
12960
8855
7370
7358
7425
13869
11360
9226
8814
9017
9526
9631
8397
10918
8874
7994
7524
15523
9215
12333
8894
7406
10146
11428
12319
14653
7343
10704
8453
10749
7728
7392
9365
5189
14170
7452
13651
6962
5723
7605
8844
11208
8320
13935
10768
12122
13732
9232
12045
15128
7434
7399
8206
7445
11759
13600
7965
6428
7510
7359
9281
9243
9591
15685
8069
12236
9321
8882
13850
7398
7381
9541
8932
9092
12546
7391
7429
7464
7394
7410
16373
7341
7483
8644
7324
9454
7366
7068
14339
6983
22317
9564
9581
8886
9563
11814
14766
8927
6432
7152
13671
9337
9492
11338
9291
7971
7443
9352
6322
11063
7466
14856
10230
13949
3602
8216
13656
14947
4918
7405
9442
14173
5598
11540
7292
7386
15487
8872
7454
9462
7149
9514
7403
13710
9568
15367
17370
7274
7428
9942
7350
5113
1552
13732
9310
13927
9448
5665
21824
6839
9504
15372
7279
11715
7463
9183
7607
11203
13646
12484
11236
7419
9222
6955
14910
7787
9479
13927
8269
13961
8896
8853
7430
14934
13853
9535
7401
9697
7513
7326
8869
7462
9342
11456
9649
14968
7440
15297
9430
6349
6860
7340
8381
7424
13680
10053
8878
15441
9392
12897
8287
14142
9528
9532
11533
14157
6818
9687
14952
9062
7441
8359
5886
15297
7396
10655
9072
7310
9262
17894
7509
7187
9510
8964
7387
9330
9596
14855
6298
8676
9430
7865
7369
10458
15475
9135
15372
9543
9463
7820
7868
6648
9345
7414
4814
14613
7366
7742
9362
14976
9542
9136
9346
6893
8111
9490
9642
7621
8912
11221
8835
20834
14815
10261
7458
13162
11645
9250
13092
7222
23220
9590
9435
16096
7240
11482
9003
9647
7410
14925
7383
10300
7346
7562
4922
7322
9520
9400
9518
9351
7359
7947
6394
14923
4990
7342
9379
7344
9470
7509
13905
8872
7291
6306
10652
8865
14975
7416
10210
13571
12771
8164
6834
7779
7781
8857
8337
13879
8671
11500
14967
9715
6817
13983
7986
10816
6988
6224
15050
7569
21663
9644
6800
9590
11668
6864
6833
9409
7389
12862
6823
6872
7710
3060
7557
7569
6849
7565
6852
14383
6806
6843
7562
7563
7548
6854
9518
5197
7559
7564
7561
7566
6213
14805
7566
6854
6820
9533
6858
7566
7561
7568
7566
11492
6673
7558
7568
12790
7566
7895
6858
7565
14302
7449
7564
12935
7568
6825
7563
7565
7563
7779
7558
7568
7565
9545
5427
7563
7563
6762
11714
9531
7560
7568
7557
7346
6802
7563
7266
15012
7342
8881
11329
14982
7562
8097
9135
8709
9111
9384
6842
14190
7425
9553
7342
11471
7400
9620
9120
7365
5561
9317
15325
13456
7360
7387
12270
13865
11693
13782
7618
7412
8267
12216
5419
7352
9461
13711
9291
9438
13438
7209
8624
7399
7412
7343
9336
7015
9030
7231
9418
11401
18454
11455
7434
9382
9527
14867
7700
15332
16140
7779
9477
5387
6933
14870
7562
7372
7743
8182
14633
11659
13801
7333
7414
8270
10498
13931
11512
9181
14049
6828
1905
11147
13619
14910
9490
9337
9370
7466
13784
14751
12112
7388
15001
7913
5796
12207
15500
9527
7304
15355
7340
8906
9602
16225
10897
11997
7399
8782
7335
13869
6869
8904
7548
8904
7337
8987
7354
14671
7436
10012
15100
7570
9379
7762
7273
9543
14051
14057
9157
9372
8937
9066
8696
8130
16023
7528
7439
7508
1379
1561
5388
7455
7335
9351
15493
6990
7551
7419
10533
8917
9971
8465
11414
5292
9568
11167
7344
7485
14273
5201
7386
11513
8659
9383
11605
9541
7317
7423
10366
9300
9091
7251
10027
9392
14947
13800
14898
9554
10143
11411
16054
7457
9074
9114
9280
10634
13777
7350
4521
8842
7376
8978
7452
13370
8612
8046
6843
13613
8733
9391
8962
9567
9671
8899
11817
13683
8932
7115
7925
16861
4883
11886
9469
13662
15366
8941
7447
15364
13753
7269
7283
14534
8091
9668
12575
7393
8831
5797
9455
12721
8250
9503
16325
8901
15370
8516
8692
9359
13819
6465
4756
14283
7542
10511
5253
9349
9290
12086
7495
7338
14032
7366
13615
10440
13631
7357
7323
9524
7439
11400
6862
8044
10116
10264
17278
10109
13566
12035
9329
7352
7551
14064
11539
5026
7370
11361
9341
9483
12513
7313
7343
10128
7424
11675
10091
11363
7445
7386
11398
7357
7385
7421
7436
14810
7256
7104
9213
9359
9279
8857
7505
13629
10365
9403
7302
7369
11709
13626
8892
9034
13073
8879
7497
8036
10839
9498
10561
7853
5801
6914
7179
9031
11550
12531
7243
14175
6430
7566
7411
9365
6798
9625
7342
8195
13648
7819
9926
10356
9509
14958
13245
8866
13611
11853
16289
6565
11343
13842
7979
6825
13633
8463
7405
16032
7391
7576
7345
5821
7417
8908
9791
7877
7337
13581
7368
12500
7779
14020
7358
9545
9370
8948
9472
6664
9365
9371
7363
14639
9504
12373
7341
11877
7713
14898
9513
7939
7279
8128
11261
8833
20316
10984
10298
9271
6366
7802
9341
11626
8813
11198
9401
13587
9586
7332
11373
9494
9404
11619
15349
9041
8381
9504
11845
6172
9096
8847
9333
9528
11576
7881
9534
13788
3124
9555
7325
7325
10242
12891
16350
7343
7447
13869
8926
9138
9339
9346
7361
14852
7509
13489
7964
9310
9570
12094
7649
8940
7325
11955
8714
7382
7331
7308
9331
9479
7300
10395
9084
11909
9437
14877
7433
7405
8834
7393
10355
8912
11927
12708
6478
7380
9459
9339
10055
8832
5322
13650
10210
7415
13392
6842
12713
8953
15208
7443
8815
8774
13504
10641
6422
9533
9519
7419
7365
8104
7306
9343
6845
4218
11600
9501
8895
7698
8770
9434
11509
7603
7123
9502
8794
9354
7972
13525
13914
8259
9365
7649
6844
9500
11717
8269
9324
13616
5238
6797
7397
7334
9340
4578
8945
7474
12711
8874
7321
7502
13660
7506
9242
14843
11458
13434
6777
11423
15462
13616
7364
9579
8005
14945
9461
7215
9498
10718
10075
7443
14864
7548
9344
7665
9238
13601
7485
7942
8872
6446
14022
11339
9498
7459
7467
8135
9368
7418
11167
10128
8993
9458
9253
2444
9476
8881
9364
11734
9702
11355
9645
8355
8877
14786
10791
19523
9330
11520
11205
11518
7338
11723
7426
9415
11592
9135
9197
6771
9341
9237
9613
11578
7274
14160
1653
12599
7656
9035
7511
8851
13993
7441
13743
6820
9188
9452
9334
11452
7348
13251
9524
13666
7225
9995
7509
7510
7416
9515
12166
8915
13608
12539
13775
7353
11441
9411
8136
14946
8359
13580
13549
10116
9415
13308
8233
9418
13665
9460
9494
10564
9501
7722
7301
8893
6917
7452
6777
7913
7646
9521
8627
11593
17956
9361
9365
7497
7842
9410
7842
8369
13614
8874
9800
8678
7651
7937
9266
10814
11635
9480
9359
8594
8021
9387
9474
7483
13376
9368
9356
6895
7338
7948
11218
13463
8923
9403
7774
7320
9527
14850
9416
4721
11768
5608
3667
6457
6897
9642
4252
8900
12684
8264
7425
6890
4374
6892
9590
9427
7122
10024
7382
7007
13162
15327
6395
7402
14899
11220
8224
10008
7333
8239
8848
10114
11282
9307
7483
7365
14216
9321
13249
9581
8464
13686
16071
7363
7708
5208
11952
9193
7371
13581
11412
6133
13521
7796
7796
10186
8505
11984
10882
11711
8940
7221
9434
11517
7637
11720
8794
7386
14467
9339
15453
8209
6793
11599
8955
6843
9338
13110
7477
14152
8475
7348
12623
7747
9522
9592
9715
13671
13618
7447
8178
13849
6438
7470
7794
8845
9712
8301
14759
19077
7166
12788
11593
9456
8994
7023
7285
11233
11644
7377
7358
9108
11421
7422
5664
8933
20460
7379
9362
10452
7643
8849
9587
13623
12831
13605
8239
4846
9005
10493
8105
14128
6840
5918
8909
9303
7046
7391
12380
14913
9097
8909
9450
8049
13912
6892
9337
7831
9354
7776
7947
10161
1844
5074
13928
9386
8912
7974
13605
8848
14035
9580
9107
10491
13623
6381
7363
7516
9504
12263
7487
9280
7355
12829
5059
12733
7250
8932
8904
7705
13880
8931
14865
15945
8064
9135
13623
13658
5486
11832
9512
8046
11566
7378
11582
9215
8892
13821
20425
7300
13888
8916
13465
7671
14829
7447
10224
8868
20462
8269
13506
4835
9562
14822
13446
10725
8693
9301
9116
10041
7439
8942
9437
12657
8150
7288
9562
14712
12194
11946
12684
12963
1959
15725
7390
8892
8873
10746
14059
7115
9543
7577
7503
8222
13462
9474
9455
14244
13881
9325
7271
6404
15250
7289
14730
8875
7320
7782
13679
9351
7335
13466
11870
7256
8318
9529
9509
15498
7403
8941
9383
9415
7191
8909
10524
9588
8884
7344
9395
12105
7347
7272
9495
8894
7369
7417
10440
13686
19476
11582
7147
9078
7429
12734
13759
11507
9361
9438
13901
2132
9539
8857
14147
7393
11516
14925
9313
7355
13794
12267
8980
8797
9639
11559
8853
9588
5910
7374
7484
14017
14886
11461
22681
9487
9252
12139
8133
6947
7299
9498
9692
7331
5835
9520
11934
7797
7927
7306
11659
15419
5194
7340
9303
13811
9570
10618
9373
2988
13264
9474
9344
13477
7777
11300
7416
12659
8816
8820
9273
13579
9492
12923
7249
6860
9395
9395
9297
9453
10257
13647
12671
7269
12459
11091
7056
7438
9327
7293
13936
12262
10113
9405
11391
9389
9274
7381
7341
13944
8847
15493
7268
9260
9123
9421
9482
6470
7347
8823
7352
6270
9342
11543
14909
15482
8154
15365
9336
6797
8948
9280
7428
9131
14936
8899
8846
8925
9372
12489
11043
8849
7796
8893
8880
9254
5366
7311
11591
5409
8598
5780
7279
8893
11350
7446
9313
14868
7858
7325
13433
9302
4849
4858
11371
8977
9181
8777
9413
21169
9225
9609
10178
8900
11368
11574
1939
9574
8860
8979
11450
13440
7446
11720
7857
8008
9336
8869
9293
9016
11516
6976
9087
9666
7327
16250
9274
7344
9398
7534
9590
8881
12154
7378
8873
7353
9453
9473
14940
7325
12336
8863
11357
6842
8426
6601
11654
9389
9332
9463
7267
7877
7787
7407
3526
7917
10341
9590
10348
8871
9322
8570
13474
14645
7873
11858
5502
5779
7855
8883
9552
11458
4750
8970
7318
7434
7908
8949
13927
7348
13666
8842
10027
8821
5091
7735
14900
9020
8180
12730
9298
8899
8856
9577
9589
9592
7339
7363
9386
9326
7473
13625
10239
15275
6150
9619
14906
8917
9343
8866
9192
11361
13710
8883
12174
13161
4458
8933
14904
7414
9391
14881
9430
7258
8787
8892
9250
7438
13292
13893
7319
11723
9380
6906
9461
6469
7336
13828
7450
9533
8930
10190
13625
8722
9431
8752
11748
14064
13056
13641
9106
2210
5188
8885
9498
6403
11449
8698
9504
7350
13702
11589
9517
11353
10126
7927
14927
8834
9427
7527
11929
8054
7293
14824
7442
6875
6698
10653
7374
13621
7379
7337
13411
13436
8952
8849
7889
11642
7351
7223
9157
13629
9497
7684
13712
11067
16595
10400
15340
12867
12845
7870
11941
12763
9511
9623
14036
7781
9483
18462
8704
13652
7311
13223
15343
11893
14910
9601
8811
11555
10119
14499
7403
7410
9358
7350
9737
8968
7405
7248
9343
13536
6730
9411
12186
14933
5181
7489
18718
9481
7258
9864
9417
7441
8357
13574
9427
8799
13372
9484
13402
17492
9129
11638
7465
14903
9426
11685
7400
14037
8875
9624
9176
10094
6812
13376
8871
9445
12673
8938
19408
7266
8877
6945
8946
11665
7361
8890
22508
11645
7395
8691
7486
9517
9484
5399
7409
9402
11720
10312
14231
9449
7357
5774
8186
11506
13762
8882
18848
11505
9370
9334
8885
1239
17166
7803
8022
6398
8569
7456
9383
7429
14065
13451
8316
8312
8865
1692
8922
9138
4796
8448
8072
9484
10907
10077
8882
11971
8865
11591
7970
8919
14487
9454
6470
8367
9518
9326
8888
15117
6839
12731
11832
11722
6301
13842
5307
11535
9298
7782
9419
13445
4250
11717
9136
9725
9266
7477
13474
9220
8968
9387
8202
10472
9369
9373
14797
8008
13820
4998
9133
12684
8746
7349
9496
6854
7412
10313
7434
8953
9076
8937
13635
5152
7367
8400
1524
11582
6100
6353
7978
12444
9007
14784
13448
7462
11709
16334
9563
9063
14953
9201
7498
11582
9502
6150
9298
8869
11241
8440
13453
7422
9480
12127
14375
7392
13126
5163
5794
13333
13593
9157
8827
14906
8902
5713
11959
5210
8853
6387
9288
13596
9443
7404
9128
9436
11505
8842
9172
11473
9572
1864
9412
9373
13428
7287
11322
11490
1855
4956
8834
11221
5815
5802
8975
11458
9376
7272
10784
11319
8708
5204
11435
6175
9478
9357
13658
13353
8453
13801
11677
14853
13452
11676
8733
8900
8290
8850
9348
9589
11515
9288
11124
8463
8912
11832
6771
8731
13719
5813
7461
15485
5843
12730
7368
9645
11514
8880
8894
12741
8173
3620
15054
9316
12537
9408
8857
10596
13400
9353
8628
10116
8682
17319
1684
9301
7370
5103
5902
9342
7278
7553
9337
12236
4801
4784
8881
10311
9457
9464
9414
7508
8986
11136
13634
4325
8917
15417
9660
9685
7321
7707
11626
10892
13344
5904
13845
9103
11552
7145
11167
14059
9272
10159
9428
8950
2480
9395
9627
11697
9485
8849
8080
8875
7398
8884
9043
14123
9331
9497
9486
9421
13797
8962
9335
11632
11665
9491
9313
8883
9530
9351
9338
7317
13593
10904
9312
13911
9349
13902
9192
8288
5830
9252
9375
16281
9320
8909
15077
16188
6209
6356
13597
12181
8837
11531
8917
7372
14052
5641
9484
8866
6908
8873
9352
9424
13588
14855
13795
8922
10075
7833
7433
14220
11520
4878
8603
9469
12234
10258
9274
8842
7377
9648
7457
11717
8885
8429
6889
17447
8122
16359
9206
6255
13733
7405
9388
9226
11858
13735
8813
9464
5116
5486
5989
13723
11258
11470
13833
3345
14094
7382
10592
9408
10655
12070
11707
11919
13594
11864
11534
9442
8877
8786
9328
9385
9357
9394
9434
16318
7428
8796
14814
7401
8857
6295
13617
7356
9361
15915
9496
11503
8840
9473
15349
13640
9353
9389
8966
3197
7936
9965
13392
8835
7433
12437
13378
15392
9410
10141
9406
8886
11166
7466
5961
17120
7388
2412
11542
5238
9413
6191
13683
8355
9314
9286
5235
9188
7325
11597
8892
9311
4645
12293
9305
13323
6340
8229
9717
5270
7322
22305
7324
13628
12495
7363
9125
9542
8679
13526
3378
5513
2075
8152
9440
3377
20859
7369
7415
7443
6378
4785
9072
9082
13787
7503
8573
8708
7424
9477
13601
9063
8343
7302
7482
7376
14064
12473
9595
9463
6527
12635
9090
9492
12304
7352
11321
13936
5585
9363
16235
9070
1857
9365
8962
8839
9345
7344
7360
13112
9432
9190
11180
13485
9225
4782
9431
9369
13690
7610
9206
5385
5182
11792
9393
8868
9948
13342
13331
6179
8939
11898
7914
9465
13603
4935
7311
9511
9355
8767
9372
12701
9639
9416
12775
9566
11695
1954
5528
7296
9451
16142
6909
8930
12424
13916
8868
7339
5573
8877
14892
16557
8938
8763
9375
10627
9159
5071
14139
8859
9468
9380
9253
14084
8445
6175
11275
14711
8823
11667
10354
9236
12171
7827
12940
8635
8512
11758
7336
9276
9474
7699
9494
7427
7508
9329
9484
9432
9167
13983
11523
2314
9320
13682
8891
9511
12783
9495
9412
5481
11588
8465
10807
9389
7198
6704
14875
6420
10607
9626
11122
12754
8763
9508
9646
13940
8053
7827
9513
8831
8338
6461
9617
7140
6419
9448
11518
13156
3890
9498
5418
7512
14997
12658
9455
8989
8766
9403
8901
8938
9382
8458
9122
9466
8243
9533
9417
7424
7310
8844
1926
10803
9291
13499
12084
12588
8094
8825
9368
12218
11454
8891
8766
10558
9367
6280
5461
6801
9352
9585
9514
7305
8821
9353
13870
11480
9478
8948
12726
9539
15344
13717
9498
12073
10630
6407
8881
16932
8030
13643
11534
9089
1809
10427
13574
7277
14431
5288
9224
8129
9334
7587
9208
9938
5447
9625
9527
13679
15238
7746
11649
9474
14615
10718
7511
9331
9338
7831
11954
7441
8942
7373
8884
3141
7891
9637
7393
11600
7354
9268
14150
15074
9710
5732
13830
9341
8963
8258
9031
9564
8972
7667
13583
6844
13398
9281
7347
11927
16270
8923
8967
7351
9098
8983
8570
8265
13551
8732
8929
9463
9278
8887
14643
4970
8478
8745
13846
8934
13676
7199
11658
9507
7300
11475
11526
8840
8856
9314
5112
6682
8910
11551
8946
10900
14050
9412
7279
8902
12894
9224
9216
11463
9206
9309
11528
9498
8900
11512
5778
12356
8411
11788
6476
9463
8928
5103
8328
9358
7389
7797
8904
11951
14009
8723
7456
9182
11378
13929
9433
7424
8860
15234
8837
9455
9396
9361
14655
12173
13259
9367
10713
8923
20583
9246
8836
10083
9498
7253
10813
9107
7449
9636
11696
13452
15634
6365
6123
9214
7454
7507
9384
9331
9403
7485
11584
13832
9505
11723
8065
11440
5823
13601
8908
13998
6839
11311
1870
5910
9521
8512
8867
8570
14884
11592
9418
13929
11385
13139
5248
13949
9465
9334
13079
9404
7351
5564
9451
8823
13599
9440
9403
12484
5628
9480
7410
10123
7386
9756
9199
4765
11211
8889
6125
6332
8863
8704
16902
8879
8787
11518
5096
8874
8849
7164
8878
8845
7165
9466
12606
13753
13694
8959
8879
8619
9455
8883
11889
8850
1807
11970
9432
8874
5364
11874
11351
7366
8884
8891
5114
11646
8992
7376
4939
8908
14118
13843
8059
13960
5022
5157
11777
11931
9393
1798
8944
8832
8883
7448
9280
13646
13918
16453
7388
8937
13463
8281
5051
12783
9359
8905
8310
9480
8989
11963
13615
11716
13632
9288
4918
6920
7358
10507
9459
14174
8904
8883
6314
9425
9484
11671
11491
8539
7459
8756
8828
12450
11445
11698
10685
4900
5000
4910
6463
13771
8970
8948
11381
7388
11614
15440
8967
7868
8909
8892
9033
9430
13916
7580
7974
9433
9310
7349
9427
9515
14419
7500
15305
9397
8065
9855
7418
11689
9406
9572
13430
1580
22104
14249
12057
11500
11489
9069
9569
2748
9247
6475
11552
7427
3709
13936
9390
7385
7470
7347
5279
16774
7396
6438
9453
7509
7534
7330
9538
7328
8978
7732
9546
9305
9354
9407
12674
13213
12570
5397
5103
9237
8540
6070
1333
11538
9597
5096
9388
5661
9269
8877
7385
7311
11920
6646
5113
11519
8972
8911
6423
9608
9490
7339
9212
13924
9593
9344
8822
9244
13558
13887
8333
9541
9389
9401
11222
8172
11288
3693
8120
9539
19015
7340
8137
9229
6479
6247
5558
7437
5494
8940
6777
13766
8037
9473
9485
12952
9306
13658
9415
10006
10179
9288
8837
7866
11882
11719
11158
7327
8067
8814
9394
9337
7275
11657
7349
13963
12711
9328
7445
7944
9210
8279
10821
7336
14001
9642
5057
5576
9069
7045
9460
11508
11595
11856
7768
13624
11675
9036
6873
10946
8309
8842
9393
9404
7743
9467
9523
8912
8753
10216
8895
4768
7506
10688
13969
13786
13567
13886
8973
7355
8657
11784
6465
6428
6179
12911
8303
9490
4793
8947
11698
7949
13773
3954
12729
9400
15635
7919
10460
9341
9757
11609
8992
12101
13804
4992
8096
8488
11413
8916
8026
11471
5072
8672
5246
10295
9501
9421
9363
5815
9461
8893
9045
7492
6704
8908
10234
9382
11833
8131
7398
8747
9681
12719
8864
9497
8942
11438
11709
5613
7331
14794
9368
9743
8638
18395
9585
7641
8913
7952
7386
8919
8847
10337
9317
13818
12606
13005
7470
13641
9516
4902
8313
10244
9639
7012
9367
12982
8462
7335
6986
8940
6928
8924
6847
11957
8868
3400
11455
7394
8882
8932
7318
13770
7349
9469
9552
7449
7427
13161
9611
9174
7384
7383
7639
14170
6854
11454
9128
9210
6925
7441
6860
7386
7332
13463
11342
9750
9118
12016
7102
9337
9435
9091
10149
9102
7338
9348
4979
7334
7875
8919
9459
6417
7814
6860
8932
9398
6553
7317
8684
6437
8917
12834
11307
9951
9162
8621
9451
9381
8905
8972
7482
7346
7071
9365
9271
8254
13917
11625
9619
9660
13785
11239
14821
7327
8753
13636
9295
13416
8612
7435
8544
3415
5202
14065
7359
9583
8844
9077
10211
7454
10812
7371
9552
8314
9271
15777
9425
9451
9343
8741
8738
11544
9330
6406
14812
9085
13637
9421
8172
6705
10631
4793
8905
6627
9265
8904
11761
7922
9304
8568
13873
10180
7384
13932
6521
9299
9609
8849
11138
14142
12665
8894
11071
7317
12695
9330
13842
7491
13322
13445
6784
14159
5121
7427
7416
5302
7334
5006
11710
7408
9487
9215
9696
9408
7309
12115
8920
11344
8289
19908
13299
7331
9272
11449
7310
8917
11706
9261
10922
9428
8908
7458
9089
11530
7397
9329
9356
7534
9399
7491
7390
9324
9732
13566
8606
14331
7372
7329
7561
9412
9348
11146
9309
7373
9390
7355
14083
8029
14085
9704
7243
8869
16190
7338
8892
8872
5152
7352
9568
9150
7493
8687
8889
8876
8877
8971
7383
7414
7996
8453
9352
7315
8907
9291
8189
13940
9345
8819
14011
12681
8958
8896
7434
8670
8888
8466
7465
8868
9377
9032
7327
9088
11096
5733
6477
11728
1745
6649
11703
8998
12130
11226
15007
14875
8825
7379
9556
9367
8898
9607
6456
6066
13846
13692
9284
8878
12940
6897
11073
9399
7479
7425
12664
5402
12913
11233
8864
8989
13318
7155
2618
16472
7335
7404
9410
8448
8904
7944
9209
4943
7382
7550
11326
11634
7892
8868
13604
10152
9547
11667
8753
8843
11898
6288
5145
5174
7638
14093
9518
11458
13607
9340
13531
7357
9464
12513
5188
9331
8602
11802
7979
8850
13766
8825
7452
7366
12749
9236
7967
8884
7443
7713
9266
7512
15710
8961
7529
9310
8832
17068
9463
8870
4588
8817
13553
8910
8906
8053
7422
8887
16232
9258
9762
12025
10216
9646
7442
8800
7330
7508
9017
9441
4878
10902
9554
14906
9380
9348
9323
9301
9518
7249
17035
8104
9523
13663
8711
7437
8111
11026
9568
9481
14925
7306
11126
10642
7323
9540
10894
8827
5126
9522
9547
8550
11500
9683
7421
8912
9557
2835
9394
12649
7327
9357
7471
7194
8099
9295
7409
14246
8943
11600
8975
8924
6127
7351
8881
12631
7420
9532
7351
14939
10584
9409
13801
6890
9537
13959
7510
8987
14159
12736
7617
13573
9441
5284
7430
8644
7361
9022
10848
9532
9870
8938
12756
4755
5947
9341
9144
7888
9493
13614
11424
10603
14262
12354
11409
7347
8499
7415
1819
12908
13935
8912
9364
8935
12518
8940
12576
14088
13340
10080
11701
9375
7348
8932
8918
11479
7446
12764
11401
6837
11058
7222
8870
13615
9325
13417
9299
15587
8170
8656
10205
14551
13937
6761
9318
14644
6208
8813
15407
9255
10178
7468
10185
9454
9434
9036
9375
6983
9450
9844
7358
13661
7359
11852
9335
7992
7940
9460
13998
6304
5644
7405
8035
14263
5298
8819
11510
13494
13878
9603
10008
9364
9375
9960
9692
8925
9347
5563
1876
8360
13955
9969
13920
8192
9439
9248
13887
14243
8909
12633
7338
9291
7511
10560
7375
8475
9554
8449
11891
5440
15170
7418
9360
14185
7246
7566
7793
9081
9295
8912
8782
9319
8976
9081
7382
6166
7350
8626
9466
8745
15498
11967
10280
12314
9356
13549
5523
5760
11731
7353
6052
8848
9542
14990
10975
11481
7351
13868
8973
9103
10769
7449
13104
7427
9240
8836
8194
9236
8893
9410
7399
8509
15521
7666
7358
6382
11726
7436
9606
7634
13700
6750
7565
7430
7447
8845
12298
9435
9354
9422
9468
7780
6479
4227
9599
11280
8182
14944
7531
4778
7351
9456
14961
8980
9352
13863
9407
9057
11532
7359
12210
11585
9341
11459
6611
10425
11762
6909
15318
9431
7342
9514
6451
9280
8912
7241
7353
9622
11283
7393
9402
10175
9658
11940
7442
12435
12044
14907
13387
8915
13383
11627
10508
7433
9223
11628
9140
7281
8625
9379
1571
8903
8949
13659
14894
11186
9450
9238
7264
9560
9590
9606
9292
8880
8814
11274
9408
13630
14927
7816
7361
9624
11269
9637
8463
7430
11565
16603
8915
11194
4789
8138
7470
14464
9659
19650
7511
7951
7561
9971
7333
22934
8708
10958
7336
13720
7421
9434
11955
8203
7532
9306
11551
8448
10031
8844
10084
14792
9297
14879
11585
10286
9495
12022
3855
5237
4977
10077
8883
13732
9318
9351
13874
9390
11443
11049
9544
7262
9621
7392
9360
9489
13691
7297
8819
7426
9505
11833
11411
7327
8857
7392
14917
18865
9669
8953
11621
9127
8905
5262
9736
8667
6065
10418
11278
8614
3636
7658
9457
9346
9424
9491
8937
9119
7498
14448
8477
7350
12442
6984
11931
15481
9392
6830
15339
9327
14481
9438
9602
7329
9410
14292
12095
10153
9266
7346
9055
7933
12098
9380
7463
9651
11453
9718
17324
11352
9351
8097
9121
8875
10857
8920
14223
6890
7493
4656
10345
14891
13557
7462
13311
13926
7413
8903
7349
13539
13892
9449
9253
9446
7420
9614
11402
7364
12733
12649
13722
9626
9606
12896
13950
3138
9180
5378
9569
5672
9116
13825
9993
7319
9503
9298
13680
10135
9319
6592
9177
5117
7410
7472
13639
7366
11299
6196
9396
9507
11765
11773
7363
9539
9042
9390
7427
12696
13574
8942
6884
9269
7410
14631
6804
9616
13641
2591
8874
7376
10611
13656
9116
8902
8931
7357
11584
13663
14922
9442
9570
7868
7385
11536
7371
15479
8859
7395
11689
11557
9407
9372
7389
6937
11699
7519
5993
7337
9431
7337
11503
7333
7429
11112
11411
7429
7473
11913
9669
9549
5751
8924
8885
9356
8012
9316
7435
9399
8925
14191
10513
9576
7937
7427
2002
14861
10634
12111
5291
7464
1845
9055
7418
9332
9430
6842
9633
8166
5166
12562
8913
7326
7510
13626
11226
7910
10381
6809
6971
8295
11552
5113
10233
13445
7343
9387
8487
14930
15440
9351
9424
21270
14895
9576
7845
14184
7331
13528
8810
8876
11717
7427
7810
10255
11614
11372
8615
7344
13200
14321
7474
11506
10726
6785
11339
5456
10441
9416
14191
7686
9290
8789
6877
14864
7439
11640
9560
8868
14036
7771
9326
9358
9366
10106
9095
8027
10134
16670
7363
6737
7353
9017
9344
7371
7434
7405
10053
7357
16496
11258
11726
8928
9360
9375
9289
6517
6262
13604
8923
1930
11035
9563
10728
9402
5040
8965
12325
7369
8909
8057
9447
7477
7420
8729
8876
8944
7284
13957
8397
5761
7509
14971
13749
10706
8961
9881
9386
11449
11241
9425
7824
12091
7336
11609
5218
13214
7081
10416
4834
11377
7505
13663
8520
13286
11430
8909
13704
11388
9429
7428
11377
10211
11814
11887
13429
8933
10117
13350
8977
6934
7379
12558
8919
4616
8967
11926
15526
10228
11274
7862
14768
9484
13795
11402
7412
9237
5131
16103
12691
8864
14449
8966
4732
5195
9391
7565
14892
9612
8910
9528
9443
8902
7717
14485
7343
12962
7476
11798
16837
8114
6886
7429
9288
14084
8892
14028
11320
9535
9269
13024
12360
11296
9363
1570
7317
11723
7264
11430
7293
7308
9412
7816
9577
11500
13720
9404
2808
7426
9441
8671
9370
8902
6819
8701
14895
9301
11223
7905
5350
6866
7419
7300
11749
6393
11688
9130
7891
7426
9510
9602
5444
13363
13147
7350
11419
9488
11112
5705
11927
13779
8854
6676
8217
13400
9530
14930
12277
8881
5096
13465
13893
14319
8554
10346
19073
10832
7357
6931
8832
9258
9590
12367
9459
7414
7496
14617
6886
9362
11706
9487
20353
8879
6418
12755
13936
8884
7346
8926
12270
9533
7476
9614
9390
11647
9072
8072
7513
11563
8897
13891
9006
11106
7414
8358
8919
9480
8878
13276
9910
7808
14085
14170
9419
6477
9419
15840
14884
9163
10416
10535
9459
11205
8363
7368
9511
9069
7309
10706
8909
9486
9423
9363
9183
9279
7382
8890
9006
7800
7860
6483
10199
11012
9414
8261
11474
9386
11329
5321
15353
13954
9769
8939
7913
9385
8277
11893
7310
13497
6404
8864
6839
13644
11387
7345
7334
11246
12345
19198
7403
6836
7418
6673
7815
9531
11577
9057
6393
7424
12168
8870
3127
7352
7458
9471
8990
8932
7390
7768
9452
7782
9214
5198
8215
14282
7404
9419
7748
10946
8076
14950
7512
7496
7347
10877
14286
7451
10769
14595
7410
10091
12455
12737
9372
9290
7325
7342
10293
6843
8418
9282
12414
5242
5240
13807
14077
14875
11558
11374
7865
9513
9487
9280
11718
9015
11548
12634
7315
8988
13424
11745
7332
1880
6804
13429
7403
9518
6930
7372
10201
10537
9320
10093
7484
8098
7572
7382
16344
7384
7385
9262
9419
7336
7599
14939
9205
14812
11636
6474
15503
13053
14940
14844
9256
5638
6740
9781
14752
7379
12264
14899
8330
7305
9622
11156
9504
7380
10370
12867
12513
7421
9273
15489
6859
6735
9384
7406
6407
14493
6899
7361
9480
11656
9509
4781
9406
13604
7806
8928
7419
7782
13191
12476
14822
9535
11722
13823
11383
10559
7372
9556
14944
13472
14278
9103
9325
7267
11020
15474
8378
11659
8868
9130
15373
9525
13935
13943
10268
18257
8078
7461
14420
14184
9517
15363
10145
6396
9377
7450
7422
7365
9439
9806
7409
16011
8528
9502
11949
14848
14868
13782
7369
6729
7508
9429
8277
7389
10516
9651
8611
5200
11821
7357
10613
7302
7411
5169
7261
7406
7470
9400
5648
7283
14868
7333
12656
12044
9513
11471
4858
10396
7415
6351
7362
10195
12147
8271
15285
4108
9628
15379
7333
7343
7328
9511
4969
15461
7393
13741
7446
7826
9572
7056
7374
15402
9364
7343
6887
7360
7388
11732
12685
7388
7408
14852
2140
7363
13870
9527
13916
11197
9557
6746
9444
14978
7567
7384
7922
11805
5564
6711
7479
7392
10436
12388
9425
11161
8934
7373
7010
8077
15380
10341
13649
12431
10714
9369
9553
5127
7422
7312
7500
11535
7369
7394
9270
8930
7054
12793
7503
10194
9135
8009
9555
9299
6866
9570
9508
7354
9720
7654
13464
7326
7329
15629
8195
8305
7424
9554
14132
7809
9569
9140
11607
9782
7231
11158
5313
12766
7382
13378
7606
9550
12087
10650
7307
7694
13654
9516
13769
7326
7868
8850
11868
7432
7336
7425
14948
9335
7681
8713
5393
6853
12512
11336
9340
7396
5221
15241
7876
7378
11600
11142
7327
7839
14881
9343
9448
13430
7343
12259
9340
13516
7341
9655
7412
21641
6665
5334
9391
6739
9413
15769
7301
11211
8661
7327
4824
7426
11188
7427
6818
17093
8182
9327
7376
7365
13627
1834
1989
5385
14911
9373
9436
9384
6797
7361
9393
8905
6841
9164
7358
6995
9590
5058
14972
9501
7508
15902
6740
7306
10894
11909
11576
16021
6896
9508
6835
15487
13678
10121
7490
6623
9343
14201
6827
6836
14968
14968
13469
9610
8903
7347
9389
7432
7259
7493
7557
3693
9080
8763
7435
7302
7256
5299
7382
10326
7350
7337
11680
9491
7346
7336
10184
16776
7339
11954
18564
6828
7339
7390
14904
15475
9492
11431
15531
11721
14003
7426
7323
9377
14825
7305
8643
7848
9519
11354
14908
6840
5956
6722
7551
4607
7570
7567
7567
7563
7567
7570
7568
7341
14266
6856
7568
7569
6846
6831
3061
7563
15141
6636
6869
7572
6300
7563
6851
7569
8947
4901
6812
7570
6834
4776
7564
7557
7559
13532
6717
7563
14961
7564
6816
7564
7568
6852
14408
7569
14974
7569
7569
7393
7431
6825
7561
6771
9594
7567
7567
6511
7561
7569
9338
9340
6856
7377
7539
9379
7568
9373
5852
14735
7561
7563
6857
6769
9350
6722
7539
6829
7566
13676
11522
6859
7373
7361
6723
10997
7372
21061
9382
14755
7349
13350
7567
13857
11553
9086
11201
11400
6833
6823
7555
7354
14307
6759
6804
9466
10355
12577
7331
7433
6653
7481
9227
10481
13640
11512
7290
9388
6743
6800
7308
3764
6896
7368
7352
6852
9438
14992
6692
6831
14199
14132
10809
9378
9469
9547
13464
5906
6681
7386
8877
6761
8242
5597
11650
9378
9346
6657
8692
10168
11007
13609
7408
14901
9148
13958
9223
11879
9166
7626
9387
8050
7424
13657
6840
7417
9349
11442
9457
12318
13587
14935
11659
9352
11623
7496
10821
6917
8292
9196
8984
7351
9405
14348
7498
14945
7418
7534
7262
6815
9367
7906
14930
11426
9400
10412
9198
7969
4825
11799
9542
9289
7346
9328
11430
9588
7303
13927
9540
8808
11743
6128
11295
7420
5098
7436
7751
7441
12390
13629
13321
15336
7870
14891
13720
13643
4911
11800
7389
7441
9352
9974
8698
11261
6687
10023
10962
12332
14978
7993
7311
14877
11554
6839
6859
14781
9237
14863
7426
15328
9248
9468
9397
9663
7144
11224
8248
9342
9316
7512
9485
14205
14070
6094
9406
9288
8898
13638
8838
7438
7244
14085
7365
9190
13823
9609
9493
5310
5864
13511
14079
14067
5664
6813
7352
9942
7446
9372
10942
10066
9435
8826
13646
7443
7097
9480
8866
9335
8911
9531
7268
8934
13523
15506
14860
6488
8991
8419
15341
8974
14692
9456
7359
5176
11559
9655
9498
7319
6873
8097
14411
9089
11325
12320
11657
9323
14775
7325
9208
10577
7340
9467
9248
4563
13862
8844
7333
13909
6901
13401
7359
7331
7416
14869
7883
7371
13747
7343
9136
7292
13762
9061
16476
13278
8980
9208
10132
9384
9543
8946
13545
7400
11577
12214
7771
7357
6835
7784
7360
9625
15245
5939
9489
11138
13579
7341
9901
8349
11007
7751
9578
8872
11586
7504
11286
9435
11339
13466
9566
6872
10528
7420
7139
9895
7326
7334
9912
9492
11581
9054
7403
8942
8048
9584
7343
6447
7406
7431
7370
9994
19185
9830
9384
10446
7511
15370
11444
12042
10065
11314
9557
10137
9416
11335
9394
9350
9463
7259
7284
10059
7941
11720
11612
9595
5175
13600
9419
6785
19134
9394
11438
7509
9710
11327
11591
7374
7408
9673
9332
7382
11440
7375
7660
11456
8346
7567
9375
15486
7443
7447
9500
13846
9115
7350
12274
6801
11833
15345
9507
9452
19134
9380
11575
10617
11658
11631
13632
9377
5366
9139
9363
13587
12048
7205
13896
13812
9382
9994
8162
2595
10672
9369
13745
5486
11786
3695
13871
9521
7446
14859
11568
9518
9581
9598
7478
6938
9167
7506
11900
7360
9447
11499
7502
8408
7404
8929
8904
13828
7498
7681
7413
9110
7362
14855
11734
7534
9189
9478
7375
8860
6734
11618
7411
9635
13623
9562
7695
5620
5352
9588
11476
8919
15523
9416
9345
9498
6837
8844
5334
13398
9446
7489
7398
9553
9288
14238
7407
7902
7582
8911
13644
13649
11984
9436
7584
9277
9413
7440
8138
10797
9433
2847
7300
7962
9423
6671
11430
11544
7316
8946
8932
6962
9475
7398
7425
15507
7313
9363
15493
7788
15315
8990
10427
7284
11432
11750
9098
9525
9276
9461
9218
8988
7454
5729
9075
7479
7366
9398
8979
8968
14864
11859
16800
7486
9398
5906
11274
7394
5419
9266
5176
4723
11201
13420
11121
9150
7319
9451
9247
11060
9112
5142
8805
9663
12016
8161
22296
7404
9874
7357
12044
7349
7426
8419
7627
13928
7426
9025
7919
8905
2795
9354
9517
7411
10469
6892
11438
9372
7282
7201
6936
9479
6518
11539
6467
9959
3051
5501
8525
14896
8397
25159
11573
9634
12146
12269
7332
11626
7441
7299
17954
9560
9477
9571
7250
6198
7239
9475
14009
6123
10556
11934
14922
7479
16818
9365
6201
8233
11591
7126
3229
9614
9124
11691
8856
9442
9918
9314
9464
9433
7436
11224
7828
12260
5885
7393
13122
9357
5346
12043
6564
8870
9505
5212
18220
7452
9361
9599
7373
9477
7395
9412
7422
13623
8049
11712
12194
11675
7362
6841
12502
12160
13652
9567
13206
6133
15065
12781
12375
11719
5338
8891
7401
10124
7285
9064
11633
7366
7419
11119
8769
8803
11724
9669
7177
10512
9109
7827
9551
8777
7731
4435
9738
6814
9327
7353
11243
7564
9229
11540
8926
2679
7310
9537
7408
7457
8859
7263
9475
9384
14052
7786
14146
7444
6843
14923
7465
9338
13677
9292
9737
13426
9409
12342
6459
7411
9823
17545
8839
6711
8957
12798
9616
9804
9514
10091
10208
10145
9401
9676
12553
9401
12080
9481
7209
9445
7515
9302
9792
8859
9401
5030
9454
9174
18709
12681
9149
13654
7379
7816
14049
9303
13522
7838
7334
8061
13568
13604
7334
7139
7372
7372
8125
7181
7775
14903
9369
7262
7428
7454
7364
7420
12137
14870
9377
7901
9379
4792
9118
8664
8738
7150
14827
11185
7379
15269
6971
12305
7899
8093
9155
9374
9233
12998
11599
8887
13638
13840
13366
13832
8950
8908
7307
5613
6095
7463
6227
13589
11731
9556
7398
12391
8888
9536
14906
11748
8283
11672
8244
7200
14881
9301
9596
9388
13777
9494
9398
11752
7370
6648
13429
6835
9623
7328
7397
4148
9458
11519
7372
8966
12772
14883
12473
15380
1585
8184
13586
7354
14417
9440
9459
11400
8702
9881
9339
8857
7432
11388
8940
4873
11352
8920
9489
9287
11387
14052
14058
9338
11190
9101
13698
7335
11399
7988
8013
8304
11531
11480
14027
8985
7144
6372
8640
7648
7482
11414
9458
6898
15360
10451
13594
5887
13838
5472
13577
9247
5699
13581
13355
7965
12853
11628
8968
7341
11607
11675
8100
11582
7424
7433
12131
8226
16116
10050
7325
9587
14170
16532
8944
8740
5021
9473
9219
8631
14917
9460
8421
8600
11657
8839
8143
6859
7648
8937
10412
5768
7445
10244
7303
9706
9366
8849
11863
7378
9257
7351
9519
8988
13150
13964
7789
13774
11754
9465
7164
21895
8368
10219
9093
6834
11661
9290
5246
14927
10524
11120
8977
9395
8776
13830
7507
13726
14928
11761
8837
9120
8258
8212
9822
8953
12757
11671
11997
9468
10113
11648
10151
9108
11446
7317
9467
8090
9375
4822
13569
9386
10800
10815
8965
11188
10017
7793
5081
11945
5953
9445
8134
8056
8258
7352
8892
14938
11061
13665
11479
13924
8950
6615
11272
11257
8974
8142
13171
8407
9228
9838
9376
8660
7327
8503
6386
5993
8865
9386
9409
14012
7365
14041
22000
8878
8900
11393
15798
10848
11184
13820
1421
6845
8869
13589
8867
8891
8874
9440
5302
13797
7359
9421
8882
12292
7117
13937
7405
5848
8936
9326
9493
8893
7422
11898
22682
8994
11732
4808
8894
6833
7039
6731
10874
7034
10226
1808
8216
11726
9315
8118
11495
12115
7474
7355
9287
9392
15341
13654
14955
9468
9381
9353
15443
10083
5821
14919
7403
9036
7415
7319
7373
11862
12230
9032
9505
8914
10485
11905
11641
5933
8882
9468
11497
13926
13749
11698
7348
10269
7573
6963
11405
14935
6750
7426
13883
7320
7261
12629
9479
10736
10739
9251
7511
8889
8418
13658
12645
9367
7371
8334
6191
3702
6386
7027
4912
9481
11667
9405
9598
7411
6249
7855
7311
9368
6372
8518
6229
9511
14916
14913
10088
7301
13670
8844
11387
18010
8010
9320
14368
7397
7411
11355
7416
9547
5972
11184
8839
13496
11964
11690
15526
13349
7394
16282
8982
14169
14136
11590
9428
8898
9657
13836
12498
8874
8764
14873
8849
11728
11702
8574
12761
11730
8904
2083
8142
10282
12184
12436
9457
8602
13874
6043
9399
8946
13461
13841
8905
8913
9422
9421
8850
15774
10739
13665
8897
12637
9331
7319
4813
14047
8910
7286
13624
7182
11573
8668
8939
11821
8590
11997
12158
8890
9390
12822
16739
7353
7360
13590
13264
13445
13598
8888
7353
8846
11760
11674
9396
16125
8897
13857
13090
14006
20039
8901
9507
11696
4935
5721
13419
8854
9401
13926
7440
9344
9281
13425
2250
6299
9343
6190
8564
13682
8942
11422
7472
11554
8880
11669
9481
9547
5944
6380
9499
8592
7365
11099
7385
9631
12758
8779
8943
9455
11447
9358
8703
7367
6493
5221
9200
8366
8891
9195
7830
8915
10862
7418
7408
7957
13665
11948
8825
18173
6441
7211
8222
9320
14051
8916
8939
9371
7301
7315
8857
9254
8834
8009
8962
7456
13715
13041
9416
11647
7328
13979
6718
9835
7431
4216
7349
8899
9340
8131
6990
9457
1198
8497
9379
7366
8074
9649
4394
9388
9235
7344
8853
7290
9324
9373
8909
4571
10180
8902
11181
11504
12860
5851
11472
11121
9585
9621
12372
7302
13654
9343
9435
7395
9099
1938
16284
9320
11693
7418
9339
5248
7373
6404
8956
8631
9483
16883
8878
9414
7887
6004
11511
9375
11223
9441
8806
6469
4765
13579
8515
11922
11178
13641
6468
9470
9397
12312
9661
15355
7358
11794
13463
2033
8312
4895
4776
4828
11066
5747
5908
9483
9822
15404
9477
13994
5445
8932
11561
11672
12381
9400
8406
7554
9345
9449
6867
7452
8248
7339
8152
8210
8885
6008
7419
13851
7458
11078
9995
8887
13607
13874
11734
6950
11513
9363
10193
11439
12767
9384
15588
5819
8006
9122
11574
9358
11585
8033
8613
9433
9495
8906
6392
8278
8182
12282
9395
7997
9441
13144
13710
9408
9733
8883
15440
7351
9356
7387
9908
7719
8903
7363
7943
13731
11372
13884
12691
9358
9069
10692
9169
8022
9069
14586
5775
5012
6767
7379
8953
8855
7325
9405
8864
8317
9120
13556
9434
8833
13622
13901
13898
6467
9453
9336
9475
7461
9631
13445
4930
8454
13941
10060
8942
8929
9332
7386
9896
7385
9361
11374
9441
8826
9463
8866
11591
11697
8978
9401
7353
13641
11525
9450
8675
9379
14909
13913
9342
9066
13902
13824
11705
9223
6023
9545
7162
9534
9762
7545
9368
9545
11222
5505
8854
8639
8856
11701
13864
9106
11681
7415
13860
6323
8926
8834
7185
11463
7324
7334
9042
13291
15987
8802
7846
12898
5850
9485
7504
9068
11418
8938
9418
8980
9339
7445
11658
11150
9546
14921
8877
8915
8669
8253
1709
8409
12366
7424
9098
11898
8295
7377
9713
13368
8981
7336
9193
14948
9407
7131
8402
9120
12766
8913
9043
13411
5392
6667
9355
9388
14542
8915
11635
5956
9267
7392
11585
9166
14044
8876
9230
13078
13581
8847
14894
8278
9359
7314
8874
9245
8922
13607
8883
9343
13641
11395
12598
7290
11590
8791
5733
13870
7329
9121
5932
8909
10351
9159
9244
8888
13502
9321
8110
8847
11759
7611
10133
7484
9250
7422
12053
7416
12366
9170
7354
9474
10320
9388
7152
9000
7414
15556
9566
15392
8926
8879
12196
9353
9369
9438
9573
13876
15364
13929
7531
8853
8782
9388
4642
9391
9374
11506
3625
7416
7310
12116
9090
9211
7355
8900
8001
9531
6814
9422
8956
9537
6840
4111
18838
8932
1900
8715
8807
11562
9564
14161
8986
8902
7307
16626
9536
9366
8762
11712
5084
11408
9297
9327
8983
9480
7414
7431
9531
7508
9315
9538
8863
11470
5267
9374
9586
9380
10967
11200
7390
7409
9557
11449
9892
9455
9438
9240
7167
7453
7386
9358
11500
18291
6877
7489
7879
9650
9774
6186
13339
8688
11559
12486
9182
11398
6675
8926
7452
9394
13856
7487
7334
7386
9319
7323
7431
9306
7442
15367
14295
9586
13566
8843
9360
9610
8897
9377
9320
8379
9488
7364
9369
14809
7363
9549
7363
12209
11437
9611
15109
13715
9087
7421
4736
7751
7422
7502
7396
2912
8898
7436
8024
7318
8918
12814
9031
6434
12181
11566
9490
8857
7363
7371
8841
8965
6654
9496
4941
6615
7998
11596
8195
14025
10752
10761
10057
9368
9386
8872
7400
11337
10414
11725
10153
15565
8078
9626
7359
11600
7848
13927
13416
10853
7714
7361
8323
9517
12306
4885
7496
14031
7351
7354
7347
9390
9440
5635
7420
8165
10118
7337
7446
8815
7402
10371
9546
13885
9466
14905
7168
8820
8923
9250
7568
8872
14700
7441
7797
6920
16261
9578
10265
9753
7700
7393
9575
11696
11696
7340
8996
11576
12492
13494
12240
7356
11568
9307
13173
9480
9187
16561
7737
8220
7786
13537
8949
9180
9514
8117
5291
3461
9461
9406
3170
8951
9285
9269
9654
6466
9464
7418
9126
3984
9163
9383
9330
6298
7952
11549
9526
7304
8379
8941
6898
10341
13644
7445
8919
13976
9524
6976
9598
7662
11232
9224
9358
7411
11727
13458
8925
8950
9348
7352
9470
9474
9534
7324
13734
9576
9597
13785
9482
9481
11487
13356
7565
9661
9389
7291
6897
6025
5814
9391
8798
9383
9300
7786
9365
5168
7453
8815
9549
11028
14004
8924
7328
9282
7383
8117
13829
7428
9433
15070
12120
7408
7786
7085
8987
9483
7419
5755
8962
9555
6392
15190
7363
7331
9289
7255
13162
6928
7407
7457
8921
11651
7319
9608
7262
8108
4247
8861
6576
7334
8863
8973
9082
9498
11626
4894
8898
9464
13781
10318
13619
11521
9391
9126
11666
13514
9618
13641
7287
9825
8962
6136
8962
7280
7455
16735
8922
14494
11481
7438
7419
7206
9839
13960
8848
9352
7575
9484
9650
6799
12702
9193
7411
9497
13421
12666
5356
7469
7518
9393
11960
6173
8892
13315
14829
9579
7019
7348
8955
6514
11663
7431
5779
11396
9384
7916
13718
7461
8937
13593
12169
11370
7418
8043
9370
14935
9420
9544
11499
13765
4311
4954
7393
8928
11225
6826
7406
6832
7389
13425
11834
4411
9462
7473
9498
9563
11368
9411
6480
8931
7433
9402
9389
9175
13438
14178
7505
9350
9595
7833
8789
4988
4990
4781
9349
13959
11740
16377
7321
13680
9472
11656
9380
7383
8801
9435
9465
11833
7318
9363
9147
5493
8875
8881
9505
8897
13629
8882
8638
9301
13591
9372
8858
13680
9406
6436
7503
8908
8920
7380
13628
6318
12731
11507
12211
12921
11464
11194
9265
9504
9987
9258
11355
11900
14859
11231
7387
8560
10253
13984
9411
9602
9390
9452
8916
11689
9517
9360
8918
8922
8146
8864
9858
5324
8893
10034
9417
9644
12183
7339
7380
8086
8935
8913
7348
13014
9501
8792
5296
11686
7913
7784
8872
7333
9332
11985
7477
10679
11042
13535
15479
9358
9406
8927
8893
19996
8966
9311
9496
7359
14070
8252
9233
8136
9350
7293
11299
9382
7425
11228
14897
8983
8903
8910
7555
7905
8073
8896
8908
7395
13944
8847
13794
8880
6965
8898
8186
8907
5556
12778
8927
9357
8864
7869
9257
15300
7372
12166
8133
11616
8295
8947
7422
8906
9478
8885
9465
13168
9458
5132
8946
9374
9259
9601
9416
8969
6340
9380
9297
11168
11581
9434
9435
13967
11846
8599
9312
8899
11382
8668
13329
4413
11543
8954
7630
7344
16218
9495
12687
12890
9455
8079
11340
10423
8996
9276
8966
9765
9474
11378
9403
2031
5809
5808
5404
9421
8603
9545
11714
11714
9339
9456
9263
9262
16780
7343
8974
12019
9529
13460
8978
8613
11712
8860
6942
9365
8923
10156
9556
9077
11493
4787
7421
15639
13867
8881
17362
8498
9430
9423
9407
11313
9328
2533
7345
8953
8236
9178
8897
9442
13341
8934
6363
9402
8906
8751
11518
12823
9448
10081
7269
10316
11515
9475
9282
9488
9476
9303
5334
8949
9377
9427
6922
9307
20597
9405
13769
8276
11526
9442
9306
5299
9326
8681
11955
9423
20918
9462
8607
5160
3086
11674
9301
8886
8966
8700
5689
11364
9222
12517
11073
10608
9132
9123
8202
9470
8356
12993
8836
8846
7423
5236
7457
6380
7341
8886
11007
8910
5019
9328
9262
10476
12433
7785
8701
19022
7505
6944
8430
8083
9268
8818
5259
7984
7383
3693
14010
11289
15743
8113
9447
7190
12578
11760
9344
8805
8884
9508
6114
5798
8274
9221
9424
8884
6224
6220
9395
17226
7829
11932
8861
9384
8222
15480
9434
7426
8873
7310
9459
7429
9418
13544
8835
8727
7554
11962
8517
9305
12606
12633
9366
9479
9253
12172
13686
8893
16928
12136
16736
7347
9293
13821
8921
11728
9387
8933
11976
9355
15479
9363
9054
9478
9274
7472
11570
6949
8926
13813
7868
8825
9487
9227
13637
8915
9180
4606
11721
15713
8270
11915
9362
9387
13384
8959
8482
12886
7899
8924
10412
9272
9472
9380
6944
12837
8929
8942
9402
4942
9063
9397
14622
9337
10620
8997
9455
2110
6126
9487
9381
9467
9216
8774
8924
5352
8992
8587
6936
7511
8957
9666
9373
11260
7630
9416
9330
8413
8099
9487
8891
11938
8904
7512
9042
8636
12785
12490
9139
6151
9457
13865
12168
9324
9022
7405
9480
7780
14973
9234
9317
6581
9697
9326
3767
7010
7416
12388
8931
9194
13504
8922
7341
7410
9554
7434
8035
10145
8984
13547
13819
8838
5308
14716
7407
9363
10509
11680
7186
8096
13955
8864
8812
11997
13884
9384
8196
13847
11708
8922
9036
9492
9675
13771
9523
7383
11961
10215
8844
7327
8899
3609
7053
9514
13788
8911
9437
13902
9486
11698
9333
7442
8305
15487
9292
13581
9417
5414
9380
9309
9421
13914
7876
12748
12789
12226
9697
13730
5342
7415
11691
4988
13432
7344
7884
8909
8773
8949
9453
9170
12047
9244
5302
9452
14024
7333
11080
8954
14925
11455
12555
8882
8829
7893
8944
2368
8929
8468
9346
7596
8883
11760
8930
11548
7885
8950
8818
8832
8977
8965
8916
7443
7499
7773
8868
2562
9461
8889
10217
14035
8924
8910
9170
9304
16607
7349
9918
6475
9353
7419
13966
8774
7420
9338
9990
13421
8243
7510
9815
7884
9379
9122
9399
7455
9588
11218
9438
15517
7427
15547
6835
7506
11653
9080
8778
8838
7046
12779
5303
9683
9498
9482
8791
10471
9888
7357
9162
5680
8990
8975
10229
9049
9138
11797
9493
6743
13617
9463
13431
11487
4897
7344
9503
8816
8912
12032
9538
9210
11629
11772
8535
8898
13196
8009
6840
8009
1715
4870
10317
8430
7446
7429
10433
14436
7419
8787
9089
14461
7467
8940
4814
11125
9313
9195
13764
7346
13488
13160
9984
11103
6804
7290
9363
7859
9092
7877
10722
11553
9408
7342
9354
9422
12915
10831
9375
9324
8031
8897
7310
13615
13657
7435
10504
6464
11617
9076
3114
9299
13825
9088
8607
14251
13671
9460
13994
7915
7508
11714
8030
8978
8135
8919
9336
8858
8879
12492
7418
11440
8904
8910
5470
9502
7540
7457
9359
9166
7823
15589
13694
9694
11695
11790
9741
17505
13707
5608
5709
7459
7246
12579
10724
11950
10724
7227
13625
13685
9479
13856
7781
13033
7409
14063
9477
6909
7423
7404
7058
14952
15341
13847
11551
8899
8848
9451
7340
13698
11439
13046
7865
7875
9242
7318
12723
9485
16088
11663
7425
8891
8838
9474
7778
16356
9014
7318
9858
10164
1922
7396
9709
9405
4628
8964
8908
9378
9328
8987
9306
10291
7738
8906
7382
13968
20132
9516
7318
7582
11551
15605
11944
13670
7253
8890
8928
7239
13677
7339
8152
9297
13364
7960
9365
10993
7390
13940
9309
11395
1962
5219
5139
8817
8847
7362
13844
13470
14501
9005
9556
9543
8930
12754
11756
9403
9102
7490
14594
9203
7242
11808
10720
10772
7364
11476
8873
9413
13780
8049
14907
9366
9383
13447
5209
5649
9316
9799
10077
7347
9478
14662
9314
7331
8729
11721
9424
9198
7502
10148
14089
9620
13417
13610
9530
9516
9392
14030
9926
9189
7824
7348
7419
11624
9536
9431
7704
9673
12443
8874
8894
7517
7310
14079
8901
4768
8892
7330
10429
9257
8666
12602
10243
7366
9324
9911
7882
9410
16093
13124
11265
9375
14159
9420
15128
13627
8929
8844
12420
8883
9279
8664
9464
8884
11221
8904
9383
5090
9375
11470
9101
9522
9522
8298
11891
13227
9302
9340
11662
13429
8952
7322
7070
9475
9109
12250
12708
9386
6832
7331
13422
7448
9488
6252
19176
7133
7429
7781
7787
7334
7905
3415
7445
7315
8008
7269
7291
8884
8874
13064
8113
9343
14928
13575
7338
13823
11909
12681
9622
12447
13464
6384
11874
10187
9311
9078
10256
14960
8843
9554
8883
9246
6169
5216
5660
13524
10351
8898
13888
8895
9455
8129
9609
5366
5342
13790
8875
9007
7368
7680
7204
9431
9403
8876
13861
1651
8909
9384
7510
7907
6754
13805
7837
8836
7332
13638
7897
7385
9408
11241
8923
7364
7402
7454
7481
9546
7370
7345
12794
9322
9528
9388
7364
9383
8799
6377
9484
13617
8101
8299
2123
8173
13848
7963
11413
7528
9315
9315
9328
11551
8105
7335
9468
9350
11772
9399
4857
11486
11623
9207
13695
12803
7440
13612
12367
10560
7422
8095
11468
5437
9054
8891
7460
8867
7336
5346
9367
15756
7364
15356
9094
8874
9461
6835
9389
8787
9059
13762
7850
13690
8837
10082
9166
12113
7449
6912
9627
7408
10023
9498
12727
13414
7824
9372
10899
14212
6477
7391
9414
6192
8927
9312
9196
10341
14024
9628
9118
13951
14000
5794
13276
14821
8837
13860
8844
8978
15937
8958
7368
14939
9403
12719
9355
8520
8872
5238
8888
9622
11204
7869
9370
7915
6166
6001
10149
13909
8982
8859
8825
8827
6158
9343
13853
10438
7415
9451
13429
9368
9361
5396
7284
9519
15454
7348
11699
9033
8838
4692
11075
9507
11489
12366
8821
8882
6256
8920
7406
8950
9287
13640
8197
7902
8734
7389
8860
7514
13658
8921
13628
8072
14218
8882
9055
8905
9497
9573
11681
15310
12200
6664
8864
9105
11955
13649
8083
13972
7346
7415
8325
9297
9336
7457
3158
7419
6399
14947
11081
8937
9445
9096
9458
14070
5784
6169
9233
7338
12670
9436
13675
12090
10239
8857
11084
8882
8875
9426
7324
9546
15476
11639
9441
11754
8807
9593
8887
9044
9114
7308
8358
15539
7321
12657
9540
8362
7377
7923
8834
6882
14044
8868
7643
11114
11727
7315
8786
6876
13596
7366
8866
8964
9456
13613
9351
9436
11955
14357
13616
13517
4776
7384
8875
6810
9181
7352
13749
7366
7361
7416
5077
8648
9182
13877
7158
8875
10303
9321
13924
13981
12045
9567
8890
9412
14820
6183
11487
7802
8863
8914
12022
8783
7336
7338
21319
9964
11717
13358
9962
10393
10170
9485
7313
14230
11403
9413
1883
3790
5611
5503
10467
7148
9578
5755
5285
8244
19378
16232
7349
11627
7136
9410
9431
15182
8919
10199
14987
8818
7506
8944
9240
7504
15493
12858
6643
9436
7424
9491
7334
6981
8448
6621
8571
8684
9344
5432
8425
13639
15474
7853
9376
7350
7459
9542
8843
13789
9478
12548
7478
9523
13637
8330
8370
9469
11677
8892
7907
9223
8159
7328
9385
6388
9953
10113
11798
8923
9843
6401
8895
5395
14902
7372
9140
9470
12421
9022
9245
8652
8783
9546
10107
7976
10463
8145
10402
8902
9455
7300
8868
9477
8871
8654
11498
10643
11675
7396
9342
14046
7348
9343
7423
8933
13944
7264
7527
13684
9165
8676
8241
11888
7707
8914
10222
9383
9187
12001
7326
12623
9266
7333
8893
15358
9544
8948
7332
9619
9387
10997
13755
13644
11164
5266
10093
17565
9468
8918
9450
9358
13621
7356
9310
7374
7999
8925
9550
13728
9562
13551
5719
11457
7348
13919
11491
9297
8934
9026
9740
7413
7432
9392
9383
7007
13641
17476
7215
8243
9391
7338
11404
9362
7486
10457
8192
8851
8802
11552
7905
7498
7431
5911
13313
11388
13874
9408
13505
5473
11015
11707
12879
8789
7340
9573
7344
14892
7457
16912
7738
12353
15509
8164
9327
14058
15516
8819
9136
7310
7348
13580
6819
11523
8254
13737
13737
14002
9471
8350
13574
6866
8969
7594
9397
9299
16102
8737
7799
6181
8845
9572
6106
6155
4761
8470
9416
9283
11496
9313
9377
15323
5486
10035
9405
8875
9430
13985
13430
14854
12156
13291
8733
7455
7318
16328
7420
8863
9308
7343
12683
10138
9420
8895
14921
9384
9544
12386
11471
12976
13050
11753
9402
8892
15482
7354
7375
8776
7412
17325
8397
7360
11502
8911
11825
7318
9399
4248
6690
13805
1840
8170
11707
7405
9347
9130
10240
8877
11891
2992
8623
9370
10185
9441
7515
10420
13355
9272
8668
21824
9483
8504
13610
9409
7374
16334
9457
13604
8901
10481
8136
7551
8858
8158
7350
9487
8964
7374
10135
8874
9527
10243
16486
7425
14633
7035
9358
9049
9403
8915
9456
9486
8880
7301
11716
14944
9274
11773
9457
15324
7947
4367
10341
8878
8229
8921
6683
9533
7393
8228
7916
12496
8797
8937
9457
14084
9328
7046
6373
9992
7297
13289
11465
8883
9754
10189
8575
8036
12443
14460
13599
11233
9394
7447
11936
8879
8833
12387
9386
12690
7401
8832
9457
9617
7413
8919
13956
9704
12351
8709
14919
12006
11596
9836
7368
13722
12723
18622
9885
8904
8946
9528
7450
7879
8004
8829
7359
12291
9581
6826
9240
7696
10832
7329
8661
12407
8086
9438
7230
12576
13642
14866
7420
7871
13243
8906
12661
11368
7543
9513
11525
7299
9353
9164
7383
7340
8920
6830
14205
12986
7476
8937
5082
9160
7335
11970
7801
8274
7244
9380
13623
13942
11858
9394
13994
11612
13389
10935
9415
7648
5173
9002
8900
11861
7900
8893
7406
9511
9346
9270
10591
14841
9142
7420
8838
7353
7356
11694
8011
15481
13615
10326
9530
12788
15468
9470
7516
11700
10440
11245
10068
9352
9879
11562
8940
7333
9446
13289
8046
9677
7327
9418
7345
7423
9099
7408
9521
9448
7492
11231
13653
10348
9405
9728
8790
9327
6832
9416
9582
7499
6836
7256
7900
14902
7475
7382
14337
9285
9816
7416
11406
8805
10592
14145
5425
8930
5237
9286
10060
11869
7384
11641
9407
9357
14940
7164
5391
9421
6453
9242
9538
8425
8016
14067
14863
7353
8705
12634
7372
9380
7341
5176
9396
7345
10272
9549
13651
7314
11767
9360
9708
10212
4737
12447
9372
14944
14940
9354
8919
17606
9560
13303
8926
9379
14857
9398
7872
9345
9314
14966
9172
7351
6842
9417
5128
11709
6841
13912
5172
11598
7394
9540
7322
11676
12794
9298
10215
10129
7343
9641
11574
7512
8880
15361
9530
7480
13850
9307
11958
7408
7413
8908
9560
4425
8463
13337
13094
8853
7371
11301
7355
9371
7453
9314
9347
13462
12661
13947
6026
8949
10346
16228
9480
9537
13720
5343
9599
13347
13357
10884
7793
9075
7906
14105
9360
10187
7382
7455
7342
4746
7151
14957
11806
9107
9349
7274
7338
11301
5217
10303
9541
7216
14838
7364
7344
9272
7356
4705
14770
7303
7373
9328
9634
12255
10027
8058
5540
7420
9341
9171
7184
3803
8541
9565
9381
12930
9332
7088
7569
7382
11505
14757
5243
7427
7570
7334
7562
10322
3783
9805
9444
9470
5947
7423
7950
6896
6858
7568
7563
7558
7568
7560
9297
7850
7564
7878
7558
7569
9527
9459
7567
7416
6841
6852
7264
11517
7557
7562
7025
22330
9357
7567
7375
9516
7569
14944
7566
7569
7331
14419
7566
7541
7337
7564
7026
7563
7566
13665
7567
7567
7568
7570
7543
7562
7566
7564
7571
7570
7027
7417
6878
7563
14329
7570
7563
8001
7565
6846
7565
7569
7026
6891
9232
11659
7196
7568
6803
9818
6830
14064
7569
7813
10195
10108
6739
7569
6826
11279
8375
9335
14909
7459
7442
7569
6847
8536
13901
8986
13497
6830
6417
7758
6850
9342
9533
9496
6839
8751
9405
9067
4394
6839
6811
7400
6847
6859
14447
6865
6817
6000
8855
6857
5814
6519
12096
9389
12369
6415
6867
7292
9470
7565
13774
6800
14085
7266
6825
7335
9316
7393
6962
6401
6818
14982
9244
5804
8924
9660
6719
10493
7449
7326
8935
6714
7389
13859
6729
8837
10173
6629
11742
7251
7383
7394
10083
8763
13240
7065
10012
14406
7340
9296
7338
6796
4554
14727
11423
4564
8799
13626
11697
6829
8001
7396
9366
14151
10162
14506
14519
7469
7406
11195
16099
8717
8922
12412
9532
11217
6884
6867
7335
22391
6936
8822
8006
6881
13545
10618
9451
13448
9653
5260
8921
14345
7553
11338
9746
14886
15488
15747
10424
14077
8063
10880
6979
7235
9362
9792
15548
10056
14450
10542
7316
15884
8840
14034
7572
9581
13991
7753
17510
9708
10687
7407
7284
7293
13541
7358
7360
12329
9447
8517
14938
8900
9146
13417
3660
9330
12908
7286
7294
7346
8908
7244
9489
9491
15689
12711
16165
14108
7389
8833
9612
9548
5842
11169
7951
13633
7514
10024
11622
9647
9746
14846
12648
5029
11701
6795
9557
13824
7402
15288
14858
14115
8963
7383
7505
7397
9465
9371
13763
9303
7504
7423
5291
5592
11279
12642
8951
9172
7497
13028
8274
7363
7343
7378
13416
5761
11646
9533
16232
8881
9202
13595
9395
7293
9554
5035
9464
8444
7398
11446
7443
8384
15445
10371
11551
11581
14943
7410
9590
13458
7306
9376
14193
7421
15376
7647
11901
9089
9436
5113
9524
11422
14748
7353
17974
8257
10566
10303
9331
9986
7320
11131
9511
6782
7332
8391
9424
5322
7317
11437
9034
7366
7361
7360
15698
7350
9158
9297
11850
7352
9422
12723
7516
15460
13650
15318
9387
13868
10846
9555
15370
14010
15666
14220
9454
7403
8890
9553
11467
6863
10159
7389
19151
7453
8890
7295
9502
7476
7485
9433
7244
10309
7045
12621
13818
5212
7360
7403
9637
8112
13963
7168
9599
8546
11904
6071
7306
7265
8558
14263
6860
8322
7298
13624
8873
11442
13653
9121
13221
3880
11681
7371
7464
19916
11585
9468
6995
12413
9471
8798
9595
7444
11558
7512
7511
9478
12743
9786
10246
13645
13643
13636
8911
8379
14150
6465
9370
7520
8884
7959
9338
1574
9563
7307
7470
14928
9715
12484
9560
10281
13540
9350
9355
10105
9319
9378
14878
9248
13692
8934
7370
13636
13025
8895
16486
9571
7356
7493
14328
9332
5114
8997
13541
9282
6889
5256
9527
7444
10057
8955
12668
13533
7405
7453
11180
10252
13717
7437
9600
13968
8638
9344
9035
7812
7753
9625
7348
7321
9526
10147
8880
5884
5872
5302
9492
5172
8375
6448
7361
8931
9467
6899
13574
6823
14562
8267
9370
7323
14932
9496
13099
8902
13688
5919
13969
8868
13796
12941
9273
6885
6717
7442
9337
7350
9107
7461
9862
13945
7504
5574
7439
7444
8152
7309
8651
14882
9590
7301
8108
7295
8519
7162
9167
8333
9379
9711
7380
7435
9496
7211
10328
7342
7368
7310
13415
11367
2476
10978
9090
9452
12386
9446
7398
9447
11517
13514
7347
9151
5225
15343
9221
5043
4315
13794
7326
8872
9519
8841
7863
9561
8915
9463
11238
13120
9083
13649
9467
9506
7401
13653
8103
7397
5325
13915
14107
7299
7320
7309
7330
7434
7392
7400
9618
13521
5395
9547
11668
6674
14051
7457
8121
7737
9061
9056
7720
8171
7418
9332
12065
13699
6453
13931
6502
8892
7400
6831
4409
9365
13869
10579
8452
12195
7396
13626
10266
13457
7435
14254
8888
12741
7424
8945
9390
2826
7287
9473
9245
7267
5292
7357
9588
14902
9507
9556
10037
9440
8960
13630
11621
9511
7356
7333
10559
9452
4762
9391
7338
11595
8867
7351
14851
13958
9334
14940
7358
13451
7386
3816
8961
10769
9559
7321
8883
9502
5598
7347
7905
9341
7940
9380
7323
8977
6888
7999
9389
11228
5775
15492
9438
9510
9550
14853
7306
9855
9332
5609
5298
7779
7349
9250
8658
9355
7500
7326
7882
12700
9372
7348
9616
9380
13561
9352
8897
14083
9135
11668
10385
9234
12729
14167
11636
9387
14075
19469
7349
9367
11202
10742
10635
4558
4904
13183
8838
8560
10299
9448
9563
13814
7514
12960
11834
11343
8770
7378
14025
7394
8761
11675
8933
9494
7359
9901
16023
6856
13760
7418
10037
8198
7312
9355
8892
7424
9580
7418
6936
14341
6839
9269
9205
7322
7360
3141
12431
15036
3365
11188
7378
8843
11519
9444
7429
9440
11380
13468
8916
11227
8897
7756
7276
9374
9420
9450
7926
6902
9384
8992
14937
9333
9916
10874
9556
6790
7321
7344
6839
7283
5228
12447
15359
8956
11554
7019
7282
7373
13602
7322
16268
7423
14893
7297
9535
13347
11974
8070
11918
11918
11618
4956
11793
9451
9417
7409
7395
23151
8260
11390
12238
4832
9349
13697
9510
13642
7822
7351
9008
9423
14879
7370
13631
8025
13498
10178
9520
8936
8942
7374
7446
10301
9911
9473
11634
9540
9192
13567
8958
5108
7369
7450
11754
2685
9379
9593
7472
11457
16791
8026
7334
8919
12195
8858
9499
7421
10131
9326
15365
11688
8362
9234
9458
13882
9199
7338
14904
7444
7350
9329
7332
7439
5159
12397
8443
8566
9080
10108
9428
15090
9140
7005
6910
6952
13750
10148
14100
7891
9460
7335
13073
6812
8916
6821
9295
7440
7343
7408
14058
11981
7869
7348
8908
7455
10331
7485
8608
7346
9112
14057
12217
13688
9539
11512
8853
9549
13615
7913
5131
9545
11568
7311
8884
4773
9355
9580
7340
8595
7384
14907
6259
7920
8936
12757
9093
2313
10329
8966
11624
7395
7376
10790
8867
9464
8718
10139
10661
11922
11711
8957
9348
7466
11738
6386
13618
7372
11655
7374
13665
13842
9482
8810
7509
13497
7352
9708
14966
7446
7462
5173
13410
9456
11290
8891
13771
15343
9659
3167
8847
8700
16527
8841
9803
9265
18083
10278
9572
9639
7310
9416
7356
11726
9630
9127
3275
9144
13267
9379
7972
7357
9393
9275
14122
12449
9385
7432
12342
11271
11469
9000
4360
7335
9042
8369
12096
12531
13585
13037
14924
8033
7477
11431
9488
10954
11718
15283
7219
9538
9468
13646
13618
4788
11505
13426
7585
7771
9741
7409
8842
14166
9437
7254
11843
8861
4807
10430
7351
13453
15484
9378
7430
10313
10906
9324
9743
9739
7127
7351
5706
8858
11582
14853
9886
10118
13813
7351
13098
4889
12339
7364
9501
9868
8879
13101
9213
7358
10669
7437
8638
9895
9482
5846
8752
8877
6173
7109
14120
7366
7375
9425
8419
9210
7295
9298
9430
7398
13325
13646
13141
8886
11721
7398
8908
9418
13492
8584
10446
14140
13703
9296
8508
9358
7303
9382
9404
9543
7449
9558
15497
8030
9711
9388
9316
8152
8980
11725
9417
12266
11583
8818
12545
10532
7337
14915
11654
11401
8850
9543
8981
10454
8880
9244
9359
9512
9397
11273
6413
9450
8995
22990
13518
8880
9471
8620
14421
9571
9272
13960
9269
11261
11594
9425
8899
14940
4920
11800
9271
8327
9507
7894
6837
7353
7259
10081
7350
8195
8229
9011
8978
7378
7408
8931
8922
9519
9941
9121
6502
11581
13729
9347
9388
7448
11302
8937
13995
13574
8754
13472
9331
8332
14052
7454
11224
13591
7294
13983
9715
5058
9461
2832
9410
14394
9453
9453
13657
10331
8883
7347
9449
15363
11488
8952
7781
11490
13589
8431
6402
8573
11095
9418
13650
7294
7192
9584
8928
11347
7598
8929
11234
7509
11750
8832
8842
6057
7285
8895
11683
7778
16174
12488
8804
9105
15352
11584
11442
17074
14174
7786
9337
10066
9492
14116
9541
13797
8274
13336
13456
11164
5098
7337
7330
9170
8333
20957
7340
13910
19830
14017
13653
8856
7322
9249
7365
11209
7834
8955
11558
11388
9109
10953
9450
9330
14943
10533
8322
9473
9038
9546
13730
8910
7614
12520
8894
9764
7416
13163
16548
13298
9830
7416
10533
7866
7406
9473
8766
11495
3605
13565
11723
8872
10332
13604
9238
10271
7246
11553
8966
10887
6409
15529
13783
8763
7393
8087
8879
7363
7476
9997
16127
8888
8358
10163
7348
5249
8931
3414
12749
11565
13703
14230
6397
8849
9555
8904
6214
7992
9461
11761
13366
5042
8460
9227
8832
7959
8653
8874
8164
11234
8964
11231
9468
10024
9396
13877
11693
12722
9343
11373
9179
5096
8923
8887
13733
9358
11254
6472
9385
9367
8893
7379
7386
11687
4742
1914
9714
9003
9454
9427
7989
9445
8873
5073
13605
10773
8408
13551
9601
9395
9347
7320
6411
8218
7107
8872
8031
11724
5115
9302
8885
2995
8970
8762
8476
8929
7455
9338
8900
8895
9083
11729
16008
13450
7326
13947
5468
12004
8894
9489
4771
13350
14031
7472
7458
8190
8935
9383
9125
9325
10730
9388
11563
14696
14091
8910
9445
7771
13264
9443
7466
11698
7412
8962
9556
7361
9371
13685
9389
7824
12953
9477
10165
8884
7266
7266
9441
14930
8890
13689
9470
7323
13867
8355
9325
11601
11247
13760
9436
8819
9436
8403
16827
7345
11690
8931
8873
11887
10503
8943
8892
7338
8848
7313
7942
8885
9340
9296
13092
8936
8422
9387
9463
13732
9446
9292
6751
6871
7413
8845
9705
7440
13582
9696
8912
11954
6758
11084
11984
11836
5411
9266
8902
11420
11293
9464
6209
9594
9346
11546
9633
7805
8693
13624
9517
15362
9040
5075
9440
7323
9377
11515
5522
10232
9531
15310
6658
6168
13448
13637
6142
9203
9159
7330
7872
11219
9346
7366
20424
9363
8800
1790
10177
11612
14026
7927
9101
7493
7489
8948
5188
9629
11542
7387
14784
11988
6191
9442
9573
9266
5652
13516
14162
14954
13592
9448
6128
13612
6347
11797
8193
12032
9531
9631
5947
11652
9442
12199
13957
8973
11575
9276
7311
8905
9478
5876
9147
9392
8882
11499
5111
11568
14604
11550
11712
11227
12730
8783
14003
9440
9363
9339
9296
14857
9132
8920
8887
9157
8833
7323
11910
9426
9420
12374
8926
9400
8930
8485
7370
7352
6768
4837
8862
9451
20332
8627
9737
11462
11687
12936
8893
14104
12603
6186
8260
8926
11100
11687
8925
11546
9395
9186
13777
8819
14086
8873
1793
7867
9548
8989
15491
8899
9398
9237
19621
7276
9083
7678
5502
13589
9410
14132
8005
7727
7431
9016
8898
8658
11602
8900
11744
8874
12333
9350
7625
4677
9118
9346
7505
11803
9377
13920
9123
8856
9332
10340
7512
8920
7327
9436
9336
21055
7498
8370
13771
7413
2457
8797
9078
5453
15028
8747
14892
14459
8680
11747
11350
7302
7191
8846
7519
13252
8134
8047
7357
11517
9347
8834
7344
9226
21608
7917
13383
7365
7418
13897
11583
9349
16436
11611
10098
6160
7405
13360
8891
8160
13342
9752
9232
7426
8822
13644
11598
9381
15364
5185
8973
5582
8883
8934
7381
5471
7412
7343
8570
9072
8888
12975
13833
7959
7123
7508
5390
8149
5235
19038
9527
6313
9068
6443
13872
11553
8860
9564
7941
14006
9289
8893
14022
9349
8931
11650
9392
9928
8951
9268
5267
9616
9709
9031
12094
7332
9468
9381
7307
13298
8154
7408
7359
8879
9451
9423
16626
7355
1785
13895
10839
8918
9437
6393
8912
9474
1900
5698
12650
11515
9996
14851
8574
13944
9557
7894
13943
11329
9481
7314
8892
8968
5267
15327
11571
8892
7967
13656
8672
9118
8933
8869
9429
17227
4666
7469
11677
11922
11425
9160
5082
11076
8871
7442
7348
14264
9498
12062
16948
7412
11158
8878
8934
9346
11670
17196
9402
9246
5241
8983
11552
13408
6196
10308
11872
8933
9363
9149
7012
7940
8986
8848
8549
13376
8871
9319
12648
9376
6402
11718
9027
9304
7377
9303
11827
7357
8653
8929
9482
11945
9523
9384
7336
9512
8111
9186
9337
12053
5244
5814
2214
5240
5799
8269
11337
7202
8877
8910
9484
6716
9516
8945
11732
8865
13772
7118
8760
5182
15607
13761
13369
20897
11718
9413
7874
12573
8947
8910
8522
8938
9457
9692
6930
15245
9283
6475
12653
8967
11610
6901
14357
8896
14652
13936
9011
9716
8903
9224
12936
9548
13528
13783
5440
9289
9431
13579
9424
14084
9407
14718
13600
8858
8854
9037
7687
5202
7512
7303
7204
5134
6065
7417
9493
11685
9381
8504
8167
9407
5196
5961
11725
14403
8772
11335
1802
11664
5595
8116
11687
8985
8777
11568
9458
9379
8879
8909
9388
11618
9257
11771
8205
13659
5189
13663
7363
11856
4454
14109
8895
12057
9308
8855
9464
9871
8912
8915
9449
9499
8923
5990
9497
9197
11739
8697
9507
7222
7496
11529
18068
9820
10038
16328
8884
9280
11695
9368
4812
5170
1525
9488
4982
8087
3015
11193
4731
9500
3116
8956
7429
9414
9746
8890
13475
8349
7939
6817
5834
9471
7212
2030
4913
8256
9280
5520
7401
11241
2063
7331
8900
12766
9447
11484
11329
7453
14258
11666
7448
16921
7326
7721
8125
14136
8890
13997
7344
10148
2529
9128
7344
7440
7143
7188
8221
10322
8171
8891
12212
9443
6056
7500
9351
13541
9548
7549
8452
6431
14892
11959
13846
7301
8317
13329
7785
8909
20968
9394
9198
13770
4793
8105
10409
7280
13829
12329
13656
7471
10058
9364
11364
7327
14065
7824
9592
12120
12896
18302
10335
9468
9294
9421
11672
13555
9561
10509
15357
11614
9224
5439
9399
9327
11488
9332
8845
13302
8918
8309
7259
7469
7875
13197
12687
14963
5576
7354
13713
9468
11614
22866
7351
7422
7353
13526
9421
7740
7785
9638
10090
13373
9549
5924
9013
8913
8292
10189
9326
10540
11059
7930
8687
10115
9385
8060
8398
8867
15906
11373
8940
14272
10202
8801
12664
9103
7730
8166
9451
10095
15495
11882
5442
9015
8650
10557
9450
13811
7494
12023
13567
8871
14234
12295
8892
4774
8148
5030
1970
15013
11577
14419
12707
8937
8308
7305
9475
11643
9137
10344
12571
7938
7325
13394
10161
7543
8937
15328
8850
10106
7362
7424
7362
7473
8149
5828
9377
13972
17159
10517
7454
3408
15998
8663
11456
9809
8549
6460
10588
8866
9283
8922
7463
1810
7848
7437
11528
10343
9535
7434
9401
7431
14072
8346
12168
7368
15333
11762
7430
8882
9259
8108
8500
8708
11750
8380
13426
13638
7448
11953
18554
10949
14185
11751
7503
7564
20490
11753
11018
8917
8895
9463
9321
7679
13336
11537
8790
11566
8682
12250
13435
14953
7177
8263
10275
11334
9233
7901
7380
11206
8626
11786
16140
13972
10924
8824
8088
6507
11747
9076
7781
8892
4987
5803
8899
11685
9404
7966
14039
8242
10163
8226
5461
8828
8693
8276
8690
5557
10609
4799
8871
13164
14935
11387
7941
5102
8082
10029
9280
10151
6210
10570
14579
9425
8197
10293
9558
8237
8203
11864
11617
10387
8217
14983
7406
8097
10026
13456
9536
7419
8724
9105
10722
7363
8596
7654
10963
13446
7803
10290
13273
11320
11477
19701
13482
11579
8590
7541
14984
7505
12668
13626
7295
9786
7991
7925
7704
14983
8445
11570
8226
14796
14913
11286
11548
7914
14896
12323
12741
9497
6466
9936
8728
5470
8505
8132
8591
7141
11713
8523
10501
8915
10449
12007
7425
8183
14952
12601
9562
11779
4749
9251
9304
12872
10107
9334
8882
11486
11403
8621
9514
11378
8911
7914
9270
8929
8071
7302
11562
1593
8876
3572
5255
9561
9336
7797
6812
7497
9531
7641
9131
5720
5729
11593
11463
11509
10522
8671
13256
8592
9422
9302
7413
9559
7789
13131
7317
8411
10660
13664
7387
13973
11408
9409
8201
13755
9492
12142
11284
8877
19532
9282
13604
8879
7340
14367
8270
5408
9892
13883
5200
9490
5473
8983
11645
13665
7358
16583
7457
7279
5460
12092
9448
8931
9545
7173
14882
15319
7235
6301
23157
8865
7463
4765
10599
12735
12093
7103
9430
14043
7761
13980
12678
9386
7849
9294
7503
9373
9277
10617
12202
7696
7362
10724
14812
10301
19010
5773
9436
11691
11401
9366
7353
9974
8413
6916
11675
15360
9465
7792
12461
9287
8025
9118
10136
9385
10066
13883
10161
12659
7984
10010
3128
6406
9292
5447
11642
11375
9366
11107
9370
8776
8520
9502
9427
9276
9334
20775
7881
13656
13686
8919
9584
9569
10585
13581
8027
1338
8977
8853
9100
5397
7390
9394
6865
7363
9574
15480
11740
8664
8156
13947
7821
8958
9362
8858
13771
13913
8846
8121
10822
14074
13601
7753
8835
10208
8468
7795
9537
14944
8853
8940
6216
11468
19652
8206
13136
5694
9156
8696
7366
7091
8744
10473
6197
8511
11076
9624
6876
12000
13624
7632
13086
2167
9543
9902
9594
9560
7410
9535
8660
19790
9301
8497
9675
6894
8929
13555
7990
9667
10509
9542
7320
5240
14203
8860
10409
11362
7410
19569
9645
7874
8897
6882
8874
8374
10803
9489
8767
9020
10457
10467
11608
7359
7405
3449
11620
8507
13655
8225
7351
12980
14745
11917
9160
8931
6765
8070
15017
14430
11726
12382
6795
8230
13656
12169
10487
9570
13641
12206
7800
11647
10180
9348
9645
8288
13485
9322
6839
8123
9373
13313
9433
10377
8605
9551
9477
12261
7743
12402
9455
10887
10006
11353
7968
5720
9379
13754
17242
7876
7876
8580
11519
12142
8896
10362
8134
6431
7820
7505
10392
14036
9498
11604
9484
8864
7310
9468
1575
9267
9187
9423
12984
7514
9575
7514
10466
14110
9645
10028
14115
8803
6390
9641
11561
10351
7405
6455
8598
8472
9205
9267
7293
7346
9999
10326
8360
9031
8808
7434
10489
7397
6826
10120
7502
10819
10278
14927
8407
9413
5479
9295
9345
7809
8173
5064
8182
13880
11543
8014
12464
7746
9496
21869
6482
9497
14020
9609
7790
8411
9386
6883
10723
7824
13828
7393
9626
9627
7448
13757
11838
10487
5526
6833
7394
7834
9401
10358
7380
7361
9411
6772
7367
7760
7337
9672
8876
9121
14893
13606
8581
6518
6455
6875
12760
13060
11455
14215
9228
15357
12205
8717
8007
7405
8883
5975
9922
13703
7392
7375
9371
12078
12740
10118
10011
8066
10078
11364
11585
12017
7318
9350
6872
8519
7445
9272
6838
7341
13013
8059
13781
9378
12911
13665
6218
7426
8476
14106
7281
12104
4050
9463
9202
8906
6226
11603
7360
7360
13496
14134
7083
7746
7358
4811
7437
12190
13540
17161
6860
7343
9561
7353
8879
11626
12124
6066
18538
15457
9342
7292
9367
14409
11695
8884
7624
5621
6408
8972
9564
7329
8403
7425
12704
14844
6866
9339
8030
13917
7543
8617
10037
8848
16751
7390
13270
8875
7339
9401
9142
14758
7317
8786
8896
8872
14870
6393
6870
7795
11334
7669
9601
8211
7361
7428
9317
7428
7568
6858
9440
9429
9572
14065
9393
7116
9568
9552
11256
7159
9824
7963
13204
10509
7353
10234
7805
10738
7341
14445
14880
7310
8921
13662
7368
8527
10216
11505
10406
12816
7395
14873
7334
11879
7907
11232
7412
13620
7336
9983
7406
15462
9483
8308
9548
7803
17767
7315
6819
8340
8993
4252
9538
6882
14903
9519
9439
10432
11600
7373
8874
8882
12486
7569
7455
7213
7367
6762
8936
15484
8353
13817
9557
11355
6746
9143
7078
6848
11329
7444
9824
7347
8602
6843
14791
6847
6826
9464
6742
7571
6886
6810
14858
7422
10186
7560
5350
6864
6833
7570
7519
6810
13745
6847
6816
6863
6773
6864
6730
7318
6848
6845
7561
6826
7222
6865
5403
6704
6865
7556
6864
9526
7375
7512
6852
15135
10170
7331
7508
6851
11472
11490
9348
6625
7371
7491
8957
9385
10264
7873
9542
7283
10417
14875
4408
7442
8880
12898
7468
7441
6912
12547
7334
3284
8956
10014
8904
7914
13655
6169
7303
10432
6388
7328
6380
11536
12559
9371
9550
6129
6979
15441
8153
11694
5171
7375
14939
9472
10024
7387
8292
7458
7505
6929
8277
11655
8881
13612
11407
7324
6726
6861
9363
7407
9494
14512
9500
13877
11169
17002
9018
7434
14656
9351
9756
10498
9445
7347
11514
16834
15666
11671
9574
8852
9610
4807
10113
6466
9290
7333
12129
4982
7304
6841
7409
10095
7318
7319
9250
13952
7451
13919
7439
11104
7348
9645
13661
13443
13435
8630
8725
9395
12743
10220
9394
7397
7409
11529
9480
14048
9969
6811
8966
15334
9178
7370
5987
5821
5410
7433
9337
11574
5062
9529
5693
14611
10330
9557
7203
9618
14863
10176
11595
8922
14010
9362
13926
11206
9407
13775
9297
7438
10160
12287
7376
9360
10348
7209
15487
9282
9264
9333
9634
8956
8922
14153
12631
7981
7159
7163
7420
9629
14351
7425
14338
14294
12275
8910
14626
9268
14497
8057
9032
7455
9449
8882
8831
13288
9694
10223
10447
7360
7483
7413
13464
20681
10487
8403
10991
7208
7009
17607
13511
8798
13441
7415
11613
7303
10963
9103
14964
13708
10148
7424
5523
9331
14077
9207
9066
12178
11252
9062
7346
7449
7402
7318
7337
13481
8886
9505
13151
7327
8281
7510
14752
7347
8503
7219
9349
7370
9047
7361
13384
7882
13543
7399
7974
15772
7427
7363
7448
8923
9356
7583
7396
9221
9465
9255
14043
12473
9504
8841
11217
7349
9403
16802
8379
7361
11377
9446
8860
13748
13848
7973
7345
14349
8397
9351
7452
12203
6021
7412
6849
9023
12071
8021
7424
9516
6878
8969
7824
9492
11119
11725
7372
7752
7514
7378
7296
7399
8835
10529
13569
7387
7315
5238
7165
8927
13622
14158
9158
9401
7428
6836
9855
7386
9472
9358
2000
11627
14240
7776
13574
7341
14887
6404
9545
6840
8225
9260
14919
7365
9068
11660
11612
9996
13382
13061
8163
13876
9128
9047
9420
9427
9428
8859
7430
7902
9105
9282
11699
7332
10238
15798
7473
10357
7678
9182
9155
11184
7438
14943
14430
11469
7731
9199
9541
8851
7759
13336
7447
8313
9499
11219
9122
13764
9325
9061
9227
8351
13537
7328
8861
13783
9186
6692
7552
12707
5924
7409
9448
11349
9497
6767
4713
7362
11546
15361
9350
9368
7401
7342
9419
8890
7283
9542
11279
13854
10610
8973
9429
8990
8950
7297
7352
11882
7353
9436
9369
8859
10132
9374
8907
7457
7433
7760
9149
8901
7370
9414
15312
9447
8824
8926
11357
11325
22968
9329
5993
9387
9435
7133
6876
9204
8849
8811
7507
7292
9482
9302
13945
9429
9442
9322
7383
9475
14932
12126
7323
7395
7345
7396
9459
7560
6432
10958
15541
7404
19900
9051
7785
11843
8408
8996
13373
11459
9391
9148
11728
10845
10441
7860
13308
14488
7625
8903
14070
6890
9461
11868
13591
8402
10255
11396
8390
11752
9524
7392
9532
13729
8579
8607
8899
12937
9345
8341
13443
6470
12369
7478
9455
9562
6504
13572
8954
7322
15196
13671
12558
7333
11907
9508
6517
11348
8905
6401
9329
8890
7185
11334
8910
14035
9314
14871
7365
9247
8944
13850
14499
7364
15517
7213
4428
11546
7407
9821
10627
8857
11340
14831
13489
14847
14076
11334
11605
6655
7458
7336
9518
1972
13624
7440
8984
7289
7370
9053
11071
12241
7522
9624
7435
7419
8883
11431
5696
14709
7147
6361
11668
7334
1673
7470
3773
11597
17751
1572
9055
7776
8534
7501
8872
10878
13730
11474
13744
13923
13628
12980
9448
9444
7423
19891
9661
8921
10057
8149
6785
9211
7332
9401
13783
10839
9240
9173
7380
7510
8899
12054
7875
11731
8111
9267
9126
3765
12261
7816
5353
8266
8932
8790
9243
9991
14903
12921
6437
15475
11402
8948
11676
5142
10219
9976
4943
7577
9350
7387
7421
13095
6962
9434
8741
9214
9391
8891
11416
8904
8575
9402
9414
9254
8874
7339
7963
4935
9376
9469
21844
9480
7435
8995
6940
8948
9868
12252
13241
6958
9326
2542
9049
10344
13573
12754
13652
11797
8901
7567
8942
11476
10142
14351
9279
9409
7341
10836
8799
9283
14867
11572
11730
11720
12001
15496
9242
11835
17266
9283
8922
8770
11469
9319
9409
13547
10126
11267
7347
11316
9370
6365
6457
11947
7445
15360
14214
11450
9435
9082
8921
7748
9378
8817
12740
10452
12957
13439
13634
8811
11613
7505
10361
16583
7325
9443
9516
9248
11577
7986
6145
9485
16565
9627
11851
11802
9104
9622
10419
4786
13974
14738
9392
9612
7358
9655
9287
15336
8920
8863
15416
13845
13635
13915
12582
11039
14041
7508
7488
8961
15122
6177
9294
14854
9455
13796
9329
9416
13109
6948
7465
11603
13079
14337
8872
11244
3691
6393
6232
7388
9259
13960
11614
2525
7337
8360
7384
8979
10943
9404
13411
14846
12920
8146
9387
8273
8179
3607
8755
9266
8355
8216
13425
3965
5202
7362
17601
9417
12626
15519
9405
8278
13885
8135
8871
8975
9327
8917
12652
11580
7254
7299
7415
11835
9451
11693
21125
13487
9364
9472
9422
6848
15472
6801
9891
13754
10170
13644
8872
12688
11965
9387
7389
9052
13291
7378
12101
8348
11457
9399
11361
9467
7444
8924
13342
8911
8799
11727
9242
9413
8827
6414
6420
10477
7440
7800
7497
7186
9175
7791
8868
13857
9340
12138
4888
7412
8060
6989
7433
9196
9348
6877
14099
8659
9339
9369
9427
7538
9297
5812
9410
3612
13691
7352
11805
10802
14076
12004
9424
15235
11235
10491
9397
13624
9400
11520
13619
7275
9229
13568
13988
9225
4196
12168
8852
9359
8774
7117
10003
8822
13686
12719
12650
8807
12383
9833
7317
12182
12734
8899
8898
7031
8820
9393
13049
6398
7133
13933
9418
4909
7616
9207
8018
8932
10489
10770
9323
7411
8780
9419
8975
8418
8942
9283
13756
9149
15461
9332
12201
17657
9426
8980
9539
1822
13388
2875
7537
7291
7350
12400
6198
7401
7516
7819
11254
11771
9315
8865
11912
9619
7282
16865
8902
8791
9246
13639
9347
8868
9245
9296
9025
9329
12897
9480
13616
7301
9435
9395
9486
12114
9543
8863
11605
8929
12707
8871
9356
6717
9452
7100
8831
8982
7338
13611
9450
9380
1862
8891
7360
12902
9300
10944
7527
6700
9014
9719
10590
9439
12555
9354
9327
4250
8575
11725
11187
6362
5924
5137
9350
5322
14027
13743
14530
8948
7359
12832
8937
16849
7436
9463
11532
8856
10234
10123
12280
6474
8855
5694
6878
12749
8974
9535
9672
8076
7364
9286
2264
11902
11680
8464
13574
9453
8914
8228
8918
7799
9394
6418
9432
14853
9427
3595
14005
7428
12135
7385
9393
11836
8901
13969
8866
8002
7328
9479
15360
13584
9115
7261
7409
6370
9950
8348
7273
8533
8830
7093
5691
16804
7344
9503
9468
7382
9418
10200
9618
6434
14315
9204
7292
8548
6180
2357
9162
8982
13181
4985
7350
7415
9231
7322
8924
5234
4893
9522
8903
9354
12797
8444
6628
9570
9629
12227
10017
9433
8896
11929
11531
9573
11683
9476
9554
6165
9500
6391
10473
14915
13149
13881
7421
7650
8856
8642
9252
11635
8067
15362
12602
11216
8948
13799
13796
9533
15515
7354
9469
13343
9390
8894
7397
9454
14980
9377
8180
9365
8571
8930
8162
13811
1585
8865
10248
8208
8878
8902
11621
9265
12553
13708
7731
8918
9552
11457
9364
8678
9178
5435
9548
8904
9357
9078
13607
9490
9348
6957
14101
9127
8954
13604
9397
9409
7266
24312
9102
7504
9393
7880
9596
8858
7620
9073
13561
8846
8872
11958
13553
8960
7339
13912
13780
9481
12665
7929
7449
8083
4775
8916
13241
9278
9576
8942
7387
12202
13580
9359
9441
9352
7416
11544
7496
11318
10725
6855
8838
9317
9439
7377
9483
11954
14866
9385
12593
8890
8470
8927
7481
3179
10411
11602
9978
8945
11543
9293
14041
7259
8906
9433
8352
10392
7382
4986
5171
8607
8587
13827
11977
9327
10264
9048
9478
7326
8887
9480
9238
7376
12138
6278
9469
9355
6209
7391
2576
13997
7430
12011
7095
9475
13480
9127
12796
8923
9370
5046
10562
9487
8900
13556
11012
8871
11560
6565
8911
8915
13562
7438
11947
14932
5054
11813
5683
5034
6173
9519
13959
4335
4896
9459
9319
7409
5265
11906
8913
8645
7304
9548
7446
11780
9242
12387
12048
9481
5457
9426
9427
13190
9473
9415
9481
15581
9476
11063
11591
7360
7335
7509
9091
9464
9474
14327
7272
14870
7882
9405
14903
9406
7345
9372
10774
7343
13385
9477
14875
5278
13728
9369
11475
7450
9634
9693
10155
4882
4797
10005
7492
9102
8876
7540
8903
7509
9440
6193
9458
9148
7318
8956
8894
15186
6984
10972
9255
8011
9361
9513
8851
5170
13044
13945
11192
11714
10859
9528
9490
9363
6389
8895
9568
13496
16446
7386
7628
10925
16276
8885
7363
8851
14081
11517
8225
12090
7444
11218
8564
8896
9399
9379
8836
9484
3618
13596
13684
7425
9369
9365
8843
7363
14119
12842
12103
9252
9275
12464
9230
6964
13439
9319
7784
7445
6131
9401
13607
7375
13458
5721
8926
1888
9327
9278
9497
6364
7361
13614
9952
9177
11134
16678
9352
8813
7430
10649
13488
8831
5620
9486
8957
9359
8901
14275
13681
13663
13398
12763
6902
7916
9334
6426
9482
11650
9402
12336
7338
9488
16954
5551
9427
8844
8856
13631
11498
9486
5863
7788
6466
8861
13815
8788
11471
11352
9466
8883
7364
13880
5053
11208
16400
11294
11227
7308
9113
5737
8898
13259
9350
8880
5858
16823
6151
13972
5648
9197
9332
1973
9463
9389
8920
8647
7810
9460
6382
8967
6475
9448
9481
6986
13892
13514
7289
8937
16803
7366
9323
4766
5219
9147
9478
9397
7412
8865
8803
15172
9968
7330
8835
8242
8895
13789
9333
7105
6426
9361
13325
8226
7380
9260
7324
9200
11569
8451
8872
6187
8821
11556
7383
2786
11717
2866
9493
7405
9416
9462
12743
7419
9412
15030
9199
8915
12416
6472
8461
9654
2160
9008
9065
9079
9404
5724
8819
9078
8946
8876
7486
13752
9047
9482
9450
8660
5038
9338
7367
9335
8043
8765
13764
9449
6894
12196
6701
11114
8916
9513
9303
9421
6913
11924
7445
8932
13681
13432
8860
11644
8995
9254
8910
11537
7439
13626
9257
9215
8655
8837
9469
8944
9387
15445
8090
8507
15446
9534
9459
8916
9213
12758
15439
9391
9120
9383
13922
13777
7749
13655
5406
9432
8867
9475
7245
7797
9433
9560
5496
9231
5381
8327
6627
10497
7807
8864
7889
13743
7367
9401
6179
9328
9656
11424
11055
15217
5484
9417
9170
6088
8870
8857
12725
8371
8934
9489
9448
8884
12786
16901
7385
14081
17834
8976
6206
9801
9016
7345
9298
8817
12088
13320
13516
8960
13510
1573
9299
9376
9465
5525
8929
13882
8929
9457
13651
8952
6868
11533
12260
8844
9467
7282
9506
13582
9241
5443
9368
9381
10229
8880
7604
8520
9123
14179
7357
8996
11509
7567
8926
13813
8927
7145
9531
14082
15166
6859
15017
9702
12398
9737
11531
13379
11554
6773
7174
5111
7356
11450
8910
6916
8938
9321
13286
11731
8927
11554
8932
5352
11798
8569
9792
11398
14006
8934
13466
11188
9261
9070
9181
7327
12423
4013
12311
7362
6181
5710
9369
9439
13901
8925
11720
8938
12764
11531
8757
8629
9488
13577
8531
8872
18257
7747
8938
9490
9334
9063
13716
13125
8057
9507
8906
8782
8953
8941
8534
1868
9166
8889
7932
9482
6416
13650
7817
4782
9432
13613
8841
9300
9450
9466
8223
8616
8937
8860
9465
9452
6037
14078
9445
8966
7459
10151
12488
13951
9437
9718
8873
7381
9463
7924
9348
6378
9497
9269
13962
11167
6393
9105
13366
9446
8851
11959
9322
6354
9486
8168
11945
9391
8960
9073
7504
9389
9172
13638
6765
8965
8918
9443
8922
13624
11746
8242
12845
11249
4707
3620
8992
9035
8567
9362
8817
6561
5702
9507
9530
9400
11696
10213
6304
11664
9399
9491
9547
9358
13957
8876
9485
8763
10579
7435
9315
11729
8333
8886
9710
9493
9167
6425
8191
7395
9377
11727
6370
4741
9400
9486
9480
8870
13746
13986
9452
9798
11333
17057
7407
7449
9281
9978
13619
9397
14199
9375
9129
9365
6400
8984
5281
10328
11359
10351
9058
10367
6390
9466
15461
7322
11657
9092
7785
5404
9078
11568
13718
7354
13608
9423
10427
7341
1881
5290
5932
5018
5827
11540
7308
8950
5759
9430
9494
7837
8879
9503
8854
7418
5826
8879
11235
13502
14284
7438
7436
7188
7744
8892
8660
9393
2415
9016
8919
9460
8839
2809
12023
8869
9626
6527
7445
9418
11790
13420
9374
11265
11346
7356
7381
7351
7471
8839
7313
13604
7098
8885
10252
5990
8133
7336
8043
9564
8860
8950
8904
11226
8905
9411
8399
6989
9535
7332
7800
15485
12576
13350
8866
7432
9348
11538
9043
12744
7406
8808
7389
14494
8978
9253
7547
11589
8891
9228
12708
8839
7971
9384
7366
9400
9368
8890
9448
7442
8870
9426
9473
6314
8010
6723
8922
10439
9448
10947
11564
7343
4920
9562
9349
11691
14181
9251
9307
7795
7325
7510
7470
5038
8588
4457
3646
12553
13373
9472
8857
10783
13491
12687
13631
8048
15846
8040
7378
9194
9242
8930
9401
8614
17247
6896
8864
10149
6039
6764
11659
7421
7338
13483
8834
7369
7086
7780
8918
9289
18796
11019
7424
7356
12723
11134
9414
8195
9010
13387
8856
6393
9534
8008
12355
9440
4765
5200
8860
13995
7409
12397
11862
9433
7354
9834
7701
8759
11216
8039
8983
8507
8846
7634
9265
8817
9225
8826
10913
8970
8983
8643
6799
8488
12722
11201
17401
8110
10555
9202
6984
9339
8533
11575
7258
8875
9209
12099
7521
13625
7368
12854
7880
15569
11588
9498
6231
11382
11633
17490
7422
12103
12710
9605
8969
12346
7802
13576
9347
12242
11626
13119
9344
9350
9501
15397
9151
8848
9237
9299
9075
13171
11571
13684
8850
15343
11130
8464
8666
9213
7341
7344
12669
11636
9592
8877
9329
12366
9869
14359
13993
12420
9446
9338
8923
9709
8952
9110
12233
6958
13375
13649
7455
7332
6839
21098
11695
9812
7507
7896
8368
14919
13754
8298
14102
13821
6833
8831
7746
13215
1867
9493
8909
9130
11216
9462
8902
9474
7519
7280
7518
5329
9050
8811
9413
13425
5192
1869
9326
9220
8205
13474
9438
8186
8913
10631
8844
11687
8301
7441
11715
11215
11376
15606
8198
11931
8491
13579
8854
6386
13540
9376
14212
9577
13849
13866
14011
6584
9340
9409
7503
9484
7243
7680
7328
7142
11275
7419
7385
9610
8861
8794
10226
11689
9443
8876
14087
10361
4371
8847
13967
8950
7333
9403
15227
13668
6888
7169
9182
7735
12603
9297
6110
8917
6797
9341
11703
9428
7337
9585
7313
8886
7444
9412
8899
9389
12377
7288
9006
9488
13372
9409
16462
7299
8848
9420
6904
7485
7199
7392
12291
11126
9403
1383
7433
10374
9395
9505
5263
7300
13574
9622
9375
12429
7409
7445
7315
7840
7153
6822
10155
8949
6826
9475
9538
9362
7388
9199
13248
8151
9367
13669
16605
7356
7355
11303
11877
8975
8894
11223
6793
8659
12423
11442
7344
8877
13497
8521
9054
9452
7394
9816
14807
4984
8451
14472
9404
14115
16465
7456
19319
8942
8158
6894
7301
8431
9416
6979
9476
8184
11082
7058
6924
14899
8832
11502
13670
10690
9414
5463
11690
9456
7390
13605
13929
21477
6481
11497
8746
11684
12137
9358
7282
12752
7846
15349
9524
11570
14026
7795
7493
13638
15029
7796
9367
9519
9081
13840
13606
10379
11985
12789
8973
9066
9407
10357
9292
9312
8787
7369
8906
9579
7274
6447
11455
8904
8443
8946
12842
7945
7322
8935
8927
8873
6252
7905
9265
9032
14931
7816
11845
8793
6398
5132
11530
3126
7366
7413
8655
5820
14315
16276
7375
9367
8395
13446
9584
8803
7892
13722
19746
7350
7311
9542
9346
11734
11090
13439
7361
9427
12676
15361
6829
9849
16727
7390
10177
8229
7355
9303
9285
7327
7400
8911
9417
9523
11360
8894
9203
8923
7893
7435
10129
15439
9493
11116
9393
14839
7365
11864
8647
14922
15088
7538
11492
7127
12290
14873
13659
7343
7368
9218
8880
7986
15362
5310
7799
8962
7329
9308
6821
9390
11667
10113
8840
7378
7360
13643
9387
10367
9524
11475
9365
8138
13999
5305
8872
9528
4761
4894
13604
14846
7261
7840
11248
5442
11437
9347
7317
9507
8871
13248
6821
7501
8899
3581
7415
7400
8208
9543
10255
8748
7470
7471
7374
13843
7344
9590
6394
8908
8875
8859
10384
12219
13285
8924
9402
5698
8921
10377
9135
7347
13787
13927
8463
7341
11255
7320
15500
8944
10391
7310
6219
14953
9549
11374
12774
9119
13654
11691
11858
9664
8543
5616
9397
13647
7816
7327
7328
7259
13346
7389
7418
8894
7820
9366
5034
7344
13628
7478
9215
8941
8853
9569
13793
9287
9363
12631
8892
9565
19561
9374
7440
7760
13628
8976
15502
5576
5586
5993
8764
7467
9857
5630
7384
10506
8974
8898
7337
8923
8887
4256
13951
13824
10119
6909
7000
7331
9411
12030
16776
7756
11707
8185
9413
9413
9410
7467
9390
13481
7480
8542
8903
6846
7378
9136
11638
9643
8975
8702
5736
11069
8618
7942
7376
15350
11794
7730
14929
8474
8894
7940
6460
8041
5212
6861
15324
9629
10693
7344
9192
7366
8902
12129
7376
8774
7342
15480
11347
11224
13794
8878
7383
13637
7507
8326
8863
12389
9540
7827
9641
9500
7308
8951
9545
7973
8933
7349
9721
7428
7871
7332
8963
5393
11836
9223
13805
9414
15599
10887
15230
7315
6839
9444
9495
9481
7966
14696
9532
9765
11471
14943
7320
14858
7393
9563
10007
11592
11563
5144
7303
7326
9450
8605
9082
9309
11500
13986
12783
9468
9737
9420
7506
9207
6836
13537
7325
10762
9592
9115
5149
7486
8915
7398
15186
7826
9498
9338
7318
9376
13578
14885
7302
14654
7283
8867
14917
7395
7368
7368
9572
2062
10432
6623
9178
7338
9481
8297
13691
8873
9866
12968
9389
11651
9380
12621
9539
9292
9429
8939
7334
11679
7370
6836
13532
7369
13557
6794
9466
6869
8921
9337
12569
9531
9528
7359
9397
9463
9166
7358
7348
7448
6838
7366
7966
9186
5944
7333
7349
8685
7371
14836
4776
9962
16281
9459
11352
11183
13843
9642
11797
11498
2834
23003
8102
8119
9323
15361
9250
8186
10163
5815
9249
9429
7530
13636
7315
8774
11218
11802
13805
9304
13296
11248
9919
9562
9501
9595
7061
6916
10010
11058
9529
2563
7448
7229
9376
7320
9421
7311
7427
8182
11303
16409
10294
9295
9116
10969
9584
7552
7359
7800
15730
11803
21725
7506
6821
9540
6764
7449
9248
7440
7485
9193
7612
7379
7417
6253
7302
7552
6814
7510
9472
9549
7395
7400
7649
7313
7629
6861
8818
7816
6863
7289
11708
10340
7948
6854
7581
5408
6840
4683
6860
6822
17577
9336
8964
3969
7263
6799
6808
9382
7458
11728
11426
10716
6866
10220
12934
6812
6010
7463
6664
9537
6876
10021
6814
4809
14891
7390
9342
7200
5899
15066
9483
14844
12748
6863
6842
8932
7422
9447
9764
6474
13822
12846
12668
7368
9434
7345
12341
8274
5987
9567
9584
9560
9583
22478
3241
11709
10398
14092
8899
9538
12034
7707
9554
14917
9353
9547
11564
11947
7509
14289
11588
7246
10337
8872
16546
6821
10311
8352
7316
9466
8860
9166
13684
9527
7254
14867
11543
9410
8116
6945
9740
7392
14897
7548
6843
9101
7361
7632
14188
7369
11684
8361
7328
8125
7807
9361
9531
6819
12038
7442
13803
10864
9592
13532
14899
9669
7496
4946
7494
12383
7380
7357
9455
9610
8626
7415
7303
10280
9665
9465
7325
11476
8873
5197
9578
7364
7351
13564
6600
7455
13350
9588
13303
7504
6856
9497
9565
14977
7438
11209
11449
7511
7789
7429
7356
7422
7320
7420
7715
7396
9568
7300
9609
8912
13658
9433
15433
7426
7349
11653
9238
11075
7404
10982
9451
7225
9372
14887
7392
11825
10550
7383
8068
14827
7848
11368
11658
9527
11407
7509
13645
7355
9290
13624
9540
11530
5195
7926
7818
7503
9448
7418
9481
10728
9525
9401
7390
8688
7510
10954
7151
9481
7794
11782
9294
8917
5520
9591
7357
12811
6956
9143
7336
9501
12326
9299
8355
13763
6858
7432
9260
6878
9493
13635
13603
15363
7365
13247
8966
7358
11305
8885
7324
9523
12560
7756
7466
9419
9342
19341
8198
7354
7432
11810
7404
11666
13627
14376
11553
13484
9653
13865
10993
7407
6892
7406
9397
7352
7179
7277
7445
7300
9346
9545
7506
12252
14981
10933
9576
7388
8955
6592
9514
9487
7269
9424
11228
16895
8888
9926
9028
3193
8485
5342
7361
14703
8967
7512
7430
17201
7437
13995
14906
6478
7404
12004
8150
11065
5285
7301
7415
7389
7436
9532
7994
8286
10026
7356
12248
9396
9491
14748
11277
7981
9467
8320
7347
7438
9590
9450
9516
18096
7302
7403
14836
8603
11973
7442
13653
10895
7145
7501
7416
10144
9484
7498
6953
9545
7925
18604
9464
9553
14901
7788
7504
7352
9266
9152
9571
6904
13854
14092
11657
13573
12969
7195
7348
9508
11530
12739
7422
9354
7518
13336
15751
7238
6776
7739
14863
9524
8469
9388
6714
8434
9466
14646
7287
9452
11637
13682
7828
9456
15382
7867
7425
7281
7346
6236
9460
7416
12873
9600
5749
8589
8635
23044
8147
11408
7238
8857
6489
6778
10870
11946
9592
13693
5237
9516
12724
11574
7368
9465
7318
8246
13309
7362
8928
9441
8861
9399
7307
7319
13958
7423
10123
9640
7442
9611
9536
7315
9707
8728
9392
20341
8293
7314
10634
13826
8800
8695
3224
11905
5550
7526
7507
12229
9552
14928
8899
7420
2806
14889
7950
13268
14044
9166
9586
4996
8934
4976
9522
9423
8274
8978
9257
15504
9505
13668
9340
5396
6899
8884
7880
8871
10101
6981
7537
9296
13652
12073
15337
1466
9693
11308
9467
13567
12680
7293
7779
7249
9618
10005
8150
7196
9053
6804
8816
9393
9251
8873
8930
9591
13954
7266
7269
10146
5787
6031
13920
16484
9465
12389
8947
5793
5335
22898
7947
11081
9015
9356
9293
10539
7424
9343
14028
7333
15489
8105
14984
6249
7742
9294
7370
9656
7361
9476
14027
12144
8110
8903
13615
9139
8939
7569
7392
9111
12363
7460
5328
10262
8965
7353
8621
11538
9534
8919
11707
12364
8853
7434
7413
14693
8868
9381
10153
11057
11480
9489
14987
7413
7854
7506
13854
8868
3231
7460
5479
13195
7324
9712
4952
7363
7353
13988
7227
7337
9551
5815
11940
13538
7507
13533
14726
8906
9444
11564
9545
9370
5486
9555
7410
5813
2192
14162
8510
9153
9390
7313
7233
9519
14139
10780
8718
12160
9039
16513
11511
14875
9475
8613
9391
13950
13624
13637
14241
12048
7316
11124
11359
7341
9481
7368
13060
7920
1775
5338
11302
8907
9050
13284
7425
7444
11455
18391
7283
9356
8454
9879
12219
3929
11523
6202
10225
8860
13688
13444
7359
9246
9610
7226
11523
9333
8950
9598
7466
7406
7812
5019
9445
13124
7344
7326
7306
7437
9509
14812
9280
7426
11326
8127
7375
13585
12789
16405
11325
9344
11854
14953
5281
7367
12102
8258
13723
7944
7270
7425
9974
14717
7367
9268
9464
8438
7108
9462
15501
8886
14815
14939
7343
7323
9533
9433
8785
8162
13253
7453
7432
5339
9218
11257
9540
9373
13970
6528
10665
7294
14953
10790
13378
7446
7809
6818
11983
9308
10138
10183
13827
14849
7903
14051
7442
13103
14070
9579
11742
10232
8868
7442
7730
6804
8465
11366
13946
7250
13327
7362
9514
11885
7386
8924
8902
12233
8866
13655
11585
9501
13623
10377
9270
7489
12686
10841
8943
8781
8213
6817
9448
9588
15311
9450
11741
13974
7769
12726
7322
7312
9474
11556
11750
14950
7340
13844
9449
9342
11619
9727
10450
8859
7366
11493
11912
8374
13370
12745
7944
8312
9406
7334
8916
9483
7312
7380
5621
7144
11486
13864
9373
4772
10692
8532
8828
9413
5813
7434
7317
2522
7379
9604
14794
13856
11455
10259
11662
13612
6215
9529
7294
11129
9166
14921
7310
8377
8517
7331
7323
8259
13229
8554
9493
14359
10224
9081
9449
9402
7414
10497
11632
7560
9075
9627
5017
7295
9085
14177
9540
9423
5128
9921
13547
10018
8738
9247
7695
9166
9416
11344
8926
9497
9397
14911
15495
8601
15343
6866
9205
11174
8278
8831
10016
11461
7309
7393
7796
7419
13734
8873
11555
8879
9990
11673
9682
11465
6516
6377
9360
13619
9265
8892
7400
11258
13599
9385
9599
13958
8860
10308
9512
8930
9629
9455
11585
7282
6787
13486
12882
9319
6838
9362
20572
10583
13197
14062
17249
9851
11508
7814
8294
8889
16577
9055
13889
8732
9081
6187
7590
9347
12082
9145
9468
9550
9219
8406
8851
9436
2114
7569
10204
7433
11632
7865
7341
9489
9361
8305
9311
9997
8122
10375
14843
7367
12738
7292
7549
10094
7282
8302
8328
14609
13948
9081
11447
11787
11675
7759
17881
7405
7122
8484
9511
15906
7012
8598
7311
9377
9482
9648
9497
5497
8801
8857
7399
9352
7716
6485
9163
13419
13637
8879
15131
7776
7529
9518
15347
13289
13309
5308
12914
9444
14996
7780
6746
9541
9443
5686
9119
9419
9788
9381
7396
7373
5119
13388
8109
13585
12387
5601
12013
13333
22809
7296
14709
8882
11093
11302
2321
15471
11769
11634
9548
9178
13684
8819
5537
11563
7426
9534
9453
11435
8853
9004
9053
14872
6448
7920
9720
7513
7341
11711
7578
8984
9330
8857
7301
9201
9334
7342
13123
13594
8902
13998
6224
5221
5991
6240
7330
11523
9380
9468
8709
6841
9297
5128
7577
11301
8892
10343
5469
9031
7796
8872
9398
11053
13850
9614
10425
12081
5944
6290
9285
8356
14848
11423
14100
12174
9387
8957
9605
7346
7918
11561
7772
13789
14154
9281
11760
10028
5339
7512
15950
9652
7442
7505
12607
12529
6082
11604
9491
15400
9241
11516
9122
8952
7381
8660
8864
8902
10683
7952
9392
9043
8920
8077
12669
7426
7531
11532
9428
9345
11879
6806
8881
11710
6347
8529
4458
14384
6435
7338
14255
14303
6825
7331
11931
13053
9300
7782
6988
6840
7331
7275
9449
7329
10752
8886
9365
10333
7329
10239
12874
11517
10896
8937
12704
9328
4794
12171
9380
9348
15234
9622
12736
6649
8699
9075
7428
13494
14064
9463
8289
19396
5441
15507
7950
8799
9335
9523
9282
11572
8900
8287
8876
9477
8009
13593
14129
8927
13684
8877
9512
9144
8213
12500
8454
12360
8641
7343
1568
9086
10120
9452
7216
11698
9424
7431
8929
9229
9063
7307
7727
8428
8200
9293
5925
6052
10300
11219
9285
12040
7336
7382
7305
11072
8942
14868
6382
11613
11970
10292
7406
8987
9292
12477
9353
7412
7359
9098
11845
13592
9580
11566
9386
8903
13599
11499
4122
15511
8890
9495
9767
7344
3569
8868
5937
22576
9355
13680
7381
11721
7086
7241
7111
9298
11596
11677
12081
8087
21602
8029
8907
13171
9512
7399
11088
11404
16107
7266
8968
8908
8859
9283
9377
8948
9388
13283
14093
6862
8972
15357
10012
6926
9669
9373
9270
14799
12503
9432
7548
7847
9435
8908
12071
6602
8371
11217
14768
11116
7885
9252
9356
13951
10299
11625
7756
9453
8268
7998
13323
13408
9397
8875
8122
9413
9782
7369
8299
11411
20485
9644
6717
8848
7435
7439
7417
8866
10397
11684
17086
9123
6529
13848
13683
12129
13762
12348
5469
8943
4917
8910
13924
9472
8249
7019
13788
8833
8875
15360
9283
7433
13519
7498
9451
13589
8192
16385
8947
9498
12700
11706
7225
6924
9145
9467
8854
8848
9334
11408
8718
9517
5254
8879
14026
9093
12700
10787
8793
10299
8252
13346
8839
11731
7288
8306
7504
8848
9800
11870
6962
10577
8877
14053
6884
9353
8916
8990
10051
9496
9262
7393
11487
11370
12794
9010
14014
14989
8675
13634
8519
7353
6692
8927
14032
7774
8934
13262
10227
8232
8288
14102
5785
13317
4926
7347
11784
8928
7630
11896
9401
9280
7357
11267
8549
7300
12967
14834
9397
10406
8643
7403
13800
8215
19216
8835
8896
7131
9584
8888
13889
8919
9412
9210
7310
8488
8880
12132
8755
10154
9311
8931
13301
8915
16342
7447
9110
7334
9557
1592
8917
10550
14155
10707
9049
12074
8856
6217
6835
9394
13606
16939
10389
8906
7357
6985
7443
9236
11641
17357
4538
9324
8836
10123
8865
11531
9235
11069
11485
5405
9028
7413
8327
9285
9388
8922
11821
8951
8947
5258
9448
6942
7009
13713
6064
15233
13725
5173
9684
8992
7886
8950
9119
8938
9037
9204
8981
9455
9031
9388
11684
12794
11807
13617
9094
13414
11465
11209
11484
9458
8922
7439
7510
9511
9613
9263
9269
13497
9411
1575
9441
6858
9476
9413
6832
8940
18851
11199
11403
8077
9805
13458
17433
9390
7314
7290
9659
13660
9047
13541
8869
9283
10307
12738
10626
9331
9381
8888
8927
11229
9444
8952
7166
8956
4768
13781
7503
7820
9664
12700
5244
9482
8864
8943
5385
5465
7366
10049
7386
11676
9408
13563
6935
11819
8810
9092
9316
1836
13963
9266
7397
8843
8050
7305
10059
10958
14955
9586
8827
11538
12746
5281
13826
13958
7314
13520
10616
7330
17208
9169
8231
6656
9506
11498
14916
9334
8944
9457
8937
9382
14735
9422
12294
7260
8955
9400
11558
14845
6376
8770
7865
7408
7531
9570
9469
8956
4900
14734
9137
9314
8891
10273
8916
5814
5233
11740
9473
14944
5498
5463
9316
13488
7323
12573
8866
8872
8941
6456
10550
13669
9452
13780
9078
9391
7404
16735
7361
5026
13603
8852
9446
12740
8926
7479
6171
9179
8810
9459
9100
9030
5502
7133
12254
9363
7507
12750
7369
7394
6208
9373
9409
1823
13643
9335
10056
5706
8785
12462
5506
13799
11270
9398
8844
8828
8928
13796
9407
9468
8888
9465
7819
8804
7460
9260
8801
9343
9290
15486
3752
9314
9635
9226
12209
13647
8860
13633
8687
17317
9432
9105
8879
8808
5233
8905
7792
8865
5306
10259
8960
9420
11672
8889
9458
9442
7381
5436
7439
8759
9352
10910
2098
7165
8897
12333
9043
12164
9306
20740
7388
8966
12158
5094
11693
8907
10277
9260
11961
13570
8975
4888
6359
13623
7362
11259
9428
10549
5736
13536
11719
15057
8900
8820
13576
6841
14115
8824
9314
13685
13912
10294
11505
9263
11847
6396
7353
7311
7644
8819
7841
9071
11671
11544
10471
10073
7327
8957
8853
9345
11468
11564
9350
9444
4247
6066
9404
8908
10503
8234
7354
12416
9398
7286
9231
9301
13617
13976
8994
14102
8877
9460
8889
13650
7348
5397
11715
9371
9476
13783
11955
7832
11690
8854
8895
8918
8954
12520
5613
8952
11636
6150
2851
6345
12503
8883
11684
4256
9374
9475
5136
9604
8808
8743
8781
11513
9559
9546
11624
8922
11966
13595
9969
7301
9394
9272
8942
8807
11719
8055
8949
8901
11867
13309
10402
9240
6338
8958
9274
8852
9383
8997
8253
10315
8872
13814
5828
9486
8456
9230
12886
13488
12895
9412
7338
8881
13617
9420
8317
9488
12983
4878
7340
6043
8675
9469
10248
9390
9011
13612
6453
9403
13487
12075
8966
6780
13774
13463
8963
14021
11640
9471
11680
5671
8057
9245
16262
13908
6365
7972
10514
8861
9444
7181
9492
8956
6235
10630
9398
4717
9400
9472
12939
8882
7959
3192
6869
8928
8836
9340
8859
8382
9203
9430
11709
13768
9677
9364
8906
9455
13760
9322
7473
10073
6067
5537
11788
8279
10844
9471
8054
11092
2686
8790
8290
8803
13488
14052
9441
8890
9327
17409
9354
8937
4257
9323
8868
13365
8598
5285
7736
6669
8599
11723
7869
9416
6349
7345
11574
9477
2794
9414
5178
8890
5040
5351
11379
8769
9221
9434
11994
14458
11596
13632
9432
11972
9590
12468
7297
22764
8911
9491
8733
4769
4999
5591
9304
9228
8927
9063
8858
15459
13742
5763
5009
12785
9545
6698
8884
8888
8976
5176
8875
13674
9416
13567
8940
8891
9432
11631
9379
9048
7466
9450
7233
14522
13377
8965
9383
9382
11771
8622
9445
8849
13737
9312
13944
9463
13716
11343
5343
9386
9280
1573
16086
7402
7386
8987
9315
5343
9233
8845
5288
9343
7417
8126
9348
9259
8811
13798
12086
7400
8960
14109
6834
13719
9358
8001
13886
13627
9186
8253
9374
9385
15507
8266
8784
9619
6786
7406
9453
5436
6884
6885
10414
8850
9047
9572
9328
9030
8048
6975
5202
7363
8708
8793
5238
14031
9333
9556
9422
4859
8787
7471
12115
7350
11402
7950
7325
9436
5222
10263
13269
9214
9004
9569
10483
8902
8896
8847
9376
8150
16987
8357
13725
8899
6145
13933
13978
16873
9355
8931
12283
16850
7400
11709
10450
7494
11553
6814
7375
8826
9380
8808
9399
10817
5371
8901
8468
9371
9476
9062
12308
9386
9442
5675
9097
11545
8084
9484
13978
9310
7279
9477
8172
7406
7690
8936
8919
9207
9583
8885
9338
8345
9404
7308
7420
8900
12571
13546
8924
9384
5534
7507
9205
9357
9333
13599
10274
14937
9780
13915
9469
14238
12902
3924
8929
8857
13558
13112
10591
9490
13751
13632
9258
12334
8699
11199
9349
9528
11531
8392
7342
8834
5227
7715
8928
10529
6842
8918
8666
9271
11655
11739
9213
9425
8909
9337
9514
9039
8972
12708
13532
5133
10842
3642
3642
8776
9353
9415
10050
7089
13729
13353
10018
13808
8942
12264
24630
10272
9316
9457
9473
17105
7701
11952
12152
13958
8897
9326
13717
9019
9364
9987
4801
9277
8874
9599
11538
11517
9541
9416
7315
13957
14085
4786
8180
8665
11223
8906
11526
8042
9286
13250
9356
9014
13691
13700
9044
9628
10862
7418
7781
14994
11527
8875
12886
9453
10321
7956
9400
15872
6422
9337
9543
9396
9505
8720
11880
11521
5228
13379
11096
11774
8868
13802
7637
9236
11497
12492
4895
8960
7108
8882
8850
16283
13638
9558
11847
9487
8973
7484
9240
13532
12572
12763
7440
13226
7329
5315
7699
8222
8910
8870
9382
9499
9632
8927
8961
9390
8872
7436
7984
9001
9789
10015
8528
8888
10734
11734
5402
13823
8065
13986
9372
9116
8902
8635
8921
5094
11623
13677
9136
6863
14969
12509
6387
10023
17504
8239
11628
8943
9681
9468
7360
8871
14241
6256
9395
9093
9400
2009
8245
7795
13211
8862
10230
10432
8152
11948
6621
2541
8941
6159
2447
8656
7341
9321
8903
15149
7812
8835
5431
7323
7224
6413
9171
11274
6794
8923
14006
11295
13483
11116
7504
9406
9464
9327
10661
9258
9270
7441
9425
8927
10726
10229
9584
11591
10143
13630
10390
7488
4940
9750
11554
8917
9480
13612
7457
10951
11975
8960
9280
13580
13603
9390
13758
12711
4728
12181
8918
8144
8157
8920
7443
9366
13658
7177
7184
4776
16268
12776
9244
9977
9013
9125
10714
9265
11560
6358
7410
11202
6437
13516
13306
9602
17333
8908
7408
2108
14270
6969
15332
8792
7462
11494
13712
8314
5510
7289
5629
11704
7995
9547
6167
8531
12284
8889
14882
9462
7309
9257
10027
9441
7386
11394
7423
12527
20754
9465
8144
7874
9209
7413
8784
7421
13660
13976
9494
8816
10738
7422
21787
8208
8712
14883
7484
7693
8711
5388
9575
13714
7339
10324
11449
13621
9881
7904
8930
9236
5751
10655
8747
9213
12741
9364
12847
14039
9531
8388
11587
13764
7383
8511
8868
9564
13815
8903
11560
11630
7459
10294
11212
8404
7389
10855
10089
9428
16138
6914
9364
7364
8881
13357
7375
8930
7400
15756
8887
12698
8677
13796
8479
9040
9345
7497
9255
8865
9318
9008
9343
14876
9539
7597
5409
13220
10034
6817
8231
10106
6838
7370
7417
11619
12082
7335
7180
8884
11651
12721
14879
6924
9470
7278
7425
8930
20055
9303
10449
6885
11403
15483
7350
13858
9235
7398
10085
10704
13601
14883
9375
13233
6664
9343
10226
12243
5082
9443
11514
8869
7808
9344
4569
6088
9440
6205
9471
1936
6812
6470
11584
9944
6835
6842
8147
9186
8910
11319
7363
14873
9397
11880
9350
6317
11717
7286
8968
9276
7118
8876
5104
11362
7504
13669
7399
9586
7843
9300
13788
9376
11444
7749
10403
9534
13566
9392
2982
7316
8093
13003
7075
7571
12152
11645
7404
8858
9572
14876
9583
8821
1570
8894
9384
13580
15202
7777
13957
13103
10165
13816
10444
10371
8125
9521
4788
7260
8795
5163
14913
7410
9527
8818
8945
9420
16874
9466
8837
8922
8060
7371
7308
13342
9467
7404
12339
7351
8858
14831
9110
8973
9318
11295
7389
9477
12020
9543
6864
11670
7362
7387
9523
8969
7906
12875
8909
12598
17156
7381
12682
10135
13504
12712
8424
8992
9767
7031
14937
8489
23119
8177
13688
9347
9358
8530
9096
10739
9471
9382
7390
14936
11742
15064
9492
12013
13720
9203
11577
9394
14940
9207
9606
8287
8907
11960
9387
9044
8746
11813
12259
11353
9430
9361
8147
8912
13475
7788
7474
11715
13618
14846
9349
9425
11077
8616
8823
13606
7347
13956
14245
14003
11547
8229
8738
8075
11538
9353
14806
10871
11294
7309
17146
9340
11692
9457
9455
9455
13745
7446
6524
7295
13616
9339
9287
14928
5811
7337
10200
14046
11900
7433
9493
8885
7742
7380
8840
7553
7360
14893
8928
7394
6849
7434
7390
7387
9503
7510
7339
10226
7447
13249
7320
8280
5571
14864
9405
9504
12172
14923
13293
14197
13638
7342
9410
7389
9473
4848
9396
8798
7343
8221
7381
9140
9375
9398
7896
9472
8025
9333
9456
11659
7350
8980
11089
9585
14156
9457
7395
7550
9418
6471
7341
6839
7374
10428
9634
10480
8472
7562
11923
9358
9428
8951
6642
9430
7378
7371
10880
8938
14924
7420
7562
14915
9384
7566
6850
6697
9246
6842
6453
6858
7558
7509
14953
9372
14758
5203
7031
6851
14106
7546
9493
6847
6861
9198
6763
14168
11619
9677
7569
6824
6846
9378
11766
9557
7451
7424
7568
7356
9176
7569
7533
6713
11877
7259
4509
7441
7569
13475
8683
7419
9418
9542
9542
15366
6917
9244
7566
9476
7096
7357
8883
7565
7565
9506
9374
10566
7395
8748
15498
7281
7430
10486
9076
6755
9353
9761
7306
6827
7566
11384
8976
7454
7002
8084
10362
14015
9551
9350
7566
12889
7485
6866
6848
8609
10660
7412
8014
7410
11440
11501
13666
9194
7451
7329
8018
6719
7406
13907
9553
7341
7444
7793
9173
7227
9580
11431
6811
7574
12475
14925
14212
8316
7471
7385
14934
7380
13622
15516
14903
6796
12685
6853
9696
7387
10880
10658
10376
11221
4350
7458
7401
7477
8930
11682
9376
9117
11370
7467
13678
8952
9351
10731
13952
7387
9387
6954
7377
10589
8591
7189
7338
9538
8786
7447
9631
10092
7461
9415
7376
7491
14379
8623
5796
11716
9005
5650
15455
5895
15478
6327
9571
14767
7430
15450
7371
7431
9131
8188
7450
7220
19957
7449
8871
10162
7856
11418
11420
11774
13792
9396
11870
9129
8987
4309
15494
10948
7450
7347
9528
15509
4701
7367
8982
7239
7347
9401
7276
14020
14150
9529
8933
7184
14926
8978
7393
7339
5810
7320
7457
14714
9246
10179
9343
8408
6797
8828
5121
7312
10248
7294
13228
7441
9501
9627
6902
8884
7246
8877
9127
9708
9601
7409
8869
6282
14236
8259
11329
7450
7407
6497
9590
14940
10072
7528
13758
1533
14894
9574
13438
9357
4878
8994
9366
7129
7493
11742
9617
7385
9362
7505
7360
9341
9456
9482
15171
7431
7509
9467
8867
11819
8885
10316
10316
9295
8925
10098
7348
9398
5333
8129
10174
5120
7339
7936
7506
15902
14026
9432
7387
7337
11838
9540
8918
13416
7383
12469
9528
10743
8304
9700
14879
9345
12520
11330
11738
6457
10947
7922
12909
12520
12228
10559
9402
7953
8866
12861
9531
9338
15138
7337
7386
7895
11540
14963
10661
7288
11717
8451
13502
13759
13930
9369
8967
12015
5954
10035
11516
7368
14856
8990
7371
4814
1854
9882
9336
9565
9392
8179
13962
3335
9556
7437
7471
8896
7566
12142
8545
9386
9619
11454
11990
12142
13700
8836
7365
4885
7361
7241
4978
11234
9309
12032
9461
9208
7457
5780
10053
11718
7074
9564
7942
14894
12801
7782
9366
8814
7377
12532
6767
9396
9220
5167
11241
13658
7501
15464
7333
7294
6926
13603
12455
13570
5027
7504
9544
12467
7414
12888
5216
10198
7538
10124
10419
7352
9352
7365
12439
10695
8890
11243
8845
7611
11490
12656
11096
9568
7452
7339
14895
14637
7414
8928
11794
13735
8138
7708
8352
13682
14620
16868
7509
5901
13750
11463
6193
5177
9214
11337
7447
7345
7481
11434
6409
7412
9323
7396
8151
7457
13878
11441
8851
1539
4810
7461
11815
9226
9276
13626
6771
7336
10424
15779
5613
15469
9448
8761
12648
11712
8316
9530
8912
13667
8873
9360
11403
3632
9419
7407
5377
16641
7278
11110
13941
9328
7466
9387
8349
8816
7353
11725
7509
8594
9382
5313
11216
1555
7313
5333
16488
10626
11393
8529
7374
14120
7451
11045
15295
3452
14963
11947
8187
9199
8279
9231
8747
7471
9366
5337
7320
7462
6864
9372
7873
9620
14956
11561
9884
9361
14215
15411
7426
7771
9128
12423
11317
7332
7322
12475
2026
4137
5789
7222
8041
9404
7397
8899
7191
13624
8854
8861
8928
9497
11406
8858
8863
14828
5717
13368
13821
11568
15098
9199
8929
11265
10362
8020
21610
13658
9807
8925
9232
12252
7441
7321
9478
13701
16648
9402
7395
16774
6856
11619
14044
9207
8336
8976
9254
7359
8790
13442
14932
9516
14989
8422
8875
9450
11565
8195
7410
7275
9510
11079
11688
15329
9305
8677
8962
13415
9112
6172
7321
9121
11089
9106
7840
7419
7387
7364
9417
9430
7352
7805
6042
9369
8260
13318
13306
11636
8858
7420
5451
9353
10583
9090
9478
10223
15337
11953
9269
8271
11433
13550
22789
7911
11156
9463
7390
5257
9179
8864
9356
9427
7496
7991
21084
6144
13818
7419
8116
9546
13875
11661
8965
9142
5820
9390
9341
7451
9381
8895
9479
8966
9423
8826
9495
8392
9371
9409
13616
9093
7529
12714
7426
14854
7352
7987
14930
7731
12997
7375
8907
7330
9476
9340
9387
8942
11505
7341
7383
6944
5515
8886
7339
11172
9319
13336
9394
9619
11805
11741
7317
13805
14457
7325
8439
9175
4870
13437
7389
8760
9340
1987
5811
9471
14933
9542
8870
7344
12336
12083
7342
8946
13369
12397
7842
12518
9627
15483
7749
12159
7434
6840
9548
7151
9335
9113
9543
9510
9147
5797
8986
5491
8833
7967
9441
7282
2831
13921
8858
7754
11715
9395
8764
13636
12225
10667
9680
13961
12128
9410
9301
14856
7436
15670
14007
12388
8112
20052
9478
13465
14893
8312
5247
9433
16250
7328
13588
8877
8941
9379
14096
5212
8901
9320
7330
8197
8791
8236
4854
13635
13152
5056
7451
8822
13690
9034
13779
8117
8404
9246
7981
7988
7603
11385
9788
7310
9786
7426
7411
9208
7401
8993
9376
8959
11521
9407
8868
13156
7783
7420
6957
7480
7385
13956
8868
11350
9868
9442
9529
9366
6944
9586
9375
8821
7746
9465
7273
9448
9347
8026
9411
9129
9350
14819
7369
7488
15468
11444
13598
6006
9355
7646
5460
12723
9220
6418
7310
7360
7347
9380
9607
9493
7314
7409
8927
9286
9707
16653
9491
8791
9386
10489
9555
9333
13583
8609
15458
8120
8526
11402
13311
13740
8439
10130
9094
13891
7158
13637
8346
9380
12448
6200
13698
4379
13540
17511
13506
3030
10783
8351
7345
19596
9859
7392
9119
7367
7570
10029
9114
13616
8591
8826
13413
11796
11359
7413
13211
14818
11624
9531
8876
9440
7433
11938
14863
11580
14064
17637
8585
11781
9068
9795
8809
9109
13446
7508
7443
8907
8958
14302
5138
13663
7337
10643
9331
9470
7346
9483
13404
7520
13538
14231
9596
8952
11715
9308
12747
8751
7395
7394
11629
8945
9360
7994
13704
15411
6460
11754
9373
11348
8274
13921
9278
9500
15434
9001
13996
8842
13984
8788
8871
6387
9288
12609
14891
9567
13931
9128
12159
8890
7333
7311
11652
11559
9270
12225
14858
12456
9564
9526
7675
11051
9416
9607
7986
8901
7377
10005
7170
10631
9456
9320
13878
7311
10312
7385
8941
14891
7383
8818
6424
13824
8946
5679
9326
11633
7382
9202
9423
9788
7014
13491
11583
13174
8777
9283
7353
14036
7365
6941
9516
6465
13070
8878
7933
11224
3478
8817
11654
9509
7284
9514
3613
13578
9814
13667
8657
7891
13626
5530
7379
7417
9457
10301
11854
9282
5200
10067
15995
8566
8372
8372
9175
13586
9555
12273
9528
12167
9096
4547
9272
11338
9410
7370
7888
7262
7309
13674
7366
11477
9310
8853
7493
10318
10619
9514
9110
9465
12364
9628
8276
8817
8956
12451
14884
7032
9971
9452
13555
11834
13384
12463
11483
6633
9344
11497
12443
8878
10737
9001
6195
9387
11471
8148
8957
9469
13135
7418
13534
11074
9039
8252
7160
7347
13622
20510
14949
14062
7349
11627
7482
8693
13654
13953
9013
8932
8911
5074
11453
13988
8656
7831
8889
8862
7083
10126
13683
15356
9331
13658
6582
10151
7410
5707
8898
7372
9134
6351
14130
14866
9425
15037
9397
11674
9359
9349
9588
9453
11857
12812
8229
11128
5468
9009
11983
2019
9587
7698
10855
9559
11436
15487
8199
7415
11479
8304
7962
22631
8986
10735
7380
16283
9323
6793
18411
9325
11279
7382
7430
7402
8923
13306
7478
7463
10022
11368
9341
9282
13621
13556
11583
14478
7354
7372
13834
7345
8960
7392
10781
8879
5039
9355
6901
7716
13536
5276
7318
7387
10698
7455
4789
6940
9569
8867
9235
9411
13521
8849
7291
8894
7449
7325
9407
4914
9396
4206
13565
5852
8800
9394
8976
11167
7423
6645
5568
13706
7425
10167
11453
9540
16190
7297
7373
8836
9399
7404
9309
9411
9307
7284
8673
9061
15506
10809
8902
8709
9356
8911
7511
7344
9599
10143
12270
13740
17611
9295
15486
9463
7748
13462
13350
9247
6879
10528
8229
8967
7402
13445
8970
7444
7327
8874
14741
14877
8117
6427
11990
9651
9395
5139
7398
8124
9454
8929
13867
8904
13441
20481
9419
3208
9464
8088
14519
5797
9423
14952
9549
8831
16789
7429
9694
5451
10200
7422
9384
12762
9541
10402
14120
9047
9359
7442
7436
7440
13559
15356
11003
11686
15523
5131
9364
8898
7606
7511
11607
9604
9417
6990
8180
8913
8881
14873
9513
11629
9057
15085
6172
5721
5767
5749
5673
9128
9446
9555
9764
9478
8622
9000
9314
7391
9340
13543
9514
9248
5895
8909
9343
13408
7274
12553
14968
8920
13980
15452
12304
11530
9386
11146
13719
5865
8869
5153
8906
3022
8694
8782
13833
11641
13803
6377
8948
7391
8859
11599
13799
7255
8854
12486
8906
7232
13918
13881
8899
8169
9319
13353
9486
9488
7877
11654
9268
8941
11661
8904
6347
12072
13790
13522
9306
9225
14308
11752
11519
9463
9376
9499
8893
7450
13513
9460
11569
8009
11471
8853
8663
7651
9331
7377
5111
10018
13434
9476
7915
13654
9478
8882
8974
9338
13210
13404
8875
5299
13463
14524
8925
13548
9462
11226
5717
9485
11922
14155
11448
13637
9389
6563
7401
7352
4779
9515
9450
7375
10190
11192
10464
8489
7449
8906
5450
9481
9482
9321
8481
9334
6891
7301
7320
8929
8826
8106
12114
6991
16663
7758
11675
13851
11593
13577
9511
7391
9456
11753
8857
11167
13647
13428
9322
8800
6173
8906
9424
7421
9415
7419
7284
9580
9170
9060
8836
8949
10691
9406
6746
6855
7418
8724
9366
13664
11263
7792
8781
8972
9399
5368
8945
7468
7410
5148
8928
11439
6699
8955
9529
7538
16004
12260
17201
7404
13286
10064
10727
9428
15505
11651
9525
8761
8815
6437
9018
11400
7333
8113
9344
9406
8209
15391
8880
8893
9011
7222
7443
10195
9454
13521
5432
8598
14041
9526
11391
9391
7437
15842
7301
9241
9490
9522
9437
6669
13830
12714
9459
13707
9466
7380
8855
11461
9575
8897
13768
7238
9432
13601
9254
9371
7052
7833
7520
14829
8832
14065
8963
9078
9457
7372
13341
9263
8617
9193
9762
11325
6012
4942
8897
7146
7362
8984
19139
8871
12114
13641
7915
9783
12008
9155
5717
4806
9432
7308
12734
7389
9269
8047
6380
11784
7318
8917
5343
9309
9580
13475
2690
11619
8562
7468
9681
7356
8732
5042
12792
4244
6091
10422
8476
9631
9435
6022
4844
9488
8812
16694
9403
9400
8955
8889
13761
13378
7390
7679
8858
14101
12190
7883
10784
6259
7340
9386
3014
6473
8934
8281
9309
9314
10924
7972
6478
5361
8924
7873
6215
9015
9305
8872
11865
13762
7463
10707
9876
8791
8936
8839
13067
9425
9001
13947
10027
9443
8843
9389
8848
10261
6848
9384
10154
7373
8602
7465
10011
13945
9379
9978
5396
13199
9379
7798
6491
9778
12133
10942
11593
6392
9361
5560
9465
11975
13700
5438
7380
8457
6474
8970
11937
9153
7409
11813
23535
10808
14138
12781
8905
9356
9650
8810
9348
17601
8841
13253
9380
13431
7441
9290
5409
14810
9270
6744
11872
9276
13264
8946
9484
9445
7264
7267
9254
1464
11905
9428
11711
11670
7937
12748
9422
7354
13795
9341
8851
13748
6952
11494
10981
6345
8851
5390
8960
9372
13765
11426
11595
9698
12161
11509
13781
8863
9483
10550
9473
8907
8848
9322
8927
8091
5814
9498
8295
9555
14860
8882
11718
8946
11997
5149
8815
8907
9149
9500
9410
16806
7830
13169
14038
14976
9604
9291
13392
9423
9572
10373
7377
9592
13084
14059
11953
11553
14090
8088
6405
9551
9368
7338
8946
9424
13433
1962
9374
6845
14062
9342
4897
9378
15298
9271
9275
8987
9476
10952
13808
9127
6160
10045
9388
12570
11191
9408
9443
14140
6274
5997
13771
5365
8115
8957
8311
7350
9523
7975
7297
8863
6841
8776
7348
11606
8774
9411
4689
9419
8953
7421
4096
6733
10084
8878
9512
7433
8891
2296
8029
17622
9069
9761
10051
11682
7489
10265
13792
13212
11402
11150
14186
9287
8963
9340
5164
5572
9478
8936
9384
8900
11200
12556
9242
8206
8854
6620
12426
8948
8898
1871
9426
9288
7419
7437
8105
9221
13926
9595
9571
16710
7321
14134
7511
4701
5167
10054
11718
9058
8910
5237
3402
9488
7793
12405
8952
6929
9383
9548
8076
8835
8918
7031
13698
13790
9234
8890
5834
8030
8888
9316
18010
7333
8835
7356
5181
8631
9544
5374
13605
7799
8830
13819
13739
9265
8829
9561
7801
6324
8924
11193
8839
8861
9379
9370
8006
8161
8951
5620
6336
9472
9225
9466
7243
9494
8885
2121
8231
11380
11103
9413
7387
7364
4780
8891
9466
9278
11915
11479
6380
11638
8059
13651
11404
4857
8206
9527
9394
9293
9261
10228
9593
9128
7345
8840
9348
12454
5645
9403
8710
13553
8194
8104
13306
9385
7472
8657
7811
8221
9285
6527
11697
8914
13291
8501
9475
7203
8938
9469
12310
8899
9187
5266
12380
9428
6375
8915
7419
7420
7331
13495
12110
8898
5912
13649
9281
8135
8865
12823
5691
8573
12243
9066
13966
9416
6391
14804
9403
9969
9468
11589
7503
9169
10242
9182
8900
9403
10238
6388
17692
8947
9571
11634
9332
9534
7439
7837
8955
8952
14003
9414
9469
12984
9388
8862
11608
9451
9418
6915
7774
13619
6959
10202
9014
11811
8812
9426
8857
9502
8082
5688
8549
11487
7529
11183
8831
7418
9352
9347
9464
9445
8104
7936
9453
13955
9357
11625
10882
9365
14149
8823
9575
14226
8872
9391
6912
7401
11013
9360
18018
9483
6045
9490
9279
9327
14016
8833
13339
9594
12732
8848
11745
8387
11614
11668
6409
5332
9501
7338
9459
9474
6161
9544
9396
11624
8940
8852
8887
12577
10378
9052
9465
9491
15120
9377
14006
12748
7249
9471
6731
9415
14093
9368
9653
11225
12675
7696
9319
9288
9279
6705
14895
9477
7508
10797
4447
13881
8947
4922
7328
8883
6228
13603
12703
9473
14347
13884
8090
6382
12561
8874
9217
8859
8863
13871
8851
14071
6661
12697
12518
7368
7714
11392
9304
10083
12897
7304
9989
14529
9456
8999
12138
8806
5513
6318
7979
9349
8865
9459
8762
9494
13777
7237
9483
7655
5469
7127
13427
8895
9370
8919
8917
4741
8767
7397
8022
5270
7928
7829
10754
8968
11836
6375
9414
9480
6749
10639
9389
13720
12786
10912
10062
5143
9229
5875
8878
9411
9422
9446
5495
7916
10276
9290
11971
9422
9390
9480
8234
11782
11682
9464
13957
8605
8977
9757
15767
6841
7368
13595
8883
9388
10288
13748
12013
6154
6034
8910
9476
5775
9688
9497
9496
7519
8146
9468
11682
7491
7748
10154
1395
12449
14043
8846
10025
7473
8569
14059
13952
11088
13850
11301
11568
9470
14089
13614
7326
8971
8880
11742
14655
9577
5508
7314
10298
9224
8904
13615
5777
9456
9456
8973
9022
7351
11604
9327
9107
9352
9211
9015
4710
5088
11643
7355
9425
10945
5290
9268
6852
8952
7400
9672
8870
8754
7262
8061
8384
7392
8955
9355
15889
9640
7337
6335
15379
9408
14737
7383
14605
9462
10416
16107
8779
10346
6871
9390
9371
6955
8876
7385
9457
7607
9271
9488
7333
14880
11577
8533
11120
8425
11349
10793
13513
11428
6924
9385
6937
7449
6371
9408
8842
8933
6877
11933
6884
12900
9225
7918
13910
9285
8933
11193
9471
9295
9534
9545
9428
13491
9429
9386
10981
7406
11273
9423
9553
8910
9462
9279
9653
11582
7422
8987
8853
8921
5464
13732
8058
10012
8901
9617
8103
6119
9138
11201
8928
9702
5440
5874
2082
13244
9273
8896
8699
11693
5213
9035
11206
14133
4063
5396
5970
17123
9364
12272
9001
13923
9966
9643
11723
11143
9431
15528
11615
9185
8943
9288
8502
9014
9608
8907
11679
11079
11541
9509
8931
14142
9075
6302
12043
13893
9109
5750
15388
6846
11107
12183
9512
14739
11587
15381
4964
9262
8255
3736
7356
11572
8351
12640
11719
9764
6482
9523
23802
9511
6527
6884
9568
9052
7291
9401
8947
13312
7498
8705
6115
9455
9311
9478
7326
8780
10087
8901
9451
7395
8961
8880
9478
9388
7117
13644
8947
7972
9431
10716
8964
9396
9210
8809
11447
11735
9305
8876
14471
8846
11802
7387
8333
8901
9517
5205
8880
8890
9394
7373
9241
7724
13761
9526
9485
8940
9462
9196
11996
8342
8942
6916
8235
9496
8716
11514
7910
8782
7379
6335
11356
9312
9976
7381
8920
11627
9439
7428
8240
7312
9357
8891
11297
9399
9306
8550
5449
5599
9943
9082
9692
9985
11476
8897
7847
9397
11717
8863
7385
4832
9131
11711
7506
9613
17434
9380
6601
9229
9348
7339
8142
6987
12698
9382
5161
9505
9171
13185
11732
9458
9956
10243
8721
9458
8863
11949
8742
7341
9542
9259
8165
12850
16660
7391
6838
7824
9240
15348
13767
13469
8866
5298
8182
7584
8878
7844
10138
9428
8877
9884
9384
11499
8521
12074
9184
13567
10486
12653
7295
6840
9380
14555
14014
6390
13219
13964
9421
8224
7660
9460
8955
21118
7457
8933
14305
5097
8944
9397
9402
8922
9350
7512
7301
12803
9011
9274
8973
8393
13411
6683
15389
8051
9441
8724
9458
9441
11706
5787
4768
8684
8382
11192
9474
9498
10156
10573
8822
14060
9844
7415
12682
7433
7447
6978
7347
12507
8040
9417
6114
9458
1637
8961
13787
11851
9419
14850
9420
6661
9793
7302
8615
11455
6482
8804
8685
11939
11486
9407
7510
10978
9860
6929
23784
8249
13799
11711
6926
9422
12032
8806
8892
8883
9333
8948
5898
11660
9454
15369
9503
6383
14845
23468
8572
7739
8824
9277
11340
10756
9477
7342
9035
14015
11718
9145
7972
11584
5511
7415
8871
9227
9495
4779
6107
9403
8938
7344
13935
11619
11725
13798
9487
9299
7834
9364
15364
13681
5587
7509
7418
9546
13683
12151
10764
7416
12140
7793
8940
9378
9221
16816
7353
11882
8906
9369
13784
13247
9085
7281
9499
9295
9357
10294
14333
16511
7310
9412
8913
11973
5858
12364
14899
10517
8970
11444
8855
16000
8569
9473
13857
11793
5276
7589
7218
7347
5775
12656
9456
15618
12548
9359
10679
5226
14981
10375
8892
9166
7473
7428
13409
13597
7337
7467
12591
11946
9370
14114
7317
9315
7599
11281
6888
9344
9365
12758
9495
7327
9728
9387
11332
9325
2008
11000
6190
7530
8881
11662
13818
13940
9455
7538
7723
8865
7499
8954
11645
6978
11349
7419
11682
9551
9288
7778
6917
7250
11926
10276
7306
7355
7479
9349
13623
8204
14855
10812
7911
9334
12357
6812
10173
8610
7871
9393
7380
7751
9336
16424
7509
11238
11265
8703
14911
5180
7741
7384
7361
11942
8187
7249
7337
7269
9746
10162
5842
19637
6467
6812
7327
9383
9441
4924
9591
9540
8770
7342
8975
11637
7429
9774
7353
7422
14892
9178
11565
7344
16135
7054
9741
7388
11564
13569
7829
9600
7697
7495
12656
8121
6411
7506
11442
9514
13302
9400
5824
9555
9360
9465
9492
9413
13819
7489
13619
9279
9036
9104
7129
5279
14166
8968
9555
5158
7421
9389
16707
7321
9542
11265
7846
5349
14888
9392
9541
9404
10505
9481
9401
12937
7313
7307
13738
11452
11425
9366
7463
15355
9527
12931
13416
5719
5646
11318
9145
8877
7414
14963
13930
4217
7980
8505
9478
7345
7408
9138
13004
7435
7764
9525
7136
11212
7324
8845
8973
9553
6781
6822
10962
7434
7379
7352
7329
7484
8942
14947
7374
7428
7455
7380
4936
14041
16824
7936
7338
6940
7349
9463
7828
7373
7341
6937
7358
11741
13594
7365
9462
9179
10366
7340
8904
9315
11035
11392
7236
15436
9378
9058
11963
12792
11997
6399
7570
7348
8948
14842
8784
11419
7363
9559
15505
13623
13831
14909
13452
7321
12469
9353
7302
13588
7420
7285
7309
10569
8815
7936
9388
9132
5542
5419
9472
9594
9294
16292
7391
9362
7688
7100
11071
7433
11090
9943
13994
7344
9249
7465
7398
11614
13877
12493
7342
9287
6838
9296
9584
9555
8921
7437
7511
11821
7385
13793
7332
7412
9480
14867
10468
7326
9366
11540
5884
10121
9514
13864
5244
8712
7335
4764
8456
8674
9458
9371
9371
7363
12578
9312
13741
11550
8898
7913
10745
8313
6849
8964
11130
10375
7436
9546
8936
8822
13664
14945
13642
7319
13556
8713
8838
11414
7392
9623
7513
9392
8976
6989
14880
7417
5179
9990
6855
13561
6858
7361
8874
9471
9989
9339
7800
13076
13790
14792
7346
7771
7422
7406
7380
9547
8932
7452
14872
7340
8816
10788
7869
11334
7295
9531
12741
13588
9608
8886
11803
8776
8806
7380
4912
7386
9563
9440
14964
7309
11322
4192
5195
8392
9468
9524
7338
9545
11611
15426
12039
9549
14918
16844
11752
8882
9521
10223
7444
13872
7877
9687
5136
13656
22185
8698
7408
12229
9940
11617
7460
7422
9993
7363
16284
11409
5148
9425
20583
9325
13889
9364
7752
12634
8224
6842
10353
7333
7406
5102
11533
7371
9522
6639
6852
19695
9331
13456
9551
14254
5199
7325
4854
7752
14055
7317
9423
9500
10706
7127
7640
10496
10375
9496
10678
6937
9111
11236
10173
5151
6825
6683
6898
7310
9375
7356
8176
7265
9405
8152
7530
15493
7380
6832
12014
9575
14436
7288
8234
9779
4829
7296
7362
10984
8919
6960
11672
7727
6717
9586
7428
13722
9606
7554
7381
9919
9525
7430
7569
10388
10157
14935
7564
8971
6796
9368
6836
7307
6869
11063
4847
9541
6437
6824
4161
6828
11399
14039
6794
9154
9547
6845
7570
7564
4430
6851
7570
14424
7569
6855
6802
6812
7328
6788
6786
16030
9513
6854
6117
13570
7399
9573
6102
7568
6862
6823
6726
6697
6855
7565
9144
9461
8730
8285
9446
7290
7111
7332
6795
15352
4502
6801
15284
9366
6729
13598
7461
7364
7151
6852
10260
11513
9196
6902
9317
11643
7335
7866
9602
7274
11641
7322
7410
6885
6796
7412
11611
9595
9536
9373
9633
9363
7422
9569
9422
8938
7731
7334
7350
7464
9518
6804
14909
9350
7322
13548
5165
6651
11598
11524
7319
11610
7344
13682
7883
9450
13601
10527
9584
7417
9246
9268
7466
8891
9365
9380
5364
7448
7399
15358
7757
12575
7808
12974
7495
7358
9541
7501
7224
13781
7498
9571
16877
8797
10216
9656
9523
7315
8954
7250
7505
11968
8782
9153
10885
9391
9736
7278
5163
5133
9388
12498
13846
7501
11650
7590
13537
7565
9309
9361
14155
6179
7413
11622
7332
9333
9582
7285
9168
9971
13945
11458
7470
10162
5819
7357
9316
7453
14207
9433
9651
6899
9435
15486
9442
6816
14894
10654
8008
6924
10280
14206
7299
8700
9112
7469
9078
9303
6852
8804
9797
8152
8843
9626
15477
6878
11673
7498
13561
14858
7461
7231
7340
7362
8033
9602
7501
8862
13669
9356
9400
9377
13643
9767
7808
10045
10113
9278
7310
11544
11743
7396
13888
10332
11547
7755
7425
11595
7400
7348
7324
9703
7496
8831
13549
13532
13703
6890
13496
7360
9376
15907
7434
12527
11285
14939
7952
17590
8927
8946
15477
9161
12250
9165
13459
7405
9461
9563
8951
9450
8072
5198
10134
10975
8111
13781
7395
22561
14176
9285
14871
6835
13075
13454
11759
8906
7313
7205
11191
7362
9430
9389
8141
8046
11452
12159
6354
13098
13652
8278
6656
13037
7410
9507
8808
13182
9366
4688
9052
9425
9239
10703
10242
9328
8884
11719
14966
5192
15496
9450
6823
7183
18107
8917
7292
17804
9197
9494
7351
9598
7989
9381
10191
15689
11254
8268
7395
7395
13704
8763
7449
13966
11715
10768
7361
9336
9611
7459
5013
8914
15842
9343
6812
9453
9510
8873
11703
14025
9002
9562
14239
7453
11452
7340
9340
7387
8889
12771
8927
5477
9076
7391
8328
11472
15494
16306
7446
13848
12428
6658
7460
13268
9399
7460
13714
12800
8473
6720
8842
9571
9623
9243
16982
7464
13272
10025
7865
13400
7327
7252
11401
9658
9502
9360
6232
9043
7271
5376
10539
7503
12621
6470
9429
11553
9513
7310
12501
11832
7312
5428
1553
13121
9475
16516
7425
8980
7424
9334
7369
6870
7508
8922
7376
7485
17434
8599
6402
9110
11057
9530
10797
11399
7397
13272
7373
8996
8559
16744
7313
7395
7317
7484
12779
9072
7164
11140
8243
14884
7112
13642
13990
13735
7369
15325
9444
9329
8165
13417
13604
9668
13582
14570
9292
11519
11929
13788
10011
9502
11133
13791
8233
9330
19213
8956
10697
4575
8897
9503
9467
9465
7339
8947
14959
14792
8120
8566
14109
9156
10477
11089
9391
15703
17176
7851
7904
9374
7280
6980
9719
11720
9497
9555
4899
7134
7334
14878
13948
11768
8847
11989
7418
9103
9388
11446
14627
8987
4162
8660
13607
7379
9488
11790
7449
8692
7249
9499
7236
5142
7435
8978
9540
9475
11208
11595
14936
7952
11535
11989
11689
11164
8923
7276
7402
8830
5722
6394
13978
15514
7322
14902
11598
7303
7396
9144
9484
6828
13458
11621
10024
13903
9865
7099
9343
7361
9454
7200
13255
13219
7321
9480
9655
17830
7434
5330
9549
13630
19102
7332
13403
7456
7793
8905
13679
9659
7388
7334
12286
8514
11524
9825
11580
9732
6403
9367
8962
14140
15389
9530
5696
7354
11509
7347
10655
8894
5006
8789
7345
5127
13475
11273
8305
6371
11253
9390
11326
9033
12043
10512
11683
12719
3456
11412
13682
9305
14211
7321
13619
11332
19617
9572
7350
14935
11478
11685
10281
7442
9761
8890
9512
12513
13610
7356
11400
9846
12972
8775
9537
10103
7363
7828
8912
13803
11641
8832
7296
13381
8621
11824
7486
8823
8866
12016
8922
13805
6275
2425
13447
6301
13121
9451
9341
9624
11619
13571
6952
9659
8931
9494
14827
11611
9477
12741
7663
12065
9351
7329
9316
13421
14872
10624
8922
7758
9615
13206
9358
13767
5169
9555
7339
11614
7224
9528
8235
8981
13559
11984
13624
6196
11831
15338
9509
9552
3171
6918
13827
13823
7551
4905
13767
13675
7389
14884
6198
13590
7293
7290
8860
7335
16316
8943
5264
7324
12988
7378
9300
7862
9416
7459
13709
11170
7223
16253
9507
8878
6213
8921
6946
9398
7388
7420
4800
11511
7331
11635
8943
7206
8897
14913
9393
13598
9348
11705
8985
7806
9516
9520
7511
8849
11315
7269
8866
8930
7383
7407
7232
7449
8980
8153
14859
9518
9429
9428
9542
14137
6652
7761
8694
7342
13899
8877
9371
6323
13502
11532
8832
5177
8848
9366
7297
13539
7994
8705
7855
8842
7808
7371
7784
6364
11710
16993
11041
14842
7363
15528
14568
7566
16933
7809
7311
13663
6980
9215
8981
7455
7348
7180
8093
11605
15680
11259
7048
8538
12861
9404
5285
13506
9316
11152
7419
5607
9497
9304
7439
11559
6894
11526
8877
7770
9357
9326
9274
5126
13777
7361
9393
14923
9601
8838
13820
8925
10318
11455
9464
9502
13218
9642
8940
9526
9433
7761
8910
7346
12301
15465
8163
10820
14026
8940
7476
8918
11943
8046
7356
8838
9449
6808
8828
7823
8874
4351
5637
9328
8839
9455
9252
11211
7034
12226
5218
9496
5278
13636
11649
9435
9439
12093
12296
15815
10245
11498
9575
13686
15493
14059
10369
9272
9540
8842
14810
5017
8889
6927
14352
9423
11677
9593
9412
7344
7459
9490
2223
9469
13759
12865
9436
11705
7367
9924
9162
7429
7643
14638
9117
10428
14043
8923
8193
7413
13149
7641
7491
16973
8048
11743
10060
8848
11644
7434
13290
9300
6899
11762
9456
9447
8902
13400
17554
8231
6936
6982
7716
13906
15083
4735
11554
13648
11909
9392
11946
9367
12762
13944
14097
11685
13654
9426
7265
9536
3301
8106
9246
10092
10284
8314
9548
13747
8844
7853
13691
1571
9857
14172
7422
14856
8220
9315
5191
9294
9213
5233
8394
8834
10423
4559
12283
9380
7794
9524
6917
11558
11250
9161
12256
8146
10221
7423
12456
8873
9409
7402
8917
5948
13796
8900
9623
7310
9379
7392
11081
6491
8130
8978
13969
8334
13817
9267
14926
7501
7456
8936
13754
8877
8920
9405
9366
7845
10846
9338
9366
16859
21136
7001
8820
12698
9205
10981
5823
14914
13532
9411
8872
9306
9298
9272
8878
8848
16389
7361
8845
14423
9818
1566
7756
13911
16944
13890
4970
9433
9460
9263
9093
9305
9030
9426
12705
11673
11581
14186
7472
9353
8345
14442
9418
15238
6257
2474
4962
4905
4870
5396
8954
8886
4784
9363
9254
9283
9183
12721
9092
9061
9833
8900
9340
9439
5451
13606
10046
10686
10859
5670
8669
10503
7055
8899
9483
9488
9362
8959
7398
8898
11406
7419
9000
10457
9093
13935
7422
8965
1568
7946
9489
5486
13587
15700
7371
9363
10511
14951
11651
7354
2848
13803
2851
13234
9557
9530
13623
1825
7206
11588
8902
13156
9261
11782
9419
14780
5261
9474
9473
5705
13708
14323
8872
9404
8794
12334
12038
7197
11611
13821
7314
13673
13584
8307
9407
11688
6472
7293
7936
9010
6706
11173
8872
9347
7229
8862
10543
5154
13779
7419
9621
11304
9588
14938
8946
14962
3353
9460
7866
12454
8890
9781
9199
16307
8177
8855
12271
8278
11028
8911
9407
7827
8937
10736
13658
9221
7875
6048
8722
7256
12754
8973
8141
9771
8344
6838
7362
9551
13867
11546
11903
9380
6420
8966
14040
8760
5105
8876
9134
14063
5128
8307
11676
6204
12720
11451
9428
8116
5201
12192
11633
8813
13622
11064
6368
7264
7282
8924
8912
14250
7442
8923
4785
13773
8996
6396
9528
13879
8966
8853
13822
6412
14893
9017
14384
8420
8893
9184
4895
9259
10005
8006
13598
6991
8700
8787
5412
4655
5176
8880
11641
7332
13382
8950
15889
11956
8239
16235
7361
9258
5691
13872
9294
5479
13156
6205
9316
13377
8922
12048
12286
11087
9326
8120
11506
8227
8942
5971
13650
1918
5447
6761
10273
8152
13443
13629
7497
9081
8876
9054
10454
8305
7473
17089
13743
9379
8059
11201
11334
12074
8935
13620
13500
11908
1847
9389
6972
8821
7358
8856
8203
11336
6819
8904
9319
11237
9711
9244
14438
5389
9353
7832
10938
13296
7318
14122
3358
6276
9534
11723
8421
9472
9355
11609
9328
9417
9321
13874
9071
14955
10218
5231
13545
9323
8263
9180
11501
6106
8526
9447
8947
7329
13627
16742
9305
7537
9507
11723
7356
7441
8254
8966
10763
13877
6075
9531
9370
11474
7330
9312
7332
8087
6378
8922
9141
12571
8954
8962
9466
9557
8892
11580
13047
16304
7378
7410
9417
14924
11672
6475
13662
8849
8237
4851
10595
7321
7316
8837
5391
12738
11989
8901
8875
13742
11573
8826
9451
16880
7867
8129
13601
7160
9325
9347
9369
7455
7184
7417
13296
9237
11075
9225
8871
7289
8988
7351
9474
6562
8883
13994
8388
7914
9400
9581
9545
5775
10620
12551
8720
8958
10033
5875
8828
8957
8889
9628
9184
8891
14005
9509
11558
10435
11644
14085
15959
6204
8913
11560
14994
8207
7210
7366
11732
8859
13449
11751
9547
9143
10155
9417
8560
10041
13491
9365
9288
10723
7987
9491
17207
9451
6062
4889
17572
8168
7982
11234
14596
7366
9497
13523
13662
9398
12647
8925
2131
5184
7393
9015
6840
6190
4936
9276
9189
8304
8874
14884
7337
7419
12276
14660
9059
9415
6996
8889
14187
9421
9343
4554
7568
8941
3614
9351
8907
13986
9202
13612
13767
13945
7494
9285
6058
8827
12126
5668
8944
14192
8876
8454
9533
14028
9324
7265
10541
9374
9469
9510
12705
9362
13617
8922
6168
7394
13753
15141
7370
12948
8923
8965
9456
1924
1956
8833
8835
5132
10210
8867
9496
9476
11707
9357
6848
13866
9312
16326
6960
11940
7424
8856
9421
9545
7388
7389
11820
7453
5778
6227
12625
9225
12098
8950
7554
13767
6394
10652
8981
11723
8840
9475
14543
11672
12762
15434
9424
8683
8777
15607
11895
6404
9378
9483
7508
12100
7289
13656
11552
9477
7366
9277
8909
4937
8941
11448
9487
9470
13136
8240
8898
12610
7368
9373
6366
8833
9253
13897
14889
7225
11452
11136
7754
13681
9322
9373
13549
8886
7824
7352
13024
9418
10211
11607
7360
12751
9442
5903
1563
14245
9390
8885
9388
11100
9423
8127
8118
8593
7516
9284
8811
11956
13591
7365
13458
9320
9443
9482
12743
9403
8310
4269
15003
9316
8964
13764
6634
9333
8969
6242
8816
12713
14965
8902
11025
9384
13448
8010
8813
9346
11666
9299
11816
5404
9536
18178
6411
8780
5864
9343
13357
9248
6217
8613
9427
13869
11549
7351
9482
6477
11478
13724
6418
2943
8901
12238
13990
6192
6907
11679
1881
4919
7504
15648
9257
7343
5105
9319
7522
10837
8963
12747
7528
10878
11751
7828
7370
9326
5447
8880
8934
11701
8896
13229
7186
11317
4808
15696
6388
6589
11719
8856
9248
8564
7341
13682
13428
13697
9449
9220
8857
8850
8889
8948
9302
10476
1796
11110
5826
9417
11731
8915
9246
9424
9240
12018
6470
10900
8616
13288
8900
11668
9464
9309
9457
5410
8890
10458
9476
9288
10723
11163
9466
8423
9437
5655
9343
7438
8303
7329
9350
9451
10868
8011
11898
9297
14045
6156
12747
5291
5101
8816
9897
9265
9452
9616
14158
9362
9235
5167
17630
8836
12025
9343
9415
9482
9362
12151
15687
8325
6856
9922
4419
7315
11330
9411
10283
13103
5793
13487
7492
13236
13857
8884
9430
8160
8896
7544
11457
8058
7879
10842
3601
9466
8100
7395
8088
8885
11526
8128
5134
9532
4743
9230
11722
8853
8901
7768
1929
9288
16718
7423
11282
7346
11953
8389
11849
8341
9524
7996
13017
12425
14082
8750
7471
13073
8944
7117
9469
7907
2783
7277
5515
5034
8916
8883
9220
9021
9263
8509
6812
5504
8207
8440
8889
7975
1812
6836
6186
9466
4225
13886
8878
8124
5783
5755
12637
7728
8382
15133
7345
1579
11705
10457
6987
9275
11914
13994
7363
7564
9176
7335
10363
9459
12135
7177
4894
7538
9303
3765
13410
9222
7999
6032
14378
8930
9196
11665
9407
10286
8876
8978
8987
9306
9408
18864
8727
6031
11657
13266
8803
8937
7565
8929
8694
9414
8268
6187
12747
14068
3810
10524
7619
9345
8863
8839
8949
11500
9164
8888
7264
7796
8919
10251
11858
14004
4961
4958
9489
7528
8376
10007
8203
10147
10197
7392
6395
8520
9636
14157
9458
10194
11558
7425
13430
8871
7311
14991
8869
6421
9399
6403
8182
9422
8917
9488
8930
10301
9894
7730
13407
11369
8888
10068
7768
8908
6838
7411
14008
13617
13823
7339
8829
6993
8196
8466
9764
10753
8248
7320
13313
8707
7379
1800
9500
7144
13562
8392
9041
8911
9450
12849
7442
9398
13474
6843
9367
9196
4818
13567
9006
10282
9292
9597
10107
8832
9299
7322
7302
9167
1840
7815
9413
9246
10056
7274
7427
14130
9263
9392
8851
7373
10556
9407
9260
13605
11160
13927
8854
9278
11974
8913
8076
9113
15417
4919
7283
7506
15128
7993
9407
11887
8062
6087
17235
10151
7864
17681
7322
7300
7338
9353
9061
5368
9169
8248
8493
6154
7885
5791
5499
9381
12542
8830
7351
7410
16374
9421
9397
7421
7100
7775
7424
8895
9266
9532
8901
8832
7309
7412
9234
7373
12382
9345
9024
14165
9228
7364
14099
8870
5731
7186
8769
12027
7369
9413
8927
9365
7136
8932
10230
7466
6863
8425
8080
9436
7326
9622
9706
2760
8903
11504
7509
9294
9601
14865
4635
8904
9128
7803
7426
9457
4792
9032
11186
13596
7449
6985
7419
9584
7391
8839
9498
8914
8322
12829
9490
14900
7395
7441
11487
14146
10585
12041
6905
14229
8885
13462
8907
14960
5042
7017
12721
11547
7529
7255
7990
10531
9454
5139
14780
8191
6832
7458
7625
6954
9590
3018
9551
9600
9445
8893
7905
7493
7707
14155
6832
11835
10266
7443
14920
9152
9373
7503
14533
7327
11589
11956
11565
11558
6608
11635
9579
13244
12010
8271
6805
7566
8525
9225
8935
11602
14989
8863
9482
7291
9657
11549
7361
11607
7520
7305
16508
11385
7052
13803
9485
9013
9650
15404
7496
9521
1759
9277
11551
15556
11584
5203
13596
8919
9914
9431
9483
12407
7414
8849
7276
11561
7942
7498
8950
7338
7331
2589
7280
9399
8963
10703
4350
9598
7474
6405
5182
8625
9229
10232
14967
7506
9520
8841
9584
8877
9554
12553
14288
6629
7217
7301
7399
9003
9516
6862
7101
13723
8871
6841
12520
7529
15313
9394
7454
13795
9271
9459
9551
9648
8898
9703
8192
13609
14153
8889
7044
7366
7340
7597
7340
16103
8343
11399
15496
11454
14989
9508
12752
6894
9206
7268
8976
7348
6860
7451
13455
9334
11564
8895
14045
11890
14904
9357
7443
7437
9626
14008
10403
12510
9337
10099
13361
7505
13637
11801
9284
11885
9374
11837
17458
8568
7425
9769
7501
14165
13741
9265
13567
7487
7487
9448
7480
9342
7465
15500
7332
6952
11605
12394
7355
12085
15194
8212
11229
7373
8556
7506
11843
9559
7266
9376
7367
9440
9123
9258
10596
7136
9655
7321
11821
7471
11108
14912
11720
12085
13862
9409
9445
3981
8876
9634
10162
9505
8398
9346
8838
9434
8910
9671
7264
10242
8062
7308
6885
14255
13606
14916
13610
9211
7043
7962
11469
7371
13743
9336
14168
7508
6031
16142
14039
8747
13022
10155
7436
6604
6300
7413
12513
8201
9395
9429
12416
11620
7913
8914
9418
5820
6833
7424
6773
7381
13852
7287
7254
8948
9356
14136
9244
5556
7380
10269
8654
7209
11936
11588
7417
9522
11138
9918
11039
8860
9532
7314
4936
5911
12840
5298
9594
11618
11998
9152
8953
4873
11514
8860
15011
15339
7438
11324
7379
7460
8178
8401
12634
8591
7376
9755
6714
7395
14933
9484
7359
14662
7344
9540
13480
8321
14955
7382
9345
7915
9219
7505
7338
7349
9537
10599
7421
15422
7261
7871
7714
14157
13622
13578
13881
7496
13805
6999
11472
5251
7386
7414
13633
7362
7569
7742
7521
6166
9390
7363
7313
10451
5496
7323
11515
9244
11601
8156
11523
8945
11650
7423
14859
9443
7942
9559
14849
13632
13789
7507
13283
14877
9481
11539
8848
9673
8316
14906
9440
13539
9332
11209
9553
7346
10569
14097
13668
9531
8872
9110
9415
5100
7347
7478
15488
9364
10835
7503
12724
7366
14930
9325
7435
9234
7463
7334
11538
7388
7006
10415
7377
9446
10451
7423
7423
9501
9313
10804
9733
9345
6759
7249
9137
11532
9550
6543
11648
13157
11490
7387
9430
8379
6156
9341
7515
16240
7315
8169
9459
9585
15338
7352
7337
10318
8893
11505
13528
7419
7341
9426
15436
8174
14860
13988
7368
7347
14916
8939
7374
14889
11537
9499
9763
11547
10236
11517
11742
14815
9606
15487
7361
6858
9483
16132
8911
6708
11910
9593
7359
11403
7301
8666
10010
16325
6852
9530
7444
9544
6799
4663
8117
14196
7446
9613
6754
9330
7397
11725
13585
7449
7355
11788
7327
9340
9340
7578
6822
10417
9420
11582
7369
9410
8391
7507
7155
13461
9603
12775
6834
9338
5004
7434
11493
6829
6854
9280
6846
9350
6847
7568
9592
6853
6722
6893
7559
6837
6803
3974
6827
4524
7543
6854
6830
7564
6867
6862
13893
12472
13324
11443
15529
7563
13484
9348
7384
21867
9468
13999
7403
9503
7634
5084
8966
8860
7415
7220
7429
9382
9610
8198
7569
7724
9465
9401
7380
7309
13435
10094
7314
8017
7330
4418
6849
11974
7330
13850
12092
1379
9163
7491
7306
14166
7380
7172
7335
9152
9448
12927
7537
7393
6896
7417
7576
7229
7427
14988
9600
7380
13639
9212
8521
6247
9382
11622
5004
8828
7585
7305
5824
7478
9471
7442
7339
8831
7343
9706
7353
7452
11626
7378
6823
11570
9137
7395
8850
11705
8759
15501
11624
7295
7464
6805
8938
9574
13955
11561
12173
8900
9479
9271
7459
7325
12600
4232
6463
9344
12715
8947
7356
7505
7421
7323
19303
9572
13019
8203
9288
9366
7397
14167
7433
8900
8773
16084
9340
9295
9498
11404
9890
9640
12063
7443
9480
7333
9443
6751
12452
8965
7384
8925
7322
5211
13656
7474
12754
7393
9637
16114
9328
8005
11828
7483
9429
11764
8907
7355
7512
7313
11197
7907
4778
10138
5073
8852
5193
8898
7318
9088
9416
6433
12339
7736
18773
8445
7464
7400
8753
9673
15145
7278
8149
14834
14851
15847
12643
7299
15144
9242
12323
3613
7793
16204
6875
13847
7941
9538
7397
14373
9340
14030
13120
10027
9539
8246
13795
12648
9612
7405
9574
8920
8893
7323
7796
8881
5201
9286
9379
7372
10173
9478
15177
7375
9404
7201
7322
9372
7372
7482
12953
10009
7508
6983
9374
12285
13846
9358
8853
11420
13304
9440
13189
14855
8860
11734
9620
9313
8839
11822
7433
14030
8142
12772
11519
6764
9334
8646
7391
9147
7320
8940
10141
7263
7336
10390
8977
9356
9144
8996
11587
9507
12777
8860
7473
7355
8922
8626
7341
16077
11698
13775
9849
13659
8882
6231
7352
7469
8838
6847
7365
9081
9590
10912
7360
7406
17383
8338
6384
9065
7770
7339
7317
8904
13851
8163
9539
11300
7937
8894
7348
9352
4173
9337
9592
11594
13759
9567
7271
11610
7514
8823
13507
11318
15366
7490
9410
9641
7934
7479
9327
8894
11453
8950
10298
4258
11548
7364
11628
12586
14331
11711
11718
9669
11637
14820
7025
10748
8904
6408
10652
9609
5157
8963
7399
13836
2962
11241
9619
10269
9356
7806
7359
11327
9067
15745
9137
9640
10100
6841
9608
7322
7338
7346
9399
11354
7470
10213
8034
11502
8823
9426
6994
7339
9568
13624
9436
11731
2451
13691
12193
7520
7187
5222
7349
13489
7510
6451
9675
14034
7377
9376
8576
12567
8912
7379
10197
13750
9402
14032
11658
6202
11448
8244
13902
9935
11238
13864
11532
11758
9487
1837
5479
13659
13521
12747
11137
9532
11033
7343
3580
16201
7359
9848
7516
9107
11245
9280
8884
6767
8794
10262
7843
5698
13635
10160
11706
13637
8957
13631
13629
12004
8904
6830
13857
8283
7428
6971
9278
7482
8187
7364
7345
8333
9127
14015
7322
13994
8920
13070
9485
9358
8901
14848
9244
6153
5961
9699
8982
11264
9096
9556
7582
9248
12413
10487
12783
16168
11639
6062
12224
14116
12066
9661
5727
9273
9528
13962
8890
10106
12084
7804
8369
7486
12496
9319
9371
14087
11244
20899
9319
4684
11636
13626
15803
14088
8946
12550
11522
7951
9486
9449
8864
8847
8599
20357
13790
12164
12295
7803
8673
7434
7340
14060
9370
9372
8880
9050
9834
9515
11585
13239
7329
7363
9071
8923
8085
9462
9641
8916
9338
10270
7010
8134
11827
11565
9280
8652
7090
6791
8901
13951
5398
8908
13175
7382
13607
13664
11442
11718
13075
9411
9277
8523
7355
9595
10165
8860
10145
12354
8306
10506
7292
14602
10122
9402
13656
7512
9316
7340
10893
8243
6863
9562
11600
12452
11395
9279
14943
7395
11123
8903
9255
9304
13169
10585
9010
9351
8936
14739
9392
9391
9461
15494
10541
13859
7505
10360
7334
9350
7435
7415
14855
13354
9638
9737
7218
7763
7055
13641
14029
8927
13567
13796
12183
10498
9292
5610
15891
13784
7368
9248
7423
9628
6839
7695
8339
13739
11762
7090
15380
7276
6827
7392
7428
13603
9530
8607
9741
7931
7298
13756
14158
8038
8319
7016
14951
7029
3787
9194
12891
13679
14892
5590
8981
9506
7375
10476
9051
13664
17013
13669
11511
11164
14023
9226
12488
9383
8883
9049
9504
13670
7357
7504
11435
13783
9481
14946
7424
6865
7390
7413
11638
9555
8939
13645
13105
7386
8963
13003
11323
4743
9699
9310
7860
14692
7355
11894
7403
11863
6775
9288
7279
13662
9378
14882
8599
11732
8876
12636
9663
7333
9419
13996
9380
10909
13640
13583
12864
9392
7389
9445
11671
8964
9379
7281
7006
11565
9568
7291
8949
8931
9338
12477
9245
13472
7415
7449
9826
13384
8899
9347
7330
8893
9293
11722
11349
9357
9253
7434
8875
14096
8056
13316
13095
9324
13639
9085
6415
7737
7015
10687
8971
9481
9198
7456
12518
13309
13569
8080
1802
7941
7502
8809
2033
9528
8508
7333
7448
14832
11547
9418
7458
7458
11529
10007
9410
8965
14526
7569
9220
5230
13648
8337
14923
11600
12422
11443
3090
9499
7330
9616
9367
7373
9346
3301
9630
7839
14146
7141
13080
4769
9553
13344
7406
10304
6847
13631
7467
10520
13765
9500
12656
7394
7360
11379
9495
5612
8028
9414
7846
7347
12392
8844
7924
8908
8797
7422
7837
7958
9274
9510
11747
8167
8766
6850
13592
8174
9476
13573
10351
11684
13995
12888
6203
12987
9361
7472
14831
14846
9496
7364
9387
11901
12721
9484
5498
7550
7501
7378
10315
6739
7387
7332
11489
7716
13513
9625
7338
7445
7410
16832
15316
7381
10851
11471
13552
7371
10619
5438
9064
7374
8957
8884
15469
6386
7414
7265
10854
8864
7425
9605
6813
7313
5067
9315
9327
9270
7419
7503
9533
9505
18318
10071
7322
7420
7420
7379
12182
13720
7392
13581
13430
7438
7355
13674
8253
9350
7436
10973
9444
15364
5530
8529
14469
9453
11701
6089
5779
9364
9600
11500
5801
7316
7316
7439
11417
7336
8971
7343
6379
9288
9378
13715
8922
10507
13553
13598
9433
9285
5588
1830
8864
7383
7501
14936
15346
11450
13481
9367
7463
8913
7395
7803
8865
6890
6842
8924
11761
7437
13654
5203
9365
14387
10229
9359
9544
11235
7277
7377
6259
6191
12762
9052
7924
14262
13865
15361
7319
7781
8839
13677
9450
7456
9570
8927
11647
10147
16835
7339
7389
7450
7068
9535
9435
8557
14254
8887
12093
9657
7739
12993
11531
19292
9538
9091
8912
8446
9419
15365
8901
12809
8696
13628
7643
8883
7436
11539
13981
9531
8882
8093
11178
7353
10835
9520
7306
10737
12071
9499
9385
9474
9388
7336
13860
8445
13581
6656
6385
9437
13833
7330
9354
6863
9459
7201
14542
8359
7206
10670
11708
12525
9654
7256
8883
16198
6824
11578
11539
12943
8247
7490
12684
8286
8833
7941
11815
9568
9526
15374
9395
6193
11784
11691
9215
6157
7411
7777
13756
6768
7908
11456
8281
10402
8612
9448
8879
10588
8945
7332
5470
7350
11967
6840
7433
13677
5489
7438
7418
14703
7368
11704
7594
9321
12144
9465
9357
9569
6765
7511
11717
9433
11646
7971
4781
6356
13479
8959
9351
10434
14082
8881
9216
13658
9250
10182
8890
8926
7374
4788
2352
7337
7253
11485
13021
9365
13528
8344
4792
7333
5580
7422
11275
9581
7478
16332
7392
7015
13147
9142
8911
9053
13697
11569
7367
7261
13607
9316
7447
8839
7163
9358
14023
4789
13711
8879
7349
9451
9099
8893
12229
9833
21183
8619
11631
10749
9411
11075
7350
12124
9235
11849
11317
8876
8669
9392
7429
9373
13122
14137
9671
15363
12706
9393
13400
8891
8086
13352
8795
7202
8945
9388
8895
8758
4957
11994
10979
14591
9180
9339
8822
13787
5589
15435
12487
13469
11758
6357
9309
11704
9194
9553
8046
8887
11661
12060
14867
7371
10022
6987
9381
7853
9045
9420
15389
8553
12724
7473
7446
9452
11686
11673
9459
9393
8728
11713
12072
8023
13176
8924
13621
7761
8827
8149
9617
9267
5039
9374
10246
13749
9010
5153
9702
10841
8849
10238
6995
12252
6981
13362
8905
11007
10131
8871
13977
8759
8937
8114
12738
9448
6372
11716
9356
11585
6892
13462
8841
4674
9239
9477
9458
14167
12215
7960
9354
8847
9731
13619
8890
9393
9387
9277
9321
5775
8777
8646
6448
12703
9337
8797
16352
7505
9710
8927
9338
11878
2894
9400
9478
11613
6014
7421
9315
12596
8509
17705
9463
9470
13644
6119
9541
9313
6127
9416
14050
9357
8830
8962
9102
7504
7344
9632
9651
5871
8813
9377
13508
15338
8620
9557
7540
9297
15482
7904
8909
13900
3640
8941
8879
9373
7348
9664
13527
11228
14854
9271
14966
11087
10695
9888
9381
9077
13753
9429
9523
10703
9595
9455
14506
10037
6719
8855
9545
9404
9390
8956
6237
7395
9076
13878
9135
11140
9458
8820
11713
9522
12852
9266
9338
11705
8908
11704
8893
7384
5777
9348
14766
7353
9403
9486
13400
7888
7447
9354
7867
8893
13671
11666
7394
9201
8857
8594
9507
12197
12229
9094
6213
9445
6402
5615
8879
13898
6144
14211
9553
8931
8933
7436
12815
7460
9305
9443
15394
12308
9483
7790
6666
8542
11411
8641
9459
9441
11747
13363
9300
9346
6370
11674
8914
9731
9376
6996
11742
8898
11768
8900
9351
9494
5111
13624
9377
5240
8832
8886
8793
9030
11741
7064
12653
9420
8214
9375
9503
7902
11692
14830
11764
13841
13810
5307
8849
14213
9493
9439
9470
8807
8439
8872
8966
10220
7310
9364
7808
8986
13995
13637
13265
13556
9638
5097
11222
9776
9384
13909
8956
11552
8945
8043
6117
7475
11136
20438
9215
6212
6626
5312
9218
7508
8128
7777
13961
9406
9471
8972
8334
8924
9368
1724
9309
11690
7362
7331
13578
8843
8640
7801
7337
10731
9237
9374
6344
11536
12586
17534
7934
12799
10062
13672
9039
12748
8824
10249
8744
14551
5484
9363
9358
8845
11548
7458
11602
7854
9383
10353
7446
12267
9441
9504
9430
12513
8935
16678
9455
9303
11230
11197
9259
9424
9396
13560
11232
8882
14249
11127
8260
9357
8855
9408
9341
8676
11365
9486
7441
7363
5165
8197
7331
5225
9192
12271
10944
12764
5545
5312
9648
11705
13155
11868
6167
14088
13923
5851
1574
11450
8723
8948
12633
9463
8940
11611
8845
5573
2240
5942
6863
9376
12759
11584
6812
6854
8940
7344
12108
9273
12651
5192
5194
9643
10639
6881
7392
17184
9256
5836
7194
9835
11588
14953
8848
9393
8830
11681
8889
7421
12462
7335
8914
5198
9398
9092
8836
9485
9335
8861
5841
11777
6395
9442
13837
9200
9345
13721
6142
9294
9186
13446
7924
5462
5466
5465
14017
13913
8906
9407
13894
13759
7415
6416
9484
6470
9523
9516
12764
8961
9478
8925
10602
7314
8965
7334
8904
12776
13464
6408
7725
9129
10510
7415
11600
10947
8912
9407
9482
7333
8977
11711
8945
6505
9449
11905
10671
8965
8332
11956
13273
9427
10764
10010
9406
7446
12950
16476
8511
7407
11615
10657
7733
5891
12669
13656
8933
9460
7339
14799
7376
7346
12282
14749
7378
9308
11792
7362
11648
7545
7268
7505
10922
7421
14895
7377
8940
7336
11800
9490
7343
7358
7326
8249
7385
9376
13645
9345
7322
7488
7315
14466
7436
17083
11599
8873
7347
15343
7347
14897
11585
9504
9567
14960
7352
7348
7873
9284
6167
10526
7414
13504
9342
7493
11581
9407
9378
11477
11066
11066
11485
9313
7284
3612
9491
8882
7436
7390
9658
11445
9417
6922
6809
7415
9358
9340
7348
15220
11503
7350
7415
7298
7301
8022
8026
7413
6837
11487
7497
7400
7440
7395
11312
7420
11423
7504
11491
7372
9195
7409
8185
7509
7333
14898
12847
13690
9007
11348
7304
8323
7273
11520
7405
7404
7404
7169
9292
9456
9664
