# Supplementary material for: Effect of sequence depth and length in long-read assembly of the maize inbred NC358
Source: Nat Commun. 2020 May 8;11:2288. doi: 10.1038/s41467-020-16037-7 (PMC7211024; doi:10.1038/s41467-020-16037-7)
Supplement: Supplementary file 4 — Source Data [file 41467_2020_16037_MOESM4_ESM.zip › Source Data/Fig. 2B, Suppl. Fig. 7, 9-11/NC358.21k_40x.contigs.fasta.mod.pass.list.len]

7361
4767
7373
7353
9012
9440
8223
14873
8731
11497
7384
7444
11593
5334
14742
9261
7442
8903
11302
7317
9698
10429
3635
14068
5221
14964
13448
7250
3838
16278
8935
6819
9362
14651
8434
5408
8804
14896
8638
8071
9511
13970
9521
10118
9508
11804
9521
12248
9432
9444
17446
7507
13842
17295
4547
7463
9387
5158
4310
11795
10846
8585
7473
9964
6377
8243
11631
7394
11324
8855
8883
9500
7316
5041
9431
7962
10375
13130
8881
8888
9471
15842
14955
5062
8907
9362
2037
7797
13764
11148
1376
7775
14423
9661
9714
14232
8880
12020
11415
4560
7429
9471
17344
5792
10397
8924
9266
9089
7877
13476
7342
8885
9385
9585
9353
8927
9127
13906
9428
11795
7508
9364
9124
4675
9353
12335
8909
11742
9464
8932
11603
8668
8926
9050
7445
7733
8007
14136
14138
9439
13594
5500
7687
9095
19625
7278
11720
9433
4692
8923
15497
9000
9554
1793
8390
13651
7688
5176
11931
9183
15437
7363
6130
13503
7791
7791
10133
11888
10841
8914
8955
7162
9084
11493
11628
8788
7365
14418
9334
8205
6747
9287
14114
7338
7322
9479
9574
14022
9668
13785
6410
7429
7783
8853
9711
8896
14719
19030
7133
11591
9445
8968
7007
7273
11178
11565
7372
7350
9095
11384
7410
5640
8903
20403
8297
7342
9354
10374
7583
8833
9595
12831
13546
4836
14441
10466
8106
14119
6830
5910
8906
9306
7049
7383
12274
14896
8900
9441
9129
13879
6868
9321
7754
7932
10156
1839
5065
13918
9427
8873
7967
5155
8843
14016
9504
10464
13619
6382
7351
7519
9474
12225
7491
9257
7357
12828
5051
7244
9279
8807
7644
13814
15919
8043
9333
9107
10506
13594
5465
11821
9499
8019
14865
11542
7329
11510
9186
8868
13815
20366
7307
8919
11556
13452
10209
8872
7288
24263
13477
4836
9537
7947
14781
11626
13418
10723
8689
9292
10012
7387
8941
9424
8131
7280
9548
14695
12180
14765
11840
12604
15716
7318
8852
8833
13966
7109
9539
7537
7481
8213
13458
9463
9456
14239
13851
9318
7258
6418
15255
7279
8875
7315
7785
13666
11064
9366
7329
13475
11888
7261
7257
8321
9545
9508
15479
7414
8958
9385
9370
7197
8897
7343
9413
11303
7343
7276
9487
8915
7417
10446
13696
19503
11568
7430
10742
12740
9399
8901
9461
13898
2115
9526
8867
14138
7376
11533
14936
9305
20928
7350
13817
12285
8996
8799
9641
11540
8874
5911
15574
12737
7369
7479
14020
14867
11474
22687
9439
9270
12130
8133
6950
7271
9489
9696
7333
5842
9524
11927
7775
8877
7934
7313
7304
11681
16143
5198
7319
9303
13806
9566
10616
2992
9408
9336
13486
7784
9408
11292
6904
7427
12655
8827
8823
12871
9287
13561
9495
12939
7247
6859
9391
9312
9459
10279
13635
12675
5509
7271
12462
11089
7061
7449
7296
11577
13956
12252
10115
9409
11400
8737
9385
13416
9283
7389
7339
13961
12690
8848
15483
7268
9262
9142
9453
9485
6474
7347
8813
7351
6274
9317
11545
14910
15493
8159
15361
6715
6800
7000
8951
9291
7431
9168
14954
8905
8842
8947
9373
12508
8822
11050
8845
7796
8901
8891
9262
5369
8989
7324
11594
5410
5788
7278
8912
7450
9378
14880
7859
7327
9355
4856
4854
11373
8979
9204
8780
9419
21180
9225
9605
10182
8907
11373
11575
1946
9579
6823
8978
11461
13452
7418
9479
5189
7345
9190
14210
2112
9471
11651
13689
5395
10483
9425
9978
10909
7218
11556
13744
11535
7367
9509
15109
8896
3151
9433
13099
11437
7333
10421
11990
7686
9547
9558
11224
13653
15001
8923
7556
7279
14771
9383
7903
9270
12271
15376
8879
12030
14897
9856
7470
15827
8922
13670
9255
9315
14753
11568
6431
10409
9397
11247
9470
12210
11653
9357
13631
11634
10139
11517
10714
9473
9565
7779
9471
7339
10143
11492
7418
5912
7380
14082
13733
9524
9621
7312
9372
7619
8045
15757
10435
14075
8069
10895
6976
7233
9785
15561
10065
14450
10540
7312
15898
8873
7581
9568
13964
9360
7764
14944
17519
9706
10698
7417
7282
7279
13553
7362
14845
7359
12301
9428
8521
14915
8917
9145
13420
3657
9388
12910
7293
7344
8922
7237
9477
9442
15682
12734
16200
14107
11105
7383
8865
9610
9558
5841
11271
7954
8966
13630
7521
10055
11605
9652
9747
12609
5026
11708
6792
9558
13811
7403
14857
7392
14102
8976
7378
7503
7395
9466
9380
13785
9299
7506
7430
5287
5591
11284
12634
8977
9187
7510
12321
13061
8275
7364
7347
7386
13433
5759
11655
9520
16244
8890
9131
12526
13614
9448
7293
9562
5038
9464
8430
7398
7450
8384
14353
10373
11556
11606
14959
7423
9575
13479
7309
9377
7431
15380
7652
11905
9115
9436
5118
9522
11431
14750
7351
17969
13773
8268
10567
10302
9368
10002
7323
11145
9537
6803
7337
8407
9422
10410
5318
15465
7363
11431
9047
7375
7378
7361
15722
7353
7318
8910
11678
9157
9305
11860
7356
9427
12728
7517
15467
13647
15346
9414
10725
13893
10879
15365
14008
15738
14205
9462
7403
8888
9421
9553
11467
6860
10195
7389
19162
7453
8899
7293
9514
7479
9444
7250
10338
7044
12632
13829
5220
7350
7403
9640
8115
13963
7173
6408
9599
8545
9391
11903
6070
7330
7263
7356
9370
9342
14936
14879
9409
14948
9305
7271
9349
18740
7513
10628
5185
9585
9601
7396
10827
13553
7588
14955
9027
8505
10226
9469
14179
11679
8911
8921
9419
9450
5647
9326
4687
12857
11474
13317
9144
9398
11576
9530
15447
6463
7424
9363
7868
6426
3733
13603
12595
7320
8930
13981
7969
9435
8971
12786
7045
7404
13615
9047
6665
13784
13780
5045
7330
7314
9382
5496
16768
7320
7999
9501
8421
9370
8947
9336
13794
11582
9368
9549
8723
7153
8888
9536
9421
9378
8865
7445
13671
12582
7326
7801
13359
9403
9138
8895
9014
9481
9253
7416
2938
7422
7313
6407
9476
13493
9379
9387
9426
5173
5250
9350
10277
9521
13888
7502
9479
5830
9417
5977
7335
8738
9223
8915
10016
4843
11578
11444
9040
13805
9063
7556
11800
6120
9347
11884
8905
8920
17317
8125
13752
9475
4873
11430
9364
3681
6882
12387
7321
8984
2630
1793
13665
6155
8993
5791
13235
15922
9337
8978
13715
9361
9417
11649
5238
11663
17058
9330
15364
7376
14349
14210
8922
8848
9362
11964
8937
9459
5795
8942
9373
11226
8891
12786
9205
13449
8847
13602
9494
7237
13382
7402
6325
11466
9049
5193
13649
9446
9640
7843
9480
14440
14324
5215
10142
8883
11818
11551
6693
7244
13970
6382
10222
6199
7474
7419
6580
7885
11635
10381
12504
7353
7351
7359
9455
8853
12356
12014
7318
11536
14108
9969
8489
9271
5399
7402
13606
10861
14817
7121
5694
13539
9438
9313
9284
7405
7360
9484
11161
10179
9515
4762
8681
7314
7321
8887
9499
9572
9228
17121
7176
9534
6707
9365
9873
5513
9387
7412
8967
8949
8862
9069
9559
9319
5823
5821
16367
13692
15416
9415
9524
13565
12133
11469
13903
10204
13601
8901
11995
9358
11721
2011
9305
11588
8914
10466
13647
5991
6396
9006
9412
7006
10880
13382
10313
8931
9346
7357
11123
13916
6377
9411
11548
11311
9224
9203
15355
14102
10354
9510
7742
7477
12296
7753
9418
7937
11869
5479
9495
8833
13223
8790
9360
8984
9372
11901
14866
13850
13791
7384
9101
10109
7364
9289
5814
8933
7370
8840
1941
8858
8814
7273
13616
12862
7438
8806
8287
8296
4775
6675
7427
9269
14292
8919
7397
7024
11042
8866
8162
9302
8613
14050
13397
9395
9459
13659
11123
6852
4601
9546
12959
7267
3008
8940
6916
8929
11452
7349
5112
7181
8635
11659
11562
13390
11522
9734
12419
9705
15022
6858
14097
9530
7149
8940
13832
8928
7572
11509
8995
14190
7359
9143
8526
11346
7606
8915
10235
9389
9381
5454
9256
13592
9505
7290
9443
8859
11166
12297
11533
6869
8960
13661
14958
9449
8932
13916
8956
5530
9474
9393
9315
9320
1575
13538
13543
13355
12147
8823
9297
7350
9032
9811
6208
17854
8995
14106
16907
7385
12792
8883
9479
9512
8934
8378
12740
8869
8899
6132
9160
9444
5485
15243
8345
9452
11077
11481
11183
9656
9328
6199
9263
3877
9491
5421
9050
7503
12584
9451
8992
9286
8900
8932
9348
9082
9458
7179
9411
7426
7307
9026
8805
1917
10786
9327
12054
12590
8075
8754
9335
12235
11442
8869
8772
10568
9363
6274
5468
6781
9340
10523
9574
9501
7313
8840
9306
13877
11479
9446
8962
12721
9551
15307
13729
9493
12045
10595
6369
8861
16904
8028
11509
9091
1808
8983
13571
7260
14414
5285
9209
17085
8118
9303
17279
7590
9218
9912
5445
9610
9519
13669
15240
7750
11614
9467
10718
7499
9334
9381
7831
11953
8961
7363
8949
8927
3141
7901
9627
7374
8736
11624
7344
11738
9266
14153
15079
9705
5739
9341
8970
8298
9016
9561
8982
13596
6840
13410
9290
7347
11921
16303
8949
8981
7356
8987
8590
8270
13563
8728
8931
9279
8884
14626
8503
8773
13851
8924
13688
11666
9512
7294
11463
11518
8850
8848
5119
8926
11548
8955
10907
14050
7277
8902
12894
7309
9243
9208
11461
9192
9315
11525
9510
8902
11517
5777
12359
11875
11788
6486
9476
8976
5113
9372
7380
7789
8927
5392
11949
13967
11160
8724
7352
7452
9452
9170
11388
11852
13924
9378
7420
8877
15209
8816
9453
9364
14671
14636
8855
11610
9502
8987
11090
8814
12754
8931
8882
9341
8143
8687
10251
11236
9355
13892
4655
9568
8763
13074
9552
6428
9437
7614
8017
13660
10490
9439
8913
8137
7825
13526
7498
11605
8581
8881
9319
13264
13674
7688
9402
9467
9386
20341
8259
7459
14120
12324
9651
9082
9467
12718
8956
5366
10891
8544
8919
9338
9249
6489
6372
16909
7942
9226
6819
10239
10137
9520
9361
13411
8891
8890
9326
9401
7352
7042
6832
9955
8541
9608
5772
11197
9514
13654
8772
8965
7830
14249
13948
9267
9669
13627
9449
5876
9500
8950
9391
8966
13620
9355
9603
13729
7416
8849
9507
10598
11763
13764
8340
7707
6847
9637
7424
9269
9263
7360
13790
15918
5612
9279
13618
6230
10504
12195
13798
8932
14036
13654
7056
7777
8924
7216
9741
9636
13364
14866
7422
7438
9361
10048
7342
10367
7516
11606
9238
7678
9090
8956
8951
9220
9593
8903
14213
9347
7810
8341
9384
7308
7420
8905
13564
8945
9413
5535
7506
9176
9352
6948
9364
10272
14928
13904
14239
3924
8940
5244
8870
13565
13121
10602
9490
13754
13627
9272
12357
13693
8691
11200
9364
9532
11539
8391
9194
12097
7342
8845
5233
7713
8931
10540
6842
8937
9388
8682
9342
11660
11728
9236
9437
8959
9353
9514
9056
7494
8979
12734
13534
5129
10863
3642
9405
8865
9422
10057
7091
13812
12671
13729
13435
10021
13821
8946
12271
24656
10277
9311
9468
6155
17113
7702
11962
9518
12190
13981
8923
9384
13735
9026
9369
9988
4819
9299
8894
6386
9605
11547
11503
9561
9417
7319
13973
9089
14107
8182
8672
11210
8904
11547
8049
9301
13253
9390
9058
13690
13697
11758
9628
11534
8909
10878
7415
7776
9425
10642
9587
15272
6838
8023
6452
7902
8825
8396
7695
15282
7945
11074
5710
11873
8665
9406
10186
8922
11593
9307
9122
7368
11402
6822
8837
8501
7386
13437
9372
7417
9363
9391
9395
11655
16691
11994
9357
7329
6976
6859
10069
13759
13901
4257
11508
8904
7315
8865
7346
5622
7987
9793
5951
5532
5559
15462
8056
8946
12085
13568
7405
9519
8888
12529
9343
9223
9523
8832
8941
7452
13578
7319
14778
5008
9324
8849
7366
7365
13283
7256
7322
7312
7775
9362
7387
9645
11833
9110
13586
12681
11294
9487
13592
14937
6205
7316
10366
7282
11227
8417
13894
13737
7340
9069
10325
8928
9265
11409
5699
9372
8942
13265
12221
10375
8878
8883
8893
6396
9598
7385
13804
7369
7391
7479
8761
10235
9530
8197
7396
8885
13614
13609
7496
6812
8866
9510
11074
7306
11393
5457
11238
7836
7259
13586
4893
4756
8854
5304
8154
9378
11463
9484
10367
9358
7383
7375
8854
10108
11681
9393
6820
9304
7353
8994
7792
5317
15347
7997
8813
9244
7361
9375
11120
9469
15402
10131
7448
12269
8921
9190
9095
8888
11344
9530
9442
8920
7325
9214
9278
7335
8225
10170
16722
7383
9837
6827
15349
12640
8852
7360
11038
11727
9329
9541
7308
19753
7344
13740
7868
8780
9565
13431
8386
9331
16264
7361
14308
7336
5797
8574
7417
8102
7356
3126
11485
5118
6393
11823
7822
14918
9013
9251
7865
8865
8931
7314
7936
12789
8908
8917
11470
7271
7308
9551
8880
9307
9278
10361
9412
9065
9017
11980
10358
13592
13826
9075
12770
9516
9353
7798
15011
7506
7791
14030
11590
9520
15342
7845
12753
7281
9345
8860
11690
8740
11502
9367
6462
13932
13594
7382
9454
11614
5467
9457
10693
13666
11523
8833
6929
7059
11092
8192
9479
9418
8439
7297
6894
8157
19321
8944
7467
16469
14108
8996
14383
8453
13665
14828
9838
7425
9451
9065
8519
8876
7335
11457
12424
8654
6797
11212
8886
8980
11631
11290
7358
16567
12128
13674
9372
13247
9194
7388
9542
9474
8968
10151
7160
7844
7338
7399
12472
9611
13576
7301
5266
9513
9429
10382
12560
7435
1385
9393
11121
12287
7400
7205
7484
6902
12770
9426
16480
7306
9451
9507
9008
7330
12379
9404
8924
9417
7448
7414
8930
9591
7344
9436
9367
6794
8917
6118
9312
12615
7741
9211
7172
6891
12116
13683
9418
6406
7355
8958
13969
14094
8872
15000
4379
14098
8901
9437
11695
16224
7377
10244
8791
8870
9615
7400
7421
11272
7142
9444
7328
7674
7315
9475
7512
8100
9356
14016
6585
13575
13885
13858
9578
9379
13551
6398
8885
11760
13645
8491
17297
8219
7596
15639
11382
11206
11719
7440
8304
11701
8859
10637
8926
8276
9452
13473
8214
9243
9325
1869
5202
13431
9408
9417
6106
8837
7349
9065
5324
7539
7281
7527
9490
8921
9516
11221
9125
8937
9465
9465
7381
10227
5432
7454
8765
9374
10911
2097
7169
7713
8912
12340
9039
12177
9311
20743
7389
8982
12156
11563
5094
11703
8922
10280
9271
11969
13564
8977
4890
6369
13639
7368
11304
9443
10551
5747
13576
11722
15060
8907
8823
13605
6843
14123
8835
9334
11562
13692
13914
10299
11504
9264
9693
11851
6400
7347
7315
7654
11833
8853
8933
7840
9163
11680
11560
10477
8950
10095
7342
8977
11483
11563
9457
4250
6065
9451
8925
10508
8252
9685
7355
12468
9415
7276
9258
9346
13629
13995
9005
14103
8891
8479
11979
9455
8906
13668
7346
5403
11734
7447
7697
6917
13695
7956
5813
1844
9504
14014
10147
7459
8885
13827
9353
8017
13879
8954
9491
9726
9492
7500
3288
6086
7158
9490
8870
9413
8916
9119
6384
15579
8226
9008
7481
6949
8106
9387
12780
2023
7176
15520
9466
9725
7502
9544
12470
10199
7505
12702
6856
9697
7386
10885
10663
10383
11224
4355
7463
7403
7476
8956
11693
11322
9151
11405
7469
13669
8958
9345
10737
13949
8916
6827
6352
9471
13278
11245
10087
12271
9987
11610
14090
7400
9541
9357
9600
10410
6187
11433
9595
9592
11364
11509
8921
9482
9465
7478
10428
11844
9592
9288
7775
9560
12268
9095
9400
12042
12747
9186
13678
8137
8849
9364
9511
9372
7903
14828
10245
8457
8929
13078
9453
4145
7385
7333
9613
6840
13463
6651
7370
9032
14721
11757
11753
9409
9513
13776
9392
9600
14902
9319
7211
8248
11688
13847
8285
11761
14921
9535
12398
9271
7398
9563
11731
6235
7465
9279
6104
8929
5624
7307
8927
8956
13834
13406
13846
13643
8900
11599
13027
13541
9241
9365
9154
8095
7907
12310
6997
15288
7385
11203
14838
7183
8667
9152
4800
9389
7923
14869
12149
7419
7363
7451
7442
7275
9393
14908
7320
7790
7178
8137
7378
7142
7332
8987
13572
8063
7335
7843
13522
14071
7827
7388
13671
9150
10223
12685
18720
9178
9455
5029
9410
8869
9807
9304
7533
9445
7212
6858
7449
12169
11568
13963
9575
12064
8940
6799
7462
7299
11625
15505
11718
8860
7395
9155
9496
11590
6819
7385
9588
11627
7433
7358
9706
7345
8832
7337
7444
9491
9425
7481
5824
7316
7586
5019
11633
9393
8552
13646
7395
9618
15085
7541
7457
7451
7311
7405
7542
9456
9163
7337
7181
7382
7323
9564
9584
11723
9179
1381
12105
13859
7354
12002
6849
8036
7318
10095
13442
7315
7394
9423
9484
7726
7570
8204
9614
9263
9443
14673
9437
7429
7225
11998
13869
11495
9358
8873
13311
8938
8314
7261
7455
7882
13201
12692
14985
5575
7356
7236
13721
9462
22890
7352
7419
7346
13531
9448
7741
7788
9640
10099
13398
9546
5923
9023
8950
8290
10202
9334
10546
11057
7939
8697
9391
8059
8407
8882
15928
11385
8926
14289
10198
8842
10609
12653
9117
7733
8166
9470
10093
15494
11880
5442
8654
10562
11781
1930
9472
13820
7497
12032
13573
8888
14251
12300
8913
4776
8154
5041
1997
15040
11563
14444
12740
8932
8314
7296
9486
11665
9137
10352
12572
7944
7332
13402
10165
7545
8951
15327
8861
10125
9502
7364
7424
7364
7477
8161
5834
9379
17165
10522
3410
16004
8683
11458
9814
8556
11300
10589
8936
7463
1810
7385
11562
12469
7325
9061
9268
6841
9301
9554
8925
7501
11786
7392
13782
7299
7377
9463
14881
10438
7299
9340
11525
5885
10101
9484
12549
13867
5245
8707
7334
4745
9443
9364
9364
7363
12573
9031
9316
13754
11556
8904
7925
10739
8304
8982
11119
9352
7908
9399
9209
7512
14930
9529
7330
7349
9537
10591
7420
15418
7251
7865
7705
14157
13629
13578
11817
13826
7486
13795
8814
6989
11463
5249
7388
7414
13645
7361
14026
6801
7568
7741
7525
6165
7365
7315
10468
5500
7335
11506
9243
11611
8138
11530
8942
11656
7423
14819
9441
8906
7956
14840
13810
8975
7504
13293
14886
9500
11544
8861
9673
8320
14934
14915
9456
13549
9346
11221
9550
7403
10575
14101
13682
14874
8879
9113
9434
5101
7347
7489
8964
9369
10886
7502
12740
7374
14958
6414
10053
14952
9737
9342
7458
9222
7463
7338
11569
7388
7007
10429
8754
7379
9461
10453
8866
7424
7425
9502
9329
7331
14942
10807
9739
9359
6760
7336
9141
11535
9541
6547
11682
13178
11501
7394
9428
8385
6174
9345
7228
7516
7325
7330
8182
9466
9585
15370
13637
7358
7335
10322
8893
7457
11510
13622
7416
7341
9451
8169
15423
8183
14882
13997
7373
7348
14928
8965
7374
14895
11539
9501
9757
11544
10240
11529
11759
14838
9607
15506
7367
6859
9482
9804
16157
8933
6721
11929
15021
9599
11410
5776
12576
8734
8966
10041
5862
12257
8856
8975
12396
8910
9645
9212
11938
8928
14097
9507
11561
10456
11691
14089
3570
15980
9402
6206
8922
11566
15017
8203
7213
7372
11755
8872
11778
9557
9160
10172
9449
9398
8563
10065
13500
9363
6372
10115
9370
10730
8007
9495
9443
9470
6075
4891
17612
8179
8958
8001
11252
14594
7370
9512
13536
13681
9401
12661
8930
2131
5186
7427
6786
9622
8803
15508
8264
9398
9407
9189
13661
7998
13731
8860
14116
8965
7399
12087
13816
9305
9347
8162
7426
9377
5284
9261
5342
9337
8993
9487
9388
7227
7449
2569
9524
11065
10006
6924
7060
7072
9569
9500
11172
15538
9561
9917
11263
13297
9305
13792
13970
11805
11203
13981
7311
13628
7526
9450
9271
10161
13550
7401
7970
15759
6971
7428
7363
7455
8917
9358
7587
11115
7356
9256
9463
14044
12479
9429
8850
11236
7349
9348
7360
11371
9438
8876
13752
13851
7973
7341
14350
8400
9354
7452
12198
6031
8982
7409
6856
9026
12075
8024
7424
9520
8994
7823
9478
11127
8890
11731
7380
7758
7522
7381
7304
7399
8861
10535
13609
7386
7318
5238
7163
8955
13614
14183
9427
7429
6842
9856
7392
9502
9362
2001
11627
14244
7777
13583
7348
9461
11552
6414
9545
6845
8235
9283
14925
7365
9094
11645
11623
10000
13389
13055
8164
13884
9138
9058
9437
9438
9480
8872
7446
11680
15816
7483
10368
7678
9187
9164
11188
7438
11645
14940
14434
11477
7729
9196
9536
7759
13328
7456
8317
9506
14961
11225
10767
9369
8967
7326
7873
7424
9725
7373
8936
7987
9538
8970
7309
9503
8882
9651
7836
9542
8333
7511
13637
7381
8886
13809
9341
11228
11346
15502
7340
8778
12090
8924
7367
9191
7358
9349
19843
14116
13654
8856
7341
9252
7367
11244
7848
8969
11556
11391
9134
10028
10957
9480
9341
14945
10535
8328
9472
9062
6890
7340
10835
8140
8853
13784
8877
7398
9369
8959
7823
13955
6374
8162
11741
15471
9562
11700
7368
9425
7390
9108
8854
8981
1344
8035
13601
10591
9570
9585
6169
8950
13682
13672
7886
20793
9326
8828
8199
9285
9446
9506
8521
8771
9414
11108
9359
11392
11661
5451
9301
12688
6414
3131
10038
8002
12651
10166
13879
10074
9407
12629
9144
8038
9286
7349
12463
7795
9473
15353
11657
6915
8427
9367
9985
7354
13519
8292
7822
9383
11420
11687
19015
5771
10349
14823
10769
7364
13789
7696
12211
10639
9319
9406
7504
9297
9402
12724
7417
14018
7769
14045
9480
7112
12107
12732
10607
4771
7467
10064
13864
8512
6841
9303
12708
7397
9423
7410
12023
12453
8952
9799
10665
14826
9447
8698
6343
9307
8924
9397
13596
7334
9481
9446
7363
7273
5237
8781
7339
14746
9384
8869
8165
11713
5185
8846
9493
14212
6944
14018
10040
8867
5216
8567
11736
9476
9275
11865
9083
9366
12037
8902
8081
13734
9358
7201
9471
7960
8310
12218
11922
9505
13476
9142
7410
9339
9250
8910
7491
2629
1951
7364
7349
12939
10386
9475
7386
6436
8725
8936
10628
8892
14850
9545
17726
9499
11212
8925
8927
7280
7348
9297
13279
12153
11351
7847
21385
9494
13065
8853
11683
14971
13649
7250
9523
5315
14939
9510
6839
8889
9455
8236
11526
9247
11228
8900
8946
8830
8914
4348
14959
9481
1719
8876
9453
13783
9077
9391
11741
7413
8900
7294
5484
12202
13216
13096
7377
8919
7624
8925
11717
6985
7437
15350
9543
7432
12435
7362
8779
12089
9151
9299
9859
8891
8146
6832
8900
6804
1651
7361
9326
11613
7346
9459
9420
9179
9494
7368
8752
6791
7358
9485
7847
11572
3167
5184
9478
9477
8845
8045
8187
7431
13732
11461
15440
13734
9361
4687
11469
14895
11599
6976
9691
9474
9407
9426
9015
9566
13358
7350
15111
7868
7429
11764
9356
8037
9336
8166
11527
7867
14968
9348
10740
13031
10095
13679
8881
9467
10212
9408
7474
7203
11402
9526
9629
7681
7073
14922
7430
9733
13665
7433
9381
8912
7458
11687
8126
9396
8914
11702
16200
8925
9352
9152
11087
11487
13603
14904
13272
10541
9528
13259
9544
7404
5080
8850
7902
7895
7338
8605
7397
7357
7471
13525
7793
14971
14910
9465
18240
9669
7417
9374
7352
8898
5812
12755
9178
6603
8942
7433
7419
9479
6962
5228
11760
13372
11075
11767
8887
7366
13819
10121
7675
9237
11512
12493
4899
8973
11509
7104
8605
8911
8869
16291
9551
11833
9490
8980
7482
11195
9235
13594
12594
12716
7438
13232
9372
7328
5312
7696
8222
8916
8867
9492
9632
8934
8965
9396
8878
7424
7997
9015
9789
10012
8532
8903
10743
11733
5406
13840
8067
9379
9118
8915
6931
14185
8642
8926
5093
11629
13683
9156
6865
14974
12495
6410
8928
17542
8241
11645
8953
9679
9471
7361
8865
14246
6265
9412
9410
9314
13224
8874
13641
8161
6617
2541
8926
6163
2447
7335
9355
8917
6420
15156
7812
11763
8838
5436
7312
7240
6428
9176
11294
6796
8942
14011
10154
8974
11338
13487
11132
7507
9405
9480
9346
10667
9272
9277
7439
15490
9439
8940
10749
14209
10464
10239
9590
8806
11602
10148
13632
10399
7496
4941
9750
11557
8952
9480
13625
7458
10980
11973
8956
9318
13612
9419
9408
13766
12737
4729
12197
8919
8151
8174
8925
7449
9450
9328
8392
11405
10271
13545
11877
9495
6883
14077
8927
7630
14509
13304
7861
10455
10841
11734
9132
9402
11468
8447
11855
7791
9060
8156
15547
10973
6445
7570
7073
9456
7403
7395
7340
12139
9477
7381
9338
9446
9445
13973
9367
9536
7299
7510
8823
8866
9248
6877
7132
9455
9420
5990
22974
9335
11319
7167
11371
8959
8833
14969
9448
15456
9888
9428
7382
8921
11156
9158
7776
7456
8912
9447
10138
8865
9381
14904
9455
14294
14927
7360
11883
7360
7297
8961
11727
8997
15315
7362
14890
7698
14868
10231
9535
9380
7425
18454
11455
11376
9440
7288
13838
9046
7037
9341
7338
14939
7421
7404
9755
14624
8617
7215
13453
9483
9337
13734
9443
13288
7365
5428
8294
7407
11744
11691
9726
7718
13883
12280
7383
7362
13474
15326
9321
5553
11417
7366
9118
9606
7419
6649
11480
7340
9561
14225
7449
6414
7635
6844
9392
9105
8727
9145
8143
15001
7562
11325
8888
7558
7363
7269
7566
6817
7355
7555
7568
7564
9420
9534
11725
6770
7564
7566
5429
9545
7565
7565
7560
7787
7565
9641
7567
7567
11636
6815
7561
12960
7565
14305
7449
7562
6865
7905
7569
12795
7565
7557
6680
11505
7565
7569
7559
7567
6865
9537
6825
6856
7566
7564
16856
7563
7570
7559
5198
11604
9512
6856
7557
6843
6812
7559
16540
7569
7562
7707
6876
12863
7393
9411
6833
6864
9594
9450
6804
21674
9642
7570
15107
6234
6997
10821
7996
6829
9367
8944
8858
7391
8827
7983
9545
10152
7335
9480
11282
13810
9496
8974
7852
11691
12565
4946
16319
9325
9312
9310
7784
9452
7364
8687
7469
9255
5061
5202
9314
13813
11698
9242
9119
9522
8469
8843
1881
11506
8893
14005
8411
15672
11314
7326
12626
7435
5194
8984
9490
7794
9564
9117
9552
4762
8892
11354
11522
14033
7442
7694
8900
9279
8899
9457
17783
9476
8828
1572
13836
8643
9963
8905
9588
13939
7481
9192
9361
13870
6866
7564
6832
7161
7449
4875
8040
11629
16270
11206
9714
4751
13472
9519
9367
8896
6490
5089
8957
5448
8237
7418
9469
7354
11867
8646
14926
15103
7544
11490
7119
12288
14903
7343
12705
9629
8939
9506
8883
13966
9601
9389
11284
7406
8042
8840
9297
13626
9372
6381
6524
11466
8960
9692
1640
11707
10015
8889
8891
13740
7429
7796
7409
11735
7308
11468
10016
8851
8283
11190
9227
6874
15348
8601
14931
9402
1857
9519
8936
11369
9426
9186
7707
9252
8745
10030
13563
9947
5130
9430
9540
14178
7304
7290
5023
9626
10234
9095
7564
11633
10500
7415
9413
14953
10228
14381
9504
8561
13242
8260
7317
7328
8536
8388
7313
10208
14922
9168
11670
11144
7333
9528
6226
13624
11654
10266
11491
13878
14798
9612
7386
2524
7329
7441
9447
8880
9440
14070
6852
9401
1962
13447
9445
9015
7336
9396
9545
6409
8091
8963
11572
11954
9582
14073
13124
9603
7378
10377
9601
9447
7724
7416
13403
9318
9599
14979
14055
13194
16818
7828
9415
9507
9157
8823
9035
9317
11995
8953
11720
8892
14900
9555
13565
8306
9486
9767
5250
9516
8730
11419
9343
8843
8849
9457
6903
8030
11704
12723
8959
9504
8946
16388
8188
13584
9482
7503
13522
7456
9312
15370
8870
8861
13790
7033
8046
8251
9493
13917
9401
8915
4917
8955
5464
12343
13760
13923
12132
13696
13849
6533
17119
9138
11677
10412
8863
7424
16357
7438
7440
8853
20195
6715
20492
9643
11421
8299
7373
9778
9419
8128
8895
9446
13422
13330
8003
9485
8172
7766
11626
10328
13968
9360
9254
8838
7901
11130
14774
11199
8380
6601
12071
8945
9438
7847
7561
9443
12509
14808
9324
9279
9384
6924
10019
15364
8976
6866
14099
13310
9431
8951
9402
9277
8863
8903
8977
16118
7264
11444
11099
7401
9512
13185
8919
10420
8034
8079
11643
12084
14835
11686
11613
9360
14135
9017
7116
7243
7094
11719
7391
13696
22631
5935
8880
3570
7345
9768
9507
15527
9408
4140
11502
13630
13887
8941
9423
12718
11589
9582
10168
13598
11827
6442
9120
7367
7413
9357
12489
9313
12646
8986
8911
7404
10298
11992
11647
12961
6394
14886
8945
11079
15564
7308
7390
7349
12082
9303
11225
10487
7422
5927
12711
7557
9193
13802
9633
13469
8868
7320
13566
8388
9256
9072
9330
13769
6194
8684
7430
7340
8916
9524
10169
7790
11333
8494
7815
9087
7414
5224
8906
9586
9384
5198
13387
11986
8915
14093
7335
9538
9398
4787
8948
14873
9557
9516
7391
14971
14096
11516
8827
8881
13980
9522
9375
13755
20574
9288
14891
15688
8212
12359
11446
9499
7305
7331
8790
7881
9483
6669
7454
15792
11627
9326
6563
24073
9115
13712
9163
7419
11989
7732
11783
10117
11909
11555
14107
7747
11356
14482
15335
9610
12348
13901
9482
7459
9397
13088
10580
7352
9461
7388
14177
12849
7747
9162
7453
7409
7400
9511
7827
13426
8548
9574
8956
7336
6999
7815
12992
8212
8782
6999
8241
4856
11653
13622
13161
5053
7454
8822
9104
13697
9054
13768
8129
8402
9244
7985
7983
15405
10364
7599
11396
9789
8888
7315
9781
7433
7408
9208
7394
9001
9378
8946
11518
9422
8911
13191
7818
7416
11457
6965
7488
7396
13968
8863
11363
9884
9467
9527
9369
6946
9586
9404
8864
7749
10821
9469
7289
9449
9347
8030
9411
9129
11746
9351
7371
7490
15486
9352
11452
13594
6000
9393
7640
5461
12726
9224
6416
7307
7354
9412
9519
7317
7408
8934
9325
9715
16677
9140
9507
8804
9394
10500
9329
13596
8618
15472
8139
8520
11705
11399
13318
13739
10126
9124
13896
12982
7186
9013
13648
8356
9427
12473
10211
6210
13702
4381
13536
17526
13517
3032
10823
8370
7348
19609
7392
9119
7369
7575
8211
10032
9128
13621
8593
8834
13422
11806
11369
7415
13213
14811
11630
9546
8895
11703
9462
7461
14857
11589
9057
14100
8582
11783
9400
9270
7743
13771
9527
9489
8939
13754
9471
8959
9220
11995
8338
8946
9505
8719
11509
7910
9302
8814
7396
6336
11363
8930
11220
8898
9187
7070
10124
13641
11399
7754
7344
13626
9286
12755
10609
9464
11621
7251
12147
7384
10269
11488
8894
12058
8543
8882
8741
5841
8886
8961
8260
11822
11170
7383
7460
8946
8949
11661
5193
11543
11602
13380
8968
9966
5222
9464
7949
8336
12514
8856
9386
9260
7413
11583
9527
10053
7779
13405
9469
5170
6624
9490
11895
8849
5316
13633
8897
9475
8459
5922
8844
6445
9321
6197
9454
12440
10231
10695
4135
5750
9351
7225
8047
9368
7398
8910
7186
13624
8852
8940
9475
11393
8861
8876
14799
5721
13350
13817
11542
8583
8925
11271
10332
8006
21591
13641
9805
8922
9201
12224
7445
8434
7324
9475
13713
16649
9401
7363
16802
6851
11641
14026
9198
8329
9010
9295
7367
8802
13430
14942
9521
14984
8427
8891
9448
11557
8182
7417
7273
9521
11656
7545
11298
9321
8976
13449
9136
6167
7307
9118
7356
11082
9122
7847
7419
7368
9422
7354
7798
6031
9384
8265
13171
11638
8881
7418
9318
10588
9093
9473
10246
15322
11687
11953
9277
8275
11433
22792
7917
11170
9470
7397
5264
9177
8864
9389
9429
7497
8005
21087
6151
13842
7419
8116
9552
13880
11674
8964
9144
5823
9399
9359
7455
9414
8907
9474
8981
9436
8837
13641
9503
8394
9376
9408
13631
9106
7537
12723
6858
7344
7438
14865
7352
15593
7996
14926
7740
13005
7379
9566
8928
7352
9477
13022
9344
9384
8958
11520
7353
7382
9399
15492
6959
5518
8909
7342
11180
9371
13350
9400
9631
11809
7323
13814
14468
7339
8444
9196
4870
13430
7391
8768
1988
5810
12066
9466
14939
14324
9543
9337
7341
12336
12094
7344
8958
13385
12400
7843
12530
9626
15465
15515
7752
12176
7439
6845
9563
7151
9368
9137
9551
9513
9155
5790
9025
7973
9451
13618
7290
2833
13926
8863
7749
11735
9406
8776
13642
12221
14045
13953
12177
9408
9321
14853
7436
15693
14033
12393
8134
20075
9503
13472
14908
8330
5250
9437
11485
16298
7352
13610
8884
8954
8960
9374
14111
5215
8909
9347
7315
14427
11393
7479
7388
14917
11306
7433
15012
13640
15460
8860
13602
11531
4873
8980
9168
11994
9599
5294
10666
12853
5913
4942
7322
9528
8883
11032
10220
8398
9917
11143
9524
7419
11563
11945
7209
8689
10274
7376
5555
9245
14137
9358
10623
8955
7269
12304
14866
7290
13844
7389
6779
7420
6835
5820
9449
8933
11631
12429
9429
4991
9371
8198
7417
6314
7430
10163
13037
8842
16132
6027
7381
7508
14146
9352
13770
14901
7382
7973
7036
9433
13635
14916
13624
13624
14261
6900
7322
8064
10255
7269
9688
9437
8846
9351
8401
9503
10159
9630
3984
9437
9355
13872
12093
7361
11715
11109
7476
11843
7324
9658
7137
10601
9126
9475
9383
7273
9552
11844
7506
8565
7382
11236
15199
8211
9484
12114
12403
11605
6951
7332
22129
7471
9348
7491
9448
7496
7496
13582
9302
13759
14175
7507
9789
7428
8599
11832
9375
11922
9297
11805
13632
7505
13370
10111
9367
12515
10416
14033
9641
18875
7438
7445
13648
10242
9789
12746
9471
7511
11569
7452
9594
8816
6994
12414
6995
13602
7303
7301
10950
10500
8019
8853
13989
7195
4649
6716
4764
7557
9054
5798
11708
9546
9760
6900
10196
7437
9361
7220
14883
2940
6870
9759
7391
15485
8218
10566
7807
14884
7819
9494
10167
8892
7285
7285
9453
14924
8913
13699
9472
7340
9936
13882
8358
9329
11614
11282
5615
13773
9459
8827
9508
8399
18874
13384
16849
7345
11702
8929
11505
9299
8881
7395
3977
6837
17840
6955
10784
6805
6832
7396
13839
6049
9443
7403
10142
6852
6823
14899
9563
6778
9453
6828
6836
6810
7333
7552
19820
7380
8925
7386
9230
7564
6748
6862
7148
6836
6215
14903
15481
9444
10758
12746
9469
11663
20005
12571
7392
9489
13872
6840
9260
7344
8931
9500
9260
7143
8893
14142
15351
9259
7418
11708
9412
8970
10571
6411
6383
9249
9428
8990
9518
8890
8853
12292
14188
14189
12261
12309
13740
7300
7372
7799
9012
6865
7426
7308
9038
13598
9643
10636
5471
5352
9244
16406
7011
13878
7342
7443
9390
9433
7341
8979
12356
8881
13376
9471
9375
7437
9409
9430
9234
13958
9399
8858
9353
8884
9342
13993
3665
9555
7395
4893
9390
16892
7438
7892
12529
6836
5857
9283
7791
8088
9790
8871
8358
8968
8902
5812
12054
9367
9004
13871
13871
9247
9249
7329
7329
13995
8861
8853
7006
11210
9547
9114
7916
13638
14905
9429
9572
2086
9137
9576
7362
8906
9265
8901
13690
8602
12689
7630
11562
13190
8934
11928
9500
9336
9549
14107
8981
9664
9523
10418
10208
6047
9385
6660
11177
11527
7395
7446
13580
12655
12885
10052
11356
6933
7946
7352
7439
7546
7376
11341
9423
13457
12708
14822
13668
8269
7352
8295
7383
12074
8191
6999
7387
11453
4770
9638
12065
8936
6557
11367
11425
9379
6830
11960
9443
6343
11458
3208
9161
11945
12664
11590
10884
10115
9507
12507
13308
7489
10324
8894
6372
10529
13795
9395
8695
15690
9466
10631
11485
8858
8914
13552
9399
7688
13461
13594
13411
13818
7404
8958
8132
10289
7394
8918
7026
9253
15652
8951
3102
8545
14865
7258
7401
10193
7449
13739
7378
8789
10154
7315
8316
4912
15329
11657
14008
8129
7424
7394
10164
15003
7406
9452
9315
9331
9314
1757
12379
12332
12289
7374
9332
13534
12540
9145
11741
15540
8823
7486
13635
7390
11347
7336
8926
7560
7379
5191
8886
8915
11670
9473
11166
9735
9514
9372
8489
6471
11524
13933
7015
7416
8360
7167
13878
8999
6815
10073
7443
7458
9512
8256
9434
6592
9226
9183
8768
7387
9786
13612
12293
10087
7254
7921
12222
9753
9073
7902
14532
11654
7311
13619
9074
11640
14633
16222
6073
8946
9419
9385
11427
8876
8818
13195
8395
7485
2263
13143
11584
13780
6473
11159
8127
14811
15848
9016
7295
9459
9492
6857
9170
8260
7254
11089
9411
12137
10965
7567
9402
13782
14629
9410
13213
7281
9303
7276
8672
13387
8318
5227
7446
8963
5452
8994
14884
13377
13357
9890
15292
13779
8958
9295
7712
13579
11344
11227
14552
8899
9532
8903
4914
9124
9542
8893
10376
11195
9650
8826
7262
9416
5171
7942
8572
8944
13545
9404
14784
8998
11596
9136
5319
7325
7467
7342
11725
14094
6900
11668
11699
8888
9441
8619
8462
14605
9323
9390
9250
9498
8058
9526
8893
15354
8893
11527
7420
13660
10239
12825
11695
7450
8916
9288
7096
9456
12549
9198
13818
11449
12328
9132
6419
11607
11022
7369
6827
9399
9259
11337
9541
9538
7403
7222
7339
7281
5125
7421
9343
11710
9260
5397
9343
4759
7008
8857
8894
11615
11612
8081
9268
7336
9441
9027
11729
7278
7345
9461
7566
8848
9420
11332
11660
9607
9647
8903
9452
12620
6222
12493
11477
8928
9417
14108
9411
6889
9429
13883
9155
9243
8572
8151
7390
7307
7368
11042
9378
14880
8882
7340
14352
9558
7120
9564
10833
5306
9325
11844
7447
9243
8883
9300
9388
7509
7563
7796
9391
9408
8073
9443
15506
7825
13846
9304
8848
7928
11580
6842
7469
12024
8920
6834
13873
8288
7430
6981
9322
7495
8195
7356
7361
8355
6354
8949
8661
7365
11841
9310
7381
9315
9097
11729
15280
9385
12673
9342
8891
10165
6774
8778
16937
9570
7492
13809
7228
7502
9543
7360
7496
12978
7808
12596
7746
14856
7409
7455
5380
9361
8900
7466
9271
9274
7419
9594
10533
13593
9466
7895
13712
7345
11612
7319
11522
6669
5174
13556
7332
9343
14910
6810
9517
7473
7350
7333
7737
8938
9428
7487
9572
7423
9364
9661
9374
9535
9594
11613
14908
7411
6797
6884
7413
7325
13719
11641
10292
7285
9596
7869
7336
11661
9324
6903
9204
11513
10291
6854
7152
7365
13673
7475
13595
6753
9374
9356
6831
6842
6822
9594
8129
8922
14170
7297
6835
7425
6863
4159
6837
21280
7561
6775
6855
11624
14916
7319
7594
6866
7566
10881
7554
7672
7359
6382
11735
7453
9604
10003
7665
13710
6751
7567
7432
14178
7451
8882
12308
9444
9357
9448
9491
7789
6487
4231
9606
11295
8183
12623
14966
7532
4785
7357
9463
14951
8974
7360
9362
13880
9415
9064
11542
9356
9461
9312
5237
9501
9495
9504
13649
7426
8888
7466
8407
13639
11493
4395
9357
8921
7381
8934
8534
13605
13474
8647
14769
9390
9492
4017
8902
9499
9394
8886
7277
13579
9250
13385
9390
11596
13950
7756
5919
10709
12910
8793
11724
7507
8489
9473
7372
6430
7957
7454
14100
9986
9343
9319
7363
11538
8308
14448
15320
9198
12009
8927
10760
11625
8860
7753
10724
7346
9448
7392
8858
9526
7396
8892
8899
7243
8774
7983
13846
13640
13601
10442
22786
11443
13338
8988
9534
13407
7410
8870
9441
8227
9354
9527
8883
5242
5696
9595
13944
7463
15371
7358
10545
8988
13954
14508
13422
17298
9383
8948
7443
9469
6378
7408
13372
12110
9451
3395
11187
11932
7428
7365
9187
11990
8843
13677
13824
7391
10231
12561
21094
6137
10863
7964
5422
9404
8945
9411
15536
8951
13448
7351
2092
1843
13604
13501
6029
9325
7332
8929
9601
7412
14925
7336
15346
6781
8238
11735
13634
13522
13820
13377
11708
13583
10193
10856
11501
10792
1804
11849
7447
7378
14012
11511
8295
10841
7385
11843
11473
7455
9848
4838
11636
11556
8912
13862
9559
8863
8962
13488
12337
9701
13856
7193
8983
8044
7358
10785
8219
7364
11198
14154
8958
14908
9478
7635
8977
6408
8267
11356
15369
14773
7301
9710
10072
11559
13312
8326
7677
9101
9542
7368
15101
7670
15475
8127
7401
9396
16030
8890
11507
9208
11526
9518
8278
5179
8911
15129
7720
6992
6944
8240
17559
13396
8920
9472
6366
7300
8866
13635
8839
7352
7886
9277
6166
6846
13861
13895
8305
13776
14926
8365
7911
7507
9844
21140
11721
6838
7321
7457
13659
13377
6964
12254
9122
8956
9710
9338
9491
12433
14001
9873
12358
9370
8901
9598
11642
12684
7353
7339
9168
8666
8481
9982
11131
15343
8891
13695
11574
13164
9083
9314
9239
11465
7667
15411
9158
9497
9346
13117
9340
11636
12248
10689
9334
13638
17136
9302
7798
12350
8969
9592
12732
12098
17504
7422
11672
11379
6248
12955
9514
11596
15577
12256
7763
7916
11538
8094
13770
12870
7375
8990
13615
7529
12107
9255
7279
11571
8535
6993
9231
10570
8182
17450
8118
11209
12730
8499
6808
8647
8999
8994
10924
8852
8820
21349
9266
7639
13612
8907
12342
11480
7524
7417
7446
7389
11725
11120
16298
9284
13343
12360
11091
8962
8973
8852
8328
10377
11597
9406
6773
8194
9992
12972
7859
8896
9508
16740
7429
8013
9409
8883
5203
14952
11593
9542
9404
8937
8883
9381
13649
4745
8467
6864
13089
8628
7422
13944
13944
7345
9352
8914
8947
5881
9396
7426
8892
9389
9004
8883
8910
9471
7460
9496
7217
7601
7370
9357
9223
7338
8874
9673
7437
11776
6694
9200
7509
13411
17431
8930
5525
8916
7811
13280
9610
11728
13442
8916
17529
8510
6664
13485
7733
10308
8954
8893
10698
8825
9367
9444
5715
9400
14009
12782
9585
7099
8771
11175
9405
9410
5486
9525
5492
8924
13871
8870
14073
6671
12719
12540
7379
7712
11394
9373
10104
12900
7301
10033
8842
14558
9468
9017
12160
8853
5518
6327
7978
9434
9376
8920
7265
7437
7418
9568
9421
13292
12183
4841
9196
5234
9295
9316
8401
7391
9508
13478
8971
9384
8949
14338
9489
13460
7918
14577
14056
7312
8910
12626
13645
8858
9322
8844
9502
12612
9497
9587
9356
8128
5502
8899
9364
8537
7176
7180
4784
16289
14218
12777
9237
9193
10135
10013
9126
10725
10217
9281
11581
6381
7439
11221
6447
13516
13310
9600
17484
8959
7417
9352
2130
14291
8354
6985
15333
8792
7464
8904
11515
13729
8315
5514
7300
9636
5641
11712
9552
6165
8552
12286
8912
14911
9464
7320
9285
3304
10028
9472
7387
11395
7430
12550
20722
9481
8160
7879
9218
7420
8780
7427
13660
13986
9501
8829
7434
21806
8235
9412
14904
7500
7708
8717
5391
13438
9568
13732
7340
10344
11447
9895
9292
11793
7813
9487
7150
10939
7513
8692
7387
9396
9518
10729
9478
7435
9458
7505
7819
7926
5200
11520
9545
13635
19059
7361
13652
7508
9519
11657
11403
7848
14791
13670
8060
7375
15036
10511
11821
14895
9369
7234
9449
10979
7385
11062
9227
6955
9303
9041
7347
7421
14969
9431
13660
12672
8916
9601
9551
7405
7722
7419
7326
7418
7361
7423
7783
11448
11219
7437
9464
9481
6859
7508
13649
9580
13339
7453
6603
13563
7363
7380
9574
13577
5192
8877
11498
7335
9484
10296
7320
7421
8628
9614
9474
7358
16512
7376
9527
12392
7496
4948
9302
7515
9665
14889
13538
9597
10873
7454
12051
6827
9532
7453
9358
7809
15019
8133
7332
8360
11724
7369
14189
7641
7365
9101
6843
7548
14916
7421
9773
6947
8119
9455
9435
11547
7516
7251
9532
13709
9176
8871
9464
7314
8360
10334
16605
6827
13674
8885
10336
7252
11589
14305
7508
11968
11567
9539
9380
14915
9547
7710
12051
9538
8913
14096
10401
22500
3242
9584
9591
9582
9579
8857
6015
8278
12373
7353
7372
12712
12859
13822
6476
9776
9447
5035
7480
9377
11231
8562
8902
9424
8840
9490
3616
13585
13692
7425
9366
9372
8906
7362
14131
12849
12108
17156
9281
9279
12469
9329
6966
13444
9341
7786
7448
6138
9399
8876
13600
7378
13454
5746
8927
1889
9300
11950
7333
9358
11719
8911
9402
9311
9510
6362
7360
13623
9964
9215
11152
16770
7436
10650
13485
8843
5623
5614
9499
8958
9386
8910
14316
13681
6921
13674
13413
12776
6903
7917
9426
6434
9506
11657
9412
7342
9498
5555
9480
9446
8873
13218
8902
13643
9491
5868
7787
6467
8869
9318
13025
12651
13840
11482
11374
6623
11458
11603
7357
8929
12022
5519
12796
9539
9588
7361
12836
6955
9152
9292
7352
9506
9550
12336
9315
8362
13779
11513
11931
8725
9517
9392
9545
9395
15887
6419
7962
10332
9455
9456
12899
11531
13714
13408
13645
8894
15141
7776
7533
9501
15348
13304
13272
5309
12914
9455
14993
7778
6737
9538
9448
8875
11339
8022
5688
9139
9464
9787
9393
7398
7327
13395
8109
13583
12394
5603
12011
13332
22815
7289
14752
8927
11104
11298
2320
11771
9400
11628
9558
9192
13672
8826
5535
11575
7429
9506
9458
11466
8853
9002
9051
14906
6454
7917
9356
10798
9714
8900
7522
7345
11718
8195
7587
8417
8970
9337
8860
7303
9201
9074
9344
7355
13121
13604
8910
13996
5988
7329
11528
9402
9472
8723
6835
9304
5131
7580
11288
8941
10367
9038
7794
8874
9443
11058
8906
13874
9624
10464
12068
5970
9292
8361
14864
11450
14122
12178
9407
8971
9612
7347
7935
11567
7780
13798
14156
9303
11776
9664
10030
11612
15515
5332
7518
15954
9655
7448
7504
12547
6081
11599
9510
9272
11504
9130
8983
7374
8664
8868
8909
10682
7957
9444
9056
8926
8108
12707
7432
7533
11529
9466
9354
9450
11880
6817
11728
13679
6350
8537
13687
9000
4460
14394
8927
9489
9476
9309
9496
8962
9489
9339
8885
5335
8967
9416
9436
6927
9311
9456
13765
8279
9474
11538
9452
9302
5297
9331
8832
8700
11953
9450
9469
8613
7354
7336
7285
14977
5888
8775
10918
15484
9500
10176
7505
15502
7443
7432
13812
9437
10110
7308
7357
7393
7501
9417
7800
8929
9453
7228
8847
8862
8896
8920
10372
9368
8866
7386
9582
5194
11273
11161
7919
14084
9034
13862
12684
6594
8909
6402
4721
8883
8868
9317
8957
7391
6754
7236
10296
9578
7340
7709
13640
11171
14947
7446
7349
8038
8686
10571
9468
13314
8900
11547
8990
7382
5644
12455
6833
11640
8881
7313
8018
13734
8458
9134
13711
9301
7510
11552
7801
7437
7347
9555
13967
7403
6737
7325
7453
9218
13676
11507
11450
8871
7411
8021
7410
13626
8611
6851
6865
7489
12904
7567
9363
9543
14024
10380
8091
7006
7458
8996
11413
7569
6826
7306
9774
9367
6759
9084
10495
7437
7287
15518
8760
7400
10578
9379
9501
7564
7363
7094
9491
7565
9244
6922
15357
9542
9542
9436
7432
8688
7571
7450
4510
7260
11891
6711
7533
7568
9180
7391
7566
7437
13667
7451
9560
11800
9410
6848
6820
7566
9675
11617
14178
4928
9435
9366
7335
6805
6483
5819
10134
11480
9740
7285
7314
7257
8168
9559
11916
12465
7371
7385
7741
5187
14932
7376
8717
11264
11234
16449
7509
9369
7748
7379
9421
8629
10193
6811
12392
9340
7942
10846
14859
7504
8208
13639
9365
13313
11309
7691
7489
7358
8949
7282
10297
11922
7253
9291
9548
11679
7424
11351
6998
11648
8976
7508
8885
7720
7540
9482
9476
13953
13826
11661
8894
7693
7531
6195
11005
2007
9358
11354
9389
9726
7340
9510
9385
12784
9366
9370
13598
9421
11282
7613
7915
9319
7314
11950
12593
7483
7327
7363
13605
13411
15469
7439
7479
9168
8901
15009
5225
10685
9352
12554
15610
9460
12665
5785
14768
7361
7213
7609
5282
11790
13865
9501
16003
8572
8875
11455
8978
10534
14894
5863
11981
8936
9433
7126
11248
11640
16263
7354
19421
8256
5288
5762
9568
7158
10485
5502
5625
5597
3794
1885
9410
14182
23005
9381
13676
14255
7315
9856
10218
10446
10000
13364
11727
9980
21348
7343
7354
8785
12022
8923
8904
8895
7799
11515
6185
9410
8889
9571
12059
13992
9344
10325
8916
7158
13885
9263
8656
5080
7412
7361
7363
13835
7363
9218
6810
9078
5454
15042
8753
14490
8683
11763
11355
7315
7189
8848
12668
7528
11173
13256
8143
8186
8054
7359
11531
9363
8839
7350
9293
12764
21606
7908
7365
7432
13936
11583
9417
16452
11613
10120
6158
7408
13378
8851
8926
13353
9237
7426
13648
15332
11631
9371
13136
15373
5187
8999
5582
8897
8940
7387
5472
7413
7342
8594
9101
8896
12768
12981
13837
7972
7111
7510
10412
5389
8150
5244
19074
9528
12744
6331
9068
6450
13876
11550
8859
7374
8888
9014
9414
7352
14102
8084
14089
9705
7258
8910
16188
7348
8911
8914
5155
7350
9578
9188
7505
8924
8889
8883
8967
7392
7452
8006
8463
9399
7317
8916
9300
8186
9348
8843
14015
8961
8905
7426
8677
8906
8956
9356
6882
14093
8881
10590
14952
6976
11880
9801
8875
8315
9318
7295
11752
7318
8883
13359
8268
10311
8846
10788
12707
13968
9121
14025
8661
7809
11722
8927
11561
8969
5357
11787
8579
9820
14022
13468
11192
11641
9272
14135
9054
9194
7329
12452
7365
6181
5712
9402
13901
8947
12764
11530
8758
11793
9458
9492
13574
8532
8888
18262
7739
9493
9350
9073
13720
13129
9468
8058
9511
8928
8783
8946
8974
8952
8541
1868
8839
8213
9179
8909
7934
9495
6418
13666
7836
4787
13623
8850
9251
9313
5185
13961
9449
8659
8947
8873
9469
9479
9479
6043
14107
9452
8977
7459
10144
12491
13961
9719
8895
7384
9480
7923
9353
6384
9515
9284
13969
11171
6398
9122
13366
9450
8882
11966
6351
9489
8176
11952
9399
8976
9088
7512
9415
9186
13653
13942
9401
7394
7464
7359
5280
16806
7390
6440
9455
7508
7535
7339
9532
7328
8989
7739
9549
9342
9363
9406
12679
13212
12582
5404
9471
5106
9258
8539
6072
1333
11537
9598
5099
9406
5661
9347
8898
9413
11144
7311
11923
6647
5110
11540
8989
8917
9007
6905
14356
8897
14657
13945
9011
9716
9229
12946
9549
13532
13797
5439
9294
9466
13588
9436
14095
8887
14731
13613
8902
8885
9063
7704
5215
7512
7320
7206
5132
7410
9495
11690
9392
8519
8204
9422
5200
11719
14416
8775
11339
1805
11678
8136
11705
7059
8773
9468
9436
8796
13597
8888
6913
8888
5641
14039
7371
8942
11534
7775
8865
12199
13624
6358
6203
13188
15098
16322
9378
9268
5517
8320
9214
13911
9361
13909
9365
10912
13621
7319
9370
8928
7367
9302
17346
8908
8698
10119
8634
9304
13634
13650
15573
10598
12348
10765
9409
14205
14935
7413
11142
9505
14912
7421
11825
9383
14082
8871
14918
1907
9644
11230
7533
9389
9341
15968
6398
13606
7475
8837
9710
7334
7574
7304
9463
9764
13904
9050
9413
11459
10033
13771
13356
11737
7323
7373
8897
11137
7208
9147
14863
7441
8619
5057
7363
11583
11807
7570
7464
17111
7688
7108
8923
7441
13707
13620
7381
9322
7337
7410
7411
8900
7316
7338
8951
7049
8885
7294
7403
9560
7324
8909
8868
7146
13623
7424
9761
7142
10612
10474
11566
4523
12332
13976
6000
11074
9072
5575
5065
9642
14004
7335
10822
8291
9216
7333
7955
7464
9355
13968
7334
11548
8921
14921
9915
13273
12531
9471
5072
11262
11546
8928
8949
7623
3586
11736
16686
9483
13950
9463
7448
5596
12292
13754
11776
8932
9517
7409
11429
7238
11762
8927
7666
11242
11805
9352
6798
15898
6463
12366
12537
4789
11152
11685
7293
11299
7410
14939
7331
13644
13934
9386
8941
7463
6128
13458
8264
16538
7430
15085
8816
7355
14539
5810
9318
11378
11162
8844
11829
13510
8949
5269
16947
7781
8860
15193
7859
9429
7618
14219
12513
11749
9333
7233
9430
8319
7268
8344
4971
8895
18881
8896
7506
8887
13491
5796
8833
8963
7891
11544
9258
8981
11754
8895
8228
9373
8484
8956
2371
8980
7893
8832
8905
12555
11470
14931
11080
7344
14035
9469
5302
9266
12067
9462
8976
8876
13560
8931
7904
11942
7349
13434
4992
7421
5350
13743
9698
12242
12797
12753
7871
12248
9025
9512
8938
10519
11900
11637
5938
8900
9499
11529
13928
13758
11702
7344
8940
9435
7591
6968
11378
14932
7436
13890
7322
7264
8861
9497
10738
10741
9286
7510
8426
13661
12679
9399
7377
8336
6194
3703
6402
7033
4917
9483
11679
9452
9599
7411
6270
7890
7312
9395
6380
8517
6232
9511
14917
14918
10096
7305
13683
8938
12310
11394
18022
8018
9212
9349
7398
7412
11408
7415
9563
11185
8822
13507
11958
11673
15534
13354
7397
16335
8997
14139
14137
11596
9474
9655
13848
12514
8905
8767
8897
14887
8961
11720
11722
8624
12767
11746
2091
11825
10293
12472
9471
8605
13889
9412
6050
9422
8973
13469
15326
9394
4906
13921
20979
7351
13329
9234
9457
7447
8944
13341
8907
8820
11702
9272
8829
9410
8785
9698
6425
6424
10479
11621
7438
7805
7495
7190
9176
7787
8879
13863
9330
12167
4894
7429
8060
6991
7434
9187
9386
10212
6876
8649
9370
4741
9382
9424
7540
9299
5815
9442
3612
13679
7356
11815
10801
14071
11998
15226
11265
10497
9407
13631
9442
11523
13614
7277
9230
13581
13993
9228
8669
4217
12218
8884
9396
8833
9239
6197
7128
10009
8837
13695
12746
12647
11651
9842
7324
12742
8910
8917
7029
8919
9396
13056
6402
12006
7137
13933
9423
6353
4914
9226
8032
8933
10776
9327
7412
8783
9420
8980
8478
7183
8945
9287
13767
7974
12209
17662
9427
8985
9541
1820
13389
2877
7544
7293
7353
8875
8924
9495
9143
9521
9301
9262
8916
8527
7386
13623
15796
7366
15357
9110
8888
9489
6828
9397
8808
9498
13765
7853
13704
8849
10086
9167
9353
12116
7446
6916
9664
7419
10029
9484
12726
13418
7830
13615
9390
10900
14226
6477
7399
9447
6198
8941
9325
10339
14053
15333
9629
9141
13945
14010
5791
13302
14821
8845
13878
8844
8990
15968
7366
14933
9443
12723
9349
8524
8892
5240
9624
11203
7877
9380
8964
7918
6001
10156
13926
8997
8872
8864
8848
8869
6184
13861
10446
7415
9472
13430
9367
9396
5395
7285
8984
7414
9528
13406
15477
7349
11691
9038
8842
4694
9488
11513
12374
8826
8905
6265
8918
7413
8960
9330
13648
8220
7906
8758
7395
7529
13641
13633
8069
14250
8896
9065
9515
9230
9504
9140
12090
9423
13650
6473
14249
7337
9426
6575
6383
9530
13743
8734
7358
12574
9439
10239
11832
9583
9425
9426
8953
11749
13611
12453
9196
9760
8925
9242
8886
9329
13756
9475
9370
8198
11004
8340
15629
9674
9551
8447
11492
14975
8949
9383
8015
8846
10525
9226
9475
9464
7325
9463
10798
11607
8980
9420
9235
11449
11737
9348
14499
8848
11815
7388
8334
8916
9516
5205
8907
9445
9566
8895
11581
13059
9026
16305
7379
7431
9431
9217
14925
11662
6481
13660
8855
8235
7330
7311
8871
5388
12749
11991
8903
8900
13744
11548
8906
8882
9461
12766
8846
16895
7873
8126
13637
13637
7158
9318
9343
9369
7474
7186
7423
13308
9252
11078
7346
7346
9258
8872
7286
8992
7353
6585
14000
8391
7928
9583
9545
13757
9557
8928
7991
7371
9312
9347
11568
12521
8888
14034
7926
9494
9400
6425
7435
9474
9558
7346
7385
9040
9339
7427
11870
7308
10307
13608
11347
9200
8923
12985
5632
11505
11966
14946
8209
14932
7312
9445
9418
7362
11508
8166
8104
9505
11712
9091
13855
7413
11581
9274
3617
9097
13031
12915
5412
13128
12267
14215
8931
9150
8692
8558
9552
15465
8884
3278
7463
1831
9190
12348
10032
8333
13537
9368
11256
7328
9476
9380
7437
9567
9520
7421
10422
11200
4646
11471
9949
9506
9417
7416
13960
9430
9419
9127
13418
8402
14914
13920
13861
11655
8830
9438
11537
10463
9179
6949
7275
12010
14168
9594
7458
9482
12572
8531
9042
7406
9431
8172
5890
8866
10515
10763
9112
13569
8851
7597
8192
5297
13476
13771
15345
9241
7823
6837
16659
7386
12858
8170
9270
9536
7347
11184
7450
8746
11942
8860
9469
8732
9436
10249
9962
9476
13206
9204
9520
5161
9391
12714
6995
8146
12062
7339
9381
9222
6605
17465
9409
9615
7510
9131
4838
7387
8891
11719
7846
8919
11486
9989
9707
6412
10714
5376
9083
9943
9451
5603
5457
8560
9312
9422
11500
11286
8907
9364
7321
8230
7476
9492
8964
7383
9987
9082
8861
5404
7786
9100
11674
15488
7337
9475
6399
10373
7245
9499
8904
2122
8242
11394
11112
9424
7383
7362
4788
8914
9472
9289
11928
11488
6389
11652
8071
13660
11404
4857
8205
9546
9392
9313
9277
10247
9600
9152
7350
9367
12475
5646
9432
8718
9420
2484
8944
11757
9098
10512
9467
13841
11508
13998
8935
11763
6840
9584
9281
7168
9309
6034
8007
9230
13408
3763
9314
7543
4897
7172
9523
12125
9485
10365
7335
9182
7563
13994
11939
9281
6986
11699
1580
7345
8382
7751
12658
5761
5759
8134
8885
13896
4224
9457
9416
9999
6187
1824
7981
8441
8209
5504
6817
8337
8523
9288
11422
9059
9241
8946
13786
5037
5516
10357
8340
7271
2782
7929
9491
7111
8951
13087
7479
8795
14093
12430
13020
9012
7995
9536
8358
11875
8381
7359
11314
16746
7420
9298
7546
13942
7395
8926
8900
8096
7914
7556
8667
8921
8944
8984
11233
8935
7423
9424
11305
7296
9369
14007
8141
9254
8250
14069
7360
9515
9309
20020
8988
8898
9401
9362
15496
13538
11056
10676
14000
9786
9262
7502
12037
9343
7364
8918
9125
7779
7940
11704
5306
8804
9507
12997
7346
8933
8964
8089
7429
7382
7343
12188
9648
9428
10062
8899
5327
13257
9861
8870
8145
8939
9368
9519
8938
9445
9401
9596
9435
13992
10252
8585
7390
11283
14892
11918
11349
9270
10088
8863
10044
8449
11547
7531
8204
11951
9436
7419
13719
7334
10967
22992
8728
7341
9984
7579
7965
19658
7512
9669
7469
11200
8942
16621
11564
11566
7435
12615
9308
9456
8522
11955
10160
7554
8745
8838
9388
7433
9472
9187
7308
8882
7426
9467
15501
9392
8897
11931
17242
7831
9425
6237
8927
9431
9222
8286
5809
12781
6125
9518
8889
8737
8811
9348
11768
12588
7187
9486
8116
11322
14009
3694
7390
7998
5256
8840
9298
8086
8433
6946
19030
7508
8711
7785
10516
8635
9289
9331
5023
8908
11020
8914
7342
6379
7457
5234
7425
7504
8868
8856
13004
8365
9475
8201
9127
9162
10614
11069
12531
9245
11389
5693
8700
8968
8900
9315
11704
3089
5160
4318
13898
9506
14525
9494
7424
9362
6862
6740
7326
11421
13621
12131
8900
11662
8279
6920
7456
8302
7391
10027
9667
9475
14952
7372
5185
8143
6985
6132
9557
9382
12563
11559
6381
7325
6406
10440
7307
6174
13657
7914
8909
10040
8952
3285
6914
7442
7465
12905
8920
7447
7865
14884
10432
7294
9575
7874
10270
9383
8971
7495
7379
3724
6644
7999
9356
11500
11476
10435
6852
7508
7331
10182
15137
6855
7511
7370
9542
6864
7554
6879
6700
5403
6864
7223
6824
6846
6848
7322
6736
6862
6782
6860
6816
6853
13784
7524
7569
6822
6860
6836
5346
7558
7569
10007
7332
9367
9252
8073
3987
9354
7378
9560
9273
12473
11523
9634
8817
15494
13575
7190
8917
15414
9338
6540
4754
16514
7277
8938
9290
7378
6483
8761
11946
11734
8790
7780
8975
8842
13522
9225
10638
11168
8759
9465
11706
9553
9487
1987
4774
6207
11997
7376
15479
6483
11679
6028
7331
1960
14320
9272
4897
13664
8845
6426
9312
11525
16257
5601
10260
9104
9459
15706
7781
7508
9545
11118
11440
9196
7400
11507
8881
7365
12361
11895
7360
13590
8953
7450
9445
5441
8850
9054
9577
9322
8052
5206
7364
8755
8810
5239
14059
9340
9564
9418
4858
8787
7479
12128
7345
11408
7333
9463
9909
5221
10266
13277
11542
9257
9012
9571
10507
9402
8904
8885
9393
8155
11224
8379
13730
8900
13957
13972
16878
8940
12311
13702
16866
7396
11719
10477
7494
6820
7377
8822
9394
8825
9416
10820
5373
8958
8473
9386
9475
9069
12341
9411
9428
5668
9118
11549
9493
14014
9310
7284
9497
8188
7415
13728
8963
11606
10779
7422
11532
7395
15116
7338
14023
11740
8675
14025
8932
8864
6223
7326
9313
3518
11537
9748
8876
9349
9019
9707
8669
9384
13720
7343
8825
13668
10683
16939
9136
15501
13740
11607
9201
11784
13490
11250
9334
9761
12752
8920
5583
7349
11542
9450
9460
9304
9425
7386
9516
9253
7458
9186
9375
5817
1941
16199
7629
9346
7982
10361
10873
10209
9674
2901
9016
13842
8927
13808
11705
8866
13865
8977
13634
9508
8911
9501
7272
9515
9355
7340
13843
9437
6400
6668
13601
8452
13869
9171
7362
13589
8897
15517
13600
7327
7374
8123
7809
8892
7368
13256
12775
10646
9105
11450
10255
8884
8939
13661
14102
9829
11604
13881
9622
13907
13647
13799
9418
9499
9167
12457
9336
7939
12734
11325
9510
14016
9382
14070
7708
8972
9313
8824
8926
9385
8910
9199
9047
8492
13077
6411
8950
8943
8956
7577
9194
13803
15243
16138
9363
6393
7845
8941
9293
7354
4663
9472
4779
9455
10343
9204
9241
9369
9898
13931
11946
7284
14965
8061
7357
8835
9449
6807
8829
7826
8890
4354
5640
9329
8863
11087
9481
9257
11205
7053
12237
5226
9489
5280
11649
9457
9427
12091
10142
12301
15819
10262
11520
9608
13683
14100
10392
9306
9544
8894
14805
5018
6920
14376
9432
13743
11679
9592
9408
7352
7457
9493
2224
9481
13783
12872
9484
11711
7369
9939
9165
7431
7663
12717
14646
10459
14062
8958
8199
13750
7418
7647
7492
16994
8061
11732
10068
8856
11619
15370
7443
13303
9310
6899
11787
9499
7443
9158
15315
9347
11563
11159
10529
10601
6789
7372
7357
11630
7336
13101
13649
11889
7400
7044
6124
7318
8142
8801
8185
9297
7046
8934
12369
9400
7486
7499
10923
8793
14458
7288
15491
4748
9507
7874
13165
13754
7563
9163
5027
11708
9473
10023
7377
15824
9412
7351
14968
9047
14023
9365
7414
11564
11688
8361
11767
6857
12751
11505
8979
12083
9376
14069
9855
6868
11948
6873
8940
8856
9438
6371
7449
6940
9401
6919
11427
13522
10794
11369
11114
8538
11575
14874
9370
9495
9259
7606
9483
7387
8895
6959
1579
9378
9397
6880
10371
16138
8795
8564
9224
10418
8030
13975
9481
10086
14611
7401
9410
15385
6348
7331
9645
15928
9370
8973
7429
8376
8066
7264
8836
9302
8873
9676
7401
7216
8956
6861
9284
5287
10962
9438
7355
11693
5099
4713
9033
9228
10209
9389
9110
9319
11609
7358
9016
8989
9456
9456
5776
9474
13623
8933
9247
10301
7323
5512
14805
9701
11772
8999
13670
9539
12764
9188
12196
13645
6847
8911
11787
9185
7436
9689
10182
13935
8902
9499
13822
14099
7491
8266
8839
13782
7334
8110
6885
7791
8603
13604
8975
13625
8892
9151
9465
11918
8980
8785
8130
8928
9583
11283
9479
9432
13653
13496
4181
10074
13956
7328
8899
7379
11486
7395
9395
7737
12339
8872
8889
13400
9467
12320
7495
8486
11715
9465
6836
8865
9533
18683
9818
13488
13579
1569
5863
13644
12957
13459
9402
11468
12548
5727
13274
10061
11682
7492
10273
13815
9046
13212
11402
11139
14185
9284
8966
9363
5159
5584
9491
8962
9380
8917
11199
12577
9257
8216
8857
6619
12457
12062
8965
6381
8917
1872
9425
9292
7422
7439
9247
13934
9593
9580
16737
7323
14134
7511
11933
4701
5168
10099
11719
10083
8965
5254
3408
6157
9487
7796
12404
8982
6941
9411
4956
9555
8078
8846
8936
7030
13725
13798
9268
8899
5835
8041
4782
7980
11645
9444
11709
7509
6763
11536
9575
9395
9475
12139
9333
7604
11697
7374
14708
7428
7443
5498
13683
6836
11973
7360
5469
7335
8963
10588
8944
9477
9352
10402
8288
11471
7907
6764
13794
14903
7778
7422
6155
9265
11690
11785
6196
9414
15360
9522
9593
11810
7962
8291
12697
7507
8262
12928
11537
11572
16204
6823
8887
7278
9658
12523
11707
10681
14087
14542
8357
7204
9468
6938
5283
8994
6408
9390
9175
9383
8215
14318
11968
5400
9411
13609
9963
9294
7470
17072
7413
11337
9808
9466
13980
13769
13651
11677
9424
8967
10263
11686
5311
9423
8888
7800
8918
5234
8818
8905
9106
17364
9453
8717
13630
8876
12373
13648
12227
9232
9350
3754
15527
9315
9357
12035
8834
9272
7460
8830
7818
9474
8894
9463
9431
13817
8944
8826
8875
9413
11269
13810
5517
12472
8800
5717
10068
9373
13668
1824
9443
6219
7394
13042
11107
7369
12709
7507
9401
12253
7139
5499
9039
9114
9477
8822
9188
6173
7483
8929
12747
7792
9166
6489
7714
9353
8871
8850
5499
9515
9657
9489
9382
7305
8599
15916
7017
9525
8481
7418
7772
11785
11451
9094
13958
14612
8309
8344
8882
7292
10090
7553
7290
12722
7383
8167
14852
10390
8170
10003
8305
9393
9480
7350
7873
11634
7448
10212
7584
2114
9441
8852
7443
17333
8415
9255
9554
9468
9147
12084
9382
7592
6198
9102
8738
13889
9056
16583
8907
8298
7811
11508
9861
17296
7844
14093
13206
20578
10584
9365
6840
7681
13410
9319
8989
12894
13499
6810
7278
11585
9470
9318
6861
4685
6821
5416
7579
6854
7954
11719
7293
21741
6866
7820
8859
6859
7639
7313
7658
7398
7392
9534
9488
7511
6817
7554
7304
6255
7447
7384
7617
9196
7488
7445
9258
7452
6767
9540
6946
6825
21737
7508
6832
9407
11830
15799
8697
7803
7358
7555
9616
11001
9116
9301
10315
16412
11305
8187
7454
7314
9468
7322
12758
8991
16789
7343
9272
9261
9463
8928
9397
11736
11721
8902
9545
8611
9425
5410
5815
2052
9419
11390
9472
12989
9791
9388
8967
9284
9013
10435
8082
9459
12895
12690
9482
16234
7340
7618
8970
11545
13346
4416
8681
11393
8909
9313
11867
13975
9453
9458
11565
11170
9307
9377
13473
6349
8982
8907
9435
9600
9267
9407
9231
8960
5138
9471
13177
9467
8927
9482
8914
7421
8946
9649
12783
9512
8909
6397
8280
8185
12284
9398
7997
9439
13154
13312
13727
11937
9423
9733
15526
12706
9482
11797
7362
7390
9944
8902
7379
7948
13752
11373
13893
9343
9090
10698
9171
8034
7871
9083
14610
5017
6778
7381
8957
9564
7324
9445
8864
7400
8325
9128
13567
9496
8849
13358
22110
7128
9399
12666
13231
7492
13488
5791
13117
10289
11332
7315
4418
9924
8103
8540
15694
8327
12151
9364
9502
9421
9351
12028
17628
8833
9239
9378
14129
14132
9619
9472
9272
3836
9932
8809
5101
5292
12750
9477
6157
14040
9324
11922
10883
9465
9395
7332
8317
7437
9369
5662
9479
8438
9468
10739
9305
9504
10461
5407
9495
9356
9488
8300
15460
9381
11307
6108
12733
8924
9484
7805
8920
22511
9371
11619
7405
10186
11797
9470
13872
10054
12269
7378
9124
9401
11510
9286
9361
9409
9377
9562
9002
14939
8986
11956
8998
8965
9510
11467
12794
10217
10050
8799
9112
9389
8916
8869
8885
8541
8963
15072
9361
6070
6115
11573
13357
13105
10181
7317
11730
8007
14906
12466
14730
9541
9540
11051
8900
9313
9485
11651
9377
8967
13876
9453
13309
9502
9502
14130
9078
8927
7400
8888
8871
9491
11705
9627
9419
2481
8959
9462
10149
9269
14077
11200
7159
11555
9120
13852
5911
11626
7722
7309
9685
11538
9680
8926
4325
13635
11140
8998
7508
9439
9478
9470
10319
8920
4810
4789
12238
9363
7559
7279
9374
5909
5106
9420
8874
8890
9449
11246
8972
7367
9023
14756
7336
7508
10158
8926
11712
9237
12757
13798
10436
11654
11714
8024
8424
9996
13860
11635
9478
9868
9479
7916
9256
11731
13768
6579
8722
9460
14028
11315
9040
4035
7444
9464
14975
5291
8896
11404
7361
11644
14131
9188
7374
11511
11550
12089
11059
7469
12982
16008
9498
7434
7424
13242
8338
8891
10925
8375
6419
14856
11221
9835
8156
11721
9377
7406
5201
8890
9710
5508
6375
8841
15597
12730
8872
9352
10098
4717
9295
9296
8143
3608
10157
6451
7329
7391
8792
8894
11498
4973
5968
8834
9444
11389
9359
7393
9890
7386
9438
8934
8949
10092
13947
8465
13458
9634
7468
9369
9466
9337
9460
6474
13891
9461
13645
15628
8673
5035
9349
7385
9351
8071
22421
8780
13768
9471
6919
12207
6712
11382
11973
11128
8910
8904
9559
9322
9428
6915
11922
8939
7453
9467
8889
9640
9548
10208
5913
9473
14914
13203
8746
8878
12030
11782
13609
14991
10008
10852
11969
8921
8331
13529
11546
14109
7366
11716
11659
9363
7367
9462
9444
8936
8907
9378
4862
7830
6842
12653
11631
14078
3617
5289
9336
10407
10306
12056
11071
7552
6886
14669
13663
8906
13363
7432
7393
14339
9259
10167
6501
8896
9310
12285
13619
14910
9378
12660
6322
9340
7570
7378
11568
7353
14013
10981
6823
6729
7337
7460
5818
13730
12441
6776
11858
8910
8474
11124
9301
11523
9590
8856
8300
12374
8900
11673
13467
11673
13805
8475
13667
9362
9477
6175
5205
8706
11330
10794
7274
9399
11488
8980
5801
5815
11232
14036
9511
9439
6151
9092
10180
12700
15357
12008
14880
14266
15338
7498
8886
10697
8290
9013
10879
9311
8872
11633
4606
4933
8891
9489
5983
6882
9414
7341
8906
9576
10579
12486
9396
9376
7797
12278
8869
9402
13970
8966
13345
7301
7347
7369
12354
9358
3992
9273
13617
7509
7429
8909
13594
8866
12440
14429
7806
7335
11185
8714
10230
7294
11799
13372
17484
8910
13392
12061
9383
9412
8745
6779
8828
11426
8867
9502
7350
8185
7802
16198
7317
8917
7334
8891
11576
8520
7362
9318
14508
12662
6474
15252
9298
6935
9719
8864
8956
8518
8928
8965
13950
12580
7874
9438
20926
11722
13776
15624
5181
8764
7121
13808
11734
8964
9520
9490
8906
7529
7219
11356
8273
5816
11108
7630
8883
6586
7530
10097
9225
15494
11226
7949
12293
9542
9549
9803
13547
8867
17174
5285
11632
13672
8015
7739
15482
7419
10945
9465
8916
9495
9302
11882
7396
11889
12882
7530
14154
16049
8702
7376
7394
14985
14875
8326
13500
9528
14680
7353
7380
9522
14935
7395
6717
9760
7380
8604
12639
8404
13873
9278
8874
7429
11742
7924
13594
5461
12958
9806
12970
9465
8936
7356
8879
7379
7412
7847
8907
8781
7036
5434
10272
9299
11562
9442
9839
6117
14099
11598
10758
8815
7813
8198
8188
7146
9378
9261
13439
7359
14326
9399
13255
7339
9413
9398
9506
7750
8436
13564
15646
10716
9497
9493
8956
9488
9469
9482
11579
9459
1414
16898
16277
11664
9399
7281
7923
14930
7395
4767
8626
8040
11586
9377
11625
9117
8006
5819
8850
15626
9413
12777
11446
10216
9368
11513
6962
11729
13885
13608
10016
8334
11079
7463
13867
7420
6012
8901
8217
8164
7337
8261
7452
6880
9476
7555
9422
12382
9488
7655
5467
10194
13435
9400
8933
8920
4735
8778
7392
8028
5273
7935
7844
10769
8975
11839
6383
9434
9499
6747
10687
9402
12807
10912
10067
5140
9243
5876
8895
9430
9452
5497
7938
9435
10288
9314
10850
11053
3452
14977
11949
10631
6224
14960
8204
9200
8294
9239
7487
9405
5336
9357
7331
7462
7206
6864
9369
7876
9625
14951
11570
9918
9363
14224
15450
8065
7432
7790
9150
12420
11324
7336
7323
12490
2028
9430
9431
7439
7421
14007
13842
13681
8877
5871
5193
11406
7365
12263
10832
11536
11551
13901
9536
10467
15723
9746
8935
11543
10434
8916
6885
7346
9503
9446
8953
11713
9532
9242
14047
6815
17582
6858
9352
8979
3970
7269
6801
6813
9381
7456
11748
11437
10738
6865
10221
12928
6805
6019
7466
6676
9532
12473
10037
9272
13394
6811
4809
14900
13480
7406
7215
5901
15074
9481
12761
6864
6842
8951
7445
6020
8947
12682
4918
7166
7492
7370
8916
13591
11749
11701
13396
12796
9458
9441
11182
12106
8884
19590
6894
9395
11262
9490
11454
7508
3352
9174
11200
6401
6369
9068
7341
9490
10754
11791
11359
9287
8975
8817
8967
7752
23457
8573
14853
9512
15373
9474
11655
8967
5826
9331
8903
8916
8877
9371
18912
8196
8971
9723
9479
14042
7408
4878
8173
7950
4459
13647
9356
8210
9532
7390
13793
9437
12812
5250
9466
9556
6639
9375
8919
10055
8083
5105
7954
11388
14945
13172
9652
8879
4803
10612
5567
8690
8284
8734
8276
5460
8237
16779
10160
4508
8255
14067
7975
9435
8907
4988
7792
9079
11747
6508
8093
8828
13978
16130
11795
8649
9476
11221
7381
7901
14934
11347
11720
10279
11792
8911
9294
6646
1849
4796
13476
8906
9511
10646
6702
8179
9437
13674
5844
14820
9091
6414
9359
11542
8737
8763
9368
9450
9424
15846
9299
9337
8346
9586
7412
10829
7459
10219
9099
8869
11238
7860
15505
13475
11969
10051
13424
6493
8103
11215
5123
14196
6784
13452
13362
7496
13846
9330
7339
12700
7333
11079
8430
8901
12680
14140
8924
10762
9611
9352
9303
13940
6522
7387
10197
13875
8573
9302
6841
6857
8167
7273
9524
8567
14285
13651
6854
8320
9542
7293
13625
8897
11442
13666
9119
10252
13654
13256
3879
11693
7379
7450
19952
11609
13594
9474
7398
7364
14980
7685
7351
8484
9335
8933
9466
11536
9438
7337
9397
13279
12634
7429
5192
5199
9431
7355
13236
7365
6328
7479
9369
9384
9424
12744
8972
9458
9396
9458
9185
9476
8873
14213
8924
7024
9435
14669
9066
12296
7420
7330
14912
8874
8303
9191
9288
4940
9017
7396
15777
12340
7334
11115
10108
13404
9363
8352
7995
7438
9463
7389
10875
13760
9372
11955
7542
8540
17197
9472
13753
13836
8837
7805
13623
5385
9547
9145
5187
7356
8876
7332
12682
9709
9484
6445
8194
7395
8923
9396
11731
6382
4748
8932
9505
9493
9270
8877
8914
8502
9753
7086
12642
16173
7352
11574
9183
7420
7355
15483
9776
7441
11626
8977
7342
8786
9539
9582
8074
5826
14905
7426
9045
7437
7310
7378
11882
11357
13992
9708
12730
8967
9246
9276
11262
9535
1838
9457
7307
8830
14069
7401
9074
11413
9000
13890
14933
7915
11559
11238
8894
7837
8918
9267
7335
9532
13246
10277
8996
8941
13129
9321
13693
8889
7314
8867
7343
8900
8945
8891
10524
11889
6130
9575
10167
8929
9370
9054
6947
8620
13460
9522
12022
11923
9366
9425
8955
6642
9431
7384
8598
7376
10886
8941
14960
7422
7561
14929
9385
7568
6860
6699
9248
6842
6455
6862
7553
7511
14983
9375
14777
5208
7035
6853
14121
6831
7546
6857
6861
9205
6773
6802
4502
7428
8862
8997
5076
7638
9514
7406
14000
9480
21887
7383
9350
13487
7564
15524
11448
13341
13922
6863
6870
7566
6838
6851
7543
13855
8921
6967
9436
9384
8919
8200
8916
5557
12779
8941
9390
8875
7878
9273
15334
7373
12166
8133
3643
11611
8314
14971
9467
7499
9448
5825
11466
6821
9482
13451
8376
10974
1879
5467
7910
13447
9236
9309
6147
13735
9380
11117
7554
8295
7413
9361
9434
13649
9452
8939
13633
16005
9544
10123
9764
9405
7374
13748
7889
8878
7809
10505
6634
8899
8917
9417
11626
9274
11774
8208
8912
13680
5195
13673
7363
11856
4431
12875
13197
12134
13958
10576
9425
9342
7266
10957
7428
8944
7344
11807
9496
7505
8049
7334
9924
9419
7604
12748
8979
7312
9615
7322
9495
11937
9523
9384
7345
9522
8112
9201
14257
11533
8934
15351
7346
14908
9369
11606
9523
7378
6974
7395
7506
15658
8239
11655
7321
7344
7355
7346
12875
12003
7375
7505
7382
13622
8505
14031
8463
8332
8933
7356
5884
11746
9592
7220
9495
7445
7379
9712
9389
8365
7461
8658
7417
7506
2563
8879
7780
7516
8919
8962
8997
8834
9569
7384
6981
7453
7411
11507
9348
14975
9572
7309
7362
9390
7562
14436
7557
7566
6869
7569
14987
6773
6861
13637
8637
6847
7529
7565
6878
7567
7555
9365
7505
7560
6247
8944
12275
14346
7421
7161
7919
8067
7425
9635
13960
13149
6836
13231
1867
7156
7213
14499
9266
14650
7132
7512
8944
7331
7344
9676
7568
6855
4432
7560
7570
6845
9544
9158
6803
14056
11407
6831
9387
9480
13743
9467
9297
6761
7428
7375
7409
7500
7556
6827
7569
6809
7389
6868
6904
9315
8059
11362
9401
7367
9586
6552
13253
6195
7427
6979
14402
7555
6833
6854
7568
7561
7566
8106
8197
13557
9369
15363
8914
7334
9378
7319
9329
8888
10271
13703
7361
6397
6833
15697
6859
6860
7564
6845
6838
12928
7332
8440
13796
7412
2467
8801
7348
8908
6842
6842
4684
4684
6840
6841
12415
9508
6806
6869
7569
10381
9463
7416
9346
9480
6984
7311
7568
7561
7561
7569
7567
7567
12539
5028
9360
5096
6835
8935
9474
8770
8384
9501
7363
7376
9354
10355
9531
7386
8041
9780
7348
7506
9604
8525
14517
9365
7240
7566
7568
7381
8294
8199
7377
16801
7386
7376
9545
7625
14876
7537
7408
9302
9512
11618
8987
7559
7364
7550
7417
7449
7482
4868
7489
9475
7368
7423
7344
7457
16233
9383
11747
9662
13512
7799
7436
7506
13692
9364
9474
9346
7313
7422
9568
9451
7372
15369
7930
6803
13671
9443
14905
7305
7581
7382
13641
9341
7325
8963
7386
7503
7371
9448
7317
11748
6843
14202
7883
7408
7498
7288
7281
9325
7437
7512
4550
6702
6820
6816
6867
7568
6859
3457
6825
9655
13606
6478
7283
7417
14938
7566
9833
9474
9303
7357
14747
7376
12294
7350
8967
7832
9585
7566
3051
7505
7268
7545
11660
7360
8040
7687
6975
11372
5385
7505
8689
9364
9539
7393
8871
9462
10097
7313
7441
6840
5381
9343
9776
9366
9638
11530
9545
9363
7152
9495
9658
9430
3599
7259
7344
6841
9767
9410
7380
7450
9530
9359
8781
9667
7381
9442
6829
6852
7569
7449
5241
7569
7328
7567
7418
9524
9471
6871
7563
5712
13627
9409
9414
9468
7351
8883
8226
9882
10286
9720
9829
6988
9350
7345
7332
9600
9633
7347
6888
7339
7569
9351
13648
7419
6772
9538
9351
9215
9233
12952
8700
7509
9600
11508
13648
9538
9340
7344
12645
9423
14980
6963
13602
6866
7363
8021
13677
7420
7422
7331
9227
6861
11568
6896
9613
9253
7366
11602
6861
13084
6230
9655
9144
7307
8909
9332
9481
8207
7365
9350
15608
11565
8067
9323
15397
8049
7498
9427
9365
6845
9671
8782
9719
7377
6463
6685
8949
7560
7346
7502
11725
16196
7453
7375
9441
9303
6990
8836
13625
10287
9338
7419
9395
7322
9401
6799
4685
6841
7353
14942
13655
8609
9299
9362
9520
9659
7346
7347
9387
7285
7444
6345
7359
9385
9410
11427
9659
6856
9783
7346
7386
9337
8301
14957
6848
17577
7408
7748
7127
6815
10759
7452
8295
7709
7374
7335
7281
7329
7340
9665
13620
2985
7407
9630
7378
7414
7321
7795
12729
11638
11936
10889
9369
7298
4685
8767
8409
8851
8049
7727
7367
9314
9383
9381
8732
8374
8019
7664
9427
7329
6848
9530
9381
13573
9178
7357
9616
7496
9832
9473
15334
6292
7377
7917
7569
6872
7440
6716
6852
9377
10068
9351
10075
7321
9657
7361
9106
9422
7565
7310
9373
11569
7381
9628
8924
7386
15350
6636
16722
7464
9258
9545
10766
9668
9310
7348
6928
11597
9642
9385
9336
7311
9329
7609
7418
11500
7568
7450
8014
7654
7293
7350
8641
7344
7347
9395
9772
6886
7535
14356
5668
7583
7729
10140
6811
10123
9765
9406
6912
7414
7279
9432
7346
6888
7458
8176
7456
8013
7293
8363
9647
8346
7295
9571
9832
9473
6994
6885
9525
7425
9833
9474
7671
7312
7462
9326
9622
9362
9713
9332
6842
7505
7312
9537
8065
7347
9615
7911
7347
13669
7382
6454
7391
7344
9331
9374
7507
7421
7296
9755
10122
9763
9404
6846
8175
7456
9712
9388
7335
9647
9458
7346
7408
10388
7453
7422
7343
7380
8097
7738
7379
9418
6895
7248
6447
12729
9173
7352
9508
13823
7968
14056
11571
7506
9382
10302
9593
11558
9433
7363
9438
9353
10531
7040
7322
9348
9362
7352
8120
9511
7346
7338
9593
7264
9642
12868
7355
9439
9646
6842
7344
11645
7351
13222
7385
7431
8910
10468
9430
6831
6472
8866
12719
7763
7407
7386
7380
7311
8422
11893
7330
3119
1999
1638
7331
7299
12431
12095
9320
11507
9379
10006
8318
7509
9388
10687
10328
9969
9609
7356
9454
7476
8946
14890
14892
6556
7336
7295
7376
10118
9389
9332
9387
7409
9356
9671
7499
7346
7743
7325
7305
9653
7392
9377
9142
9366
10385
9339
6887
7345
6466
7309
9833
9474
9305
7319
6702
14911
9436
9628
9475
9119
8764
9747
9387
9327
8522
8164
7409
7333
15342
7361
9519
9372
7348
7505
9342
7344
7562
8680
10178
6708
7349
7340
7346
12700
7366
7593
7275
7419
9382
7376
8414
8055
7344
9356
9542
7383
7313
8431
8074
7311
8054
7694
7362
7308
7331
7564
9343
9421
7376
7407
9346
8413
8057
7705
9343
7302
7423
11969
6760
8334
7692
7365
6530
9429
9289
9538
9601
14405
9551
7505
7379
9898
9541
5934
6836
10633
9920
9586
9600
11728
7393
5435
7508
9419
6821
10224
9870
9538
7353
9172
14742
9432
7316
7361
7497
9467
9684
4365
9337
7508
7349
9656
11888
7455
9596
10013
9655
9295
8934
7356
7423
7320
7425
6455
7420
9561
7319
7328
7474
11771
9581
1758
9291
7310
9372
9413
7271
11545
6403
7509
8905
7296
7313
7372
7562
7356
6823
9429
9333
8065
7348
7365
9457
9346
9598
7526
7362
6779
6822
7343
7423
7457
9304
9535
9698
12190
9337
7422
6318
8033
6722
8935
10456
9485
10952
7347
4919
9583
9349
11689
14210
9574
9264
9314
7799
16171
7334
7493
7477
5048
8601
11617
4467
3655
12583
13381
9482
8865
10787
13489
12689
11721
8061
15828
8026
9001
7385
9200
8939
12402
9404
8616
17250
6895
8894
10145
6043
6772
11657
7419
8293
7338
8880
7367
7089
7785
8926
12779
18808
8958
7422
7349
12727
12727
9448
8204
9009
13395
8889
8391
6373
12856
9552
8007
12391
9464
4767
5201
8864
7433
12408
11866
9443
7358
9844
7700
8841
8787
8746
11227
8050
8984
8511
9167
7168
8523
7295
8113
7307
9592
7959
8665
7328
7449
7447
5581
7505
13947
9862
7447
9111
7357
9358
7463
6722
6879
9289
11808
12956
13790
8901
13979
5931
13693
8904
13114
9520
14930
7331
9363
8273
14581
6835
13592
6899
9471
8949
7347
6447
8374
5167
9511
5302
5882
8855
10157
7323
7348
9634
20709
7762
7812
9037
9334
8643
13965
9614
7433
13724
10264
11238
7457
7413
12701
8954
7441
9527
5257
6882
9298
9038
5114
8724
9333
11208
14346
7499
7363
9560
5437
16487
8919
13032
13619
7369
8956
13699
9249
14915
9383
9316
9363
9348
13544
10289
9563
12477
9727
14936
7478
7306
9571
1577
9340
7981
8904
7522
1941
9369
7942
8142
14168
8382
8938
13645
7845
11561
8788
9472
10198
14849
4910
7268
9565
2703
14785
13862
7419
7322
6968
7273
5591
8454
8876
7345
5715
7900
3499
9272
5017
9414
7107
7832
10438
7335
7332
9467
9436
7510
10033
7320
8994
14874
7398
13552
11688
10796
5790
9154
7488
7261
9253
8945
13872
11777
7312
7362
9238
7422
7327
9443
9455
7367
15723
6896
5296
7157
11527
7334
8160
9502
7414
7328
9199
6818
13733
7390
8824
10118
9365
8894
8328
8737
9640
9027
7271
9510
9993
12885
15337
10291
14332
6868
5431
9349
7296
9097
9011
9602
14169
9396
14474
8934
9398
9532
3315
10927
7353
7309
13861
13052
7487
6420
6960
11323
14269
9447
7468
5439
6947
7334
7390
9396
7087
11647
7767
7770
7383
6995
5756
8125
7753
9662
15221
2713
7938
7337
13447
7369
15367
9368
7307
7285
15406
8863
9456
8255
11263
14829
13700
7878
9590
14382
7289
8846
13601
9523
9364
9371
9865
8895
7563
11534
5209
13916
8203
8100
9934
7375
14795
10896
5105
8954
7331
7343
9512
7253
7994
7405
5722
7896
8819
11628
8945
10093
7382
8205
13520
8790
8831
10703
11334
9262
7211
9578
7293
7383
9112
11287
15068
9556
6835
9373
7328
7431
8784
13625
8814
10779
14158
11197
10823
7432
9483
8959
13657
13641
18928
7358
10205
7914
14622
9373
9556
6398
7393
10765
14677
6859
7341
9250
16139
8839
13676
10356
4160
9429
11075
7782
11470
7391
7445
8833
8833
7192
11546
7421
8828
8844
13425
9364
6815
7316
12617
14839
7337
13589
8904
9540
6388
9566
7302
7452
9420
11619
11662
9460
6963
13923
6818
13330
9099
6402
11263
5261
11679
5985
7369
11324
11575
7322
9374
8086
7507
7624
13791
9475
7316
13749
7738
14062
9641
10338
6831
5157
19203
7506
12151
10099
6390
9147
7287
10074
6211
7446
10237
13774
11559
8263
7613
14104
6838
9534
13611
9584
22066
8549
7888
7370
7388
6108
10131
11078
8910
9539
9377
9537
14337
9463
11461
9477
9501
7298
9537
9065
5433
6858
14811
11534
13884
10545
11632
7556
9267
9560
7676
11265
7794
9442
10969
11406
13161
9494
14988
7359
15352
7673
8823
7381
6841
6827
7537
9515
6589
7392
9277
15334
10481
7365
7757
11221
12757
9428
9058
12574
14866
9621
8273
6020
15342
14586
13337
7320
7387
9460
7378
4877
10648
7777
10473
11369
5354
7496
7322
13863
7359
7538
11916
11319
14332
9360
7401
11633
9486
8175
7543
12393
7368
8665
10779
15529
5381
9382
7420
13621
7406
6720
13427
9406
9430
15461
8964
9629
5700
10134
12168
9606
10314
17141
8574
8134
8000
8158
8154
7677
9064
7723
7165
9404
6427
9086
7805
7720
7496
6840
9275
9569
10195
9418
10113
7220
9136
6829
10135
8017
9905
11241
11576
9336
9138
14910
7408
6609
7319
9482
9206
11282
9466
7321
9524
8053
15522
11617
9040
7218
14877
8170
7965
8082
13984
7254
7341
7250
10966
7423
9322
9517
9301
15948
9123
7372
7401
11082
9596
14192
13492
11513
7425
12019
15512
12819
9713
7293
9620
8112
12246
13934
10324
11637
9405
9310
4497
10327
7354
7364
7308
13419
11375
2478
10994
9118
9462
12397
7406
9429
11525
7345
9166
5239
15345
9224
5048
11693
4314
13803
7334
8882
9545
8914
11603
7867
9597
8928
9154
9480
11239
10527
13134
13672
14085
9380
7234
9586
11446
6806
7573
12479
14945
14224
8316
7483
7388
14916
7385
13630
15523
6798
9082
9497
7378
8108
7397
5325
13898
14048
7278
7308
7262
5025
7440
7373
7395
9615
13528
5391
14806
6205
9551
11712
6663
14089
7435
8110
7739
9072
9041
7707
7423
9329
13695
6430
13940
6486
8867
7392
7924
4371
9357
10579
8436
12233
7387
13607
13467
7433
14194
9989
12760
7426
14894
8916
2834
7282
9620
9472
9244
7264
5288
7351
9571
14916
9515
9595
10035
9445
8956
13629
9535
20201
7360
7347
10556
9467
14989
4766
15498
11601
8895
7337
14831
13995
9337
14959
7361
13464
7380
3814
8964
11048
10753
9557
7324
8884
5592
7347
7915
9350
7937
9387
7319
8976
6876
8001
9411
11233
5775
12658
9440
9511
9549
14844
7308
9861
9317
5611
5308
7771
7358
12135
9314
8688
9348
7502
7331
7882
8843
12695
9370
9274
9607
9407
13569
9370
8896
14071
8221
9146
10391
9239
12737
14171
11652
9367
14082
19457
7346
9387
8814
11196
10748
10659
4564
15115
4908
13213
8586
10305
9456
9563
13817
9924
7523
12977
11838
11343
8769
7382
14027
7397
11679
8953
9520
7355
9931
16032
6862
13773
7410
5314
7830
10045
8189
7309
9373
8926
7447
9585
6935
14350
6838
9273
9224
7369
12655
3143
12433
15070
3371
11214
7380
8875
11536
9449
7449
9446
18476
11374
13470
8912
11217
8916
7281
9425
7765
9474
9481
7967
6906
9381
9017
14956
9340
9925
10881
9562
6828
7323
7346
6842
7286
5245
12492
15373
8971
11572
7042
7314
7375
13621
8315
7325
16288
7426
14901
7303
9554
13369
11972
8108
11939
11939
8877
11616
4954
11809
9448
9421
7416
7406
23181
8275
11398
12250
4835
7190
9359
13699
9527
13643
7822
13506
9472
8862
7375
7447
9897
8859
11536
8918
5100
7354
11714
9354
9575
8279
7463
8298
11424
16771
8021
7314
8796
9415
7407
10114
11633
8292
9193
9442
13870
9210
7310
14888
7449
7317
9318
7356
7439
5140
11757
12370
12516
8440
8569
9069
10095
9415
15134
6911
6948
13717
10116
14096
9247
7420
9453
7326
13020
6812
8909
6822
9293
7418
7327
7413
14052
11961
7862
7343
7448
10319
7469
8605
9112
14042
13674
9526
11512
8834
15857
9533
13606
5117
9541
11561
7290
8887
4771
9351
9566
7329
8586
7381
14840
6250
7923
8731
8975
8872
12754
9037
2312
11993
10314
8934
11577
7366
7371
10800
8874
9508
8683
10101
10633
11899
11676
8980
9365
7386
8793
11739
6381
13626
7350
11639
7351
13672
13841
9474
8788
7510
13492
7346
14960
7445
7457
5154
13398
9439
11291
9566
8893
13756
15334
9658
3165
8692
8819
9785
10259
9567
9628
7281
9413
7360
11693
9602
9161
3279
9131
13247
7982
7352
9371
9261
14124
12449
9432
7430
12323
11254
11466
8961
9012
8361
13569
13044
14903
8032
7479
11380
9455
10953
11704
15157
7178
9539
9463
13622
8223
8941
11509
13414
7587
7770
9731
7408
8796
14140
9434
6719
7255
11827
8835
4785
10421
7351
13524
11804
15489
9387
7423
10319
9511
10896
9393
7116
7345
5709
8882
9426
11589
9888
10149
13836
7386
9220
13095
11617
4891
12280
7365
9509
9862
8897
13082
9228
7364
10674
7447
8624
9899
9474
5847
8768
8882
6173
7111
14142
7336
7381
9408
8424
9223
7300
9304
9440
7397
13339
13653
13126
8887
11726
7396
8924
9423
13496
8586
14142
13703
8522
9355
7300
9382
9545
8911
7441
9573
15500
8030
9106
9731
9396
9320
8151
8983
11714
9426
12271
11598
8848
12550
10525
7335
14905
11637
11406
8849
9546
8980
10452
8890
9239
9379
9186
9515
11466
9393
11281
6417
9477
9009
22985
13523
14933
9444
9384
11628
8625
14411
9255
13968
9249
11270
11595
8848
9440
8894
8937
14944
4921
11807
9309
8331
9508
7897
6840
7352
7261
10091
7352
7766
8236
8308
8995
7378
7422
8941
8957
9517
9951
9134
6502
11573
13726
9354
9396
7446
11310
8943
13988
13389
13595
8774
13471
7836
9320
8333
14050
7458
11248
13601
7327
13993
9714
5058
9480
2832
14437
9462
9462
10337
8900
7344
9447
15359
11489
8972
7783
11489
13597
8429
6401
11747
11105
9414
13659
7292
13373
7195
9592
8947
11375
7607
8929
11241
7511
11735
8838
8852
7281
8916
11689
7827
12509
8830
8783
15357
11557
11442
17094
14171
7786
9339
10076
9515
14110
9554
13812
8280
13343
13453
12836
11166
5102
7339
7332
16560
7315
14047
14334
10292
9354
9289
9527
7283
9117
9208
13257
13770
9375
8925
11880
7353
16834
9213
9412
8948
7800
6889
12150
7408
10792
12159
13703
9542
7416
2797
7507
5596
13687
15369
9382
7868
9338
9494
13796
11730
11640
13937
7358
8953
8945
9446
6111
4782
9503
9228
12932
8897
7413
5516
11579
7973
9170
7513
5438
9366
10379
9053
7732
8773
8936
12765
14904
10134
9375
8914
9292
8879
7357
7335
6835
7818
9635
9392
9564
9526
14981
7433
7439
11744
11839
13761
8513
9419
10142
12894
13526
7424
9546
10541
11542
3869
11995
9337
16341
7322
16483
8895
8197
13441
13839
9562
9500
16201
9017
13633
5067
7327
12275
6945
11364
8905
9359
7354
14169
8019
9804
9382
11560
7510
8945
7403
14969
8872
8095
9853
15406
9273
8832
7431
22249
8114
7467
9510
6907
7959
9405
7829
7416
11744
13627
8873
9567
15161
8749
11219
8006
10167
11458
11931
11665
8956
9624
9521
11580
6901
9479
12847
8720
8928
6986
7310
9400
12024
5195
5912
9565
9483
13382
7439
8933
9412
15491
7142
9030
8979
7508
1750
6202
7317
6967
9431
7314
9527
8547
8904
9586
7400
7181
8873
9345
5535
12058
14797
14935
7309
13703
8697
7340
7334
7260
14801
7385
9367
13533
13811
7467
13725
12399
7204
1820
7388
9549
9328
9505
9267
11570
11694
11542
9427
11562
12759
7341
9287
9878
9602
8944
8904
9464
9210
7921
13950
11083
8891
5258
11059
7852
11337
9419
8675
8379
11644
7373
14915
8924
6266
7338
7451
6849
7396
7356
9193
7331
7676
7356
9617
9419
9418
9093
10454
10173
12384
4743
13636
9435
7375
9553
15676
14630
7279
9337
13641
8261
14641
7502
9294
7375
8059
9791
10156
12532
9430
9533
13914
8929
12801
9364
11991
11985
11509
8178
13653
9506
9078
9417
8872
11792
5472
8959
14803
7328
9364
8963
13905
8876
8845
8915
12596
9388
7952
6398
9067
9367
9618
9424
4389
9560
14951
13581
18576
9878
9357
9449
14234
11203
9304
14979
9103
14995
9406
14928
9063
13567
9031
9448
7875
7488
10417
9099
9191
11830
9274
13638
15555
7217
13766
7419
5160
8755
9328
9545
6934
9548
9871
1957
11528
11619
14753
8757
14056
6751
5112
9247
8771
2141
8820
9129
8128
8841
8275
14232
9328
8847
14673
10235
9126
9669
5655
11503
13566
11843
7350
9036
16062
8657
9150
9437
8957
13563
12618
11657
11536
9310
13682
9400
8874
9171
7246
14888
6831
12749
9512
14234
6799
8795
9291
8887
8312
9454
13505
9070
8082
8842
10526
8822
13711
10516
8915
7336
11495
9197
9129
11482
9516
8130
9369
8697
16124
8125
9509
9398
11439
13709
9476
12688
16203
7337
11483
14785
3726
12818
8953
12132
5092
9462
8177
11255
7288
9895
11917
13269
8831
10969
7225
11326
8552
10355
8945
9534
8886
7803
7554
9375
7397
9440
8054
7391
7408
9397
8078
8997
11599
5519
10663
9338
9293
8848
8606
8248
6870
11499
9241
7382
7312
5681
13414
13725
8515
7345
7373
8261
13634
13179
9326
8796
11864
6331
4806
8795
20006
9180
8890
12165
9469
9442
9630
13288
9545
8395
7722
14755
8901
14152
14152
8851
7191
7280
11506
10166
8878
8806
17049
9423
9681
8866
5609
9335
7011
9092
8317
13536
7260
7363
7306
7323
5068
7279
6431
6901
11139
9322
13283
9419
9505
9528
12223
8856
9393
10443
10100
9308
12882
6802
16166
7845
7384
6881
6864
9480
7953
9338
4738
8808
16212
5504
7362
7293
11212
7481
9323
7306
9172
7317
8837
7471
7293
6444
9404
14621
7375
9452
15449
7888
7367
14768
9320
9378
13665
8835
15320
13479
10051
12439
11174
11359
8868
9006
9994
14587
1917
4768
6178
12299
9094
7351
11136
7100
14709
7305
8948
8238
11534
13458
5160
4860
7413
9509
13259
7364
13859
11423
9372
6780
13822
7845
9508
12125
7354
13456
14506
7283
7419
14822
9387
14833
9491
7334
12684
9375
6730
8903
4239
12691
8901
8531
10286
8421
8924
8693
9627
5205
7354
8955
8879
13335
7338
13447
11399
11568
7084
8030
8802
10039
9323
8905
9337
13625
14142
7216
8816
7535
14687
9416
10170
4244
9467
9407
9459
14695
9027
7700
13576
14702
7481
13615
15400
14002
8790
9273
13976
9452
13968
14648
7312
8877
10107
9383
7396
7257
6789
7787
9466
9716
14810
9348
9327
9526
9591
7705
7446
14726
8161
8901
13658
10209
7342
7465
6514
8654
9397
13781
14886
8862
7367
7361
7783
6811
10116
9604
11286
8903
13731
9508
12463
8697
14587
15474
8534
9430
9749
14433
13584
9331
13593
3305
9396
7392
10643
14648
10704
8168
7893
7543
9916
9527
5178
13810
9434
7403
10644
2882
11798
7402
15542
8415
8004
8910
9019
12131
13883
10402
14292
9425
12633
13824
7365
7367
6891
7394
9555
5114
7433
9349
7814
8950
8775
9030
9316
10458
6831
7882
9318
9626
5514
7359
7302
14881
7410
7502
13386
8935
8859
7262
10132
7408
13424
9305
7266
11682
13571
7504
10615
14822
8899
2213
1645
4606
9424
7250
7976
9434
11455
6906
9516
13919
9448
9337
12697
9370
8913
10417
7369
11620
9294
7297
11570
7881
7320
11930
7505
10209
12210
11595
7365
6548
9515
7343
12584
14186
6786
8929
9353
14903
9558
13647
7314
11924
9421
7340
7483
13649
13772
12190
14217
12774
13681
9412
13598
11716
11495
9062
7451
9416
11768
16946
7324
6728
12996
8919
6834
7333
10103
11617
9370
9433
7336
9329
9347
7430
9324
9557
11620
5203
14073
8918
8549
7173
9436
9402
13294
11786
14809
9110
10250
8927
7860
8892
8985
7275
11633
22297
7340
13538
7446
7398
9537
7782
9033
9567
8668
7414
9297
12894
8937
8009
10202
5118
12155
8914
10122
9468
8906
9095
12490
8936
10723
8916
11587
8721
13301
8965
5164
6481
11968
8026
13773
14010
6376
12468
12083
9377
7737
12055
13654
11596
13247
8922
7288
9602
7383
7450
12741
7464
7215
5808
7326
3076
1819
5656
7351
13367
9377
7199
13932
11747
8695
13337
11682
8884
9364
7008
8819
9576
9572
9315
11511
7229
9337
12814
11281
7558
10870
6865
14977
7693
9340
15222
7723
9544
7513
13744
14188
9878
9568
11682
7313
7983
9376
14151
11425
7785
14215
13625
7336
9398
7402
9377
7343
9097
13596
9312
14626
5506
9538
5928
5035
8860
9361
8939
10156
8060
7532
11150
7286
9339
7370
9431
13641
7412
14871
13644
7473
11677
16454
7418
11626
7350
8149
7349
7401
14151
8980
9168
8697
7479
10284
12274
11689
13220
7561
9520
11389
7262
9603
12894
9072
9503
7414
7467
9572
13305
9465
9431
8875
8698
9585
13925
7261
7879
7834
5584
9422
9547
8846
7150
11360
8099
13905
8869
7558
7350
7435
9291
13533
7330
6917
9432
13035
7446
12730
5144
11719
11334
8992
7424
9122
9496
14036
7333
7494
11549
9148
14289
6451
7001
6788
8891
9423
10193
23072
16688
7759
15356
13619
13626
10287
9433
9344
9324
6703
15209
12241
9551
7526
13525
7436
7350
6860
9451
7298
9549
7360
13632
13724
8149
10004
11550
13463
11256
11106
9532
7110
14922
7339
7378
10461
14865
7507
9542
7946
9353
14925
7268
9538
13360
6790
9538
9395
10148
13305
14957
7334
9510
8547
7776
11422
13618
7358
7458
11425
7329
7332
11586
9314
10636
6981
7304
9156
1872
12487
14934
16095
7912
11698
13630
8838
9278
7406
9555
7346
7385
8332
9419
7348
9328
6917
7209
8999
6688
9283
9346
9344
7508
7849
9489
8855
13127
7511
7414
7280
9239
7341
9199
9464
14953
13587
7430
7412
21750
11501
9363
9404
15466
9316
6768
8895
14464
14322
8946
9488
9275
9394
9538
9057
7324
7342
10156
8964
13943
11382
7634
9432
8295
13895
8148
12076
8821
6647
7482
7378
7431
10194
7369
7927
9599
3092
9831
8987
5348
14562
9714
7346
7351
14597
5542
11810
13942
7517
9487
5274
12341
7383
13963
9328
8577
9478
8058
6833
7747
7372
11638
9353
10118
12057
7430
7408
9382
6900
8163
13872
11438
13189
11708
6262
7331
8530
7388
10680
12079
17376
14289
9313
2911
11593
11606
12345
14783
11608
8910
17226
7800
11139
8877
8130
9511
6825
7399
6958
9439
11626
5239
11724
11544
10301
8695
7444
7460
13516
6606
8895
7378
7537
9408
7203
9209
5465
9382
14893
6204
9288
7295
13944
8913
11553
9463
8986
11565
8900
7328
9245
9502
9501
13747
9346
11105
8837
7348
1840
9362
7345
7403
7453
7342
9412
6431
12062
7441
9333
11953
8503
8893
7363
8960
8900
8905
11890
7969
8956
9760
14575
9399
9328
10796
9655
9368
10104
9494
9289
12893
14913
13382
10745
11701
9328
7800
13812
7743
10128
14794
7416
9195
13643
13784
7748
7273
6298
8069
8875
15363
10082
7791
12852
9212
11568
10591
7321
7799
9161
7296
10801
15385
10282
9497
6435
13987
9330
9412
19477
8959
9258
13705
8243
9388
8832
7447
7511
11036
2886
6800
5200
5481
13236
7742
13924
9327
8036
8472
7475
8884
8925
9425
9035
7331
9095
11100
5734
6486
11756
8866
1745
6657
8988
12112
11219
15005
14839
8826
9553
9370
8917
9603
7908
6897
6042
13835
13676
9292
8875
12961
6893
9398
7485
7425
12675
5417
12927
11226
8869
8988
13319
7146
2616
16433
7331
7405
9408
8445
8929
7971
9234
4952
7378
7558
11304
4872
11619
7887
12696
8880
9571
11676
13100
8767
8867
6249
5151
5189
7643
14110
9522
11463
9345
13558
7367
9460
12514
5192
8005
9329
9531
11769
7992
8849
13777
8825
7450
7376
9230
7971
8895
7444
7712
9271
7517
15714
8987
7541
9308
8815
17082
9419
8874
4592
8818
13570
8910
8916
8063
7422
8911
16255
9733
12026
10225
7442
8828
7357
7509
9017
9454
4880
10916
9546
14907
10969
8788
8790
9377
14540
9352
9266
9298
9517
7257
17041
8104
9504
13672
7443
8130
9999
11042
9471
14902
7316
10633
7334
9541
10893
5133
9521
9554
8558
11500
9684
13652
7419
8930
9556
2835
9399
12657
7322
9381
7478
7205
9422
8109
9299
7424
14293
8964
12116
11600
8978
8942
6130
7361
8870
12636
7423
9545
7352
14982
10595
9450
13807
6893
13936
7510
9012
14083
12748
7609
13587
9456
5287
12643
7431
8649
9071
10861
9549
9873
8941
9379
9171
7892
9506
8956
13614
11444
10601
14291
12356
11427
7341
8511
7416
1825
12927
13950
8959
9428
8980
12508
8940
12588
14088
13341
10096
9391
7350
8945
8921
11519
7447
11405
6837
11071
7219
8884
13916
13632
9342
9310
15618
8184
8681
10215
14567
13941
6767
9332
14681
6235
8842
15413
9247
10187
7465
11489
10192
9461
12517
9439
9065
9383
6984
9466
9890
7362
7363
11861
9325
7947
13658
13994
6309
5645
7444
7399
8046
14265
5299
8827
11516
13501
9610
10020
9366
9380
9959
9701
8931
8897
15344
13237
12415
9364
5569
1877
8366
13969
8830
9977
13918
8241
9440
9265
13918
14275
8935
12634
9346
7510
7381
8477
9556
8458
11895
5447
9427
15172
7419
9361
14907
7246
7568
7791
9091
9297
8926
9362
9054
9005
9104
7404
6252
7354
8656
9479
8753
11962
10291
12318
9354
13553
5527
5762
11738
7349
6058
8859
9542
12322
15000
11497
7352
13931
8976
12925
9147
10779
7449
13123
7431
9242
8850
8196
9284
8902
9463
8922
7406
8538
7566
8474
10535
9645
10427
7373
6835
7346
8807
6479
9423
7554
7402
9453
14148
9623
11078
8979
9185
7349
11656
9473
9478
9338
8031
9473
7898
9410
9386
9148
7401
8228
7351
8800
9392
9472
9395
7344
14193
13449
13302
12166
9515
9399
5572
8282
7323
5215
7444
10248
7341
9498
7380
7393
7439
6844
7392
8955
14900
7359
7549
8858
7381
7738
8930
9497
9509
14001
10207
7339
5807
14915
9269
9336
13614
7286
6528
7443
13763
9458
7941
9452
11730
17158
9354
7300
11286
10862
14807
9356
11564
8087
8775
8203
11576
13983
14248
13951
7355
13612
8842
8880
8885
15517
8622
11295
9441
9392
14865
11680
13641
11730
7465
7787
13502
8913
8155
9362
9435
12274
11821
8767
9051
9387
11970
8908
8323
9610
9225
14953
13996
9404
11581
9233
13718
12014
9499
15101
11742
7421
9378
9483
10740
9119
8546
9374
9357
13710
23126
8178
14955
7036
9773
8994
8443
13520
10155
12668
7388
17152
12601
8912
12897
7901
8987
9527
7401
7364
5382
11670
6862
9533
12021
9514
7387
8318
11314
9331
8995
9121
14829
8879
7352
12347
7408
9466
13352
11827
5354
7299
7369
8059
8937
8844
9487
16908
8167
9420
8955
8833
8657
9539
7410
14926
8796
9826
8004
7707
15480
14982
8454
11604
8247
14806
14925
11275
11568
7920
12314
12735
6480
9943
8732
5481
8522
8135
7143
8538
10500
8927
10454
11985
7424
8193
14957
12647
9548
11760
4756
9260
12884
8273
2936
10117
9365
8893
11500
11407
8620
9529
11371
8934
7941
8933
8076
7907
7306
11482
12369
1597
8881
3583
5257
9341
7798
6831
7501
9529
7654
11125
9141
5722
5739
11598
11460
11511
10533
8682
13270
8594
9429
9317
7423
9563
7788
7335
8416
10668
13682
7397
13977
11426
9452
8197
13762
9485
12149
11310
8888
19575
9307
13626
8908
7372
14370
8280
5409
9888
9356
13894
5201
9489
5476
8989
11667
13668
7358
16591
7462
7278
5473
12095
9472
8968
9073
9570
7192
14899
15358
7236
6317
23200
8871
9370
10673
11037
5823
11366
9747
15427
9399
11553
7518
11797
7365
6867
10520
9537
7357
9313
9551
6906
13712
12588
6807
10197
9713
6332
7393
7370
7344
7347
13826
9554
9557
9524
6825
15362
9342
7885
9649
7343
7435
6962
9113
11580
15354
7395
7367
7246
14951
14781
7350
7084
4646
7300
9521
7405
15495
6139
8471
8197
9367
9248
6273
11475
9259
9383
5495
9404
8903
9443
13957
13387
14817
12160
13301
8729
7440
7313
16333
7414
8860
9300
7313
12667
11870
10121
9397
14920
9372
12368
11457
12958
13043
9397
8900
15486
7343
7363
8752
7396
17323
7359
8893
11838
7317
9398
4245
6693
13796
1839
8173
11707
7398
9363
9489
10259
8881
8888
11898
2993
8633
9348
10192
9451
7511
13351
9298
8682
9475
8256
8497
13616
9400
7368
16336
9458
13600
8916
10482
8142
7572
8859
8151
7360
9476
8958
9380
9378
7367
10135
9526
10254
7429
8898
14655
7027
9346
9061
9440
8928
8800
12855
9469
9481
8882
7296
11724
14958
9264
14306
11746
9441
15314
11936
4364
10339
8869
8224
10915
8924
9532
7395
8234
7923
12481
8826
12684
8945
9476
14081
7372
9321
7045
11663
6364
8907
9996
7293
13265
11485
8872
9755
10194
8576
8042
12449
14423
13596
11228
9389
7447
11946
21807
8907
8872
9457
12712
7406
9488
9140
9619
7411
8941
13958
9694
12385
8728
14897
12002
11596
9844
7385
13718
18630
9887
8905
9530
7467
7886
13349
8010
8888
7352
12293
9575
19126
7702
10850
7370
8661
12407
8095
9438
7239
12584
13645
14896
7416
7870
13252
8906
12693
11382
7551
7758
9518
11530
7331
9354
8943
9221
7382
7347
8922
6835
14223
8884
12989
7474
9637
8949
5080
9162
7364
7806
8293
7245
9414
13626
13946
11877
9395
8845
7927
14030
11616
13399
9422
7651
5181
9008
8916
11860
7896
8910
7432
9506
9363
9274
10599
7428
9531
7371
7358
11722
8036
13623
10314
9545
15462
9485
7510
11713
10449
11250
22577
10079
9932
11593
8949
9457
13290
8026
9504
9676
9412
7342
7413
7412
9442
7498
11231
13584
10349
9378
8781
9342
6783
9450
9560
5056
7498
15470
7258
7879
14883
7438
7361
14342
9268
9812
7412
11334
8817
10575
14145
5409
8923
5185
8514
7336
10056
12359
11850
7365
11270
11653
9414
9315
14910
7170
5385
6441
8429
8028
13985
14853
7337
8701
7364
9372
7333
5178
9393
7285
10243
7312
11784
9360
9710
10175
4732
12454
9371
14949
9349
15483
14387
9535
13228
7648
8965
9364
14841
9426
7877
9342
13581
8831
9294
14964
9166
7351
6837
9398
9118
5125
11642
7314
6834
13889
5143
11592
7392
9534
7318
11696
12803
9288
7342
9645
11555
7509
8881
15355
7483
13839
9293
11952
7312
7416
7402
8919
9541
4416
8462
13086
7365
11276
7317
7006
9331
7462
9235
9336
13441
12634
7490
13928
6017
8915
10339
16210
8804
9488
9518
13689
9583
13390
10890
9092
7904
14092
9365
7386
7446
7337
10023
11696
4743
7151
14958
10377
11817
9140
9357
7277
7342
11289
5212
14910
10300
9531
7214
14845
7364
7349
9291
7355
4701
14797
7303
7371
9330
9618
12247
8064
5550
7433
9184
7186
3800
8553
9377
12928
9332
7056
7566
11498
14786
14827
5244
7430
7569
7330
7564
10325
3787
9818
9473
9461
5928
7426
7953
6899
6853
7565
7563
7561
7565
7566
9317
7840
7564
7879
7560
7569
9527
9448
7564
7416
6841
6859
7265
11530
7560
7562
7022
22359
9334
7565
7374
9509
7568
7566
7571
7337
14417
7566
7539
7346
7559
7029
7565
7566
13676
7546
7568
7566
7570
7540
7568
7570
7568
7568
7031
7424
14380
6877
8210
7566
7570
7565
7978
7566
6852
7561
7567
7033
9260
11670
7196
7568
6821
9823
6831
14078
7564
7820
10199
10120
6730
7573
6825
11290
8375
9339
14906
7458
11969
7443
7569
6853
8537
13907
8982
13522
6822
6422
11657
7760
6862
9337
9551
9513
6842
8760
9430
6845
7399
6849
6867
6820
6001
6855
5818
6517
12093
9396
12379
6414
6863
7288
9482
7583
13772
6800
14091
7267
6832
7338
9342
7394
6960
6814
15031
9279
5807
8903
9659
6724
10507
7443
7323
8940
6714
7416
13856
6730
8871
10201
6639
7259
7386
7397
10088
8759
13245
7061
10020
14418
9364
7349
6804
4557
14742
7352
11464
4566
8801
13635
11792
6832
8004
7401
9372
14155
10164
14535
14529
7477
7419
11213
16117
8726
6860
8938
12418
9535
11220
6885
6865
7346
22399
6936
8004
13548
10634
9459
13481
9655
5283
8944
14347
7553
11348
9769
14904
8043
5394
11818
9252
13819
9412
15598
10903
15243
7317
6838
9453
9496
9482
7971
14702
7354
9533
9771
9410
11473
14948
7326
14873
7348
7387
9548
10044
11608
14925
11573
5149
5818
7312
10609
7330
9467
8623
9066
14217
9304
11512
11744
14014
12785
9748
9420
7521
9227
6837
13555
7352
10764
9591
9150
5161
7485
8935
7465
7406
15188
7824
9499
9352
7320
9241
9378
13583
7749
9368
14864
9537
7328
8252
9543
7918
10710
8497
7359
8822
7372
13289
9676
13622
12144
5474
9919
11877
11579
7768
8389
7345
13778
5314
14858
8786
13747
9688
8746
10970
7363
7291
11784
8409
11343
5044
9015
5572
7449
6720
13993
7489
8868
9607
9983
11744
14007
7362
13662
14269
13986
7453
13629
11634
12358
13957
12108
7418
9395
13976
7867
7494
11667
8981
8133
9330
7416
11410
8744
8836
5469
9471
7519
7450
9340
9362
9158
7811
8925
15583
13696
9691
11650
11775
9706
17510
13678
5614
5706
7470
7216
12548
10680
9953
15341
7210
11542
13596
11199
8777
13655
9449
8785
13847
7780
13034
7400
14029
9472
6908
7362
7401
14943
13813
11473
8877
8846
7340
13651
9767
13043
7855
9219
7318
12670
9455
16078
11640
7423
8927
8816
9469
7744
16250
9015
7322
1925
9708
9405
4621
8960
8910
9351
10491
9320
8940
9305
10285
7730
8924
7382
13975
9492
7314
11549
9230
11915
10588
13669
8908
8925
13662
7310
8150
9261
9265
13351
9361
10910
13931
9309
11380
5223
5117
6764
8840
8826
7363
13847
14440
9009
9541
9542
9204
8931
12765
11795
9430
9096
7493
14585
9204
7241
11787
10714
10550
10764
7363
11456
8847
9405
13786
14886
9380
9390
5219
5652
9810
10083
7360
9481
9563
14658
9330
7331
8735
11702
9201
7471
10149
14099
9621
13426
13624
13172
9531
9522
9415
14035
9927
9194
8820
7427
11622
9537
9454
7709
9672
12444
8905
8902
7506
7308
14078
8920
4766
8905
7334
10428
9272
8665
12606
10247
7366
9357
9924
7882
9431
16086
9394
14164
9419
15128
13640
8953
8838
12421
8903
9309
8687
9481
8953
11217
8896
9396
9350
5091
9399
11469
9366
9475
9475
11895
13229
9309
7747
9368
11681
9058
13443
7326
7073
9465
9450
12247
9410
6829
7337
13430
7450
9483
15348
6266
19183
7129
7431
7786
7789
7340
7894
3416
7444
7314
8016
7316
7255
8920
8900
8121
9345
14940
13621
7338
13854
11904
9620
12478
13499
6386
11872
10187
9309
10259
14966
8903
9541
8927
9251
14364
7357
6179
5241
11330
5657
13530
10349
8906
9426
13891
10957
8928
9453
8177
9608
5368
5343
13786
8888
9027
8810
7339
7684
7205
9449
9418
8889
13862
1650
8911
9406
8969
7511
7917
7321
6759
13815
7860
8843
7344
13635
7907
7386
9412
11245
8962
7371
7407
7454
7488
9566
7363
7355
12796
9328
9511
7367
9381
8821
6380
9498
13622
8111
9389
8300
2125
8179
7373
13848
8916
7962
11427
7529
9322
9365
9325
11600
11556
8114
7356
9483
9350
11776
9476
9402
4857
9583
11493
11567
13703
12814
7444
13611
13959
12367
10586
8634
7428
11775
8096
11491
5437
9062
8905
7459
8871
7344
5343
9409
7441
9353
8264
13680
7354
7459
5512
13441
13586
7401
13734
12187
7372
7419
7424
12742
7321
18321
10068
11810
9506
9532
7502
7421
9272
9341
9336
5076
7314
6814
9608
7430
9457
8901
10849
7268
7442
15490
7448
11713
7865
8009
9335
8890
9281
9018
11524
6980
9665
7330
16258
9282
7348
9404
7533
9767
9585
8888
12163
7373
7352
9445
9466
14932
7327
12331
8871
11379
6848
8437
6603
11661
9427
9332
9481
7265
7877
7774
7417
11499
3530
7920
10343
9287
9636
10360
8891
9346
8577
13477
14643
7881
11859
5509
5783
15467
10281
7869
8908
9556
11455
4758
8973
12789
6841
7319
8932
7442
7905
14861
8953
13941
7355
14560
8854
10038
8826
5096
7741
9025
8182
12724
9322
8902
9659
9409
8891
9575
9575
7336
7364
7631
9376
9347
7483
9232
10223
6125
9618
14923
12692
9347
8884
9243
11357
13702
8909
13268
12176
13178
4459
8935
14905
7416
9391
14899
7740
7263
8793
8902
9250
7441
13296
4779
13900
7321
11717
9380
6910
9481
6468
7339
13833
7451
9532
8934
10194
11612
13649
8746
9454
8778
11763
14878
14102
13061
8849
13635
9101
2209
5185
8892
9505
6420
11445
8707
9507
7353
13706
11598
9510
11372
10125
14945
8852
9429
7530
11935
8054
7289
14837
7459
6684
10656
7378
9481
13625
7370
7341
13421
13464
8981
14612
8879
9807
7896
11659
7356
7227
9188
13636
9347
9511
7694
13729
11065
16601
10405
15333
11954
12849
7878
11948
12757
9518
9630
14073
7782
9533
18481
8712
7324
13228
15357
7564
11895
14911
9599
9111
8798
11566
10125
7411
9394
13022
7432
7261
9345
13528
6732
9405
12192
14938
7404
15351
5185
13494
7502
10168
9491
7260
9884
9425
10115
7440
8383
13600
9428
8796
13379
9485
13407
9135
8433
11657
7485
14932
9451
11694
7404
14044
8919
9628
10112
6816
13378
13609
9458
12682
8936
19410
7267
8883
6945
8956
11663
7362
8900
22515
11650
7396
8698
7489
9541
9843
9489
5399
13194
11760
7419
9426
11726
10329
14256
9463
7356
5775
8197
11518
13765
8899
13868
13627
13513
7909
13782
9926
9095
7498
9605
9494
10494
9395
12700
9408
9601
9515
13287
8830
7362
11985
12687
7418
7612
9113
7375
11254
12747
9010
8354
9375
9385
11089
7443
9522
9375
9314
9546
10015
9565
8941
7583
9502
7343
9556
7274
7430
6390
9285
14247
11315
9537
7182
9919
9578
7432
4864
4856
7394
9497
8878
11374
8888
12460
6983
8809
10662
8876
9294
10485
7321
9023
9500
13655
9134
7311
9419
9413
9019
11415
9457
8594
8802
9474
14189
13692
3627
5097
8754
7373
15331
3377
9321
9594
8241
8811
6850
9275
8927
13616
8845
7433
7250
6875
9372
14084
7369
9193
13832
9611
9566
5327
13416
5879
13525
14883
15331
14075
14077
5670
6808
7364
9935
7450
9386
10972
10078
9434
7370
8831
13647
12283
7449
7099
9496
8868
9347
8918
9536
15464
7271
8942
13531
15508
14884
9539
8999
15348
14258
8977
14694
9483
7357
5176
9657
9499
7326
6872
12575
8115
14420
9088
11330
12329
9336
14775
7328
9217
10579
7347
9502
9275
4563
13868
8852
10414
8909
7335
13457
13926
6901
13401
7368
7331
7438
7898
7379
13763
7343
7294
13767
9063
16481
13284
9003
8990
9227
10136
9383
9544
8951
13630
10039
11587
12219
7780
12021
7371
6836
7782
7365
9628
5822
7095
15253
5945
9534
11146
8525
4753
9370
11489
7154
7378
7311
9485
8824
9421
8307
7949
15114
12734
13360
8373
11926
7361
8824
10444
9733
11569
9320
9462
13805
7327
14937
11732
11554
9470
7320
7777
13989
6200
9408
9586
9431
6819
8212
8786
8937
10837
7489
10360
13594
9482
11583
13646
8868
12203
8881
7382
11879
7361
7340
13941
11358
6776
6147
14764
7723
7426
19404
8859
10225
9564
14062
13052
7439
14072
7884
14758
13815
10179
10093
9310
6773
7769
7449
10883
13355
10805
6495
9352
9485
11230
9234
5355
7426
7441
8147
8714
9529
7310
7341
14940
15483
9463
8436
9442
9282
13758
7355
7426
7954
13721
8249
12082
7368
5270
14965
11818
9344
11371
16408
12796
13587
7353
11642
8128
11308
3019
7431
9326
14945
12978
14832
9490
3531
7439
7309
7340
7338
13167
9469
5019
7401
9605
8952
9331
11527
9206
7229
9613
9201
7337
13447
13684
10236
6207
11539
3926
12179
9859
8455
9352
7285
18433
11454
7440
7451
13289
9071
8925
11311
5337
1777
11587
7940
13061
7364
9547
9497
7334
11343
11102
7335
7379
12056
14258
13634
13953
9387
13658
7420
8622
9503
14875
11507
5818
16500
9039
12178
8756
10782
7052
14148
9519
9438
7232
7308
9391
9152
8514
14174
2195
5829
7413
9553
5456
9372
9530
11570
11601
9447
8894
14734
13539
7485
13538
11945
5807
11422
9546
14715
7336
7241
7348
7347
11063
4945
9729
7332
13205
9120
5490
7462
3231
8888
13849
7501
7848
7415
9491
11517
11068
10166
9379
8878
14701
7421
7431
11703
8933
9556
11535
8634
7333
13585
8985
10263
8933
5331
7460
9096
7391
7566
11677
8974
9134
13612
8918
8105
14031
9473
7360
5249
9653
7377
9305
6253
14990
15486
8106
13663
12120
7336
14039
9374
14958
10531
9330
9370
9028
11084
22903
7949
5339
5800
16685
8962
12375
11082
9482
16491
13929
13638
6031
10165
7575
7294
13962
9603
8950
8834
8892
9255
9397
8818
6814
14202
9058
7196
8156
10012
9618
7288
7787
7296
12675
13570
9460
11304
9710
1471
15359
12082
13663
9301
7543
6983
10096
8878
8899
6902
9374
5393
15431
9361
9485
9244
14836
8955
8268
9386
9496
8938
4997
9544
8907
9116
14049
13479
7948
2805
7367
8861
14935
9550
7497
7523
5553
11798
3230
8673
8823
15379
10638
20296
8283
8666
9713
7329
9607
7439
9666
10125
7428
13933
7322
9401
8864
9450
8966
7345
13317
8259
7313
9476
7365
11548
12703
9516
5239
15498
13703
9593
11961
10885
6790
6486
9510
8921
7234
11398
23073
8157
8644
8595
5752
9597
7413
9460
6238
7364
7280
7440
15381
7867
9462
7825
13678
11631
10293
9463
14650
7290
9482
8441
6717
9386
9421
8469
9518
14873
7742
8922
6764
12816
7236
15754
13285
7529
9353
7438
11535
9508
7322
14589
7208
12962
13584
11672
14101
13853
6916
9568
9136
6840
9281
7282
7503
7778
14909
9557
18601
9457
9544
6954
9443
10144
7397
7501
7148
10906
13656
7445
11985
14862
7403
7300
9515
9461
9587
7447
7346
8324
7268
9479
7986
11290
14732
9495
9404
12251
7372
10046
8281
9547
7422
7389
7428
7303
5294
8150
12023
7400
6480
14004
17166
7413
7427
7510
8978
14712
7353
5350
3193
9071
9945
8903
11241
7272
9487
6600
8954
13904
7400
9291
9600
10958
14966
12271
9377
7514
9544
9349
7304
7304
7446
7284
7187
7352
9422
7419
6892
7415
11049
13859
9655
13502
12923
11566
13645
11669
7409
10442
11699
7454
7356
19350
8211
9345
9432
7474
7770
12570
9526
7329
8914
11342
7357
8982
13258
7369
15362
13605
13639
9493
11449
7414
9492
9514
10070
9211
9519
7370
7212
11748
6842
8849
7361
5143
9425
14894
11206
9494
7282
7323
11721
7690
5525
13099
8497
8666
7311
13756
10889
12048
9760
3350
7417
9413
9656
14916
7374
13585
7460
6839
11594
12713
14898
9332
14195
13971
11232
9557
13805
15929
8589
7384
10999
11501
12667
7918
13680
10179
7362
3197
8902
11600
8888
9556
7497
6827
9134
14177
4772
8912
13713
7175
7508
9563
9639
9341
9373
9528
7298
13631
5342
7395
8485
10237
16061
8894
7372
9549
8994
7388
8281
14868
14626
7739
12262
9122
13961
9009
7796
7339
9318
12327
9356
8874
14467
6824
8907
14939
10213
6904
7353
9309
11515
15483
7801
7563
7791
15518
7445
13832
11917
11523
7746
11268
5378
7361
7551
10063
7568
7898
14915
12124
10134
11661
7564
8361
11535
10094
14952
7561
7321
8231
8166
7804
2315
7564
6593
6823
11962
3517
15453
7565
7570
7568
6846
6852
14407
7569
7569
6862
7571
6856
7353
7393
7526
14756
7394
7567
7569
6838
7391
11573
13585
7832
9591
7705
12663
8129
6418
14363
7507
11446
9513
13322
9396
5825
9548
9386
9466
9496
9417
13811
7494
13646
13629
9317
9048
9139
7130
5278
14167
8974
9570
5180
7421
9389
16800
7337
11483
9542
11267
7844
9383
5346
9396
9547
9415
10506
9411
12946
7311
7308
13755
11466
12278
11433
9366
7501
15356
9530
8972
12944
13418
5719
5660
11334
9153
8899
15486
7420
14985
13925
4221
7992
8506
9480
7324
7412
9155
13011
7766
9520
10537
7143
11230
7327
8864
8979
9558
6792
6827
10963
7439
7382
7366
7482
8964
14968
7373
7435
9290
7449
7369
4944
14059
16852
7932
7333
6938
7360
9386
9462
7834
7377
6932
7356
11748
13604
7370
9476
9192
10374
7342
9315
11040
11417
18520
7261
15473
9407
9088
11975
12807
14973
6402
7559
7358
8968
8744
11402
7360
13569
13832
14874
13356
7323
9353
9090
7310
13574
7420
7288
7290
10519
7961
9391
9123
5548
5408
9464
9564
9284
6425
16289
7390
9403
7687
7084
11027
7430
11095
9915
13980
7338
9226
8045
7433
8843
9089
8809
8802
9131
13419
7502
7446
10171
13319
8917
8981
5131
13650
7326
10634
9327
7307
9470
13368
7508
8299
13551
14219
9595
11660
9311
4060
7383
11591
8946
7931
13644
15406
6442
11755
9393
11323
9276
9470
9348
8999
14005
8885
13967
8716
8834
6383
9350
12605
14914
9507
11642
9124
12153
8899
7345
9304
7317
11652
11571
9431
9259
12221
9031
14862
7330
12460
9566
9540
7674
8927
9088
9417
9594
7998
8899
7369
7172
11567
10609
9464
9315
13884
7329
8890
10312
7393
11571
8949
14907
7397
8807
6419
6667
13831
8940
5688
9333
11627
7411
9206
9437
9808
7017
13393
11588
9234
7370
14033
14774
7370
6938
9528
11729
6466
8873
7940
8865
11207
3478
8823
11654
9512
3612
7282
9517
3611
9821
13671
8616
13631
5530
7358
7417
9457
10307
11863
9298
5207
10072
16021
8391
9160
13588
9549
12284
4263
12175
9094
4550
9302
11354
9424
7360
7890
7263
7321
13661
7371
11498
9300
8848
13579
7497
10628
9506
9438
12369
9626
8291
8855
8960
12491
7032
9969
9471
13563
11845
13395
11485
6639
9403
11521
8915
10742
8997
6187
9414
11467
8959
9464
13154
7412
9263
11631
13553
11080
9047
8254
7172
7360
13642
20504
14977
14081
14910
8525
7347
11623
7493
8697
13674
13993
9031
8938
8948
9481
5079
11448
13990
8680
7843
8913
8872
7094
10128
13700
15366
9362
13666
6583
10161
7407
8926
5707
8891
7372
12188
9139
6364
14139
14872
9422
15063
11681
9418
9383
9591
9476
11862
12829
8230
11163
5467
9017
8921
9174
2022
9589
7698
10860
9576
11449
15504
8193
7429
8942
10567
11495
8308
7968
22644
8990
10735
10231
7390
16324
6796
18414
11282
7386
7439
7406
13325
7488
7459
10029
11375
9312
9276
13638
13557
11589
14503
7349
7349
7370
13850
7340
11574
8975
7388
10787
8881
5050
9351
6895
7726
13544
5277
7328
7379
10712
7446
4790
6974
9564
8862
9257
9403
13512
7286
8895
7452
7326
9415
4908
9420
4211
13569
8816
9441
8987
11153
7421
6652
5566
13709
7429
10167
11468
9548
16214
7301
7373
8841
9413
7409
9281
9433
9343
7289
8705
10813
8917
9422
8938
7511
7347
9597
10171
12273
13744
17650
15502
9458
7763
13486
13358
9260
6877
10557
8967
8869
7399
13470
8961
7454
7345
9195
9346
14768
14883
8120
6434
12008
9649
9405
5140
7404
8122
9460
13875
8911
9486
13452
20487
3211
13614
9496
8089
14551
5806
9452
14972
11334
9552
16820
7434
9716
5456
10235
5815
7430
7430
9389
9539
10413
14126
9355
7444
7445
13570
15367
11019
5888
11704
15525
5133
9357
7637
7771
7510
11621
9611
9417
6995
8180
8925
8900
14898
9511
11634
9056
11422
15087
5769
5764
5172
8932
13948
6832
6701
5142
8969
11464
7402
11618
11328
9524
13626
13344
15376
7379
7410
8220
9217
11625
9468
13658
9566
9580
9397
8277
9483
7258
5091
15918
6809
13490
6360
6833
11714
8680
7606
8281
9367
9443
13685
9433
9139
9072
7306
11355
3747
11333
10559
8937
9719
9560
9408
9830
9538
9424
11661
11594
8785
6294
8907
4963
6885
10205
11666
9444
13803
9397
7283
7166
9394
8957
9563
6131
7082
8934
11776
8921
9513
5057
12755
9409
6160
9361
6148
9371
8351
12345
7487
13832
9742
11563
9464
8962
11845
8985
6926
12063
14108
9484
9465
9050
6883
9484
6616
7991
3790
9436
8455
8926
8892
1954
9134
7079
9261
16537
7566
9426
9309
9545
7345
7436
8920
9434
1790
9562
8937
16503
7422
7814
11253
9440
11299
4695
9385
12692
8937
12505
8749
13671
3380
9580
9455
5130
8880
9523
11816
8687
7355
7288
9455
13599
14900
9454
9417
11709
9528
5237
5803
8935
10285
8920
9092
9141
9417
14742
4908
9466
9571
7536
6375
13642
14846
11551
9405
7260
12305
9430
9387
8948
9466
8954
8153
9339
14922
11546
9506
6657
8232
17222
9182
22839
7346
10607
13590
7317
13965
13832
5288
12735
11540
9590
14967
10953
10043
7310
8052
8838
7407
9330
13954
9451
13785
1839
9091
8831
10849
11822
6944
13560
9434
11676
7410
10049
7363
5465
5386
8948
8831
8849
9474
5237
12672
9673
7821
8871
7502
13789
11803
4777
8960
7125
8936
9445
11236
8932
8879
9333
10630
12766
10300
9325
8863
13572
9076
13654
7294
7317
9415
17353
13465
9819
8093
11409
11202
18846
8987
10222
6836
9282
9359
9487
9299
6860
9444
1574
9412
13509
9287
9288
9612
9505
7510
7439
15443
8918
9488
11494
11226
11479
13425
9103
11818
12801
11694
9449
9059
9449
8991
9201
9035
8939
9107
8961
7886
9000
9678
5177
13730
15224
6078
13732
7021
6950
9469
5259
8951
8953
11821
8926
9416
9268
8335
7414
9051
5405
11485
12301
11083
9276
11528
8884
10156
9335
7481
4550
17374
11650
9256
7447
7358
6430
8944
10393
16965
13619
9394
6841
6218
12074
9087
10712
14157
10574
17331
8930
1596
9567
7334
8277
9203
9115
16358
7450
8938
8934
9321
8773
12150
8885
8498
7311
9205
11359
9436
8927
13915
8888
9581
7130
8906
19218
8836
8218
13803
4796
11634
7967
13725
9115
6880
7202
9042
13644
11461
9440
9346
11570
7769
7362
12252
7298
10163
13393
8949
7318
7860
12794
8622
14870
11589
15355
9434
13764
9363
7988
14827
7388
7323
3284
13634
5352
7460
12525
9446
6744
8900
6840
13688
8943
10074
12374
9392
9225
9501
7250
7419
7569
11649
8571
14893
12695
8565
9602
14939
9678
9444
6821
7307
16322
14220
9393
13075
9408
9620
13741
13603
21466
8923
9190
7424
12083
9589
9397
7193
8811
13861
12897
21099
7390
11056
7369
16750
7422
11705
7365
15648
13905
10420
10100
14014
12506
11682
9346
13670
11303
7347
9438
8912
4699
15680
7355
9220
6384
5870
10095
9174
11386
7810
16936
9548
7491
11616
9584
9642
22362
7445
13620
11637
8955
9548
7373
7435
7362
7966
14431
14080
9373
11529
10582
11658
8397
8918
9484
6721
9380
15986
7349
4418
11101
8893
9259
8759
9656
15484
9412
8216
7478
5867
6834
13180
9350
13663
9275
8889
8914
13782
6407
9387
11679
13884
6997
8733
19112
11778
8944
13866
3324
5264
7398
10844
9323
8894
9452
13811
10477
9278
10646
6766
6397
14215
13664
12485
9601
5055
7517
13591
13649
9647
7361
4903
13749
9451
15946
7336
12705
13350
11415
7745
14051
13561
12891
15605
6207
8947
9253
11767
11578
7578
8864
15355
7716
7436
9609
9413
8347
13267
8863
15515
13335
8911
9248
8329
7318
11980
9580
7342
9584
9588
13286
14898
7367
11589
7392
14868
6252
13538
12640
6831
14851
14643
9564
7888
13846
9508
8526
9617
16252
12787
12720
9600
9405
9121
9511
7391
6415
13725
8698
14897
9314
11218
7908
5332
4249
6873
7432
6387
11688
9121
7891
7424
9504
9598
5444
8651
7349
11431
9484
7353
11145
5707
13785
8887
6676
8231
14106
13400
9537
12286
5117
13466
14331
8569
10356
19098
10834
7369
6931
12072
8841
9282
9589
12385
7429
7443
7491
14680
6871
9369
11707
9505
20363
8904
6428
14865
12752
13933
8900
7352
8927
12275
9548
9488
9430
11652
9079
8084
7520
11559
8920
13908
9018
11105
7415
8369
8935
9480
8897
13316
9915
7809
14072
14080
14167
9487
6478
9415
15861
14918
9159
10449
10540
9459
11236
8363
7368
9424
9522
9092
7317
10720
8910
9484
9424
9367
9192
9321
7376
8903
7805
7862
6470
10217
11016
9554
7340
9442
15473
8274
13366
11333
5330
15358
13962
9771
8942
7922
9386
8289
13619
11898
7311
13501
6407
8893
6839
13655
11394
7298
7362
7336
11251
12357
19214
7401
6838
8977
7425
9535
14181
9502
9382
14092
8848
8924
8573
15836
9368
7343
8965
9651
8778
12037
8849
8879
7913
7424
9406
11553
13522
7012
9423
11603
8251
9490
7298
13524
9256
8410
9144
3285
7412
8797
9421
8066
9367
11650
8916
8923
9197
9421
7370
7473
8930
7381
12879
8915
9247
5664
13341
9064
8019
11603
9396
9102
9415
9386
9374
8902
14724
7344
12869
5979
11968
11721
9505
8492
8867
6904
14053
7340
6840
7425
5509
9357
9346
8867
7417
12683
7980
7392
8050
9055
7463
9448
8891
8843
13295
9694
10228
10463
7376
7487
7431
13481
13517
20712
10504
8413
10985
7210
7009
13522
13439
9466
7412
11626
7303
10966
9123
14969
13716
10169
7446
5524
9341
14085
11607
6781
9258
9081
12193
11253
9070
7357
7458
7411
7306
16249
7350
13486
8898
9507
13166
7328
8286
7515
14763
7350
8509
7224
9350
7373
9061
7364
14978
14997
8188
9274
15350
15329
9340
7385
8129
23010
8110
2834
11800
9645
13858
11192
11361
9499
16286
9982
7346
7342
4778
14856
7370
8689
7349
7339
5940
9193
7366
6839
7462
7350
7358
9157
9495
9400
7363
9523
12595
9343
8924
6871
9473
13561
13532
7365
6840
7375
11672
7338
11633
8965
9419
9293
9532
9398
11667
7431
9390
12987
9877
8878
13691
8297
9481
4637
7351
9187
10436
2063
9572
7375
7393
14924
8883
14660
7288
7304
9333
13585
9324
9128
6906
9651
13638
8943
9410
6140
10031
11484
13776
14962
9331
7926
9241
5182
7508
8905
9069
10635
10382
15366
9082
10665
9676
7506
14194
14892
9421
9455
9361
11471
9092
11699
8085
7382
8955
9325
11687
7031
11223
5972
11471
6344
8921
5449
9432
7975
6635
8963
8785
9231
7720
20313
8596
9455
10878
9517
5401
13553
15435
6464
9299
9246
9608
12201
8908
12539
10717
9441
7324
11792
8854
7424
7493
14705
14088
8089
5267
14910
8127
8836
9310
9437
9374
7325
8864
11707
11284
9484
9365
13658
7354
9388
9484
9407
9514
12082
10745
7318
9518
10842
7353
8095
8898
9528
13971
11537
7442
8915
13615
7638
13619
8704
12814
8837
8911
15388
9449
8457
8927
9100
9532
19310
8857
11535
13004
7743
9661
8893
8570
9441
12611
9536
7067
8848
7449
7393
16850
7341
10169
11663
8945
9579
7456
9462
13675
8855
7779
7324
15372
13869
14273
7920
9053
6193
6262
11721
7383
7280
11232
9547
9359
10230
14449
9369
5199
13678
7442
11756
8926
6840
6892
8879
7808
7406
8931
7459
13497
11459
14945
7506
7386
5463
8895
1833
5600
9350
9456
13613
13564
10514
13720
8925
9373
6377
7385
8989
7353
14930
11420
7457
7330
7330
5796
11499
9610
9367
5792
6094
11685
9461
8491
5529
15374
9443
8985
13755
8917
7621
12532
8899
11608
9765
7411
13154
13305
9862
7421
10536
7887
7407
9465
11529
3607
13567
11729
8908
10341
13596
9252
10271
7249
11588
8962
10903
6422
15517
13780
8755
7394
8098
8886
7362
7486
10023
16158
8907
8368
10173
7348
3418
12738
11570
13717
14242
6398
8867
9560
9532
16055
8912
6223
7995
9463
11784
13372
5042
8486
9245
16104
7962
8698
8888
6353
8157
11243
8971
11255
14873
9479
10045
9398
13894
11691
12733
9344
11376
9205
5108
9029
8903
13735
9386
11256
6467
9400
9407
8910
7378
7391
11698
4750
1918
9713
9004
9466
9461
7994
9496
8893
5082
13608
8927
10789
8420
13561
7423
9370
7325
6417
8221
7124
13457
8888
8051
11728
5114
9303
2995
8978
8767
8478
8929
7460
9397
8913
8904
9084
11726
16018
13323
7331
13947
5470
12012
8878
9501
4774
13356
14044
7474
7459
8240
12412
8962
9392
9189
9320
10729
9404
11574
14739
14089
8922
9472
7773
13278
9471
7487
11696
7422
9000
9554
7371
12814
9424
9393
7813
7824
9465
12026
9389
9664
9375
10138
10211
9509
9600
12810
8969
6707
8870
17584
9815
7418
12349
6461
9418
13430
9761
13684
9350
7464
14940
6849
7469
14154
9403
7786
14045
9384
9467
7254
7457
7413
9539
7313
2681
8943
11519
9246
7569
7353
9336
6812
4436
7732
8798
9558
7831
9109
10511
7186
7810
21248
11713
8771
11125
7426
7364
11628
9059
7287
10126
7399
8846
5328
11732
14828
12374
12795
15060
6131
13220
11947
9577
13673
12174
12517
6844
12194
11692
8036
13595
7425
9409
7391
9477
7376
9601
9352
7448
18214
5191
9525
8875
12062
6569
5339
9366
13130
7395
5887
11523
12255
7814
11215
7437
9164
9424
9452
9314
9494
8879
11700
9147
9623
3233
11560
7163
11585
12091
10367
8239
6203
16793
9333
7499
14921
11949
10602
6123
9375
14009
11524
7247
6202
3323
7244
7780
9573
9483
17955
9555
7302
7443
11637
7332
12277
12150
9620
14872
25173
11576
14899
8524
7143
5507
3052
7837
9972
11558
6514
9499
6935
7207
7285
9373
11468
6895
10481
7413
13608
9519
9354
2794
8909
7921
9028
7423
13949
7633
8422
7430
7359
12067
7354
9876
22310
7403
8174
9662
8829
5150
7277
9131
11081
8823
9288
9461
7342
9151
13426
11206
8768
4730
5178
9283
5424
7405
9438
16857
7502
11865
14861
8971
8985
9393
7375
7485
9109
5735
7454
8985
9258
9478
9291
9527
9112
11772
9462
7957
7777
11469
9342
8995
9458
8800
11583
6444
8891
7410
6413
13294
13653
9439
9126
10748
13686
7170
7413
7318
9332
13819
8900
10667
8936
8478
7389
2343
15766
6398
11520
8747
7067
14854
13723
12239
7393
6777
5213
9304
8268
11704
9511
7643
14059
9339
13916
14027
7958
9327
8780
9487
7125
7570
11490
9425
8741
7697
13090
9510
8899
9516
4219
6847
9349
7313
8064
7419
9529
9536
6425
10660
13497
8872
15231
7456
8975
12739
6842
10347
13443
7415
10208
13668
5324
8832
10052
9346
9471
7383
12713
6481
11929
8923
10372
7425
9003
8840
7409
7455
14883
9424
11908
9095
10405
9483
9328
7369
7396
8733
11969
7333
8950
7677
9574
9406
9035
13490
7966
7510
14864
7363
9365
9381
9139
8933
13872
7543
7350
9744
16356
12899
10241
7357
9566
3127
13842
14965
9559
7836
11569
6839
9539
9350
9340
8842
9083
6202
11857
7378
8388
9043
15348
11649
9436
9496
11387
7339
9590
13598
9401
11213
8816
11628
9337
7808
9273
10301
20335
10987
8836
11254
8126
7252
7956
9549
14911
7720
11878
7349
9294
12379
9515
14646
7365
9550
9386
9378
6489
6665
9503
8953
9382
7359
14043
7797
12494
7365
13587
7341
7886
9794
8921
7416
6624
11065
5824
7353
7574
7388
13548
16041
7403
8478
13671
6832
7989
13854
11338
6570
16293
11855
13610
8880
13247
14949
9513
10364
9924
7812
13663
8208
7340
9625
6799
9367
13987
7424
7563
6429
14199
7332
12542
11553
9034
7167
6915
5814
10574
9504
10840
8040
7503
8897
13073
9046
7608
8929
13636
11723
14088
7371
7303
9407
13630
7507
8893
9300
9353
9219
7109
7257
14809
7445
7422
13823
7385
7351
11396
9316
13523
7328
12594
8902
8887
8981
8083
6468
10571
13691
6986
9387
7857
9052
8813
9447
15391
8563
12726
7492
7446
9454
11705
11689
9452
9402
8735
11718
8029
13184
8941
13624
7762
8867
8160
14972
9619
5039
10234
13757
13307
9017
5150
9720
10859
8885
10236
6997
6975
12242
6980
13365
13439
10221
6979
9275
11508
9477
12008
3845
4979
10045
13686
9298
9330
13837
14055
11358
11021
9517
7239
9576
7356
9326
9387
7255
8812
12287
7350
8817
7365
18788
9624
11543
9108
8893
5229
9669
7351
11219
9933
3622
7605
9436
13869
9390
9410
9072
7477
14461
13661
8453
7357
12446
6964
11986
9381
9286
14482
9439
9600
7296
2132
14230
12095
10134
9269
7341
9086
12045
9353
7446
9650
11431
9714
17325
11337
9343
8908
8084
9083
8857
14205
6866
7416
4652
10325
13548
7455
13283
13928
7419
8901
7346
13536
13904
9444
9264
9440
7419
11400
7353
12688
12592
9116
13747
9571
9610
12896
13947
3132
9180
5385
9561
5667
9115
13767
9986
9488
9289
10123
11581
7372
9314
6589
9198
5084
11418
7393
13590
7375
11890
11315
6198
9469
11775
7369
9539
9047
9359
9367
7413
12651
14818
13560
8956
6879
9218
7394
14638
13605
2594
8875
7356
10595
8905
8932
7354
11586
14869
9424
9550
7832
7379
7311
15432
8858
7415
11677
11559
9390
9359
7380
6927
11720
7512
5989
7369
7344
6969
7324
11540
7334
7414
11104
11358
12038
7407
7472
9526
5705
8934
8885
8009
9313
7422
9388
8921
14125
9584
7940
7402
1998
8837
10609
5286
7454
1845
9043
7396
9608
9302
12849
9400
9634
8170
5184
8891
7277
7502
13609
11208
7913
10383
6801
6979
11539
5116
10240
13445
9376
14927
15463
9352
9425
21283
14884
9570
7847
14193
7334
13533
8857
11712
7484
7423
7806
10250
11614
11373
8612
7344
13210
14310
7481
11525
10739
6792
11366
5461
9417
14196
7683
9303
8825
14877
7431
11609
9557
8874
14016
7778
9384
9360
9368
7355
9102
8023
10124
16674
7360
6746
7343
9016
9378
7371
7418
7409
10034
7369
16506
11279
11720
8942
9361
9376
9302
6521
9537
6265
13610
8941
1929
11038
9580
10740
5040
8984
12342
7350
8904
8070
9436
7485
7424
8726
8890
8953
7282
8424
5765
7506
14971
13759
10717
8973
9873
9394
11464
11243
9426
12098
7341
5241
13226
7084
10426
4835
11381
7510
13674
8524
13290
11428
8915
13720
11390
9430
7422
11375
10224
11832
11896
13376
8944
10132
13356
6932
7380
12568
8916
4617
8974
14968
11925
15526
10228
11242
7877
13547
14791
9496
13805
11404
7416
5145
12668
8879
14451
8968
4732
5195
9488
9435
7561
5210
9609
9528
9456
8941
7715
14520
7338
12964
17085
7475
11822
16846
10450
8140
6888
7428
7114
9292
14090
8876
14041
11350
13785
14564
9513
9311
13032
9343
12369
12354
7490
11299
9366
1569
7329
11724
7263
11446
7292
7291
9408
7858
9579
11494
13749
9412
2810
7427
9441
8307
9400
7397
11947
11652
1995
7294
10541
8850
12722
9398
7413
9373
8794
9279
9495
15432
11696
8865
7791
5223
9476
8895
13522
7394
11793
6827
13464
8150
9375
9491
10692
8970
14641
13644
13644
7797
9837
9150
7697
20064
8578
7546
11591
7424
11914
15379
7724
9471
17421
9444
8927
9660
3435
9326
7206
5742
9456
10008
15195
7844
6085
9423
14108
9616
7052
9456
9359
7424
7395
8931
9438
8874
13675
8619
7547
8412
9457
9336
8967
14554
16849
7506
7506
13695
12737
14024
11934
13574
9533
9468
9447
9345
14744
10009
8040
8891
8821
7384
11952
7311
11028
7244
8920
10289
9502
7916
9273
8687
5377
8896
8861
9279
2004
9140
8884
13273
12156
14736
9847
9046
4780
9372
7361
7659
9488
3518
9448
8886
11204
8880
7418
7364
9642
13718
13544
9277
11881
8174
8865
8922
15018
13668
9145
9047
14473
9490
9495
10288
7321
7322
9235
11662
7457
6449
9350
13536
8858
13433
9332
8475
12099
9493
8945
9348
8608
7506
8912
9540
12313
13929
11664
8841
8392
11355
8409
10305
13338
12272
7444
10487
2426
11581
6762
6886
13544
15361
8901
14268
7439
9291
13676
9896
11552
14051
14914
9334
8907
9086
14011
11593
9380
9380
7369
4892
9135
9264
9305
12045
9407
9115
14931
9371
9256
9487
7365
11912
7284
7460
11027
9454
7826
8940
8914
9047
7474
6203
13694
7934
7425
9496
7405
9393
7431
11237
7514
10231
11796
15363
13497
9338
8869
7317
11217
7318
7334
11621
9477
15268
7870
7366
10654
13702
15553
9744
9176
11536
9365
11557
13677
11653
7642
8618
7434
17479
8479
8850
12940
8908
14932
7730
9480
7388
8957
7382
9117
8918
8860
11552
8143
13518
8462
5486
7376
8719
13919
7449
12309
9569
7311
7602
7434
9109
6229
8145
14865
8457
15535
7486
4740
7360
11736
7221
13608
13634
7427
11535
10414
14598
7424
9373
6808
7839
13603
5213
8906
13390
10758
7282
7455
10112
14907
8701
9122
14927
7388
9481
13076
11542
8131
7465
7808
6458
8943
11271
8766
13434
7455
14954
6852
7354
7366
13452
7333
7334
9351
9365
9494
7482
11021
11393
11409
8885
7353
7323
5475
7383
11648
5093
4793
7407
6938
12317
9491
14998
14971
7424
9565
11519
11627
13675
7491
9488
8837
7322
7357
14932
11416
9318
6887
7467
3212
9352
7371
7759
7335
15481
7388
7328
12166
6922
8959
12279
4521
9541
10588
8835
8309
8266
7704
8152
9182
9519
8190
9534
12080
15328
7273
9624
15448
5396
12083
12316
13179
7305
3573
7372
5055
9691
8973
6658
8920
8987
6944
7381
7284
6823
12195
10140
11227
10991
9417
8865
12349
10211
7561
11364
7320
7916
7299
7346
12305
16302
9481
9533
5087
9580
9410
12806
14813
8196
7510
7303
7433
13844
7412
11639
7363
9291
9396
7507
7313
9532
13401
9391
7389
11209
9246
12659
9463
7443
9081
9372
9554
10213
14960
13835
15350
12585
13581
7629
7316
7351
1941
6510
14813
13585
7442
7413
11485
9434
10043
7378
7428
7094
10555
9560
5249
12390
7351
10392
7187
6804
9503
7774
13362
9408
9260
7222
10236
8346
13594
7398
7401
7004
13552
5397
7249
11271
8003
6465
14836
8231
9094
12556
10159
9477
6227
7340
5348
9327
9410
13597
7414
15358
9315
9616
6982
9492
9391
9188
7498
9600
9547
7346
9167
6240
7382
11804
7947
9122
9805
9585
7708
9317
6845
8983
9473
7353
8889
7334
5821
10878
10399
14888
10276
7360
12852
7425
14139
10043
9301
9610
14577
13853
14075
7395
7412
12904
9443
11074
9412
9456
7411
7394
9481
11828
10759
9559
9490
14735
7348
11466
9365
11336
7420
15821
13629
13619
9301
7971
14924
13479
10501
9298
10622
7360
7294
9432
7355
10191
7383
9354
10161
14875
7323
7438
7472
7442
9595
7325
7335
12663
13907
8921
10984
6849
6744
9425
10317
6783
9362
6203
9451
7417
11527
14085
14974
7508
11603
15365
5216
2052
13524
11771
6791
6821
9904
7431
7850
9465
9605
8081
7415
15463
6825
9115
4555
7568
7335
7563
5242
12455
9312
8423
6839
10290
7334
7326
9296
9381
12734
12447
10088
11512
15475
7413
12014
14611
10766
14296
7450
10880
7345
7500
7529
14952
8092
10964
7751
9438
7404
14294
8216
14723
6911
5199
9219
7780
9457
7768
7403
8932
9003
9471
7466
7352
3127
8872
14900
12177
7425
6386
9095
11586
9546
7812
6676
8980
9354
7334
9333
9481
7313
6896
11401
13556
13450
9979
12333
9303
8282
7897
7404
11930
11724
16248
8412
14124
7825
9279
11834
6404
8885
9706
11477
8856
11595
17630
8937
10940
9430
11517
11328
15428
8963
9458
13833
9519
8701
8928
15691
9317
8439
8426
7391
14029
5081
7886
9494
8922
9514
13335
9348
8834
11603
1981
7959
9458
14554
14897
8188
7795
12659
8963
11638
9507
11474
12782
7561
10221
13998
8954
5411
8770
9471
5823
7407
9454
13824
9462
8834
8525
9225
9508
8864
9525
4262
8770
8883
7791
9467
13982
14129
13605
12466
12378
9322
8804
6128
9281
7388
8909
11734
7075
11684
9237
11675
13481
9061
8503
17522
7345
9379
6411
9415
8960
5739
16945
8210
12435
7510
7289
8193
9431
11675
8300
9479
9471
9497
6880
8894
11475
8969
14693
6468
9546
11530
8939
8943
9480
9521
7383
9280
9471
12588
11178
9122
9138
5716
9495
6155
7447
9451
8522
8928
9314
13777
7386
9481
5234
13824
14089
11557
11403
7872
9513
9482
9293
11728
9041
11572
12654
7318
8996
13433
11747
7337
1880
6799
13436
7418
9524
6935
7371
10211
10534
11148
14219
11773
10101
9436
7487
8108
7590
7384
7390
7385
9261
9458
7340
7612
14936
9195
14839
11644
6479
15496
13094
14951
14846
9256
5645
6725
9781
14756
7381
12324
14894
10197
8337
7316
9631
11169
9506
14814
7381
12866
7427
8909
9291
15477
6852
6735
9380
7421
6418
14522
6900
7357
9488
11503
9515
9287
4782
9432
7815
8945
7414
7783
13193
12480
14836
9549
11735
13834
11386
10575
7379
9559
14970
13492
14279
9102
9351
7274
11017
15476
8378
7338
11657
8879
9130
15369
9516
13958
13944
10281
18271
8083
7472
14423
14223
9526
15390
10140
6402
9376
7451
7425
7354
9440
9807
7411
16002
8528
9505
9960
11949
14873
6876
14914
13799
7382
6726
9650
7507
9436
8285
7301
7390
10508
9642
8639
5200
11814
7357
10638
7303
7430
5181
7250
7412
7469
9408
5663
7296
14862
7330
12674
12047
9514
9377
11472
4880
10402
7416
6354
7362
10198
12156
8310
15316
4109
9877
9629
15368
15556
7344
7349
7352
9513
9258
4979
15457
7393
13773
7451
7827
9584
7068
7382
15426
9379
7341
7311
7352
11669
13460
12587
7335
2133
7348
13791
9490
11113
6956
9244
9512
6731
14941
7546
7341
9386
7864
11770
5549
6691
7484
7385
10418
12381
9376
11152
8936
9365
7399
11387
7376
7011
11667
8078
15372
10336
12415
10699
9357
9547
5141
7424
7314
7474
11489
7365
7814
7391
9271
8903
7061
7396
12785
7467
10188
9114
9534
9241
6865
9553
9498
7354
9676
7660
13458
7340
7331
15610
8183
8280
7416
9513
14116
8253
7812
9567
11587
7229
11075
5299
7456
12760
7378
13357
7562
9533
12065
7299
13637
13744
7270
7852
8803
11843
9154
7434
7334
7429
9335
7678
8714
5392
6839
12506
9422
11346
9347
5154
15250
7868
11595
11112
7344
7837
14876
9339
14815
9435
13431
7352
12219
9318
13474
9653
7406
21570
6662
5302
9390
6731
9387
15711
7743
7302
7301
4823
7432
11136
7431
6806
17089
8184
9327
7361
7318
1828
1986
5389
14874
9406
9381
6784
7363
9387
7326
8907
6832
9189
7342
6993
9592
5032
14087
14968
9495
7507
15923
6769
7300
10888
9340
6871
9486
6835
13636
7489
7408
6572
9333
14193
6825
6806
9612
13657
7338
9438
7373
7266
7484
7555
3703
9074
8774
7420
7301
7282
5300
7386
7345
7336
9463
11675
9479
7352
7319
10196
7346
11954
18578
7335
7388
14927
15465
9507
11421
15516
11721
14008
7434
7329
7307
8657
7854
9485
11367
14869
6807
5958
6723
7547
4623
7570
7564
7568
7562
7570
7569
7567
7347
14258
6854
7567
6210
7571
6842
6839
3061
7564
15152
6642
7569
7560
7555
6880
7570
6305
7564
6859
7568
8950
4901
6817
7570
6833
4793
7545
6819
7563
13534
6697
7563
14952
7563
6829
7558
7570
6852
14409
7568
7570
7565
7393
7433
6828
7563
6766
9590
7566
7566
6481
7561
7565
9343
6870
7378
7570
7786
4596
7569
7567
7539
9378
5894
7558
9366
5895
14750
7563
7561
6847
9343
6720
7542
6833
7564
13673
11531
6850
6843
7386
7364
6724
11015
7374
21037
14733
7339
7564
13851
11545
9089
11203
7669
11398
6822
6819
7555
7353
14296
6761
6801
9477
10359
12586
8632
7329
11609
7433
6657
7476
9228
10481
7545
13639
11482
7282
9391
11749
6753
6794
7328
3773
6909
7369
7347
6854
9435
14986
6695
6835
14209
14134
10824
9377
9493
9553
13456
5910
6698
7371
8111
8885
7526
6766
8251
5599
11647
9379
9339
6663
8707
7371
10180
11020
13596
7412
14916
9171
13935
9250
11862
9174
7625
9392
8057
7421
6843
7409
9349
11436
12833
9467
12344
13596
14937
11682
9375
11616
7512
10837
6924
8297
9194
9002
7349
9406
14359
7514
14956
7429
7541
7273
6821
7902
14948
11419
9401
9196
7971
4832
11799
13960
11151
9611
9302
7355
9353
13648
12038
7445
11433
13419
9585
13924
9547
11739
6133
11314
7415
5099
7444
7766
12396
13663
13328
15375
7892
14892
13741
10458
13657
4920
11808
7378
7446
9367
9980
8698
11261
6809
6689
10031
10963
12346
15001
7997
7306
14870
11582
6848
6863
9304
14866
7427
12411
15331
9303
9469
9418
9661
7145
9387
14896
11225
8259
9372
9321
7512
9485
14222
14088
6094
9413
7389
7347
8526
11347
10622
16418
5327
7310
1563
11200
5286
9397
8522
8858
7501
7356
8826
8346
9395
7447
13951
11113
16674
7288
5375
7412
9603
9429
3630
11376
6872
9343
8876
13664
8896
15423
9489
11674
12635
8760
9441
7807
15391
5613
9019
15795
10439
7334
6743
13537
9281
9182
11793
7464
4817
1534
8811
9430
13885
7422
8123
7380
9329
7422
6419
11445
7495
7351
7448
9216
5180
6179
11487
13750
5901
16888
7509
14627
13692
8347
7696
9382
8138
13726
8950
7413
13592
7067
14662
14909
7339
7452
9562
12660
11487
8861
11212
8908
10687
12474
7332
9353
7344
10419
10100
7538
13559
5024
5218
13826
12873
7417
13607
11610
6932
7296
7336
15428
7493
11238
9406
6764
12545
7371
8818
9359
7785
12805
14898
7938
9551
7077
11727
10052
5784
7447
9203
9464
11628
12043
9310
11237
4973
7256
7371
4893
6650
7362
8840
13675
12158
11997
11455
9618
9381
8563
12125
7568
8905
7479
7448
9563
3326
13965
8182
9398
9558
9879
1855
4811
7360
12457
9034
14893
9142
7364
11541
10052
5964
11730
8971
9369
13943
13758
13532
8520
11720
7289
10667
11533
7919
7381
7332
15159
9338
9538
12857
8847
9411
10568
12230
8923
12542
12918
7928
10942
6462
11734
11311
12523
9359
9698
8314
10754
9522
12476
7386
9368
13435
8926
9541
9097
11871
10869
7335
7387
9453
14022
15896
7511
7939
7342
5116
10183
8128
5322
9422
7348
10113
8932
9313
10316
8913
11830
8881
9473
11532
7509
15183
7436
9487
9476
9170
9344
7507
9358
7386
9613
11743
7229
7495
7129
9356
8997
19755
4878
9396
13446
9596
14898
13778
7530
13698
10094
14936
9609
6507
7408
14868
7452
11342
8264
14254
6283
7418
9602
9708
9106
7277
8893
6891
9628
9509
7437
13232
7306
14899
10267
7323
5122
8832
6807
8423
9344
10183
9257
14710
7380
9190
7456
7326
9131
5812
7360
7394
14927
8937
9530
14174
14024
7280
9405
7366
7240
9002
7385
4713
15510
9507
7348
7494
10976
15517
4310
8993
9151
7446
9401
11530
13813
11784
11421
7866
10159
8896
19965
7448
7226
7450
8192
9131
7436
11605
7378
14782
7431
9571
6333
15497
5895
9013
7386
11720
5793
14402
8634
7493
7377
9419
7485
10094
9631
7446
8787
7388
9537
7409
7331
7189
8598
10594
7380
6956
9400
7390
6838
9474
9312
8404
8938
8936
13359
9439
14155
9289
12380
13697
11219
8933
17489
8078
9439
9425
8702
13695
7945
11781
9585
9418
9187
4895
7344
8911
12022
9568
9486
10320
13509
8892
8912
13423
8886
7356
13645
9503
12785
7511
8023
8933
8577
8029
9386
8861
12111
12592
10705
7442
8572
11284
9554
6420
8415
7870
8946
13661
8902
12810
8862
13470
11721
8950
9280
8043
8857
11585
8916
6899
9429
8907
13635
10931
8753
9280
8868
9388
7125
10710
9467
9377
16275
7367
14778
5119
9411
13553
7396
7469
13690
11595
9442
9496
13899
9468
9252
9018
8934
9383
8908
5220
8912
8944
12063
9622
7277
9477
8458
13742
13760
8890
9346
9312
9534
13807
11681
9883
9287
8949
11208
11085
7443
9246
9125
6914
8916
9176
12525
7311
9470
4358
5546
11939
7363
14286
9259
6474
11970
9419
8897
4741
11857
8912
10903
7333
3627
14060
14987
8962
9109
9044
6085
14154
8878
8980
15298
7365
8510
8990
9283
11165
7992
7303
8180
14537
10175
10168
9127
11515
9268
11036
13837
6311
14098
4751
7431
17489
8906
9470
10650
9450
10659
7242
7491
14619
5346
8932
8972
9173
9423
8984
12749
9552
9471
12465
8882
8453
12082
11836
13388
8066
9478
8924
11955
9584
11672
7393
8939
7198
11743
9308
9415
9380
13680
9281
8184
7428
13659
7567
11771
6792
7568
6865
7567
7562
13051
14861
6825
6886
7570
6741
10156
6826
6852
14821
6844
8617
9822
11338
13718
6847
7083
9138
6742
11369
9571
13827
8361
8956
6765
7371
7472
7582
12481
8894
8902
7379
11601
10446
9439
9526
6889
9539
4251
9034
8346
6819
10142
17775
7317
7796
11085
9549
8313
7413
9986
7338
14861
13633
7409
11242
7906
7391
7331
14887
7394
12813
10413
11508
10228
8556
15846
7374
13663
8937
7290
14891
14456
7388
10743
7816
7381
7386
22581
10239
7352
10515
7968
9842
7165
11293
9557
9565
7125
9387
14093
9580
9439
6859
7573
7431
9327
7440
7363
8216
9612
7661
11745
11320
11172
7801
6885
15924
6392
14913
9391
8907
8803
14760
7320
10299
9172
9428
7347
8878
13278
16751
7393
11423
14745
9380
9170
8885
13962
7282
7412
7306
10043
7910
14774
9457
7305
9744
9232
3608
19813
8321
7299
11265
9013
7488
13828
7380
9576
5020
13555
7440
6448
9488
7316
5649
8203
8879
12693
8986
14289
11983
9076
6851
9386
11703
4109
14245
11355
9155
9314
8378
11658
11865
9420
11598
15513
7626
6577
9245
14117
7362
13323
13623
7435
7783
13697
8943
9502
5484
11280
11332
9451
9186
8828
13669
9329
7349
8921
8100
9437
16995
14973
13114
8027
11682
9331
9445
7239
8806
7549
12352
14803
6682
6058
7894
7815
9336
9315
7304
8925
8948
9237
9162
9963
9333
7340
11602
11561
5469
9029
9404
7452
9587
9503
13537
8690
9127
11776
9370
5425
12101
8930
13736
9353
8913
8830
10068
9314
13154
11539
8843
3585
9134
14806
7181
10021
8939
9356
8863
11111
8911
14882
4392
13244
13755
9328
14019
14022
14480
3767
9625
13581
7343
13575
8195
6164
13795
9645
9199
9548
5264
9228
9744
9032
9311
13749
5573
6392
9336
6462
9185
9575
11588
7367
6687
7257
12551
7348
9639
9364
9395
7327
7366
7365
6255
7273
9382
12822
13460
9194
11497
8396
14102
13618
7270
9309
5722
8851
9556
11596
8892
11191
8563
7383
10762
13953
9150
12451
13960
11952
14007
9463
7334
7010
9442
12100
14925
8060
7262
7779
9733
9509
8893
6868
13369
5736
9498
7326
9371
8933
6442
10212
11623
9749
9107
10254
7510
10609
13854
10578
13904
14004
8872
15775
14183
14408
7410
10138
4971
8959
9200
8346
9442
15385
11332
9473
7315
9470
7218
8858
6743
9090
9378
14970
14192
8902
6235
10973
8997
9284
14257
8954
8920
14890
7334
5405
13756
13160
9425
13889
7457
10093
8921
8913
11383
10210
10182
9351
13956
12078
10097
9435
9438
8354
8901
9517
12779
9576
9468
13485
13562
13633
8836
11587
7343
7437
7356
7727
9420
9476
11471
7856
12593
7383
9309
7335
9453
8910
15031
9345
6420
13661
16541
7415
14581
7780
12855
12517
9525
13879
13879
5199
9562
13698
9021
8820
15499
8060
13573
10847
14741
13632
7303
9465
9530
9420
7435
8989
8108
7404
9524
9238
7466
8050
9349
9364
13892
9264
11642
4260
7634
14879
7762
8954
13500
11305
8414
9347
8351
10391
5505
9338
9577
14313
6479
9377
9422
4799
6400
8936
11722
13966
9438
7801
6319
9410
11752
8987
11691
10449
13614
11743
11545
6884
6056
9347
7388
7760
9634
8792
7411
7471
9372
9417
13951
7442
8955
14718
9517
7867
11712
12677
11758
10184
12686
11339
9460
13510
8241
9411
9449
13814
7352
11589
9469
15575
7434
9479
9364
7819
9439
9336
9395
5459
9469
12048
12392
7442
9513
7286
8633
8921
11910
5266
8932
7403
9262
9481
4894
4337
9500
6182
5031
11808
5686
5006
11916
7422
8853
8902
8912
6565
11548
8855
8920
9491
10564
5024
9371
9310
8883
12797
9131
13448
9487
11982
9409
7392
14024
8869
7385
8386
6206
9493
8854
6277
12125
7338
9185
9503
8864
7344
9031
10257
9289
11978
13838
8586
8606
5162
4987
7380
8345
9424
8908
7259
9327
11559
8932
9982
11585
10330
3175
8931
8429
8887
11938
8832
9001
7369
9455
9320
9286
8809
6853
10752
11317
7494
11546
7405
9324
21193
9436
9359
13577
12180
7375
8929
9561
9252
8862
9252
13241
8917
4777
7449
7929
12656
9478
13787
13914
5646
7338
8972
14612
13550
7333
11958
8893
8837
13567
9091
4755
14083
7629
8882
9601
7880
9377
7507
9100
24356
7876
7263
9425
13621
8948
9116
14083
13483
6964
5154
9343
9487
9097
9350
8914
9548
5442
9220
8682
9352
11463
9564
8925
9448
7738
13722
8942
12553
9272
11644
8904
8871
8250
8866
1586
13814
8159
8950
8582
9419
8181
9396
14976
9448
7387
9423
13357
9816
12273
9447
7354
15480
9525
13800
13800
8946
11210
8481
12589
15357
8076
9272
8642
8857
11953
7421
13893
13149
14929
10484
6395
9520
6168
9546
9427
11667
9574
11540
13392
11930
8909
9458
10021
8902
12240
7317
9624
9582
6632
8451
12806
9358
8906
9510
4894
5237
8945
7323
9229
7417
7355
4987
13196
8993
9184
2362
6191
8555
7286
14351
9230
9498
6437
22139
9609
10203
9441
7383
9482
9498
16788
7328
7097
8864
8541
7297
8357
9964
6370
7410
17061
9114
13581
15369
12560
9493
7333
7994
13954
8917
11829
9396
7397
12148
7438
14016
3607
8949
9437
14861
8244
9432
6426
9415
7796
8937
8238
8937
9450
13584
8480
11678
11892
2265
9298
7366
8092
11633
9668
9533
8991
12784
5690
8877
6484
12282
10137
10236
8882
11537
9470
16872
7440
8959
12847
7361
14547
8955
13752
5349
11536
9375
5141
5928
6374
11188
11721
8578
11756
4254
9390
9351
12592
9455
10602
9740
12690
9028
6703
7526
10954
9329
12921
7361
8912
1868
9378
9472
13610
7338
8990
8859
7095
9468
6724
9353
8873
12708
8893
8940
11601
8877
9544
12113
13327
9489
9456
7304
13633
9491
13673
12902
9342
9037
9302
9268
8881
9372
15978
13645
9254
8823
8896
16868
11532
8933
7295
9609
11909
8889
8883
9321
11783
11269
7826
7521
7405
6198
12402
9344
7357
13670
9517
9102
8905
9400
12493
9233
14035
11503
13675
17015
7502
9494
8917
13732
9066
10482
7384
9507
8998
5590
14889
9132
13704
12907
15328
9246
3786
7032
14961
8321
7362
8042
14164
13798
7300
7932
9740
9375
8612
9544
13601
7426
7399
6827
7282
15375
11562
11426
13744
7361
13633
9423
10431
8933
7341
1882
5288
5937
5019
5830
11559
7315
8963
5762
9461
9502
7840
9506
10453
8863
7424
5825
8898
11242
13514
14288
7468
7466
7189
7779
8738
9394
9022
8924
9461
8830
2810
12042
8876
9629
6529
7448
9448
11799
13419
11663
11269
7363
7841
7392
7371
8831
8844
7315
7096
11357
7324
8089
9326
9426
8208
8907
8995
7223
7438
10156
9457
13502
5423
8585
14024
9507
9408
7362
15766
7288
9453
9493
9410
6662
12718
9459
13696
9473
7380
8865
11467
9545
8901
13763
7245
9453
13588
9272
9370
7053
8118
7829
7526
14836
8839
8982
9100
11058
9463
7372
13334
9268
8637
9191
9771
11324
5972
8906
7142
7361
8998
9000
19123
8860
12124
13651
9792
12008
9185
5723
4808
9432
12752
7396
9287
6377
11814
8915
5342
9307
9578
13501
11922
2692
11625
8557
10791
7465
9683
7350
8702
5044
14112
6091
10439
8509
9634
9425
6025
4844
12506
9489
8830
16709
9411
9411
8972
8905
13767
7392
8833
14084
7885
10784
6273
7350
9439
3016
6478
8951
8281
9398
9307
10944
7957
8906
6479
5346
8937
7871
6210
8629
9033
9304
8884
11849
13762
9907
10072
8882
8783
13673
8951
8847
13073
9437
9014
13946
10020
8927
9473
8882
9445
8869
10270
6857
9407
10154
7386
7466
10025
7561
8755
13953
14930
9404
9999
5399
13202
9393
7812
6496
9782
12134
10941
11587
6390
9366
5562
14901
9184
11981
13702
5436
7379
8460
6474
8988
11924
9153
7409
11812
23561
10828
14150
8916
9397
9658
8839
9400
17631
8875
13287
9372
13444
7445
9290
5411
14857
9269
6754
11888
15972
9311
13266
8983
9486
9457
7268
7265
1465
11916
11711
11688
11848
7944
12742
9466
7371
13804
9346
8888
13749
6958
11494
6349
8858
5390
8965
9464
9398
13768
11432
11621
9698
12172
11501
13794
9486
10549
9489
8927
8847
9325
8945
8092
5813
10289
9496
9245
19838
9631
10018
8137
6784
7324
9394
6276
10792
9222
9183
7373
7510
8891
11985
7879
11702
8122
9109
3759
12239
7812
5349
8255
11602
8923
8772
8764
8824
9248
9969
14879
5908
12929
6415
11384
8928
11659
5151
10208
13619
9975
4932
7575
9388
7385
7415
13063
6965
9429
8739
9352
8891
11422
8571
9406
9453
9233
9458
8908
7341
7992
4935
9374
9463
21840
9474
7441
9016
6937
8980
9875
11685
12239
13244
6963
9340
2542
9043
10350
13554
12741
13653
11798
8900
7570
8955
11464
10147
14351
9285
9401
16694
7332
8798
9311
8132
11728
11730
12119
15474
9271
11836
17284
9300
8943
8777
11484
9319
9424
9421
13544
10131
8920
11266
7346
11327
9372
6452
11953
7446
15359
9244
14218
11440
9460
9091
8946
7761
9378
8828
12738
12961
13439
13641
8805
9203
8979
11576
7505
10357
16608
7327
15614
9475
9531
9270
11562
7994
6146
9489
9095
9616
11816
9107
9634
10425
13979
14728
9392
9606
7364
9651
9290
15370
8947
8860
15447
13875
13669
13930
12592
9945
11041
14066
11385
7508
12354
7486
8972
15144
6176
9308
14874
9471
13820
9346
9418
13124
6952
7461
13104
14344
8897
11242
3698
6398
6236
7384
9263
13953
11493
9820
11631
2524
7336
7390
8987
10959
9420
13426
14858
12961
8153
9412
8270
14121
8196
3608
8759
9293
8355
8198
13445
3963
5202
7363
17622
9437
12633
15524
9423
8279
13899
8146
8882
8991
9334
8928
12659
7250
11860
7417
11833
9452
11712
21138
13489
9366
9556
9445
6848
15486
6800
9890
13766
10169
13694
12710
11980
9614
9381
12496
10514
7395
9057
13319
7386
12134
8349
11460
7383
7405
1567
6408
9296
9389
5342
11369
13717
9487
13943
9298
13714
8611
11766
9365
9374
8801
8965
13358
14480
7221
9468
7464
9050
9406
11578
9457
8860
8955
8814
9413
13671
8894
5154
8919
8889
9483
12745
17042
13393
4985
13713
15429
8811
9086
8935
9317
5591
4996
4780
8733
8788
9474
22782
8925
7302
12473
9596
11969
9447
13633
9386
14456
12015
9425
8736
11357
5351
5041
8901
5181
9412
2794
9508
11578
7346
6362
7870
11705
8592
6669
7735
5273
14195
13367
8862
9312
7423
4260
8949
9375
17388
9263
8893
9439
14047
13490
8803
8299
8812
2687
11092
8051
9490
10844
8274
11780
5531
6068
11271
10053
7475
9326
11752
13760
9463
8902
7337
9365
9673
13775
11695
9484
9195
8403
9451
8854
9357
8863
8953
6881
3193
7961
8745
8876
12937
9481
9424
4721
9413
10639
6240
8963
9498
7202
9477
8884
10514
7944
6367
9269
8063
5683
9468
11659
14030
8967
9363
13779
6784
8977
12089
13493
9405
6435
13639
9030
9411
10267
9504
8677
9316
6052
7343
12998
4878
9495
8324
9423
13605
8895
7337
9423
12903
13491
12886
9235
8470
9494
13808
9258
8884
10333
12166
9419
8271
9010
8842
9282
8972
6343
13771
9249
10426
13330
11879
8935
8957
8054
12009
11732
8957
9289
9424
7315
9978
13675
11960
9199
8937
9556
9554
11528
8820
8763
5140
9494
9399
4254
11696
8888
9424
12515
6370
9407
8911
6154
2834
11646
8968
5615
12532
8973
8915
8906
8888
11721
11964
9411
13280
7451
6653
13863
7442
16321
15504
11533
8329
7390
9089
5486
12772
8889
7401
9346
7333
7465
14203
9570
9012
14038
11684
8877
9508
9514
6812
9356
15841
6939
8914
5011
7476
9616
9352
11258
7366
10772
11722
14416
13970
7453
8774
13711
7393
7393
8268
11254
15666
10201
9454
7995
9586
7349
9484
9194
17835
7298
18123
7179
6823
9479
5190
14962
11742
8907
9322
10240
10716
9253
13699
9432
9062
4688
9379
8697
7565
13196
8810
9583
7411
13064
8857
6658
11411
8281
13649
8314
13098
6355
12163
11260
11468
8074
8154
9409
9433
7369
11208
7204
11298
7315
8918
11746
13525
6837
14870
9301
14181
22567
7396
13820
9336
11012
13472
10138
7282
5199
8073
15523
9476
8964
9569
9464
7399
13469
10300
9166
12263
9184
15494
9491
8965
8940
17618
7953
14960
11319
12547
7463
7483
8186
7347
12261
7178
7396
14655
11234
7548
8233
9564
11213
15408
5124
13567
8857
9105
7386
9334
5564
4243
7338
11543
9355
13839
8491
7250
8261
8912
7305
9348
11123
14686
8966
14907
9593
8846
10235
8699
7466
13796
7346
9386
7492
11874
12135
12941
8888
7356
7327
7400
13880
11351
9222
8798
9020
9493
9603
8375
10930
7993
7528
15507
9222
12318
8897
7416
10160
11437
12336
14660
7349
7336
10720
8453
10757
7710
7387
9387
5187
14174
7451
6968
5734
11203
8320
13934
7432
12133
13730
9243
12041
15132
7435
7402
8225
7445
11801
13592
6432
7507
7364
9288
9253
9597
15675
8064
9327
8893
13860
7416
7393
9534
9102
12572
7390
7419
7462
7390
7414
7344
7481
15445
8659
7339
9438
7367
7069
6965
22338
9564
9574
8913
9554
11823
14767
6443
7161
13672
9328
9488
11325
9299
7970
7436
9291
9352
6309
11055
7469
14864
9217
10227
13968
3586
8191
13647
14963
4918
7409
9450
14190
5603
11507
7291
7389
8869
7461
9466
9483
7405
13710
9562
15376
17381
7286
7398
9946
7346
5114
1550
13745
9308
13928
9450
5686
21834
6843
15373
7281
11741
7460
9194
7629
11208
13666
12491
11244
7434
9263
6956
14931
7782
9478
13938
8292
9152
8932
8858
7413
14946
13845
9545
9389
7397
9704
7331
8867
7460
9381
11448
9648
14970
7460
15298
9431
6864
7346
8386
7426
13685
10058
8883
15456
9388
12910
8291
14151
15466
9535
9550
11535
14155
6817
9695
14965
9076
7452
8365
5887
15304
7396
10670
9085
7315
9299
17898
7509
7196
9519
8983
7393
9341
9623
14866
7358
6324
8692
9477
7889
7383
15519
9136
7277
9543
9491
7803
7879
6637
14898
9344
4818
14614
7363
7750
9369
14979
9548
9134
9350
6896
8121
9489
9665
7637
8924
15498
11230
8845
20838
14810
10255
8916
13990
7464
13171
11655
9286
13108
7222
23237
9592
9457
16121
7242
16281
11476
9018
9643
7437
14950
7382
7354
10304
7364
7563
7331
9524
9411
9317
9524
9339
7358
7956
6405
13607
14960
4990
7352
9416
7345
9464
11966
15359
7508
13938
8888
7290
14974
10665
8886
14993
7419
10215
13578
12787
8582
8180
6835
7780
8898
8365
13900
8678
8298
11514
14968
9732
7786
9423
7569
3054
9370
7561
13676
8910
8939
12052
9460
8888
10230
10250
14071
8950
8922
9326
9171
9340
16639
7355
6468
9378
7422
9376
13957
8778
7424
9370
10000
13417
8263
7510
9817
7883
9381
9144
9441
7456
9592
9429
15522
7427
15541
6837
7505
11633
9093
8820
8850
7060
12792
7366
5299
9681
9503
9489
8799
10483
7351
9163
5676
8997
8989
9048
11833
16548
9493
6741
9490
13438
4898
7346
9508
12369
12840
8819
8912
12052
9544
9208
8885
11676
11767
8557
8916
13196
8007
6842
8014
1717
10326
8437
7443
7441
10446
13723
14458
7422
8793
14481
7469
8942
4817
11144
9331
9194
13792
7347
13498
13166
9994
11076
14143
6804
7291
9398
7873
9119
10729
11561
9409
7356
9354
9425
9496
10832
9385
9325
8038
7320
13625
13650
7431
10525
6465
11621
9081
3113
9308
13832
9104
8654
14276
13685
9476
7753
10194
8458
5597
6402
7799
9539
8824
8933
6226
11411
8204
13131
5686
9074
8690
13652
7358
7087
8741
10475
6178
9330
8499
9616
11997
13626
7633
13079
9533
9587
13457
7414
7389
9535
8620
19765
9276
9631
8949
13534
7958
9637
10488
9529
17238
9424
5229
14185
8875
8094
10403
7402
9645
7876
8798
8895
6877
8866
12500
8339
10725
9493
8779
9029
10456
11573
7344
7410
3449
7333
8508
7334
12963
8255
11909
9155
8919
9227
6757
8061
15018
11718
12361
6786
13631
12138
10480
9568
13621
7785
11644
10181
8265
9346
9644
8279
13507
9317
6839
8119
9115
9328
13313
9400
10367
8598
9529
9458
12267
7728
12403
9962
4932
11040
9415
10883
8478
11353
5712
11342
17255
7873
8578
11524
12115
8889
10367
8127
6426
7841
10143
10653
7504
10390
14040
9516
11606
9450
8833
7334
9457
1577
9292
9183
9429
7508
9576
7516
10463
14130
9642
10030
14124
16095
8780
6400
8901
9651
8994
11552
10357
7400
6453
8576
8480
9217
9282
7303
7346
10000
10505
10337
8367
9031
8798
7434
10495
7404
6849
10127
7506
10847
10283
14964
8420
9421
5483
9327
9379
7815
5074
8182
13886
11529
8011
12484
7747
11558
9471
21874
6484
9496
14030
9607
7789
8402
9377
6881
10724
7821
13839
7393
9613
11597
9636
7442
13740
11838
10499
5526
6835
7405
7831
9436
10356
11657
6898
6473
7388
7360
9417
6762
7358
7769
7342
9668
11847
7423
8879
9125
14915
13631
8580
8897
6519
6459
6867
12759
13062
11479
14216
9234
15361
23301
11243
8720
9132
8001
7405
8898
5980
9932
13712
7393
7372
9369
12099
12775
10121
10058
8070
10090
11372
11623
12024
7328
8022
9358
6868
8535
14896
7449
9296
6837
7346
8065
13776
9401
13675
6224
11668
14235
7439
8490
6814
14114
7285
12104
4049
9469
9202
10249
8907
6233
7368
7359
13502
14152
7125
10698
7793
7361
4808
7480
7435
12202
12909
15369
17167
7353
9562
7355
11631
6066
13601
18550
15476
9343
7295
9384
14418
11710
8899
8916
7629
5623
6427
8977
9563
7346
7421
12705
14860
6870
9384
8038
13919
7555
8635
10062
8855
16080
6758
7960
8886
7344
8878
5298
9567
13419
10082
8102
5199
9683
6145
12549
9456
13685
13867
10541
9357
15488
9482
12496
9400
9410
14723
8956
9373
11648
9020
9434
10573
13171
9306
9268
8928
11129
7402
14959
9283
11385
12459
11611
9577
6864
8241
7339
9448
9319
7512
13672
9398
10129
14613
7337
10510
8321
12392
10159
8862
10160
9614
7355
9511
8522
9298
9414
13072
11730
11449
13658
1402
13626
7385
13182
8912
5401
13956
8914
7097
8694
9335
11928
11560
11839
8131
7006
10288
9371
8921
9642
9461
8087
8923
9531
9524
7365
7328
13257
11589
9511
9836
9075
8856
9396
7447
14060
7349
7445
8701
7805
12296
12162
13793
20367
14911
8598
8871
8869
9486
9486
7948
11522
12552
8950
14099
15808
13427
13625
11664
4688
9320
20921
11247
14093
7453
9406
9332
6124
7493
8365
7803
12079
10106
13102
13958
9533
9274
9480
5741
9666
12089
14109
12241
6061
11641
16190
12798
10490
12421
9286
7587
9554
6933
9371
9124
11281
9012
9704
9501
8176
5964
9300
9358
9474
13090
8956
13996
7360
14012
9154
8976
9824
8223
8264
9137
8829
14904
13724
7498
13843
8855
9391
8979
11120
10525
14910
5245
9312
11653
6833
9088
10217
21895
8371
7163
9473
7141
13779
7752
13964
8987
9524
7355
7378
11884
8864
9382
9711
7302
10254
5771
10424
8947
7657
6854
8146
8831
11652
8606
8425
14946
9486
9275
9473
5020
8754
8955
16530
7803
14180
9586
7325
10058
16137
8241
12134
7419
7415
11581
8108
11608
7360
13358
8979
11634
12861
7961
13359
13590
5703
9220
5485
13841
13596
10454
15359
6903
9387
9472
11417
7485
7653
6382
7153
9037
14026
11482
11538
8309
8020
7990
11400
7844
13704
9107
11209
14073
11386
9300
9500
8919
11345
4872
8957
11403
8646
7430
8867
9342
11394
15333
9893
8718
11404
9470
9458
7363
13593
8183
10149
1590
15390
12480
14886
12766
8980
7380
11522
12668
7389
7806
9355
7465
7493
15530
7392
9387
9512
5188
6842
7798
7467
7419
5282
9422
7390
6723
14925
6253
9529
7906
8164
5655
11579
12376
6072
7301
6945
7414
11469
19017
7286
9526
7390
11567
8241
22278
7349
11536
10223
5171
13610
11585
10530
7266
9077
8750
5191
8072
9361
8935
8770
9480
11731
8938
7387
9521
11305
13503
6780
11704
7418
7391
11621
15898
7353
9438
9201
11742
5500
7236
13521
8071
7343
22280
7323
15513
8147
14875
6870
17348
8170
11029
9451
12557
11510
7424
11009
8557
9472
7174
14839
9323
10105
11831
9031
9242
9604
4197
7313
11973
7424
7416
3444
6165
8899
13133
7345
7882
9400
7383
7488
8383
13626
9415
7784
7348
10914
9571
7505
7342
7395
9959
12362
7378
9711
13885
6047
9364
7478
12487
14060
9489
8972
10434
9374
14806
11652
14944
8879
9308
11974
9130
11318
10158
7206
7564
10448
7431
13762
9383
12170
8454
9509
7427
7509
7508
7225
13695
7341
7431
9522
7349
11454
9345
9459
9276
6821
13740
7436
13990
7516
9062
7661
12604
13358
1657
14187
7273
11604
9619
9253
9346
6780
9195
9154
11650
11707
13597
7437
11709
7348
11521
11231
11531
19530
9334
10797
14801
8901
8381
9641
8387
11362
9703
9375
8882
9491
2445
9272
11469
8990
10133
11180
7426
13622
9388
9411
8145
7468
7466
9510
11383
14792
14042
6450
8907
7944
7488
13622
9248
7676
14959
9350
14876
7456
10086
10724
9527
7235
9498
9448
14956
8011
9587
7359
11664
13644
13717
11429
6790
13456
11476
14866
9271
7506
13666
7503
7332
8883
7472
8969
4577
11889
14029
8890
11557
9307
7443
7353
8939
1824
7267
12745
13645
9496
11417
11396
8348
16109
7321
7309
7360
8878
14148
13609
8202
9681
10329
8924
9645
11379
9520
9474
9246
13729
12769
7421
9352
15318
7529
12506
6151
6838
8923
13737
5831
7085
6860
7451
8983
7388
7295
9394
7205
6638
14292
12552
9562
8891
9582
8865
9509
7503
14919
10220
9259
8622
14892
6416
7471
9611
4349
10705
14906
8989
9453
8131
7275
7304
7327
8953
7498
7956
11562
7274
8850
15509
7416
12411
9479
9581
9442
9928
8925
5203
11599
15575
8234
11552
9293
7508
15456
9645
9487
13826
7053
11374
6176
16493
7300
7526
11619
7361
11544
9657
7294
8863
14951
11605
11475
8944
9237
8537
7559
6815
11989
13263
9577
11636
6614
6921
11947
11577
14533
7323
7509
9383
9155
14937
7441
10265
11817
6825
14122
7499
7916
8905
9448
9561
9560
9304
11959
3014
9586
6975
7621
7462
6833
8204
14883
14781
5139
9460
6942
10544
8003
7271
7020
5041
14955
8906
13471
8894
6915
12058
10593
14153
11514
7439
7392
14898
9499
7416
12839
8330
8922
9501
8849
7423
9586
7446
6987
7448
13600
11207
9047
4798
9438
7432
7799
9173
8934
13276
14883
9604
9338
8934
7507
11493
8919
2764
9705
9628
7329
9449
8088
9504
8423
6861
7469
10236
8956
7137
14128
4695
9386
8928
9446
7374
12040
8781
7202
5726
10260
14099
14165
9033
9348
7375
9240
7400
7429
7308
8863
8918
7320
9539
9002
9294
8889
7431
7772
7108
7436
7295
12991
9415
9440
7487
7408
7348
8861
12553
9393
5504
5799
7898
6175
11717
8515
8268
9177
12204
5367
9358
7344
9497
13781
7254
8907
15876
9480
10746
9276
7458
10279
7324
12617
4228
6464
9346
9713
12734
9331
8895
7353
7508
7384
7299
19250
9556
9027
12963
8212
9221
9354
7394
14171
7438
8888
8745
9320
9292
9472
11346
9869
9599
8909
12089
7424
9501
7340
9429
6744
7377
8926
7320
6309
5212
13657
7437
12752
7397
9632
16135
9320
11812
7470
11755
8916
7338
7504
7311
11200
7880
8365
4778
10154
5109
8620
8850
5202
8875
7315
9076
18758
8444
7444
7392
9673
7291
14225
9459
14791
14812
12629
15133
9249
12316
3575
7792
16186
6870
13822
9537
7395
13508
9368
13968
13127
10019
9531
8234
13812
12627
9593
7389
9515
8857
8849
7784
8815
5192
9285
7364
10160
9458
15142
7343
9395
7185
7302
8790
9371
7346
7495
7777
9991
7499
6983
9374
12295
13845
9362
8868
11425
9398
13331
9440
13195
14912
7828
8878
11924
11727
9615
7433
9312
8842
7433
14041
8135
12773
11556
6762
9997
9355
5778
7384
9190
8960
7429
10158
7248
7342
10405
13042
8978
9441
9358
9146
9000
11586
9487
8885
8943
8621
7330
16070
11695
13770
9897
13659
6237
7353
7480
8810
7364
9098
9590
10910
7356
7402
17404
8343
6408
9072
7776
7342
7313
8918
13857
9659
9539
11302
9580
8906
7344
4177
7980
9341
9577
11602
9586
7264
11620
7514
8822
13548
11410
15355
7488
9438
9639
7939
7477
9323
8906
11459
8961
10318
4261
11545
7371
11636
12579
14333
11729
14069
11724
9664
11641
14822
7022
10750
8912
6425
10682
9603
5158
8982
13817
2966
11253
9626
10284
7814
7362
11340
9086
9650
10109
6846
9620
7328
7344
7347
8474
9399
11363
7473
10227
11493
8823
9423
6995
7338
9567
13635
9445
8734
11751
2451
13691
12194
7524
7930
7183
5223
7348
13508
7510
6441
9677
13684
8864
14029
7384
9393
8576
12575
8919
7386
14465
10205
13767
9401
15527
14047
7411
11661
6207
11447
8247
9107
14013
13947
9949
11552
11770
9495
1838
9361
11240
5479
13670
13520
12744
11161
9544
11033
7345
3610
14658
16208
7355
7534
9132
11248
9285
8900
6787
8805
10261
7868
5705
13635
8961
10167
11706
9500
9210
11446
12913
12209
11486
12729
14243
6331
11057
13628
7363
8941
8866
8996
7418
6424
9409
13658
8866
9397
13562
9259
11869
8581
8875
9269
9310
13631
8846
9503
8882
8860
5493
8784
9115
9371
7302
11825
9448
9438
8792
7380
11625
9440
13677
7267
16346
11751
13909
9335
4772
4985
4993
13116
8780
9710
9281
7494
14178
13436
9161
10628
9361
9411
7438
6484
23519
9420
11406
9562
9461
7480
9426
11802
4402
13450
7387
6827
8228
7409
6815
8910
7394
4952
13721
4305
11493
9543
9390
14884
9392
8023
7407
6958
11375
12092
8959
7466
13686
7901
9350
5788
7420
11644
9842
6500
8982
7338
8796
9541
14766
8906
6141
11931
9377
7480
7448
5337
12636
13411
7409
9215
12700
6772
9659
9489
7574
9343
13971
9834
7186
7399
7432
11478
14477
16723
8907
7446
11666
7266
8987
6127
8981
9797
7272
13607
9625
13506
9348
11523
13613
13783
9457
11630
9499
9069
9037
8811
7320
8865
6525
8859
4246
8086
4773
7268
9582
7323
11665
8927
7449
7406
6920
7371
13173
7236
9234
7332
7371
15202
9552
8962
5749
7419
9485
9007
7090
7406
12126
15076
7888
9440
7450
13833
8121
9307
9287
7346
8935
13951
11032
9490
8866
7467
10031
5176
9375
9266
9517
9418
7759
8804
9409
5811
6869
7294
9394
9659
12799
7560
13361
11471
9483
9479
13790
9588
9573
13734
7326
9529
9482
9479
7356
9313
8948
8926
13472
11740
7405
7416
9352
9206
11236
7670
9607
6968
9520
13983
8944
7442
13666
10349
6908
8946
8374
7299
9523
11536
7960
6294
9341
12624
9399
9405
9186
8822
9126
7420
9449
6466
9665
9247
9281
8958
3169
9443
3469
5290
8120
9516
9213
15506
8968
13546
7787
8220
16599
9188
9486
13178
9350
11568
7356
12251
13618
8424
13518
12507
11587
7351
9416
9567
7391
7702
10279
9577
6926
7804
14693
7444
8867
7569
9265
8924
11673
8814
7178
14911
9482
13896
9550
10384
7403
8829
7565
7445
7339
10159
8170
16357
7413
5646
11122
9447
9404
7342
7410
7359
7362
14037
7498
12326
4888
9519
8329
7366
7724
10852
13421
13941
14265
7848
11615
7368
9449
9625
15577
8083
10165
11747
10409
11355
7407
8876
9394
10770
10720
9335
14050
8211
11584
8007
7906
6615
4939
9495
6682
8963
8846
7379
7363
8858
9477
11618
12183
6467
7153
9092
9155
12821
8955
11233
7324
11652
7428
8901
2913
7390
7503
7418
7754
4737
12529
7420
9098
13718
15111
9603
11457
12240
7364
9569
11649
11655
9661
9164
4848
4844
8908
9504
4907
10985
12328
9308
9362
4235
8940
9409
9404
8878
11819
5240
8951
5005
8919
8972
9356
9434
8895
5443
10208
11820
8976
10237
13918
7654
11731
9467
9416
9472
8859
9333
8921
10032
8942
9127
18615
7458
6766
10692
7420
5285
7293
16265
7322
13468
9697
8024
9468
11822
6373
2661
9361
9053
9863
9329
13078
8946
9402
8546
5296
9297
9443
9473
8856
8909
8931
7326
13486
1898
8942
4114
6848
9526
8965
9455
9532
7999
8919
7342
9233
9456
12113
7321
7424
3623
11455
9377
9381
4644
9388
8793
8865
7539
13929
15320
13891
9280
9590
9452
11641
9371
9362
8887
8941
15381
9554
15518
7436
9017
7143
9420
10302
9474
7372
9198
12360
7408
12047
7424
9272
7483
10140
7598
9835
11753
8845
8090
9335
13525
8894
9241
9147
8934
8868
7319
13865
5737
8791
11591
12624
11386
13672
9320
8905
13616
8939
9264
15356
8277
8847
13595
13081
9237
14054
9168
11616
7728
7413
5973
11692
9426
9353
6671
5391
13442
9017
8940
12773
9112
7128
7449
9404
14966
9194
14862
7340
8982
13369
9718
7383
8296
11903
9118
7414
12366
8409
1712
8246
8926
8890
14903
9543
11674
7447
9372
8977
9412
8968
11416
9068
7504
9511
12897
7858
9539
16061
13315
7329
7343
11474
7193
8853
8948
6342
13888
7422
11692
9114
13881
11708
8940
8864
8636
8867
7227
5506
11221
9384
9562
9386
7561
9224
9765
9551
7165
9545
9257
11697
10305
13820
13916
9101
9415
13919
11727
9383
9357
6333
7247
7973
5950
7347
11495
11327
8710
11093
8893
8886
9094
8666
11673
4949
11786
7291
1879
5698
10582
6276
15398
9163
10634
7210
10669
8911
5913
5515
8922
9401
7327
9249
7940
5232
13733
12218
13551
13770
9466
9427
7802
11125
9254
9154
9489
11503
5292
12704
10473
13596
7384
9522
13666
10409
14110
9186
9471
9541
8951
8909
7931
11879
7233
9081
10377
9029
11972
8822
9443
8908
4566
1920
13526
9752
6738
7716
13365
8794
8860
9179
15001
12702
9504
14826
7748
8967
9208
11400
7802
14302
9066
7580
9366
8831
8878
9238
8207
13618
8834
7718
12187
13339
11655
9333
12116
12983
12518
9504
8904
13201
10503
8901
7316
10300
13801
8729
13680
5182
7332
13642
13618
11422
13920
7372
7343
9252
8901
9195
8909
5500
9332
14080
9335
8387
11531
7312
6396
10798
11601
2052
13359
9042
12620
12046
8849
11519
6830
8927
8905
5067
8640
13787
6188
8751
10905
9320
9194
14118
10861
9441
9291
8881
16454
11618
8986
7421
7564
8499
7335
13566
13821
6992
14866
7459
7385
11454
9480
8451
12910
12857
11609
11732
9630
8991
8847
8882
13640
7740
9529
7364
5639
13824
9385
17738
9355
8942
8249
9270
12760
12705
9423
8961
11303
9457
7440
7339
6425
8872
10278
12578
16983
7506
15529
13654
9584
9054
10001
9745
7816
14019
14691
7311
13504
8945
8822
8904
5176
11249
8413
8882
9637
9372
11751
8847
7455
11389
10417
9486
7422
9630
13485
12760
7734
11420
21900
13705
5585
5182
9503
7784
14413
9375
8222
11376
8940
8890
9491
9464
9481
13792
11672
9405
9356
9273
9249
10229
9319
13913
8931
8934
7462
9515
12139
7822
9217
8706
7348
9356
9467
7405
4888
14498
7328
7451
6347
9465
11813
9337
8896
7393
7384
8906
8943
9564
13539
9412
5884
8738
11579
7344
9726
11676
8900
8605
13647
11561
6894
7351
7776
7288
9430
12098
7452
14074
8775
14074
9439
11794
8835
6903
9044
7614
7832
11478
9578
17966
9275
11690
11801
12381
7364
8733
13909
14376
3292
9369
11812
7352
8975
9542
11199
9240
11662
11579
11853
7372
8242
11299
9475
7885
14223
9283
7425
10633
13601
9500
9372
7685
11118
4761
6880
3092
7172
11738
9586
8935
7912
8907
9554
9501
9510
16968
14008
8903
10595
9609
8918
9120
8877
7015
9393
7983
10365
11583
7414
7129
9459
8481
11208
7437
7422
9469
9425
8867
7373
7423
9391
9435
9452
10367
7440
9535
8950
8835
13685
14556
14941
13655
7305
13566
8743
8860
11421
7391
12244
9613
7508
9407
8988
6988
7433
5169
9993
6860
13554
6852
7360
8885
9466
9992
9352
7796
7365
7769
7435
7430
7372
9549
8937
7437
14846
7340
8857
10804
11345
7301
9530
12736
13607
11861
9609
8926
15187
11810
8778
8812
7380
7392
9558
9430
14988
7315
11325
9614
9320
4199
5199
11408
8393
9480
9538
7351
9541
11614
11696
8359
12060
9548
14930
16907
11763
8898
9548
10247
7442
13881
7876
9688
13673
7413
12230
9943
11626
7468
7429
10013
7363
16323
9472
11483
5154
9454
9326
13894
9374
7767
12641
8222
6843
10360
7339
7422
5108
11527
15114
7392
9523
6641
6853
19701
9335
13509
5479
9550
14258
5204
7329
14955
4852
8890
7753
13717
14062
7322
9430
9493
10708
14398
7139
7684
10501
10392
9497
10681
6924
11238
10183
5152
6835
6700
6894
7325
9374
7358
7270
9407
11229
8159
7548
15494
7383
6828
12003
9582
14438
7298
8255
9782
7328
7365
15345
10994
8931
6966
11677
7732
6720
7442
13738
6721
9602
7556
7381
9933
9527
7431
7564
10395
10172
14944
7564
8972
6793
6835
7309
6872
11064
9539
6441
6838
8522
7507
11900
7372
11804
9445
11509
7509
8413
7408
8892
13832
7499
7689
11626
7412
8833
9106
7363
14902
11765
7532
9210
9485
7371
8879
6738
8585
7405
9652
13622
9586
7708
15188
5635
5358
9600
11487
8947
15520
9414
9351
9502
6837
8856
13830
5325
13425
5064
7491
7398
9567
14240
6940
7406
7915
7581
8930
13651
11981
9431
9302
9457
7444
8145
10796
9473
2850
7302
7971
9427
6674
11431
11538
7328
8973
13520
8941
15507
7334
9359
7805
15319
9015
7291
11446
12596
14113
8905
12944
11653
11455
9740
9461
8887
4839
6756
7350
7377
8488
8938
11686
9418
8945
11855
2555
12378
9432
9421
11913
7329
8825
8893
8938
9137
14841
9285
12449
9343
9458
13986
8788
12736
11709
11577
14621
11580
5108
11497
8884
9392
9154
5875
9490
8903
7306
9291
11583
8972
13959
12202
9463
11655
5959
9669
14779
9526
12055
8184
9412
6354
13620
6120
9475
8921
13601
14952
14185
13544
5658
9297
9573
13726
9460
6189
8957
12003
14793
7374
11532
9644
5182
8950
7495
9113
7939
14035
11621
10186
1794
8833
9419
20438
7374
9355
11222
7871
7338
9151
9244
6144
13647
13457
9770
6164
6660
15349
9538
10250
5519
9404
11515
9406
7335
9439
5077
9046
15361
9520
8693
7808
9639
11569
9395
9593
6224
9496
11440
8926
9286
5420
11845
12003
11097
6756
11958
8918
9693
13577
7464
8867
9718
7462
9378
8918
9619
9354
8883
8727
13572
14230
8236
9586
14115
14310
15347
15356
7447
9331
7432
7326
12234
14960
9364
7395
7334
7495
13859
9410
7459
14835
8942
6683
11375
9607
9183
11579
8691
13340
6187
8296
6077
9757
9650
7879
7498
6876
18300
11498
9367
7383
12018
7172
9329
9451
9487
9899
11449
9567
7396
7395
9771
9141
17694
8043
2298
7431
9544
8883
10084
6735
4098
7434
8957
9443
4687
9456
8772
11606
8895
7348
8771
6846
8868
7319
7976
9524
7350
4937
8309
8150
5366
13774
5995
1562
6275
14140
9446
9414
11210
12555
9404
10050
6163
9132
13814
10950
9485
8988
9293
9302
8860
8864
9376
8953
7374
8907
5429
10574
7343
13506
11434
10843
7372
15270
7399
7424
7328
9615
13453
7706
11489
7353
7356
6738
10323
7346
7499
7547
9504
12734
11911
9392
7365
9494
7470
12978
9351
12879
13994
10360
13580
9483
14149
8145
13581
6848
8169
11786
9502
7830
7418
8788
8915
7923
8852
12428
7334
8884
7863
9439
8044
9497
5612
8529
9344
11420
7356
7386
12658
9504
13734
13307
7464
13623
8097
6851
10311
7401
12792
13341
9544
4770
7140
14147
7833
9618
3299
9338
7371
9363
9617
7331
9121
3091
11446
12435
11609
14906
8331
13647
13648
6847
5233
9232
7555
14539
8967
9402
10006
11539
7456
7456
9441
11533
14837
7455
7330
8512
9511
7506
8549
7943
8078
13568
13297
7457
9209
9481
8976
10708
7018
7738
6419
9089
13656
9324
13000
13317
14855
14100
8060
8881
7437
9258
6950
11352
11735
9297
8908
17018
8067
7333
9347
8909
13383
9837
7453
7418
13478
12481
9351
8945
8867
8877
8969
7297
9562
11577
7002
7347
9379
8977
11661
9446
7393
9388
12864
13599
13662
10875
10913
9389
13997
9418
7333
8925
9664
12636
8887
11747
5832
8633
14930
9380
13676
7289
13595
6779
11873
7412
11892
7354
12723
9303
9701
4745
11321
13038
8976
7386
15370
12337
13138
13647
8859
8956
9564
11493
11680
7419
7390
9318
6874
7430
14956
9494
13788
11454
7505
8014
9753
9359
10461
7933
15655
9405
12737
7993
3954
13783
7953
11701
8948
4804
9495
12956
8305
6181
6432
6479
11780
8676
7358
13908
8970
13888
13524
13802
13600
13982
10688
7508
4780
8925
8755
8938
9536
9465
9469
9439
8884
8311
10950
6884
9053
11692
13648
7766
11881
11510
7419
12003
11411
10091
7425
10140
7353
7309
9460
9348
11380
7371
5028
11541
14078
7559
7353
9362
12040
13598
10112
17241
10264
10131
8045
6851
11401
7432
9098
9558
7321
7364
13620
10459
13625
7366
7339
9579
12118
9348
9348
5253
7541
14306
14877
4756
6456
13832
9340
8707
8521
15356
16332
8902
9507
8249
12707
9468
5797
8864
18834
7379
12583
9683
8096
14548
7283
7269
13771
15372
7456
8966
15367
13668
8815
9485
11884
16856
4883
9801
7928
7114
8964
13685
11814
8931
9671
9584
8969
9391
6844
8044
13392
7466
7375
8864
4526
13772
15497
10632
9232
9115
9126
7469
16055
11413
10147
9553
14937
13768
14941
9391
10083
7245
9111
9343
10375
7428
9890
7312
7324
9521
11616
9402
8690
11508
10025
7399
5211
14272
7484
7345
11163
9554
5267
11423
10024
10535
7417
7367
7554
6991
15503
9349
7333
7455
5389
1563
1380
7509
7437
16027
7528
8135
8713
7233
9096
8961
9364
9182
7709
14055
14049
9556
7267
7767
9383
7570
15099
10024
14675
7436
7364
7337
8911
9351
7561
8916
6873
13879
7337
8867
7397
10909
11559
16239
8913
7351
15344
7308
9535
15497
12212
5791
11351
7899
15003
7392
12114
14784
13800
7476
9373
15314
9336
9502
14931
13636
11155
1906
6827
14078
9229
11518
13941
10524
8276
7427
7332
13822
15356
13429
11680
14647
8200
7737
7370
7556
14895
6936
5389
9452
7789
16160
9451
11354
9499
6771
4719
7365
11557
15366
9356
9370
7411
7346
9462
11580
8909
7283
9544
11281
13862
10623
8975
9472
13849
11679
8010
8948
3552
7123
8880
9319
2849
7508
8887
9225
11691
9017
9270
9575
15150
4777
8978
8997
11139
4245
12737
8375
13161
9429
9285
6988
13722
9398
8630
8961
14985
6432
11975
9528
13845
11695
8941
7921
11706
7563
9474
8919
9414
9463
16805
6408
9280
9409
13893
9377
8123
13444
11270
11347
8976
7372
10246
13702
7462
8216
8887
9395
9104
11934
11707
9494
7362
3817
13659
8927
11822
9450
5827
13639
1936
8726
7455
8096
7323
9326
9411
14639
8954
7273
8881
8941
9093
8933
8905
13690
7505
9356
14165
9067
12483
9460
9677
2684
10554
7184
9487
7440
8981
7833
8204
12022
9471
7430
12336
13965
9403
13923
8871
9375
9373
8983
11713
8897
8894
9722
8326
3419
10593
6757
12733
9373
8898
6739
8998
9222
11689
9383
12639
9594
7367
9494
9473
12439
8989
8850
11559
10833
11517
13915
10389
5254
8902
13025
8893
15163
6380
13457
9431
7453
13659
9426
11612
8890
9412
8960
1716
7310
13355
8639
11796
7490
8826
8873
12010
8953
9763
13813
6283
2424
13455
6306
13123
9460
9372
9625
11605
13578
6957
9669
8950
9469
14818
11624
9492
8875
12738
7668
12094
9366
7344
9327
13432
14903
10626
8926
7754
9605
13226
9388
13735
5175
9558
7385
10356
7237
9547
8263
8978
11978
13599
9427
6248
11834
15341
13786
9539
9557
3171
14918
6920
13835
7557
4912
13783
13693
7394
12537
14842
14896
6205
13599
7328
7325
15008
6215
8864
7336
16327
8946
5268
7330
13025
7376
11723
9341
12611
7428
7869
9481
7458
13715
11209
7271
16319
9521
6213
8927
6946
9398
7383
7430
4844
9689
11524
7333
11832
7413
11644
8962
7247
8903
14924
9389
14846
13601
9375
11714
9000
7808
9515
9570
7509
8875
11321
7267
8870
8968
7379
7399
7232
7450
8996
8181
14875
9511
9438
9433
9544
14152
6664
7772
8735
8129
7346
13946
8916
9410
6346
13525
11531
8850
5177
8854
9375
13541
8004
8705
7854
8866
7812
7393
7785
6359
11713
17015
11047
14847
7363
15542
14597
7568
16960
7819
7312
13665
6987
9214
7450
7354
7179
8103
11612
15693
8550
12866
9403
13981
5294
13505
9311
11165
7419
5608
9510
9326
7438
11561
6897
11538
7458
8892
9363
9337
9276
5129
13787
7375
7335
9462
14951
9581
8866
13829
8930
10324
11467
9475
8949
9514
13219
9592
8234
9651
8946
9543
9442
7769
8930
7346
12356
15485
13467
7981
8197
10820
14032
8473
8970
7480
11946
11817
11210
11005
9378
9581
9374
5270
11482
8875
9525
9423
7508
9542
7437
7413
9492
7735
9016
9369
9311
11418
5086
11731
8781
9406
9536
16622
7309
8939
14192
9007
9576
11583
8842
8741
12534
9100
6395
8075
7334
9320
7330
11434
9366
13952
9515
6082
13870
10705
8959
8252
7427
7358
11705
9416
7499
9308
13608
13431
7322
8911
9429
8524
8254
9305
13526
9315
5228
10223
14889
9021
13855
9415
9317
9348
6276
3361
14121
7284
13309
10914
7830
9349
5390
13586
14450
9701
11225
9310
8866
6818
11322
8845
7328
8067
8815
7410
6966
9335
1848
11805
13479
13651
12004
11323
8058
9359
14820
13759
17062
7476
8312
10471
9050
8853
9026
7501
13633
13434
8127
10259
6766
9933
5428
1910
13641
5966
8938
8223
11466
8108
9325
11044
12059
8926
13379
6217
13173
9274
5480
9296
5695
9245
16242
7364
8258
11955
8333
15916
9468
8908
13372
7325
11627
8886
5191
14126
4663
5426
8784
8708
7002
13609
8015
10003
9257
4898
9235
9214
8905
8420
14370
9016
14888
6414
13823
8847
8960
13862
9529
6421
17126
13706
4783
7444
14260
8923
8933
7302
11143
7264
6373
11039
13627
8842
12197
5197
9417
7382
11514
12737
6214
5139
14072
9148
7243
8863
5107
8767
14030
8979
6409
9384
11923
11556
13843
9530
7362
6832
8346
9767
8145
12757
7256
8721
6042
7850
13989
9198
13640
10734
8968
7825
9420
11026
8842
8275
12292
8870
8181
9199
9786
8911
12458
7881
9479
3353
14974
8948
14940
9592
11312
9622
7419
11470
13824
5172
10551
15482
7230
9344
11207
9019
7946
7293
6474
11695
9416
8316
13594
9356
13681
7308
13844
11609
7207
12054
12342
8799
9382
8883
14343
13713
5706
9475
9496
5260
9421
11076
9279
13159
8910
7464
11589
13643
12312
9532
9566
13234
13799
2850
7356
11657
14982
10513
9364
7374
15740
13599
5493
3586
9498
7955
1573
8988
7428
13942
9108
10464
9002
7425
8930
7403
8970
9387
9487
9496
8952
13414
10522
8674
5673
7419
10857
10061
13604
5452
9446
9338
8906
9844
9128
12732
10313
6054
5930
9295
8205
8437
7730
9492
7309
9061
9250
7444
9453
11700
7229
15500
9333
13662
9010
13632
14855
7325
15333
9387
9361
7326
8972
9520
9364
11536
9329
9542
14864
9575
14899
5392
7341
4880
7407
11427
15336
16963
7506
9352
9176
9449
7426
8897
7045
9560
7428
7338
9506
13230
8125
7455
7659
7119
8344
14848
7732
8343
6891
14106
7420
7431
6929
11582
6862
8511
9392
5080
12831
8161
7394
11800
10394
11235
8876
9336
9379
7295
13613
7417
10589
7457
6819
6871
7403
8071
8460
7344
11366
7341
14782
7350
9344
9452
11304
7492
7438
7398
9611
6932
14880
12514
16383
11507
12666
13516
9296
7363
5221
9414
11793
8112
14974
9613
11564
3045
11553
13971
7330
8467
8909
12713
9466
7421
7887
7263
7367
11503
5405
10612
7381
9410
8812
12346
7009
7369
9318
8076
7820
13928
7347
10232
7507
10478
6897
6937
7337
7594
9459
7430
12180
7415
11757
8027
11732
8033
15381
11884
14773
7929
8847
9314
10209
10014
13661
9317
12965
9484
9511
13766
6784
5499
7441
5560
6244
6485
9214
8137
19005
7341
9415
9539
8121
3695
11289
8182
11216
9421
9420
9542
8341
13904
9254
8875
9341
9591
7459
13930
9240
7342
9517
6426
8463
9630
11261
11329
11555
9629
7387
15005
7817
14937
13640
9424
11270
8840
8880
9307
8045
9604
9607
9576
7261
9254
9478
11200
14919
9381
9381
13670
8973
8941
1571
14825
9382
7281
9167
7436
11656
13390
8938
13404
11281
9419
14966
12081
12443
7443
11959
8925
9668
10180
9407
7404
9545
10469
11285
7359
7250
11409
8939
9301
6456
9551
7345
9440
15337
6919
11765
10434
6846
14189
7646
7386
7406
9174
9627
13184
7445
7443
7987
9547
9482
7364
13769
7320
9607
8951
11846
8904
7399
11429
14086
3404
8849
8872
6845
8926
6938
8923
6985
7341
8478
13000
9403
9645
8935
5528
10244
8338
4905
9495
13603
13640
7472
13005
12612
13820
9324
10339
8869
8933
7397
7954
8929
7649
9588
10800
18406
8674
9750
9370
7341
5610
11716
11446
8951
9522
8869
12720
9681
8748
7397
8153
11837
9420
9045
10239
8926
7490
9073
9487
5822
9359
9429
9515
10299
5251
8701
13712
5104
11454
8028
8926
11931
11414
8495
8110
8945
4997
13838
11322
9005
9399
7471
13748
12804
8455
8954
6720
8853
9571
9624
9255
17025
7481
13278
10034
7868
13406
7336
7250
11394
9667
9503
9398
9419
9047
7272
5383
10532
7435
12634
6474
5038
9434
11558
9524
12515
11844
7313
5436
1551
13141
9503
16551
7442
8985
7427
9346
7375
6884
7500
8933
7379
9443
7490
17497
8606
6405
9115
11059
9539
10811
7409
11893
13278
7374
9066
8566
16743
7308
7393
7316
7482
12796
11395
9119
7196
11168
8251
14072
14912
7113
13658
13988
13740
13656
13351
7368
15321
9445
9348
8166
13425
13600
9666
14578
9306
11534
11949
13799
10043
9509
8891
11164
13809
8282
9359
19226
8955
9127
10704
4576
8907
9504
9499
7340
8954
14964
14799
8575
14130
9195
10504
11100
9435
15736
17228
7862
7910
9410
7295
10747
6986
9725
9496
9551
4898
7127
7333
14905
13954
11752
8860
7248
11987
7404
9389
9483
11451
14631
11785
8984
4173
8669
13613
7378
9488
11804
7458
7783
8750
7252
9502
7230
5147
7439
8990
9538
9508
11220
11602
14896
7966
12002
11161
8946
7274
7402
8838
5721
14879
13990
15509
7329
11613
7306
7402
9491
6833
13466
11636
10047
13905
9869
7106
9356
7361
9475
7205
13264
13350
7332
9481
9681
7437
5338
9549
13641
19099
7321
13408
7462
7792
8934
13686
9664
7383
7337
8528
11513
9827
11568
9745
6412
9394
8968
14147
15396
9534
5703
13751
7352
11519
7347
10655
8918
5011
8810
7345
5127
13545
11271
8311
6382
11267
9427
11323
9048
12043
6216
10527
11701
12700
3458
11418
13685
14239
7326
13626
14554
11340
19691
9571
7358
14968
11479
11682
10291
7439
9766
8910
9520
12512
13612
7362
11411
7432
9856
12967
8794
9547
8719
10108
7365
7854
8921
13814
11640
8848
11991
15521
7428
8978
9314
7998
10452
6893
11412
12070
15477
7356
13852
9268
7398
14880
10131
10722
13595
14865
9375
13237
6669
9342
10233
12246
5083
9444
11500
8902
7839
9342
14924
6106
9437
6210
9470
1934
6820
6467
11581
9960
6834
6843
8154
8911
6373
11321
7364
12836
9428
11892
9352
7471
11724
7293
8988
9306
7152
7132
8887
5108
11368
7505
13677
7424
7399
9584
7841
9344
13790
9410
8895
11451
7756
10423
9531
13569
9421
2982
7316
8101
13020
7577
11654
7414
8884
9571
14877
9584
8825
1574
8920
9390
13590
8257
15208
7784
13958
13107
10173
13826
10448
8127
9527
4792
7263
9417
5440
9271
11649
15355
10511
9572
13556
11680
9442
9295
9487
10330
18307
7974
12906
12121
8478
11091
9599
7819
14078
7351
9380
10062
7474
13658
12334
13832
11495
7283
10421
8114
11209
4795
13778
9229
20976
8912
8892
7797
13328
8341
8854
8888
7302
13867
11949
14899
6441
8464
7566
9534
7349
13556
9370
7514
6072
7973
9463
12145
8894
8180
10353
7983
8224
6144
7208
7146
7451
7346
9133
2530
10162
7345
14007
8906
14137
8130
7728
16941
7333
7448
11673
14275
7451
9380
7741
15375
15382
4853
7737
11873
11569
10272
18704
8707
12701
7451
5155
11383
7275
6827
8852
8880
9511
9542
9450
12282
9911
9536
14208
7367
15339
7320
11519
9509
9369
6206
6980
11409
9503
6830
7108
9536
5888
7352
11771
11683
7356
13395
8805
6840
9572
7038
8244
9321
7399
6954
7354
15363
3178
8872
5451
9373
10260
8924
10267
9476
12622
10233
7095
9002
11122
14201
4852
7492
7388
8913
9603
9443
7972
7280
14107
7766
11955
7783
11540
8795
7356
7285
13589
12341
9358
11391
8967
9602
8833
7263
9718
8383
14000
11573
11611
19910
7358
15337
8785
9167
9506
11354
9608
11701
9384
8936
8223
13027
7359
7711
9503
11927
9469
7363
14075
7307
12870
6646
9343
7388
9434
15454
7532
12277
7950
12547
9534
7506
8902
15505
4230
7387
9400
7375
10523
5404
7424
9476
14110
11613
11439
5240
9438
7239
7293
14952
11131
13450
12541
5386
9466
9381
8942
9500
8569
13849
8922
10273
9563
5895
9564
13637
13571
5734
11464
7358
13923
11493
9300
8948
9036
9735
8675
7424
7421
9422
9385
7005
13680
17483
9267
7226
8246
14300
14916
9392
7350
7364
11411
9374
7491
12303
10469
8204
8862
8813
11191
11542
7910
7494
7432
5919
13314
11399
13882
9429
9415
8558
13502
9698
5476
11708
12890
8788
7353
9573
7353
14880
7457
14043
16916
7744
12357
15493
8167
9336
14068
8902
9151
7315
7348
13589
6827
11525
6989
8263
13743
13743
14078
9477
13632
6877
20881
8974
7601
9397
9321
16100
8731
7799
6183
8864
9566
6925
9229
9130
11462
9120
9764
13487
7338
7361
7350
7387
11359
12024
7106
9342
9433
9090
10152
9107
7342
9344
9456
8883
4986
7336
7871
8936
7345
6419
7797
7241
6858
8948
9405
6576
7319
8688
6443
12849
9413
11315
9943
9182
8624
9473
9379
8925
8986
7504
7355
7077
9105
9378
9276
8268
13945
11632
9624
9686
13801
11244
7326
8802
8644
13668
9299
13403
11846
8613
7446
7447
8571
11244
3416
5206
14090
7371
9317
9585
13916
11908
8061
13783
8906
11857
11472
12444
8859
9359
15782
9542
9284
9506
5363
8907
8940
8974
9257
9477
8892
5365
6928
8967
11983
8972
9507
14004
9402
10187
9345
6812
13307
7609
8921
8956
7434
8928
9088
15413
11595
13451
6352
4568
12639
8846
9360
9194
9728
6336
9323
9257
8942
8971
8941
12346
8847
16092
8857
6816
8917
8262
9493
9409
9358
9436
8876
8929
9498
9559
8738
12840
7766
4257
8955
11305
7378
13258
9443
5951
9295
8901
4747
8879
13096
14088
5056
9028
8847
9602
10367
5814
12589
9368
7330
10311
8974
9345
11767
11689
8018
8980
12769
8528
7338
8929
2944
7927
9376
16409
7348
6337
12075
11711
8868
15409
9084
8021
7829
7335
11545
13135
14046
7714
13668
7757
8912
9000
9515
11284
7513
8937
10624
8926
8898
10479
1873
8885
8634
6380
12369
11678
7671
13465
9187
10163
8391
9522
11404
13561
7422
8930
10555
8051
7300
9529
9477
7487
9597
7433
2151
10579
4663
5795
14938
5743
10675
13590
9519
14209
13634
9155
7359
7368
8984
8865
7139
13380
13537
8861
13341
13683
13287
11598
7374
8960
9294
11168
9208
9474
13117
7358
7351
8857
9505
8964
9402
1863
9073
16242
9367
5588
13934
11335
7354
12311
9590
9498
9101
12642
11332
6531
9466
9602
12474
14087
8869
7376
7483
7307
8337
7821
14867
13610
9480
7441
8728
8579
7508
13795
13901
9100
9082
4779
7436
7420
7425
7370
20871
9469
6923
12745
11650
8890
7185
7342
12087
10045
13580
6427
7324
5068
10499
7482
9330
9638
14873
7352
9310
14885
9317
11493
8901
11388
8846
8844
6715
8150
12409
9330
8992
5013
11439
8979
9471
8882
12898
13578
7345
9691
9448
8138
13415
7462
5267
8751
8939
8921
12136
9112
8945
7391
8936
9107
9163
11603
7814
6872
7381
8285
6527
9126
9234
13555
7423
12090
9384
8904
7426
8831
8872
9549
7348
11405
8713
8915
9479
9452
9239
8920
9182
8912
11412
9559
9076
8955
7506
5187
7352
7421
14880
8924
8388
8900
12963
13986
11464
7350
9835
12058
11702
8758
5595
13930
13686
1382
14004
12384
13643
14848
12460
13633
7385
11785
11438
9531
7412
13495
12672
7424
13004
8919
12212
4780
13183
5472
14818
13792
8524
9341
9394
13435
10450
15004
11180
8666
11808
13639
9673
9547
13812
8926
11658
5435
9492
10124
9706
8442
8957
7771
13613
7328
2225
1593
12150
8886
13472
8853
13820
5830
8911
13873
14500
7345
12226
7367
5439
11585
7403
4800
11582
6832
7172
9249
12073
13506
9328
11014
8893
7363
9104
3747
11232
9721
13805
9277
16402
15454
7351
9162
8922
7370
11528
7394
8814
11798
13964
8940
9383
11950
8926
13521
7125
9206
11821
7286
6765
1840
9491
10535
16192
8191
8865
12121
9566
12698
13896
9400
8398
9337
9328
13445
8801
12147
4239
16279
7326
9356
9384
9501
9235
14181
8913
13814
8019
9434
15339
13749
9780
13471
11684
12489
6791
15948
8592
5855
12130
7776
9229
6458
7322
17265
8315
11106
8025
12804
8863
14563
12025
9572
12124
13869
8909
8925
9422
8115
8866
15807
10751
13708
8840
8928
12662
9348
16664
7349
4822
14059
9190
8936
7288
9409
13613
8898
7186
11576
8706
8937
11824
8588
12000
12166
8893
9413
12819
16749
7354
7367
13598
13601
13456
13615
11658
13570
10515
11553
8936
5446
13990
9456
15403
9831
9461
5749
11073
4828
5089
4896
8312
2036
13491
11792
7353
15349
9655
12316
9410
9464
6475
13632
11932
8521
13585
4759
7297
6481
8815
9457
11225
9400
11559
6013
7895
9429
8889
9465
8612
8966
6387
7374
5244
9342
7416
11688
16294
9324
1937
9121
7396
9443
9257
9359
13679
7332
12388
9623
9583
11117
11461
5867
8030
12862
11508
11179
8919
10180
4569
8919
9316
7297
8859
7337
9216
9390
4394
9643
7375
9389
8518
11229
1198
9464
6995
8154
9290
8910
7348
4216
7436
8921
11606
6722
13974
7331
11656
9441
13049
13730
7463
8963
8022
8839
9258
8876
7319
7299
9434
8963
8926
10703
14070
9320
8221
8824
11938
13658
7961
7428
12468
10888
8918
7830
9363
9204
8905
8376
9188
9246
5218
6494
16871
7375
8716
9368
11464
12993
9472
8958
8813
12768
9629
7388
9874
9496
7366
9462
8881
8595
9500
9591
8897
9508
11665
9407
11568
7484
11416
8961
13707
8578
6191
9370
6300
6100
2252
13444
9291
9359
7441
13944
9402
8872
13423
5718
4945
11698
9519
20057
8919
14014
13098
13865
8916
9361
16150
9403
11970
11689
11772
8848
7352
8902
9490
9480
9515
12700
9366
13601
6168
14046
7395
13736
15148
7365
12941
8949
8970
9469
1927
1955
8843
9349
8981
8841
5145
8362
10212
8871
9496
9488
11725
9363
6861
13877
9312
16387
6969
11944
7420
8862
9432
9549
7391
7391
11837
7454
5786
6236
11828
12624
9238
12093
8976
7554
13764
6407
10660
8973
11728
8829
9477
14557
11677
8682
12767
15440
9455
8693
8791
15616
11943
6413
9401
9491
7510
12099
7298
13660
11553
9477
7376
9281
8946
4937
8947
11443
9490
9485
13164
8262
8894
12623
7359
13548
9409
6371
8869
9260
13899
14907
7238
11450
11143
7757
13698
9317
9404
13564
13490
7856
7353
9480
10214
11603
7360
12750
9476
5916
1565
14263
8889
9408
9420
11124
9438
8139
8148
8606
7516
9317
8830
11954
13604
7369
13485
9372
9455
9494
7354
11668
7249
7296
9341
9403
8824
8083
7319
11162
2850
7359
12761
11674
11995
9471
10125
10151
9127
11452
11700
7324
9462
8101
9368
4833
13572
5922
9385
10847
8974
10022
7798
5087
11947
5950
9444
7803
8138
8055
8264
7346
8884
14945
11060
13653
9033
13943
8990
6631
11265
11278
8994
8146
8414
8919
9253
9848
9377
8669
7333
8541
6399
5987
8876
9403
9429
14024
7371
14051
8903
11414
15802
10846
9644
11551
11180
13837
1426
6850
8890
13587
8885
8904
8876
9472
5301
13821
7373
9459
8918
12326
7123
13951
7404
5854
8930
9344
9508
8923
9498
16395
7431
18892
11496
9372
9343
8888
1242
17168
7799
10294
8029
13482
8966
9351
10467
14088
8886
9228
13685
10191
8904
8929
7367
4790
2351
7340
7259
11503
13028
9364
8341
4798
7333
5587
16273
7418
11286
9563
7482
15748
16351
7411
7012
13152
11722
9140
8937
9050
11474
11566
7396
7262
13612
9359
7448
8857
7171
9362
14021
4792
16753
13712
8880
7350
9458
9129
8909
12294
21187
8612
11643
9437
11109
7366
12113
9257
11848
11325
8889
8677
9413
7430
9403
8885
13133
14097
9676
15374
12705
9409
13395
14915
8903
11951
8093
13346
8801
7205
8978
9408
8913
8788
4961
12002
10981
14596
9182
9380
8847
13814
5600
15478
12494
13486
11767
6360
9309
11710
9219
9552
8045
8906
11661
12069
14908
7374
10036
14949
7423
11541
6479
9293
13743
9563
9073
11494
11496
12053
14241
22096
1581
13433
9562
9427
9442
1569
8184
11666
7406
9851
8066
9434
15300
7503
14417
9521
7127
9411
7351
9412
7963
7580
13899
9437
9078
8879
8906
7872
8970
15455
11634
7369
11375
8847
8963
9143
9002
13777
11862
4921
4901
10684
11694
11449
12469
8772
7457
8538
11498
11678
9486
9454
9573
6322
8912
8915
14173
9465
10519
7364
12040
6923
4917
9308
13625
13624
9666
11964
8988
9478
8320
8924
11676
9375
12771
5055
8292
13461
8956
7388
16462
13924
13655
9284
7449
8950
8866
8942
1799
9453
11932
11777
5171
5035
13965
8066
13848
14137
8920
7376
8999
11662
5112
8909
8893
7373
11357
15497
11892
5360
8910
9432
11973
1811
13768
11901
8891
9480
8621
8876
8967
13422
13713
13763
13682
12621
15363
9475
7164
8852
8895
7162
8849
7147
8826
8906
5102
11524
8795
11662
8891
8725
9483
8880
6333
6122
8895
11206
4789
9204
9762
10129
7413
9464
5630
12494
9471
13603
8859
6136
5572
7350
9437
13096
9326
9480
13959
5244
13144
11382
13940
9431
11595
14893
8572
9525
5921
1872
11317
6844
14005
5832
11436
8067
11795
11727
9529
13846
9361
11589
7492
9403
8904
9367
9437
9405
7508
16701
9226
8538
6139
15665
13464
11707
9636
9118
10826
7253
9503
10094
8837
20620
9279
8927
10720
9378
6606
8041
6400
7989
6370
8566
14968
7445
9390
7432
14088
8884
14889
13440
8336
8885
1693
9158
4795
8234
8456
8074
9519
10910
10085
8892
11973
8847
11595
7977
8934
14505
8453
9468
6471
8377
9520
9347
8889
15113
6837
12740
11827
9387
11724
6309
13843
5299
11523
9334
7782
7309
9440
13459
11714
9135
9732
9303
7482
13481
9213
8984
9399
11485
8183
10475
9384
9371
14816
8021
13828
4998
9145
12689
8766
9503
6860
7414
7445
8968
9092
13656
5165
7364
8409
11591
6112
7983
12438
9022
14801
13460
7468
8885
11717
16348
9534
9073
14985
8047
9210
7509
11579
6150
9325
9368
11257
8461
13474
7422
12124
14390
7391
13131
5160
5809
13333
13639
9174
14931
5732
11965
5210
6374
6907
9292
13603
9445
7406
9154
9447
11527
8845
9200
11497
13550
9584
1863
9453
9384
13439
7278
13412
11335
11517
1856
8838
13527
7410
6841
7348
9387
7397
11466
11464
8910
15490
7867
9401
7350
7460
9542
8842
13786
9481
12569
15440
6970
7484
9526
8335
8385
13783
9468
11662
8904
9387
7911
9241
8173
7334
9402
6404
9963
8924
10116
11807
8930
7324
9853
6410
5400
14902
7372
9143
9472
12424
9072
9285
8654
8823
9545
9539
10122
7980
10478
10053
10051
8172
10411
8909
9459
7298
9471
8877
8666
11498
10649
11678
7399
14038
8320
7347
9365
7423
8958
13951
7268
7539
13701
9165
8681
8244
12083
11898
7713
8926
10234
9379
9276
12000
5803
7898
2222
5828
9623
11175
16949
7410
12085
14256
7360
7446
8881
5086
9175
11441
11907
11681
7463
4669
17253
9447
8948
9126
8700
13670
14052
7950
11575
15324
5273
8973
9618
8895
7314
9496
11339
11747
13929
7911
9554
13936
8576
14833
9995
11517
12653
5706
1900
9482
8934
6406
9454
9414
8944
10842
13895
8947
1784
16632
7348
9457
9456
7361
9249
10153
7414
8155
13316
7316
9372
9494
7332
9036
9709
9610
5271
9295
8970
9943
9401
10178
11656
8938
9411
14057
8885
8907
9299
14013
7947
9404
9555
8568
13502
9373
7434
14964
7474
8122
20677
14828
9178
8955
9359
8802
8085
15084
9097
10758
14203
8877
9398
9441
11181
10626
8885
15763
14879
7950
12801
13690
6752
7051
9259
8666
9203
14900
21353
9300
8895
8266
13634
11633
8127
5621
9371
11784
9429
10146
15406
7322
11538
6943
9419
9288
13408
9196
11499
5246
15286
4778
11366
9189
7308
5207
8667
11507
8953
8988
8844
13626
4766
12398
7428
13211
8332
11600
10852
9498
9510
8122
11709
13609
9389
9151
7364
4281
5115
12377
9425
14035
12881
9124
8897
9465
8962
13156
6366
8496
9309
12308
7369
8911
8975
7310
9413
8554
7293
8955
9464
7585
11733
11758
5963
9417
8960
8906
9294
9413
9448
7412
10383
9478
11204
13535
9133
7424
6888
10299
12733
7391
9175
7296
6601
8911
9469
8885
13305
7325
13617
10166
7808
8961
12607
9425
12297
8862
9101
9324
13691
5992
8941
8114
9410
6839
7431
9403
9588
13769
9400
9409
11875
7984
12184
9357
9483
9310
11677
8159
8935
8633
9314
9001
9332
7744
13482
8939
13927
10178
9489
9538
11207
7903
13713
8516
12789
9318
9563
9177
7341
10974
8908
7804
12088
5287
9502
9345
8456
7780
11285
9352
7445
11567
13695
21880
8231
15096
9402
8890
13779
17086
8898
11662
8823
9816
8878
10822
15358
16266
7472
14090
14229
11761
13597
9526
17007
7714
9350
9264
13583
9295
7470
11590
10083
15312
6168
9509
8895
9341
8883
12783
13580
8272
13508
9266
8918
9154
7908
8901
8914
7788
10226
9451
13349
7794
11560
9465
11875
3812
17071
9402
8911
8952
11726
9504
12056
14213
7476
13835
7959
13031
9463
9268
5300
10031
13413
7390
8942
13437
11133
8857
6176
9534
11521
12523
8907
9570
13699
10300
14640
11814
11276
8887
13792
13613
9371
9956
9492
12261
9357
9295
9379
8506
13523
11761
9407
13554
8949
8523
9353
1707
5434
12906
8234
13643
8224
5150
10688
8948
11667
9401
10354
9280
9278
9394
12903
12210
11828
6408
10945
9175
9481
8025
7445
10007
11645
9422
6385
8745
9261
13876
13540
11839
13642
14797
7429
11676
8877
7418
11407
8756
8696
14086
8877
9437
15507
11701
14235
8844
7596
6676
9515
11207
8964
7299
8864
7309
9591
7314
13832
9419
13755
7484
17149
10125
9015
12459
9605
9306
7348
7395
9050
7340
6150
5678
9475
7971
9391
9300
5134
7425
9918
6356
9360
10296
7348
13880
8972
6903
8891
9429
9975
11509
8368
12519
14893
8975
7279
9121
6939
9326
11242
9382
11169
8539
8871
8962
8169
9104
9498
7339
14507
9514
5170
11835
10513
16723
6169
7458
7332
11660
7438
7387
9285
8971
9714
7937
13905
9471
7416
9343
9534
6207
11515
9409
11381
5280
7610
11981
7319
12575
7347
11745
14150
5247
9528
16106
9613
16301
8972
8961
7261
9329
7346
9522
6923
8867
11549
8871
11923
7827
12978
8601
13287
11723
11104
9655
9519
7308
8971
7266
7503
11979
8772
9155
10901
9390
9734
7281
5161
5116
9406
12502
13841
7503
11671
7588
13539
8970
15479
7568
9313
9372
14155
6183
7411
11627
7326
9349
9592
7308
9218
9975
13934
11458
7470
14848
10171
5812
7358
9324
7454
14208
9433
9653
6893
9425
15482
6811
14902
10662
8015
15486
8976
9426
6933
10289
14215
7304
8741
9109
9090
9384
9310
6854
8808
9797
8149
9626
10376
15487
6889
11676
7498
13606
7470
7256
9883
7351
7362
8037
6831
9601
7504
8871
13664
9363
9415
9383
13646
9782
7806
10055
10115
9301
7316
11538
11752
7405
10343
11553
7774
7438
5794
8960
11597
7401
7349
7332
9719
8970
7502
8836
13555
13546
13713
6893
13491
7360
9380
15912
10951
13920
9379
9319
9394
5411
9436
13590
9342
8314
7444
9371
11694
9490
13917
9434
8951
13796
8836
9540
7055
3609
8952
7327
8855
10218
11963
7388
13792
9668
9508
9041
8933
11705
8200
13903
12009
8900
14002
8115
7200
6982
11687
10519
9488
7425
14731
9383
5310
8855
13834
8997
8040
7426
9534
7417
7347
9260
8953
13518
9238
8948
12397
7425
3769
9474
9699
6585
9371
14989
7786
9479
7422
9030
9381
12162
13875
9484
6150
9138
12502
12808
8652
9074
7511
8926
11939
8927
9485
8422
9295
9352
9428
7634
11273
9414
9381
8954
8941
8965
9484
8904
7365
13890
5053
11224
16415
11305
9414
11244
7307
9112
5739
8910
13260
9352
8874
11307
5864
16869
6144
13975
5637
9215
9347
1977
9474
9422
8946
8656
7796
9474
6398
8967
6476
9491
9492
6981
13890
13505
7291
8951
7366
9321
4759
5222
9166
9478
9405
7406
8873
9444
8828
15189
9983
7331
8868
8251
8931
13810
9343
7100
6421
9392
11316
13335
8220
7381
9268
7333
11574
8449
8882
8083
6195
8844
11553
7385
2788
11722
2868
9514
7408
7347
12124
9543
9614
8233
11551
14071
9409
7359
16291
8898
10931
10911
16438
7377
13482
9588
8915
6395
9371
9482
9509
9112
9364
10852
11198
13952
11943
13085
13638
9368
8877
9533
9365
8016
9284
10976
6995
11750
15215
8917
8982
7323
9153
9480
6193
9443
7514
8966
12961
7554
8897
9114
7492
10018
4890
10161
7449
11492
9410
10535
13749
5280
9311
14888
9494
13395
7352
10783
9376
7350
9422
14916
8847
9413
7878
14876
7273
14328
9488
9461
9094
7508
7339
13680
6190
9441
5237
11545
2411
7389
17154
5954
7466
11184
8898
9393
10145
15432
9442
12454
7438
8845
13397
9973
7921
13264
3203
8984
9399
9370
13648
15351
9478
7738
8868
11506
10237
15922
9501
9345
7358
13631
6294
8861
9297
9309
12004
7395
13885
14875
14175
8826
11779
16333
7433
9500
9392
9375
9392
9324
8774
8890
9473
11535
11855
13595
11917
11705
12084
10650
9412
10612
7387
14093
3344
11720
13830
11266
7804
9336
13721
5990
5486
5115
9474
8816
13782
11852
9242
9402
7428
13747
6259
9278
8150
6891
8440
8898
11726
7459
9628
6376
7397
9293
10252
9490
4871
11506
14243
7844
10097
8936
13798
13555
16583
8944
8702
8903
9408
10669
9164
5294
5090
14146
8881
9481
9406
9258
14072
8449
6164
11293
14718
8823
11662
10371
9263
12173
7842
12952
8651
8524
7311
9286
9473
7703
9495
7439
7507
9362
9499
9442
13996
9198
13979
11523
2316
9338
13699
8870
9519
12809
9507
9464
5485
11646
8479
10823
13379
9399
7183
9321
6708
6420
10622
9370
9634
11118
12760
12508
8773
9517
9673
13941
8058
7868
9514
8897
8340
6464
9611
7135
6431
8200
9446
11536
13158
9541
11775
13991
11108
7442
9402
9588
9321
8955
13640
9540
6935
11142
9151
14039
13861
13710
8126
10610
8903
9661
10842
8972
13741
12236
3621
7384
14328
9491
13674
18238
9343
11528
13610
8865
9567
11692
15314
12211
6677
8880
9113
11963
13646
8068
14001
7346
7416
8338
9314
9348
7463
3159
8772
7437
6410
14951
11087
8950
9104
9470
14082
5799
6174
9259
7340
12684
9439
13677
12089
10262
8898
11099
8890
8882
9425
7328
9542
15478
11649
9458
11764
8829
9596
8891
9064
9152
7307
8369
15546
7330
12657
9560
8365
7382
7929
8841
6893
14047
8879
7645
11124
11746
7317
8794
7340
12987
8914
8972
9494
12107
13611
9420
9439
11960
14358
13633
13515
4771
7385
8886
7424
9466
9470
12985
13626
13905
13756
13488
11479
10881
8885
7497
8539
7778
9086
1574
17740
11600
3778
7471
7154
7336
11692
6370
14709
7143
5689
11429
8911
7421
7444
9675
7535
12280
11065
9083
7328
7301
9015
6409
7443
13634
1973
9515
7385
7469
6656
11601
14895
11333
5241
14089
14863
13506
14861
11340
8889
10632
9826
7416
11547
4428
7217
6704
15521
7348
14507
13878
8959
9253
7369
14886
9317
14038
11355
7187
8892
9328
6418
8943
11373
6521
9528
11911
7339
12563
13677
15196
7325
8955
11038
6509
9564
9511
7480
12367
6478
13435
8382
9345
12963
8908
8585
13730
9530
7395
9529
11764
8716
7346
7346
7342
13586
9917
8357
11018
7753
9583
8868
11575
7480
11295
9425
11329
13484
9537
6865
10523
7469
7149
9880
7327
7331
9908
9500
11600
9087
7412
14903
8955
8048
9595
7352
6479
6472
7413
7433
7372
19190
9840
9453
9390
10451
7516
12055
15373
11441
12044
10073
11318
9554
10147
9447
11339
9395
9343
9484
7269
7291
10067
7947
11720
11617
11995
9600
5177
13615
9434
6800
19176
9429
7506
9713
11330
11621
7409
7414
9697
9357
7387
11435
7385
7675
11453
8370
7568
9377
7444
7445
9500
13856
9157
7351
12270
8900
6809
9106
11832
15347
9512
9454
19147
9385
11597
10637
11666
11637
13634
9385
5383
9385
12081
7210
13890
13824
9403
10010
8189
2597
10683
9410
13750
5488
11790
3695
13896
14898
9538
7467
15530
11578
9524
9583
9596
7479
6942
9174
13652
5433
9368
8701
8567
6631
8479
6988
7345
9503
7430
9438
6662
15484
7501
13913
9257
8969
7506
8825
8815
14988
10215
15195
8931
6838
9449
9417
7137
11243
11244
13433
8872
8998
9268
8927
10161
7424
11558
7436
13636
9264
9246
8664
8854
9474
8948
9387
15486
8111
8512
15460
6497
9562
9508
8933
9231
12760
9409
9149
13930
13780
7762
7953
13662
5418
9459
8874
9489
7248
7809
9443
9484
9574
5498
9293
5387
8328
8922
9441
8919
8925
7449
15954
6449
10773
11828
13871
7729
13742
9144
6455
8875
8283
1851
5180
8848
9449
10407
12763
9435
9508
9500
10207
8880
13662
8907
12489
9361
7583
9372
9453
9640
8908
17693
8924
7165
5217
6048
11169
9381
7568
7323
7371
14363
8615
13578
9747
9330
7393
7487
7534
13934
9356
9364
7391
11535
9107
7458
8909
9434
10040
10925
9264
8895
11711
8429
7322
9274
7343
13309
20002
8331
11351
8936
12117
7316
9410
9698
9258
9487
7411
11706
5012
7349
5302
7421
14869
7434
7973
8960
13652
7141
9490
8904
8971
7406
9458
8927
10112
7810
7332
9488
9423
11709
8890
5777
9361
14784
7363
9408
9493
13419
7904
7451
9348
8910
13703
11666
7392
8859
8597
9528
12210
9137
6206
9446
6403
5617
8911
12557
13898
6141
14213
9556
8924
8965
7466
12823
7454
9316
9467
15394
12303
9494
7783
6672
11413
8643
9478
9469
9339
11781
13373
9315
9346
11695
8929
9735
9384
6977
11716
8909
12051
11755
8927
18899
9403
9502
5118
6393
9399
5240
8833
8952
8795
9049
11757
7066
12668
9349
9446
8247
9383
9512
7953
11678
14851
11776
13842
13831
5306
8862
14230
9501
9472
9473
8814
8446
8889
8994
10253
7325
9379
7804
9062
13989
13627
13278
13565
9627
5095
11240
9752
14998
9383
13914
15338
13791
7355
9454
14206
9425
8722
11612
9491
7094
7445
8443
7335
11440
11149
9365
7001
9456
11523
13658
7361
9416
8982
11704
11587
8877
9466
9495
6383
9150
9540
8957
7333
9618
9409
11002
14936
13776
13658
11230
5269
10106
17579
9485
13291
8954
10005
9466
9378
13621
13613
3101
3103
9386
9458
14990
14960
13660
13188
15452
9380
9279
7358
7476
13658
12142
11515
8126
9329
4996
11737
8235
1816
10228
7048
10877
6729
13018
7048
6833
8899
4806
11737
11620
22707
9008
11898
7367
13687
7304
7374
7303
7386
7385
7380
7385
8392
6932
6932
7437
14661
9348
9745
10498
9448
7345
11508
15670
9575
13927
8859
14922
9623
4807
6455
9308
12129
4983
7309
6842
7413
10135
7338
7332
9263
13964
7458
13924
7436
11119
7366
9645
13675
14861
13455
13430
8651
16189
8718
9402
12761
10225
9412
16075
7398
7456
11525
9488
12570
14056
9981
6831
8973
15339
9182
7382
5990
5821
5410
7430
9341
11561
5069
9523
5697
14614
10339
9312
9555
7206
15481
9611
14872
10185
11596
8939
14007
9418
13967
11214
9434
13772
9300
7448
10162
7375
9371
10367
7213
12471
15507
8822
9145
9297
9356
9644
8972
8942
14168
15384
8064
6694
13415
8402
8984
9295
8898
9023
14262
13761
12878
7329
7512
9383
9448
9391
13456
5108
14239
8972
21129
7459
8968
9475
7661
8218
9439
13970
13234
6404
9426
6843
9363
12661
10480
13569
9413
9245
12074
8535
11520
9395
9893
8882
9484
10146
7848
8892
6944
9357
9716
9357
7433
9563
7801
6328
8935
11195
8842
8871
9427
9424
8029
9467
8165
8960
5618
6342
9524
9232
9465
9458
9480
7397
6836
6841
7553
7555
6814
7371
4419
8511
6811
9369
6853
7537
14944
10264
7557
6841
9342
7564
7509
6841
10516
6753
7495
8919
9365
8877
7559
4422
14902
5543
9710
7300
9429
11184
15312
7435
14852
6843
6830
8122
6929
13592
11550
9596
11262
7419
9395
9394
7305
7452
9438
14906
9712
7510
9624
7339
14250
7370
7282
11334
7340
7398
9557
9594
14690
6832
7569
8681
9390
11625
14071
12377
7431
14846
9530
9365
11488
6826
9561
6851
7720
9417
11351
14447
9512
7549
7429
9600
8155
3348
13931
8940
7300
11207
9638
13738
9648
15036
9492
21318
7387
6636
9551
7467
9953
15325
8450
11620
7395
9127
10688
7358
11412
9495
7268
7775
8710
9347
9466
7753
8893
9518
9503
9486
10662
9491
14894
10346
13279
9598
14207
15496
9593
8874
9439
13553
9381
6362
9429
11558
5792
8046
9253
13905
5586
8190
6038
9466
9376
9562
13305
9402
7349
10224
16138
6901
6837
9368
7374
8921
13347
7379
8953
7402
15768
8895
12696
8677
13804
8515
9066
7379
9368
7510
9268
8852
9341
9018
9370
14887
9540
7602
5410
13237
10053
6832
8234
10111
6848
9100
7393
7509
7432
11589
11674
9661
9159
4839
9127
4844
13632
8946
11033
10148
8879
13996
11997
8766
8118
12638
12741
9477
6409
11740
9865
9360
11594
6895
13476
8877
12208
8865
4676
9221
8989
9476
9488
14175
12219
7976
9394
8855
9735
13634
8886
9407
9392
9301
9398
5778
8779
8648
6447
12699
9341
8922
16368
7507
9712
10222
8960
8153
9357
11916
5304
2894
9417
11615
6015
7410
12610
8508
17718
7307
9476
8804
9461
13650
9410
6118
9543
6134
9397
9507
14057
9359
8828
8960
9108
7504
7348
9660
5879
8817
9397
13531
15346
8626
11579
9566
11545
9529
13992
8856
7687
13930
9495
9121
15790
9444
13631
12059
7402
1996
9348
9334
11693
11778
8350
7995
11215
13964
7418
9411
10795
13919
5185
12898
7472
13696
9502
11918
9646
7346
8857
3211
11705
6157
8933
8957
9467
5932
11788
6078
9371
7334
8934
8992
13468
9467
7415
13682
8832
8205
8974
8039
9393
11313
9468
12783
8939
7333
2063
11234
7402
5515
9343
9281
8259
4903
2031
7208
5837
6813
7958
8368
13477
8901
9756
9412
9478
7428
8967
3118
9506
4739
11200
3016
8102
4987
9497
1525
5174
15369
4816
9453
11724
8899
8926
16345
10079
18082
9829
9416
6959
11549
7497
7224
9515
11898
8719
11739
9233
9511
5998
8932
9508
9479
8917
8900
8933
9868
9448
8860
9359
12070
8913
14121
5467
13892
9340
13771
7422
6421
9509
6475
9537
9527
12759
8974
9478
9506
8955
10602
7318
8967
7342
8908
9306
12780
13490
6400
7742
9133
10519
7413
11610
10969
9424
9497
7337
9005
11712
6502
9476
11909
10677
8987
8335
11963
13286
9436
10758
10028
9454
7447
12964
8513
7415
11606
10668
7747
5907
13671
8951
9459
7361
11614
7378
7367
15232
14872
9375
14876
7168
6808
7172
9425
8942
11716
9343
9300
12869
9520
11713
8837
9470
11151
9135
13877
9089
7396
6240
8966
9393
9427
9548
8870
6726
14538
9484
9616
13592
10707
9541
9437
14104
13776
10208
9082
13622
14768
9380
9891
10698
11092
8266
14317
14963
9282
14868
11233
13531
10504
9676
7343
9440
8943
3642
13911
8942
7907
15502
9303
7538
9465
9449
8874
7444
9467
8904
9376
9423
7372
8928
7980
9361
8863
12702
7912
9252
8907
7547
9237
14504
8410
7403
8814
7409
12752
9047
11551
9401
7432
8874
13381
12581
15477
7808
7344
9541
8415
9412
9441
8917
11261
8915
8968
8866
9564
8054
7332
7340
8145
13672
12632
9399
9417
9489
9278
12180
13690
8908
12139
16791
7350
9294
11726
13813
8925
11731
9399
8937
12013
9356
15496
9377
9078
9479
9288
7473
11600
6956
8937
13829
7566
6780
9240
6862
14437
7570
7558
6748
6850
6738
6854
9589
6793
7574
6849
9347
6853
9298
6854
6827
11491
7433
5007
9331
9548
12873
11419
6840
12786
9599
7159
7516
8415
9408
7381
11590
9461
6819
9353
9353
7318
11815
7355
7450
13608
11806
7410
9556
9330
6760
9612
7453
14191
13627
8132
4663
6803
9545
7451
9556
16362
6859
10013
8674
11540
10317
7275
10085
9454
12828
11552
8839
10357
8914
8953
6367
8984
13324
9476
8913
7346
2527
9348
11320
9436
9449
9451
8527
17360
8892
13872
15683
7422
9096
9457
13471
11167
12734
13046
9104
9241
13498
9443
11889
9549
9350
8884
9530
9296
9506
11201
8941
9308
13941
7921
12911
6770
8856
8967
8931
9480
8935
13621
11743
8290
12857
4708
3620
9061
8526
9398
8832
5004
6572
5714
9482
9546
9420
11706
10220
6309
11672
9429
9497
9556
14046
13960
8882
9494
8765
7445
9333
11743
8342
13642
9167
8891
9358
10559
7278
9351
14024
9536
8457
8916
14198
5669
12147
8834
6068
9331
7502
13963
13771
13621
9213
13987
8924
9374
3619
8968
7574
4555
9376
9442
8098
14232
7414
14985
8218
10386
14399
11792
11724
3820
7324
11882
8213
8253
9562
10304
8203
14602
9440
6227
10156
9282
8529
8863
8998
9594
7939
7017
9152
8951
11897
10314
6201
13427
11562
9039
5242
9256
17235
9438
11673
9397
8957
8887
10206
7279
13639
12681
7503
14985
7547
13487
19729
11507
9401
14242
11346
13268
10295
7804
13450
10958
8132
7658
7666
8612
14245
10653
8736
7410
9526
14774
11738
8702
8457
8052
9261
8886
7440
11751
15336
7367
8346
14080
7433
15440
9391
7439
9536
10355
15374
11521
13116
7428
7848
7448
6857
6892
6922
6933
7037
4901
6748
7039
4911
8864
8801
8119
7036
4915
8860
9351
15363
6797
7341
7109
7290
9458
8294
8751
9484
9164
7564
6858
6701
6823
6751
6849
6865
7566
6102
9556
7418
13585
6126
6852
9522
16054
6788
6786
7325
6805
6809
6858
3572
14433
7569
7569
8264
7171
14963
13426
12258
13279
11570
8795
11535
13340
7686
9471
8919
8937
7327
20480
11748
7564
7505
11539
11764
11068
11068
11520
11516
14039
7344
7488
8877
13879
13878
12606
7336
5400
6472
13442
9368
9280
13615
7795
7361
7377
9141
7009
14907
7569
7553
6864
7559
6204
7563
6866
8228
7569
7569
6883
7494
7259
7500
7269
7571
7360
9432
9432
7568
7564
14894
6726
7536
6397
7567
7550
6854
7559
6862
7567
7537
7562
7565
6840
7561
14423
7558
6841
11034
11488
11476
9350
2879
7428
9339
15223
11522
7407
8968
7413
7311
8031
12180
10950
11960
7454
13636
6858
6868
7561
7431
10620
6816
7563
7570
14415
7563
6855
9459
6854
6857
7569
13637
7568
7569
6862
7569
6866
7558
7564
9576
7407
7570
7562
7562
11697
6616
7349
7304
7948
14395
7560
5360
4429
7988
14427
7568
5375
4444
6862
6859
6863
6825
6828
9553
6817
6856
6738
6846
6719
6721
9172
9349
7327
9648
9656
9974
9350
12045
7507
7347
7390
7565
7377
9535
7304
12759
9295
7361
7358
7350
8908
8898
6843
14202
7326
7418
16485
7351
10095
7565
7391
7568
7410
8784
7309
9426
6888
7347
4736
4384
7503
7618
9354
9338
7406
7445
7501
9345
9757
9833
9474
9313
8605
7305
8756
8787
15361
7365
7339
7346
7296
7305
9604
9244
7417
13679
7534
7409
7403
6842
7297
12269
9535
11598
11589
9361
7324
10156
10155
15013
14993
7361
9634
6840
7563
7877
7567
6090
6863
7569
6471
9366
9875
9851
9389
9316
7317
7318
7506
7343
7338
8047
13626
7348
10475
7679
7320
9695
9307
8155
7798
7439
8184
7464
8373
7656
7295
9349
7320
7331
9412
11892
7664
7308
9708
9831
9276
11385
8892
7346
7343
6902
7411
7414
7388
9661
12756
9434
9432
9615
7791
7359
7339
9453
6399
6404
7346
7302
7382
10816
10457
9694
9335
9104
10809
10450
9687
9328
9118
11503
11503
7321
7327
7306
9481
10095
7314
7324
7320
7331
8298
7567
7324
8719
7315
10125
9766
9406
6878
6886
6882
6919
9323
9301
9524
15275
7423
7354
8097
7738
7379
13986
9532
9559
7546
7565
9620
9690
9225
9546
9152
7346
7346
6888
7347
7712
7356
12242
9390
7505
7504
14229
14200
7301
9666
9309
9433
9424
7545
7567
6497
9703
9534
7325
7386
7346
7346
6890
7379
6364
9421
9476
9469
9355
9833
9474
9399
12012
9306
7416
7413
9986
9630
9270
10002
9644
9284
8923
7508
9293
7346
7345
7351
7361
9430
9430
7473
9626
7336
9904
9365
9899
9362
9359
9340
9974
9259
8898
10002
9644
9284
8923
7416
7562
7570
7568
7020
6851
7567
9296
6837
6478
9470
9458
4018
4013
8289
8950
7790
12507
9450
9423
13819
11644
14221
9423
13206
9252
12035
8907
11477
8843
13616
8303
7683
9351
10340
13668
8834
8099
8313
7394
9472
8348
11415
8333
9455
7798
8931
9647
9453
8719
8958
17459
8062
10481
11120
9566
11583
14309
7337
8905
8928
9463
8772
9432
20513
9384
4763
10365
9267
7423
4809
2340
8860
7000
9745
8453
9412
10238
11936
6844
10939
11484
8910
8243
7107
9455
8927
9482
12375
2884
8857
9154
7431
7393
7348
9433
9457
8947
8935
8949
11527
8926
11726
9108
9471
8212
6846
11734
3707
12333
2220
5391
10258
9338
11591
8887
10854
8186
8840
6834
10690
6374
15311
8944
6386
9486
8643
7805
9461
8921
8889
8917
9360
8975
9404
9416
8984
9539
9857
7963
19916
7403
14751
9581
13641
11850
9270
8985
9270
5346
11403
8647
9278
6405
8789
8753
9500
11619
15479
10057
13269
11274
7398
12277
15998
7545
12901
9530
8963
6701
11454
5148
7421
7462
8965
5365
9395
8978
8780
7792
11258
13679
9329
9250
8724
7427
15762
6865
6738
9430
9174
10707
8947
8841
9111
9578
7285
16343
7417
9437
7430
9462
8926
6168
8810
9337
13439
13652
11188
8877
11746
9463
7399
9528
13576
11618
13815
11742
16669
7761
6986
14817
12098
8106
11624
8926
7307
7280
6896
9345
8480
9333
9482
8331
9486
5451
8911
7452
8487
10463
11200
10201
7372
9460
9515
11412
4781
7359
7408
6565
9382
13651
13444
11445
14160
11931
9489
7824
7352
5726
11209
9457
13554
8908
14522
13458
5299
8881
13414
13215
8509
8990
8897
9476
13653
7917
9494
13474
10025
5113
9330
7670
8649
8849
11485
8013
11618
9470
13549
7454
8903
9511
9374
9493
11510
11784
11715
14290
9262
9361
13512
13796
12102
6346
10891
11640
8948
9306
11660
7867
9474
9499
8838
13351
8176
8919
13889
13921
7241
8939
12506
7257
8875
13800
11601
7390
8957
6384
14161
13813
11648
13843
8774
3030
8918
5165
8888
5868
13736
11158
14157
9383
11551
12312
15450
13997
14976
12559
7275
13410
15495
13200
9346
8908
5899
9276
9517
13556
9338
7411
9332
9004
8623
9477
11114
9774
9553
9473
5666
7330
7044
6841
6814
15512
7461
7346
7550
7561
7568
7564
11971
9439
9376
9481
8274
11683
9481
13968
8600
8985
9759
15793
6841
7367
13616
8880
9420
8985
13754
12018
6159
6033
8923
9491
5779
9689
9508
9492
7518
8143
9488
11684
11538
11219
7494
7747
10155
1396
12466
14041
8862
10029
7475
8613
14064
13953
11111
13881
11305
11574
13805
9497
14098
7339
8877
9354
11190
9210
4832
2755
10031
11717
14828
7384
7032
8988
9407
9426
9421
8858
8961
7429
10050
14064
9858
11512
15929
13658
11513
8914
7354
7422
7376
9386
7564
15600
8156
11721
4938
6852
12479
8982
8015
10209
9426
9432
20401
8193
8866
9123
8920
15066
6148
13841
9260
12676
9219
10321
8933
8935
9349
7373
9309
13138
5193
8882
9337
9107
8896
14091
8846
13795
9194
9415
11548
8941
11694
10459
11111
8947
8260
6199
6863
6874
7425
9371
9367
7349
7402
8643
10428
9444
14873
12980
7304
8551
11263
7360
9300
9414
7635
8947
13692
19677
11788
7346
4946
13341
5784
14121
7927
8223
10238
13276
8941
7790
14038
8939
6697
7350
8517
13641
8699
15001
14044
9019
12798
11377
11491
7429
9263
9510
10050
9004
12756
8948
9420
4952
9065
9428
14652
9356
10641
8995
9468
2110
6124
9511
9406
9483
9255
8788
8931
6379
5366
9002
8603
6936
7514
12086
13480
9403
7444
12807
9451
8901
9076
8398
13564
7144
9512
1814
7380
8755
13354
7330
8503
8823
7342
14034
13823
14890
14002
7413
6833
8915
7769
10086
8897
11635
11445
13424
7760
9951
10311
9614
8942
9493
8936
9426
8200
6402
9426
6431
12740
8890
11656
14988
7308
8866
13435
7424
11523
10607
10218
9457
14162
14160
9643
8539
6404
7392
10207
8214
10009
8374
7530
9508
4958
8888
14012
11858
10244
8219
8940
7807
7275
8876
8917
9186
11499
13829
8963
8841
8873
9362
7635
10533
3813
14083
12758
6195
8275
9413
9604
8696
8933
7565
8945
8800
13268
11667
6041
18929
8767
9418
8986
8989
11994
8880
10293
9420
11667
9217
8931
14407
9092
10362
8921
8833
11406
10327
10754
13364
9434
8935
5336
7471
9412
7454
7432
9380
8930
8977
14866
11280
7310
9065
13527
9454
14354
10461
5204
7279
13856
5837
7919
5800
13223
13729
8819
11864
8111
8844
7410
7495
10668
7580
15803
6960
7339
9517
7724
9141
9315
8860
8857
10026
7397
6921
7375
9504
9385
7430
9451
7370
11498
10169
7448
9467
13459
9462
7298
9432
4344
5840
12234
9426
8815
8912
9422
9390
8505
9477
11633
7379
11870
9515
7999
8766
10110
13994
8828
8920
16095
6908
9474
10099
10860
7384
8418
11210
7460
11628
11579
15481
13050
13835
8892
8521
13755
11598
9535
14047
12850
9365
12748
9213
8755
10663
5757
9251
8945
7910
7351
14257
14307
7346
11935
13071
9329
8891
7781
7013
6842
7331
7273
9459
7334
10772
8885
9400
9452
10350
7324
10245
12877
11522
10901
8959
12714
4793
12166
9387
15238
9623
6650
8707
9094
7429
13495
14066
9471
8289
19432
5425
15512
8087
8833
9357
9517
9290
11573
8946
8294
9481
8015
13647
14154
8945
13693
8900
9519
9174
8230
12501
8452
11558
12364
8703
7350
1574
9116
10138
9432
1525
12736
9430
8312
4262
9421
9321
8962
13778
9346
8988
6254
8586
12712
14952
9411
8932
11066
13462
8014
8828
9365
11667
9326
11816
5404
9539
18196
6426
8805
5879
9414
13355
9245
6218
8623
9447
13396
11554
7359
9489
6490
11494
13732
6410
2943
8907
12265
13992
6186
6913
1880
4922
7504
15675
9259
7349
5106
5165
9357
7527
10885
11749
7832
7371
9328
5448
9348
8944
11705
13237
7192
11338
4810
15700
6397
6591
11720
8877
3333
9314
9279
8573
7343
13683
13439
9401
9470
9252
8872
8871
8904
9320
10489
10651
9339
1797
11109
5823
9441
11710
8934
9254
12178
9455
9243
8886
8840
12031
6467
10895
8619
13283
8926
11672
8903
14303
11665
11623
9286
9509
7371
6450
7510
14412
17004
8096
9503
7438
14074
9628
12724
9372
9280
11710
7604
9510
13663
11661
11046
9186
13676
8911
8972
4917
11628
14078
10810
8122
13197
10452
9374
9002
11582
3297
13223
8073
6157
9100
13831
13431
9400
8909
9497
10438
10147
13563
7795
8945
9580
8905
5183
16182
8758
9077
9122
9432
9416
9492
9434
9488
8962
9334
5455
11706
11647
8888
8925
8888
9476
12029
6163
8919
11233
5850
5915
7494
6750
9452
21527
8986
11529
17987
9213
11840
5738
10929
10897
9395
5816
15500
5839
12734
7368
9644
11517
8906
8903
9356
9406
8898
13916
7563
7567
6861
7567
14429
7568
6858
7570
7568
7558
7568
7555
7360
7334
7416
9647
8023
7306
8053
7336
7101
9495
6714
7569
7357
7555
7563
7565
6765
7568
6839
6785
4874
6849
6842
6818
6837
7564
7564
6846
7541
5916
7559
7563
10170
7563
5466
5462
7418
7450
7467
9476
6709
7503
9597
9342
7405
9345
7387
6864
7562
7571
6834
7549
7764
5557
6864
4628
6792
7568
7559
6863
9309
9575
7506
14867
7579
9388
9351
7356
6836
9314
7093
9529
7387
11157
7377
7372
7434
3864
7564
7395
6831
3250
6858
6844
6842
6817
12243
4867
9561
9990
9333
9350
9522
10098
9739
12728
7361
13651
7340
7346
6888
7420
4522
4540
7695
7570
7335
9416
7383
9201
7413
8192
9418
9422
7420
7361
7321
7313
7293
7417
7412
7381
7372
6697
9832
9473
7302
9509
6974
7506
7518
7543
6847
6825
7426
9315
7352
9457
9512
6340
6312
10149
15030
6949
7567
7560
7556
6856
12170
7361
8097
7738
7378
13985
7930
6863
7437
7466
9312
9501
6849
7382
7082
7284
7338
7341
9485
9552
9527
11382
11431
9457
7995
9928
9571
7314
7326
9661
12487
7409
9574
11598
9106
9386
7346
7326
9456
9554
9682
9322
9537
9534
9729
9836
9272
9674
9651
13594
7100
9488
8897
7334
7364
7346
7313
16604
7250
7224
9586
7357
7379
9115
9086
14739
14053
8064
7369
7361
9822
7311
9261
9161
9345
14737
7374
9444
9460
9522
9536
7561
7534
7372
7360
9458
9497
7385
4174
7468
9747
7439
10054
9281
9331
9676
7321
6890
10825
9574
10804
14930
9555
9522
10756
9686
9445
7262
7284
9381
9339
9376
7422
7507
7493
7346
7340
9385
7304
7301
7327
7460
7451
6858
7384
7443
9433
9423
3704
3738
3397
9374
9538
9246
9312
13654
8196
9514
9544
7398
7343
7562
7529
9128
9166
8598
7295
7323
10389
9669
17249
8062
9552
9562
7347
7346
11947
11974
7346
8593
14715
7328
8651
14801
7382
9379
8170
7811
7448
7356
11880
11962
9329
9374
9360
9392
7509
9324
9308
9855
7324
7339
7285
10259
10281
9205
7408
9357
9336
9714
8891
9413
9450
7355
7366
9310
9237
7452
9559
9538
7281
7323
7386
7450
7444
7300
7343
7294
12907
12827
4625
9414
4606
9361
9439
9365
9556
9538
7996
9412
9378
12183
9518
9365
7285
7294
7303
7412
7491
7329
7285
8781
7708
7351
7698
10390
8746
8387
8829
8028
10410
8764
8405
8847
8045
10368
8729
8371
8813
8011
14108
9608
9657
9735
9708
9279
9300
9478
9501
9695
9718
7344
9694
7309
7786
7453
7758
8895
8871
9220
12580
8096
8096
13892
8986
14339
12642
11976
13611
6225
8867
7323
11694
9004
13869
4460
4465
10768
7506
14893
9476
6694
9271
9245
7705
12652
11232
9653
14121
9398
9444
6736
9503
7255
12744
14004
9394
15128
9502
9478
9059
10382
12572
8885
8866
8942
11628
9449
9551
6164
8047
9467
10016
7337
9501
5333
6411
11694
9408
8406
11743
8896
12732
9600
13326
8861
14028
9326
9288
9509
18030
9490
9358
11014
7399
6924
9408
8866
14233
9585
8848
14160
9367
10906
11642
9360
13966
9442
9426
11357
7956
9503
9482
9359
9358
7434
8868
11189
7557
11517
8568
5688
8096
9527
8859
9435
8831
11790
9016
10205
7038
6975
13641
7785
6913
9450
8237
9471
11606
9386
12990
9492
8902
9423
14001
8956
7877
7448
9550
9394
11654
9575
17697
8956
6398
10260
9432
8909
9186
10260
9214
7510
11589
9488
9982
9427
14815
6406
9440
13980
9064
12249
8600
5692
12836
8890
8116
9307
13650
5914
8913
12116
13528
7331
12603
7424
7423
8927
6379
9426
12395
5269
9216
8927
12340
11761
9479
8955
9494
13344
8543
8922
11727
6548
9308
8242
7807
8665
7465
13324
13273
13880
6734
8888
8176
11524
8907
7576
11462
8056
8908
7881
10848
3599
9464
8142
7395
8097
8909
11550
8128
5135
9540
4743
9240
11818
8848
8923
7771
1933
9362
14226
7370
7493
9310
8848
8245
7339
10008
8215
14887
7405
6400
13464
7010
7382
10026
7127
9430
9611
6898
4373
6891
7428
8276
8910
4251
9652
6895
6464
3663
5600
11772
4726
9407
9526
7326
7783
9448
8973
7619
14840
13445
11239
7349
6894
9382
7981
9580
7485
9481
9392
8028
9508
12392
11648
10829
9291
7948
7650
7346
9813
13621
7845
9407
9090
7866
7506
9359
9377
17978
11595
8648
9509
7647
7907
6784
7453
6918
8895
7297
12807
14225
7722
9529
10451
10580
9489
9454
13681
9418
8235
13327
9415
10141
13596
8366
14979
8141
9421
11453
7359
13773
12567
13616
8951
7305
8247
7334
17728
7860
10159
17248
6087
8072
11886
7737
9448
15145
8012
7508
7283
4925
9121
8083
8939
11982
9280
8885
13937
11153
9268
9410
10567
7372
8852
9396
9302
14140
7418
7280
10084
9253
9425
7824
1841
9180
7311
7327
9298
8846
10179
9598
9308
10298
9016
13577
4820
9209
9409
6836
16322
7814
9284
8698
11713
5224
9033
11208
4062
5397
5974
17140
9350
12299
8860
9018
13944
9962
9646
11167
11718
11136
9469
15518
11607
8966
9289
8522
9021
9609
8911
11694
11096
11554
9515
8936
14136
9097
6305
12045
13904
9121
15394
6876
12179
9513
14757
11602
15379
4966
9315
8274
3741
7355
11581
8353
12659
11727
9762
6481
10292
9531
9527
6529
6887
9579
9579
9064
7300
9446
9425
9251
8947
13342
7504
8702
6120
9472
9314
8965
8899
7337
14095
11171
8946
9378
16312
9454
10977
7324
8925
7251
11533
6740
11791
7013
6839
5199
9566
11267
13688
9560
13932
7353
7427
11165
8890
7346
13983
9310
9579
12009
9430
9279
5387
9470
9579
7433
15446
6839
7346
9299
5936
8965
7505
9379
13921
11818
8866
12206
11282
7348
9465
9452
11717
13266
11758
9502
13586
9628
12005
5871
3507
11565
9248
10343
11518
14968
7389
9466
11746
9509
10253
11535
10693
9286
8138
15467
8915
7359
16277
7346
9422
7410
8856
12528
9488
7360
9457
9439
13907
15082
4738
11562
13668
11940
9383
11947
9427
12760
13943
14087
11689
13659
9457
7268
9513
3299
8094
9242
10085
10299
8308
9548
13754
8857
7863
13667
1571
9847
14172
7442
14864
8228
9308
5204
9290
9060
9219
5240
8392
8868
9492
10406
7167
4558
12293
9382
7791
9528
6919
11567
11614
11262
9155
12236
8160
10230
7411
12468
8893
9406
7415
8919
5938
13815
8907
1610
9631
7311
9394
7385
11091
15873
6542
6542
9250
8138
8992
13988
8343
13790
9274
14954
7504
7449
8944
13758
8915
9435
9362
7853
10845
9381
9380
21161
7021
8857
12726
9240
10979
5820
14929
13560
9416
8889
9386
9332
9290
8896
8879
16400
7361
14436
9869
1569
7767
13927
16957
13876
4972
9428
9484
9096
9084
9442
12689
9437
11708
11577
14187
7471
9354
8348
14442
9441
15242
6257
2476
4964
4911
4876
5394
8978
8912
4787
9363
9263
13141
9284
9201
13478
9247
9433
9392
13695
7614
9236
13872
5389
5185
11788
9412
8899
10028
4776
13344
13362
6180
8918
11898
7928
9477
13608
4946
7314
9527
9365
8771
9422
12710
9656
9421
12825
9573
11706
1957
5526
7308
9460
8953
8884
13932
9918
8902
7344
5596
12637
8886
14891
11685
13601
8873
7806
11727
7342
10721
16540
9245
9388
6353
6822
11533
17538
12788
10077
13695
9053
12777
8835
10229
14566
5491
9402
9380
8857
11551
7466
11578
7864
9423
9955
10370
7448
12279
9461
9507
9452
12533
8956
9334
9492
9317
11228
11252
9280
9423
9413
13568
11190
8915
14267
11136
8272
9366
8871
9431
9364
8680
8898
11408
9494
9430
13329
7453
7375
5168
8207
7345
5229
9306
9221
12281
10956
12767
5540
5315
9697
11696
13164
11873
6169
14102
13925
5852
1574
11457
8720
8963
12632
9467
8962
11623
8822
5569
2245
5944
6871
9394
12763
11603
6813
6858
8957
7348
12111
9296
12654
5197
9639
10641
6884
7395
17222
9292
8898
5843
8940
7196
9834
11592
15017
8877
8841
9392
8885
11684
8899
7432
12463
7337
8932
5197
9421
9102
9438
8888
9512
9883
9360
8901
5852
11769
6403
9452
13852
9277
8232
9413
9471
12725
7419
9449
15072
9242
8937
12424
6473
9659
2159
9015
9109
9094
9418
5735
8831
9086
8863
8988
8887
7485
13758
9062
9500
7627
16096
9675
8866
12665
7425
9417
9513
11133
8836
12535
10203
9009
7993
8928
9341
9389
8081
10493
10289
9211
5199
11500
11495
7315
13468
9213
11571
8947
8044
6121
8901
7478
11151
9229
6221
5315
9230
7508
8133
7781
13960
9430
9475
8986
8333
9366
1733
13338
9320
7334
7422
9315
11423
7381
9691
11671
9413
8203
6394
8862
9509
13799
4823
11423
7792
7395
9261
7431
20959
7619
11633
8909
6481
9542
14932
9180
11658
11532
7237
8866
8868
14366
13972
8725
8513
7759
7949
8895
14925
7440
9083
6882
7805
14130
6241
7368
3379
9467
8168
2082
5495
3378
13537
8693
9545
9143
7363
12495
13644
22305
7323
7328
5271
8871
9715
8240
6343
13328
9321
4655
9343
8925
11604
9367
13418
10602
8881
9419
12560
15071
3618
8186
12742
5826
12039
9423
11708
13799
23859
18716
6934
10982
7508
9440
11486
11948
8703
8826
6479
13311
11451
8624
5194
8911
7309
9815
6665
9464
13822
14850
9462
11874
13804
1638
9475
13973
6110
14160
8062
12530
7358
6981
7455
7439
12671
7413
14138
8835
10573
10164
9515
8915
6651
9500
8405
8700
9413
4774
11712
9442
9470
8741
9465
7875
9420
8844
9508
9246
13649
8936
9180
9425
11722
15724
8280
11939
8856
9382
13408
8966
8496
12921
7904
8931
10423
9500
9390
6946
12861
8933
6229
11584
6218
13188
9152
5881
5448
9710
8941
8780
9182
8113
9628
8940
10030
8074
5468
8932
8863
9002
7430
11595
9648
9327
9471
8942
9580
9438
11284
7413
15318
10977
9393
9407
8878
7437
7396
9661
11465
6930
7417
9384
9554
9517
14837
11585
7414
7511
9487
10474
6861
7563
7556
7570
5917
7566
7307
7300
9565
9562
7602
7628
16219
7507
7489
7331
9344
9317
11676
7417
10443
10484
9238
7321
7351
9387
7343
7340
9564
7371
9581
7406
9295
7272
7339
6740
9423
9454
8049
7691
7331
8033
7678
9584
13589
13668
7321
7283
7501
