# Supplementary material for: Effect of sequence depth and length in long-read assembly of the maize inbred NC358
Source: Nat Commun. 2020 May 8;11:2288. doi: 10.1038/s41467-020-16037-7 (PMC7211024; doi:10.1038/s41467-020-16037-7)
Supplement: Supplementary file 4 — Source Data [file 41467_2020_16037_MOESM4_ESM.zip › Source Data/Fig. 2B, Suppl. Fig. 7, 9-11/nc358_ref.fasta.out.len]

27297
931
4270
408
507
490
393
398
1175
22856
599
3039
1827
377
960
6500
3698
126
698
159
368
378
428
497
1320
930
931
1174
397
394
491
507
408
4270
352
354
6791
4265
408
507
490
393
396
1175
9843
1175
395
392
489
507
408
4270
13011
3604
2948
6867
3927
3235
3995
778
13452
2466
1742
6226
1940
416
106
22334
4270
408
507
490
393
397
1175
16575
2711
1128
930
2935
686
1258
3172
29081
4238
408
507
490
393
397
1175
20876
4270
408
507
491
394
398
1174
15885
1015
1457
15264
1175
398
393
490
507
408
4270
5397
1175
395
393
490
507
408
4262
16558
5221
839
933
1579
4703
930
2268
1176
399
393
490
507
408
4270
427
15497
4270
408
522
490
393
393
1176
426
1801
603
212
6073
2804
8432
4270
407
522
489
392
393
1175
3882
2871
348
1175
397
393
489
522
408
4268
5022
4261
408
507
489
392
397
1174
708
4269
408
507
490
393
397
1175
255
30628
1115
543
4247
408
507
490
393
395
1174
6359
4103
7347
1650
424
4498
5971
4247
408
507
490
393
394
1175
717
248
7726
5369
4130
430
13688
421
7837
854
4369
2622
616
4269
408
507
489
392
397
4664
1263
3172
2106
5147
3944
676
3009
1300
552
2432
394
5018
5029
1313
6840
443
540
198
802
780
1089
1931
608
3138
5030
1352
348
1733
187
342
575
2138
3616
187
339
551
6847
485
15568
332
10894
14978
1634
970
104
2006
1702
4574
1660
6982
6867
6769
1649
6403
6752
937
2321
3875
1390
6571
838
2739
6502
843
489
101
494
953
948
601
1586
907
124
1332
101
494
953
308
672
601
165
1399
270
1979
246
125
3754
460
7393
4128
1058
607
696
3698
496
226
644
2939
7229
1704
152
2115
4882
1082
835
7397
573
2249
4375
489
2355
4007
104
1127
394
264
488
507
408
4270
342
328
2101
7336
2556
279
319
957
141
1860
344
1019
146
448
161
758
131
538
116
495
462
107
319
959
141
960
2179
540
142
571
2315
550
2663
4011
350
2125
152
417
164
138
187
1597
629
1254
6842
617
392
12097
2920
6760
133
1598
507
476
500
2546
1294
1144
1636
242
2210
1160
5564
1034
3510
6024
2724
1422
672
435
6840
378
364
241
2959
551
8444
1315
406
507
490
265
392
1143
384
182
649
738
772
6840
641
1228
9458
543
102
957
13309
1578
1039
2350
487
6687
6592
858
241
1030
1072
868
6780
1475
292
320
1502
639
295
163
2126
1507
258
172
224
523
125
296
1493
4864
747
8843
630
1981
1100
1022
1458
594
217
3345
5796
468
1588
925
147
1214
148
308
871
572
506
2103
1337
837
5612
2028
795
1003
5348
522
605
1544
198
313
2336
3754
168
7455
313
539
412
105
774
708
525
1090
935
2292
3143
335
2417
534
221
14940
282
2112
14854
320
670
386
6831
542
324
602
155
574
549
331
674
337
6863
2025
399
174
500
2158
11520
502
1074
3436
4623
692
3887
6731
129
4347
1785
1385
1032
5456
291
3251
10186
4851
6007
3301
831
5592
5179
2327
3699
126
697
159
368
379
542
1659
1141
5821
452
3881
2563
6735
1185
910
1259
760
1584
12085
690
2433
6141
1973
9485
1011
554
3957
2230
6210
2422
131
621
1718
7728
1160
841
3808
764
3315
118
393
132
223
119
2207
372
476
120
395
132
201
119
1652
936
522
353
498
1271
656
2635
705
1070
7433
655
344
1133
2466
2025
2293
6855
3934
828
406
483
1881
3952
632
4713
1482
617
2346
2265
1980
6825
4219
5584
115
10790
4682
3609
2998
3813
782
1838
2149
1301
1766
332
311
288
173
3635
8934
417
1645
657
502
2074
8196
207
886
2116
657
503
440
1234
3887
1268
2264
4030
1484
2683
509
288
131
105
386
2327
384
569
131
105
2675
342
509
131
105
1508
2227
7328
3837
7041
330
581
6855
6880
655
344
1133
177
1308
2030
6204
344
424
440
481
1608
734
205
214
655
579
2633
5512
3987
2033
961
323
5392
4299
4232
1985
3414
566
391
6878
2572
2649
310
427
1713
1316
449
1078
1865
124
3771
7079
3874
136
1728
345
772
671
233
6012
1659
542
379
387
698
126
3698
3596
7600
15550
1729
15564
2725
1517
126
312
318
119
269
579
4015
1407
322
624
349
1196
1302
333
332
891
1153
4571
539
2280
248
168
385
198
3199
643
131
103
169
149
219
254
174
478
6306
143
1735
5463
655
344
1132
2466
960
947
488
5283
7420
7548
11521
174
235
2295
3063
2056
4026
355
251
2057
640
4070
199
163
1182
2413
287
257
193
163
1183
1896
759
640
565
445
3546
2217
1685
1232
186
1773
1414
187
204
717
209
167
4823
348
6560
239
391
1593
916
141
1258
220
1773
1414
188
211
632
535
409
902
702
618
212
4169
1484
2780
1005
1280
1668
1462
1090
2648
981
4439
202
2449
5202
1519
6542
3924
132
1387
433
164
261
509
1767
765
1415
3481
603
9631
5105
456
158
112
642
2523
2282
4725
634
1561
345
588
576
6897
4646
10343
928
570
1379
304
118
9486
630
4380
3693
5480
546
349
282
1197
1269
397
890
1152
4683
119
1155
434
432
491
103
181
446
5580
112
436
262
1854
132
110
195
201
150
185
180
1649
1381
2705
230
1381
176
827
11740
692
361
2796
627
158
130
103
283
143
150
186
196
179
216
6082
595
280
2845
282
151
319
123
170
1908
2935
7433
1340
119
107
3142
688
173
323
134
181
107
118
192
2496
1119
401
1410
2616
2886
15392
6619
3297
172
4690
152
572
6598
578
2275
935
699
1132
428
2545
1581
4345
2712
973
1137
2236
121
478
775
429
3032
1664
468
532
712
440
515
583
7973
4926
2506
279
2017
509
418
1013
922
122
170
1981
10246
1320
4435
157
639
3210
593
685
1163
118
584
109
3161
7645
666
173
6828
1202
6800
3007
1256
8104
3159
142
164
340
108
304
366
542
9127
3916
1685
294
254
392
463
401
1594
5928
11877
1588
527
344
268
9304
526
313
670
1411
1378
105
1640
295
8948
542
651
559
132
215
9818
3726
832
1095
131
449
704
5218
322
524
284
268
522
594
507
1371
402
3080
1908
140
169
842
5389
1499
1174
1700
184
491
1658
6211
3209
517
417
7776
1077
131
12364
5132
1665
437
1399
506
136
222
4920
1471
501
1734
15408
4251
145
4128
419
188
159
1325
1742
193
914
8194
2020
11662
3892
125
803
5023
6837
791
210
972
147
174
160
1351
1715
2768
3967
141
595
764
4461
148
576
1926
2733
2428
9721
5277
2260
746
2139
464
710
236
7394
1610
2662
3933
3479
819
2014
3149
132
226
103
478
419
713
2235
767
1626
5657
3045
484
669
4641
1516
5110
6284
751
116
475
341
430
1160
8371
714
5178
3256
2045
588
344
1396
244
733
1595
124
923
124
2042
875
344
1395
264
733
1406
4512
14346
502
192
1028
2573
607
2867
4909
2437
6680
796
601
1936
338
736
324
2263
2496
1992
160
126
116
146
287
121
891
9693
1017
164
126
243
202
156
143
286
103
490
948
740
12181
328
508
947
11600
630
2724
4817
160
156
116
116
312
121
451
335
3474
9567
4121
626
1305
1567
288
2317
1042
5408
1127
376
265
489
507
123
5457
564
289
2761
7452
1489
407
244
671
4405
956
26452
5168
1092
601
502
2376
1913
3282
9475
8201
469
5696
3241
2036
3751
240
3683
6677
879
304
471
3506
507
297
1127
5097
258
684
1175
124
551
2230
5966
124
655
4205
1760
1240
11895
277
773
345
443
188
1052
140
845
509
906
605
2874
613
138
596
1679
8398
5476
2753
9394
508
589
166
518
6799
3481
565
112
336
288
2537
343
910
3802
930
1777
631
4572
444
233
804
2474
9487
3958
4923
3271
1400
255
7467
450
1642
4640
1883
342
1510
3903
9628
180
342
948
1490
1402
723
241
2112
209
1170
745
7702
2464
1757
3769
6764
2284
14113
5936
287
224
415
122
145
1725
2172
382
529
409
1961
382
529
409
15854
2034
1566
2506
5457
251
5095
6614
216
685
10156
408
1458
1356
344
6878
131
500
209
178
2957
1564
1733
116
976
3664
2559
2057
978
572
6261
483
2663
798
15049
616
161
660
2876
10175
8959
1818
213
229
1573
535
534
265
1351
116
911
147
1233
293
282
671
218
433
189
5890
8081
659
365
196
563
142
1403
715
5178
5027
1797
25890
3096
665
1636
1348
4394
682
493
511
1879
11181
3527
7279
1514
175
406
188
601
2217
308
5044
144
9338
14987
365
1189
3374
1190
2075
5846
3904
315
2686
343
1326
680
5828
214
8613
10277
182
2298
1191
415
712
1880
286
1434
503
409
5532
1147
9533
324
1516
7340
10208
1232
627
623
2204
9367
2052
1833
404
176
661
600
364
145
7337
1454
1752
3890
904
1833
1854
3350
3232
1262
488
306
284
2914
210
249
154
2740
7814
1517
599
3354
3021
497
1328
2617
5158
11155
3248
262
630
8880
747
1148
539
1566
3484
6716
2026
9831
9449
7467
11812
2421
7357
2715
2139
6334
456
14465
1125
1640
2676
6318
1320
5512
2944
668
1480
2168
916
545
567
360
477
1074
1391
219
141
422
137
171
562
1194
509
233
158
1186
185
125
535
1513
1247
5383
1676
498
1535
313
131
326
255
1889
166
194
150
194
316
1888
255
326
215
701
2193
195
203
104
220
191
560
1100
173
137
4621
208
219
189
575
472
846
112
5104
189
7479
214
109
210
2129
129
126
118
168
415
1425
164
491
226
378
867
1388
876
1733
151
109
135
147
103
7451
1363
3378
151
211
2684
11579
7337
932
102
147
155
111
475
240
3929
3413
1884
2504
14922
1550
203
3169
5317
1474
119
275
154
281
316
397
5519
119
235
503
400
463
2770
2576
1746
910
3513
337
1389
148
165
141
2656
4275
10500
2296
2028
283
7138
1462
1766
420
118
148
312
519
381
2558
163
156
129
118
148
298
516
2930
575
571
1648
2987
2043
456
4650
4375
10188
12017
2202
1256
3976
2434
10163
4554
5404
1735
2384
1774
856
998
3580
202
3592
7966
1102
479
1822
404
188
203
681
672
365
1593
113
891
145
937
165
618
2061
660
189
204
301
681
667
366
935
2496
476
301
1202
788
512
150
9357
130
7390
1222
764
8889
354
1209
551
383
516
2003
171
2283
4253
542
4019
435
454
5248
3155
324
187
2768
4743
351
351
6573
6439
701
309
1519
324
142
5485
1055
1574
512
201
702
165
339
310
476
5433
128
110
520
212
179
389
1438
1594
599
4506
738
6796
5693
354
352
4756
1590
672
342
1485
622
173
135
165
106
587
4743
13731
552
6098
546
857
247
5642
857
1666
595
4645
642
215
1163
1503
1563
4083
4351
1642
4164
461
350
2084
596
3427
337
4010
475
157
183
116
648
158
1401
676
7266
1527
1697
2497
3259
2909
1387
209
192
430
213
1443
1954
168
1066
139
189
937
140
1593
140
436
379
214
192
1248
902
1819
3003
661
1069
1530
551
1861
3264
5112
4483
7375
4609
372
795
6358
2307
163
1508
7302
1665
1751
218
528
4668
422
2987
2619
5949
3589
1833
911
2395
3648
446
370
221
1723
5408
154
101
143
223
188
115
531
2364
214
659
142
153
101
131
8488
170
7371
519
5167
192
188
114
533
692
882
1477
1532
8090
157
122
148
166
134
130
431
248
252
747
655
635
538
123
1193
5928
543
125
1193
1866
4315
305
4707
773
1993
231
213
1431
474
973
516
1004
5786
1004
1639
841
1402
468
143
1835
1524
1634
124
924
1597
212
470
143
184
287
1268
240
1649
4438
449
3003
278
1999
247
1018
7830
2259
3720
3844
1616
148
591
1720
1198
215
1266
2428
518
280
1526
759
5249
619
11154
2515
257
1838
8261
1635
441
877
2158
3377
3390
490
3780
15012
2196
2707
1680
2126
747
4686
1105
1976
962
5942
1087
391
12908
457
7400
2072
548
1101
8922
1081
2222
3977
9428
2241
664
530
1176
4004
1124
1295
282
4340
1444
227
148
9352
121
939
3057
198
290
938
2197
167
191
5332
691
4557
343
343
6401
3473
1602
122
2738
853
9355
1024
269
3427
6512
2174
385
285
296
144
506
191
2531
2645
11912
821
1414
4517
1966
939
4108
1745
137
1199
1411
431
620
653
319
9892
737
1856
123
356
132
173
274
493
120
288
250
167
114
3111
123
144
183
173
291
119
288
250
167
114
2032
13704
159
4969
13664
2025
2695
6698
1383
102
620
578
229
910
172
2637
2894
1287
1397
1892
735
287
5471
488
370
696
346
5474
488
370
696
285
318
3968
665
7426
185
156
733
1318
3002
933
757
1205
115
485
1425
2034
452
7471
819
356
187
219
1663
156
367
411
496
9375
281
512
130
2166
156
196
187
137
205
531
901
1733
649
9441
500
2692
248
135
11497
229
1006
100
1869
694
4270
2685
481
4995
6693
7365
757
2464
1056
2834
1325
7709
1337
1474
4055
602
448
363
129
257
1497
380
111
2170
164
9863
4525
660
471
895
980
8108
1027
980
809
367
398
329
175
230
2162
605
3289
3831
339
2794
3002
8424
2138
407
111
255
355
193
286
362
259
241
245
180
338
122
102
140
1689
292
9590
253
130
152
2789
2032
1530
537
187
725
253
166
817
902
1920
10068
1289
314
547
239
766
6883
1743
414
148
624
1634
161
103
166
245
134
210
547
178
315
9165
6737
1130
1961
199
321
8839
2034
280
840
592
7657
3238
141
3850
466
7253
217
5022
476
138
1029
390
665
3350
620
1029
15524
1667
2916
671
219
214
1810
5359
497
1084
15468
1130
185
412
916
801
3704
3262
1368
189
678
2454
1827
383
735
180
209
2226
3045
383
733
177
209
487
1127
2866
270
789
4363
6712
6496
2017
2522
1148
3246
523
165
178
129
335
768
483
1666
2455
4066
737
148
118
784
482
560
689
213
548
1525
6991
453
2348
2307
239
375
720
1796
4381
1747
315
164
162
101
509
1192
1580
1749
7840
1718
115
1727
3449
1189
111
217
789
159
370
920
202
171
1329
1356
786
351
2141
460
1405
410
459
264
230
557
493
388
310
310
310
1983
2911
996
1613
1419
144
179
2507
1055
134
888
593
1182
220
3737
1645
660
187
536
1999
311
641
737
470
828
454
1411
410
229
558
491
382
102
2015
175
7496
12584
2763
3767
642
3743
983
2725
672
442
128
191
177
737
179
9129
171
2015
1148
2938
3033
1212
9541
7640
1451
4141
8936
2868
7399
287
1392
5363
2604
399
784
2435
172
4361
2403
2916
12244
9461
459
408
2910
616
808
427
9441
529
145
7507
1118
437
1858
2285
2670
1567
617
7389
646
3262
3492
474
1405
163
637
185
187
867
1870
631
116
179
989
5244
905
6178
2080
4515
8868
8839
2952
2212
160
1133
160
132
520
408
787
14233
2235
6718
144
221
15546
3136
803
246
205
523
3002
3433
5929
383
877
2390
116
9445
156
113
222
324
179
182
218
4738
664
332
1017
188
214
2281
151
333
370
6246
1378
591
1490
12969
3859
208
1014
128
1952
428
149
481
1432
2023
146
273
111
4644
967
3022
6873
151
7424
857
608
1309
5150
1995
7406
1669
697
2102
228
1138
2930
1538
3138
487
150
308
1181
312
531
2685
1069
189
224
248
130
156
511
106
1024
2671
15569
4353
5105
8137
711
5306
144
6377
249
6382
5033
1167
3915
2136
1318
734
3208
164
268
4274
597
3523
132
136
196
622
241
429
164
170
231
109
169
303
105
1795
122
928
211
2052
238
226
1249
368
333
459
117
127
168
1230
941
378
730
474
258
163
309
240
135
528
1394
134
815
201
1423
217
174
137
167
692
2578
968
747
4835
678
3681
269
2058
2057
880
2340
15536
2030
2883
4301
5015
296
190
124
9083
13862
399
1011
1136
489
4195
1761
1508
1605
779
7430
6520
139
2066
129
451
566
490
1029
730
246
1827
184
165
3619
179
3272
480
473
1365
142
214
1161
135
5053
3722
1446
3331
136
259
1271
3299
13381
120
1003
11190
1113
1172
1753
505
500
1065
2449
5202
1329
8290
4014
399
122
3095
1706
114
172
118
140
194
1225
475
226
138
363
125
285
929
6047
773
352
234
2212
9327
100
130
255
774
2600
2866
12410
232
3921
4774
6686
159
2545
8200
6336
2510
713
3023
5106
757
239
979
5348
7188
732
957
153
149
507
169
2358
1742
269
127
124
112
1069
3134
1701
7808
1733
1453
360
1197
3126
6100
651
242
121
215
116
113
179
166
162
330
177
166
664
10596
358
2762
145
4630
2980
553
698
7749
1864
241
392
244
274
386
5548
452
104
392
244
274
381
388
2781
109
381
309
3543
331
2054
276
639
489
1080
2884
616
529
493
1080
451
1372
8174
703
5335
562
110
1837
3298
2074
358
1526
622
4044
1125
275
208
106
138
552
1609
735
8056
140
143
354
567
547
968
3706
1952
2618
6527
5233
4699
7433
4408
1408
141
5502
918
249
8203
771
739
751
2329
150
132
523
1256
773
185
537
561
119
1407
103
126
142
475
840
7314
7410
3469
1790
951
2153
7367
8332
3722
478
5861
2799
1885
916
6043
916
514
4141
1178
3809
8658
4384
2537
14953
357
1150
5431
8568
1562
857
8790
3837
759
430
1533
267
460
407
447
5471
398
1430
2769
868
195
112
262
331
172
135
497
122
483
930
204
1355
264
231
141
446
143
702
343
116
1116
577
103
294
290
499
976
1950
1326
379
107
821
670
8116
1415
383
9436
5301
564
1510
6015
1320
3376
518
4616
1130
12544
2650
6481
1674
1556
7131
4987
1023
6312
3619
420
806
781
1808
103
156
102
285
386
128
327
2656
770
3295
202
436
2520
375
433
102
1650
448
288
203
958
2785
1037
356
451
233
520
641
1002
725
260
1126
362
220
491
506
407
1437
249
823
5767
249
823
688
4247
3027
3133
1115
3925
743
1624
2175
4680
3194
1928
11628
7814
4320
4362
120
1299
5842
261
287
522
1747
698
632
355
404
216
113
421
2427
453
161
389
721
15533
418
474
1238
172
292
488
1904
1537
145
1464
7198
5266
1338
140
127
427
495
778
338
299
1935
109
146
298
590
1053
366
264
1008
1953
310
1251
747
210
1329
3053
7352
4287
2498
1024
3224
1659
233
256
440
475
419
271
402
1665
221
13517
1299
637
8918
2175
493
2290
331
2411
7363
2087
896
1378
893
500
795
1271
8300
727
4924
9563
803
211
707
10663
872
792
4806
416
4279
947
513
912
476
973
14920
3375
11246
885
126
289
114
188
116
432
340
192
409
356
437
196
633
163
1360
2413
557
3379
9015
649
973
563
3863
134
271
185
124
1491
7864
1512
1576
1182
2230
1212
662
150
6210
702
1751
3564
210
2887
1400
370
665
185
2285
557
184
894
161
188
927
121
1591
213
370
665
208
1036
6457
386
1259
201
131
855
742
4764
352
3769
297
250
123
163
1400
489
987
363
8967
363
2280
429
168
118
415
182
142
103
848
184
644
212
1591
133
933
186
177
985
168
415
182
142
103
847
185
644
212
1401
2957
274
4729
3134
394
1664
11244
4231
664
2121
181
278
129
963
5566
3718
840
742
437
5231
1113
1038
1280
4348
8680
1670
967
1876
909
117
867
3372
6571
104
352
1026
142
9345
544
4264
4967
7297
194
509
207
363
126
1090
3445
291
786
281
153
1561
741
304
462
114
158
311
4787
313
162
266
473
5187
114
156
153
103
627
305
1385
6878
1773
162
1668
8927
1294
1212
1010
279
163
7317
1561
4847
5477
216
109
325
243
186
360
5303
109
389
325
243
186
361
1914
2269
2399
4241
288
4324
5560
4787
761
3322
2794
168
241
1367
104
1373
456
108
141
397
2221
1932
345
151
404
1755
5423
1948
1252
477
343
151
116
387
3314
568
2750
15589
339
317
340
939
2502
996
1887
616
792
2419
7593
422
995
3454
5391
1039
409
1335
265
3111
328
1202
102
932
1189
8330
9598
392
1150
818
729
647
9807
2744
7445
1572
8542
2018
267
283
798
103
3285
609
271
301
797
1877
2785
9268
3306
249
1152
1940
411
120
178
357
446
796
124
883
3797
2036
3284
545
2979
1017
128
742
348
2497
111
214
1023
3199
110
201
1005
1859
6338
1422
1812
1529
523
193
324
691
1723
1495
129
236
536
11524
3925
6849
125
535
617
1512
102
10463
979
324
2965
3522
139
8118
6226
4850
8973
4569
7390
6768
3649
2484
554
2356
1193
5073
1070
145
2036
101
11871
133
969
147
918
1562
503
834
659
139
130
600
285
427
1279
274
389
234
1591
115
925
183
650
141
115
600
285
427
1266
221
126
165
555
1403
191
169
1246
203
938
2272
1027
1067
147
919
1599
502
832
2115
1081
219
158
200
160
1263
354
412
305
136
175
2268
1055
146
921
672
875
738
1967
1143
480
4312
5297
1168
1057
2040
268
1976
2539
158
448
224
151
294
3868
1008
122
387
704
1646
1304
643
802
418
558
622
298
567
346
125
869
578
234
266
120
530
617
435
1732
323
178
259
156
166
442
535
230
828
1043
3455
2037
1086
1431
245
9171
3650
105
203
115
5005
239
4800
528
3096
6767
647
285
192
311
193
268
412
278
1619
311
422
257
4460
711
998
528
163
1783
2011
1254
498
4672
532
648
1871
2596
7354
797
4750
1055
7350
375
745
184
343
426
202
534
237
1429
599
861
7260
5045
425
601
810
280
187
112
284
539
3440
3899
2283
2018
441
312
1316
519
181
144
605
216
317
233
520
480
905
127
472
416
382
13633
1402
116
659
433
433
147
187
1424
1206
409
962
352
182
7502
521
4357
110
727
2546
469
4615
349
3846
12550
1951
2423
160
1141
941
1732
157
126
1040
804
2326
1301
9232
1853
1026
9407
3497
199
9517
246
13033
116
1595
200
109
917
439
147
835
158
528
710
676
187
416
254
402
211
621
117
1405
5956
1353
5641
2309
496
562
2224
2120
4740
5254
520
3468
1724
1098
851
1990
653
642
101
626
209
7227
396
1116
187
1099
140
4823
5270
118
12006
1485
1035
111
5512
164
1003
266
115
460
189
1985
1718
9166
1404
432
139
184
842
129
202
371
421
257
651
1021
115
657
273
1024
2694
915
2501
3021
7355
196
3657
4289
4799
1170
675
3981
1404
620
218
906
124
763
9348
474
1095
121
962
1595
621
218
906
124
1226
237
918
2117
3129
295
1185
716
1316
221
276
695
3308
747
904
415
228
510
127
100
135
158
103
101
135
265
305
140
393
302
261
171
6217
624
2472
2115
1333
8956
3632
827
504
13646
5686
4694
6509
4259
431
9175
3193
1232
13704
1296
1310
1982
15402
1170
630
7433
228
612
651
4320
9241
2656
214
1429
168
404
337
185
912
209
339
1518
2578
1068
430
506
1533
1139
7081
710
1159
654
434
2154
463
547
208
204
280
246
327
1624
1470
1799
7752
1440
278
135
361
647
3496
633
647
1056
197
3048
2969
650
727
319
1256
358
10401
12276
842
1145
273
13676
543
7285
15562
513
9445
1639
4434
804
9354
2089
2665
12531
1118
1257
8457
604
1735
1568
395
3925
1512
351
646
610
175
369
15536
853
416
1179
534
326
1340
1304
481
253
646
465
2759
510
324
5349
453
311
381
441
431
509
1464
2597
128
3146
207
1648
534
409
1740
616
3982
844
1386
369
231
575
182
306
441
3335
3299
7342
1753
1159
14901
5588
667
103
4408
121
152
2074
183
562
549
835
9041
846
12021
9540
1065
2474
1335
293
4903
271
2279
152
267
273
294
316
10704
8272
704
5159
4269
711
846
194
4919
124
1701
823
1022
814
767
3071
173
414
5278
950
476
9495
1152
1769
473
2263
5566
6102
5372
1871
369
161
173
504
3244
8605
557
363
199
1909
865
3343
2644
1048
397
139
6396
3515
8943
118
2419
411
335
4429
7071
4711
513
655
194
216
741
772
104
14182
1986
415
423
384
168
135
102
100
647
232
180
2494
1347
1524
160
117
681
4511
1843
1328
2108
183
411
1406
624
556
178
163
1521
242
300
309
1665
104
897
1585
624
556
184
182
171
1520
104
269
309
1676
2240
1061
538
852
8308
257
499
870
472
919
2294
203
434
475
228
6096
4077
2991
564
192
1161
317
3516
226
1131
190
643
10783
7430
3896
3067
1508
911
280
6235
4750
150
639
244
238
222
179
6930
140
154
1843
139
768
565
1992
643
475
480
252
697
209
3690
252
696
209
1800
1164
3438
346
1648
1264
4165
3304
2592
128
339
674
212
135
115
2441
2537
3631
26446
6789
1569
102
2142
217
1303
126
442
144
319
221
187
183
2033
1917
7384
3898
5168
1382
2620
434
465
627
822
2791
7384
3162
399
8841
4002
4869
400
718
1165
9987
429
2273
1907
4783
3562
1686
418
752
658
4934
355
239
188
938
463
628
613
6340
4946
2987
397
433
963
2242
570
588
4272
4821
950
443
1811
7370
6112
947
454
7258
5410
2280
194
212
264
2610
884
3787
120
9728
587
1976
612
6584
4331
162
558
186
655
210
1148
2596
212
8924
3138
123
242
1959
695
562
214
1446
196
233
491
389
281
3951
1085
228
190
156
418
1722
231
185
692
1403
103
1049
216
277
2560
547
310
2074
273
620
999
5362
1958
289
677
216
151
1181
1395
454
856
12155
344
7424
1893
1383
446
1347
848
7419
295
14072
1178
1300
450
848
13669
229
734
3449
3095
343
904
666
1622
137
160
138
197
227
476
206
354
850
179
474
1739
163
153
255
126
148
214
196
286
875
220
170
191
312
451
412
1065
136
101
258
444
218
703
1648
121
1315
8506
925
1882
246
237
178
639
249
228
184
720
2591
246
237
178
639
249
229
14967
1831
112
221
1851
742
393
424
5523
472
622
432
308
142
121
189
3520
2976
1655
175
814
272
302
4932
1126
501
3072
1431
245
310
1429
123
420
378
291
172
659
218
362
976
1934
480
474
147
376
280
169
241
157
489
160
266
3556
177
203
101
160
107
176
632
1393
172
393
121
153
310
6521
2136
1126
5666
1124
209
2445
6809
410
143
410
351
4698
199
310
167
564
751
352
231
6064
1181
251
1032
455
383
287
9320
407
8915
1288
7538
1957
240
1388
2404
15085
2575
185
284
6784
655
9313
1030
2170
333
1475
741
2196
2249
862
8981
935
585
850
122
201
9265
122
200
2796
3923
3586
934
469
2515
1107
776
9960
247
754
647
179
9009
934
435
1118
14943
2247
9333
1630
1738
311
134
394
1228
1909
193
7798
139
101
13664
184
145
1498
383
4188
7805
4263
3156
4161
564
1554
787
2766
9543
4287
633
588
4448
6309
13774
1679
6770
5240
13185
5699
5175
992
3826
2390
1468
1862
7766
2048
5635
1823
1768
2952
3227
715
4682
2117
899
3058
1963
1950
619
7214
564
710
218
5947
568
711
218
1893
297
736
458
2862
105
4429
5104
1856
114
353
122
186
249
503
479
138
133
500
1089
417
1409
9674
109
137
112
119
209
10024
3101
744
7366
765
1799
871
132
125
104
259
199
161
7357
115
208
357
779
135
265
194
124
190
858
355
5745
348
1162
446
1010
194
174
289
337
949
2581
1046
377
1001
118
773
177
3981
4304
4933
4718
2781
2722
2075
894
114
1375
235
245
142
674
207
152
3663
563
4134
741
1812
129
235
621
272
4071
1041
337
1253
673
132
543
950
469
749
141
117
1149
147
208
277
132
1311
2448
522
3178
1396
200
674
118
316
564
6033
652
576
527
206
1042
2001
352
354
186
344
481
461
127
335
103
110
141
382
461
257
1736
285
299
106
292
2634
593
150
2528
147
4983
9581
8702
2396
2701
593
726
1058
976
1358
11074
330
1289
3859
4151
9489
712
2954
7472
2699
560
168
1244
597
887
146
2749
3120
603
887
146
1865
2292
161
7142
7438
288
2579
168
509
1445
5624
900
955
1475
520
429
223
413
430
628
401
1534
504
781
137
707
2252
1994
117
104
273
7398
220
131
4448
680
9117
122
342
3377
394
220
316
498
1428
1325
4745
549
130
553
4046
1015
3770
126
1146
436
275
801
2291
3144
274
801
1658
10454
9502
448
4053
1070
328
9546
2152
409
703
227
164
149
138
1980
4373
172
1429
244
4710
1403
729
199
730
694
404
1038
113
112
1041
4806
976
2026
9484
116
1868
415
2090
160
205
163
1555
175
14720
405
289
172
110
2220
642
14912
1897
2156
7960
642
1107
516
3576
496
954
2123
505
557
445
1772
1116
480
195
191
168
631
381
325
7710
3346
180
362
280
2882
10820
994
202
11774
11579
1388
7436
3695
231
359
3596
4990
1107
274
4991
1155
243
165
1286
8522
5066
1441
5010
9580
2206
109
650
1396
459
218
204
188
1418
1316
114
157
170
1591
924
141
527
138
117
240
277
182
800
745
184
441
7542
423
2492
393
1733
2481
2363
2654
7192
400
349
673
4709
5213
8388
716
501
190
182
101
442
1358
165
1307
1449
2634
339
973
681
336
1837
2508
4506
1673
1284
5188
7118
1989
4329
1009
2234
884
486
4334
2356
710
191
1855
5120
2908
6737
420
887
1956
115
167
611
176
164
390
3257
1265
167
611
164
390
3260
115
212
611
176
164
391
508
2116
1069
219
644
673
8977
154
302
375
647
241
191
676
4268
1110
9002
633
449
1391
506
297
906
664
193
509
1097
435
181
335
1628
356
213
883
13661
586
326
193
274
243
411
786
556
302
354
491
1423
615
950
149
295
2472
1008
543
169
188
328
748
316
628
4513
9409
4844
1387
7832
1076
126
417
1043
2263
185
158
340
199
137
181
1294
1945
956
245
365
457
349
215
766
430
2979
193
1818
4108
1831
187
272
163
246
280
145
124
104
542
186
165
1783
446
238
254
100
547
185
124
176
236
2549
446
238
254
100
547
185
124
176
236
1952
5188
3938
3353
344
1565
464
6121
1661
2887
7366
595
690
1409
684
744
9118
687
5709
2025
7350
2334
373
7038
1125
365
3163
2603
187
6767
660
166
150
731
516
416
243
315
124
108
242
1432
459
278
5133
14375
1078
6202
642
2227
3139
597
452
173
157
231
1147
1889
116
277
243
444
4033
3249
610
993
2359
116
281
243
360
139
3791
2252
154
293
157
664
427
941
118
850
7352
658
776
1810
2793
793
181
397
4244
6878
773
1288
189
369
5022
10633
15574
2588
4064
154
202
1613
3040
13646
1711
1577
684
6413
357
562
623
117
197
1251
1068
695
7744
1754
1466
120
1369
499
251
238
931
167
445
440
120
269
156
676
3146
7352
416
7473
5872
1359
201
151
211
360
535
265
461
688
5363
180
151
194
649
418
282
209
201
2677
145
585
342
162
738
524
162
120
269
156
210
178
264
437
1037
1704
982
7457
15403
7655
421
403
666
5797
5472
311
537
15169
1113
129
1106
518
211
126
148
307
904
370
13875
2882
3735
3960
1737
13671
14965
549
3633
4318
7465
1973
2390
238
314
188
159
159
116
386
624
1963
412
678
3825
11871
4107
7542
533
1840
836
198
820
13717
2032
656
204
360
2672
424
541
460
310
222
557
1299
1185
226
441
1462
1581
7067
1454
1478
2566
330
222
501
687
180
224
2077
900
980
283
460
1105
423
3890
1468
463
887
525
280
1879
580
6057
580
570
242
2439
442
223
776
521
2442
442
223
776
517
1200
7564
1986
581
4696
1099
225
709
521
1852
512
110
496
576
114
540
280
247
615
2990
1467
792
691
354
615
455
1365
986
572
1811
451
403
853
1096
9595
2205
107
834
623
1562
9392
2202
380
374
1108
517
629
199
192
226
653
448
496
1199
6797
466
874
1276
2951
610
915
327
7452
1529
109
220
160
376
511
988
979
116
346
9293
285
516
887
5628
8472
756
163
1038
2237
455
1823
4932
7252
1621
4651
1201
1492
1104
606
310
1190
5875
13184
175
1113
820
298
528
345
2659
606
694
7365
516
2705
12704
3301
856
474
257
107
222
291
484
349
2412
2831
1879
13867
4452
285
614
2298
398
183
904
1092
144
146
120
641
1740
130
238
4650
308
351
477
292
256
1564
582
413
199
147
183
106
111
117
146
1147
177
504
9301
151
310
162
169
200
1426
511
398
568
324
222
708
5267
697
1860
9404
666
4770
295
5963
5965
622
400
3507
868
444
203
281
526
756
8282
5649
920
908
198
167
311
806
3628
354
149
262
508
478
1507
1478
124
205
189
732
477
382
451
1409
1948
2299
1034
4938
7417
3585
812
176
4742
348
4872
1277
7082
9342
229
688
1345
306
157
706
744
325
442
1085
3212
4800
690
103
1158
288
283
421
452
304
360
248
1219
163
9034
321
5891
1495
2462
199
226
525
10808
493
1108
382
386
1450
2630
220
127
315
1834
2968
541
151
763
230
521
158
599
121
703
704
671
4247
15534
3235
227
145
397
156
613
7409
9226
5771
1457
2721
108
6609
1898
171
976
496
9399
8973
2435
2356
873
521
123
1679
168
416
250
475
602
307
769
638
1451
387
348
1158
8095
387
348
1180
379
3708
7284
907
1004
1466
155
234
389
178
400
1978
1591
641
1007
662
5531
115
1621
7757
1604
1566
2624
621
1015
364
125
1498
198
545
412
210
232
666
10844
9284
1900
229
274
158
455
1257
549
751
1721
7238
4977
1871
1058
277
300
581
210
109
154
410
693
7328
2278
119
153
324
427
168
176
180
2715
1181
200
7511
622
9487
2052
2705
826
140
3304
493
130
533
1620
280
1379
1457
392
509
111
1233
1691
574
1544
7479
9306
498
205
200
405
4882
134
170
552
610
9387
403
2686
3760
1036
2488
1534
239
126
265
1049
306
1295
1060
3163
859
580
3563
608
1834
1879
2275
661
153
412
250
1262
2785
218
1838
2619
6774
114
6317
2167
11722
4148
681
7549
2467
1182
1555
6057
4654
135
372
1122
543
142
3283
7447
307
202
539
107
942
155
178
268
749
754
840
134
409
1387
136
151
1478
5250
9096
2567
1418
469
228
138
172
173
288
5725
995
630
807
878
537
704
1441
4115
852
1832
164
168
520
179
199
201
104
221
121
140
150
926
136
423
608
195
137
783
5692
1472
236
723
916
335
545
371
4691
754
3004
524
942
1106
4712
343
1360
5447
747
343
135
175
1404
787
340
953
472
13933
1424
3072
158
145
1761
1232
5203
2233
3516
4087
3108
2313
6182
188
10937
7343
2519
4941
6164
8955
1144
1198
699
132
170
355
106
219
434
176
1209
607
172
762
576
2835
13687
193
561
9649
3027
447
120
105
373
115
260
1886
419
1261
565
170
386
324
1114
104
185
135
567
1139
233
129
167
871
7511
656
239
2130
1100
1681
416
514
623
683
254
282
256
380
162
186
114
210
523
104
535
321
303
400
206
223
2070
688
539
931
1050
216
154
1212
3401
670
893
844
394
433
263
1524
541
112
206
108
548
365
131
100
407
169
205
617
150
400
695
114
237
267
872
9300
210
1201
111
383
163
131
312
400
142
157
695
100
236
267
871
9337
210
1201
111
383
276
179
752
1419
4118
9705
1188
684
185
645
5049
7328
399
899
6152
3842
3924
474
1398
142
448
143
159
690
835
231
432
147
1574
148
168
921
718
1590
142
450
140
185
690
835
160
431
179
1575
207
2138
775
1898
468
4058
583
1841
9172
591
1378
2341
472
492
507
3959
1956
5351
3283
473
436
2471
1060
1993
975
181
310
1236
1357
648
348
769
445
279
1145
1440
115
445
258
247
151
110
725
389
762
666
227
8971
1029
2558
386
228
1760
370
175
109
1376
1767
628
1284
9272
1165
2631
472
386
1089
1454
7360
295
684
626
758
885
1619
163
2050
158
406
246
645
385
727
9421
10123
352
655
9590
2172
233
4044
139
944
1053
5749
492
751
5088
4098
10676
1202
415
175
1048
13848
1546
7206
1275
6290
110
4295
416
4844
231
160
9492
2028
1990
336
1000
179
215
697
5687
4442
3981
1076
159
244
209
215
248
118
2934
139
9692
240
243
1560
234
271
930
1093
7814
1894
897
219
611
1829
452
112
105
2225
670
3781
897
216
527
915
13279
2866
684
532
354
178
191
116
628
105
1081
419
129
6782
2268
166
3994
1102
12356
1347
4862
1875
1860
2245
200
1855
3948
3365
5132
711
645
399
462
125
240
2317
5293
5027
2576
1501
7661
109
1615
1193
108
327
7442
2690
233
169
155
7385
7361
3798
349
131
7362
220
1360
1239
407
9297
109
106
154
533
552
14057
2856
6619
129
563
284
238
319
1138
7250
6907
679
1691
1721
6240
2748
1554
760
3180
2317
567
9828
714
2918
4289
7123
12393
115
125
260
283
214
118
729
218
195
858
815
340
194
705
133
277
190
1446
580
244
112
387
582
962
392
390
11085
14962
2697
4299
758
7359
332
1727
1724
1992
129
670
272
385
145
114
4509
129
1356
1284
515
141
1158
678
700
3047
5142
321
365
242
292
114
3505
210
251
1213
999
2172
1726
446
140
134
234
534
3677
137
134
334
510
1383
181
133
1534
2259
777
1389
3975
1442
608
512
255
2141
1809
7731
905
939
206
4715
1028
384
867
1375
628
222
5064
4621
352
355
6292
160
1048
143
213
2798
4986
202
4802
4915
336
669
317
7582
764
374
162
150
339
384
1120
4402
2284
814
684
7495
13097
4801
101
815
7551
2111
322
382
122
253
123
180
205
200
389
118
399
6553
2685
3924
887
1634
979
2391
140
13648
4310
1114
884
7558
137
4038
10886
655
121
152
227
211
3731
960
1368
12064
518
403
4152
5870
5216
264
1326
298
8078
519
115
1207
686
519
966
7357
5917
3106
172
445
495
199
324
1534
1978
185
184
395
148
135
206
178
888
198
347
519
440
514
1960
681
214
240
1659
107
141
168
267
2743
9468
10798
929
1385
1295
226
156
4089
1053
1981
127
1131
571
346
324
156
1204
178
3716
127
1131
571
347
325
156
1095
299
1548
10409
2568
2095
7451
2375
531
229
478
178
290
5520
341
361
178
181
1438
3222
284
1244
527
206
193
1125
131
8112
1283
105
109
1932
281
697
368
213
1404
3320
337
8949
10727
1255
14196
635
164
7401
209
536
143
338
435
4418
1361
7325
4791
3147
292
857
284
283
780
557
879
1042
510
134
244
272
1158
1460
860
1009
156
687
482
188
381
529
226
357
4675
426
348
2918
3257
160
3203
1046
303
202
195
228
588
1933
2067
9387
546
641
2736
1573
1462
7499
1179
1350
259
163
1240
378
242
696
167
5488
167
278
130
148
8880
252
142
1070
2773
622
296
7143
2153
579
465
537
206
215
1652
1205
435
107
408
1087
209
777
341
428
3206
11726
5743
509
129
196
218
173
215
120
684
121
130
129
207
174
258
208
1846
3789
1417
2071
1291
767
279
1173
1897
14367
7387
127
2865
1533
252
153
832
507
107
1399
4759
652
272
5257
107
354
679
338
1088
221
2221
2583
790
350
1950
4298
130
2652
587
788
136
325
662
228
4682
788
137
325
662
228
1872
9695
2814
1044
359
11244
1977
509
521
233
577
494
400
872
494
5471
876
1910
1075
8957
1141
317
2281
700
216
1652
2078
509
1770
491
121
341
2944
630
225
489
310
133
344
145
9499
475
478
6604
7831
8680
384
3327
184
263
1454
1083
116
416
5442
1443
2848
9164
2063
2234
2422
732
2212
1955
171
3196
732
880
7506
3706
1487
2372
2957
2012
5078
326
304
540
141
579
332
488
181
100
270
390
406
129
3268
1388
5775
6813
200
350
411
3146
10115
1595
231
467
181
208
549
283
706
1672
1219
156
309
244
288
1328
229
176
270
257
246
1591
182
715
144
180
264
307
1124
132
4001
195
144
128
107
185
158
264
169
104
471
4351
828
115
221
163
319
536
1660
147
1187
513
491
1072
372
6227
2296
2849
702
5321
669
6853
991
2791
9314
9085
222
105
675
1122
124
516
1932
897
7385
4070
1763
962
822
1320
13473
910
5137
7495
1304
116
1120
501
246
9228
163
1022
166
336
203
129
4189
4193
4189
983
196
248
8464
441
941
263
103
807
251
196
4729
3939
126
120
106
107
104
2492
467
6732
133
2007
202
2337
13303
719
190
1733
193
340
259
8451
115
3529
3255
1120
188
228
446
322
531
1913
221
137
138
325
574
453
253
1427
4216
2985
3790
2643
9076
670
348
5054
703
8195
1352
8943
1663
1395
535
341
1052
1352
103
104
323
903
237
116
579
341
139
233
1119
1595
6698
348
2205
236
679
107
250
848
764
243
329
1753
2466
245
1396
158
615
537
190
147
448
1570
1089
1268
7812
1312
1008
481
802
3710
2097
684
9018
2503
2251
439
515
411
276
296
432
2087
1837
835
1922
201
273
378
343
1237
1019
2551
377
210
9733
318
577
11742
307
488
479
147
208
3091
592
715
1039
1177
479
147
208
659
2051
2015
631
3875
1208
2729
7392
3406
277
1940
906
2565
340
4969
3388
3458
243
141
1657
256
270
154
618
574
117
643
1755
261
2953
567
342
127
2914
7331
6408
854
189
2310
227
222
5953
713
189
928
183
745
131
181
276
305
278
116
121
232
2612
9465
3769
6576
1485
518
469
387
263
162
635
1405
250
2713
1389
225
3984
1035
7428
1785
3136
1668
4965
5195
6946
1111
4545
1150
161
2967
1714
391
3722
8031
1667
172
144
107
385
117
222
134
240
2476
13227
420
15580
576
176
150
376
287
222
134
219
582
170
2478
2392
1933
1699
9279
5732
790
274
738
113
5631
457
339
3637
399
867
668
964
135
517
1799
2817
7249
363
596
7205
360
408
802
986
852
353
215
957
134
207
494
1282
366
2178
486
1048
4696
2443
405
151
135
524
248
218
507
1910
195
331
202
254
1991
1552
1834
169
1893
4038
451
1084
4150
2402
9653
163
6880
2257
1069
247
253
1308
9547
6002
1287
258
145
205
295
7335
2275
727
317
229
690
450
1087
167
148
104
3741
4688
120
1937
7537
3257
4264
1438
159
221
1529
2540
1563
431
589
1126
9070
2007
15392
327
1810
116
239
361
1536
404
501
7145
959
7914
140
3929
651
381
570
263
1673
2220
4487
8311
698
5022
9117
386
223
191
1251
4060
653
910
231
183
698
1410
831
770
136
2374
1736
2513
748
136
1030
589
179
287
360
373
607
3382
169
125
206
578
231
187
1075
1046
293
279
572
665
900
231
1621
4799
3044
718
170
284
1046
14573
595
298
297
3579
497
3037
298
385
188
160
278
130
388
1740
4413
400
11221
163
880
1569
147
425
125
3434
11378
937
1466
2921
973
12559
500
266
878
2736
610
751
216
356
624
380
1310
295
331
390
9582
9253
10170
2906
191
5343
179
126
1873
169
5810
697
676
380
856
163
1743
269
397
9194
235
209
159
4771
4816
3884
6322
8947
5251
3581
1708
107
176
112
189
147
153
1228
127
236
193
101
2089
281
205
615
370
295
114
352
193
1912
201
370
270
331
2197
161
322
389
1895
212
304
516
2336
311
496
2255
140
179
147
333
869
5043
7320
2338
9542
4318
1406
450
155
221
3593
4011
1146
555
1050
313
1495
703
1025
666
9531
6924
396
990
434
116
611
652
1774
1254
323
1854
6348
3252
329
1467
1033
474
195
2193
189
202
169
111
181
4990
1542
1877
9564
8258
670
4539
287
510
269
171
144
119
3827
482
144
1186
369
374
152
138
749
150
144
151
148
103
237
161
2147
141
144
116
201
741
511
9287
434
182
184
2083
381
119
230
269
553
389
1052
483
152
308
228
773
125
2219
1307
152
308
228
773
125
1670
8715
327
551
583
1681
1772
263
241
433
314
103
119
184
809
165
2865
1815
1868
929
419
5669
1738
1398
498
830
145
2812
453
794
204
469
119
532
195
302
204
318
114
2436
449
1564
1258
11838
352
2414
168
1709
8832
13701
4449
1871
419
918
2037
104
1594
3088
266
798
3128
265
103
788
1890
119
5181
6237
3650
4700
3756
932
1557
1627
3111
618
1620
1901
468
1464
1817
7744
1795
108
716
540
283
298
428
3134
539
283
298
428
3129
542
283
298
428
1890
3407
1536
460
1227
1428
786
7753
791
259
552
245
2412
469
189
4381
246
721
132
4173
3630
226
113
849
980
8701
8895
660
376
678
183
204
210
1908
212
342
159
105
231
128
445
100
118
308
11663
8865
3103
1313
427
494
1222
6736
1823
8502
378
2445
3591
986
444
150
410
982
161
2971
3290
727
1083
745
9572
790
414
1652
1399
614
581
211
149
1196
491
180
163
135
119
440
482
828
343
1668
2420
143
670
3160
147
2826
1937
359
349
349
348
6483
186
174
213
134
103
100
236
123
319
122
971
7179
315
1836
906
143
639
203
214
143
127
100
219
3341
121
279
116
738
14950
2592
9006
3974
1153
562
976
1900
3885
1353
2454
6943
417
1433
263
888
123
286
916
6454
343
800
1417
788
2961
562
449
5398
1362
4858
10511
1395
7366
7413
8212
2728
421
7720
1773
627
220
442
9512
203
238
517
3016
442
330
203
238
1910
673
5364
104
535
427
8056
5007
947
447
1900
890
419
5303
627
2719
253
6493
15574
7253
256
533
786
567
161
4289
7381
3100
113
4180
14685
988
12578
326
3205
5884
8213
1564
870
1060
3659
7195
8922
6413
3774
648
671
583
302
425
1021
6479
350
350
4716
275
3018
4732
564
154
1026
135
2549
4697
6786
518
2692
135
7404
1770
10499
9410
1843
14082
775
500
1201
4930
267
289
535
2850
240
461
111
3032
178
256
289
378
101
468
998
1842
511
457
1572
3275
963
1023
8968
1340
2827
7472
3894
6889
449
1222
581
184
645
213
185
207
628
1907
883
611
2805
8261
502
9406
3824
3126
427
102
207
252
202
115
472
1439
600
7481
1019
289
1404
505
208
125
190
337
556
1332
495
2738
1128
1805
341
286
227
6348
11585
7299
199
239
126
134
1246
174
373
104
886
1257
701
771
520
451
815
3859
4889
13796
15012
1808
2604
174
242
1486
270
1803
6909
143
143
4494
2375
740
2104
5304
14966
1355
5623
801
102
8152
2255
3127
479
121
121
121
477
624
666
506
2117
7445
5394
4337
2530
605
4797
431
4741
4181
1037
498
1111
307
972
334
2319
3119
521
538
337
892
130
138
112
1510
778
479
6623
10412
1039
434
151
269
732
107
1648
7327
1870
636
3337
2704
2170
1283
455
2216
8912
272
107
123
3639
2525
5533
1319
647
2110
252
127
329
995
158
159
208
338
238
3193
9575
993
855
158
159
208
339
228
992
855
158
159
209
338
228
991
158
160
210
340
155
130
993
158
180
208
339
156
130
993
158
157
208
339
261
693
158
181
208
339
1927
6578
1932
6578
1937
7545
1939
1405
995
158
158
208
339
591
180
211
397
2936
2364
5139
916
6759
7820
209
495
5205
332
112
14871
483
9691
181
8393
2535
1503
3259
7665
1403
5254
5191
4948
7282
1044
1092
148
13688
1495
266
209
184
189
234
234
279
5357
336
285
217
184
189
239
187
278
156
441
1960
783
812
5736
279
2591
6381
8053
467
812
1763
213
243
131
208
117
6490
358
342
308
4603
14941
2310
332
4727
353
370
357
6570
437
478
3110
9593
1911
131
5084
413
762
1573
422
110
127
350
314
963
844
241
681
1589
188
707
866
174
168
161
422
107
399
664
851
732
159
2443
2904
144
212
644
1576
2132
480
2106
2639
13666
4870
142
2464
4372
688
3140
236
323
557
7453
1214
1381
325
2026
279
163
990
1148
190
736
1584
132
671
187
1141
212
560
143
205
447
226
116
7960
116
268
1297
228
211
654
1395
2133
15037
6713
3264
9710
15037
4154
3176
1446
11673
186
603
3350
1261
2129
145
759
9331
6250
9617
1790
726
139
145
509
2096
871
247
745
140
145
509
1945
788
3077
2270
8382
755
2650
6734
2407
745
2229
1968
178
3193
745
2228
1968
178
3116
12470
402
2577
745
889
6659
3511
307
1396
965
830
192
164
155
1350
2703
159
719
384
976
555
423
6087
2657
782
2339
1966
171
3451
782
990
423
300
1699
387
3076
415
540
898
1882
596
760
105
113
131
151
747
571
3159
14890
338
692
5538
678
714
1956
444
334
202
191
295
647
206
2477
469
334
103
165
126
6942
424
206
2711
444
338
103
383
1964
136
367
377
286
1009
133
773
340
287
1506
7205
2269
385
3833
4214
7250
193
870
1682
2800
336
1425
241
333
111
270
5348
241
332
111
512
372
5685
12066
1622
10496
851
104
231
350
419
1488
178
200
635
162
1404
4484
9263
1443
659
4934
395
334
211
221
3574
4032
1309
473
2727
400
2833
422
969
3245
727
1089
703
2220
359
101
1188
974
2627
1233
209
122
5656
350
398
4802
439
372
5141
191
9817
3320
831
870
256
1353
456
1336
1895
224
476
105
137
171
103
2762
1450
325
202
2168
325
158
251
243
1706
267
158
468
105
1561
7232
1725
2603
394
477
634
252
483
146
508
597
406
294
925
356
11223
1189
2307
1060
1857
11705
5583
127
1026
709
576
3176
229
203
277
118
1741
9214
351
7027
648
974
598
1316
1431
199
527
363
5527
126
525
356
172
198
118
7414
2367
3059
5468
668
691
918
225
1489
482
186
401
5364
262
159
407
447
948
357
3879
5259
7332
1803
1793
132
502
753
263
250
165
238
567
575
1246
525
2223
145
170
142
119
162
510
135
8689
507
952
154
267
784
625
7337
7387
1566
1349
8737
441
1102
2363
105
132
271
169
440
1102
1648
546
1993
3604
161
1234
1424
449
173
253
187
769
1310
2052
364
137
189
142
179
312
601
3891
850
849
186
208
119
244
614
2936
748
464
2758
1759
167
292
1454
1090
379
230
219
146
3419
2759
1090
375
230
146
640
271
813
102
373
742
14907
373
2234
176
1970
524
3124
5457
480
2345
312
274
329
111
143
2365
364
108
495
627
3063
280
508
14397
267
830
180
328
141
1587
1581
1872
7504
13108
4298
309
380
126
2873
7554
1938
4609
1093
5297
7463
4266
3214
3399
9391
777
1207
3046
4839
896
3514
284
1120
145
14303
268
319
481
1447
285
251
4732
1991
561
149
158
268
926
157
2329
5487
667
2718
285
1116
9395
537
457
442
388
548
1110
989
1565
3240
4048
9134
7023
166
227
7343
834
222
205
619
762
919
153
252
161
168
157
698
1478
202
106
479
132
208
161
2039
1077
586
1654
390
244
248
904
434
167
104
1536
1274
167
247
104
2441
143
341
510
104
186
2937
1217
175
276
338
533
1467
1479
118
459
1444
184
2010
213
1002
507
530
856
220
438
678
669
171
6633
148
111
1914
7343
4613
1047
271
5546
1279
205
1263
106
190
621
1187
555
7798
1182
2163
4669
1429
6493
176
601
262
154
225
152
2949
179
600
262
154
225
152
1664
733
5345
3757
2302
1207
8628
1207
817
936
2503
1935
13490
2043
913
456
573
338
249
475
272
2782
615
5462
3911
200
311
1137
118
1095
322
1884
1024
3354
9819
4244
668
1819
374
7367
111
254
735
866
1084
706
3184
842
805
228
4407
791
500
677
1075
484
2113
427
476
135
589
6871
268
567
713
367
503
1437
457
368
502
1039
231
12806
507
1420
693
8846
2109
273
126
245
132
593
1022
911
380
8967
1991
8588
15015
1337
1201
505
541
755
2134
1202
6864
112
1437
7729
1435
1472
2079
4783
8216
450
1725
505
200
436
805
13688
953
107
470
3554
14067
451
387
1180
202
1058
116
105
5700
209
165
249
147
342
389
2621
2495
5678
8166
841
2626
7457
6954
2254
430
1151
388
386
8107
1152
388
386
1401
2355
9305
628
216
1533
477
4382
2476
1001
390
5619
749
251
4931
728
2379
2317
6964
9445
8051
688
153
201
126
3336
9116
215
220
8820
1200
556
216
200
294
188
114
1390
6692
9355
699
304
161
230
225
1331
728
604
499
308
185
1072
1142
194
113
202
222
580
621
833
2861
161
300
245
248
512
371
211
140
261
514
794
1926
100
133
118
106
123
246
178
352
610
1354
2454
129
137
246
267
342
5429
1888
11331
7616
2483
10373
921
2533
1058
198
596
1248
209
111
307
190
196
175
213
159
847
211
216
688
12434
1846
711
1156
621
4973
2323
235
10312
484
6706
10473
2035
1963
658
207
308
781
4412
2104
4535
7678
3191
1162
308
8470
579
5553
324
603
124
280
531
2737
1192
3579
3967
1761
2360
3346
7762
362
3231
397
149
1072
5077
158
1056
122
135
209
1375
2242
3320
973
444
413
2501
1738
145
206
163
135
1154
144
349
248
4433
123
1445
775
110
151
194
7243
5934
398
135
2161
470
694
280
2266
7817
221
351
163
1193
7468
2591
1631
1211
1431
243
798
4590
391
501
1528
1248
3353
4115
8680
2046
391
104
531
562
1035
288
202
309
1008
307
724
373
126
290
354
131
1098
899
149
1449
282
300
1767
4192
134
332
125
1063
128
122
767
236
429
131
531
523
289
350
147
749
1131
4343
838
1264
375
136
151
364
259
111
281
387
1775
1264
375
136
151
365
260
111
282
142
1864
416
7264
318
398
816
650
484
269
203
234
729
6012
203
234
729
1856
3086
2307
3979
3301
153
207
137
1050
175
184
387
2656
130
332
1171
4716
354
6490
4029
1864
11231
1776
1500
4219
275
547
235
1741
7147
1379
1079
4917
3566
3234
1806
110
107
723
141
282
268
369
219
472
269
568
233
252
6284
3752
2974
4272
5015
393
5907
5493
119
1637
245
362
368
228
284
385
751
2772
13566
2897
1828
789
251
1158
738
1323
403
288
101
127
168
392
7399
2387
6878
3028
3911
479
354
13621
230
374
741
400
366
436
135
168
248
1712
807
2603
1221
2963
1165
451
4283
955
487
937
4896
2347
502
223
262
545
2488
3592
935
2257
5908
178
286
197
221
123
154
179
2168
3756
1136
110
1389
1477
3283
1972
118
282
375
219
305
550
139
509
3199
1113
471
309
347
1247
562
157
14971
315
1353
875
217
158
558
144
1689
182
457
736
367
1586
915
147
1003
151
141
500
137
1678
177
473
789
1264
1980
3949
5149
118
6176
1337
381
679
3308
358
1184
128
995
2140
247
303
205
245
107
1889
568
443
657
181
973
238
236
379
411
331
188
204
5396
241
6547
355
352
4756
190
167
204
1092
741
283
1243
185
1300
201
540
4693
2551
2320
1128
389
265
489
106
159
4213
371
226
2388
2990
2408
3755
1700
1605
1603
2106
9551
506
1870
1555
2753
6215
2975
165
881
1518
3969
2346
12378
2154
7470
1875
1764
3411
811
4034
209
4999
3980
14939
1064
163
1182
715
124
1635
2187
868
516
117
2675
151
385
1055
6004
9205
4996
3595
438
1459
386
151
2665
144
420
1343
176
163
300
339
123
353
1528
9085
12632
9472
1229
655
1295
521
700
1195
124
484
1038
1012
176
163
278
346
1026
173
182
384
322
145
1156
1588
124
715
4874
846
389
1437
488
537
485
5513
206
607
559
1335
246
180
399
676
7471
262
147
136
122
509
763
2215
377
1281
7946
143
4607
735
149
281
215
6021
544
3872
174
350
736
147
137
119
550
404
1843
3532
974
623
1087
703
137
885
1594
161
897
189
171
160
2688
1442
101
2125
1010
6755
5379
6797
4425
250
648
1034
105
217
1570
12667
5951
295
2459
7470
4759
1053
990
1483
390
1246
120
251
805
135
1440
13934
2214
561
383
620
286
167
155
118
390
1247
629
8265
703
4986
2209
378
181
562
107
1048
425
438
130
323
187
6962
2917
6485
355
4769
2171
103
274
198
1305
2442
432
174
632
1094
4675
1276
831
614
493
3045
555
361
4054
3230
262
1887
3444
1148
144
279
658
380
127
108
210
256
106
1859
5926
3546
1344
2255
4315
3155
212
639
595
1698
140
200
916
472
144
3156
212
677
596
117
167
1406
8920
1708
2673
315
260
2509
11878
6803
209
113
209
188
462
6538
2230
214
400
3879
161
217
112
402
168
106
158
285
268
845
1147
898
2884
223
426
194
564
1287
297
13461
2128
306
636
209
195
125
989
3460
128
735
1583
1346
3909
939
507
1297
1660
455
812
3856
9673
1372
358
659
187
388
9523
207
1136
148
2330
5329
15014
8028
766
229
714
132
279
187
294
190
311
1508
378
618
5210
176
248
345
102
216
552
193
266
127
7890
6820
1060
1688
506
165
485
902
5243
272
236
138
352
232
1087
791
827
615
852
522
730
1744
974
586
108
902
118
150
1270
2207
4711
9392
3439
2037
295
799
686
286
667
181
104
351
854
7159
965
518
137
400
732
655
523
4585
620
13287
9996
3306
6153
8985
7939
5737
188
1537
3000
169
4303
7087
7464
1796
1954
829
124
1574
162
241
312
835
183
229
1520
2745
1666
4570
6175
2356
2297
2363
332
1155
832
1913
1375
3750
1353
8617
2280
4070
1931
930
162
2662
11958
870
621
275
1224
285
139
175
660
939
534
1441
462
255
212
150
524
236
191
115
134
281
456
1359
1182
130
513
1329
269
1824
683
316
788
336
641
302
650
3835
329
248
172
1393
8225
430
145
136
678
118
5708
356
678
118
1652
1633
4066
291
7646
11626
1385
177
213
322
593
220
259
786
336
405
508
138
5366
138
293
1732
407
363
1058
128
122
886
239
322
512
171
1441
345
278
1105
215
1562
7469
2204
333
238
453
6871
654
208
477
112
557
321
9301
3685
814
531
661
356
749
643
7709
478
159
286
204
1448
402
1020
698
111
572
612
298
585
175
1519
191
372
127
501
2567
8902
2249
516
906
604
9157
800
967
898
441
1438
241
180
8401
290
101
813
320
127
753
948
880
515
599
163
9345
431
100
840
1184
196
285
112
467
536
472
508
292
8295
706
5228
265
476
362
2042
321
11956
1404
2684
279
467
546
470
123
349
145
156
228
232
129
3084
259
2321
1177
109
5050
271
848
608
1400
185
299
446
169
216
393
13685
163
195
570
156
515
3531
204
163
1967
123
159
359
290
246
344
2490
204
1507
7760
1698
1441
500
118
167
2034
247
697
317
1208
7232
7892
597
279
1852
456
738
458
303
119
132
370
1170
213
288
192
196
272
201
485
389
2672
915
163
101
7652
463
174
572
297
299
543
2190
959
459
661
178
292
239
3255
496
5348
495
890
422
1496
127
118
212
391
483
340
116
1005
6122
3876
2905
382
1034
1232
11794
1823
3994
110
2225
887
8942
879
496
5879
1042
2544
2632
329
711
374
584
1297
215
343
1484
348
322
110
674
8175
1622
486
234
700
228
6797
311
1661
1925
275
13631
650
4283
7367
5094
124
126
333
148
5548
153
684
208
737
376
1126
491
620
782
113
208
151
1400
7810
383
240
106
2640
115
1015
169
181
487
433
145
344
7494
1655
239
167
237
1181
337
574
534
4619
343
343
6634
5300
15577
3348
7692
138
251
270
740
2016
130
283
214
219
205
516
264
1271
690
1262
3665
4896
425
946
735
868
6429
7344
2325
1589
278
800
126
513
2975
278
784
512
291
5806
416
228
948
1313
5014
1338
199
487
228
103
3466
1079
213
4030
9620
2959
363
176
1406
637
1304
2492
272
315
179
155
332
151
212
286
162
114
113
1429
226
308
190
479
6730
3088
12218
10032
2311
14939
660
855
250
683
2241
2213
534
550
693
1531
267
169
973
520
227
2821
477
169
104
779
127
329
393
1854
893
5514
1924
1848
341
216
193
216
1195
287
504
491
1086
723
3700
342
216
268
216
1122
598
604
512
369
355
927
212
537
2054
13059
2177
354
363
209
721
129
5487
307
260
516
478
1200
119
492
1266
241
270
4948
248
4023
199
434
374
412
1166
488
149
273
363
142
451
1713
286
320
669
271
419
184
355
1054
9129
6411
1341
124
400
222
141
4663
1294
4821
4700
4329
3631
319
594
269
291
137
195
2399
436
6885
440
614
3708
268
204
9153
229
296
1493
205
409
1854
173
202
201
1072
3856
195
201
222
1683
4173
188
532
413
1728
1407
4971
7447
2989
710
3844
1384
9214
186
282
2105
1277
1249
274
2499
165
960
333
102
102
285
291
507
186
143
790
5101
700
8312
6402
2077
2163
1122
670
714
212
316
669
160
1383
3412
1951
4844
3795
1485
1746
1797
1617
460
2723
938
4710
186
1595
499
196
3371
174
3699
196
155
1015
467
7337
210
346
133
473
113
3761
2163
2002
3178
537
303
1717
3696
794
249
207
230
5575
502
249
206
230
4215
2371
2439
1050
493
354
132
141
2848
120
4507
3455
436
201
824
436
201
4258
477
497
239
4044
5262
5008
9532
1248
259
461
336
640
4979
663
1074
715
603
2769
4426
4031
669
7459
351
187
279
8125
697
5163
618
124
1185
404
193
520
4031
684
786
450
314
117
306
327
360
11582
1760
489
242
3738
561
1252
9595
5608
3299
198
3739
4975
5154
2447
1011
851
394
6495
355
355
347
4663
648
105
192
132
339
965
5034
5491
3112
5456
3031
3287
694
679
1173
124
694
6317
1842
4038
5035
172
208
189
226
814
8624
5723
2701
1306
458
9091
1401
385
614
1100
1181
2015
385
386
1101
453
6461
7852
1274
2448
8027
2315
550
304
586
669
1077
711
614
2803
550
304
160
6334
155
3113
2201
143
319
436
298
2225
533
2944
202
197
1760
3990
2877
596
548
625
2193
1560
1291
596
5251
226
116
653
3455
3422
1813
250
188
792
1030
142
923
189
148
1703
791
197
173
618
489
176
202
672
739
805
1609
4037
9540
7569
5637
4392
253
472
387
520
129
1073
1480
697
253
472
387
520
129
1073
847
2668
4753
351
6484
2441
4913
432
1074
457
111
2644
1253
1896
1782
1334
1128
1970
680
355
385
141
2494
227
451
183
736
630
2266
795
275
195
148
8865
358
172
188
202
2202
1718
210
404
272
196
244
4210
2109
1533
571
223
3836
9640
504
1220
587
4329
464
1107
487
712
738
2651
1437
4335
3268
4025
1039
445
1739
618
122
198
760
238
183
1406
516
456
1430
454
426
270
140
4932
8954
3146
3741
272
920
5221
415
270
142
100
286
493
185
482
642
3375
5471
181
1568
9151
316
148
127
315
1711
220
801
6663
4975
585
482
786
315
191
159
2146
585
121
460
212
1416
1356
138
7422
682
167
5487
167
332
941
107
6578
11641
8989
402
2506
180
1611
1128
2568
1329
192
912
448
160
1406
1491
516
1141
3950
10514
300
130
378
221
166
251
332
1056
303
153
418
1857
378
205
166
528
332
1277
304
4754
4090
3230
3071
1769
9365
7391
205
9826
173
1347
220
586
306
364
213
688
138
291
352
1138
305
1615
104
123
170
120
204
192
760
3175
2244
9170
1854
9514
1698
223
110
175
6464
223
205
313
338
397
491
3064
823
2315
227
222
6546
114
929
154
297
1599
7055
768
957
375
258
364
217
110
1351
295
606
789
960
116
664
2876
11988
7337
1542
3666
144
495
1902
694
570
3247
694
571
101
322
3535
4442
1695
252
209
936
547
472
478
884
4974
1823
14986
6330
700
5381
744
467
4566
129
470
1555
318
129
702
127
840
1054
153
157
1201
8944
1570
366
168
364
241
126
535
100
134
2017
503
124
1277
455
710
1670
736
381
127
204
118
160
6415
1974
361
133
6309
13700
4460
1397
3650
9316
8911
450
675
102
310
1031
192
11583
317
349
400
983
185
111
404
196
855
1097
625
446
171
1091
552
988
1097
618
484
171
315
267
9195
1225
100
665
2055
1575
391
699
1403
392
640
294
1536
1391
131
482
655
4699
372
9679
286
312
101
1078
139
946
1589
398
646
294
202
235
1639
1879
1199
13543
166
159
7446
1059
9143
649
917
853
431
258
2775
2230
901
431
1519
183
530
205
102
4895
3712
1528
1947
895
847
519
213
219
207
9087
878
122
556
873
1781
2685
1085
762
7060
1510
616
11731
479
6141
1050
301
121
402
784
193
437
481
333
264
101
750
188
2231
2440
3199
1026
836
8857
836
2204
850
1581
685
1102
253
3350
6489
360
357
4763
4840
691
1092
248
456
1516
3906
732
437
243
240
2119
567
485
4052
2517
700
7655
2592
3844
5496
8971
183
7927
348
167
2694
981
9449
2843
4716
652
132
128
301
2079
2514
2305
1124
1256
207
130
398
2010
189
658
1593
137
929
430
145
773
214
207
2050
189
658
1400
597
2643
981
766
696
1340
255
6492
357
4767
758
9374
613
1822
128
172
203
132
194
191
468
130
142
1878
279
331
4406
7025
2584
163
174
468
617
11577
1478
326
752
1056
8099
260
458
1147
470
234
111
847
1071
149
846
308
221
603
1539
6467
693
275
922
406
470
9442
814
247
334
486
419
392
9187
1435
387
583
691
324
7614
295
218
9795
944
480
4196
3326
1278
2485
941
204
227
714
119
746
1593
141
931
182
1278
2483
942
204
227
726
119
746
1411
2731
230
15585
4246
276
4159
443
340
3682
723
3426
6181
13739
1511
2958
2339
830
458
360
1209
7399
2343
1861
1186
1215
284
5752
1536
215
682
175
160
9434
170
367
3018
1280
356
1263
7381
544
488
477
1050
953
342
115
1471
287
283
825
4143
131
683
125
127
211
255
178
312
3556
1737
1246
6182
1657
6175
4374
796
2539
1650
1922
401
7550
1949
396
1299
2046
1465
887
257
4982
257
490
183
1174
116
328
4583
1368
165
167
4679
374
177
4945
3061
545
6234
1616
6459
362
353
4727
5805
5184
2030
10395
1547
2531
1454
217
527
613
293
3615
867
815
2259
756
7433
5067
1800
1368
9051
301
1145
1502
7360
6685
703
1482
11310
3919
723
3470
769
1430
756
991
2353
8983
641
253
2158
235
7327
1134
634
312
167
143
1109
1958
8900
6068
13643
300
9377
141
1153
173
1462
347
103
123
173
13509
797
968
2510
314
1819
818
143
8827
418
6640
1492
7570
837
397
619
1593
8516
15196
9589
5406
967
6263
1664
7903
1045
193
155
185
921
656
804
155
356
119
252
185
954
560
1067
285
2353
178
116
1826
4593
4690
129
549
435
372
234
495
767
676
1199
108
417
129
1334
152
244
157
8267
2067
2753
765
162
951
129
5016
902
240
266
1282
611
127
964
292
173
185
481
846
705
145
5429
8498
6179
4366
3399
404
1515
1317
7256
1400
371
358
253
164
418
569
211
432
319
324
322
166
1086
124
933
1589
371
358
253
218
164
418
569
157
412
324
1545
2325
5161
7544
1708
1147
10337
6731
1009
726
1104
1118
242
1557
1864
1618
2002
8545
9480
940
1501
7452
625
279
3709
8796
1138
591
2641
1725
487
131
422
2523
888
850
192
811
271
140
2317
147
146
336
118
182
111
105
3165
685
404
2737
177
307
610
3938
133
1441
206
229
444
189
500
1438
454
679
105
1418
1462
9403
1496
7410
609
1897
405
548
4183
1449
1447
1516
608
1499
282
564
233
593
254
351
167
2649
7224
5024
1801
7433
694
508
623
9142
214
8075
443
156
272
1251
178
274
9232
584
274
1655
125
858
557
554
2670
858
486
938
1352
206
104
2517
246
172
272
2337
13709
2378
1305
3627
1950
305
1120
6212
7476
450
1895
362
140
859
1405
411
422
1745
4052
424
6187
675
424
791
7378
4661
357
665
6201
504
179
3238
523
203
144
1307
1544
495
1139
465
391
134
361
1223
148
1906
4101
523
149
2824
174
231
646
168
1401
5010
397
2667
204
427
565
116
1638
161
279
242
114
115
640
2736
344
105
675
192
441
465
3626
2271
675
1219
3344
444
255
1216
2243
344
380
1274
2916
2641
1047
1541
4618
7709
1020
450
762
5319
958
882
8717
276
1454
1744
2077
150
249
138
2789
629
537
1318
1568
1656
7867
1662
108
3366
552
188
4430
4631
334
482
188
521
1374
1859
4522
14515
11751
11858
10725
1130
4985
2776
349
2338
2121
3556
349
989
694
418
3092
139
406
202
237
191
189
314
1915
467
173
326
3343
4287
8942
212
277
351
2338
454
513
889
117
129
127
681
389
558
169
230
157
3222
556
178
9000
854
770
955
566
511
627
283
148
227
265
1566
1551
3405
1308
1642
106
171
206
335
112
349
145
159
1931
129
406
211
377
142
3281
129
406
211
453
142
113
280
794
623
820
181
533
735
1739
9467
1605
570
703
8203
7478
549
917
1830
1455
137
143
3476
687
535
303
979
7292
920
158
621
153
176
485
1184
303
1888
158
625
112
176
486
666
1061
929
185
4816
627
2287
483
125
539
8238
1686
951
3671
4153
2554
5220
278
2309
672
645
694
203
7642
5953
115
126
8908
769
393
148
295
3180
336
919
978
1300
295
1881
151
186
4827
7893
6377
7264
5014
3306
514
301
1652
5807
13480
8320
2641
588
1759
113
138
180
4814
352
2902
3463
5601
1956
293
147
385
147
273
3264
293
147
384
170
346
1914
792
1427
460
205
164
145
2130
5761
8280
775
5127
816
297
263
358
203
1932
457
134
176
295
407
842
178
138
695
1052
618
160
1255
175
1446
498
193
370
475
845
2193
3883
1957
621
717
7393
203
174
1241
174
269
1566
214
2828
13734
2268
525
3441
328
932
1319
852
1407
666
249
462
392
5190
1234
2736
919
9518
2420
1603
4580
1404
163
646
580
184
670
128
850
1733
896
450
405
153
486
872
3217
9275
150
3586
953
299
101
134
1726
127
225
364
1440
9450
5371
4711
716
108
268
234
113
482
575
9590
177
8901
729
9233
2852
3714
324
507
236
251
265
4720
354
355
4322
1089
11407
1079
116
129
628
555
114
1775
519
542
194
233
173
109
4503
1182
1513
130
140
1133
600
15001
1736
713
408
2506
255
981
188
508
143
324
100
111
285
332
498
1133
1530
496
239
314
249
1545
237
599
1863
321
308
194
195
749
4133
9117
440
320
308
204
195
352
238
611
2131
1022
476
119
6325
249
1448
896
9455
4663
1106
126
309
1450
166
1620
119
1014
321
625
1711
7448
6730
331
4704
7113
7160
229
252
8926
163
5184
6924
157
175
1012
438
181
377
1350
2609
466
523
8821
412
4891
4245
3932
1939
671
698
253
236
1572
1394
9112
453
502
240
430
252
9342
250
892
616
662
464
298
282
354
2678
1157
6089
1167
1444
11674
7366
9335
131
1114
5375
3642
3619
591
12481
8743
466
3862
5201
3966
533
974
373
3315
1216
10957
2777
1200
935
226
1656
1344
363
118
105
3998
481
371
2003
7412
633
1542
5273
830
256
248
1392
7560
1018
156
1737
7839
1696
1468
738
2701
1719
2247
876
2377
1376
266
451
1906
143
353
114
255
526
421
1480
227
124
192
226
208
171
841
201
1005
143
353
114
255
526
9315
9406
6858
122
6493
351
349
4692
295
270
145
1192
1923
348
495
497
553
884
1655
146
3027
325
215
440
134
206
320
445
105
105
2309
15559
239
2015
694
13347
103
4223
549
2680
1638
7491
3831
137
449
141
183
854
123
310
1571
474
8940
213
100
631
4983
7297
569
875
614
3598
339
238
148
212
110
631
243
113
5316
3445
1699
586
2720
1536
521
1245
1361
611
894
292
1922
6027
456
138
235
8944
316
297
124
218
467
6691
7266
147
771
1934
157
115
443
117
991
6809
133
6570
10289
2116
1167
2634
144
220
300
273
151
2363
5076
126
141
837
148
1338
1887
222
248
131
175
1461
6547
928
269
607
821
1587
341
115
2295
228
281
809
2702
5694
3068
1001
9368
140
1413
3547
1449
102
2048
2092
544
2709
143
619
173
100
350
331
356
701
326
997
1678
3516
522
408
754
1802
4477
10718
1482
1769
642
679
787
111
208
334
5106
127
861
2993
11701
4522
278
203
490
268
1360
3606
2272
7273
5511
659
635
481
6680
132
150
230
115
130
229
2484
1791
11522
487
219
350
2033
7325
7745
1999
1363
2051
14993
11823
1755
2370
281
280
329
404
167
494
8638
208
172
133
5786
13581
3764
219
461
7366
540
2336
115
195
328
465
230
115
131
212
219
123
248
2218
632
1293
791
4145
3939
1603
6271
1589
7743
1639
1565
2303
5095
1666
106
257
579
206
7296
897
2143
676
552
417
1090
1653
486
1872
468
408
478
137
445
444
935
13800
1252
815
102
930
271
2337
234
150
9467
187
6608
155
132
928
7526
172
249
4945
258
232
503
2067
110
964
829
652
177
1350
2722
766
247
1135
128
436
635
1423
581
351
734
269
1703
1165
1381
614
1908
1128
741
579
1286
174
157
1150
1026
7103
3049
439
347
4605
6623
160
4604
1149
1548
1039
1694
114
362
619
239
170
707
146
1125
4282
3832
7501
1639
229
2071
1504
4421
1509
5944
1935
2484
1125
221
1346
616
3725
2272
752
143
2572
1995
177
3030
773
143
1223
389
540
422
683
3779
8896
6639
5039
4484
269
540
274
332
2368
2564
3006
1331
438
1329
1973
597
4862
343
6547
1393
1625
11391
3327
2438
3625
5698
9016
2607
1455
204
1062
119
113
181
699
1233
534
4866
508
376
8328
2213
9691
3932
165
806
204
138
379
281
224
189
1887
8893
332
338
100
128
157
373
422
136
221
392
2120
1864
145
5795
149
8817
10548
165
150
7449
4352
771
1804
7326
223
657
283
130
1577
1162
344
3946
5177
8641
10143
9523
1022
495
695
283
1936
1155
1101
181
124
2425
352
489
289
128
180
334
464
435
256
8804
2130
214
161
6191
2261
4194
3300
1728
284
2255
1318
11996
14904
3563
880
4009
5673
1849
374
778
285
5302
5919
8185
2586
478
1546
1558
1177
3871
564
364
111
341
148
246
293
279
1275
726
741
110
178
238
162
2590
215
860
372
464
214
3687
2075
8472
694
389
7356
5425
201
215
1115
194
149
3736
13653
1791
1113
195
149
2003
1098
5871
6182
7395
160
840
365
1725
2878
1432
8928
883
408
447
114
547
5685
408
444
114
508
541
110
262
179
101
254
227
604
479
1309
217
864
124
364
5545
700
8289
877
565
2960
1471
691
8055
404
1191
657
2561
6645
439
4741
5950
1109
787
454
197
372
556
794
6072
1013
150
928
228
724
948
481
2712
118
7506
2683
11571
6159
1117
450
9155
102
4140
784
6848
6675
3343
9012
1501
1001
486
501
341
337
1186
932
476
1309
1795
1551
4916
675
1003
239
964
5278
698
3652
7012
1268
279
10565
6327
5259
839
719
1854
3439
123
8895
6234
4570
14886
2667
240
1425
3693
2569
435
1044
2649
2699
9461
759
102
832
3243
2645
1486
177
265
206
365
370
166
526
587
481
5527
527
587
1892
104
9072
100
186
222
156
100
4776
1135
165
1798
139
335
149
391
310
167
178
469
325
165
300
296
767
143
1646
5050
3489
2282
1313
279
273
2894
2034
2326
3252
396
5339
124
101
238
194
1872
729
920
142
4318
5646
5205
438
157
340
152
247
308
3283
599
340
481
308
1398
126
9486
531
6188
3162
702
2236
1224
14886
1962
7299
1418
2666
1321
1651
1392
1909
2333
418
157
332
533
2224
1668
170
875
210
264
2855
170
949
175
265
233
6738
810
121
1207
6952
1764
291
907
235
528
1075
432
1068
542
2697
1110
415
3092
226
1206
4070
15397
1711
8370
4032
7391
152
1075
727
1458
302
205
1245
7039
1000
168
1417
13671
7783
1659
1472
189
579
342
382
388
5170
12380
4112
3977
8265
13676
131
774
121
1415
617
686
5630
617
686
535
388
745
366
302
1227
1673
569
185
329
620
241
156
621
102
158
994
1025
458
407
1374
2331
1139
188
105
673
8443
4982
302
671
145
1472
1387
5233
4661
611
1099
1259
7140
2276
200
8130
3859
2068
493
419
212
207
183
2448
461
557
419
212
207
184
707
1010
347
7229
2344
6297
392
8143
9264
7421
692
5156
942
2222
654
114
142
267
126
739
1407
2192
7368
4852
456
897
2688
133
108
7088
4408
208
335
3197
9416
1442
2179
938
492
8737
9337
6230
879
678
710
333
1410
726
103
108
179
147
168
113
242
117
1284
112
3185
133
519
1307
460
11245
1258
126
179
127
164
170
231
415
169
318
104
3691
656
707
832
568
655
650
307
1476
1424
400
577
1821
433
696
2391
4615
126
379
112
297
133
121
604
420
829
1702
683
145
5534
145
371
5696
711
447
694
3317
452
689
114
249
1463
6708
223
227
425
401
163
235
232
409
109
272
534
591
10244
12274
1008
369
1970
232
1459
2160
370
598
4759
3173
953
7274
835
2048
9567
6402
943
2552
386
606
1963
1184
12053
316
613
953
2565
305
208
824
882
1593
948
221
2597
305
208
824
880
12057
117
1624
1405
3685
1614
2588
305
268
410
675
123
543
411
206
190
388
381
7775
2791
3110
7443
1446
112
462
118
659
1452
242
209
189
436
925
5730
443
812
8965
1142
727
1336
780
514
509
1468
318
111
230
121
188
131
7365
121
2436
3266
471
7630
6888
7288
4321
7682
151
674
868
11202
1274
3851
751
567
378
288
386
127
138
372
781
430
437
177
9479
2520
280
1058
944
260
227
210
171
127
543
2138
842
7954
5799
3179
6062
1139
7308
1995
115
372
782
133
461
1239
182
8984
543
1610
619
4234
982
3652
9586
5435
1221
158
4564
807
505
138
135
127
211
177
327
2412
107
7376
812
1076
1423
179
945
839
3917
1314
122
482
486
930
3981
855
411
391
2246
1114
8505
1112
671
579
1408
102
1815
4296
2675
914
626
820
703
249
13750
234
1663
643
584
3665
4495
283
175
100
513
147
149
232
492
5503
468
514
147
149
232
1886
232
559
643
1448
383
124
301
347
167
423
3579
615
856
1976
297
338
151
440
647
986
339
1200
877
2069
2169
1643
432
1586
267
202
418
182
1036
2600
2789
591
726
1084
494
516
110
961
198
2219
6879
12910
8919
1027
2512
847
1535
725
8957
493
299
831
166
188
405
557
1998
220
365
120
284
591
2006
179
396
3871
4771
262
153
335
134
3304
630
166
2081
11582
1795
530
5742
2940
1402
367
382
1162
8084
367
546
1162
432
2206
749
396
333
655
983
476
4251
3063
871
1211
1077
2546
2115
415
3705
11136
3205
1102
2549
3293
9565
3250
238
104
1462
708
1813
9003
638
9424
180
130
130
3131
103
1345
1632
174
408
289
209
445
387
186
7253
4113
311
4414
913
563
9845
5402
3852
4176
3296
999
1792
199
168
1543
462
463
134
1112
6502
2682
3707
1338
1212
6799
110
552
500
467
8128
6790
14971
8201
167
250
402
2207
2134
816
2393
779
7355
772
494
508
278
222
509
5476
242
452
275
113
516
5427
7388
1618
337
4024
242
131
240
290
427
128
170
212
326
396
296
6034
510
326
396
296
1893
1039
493
14969
443
3329
280
125
5330
1424
7513
2895
452
419
265
112
101
322
286
694
4274
3338
814
547
141
726
3917
710
598
4200
1270
9558
550
200
7546
4365
5284
5389
1733
4009
202
1378
2698
5411
700
5463
1933
136
277
562
137
134
359
420
419
2838
3294
898
5040
2457
614
4165
3944
9837
1696
807
342
860
191
3315
349
860
1726
104
664
426
382
498
1068
1710
457
2016
192
9393
139
14883
699
5564
15029
1671
816
7749
133
1707
1562
2500
703
5402
1288
152
591
682
4733
3864
805
636
1172
347
104
2077
300
101
7319
1457
678
201
7422
760
342
1479
3836
4578
1401
541
184
2161
115
207
369
744
249
2914
7396
882
508
610
220
122
1117
1126
1168
1184
646
140
1178
786
1057
527
1045
2359
108
537
4631
3468
773
4149
4210
727
131
152
871
5195
543
552
494
608
310
7615
1751
226
143
3848
1883
1889
923
3959
399
625
1388
4503
404
4137
1446
353
579
1097
2430
1407
1640
251
819
875
1404
4533
14698
4717
4086
4569
4600
1341
367
1121
7834
367
1130
451
1911
2896
8975
1412
584
204
1011
1246
488
146
9105
158
564
1588
1118
4309
13626
13217
13766
1671
1676
209
496
444
281
411
540
627
6240
4187
11816
10219
8675
6758
2172
5977
503
399
7380
867
642
14672
1342
4040
5014
1785
5492
734
285
130
439
144
549
1046
694
1179
17230
2030
1692
104
243
112
464
993
370
246
781
791
945
694
1295
675
396
504
318
486
488
953
9184
1268
4496
1866
13667
2183
486
114
3290
662
1529
461
2109
419
349
116
283
459
5159
507
2105
501
647
771
7344
4998
294
714
2615
308
302
695
276
221
1235
9030
109
397
740
632
393
458
421
309
156
102
5419
3128
136
7259
4257
643
715
221
1143
157
5601
1143
2069
572
252
629
149
958
256
1410
164
264
232
478
947
8770
951
2207
191
633
553
193
8979
2741
1624
671
1039
1504
2492
194
1426
146
260
344
356
702
3076
15013
11416
204
1033
983
4397
4200
6319
2361
1413
576
1057
200
2098
313
220
4132
100
779
635
436
202
359
170
167
2398
1917
1400
7084
521
255
621
211
3282
846
186
3176
1342
112
681
658
531
121
1112
676
576
551
106
7371
169
4794
2772
1170
508
1130
9833
9072
4178
759
679
270
216
460
143
396
173
156
691
166
135
214
650
338
129
1271
9219
5147
1469
177
192
469
138
165
871
6488
355
355
352
4717
4441
177
192
469
138
165
234
2734
195
749
1469
1836
5788
3315
334
1023
4724
6288
748
445
270
100
121
719
1469
168
2393
492
118
184
199
131
389
137
1453
499
3698
1171
816
751
8936
753
2459
1028
187
996
1512
2397
832
633
1504
1899
388
580
3428
2722
1144
404
253
7399
568
373
1097
192
1204
660
5342
3103
8648
2962
14912
4326
6299
4265
1589
7805
2662
3654
7591
3875
1117
661
997
592
1306
782
1533
607
1237
486
15507
7868
9660
3906
500
947
456
187
209
441
1416
1039
163
5686
141
242
402
667
5787
7370
1330
2239
871
518
1066
791
1946
636
399
930
220
538
139
114
7483
242
130
1515
2862
2558
1175
1663
5021
7305
2726
708
180
6483
8480
7630
1635
3844
1071
3127
4357
4905
355
450
767
1009
143
142
293
207
223
1726
5728
2251
7340
2942
346
1780
1701
2517
823
981
5296
697
8290
8203
2009
234
258
144
489
925
8906
2074
284
634
534
114
445
419
904
1575
1286
6818
2693
411
368
264
245
3321
483
3640
368
264
245
1855
2397
2728
4781
1385
457
630
109
302
414
265
823
553
459
140
1520
2047
185
351
290
324
154
700
252
556
140
6305
3357
5862
2735
320
318
618
241
188
7348
2826
5783
288
2233
1061
2074
1928
3085
256
234
351
121
7846
7374
6898
1053
494
435
1562
490
3385
13747
2228
9335
3244
4394
615
304
1548
1481
1241
127
5552
1241
250
142
5905
212
464
113
941
295
162
524
217
165
806
118
2688
657
301
180
542
555
1187
2571
129
509
2832
1161
3665
1864
5128
317
1141
7444
1762
439
310
3386
759
1879
7741
1820
7726
1842
7680
1592
101
8315
607
3273
1324
679
12218
1140
4049
1814
4353
427
10546
3397
399
3704
564
11051
2735
2486
7371
2070
4536
820
2208
1150
124
535
119
382
520
191
697
212
611
237
121
973
5795
9291
1543
8115
2711
7217
2131
1733
482
1478
1638
2546
5429
1498
100
695
236
524
5512
100
445
144
227
502
1043
343
420
4614
1186
1428
373
420
777
3297
14939
3028
389
103
4855
103
868
1427
373
420
1166
372
685
9173
811
218
1875
1865
183
268
12808
4539
2766
463
863
1500
629
482
153
276
113
1021
14989
3129
2757
6272
9324
4467
2681
4861
3730
6240
2749
1554
3480
2279
495
211
208
11736
2072
6668
1473
823
13674
7008
1051
241
541
605
355
4059
11295
2887
1464
913
350
192
8208
1233
255
150
208
187
2177
456
161
8942
1711
100
139
146
419
342
550
802
520
219
204
192
104
1265
666
2141
869
2667
2338
3498
6901
384
701
242
9311
4494
346
347
348
6480
3035
1970
509
4118
2321
2292
493
489
3260
301
8458
7415
468
725
375
183
383
123
137
1512
580
617
130
1040
236
1576
1974
979
676
120
119
148
4996
11694
3928
138
136
118
941
1335
273
499
434
291
470
1263
485
173
233
319
606
3453
437
611
891
353
868
770
1553
479
174
258
289
612
503
7168
5009
7317
1641
204
292
875
1332
2550
208
310
155
161
593
425
4007
182
712
613
333
496
1621
468
3697
1151
1375
1389
130
128
274
103
573
1143
451
1471
1470
3852
4329
3896
1314
3532
1172
1362
10973
1317
5181
2738
209
337
8354
149
7350
1822
940
5660
2722
1202
174
7390
480
127
173
279
185
677
118
620
2177
547
2299
1217
244
548
303
432
549
195
122
176
301
3192
434
549
195
122
176
301
1882
8345
165
165
2258
309
469
3247
863
149
1439
129
1700
11593
1333
1967
7543
1163
219
1253
497
3074
337
940
4907
3900
9814
3227
463
975
3064
580
155
554
300
206
177
1907
804
174
7374
185
161
302
259
3731
299
207
187
1819
289
561
9452
4201
444
309
719
2778
9347
8675
7892
249
3534
1223
623
6939
325
309
341
879
10374
1021
192
214
218
220
128
326
113
2062
283
137
357
1197
998
1780
8173
1671
1782
1527
844
330
1654
4482
382
297
417
445
1488
4614
340
356
6566
1485
15019
8718
5830
3054
3954
1652
167
318
110
116
591
182
240
514
735
243
161
1272
974
144
1204
1594
4909
1424
240
111
670
149
6309
718
618
1530
639
260
1518
276
747
147
138
244
1484
114
8913
466
103
404
266
519
1363
1494
1168
705
567
401
461
3142
925
382
2316
227
222
6712
403
928
372
671
753
789
3769
2829
4380
8620
1456
3980
7321
440
1112
1880
356
331
8676
1159
323
980
636
4819
1252
1250
1522
1428
1138
119
236
144
1052
212
3759
1652
102
261
2862
139
251
418
428
1165
5028
141
134
3620
131
7656
1319
342
1450
318
127
581
274
288
7355
163
835
999
479
1650
408
1162
498
434
102
456
1910
135
4677
346
346
6484
6754
383
228
248
570
189
122
1288
1125
2522
612
168
4102
294
244
566
173
122
1813
2218
150
436
1323
7509
164
809
961
177
189
138
199
264
429
294
138
190
374
754
3664
8610
417
301
1021
560
367
553
9332
170
331
169
9359
123
353
4762
921
142
153
234
310
301
954
525
384
751
347
125
393
361
176
703
2631
241
9356
8869
276
669
193
143
1983
7511
137
717
567
517
359
171
1020
508
467
166
213
175
112
111
1369
327
4378
1267
1904
4382
526
873
2666
264
175
769
104
269
164
183
820
7235
3420
1554
2743
6224
1734
1171
221
421
570
2666
3909
4750
332
2202
1090
894
1867
535
2052
367
355
127
312
219
274
191
170
181
163
300
9493
346
444
415
1243
666
4944
3251
2927
398
578
1440
1043
9305
1036
411
275
227
477
164
386
528
4239
9400
2874
1165
2134
189
196
3732
189
195
3730
189
197
302
100
310
104
1903
358
1492
188
507
178
635
575
9167
629
4346
537
4115
582
108
690
294
352
838
128
3043
148
114
357
530
2214
2174
8883
4660
4727
12858
302
9009
3835
13211
1475
2565
734
1336
2166
7513
660
2972
6732
5887
6665
7427
1405
2874
4272
588
660
2606
336
857
3345
2729
4557
197
310
226
468
1115
143
277
222
138
2559
378
1183
123
102
345
171
543
7098
8728
6470
2922
3462
735
1044
756
932
293
3461
237
4447
6251
4690
351
410
6494
3636
4001
397
3604
588
653
469
2853
9296
6178
126
253
7347
633
932
184
225
4260
167
180
974
1691
334
494
1553
691
180
516
122
901
612
734
361
441
841
1215
161
4947
311
8345
9210
321
556
110
222
4279
331
178
1005
1906
515
359
258
3042
373
1090
516
557
335
298
545
2922
9480
1191
397
467
990
212
4307
2188
851
1469
1658
220
446
235
321
217
420
2289
244
168
584
2638
1186
163
410
310
9492
4169
321
3704
2087
7035
5265
15002
1324
8202
398
4130
2352
264
100
266
106
104
1289
372
1112
749
1239
1962
321
1703
5734
579
590
13662
1695
206
270
569
393
247
7418
7448
1629
198
3895
7448
1410
959
1195
122
113
180
1743
504
7650
6838
7349
943
237
600
105
333
462
799
367
665
1384
182
173
711
284
1937
714
2406
411
2259
898
795
1878
1415
11688
2201
1388
141
332
179
176
1578
11523
867
998
575
2441
1016
8878
4429
9379
8129
1137
544
179
175
494
1426
2623
447
1564
1391
374
354
930
246
333
459
1889
166
142
238
830
205
485
420
660
320
8021
1119
1554
1738
150
9412
3171
5173
1002
464
2292
175
303
170
551
540
589
101
477
821
335
266
243
252
269
549
220
171
413
176
4964
2269
7259
108
1219
115
715
3710
8664
278
2355
360
107
637
2247
9553
1262
9035
7347
294
277
731
2777
299
609
507
214
3783
6767
121
508
178
291
658
218
173
187
1066
10326
13805
2087
4035
10889
660
1548
2684
2135
792
691
1907
379
110
124
702
487
9321
8396
559
629
311
158
274
115
185
1781
2122
5010
7279
2261
9386
890
3867
301
137
2080
222
140
112
395
188
251
1908
950
506
3591
188
1406
499
173
133
290
8929
1043
1846
9049
974
6801
2112
255
238
349
315
1866
895
261
304
143
101
8960
184
771
539
10491
3985
111
321
358
256
278
249
235
206
548
4277
4652
464
4892
586
520
1615
296
6540
1130
8975
115
4372
5578
2529
7505
305
606
5216
6303
922
1911
419
941
3179
391
354
454
120
309
132
878
194
102
185
693
203
156
111
130
14196
171
609
7556
1940
1194
647
8877
6659
3612
5652
700
8111
7612
1911
7939
7393
2340
575
922
7243
14004
1674
976
2199
5541
2183
169
242
13740
2883
1107
746
196
1098
222
909
120
1376
1836
2143
2534
4275
12719
929
6025
9314
990
308
2136
1118
1208
206
902
6972
1833
4367
6999
134
200
143
123
127
2667
1231
877
8920
4623
4809
1697
3969
5587
3654
7527
192
479
148
1050
223
110
501
628
155
344
834
628
747
189
829
4614
1950
885
1402
191
479
148
1011
222
521
648
155
344
210
470
154
643
1792
4606
2519
1953
824
180
1131
771
365
1031
8215
1312
286
7351
6644
695
113
1169
676
574
537
2285
2275
1251
7370
10198
100
496
1072
276
292
433
839
321
8921
834
9002
599
234
351
2962
535
9013
2064
9591
13964
145
1572
1653
1274
732
206
123
960
141
944
3602
14298
313
143
270
509
716
109
466
1430
291
108
602
238
5387
1448
4390
297
3717
476
1908
160
6521
340
4643
5609
11704
1060
954
1337
400
2263
3725
3410
4251
4026
1198
478
415
356
198
7292
478
176
128
1040
123
9484
209
813
444
224
107
819
332
323
194
102
517
113
1138
1954
7521
229
550
784
1205
639
197
187
442
1048
5565
310
862
1635
9043
510
632
6893
479
885
841
1068
474
318
508
2148
1068
474
318
438
776
9957
1341
13927
560
381
202
110
182
445
559
4227
5196
1791
1233
312
7199
792
1532
117
4438
1847
186
236
237
876
279
2750
185
113
108
876
279
1531
1391
255
722
1109
9639
5925
4807
179
1766
5377
1634
1445
481
1340
1904
307
985
6727
2127
306
5828
1209
603
690
1580
1681
3274
7562
2398
3781
7810
1002
1186
729
696
155
5519
2244
1017
749
8895
458
330
2338
10550
7502
1965
2691
8876
371
575
1027
529
8145
1853
100
9523
163
218
759
195
358
186
546
451
2382
274
218
760
195
358
186
1260
13331
987
180
317
497
497
522
911
6852
2495
776
109
112
2683
620
1731
4029
226
1381
1545
1102
106
111
233
1247
253
182
185
578
626
116
1438
2202
1634
7213
7399
1927
6416
842
279
850
684
814
5157
2339
279
4230
7244
1619
5650
4803
192
2781
3332
4037
2315
5038
3280
6513
398
1734
6022
7378
3134
264
454
1054
595
171
220
1822
2219
978
409
919
532
535
385
437
1714
292
603
142
1472
2054
2679
6506
488
2902
2639
230
801
363
189
233
385
2094
945
497
3559
363
112
224
1265
387
375
212
416
1717
1889
113
106
103
214
265
162
3162
212
264
158
2966
7222
477
1411
180
1315
198
136
105
617
5032
4548
6570
163
2331
424
664
120
854
1577
130
670
664
120
853
842
192
2324
453
335
128
5578
128
719
163
770
440
228
9489
3959
422
414
7180
197
569
9314
2895
5301
1190
114
154
133
183
111
140
188
418
173
159
1587
2231
1506
916
7711
1612
8339
130
148
2289
4405
4711
4026
6797
129
362
758
308
444
581
327
126
287
902
234
372
4252
113
376
9640
667
951
113
288
4209
332
5351
700
8466
608
1377
2329
2391
2696
1860
110
163
112
392
192
1286
334
1039
4206
213
275
670
1949
7072
4212
2335
2260
177
173
8672
177
130
451
6938
158
162
176
290
549
476
1204
354
1948
316
410
225
547
209
260
387
379
723
215
1934
189
279
1958
200
9842
151
402
280
529
3005
1198
101
9014
1226
838
197
119
416
5045
7295
353
469
150
890
3734
222
7092
2481
9312
3660
185
713
178
1648
200
427
9366
1360
9385
3562
2347
4658
1403
106
746
185
1495
963
1129
1093
4879
508
739
689
227
7330
956
124
523
2637
1875
6293
181
1136
389
281
5657
1369
406
387
1455
2585
2212
9247
1044
300
360
193
645
1422
348
163
150
114
770
138
437
819
555
1673
107
367
248
859
876
941
219
1237
223
158
7421
1326
413
226
582
190
670
2789
3435
1030
2643
1278
9593
1340
2457
589
7039
3521
7328
1684
592
418
737
183
874
386
754
3730
1145
2000
405
929
345
184
721
384
1208
2446
2389
343
2530
443
385
244
378
1091
681
579
385
303
148
641
549
9613
508
12984
263
111
1935
2532
3051
137
115
2278
670
507
2211
955
1163
349
3430
3637
12382
3700
2279
505
2187
4203
7003
5432
731
939
478
1581
172
125
8192
703
5002
698
5292
413
299
9452
681
116
830
1987
13817
284
2552
771
1637
853
486
1774
1563
468
454
9100
1292
1827
1918
4617
1873
142
162
217
297
260
243
632
609
4114
427
1027
1518
218
723
2513
635
4344
256
2151
162
212
119
378
129
198
254
2925
165
112
212
119
376
145
198
254
1747
6751
1293
2484
1469
1532
7175
5418
9128
7466
1739
102
528
5676
458
102
527
476
436
711
298
217
1106
136
3101
1699
292
252
454
2073
398
1083
3304
1074
8131
747
2259
658
8882
14661
655
1962
3390
344
4803
383
280
1272
305
285
105
299
232
2138
645
250
269
237
2327
4785
185
708
755
279
284
557
262
1564
2265
100
1011
2125
2852
1112
209
7840
140
520
103
127
220
104
734
359
2266
1789
3348
4514
625
1004
1937
500
310
4180
745
283
196
352
256
777
214
1778
808
5119
695
742
8977
339
6042
7372
1500
2169
1275
6067
193
1563
8885
7407
3449
3500
2021
1920
224
224
209
106
643
135
183
142
10064
221
1141
149
5646
1146
149
2102
334
646
321
1004
2708
4288
1776
1556
9060
359
7348
168
314
4227
1489
1452
7523
106
1503
951
3232
712
2691
11893
6158
185
927
5185
5199
491
3825
5091
185
2180
643
1695
264
125
1490
8886
285
8512
1552
627
783
130
109
527
608
1790
4219
6571
420
2179
1789
539
1480
133
8473
3187
700
2597
1573
108
2764
224
8830
5022
7244
109
2612
186
181
116
245
226
380
207
856
219
170
236
155
4524
271
102
820
1102
2621
769
1102
863
453
849
6185
239
523
138
11157
957
7361
1600
234
526
150
9442
6524
395
161
162
127
120
231
5530
286
181
2504
755
3555
626
174
421
2900
1402
121
7188
233
208
7815
1402
388
381
1145
8180
388
382
1109
494
5939
1259
237
8587
8925
820
237
6213
1723
5862
9314
1579
1028
152
426
13645
219
1203
710
454
4324
1039
164
323
239
317
172
142
160
287
211
411
1334
758
9392
1748
1063
3560
2359
272
112
1172
386
135
288
1261
1099
418
444
298
158
263
138
1961
451
146
118
116
5145
272
241
539
4621
6392
7442
4730
236
2155
2430
4810
6882
1962
569
677
189
281
202
613
772
120
944
186
162
967
397
297
449
289
677
189
281
202
514
590
212
1408
223
1595
1082
1085
115
549
3519
422
895
1930
1082
170
156
189
9400
177
7582
3656
951
1109
101
4835
101
213
1822
1677
495
1537
1919
605
828
201
764
354
929
9389
1409
262
270
312
158
116
172
506
222
295
133
148
181
109
116
120
205
656
212
228
5343
699
5629
337
1359
267
515
4493
1371
305
513
1488
2686
119
1468
1648
7661
1774
178
107
4532
4831
156
1053
2428
6052
8973
3258
5460
125
183
167
556
2532
455
1284
8820
180
6300
9156
9800
4015
117
1688
9942
4201
8946
4944
1110
7290
1885
119
548
452
209
2437
665
3251
142
119
547
659
112
1037
475
1066
971
514
1074
332
3426
8991
626
5464
14074
3907
128
207
335
1615
13579
790
7437
801
463
3892
5861
845
1681
3522
6910
11485
558
217
243
498
554
176
104
554
176
1016
402
270
270
2418
3077
1388
8912
1516
390
962
505
2617
6212
121
1010
249
436
169
583
565
403
333
202
2535
192
343
405
351
172
1733
204
523
342
9438
317
898
1619
5146
4873
6365
3266
100
212
1190
1624
477
8608
1134
218
178
384
9353
218
216
179
336
179
323
2102
4625
7263
579
568
106
189
284
3147
579
568
106
189
284
3144
579
568
106
189
284
1900
4415
3573
1177
234
2954
13815
4529
543
126
6543
4828
425
244
149
250
244
1060
1456
382
647
155
162
3480
149
127
1128
172
2606
853
1104
198
594
394
2356
253
171
1631
100
8904
168
162
183
590
479
400
1896
971
3456
14949
3919
507
1125
349
137
216
786
479
602
188
13654
178
270
370
2937
7074
1920
935
1474
6439
6637
480
142
1233
499
475
103
351
178
335
918
130
344
177
2875
503
115
833
525
2979
4574
279
4338
4515
401
381
7313
5488
3684
1129
237
273
588
321
199
12214
1002
157
2910
8693
1972
322
1655
515
5222
329
236
141
246
698
310
118
660
136
1126
571
5011
657
5129
3930
8252
2089
9465
4871
6302
432
1148
381
367
8109
1150
388
367
1401
2581
790
1087
270
1515
2218
946
8085
272
1020
1783
623
9007
3555
1123
4683
2053
3619
2409
4590
944
696
2644
473
7706
2223
1915
13543
9357
277
2285
229
146
1558
147
262
471
123
163
242
100
134
1899
756
2287
220
177
281
241
337
2668
2457
11281
4687
3978
246
222
1561
115
145
231
6980
8873
9474
659
6689
2271
1111
924
237
6641
136
215
228
2307
258
930
7837
1385
11735
5472
295
153
110
327
183
792
1945
1075
10233
6632
480
291
1952
213
113
140
261
282
365
123
101
280
237
1318
272
164
3085
8583
5721
325
4753
5657
1352
162
9189
193
192
161
8911
469
8852
943
163
171
789
2151
7486
2078
13531
464
1009
8992
3631
4774
669
998
1775
454
251
202
527
252
4038
460
527
252
1884
9486
2164
4872
120
15642
901
1779
981
601
399
919
562
179
153
179
156
765
876
1619
9133
2413
9519
5187
1221
163
168
108
119
144
4666
121
1199
121
1198
121
1744
1360
767
8380
2921
3152
106
164
1335
194
200
123
6310
3208
1137
593
136
1087
7361
3846
1423
4941
13729
4214
914
753
352
935
308
4000
3161
308
291
10219
911
1564
7597
6914
1696
500
106
189
209
141
785
221
243
272
187
181
175
5055
168
282
1818
7513
816
1250
4397
8328
274
381
416
3302
739
1067
649
274
381
414
680
257
419
147
127
115
1692
667
2229
1954
7565
436
255
289
111
389
5182
2229
1336
630
324
209
247
1844
9431
3542
479
324
209
164
506
5144
3553
9407
3693
220
362
1778
3287
390
299
5150
130
1156
110
147
136
489
471
174
1278
627
180
177
228
324
437
116
1406
582
2036
347
5152
499
180
171
1739
3539
1780
180
171
1740
1866
2576
1029
653
1762
1805
303
4440
308
259
1024
5794
259
1024
1855
3727
244
348
522
157
141
123
4730
1236
5056
4277
7776
3720
286
681
311
431
382
3807
801
2373
9602
1477
241
200
280
161
693
133
3112
148
1173
175
493
9541
6961
676
284
3301
8904
5805
123
7471
6393
1200
849
125
1245
198
1498
444
621
1318
541
715
1340
1112
2531
774
834
4798
2022
2125
824
2186
713
2473
6475
732
6243
4116
163
26197
1140
6173
7327
1222
1502
680
3206
2739
1161
521
314
338
118
1029
1919
194
408
102
5701
506
194
408
102
148
491
724
2576
9394
354
521
294
7479
487
183
1175
143
150
1911
1101
7360
3452
1951
222
116
5726
9344
3407
1208
603
131
105
280
1229
8914
639
150
528
133
126
134
638
3410
221
194
189
141
460
212
327
524
127
134
11732
2590
7448
2381
7405
4217
1357
404
377
174
140
142
581
231
681
168
5459
172
336
195
6093
9319
236
3811
1677
491
207
1148
129
3111
719
155
282
385
467
947
1886
3512
9009
1650
9718
8691
527
468
13956
1469
7386
671
1089
1822
7987
194
2495
3565
151
268
309
326
3560
267
13939
609
1116
189
172
1218
2841
187
309
121
1675
143
13668
1789
220
364
179
496
5965
195
364
179
110
369
593
283
1689
8090
779
487
912
8907
924
2159
1351
737
1164
367
580
1128
375
276
246
158
108
457
5547
437
307
148
437
506
488
1946
136
633
325
2976
124
631
870
2224
1850
130
1372
979
138
270
3127
3943
7253
8320
714
562
226
9486
150
220
1030
3535
1046
2954
241
1814
3016
3246
15559
206
4809
1060
352
358
1954
218
240
15001
131
703
219
9205
1768
373
686
515
2725
592
1940
136
4679
185
302
262
1251
4012
7450
473
4650
235
541
721
4031
164
2245
140
2254
2339
4767
1042
1194
430
4554
667
302
180
640
3247
9585
501
6211
5586
5504
4822
345
6392
1264
2277
275
1493
317
234
336
2994
145
121
1171
184
491
312
565
318
182
1241
381
9482
460
1532
502
223
168
290
232
1328
1617
2342
1456
1039
459
1822
370
505
266
921
513
10505
6761
477
2466
145
654
563
1148
108
198
9144
5680
8532
5886
161
352
136
424
229
124
135
497
235
1405
103
119
140
12399
244
1246
110
1937
446
9349
147
142
408
109
214
768
209
143
106
1886
215
2655
263
230
747
476
870
2227
735
303
209
176
1815
518
156
162
187
1089
3131
370
254
156
162
187
1089
2091
526
4262
3494
609
3727
1587
3425
320
3312
3624
4248
1052
805
130
1296
1556
843
4591
708
1054
503
2684
3774
13776
1585
7440
1144
850
275
297
1205
281
1062
280
123
891
2062
158
1174
201
183
346
7009
4936
185
12037
7323
3967
3738
241
278
1380
142
254
135
498
1134
122
931
1596
210
623
533
1175
371
12635
137
269
122
132
149
497
719
703
1112
324
260
254
4403
10199
339
138
1028
741
385
4706
346
362
4786
898
7367
1563
4179
1765
1840
1285
11765
2629
9847
2353
2702
739
264
177
193
454
348
248
10467
2614
145
1967
342
1579
112
175
666
107
1491
3539
591
6028
8952
167
544
1572
1559
3288
4707
1575
1051
261
593
247
314
290
212
649
2022
1809
1246
1160
5539
6229
4381
3129
158
480
2335
503
5610
1536
354
5531
1015
524
178
127
1052
4273
597
2031
2248
976
2152
625
1121
9557
2200
1523
785
2197
1349
408
134
3457
1175
406
134
4330
2401
142
7318
5051
10376
315
793
522
4854
1657
2227
1214
324
464
333
850
2549
9002
340
4464
339
606
2501
12338
6957
171
199
400
564
3573
623
2036
519
9070
172
162
289
212
1613
1079
356
307
8965
259
212
323
775
2597
449
1446
219
6332
274
6567
455
348
9333
611
144
635
828
105
1432
693
687
2056
8965
235
134
234
254
187
190
7518
139
453
6099
353
120
131
677
409
1450
4097
897
444
10996
7359
6614
1564
671
573
1134
436
233
540
1880
6645
342
4608
1415
3103
1298
1566
141
1044
7857
1542
115
4344
3923
7508
659
293
212
1221
1432
271
457
9557
570
163
297
760
1758
8292
12755
223
379
1282
265
252
143
1280
714
5291
550
105
183
110
346
202
166
340
406
1670
2062
817
1978
146
3050
1277
182
325
106
1113
104
8055
1927
11484
6929
611
4004
8908
896
139
310
728
3074
11615
1955
1854
630
4425
1945
649
5321
716
6367
11510
534
771
1728
9103
4038
1117
14991
776
6546
9354
2864
616
9023
4590
7307
4053
6605
166
556
157
12601
1624
3213
389
1043
609
771
1233
7324
104
1022
2644
2399
127
142
154
208
281
3378
149
13872
239
251
802
1232
293
133
8897
171
136
1305
2098
1504
797
672
175
240
4141
12033
5362
1422
113
180
153
236
258
552
2942
113
180
153
259
257
551
682
2529
146
248
975
117
109
2922
128
248
974
117
109
1645
5636
800
1135
817
5583
340
305
495
9237
2197
140
1240
230
170
1487
277
6427
3539
1150
161
507
100
111
100
174
220
223
187
4451
129
122
366
203
948
554
1354
369
4617
9113
617
651
342
181
285
295
505
118
8609
202
252
438
107
240
107
262
182
101
9096
241
1920
985
495
402
6025
9118
2935
1456
387
385
1144
8078
387
385
1158
385
212
3108
257
243
1362
1609
7331
5240
15399
2968
3861
157
14114
121
115
161
2136
5254
339
124
306
266
130
108
2036
1049
585
599
4021
1158
184
460
309
2172
1464
174
1223
7834
1637
891
500
145
320
408
123
302
441
253
1106
663
10929
7376
2462
3175
6247
3469
213
272
344
1055
113
3988
3861
2096
589
14104
1459
5322
703
8181
278
1115
1500
146
253
1692
2496
592
1421
7825
4809
130
11328
11573
303
392
2893
4570
124
291
178
222
205
137
538
297
2800
1354
408
6902
147
352
5167
3931
292
1203
131
550
8028
2034
433
3059
4382
2645
298
586
3383
15006
3577
8945
785
589
4476
4304
1330
1296
211
223
2205
1937
534
5508
12415
234
1185
6216
1315
4422
860
7572
1986
2549
5236
188
1888
195
129
126
141
151
152
575
689
131
2248
482
195
129
126
141
151
152
576
335
1184
142
1646
451
7486
7786
822
1043
203
277
387
369
9137
361
585
468
354
1544
365
262
230
173
175
433
2341
950
517
3560
387
1933
106
713
145
5919
179
1763
2682
1952
6306
2117
3250
8593
704
225
236
132
409
1304
139
193
2336
280
163
104
191
522
306
238
950
359
3357
4688
232
578
1015
156
1159
590
115
182
353
156
199
178
147
2668
4366
144
1159
218
656
167
4172
575
150
15558
495
497
4022
1765
203
1059
1172
887
112
2369
2110
451
910
126
458
436
2534
5797
509
125
113
453
989
394
4858
872
460
876
528
1444
243
969
156
1185
272
221
2348
243
969
156
495
284
1081
12308
179
101
114
236
1866
246
289
182
235
102
136
270
4332
7812
3777
1226
451
246
289
182
235
109
192
514
241
257
242
110
4743
8921
1280
1271
1228
459
132
180
132
353
293
470
681
241
10062
8079
703
5245
655
2807
1206
107
393
142
634
197
3555
4328
6584
2989
8720
6113
3010
1616
3182
712
5397
3122
205
1505
1125
208
447
1019
4310
168
261
634
236
8934
8944
533
338
275
102
555
2478
6459
1177
110
269
636
676
270
125
2994
518
1132
514
1475
1400
3608
3353
1355
321
930
5500
175
109
151
200
195
1843
135
1188
269
620
1617
605
544
944
1608
1999
115
112
187
285
279
2748
114
106
117
208
309
807
833
1455
387
631
1133
8136
387
405
1139
394
387
475
4385
1122
2149
613
1346
109
3558
11612
5617
1002
258
303
313
202
6261
3181
106
1327
2614
2215
353
6489
10034
320
4518
4704
711
4846
519
4193
160
12355
957
741
381
253
600
3862
5139
7490
3888
393
498
548
1861
4936
218
542
2535
9219
14981
4750
8015
172
160
9548
367
234
928
4497
652
232
170
264
151
102
4122
265
6490
1958
235
1324
208
8939
398
266
276
320
325
319
4236
1253
167
476
2773
188
9120
120
1429
347
218
103
301
140
253
218
103
136
517
203
273
683
201
287
105
135
658
1319
1303
671
149
12336
531
160
6567
348
4736
5439
715
173
5198
2141
230
3466
1646
4879
4630
426
1118
567
352
1558
7632
6600
1134
567
352
1488
3439
7445
1179
4602
7448
2156
9361
560
332
1336
375
1236
8931
2027
781
200
150
127
255
5353
240
255
8590
2367
1741
7494
136
3624
9428
1391
996
1162
179
8874
966
1555
9293
12538
6806
335
4674
9992
5610
5931
3332
2858
7407
6098
4233
1302
178
157
125
205
1293
7802
858
425
117
112
110
1865
145
11485
4044
441
2394
710
8687
11467
4585
335
4838
122
886
319
2540
6328
1092
4127
274
1973
176
756
7922
703
5231
1628
294
747
8771
630
129
167
519
206
4028
148
1151
1367
598
176
516
833
440
227
194
272
313
152
333
228
193
681
2517
1400
235
106
102
223
7656
8876
1429
100
630
135
9342
137
719
102
474
443
120
117
2733
271
5045
1170
6432
1720
6683
11837
3080
1224
1033
1788
1652
526
285
1018
304
336
4444
513
414
749
285
118
3841
413
747
285
118
2021
3951
699
5233
802
589
417
107
176
722
769
286
146
115
379
325
504
8953
181
1345
128
500
9425
114
179
146
1861
475
2050
1353
6922
1133
7333
319
1302
1325
1031
5103
1346
192
309
429
1970
447
8090
1594
5700
2738
321
180
137
247
194
242
932
906
448
441
1304
121
140
627
507
1344
255
2980
243
100
195
1687
9621
630
8941
747
1023
371
1172
366
385
868
6241
1421
366
385
1402
709
822
1554
1939
7387
655
135
1426
1289
761
566
571
276
1666
1356
218
554
253
2740
2578
613
11461
1050
441
329
169
295
512
2913
325
329
169
295
283
213
260
3471
247
4801
9298
3964
435
323
408
206
345
1220
1898
494
3603
324
407
205
734
4215
1112
706
5392
313
1554
854
178
470
251
1143
3529
416
528
3785
6816
353
4765
5853
130
126
118
137
1437
2167
3049
9359
1546
7445
1201
1205
9412
6564
961
270
104
346
960
399
1985
7528
7135
1965
123
196
450
172
8918
464
154
499
275
2840
13664
3726
485
6673
8033
1848
1311
230
430
7070
422
144
1324
516
210
329
471
200
462
143
102
115
219
187
8764
114
126
438
5084
4220
3848
456
244
2315
3320
2836
6352
9164
2824
303
8452
1510
6770
716
183
482
408
424
1263
11586
2625
546
668
369
118
149
108
356
474
155
686
777
1019
967
6600
185
179
213
376
324
194
241
142
797
6451
8601
221
286
272
104
2343
212
228
1451
8879
3541
2677
2000
323
498
654
515
180
1405
1303
500
1638
2375
4673
9370
5012
671
5312
695
1244
475
2648
383
9022
1681
7395
1803
1206
539
266
278
143
158
168
1235
985
552
1139
538
266
278
143
158
168
1235
845
5650
2528
323
498
630
515
180
1400
1305
500
1626
4206
234
182
370
1113
3886
10062
1245
3121
2650
987
498
370
477
419
707
3026
613
3620
588
2634
916
553
1188
6561
7183
8968
6310
4633
2849
2452
1628
1737
287
239
166
592
2919
154
9454
138
239
166
590
5655
1346
2146
4118
659
4647
1346
14068
3836
3176
7434
811
3048
727
872
2722
1317
259
627
227
1843
193
123
145
501
630
293
928
6908
1616
255
1081
3974
655
341
237
353
1086
894
8826
1284
1771
143
140
211
181
423
2013
141
3283
1095
179
711
1963
774
354
7646
1023
8923
6067
1598
7481
304
4466
786
629
364
185
349
375
12479
8918
133
5785
500
1063
10210
185
973
3140
423
893
190
636
5216
7933
699
5248
2630
14971
650
3260
711
4324
1899
3224
1053
2224
1115
479
523
222
324
167
132
132
354
1879
775
2674
2495
131
3026
7484
675
2073
1047
3557
1449
306
1586
514
3031
374
1288
406
374
8119
1218
406
385
1454
7905
4362
2393
3634
5904
588
565
1807
2031
344
259
134
129
194
686
167
446
5522
686
167
1864
121
329
3837
9689
5376
10777
3513
664
113
400
170
128
1816
757
404
542
674
279
425
2077
1235
503
248
474
390
633
13809
11073
676
1101
1156
763
2350
7989
2761
853
2125
9106
2086
1354
121
102
184
980
511
2376
2161
7357
6380
5906
2572
9374
184
150
589
2661
1370
234
705
124
596
239
256
192
149
270
2216
359
221
137
154
321
212
194
189
1955
228
2696
7355
3610
1522
869
6224
668
13820
216
619
2948
104
104
179
114
114
263
1238
1043
9433
909
1421
225
100
1507
7433
7418
2625
4658
13742
4095
6370
3298
602
636
485
533
2417
4265
10327
4452
4141
132
227
1671
127
104
970
135
4972
1551
7824
131
237
171
7552
13605
1595
250
384
246
1668
7291
4538
1530
523
232
216
198
146
130
522
1381
5115
147
4473
2021
147
163
198
146
148
9196
1566
155
519
1183
122
175
268
9112
1279
2055
496
1130
2235
270
165
104
458
185
276
197
11949
281
2853
271
166
548
8935
104
180
466
916
1926
135
116
120
109
3331
2540
135
11021
4229
4938
801
116
120
435
309
1395
293
1448
8918
186
2393
114
852
383
227
177
154
135
383
2893
4370
1406
383
401
1123
5059
9470
3028
383
401
1011
1864
299
373
129
233
410
146
168
505
4109
690
1045
171
2567
4232
5909
158
252
13866
226
203
204
100
100
1850
202
3053
10644
581
1627
1598
453
100
549
1155
731
381
1123
792
373
8065
1123
792
373
1417
694
1961
2177
2339
893
4692
280
671
1415
13354
1216
108
389
237
110
137
2878
3271
359
237
121
137
225
170
568
890
313
586
149
2415
8952
592
4102
6437
346
479
322
640
304
2610
1796
203
1199
8790
4344
5013
1187
922
939
229
698
154
371
1100
7272
854
11954
1652
7422
147
343
108
202
162
786
474
2338
110
142
363
202
387
448
2837
2174
455
1645
246
1535
221
119
650
664
9331
1809
2424
14674
1448
166
246
247
371
1245
8948
9313
6630
2184
141
6448
129
7203
5480
1861
251
361
139
3665
605
382
229
1156
589
492
419
217
364
403
1473
219
1431
273
5442
1264
147
564
932
257
2512
1965
115
683
452
1470
2739
3435
8970
1635
1707
518
682
1189
123
1043
5093
1124
2674
179
711
263
5496
8363
394
3738
854
463
1069
728
591
2786
3740
299
303
3876
1309
9445
1123
353
5576
747
4260
1758
109
134
1087
1125
796
2100
1131
218
214
13849
1298
172
168
1064
224
263
9480
2701
343
4008
4647
183
2514
8625
11678
4633
343
343
343
6488
481
1470
127
894
159
842
131
4251
134
143
130
2929
9520
1830
203
139
231
180
1296
822
349
399
657
781
1166
2416
1205
6284
548
8809
189
599
714
385
256
128
192
394
8891
120
7451
1347
1433
110
1230
194
251
107
225
275
132
186
277
240
209
1336
123
3637
169
293
121
176
197
195
848
2607
9077
2329
343
3343
1019
608
1044
179
144
279
2711
346
528
160
398
4165
383
2023
351
392
617
500
209
4449
8586
2412
144
528
160
398
489
378
6755
8964
2703
169
1106
1986
260
330
580
13935
149
687
7337
279
278
976
822
173
3677
1158
1279
240
122
314
982
175
129
4089
9472
1395
3713
9025
1437
2167
157
123
115
4472
8329
563
2347
9427
11388
5012
2556
4717
1463
168
507
1018
882
283
797
551
1184
373
569
6428
1680
220
406
318
205
215
193
1525
969
151
220
225
6353
8194
2513
242
442
897
466
172
190
217
101
190
155
379
469
394
2015
1978
366
277
657
585
554
178
240
2402
1026
479
3692
554
166
240
1948
3884
1889
7839
1060
9110
10671
2753
1305
1961
1432
214
13790
196
7903
3174
9765
5567
2730
2156
157
218
431
7100
725
1513
432
152
181
224
171
162
2419
1079
149
152
181
224
171
141
11505
1650
7802
9595
2838
519
901
168
189
3267
521
901
409
1873
6599
2198
706
120
1738
5853
1963
7566
8028
737
154
122
253
732
1492
11813
842
3658
1565
883
306
9397
7153
487
3851
590
601
4752
2265
7288
941
2940
2050
1016
14986
5306
3967
2233
2266
565
238
762
1020
1599
1561
547
9244
7365
7227
3861
8940
2404
199
1540
1403
174
643
592
363
7369
319
853
803
760
460
753
926
116
132
996
121
834
1592
174
643
595
359
299
947
965
175
1125
7625
251
559
9218
737
7345
186
490
1180
360
2588
497
3974
269
1813
294
3148
11290
1020
3752
4454
3455
706
1051
966
4966
2448
3730
2051
374
343
313
348
135
284
2029
785
388
343
313
348
135
284
1520
3455
1849
204
738
376
1253
474
163
122
783
113
237
3279
257
3841
2143
760
510
2616
2216
6383
510
2603
5898
8895
1902
2420
1119
540
700
2546
1747
437
1454
384
762
1124
397
760
552
595
1893
6702
1484
1702
2134
2695
710
569
543
467
978
5051
112
1471
112
5594
223
1208
116
355
990
208
108
337
1268
2560
2026
1222
519
105
1103
360
9568
198
550
3173
303
236
132
275
111
572
298
584
175
3902
4808
2886
3692
9095
679
1540
572
169
274
178
140
126
356
200
136
217
143
7390
6504
3110
1673
8476
701
5465
273
214
1048
929
1151
5340
958
186
8860
9040
119
1062
104
275
145
703
306
646
12180
1247
9207
231
1296
1314
1380
103
2340
491
416
1369
103
1807
9493
1268
3917
8917
9288
1368
5424
1628
476
8957
677
182
176
198
235
194
1244
222
903
132
288
220
194
702
6504
3121
551
12689
147
104
150
11752
1128
127
301
4031
642
385
198
3638
2788
5311
438
631
1885
2655
829
117
1605
7860
1546
1471
1598
4611
442
9431
7699
107
7002
627
7275
822
1516
5152
107
1697
7740
1803
1478
1811
129
1477
1828
4803
2114
1970
1017
467
2640
1129
1952
3581
592
256
282
147
493
131
1167
3747
13859
9715
1884
137
1173
184
492
7450
287
2661
504
302
5467
137
7017
7562
1991
1446
228
1202
679
8134
15402
1195
2362
387
8035
1031
3912
7597
2461
9544
7441
4545
2018
130
5263
5280
1795
3153
3951
1856
1625
110
122
229
131
310
241
342
360
425
8955
1208
283
133
500
125
2172
1354
2387
2004
351
6489
4018
1986
178
4284
7383
587
180
277
258
267
133
103
511
171
1759
2600
4166
420
342
328
260
137
1665
6981
1606
209
618
529
280
149
634
286
1502
346
208
757
779
7539
629
8843
2447
5852
160
107
738
421
1168
586
442
1044
1079
1293
290
2138
3556
2186
1068
4479
3522
6047
1033
2651
246
477
597
246
6269
2691
2105
199
198
247
3449
227
148
199
196
226
302
112
590
15523
10310
251
352
2097
102
226
131
199
5139
148
6486
3008
8951
1614
1179
870
361
705
207
836
373
9506
354
2704
1276
404
318
256
817
221
1130
149
2004
1233
811
2623
3863
7179
408
109
139
10862
1049
2749
9367
1313
680
158
444
4846
9436
2607
9153
1148
180
222
438
466
432
365
4119
469
225
680
436
5999
8557
8692
452
266
14530
221
327
288
338
166
103
6269
2793
713
2817
1417
159
737
247
115
3498
4713
3087
109
3811
3345
2564
1795
6238
2739
1409
151
695
347
2455
191
9312
150
1315
4182
8281
700
5198
459
5551
441
1416
2042
658
479
1734
8883
2740
321
614
343
237
1070
124
246
1066
889
5543
389
135
178
224
2377
2315
130
3220
6702
4424
4190
156
783
252
467
535
219
100
3351
595
494
3429
3464
120
648
5805
2936
1811
259
300
327
682
12141
5457
700
8109
1505
954
287
115
7338
210
4009
8941
1353
127
175
164
1209
11812
208
104
385
511
228
1117
2356
159
194
657
1117
1504
467
299
219
570
129
318
193
198
152
2152
323
1277
521
225
371
263
430
2672
406
209
202
267
138
971
3121
2428
3491
2374
2301
950
5145
1358
1170
370
263
3138
423
147
198
131
2150
839
225
371
263
202
6834
222
2672
406
209
195
267
140
2321
1170
373
263
3138
400
327
129
9412
114
174
102
297
1198
305
7864
786
214
216
164
203
236
138
595
596
442
5157
150
162
207
138
110
258
2426
1568
1178
13801
994
111
393
208
1238
1262
619
123
418
695
5132
293
846
533
441
7300
265
276
8924
244
5002
6362
750
328
11651
897
1489
2165
1796
697
121
1163
685
551
294
299
212
240
342
1415
421
575
2525
198
409
297
2403
5025
1792
2174
235
2591
4289
4285
4490
6484
358
357
358
358
4652
5218
699
1694
327
382
927
494
196
174
106
158
391
106
158
356
2074
203
214
8951
323
102
566
826
131
4351
228
359
104
453
517
127
169
174
196
101
1762
2928
7366
803
9358
1210
145
4679
4968
1187
4082
617
546
385
7764
606
587
385
1455
11875
7366
616
879
5803
3660
2963
1747
870
3132
9436
5764
558
364
756
1138
5144
4067
5269
129
244
517
2217
2162
301
136
283
110
542
239
202
6874
401
737
110
1741
294
102
137
285
370
116
1553
481
1237
1542
643
1152
1642
272
3666
9530
1227
1156
1032
830
1414
108
5847
7380
3312
218
214
281
241
674
317
2407
489
353
750
309
824
8710
221
100
170
926
408
394
6390
3788
937
129
851
1687
524
463
1822
3215
9418
11725
4131
939
494
367
1307
697
1279
1671
605
1005
2533
394
383
136
309
537
375
2293
1389
829
109
1272
2867
2665
493
728
4774
373
170
3452
755
122
140
210
117
148
159
651
284
216
1433
248
4183
1926
255
156
539
4496
1472
255
156
540
407
9246
205
6635
2136
113
105
477
168
306
167
5484
167
683
768
171
423
334
792
1478
2348
5581
8957
3726
810
4964
296
1435
6028
9534
1234
107
109
192
137
314
121
339
326
912
348
584
395
2003
544
1650
360
172
124
152
310
383
3390
360
172
124
152
310
392
263
192
187
2822
960
104
785
736
1688
1330
1946
9339
7399
615
3244
1338
5365
2162
1554
251
1068
216
141
325
104
479
442
250
6098
157
727
167
5522
118
371
273
250
1854
259
252
114
702
8908
1151
3431
1319
2684
4746
361
6488
3287
156
183
140
297
1144
4080
132
718
1823
6919
5239
930
1754
1981
179
546
3169
693
560
334
5754
179
1246
560
1619
1687
749
241
2225
219
426
855
124
448
915
127
1346
165
110
647
184
1735
345
219
1370
2141
1469
1347
1972
3185
192
114
1108
1967
2558
3625
6654
430
2476
2429
1037
1173
575
209
14583
2237
8938
680
401
376
384
1861
159
102
365
212
272
2235
4831
151
9502
237
464
141
141
162
286
4047
185
327
360
538
9482
8051
3707
598
279
145
168
117
238
252
103
219
527
2262
7284
614
133
202
119
113
104
115
2481
127
1235
2612
627
8228
5953
721
5206
204
223
146
169
1677
708
309
151
216
635
875
800
636
125
434
281
177
259
6396
599
2715
11092
9138
135
175
181
854
2755
160
173
640
178
180
854
1909
237
1879
435
2267
235
151
162
4598
151
152
1277
1466
378
810
4507
1021
810
1478
2360
455
126
369
108
1034
14383
1121
181
148
414
319
1877
1708
2501
1474
138
205
635
3235
1578
353
210
834
297
232
100
260
675
322
5038
3744
102
939
1193
417
3216
2163
776
142
103
322
302
174
3064
776
142
103
2630
104
569
5352
1821
6807
467
1185
483
1514
171
1266
677
379
3064
7441
3276
334
326
1443
882
6355
13746
932
3274
478
193
9136
1113
307
139
141
5321
7046
315
1432
1177
1084
110
179
110
115
1771
556
7806
856
406
2904
868
677
6055
3514
129
4646
342
6493
8536
697
5005
1280
3639
1693
1428
1239
379
322
540
467
107
2417
9522
6805
516
1111
386
194
292
8519
818
1187
3009
1844
2047
1187
2217
2477
945
2300
486
488
2863
4332
2456
1111
465
10684
3114
14816
248
307
134
108
233
937
1326
179
351
584
6066
110
1125
374
3728
1037
8370
702
5259
3411
1166
401
374
1454
1281
2788
146
129
162
861
9448
760
1216
1656
190
163
163
135
487
1760
217
972
295
163
186
250
163
226
146
237
137
112
5141
105
1248
475
145
311
8841
266
9388
178
2062
292
440
439
142
396
113
111
122
241
2897
292
440
439
142
396
113
111
122
241
1443
7458
8427
1029
1292
350
1313
289
111
122
131
448
223
1790
4914
2708
370
4127
2474
4705
349
6651
2909
1064
3129
3187
146
1628
2394
146
1053
7776
127
6046
1228
405
8383
700
5182
426
9099
116
966
525
167
116
135
279
211
860
1072
1078
126
317
316
145
2128
1072
1078
126
316
145
700
132
364
239
202
247
11491
6675
560
576
335
226
1247
1005
638
217
112
530
368
162
156
370
228
303
215
213
682
346
280
9135
4784
2264
5451
5170
925
3502
1710
466
150
5570
699
8018
3540
9447
4895
13115
564
4505
14972
1402
744
212
178
1003
1070
234
113
928
3629
9498
3721
1422
896
2186
1513
6700
12075
1462
342
352
7382
805
387
1051
1109
9540
7670
2373
410
556
7538
6396
7512
700
511
5068
459
960
533
7383
2120
668
350
2340
202
2013
132
6729
481
133
205
173
3287
9411
6095
106
109
127
159
155
253
133
166
2259
11221
1356
129
338
1301
150
1291
471
1187
173
8522
464
140
1472
887
8894
631
891
8854
772
116
14072
168
909
267
313
411
501
928
1221
327
243
290
209
640
170
382
263
4911
3552
1044
971
188
531
607
150
143
516
118
459
207
196
363
793
139
439
480
454
1237
338
3324
1171
2371
7111
352
8958
4232
6329
6100
407
376
212
105
112
619
3092
279
5821
1675
7236
191
283
126
620
294
2651
137
1175
181
491
1165
289
804
2749
574
359
13900
166
476
190
1282
3347
524
5176
343
324
1293
7935
700
995
3970
9593
3495
1572
4379
3381
129
7328
104
137
8490
13587
6250
103
1176
137
106
198
101
613
1254
13885
1498
485
2623
275
9631
1752
8940
3062
329
351
333
663
6361
3475
225
222
6731
270
929
1000
381
199
808
3412
1855
386
199
844
1891
299
380
295
215
573
2157
481
131
4512
3806
207
500
401
479
3464
5101
6678
8188
703
5464
2935
4095
929
12380
2425
4511
120
213
2060
519
214
128
306
455
1442
1209
665
4190
1309
4911
970
295
161
684
528
1201
3235
8125
2960
259
1018
335
252
173
668
376
4921
706
496
439
172
1222
5401
6751
9266
2642
2676
9279
412
308
821
813
189
112
2776
299
269
1144
150
3101
123
171
161
147
279
6752
1728
371
9423
1808
114
204
3387
3993
1061
4434
4669
4331
116
4004
4780
6651
1411
163
585
185
177
570
1179
270
280
131
152
978
294
1584
8971
119
694
2754
482
9662
446
3437
2531
308
728
2160
1016
216
728
1637
2489
9475
536
310
4609
7744
9451
1037
6796
3294
605
14906
6750
717
335
942
1225
957
3829
725
309
935
282
906
826
1403
971
560
204
171
2812
192
917
575
1591
971
560
204
171
2824
2468
9493
309
442
5997
1100
1467
225
309
445
1922
799
13667
690
341
6466
343
4569
3867
5148
934
448
9363
311
770
1082
324
652
275
127
488
221
1118
142
150
1580
12719
8882
1405
116
128
163
282
2237
12927
3875
10240
5069
1231
244
3970
398
1140
3007
566
3541
1140
1642
476
4401
7612
8270
703
5242
760
1706
4742
353
6570
13586
6613
2809
343
108
1293
4072
5357
135
118
8739
7036
10698
2310
337
103
121
101
115
132
135
111
105
1505
11572
646
520
712
4324
1471
1648
180
1004
168
392
134
8794
1193
3876
964
3485
293
13848
8637
4122
710
307
8955
1510
1700
12758
1347
1072
4139
1648
3329
4865
8742
11810
202
4454
569
131
876
108
105
207
6714
840
4624
4811
223
1454
7064
7052
7191
1017
718
318
1769
1606
6913
13566
2116
7033
1656
130
321
185
153
782
256
320
792
2361
117
321
185
153
803
257
5361
2570
1713
2515
4343
6516
273
683
143
2011
819
131
764
9567
3501
1028
1590
2747
272
1110
1304
119
432
6233
355
296
654
241
142
447
138
168
1605
182
229
1549
365
14632
224
2401
883
230
166
149
441
464
172
299
666
187
143
439
137
160
1398
283
1127
9143
7277
563
203
3215
712
6720
546
182
1587
4231
5297
4955
7464
4377
925
14352
1035
165
258
125
126
322
9182
406
273
13963
199
106
1630
106
111
303
3420
615
219
413
9475
1129
1000
9286
303
4737
1284
2123
243
148
357
5753
796
206
1366
421
5346
251
209
3849
2383
217
1044
364
225
108
4956
9437
4474
500
160
1079
397
135
832
373
108
681
691
139
146
452
497
1285
252
173
536
9143
1986
2065
2996
2433
4354
573
12197
921
113
206
715
4060
5015
1040
7455
2285
1186
1569
840
825
287
2292
1645
8811
1680
1950
4046
236
149
444
339
9565
150
280
228
180
1594
8894
3542
4727
115
127
129
5284
2822
3404
3948
2310
6060
3597
134
138
229
130
105
1180
182
130
105
871
6625
7782
7087
1282
1000
114
394
121
1458
668
156
247
126
885
162
1325
455
2583
228
387
347
104
109
927
9141
203
1400
728
13619
7932
7718
9105
1034
1039
1084
476
3285
4195
7954
7401
1496
911
3844
3978
843
522
193
404
1133
522
612
4778
321
343
4037
9361
2623
167
118
427
323
271
102
654
279
135
112
207
141
114
118
3114
150
149
1145
148
488
7252
4411
1466
906
509
1168
3661
1276
10215
100
4143
4309
9682
1852
547
2386
487
492
277
659
242
386
6891
176
243
379
1269
189
3331
5574
9116
5034
11591
711
621
680
630
1629
1966
306
235
470
280
683
3697
5200
5004
6755
3378
908
3616
538
1662
868
3589
612
2983
868
527
2727
9635
3900
8458
1638
1064
156
5792
1061
144
498
5193
4734
349
359
6492
1092
1968
225
9039
1241
111
7222
211
109
167
117
129
202
598
291
221
293
695
2622
1639
190
106
208
278
239
1213
2894
1202
1618
347
933
261
936
285
498
260
2592
156
201
817
384
539
5776
178
185
818
486
194
4932
555
9429
6578
1346
343
2636
188
2592
2463
10413
1427
259
895
285
264
3273
6972
6778
686
2800
5009
1332
3474
3544
4668
7829
652
1247
2766
275
554
723
3811
1703
10044
988
1040
825
102
8708
1127
360
2851
1127
358
1650
415
9522
1369
1267
1359
5941
6228
259
109
5062
3810
130
410
105
152
196
433
109
116
102
161
1363
2394
1001
480
3687
454
433
109
113
454
1411
411
7144
1470
118
427
235
159
2056
683
426
235
440
298
213
868
7186
702
5283
4291
260
110
762
119
136
199
315
1372
178
7993
1012
1430
9446
163
3420
721
8820
4418
134
326
1888
3649
585
146
1152
404
240
695
1837
1617
1799
612
8278
704
5223
129
196
439
158
442
2341
396
439
158
319
115
442
1660
446
106
155
161
1261
1197
1029
1929
233
351
121
6543
832
544
11760
6164
884
2404
8795
2492
154
155
117
2172
1346
2723
6065
1069
1906
104
4094
7743
778
8978
1751
6423
2088
525
201
147
112
337
229
157
1041
120
159
699
497
706
148
473
145
1496
1252
243
254
116
724
12253
5478
712
8294
883
246
114
414
430
250
360
419
541
4506
1278
4346
154
220
163
156
409
2570
1959
7534
1143
6993
5242
6329
850
1286
921
142
140
216
425
271
2104
3328
2465
1748
1270
12273
5946
9393
3447
951
7355
3407
2788
200
225
4763
2264
136
8963
4225
2667
272
2787
5246
1249
323
2045
5463
700
8207
3615
237
562
112
2932
2265
1396
1588
357
223
188
148
652
374
1229
5106
357
223
188
142
651
374
1229
184
955
6549
4662
6833
4056
4980
6668
2616
508
2621
8876
1563
13111
2328
1473
2754
159
1194
2857
9362
6531
290
8921
818
657
475
119
606
284
1534
424
1511
8905
534
176
122
213
102
273
243
3197
121
213
102
175
273
237
295
474
5594
292
954
221
125
117
3171
1987
327
1144
326
1054
409
211
112
9085
328
252
178
381
1278
353
305
253
375
3436
494
1167
1796
845
5736
388
845
584
2496
253
442
1867
334
511
4061
5757
2457
4915
5343
567
810
428
2519
708
818
867
5898
164
9157
2870
1943
346
172
304
207
1067
381
173
3102
6130
2935
5767
341
180
784
2818
204
460
297
932
7454
533
3261
2023
1230
658
3211
249
448
819
446
1256
1074
257
4796
6853
4203
416
4828
7132
9364
1587
2544
4017
8426
10422
6782
677
2168
2182
953
1403
111
160
9387
810
198
216
1533
2714
14966
5596
7642
289
10283
540
1113
652
7068
7412
536
1018
2602
1663
9083
1921
1024
2075
871
123
327
1049
363
258
606
241
170
1015
106
2526
455
1284
118
184
148
115
161
180
179
395
181
245
1459
2721
8918
8245
2684
1943
754
455
134
3618
698
472
468
181
2482
544
265
1409
1197
184
148
313
11736
147
158
148
2693
286
356
1258
9327
1643
6205
466
105
906
131
342
2255
454
314
349
188
121
1770
13928
4226
603
349
188
121
119
1924
313
129
9463
227
129
9282
9441
400
3866
606
164
7452
217
217
393
192
109
527
531
1926
1036
192
951
2536
1042
192
349
1432
153
111
3105
4381
117
582
352
557
3510
153
110
135
582
354
573
426
1555
1265
135
9299
102
194
8196
703
5450
131
102
127
138
183
237
142
389
229
613
702
837
310
400
1953
7564
275
631
2688
227
1172
7408
3791
1959
6237
1886
4719
9459
142
328
194
147
280
318
1869
146
160
285
117
102
371
173
449
799
9002
225
219
409
1112
3867
7449
1050
181
1697
5020
3162
4043
1545
340
429
377
326
185
188
227
101
117
173
109
118
134
3630
1716
394
308
123
185
149
228
109
126
2016
3105
1138
6841
1113
2495
1075
5390
5006
7287
3002
446
444
2306
7210
3612
754
3690
1933
102
130
2077
5257
501
936
4411
1172
432
114
160
388
180
254
100
143
627
210
346
9118
2650
2411
2977
157
218
169
1712
910
152
8489
13687
651
182
3230
1598
895
1935
289
1348
1131
332
1941
3885
5819
2962
3065
247
2745
1595
4999
1078
1902
556
283
395
104
306
311
508
943
4381
602
980
1998
7790
191
120
566
4043
570
1017
4103
13643
3311
1987
8909
2710
341
357
6513
1374
1061
400
341
117
2371
7489
773
2254
1907
1020
390
382
239
2604
1002
389
5208
1305
126
13983
147
515
2763
773
1056
996
1007
390
5208
1305
126
13942
147
4998
4976
431
371
156
343
3390
371
156
343
1639
3844
2032
421
104
363
715
132
4207
107
708
5582
8278
3080
364
133
572
851
3620
437
372
1094
5480
329
8724
3707
157
425
447
5762
731
131
4179
158
370
223
157
297
187
414
1416
3282
8316
484
1503
1441
124
603
1368
182
517
13725
215
282
555
7391
3338
5337
701
8200
3618
167
197
520
5763
3967
1942
2738
552
238
1131
124
552
1215
1570
151
11460
151
108
739
620
154
838
934
149
173
531
118
3926
4661
458
130
426
103
165
1079
1398
116
2947
3900
7384
8843
6451
924
1435
103
775
940
4664
244
103
190
223
139
779
167
582
1027
1586
792
9585
277
5201
1747
110
545
250
294
13794
273
208
550
490
209
242
161
173
124
184
535
146
440
4521
1925
7548
4505
161
788
1168
4056
9756
277
253
127
145
101
143
1469
9583
610
472
174
439
238
271
278
258
1770
6481
387
357
3840
899
474
335
380
980
403
109
104
166
836
1423
1444
1658
546
157
207
1137
272
1445
5122
7409
4459
258
1010
1478
1399
819
9461
1454
446
154
359
474
7431
1750
1040
2408
1470
1201
160
7981
355
179
499
334
344
960
397
2766
181
334
344
960
397
1454
2959
1433
779
7450
2112
827
803
6163
1041
167
1641
3158
6253
3019
1323
3896
179
342
283
878
209
287
2936
10467
3436
14604
1535
984
9320
2266
1225
5230
1788
5260
1958
112
2576
2154
588
744
2465
125
1577
470
416
183
1237
739
189
721
160
1402
168
596
3514
4901
5903
143
7451
3265
973
25850
3028
243
272
394
108
199
106
128
1343
185
2038
4842
155
138
263
157
1541
969
867
2192
6206
1847
404
434
190
100
6381
2375
6096
5451
9425
172
13540
261
1021
706
443
1042
2638
434
557
1377
3591
1017
4595
3899
497
1215
175
3698
14175
4744
139
5327
4009
11522
4904
2138
2830
3296
235
114
282
262
430
864
379
892
1223
7770
104
133
111
355
368
171
577
13485
132
326
267
158
114
134
134
173
238
446
5539
392
109
1661
417
177
279
9644
209
1103
14005
128
2397
2908
9628
9353
110
2853
3595
406
8325
6054
1701
2439
356
251
227
216
181
491
657
292
919
1107
301
404
451
4219
1079
3654
424
1401
367
386
1096
8123
367
924
1032
13712
166
433
1625
4233
9436
7187
2264
6264
4928
1749
119
5393
670
5860
8929
1112
391
110
131
6428
647
379
103
9405
233
282
128
294
390
1997
163
203
1275
4085
902
5328
146
4603
3707
2915
8918
4023
9456
1605
1056
6815
2906
1451
233
415
622
271
1732
5165
831
4750
3957
109
101
3097
845
4051
4394
104
6559
3984
7342
3270
5256
407
108
330
9342
1113
310
2123
7391
790
2305
273
827
8569
396
1476
1737
7742
1772
169
265
769
4728
361
340
336
340
3117
3018
396
396
662
3489
2021
740
436
1156
391
368
8154
1157
391
369
1450
6662
4234
2717
6022
11963
11496
151
2118
1728
210
8460
772
2441
2857
704
1377
659
2202
1940
7546
9754
331
2040
618
1707
188
177
276
208
5034
183
177
276
208
367
653
8586
1746
9455
264
563
2935
2747
1554
514
1439
3076
2118
1915
742
213
341
651
582
2897
742
213
346
1110
523
1413
373
802
1090
418
3040
5416
699
5269
1400
368
915
1377
7242
2377
12798
2384
367
915
1377
105
3208
3255
5481
5882
3179
1188
552
112
2992
908
1260
473
1378
13143
7387
479
1022
7442
5857
578
267
679
336
1478
186
7367
279
110
179
564
135
133
179
179
253
275
5489
133
180
179
253
275
1788
568
477
142
104
302
357
1593
1271
12254
116
143
11795
145
335
7644
8930
1961
325
203
610
197
146
202
197
167
298
9305
155
309
365
443
545
274
122
141
2670
213
642
382
437
122
141
1878
11681
659
1530
482
367
8319
486
1047
482
356
1413
1432
3857
9652
156
393
128
10020
1567
1081
339
7730
551
889
3689
523
250
223
291
163
485
397
790
798
1549
1189
210
9059
270
634
185
215
209
187
591
463
520
520
657
381
688
8836
887
514
502
4192
9563
2952
1575
705
1254
445
4596
1058
691
3179
7294
5058
1368
709
5765
248
6602
1116
556
2108
4208
3193
1449
4238
424
475
944
2534
1064
730
1040
1019
216
2534
2534
5375
12812
1615
3366
126
1674
8736
399
1302
1574
5719
452
191
110
224
145
260
156
198
203
136
332
2236
2654
1103
7310
5748
7263
2264
8981
7488
723
1544
1186
5330
2248
155
2479
2161
288
2178
365
104
696
127
391
216
1151
2181
194
413
127
311
1150
1650
101
110
1155
436
239
697
6670
2379
436
979
135
1465
230
1087
540
645
299
1675
647
1923
280
318
136
107
192
2920
136
3564
7195
6038
305
236
910
7521
1954
6844
9496
3673
146
144
9494
536
146
174
1706
170
311
401
384
501
421
108
1644
160
866
191
105
2030
3257
866
192
105
191
867
256
160
101
137
323
1159
5191
6923
7691
1448
102
692
175
227
347
571
904
154
8210
701
5106
1259
1398
3863
14897
251
14099
612
3357
9403
8091
8815
3015
224
355
5543
453
736
338
628
5528
130
736
338
2056
3384
5813
421
587
254
225
962
1248
143
383
111
113
101
294
335
551
4174
8750
4815
4538
14100
279
136
399
136
745
225
312
5506
742
225
311
1392
532
4616
116
127
905
208
1203
666
1006
6752
724
138
212
159
4842
4068
11450
1377
1620
548
6820
1691
1469
1095
207
1944
1305
1139
450
324
1269
401
146
1442
198
109
1173
502
193
134
174
1928
207
2112
2139
6728
6909
553
4432
8948
4925
4890
3868
140
472
751
450
5717
751
1859
162
3404
2213
209
167
748
400
3085
130
2186
187
1160
398
665
8874
548
282
1392
6590
6704
216
520
7478
160
266
122
123
286
452
269
804
372
599
800
4538
702
7907
8556
463
8969
518
2690
283
144
510
182
104
359
425
845
221
189
182
7559
1969
317
9743
3955
5407
4866
224
368
394
384
236
403
468
123
1167
188
7364
131
475
14905
545
104
162
286
1014
5897
1730
1096
570
956
1028
235
193
632
314
186
177
655
171
1404
4540
3402
8984
2345
166
1051
564
145
138
3217
1781
260
110
143
2952
317
3475
235
202
571
5350
101
181
421
218
2255
183
359
8980
4429
14310
3410
134
731
407
267
2704
131
190
9344
1032
366
487
133
1039
9034
700
5433
345
188
308
4062
977
3759
8922
9252
5355
4786
1471
3550
4378
8521
380
1512
1356
4349
1172
5226
105
350
346
152
161
712
8997
3404
8872
164
13615
217
143
537
6161
834
12096
7456
121
517
370
330
2264
13245
3952
253
147
2313
1800
1651
251
256
312
379
135
2797
3036
871
949
9284
5338
1774
15025
187
6167
9392
625
1594
3715
2644
5114
9106
2007
949
389
531
1274
2183
6054
2171
592
517
523
692
4185
4749
475
1329
2215
949
655
2236
279
291
423
583
5489
2000
7555
569
238
291
423
583
831
4134
2297
4410
4054
880
7428
328
186
210
644
105
100
184
3647
299
210
105
5165
703
8288
560
105
117
217
1087
6493
347
140
15021
4626
795
4151
1527
521
1394
2843
521
1390
3050
491
603
121
584
254
1170
8864
404
200
363
930
837
1501
3204
149
1594
2538
374
2051
4231
2227
3036
9495
5913
161
1673
120
351
2276
829
113
1880
661
4829
7268
11937
120
174
199
127
143
114
145
1115
138
141
7892
7345
5004
171
477
1336
117
5658
9541
3784
728
505
628
681
9917
6345
2785
1182
10402
6643
478
716
768
1883
284
381
300
373
2338
690
5346
4354
3842
2298
223
4668
198
430
184
132
521
1178
13665
3447
670
3309
338
4153
4969
4517
657
413
468
344
1089
210
414
760
3036
1936
15403
6038
3527
119
479
215
3368
9466
423
4367
385
1092
622
353
3195
7228
4032
701
4942
1063
637
353
1444
129
455
1985
519
215
313
4057
238
1312
1791
3053
5807
894
331
131
405
1952
9331
1309
122
329
8921
445
410
1818
8841
1160
3884
517
4923
321
662
9291
10747
3143
1842
171
123
663
160
144
110
130
2793
2598
171
123
663
160
164
110
130
6325
2718
497
6141
481
1726
919
101
176
176
4864
1736
2393
2892
4632
2845
1149
178
277
194
346
214
641
2443
3024
1400
8914
12403
749
633
5093
2718
1350
4695
8747
227
3563
1648
1351
291
3943
158
4580
8471
702
5078
4539
117
273
2207
9228
14988
2122
264
1206
246
6293
7268
8738
593
606
340
1986
140
444
272
660
5733
507
192
748
1659
100
103
118
7452
244
13783
7199
371
244
728
152
215
1120
155
103
148
9555
2037
2137
5366
3685
7415
430
5488
697
8291
408
8079
861
459
196
734
8121
1301
4064
101
120
166
125
1011
1223
2422
522
111
1170
404
239
455
3138
146
4264
8642
431
162
2813
542
431
162
1725
1367
1427
520
111
8932
524
185
277
316
664
293
2166
810
1737
8193
703
5353
2166
1978
1260
1398
123
627
196
1230
238
695
612
182
1233
440
7249
4260
750
196
686
802
2136
8952
2003
664
1256
133
234
747
1289
648
9025
3303
2956
1176
1731
1873
6502
1408
183
6104
8946
3072
119
9189
9597
12763
322
450
166
1316
5660
133
970
145
141
14034
13925
12030
2179
107
132
789
826
8962
1393
192
12370
5556
1689
7409
3685
1135
1211
357
127
455
156
157
230
624
497
161
382
364
363
224
1262
1472
1958
10590
5588
1642
272
158
327
307
341
446
6140
10715
1922
7102
8480
9119
711
2015
156
611
1793
3894
477
13217
701
420
136
9748
3316
8994
692
13430
1051
115
1354
590
373
7871
1362
797
373
1440
285
518
1864
215
146
713
476
5473
451
215
146
713
474
440
238
2947
112
1879
14514
1072
7515
5858
1914
838
466
5691
838
466
444
2464
1672
9141
520
2316
587
9829
696
1170
11952
13732
1107
5851
623
414
2855
3443
1207
1871
810
567
3093
11757
2485
809
509
5494
453
809
510
5519
452
800
511
450
10045
2998
4770
357
362
6466
2324
6059
7393
598
685
1202
124
598
2840
791
309
8871
9057
9738
3635
426
280
177
267
518
118
106
141
264
113
1186
174
120
1264
346
312
442
368
193
798
114
2315
3414
369
199
798
114
1669
871
555
313
951
3944
3943
3505
197
200
436
300
1666
237
131
136
437
129
131
130
209
215
1330
6494
353
4853
156
377
442
224
410
1286
793
310
8593
3055
7648
4314
2030
7288
9032
208
149
628
8941
1038
572
125
3587
262
456
1064
2134
639
125
377
262
1863
4693
646
425
480
139
107
142
114
2768
612
1064
9437
9339
685
3741
240
628
177
132
199
1145
114
1108
1060
671
7491
1635
171
303
250
447
165
265
6478
907
1094
876
611
3596
165
265
502
1433
352
323
1909
181
8964
403
660
113
1152
454
954
5035
9386
1606
2835
8855
3295
7341
193
107
193
185
2398
575
226
1090
6118
226
1090
2361
1104
2245
421
408
170
288
523
107
2515
2725
13339
2625
316
136
175
160
112
248
338
111
144
2293
789
617
588
4305
344
728
365
582
255
413
1255
210
3070
2800
176
406
1884
268
9537
539
574
1000
8885
7479
5103
8903
3163
9230
462
142
122
277
1876
426
341
265
126
616
320
1888
667
317
507
5438
803
317
583
309
13714
9212
4601
361
142
1858
9585
2148
3481
232
1051
101
2789
7767
1613
7798
1628
3589
12640
7362
13682
111
106
1317
309
1282
429
957
162
366
244
874
1353
874
1163
705
169
1013
4863
4726
134
6127
370
763
4501
1108
356
3024
9334
4018
1455
386
401
1125
6502
385
360
1141
396
4073
2614
872
135
763
1337
225
232
1152
243
779
3319
988
9142
6892
146
146
8937
145
9434
9095
144
831
388
160
225
143
6704
2590
114
173
150
2088
6073
3416
1215
7035
1628
113
1625
2082
155
186
506
526
319
4920
656
2427
1465
8970
1896
225
568
346
257
173
252
236
2431
401
7801
7063
1255
958
6050
3004
528
304
951
228
294
1481
444
471
2050
452
1185
2513
2729
4554
518
686
1111
124
519
4311
200
179
748
254
2572
218
657
847
254
1887
641
7092
611
478
2647
4707
1621
2594
417
183
615
235
282
364
15035
867
112
615
7356
9011
617
639
802
735
1184
139
708
111
1145
1034
7266
2875
1861
1407
6645
14082
6147
1797
5759
2579
1131
8202
635
480
441
9478
888
334
156
13023
1921
9517
6990
654
579
604
692
108
339
159
110
117
3657
480
129
123
328
444
234
216
222
189
448
170
1794
147
6158
3793
9918
3538
701
159
9310
866
4295
467
3442
101
135
617
745
2303
350
2052
3248
654
885
590
5708
1346
4092
4015
7367
5309
5299
7351
9479
7385
464
1559
703
7984
1404
695
211
3482
123
218
660
1597
170
610
512
241
1613
296
1573
165
12026
1050
4577
13970
1979
290
1485
5351
4695
858
6651
347
4719
6439
4129
5146
669
214
579
777
1006
350
126
2990
3296
713
1047
489
1555
350
126
2990
363
9158
124
1383
317
243
6400
11278
5530
6044
920
136
386
416
195
486
167
2678
13991
2893
415
195
439
167
860
1824
239
301
413
5324
239
301
416
179
685
325
280
1764
2189
7395
3268
342
1800
112
116
106
310
5135
6677
8592
595
1439
784
6481
343
4698
8401
1270
4734
269
303
132
5485
9171
3648
125
13411
260
136
311
345
175
166
116
162
376
317
110
119
1266
9605
947
9388
2889
2160
143
116
162
256
354
119
1266
242
106
220
111
313
4130
5267
532
1928
241
684
218
183
100
196
688
623
2556
241
690
218
183
100
197
164
108
487
290
4005
8914
2434
8958
4699
712
164
149
131
329
792
168
220
137
122
114
1860
176
251
229
8968
6207
11265
2674
240
365
2128
1039
220
463
2075
1463
150
8943
457
311
212
369
127
7465
224
1293
4707
350
355
6490
5198
350
4765
5064
1310
223
751
153
152
450
8998
205
265
1790
146
3592
2853
6752
6207
1974
7530
3977
287
563
334
1863
2614
2033
8930
5966
3064
12812
2535
167
974
185
1189
213
113
1189
220
610
104
200
155
520
561
541
231
126
222
106
1348
385
210
636
213
1148
1691
342
341
342
6483
308
1331
188
234
2494
755
3165
8387
9675
549
125
1179
407
711
3246
6029
419
5860
212
670
285
273
285
3125
356
273
204
1668
1459
2311
2357
5173
966
1810
2823
444
107
615
329
1092
4971
2055
1272
925
2932
337
131
8921
8551
9321
2715
11182
1028
1467
121
302
314
344
144
5479
166
696
9109
7325
139
841
205
6487
390
390
390
351
4823
2232
3114
8715
11687
2346
813
9584
813
1602
3891
241
6449
3722
7052
413
702
265
448
2527
159
832
429
147
1019
659
2565
352
264
158
1019
2171
2567
1389
2201
1594
7816
4025
3625
1710
11993
799
6953
4815
510
703
8198
3891
748
121
151
1728
217
3231
416
120
216
9818
4010
9246
399
188
179
3335
550
115
112
1368
494
8531
1164
346
240
542
260
322
649
120
1093
299
113
959
254
2879
3578
222
228
2206
254
1036
5486
9190
600
1063
2317
4615
1800
551
210
1126
131
552
1471
653
479
4562
1457
2310
3922
9506
1928
5431
9044
3566
390
180
485
258
144
161
288
452
260
298
2320
551
310
155
433
209
344
132
379
189
2257
120
695
9280
1952
758
1395
4011
9749
2525
1577
5177
1892
6895
1856
1299
1058
238
684
773
3421
1405
367
383
1152
427
2388
1008
175
2659
7637
8295
476
3447
1414
1715
2651
1043
426
1066
304
257
9605
3846
173
7323
5587
870
673
856
1164
3803
5384
317
227
678
206
4615
3801
9441
351
858
528
6057
1130
162
139
1178
994
492
183
1146
115
113
3102
801
455
290
2525
1760
1959
619
535
4600
2300
998
9001
882
493
2994
2484
455
1286
4031
13840
5234
295
4174
669
318
143
496
290
156
342
2210
627
1412
810
3952
9286
288
157
195
298
638
1192
391
392
489
507
408
689
7397
147
2162
9355
1437
466
7370
179
385
338
313
225
279
2384
1811
1100
604
911
288
1425
631
7348
14927
7035
6434
149
1333
174
342
1547
9494
670
197
473
130
1085
954
4709
353
355
4720
134
279
192
1647
517
442
552
340
163
610
5276
1526
1476
1607
8060
846
222
3242
1844
941
5410
409
941
306
140
2972
9386
8725
394
602
276
6701
2285
1117
5186
1117
209
4624
837
7290
9263
1837
4973
591
1537
127
333
687
2481
13773
1323
6063
2460
7550
7902
3056
2410
834
2112
2559
3043
800
715
130
453
1956
9786
4021
8113
1110
148
1275
2304
7373
6784
2298
1721
1471
4396
4727
3074
3179
304
903
8470
906
2178
3505
1235
6419
3665
6530
185
204
122
102
2393
392
1138
539
384
8148
1119
539
384
8135
1122
539
384
721
1540
2477
5852
872
6006
503
167
824
224
164
1773
1403
388
393
1528
115
2302
210
7954
142
7396
1796
821
1708
2504
5617
228
3325
2266
825
9161
1775
3437
134
9613
7835
3135
6334
4102
353
760
1063
395
2657
125
1194
2593
3080
1126
1853
557
215
221
204
2318
9264
882
1582
4825
2140
6459
2932
1517
1482
868
1319
897
4576
1801
4081
2212
1482
1336
9453
889
106
704
235
140
539
222
410
143
210
134
135
214
249
202
210
397
191
1093
6112
1733
210
486
246
672
220
224
170
1582
4569
1199
3957
1771
1943
3564
1620
5358
3664
1954
5649
3500
343
139
2438
8863
2795
9306
2607
198
473
2484
280
5080
1187
143
231
13673
450
1052
412
209
476
1839
229
209
1225
1011
671
419
313
9362
164
1896
292
203
508
3363
1966
1591
4950
1457
4922
160
5024
103
183
2913
1436
367
396
1120
195
194
534
230
375
2402
7785
367
969
1142
375
5197
3654
2757
616
443
2022
1389
645
1618
1749
1184
696
4940
1442
470
170
4608
6828
5183
800
210
2600
430
5329
5713
1686
15559
306
11023
459
179
237
392
255
2410
119
373
777
237
421
209
2415
119
373
923
172
237
421
209
813
1624
1085
1459
2747
2259
2384
1922
1901
1191
8951
2377
2773
391
111
115
288
11982
1896
2867
14925
8149
9394
2581
7326
732
184
13930
917
755
150
133
711
5971
703
8676
548
124
1193
735
451
5342
537
1548
249
2333
608
3131
13879
811
2169
13838
613
139
264
7986
9204
342
9414
5279
100
4771
3839
167
253
201
9122
168
1062
304
171
1070
1093
727
230
327
836
1873
1034
585
109
203
1829
6027
1026
8858
1024
1182
6844
8980
1261
373
2414
5402
291
219
1140
5237
1139
2058
1564
5129
9264
2629
293
1152
1582
230
230
122
402
198
368
118
14930
3093
222
118
1522
11897
4428
210
5282
517
432
656
238
184
124
1143
4171
150
560
14770
1253
9590
9210
274
113
282
2354
449
6526
8300
700
5361
763
2204
386
4193
400
384
292
240
1324
1351
9667
9226
172
242
13883
204
672
202
224
1086
3215
1040
4146
9260
1158
9387
3734
129
6199
134
113
8853
273
7417
4293
5832
203
101
113
134
1645
161
117
204
141
131
281
418
1223
13930
2346
184
117
204
141
131
280
416
171
190
2114
11261
1271
4587
7754
1925
159
1670
5989
4742
358
364
366
2120
839
1080
406
149
194
256
228
175
119
1558
142
13300
930
1757
4043
2665
9466
1385
4849
577
888
472
5645
581
888
1910
4913
4014
1903
1469
1259
1250
150
137
173
103
109
319
143
8928
127
126
104
1338
13681
136
309
2253
3061
1902
1750
10618
176
2923
4559
355
4608
480
487
2788
1361
9320
192
8977
4531
8741
665
2145
741
966
1836
235
166
363
221
9499
147
9222
157
242
228
1908
7698
119
350
234
3678
3683
8208
104
7368
355
2702
9522
5338
5880
1201
13663
284
13409
4680
820
1001
127
4631
100
8971
583
9669
329
311
120
840
146
320
560
288
104
3139
1622
396
933
834
3874
9809
1368
6389
1464
627
223
229
459
1417
921
372
380
132
122
923
5095
133
1205
1140
1435
389
453
376
497
2845
1885
4447
7477
1882
829
225
3770
1128
5242
700
8540
3122
131
694
377
262
269
136
112
579
293
119
8859
241
640
580
1897
1246
214
2516
1051
486
413
4476
7168
1566
1057
9715
3816
302
217
357
644
5201
216
357
644
1723
118
2677
478
4437
1988
2429
4430
297
628
127
175
454
3351
5255
438
175
14543
450
662
124
672
198
278
3541
4241
1180
3924
3329
8214
701
5218
1074
2615
4413
1133
1052
196
292
876
260
892
835
551
233
1990
6355
315
265
715
2657
550
110
5273
9422
3628
567
156
144
129
208
3047
13905
6446
1725
111
189
131
321
423
371
226
8934
9994
4352
8097
541
100
10124
566
1280
479
319
132
1824
3839
515
1418
4433
126
2593
4754
347
2215
515
4362
5705
183
285
417
685
974
2769
675
3187
1632
4850
3909
436
2426
421
1258
105
3670
9359
245
2311
3676
9408
5628
6060
7438
516
5048
197
1010
6945
8249
700
5070
2432
1747
290
190
839
1173
130
720
161
1320
6597
4262
2983
122
125
172
108
206
137
2329
847
243
110
6275
1879
171
684
176
3548
171
684
176
278
197
100
6579
8971
2008
116
694
173
137
182
424
301
166
153
243
225
252
1915
146
1059
8349
2850
252
112
244
506
124
1237
126
243
101
151
181
203
187
225
7975
8923
917
255
320
381
105
1082
4948
3629
9532
2895
982
4482
13721
735
8941
261
461
7133
8908
9371
524
1315
5825
408
703
325
2709
419
120
2430
252
351
1252
290
384
483
230
168
345
4243
1067
2190
1963
2936
4777
3616
6661
356
354
3773
8962
933
3491
9372
1916
290
166
181
142
246
190
1208
567
10587
216
572
214
8984
639
220
223
121
136
694
694
9103
2827
520
155
343
138
146
230
482
5473
515
157
343
138
146
230
1895
11015
7223
399
656
13687
259
246
235
150
228
102
100
679
217
119
6662
480
869
4742
1100
321
2455
5369
660
488
150
107
245
363
280
908
305
300
224
6015
8939
2829
1769
432
154
9192
182
2058
366
11960
8505
2510
142
8885
128
211
3625
198
626
345
1868
392
631
177
548
2299
449
354
8848
450
355
967
183
234
13309
139
271
10273
8880
1265
218
214
217
220
171
161
534
1095
430
1071
5783
2549
1644
3135
1921
132
803
522
5534
510
131
837
387
454
136
8676
705
5424
5830
491
8115
195
272
232
1697
1317
592
172
354
4894
1067
354
4866
3289
584
274
155
161
445
486
943
844
8900
1344
1425
12674
4470
6044
6011
192
11598
923
196
175
16284
8498
699
3911
1627
545
102
102
596
131
1135
7537
1921
685
740
354
106
206
224
344
114
1938
511
1862
586
538
5497
450
586
533
14008
316
1494
3597
8925
5265
163
9357
394
264
2578
477
129
148
533
110
855
3217
480
129
148
533
110
855
847
146
769
144
865
447
1691
221
644
675
9330
175
321
1989
7564
309
3490
5301
1712
194
11117
626
191
235
241
186
892
269
309
188
279
6090
9527
6396
1309
7153
137
130
191
9280
824
141
378
836
241
173
180
13826
2285
2188
4787
3682
6916
2260
2251
7018
1121
1240
141
146
110
137
693
1554
992
13880
726
200
165
367
499
141
3421
200
169
357
499
141
582
2584
8972
10467
930
257
201
417
1233
195
690
449
295
167
132
381
132
125
1530
4336
1949
1140
1185
4006
309
735
2946
694
567
566
113
1177
237
518
1619
2891
5851
1278
11683
3352
3726
169
1743
134
1979
7408
527
1684
3194
7675
3629
6204
8055
1980
1022
4571
2468
5136
5450
2845
7386
327
479
192
793
606
329
116
705
275
148
5110
189
1304
1416
527
1268
429
3219
5665
168
187
2448
5243
3249
1286
423
2951
470
9402
122
115
1017
109
120
169
254
384
8875
706
122
5485
1768
2227
9581
7134
3461
8567
522
9080
3308
309
547
217
103
159
553
294
204
296
279
237
127
692
230
121
126
637
1124
131
132
150
202
680
1105
3950
5179
8473
3232
525
2048
445
233
550
911
2562
444
233
8830
471
121
216
2908
1948
3620
657
1165
542
388
8352
1146
524
388
1408
7214
276
9570
199
4360
1693
10681
2979
2337
777
1239
1598
128
5014
7331
454
111
211
328
151
177
1122
432
1758
647
613
384
178
153
111
338
1004
939
120
100
7471
340
365
385
218
2171
908
663
113
659
362
138
1492
3853
9668
9094
1146
110
5007
177
271
5218
8849
3676
109
281
211
9414
183
9394
9062
5477
13661
926
481
735
9363
13643
517
155
135
5871
8054
319
5471
280
1129
716
343
12374
1132
767
531
197
397
780
774
103
141
166
2942
3526
2881
438
2135
2376
4713
354
6571
3156
119
327
2025
1268
1523
3680
509
871
2146
1025
482
3628
871
1660
4242
7046
157
2932
901
428
129
7374
840
407
110
152
9443
349
184
439
263
206
164
7711
1012
174
174
217
108
118
749
310
177
217
223
878
348
263
209
186
305
7307
4859
6309
7395
7148
10434
14963
4160
2046
3810
2553
3665
144
4543
4962
4827
3757
4534
224
107
205
346
120
125
140
302
2998
1335
625
6887
352
4749
5503
268
1724
6892
5134
5587
144
6905
226
149
323
121
3776
204
226
234
129
266
386
158
1903
948
314
819
9720
2929
432
275
114
266
604
392
5220
3968
1122
334
393
260
1936
129
3585
5721
189
100
223
445
112
114
333
9008
8540
312
3563
174
1404
759
185
174
1342
1469
146
914
720
1589
308
840
185
174
1347
1108
3268
8980
10496
200
2088
7202
566
107
732
739
5340
398
125
1192
150
640
248
8928
1331
108
417
1909
5681
139
355
5298
9047
2231
7554
1318
1417
293
190
945
119
202
110
110
2410
596
3775
7239
371
5802
544
492
180
9336
820
2752
7731
3102
3519
432
4014
2761
192
810
1594
119
829
145
2784
192
810
1402
4026
9345
5483
713
130
867
339
6291
629
430
1075
852
1659
430
1075
837
4359
398
1183
2181
177
453
714
1183
1649
1478
2558
7248
2573
583
137
113
111
8881
183
284
385
107
938
104
448
1848
441
913
160
403
2512
11952
1953
207
1353
181
7161
1955
207
1846
989
467
876
1022
7750
1036
1367
4126
252
1841
441
871
5400
1019
1424
3498
414
3130
676
228
212
546
571
1594
911
120
3130
676
183
547
142
111
1405
454
1020
2177
6616
9019
981
2216
4145
252
458
1842
392
925
160
403
5387
455
999
2239
6611
1026
2233
4143
252
458
1846
442
862
145
402
5400
454
1037
2154
374
8949
6154
1028
2233
4145
252
341
1841
442
462
4012
2936
519
122
1186
684
519
6996
334
262
181
2741
3321
398
1143
183
313
153
119
202
722
121
5567
117
350
317
196
831
201
140
4052
1273
1544
638
249
1737
4333
2737
3532
14936
345
13586
274
902
126
552
232
1167
130
551
809
3752
5214
971
163
1028
7033
163
1209
1559
2061
1279
328
11109
1027
4170
592
1205
245
367
109
394
470
10220
8082
1187
763
3110
122
833
2306
5265
378
7462
497
142
1558
541
364
2647
453
430
8907
678
199
835
8800
7270
147
861
7408
557
130
1268
1940
1169
270
598
10732
1041
9498
610
3256
5146
9369
199
132
292
1246
514
639
150
5955
519
639
150
1903
11797
1058
202
279
115
236
334
8045
100
152
225
3999
741
8330
8824
498
3055
322
108
122
148
565
417
828
168
496
1830
1428
1858
15018
1850
1138
2911
1433
252
2673
6258
569
1647
382
343
255
466
146
140
331
2874
6086
288
131
1176
938
2837
1820
6228
6319
100
409
284
775
133
253
149
162
1292
7662
9466
2933
274
424
9415
1014
803
492
199
308
4300
1740
3219
833
115
769
8971
1765
3741
186
970
3097
186
970
1869
5328
463
337
4445
2813
8910
12296
4607
3242
5528
8957
3393
4868
667
744
7392
530
166
146
269
314
851
190
104
846
352
268
350
1427
4666
1320
9725
202
146
140
3008
766
183
1216
100
245
123
1330
9351
177
5339
697
8308
278
138
719
899
246
262
731
6020
4519
1584
1468
2629
194
4735
189
252
275
5455
4492
655
4961
7382
7489
9104
9712
3952
444
3044
290
1089
532
623
297
2235
8904
1038
298
602
432
429
114
795
552
130
1363
7296
9279
4979
3947
13587
10987
2790
3477
6151
2647
250
103
9306
106
1084
407
1529
242
115
812
122
2040
1990
611
12825
1906
1383
8907
2505
492
1149
387
368
8150
1153
387
368
1401
3342
2905
363
3227
592
1591
9223
3037
887
187
352
862
336
305
713
183
268
14103
6792
9199
373
3865
9471
3721
3191
1084
715
181
179
1384
450
422
267
111
1397
251
162
156
472
228
121
302
1418
144
179
1293
9613
5239
6196
236
4279
135
2234
490
10889
196
151
675
106
394
170
122
121
105
625
146
14777
1026
176
795
1827
1224
2428
473
4956
1381
365
612
308
155
192
1107
4030
6426
186
1787
1520
1662
3077
235
3219
890
106
119
269
3136
889
106
119
269
2274
5412
6888
4434
2927
1887
1641
553
711
5349
1113
8297
210
389
227
558
100
100
595
325
117
357
1917
2229
245
2170
8875
3966
240
744
425
343
193
5670
617
380
4727
380
144
194
660
9565
412
374
296
685
559
8974
1255
8153
748
1296
390
1163
126
355
278
1711
173
6729
8917
2791
2632
144
452
110
1087
5268
8594
418
1734
7577
9624
2628
205
3647
7936
8984
1569
5306
1398
1782
5588
5381
180
182
119
359
1045
443
272
497
878
3833
432
620
8093
1915
482
146
101
134
210
174
146
168
758
2782
521
3879
5260
4631
910
580
275
360
481
317
1425
351
208
4683
197
286
221
127
1475
125
145
318
2613
13424
104
105
101
176
101
9463
561
13590
836
179
5358
5898
2029
338
378
342
199
275
1863
677
7769
6479
2445
2700
156
286
494
131
152
5301
183
191
101
156
286
494
131
171
118
980
174
219
8368
7798
5737
714
1812
7456
2195
9450
311
107
637
553
306
6549
9181
2705
3173
141
3085
9416
2967
13715
953
2437
769
2713
11745
553
2793
342
9249
342
834
934
1514
736
854
660
154
445
563
171
2612
1962
1995
3379
1122
300
3648
3307
13323
2007
102
1796
12352
1634
2657
2735
7381
4831
1161
2809
404
495
121
403
844
104
354
1215
409
649
555
772
190
322
120
1622
8116
700
5366
745
861
568
772
191
322
120
1853
1391
8983
5733
762
9330
1083
413
160
110
378
271
845
193
165
622
3270
1494
1285
668
284
108
191
606
276
393
244
1645
195
185
165
187
518
929
1895
444
532
108
558
3223
371
532
434
634
1118
2195
1052
501
399
3641
497
602
1333
433
106
732
804
2959
355
734
807
1889
125
416
2309
6625
1919
109
108
1668
402
3872
7638
441
12344
143
211
1684
153
362
460
332
498
128
151
302
184
128
172
1123
9021
6671
416
461
166
130
214
593
338
137
835
5753
15568
8248
8550
1319
694
124
1194
727
755
6489
355
4772
6003
1301
10336
9160
2261
9473
2176
189
1499
593
185
309
367
213
1289
133
310
6937
5253
312
132
757
9253
347
11969
1594
7550
3230
255
236
637
611
812
2343
1052
456
3780
611
812
1860
109
403
310
446
169
231
320
1955
145
1644
1176
131
168
416
805
2184
1176
211
418
3785
630
253
1867
213
214
350
273
4132
1327
425
1712
5614
9393
3571
1126
195
533
771
684
7366
1152
121
265
225
9278
297
307
149
874
3106
4018
4311
1364
1741
983
2774
8756
6632
533
551
218
1273
8034
616
541
132
1097
2586
492
462
598
1724
711
1746
7430
4274
304
330
152
487
4468
7319
5616
9560
1919
113
223
1289
198
139
305
779
230
210
1227
197
1382
789
4339
9015
4770
731
4398
2283
8867
753
1669
3529
1782
2357
1909
604
166
381
1801
3892
6834
3390
388
706
8481
485
344
335
148
337
217
158
7111
11770
2233
138
11943
9486
1745
170
1974
1255
6949
212
135
424
1683
270
128
262
120
9242
809
178
5620
1245
169
128
200
259
270
338
6144
8979
1831
116
343
114
3646
227
1135
1279
107
247
1504
242
3865
8461
4627
4720
133
542
958
957
168
126
361
5427
1415
650
748
7331
820
4541
150
627
618
730
1078
453
4979
102
6135
981
188
218
770
179
148
147
669
127
1972
386
130
230
372
710
359
2262
489
143
9152
11755
142
9031
539
5932
973
9518
7982
1530
118
363
618
320
318
312
389
2372
273
157
2139
110
2961
273
157
243
2249
6362
1969
5392
249
284
1008
454
1903
1017
579
3718
1008
454
1434
671
277
253
130
154
160
136
1220
102
162
621
617
2717
1983
7545
6698
228
133
1640
1416
217
14329
144
197
170
144
2469
339
121
135
134
157
144
102
999
808
1177
414
944
417
301
415
113
127
1645
5237
706
5737
134
9105
5855
146
117
846
367
136
421
3809
344
620
242
1670
1662
554
114
253
134
102
154
1946
1711
180
753
5471
1213
568
9019
342
8958
1199
2265
8980
1002
479
184
142
12099
950
4404
441
7811
305
105
307
2325
2524
585
9019
8348
1297
8105
2199
868
400
3514
868
400
1240
1678
4877
2911
5731
1297
113
356
157
105
815
334
1315
106
168
163
100
718
167
5497
144
371
270
204
494
122
301
1234
2833
3394
834
585
3407
618
506
1179
536
304
239
4944
3521
1367
2630
6912
1559
9587
223
202
308
3023
7066
275
124
1776
394
271
117
206
165
264
3690
217
391
236
132
227
132
453
149
860
255
1239
227
183
14736
275
163
1129
2406
845
622
274
162
1037
1875
941
1267
811
12404
213
101
4957
101
1120
1263
109
157
101
426
353
376
140
473
323
119
127
210
3804
1657
109
391
295
567
5738
391
240
292
5517
247
391
240
292
411
142
615
366
110
203
848
645
237
1728
350
2824
236
162
137
113
1464
139
336
320
100
397
177
1980
300
365
156
1299
975
1094
4572
112
310
279
386
7495
285
2708
587
1336
10019
314
9025
7050
3603
552
249
516
1905
1321
4600
350
6409
2230
1282
4831
7313
713
536
2258
9068
442
310
104
4180
242
301
372
940
133
733
2347
759
814
185
4291
1147
13651
6473
1258
364
3154
5130
700
8292
607
5085
1664
5474
3332
612
4053
657
1864
1857
4680
3759
9183
957
6402
596
689
185
261
1557
1571
1416
243
223
142
546
503
1216
482
537
293
665
1370
121
116
1286
115
208
1409
1570
6961
11760
993
1048
513
709
124
363
551
1743
1434
295
302
6601
2606
655
4692
654
984
2967
438
539
690
3396
7441
6186
1540
538
11878
265
1018
2793
1274
318
219
1989
5451
652
11670
427
2696
211
626
163
1598
895
101
1076
2652
211
625
163
1406
1215
463
485
209
236
147
261
13953
153
132
321
7541
192
1819
160
1530
1751
1724
200
9064
167
535
2751
1274
10363
6737
338
500
488
3250
14103
1670
10325
624
172
1659
482
429
667
1529
122
7496
480
1516
2883
8550
3576
1077
106
617
439
2323
7333
5367
351
868
536
1061
7195
3994
863
1850
247
135
246
1298
2883
247
135
246
203
381
435
126
127
11753
219
149
212
2759
4654
8555
422
109
923
1130
2553
183
109
924
1130
846
3015
7134
680
550
465
216
105
3625
450
613
7848
13364
1426
896
1559
366
317
1959
7558
143
388
143
111
782
988
5639
2818
107
2357
1267
3165
1899
5729
820
3735
5487
10386
391
342
1335
119
516
1075
6370
9472
100
7506
220
2042
7336
7579
9332
1479
1762
180
225
144
1161
1224
2374
376
1299
2548
9943
3951
621
761
549
217
1034
126
1849
1102
833
6756
4969
294
2522
1976
1741
7785
3629
1445
388
353
1167
861
3615
388
353
1166
372
1352
277
1026
455
203
313
1541
7337
1788
5660
1915
240
368
383
143
5163
4779
1764
1154
1207
218
4028
528
1372
518
1071
144
5891
1071
122
319
154
5306
487
208
305
1919
5400
14960
9975
119
1008
1266
827
1080
1671
114
888
323
340
3069
114
888
323
340
1157
1068
2854
9746
3723
2662
149
1123
208
915
1393
11743
1914
1489
501
303
2717
514
509
1189
3566
471
324
342
1457
392
142
313
199
150
410
8514
1371
440
137
1219
573
590
210
1063
300
2241
1404
628
238
407
1258
4972
848
340
16689
910
8537
4128
145
1980
7331
293
390
4985
1279
3313
1257
7304
4061
7447
207
1535
491
1088
998
1459
897
718
125
688
448
704
862
935
506
8254
13484
7368
1495
5161
1149
1871
371
281
193
274
118
459
1425
427
141
135
195
8606
4446
193
104
135
8899
205
103
512
829
3779
7312
1843
2983
137
159
190
1831
9116
290
9476
277
1617
861
1671
8859
1114
159
103
106
183
2095
1101
208
161
6138
5237
711
8233
3399
407
2032
471
233
630
546
1279
4657
690
490
413
407
141
178
1902
628
2434
8990
1831
307
159
9271
1922
7815
2755
1626
120
247
376
470
513
375
312
273
243
1978
243
290
110
247
332
9503
470
331
380
192
151
428
556
138
3265
380
192
151
428
556
138
1911
4287
183
2128
1084
221
178
3917
5691
372
1275
4565
1379
108
130
120
247
396
280
470
513
125
130
274
320
273
243
1979
626
464
762
336
471
492
125
130
4266
183
2029
1092
208
5060
1990
7567
885
7506
110
662
129
110
159
1055
448
4782
4756
14965
4127
12688
5115
2666
9608
6748
1393
9188
904
354
423
1256
6573
397
4756
5790
224
868
463
181
183
1572
1171
124
5347
1722
4362
421
2186
1645
1447
3336
14223
1461
6193
158
1601
1237
506
1529
148
204
131
131
1949
886
9192
4369
997
9340
1050
5299
704
8357
12573
986
1390
3751
115
2514
9372
4885
124
475
228
132
113
202
266
390
8969
11538
455
1728
8923
2622
104
108
1179
1949
3759
1288
7666
4269
9375
5256
1675
7340
7500
688
551
310
5732
5517
9230
6674
5935
3841
9908
275
294
502
244
429
383
4632
104
894
184
682
297
1221
196
1247
449
1566
135
931
176
605
1039
561
149
255
5415
167
718
547
2162
168
5722
894
9213
1648
180
594
140
479
5516
239
111
180
594
140
282
305
3652
373
1023
6978
1310
908
673
3262
317
210
11753
1516
2257
651
2425
5987
6828
1219
344
492
323
325
149
121
974
707
5042
6077
4580
377
138
2844
351
232
3655
1264
7035
17003
4435
561
1282
5541
7386
1912
204
209
199
1374
195
169
315
137
344
1266
104
196
140
7036
9211
140
468
1041
2557
152
1182
293
219
137
734
1973
448
158
327
13826
9943
3205
147
3016
1431
1732
703
147
8294
700
5258
3016
3956
3143
1025
8424
9014
240
2420
9438
2485
404
107
167
279
226
217
9439
286
9467
325
325
135
214
180
1311
4058
335
6274
2057
2688
213
261
270
904
8875
123
127
1954
1437
300
121
132
3256
1373
338
122
131
778
9382
522
8845
5997
7439
478
2379
10094
6481
1399
1308
8113
700
5315
464
2824
9455
7644
2817
966
14769
119
115
1254
384
197
3790
8596
4788
3084
294
5472
5298
3784
354
353
4707
491
182
1173
112
3053
286
101
353
202
216
187
412
127
216
1172
1724
1418
8086
1434
7542
3746
322
8352
1158
430
152
109
195
169
172
182
438
436
11545
227
4039
494
1106
632
386
1454
945
3687
2579
8988
2966
1454
4014
13698
3805
8684
218
1569
1222
3044
5172
5755
5451
2510
5812
136
155
182
207
214
160
1487
1329
9498
349
2196
3138
4475
6615
4876
192
1305
318
1663
1952
1196
8961
3547
8895
1116
9382
2467
11191
294
177
116
228
596
277
645
623
320
8170
1702
503
1253
434
226
333
417
167
378
483
431
1827
714
201
543
1566
659
551
239
1164
125
107
10994
7361
2764
308
8932
247
6120
1150
751
7430
107
7137
213
1148
971
1252
7382
1811
2309
9468
3212
1168
148
1178
295
8884
183
296
155
1646
173
149
1111
316
564
2640
173
149
1111
1929
890
4687
1529
438
1185
2793
438
1183
207
2772
1834
2920
127
563
2537
9153
2190
3769
127
340
247
424
265
172
704
1619
575
3528
477
172
456
1402
672
575
867
168
170
242
482
290
205
400
841
7374
1096
727
385
1463
2669
1203
135
124
828
2091
340
119
1690
641
777
2606
1825
11727
833
6404
12050
6757
1661
703
755
152
1183
428
312
321
1471
3903
11753
5037
287
643
569
411
1296
1385
506
113
528
301
2376
373
1603
301
2040
240
455
271
148
123
260
177
281
100
135
130
136
100
120
142
2378
199
2328
5442
6409
3156
346
406
6477
890
10627
5331
1677
5548
1636
5970
8996
3637
1783
2331
4439
292
1949
268
204
290
138
359
175
1353
817
13813
6396
310
487
512
359
1469
755
133
293
212
1524
883
152
437
2850
886
213
442
339
203
289
818
1172
216
1181
5616
1220
603
2965
1252
1507
670
1127
510
833
5905
514
833
1864
1444
255
143
9440
3794
144
685
2782
10035
1694
168
1480
120
110
349
109
9495
1400
2353
9100
4041
7217
291
3412
271
8221
4984
807
300
2507
262
1659
8850
1858
180
684
845
738
269
260
166
1367
609
798
1379
738
269
260
166
1367
213
576
9166
265
349
8938
9032
108
230
923
1087
1088
3681
1952
2958
5520
700
5221
8944
2979
402
100
355
5078
1172
2430
493
914
544
212
108
139
2525
1447
5465
316
1866
1727
4438
7091
2613
2068
436
710
459
1371
2323
317
1039
201
182
7838
318
1059
181
182
107
1067
13850
236
175
1649
194
680
1974
1926
1393
2353
240
294
209
1397
3927
9498
503
6966
8815
3736
359
240
1189
155
108
413
1963
157
185
7888
632
9292
8558
724
12706
437
262
9230
183
198
119
8016
2342
150
797
221
1637
3442
122
148
223
625
272
463
1258
1572
1624
8945
9553
497
8628
541
4133
274
6866
4693
8946
1168
9376
3131
2531
7384
2364
1441
3287
6050
1183
1128
1401
160
572
490
227
2183
854
146
919
1591
160
139
490
227
895
2745
1181
8031
3159
4976
118
154
150
222
228
473
582
2029
5817
1044
243
458
193
784
1527
2870
9469
6264
100
1583
8933
973
173
235
220
4956
348
770
270
245
486
1370
283
276
156
140
500
147
201
5622
5184
8762
1122
1283
1235
451
321
9436
956
610
997
223
966
3221
1206
10682
331
196
568
109
8897
143
9097
105
192
221
279
7275
521
9484
5433
117
2977
595
692
13516
521
223
11583
1919
2473
478
2566
3098
8999
2673
407
2527
9195
1208
1204
3910
6877
929
255
832
141
354
407
104
957
1554
6124
564
8347
1303
8940
1942
1287
1362
5145
202
128
245
1101
422
152
158
1561
530
132
146
5762
4479
6159
1879
5068
4145
320
6510
15403
182
929
1373
277
4030
1987
2840
974
212
5010
2772
1486
1249
729
421
14940
8173
205
1557
132
119
109
121
141
229
1845
8997
857
4729
354
357
360
359
1201
221
1130
5291
1142
2139
5275
11051
2368
5214
8062
3637
3411
9159
1500
6410
1642
2526
1938
7544
6929
132
444
162
273
336
460
107
1665
1172
9574
2046
140
1050
3608
231
191
731
1188
2752
1177
2072
888
481
2873
10329
1298
5910
1419
2856
376
1209
403
385
1455
1639
5017
1034
2793
3832
438
252
537
502
205
3568
4771
325
6484
8664
1765
531
138
191
207
795
419
2479
253
139
192
207
795
1865
1351
199
3933
5876
3108
3266
3100
5876
103
608
995
6535
760
1163
5065
4058
6891
292
141
629
107
905
608
109
534
306
140
102
1323
422
4870
186
3590
4046
130
164
17471
1488
217
243
155
385
121
136
381
234
110
126
152
119
115
3617
600
112
194
132
240
660
279
105
368
309
1181
4918
9080
13962
945
5679
1793
8857
1882
1609
1326
1635
8612
1638
3270
8362
106
4572
9523
851
147
985
171
118
102
109
1916
501
332
102
405
145
1331
131
2007
13593
5350
1005
207
459
544
310
405
145
1893
5000
8972
849
595
201
173
102
150
1072
569
340
244
253
620
12652
829
185
472
2289
6272
340
142
680
114
2324
1456
288
3373
12287
4041
1475
1391
2801
4137
4563
1867
119
222
211
221
266
224
101
566
11096
2830
993
151
13997
3255
2067
102
695
107
1159
694
695
717
2838
5468
418
178
139
2551
5409
178
139
2570
1839
1723
9530
1901
5718
10675
1759
1136
1611
765
490
210
1146
115
971
3759
8940
511
7465
3736
3993
2125
164
159
176
113
281
4412
8168
8921
2931
4429
3531
103
275
413
155
3327
275
413
155
1795
12894
8948
757
5604
656
202
243
552
1035
462
1910
942
563
3680
1035
743
13932
2558
563
3680
1034
1887
4731
6801
5134
228
242
484
112
153
529
267
686
3954
8956
4230
3434
118
131
1201
11996
939
482
4875
287
914
537
2477
201
146
124
1125
360
7887
182
125
1124
360
1452
123
1171
695
712
1264
8662
567
3129
563
449
179
6209
7579
2712
758
737
1128
127
753
1634
2575
107
117
309
471
1078
3134
1224
419
463
558
348
407
130
251
2374
4475
3871
1950
142
395
104
100
111
107
907
159
139
7942
8215
3588
320
700
5265
1174
127
706
155
214
607
163
8933
235
331
9554
501
126
106
281
222
354
735
418
140
202
177
755
242
247
4716
3000
1791
5065
4463
1744
7419
11518
1312
5379
1043
10769
1352
1876
612
343
690
244
213
2397
612
102
243
391
8023
2702
1166
355
2347
1241
1478
239
686
291
628
127
182
135
133
115
11821
111
160
119
1898
9262
12712
108
111
3378
1678
5032
267
292
235
397
1734
8834
2083
2254
246
887
163
338
2859
451
4274
866
8972
4621
2728
113
1131
210
183
477
278
605
167
158
158
166
158
123
1045
1353
2597
9546
316
116
168
592
174
127
213
336
295
227
587
180
383
187
9023
7009
996
1264
5431
5005
117
416
545
1247
435
1221
1178
6907
1679
284
2033
344
514
1623
9487
7427
3576
9213
1738
148
353
1766
2411
328
175
183
136
202
2112
11857
5345
213
102
170
621
8748
147
6165
147
320
619
333
2660
133
3552
2288
6661
5406
4886
6448
4115
4903
7450
2582
1042
9272
334
703
7470
154
8143
4129
206
1861
199
181
101
189
302
349
418
172
203
1789
1242
263
8061
1255
1017
165
9357
8864
1284
2062
5167
112
580
944
5177
6578
1201
127
531
253
112
783
356
227
327
1111
8671
8942
2463
1881
655
1266
9704
2628
326
930
326
243
118
2273
1636
4546
3811
854
591
730
1046
497
662
120
202
120
2275
1768
2621
5431
280
5085
1187
4104
3259
196
223
258
1615
9396
1284
542
176
1027
1077
1531
255
447
541
176
1027
1077
847
1361
131
819
122
693
105
353
240
199
209
158
386
161
106
173
7031
13940
454
1968
206
6953
1157
11683
2189
265
1989
461
123
102
1292
454
1662
9432
756
2226
2394
1237
2187
5387
4145
4565
4982
5531
13659
1758
1227
7798
737
220
178
171
146
399
406
118
142
5776
1393
1074
297
128
1569
728
111
826
306
116
192
125
238
2756
8317
1024
130
216
205
114
1015
702
131
2489
7406
1731
1245
8904
4756
477
8889
996
556
784
382
299
188
109
1236
455
148
451
338
110
119
1912
1850
612
9055
2326
909
989
8584
13811
4074
7329
1919
126
721
262
237
459
1235
3306
668
1079
730
3311
4441
121
165
234
796
9248
713
3411
217
9177
1489
455
1244
5891
1801
130
477
402
389
297
3037
7282
2389
913
272
348
125
3951
10179
143
227
1329
5846
2247
218
3144
9522
2405
8686
7030
221
550
237
401
1131
349
114
482
1022
292
243
188
5581
508
292
243
188
253
119
121
543
339
3930
652
1118
7464
2770
8949
461
269
1286
105
412
242
3567
269
1286
105
412
242
1892
385
1430
1098
347
3129
4694
6359
11147
1697
1907
1048
3643
1221
2384
1045
509
2768
252
2310
4037
693
1725
249
316
298
255
713
118
1493
1541
3257
1296
3020
967
8999
490
14532
1312
756
185
185
752
108
1588
939
116
1247
427
346
1419
958
184
185
752
108
587
2539
3810
8999
114
6207
1075
1685
838
2110
1774
7734
9002
1765
1278
1169
2281
270
132
6951
108
288
750
766
769
185
193
103
178
131
881
298
312
110
1193
231
1007
141
1130
384
240
480
702
384
240
914
356
755
2282
107
438
133
108
213
366
144
317
218
222
970
1193
3456
1365
318
475
901
282
157
138
844
307
8148
13712
187
7252
4606
368
325
179
215
1019
223
13584
305
3615
498
470
125
392
103
1071
2302
2997
391
103
1071
1663
3448
129
349
559
134
481
1918
896
612
3143
129
350
559
134
1908
5461
126
161
9169
249
1419
100
119
106
325
219
311
228
366
117
342
1287
148
149
479
1051
2225
6778
5951
696
3921
8538
703
1155
3907
4105
1086
1204
1698
9265
130
480
120
312
327
430
296
104
166
119
445
343
479
170
236
101
1115
1656
2182
9519
1490
688
151
1360
1498
1184
617
2359
885
441
940
4519
940
1796
2774
1476
11803
1343
3073
1487
829
467
5829
6954
10419
5056
705
8202
858
1081
2174
639
13932
6957
9087
699
2263
15001
1869
928
389
103
130
2057
185
101
215
363
226
131
1594
930
115
139
1137
265
130
2057
185
101
215
363
226
131
1406
4815
304
279
144
110
3084
1176
467
124
1046
4400
6455
1958
427
2649
924
1211
416
11612
468
981
3813
374
203
237
242
197
1840
289
662
3515
3828
447
1068
642
367
7825
181
179
1107
337
1346
192
220
8834
5240
1272
546
725
1544
595
677
1184
124
595
1968
9134
3315
1178
210
183
648
338
521
3208
5216
702
8198
5717
597
1168
121
107
523
1637
4114
7313
876
426
3632
7356
1759
3269
555
230
1057
121
561
160
324
7530
1973
106
5822
1103
3493
7562
1978
3725
8832
6141
2043
9304
118
4498
2815
586
730
1050
696
2978
110
13977
2087
5918
1237
7465
1048
538
4365
332
5812
1530
9426
3095
686
1024
228
124
238
116
9939
4003
102
397
7277
4972
123
617
558
1772
178
325
189
117
478
200
3073
368
8943
814
7021
2461
4635
1657
1306
101
1748
13904
115
463
7140
263
8358
823
3544
6482
353
4678
4903
6325
205
6304
910
8991
2291
615
605
358
163
518
1502
7348
146
130
5074
10275
4530
3308
1200
2401
350
1319
171
1285
1532
862
1376
206
1971
273
3385
4994
494
162
677
110
601
755
553
500
105
147
1553
104
1137
253
1290
491
1535
1539
401
111
171
829
917
3739
420
887
121
913
596
1076
552
2994
249
1186
5003
961
390
453
2210
1774
15054
1443
142
382
886
146
5521
142
382
886
146
1879
7504
926
7429
858
8891
695
135
897
9555
7528
255
1283
552
1149
4411
350
4809
5883
346
147
7448
256
9407
5165
661
403
133
3274
9152
1648
7379
4524
2307
305
1169
716
8284
11431
1194
1489
122
1039
2204
9477
3907
2199
1129
208
4299
4650
3897
3162
4351
193
7338
394
103
8977
125
307
172
277
2353
1710
2788
120
184
442
3139
7313
1616
162
6541
4610
593
6848
9462
7018
1566
13538
1257
4290
611
615
7356
996
15422
2075
1813
575
156
199
208
266
159
244
2103
284
2218
198
2258
2351
151
561
9148
489
173
1016
7805
569
543
145
148
3741
538
145
148
1956
1368
144
130
1642
4183
1429
5408
1431
118
434
178
132
271
1974
1947
2270
191
593
1104
628
105
2386
13583
178
216
153
118
9999
1747
4650
1008
449
310
552
164
500
1974
2992
449
309
553
164
240
1413
1130
1190
786
679
5946
168
593
114
152
325
398
6829
3117
2268
5596
351
234
3605
128
2845
9366
164
159
2602
1326
5318
1243
411
957
8478
1794
1613
8058
1324
277
702
516
588
9248
246
508
999
1838
895
520
123
955
359
1582
1173
1186
122
1193
2155
209
338
185
711
678
1261
131
713
520
157
5270
6512
1790
7480
7625
5831
12266
113
1157
9496
7001
8547
1990
162
133
240
149
3059
104
129
241
520
161
167
8931
216
12484
249
190
282
1329
708
127
1265
647
459
221
328
1299
254
554
764
139
234
5557
126
699
195
242
201
7390
873
1379
12044
7787
1626
2224
166
228
131
238
1187
2421
322
6880
4189
15578
920
8833
1728
166
130
101
281
319
256
6741
1390
1395
10524
2075
9826
9569
8550
5886
276
556
901
227
229
527
273
135
168
162
234
2338
1294
3430
124
1003
153
272
5559
476
887
5685
220
1948
181
2327
969
8921
916
158
209
231
829
472
340
1419
496
183
162
3517
242
336
130
2232
1414
228
220
223
557
940
182
581
3057
5523
11511
285
183
374
332
5458
3251
360
323
1194
1230
1291
1731
748
14068
116
192
1550
392
389
7840
1550
392
389
1401
381
343
4563
8888
8944
2121
8994
2678
3938
3709
578
1819
2484
8442
956
1185
253
328
138
242
1154
398
117
178
2894
5783
5829
2577
3298
9214
4123
260
337
231
197
4638
351
341
340
355
999
1895
1941
158
286
193
2449
1941
5471
542
150
119
131
182
180
8181
6072
7094
4057
411
1866
12308
7445
1177
4107
229
127
8664
4990
150
136
149
114
140
101
276
3422
379
8943
2519
434
165
1138
3603
304
512
107
195
8811
500
151
367
5877
194
714
4047
168
163
952
128
125
187
2314
516
1385
117
310
4793
310
2206
668
4278
357
343
4704
279
13076
13619
1406
7426
142
1142
798
603
9132
6998
281
687
100
138
4690
9233
9947
1299
148
4002
9882
3625
1473
9350
334
2580
492
185
1174
137
3079
821
159
282
8102
1027
712
7743
1356
1470
7853
1375
537
226
9419
16434
4742
355
6495
190
220
7827
7433
4275
502
13881
414
2111
1646
7478
1638
9143
1124
1464
719
414
417
248
303
178
487
120
686
4090
2844
348
430
163
415
739
105
114
275
885
1457
1289
1929
371
198
262
187
236
170
898
328
3186
2216
371
208
264
172
236
170
898
329
463
2588
9326
9536
330
227
809
819
131
4256
4923
873
9138
9025
158
2784
307
3102
2605
9180
1433
1498
1453
387
390
1135
8181
387
393
1121
431
242
6487
352
353
351
4734
115
478
521
2091
515
263
181
973
327
114
413
378
119
428
334
152
140
2601
386
473
207
428
334
152
140
1658
228
190
287
884
11327
132
705
269
215
357
5670
2443
2091
712
444
3314
211
7163
6757
5045
1309
4237
11522
1441
1440
5387
2664
5294
486
2773
3252
7370
6113
1080
2069
326
936
1298
9431
8303
272
126
1091
3847
7901
129
778
725
124
1130
407
238
548
360
221
124
127
171
154
327
315
400
551
282
2447
127
171
154
327
315
400
551
166
1650
425
117
616
220
172
297
165
1651
308
254
139
523
588
1939
7546
681
9782
127
3539
181
8676
2999
700
2168
1454
7144
4492
1007
5609
1730
1560
15010
4244
669
130
850
130
1705
6440
1938
856
183
1013
2774
857
627
1355
1464
1583
8383
1420
138
131
2748
235
228
8519
2950
14393
449
427
240
4273
8881
856
4748
1680
7254
15021
3575
214
268
238
286
101
131
214
149
148
1265
2170
8269
320
1642
1487
350
4791
8822
2208
501
1239
263
202
272
1308
1725
11547
5674
242
262
618
268
252
209
2861
113
112
1145
211
184
490
303
789
172
215
1141
3286
5676
303
642
223
213
163
3668
4129
5201
1542
1128
3906
3973
3917
8970
5797
1165
7091
4505
390
959
183
4783
5525
879
695
2417
1158
9315
6897
4405
593
110
489
230
224
191
278
3133
498
230
224
409
278
1029
621
928
3699
11428
3547
13638
1336
455
9366
1902
1556
183
527
818
131
4220
114
1647
1501
16615
8625
522
733
1188
124
522
101
615
8781
7277
507
749
465
261
129
101
196
271
698
117
298
7322
980
339
1771
6237
3778
128
2198
6870
5042
10582
7445
998
123
269
181
102
176
768
189
1417
229
100
143
123
1043
123
3564
111
2889
997
123
233
175
761
185
1425
229
123
1156
316
260
4932
316
249
266
324
455
429
1354
1883
253
270
246
178
1499
2924
187
1693
8808
933
404
2331
670
4060
1767
14069
723
1341
117
111
383
178
139
137
3048
9435
1798
9421
3344
9343
1076
1306
659
1102
175
212
227
100
764
703
1134
163
119
239
190
138
142
237
187
682
214
3136
9051
2687
654
402
224
2262
993
2329
1956
192
3039
734
888
1014
3164
1732
1291
4881
1652
2465
3185
1262
112
2828
835
421
1455
332
1605
3633
149
205
317
416
2741
2683
1313
2734
1198
13245
144
7431
469
181
2734
2449
2871
703
8269
6340
107
127
157
181
2397
7407
1516
619
7353
8822
283
549
131
8582
260
240
1414
3298
12592
5158
5096
4849
1832
186
1257
9601
3306
2190
3218
1445
201
2292
565
292
2304
1978
171
1702
1375
564
292
955
1692
8373
688
1948
9493
3202
572
7444
1613
479
1211
310
6606
2809
2462
3199
8864
10499
134
192
209
223
421
124
2608
103
638
336
303
399
210
142
6500
11748
331
949
3270
6279
165
420
2273
639
316
247
131
278
169
364
643
275
1110
4834
183
213
146
1309
591
3704
847
9444
669
356
1132
1277
754
667
508
1213
2936
149
169
142
130
223
194
687
1752
157
131
8444
8953
1072
1471
632
209
210
197
473
4194
100
4363
100
820
310
9546
306
189
251
146
466
183
122
3473
189
251
146
466
183
1647
3422
475
5673
498
1102
4717
352
355
6491
6407
1251
614
4992
268
4100
6110
14050
4083
8045
14963
1538
1393
4820
119
189
5519
128
643
176
188
228
718
569
291
1415
159
294
557
434
433
155
6653
2030
127
5453
7443
3660
6345
5256
409
136
139
276
7337
477
659
134
8937
981
142
184
404
241
515
181
912
340
540
5123
3947
1116
298
3331
9122
1025
106
1327
534
3672
5242
8904
1148
11239
7284
5011
320
1533
1337
10466
477
403
305
558
466
4019
213
5027
1079
201
3250
1860
699
122
383
3597
605
907
2340
698
122
383
372
3198
3865
9576
5640
1057
305
9188
5332
4500
103
113
438
291
475
1736
2191
3839
8769
1206
6350
12154
4770
352
6489
907
8268
135
637
1195
161
104
334
1166
1474
564
699
4418
8982
3951
1373
2669
584
146
7359
770
8935
1446
901
219
104
423
459
148
107
237
244
362
658
7374
5414
12579
4692
2915
7324
5986
1890
202
276
172
125
1080
174
206
2655
202
276
125
1079
957
4217
1467
1106
2049
887
281
2432
4629
1928
203
443
7446
5830
105
302
267
220
8686
228
138
685
5570
202
4920
8217
1504
1679
107
3545
7778
12730
1394
535
1349
2173
6731
2476
209
727
7363
325
293
166
1243
9516
1172
216
565
376
1252
482
645
783
113
224
348
1706
166
168
127
101
174
286
2309
2389
5939
1376
8951
5798
114
939
10864
12736
1693
1309
1556
3748
909
1856
184
132
562
506
224
364
145
273
142
2394
184
132
562
506
228
366
139
8030
9881
517
1576
124
316
2547
204
183
318
4473
1892
2039
503
858
144
5521
503
858
144
320
8002
1502
762
211
623
856
400
451
746
419
157
339
204
8880
306
6793
140
111
114
285
202
935
357
188
379
310
138
550
1404
7047
9424
2428
8055
648
538
259
181
227
254
139
172
1778
6646
2122
130
483
156
133
481
9979
202
183
588
1888
9422
8559
6826
2653
545
2271
5144
4331
1120
822
604
9024
604
2590
3847
3389
2283
813
7544
185
7158
796
9447
586
112
168
168
1383
9406
2666
703
881
101
101
561
288
3493
270
114
111
146
144
272
102
1919
242
232
2018
107
1407
789
367
7794
1409
789
367
1452
11833
7038
8974
1590
1306
1235
329
228
100
13386
325
8450
2752
1265
433
961
16599
328
969
652
681
522
523
106
1167
684
553
1646
635
117
666
4547
716
8284
325
132
1126
200
925
121
218
101
237
8919
230
9436
522
162
406
157
188
1519
4737
9133
1248
7423
3192
1687
1035
11839
2176
7309
2031
3822
801
2796
6107
238
198
1946
1094
12920
322
550
124
1194
404
238
550
1027
569
644
2121
2095
6643
3536
3866
1327
149
146
157
141
143
123
270
618
7790
14583
1398
281
131
197
104
598
754
5260
700
8288
103
721
932
2305
222
191
6683
929
7080
4042
712
3436
3436
1176
777
162
528
7349
637
11586
385
324
160
224
281
198
9672
3858
4919
7827
5536
3434
392
211
100
462
140
211
1591
899
160
1166
2268
392
211
100
462
141
212
1401
3309
8931
6968
5494
1612
1164
206
5831
8391
340
240
130
194
227
139
268
143
1394
9765
132
256
995
116
114
419
1039
110
277
466
840
345
260
306
733
290
176
126
143
300
208
151
8939
9049
132
134
120
1041
2225
305
424
1243
496
4739
5451
13619
2035
3054
1386
232
1035
131
490
161
1173
131
3121
109
108
169
281
1347
3040
103
111
5828
127
792
306
126
118
109
185
1636
1218
12739
3058
206
8935
148
326
436
5804
479
127
184
183
826
1406
7451
4720
610
7965
394
7281
5057
7511
908
714
107
464
7274
307
1830
119
6387
1017
206
9525
206
2883
289
259
9313
1006
738
9519
1524
9176
4111
835
1462
170
122
3882
3020
5815
1514
2082
6773
312
119
2558
1950
1201
6820
460
7577
556
389
3157
1021
636
209
918
157
653
697
616
325
1067
162
920
127
1594
636
212
906
157
246
765
142
301
1211
1013
1311
960
450
5964
8306
1762
3406
9618
3907
282
135
190
131
274
138
221
251
989
1231
190
102
5365
9373
4757
3601
182
573
9057
873
781
668
720
731
1287
1213
518
1252
126
773
242
8503
810
700
1349
389
107
693
4076
139
245
216
111
127
3123
576
1155
220
359
113
139
14161
13616
5610
1608
8042
275
1241
1781
1850
137
112
853
7370
13107
398
1207
526
373
8145
1261
526
373
1455
1012
506
5359
711
8447
1430
354
732
536
14957
843
271
647
470
301
105
4314
3320
4062
4381
3261
4790
2855
7320
2063
5943
527
1009
185
389
103
135
167
512
215
684
349
1089
1282
238
7444
277
602
491
391
181
148
164
611
1211
457
13361
868
115
344
1011
207
301
766
357
10909
2107
942
526
9012
1145
116
1618
7931
1647
1567
6654
5969
782
1401
743
972
872
2165
686
184
109
346
143
1587
929
144
976
869
2167
686
184
109
346
144
108
1399
7571
650
9423
5120
3429
364
3959
407
8828
8971
547
8807
2010
4452
130
104
102
960
719
582
178
954
2729
808
8918
1522
638
180
609
1041
2057
638
180
608
1036
8938
5211
11313
3215
927
2889
2650
1115
832
2467
6570
4747
347
6486
2753
282
5781
2962
10819
316
10466
3522
825
8884
1091
223
9080
1026
2159
1593
161
181
2712
130
274
136
126
419
477
125
1036
2776
1527
431
115
734
190
572
389
651
1662
431
109
790
191
471
372
8363
1789
1298
14966
4343
13897
6791
7544
1494
717
360
173
960
114
314
1820
225
3445
536
2651
11452
5549
972
279
2750
935
140
365
998
1623
7414
692
1022
1120
10306
1101
1748
9112
763
2529
4438
1700
135
110
196
173
2581
1422
311
215
202
124
2468
308
153
417
271
125
141
711
479
7425
827
579
240
333
413
1981
335
392
174
103
1703
10448
5248
700
8188
1640
1205
8045
777
155
721
1268
13548
1285
365
182
142
1281
111
168
516
1082
260
1458
341
348
2038
486
4008
634
1049
327
170
163
335
1365
924
3944
400
600
303
1042
557
158
123
110
680
645
4158
1251
610
282
3798
2106
2467
130
3500
1165
292
145
1657
9064
2813
1179
3040
3417
726
145
337
101
434
280
1181
334
653
8929
567
708
114
396
135
103
263
121
472
346
102
142
866
852
3605
8876
1191
1254
1909
985
6345
7275
648
566
2219
874
1905
2386
7688
185
1618
2861
3192
5689
9457
1540
395
142
3877
1843
5316
9395
1507
9544
2306
1089
149
712
100
11318
8160
3303
5499
2316
309
9316
158
316
363
1100
9295
5369
349
349
1853
9014
3030
173
761
438
133
119
286
134
228
296
283
1135
586
5421
12773
3076
6524
454
112
9333
212
827
652
185
107
3424
8969
6028
102
109
162
126
5844
2254
15579
1198
9329
456
10205
13689
3505
1558
1462
120
309
195
908
1113
359
7459
2480
506
1630
2810
5220
4875
1253
250
1270
1468
1209
225
1237
4808
5387
6923
377
185
2080
11340
12802
12420
2096
297
212
1956
1813
113
110
212
176
459
368
631
2502
113
110
210
177
148
141
384
300
130
3424
6425
498
1286
1761
211
149
224
354
139
690
1498
1325
10242
1590
9328
1914
9754
329
236
140
4549
165
697
5422
7353
9016
1957
1980
163
185
193
114
1086
3791
2173
450
1252
130
187
123
131
152
136
9734
3893
273
109
4575
1461
9442
1110
2024
142
535
2013
9159
100
1066
225
124
144
291
8266
1265
6529
2929
2553
3277
2031
2189
9282
3346
9476
3708
9398
3637
11819
1710
2112
2164
198
222
6896
929
5017
712
1137
100
254
526
220
224
189
6139
309
652
228
400
1092
1192
4717
8982
2888
7413
1388
8310
7871
220
1128
519
5886
5118
3669
343
217
136
2859
171
422
4570
3431
1582
309
4327
1838
2912
4036
2266
757
2401
2641
5832
2947
457
3789
2132
6318
6157
2586
668
1149
2783
5904
1596
2876
7314
5016
5100
570
201
412
121
1094
746
1171
164
4342
682
651
6288
12032
551
513
205
126
488
118
100
161
2399
1203
205
127
514
118
234
1866
678
1265
6265
3147
8327
1592
440
559
6533
907
5206
6853
8049
1849
586
6900
185
162
580
167
106
164
150
2169
532
1455
816
186
228
231
7711
3211
8934
3342
14947
3549
8985
2640
2525
1141
726
2398
279
9524
1455
384
768
1380
7809
384
928
1388
118
151
1022
105
10509
2533
110
384
101
118
432
130
348
1772
4583
8113
4369
538
6547
264
437
131
156
146
102
211
214
128
134
392
618
322
1271
179
570
15019
3343
3126
9522
1499
1273
1944
5091
13450
3811
7240
2612
546
100
1803
566
257
1033
125
113
1225
320
156
761
344
1012
2070
4187
5645
490
903
1411
123
327
515
125
167
1120
325
923
433
147
394
149
421
179
995
2059
652
719
1925
7877
1805
5194
6915
2742
310
136
3290
440
538
385
211
192
166
107
1867
2449
13087
2822
179
3331
215
8935
8760
2191
9376
3146
6686
3544
322
213
1161
6603
283
325
9502
4889
386
1108
549
386
272
8940
8032
1080
578
387
1455
2168
1059
4055
7047
1451
293
176
7628
700
5352
1847
402
4693
7262
5048
1487
902
1022
883
1076
5373
442
1364
11786
2622
113
1663
7885
1658
144
648
427
2622
1585
9845
3210
586
1102
524
368
8110
1153
381
368
1402
6255
4116
7588
1282
675
555
3744
8886
5714
418
1599
194
175
1012
149
558
269
12784
414
7022
9006
2380
205
243
287
1688
9472
5672
9203
527
1811
418
1286
473
3687
13672
8945
482
5224
8956
3834
9104
4529
114
1606
8713
161
1277
1563
681
143
393
308
129
101
7114
9040
1678
385
137
504
5127
876
130
427
131
227
4932
351
351
349
6491
305
280
201
379
3670
5144
6510
5137
6989
734
127
1170
335
238
709
309
3790
354
555
343
392
253
140
800
741
579
5296
574
926
10704
3586
8028
722
709
903
1183
7744
247
359
235
548
6446
1437
218
8315
1978
274
796
4627
8952
1541
190
809
150
481
626
113
260
190
515
1351
1610
559
190
186
14628
131
227
4233
10021
371
3016
2486
6165
7496
1659
347
237
257
101
571
101
2183
1291
261
571
1647
727
3927
1442
178
281
314
131
468
7233
415
2643
103
152
193
253
2413
8731
1696
26170
547
7265
4255
165
359
467
315
129
2041
413
425
179
185
257
366
140
14918
467
1559
136
426
177
14568
131
7785
974
6263
13970
205
2450
1866
1140
5524
470
1140
537
5438
121
339
114
3775
227
778
9473
1391
463
911
7178
6144
1307
3273
1914
1574
1409
3864
2036
959
1406
1467
310
1006
3889
4810
4923
1820
302
3830
111
246
124
2036
7541
3167
3172
806
8984
5369
220
616
179
240
179
9427
156
1249
123
373
210
1457
4881
8929
3741
931
7006
9175
1410
7449
445
1145
3194
351
150
205
217
3863
760
406
583
6508
159
310
1171
131
7723
483
4432
5944
8228
2150
943
191
110
2092
2769
6335
107
1435
102
10108
4173
354
480
112
103
142
201
1829
1798
143
110
440
126
302
1382
328
299
129
291
254
1543
1299
356
376
154
2065
295
910
151
2639
6781
4791
3574
13845
3806
2078
7046
255
1045
316
226
849
598
133
124
136
113
131
222
361
113
111
363
108
234
772
1725
208
1005
1411
6504
387
386
5463
1450
282
238
177
7326
519
113
233
13314
939
10297
1764
1802
107
127
189
8239
5816
5275
2604
244
465
707
230
159
704
9288
247
1092
1092
1092
1092
512
601
181
1998
4654
12575
2735
3208
1926
347
195
291
316
195
223
331
10690
6307
2855
11747
2263
9048
2014
132
132
351
169
294
162
321
359
1924
155
175
226
844
1184
514
6842
4707
347
6481
2786
7832
2822
342
725
103
698
129
297
161
124
411
199
961
151
301
1761
211
305
643
373
106
2430
2670
9134
6046
2547
274
896
321
250
5516
277
896
321
1653
2035
373
211
305
135
116
486
1570
7778
109
405
109
734
361
590
693
575
960
1580
1617
2504
2413
1072
8043
5383
701
1009
774
627
6373
2851
1019
179
491
149
347
191
7366
233
413
1559
258
7368
3829
258
832
1158
146
969
102
460
111
783
595
1576
170
286
5176
1411
205
119
2714
8116
700
1574
474
3718
1356
5018
179
171
6412
507
203
1092
370
170
200
133
137
109
102
1059
184
389
164
119
348
380
465
243
243
346
2752
6814
2209
3934
5174
6939
2612
138
549
863
193
308
963
1224
3520
247
309
441
160
234
169
201
1124
4182
9468
3706
455
293
570
287
9460
386
276
136
1231
283
130
4408
2340
8883
6657
1898
200
204
186
104
1941
429
185
278
136
5297
8634
1165
7319
2691
1033
8042
5194
3774
7034
12754
2117
966
153
1616
7482
5526
4143
606
930
1436
474
523
414
490
1838
279
8955
456
896
558
197
3034
353
551
118
1162
403
200
529
5763
1249
1189
2119
517
1847
716
108
192
3624
716
108
192
215
113
133
141
672
314
408
498
8911
205
488
153
146
131
6999
7018
1101
1666
373
126
341
236
141
107
245
158
290
1423
12289
477
742
107
11225
124
1271
434
2516
1222
144
2193
14535
6821
9316
178
815
1147
297
325
711
210
615
169
1309
243
150
251
464
109
111
226
473
384
101
201
473
207
111
242
355
117
201
101
2021
2227
850
13805
123
127
173
8928
107
6380
9327
603
2346
899
9023
768
2628
9089
3874
126
439
156
336
1619
1154
7259
1264
191
277
138
6328
3862
5515
964
6443
8954
1891
2073
706
1229
8933
2425
9168
855
525
2272
806
335
321
2033
1459
269
177
3086
807
335
321
658
151
4894
4560
488
4256
563
13204
8987
494
409
436
177
330
498
173
279
7575
9249
1656
678
666
224
873
301
146
279
555
105
601
428
307
233
301
135
540
515
2916
2432
9152
2691
6524
113
3275
8106
677
5638
2921
10617
1623
461
166
223
194
421
298
727
607
1401
8782
642
486
373
6934
1996
1006
1565
4600
1472
3184
380
232
257
3594
11173
631
216
1146
131
210
225
199
228
339
2216
474
715
3013
148
114
1146
174
492
1146
3289
5853
8730
7227
4051
1439
2215
139
111
1589
2760
2718
2646
3446
5887
1386
3219
427
874
468
174
2903
1873
749
9056
3773
1330
713
9117
1851
1119
2842
9003
4499
6744
776
139
1482
2579
325
1916
935
765
1280
390
455
150
150
178
1337
1820
9405
205
15016
4034
8097
702
5335
3933
391
105
4826
4074
174
137
141
136
6442
122
263
3634
281
1631
9363
546
2650
309
1810
3735
9508
7408
1183
3610
10017
11782
4948
349
123
1543
8278
225
975
731
6676
2288
2706
684
5517
3577
6080
2189
9020
1003
7357
259
683
131
1227
2001
1818
216
704
114
5242
216
709
114
7557
282
124
653
3089
100
115
1130
184
490
166
245
943
1206
1999
7882
1336
1388
1459
312
309
463
1068
1938
369
9372
1923
8938
5030
1895
423
104
255
722
409
179
9515
654
7986
1729
3852
160
213
120
132
226
1471
3679
227
222
8054
7735
146
4750
261
1305
3330
8955
1769
8948
3891
944
5070
4562
9445
2334
10588
270
191
682
907
1280
211
342
364
226
290
214
472
12015
889
2612
8878
6297
1470
2640
1015
282
5085
1187
2658
2218
5196
3458
1378
2516
3392
684
310
136
211
1331
309
867
1706
3182
9272
6012
14300
11127
11665
1718
2837
7367
1331
12008
5236
1255
138
444
332
192
6951
3391
5932
9030
2213
7179
1328
5648
1867
390
615
235
5191
341
904
375
110
270
638
173
233
433
381
102
1216
4913
129
158
332
2387
8869
7030
412
1338
455
2569
8905
7533
1940
104
125
130
1253
5723
4606
320
684
537
952
2345
6968
283
191
227
135
160
110
113
111
1157
143
1630
12544
455
193
243
523
566
851
847
591
371
1665
139
301
275
384
457
6952
835
2225
405
384
307
198
633
492
219
410
124
315
331
411
205
298
369
181
388
1281
2444
4818
2155
956
6726
7346
170
2677
418
1430
858
122
113
181
336
276
256
9245
181
761
10723
326
556
1870
8946
7734
6966
154
546
881
242
2407
1597
9242
513
185
1126
271
892
733
953
1502
9799
4013
7569
2866
1190
2297
2016
1309
9181
204
220
666
1445
215
434
766
298
243
747
560
606
171
1885
1545
105
103
901
657
1266
107
200
1227
541
161
113
359
2430
8647
7927
150
256
101
9291
188
5458
188
185
1392
1076
7455
1296
3082
1957
3838
578
184
1539
1225
7875
203
1198
1219
9071
2212
159
754
2939
3005
144
692
133
242
10667
11890
3100
711
3850
477
359
512
540
2813
3845
477
234
2422
928
230
4599
1862
222
227
2307
896
1720
6569
6665
268
8961
1698
479
3974
1516
660
497
231
173
116
175
729
135
146
133
574
630
574
9059
536
1142
3751
10056
1864
108
4169
212
100
810
786
4991
845
804
1467
2808
139
286
188
100
119
509
214
3012
706
162
6495
213
1083
359
370
260
128
424
1029
12468
1153
2658
641
156
1185
9327
810
1157
510
310
1733
127
132
5615
3062
1712
353
4768
1877
1222
5800
114
571
8969
162
2042
7364
6660
5948
5760
4866
814
9484
5764
1688
2596
1150
172
8228
698
4983
171
489
865
602
246
1362
595
127
110
1174
156
919
822
4770
9470
8134
1396
223
135
282
150
727
938
505
13757
3320
674
1751
1584
479
7518
787
9703
1482
381
5365
259
4819
415
4339
824
9371
2247
1187
227
225
691
346
471
102
131
1524
3826
9773
8832
727
9358
724
4784
441
1217
4261
524
107
142
491
135
321
153
136
208
9457
17787
4483
502
952
285
1464
697
230
442
1146
113
127
732
2677
1592
7951
287
1218
479
4111
1184
7713
1242
103
14026
8943
844
182
347
425
111
160
6739
1282
2787
332
5605
8254
5325
8470
105
201
1061
1659
1563
854
2266
1552
1177
3545
8928
5811
149
1381
5725
5104
1113
421
5198
3731
486
355
258
103
366
4116
328
311
104
203
116
101
116
104
2342
250
2680
1739
367
104
158
116
104
335
9433
4907
691
8129
213
6546
2421
1851
5464
9517
2033
149
177
162
124
1800
8861
1637
494
479
301
320
3724
7499
1094
6209
3261
484
465
3530
3701
3715
2282
1657
277
3811
1110
9643
3588
351
410
6573
2258
8847
641
9200
4461
698
735
1128
146
697
395
3593
4699
7411
3736
288
9165
181
531
241
196
124
326
13657
160
7540
1990
603
587
126
137
104
112
212
152
2204
2629
8503
237
2584
8373
8969
656
3286
7028
101
158
7688
119
315
114
3652
227
105
236
204
255
1153
360
121
781
8968
1303
9445
767
1688
600
7681
3080
822
6385
10628
1284
513
550
5223
287
131
8914
492
3988
8113
703
5240
2607
495
1016
2000
1084
872
1175
8946
4387
709
10368
187
5168
9430
3741
244
407
107
4686
351
410
390
6494
127
122
1118
414
4710
8976
4243
4841
7000
4237
9035
3858
727
5573
140
214
207
653
124
1188
684
653
117
126
1719
9272
322
9514
2086
6167
1683
5564
13921
141
166
3047
1300
1886
152
359
1183
1542
139
190
888
313
465
1241
908
137
149
134
530
165
330
489
398
194
111
393
438
141
194
145
126
210
104
12184
8955
1558
109
244
258
338
1762
1803
667
144
1207
684
667
7591
3486
1286
2361
9512
570
4248
131
117
1701
177
1671
1301
401
161
352
144
154
957
279
2312
234
328
6798
291
928
317
1799
7750
975
8973
562
1463
212
134
209
123
9476
9050
11716
142
110
172
2803
9484
9564
204
167
313
223
494
299
2262
1843
338
996
2757
7442
11635
1694
3253
684
126
216
142
13712
1054
441
240
164
4488
2995
144
124
289
652
335
2225
5156
712
6246
7398
1614
13583
340
431
146
115
8207
9452
1307
4693
451
650
116
176
2694
1637
3352
4775
1196
4688
1552
534
14845
4500
6048
1402
116
108
394
243
717
244
4293
100
771
1881
745
144
931
741
1579
171
557
186
13856
673
3315
1274
3289
4602
711
1352
7395
7565
769
352
2664
106
1096
318
8148
1111
529
385
1449
6271
528
11410
1064
1226
2823
1102
776
5041
1220
321
12147
1322
7789
9078
113
4055
5251
6010
667
2807
9429
373
7597
1936
818
393
256
1073
3185
2100
5745
1731
126
106
127
1186
6892
6731
2172
4054
175
584
298
572
111
275
132
1468
2382
1793
3793
615
2410
5407
696
2051
7606
3160
6349
3140
217
106
119
118
830
1163
1296
440
121
1086
2586
1127
1171
213
915
1084
333
5606
159
2565
9124
11272
2920
143
219
178
863
672
214
3297
1144
669
4254
107
150
598
140
1259
287
356
348
555
2773
2605
307
1644
521
157
1644
295
2605
2328
10554
9439
2855
808
123
120
150
596
215
1076
3277
184
345
1063
1770
13784
2958
3954
1080
485
1730
1312
401
195
125
229
103
1010
4852
8946
3310
9323
2253
2779
755
102
210
4999
8323
117
412
339
180
203
396
492
3284
182
120
229
408
154
2602
124
1003
247
1065
268
117
101
3496
1588
6202
2609
3922
316
287
2986
716
629
3922
2772
564
1032
3908
1281
7797
13653
1650
5315
301
356
731
428
204
5874
585
3980
3966
143
1228
102
3475
2858
10889
1323
542
210
639
9002
7671
464
642
2192
2616
220
8944
989
8436
210
9480
1167
10002
1368
1175
9585
7588
2792
146
190
108
180
230
290
188
134
364
315
582
127
209
240
2411
2949
703
8172
979
585
116
154
199
5970
2710
1922
614
110
236
103
521
556
154
626
1843
206
6314
120
1154
196
294
4497
8798
170
189
2758
4724
1742
774
119
4260
1470
1276
8945
3732
4073
1047
509
551
124
555
395
114
4712
332
6539
6222
6934
3927
2938
963
521
5066
8994
19045
2570
443
127
161
209
232
128
139
433
380
1144
2655
198
175
139
343
380
1146
1816
183
291
102
8975
1178
179
140
324
2946
573
180
350
566
494
224
108
155
1142
698
172
1254
107
108
124
1228
822
2213
1136
506
1524
5669
269
303
131
4771
1504
9310
309
6044
11066
1850
1079
387
101
2790
8980
300
1079
137
151
102
11669
516
668
5429
4950
148
6621
2557
993
864
117
354
245
3532
432
306
4764
322
400
5785
434
1157
374
387
7838
1483
374
387
1451
2312
8940
5394
118
12828
1093
1056
5123
2870
5259
7390
6499
389
206
774
8952
476
129
1168
1786
3074
11230
128
2587
228
4005
4199
113
517
497
1035
735
612
2837
4301
144
3349
3238
5376
7469
1622
368
3480
5065
13705
3945
3589
296
6810
552
8977
124
1171
404
210
523
2522
305
4165
126
719
595
296
354
245
7262
1460
6355
1351
628
1192
686
628
2353
226
336
119
7786
2840
3824
458
172
242
878
3410
242
878
1865
579
3080
1924
521
697
527
166
140
125
538
161
981
260
121
104
2069
320
1856
349
107
5375
8909
3937
3589
447
156
111
9030
1342
2455
8442
9597
320
6439
8797
124
185
321
138
3314
606
488
7321
5039
2473
6861
1230
440
258
136
1007
174
194
1067
1453
1231
4534
1622
1152
964
886
178
353
112
171
1016
128
270
3808
482
522
483
1285
211
470
146
1254
208
3789
140
228
200
436
102
11824
135
386
397
203
281
251
1192
582
244
230
713
131
381
182
273
115
138
375
822
533
1107
142
6282
1848
1163
130
617
442
895
11305
2641
3347
8598
7973
188
101
370
9097
470
1443
592
299
459
7495
283
488
8646
1020
1661
415
177
188
114
4452
3673
586
3582
608
989
2385
395
365
256
584
203
6148
178
127
231
128
126
110
166
255
328
1251
745
8991
3267
4472
138
106
308
7205
385
243
8334
2425
144
119
120
212
239
1929
147
478
1705
5716
1811
8921
1159
726
230
132
165
127
486
1688
2030
2940
8186
703
388
3411
1713
384
1160
411
385
8126
1145
411
385
1451
6896
227
2333
214
2004
7018
475
800
221
1127
5673
1140
2138
9623
9581
3370
239
1293
121
6931
5195
397
888
1385
392
1020
603
360
665
4412
1801
9296
9454
1117
221
6682
355
4741
1911
5941
2990
4916
9464
398
100
321
109
104
230
2917
578
2581
145
634
568
9136
631
155
712
206
5522
120
747
127
110
587
124
176
213
138
713
1823
445
103
888
191
276
3473
431
103
888
134
422
129
947
3694
235
351
259
7643
12521
7826
1656
155
115
217
297
172
109
456
432
120
1381
4308
105
107
1923
3572
297
164
492
552
476
134
1275
492
2462
7026
1785
1229
7573
2534
2604
1129
6104
1174
2397
398
317
1797
106
518
367
360
122
134
176
279
3576
4970
283
1664
5826
631
149
1142
226
104
8956
210
186
218
532
6807
2057
3868
4735
6911
9191
4708
2291
570
1493
2081
234
347
116
7837
202
113
6586
8951
5758
829
126
4327
162
1352
122
180
474
491
2042
2817
8905
3615
291
117
194
132
104
344
309
139
189
250
253
275
619
436
177
5608
3576
653
105
8954
7008
2135
1143
221
196
386
1261
247
1300
6075
913
974
9549
492
1465
9146
5017
137
454
387
837
131
510
5533
387
837
131
1925
7394
142
7091
388
218
909
2340
2873
4637
795
1097
278
186
151
184
852
5966
1191
193
1407
125
1093
1004
145
290
8856
116
593
5896
9807
9542
1288
1586
3092
610
3181
377
4137
8680
2920
2357
13722
596
7828
4318
5302
1169
310
142
335
1235
1340
107
1455
270
553
225
140
263
383
776
359
108
1136
2486
8925
5370
106
370
560
662
2545
371
3784
1209
983
2156
5042
1992
8908
591
969
166
249
854
228
123
154
121
123
964
267
7809
804
220
2312
227
222
6730
237
928
1625
1416
537
4747
3213
895
186
106
223
8614
340
790
303
126
122
5314
934
276
3878
8994
2890
279
9390
280
876
463
2836
136
222
262
2073
271
946
4050
215
465
359
655
457
237
328
725
8460
7380
989
702
103
114
9454
166
275
1465
1866
7750
980
929
248
9176
1644
1194
3557
5282
875
3289
8932
193
800
762
202
9227
303
191
455
145
1155
6031
2875
9426
6309
5752
8900
1861
372
375
5534
703
8100
597
114
588
1277
12918
221
199
653
336
192
114
8750
3981
4347
9511
3837
5451
8944
3769
1228
5833
2048
4014
8924
2077
205
141
116
161
639
499
310
1626
2281
247
193
161
189
559
4235
247
174
192
160
193
416
130
1460
393
367
7864
1460
393
367
1451
153
228
146
154
856
219
330
230
356
172
165
654
217
254
1207
3626
3719
960
1897
149
518
126
104
419
4585
1378
262
1417
265
9515
392
1327
168
13725
126
207
176
1822
1507
9415
3983
481
6793
9581
2077
171
3804
5178
6872
3211
8250
1572
1219
439
354
403
108
104
616
100
144
213
300
198
588
4731
3759
1412
11175
392
188
126
135
2533
488
487
490
1530
8941
6050
599
118
107
269
1946
533
265
1814
260
1564
174
510
1025
2211
620
156
530
329
1603
1044
1182
438
1491
319
171
232
8609
2290
151
207
2173
1088
5959
873
4791
353
6808
6290
7346
7296
145
410
269
167
1275
1545
134
9209
840
584
3695
4020
2495
732
1127
9421
1119
1769
484
1913
5327
563
522
684
386
9595
809
124
599
5356
6006
813
1587
490
947
111
572
381
116
757
1738
490
947
111
460
942
1210
6714
243
1716
366
886
489
304
216
290
8903
102
227
121
338
125
254
1217
153
131
136
221
197
1336
1491
2571
6509
318
319
4127
207
508
393
365
5051
14282
3946
803
733
1169
115
756
106
4723
6122
1604
359
138
209
225
623
703
5115
359
138
209
225
623
706
359
2246
700
5328
9184
2984
1281
1240
2199
283
630
141
358
108
121
554
438
776
202
225
3601
780
202
225
1865
489
6050
222
1113
5183
1105
2240
7326
5014
700
8285
420
5212
147
14274
616
917
12642
2880
8478
370
11051
13718
703
1192
114
147
197
136
134
233
404
174
1104
970
9471
575
12541
471
362
103
984
3825
362
103
984
2066
2103
2995
9004
3798
5407
4165
3908
1930
196
1793
8993
5769
12429
1187
9501
864
874
1153
5740
1178
1225
1292
9462
3757
1258
797
107
111
3288
1168
323
192
442
487
365
640
223
1716
187
1523
294
108
202
2510
106
523
2062
170
1159
134
154
3286
170
1161
134
154
151
4218
1088
7428
8556
4763
5239
6644
1907
3770
2206
8997
410
166
293
286
243
940
1221
265
252
705
222
263
116
108
1264
1553
8982
3767
110
716
458
881
123
163
189
9452
230
105
125
156
330
123
5780
193
251
284
2586
8916
7368
8904
3297
306
552
11244
3703
9116
1705
5130
15037
9821
311
2269
11147
9824
2674
5326
268
3342
8929
11821
1616
6718
13712
2445
3033
1622
373
9519
373
1604
674
204
9666
2602
1350
2092
1398
104
152
1772
12414
1410
9336
4213
978
591
455
447
812
4027
14191
4827
390
219
163
1093
11696
5576
999
451
243
144
221
853
142
258
971
223
3049
110
140
114
149
147
510
758
3289
1756
547
567
893
7884
655
2212
4272
8202
6138
2622
346
3336
9457
2428
402
1175
360
384
8085
1170
360
384
1453
6892
2296
438
348
1316
724
1075
8671
7264
4987
159
570
217
159
231
497
444
174
101
285
128
429
185
597
189
1291
8944
398
3447
11306
6249
421
116
1976
1670
3224
1671
5289
8485
175
3672
231
171
130
605
221
265
6393
4602
9478
4472
143
244
310
322
4594
5699
329
113
621
531
191
9437
1053
1932
7571
225
2061
680
166
510
425
344
1562
293
123
1513
1042
1419
878
2865
104
2942
6879
1078
1244
287
8097
703
5121
13511
901
615
3693
4520
439
4932
7354
532
9372
6636
238
167
301
5560
608
182
192
140
184
400
144
872
8276
9205
1298
216
517
264
261
1283
1069
254
542
2997
2356
4475
9344
212
461
322
182
499
282
264
261
2428
471
308
242
1461
1994
1245
964
309
246
831
2225
8918
7842
185
3146
171
162
260
253
1868
466
279
5101
8550
239
1228
219
7211
3969
13999
896
543
1406
132
122
103
106
12502
209
1298
778
215
185
573
652
4582
485
1981
4248
565
593
707
1904
130
340
478
773
276
227
108
198
8954
467
913
10921
209
697
281
245
188
547
8919
1373
670
13728
6650
351
4769
1066
1899
452
672
247
126
198
431
156
5330
2509
2553
14530
6765
164
969
2791
5885
4238
131
216
111
133
188
997
2484
215
110
330
233
158
191
1624
373
168
236
15734
111
120
3716
9536
757
1202
183
2377
452
639
535
9498
2895
1203
1265
3778
489
329
204
4538
707
703
5532
816
6343
8947
2139
2121
243
137
140
303
431
755
9368
534
8956
4158
12547
8941
1536
119
439
103
1887
444
1551
8845
5305
975
698
144
9354
3448
930
3656
3416
2790
190
134
6938
4838
1418
3057
1418
1861
4105
2228
1322
8813
1524
7453
371
1157
4760
9332
532
441
913
654
208
102
225
132
9342
301
201
1011
9486
915
9307
4206
137
151
1017
9302
1416
836
807
2417
2567
8094
703
1296
226
1887
257
1329
485
306
2351
1511
4179
426
8122
710
5083
437
389
5715
137
1223
897
1143
2191
8962
2056
662
1058
4071
2963
8970
6807
938
6564
341
4641
7358
138
137
200
797
308
9769
3933
494
195
128
152
170
548
687
1153
121
525
102
1506
11395
435
6408
490
191
501
126
1288
241
5966
8906
3222
118
169
164
562
225
225
121
286
556
323
1432
393
604
397
9445
2048
7657
4499
194
158
319
319
2237
8933
2054
6588
4585
151
302
1702
410
387
309
259
3522
905
283
878
309
343
881
6976
686
110
276
1183
100
136
4790
120
113
538
1310
4031
4929
310
5036
7306
494
492
6217
1726
9130
2269
9573
498
1296
1102
551
4519
209
346
256
2485
134
130
305
794
812
176
828
1232
227
840
262
8070
4522
8945
4896
926
521
183
189
758
903
198
235
4669
9515
4220
2340
814
6681
551
2255
814
995
273
441
511
2962
2572
1754
7661
1410
372
364
1171
108
1423
2286
130
545
7144
755
209
568
803
1113
4655
4354
8762
1967
3569
163
246
168
171
138
837
131
4252
155
189
145
1733
6947
1548
2422
481
6309
1921
1259
2024
7527
310
1246
4593
216
9072
793
185
146
172
186
9320
7458
171
279
147
3114
137
139
257
3691
6519
137
229
6104
5598
893
215
480
356
149
280
133
133
1308
749
9292
299
189
9290
235
514
645
165
452
383
150
176
179
180
244
481
172
1026
11631
101
354
2812
380
437
996
645
105
195
133
388
2244
376
642
195
123
1803
337
345
5382
1735
5577
323
318
8519
256
249
4171
6319
4813
3389
3770
8984
667
8953
100
1996
1311
2386
774
3955
153
719
152
2275
224
222
132
341
2183
1894
205
231
193
104
486
341
181
7298
3405
133
395
312
6272
5065
1031
143
1823
394
360
123
547
121
131
125
4736
527
1134
122
131
124
251
472
629
469
2159
6327
7251
438
410
2320
8269
574
103
259
940
238
1066
1975
103
364
940
238
1066
847
137
5169
5158
700
8196
158
4046
1208
2014
6967
518
8444
8934
920
1385
3892
395
545
4378
2232
479
842
4817
178
2034
5404
2552
2284
6644
10393
1296
1289
326
187
357
904
119
173
1336
407
110
106
1233
2787
452
128
549
181
214
199
370
5565
128
549
181
214
199
370
1970
10645
8777
118
8315
8894
861
537
471
625
185
4822
11548
2590
381
2954
5714
9037
5049
208
243
168
1673
1188
475
2672
1402
1881
289
139
219
394
614
1342
321
465
1929
462
142
1832
182
2981
164
530
8017
8933
5811
2411
5144
1612
756
693
1184
124
756
110
7857
3714
188
117
369
439
350
137
211
1642
13641
5548
129
5492
124
664
167
172
142
2936
296
1877
165
1103
186
406
3130
143
1103
181
257
191
277
497
130
152
137
1969
7578
183
9125
106
219
127
418
520
9261
115
146
311
347
6371
1151
102
149
654
640
385
269
280
414
102
726
1170
196
816
1039
11756
896
976
8416
3571
13829
3795
738
934
1186
1890
232
1446
146
266
239
214
563
211
925
1734
443
1526
742
12417
729
243
143
203
995
5853
9452
3607
4789
9283
994
529
2003
3643
282
144
104
257
3110
156
1174
192
172
495
4491
4574
1658
312
117
9379
1489
514
456
258
5864
2575
6354
1840
1051
1491
344
365
9140
629
749
1547
3036
4313
640
8830
262
164
435
278
104
359
177
128
111
9132
1181
226
855
113
514
111
5219
5067
183
159
119
612
315
164
11587
5112
9412
3858
242
2053
171
262
404
118
128
2225
882
386
4719
6513
2772
4404
378
158
125
3568
7547
2405
2429
1629
1303
1325
1030
700
286
904
3933
4764
475
370
218
165
869
761
4879
4485
1577
703
314
1538
2445
2584
4428
7382
1887
6974
1533
329
219
223
240
7549
1940
374
263
102
217
5212
3994
520
2652
347
4782
2230
315
7605
1589
212
252
831
7120
1886
598
124
1176
684
597
7805
6762
1976
1134
150
1160
476
900
2525
395
4029
168
151
298
123
214
14304
116
133
1837
128
195
271
673
9502
1004
113
123
1430
6722
357
343
3309
9333
1275
2406
5421
9340
196
358
163
210
315
657
790
13617
2144
2112
3428
1176
1361
1320
1455
385
409
1148
384
1411
4682
2419
732
2226
1958
181
3205
732
881
6545
936
691
9168
5763
1116
5990
123
4432
144
222
8980
123
794
9440
1041
6377
11547
233
185
164
5243
9442
1782
420
101
815
1263
1703
1301
3461
734
210
112
682
1204
6055
4148
12505
3425
246
334
9176
1798
3382
5228
6165
5883
180
1724
131
449
431
612
214
374
868
3865
932
391
2968
604
374
623
282
132
660
726
180
1736
131
329
449
431
612
214
374
111
7825
3658
887
2825
1455
404
215
303
436
453
1204
3964
642
5955
4961
3926
4490
5530
3133
956
153
5107
100
4635
641
3950
9563
12647
2650
11746
1879
279
1096
480
285
10418
1641
107
805
139
895
2391
829
139
503
1239
400
9001
2204
370
225
211
5314
692
8379
421
6864
8914
2309
127
618
486
361
156
216
106
197
209
279
7551
1987
104
1505
12328
7307
1697
535
319
1426
434
429
236
116
221
1096
12521
2092
5366
574
429
904
2549
407
2016
9377
404
1196
1838
388
5282
4987
5388
1436
6445
13708
1419
1494
1465
1899
8424
13854
1334
3902
115
205
158
304
151
106
2630
3616
410
351
4704
1309
119
272
499
143
863
142
100
161
159
180
3646
817
2307
6398
11318
2525
3635
815
407
4719
129
117
556
525
1309
2641
4888
1027
729
2252
1354
1190
112
1327
257
467
398
278
555
5348
6221
9504
3186
3778
823
275
149
274
521
7366
258
178
363
387
385
1111
548
139
228
181
235
161
945
625
172
304
191
866
439
1038
5486
6491
10182
513
7471
3076
1061
1639
8505
1012
174
1538
515
1717
4075
2167
318
592
3256
8921
1393
6999
2072
1055
6957
9545
2204
1702
238
119
304
132
1685
1211
853
7541
980
1686
8574
7369
4413
4998
3606
4898
2329
2230
5609
6197
1796
1626
1725
120
8014
1499
1113
138
264
214
298
262
211
484
126
1177
6887
8676
710
329
4005
6310
1200
7667
2791
2966
116
4047
7396
902
6361
9532
3468
4067
154
219
126
106
238
428
331
445
295
207
116
1328
1956
10830
145
129
224
129
345
2100
8998
7369
322
238
571
1239
192
119
424
1225
750
6991
1595
294
539
3172
9431
121
231
173
357
129
4832
903
271
309
961
1219
3517
311
309
2773
9130
1620
3034
454
1580
404
131
1496
731
1603
3325
568
9925
3970
7832
8914
555
699
5288
1690
459
411
489
1068
381
1117
224
210
352
466
2198
111
311
267
253
899
233
124
128
219
759
169
219
249
216
261
1378
343
364
286
1181
281
1817
115
1517
9389
120
8745
4787
1863
9464
5439
5185
141
163
257
2882
131
222
227
1454
1899
2315
1198
7965
9180
174
420
345
138
1042
9002
231
1897
3049
5124
6894
2820
131
9778
158
108
334
887
616
226
981
3673
104
117
136
1937
524
148
343
343
103
166
1407
3015
359
157
5694
1856
142
2008
8355
122
8690
2339
128
1269
292
115
204
471
8919
918
1218
161
716
378
904
164
535
601
317
655
13432
1157
176
391
855
2143
5043
195
265
258
2355
673
7388
3906
9721
1506
3878
616
178
197
704
701
124
1144
684
717
988
557
1536
352
376
172
295
7360
1263
516
1670
7429
1347
473
198
105
2311
4227
1750
1326
1112
3004
511
1833
223
11041
3622
612
9288
486
3296
375
1190
539
386
3414
843
726
677
707
2653
726
677
707
494
4688
1182
540
386
1451
9108
6953
13796
1292
2634
2410
1690
405
702
8459
1609
275
123
3579
150
111
13760
149
3280
261
433
6010
815
9409
1683
8962
1085
15150
747
8841
630
198
137
8190
603
144
146
1357
3597
675
426
334
4233
307
4173
1730
9626
264
1472
1014
310
905
312
712
125
1128
359
198
504
2861
12571
208
309
632
371
1110
158
228
139
929
1431
1874
751
3737
515
1025
2339
751
471
139
5437
9643
1670
401
330
752
1067
467
1435
446
315
162
183
227
142
8852
878
133
9495
4725
3865
172
166
3833
227
409
171
142
429
239
732
224
3229
429
1075
224
1874
269
2232
1280
15565
6030
6675
428
4788
2155
1029
621
198
2928
1029
451
4481
1596
7714
1777
1569
2241
1337
417
1331
1688
9282
7464
232
133
7548
1954
402
577
243
159
113
4903
8703
1236
438
11864
1278
1561
893
2139
8842
7025
983
7198
1120
381
4711
8833
2238
230
184
263
4149
10133
9116
4616
8961
4286
297
105
1523
7047
590
2147
1855
3856
631
436
100
224
134
251
149
811
183
171
172
164
222
144
278
584
588
190
1284
1221
1028
1488
413
184
506
484
8468
166
2343
638
658
7917
1227
758
323
407
635
186
6614
9363
5921
6551
1070
212
1035
1809
594
287
1653
188
133
188
133
6518
355
355
352
4687
145
110
153
193
222
1610
2315
222
193
193
126
140
260
201
392
4930
7285
4352
185
292
530
6087
13776
2105
10592
1222
2462
6463
112
247
8972
1415
423
595
6089
12920
132
185
250
241
4364
510
8084
168
1841
638
440
464
597
1861
8989
5559
591
9314
244
576
144
7362
661
252
181
488
973
753
186
171
1355
1373
1323
492
5015
1734
1501
6892
748
3741
2855
6293
259
418
307
182
7382
147
9390
8118
280
5096
1190
5577
251
308
4025
1177
159
620
146
105
128
153
2504
317
2803
5348
706
8183
8425
8800
635
1147
454
194
6485
1085
196
162
674
260
365
683
3117
11984
125
112
1173
148
489
4803
4302
9483
3240
1647
4870
6202
133
290
4709
4241
4349
808
138
561
2529
705
10783
6272
125
1274
455
8990
2446
278
214
5128
1880
303
237
170
237
270
155
1837
766
14446
2199
7599
3199
236
127
1683
271
6463
139
1794
1010
11757
1731
150
4264
131
824
1428
450
337
402
1383
8921
2317
156
327
2461
658
347
450
1112
444
555
1042
447
254
830
7545
1940
1871
244
255
143
296
327
243
457
5204
5771
359
1677
3918
4794
3968
836
606
115
213
321
278
205
695
102
103
2559
627
8812
1158
1706
1576
113
697
111
122
105
532
184
3912
2494
7798
6353
1266
9012
3666
289
558
183
413
1073
678
637
114
151
457
171
604
337
203
3051
8879
2708
156
348
256
337
128
234
119
9436
1657
166
494
672
462
212
380
1769
3439
8608
4926
5423
2967
380
10295
866
3964
9299
5532
2831
3175
147
136
575
594
175
4125
136
108
320
247
610
175
115
1516
180
214
132
113
253
6115
8177
9440
716
7183
486
437
230
116
349
189
157
2828
3686
437
230
116
349
189
157
1904
4935
11244
1399
694
1103
179
159
1377
1519
328
1447
337
2803
427
1355
112
1490
306
160
260
14679
1325
979
353
919
1127
9491
8017
353
539
1401
115
7690
3402
13796
241
3104
11175
849
4407
679
152
5522
128
348
424
192
245
11773
185
305
521
238
404
1185
124
521
386
364
228
237
125
144
252
215
2138
1329
4653
1419
1677
659
425
1058
230
1954
1847
7296
5012
356
121
300
1059
230
680
331
541
120
7212
461
541
314
303
470
1022
2216
9526
6749
1556
512
1645
129
527
181
1357
635
818
131
1192
8643
700
5311
2140
904
282
3487
8900
5034
5115
3901
758
123
354
14076
352
4396
1997
811
1253
5884
1169
4856
8938
527
1996
173
307
1409
5835
1475
1514
1080
266
2172
9136
6949
127
308
134
374
198
425
135
137
377
295
194
107
1405
8834
2318
174
3345
194
614
617
1548
133
206
155
2034
9505
167
8865
5636
4814
1884
5375
4915
129
1237
3475
9351
185
106
122
180
120
7403
121
136
917
476
290
214
336
137
8931
128
3129
494
3616
543
336
177
1906
637
196
215
427
3174
302
193
462
118
610
5128
6188
101
213
3898
1236
5308
263
6828
4317
172
3866
837
9681
3945
6840
206
436
388
159
131
615
428
1571
1931
7537
6340
290
449
207
11705
283
116
693
3031
102
115
1143
184
491
550
1111
127
163
2521
225
721
127
163
1899
573
233
591
8983
390
381
494
252
688
8295
4548
574
301
484
330
8894
613
596
7345
1637
1943
530
182
435
869
843
1468
786
10313
3274
10224
9307
3521
1265
2165
622
6721
424
12907
414
670
359
1771
1920
7556
6711
473
15400
5825
1468
150
186
392
114
236
210
789
1590
634
4960
794
1487
1375
2631
8788
369
3027
1401
431
185
185
643
2181
146
950
140
1588
145
475
185
643
2204
5844
651
1308
825
1376
315
200
1214
113
7869
315
200
1300
140
10033
1282
1206
2379
3243
8123
1236
389
2081
4227
262
870
399
528
3927
11716
5429
703
8270
1089
4141
8856
1606
1696
213
307
1324
337
405
1542
150
314
1892
201
1220
216
118
117
199
216
104
527
642
106
174
440
229
115
162
8948
501
237
124
155
132
161
155
621
2274
9004
7170
977
2839
300
259
191
341
8886
167
168
297
225
113
830
404
819
126
165
267
304
899
203
309
941
283
902
2047
1446
310
309
450
233
4960
8491
7143
1260
2361
1045
648
151
304
228
490
2470
386
170
280
2253
3036
4414
2035
7655
711
4524
3854
4509
4948
4352
321
149
141
124
474
133
556
153
102
115
242
202
102
143
266
131
176
1230
773
290
468
398
172
1122
6457
2865
7277
1510
881
9328
585
184
218
118
101
279
7880
9429
1416
149
525
2218
1146
167
312
8709
4555
2533
2564
320
3622
1925
11545
4006
129
8160
1004
3611
628
10285
6202
4043
1268
15559
5567
1017
197
862
13961
503
7333
1302
7640
1309
537
292
1572
7080
289
1864
4677
4055
5350
621
243
350
1356
211
951
2854
9120
5369
5619
410
9004
2886
1718
1669
1184
2337
1427
4274
2702
2701
1007
10512
3779
3444
666
3151
1690
154
174
163
1951
4688
4327
351
4823
415
2129
1678
143
147
289
192
454
165
5723
143
147
289
192
455
120
165
122
2148
3569
9124
1725
7723
13211
431
6903
311
1616
1912
699
471
2008
841
1363
1872
4015
714
522
107
291
173
122
343
1167
298
709
7533
9511
1941
368
773
3995
1481
1162
5023
8087
1495
228
5561
2114
7797
3023
7511
9771
3354
2440
9545
1736
4464
2315
2895
125
134
102
136
147
462
335
721
127
212
190
213
336
909
502
2050
16107
4203
945
662
943
271
6712
136
215
229
2307
271
970
10621
749
161
106
2874
9232
3086
119
844
349
204
172
639
7418
4781
3415
11598
3815
184
118
428
1588
8903
5643
1277
421
2021
446
363
526
2750
187
366
356
532
499
267
275
2970
186
367
357
534
501
267
275
796
479
499
267
275
1659
1207
1474
1377
303
412
6573
354
334
201
8899
4485
1804
7378
1039
5393
1985
171
4840
4034
4032
639
1400
3185
8530
1985
148
8978
860
384
802
4953
251
128
1263
169
149
233
134
2505
8691
3918
555
449
474
799
129
173
3207
730
198
940
310
114
110
2518
1416
928
108
860
5934
221
227
2313
249
851
138
786
406
709
152
7388
8200
8213
529
338
674
682
370
591
1774
456
315
590
4526
9652
3876
4476
369
2414
237
185
132
3295
487
522
2956
373
1212
401
371
8076
1209
401
371
1409
4335
601
2253
1592
2033
166
129
2973
3638
7442
2025
13600
3928
2148
5930
4612
380
2170
400
756
145
259
8997
276
591
8823
133
7284
6532
7453
100
3019
7573
2754
1080
1384
969
2277
12701
588
307
8687
4915
233
196
391
136
335
204
1103
420
982
108
3490
480
6624
6473
381
776
2307
2989
8891
101
1892
1872
2813
699
9494
9467
11385
410
652
112
3729
7030
1358
470
115
257
221
126
105
198
602
2683
135
3595
1988
4029
1350
2282
2189
497
8630
4969
271
2517
903
1296
1404
3624
171
1476
2963
929
3316
3181
378
2164
932
1237
6614
1489
1404
111
434
397
212
561
1666
1344
515
1718
1291
3215
3941
9618
502
116
149
155
1032
8810
9453
276
11372
1202
3992
3825
8334
1470
1345
5776
9314
1957
1189
2967
1291
7099
7825
2708
506
545
271
863
482
701
5431
2264
754
9416
8213
558
236
127
929
158
254
860
1213
182
1213
182
1213
182
109
170
9436
140
238
7764
8036
935
409
177
212
801
180
212
9284
7854
121
339
114
2007
227
9000
1670
3723
380
288
345
154
1056
669
171
5353
171
907
6105
1261
299
9290
309
145
1536
3176
309
101
180
132
130
600
8996
239
3567
8235
884
1047
9124
11143
1259
141
202
1289
1793
234
351
121
5662
2501
709
8940
709
822
270
9592
1811
1074
760
457
101
311
2071
474
259
244
264
1564
14805
4028
615
240
249
264
598
514
307
487
144
122
775
1068
581
1463
1423
974
5101
5630
7045
725
1310
955
299
132
689
668
830
756
1461
2554
7034
106
266
969
2538
1818
6156
209
1139
5286
1138
2107
3572
1166
121
1173
175
492
106
1884
1471
150
3981
1518
657
494
9553
118
102
692
134
117
176
174
2040
9410
5333
4088
9022
5034
2090
8830
7104
128
229
164
135
127
889
320
9417
2813
9425
3955
2679
1098
10003
2378
562
8980
13112
114
208
214
145
180
3461
9381
9280
342
149
6077
6427
1922
3401
289
156
132
145
167
120
152
884
102
248
178
115
145
230
126
207
874
812
1211
734
438
675
665
348
1487
407
158
101
264
8953
5877
115
628
1069
1581
210
161
638
2615
1891
829
814
771
5551
821
2143
6780
1181
814
2393
2033
357
872
853
204
1081
417
965
250
6653
351
234
2324
281
848
8989
9527
157
11947
7423
1049
7818
968
138
109
103
2909
629
1129
994
8245
6108
313
137
982
2695
383
1952
596
360
140
363
451
1604
2215
545
145
544
888
2758
545
145
538
771
306
184
1345
104
188
119
446
802
412
2646
104
203
145
448
5858
2047
482
5303
540
177
878
7464
193
817
227
1389
1462
6654
9572
2889
7379
251
1304
620
1618
428
9507
427
2284
944
5730
585
786
660
11718
491
184
1143
131
3586
4733
357
6814
5920
1665
1117
228
324
209
345
14289
1422
848
432
517
1966
3251
2331
1168
5267
572
747
3575
8973
402
1830
131
2187
816
2990
584
9419
639
7937
3163
119
1209
155
1526
2623
9053
693
4785
315
103
3479
1247
15373
386
149
340
379
181
672
103
1001
6393
189
797
139
1225
289
386
459
336
401
378
2107
204
196
167
343
240
131
243
203
156
102
513
720
137
352
503
144
2765
177
186
164
256
240
243
144
516
821
274
1864
1335
2229
1051
482
7836
2629
4619
603
409
4355
289
116
342
726
4034
2992
141
124
1130
4615
4283
12639
993
124
766
1596
635
2840
10740
4482
1505
556
1127
404
137
556
2114
1849
8861
453
2133
6838
839
727
4790
4804
7594
8861
2568
679
1887
202
1364
4820
349
346
6484
819
174
169
2802
404
998
837
1683
267
271
738
470
3533
136
105
107
618
710
203
185
374
151
201
1005
644
1759
1510
160
410
4273
1283
2677
3285
9412
10564
8936
420
120
372
167
3958
1280
2953
2710
677
893
133
129
297
1203
132
141
735
164
125
624
158
551
317
833
6485
5248
150
192
193
164
1040
14325
199
462
590
117
614
4452
639
818
859
507
922
1200
334
827
7022
3859
142
2108
1195
936
2169
576
6035
1098
12623
1070
2174
2813
1052
300
4767
2205
237
170
371
412
130
152
7953
2402
109
201
3498
204
2097
11607
3806
9376
3184
381
1083
113
415
5545
386
1083
113
1821
9308
2926
3440
7593
1473
112
411
111
566
108
3185
2231
111
566
108
419
3602
4955
445
778
1322
6573
419
4696
2987
1678
1666
5409
234
379
370
392
204
260
632
245
216
471
307
114
139
109
104
215
1198
3250
181
9006
213
185
190
271
7467
4880
9163
183
606
235
111
310
154
9491
158
125
1096
2616
473
2758
1343
4809
166
182
812
9493
6092
11798
858
1549
112
1419
111
459
113
127
224
331
6860
111
608
827
1114
4205
2462
8239
276
4611
8994
9459
2156
155
149
530
123
160
324
100
455
146
101
157
120
312
168
238
9515
357
1556
2762
1557
12026
277
120
7070
5870
1127
4436
8788
6379
9122
937
1283
182
107
149
1682
9316
665
11751
7087
162
124
3999
1529
657
494
555
444
397
741
166
134
8941
103
154
103
283
140
556
11555
250
388
121
1058
8963
4595
6878
109
146
167
8977
8983
122
1231
138
114
259
134
1094
1678
262
9472
577
594
8266
555
9823
519
687
1175
139
425
119
130
210
225
4255
667
7414
8894
126
821
136
660
744
129
120
457
246
1195
158
389
500
660
233
1621
2234
400
10009
8792
2792
2673
1010
4998
9370
9737
1608
128
825
430
8808
2200
413
464
347
134
321
113
148
159
143
477
128
144
462
2655
6330
9500
2959
1492
7358
5053
1147
196
3312
8435
332
393
204
311
5306
161
1285
7279
7396
2171
2857
177
7438
4895
4027
9805
3926
1500
175
151
9207
181
168
5300
160
6585
351
4600
4516
8880
3670
256
142
212
107
461
149
749
3000
11770
1328
1609
229
725
133
115
185
127
14182
199
149
134
479
127
225
805
1175
204
120
2550
634
6036
8094
982
489
3464
178
2015
2332
626
2691
5333
902
4384
9503
2271
1404
221
666
196
188
1119
366
299
329
116
171
217
1078
171
170
930
118
1594
221
666
196
188
1120
367
299
319
116
168
1089
635
1860
414
3135
416
4710
752
3168
1887
6497
3285
9215
1232
102
173
2343
127
168
121
135
110
100
642
156
111
913
840
9252
8956
1060
3062
423
762
2072
16744
4146
151
6932
5196
130
166
310
1138
147
9502
2340
1114
2420
8989
2419
3568
1133
866
577
1869
1273
385
274
279
470
3157
354
574
273
279
469
3432
285
905
1869
5932
5058
432
4484
1191
316
107
192
626
222
1332
160
2600
306
502
1332
160
1646
442
202
1822
229
1307
1591
536
132
169
186
393
1928
8934
771
3625
478
475
11504
519
210
184
319
306
117
410
650
190
399
253
284
5289
561
582
190
399
253
284
1816
1231
188
2984
521
212
447
1180
125
519
1412
280
392
109
337
317
107
127
338
384
189
206
277
282
127
1249
114
271
282
329
408
5333
1547
134
102
100
1668
428
114
553
580
5126
6831
2511
2549
428
119
495
7379
504
3589
725
146
1155
690
725
5692
127
106
336
9465
9015
100
142
107
198
117
1707
750
862
4568
8507
219
2347
1508
219
177
229
228
360
490
5983
132
516
910
564
265
297
673
735
2063
12122
523
107
1195
685
523
1198
1777
330
1064
450
309
309
1465
1677
296
2221
309
340
879
670
4445
6358
666
4934
1933
941
2472
2435
112
271
164
505
284
493
2479
936
4665
8929
10277
3161
4364
2694
596
161
3671
1174
5498
1043
266
130
155
4813
7073
341
3249
2549
235
930
12102
4017
4728
150
10818
7431
293
3922
4812
1168
461
9391
101
113
172
6760
8961
1142
2735
272
341
3745
2136
818
362
1040
742
147
112
6627
162
729
521
7555
518
723
2311
256
2190
256
256
585
723
1648
5030
657
355
222
2316
1606
222
176
257
1803
9467
5104
9004
140
1332
9102
827
935
416
235
391
1878
124
204
386
165
464
3573
260
194
8972
298
3204
204
385
164
540
350
614
9825
107
10525
7367
345
1251
1190
212
3756
251
9471
419
2484
1100
2220
419
1904
1890
517
333
129
282
128
160
165
431
244
263
3840
126
4468
488
8958
9427
9866
2760
148
1146
183
491
140
3028
3245
7574
3796
1245
450
384
8808
1196
103
166
127
156
2669
9468
9206
3465
821
4116
5782
2942
1717
9462
2882
264
222
158
110
189
9524
782
8976
184
677
8936
5480
438
291
1980
916
236
279
5747
7364
3265
3385
2830
4660
2766
691
743
103
525
120
219
1593
131
115
881
147
2759
691
743
103
520
125
219
1402
133
4892
376
1393
167
1332
4557
11608
4406
482
6774
9613
2629
3143
4120
109
779
237
257
835
135
1371
1241
4087
213
262
172
1953
1126
1874
9266
441
203
933
235
515
5454
5112
8936
3697
249
973
232
506
1575
231
589
493
8911
144
133
854
309
877
775
472
121
354
236
256
182
1353
6210
1898
1404
131
456
477
120
482
236
256
182
115
1322
8678
152
1360
5646
1360
1867
313
312
479
523
124
1151
356
238
523
124
1153
282
210
523
744
162
145
121
338
1402
538
216
655
418
2050
2545
6017
6122
463
144
340
293
118
102
116
1668
459
1288
609
340
293
118
102
116
1529
3331
853
7926
3025
9686
1518
2804
777
8849
251
268
264
476
552
5045
6133
1435
898
256
392
3838
536
415
8993
879
265
187
280
163
135
415
158
2667
156
148
1172
184
490
6233
736
2923
525
341
436
175
859
2079
270
525
342
436
175
859
856
6103
412
138
1951
7549
948
173
385
453
1438
4079
4554
9146
5667
2135
3084
940
450
165
454
135
152
9667
274
223
273
151
131
127
141
192
107
9098
9123
279
219
234
267
132
562
142
627
113
8958
101
2243
9085
5078
203
364
522
329
559
179
226
285
14978
391
1706
1270
9165
312
288
448
247
3302
7339
13999
2048
5582
1518
7802
5672
1787
705
3392
136
342
5818
9477
2408
8948
742
1703
1456
502
100
913
228
3720
122
901
198
481
1584
689
4934
412
3290
8945
4577
363
602
506
1381
1335
1337
814
1374
1339
1922
150
2674
143
1243
2591
9536
242
310
5387
419
253
302
100
161
172
241
5833
253
302
100
161
169
241
5832
253
302
100
161
169
241
2212
505
929
272
6747
222
227
2317
251
785
3610
188
135
1611
557
243
483
271
523
794
1531
216
287
257
327
352
567
152
146
1806
469
1150
216
287
257
327
352
567
151
146
1660
3619
5893
8511
2836
1413
223
762
358
263
279
3152
125
3116
7853
2554
223
1154
262
279
330
600
800
3080
2469
1505
9543
2632
208
4835
780
214
1431
538
8846
143
132
122
7395
308
903
103
400
377
239
140
141
100
124
12610
6288
2053
1742
2094
173
7144
424
577
107
7012
6239
1869
6886
12530
4227
8885
1788
156
2091
122
425
5099
3126
3301
14772
8527
969
135
1476
160
232
524
541
124
258
140
812
179
1685
8974
353
403
550
152
172
173
149
257
171
3890
135
133
3680
713
1708
114
567
207
7199
3160
13706
627
652
978
3651
1429
4029
594
163
404
938
823
127
726
254
1052
859
1630
408
138
1066
184
1363
152
6164
236
295
1120
364
103
3238
1292
1659
188
876
635
11840
7968
9458
536
8417
168
921
2394
1042
3266
7095
9410
602
141
102
9412
1293
180
800
10069
1692
2472
144
175
401
208
379
158
240
131
302
1763
279
4389
2307
1154
4209
6384
268
5679
535
410
369
149
1961
7529
340
240
9443
107
118
360
809
156
256
847
242
191
301
1150
104
607
100
220
456
3959
4487
147
507
735
103
3718
1067
101
1318
120
452
387
616
266
1008
943
246
152
1011
103
3478
173
482
172
587
182
317
167
296
2412
1158
172
481
171
587
182
317
167
296
1881
10083
1133
3906
9665
4748
4921
374
2748
8853
110
566
110
566
110
562
190
907
2818
479
309
550
111
560
3267
1856
271
788
985
294
1173
438
447
481
6487
352
4743
1913
324
8939
292
5086
11792
552
730
1218
124
731
368
830
1848
415
1494
415
2669
274
991
310
545
927
417
116
1435
352
137
240
466
106
343
137
425
1778
1520
388
155
1025
136
560
499
1578
118
195
376
101
113
239
245
834
566
1317
735
480
3842
725
1208
159
141
103
198
14001
1699
242
208
711
431
309
164
9169
3344
444
727
1985
187
179
253
126
1058
196
5538
187
179
253
126
1059
196
347
594
8481
113
684
695
14618
9418
222
145
124
1206
697
505
164
175
908
770
1094
756
1070
7583
491
1944
613
326
1891
106
149
134
1022
376
5584
1121
2660
4092
2792
10435
184
9491
1177
6127
5610
4338
1886
373
208
191
316
152
661
609
4632
2608
1916
2987
315
337
2221
1061
293
11602
1030
1106
1248
272
1252
911
943
516
1448
203
360
421
166
310
217
225
556
635
592
376
1721
9416
2222
4567
3648
3344
3330
9152
1841
193
966
738
7320
748
11757
4066
1256
1686
1032
2257
657
1709
687
334
1038
1037
248
4412
592
876
269
152
107
2012
655
244
1265
2596
5453
9493
3764
320
1397
184
269
7343
13854
2580
11436
1990
7557
894
354
194
149
617
120
1943
3516
8906
5393
1084
2968
648
138
3975
8395
288
1036
148
171
4157
141
725
266
1300
7815
12791
188
530
324
212
271
176
460
1412
248
602
103
232
460
10218
8964
2901
275
384
357
4760
350
6624
2054
454
1439
5959
275
645
2787
5658
1648
207
1320
104
6154
8968
1157
130
3233
8960
9569
641
144
8879
1388
253
118
5401
136
710
361
164
1862
878
171
309
934
1228
2070
1445
153
171
309
442
4321
7443
977
2960
765
244
131
155
1966
977
2960
765
244
131
159
133
362
262
2882
2921
4669
134
362
262
309
119
131
102
158
7075
2472
6088
6294
285
214
566
264
132
101
115
316
346
142
409
2308
591
9469
713
508
2484
2862
1797
10691
496
153
545
254
337
148
141
105
1940
1136
814
6974
1325
8115
2563
415
3969
6272
4285
322
191
12581
300
105
101
100
193
754
754
153
478
165
451
5638
107
529
1019
115
125
222
451
186
170
141
274
314
136
1640
2513
455
1243
4740
3189
475
211
1261
234
134
147
5976
211
1261
234
134
147
4672
456
5670
151
787
262
173
265
1325
1027
112
125
227
456
177
141
274
314
136
1643
101
2510
455
1244
163
456
5671
151
787
262
173
265
1325
1027
112
125
227
456
202
141
411
314
118
1910
101
2512
455
1243
4742
3190
475
211
1065
225
147
202
5962
471
1320
1023
112
125
227
457
202
141
313
1909
101
2503
455
1241
4743
3187
475
524
948
5975
524
948
4673
4517
4601
8938
1840
489
161
1173
134
3044
472
498
108
172
111
239
335
8961
229
5521
210
13306
8951
995
122
444
419
143
229
1266
1561
125
154
125
2093
4747
591
4336
716
510
225
143
112
199
656
9449
448
294
9520
9419
935
111
12515
1334
7342
12337
110
533
100
612
10665
1451
366
635
1063
8164
366
635
1063
449
3184
1072
264
1405
106
517
9348
122
1226
699
618
491
151
135
929
394
1710
723
130
1274
768
3455
5535
4769
347
355
6493
3471
268
917
746
331
2440
124
835
369
341
123
127
1554
2753
3864
2395
271
122
462
196
1680
1347
393
119
182
823
2557
3147
6254
4140
4362
149
163
287
246
165
221
8874
273
104
8946
6680
8779
2321
5046
491
3109
13775
6292
159
148
558
157
370
146
151
886
5252
7008
189
249
182
182
649
218
8956
538
106
227
13801
970
447
210
519
144
146
332
2287
482
228
458
201
550
158
3918
9644
697
5352
13887
968
7307
213
1347
5327
3185
1456
2311
1169
1215
1997
9432
2204
3550
1636
9521
12185
8211
8041
405
8941
201
160
3190
1104
4694
3866
2732
5092
237
467
515
543
576
341
916
9450
13755
118
110
133
259
640
9526
526
2267
269
304
230
182
228
166
159
164
564
141
582
5517
129
573
310
351
803
816
655
2529
1712
420
473
796
137
1668
1849
1562
1294
1752
190
7075
4866
6947
758
702
1007
554
1251
514
756
449
203
106
114
1147
464
2136
4031
9794
7818
304
543
303
2333
1595
5346
364
1594
191
7332
9301
6255
360
213
1446
731
227
212
778
156
117
5727
9282
261
1569
295
1038
1265
7923
9535
602
6897
181
294
122
108
9106
1825
535
267
127
4756
183
224
111
144
444
986
250
321
109
503
321
509
651
440
111
928
324
244
261
6840
1503
414
215
214
1207
3695
3860
995
202
1322
1552
5198
5536
1809
792
431
250
209
307
706
814
6141
8309
11683
1313
3054
1964
359
7160
2106
910
4990
2999
218
506
607
133
228
270
157
164
165
291
590
628
130
5282
347
103
1228
10410
1698
1089
208
808
11604
1266
2083
7621
12748
1741
105
145
135
152
120
103
160
228
1214
866
274
1216
798
4657
1960
5880
314
215
191
506
4797
9104
1888
2759
999
215
271
311
215
507
119
1172
229
197
118
8813
805
131
164
130
985
804
160
134
504
270
4883
138
3506
618
141
2544
5691
1624
1436
101
1090
5474
101
902
102
123
239
192
896
2154
6975
152
1559
9470
12267
569
1749
131
654
333
212
1393
124
224
138
1326
6234
1879
9041
6625
418
4665
4241
4891
9079
1132
313
2179
1220
8340
1222
618
1905
5858
7398
569
597
143
360
651
384
291
1143
4232
1658
337
172
127
4249
784
443
1798
3755
1553
2754
6241
1024
4504
205
396
165
185
4047
147
121
119
543
235
370
310
236
7517
127
111
167
506
124
107
281
783
101
115
1143
180
473
110
2609
9336
757
8820
640
939
9258
9127
112
215
113
134
252
9422
5110
700
7939
299
4649
1081
8603
172
372
212
221
849
139
321
5510
215
224
849
139
1732
799
7872
6440
1709
1310
8876
198
116
323
899
1404
440
8927
1462
198
101
761
308
486
101
101
7242
832
936
7804
13361
7284
1308
921
620
977
622
606
354
178
1276
199
117
145
268
131
1259
229
277
227
1365
798
237
1545
251
1274
928
763
9305
419
524
1478
250
286
159
101
367
550
138
104
134
300
189
122
193
568
104
312
446
306
700
2170
1169
858
516
1022
1860
379
263
487
3533
9573
110
408
583
191
116
200
9531
168
188
471
100
268
252
101
542
121
126
639
8819
756
1453
8973
182
1337
3433
8961
234
273
3796
1434
520
759
3695
759
1860
4342
152
1360
2339
924
566
3283
1360
1866
1289
5233
1763
273
152
170
2181
903
315
174
6692
171
1841
5654
2953
9108
185
1281
1242
1292
2504
1653
8403
3880
884
1650
4973
7284
7495
5749
1327
1394
160
477
548
184
885
1601
2110
139
919
1584
160
477
548
184
885
1219
506
1582
4688
2874
9510
6119
268
1335
273
111
127
403
264
138
205
233
529
1129
105
272
283
9392
1279
162
151
185
121
360
367
268
400
178
374
9181
1001
110
595
521
248
256
722
3212
1927
124
983
5489
550
124
984
429
1525
733
206
165
506
13555
159
223
199
1452
312
597
1147
933
9089
492
124
364
7714
1929
8892
3058
4017
1396
325
215
1359
136
2079
359
480
319
3539
479
765
320
319
286
2182
193
7789
4769
161
4627
1314
7817
121
339
114
3733
227
718
1781
1564
720
4728
1702
13880
553
1961
8899
1537
5049
155
214
5727
4785
1943
7551
4106
3431
745
685
1192
124
744
149
12482
6208
269
129
538
2272
5326
121
353
239
3598
9517
711
8950
6195
1940
222
227
3740
962
102
467
3904
764
819
142
370
1656
347
103
357
1282
200
615
2873
163
412
229
319
112
1033
158
121
294
2505
533
527
1731
524
298
114
390
445
1209
436
115
798
367
374
645
312
223
276
331
870
230
285
1913
110
4047
1521
132
132
285
1920
132
1295
13545
378
2672
3777
8243
6799
1333
122
178
321
573
161
993
184
383
132
163
1597
925
126
905
303
122
137
178
320
182
161
993
212
383
132
163
1404
6675
843
1188
1282
1003
255
290
168
5485
168
681
1311
769
8948
857
7928
1419
2860
570
1447
1661
727
4080
437
144
4058
1317
703
5938
1514
996
3433
1206
705
8117
203
290
2918
2405
168
1403
389
389
1147
8203
389
386
1145
511
344
208
6693
1286
3019
1659
115
108
225
464
447
2977
345
155
408
255
355
586
4302
693
1641
252
218
479
8930
12454
134
216
1293
824
1190
1321
203
244
681
1218
102
8196
10600
188
158
3034
114
1144
203
184
486
269
974
172
1611
562
1435
157
325
6850
8399
8972
614
2513
413
172
1652
182
14033
100
589
334
351
224
271
729
1724
310
344
1039
4362
5546
839
724
4995
460
683
237
150
262
665
8957
405
9304
263
8992
131
112
234
843
1426
126
406
670
373
131
3616
6975
738
624
347
4710
347
6153
523
425
563
356
672
207
346
876
111
560
918
1310
760
8231
1043
137
525
149
234
760
109
145
6360
5098
1242
277
827
3038
178
1971
2580
277
826
2245
3758
2777
116
197
9442
7560
1944
282
128
381
2866
150
428
738
184
497
612
675
9111
945
207
228
136
5866
785
214
923
553
1683
5916
458
506
822
3913
3065
1274
6608
3087
9178
277
253
7773
951
445
506
195
304
281
2909
9002
887
291
332
450
1324
160
428
602
419
117
1211
3822
455
188
135
102
215
132
111
113
188
139
106
112
132
174
118
419
183
140
129
1052
193
201
1389
338
170
149
623
301
508
480
6779
6107
793
3623
207
662
3120
9264
2510
166
8477
197
584
1644
135
137
1038
1202
11474
1886
150
1173
216
490
183
3665
220
5341
1448
497
547
199
176
352
149
8358
7496
113
391
187
1695
366
338
134
192
358
541
4267
131
828
670
321
205
658
223
4734
8985
528
1240
4340
148
8980
4088
659
195
308
471
375
146
2756
432
237
216
615
765
250
292
3670
580
335
5680
2156
209
271
115
198
227
106
166
504
2231
273
14342
728
9141
2571
3725
170
127
308
720
2982
685
6065
1444
122
179
11565
1289
143
1260
517
9389
106
682
121
490
106
1743
9454
1310
354
489
184
1173
115
101
2738
12478
156
163
281
282
127
699
3104
149
1171
184
491
144
905
1475
2027
7703
1219
7499
105
126
154
115
102
401
186
210
378
987
6647
2115
8068
1479
184
258
750
1370
6504
2383
4310
8892
743
4206
2532
11661
1918
8822
958
1162
175
235
141
13949
181
5355
181
907
195
112
139
115
153
136
1062
6763
637
3398
398
2811
9440
791
8258
10726
441
154
330
3261
4375
133
494
2294
496
152
302
4889
833
1736
1169
389
2420
199
164
3854
9687
212
118
631
100
163
2152
900
161
4786
8917
3566
3230
106
966
8916
7749
104
163
8942
8914
3360
135
134
141
198
124
198
204
7930
168
1394
274
172
102
13388
131
434
838
732
198
260
4450
11752
1010
529
747
341
302
254
197
1238
1878
7416
126
127
500
758
278
2236
868
483
354
1204
335
1933
1656
129
308
11623
3418
8900
3107
8914
5970
112
243
170
414
106
3463
441
407
112
929
114
1804
1696
185
999
114
1657
2535
352
545
295
124
189
200
308
2478
9674
3404
1468
1601
6121
644
1629
1612
245
363
11075
1737
6469
10541
131
212
109
154
769
3141
9441
118
164
141
558
3882
9541
5167
211
1464
1137
8947
414
1990
9128
4607
9351
778
802
797
8940
166
300
281
139
103
298
2996
131
1146
184
486
1236
9393
13264
108
3446
696
801
507
108
1062
462
5230
358
108
1062
1886
740
149
152
115
203
101
190
806
113
7008
8951
7467
243
7404
8440
311
131
110
143
146
130
810
368
118
110
149
965
1026
476
216
151
189
396
500
128
109
185
229
1108
208
162
901
554
221
221
630
253
118
110
149
965
1026
476
216
151
189
396
500
128
109
185
229
1108
208
162
901
554
221
221
630
180
401
401
139
249
291
271
257
279
1844
118
518
1112
117
110
151
145
884
1914
398
382
289
189
429
1548
8194
700
4941
247
1639
1063
1316
4704
118
957
107
3369
550
689
188
641
1912
1026
476
216
151
189
396
500
128
109
184
229
1109
208
162
669
171
554
221
221
629
181
401
139
291
311
253
8296
430
9484
279
599
304
4202
388
337
4469
542
4373
111
471
399
126
10865
1743
1360
216
2102
887
1870
503
394
226
113
226
4826
3936
168
5543
142
683
373
367
138
1667
3996
11326
3111
1738
133
310
8743
253
13905
102
221
190
218
249
9633
253
182
468
575
579
153
528
925
958
770
236
6457
342
371
466
289
202
110
167
313
725
1787
132
549
493
141
167
314
1803
224
2872
2051
1448
698
287
184
180
7448
572
5361
7350
6364
3980
118
107
151
876
271
9408
271
2906
186
397
494
128
109
184
229
1110
159
3901
9742
162
669
130
171
555
221
221
629
1834
118
110
151
189
375
494
128
109
185
229
1106
208
162
669
130
171
554
917
1449
367
391
1155
8170
367
388
1155
431
220
1209
8595
11550
1677
213
221
629
131
931
221
127
161
141
170
339
1828
4324
1108
169
8188
693
5078
125
614
162
13604
549
6326
5087
700
8359
3016
6943
6461
830
149
5746
247
126
122
1706
331
9737
394
113
8116
700
141
8943
2324
3371
642
156
4806
8939
1036
2864
132
101
357
4667
7920
486
9287
1326
8994
2419
186
182
672
5124
1513
280
565
342
532
570
2465
280
565
320
563
3758
2999
213
6453
344
4681
113
8893
1325
262
6394
667
10464
5010
7551
1970
4236
3237
624
221
221
554
171
669
162
209
1109
229
185
109
128
494
397
5535
189
151
10782
11668
1463
110
118
1806
5388
9436
4338
3836
997
8102
700
5408
13368
9467
391
125
111
101
461
187
149
170
264
182
177
159
276
3262
121
105
133
111
123
415
1860
3490
8993
493
1451
391
385
8224
1449
391
385
1451
2734
184
661
301
185
476
179
327
743
406
1649
4866
8379
701
5198
7875
492
9447
4065
4453
2234
192
221
1355
113
232
280
134
581
220
119
162
195
2706
880
10727
6795
184
1243
122
6585
1215
7230
228
1512
925
4910
3712
825
1689
6421
1634
9730
6016
3699
122
230
206
157
381
9256
808
410
759
8393
2490
6396
1642
1175
135
5782
1159
515
1596
495
163
1300
535
215
130
1330
138
502
279
490
184
1173
139
275
2849
713
7901
2819
225
408
294
1478
122
226
266
106
354
251
268
1891
311
119
322
2352
450
345
3433
1245
2696
2023
6211
1514
11713
756
541
1150
132
131
158
941
836
151
133
234
1555
1425
1349
765
316
190
1283
1070
1086
577
528
376
695
523
525
8911
1393
988
278
328
3621
157
477
4596
756
8793
638
2875
7381
253
126
714
187
848
2573
3445
480
1540
228
222
5917
903
930
7016
1761
119
299
267
266
125
108
125
262
166
176
13414
292
845
380
427
1166
10166
2279
208
1526
428
974
2395
1026
608
3557
986
1920
592
470
9188
1241
209
919
352
204
178
166
104
872
129
147
106
164
200
12664
2911
162
151
215
264
241
113
210
313
1266
753
256
5294
255
2383
1095
450
1462
334
122
5808
5198
6905
3611
3631
8914
2166
4206
3383
8635
862
255
4602
255
242
228
3315
8948
1752
1442
634
181
235
226
801
3143
479
999
1950
634
107
235
183
527
134
8692
377
1511
127
5563
563
159
231
1448
519
7242
3890
844
3826
354
4812
4583
11229
654
133
258
134
381
895
6869
1194
902
615
3618
360
381
1437
197
4266
339
1250
370
6257
4093
1542
2425
1004
110
246
231
758
458
276
327
1235
248
169
3818
3827
5843
8981
3773
561
251
772
8894
8954
256
1311
4611
163
5996
465
110
101
1010
141
610
467
110
216
1126
404
1978
141
610
467
110
216
1126
1820
1399
380
1002
271
203
199
409
284
195
127
176
195
404
5096
314
1456
1085
8392
8740
545
683
2668
3728
3307
1897
1287
671
3028
461
1071
131
416
178
7552
4820
4548
1271
111
512
424
576
1686
309
223
5096
2030
725
739
166
183
124
725
7000
1962
13867
1894
272
204
138
152
602
188
5487
518
210
436
1185
124
518
3457
6211
6657
2131
165
277
165
423
159
196
832
219
587
7901
1478
208
162
297
1583
3969
5968
9433
3791
7303
126
102
146
282
314
938
343
309
115
878
283
906
3511
311
309
386
6674
9449
2760
165
149
104
112
144
114
203
158
150
2402
1351
5204
3360
3195
6030
6493
8323
1339
244
254
1197
259
9321
145
269
271
213
787
2462
1452
5386
698
8183
1771
9508
3194
157
204
130
220
153
106
132
189
113
111
132
189
113
111
132
189
113
111
132
189
113
111
132
218
1141
11796
406
229
263
272
1257
952
110
127
180
433
13838
120
1625
504
701
8115
1263
9494
9432
1259
649
111
1683
165
9405
741
413
267
130
145
112
584
478
188
8948
302
184
1172
137
1481
1471
140
140
129
125
177
1771
834
1035
1223
2070
1035
1223
7197
735
4329
490
6620
8805
11306
1582
4427
140
117
234
122
314
640
868
181
1867
149
260
178
164
197
291
5626
13010
3192
939
1564
5561
343
654
1825
6988
3995
2991
459
337
489
409
853
180
143
3021
6490
350
4807
148
4563
532
1813
2447
283
914
1964
2499
339
3640
6857
5728
1382
386
356
1172
8045
386
366
1386
117
2340
9004
1837
13374
406
124
331
690
371
283
1257
479
152
224
2379
4111
8978
2564
124
100
163
228
1338
9167
4915
189
2045
135
228
318
116
630
1153
1335
4377
631
111
235
106
101
625
2585
606
282
159
885
3042
131
1146
193
184
490
240
444
1267
210
251
1889
461
788
272
123
940
534
5657
1172
1272
1933
6294
1102
2084
8836
988
5029
990
141
2742
2204
290
240
585
1687
692
1070
670
1519
1010
1093
125
100
123
185
672
199
333
528
1881
176
1182
406
710
2394
1234
109
697
190
196
106
992
2332
1328
1413
479
971
121
4269
970
369
977
120
4272
969
370
155
7389
296
509
678
687
3711
3897
7319
1476
5074
6764
3632
7835
114
136
2285
792
3739
3687
8595
1547
2432
210
219
107
196
179
251
147
113
264
252
197
241
134
102
148
180
193
1235
377
408
1494
465
243
4559
1672
918
463
2794
4966
159
870
498
1463
5383
2637
5695
1810
3676
1276
3723
1519
9104
3830
481
1811
1269
5029
2401
337
4562
3053
8910
527
197
386
1870
983
562
224
224
4093
983
367
153
224
5425
128
175
333
189
1902
898
5697
5472
577
3523
331
189
1680
1494
1293
733
316
167
610
288
133
219
253
6489
1351
361
111
361
222
127
105
323
147
311
164
272
191
1627
6106
2146
699
447
309
11666
506
8890
1421
141
177
462
312
132
9440
310
233
132
118
328
7210
8907
2283
781
100
112
6030
167
719
2880
1956
7551
3770
6576
9324
228
178
294
317
3040
1363
4110
6654
9128
3560
12027
2108
3693
4618
6084
5817
121
548
345
281
578
8739
1153
549
124
1183
352
549
181
339
1863
848
120
155
1169
184
489
382
9451
2050
8918
2326
1012
2002
6671
482
2885
586
800
2038
4362
2345
3750
1993
5947
6926
1524
1045
128
2399
2740
1551
117
176
7351
4419
7207
1764
841
2608
463
879
228
315
316
1395
4440
337
770
6600
2397
765
524
1857
116
127
218
265
144
167
201
137
12033
5741
1142
2567
1673
2515
332
341
247
391
177
966
163
263
5533
163
263
104
298
444
908
3094
150
149
1147
197
175
490
222
965
2606
573
967
168
1904
7558
1324
9394
4080
3516
5561
1286
11213
3688
7603
2798
4010
6705
421
3578
1522
1856
179
220
325
344
3414
563
924
1948
594
343
187
115
404
150
730
239
220
138
167
101
727
7336
1595
728
432
1957
9526
1509
174
1544
393
8315
848
1215
436
136
363
111
280
142
1234
1431
1215
436
136
363
111
280
142
3274
303
685
1195
124
692
1442
1155
12581
5601
1596
594
5201
700
8197
625
515
231
7452
266
611
835
538
428
627
174
201
189
758
2202
337
634
129
148
267
7154
7153
9520
1787
127
311
149
149
648
205
229
378
237
1275
251
6168
105
749
526
886
5192
1468
434
203
3671
605
891
1951
404
203
530
2518
6493
430
4688
1898
1568
118
891
1876
440
119
211
5058
3659
141
166
132
132
104
184
123
580
8858
149
9514
154
5429
368
196
403
225
167
121
2021
207
255
840
548
406
252
167
121
107
1405
475
4797
9470
537
701
8367
4600
5374
703
8200
2319
5185
1041
123
108
1075
247
9522
171
106
3280
5136
142
134
129
194
333
158
446
405
1354
5761
7367
9473
5183
13841
2095
631
9111
1052
1154
8895
203
112
335
2647
8958
853
3182
914
8875
8232
5955
941
119
148
123
819
279
3195
10819
485
313
7326
1201
1147
151
196
162
204
405
401
130
224
171
223
2253
214
204
298
420
2148
268
9325
286
338
153
1870
6208
552
105
382
136
380
423
8809
347
217
8905
216
499
631
228
3650
2568
8949
849
179
519
1014
724
519
140
126
3638
4949
1300
236
1097
216
589
7432
1493
145
2911
1493
1659
542
184
1942
7553
1101
11772
516
11510
4174
4566
422
172
3054
222
227
3663
1506
3727
472
853
1298
232
180
120
192
121
136
512
396
567
510
484
556
195
981
188
400
577
319
199
100
430
466
167
1500
745
537
312
101
177
405
513
3457
2040
144
306
7391
1105
9021
7532
747
102
147
114
115
107
310
3129
1951
379
199
642
341
242
370
310
289
2392
1418
2782
11724
7568
115
549
561
114
227
390
1402
4864
1508
595
3618
2482
1566
3653
9269
2559
1322
1597
14066
1646
530
1140
4081
269
311
541
1296
906
194
541
126
126
4449
3689
109
107
283
135
229
630
3872
1411
8113
703
261
4739
8350
2490
102
115
1146
184
493
111
3576
116
234
7930
193
277
1943
7549
7091
1618
1792
322
107
1191
278
234
969
4241
1269
2977
9061
525
1635
1462
177
230
107
1619
158
102
121
200
8543
255
354
184
116
2936
134
102
121
450
355
187
119
3061
2238
8075
327
9447
2819
8013
516
270
2766
3337
8983
953
245
115
872
4641
2516
1105
2849
2967
101
101
2841
2847
487
107
1173
689
551
330
8730
5628
140
329
1988
305
4948
188
325
967
9322
305
1440
518
114
1139
359
239
518
226
762
505
9026
526
1996
946
3185
5722
1151
183
5268
104
1193
143
128
223
9480
275
157
204
157
6048
1356
8924
696
7630
3091
273
247
232
218
123
521
221
305
220
472
256
148
130
165
159
871
1141
9236
3955
130
165
106
154
2165
4468
2270
229
163
178
559
306
9005
487
509
889
1080
2201
326
2788
592
377
974
632
859
392
345
167
1946
268
218
510
1586
540
629
272
580
230
8157
8912
9712
8978
629
1058
2191
2509
3330
5919
3003
896
914
1309
1907
2276
114
222
311
155
291
132
812
836
100
8831
9467
1298
12087
636
536
279
2774
9472
172
432
906
1659
1052
4222
546
7605
370
104
210
924
904
161
158
129
10595
303
222
405
120
134
215
132
1199
108
1231
8203
504
370
1242
118
168
137
106
462
647
2766
585
2030
663
106
1089
3363
8887
777
698
1569
2316
639
341
538
527
108
204
5715
5852
118
1113
1653
555
480
306
2485
104
9470
11075
131
119
118
7811
3191
3557
1962
1263
1182
1111
183
734
1404
358
7315
4886
138
1392
7543
1988
998
189
1694
2983
1984
7551
457
5139
6904
1197
1683
2117
137
209
112
4592
9489
4319
102
106
3135
123
107
232
205
821
8972
733
925
14058
272
477
509
138
13485
610
1861
147
560
218
2691
1394
385
407
1166
8076
385
407
1213
387
1507
9524
5155
11713
279
2561
128
6558
3643
234
351
2768
191
504
4613
2305
369
1072
474
6150
224
391
1322
2570
4288
950
217
172
176
528
7454
168
3458
8271
3323
767
2031
255
124
107
1203
165
538
154
571
279
1111
519
385
241
2574
111
1029
259
412
251
147
306
1662
384
239
623
521
109
120
2576
3460
521
109
120
1806
393
595
948
4711
3817
1247
141
121
100
431
469
704
303
706
1284
734
3023
1180
100
401
3655
1873
1178
4751
5311
451
395
5812
342
1522
3785
11799
277
328
550
1273
155
3548
504
2133
139
342
682
418
1291
112
475
291
437
168
282
379
120
9424
513
3018
134
1142
233
356
9318
136
1354
377
9089
309
682
1110
369
426
796
11516
430
1483
644
268
3129
2056
2906
575
2123
3202
310
933
469
3421
7381
10212
128
104
1197
685
550
1306
224
3015
1809
1985
7547
7161
3951
5251
105
2602
7441
6553
588
424
588
112
120
879
624
259
313
135
109
1850
149
476
124
189
247
124
375
395
102
319
182
3286
9409
1067
1292
2073
5919
9552
1552
248
325
7471
679
1127
1007
3359
213
700
701
1509
8513
2589
843
3007
1333
1208
6257
175
811
5271
7382
2980
1859
459
143
256
641
197
2755
294
681
419
382
1980
4958
679
438
285
649
294
384
2988
148
1145
226
315
216
7401
2648
172
232
2595
2647
172
232
101
138
11685
4956
3096
2845
6047
622
985
407
282
104
214
195
3114
137
1146
184
490
491
184
1175
139
121
144
3086
391
170
1688
263
627
135
280
1240
326
1282
1993
9287
353
237
126
108
135
2125
3227
2486
9045
6698
4055
8892
622
3242
6986
3270
1124
268
1093
161
1490
111
225
229
2607
190
656
8909
867
7735
2234
1221
825
1792
1460
240
412
991
3893
5480
1067
8418
9149
101
198
1040
1038
3719
518
115
1146
365
244
695
8959
450
1194
490
2027
800
1193
490
1529
678
900
359
187
415
383
498
1107
446
742
348
1472
100
9550
579
1042
481
201
291
2635
1029
7169
8399
7341
5561
2054
1039
133
392
106
175
457
239
4105
6963
4726
1168
775
268
242
878
1291
218
287
872
220
715
633
607
331
187
4329
539
341
7258
4954
201
202
269
1950
137
5365
5246
1160
1452
718
146
163
144
1304
249
158
140
623
140
246
296
157
692
117
431
211
417
387
104
175
304
167
957
2528
7605
292
330
112
212
1128
3062
8966
2494
699
8357
235
1891
319
552
1468
4343
4330
2237
170
644
1327
2008
2984
130
7513
3829
1849
1817
7446
1823
3981
274
432
576
751
8899
7205
429
1195
3187
544
1196
1878
1167
3927
6813
5078
2325
8842
5431
166
1002
6030
8287
1853
291
13767
439
387
794
260
1435
4232
6406
883
335
211
6895
6352
1352
5816
260
108
136
905
114
109
435
517
2180
1789
474
261
249
2305
7958
1554
2738
6236
1187
242
1114
205
527
248
2996
309
117
146
3118
129
681
340
118
140
1839
2163
1968
5391
469
311
1697
535
319
1425
602
609
352
216
1189
799
101
171
182
247
1557
389
193
8963
915
162
180
148
102
121
245
111
2320
1217
378
2602
6110
2524
570
212
382
523
4344
640
121
6263
2599
6317
618
4528
11259
1196
1470
667
3968
119
139
343
123
139
181
290
422
1773
543
2937
484
103
204
1265
4164
4948
378
3511
7287
5553
986
5187
153
6803
1004
228
476
101
250
112
8820
211
470
100
116
245
1292
1411
1005
270
230
198
136
5211
131
783
6365
5351
490
115
3713
2505
1886
540
840
108
215
479
5483
544
840
108
218
1893
756
7974
11267
2487
2897
701
8288
2510
4099
340
335
690
218
2845
206
6998
3832
520
124
1149
359
240
520
972
1190
2355
149
396
596
1180
1221
832
1802
2291
112
5156
671
1970
529
5885
9474
1600
5997
7605
5258
7942
842
1022
840
477
3104
1022
840
472
1816
3214
2276
413
511
857
7312
6548
1089
352
723
139
1405
459
476
713
184
204
9768
3929
1022
856
469
1334
124
928
1597
365
476
257
1290
726
469
1334
4764
271
480
6625
10419
416
650
2245
2734
1597
282
606
303
470
5138
4025
1421
452
184
1241
4919
8913
1142
569
929
661
328
286
2469
3311
1308
374
1202
395
354
8133
1050
609
354
1399
5555
14908
735
512
6513
9016
407
8973
1966
3406
10798
6146
714
201
325
201
130
518
1017
555
530
1488
12434
9528
1539
403
785
219
493
115
700
111
3802
263
1341
9347
146
6339
887
1958
384
172
136
100
252
442
231
640
10477
1801
113
743
915
256
194
2338
113
744
502
10176
3769
264
136
100
147
104
441
231
439
1276
146
170
259
106
129
641
1419
2206
7196
215
267
768
296
144
753
141
3094
3828
9424
822
178
1688
5084
8178
527
184
367
9519
279
3842
2996
1199
1356
284
264
325
493
198
3791
3282
1292
290
174
124
1757
163
287
5661
287
1064
863
299
431
1283
118
609
101
134
732
932
365
1075
508
935
518
133
244
170
124
155
1430
1000
411
5209
6871
4901
607
2918
4326
5227
17595
105
135
177
426
174
132
541
110
451
133
121
136
135
145
200
144
253
457
5338
5680
3509
4770
314
8976
4989
460
9524
716
1311
2081
1406
212
179
457
211
182
3173
118
901
1588
203
179
457
211
182
3174
124
217
5500
167
662
155
104
9486
8889
262
528
180
182
1056
1723
168
4685
27916
142
5975
223
510
183
110
246
125
6952
214
3569
213
5573
201
217
7386
9187
8962
203
1865
283
105
202
1084
202
4283
7418
141
8265
643
5585
281
663
6451
202
106
266
2448
499
6978
2058
1341
3203
586
2551
3742
13600
224
14483
9413
2441
3560
6980
752
190
353
4696
672
191
27477
446
4299
171
9509
363
7074
640
6262
9495
148
3248
643
13806
6415
430
351
4707
2148
202
105
266
11472
653
5023
132
4776
5490
1250
998
11238
227
1183
8326
6244
289
5877
481
411
299
151
165
527
109
974
2091
479
412
299
151
165
527
109
870
851
1545
31945
1124
1616
1124
1432
1120
1613
1122
7235
1341
2285
284
1095
510
3696
102
1269
191
5924
6106
166
2435
3317
1161
11902
5329
150
891
3711
247
6486
819
2873
1757
968
2639
1791
7332
662
9029
1343
25780
1126
3595
1119
5755
1125
16000
1121
715
1121
2335
1123
2725
1124
4666
1123
3016
524
10546
1121
1255
1121
721
1123
1075
1123
2723
1124
1797
1123
1793
1125
1796
1124
1794
1121
4310
1122
3951
1122
3773
452
1099
1121
815
625
188
2308
665
884
10540
695
711
1668
386
2384
350
1347
4123
661
1990
378
684
9236
275
600
6482
643
13284
773
16452
4382
656
5984
322
10519
668
2963
8152
589
7474
1150
19170
214
6461
358
4737
871
538
109
4900
1408
7224
9386
22495
8705
10427
154
6560
419
4640
26238
175
131
476
394
1883
112
976
842
545
2160
1102
392
602
336
2739
311
358
963
302
1990
1883
684
1227
711
224
391
1208
684
1884
2019
303
196
183
2314
350
1669
709
363
712
455
454
1412
797
1374
3001
3222
538
10083
1270
746
2400
712
361
711
1668
386
984
314
141
1247
1321
390
1668
685
2051
791
1243
671
3763
3541
1374
742
2204
712
1023
1192
1634
386
844
826
1264
1734
201
2033
450
1031
390
224
205
548
1227
685
1884
1548
308
1101
2159
2148
1990
390
488
197
24800
335
7400
147
4650
137
1191
1610
8948
5587
10197
542
894
104
141
1528
137
187
184
101
209
240
177
362
266
2750
7441
137
159
187
200
224
240
177
361
264
15586
210
17200
596
7502
17016
682
393
1988
215
7448
533
2303
2126
398
974
1047
818
967
295
296
960
302
1990
1879
685
1228
550
205
224
954
1189
1319
1864
2053
354
310
1321
441
13733
1257
366
1328
446
1064
359
191
283
2783
2367
1066
359
191
283
2225
373
711
362
712
2399
543
1231
484
3678
1123
2333
1123
2186
1126
8444
130
680
5391
1341
9045
7368
3805
2190
667
3389
2954
1016
6139
270
603
5508
583
2057
1122
2243
5791
1161
10164
2109
485
4054
10162
1638
580
637
9659
1163
18025
1111
899
1122
1703
1281
711
363
712
1663
386
1326
196
166
587
303
103
1285
302
960
354
311
967
835
721
1244
1308
398
1073
2146
2034
3735
627
11440
643
4666
382
10211
789
2523
5068
7363
2377
10124
7455
5894
643
5208
307
7501
11867
642
13839
147
155
7357
3028
202
105
327
6663
572
4924
1318
414
6421
148
6045
643
3409
2952
219
378
291
199
1872
167
7422
761
1616
209
1254
337
1370
13387
1299
622
1289
2012
423
11801
9009
1456
1189
284
540
220
3058
2549
398
176
412
309
719
839
5314
1245
9395
167
624
406
507
939
5558
355
346
4734
123
112
816
629
1863
1932
4890
4226
565
233
165
127
1896
1614
4415
200
128
382
238
119
151
151
151
151
136
311
2758
8989
188
11661
7549
1938
2123
609
101
228
223
149
6349
5305
15052
3958
161
9713
3915
1419
3045
7555
836
671
107
837
841
4831
14278
7186
775
1715
3386
101
5270
6643
6250
1892
2787
5180
665
1262
6917
521
686
1180
124
521
2654
321
279
209
1517
433
643
267
278
342
240
1480
184
1375
880
604
685
240
231
8028
3236
9008
4984
2516
265
532
8958
1148
2124
495
329
102
201
113
924
719
167
4544
298
167
5505
140
685
592
8909
1568
561
12650
5152
630
2837
7344
6033
8590
725
392
1221
407
384
8138
1208
407
384
1454
153
8955
842
10730
1053
1526
195
1215
1293
512
901
106
300
1571
281
1304
411
356
104
170
637
546
573
302
124
961
108
151
191
9328
103
111
120
566
371
8895
701
328
770
3126
1456
1269
105
232
4947
123
1282
228
121
168
701
383
689
302
4523
1091
105
335
1731
977
239
13701
102
114
7567
14974
1600
762
271
354
6559
15586
7472
167
9443
684
192
672
419
395
282
881
201
121
2308
9536
5209
5953
181
259
421
1295
3183
399
3135
9473
5913
5928
1860
222
227
416
3383
6299
1447
6834
1630
8991
5701
5595
3072
4100
670
3707
1788
11085
3462
2244
1084
292
1850
1108
2043
7350
7542
3852
1638
716
1603
178
1924
1786
195
209
1175
236
133
212
127
5481
195
209
1175
219
133
212
444
7355
1079
714
164
235
9400
7285
8953
3227
9118
2074
252
377
449
433
4839
4161
314
376
1447
353
573
1148
8070
353
573
1144
374
2378
9563
3594
657
6682
2078
777
140
1674
7468
7512
2047
5052
428
597
607
311
1983
296
562
316
1843
264
851
1738
5237
106
5833
1029
313
186
976
9392
479
129
476
3033
9412
4532
933
4757
3105
3644
1531
821
1665
204
151
124
1042
8967
278
202
126
101
166
455
148
149
304
608
322
397
118
147
297
2321
8945
1381
7561
518
1291
123
263
133
530
2832
5487
516
210
356
1189
124
516
2923
698
398
2968
1725
5204
547
8961
2841
9370
214
3896
1289
167
346
3076
8825
338
9411
183
9159
146
575
131
697
145
4905
791
2348
592
1441
1668
111
291
173
738
2437
326
151
475
2142
9174
804
114
326
151
477
252
1295
577
8962
336
9469
14754
220
1244
131
4315
554
173
198
4175
316
2036
3911
900
101
329
3013
969
104
129
153
137
132
463
755
254
195
1202
3194
489
9023
1560
1256
1937
2466
2477
5021
7232
6500
2247
1136
13610
1555
2025
1092
4981
1220
168
827
142
962
4028
122
148
133
344
157
200
443
231
433
164
13910
6801
5137
215
192
1792
1995
2824
132
740
146
1249
689
605
124
595
8381
712
5326
230
361
1426
137
9600
611
345
1097
7806
345
1145
117
134
924
293
689
977
1592
2751
2719
4297
347
2166
5676
1346
6117
3265
4300
255
397
691
385
9642
1157
4917
406
131
154
573
518
2058
702
380
4557
442
1067
782
385
1449
8889
7426
148
641
8762
335
180
1467
354
179
303
111
301
111
215
693
208
5044
8759
404
1008
2417
808
127
6509
216
124
817
282
2290
2372
411
7206
781
135
256
141
138
842
1351
3017
3569
8557
131
306
7026
5249
783
113
201
186
526
1308
7529
179
12659
2112
163
1214
1640
306
1141
5265
125
143
243
274
462
148
9008
2854
274
167
669
988
3767
7505
188
2654
7779
13675
1366
141
10032
1275
3554
270
245
236
129
8018
931
6487
341
341
4691
1175
555
356
7565
242
1072
170
1350
309
5481
1728
363
603
163
346
404
1661
745
167
617
198
369
2448
583
1966
154
2737
666
239
1064
244
363
5273
364
240
1123
545
138
171
167
447
370
208
1048
153
1782
121
142
261
250
1255
550
12543
1718
9535
2314
9490
1451
1267
437
513
143
234
102
270
3066
2179
4263
3262
1575
723
8977
241
1410
259
298
190
7465
9014
395
449
201
374
134
1817
103
1658
5583
199
5014
3820
1747
5018
2209
834
141
2370
1952
180
2961
834
141
10618
3768
3374
103
358
297
4603
245
165
154
278
166
215
861
902
285
1059
8397
3607
237
13633
227
188
121
1268
180
407
178
288
191
105
1731
7865
116
175
1248
421
958
9116
1221
550
210
694
2837
130
2387
776
4200
9470
4823
463
1126
2384
2268
1331
278
485
1043
355
747
2266
1564
4496
479
1279
759
1510
3505
210
131
188
113
111
133
190
230
116
1480
9463
108
440
224
311
2742
3993
8972
411
506
820
1229
116
154
1950
7552
3197
164
123
454
156
114
713
524
105
522
4185
617
5940
212
609
6780
8978
5444
286
327
249
464
317
120
485
2046
207
244
411
286
323
246
464
317
120
269
1526
8849
9327
113
9388
339
8959
144
119
5534
8877
1560
1477
233
172
223
106
105
307
272
169
151
2461
184
1920
5109
5032
148
178
108
6613
349
121
147
2558
13677
2364
8217
2469
845
1069
287
231
252
734
583
2448
287
109
246
599
1366
5254
702
8370
1162
127
487
3132
5135
7292
10371
142
1658
191
126
111
738
420
484
140
357
2525
191
126
111
738
421
484
140
356
2527
191
126
111
738
420
484
140
357
2526
191
126
111
738
420
522
430
287
9354
126
153
1862
1931
1247
1296
7224
2114
892
1972
2506
1146
120
14957
1359
2386
545
13502
3803
5098
1442
8974
2119
3411
2708
10558
8341
2754
11868
2190
149
1015
459
150
1529
910
168
103
311
118
214
11625
1395
227
185
4120
1967
7585
5426
101
134
189
256
270
12073
143
167
139
131
1723
9593
7728
689
2092
1118
5758
1113
180
5037
2745
3850
4007
399
367
178
848
112
2765
237
163
367
958
112
1746
2412
1224
182
1104
281
2480
9217
122
590
1103
415
279
2036
425
1739
266
126
219
300
2423
2179
10565
7362
4992
11609
6113
105
100
224
978
1955
641
3896
12523
2461
1369
1073
230
109
233
433
101
111
198
2421
813
155
155
1023
4516
352
4783
1393
210
1018
672
674
524
322
820
896
207
398
12189
295
459
449
162
1634
1826
13642
1660
494
1163
389
385
8173
1160
389
385
1406
5724
7304
168
300
157
294
421
158
9168
121
104
7434
486
443
2035
496
287
320
261
213
504
149
387
153
1905
980
146
2639
738
4848
5479
1679
13930
1819
4280
961
1278
105
308
206
255
213
155
621
284
277
284
236
581
1721
1674
2082
109
6770
1073
8203
5665
7320
3998
1545
697
3578
6921
5078
1572
4063
1306
4652
3645
541
1248
199
3714
122
127
6070
118
179
178
179
118
174
326
1571
13974
4266
471
13073
1034
3181
5605
8295
187
1036
425
229
748
210
291
771
3597
3268
1410
979
311
626
1183
1219
3228
3377
1450
195
279
2005
918
601
172
144
112
104
136
230
215
377
145
101
114
5309
2153
2045
9516
6755
12768
762
6715
527
2510
2040
6037
6900
929
157
420
367
113
366
15484
8881
5675
208
480
8915
4011
2423
672
229
1619
2435
2058
7560
186
108
8283
706
5280
9497
13597
14692
186
7316
5030
122
2282
8930
7427
3886
521
129
123
131
273
143
1856
411
938
4728
826
983
6054
983
2237
4573
319
947
138
421
1779
8045
13625
2625
286
635
383
502
1862
1238
1408
293
417
442
1553
352
1802
574
8628
929
529
551
285
1400
161
851
792
652
1467
2920
412
384
495
564
507
8101
1258
6069
164
483
470
938
231
356
2804
8614
100
180
173
152
203
202
1055
9235
1274
109
1944
11765
728
13573
4852
4219
100
1468
340
361
118
160
6203
1854
106
1825
10938
1382
6387
805
6026
541
576
570
146
122
834
186
9537
227
5108
1221
11709
741
196
601
181
799
951
2184
2840
2797
952
9133
7443
4536
1061
310
3917
9018
1800
1899
519
107
196
122
602
101
109
169
1452
526
146
4385
9360
3568
525
146
915
525
351
538
8183
690
5120
126
118
155
1767
8759
4270
4840
12431
368
7555
1942
3956
9776
1631
651
2069
145
8964
7428
127
122
293
156
183
387
1842
104
233
210
1186
3852
9373
1661
6066
3041
224
1185
325
8911
1110
354
959
1395
2577
406
956
163
167
5624
406
956
163
167
148
7806
352
799
1123
383
262
1450
385
522
1539
4425
3765
385
522
1528
104
2915
5872
5069
6791
2710
5528
5323
679
4657
291
473
3143
195
128
1366
168
223
1270
209
102
163
1422
160
448
122
1339
316
201
165
284
419
6524
3565
3873
5176
13599
4694
5425
6523
9481
11749
1955
203
2535
2670
7436
2207
2208
1099
5383
1099
209
1443
214
608
7378
11341
296
5475
1076
973
161
146
604
340
5021
102
393
138
5397
1170
14658
9457
2399
286
7552
1989
3641
635
106
217
150
8971
159
8867
224
291
126
146
116
156
1272
140
1257
109
1231
997
1582
140
3124
13714
431
867
7245
8928
1648
122
9542
7345
3509
229
137
5254
103
12749
240
320
342
13691
366
1032
580
305
112
208
9684
832
120
111
231
4022
4196
780
841
1075
579
285
465
171
2164
1075
579
285
466
193
8787
5132
5494
539
723
297
214
846
233
110
136
2821
9285
13210
8943
2897
3743
2956
7513
4385
1253
413
942
9431
3934
9437
8851
243
1164
180
506
120
902
572
225
1219
1401
211
431
293
9750
3974
261
201
358
158
2990
893
783
113
206
7853
7353
5662
3119
503
9435
223
177
145
4792
5056
4405
111
1117
309
1648
406
159
1180
795
384
2857
9038
4944
820
294
1355
8763
7500
1004
294
105
100
851
1448
981
256
533
184
213
1403
6184
5783
102
1732
282
1393
293
2054
306
747
959
1393
185
1588
4319
2429
9452
1744
5504
4159
1095
197
194
196
659
208
1605
2568
509
1386
163
3188
3219
9346
424
3220
2194
533
733
8973
342
3760
530
9468
1095
117
130
370
213
304
204
241
2105
895
609
1249
2406
144
132
1105
1052
7157
629
5698
15049
2223
146
111
101
113
173
499
9333
3365
9807
186
13667
6630
132
420
144
491
185
132
830
394
1145
10307
6623
494
159
9585
3428
9148
3436
219
1064
170
2119
888
3431
7409
1264
122
6446
3863
8047
9392
282
158
4042
1037
8962
1667
8926
4675
591
4573
169
141
497
130
715
111
421
9463
2605
508
282
633
2046
102
156
4418
10163
7399
4760
215
238
207
132
219
666
132
105
205
1964
1875
1343
2513
9374
1911
1540
7866
609
504
936
174
116
252
1979
2865
612
115
936
174
116
252
1443
4335
549
3504
141
12784
505
475
320
130
611
248
5482
322
173
611
1628
109
117
143
145
288
199
125
2137
376
1177
366
322
7237
9456
871
1164
407
386
1454
3636
2060
6631
205
131
8240
8936
925
395
1324
164
166
1073
1798
9820
3773
2355
4728
9134
4159
4963
10148
484
2693
197
1511
1246
1755
207
154
204
232
242
194
6271
8914
2658
123
245
428
131
191
669
1126
204
249
593
101
2402
433
1263
389
1187
153
407
136
1435
485
644
632
240
181
384
238
9654
3954
118
7268
9668
1402
169
2298
897
5529
697
8200
651
11706
525
952
7301
1115
7320
4089
2306
5440
2669
781
2327
269
2006
499
10328
1708
180
3120
848
1002
3474
2041
9513
3641
149
109
172
154
516
575
261
124
143
185
6035
326
413
1059
1869
8184
6246
5059
2044
4338
3487
7038
433
1153
530
366
8154
1152
389
367
1450
2608
2229
1345
143
571
346
415
2749
1339
143
594
3045
660
379
389
732
1075
2172
379
389
732
1075
846
2103
119
328
114
227
3618
471
5449
237
7244
1503
7460
6249
3836
2591
282
1278
1463
8411
1993
2541
6391
9396
179
151
1315
2442
5829
315
9063
487
173
1169
137
3045
558
4342
139
283
116
161
673
1381
13981
554
594
1801
417
375
211
297
784
5256
384
283
211
297
784
546
1236
9343
2964
11268
4769
595
1496
415
8727
4571
2210
141
140
203
342
537
1550
230
7548
1973
222
1814
4263
8999
875
3125
801
860
555
2891
3126
803
438
4552
2492
1623
575
1579
2301
4946
2076
4413
369
1158
1343
1166
104
578
5301
839
729
9413
9520
118
693
167
5502
144
125
201
125
126
232
4193
100
755
2595
2298
1953
7575
7186
9675
437
153
366
566
7711
9346
1539
6837
6869
733
2351
1126
9549
589
1019
8818
1808
9515
7410
189
132
111
113
189
132
580
888
234
154
368
167
197
144
186
213
185
103
1929
8655
241
204
132
6314
9435
3446
3896
122
166
119
236
365
106
103
1189
4700
103
1190
193
1876
177
157
221
775
1429
7084
9820
3789
1511
133
131
398
234
417
162
201
314
170
1294
341
389
137
4982
4260
5203
618
202
342
197
503
347
157
1855
309
682
2355
860
224
2172
200
221
131
2833
3611
603
242
598
122
139
128
127
120
165
7590
5942
245
3805
2478
1466
6993
3613
1210
9391
2954
377
209
254
440
124
101
551
9333
237
4957
10396
1982
8496
224
254
175
1368
117
100
267
1083
1793
9622
3239
272
113
469
2530
652
734
159
5043
9527
2327
1014
165
8956
3479
274
273
237
224
309
121
705
7514
1749
466
363
762
471
7456
844
1285
837
220
196
230
125
168
157
257
141
9099
4782
593
196
297
115
102
243
300
232
1976
5340
1669
3402
678
10877
4051
286
2991
2049
230
170
158
114
112
382
558
3341
142
336
1408
2143
8941
5939
3045
279
390
1056
722
386
8077
1046
722
386
1454
5661
298
130
279
629
4938
674
1936
5042
4190
2595
3079
925
1005
1103
8446
333
1026
136
770
2475
1723
2374
136
748
2285
1784
1534
399
1650
237
561
512
437
1066
6576
1968
221
2063
657
108
567
227
122
1467
1703
7750
839
1319
135
260
1008
140
150
146
135
487
9525
5740
314
1970
2856
153
113
113
173
297
165
779
1143
11503
2235
5552
408
759
164
2456
7797
6877
4370
2013
3393
5037
11501
5785
711
14335
1351
381
655
412
311
100
181
221
129
262
1060
1952
11664
13632
752
908
105
8708
219
297
386
334
106
228
129
5267
632
856
8892
3052
126
156
111
689
132
1479
3845
9637
300
525
2480
4025
789
1716
3927
11170
305
4920
4233
1670
2273
5360
532
1278
3239
563
10515
1319
2236
1782
3285
11212
4865
2340
429
200
113
555
1677
200
9098
407
347
107
1396
3818
5282
14686
211
655
1157
389
385
8355
1157
389
385
1411
2797
2865
13684
1134
2763
5328
967
781
8271
4204
11885
8480
873
4621
441
131
128
186
13647
114
9866
4147
243
353
359
100
120
942
1007
338
111
153
12184
5657
195
100
195
385
101
12833
1244
140
131
391
200
522
317
5319
3890
625
616
193
100
11720
365
9510
9099
200
134
1675
1443
241
106
729
2826
673
3535
2374
2886
5655
525
121
215
512
3552
1404
2727
9474
5094
9023
5185
2030
132
237
141
419
4985
6186
3072
1162
228
682
1947
141
375
292
169
375
764
2337
1026
494
2577
9078
1080
244
764
1028
210
837
6748
1941
538
979
187
277
359
694
773
1181
1449
2223
2984
234
6142
6959
791
157
201
279
180
208
255
200
286
507
340
118
1487
5246
703
1463
4209
467
2158
3654
8962
573
413
266
619
7766
537
2869
887
310
309
441
3959
107
113
382
415
1828
8461
3554
2458
193
191
884
337
149
458
144
247
219
328
480
4067
9212
1209
1607
3829
956
534
166
1510
2663
920
541
123
561
1006
189
487
406
550
2645
1200
1225
2793
171
395
1501
8891
2161
589
1227
521
358
509
214
707
128
126
1880
134
5103
9010
5541
426
155
184
192
3016
3362
3349
2912
1474
102
1882
3220
8747
3174
650
2781
4128
8669
1193
120
285
331
494
639
133
176
163
1834
2535
891
163
105
1919
164
825
245
1781
164
4021
197
1173
1853
1278
1522
719
653
3287
719
648
4340
952
6268
2294
2727
9005
5947
1189
108
283
192
633
431
133
129
163
1831
2519
4542
2338
954
6266
2284
2730
9007
5946
983
408
100
119
284
514
431
133
129
163
1835
2535
1119
226
5557
930
6273
2283
2727
9009
5946
1193
102
120
285
518
431
133
129
163
1835
2535
1119
226
5557
930
6607
6608
5943
1194
102
120
285
518
431
133
129
163
1835
2535
1119
226
5595
930
9115
294
228
2704
289
11790
5693
5863
1514
140
317
132
119
122
271
100
187
5771
9445
8075
1789
139
419
206
649
635
2195
449
139
444
206
647
442
432
132
3625
3886
2235
282
2297
1121
4914
149
136
1117
209
8136
866
8334
1246
1614
9133
2308
226
253
321
9615
2601
1527
226
145
1363
374
1270
292
9073
2817
4234
131
817
136
700
135
4198
771
174
7806
122
114
153
108
462
192
549
214
235
117
1181
221
13730
319
119
776
746
2736
1409
1428
694
1366
219
641
212
603
13700
455
401
645
442
964
2943
13758
3722
1635
8886
3635
315
2353
118
204
129
154
185
153
169
555
495
12219
664
182
184
417
146
103
144
119
15280
8959
487
184
1173
156
3093
708
119
280
9420
191
208
13767
936
242
254
7024
442
2173
236
6968
411
174
202
293
148
1564
11218
251
9526
5003
2973
2269
1118
119
1532
166
133
14681
1421
5263
313
507
156
277
1275
137
463
372
120
2866
735
13913
1778
2789
1256
1508
4648
902
3413
8973
3765
8134
706
5340
649
8961
4749
238
152
309
237
272
310
1916
380
3043
319
166
7930
2570
5607
1056
1712
1941
6557
1942
1439
4751
1943
9349
161
918
1531
484
262
332
1073
7921
484
262
322
113
955
104
9582
575
8574
109
693
146
1216
403
237
517
855
233
8958
111
340
2459
236
10088
447
7406
5760
6162
298
544
9796
455
175
423
585
9315
1431
395
163
426
834
1192
3694
9059
144
252
438
239
111
280
2287
245
366
911
2481
6864
9460
2296
1874
4774
3574
350
4458
891
7419
372
8220
9092
1155
7835
1049
155
7647
132
3797
8150
129
2377
9201
153
9084
2363
5354
860
1995
1525
345
1666
1470
1572
3323
8908
5418
9307
5629
127
1046
129
5410
230
310
190
996
340
300
4681
8966
5071
3933
298
178
500
409
925
167
123
1083
9142
140
138
235
10502
11512
296
3899
849
726
140
294
375
271
132
164
209
392
2315
4689
351
410
6572
679
726
140
170
193
375
285
118
151
210
392
5110
2833
504
2674
230
2475
2150
3496
196
1124
10765
1736
100
1185
373
247
221
111
204
307
6331
1452
8467
13856
143
485
1358
909
1986
695
713
691
1196
146
696
101
4661
134
320
3106
667
185
491
184
1146
129
3116
439
138
134
282
921
9371
184
208
199
13667
162
177
138
1817
122
229
102
2538
375
776
390
386
8073
942
385
384
1450
6286
11142
4559
565
9302
220
9283
4714
362
6476
950
1274
13292
108
150
310
9226
144
1527
3169
8940
9405
4007
460
1475
178
920
3223
2212
178
920
156
331
11216
4013
4270
1549
12391
322
8907
127
431
334
121
155
319
145
101
7538
4262
4472
2449
1647
1682
1722
506
332
1544
584
393
235
571
252
324
1712
1651
564
141
9365
520
686
1187
106
520
503
976
7504
451
1689
7204
2190
2892
830
288
699
800
7148
393
1087
554
384
3244
628
1075
554
384
1451
1777
800
2280
3097
1582
5269
551
295
394
8927
1765
10542
306
2994
3820
641
373
6503
193
2160
1786
5064
570
173
120
216
332
430
322
1392
3147
11717
1803
9309
4811
7450
829
8990
1204
8756
1012
1194
7495
197
1647
117
147
3931
2713
3824
6574
355
347
4752
2864
397
285
155
4887
203
143
1012
311
104
135
215
132
1929
9293
488
562
9481
2507
625
2374
303
6454
8639
895
300
421
141
134
8971
480
129
559
122
531
361
240
3419
778
8267
9370
5241
699
922
204
2293
228
233
349
990
459
5575
991
1864
3995
862
1151
4227
1908
8981
1939
324
13673
796
541
1187
152
9398
678
113
443
195
427
141
1640
8436
589
746
3843
443
195
112
427
141
400
6849
2660
3586
6151
1514
977
163
8906
390
1018
5707
2493
272
124
6234
889
131
309
439
575
8403
3694
5735
9355
245
163
215
182
214
106
111
1643
196
137
280
118
714
721
262
1674
3384
9121
4255
1885
1138
5544
443
1137
512
1508
2180
5676
1014
1128
2126
254
712
1061
149
185
420
171
111
1597
101
919
168
1783
643
674
1061
185
473
559
111
1406
4347
1259
2849
7792
2863
422
2290
1346
7273
8853
809
440
863
1904
4560
126
365
106
577
503
143
101
128
193
111
156
168
8970
471
515
225
2141
132
1183
107
475
131
368
111
133
188
260
623
439
9113
2347
1935
356
208
5595
356
228
312
128
536
201
850
5726
267
146
229
144
123
242
1451
3330
437
241
8961
649
7340
6034
4569
3723
740
958
237
894
7220
662
1293
566
146
128
787
798
171
265
144
164
176
334
193
455
1853
100
1106
114
258
671
401
2711
100
1106
328
413
409
8383
3444
13036
317
850
336
579
107
1047
235
241
121
9259
682
1169
121
107
9208
108
4018
1043
126
475
9120
1347
170
2961
590
1581
9485
183
2025
3937
7458
393
4607
3065
101
137
2091
8967
7015
419
115
1190
288
238
550
13807
9484
121
118
181
151
522
459
130
1926
401
225
3075
1009
5779
4944
442
14110
3309
344
1359
2076
3699
621
4264
3592
5817
3651
2541
8961
1153
871
2324
5047
8688
6149
4400
1900
228
9338
428
412
2788
5470
5441
4754
6153
120
8713
8941
355
8913
386
167
149
1668
4358
2176
456
12270
221
578
5187
1197
131
562
5220
8891
3921
932
4018
8470
712
5415
232
156
317
361
1875
232
102
9308
110
595
223
343
108
1265
8315
886
9451
4834
1372
2641
8244
2469
1586
1255
1081
244
353
174
263
275
304
172
279
510
147
188
266
477
3162
378
135
134
416
459
477
1867
1944
3920
1604
1424
6828
637
467
348
208
310
4071
135
175
188
1882
454
3131
1822
2540
705
5415
212
272
139
157
2371
9509
6748
2283
1216
245
139
472
736
359
338
393
5367
390
140
251
405
484
255
421
420
10103
569
110
476
1343
704
4182
333
1290
730
1891
193
136
318
985
196
124
1056
2190
193
136
323
215
698
108
182
259
8469
3942
3147
111
304
125
7313
9587
1266
7200
1683
750
1739
1091
123
9495
2853
118
197
107
5627
1204
116
359
308
237
3007
8403
205
149
102
4942
9479
2004
4324
3717
663
222
124
250
224
203
192
1010
118
475
13857
111
244
230
133
6160
135
260
111
190
8970
143
277
1548
121
365
185
149
573
242
241
2579
3993
369
8635
1228
2585
9494
794
1714
157
1367
13923
315
408
560
2953
7414
8969
1642
192
296
256
5417
783
1076
473
520
160
245
169
105
127
841
8226
871
150
5349
7688
281
2065
1781
1009
1184
488
6632
9606
1963
231
144
263
409
921
6424
1329
2961
2976
268
6590
163
5890
159
1123
4150
8942
1257
269
7874
127
125
398
583
2883
8859
1067
6474
263
5302
703
8382
111
196
142
144
312
1316
8234
8190
703
5253
133
6468
703
8184
234
380
593
1134
377
8923
7097
8827
4679
412
143
139
590
510
210
616
266
537
352
463
257
861
549
100
3989
9781
11110
1199
9514
1630
3611
453
2984
487
2876
651
2346
1298
6734
396
100
2023
428
3370
1343
383
7419
112
331
140
2584
8662
2427
3449
2175
550
7707
101
1636
148
973
3438
2407
148
973
593
252
4318
9502
4680
165
380
206
5351
166
672
100
113
893
7534
1942
4540
635
839
5451
1026
236
1434
7751
1916
1469
738
7315
576
901
109
686
1647
132
121
168
807
222
106
436
268
258
287
2405
132
155
168
875
106
399
436
220
269
175
11511
2347
723
1245
771
1861
615
1220
8181
535
829
6712
10355
4396
1945
116
167
1740
826
1529
5273
7368
3213
610
1400
1088
221
187
1328
1196
193
1232
148
279
296
106
272
368
4058
8647
2311
9330
1336
249
1750
125
164
550
156
106
1317
304
3705
9470
685
4485
1951
576
142
124
304
142
562
528
2403
2384
7377
2379
224
124
308
582
967
181
659
499
311
1384
1236
603
1815
2207
367
484
1309
9205
4457
663
378
1750
5591
1236
1041
2541
196
112
261
257
228
183
8982
1448
310
158
4865
1547
335
133
108
138
125
125
1025
817
830
9007
709
102
2339
260
379
2829
5103
147
195
163
180
395
7126
1354
2759
11832
367
1351
1860
6761
135
1626
219
103
1166
211
387
158
803
5229
706
8471
9419
166
4053
357
161
119
165
101
133
486
7361
4464
6992
2498
8290
534
5392
4643
713
117
965
4080
1671
1216
2869
8902
166
105
261
232
2211
363
291
230
223
223
194
787
219
455
2707
378
304
230
164
223
125
126
1536
278
7174
9569
9602
3971
916
3630
1326
3459
1149
1601
504
1149
522
368
8183
1150
522
368
1402
4134
1529
225
216
9097
6347
10453
842
1754
124
261
247
268
411
104
5817
692
8894
304
4191
696
8362
1190
289
684
309
5683
316
399
2851
7940
674
8872
5586
181
132
241
617
1652
9095
1559
493
1271
5851
2442
148
5553
1248
929
104
1427
2377
2652
222
228
2009
436
8808
803
221
2306
230
222
2188
3411
221
928
1127
234
1121
2660
722
9764
3539
613
469
488
103
535
3193
473
3309
469
488
103
581
535
297
104
1043
1523
360
1599
282
302
232
578
2276
2981
830
430
399
197
2267
2857
1058
434
882
8779
8915
433
312
6080
148
101
8940
165
747
124
6463
349
4711
351
389
6489
869
431
948
116
4429
950
1871
1067
1562
2675
328
404
685
9178
185
215
126
566
761
161
1718
1239
1233
440
12136
8004
703
5202
243
696
692
1172
108
696
100
769
735
2134
1684
3920
396
3592
4032
4311
3082
3418
1375
761
1704
5411
1654
174
671
3337
175
115
671
454
3234
959
1689
3837
12484
123
1582
220
2033
1244
2274
338
10572
1136
3079
233
951
7052
14083
3946
8437
8988
1367
306
470
418
375
289
174
2388
810
471
419
375
289
174
1884
191
136
175
218
540
219
223
7035
7177
11525
8962
2115
1931
2602
115
1144
184
480
608
671
192
538
296
145
166
2377
625
118
1417
818
386
7821
1377
776
386
1427
4568
3028
109
8675
1016
403
185
106
219
1178
119
3513
105
2028
992
7372
4933
3974
7975
245
3274
121
220
242
108
121
1617
2040
1724
1145
5272
600
860
703
221
808
207
167
319
2159
703
276
238
808
207
167
319
989
5547
8658
5015
3408
336
479
184
220
190
274
2189
533
2075
3920
4797
9498
531
15013
10988
1282
220
7494
9493
2059
3543
14096
239
1119
2065
397
215
372
104
121
1948
523
321
5548
8121
9054
584
125
8107
4746
408
6490
359
358
355
4724
148
152
144
546
3308
9554
1056
11391
107
152
1230
6325
978
7289
538
196
1131
181
634
2143
3741
11502
4936
1518
1375
359
1968
2086
439
117
3118
7446
10442
1118
103
2283
3933
3427
240
170
9295
164
124
614
702
224
566
1052
377
101
393
453
7433
170
166
141
710
314
550
418
140
107
412
141
485
2061
2268
7259
496
905
4907
945
905
117
1473
241
482
231
142
222
1287
104
358
399
1062
682
4370
3435
204
9025
889
9046
193
911
5161
463
4880
1684
168
1108
9022
6377
2887
9365
626
752
337
339
9324
144
359
205
319
363
737
143
387
1245
170
717
255
1993
186
245
214
497
1430
1529
873
10379
6902
287
9281
2024
116
264
438
2797
107
139
523
326
705
133
144
106
264
446
344
9156
883
134
154
100
813
107
133
187
1524
234
326
2287
7335
3844
14131
1163
587
14932
3844
134
270
100
928
1859
210
147
218
8898
4537
685
564
2763
4549
279
2592
1065
464
309
442
2183
214
8968
137
104
1671
209
128
1079
709
4646
1858
109
127
137
438
109
2963
108
127
137
438
109
2962
108
127
137
438
4861
2531
14988
798
728
1412
195
270
241
179
132
215
348
7972
486
504
384
377
942
970
196
100
102
157
3097
163
115
381
2488
9100
2825
151
557
1151
405
9806
7491
335
1151
8208
9340
5241
1359
674
462
1048
1001
320
2288
1181
1506
1629
122
4457
1047
1000
305
1475
3741
1255
8721
5631
700
3188
834
157
110
9000
6106
2449
8907
3700
4444
605
585
386
200
7543
292
4785
1335
123
9138
317
263
126
1090
258
666
2003
145
151
204
115
171
5430
7402
367
448
441
392
1722
451
385
246
196
5347
454
298
380
249
293
144
355
153
283
1224
151
288
5835
1108
808
136
114
102
141
5164
311
5164
266
236
1356
156
129
3003
3025
109
157
1584
892
8328
104
1024
229
1181
1240
360
319
196
167
120
786
913
127
348
375
6925
9328
2767
3747
1037
147
146
166
205
132
3083
2567
1018
362
3510
473
7309
2136
2784
8987
1087
529
728
1784
683
2389
7426
5415
1417
595
1874
9166
102
654
1731
3422
1455
385
353
8248
336
11834
355
513
5479
1721
624
414
1784
7339
405
13648
206
4655
6887
8911
2333
4504
3799
9497
103
6930
516
1168
357
385
8125
1131
357
385
1455
7218
6646
1686
1541
441
582
207
120
101
148
5432
582
207
120
101
148
1472
10182
342
2220
4003
639
10269
134
268
1839
275
142
105
589
4160
2830
9576
1239
3633
8897
5100
6032
117
169
110
6937
10824
12785
4226
2467
140
639
238
140
7745
559
4361
328
8901
4872
255
1723
440
479
134
2154
2685
1493
2946
316
3297
11626
3782
8875
1306
1441
978
258
399
645
200
2341
174
124
1259
631
101
110
1026
6623
685
1135
6139
294
150
388
153
478
541
380
218
189
1667
3249
1738
2703
5603
201
9415
332
3870
2960
178
983
465
673
116
3802
3725
14008
310
731
3128
1298
12604
460
796
124
1186
687
828
4085
1738
818
966
8947
103
182
2087
2521
111
250
244
105
463
151
7618
1172
119
9019
1300
5188
3949
593
194
1134
5616
158
337
1234
4243
4729
14051
813
259
315
1004
521
237
107
117
1014
7347
456
848
265
664
2009
1727
1439
2120
272
220
132
232
393
563
105
5491
221
232
393
174
466
1429
807
1020
7574
8229
2427
1881
219
180
755
306
155
3789
8912
613
116
180
746
327
154
285
15396
599
2513
1322
2346
3099
8388
376
1145
572
362
6076
8923
2066
1193
573
363
1442
1391
4129
2480
4674
2158
4262
1572
1282
483
2580
315
9056
581
12514
11157
131
3311
135
116
1043
501
235
289
503
610
215
156
434
379
942
126
783
785
5257
2840
8916
1371
605
570
145
1150
124
552
1664
8225
4231
6490
363
352
4765
4712
334
9548
577
1814
756
1272
5108
1525
265
715
106
522
143
111
638
2300
488
101
715
110
523
143
111
4265
566
247
160
6538
428
4611
8637
3103
9353
143
160
149
103
292
251
2622
6985
289
8904
5590
1981
2535
2430
869
9165
1401
1980
9148
127
155
135
305
106
2416
1518
3338
374
1212
409
335
8273
1119
372
335
1447
4209
6400
353
380
134
112
227
2137
1172
496
4391
9527
1077
3406
1981
815
373
176
9192
6921
179
428
482
1252
376
738
175
418
200
7246
218
255
173
426
166
170
7790
362
507
15889
6434
1854
139
129
725
257
189
3666
250
139
129
697
126
189
493
3067
4535
1570
112
658
1480
127
196
253
1948
8924
6832
8955
174
279
170
1329
6965
636
434
417
681
188
2012
4517
5127
3148
253
11796
1018
1756
101
115
1147
185
488
3835
12761
2582
282
130
714
3077
148
123
1147
180
482
423
6522
3601
1471
8966
9044
230
279
1981
2014
2711
472
320
405
6486
302
517
400
870
5977
6430
9005
2855
3263
401
405
193
137
674
1244
569
890
1997
282
839
558
186
5662
906
2349
1468
1614
7959
1723
209
224
263
4239
2857
213
229
676
403
196
513
241
833
1009
502
243
309
342
291
111
2428
9014
5885
6075
1237
188
345
595
949
1154
498
8184
433
3727
1901
385
260
600
2371
7553
1990
691
549
7594
8984
1333
874
419
2466
10446
817
107
230
416
247
1240
853
758
578
115
807
155
309
174
246
176
311
332
168
3924
5835
1785
4820
5306
700
8286
102
2081
136
185
106
145
493
332
1692
422
112
100
127
750
132
2611
1197
208
466
169
396
462
487
2324
667
1032
533
462
487
1528
122
1528
13602
3807
1974
7551
2467
1541
165
1628
482
5845
481
4454
502
3064
173
182
138
375
13547
127
107
249
139
937
1653
5398
263
231
115
314
184
641
4497
166
951
294
119
3387
1004
9344
366
867
1354
15390
836
456
8927
2978
651
968
260
6706
8930
252
6071
1610
247
198
164
223
575
128
1620
4191
1815
4957
2552
3178
1013
3644
7633
293
981
353
432
2774
13830
396
270
322
4863
322
1074
1995
150
132
357
339
144
2093
620
556
2341
5497
3961
9845
2971
652
326
1265
244
164
4861
8061
11185
808
4054
5603
1910
170
398
531
289
381
189
298
1053
137
249
2835
170
398
531
289
381
189
298
426
137
3509
241
1944
7549
8531
703
5193
5190
703
8105
1270
1817
7705
8961
5910
5907
3020
3200
13803
4716
222
306
9022
5475
310
751
665
3198
8617
3589
5960
538
136
8836
499
653
182
3340
4381
2003
110
175
199
124
171
228
148
425
168
8536
207
5791
13844
326
111
116
157
143
483
762
4048
9807
769
115
384
1120
101
164
186
190
1967
261
1366
13891
1516
156
1497
1680
1341
9831
2019
5261
2101
4819
6873
4475
6111
11545
2177
392
1552
687
21955
981
2241
2598
219
327
3152
2002
244
629
193
506
126
10293
113
769
102
1259
3113
1174
1264
993
12365
111
310
562
2412
756
8284
2047
4299
1093
523
497
414
402
197
369
132
1851
2076
364
7265
215
322
303
200
485
135
172
128
270
2653
1809
2572
5898
3342
3606
2652
507
235
135
172
185
270
234
1381
546
370
3001
9388
10463
228
101
113
111
142
218
113
134
197
3506
4719
225
561
461
8462
11797
958
219
175
113
100
199
495
174
1169
121
148
3101
116
354
100
134
280
455
458
420
3197
443
1848
1857
963
3394
2626
963
467
555
2021
456
422
238
1183
5489
137
799
223
5990
799
189
1886
9890
301
539
1144
8944
925
335
196
133
183
151
450
1995
230
229
1322
398
3600
116
3219
1380
1456
1566
3201
3036
7434
262
1756
115
1651
3129
1567
1357
8149
203
699
1756
7450
7170
1161
422
711
386
2039
1015
1135
703
3391
592
5938
985
127
737
148
1459
2172
1638
7456
1378
1578
1189
3395
299
8918
5339
1461
991
5378
712
5264
7013
1502
4232
1723
1031
1973
325
470
146
1037
406
362
206
278
475
2008
1940
406
363
224
278
466
216
350
339
124
3961
2368
14557
277
109
176
151
157
2660
413
199
365
393
122
136
336
167
136
119
9118
434
4034
10856
649
208
7130
2094
432
1148
387
367
7438
1199
3135
2381
699
1136
387
367
1405
11976
8878
562
1809
993
1860
419
499
192
445
309
227
2283
273
2087
177
344
475
119
628
127
134
142
158
243
973
658
4409
2278
4009
3377
1098
972
658
1383
135
2816
606
3282
1945
500
100
186
304
259
2392
989
569
2064
5441
3073
1505
458
231
304
279
159
6533
4763
1648
5096
2043
188
526
266
1767
552
2189
294
526
404
135
1954
415
6853
647
7397
820
4874
8567
4336
379
2586
1681
4431
1371
251
1024
142
405
570
397
217
2441
3153
742
239
1913
3967
7308
1680
6898
9417
6561
3272
344
1089
1166
8920
7059
3243
194
172
122
127
2257
1922
167
913
401
207
136
855
2468
1048
401
207
136
368
4643
5937
304
137
9924
3945
101
194
149
8905
203
196
109
632
294
793
132
4158
9181
9516
4112
186
108
485
385
881
194
309
471
530
880
157
146
298
193
147
211
2991
297
1238
788
294
1275
5382
1303
4188
410
340
125
122
185
360
182
13957
2974
5415
9825
2138
6739
5232
3891
6193
278
208
463
1418
227
5494
9630
867
2943
2870
9427
573
481
278
139
935
111
3539
278
139
935
111
1664
174
213
516
180
8323
386
309
334
3498
906
283
878
309
342
884
870
544
298
270
254
266
148
1546
9513
3952
148
695
258
741
268
307
629
247
562
848
2783
100
592
8264
161
161
252
311
1807
1185
10325
1273
1233
3148
1233
1811
347
115
1227
664
231
507
123
277
433
513
482
6701
4945
4642
507
142
413
396
513
1981
3095
1934
1647
3107
145
114
111
151
248
245
206
161
310
176
235
288
8252
2169
2157
1541
385
407
1177
253
7812
385
407
1127
253
5241
2462
385
386
1178
374
772
5833
1912
871
439
5480
501
871
440
412
10293
1468
1852
5364
6499
447
174
340
302
2261
297
218
350
181
340
302
2261
863
672
167
174
131
340
302
1738
7283
2399
961
967
6125
6974
1043
2283
3899
4783
5086
1795
211
170
2383
5882
8130
3786
216
121
661
100
1691
199
101
139
431
579
600
582
10085
1016
12965
1281
153
171
846
425
1562
988
6806
317
537
9312
2509
6500
1039
1379
4451
318
4589
4442
883
310
310
120
938
280
910
3499
280
309
450
2498
166
129
258
1451
120
391
433
168
177
319
364
158
193
232
500
509
140
2043
230
1190
8900
8745
8907
231
680
500
507
405
121
150
979
506
6125
2818
274
9326
3765
143
237
214
147
978
607
533
315
599
3336
5660
809
343
463
774
273
178
1607
226
1664
1245
720
565
593
1676
8925
6442
1113
253
672
160
446
8898
288
219
152
233
139
248
129
203
316
451
227
192
169
348
981
2673
482
441
348
982
1644
255
2131
5554
2904
190
3343
249
265
317
118
430
415
129
261
181
380
3954
387
9121
1898
2466
1719
6496
4665
3480
5990
14783
7992
1275
6726
4412
16592
225
5009
9448
533
167
718
8112
218
169
119
300
5091
224
168
119
335
310
214
2290
491
6542
10286
224
9442
246
106
170
312
4136
8953
1361
2918
1542
476
886
467
2999
476
886
473
10778
624
549
9438
1519
2055
4070
2109
2349
2114
1118
1957
517
901
7075
281
190
1252
11357
667
6067
212
3681
249
123
145
265
260
139
3360
247
123
145
265
260
139
1989
2539
1107
256
201
3805
1400
1824
250
226
2102
195
398
195
239
231
312
1471
1842
7745
1886
366
138
2842
5792
144
202
8887
1690
2208
295
174
362
359
184
127
6696
6892
5206
2768
1596
359
210
198
773
1654
1052
105
113
2873
193
120
193
1230
1102
259
137
737
9719
1454
613
13702
393
790
7872
870
105
505
13829
7894
7368
6194
4721
3201
699
1890
2805
857
1932
1754
1774
1378
782
157
129
143
317
188
113
1812
117
161
283
218
4102
2924
9445
410
303
1116
5497
2383
263
6702
7567
1030
1586
1466
2532
9385
2887
5019
5387
9458
10007
6369
3201
2844
4366
1983
152
1128
208
1811
1795
124
7073
1453
105
706
202
712
1230
1124
2025
1497
1013
6134
9370
3052
1229
360
455
132
211
100
248
194
1817
1625
283
12460
110
390
259
385
146
4962
400
380
2079
464
9306
260
9161
4550
539
278
140
284
130
135
3124
148
290
8968
829
183
486
231
184
1113
6236
144
9465
9471
270
6424
1376
2845
6149
7135
1375
315
960
7909
604
180
130
6582
1149
1214
221
1132
5053
1141
2143
5107
6950
2686
682
521
804
724
1161
146
713
8936
509
415
1053
320
2009
12623
157
6246
15406
4684
8999
2868
4106
369
929
726
177
131
1840
1886
924
4753
356
362
478
1057
6822
6881
6615
142
1166
5640
1166
2107
192
396
3592
14982
618
2760
2101
211
217
177
104
200
192
374
3427
14118
2127
140
217
327
322
367
111
1058
5606
1983
1354
751
367
7868
1355
751
367
1451
7598
832
4193
9467
3088
8983
5654
9482
1023
2692
133
566
734
973
304
1984
284
358
1497
461
176
545
818
569
230
202
496
572
282
4261
469
8916
3770
3932
657
2711
5205
4991
193
248
110
2311
1337
186
8937
141
158
199
297
122
4473
1106
1890
447
9104
1105
159
294
1574
176
8992
221
1009
1176
1244
7297
15613
921
138
118
254
304
580
2522
1472
1100
1178
8686
1344
105
6809
127
712
571
931
6718
7880
627
2385
4530
2918
7260
1909
681
698
249
551
2516
7941
6801
2611
1139
943
1251
606
1233
4058
128
138
329
336
1075
3793
929
270
3669
2667
223
226
2311
271
929
1384
8721
5672
8924
3575
1397
8607
3162
294
221
227
7410
333
167
549
284
150
335
226
2237
1421
4179
1142
9553
3790
690
2366
2246
1450
387
367
1072
8101
387
367
1071
376
4024
1987
916
9466
8461
2813
2357
116
136
149
118
121
181
130
5207
13511
8698
170
153
1853
172
104
177
493
298
399
2680
172
104
175
484
177
5176
8951
8740
672
12365
140
142
362
556
13856
13601
223
981
1173
10949
204
325
139
4064
1287
5415
3846
207
422
1059
517
4843
504
1059
1901
419
735
1168
3584
854
7465
5836
11223
1401
367
529
1154
4159
843
729
807
748
2756
729
807
748
547
4037
367
529
1545
646
836
654
109
578
863
210
1889
143
161
638
124
462
3677
143
161
638
124
463
501
3240
11753
5730
8219
2176
2865
2580
146
156
1033
8989
903
1825
2077
241
513
4992
171
1924
241
513
1612
279
139
306
732
688
1157
697
540
200
701
2908
14900
2685
1914
757
573
3575
599
906
2374
757
568
9410
244
875
151
5791
2484
430
238
406
2614
1375
227
315
3102
140
379
4601
3520
9643
212
1166
121
511
182
1049
501
110
207
11635
213
783
321
9434
936
819
752
327
5137
936
265
473
1677
289
4017
5095
5291
703
8367
3455
207
4375
4549
9390
1293
333
146
4257
4096
407
14045
542
2488
455
1286
1424
1219
8883
6277
2101
4045
1767
274
9084
1019
7416
4707
1280
410
6599
145
388
4479
7106
380
5882
4663
3887
1094
200
966
163
263
5524
263
108
111
14602
145
138
363
112
103
163
182
733
5146
385
1106
763
353
8124
1130
396
353
1444
4142
103
422
565
167
1409
134
216
9916
9234
335
189
1352
356
206
6121
1142
3002
1142
1813
3456
11754
4191
132
397
832
1117
247
718
673
1805
710
202
683
196
7419
163
128
196
296
326
1795
531
809
414
1693
6285
602
1735
1526
371
1478
4069
3879
9754
4864
859
10204
1546
9015
8903
4801
11281
836
6114
103
776
5950
152
201
226
146
11226
4798
1938
8913
9593
5669
2551
282
104
189
194
409
203
206
196
218
118
141
200
132
160
279
285
202
211
185
134
203
312
2268
5391
3438
13757
12126
317
3072
4015
9429
1021
2067
5617
293
2998
5566
1785
1475
464
147
146
172
228
123
255
4717
345
353
6429
109
1539
1280
593
867
522
236
403
1139
114
523
4982
1365
3164
2936
1371
315
1252
107
3963
2448
316
1210
106
134
737
891
175
202
422
3060
3240
553
423
3585
1230
1495
850
1077
263
492
262
247
211
393
12403
7613
359
1312
2081
7543
1938
9666
914
401
2709
11773
1532
2301
1474
8942
1118
8855
4072
11097
1859
2180
8987
971
5693
12434
3265
103
641
9467
1427
4069
3547
133
279
1076
148
1587
174
326
183
194
570
110
139
327
609
2369
207
1332
1298
732
116
6763
358
7412
1645
114
121
1022
2505
3294
126
988
625
9320
625
2706
12400
2610
542
1576
1290
3316
490
155
180
1481
835
5673
730
232
227
1605
1680
2773
5162
702
8091
5537
3270
889
2232
1873
1630
124
567
7439
2783
1627
682
164
124
237
110
295
143
118
188
107
1306
1611
4530
6655
360
356
477
4205
3744
7655
650
1490
14264
673
8959
2298
411
1640
717
11709
5696
3044
2951
586
6741
140
3017
121
6968
9466
5728
8407
998
213
763
2173
843
1922
1100
426
2753
12750
5340
133
6825
911
5397
872
1485
352
354
1230
5867
11661
2401
352
352
1217
390
1357
1035
484
3725
285
220
5579
8204
119
1884
2140
9163
2254
3036
4722
1182
601
180
186
5444
888
13530
966
235
398
1476
388
146
173
398
445
3494
424
9764
1643
414
9589
1051
958
693
684
1190
107
708
104
1128
13617
8010
136
478
294
356
265
259
483
3685
227
222
3124
302
4573
184
4992
130
404
136
261
227
5904
9448
697
1232
1380
9158
1038
1163
142
107
127
355
109
311
1126
4680
202
2632
2600
1790
7221
884
358
893
724
8919
724
2457
2584
1299
1752
699
1632
11199
388
133
107
444
109
282
494
326
448
308
925
1304
417
281
456
218
924
707
218
1781
9906
111
498
4174
7377
2376
225
150
1402
8266
703
5510
3402
335
181
2383
1444
268
268
412
196
130
137
140
2161
530
2519
7418
1742
497
1469
10005
703
5101
593
700
171
705
1769
504
871
614
3248
500
907
6122
574
604
322
724
333
162
315
390
446
427
6873
4462
1649
740
1368
676
476
1911
822
615
2801
1449
592
211
510
461
419
910
290
6446
9379
2871
1690
181
1319
9133
9024
781
9095
180
3283
357
280
170
1035
204
136
117
148
134
110
929
752
130
438
234
548
114
110
4177
607
204
12494
1483
4721
352
6730
6262
212
6867
211
3086
9393
5379
1857
132
382
116
270
234
339
476
235
1809
177
3575
132
382
116
270
234
339
476
235
1699
416
8279
543
8996
5323
149
204
202
8946
7645
7427
3917
5177
559
935
2434
3256
553
931
1663
2814
1929
2611
2383
163
929
6206
432
222
243
2315
1042
3189
1105
9019
2115
643
6227
1002
5129
712
8367
948
5179
387
373
238
183
1671
1400
367
387
1127
8138
367
387
1185
432
5639
1864
253
331
802
258
2552
1099
227
222
3047
377
4585
2386
282
151
730
2175
11691
117
149
122
1147
148
490
524
416
5287
711
8305
509
5160
12995
4087
2067
352
366
231
202
214
157
189
1955
883
2931
155
108
6331
6364
104
6410
139
605
441
155
115
224
131
1019
2738
8889
2253
1036
6211
14955
7483
809
123
113
177
160
420
439
146
3262
8994
157
1943
111
1089
2694
3351
166
1089
181
316
1552
256
117
143
123
112
177
160
420
433
145
5081
4007
117
184
135
225
5196
947
1762
885
918
1302
202
2345
272
809
9419
315
320
1301
425
1485
543
157
155
137
202
178
128
220
168
174
227
396
5749
1169
119
388
202
246
189
105
101
182
125
373
120
213
897
536
2039
306
8985
593
1214
10158
694
124
1187
726
694
7313
1989
8567
9008
4752
422
343
1008
112
332
4789
320
295
5833
823
5369
699
8371
6591
383
132
189
113
111
168
260
152
2172
116
647
176
643
194
181
927
226
258
218
111
195
156
1241
7407
266
304
1737
1756
1404
375
7367
2780
260
5335
706
8268
4499
354
12967
4245
501
197
363
8079
691
356
2445
520
1772
8870
9338
3455
228
105
1516
240
313
258
2219
11284
975
1960
377
255
2368
331
211
961
975
1960
377
255
2368
331
599
107
1196
383
522
471
333
412
2443
167
1182
485
173
1146
121
3093
639
139
282
9410
9142
1844
5819
3560
7516
681
1339
730
2774
721
669
190
1746
1454
385
681
1043
427
3007
352
1534
3400
242
210
136
822
219
281
151
461
3131
121
1176
184
484
1189
1408
1644
363
5491
517
146
1191
1807
189
549
583
9302
584
2501
348
348
6484
265
2955
1745
12447
7294
9351
6470
13627
1367
6854
1197
2458
613
423
1198
1739
522
283
191
374
1058
141
295
924
518
393
273
3754
393
273
622
356
562
298
2597
712
115
621
356
562
298
1641
1547
265
517
609
131
479
692
8876
240
166
185
232
360
150
274
114
5634
363
4756
741
341
112
10035
3081
1963
7543
6344
3683
552
334
328
4136
852
467
7318
241
124
1188
685
705
691
553
162
265
530
3165
553
162
265
480
182
877
351
6374
330
8735
1019
753
4520
174
230
238
373
615
136
197
102
158
246
242
1922
979
607
3662
972
7550
4467
210
448
1444
9240
933
204
1283
2177
1409
162
418
299
216
1957
818
225
1088
112
106
6910
556
363
3909
420
272
118
250
320
559
1466
11663
693
120
1034
1023
1137
2300
524
7422
600
283
222
320
2233
8731
734
7476
5110
185
154
587
689
549
685
1142
554
435
976
9538
3533
237
1355
388
1230
8079
386
539
1175
397
8179
13286
7297
1276
471
3423
11742
4013
418
1213
591
247
1126
369
505
464
565
104
6502
6611
154
2595
4648
2573
1121
475
4134
146
751
13867
1218
695
183
107
335
465
1048
1024
2795
1000
9523
2902
239
9716
7815
1008
701
243
338
366
5742
947
168
189
945
192
9034
221
248
6652
351
361
4691
1188
6491
361
360
356
2194
2528
495
222
312
271
134
330
1558
2575
5622
3285
1036
1660
770
6020
1363
1262
900
292
309
120
459
1279
233
339
326
938
2175
309
266
3109
308
265
3208
8910
9887
1656
387
2177
309
266
3143
308
265
13046
1656
387
2190
295
266
1806
5545
4972
7248
1191
889
170
566
14232
8311
9496
1252
1393
247
214
1170
7514
107
232
700
189
290
814
343
1496
216
279
2604
1888
6476
8917
4935
2169
277
2974
1337
5478
1338
1787
11905
246
1435
512
174
107
859
162
12336
4400
8987
1111
228
738
286
359
2514
1470
327
1023
460
291
250
734
341
445
736
212
1153
7655
154
126
234
2182
9139
3211
216
459
126
156
211
279
584
5536
648
1426
289
140
181
113
111
140
185
13919
1397
194
466
107
15083
9289
423
263
143
139
257
167
182
232
1976
7365
585
135
398
208
222
537
5481
231
195
318
231
1409
5850
279
1432
8726
2081
3931
205
4776
1039
230
798
3849
2642
106
256
3062
3315
699
5363
1124
394
354
8116
1162
449
354
1450
6240
5307
133
4116
353
10220
514
629
155
103
1308
193
147
1248
8936
1158
1485
1975
232
132
464
3207
3962
8915
850
156
11373
11617
3216
142
108
559
1314
107
2546
1793
257
533
465
3713
6611
488
386
146
1653
1914
695
112
299
163
369
229
3184
694
114
794
8120
4056
13526
873
264
4415
1686
2214
264
2890
450
13754
285
182
1171
1597
4761
356
358
358
359
359
6500
365
481
3426
182
1171
1476
1502
1659
877
246
309
5769
194
308
119
450
1660
442
1398
135
141
306
117
114
9202
8808
1048
1123
1430
9551
2050
167
984
8933
4318
861
644
1239
3662
2455
808
8939
805
828
396
4904
8460
689
5089
3716
2488
4930
1405
385
522
1461
7811
385
477
1271
134
3999
3308
3951
8161
519
3055
8981
1261
131
819
181
171
268
2966
212
3974
2896
5798
13721
3591
6426
112
500
2804
4208
2831
325
3859
9435
5503
325
823
3307
1856
1015
498
3331
1015
493
1405
10578
379
245
204
1902
162
165
819
170
340
9492
6664
8914
2473
236
1951
8292
702
5208
4763
352
355
355
6487
382
1763
2515
7144
4993
2087
339
734
574
194
6481
347
347
4211
173
3125
5193
2050
4176
10015
7538
4526
309
1874
302
174
162
331
210
147
929
342
406
201
2697
257
174
162
331
210
147
949
201
2020
382
9006
785
3079
1444
1532
1776
11180
3063
1791
261
13677
385
789
8671
785
608
344
6533
1268
11190
388
8789
2308
171
340
882
316
2624
12735
854
1089
1113
6497
122
789
405
290
383
339
1873
825
122
821
371
293
413
2707
122
821
222
371
647
1367
2411
1171
3067
606
176
8795
3997
131
195
151
776
439
252
4280
7920
438
838
267
2024
117
191
204
293
192
258
204
14039
209
215
6485
349
4753
127
475
365
210
2412
1574
9225
11676
308
4789
9324
906
6513
182
105
1518
1318
459
128
121
231
523
1178
408
523
13802
173
1060
236
3321
3959
2291
2435
1012
125
298
332
389
2476
400
301
309
1824
1913
205
404
231
4248
1224
481
205
404
258
462
3735
210
201
1802
494
571
11255
8413
1054
191
425
136
2828
8942
5250
232
103
121
160
117
1950
2756
109
141
226
197
869
3912
1413
139
203
634
9973
1356
752
504
249
410
390
202
244
245
1211
433
865
2885
13092
6660
252
2699
4841
630
8779
747
2663
4180
3405
9384
6031
5466
335
371
1491
134
3063
9139
133
309
104
106
181
165
492
1182
195
2040
8291
712
2523
2500
9387
317
173
111
1541
1375
2161
13706
5593
1523
8908
345
545
7484
1926
2946
154
476
2212
8867
6843
8125
1029
208
166
107
103
111
126
2688
477
1652
526
105
434
8910
116
519
6231
1659
1398
2897
1385
1349
124
1163
133
539
5166
895
1884
314
5467
341
427
447
446
212
214
415
397
490
124
113
215
246
803
133
277
202
216
280
334
3798
2833
4208
9110
2786
600
131
230
144
108
119
167
172
165
261
216
9095
273
383
1595
9229
247
367
2845
9097
4797
346
347
6486
4534
1715
732
1727
617
168
1241
216
4316
1410
505
396
1113
2745
1396
294
154
533
110
13634
570
5011
2416
3102
6960
704
180
382
4119
252
3806
13634
3481
4921
676
238
382
188
1206
915
1397
456
219
312
182
359
228
300
219
324
646
2684
422
6317
1895
938
194
549
3125
114
938
194
559
213
823
2575
249
574
632
180
1209
161
223
197
418
135
1447
683
567
374
164
410
453
10442
1132
1170
2307
6756
239
9505
744
3706
234
349
121
7542
5095
2848
142
194
113
14083
401
453
124
179
100
491
485
1291
3833
111
9576
105
506
1749
263
192
8904
710
416
1902
475
227
492
3586
572
995
2377
474
220
493
445
521
2037
3144
1568
287
216
198
1884
180
702
135
418
445
2071
292
216
248
8889
110
135
220
185
4156
4961
111
184
114
137
322
279
310
310
3876
8359
704
5229
4844
4706
7435
4668
667
587
9099
847
475
308
423
1853
387
680
151
131
107
1806
178
194
1384
157
151
423
1934
380
967
131
1423
433
255
1105
3435
1534
2054
117
270
199
180
3259
615
827
2353
202
560
641
3805
2847
3831
101
385
252
3492
500
1763
299
6270
581
1432
365
819
12786
323
175
425
160
4663
9638
439
954
248
224
1469
955
4379
7780
7418
2222
5297
9490
6998
140
1403
202
13859
835
527
129
130
109
189
3267
9443
5616
6951
5264
200
269
1343
455
1324
4811
1419
100
774
198
304
669
9349
10431
3431
236
7783
12731
1246
8978
1434
248
861
426
5525
248
861
427
438
5218
415
611
5697
411
631
1174
623
124
1203
404
209
623
717
11622
1034
523
124
1182
726
625
1576
8178
9359
3545
498
124
278
826
1167
188
140
153
100
1202
2179
2802
1368
265
109
229
125
889
465
5031
1367
265
109
125
889
465
517
4406
7033
572
467
9092
824
4944
1974
6904
833
4174
2237
4289
1886
332
760
525
5474
474
332
760
522
868
193
562
195
111
5482
195
122
1043
1466
185
816
259
5673
185
816
228
577
219
125
177
4054
9549
299
7539
1941
9441
129
9466
142
129
554
4898
133
372
8934
5819
7121
3665
1380
7374
1630
614
11567
5846
9520
12388
5761
581
150
390
568
110
245
5001
747
568
1655
1689
6973
1017
3555
6182
1562
1192
481
138
189
156
523
1547
121
413
125
132
290
1191
8862
253
339
153
834
229
225
190
283
363
227
736
229
175
6688
1863
7064
2259
169
131
140
194
350
6712
312
930
194
157
5670
194
157
353
521
6838
671
10178
119
106
153
140
810
3027
7333
1116
3418
2002
9462
2440
3474
2057
6848
2672
347
347
347
6460
2488
3737
1354
4089
268
367
121
3803
8952
1922
5296
8967
2322
1530
6411
533
906
6449
2828
1148
1650
122
8643
4721
234
213
1038
1258
7309
116
1696
3089
1539
1728
9449
1410
2146
472
222
399
5539
690
194
143
2867
7793
5381
1777
8949
7208
5884
662
109
248
185
7039
1708
8236
9355
1261
7087
1236
1756
8882
5963
1341
819
578
8954
365
115
212
210
220
131
188
108
131
188
303
131
923
13768
13468
488
184
413
627
146
3378
328
1017
718
367
8017
1076
718
367
1401
2596
636
167
208
146
1917
738
117
791
13706
2341
747
116
280
9608
2563
11524
1608
150
11995
1478
8987
436
166
688
727
177
732
149
256
1612
103
394
204
261
119
662
485
2930
219
3832
8952
111
283
124
100
223
311
424
7364
727
464
239
6859
514
5243
5506
702
8202
560
9102
3338
478
187
133
170
146
251
615
1178
288
114
313
484
235
527
456
5203
12889
1922
361
192
216
198
119
237
5694
361
192
216
198
119
237
1449
1215
4190
4431
811
1456
12281
8357
4442
9397
7215
7056
147
7379
182
138
143
13404
1445
1073
3467
1707
383
8070
1638
8062
1722
3009
3418
458
5650
7778
1734
557
1140
2124
770
1089
1656
419
275
6190
1292
2109
212
664
374
1599
942
136
1292
2110
184
664
374
172
1409
1173
228
644
1414
3701
281
317
475
470
2496
1329
1433
355
3454
8713
5647
400
395
3672
352
9227
103
5656
1262
13911
6233
235
186
9364
1027
3289
983
635
1440
971
7456
1399
7207
3182
507
3184
619
829
200
203
975
2363
859
2401
12819
9016
883
4281
512
556
256
601
748
132
2992
14045
444
614
749
132
1961
490
126
129
209
309
105
580
225
202
1229
278
194
601
687
1322
645
109
310
5744
6949
211
855
140
146
127
142
126
243
1470
639
205
6493
1869
143
977
112
103
138
354
574
512
2924
824
520
4620
4032
1195
1195
445
182
794
5591
187
455
283
1479
1669
214
2763
6395
2394
3050
5843
1138
1579
118
271
155
972
1403
387
403
1207
8331
387
403
1207
659
4204
4015
11788
9680
1527
8919
3470
6845
3832
122
3078
3615
3618
1448
1167
1355
161
4034
7865
1183
7009
4135
595
1317
173
191
1085
6256
8019
2611
1405
722
189
1664
963
101
1658
448
2176
448
2176
219
522
535
102
112
113
1073
139
921
1343
1677
262
162
722
213
976
1208
535
1937
7538
103
113
1073
372
3260
10433
1378
9401
4802
1363
3940
2649
398
388
197
401
421
540
1821
128
9526
138
167
141
11661
1410
630
1809
8287
701
5434
1584
133
813
619
8021
4729
346
6484
1030
117
7536
220
723
6622
300
426
488
292
188
218
350
345
2932
587
1338
1592
292
188
218
350
345
2411
844
3522
7438
5564
223
130
143
116
2937
11439
9466
166
1245
4424
1172
12787
520
6060
102
271
12836
600
282
1103
1627
7307
175
141
425
1186
489
137
1427
687
253
1062
454
307
105
125
188
707
148
3253
307
105
125
188
707
148
179
1868
668
381
385
104
245
870
1176
732
829
138
180
258
109
176
1143
460
1049
1304
661
194
209
267
279
110
8467
530
947
8944
2776
211
1568
252
9067
6812
313
9504
172
6377
8949
1022
117
258
3297
1029
117
121
1971
1418
2328
2603
6026
4089
556
340
492
2667
477
3735
492
2192
161
137
237
121
7075
557
138
1417
942
563
3769
350
1484
2478
370
176
8933
217
166
8914
107
7388
107
146
345
335
324
116
415
165
157
216
104
120
105
297
254
293
1427
1294
367
126
150
640
7539
215
6179
2220
158
464
318
102
139
12861
937
937
1066
353
345
7726
948
182
327
117
2131
3703
8833
2135
1142
221
1509
4056
273
354
309
1957
375
1933
2843
6582
1671
1101
2720
764
1098
2198
2548
1070
191
139
178
210
157
190
7407
455
983
598
1530
6057
9011
542
702
5465
680
265
196
465
365
2867
132
269
152
329
391
385
2984
9177
311
6751
1302
2074
286
6517
4039
545
447
729
3349
547
729
268
1914
2084
7674
3945
485
495
188
194
11927
658
167
2186
3236
167
284
7823
1258
1455
385
411
1143
386
5908
523
660
4969
6740
310
303
7313
1085
380
1444
233
373
592
3658
578
948
2343
367
168
1425
231
268
2005
136
2950
230
172
351
2809
1476
720
210
432
825
105
431
105
315
898
795
11557
6950
1259
988
164
6132
216
243
124
395
1489
1552
150
149
985
2656
213
116
213
566
794
544
306
3743
204
128
4897
9306
1274
200
266
268
395
197
174
1055
163
685
432
316
104
551
113
1163
9547
639
710
150
403
252
215
1181
596
2405
1740
5430
3350
424
892
2590
1288
13813
4423
344
335
106
1198
237
518
1588
246
544
110
283
1180
8235
171
6489
343
344
344
4652
2300
492
184
1146
122
3092
706
131
282
301
3079
112
1146
183
485
328
1525
495
1312
148
772
477
13826
876
273
2896
2803
5983
3606
376
6132
438
265
756
1179
274
9314
6962
4936
1224
1000
494
3580
265
508
7832
386
969
539
389
4030
3282
975
539
388
1452
5163
12607
650
255
1480
2959
1104
374
3800
494
1014
1328
275
485
644
205
240
230
241
171
223
244
971
12622
472
494
4181
2372
5093
8968
916
1281
552
11202
3509
915
2221
173
343
570
7288
4845
1389
180
355
737
133
182
162
792
283
7303
5001
181
367
179
344
1160
698
6815
903
186
327
9135
178
445
1123
4102
191
1836
126
737
117
133
108
1269
2268
5642
7500
4689
7468
179
2480
2295
1390
5299
169
182
703
461
132
459
272
1985
1280
520
709
1204
159
514
3405
3969
2312
1515
5967
491
945
504
1274
290
380
831
1345
505
7496
3737
290
112
1747
309
2049
7545
5365
181
1465
343
369
3755
579
990
978
825
4666
6777
520
112
1157
435
239
519
1953
389
612
15584
9268
1208
1312
158
1571
406
125
5600
125
725
347
933
9010
1103
193
106
142
5352
3996
1103
195
106
142
7114
330
234
2269
1690
315
5656
193
106
142
4703
11678
549
4059
1103
190
195
106
143
345
2728
8970
521
4037
2588
307
2515
1438
295
9386
250
2939
369
690
1296
6608
562
1211
676
551
2527
9206
179
1294
1868
103
143
208
277
124
171
583
2168
134
384
670
398
1142
116
220
4375
160
172
114
516
1255
1114
237
245
617
1721
4608
480
273
1651
351
501
580
5587
234
113
501
583
465
1229
322
607
959
457
1968
9023
528
5736
730
167
136
1232
842
227
152
3547
546
8208
756
143
10347
5897
751
277
298
273
930
244
1281
233
175
248
6852
1329
1879
1243
203
376
203
3401
5712
809
2557
409
10798
425
1409
15995
2502
267
3643
751
13826
4472
159
191
340
112
196
140
2010
6127
9665
270
4010
201
185
429
6981
6191
504
971
338
115
227
3634
2155
129
114
126
120
543
318
638
723
290
222
153
14751
9402
11835
1098
162
267
1267
314
169
200
179
869
547
1384
181
371
1441
450
1448
337
7718
8079
670
1433
1344
4928
369
1404
1779
1350
8975
275
1655
965
9320
162
303
216
288
1902
8184
702
5368
350
1963
1798
2333
1403
163
907
192
169
2981
140
918
125
1594
163
908
192
171
2983
366
503
8920
5710
123
322
5777
631
402
2856
375
633
401
2042
1196
11611
291
1948
455
2448
468
1544
1511
153
2867
2134
3489
289
190
802
226
1944
3866
4354
5607
1502
4048
1975
556
168
456
693
157
1945
156
14021
160
397
10168
3991
289
1354
231
8759
100
460
282
302
4529
1552
231
7393
148
108
150
760
1892
2490
4495
593
308
1700
1241
269
517
827
10979
9635
2632
1176
138
639
159
206
129
9008
9282
269
387
9420
2550
1033
600
1836
527
120
101
1351
2074
610
6099
1129
1668
5058
6569
7050
5184
2787
4105
4317
103
168
110
198
6565
7574
11695
2655
198
133
306
310
10506
6705
480
167
222
226
6027
2994
1431
4421
9058
145
161
3244
5213
6715
2836
8208
4309
434
2952
6343
1888
410
400
220
362
379
188
1050
2405
410
400
220
362
379
1865
702
252
3618
939
165
9334
444
414
148
450
6327
1501
9034
239
102
235
2320
12777
2169
2615
173
299
304
216
195
438
322
160
3350
1967
309
6348
1297
475
1984
286
1154
1074
3977
9850
7874
950
1947
143
110
102
216
222
490
203
1163
137
3095
601
126
281
1031
458
3877
729
481
9143
1961
1777
5025
7783
2477
3652
2970
11759
1502
1270
106
880
1249
402
7597
2188
4561
2468
5129
1393
5237
421
281
130
8116
8957
1055
2923
116
126
140
4435
3987
885
5521
7812
4492
1037
2550
1792
9498
1365
108
1723
212
117
606
458
211
1404
2371
245
6907
1136
1149
702
1223
192
191
4093
14134
4902
303
4898
1686
5568
860
120
279
631
1322
292
1799
886
192
1723
262
391
403
1023
118
132
296
294
8969
617
183
2716
430
133
294
319
494
279
1010
1275
861
129
119
216
354
551
1211
291
345
620
9439
425
4542
363
2640
152
125
281
492
196
442
468
1065
388
6202
9094
258
1264
291
356
1051
252
4587
272
4791
771
8582
13892
964
3571
365
8937
6487
11143
2286
261
101
200
310
352
729
1021
990
1273
572
104
160
102
357
12617
169
160
267
795
1994
9481
1239
580
161
354
304
180
448
1033
8356
662
3204
352
1900
124
128
154
219
747
1243
123
905
4426
11854
129
5850
1207
9498
820
148
117
921
345
684
105
343
288
299
8695
8939
229
1309
190
425
2444
3640
5869
593
114
2187
8923
203
4894
145
1574
147
796
156
113
425
184
3059
566
796
156
113
431
180
1868
583
276
475
583
1637
850
7821
921
288
2486
157
113
116
146
165
3872
5185
502
432
2998
8819
1203
3631
1331
7798
147
4981
125
178
200
124
110
391
6477
235
222
182
191
215
9083
182
766
1260
6126
2260
170
319
568
452
1489
248
135
114
104
654
462
449
260
475
1266
1245
402
1394
1490
12228
2512
9800
3740
260
1867
3353
6950
13696
2535
1363
361
347
4724
4689
310
1620
6599
1221
421
703
8093
2374
12075
311
1096
2682
9020
1833
2133
474
9100
492
266
119
101
557
2737
1155
473
126
247
8006
136
1419
373
401
1221
2441
458
588
8501
5645
373
401
1210
396
2007
3022
8991
4017
6278
143
201
904
143
5235
120
228
179
1115
3742
2018
7548
478
145
135
129
181
110
4768
354
360
6489
551
197
402
1147
551
4717
348
348
348
6717
2701
10347
4241
1013
3853
499
206
190
434
379
541
132
1784
1591
1044
156
142
1100
356
714
131
1418
323
176
332
394
600
2163
431
279
2782
7596
2504
1121
1996
1919
146
181
533
585
3400
146
181
533
580
867
386
1373
1662
440
182
252
580
163
124
1972
3096
156
1563
696
103
2266
9314
124
409
351
676
226
123
310
680
389
228
702
158
220
113
2059
1644
541
3153
863
5443
899
2318
3061
1681
1127
896
481
1227
7573
11464
210
1418
220
463
295
9121
173
151
123
4223
1441
1264
100
898
10567
2072
13432
1712
340
269
7672
5939
1663
6844
3600
3215
14115
2256
789
8730
2349
3615
651
3728
488
1401
1367
588
2962
3727
482
293
116
924
7965
248
199
973
1468
10020
192
1844
404
379
159
469
717
7332
6574
4955
7262
5431
589
164
436
378
154
1955
1596
985
12995
276
2805
664
1116
884
672
6463
9503
2678
508
277
342
225
262
882
3534
520
1616
482
3628
445
943
744
561
127
142
5287
705
8468
1965
248
483
415
140
100
2110
4972
1027
1756
750
106
580
145
144
2485
1464
4036
3640
102
1241
185
1446
807
103
576
145
107
128
472
2359
3207
675
1341
5221
4772
4087
2155
1467
567
284
315
463
123
3091
572
1017
1935
566
284
315
464
123
5307
2104
4236
1082
271
7387
177
141
144
667
385
2155
1615
6260
640
1176
7471
1053
1220
666
3294
1555
173
517
665
326
145
5399
249
173
517
665
326
332
109
1385
172
4168
128
669
244
596
344
6001
218
251
4492
266
1975
785
844
4831
760
386
120
158
1450
609
132
141
343
237
248
312
1305
314
519
301
2956
1094
313
2578
1121
9269
1572
11352
937
2112
6390
3460
999
207
101
5271
4029
5309
1421
757
270
276
104
1020
333
651
9436
819
472
176
1039
125
2554
6884
1303
152
110
249
376
250
162
632
321
192
588
633
210
1411
2394
1217
6040
247
506
1174
3118
826
135
282
206
520
1093
8233
5786
7601
4644
2102
1205
4645
14975
1468
2712
2421
4540
790
12673
6197
8942
210
2054
6411
347
2567
13659
874
8236
1629
1399
11665
5441
11165
2763
464
118
9828
3332
344
7369
5330
1485
1352
300
497
3195
1409
920
168
1888
1346
574
309
225
767
1908
983
3582
584
426
2387
243
557
572
3662
449
2349
1020
573
633
9387
3058
408
1872
156
9393
780
1044
119
4358
185
219
642
4749
349
12951
5512
5130
445
1968
9109
1749
309
757
1442
3149
9203
4717
527
1476
940
159
5306
225
4036
7783
815
738
4810
331
5210
376
2363
1924
3535
7315
10186
10991
4061
665
365
265
310
271
437
2190
473
6908
772
310
211
438
1659
822
10294
518
5566
232
159
1115
556
7853
4989
10895
757
2639
3682
2041
4351
3962
1043
100
1248
782
192
113
306
4095
4883
2540
4939
276
1366
190
8910
173
164
507
867
412
595
1023
848
318
233
332
5086
8888
2378
1334
718
9379
270
113
200
364
315
926
162
488
463
372
514
349
1736
250
1161
1191
226
2013
1089
525
175
1124
441
219
1245
145
431
351
1353
3637
184
113
226
437
1655
202
143
9030
239
506
581
455
1324
410
384
311
6097
5051
2008
6207
142
133
129
157
361
410
475
1713
6360
2265
146
947
630
179
219
1655
162
941
390
173
443
206
2257
162
111
941
387
1656
186
133
2418
280
143
555
2478
2769
181
391
245
649
124
221
225
1059
482
2405
7604
1108
3986
2914
4632
5905
1885
164
1596
404
2679
164
1598
578
6768
601
2801
5046
4432
10808
8373
699
5279
2554
1210
279
4893
3887
1851
858
353
275
396
14075
603
610
11768
171
167
3922
9851
930
6875
3203
178
344
2291
207
824
125
214
104
412
101
186
109
403
9161
628
7357
160
111
428
338
908
1598
1433
489
934
2262
137
142
5140
5376
710
8183
620
203
500
916
388
132
211
7537
451
201
582
3016
8947
3557
174
211
1184
211
1017
641
156
387
114
1081
166
216
120
289
348
978
164
159
513
207
236
269
212
181
2624
5317
9723
3592
1599
132
689
8202
9414
5213
2883
2759
472
5205
6742
5043
124
9437
665
159
5338
8466
527
196
279
394
192
238
1473
143
327
654
139
102
180
124
154
220
3041
467
654
139
180
379
1530
192
386
235
107
126
3169
279
5498
1111
101
4941
101
219
9202
1259
3029
334
395
455
123
489
148
1142
113
301
110
14046
2775
138
262
172
410
283
170
185
844
1719
8197
6715
217
118
205
700
9106
337
185
9724
798
447
453
1338
2038
396
100
918
3663
3171
590
1351
14977
2823
1704
468
567
2247
7773
875
163
12090
854
666
9028
5823
349
348
1656
108
119
6056
349
4739
671
5312
759
113
127
162
923
3413
267
193
116
101
102
1444
240
170
820
376
199
1146
1959
240
152
820
376
199
190
224
6116
283
163
106
194
751
5422
7154
2340
101
115
872
8885
295
193
175
491
388
240
1941
447
381
4626
1998
151
339
6764
1892
3932
9786
1011
135
104
151
693
129
135
686
156
1739
2154
127
104
151
699
122
7999
274
1727
1093
786
287
437
992
8064
1323
173
2256
5740
1534
1637
130
178
177
1712
3211
2549
189
1427
1778
264
688
7972
3533
2988
703
5412
1484
2562
330
343
380
722
392
6924
9636
4587
343
6563
3992
1766
1460
9471
735
167
222
394
310
395
9555
4044
4687
1160
6172
1623
9569
2323
4017
362
504
208
6602
7434
2443
1123
715
1580
474
1298
4031
2446
417
225
151
142
175
153
298
278
136
2492
190
2027
153
225
142
142
254
124
297
13597
271
168
1483
167
151
254
288
136
2189
869
690
378
7044
8188
703
2952
2394
1977
2293
793
11591
6761
4399
873
2794
265
10550
390
139
139
5546
142
1582
1433
8718
184
825
871
118
116
543
540
1918
150
147
4983
1873
862
7166
180
8908
4419
1875
4041
1147
740
3349
1244
6553
7400
1870
1872
196
233
671
3601
572
1013
2375
197
221
682
1160
1670
7464
333
986
381
240
183
1958
879
6392
1740
1474
988
494
3135
497
955
1915
470
9075
497
669
5987
1458
133
2286
279
1808
2611
351
2605
2278
1608
986
618
271
111
124
286
235
102
584
127
1719
1261
9126
143
762
254
780
117
281
370
329
494
140
942
172
1295
147
246
345
601
9178
1047
5063
5824
312
450
790
119
1899
1622
4000
181
756
1652
374
8043
638
1340
7526
4045
1019
2485
271
4262
143
394
343
2733
13725
3652
802
150
4515
6524
20381
1425
306
3013
185
1576
106
119
148
208
128
964
175
648
259
705
713
1020
220
233
189
1013
1439
537
7835
282
7590
3567
3366
9180
2650
1883
892
9607
580
1369
387
754
120
1252
4745
348
347
6482
7048
569
190
106
103
338
216
9410
793
3532
11849
1520
395
6486
3690
422
332
193
177
138
241
292
175
125
233
1402
3621
15559
1265
1805
1555
312
467
922
640
294
1238
1506
3799
4667
1319
243
181
266
312
567
1957
141
144
622
672
258
270
574
425
1153
1611
496
552
216
528
882
1713
195
3104
803
1402
668
211
189
328
331
223
452
1938
854
10355
6718
238
14968
942
1578
160
160
8178
2936
440
231
185
328
254
452
1937
1075
1134
540
8946
859
617
317
4524
10027
3865
3934
191
395
325
123
224
2295
619
529
332
1003
678
343
774
1788
592
6787
7333
8790
315
467
3541
115
5289
705
4993
4743
355
355
6491
3299
346
162
839
1887
245
169
221
673
193
142
174
165
8292
5093
204
101
1593
570
13915
540
6711
729
1236
1106
945
451
6041
1061
634
345
3605
935
1060
634
345
1404
8116
1885
831
3722
331
3388
831
379
579
5618
105
5032
1056
730
612
2803
4481
2836
184
1169
1187
2950
184
1870
2576
5340
1689
7193
627
3837
13637
3535
1834
185
203
224
495
444
1035
167
144
130
2143
623
595
878
144
130
1640
6894
218
191
169
298
226
329
1354
4249
13414
3352
3513
6438
1101
146
6105
1042
573
3028
1051
1205
924
2156
1017
8181
1213
207
260
492
4045
4640
7971
8838
1262
2138
487
487
229
139
440
1041
892
343
145
1443
732
307
2444
262
1198
511
120
111
3037
140
1030
168
340
2045
410
3258
5705
399
124
1298
212
158
143
126
154
205
790
1321
458
461
1338
1971
165
579
733
118
7394
767
142
235
120
169
291
252
104
990
1618
2665
147
6725
705
5317
506
8275
2385
1374
292
127
236
1141
227
103
509
203
163
366
189
5930
4754
353
6730
557
454
7418
9202
971
9509
3714
2631
1207
762
1367
1289
121
7476
635
120
1334
148
132
344
4338
1757
7625
7768
6592
8196
1931
531
2927
843
1062
448
883
391
491
558
509
1900
1062
448
883
391
491
1128
7552
1940
128
148
373
9177
155
4709
2423
252
330
199
2332
2435
3993
5714
3261
4931
4001
2242
1282
1121
4335
161
1724
1185
1757
942
1103
5295
4369
10553
2322
1379
1746
505
1490
2519
449
110
190
1075
336
384
642
969
6760
395
401
443
394
115
480
127
3783
627
440
968
118
2457
592
499
969
193
118
1850
2103
4075
3206
4915
5061
713
324
294
257
11385
6058
6311
1157
941
1143
208
7911
6731
430
4690
426
8909
1284
991
221
362
307
164
197
357
2223
112
221
193
654
4545
11273
4801
226
176
453
570
697
2801
265
3347
361
6731
1344
7128
2351
423
105
118
4387
215
288
221
390
223
146
7333
1284
535
9555
1358
349
179
104
5630
495
350
178
104
164
763
9652
892
191
456
121
921
9368
4002
9065
4292
201
126
463
165
552
315
5076
431
351
382
6673
5479
3706
1652
160
353
1058
1252
485
9114
166
1375
992
1082
372
940
380
274
125
329
508
1953
168
350
232
161
665
953
1111
1325
448
443
1465
1037
1186
1914
3137
263
204
584
113
217
7837
663
168
846
2594
663
168
846
847
1284
621
924
15016
467
3803
640
1666
2567
2292
3147
4015
3973
311
473
1007
1518
1783
4211
1324
519
348
348
6476
4259
9429
5337
2124
728
178
320
151
995
8880
985
1283
334
1877
321
5310
224
237
617
364
3809
3642
1492
145
373
1127
366
385
8228
1127
365
385
1399
169
128
623
2316
1169
4278
869
3192
281
3002
7419
1211
126
717
2083
118
274
184
136
1593
405
1717
638
202
4470
12723
3893
3765
179
263
263
582
1824
2464
129
145
609
130
543
174
394
413
109
291
117
118
108
130
1187
318
401
3154
152
1784
7503
298
1690
1407
1775
526
1192
6385
3541
2149
337
314
529
1010
3069
184
568
2663
2252
1354
779
193
111
249
273
216
760
655
743
4120
9211
1947
172
112
241
122
211
161
499
789
784
2288
2272
210
275
144
135
151
284
277
4822
210
233
144
123
110
105
144
149
298
285
380
372
3786
9627
7187
1345
4797
1769
309
5615
2543
7637
8874
976
264
6218
553
539
110
232
138
5554
700
8296
240
131
600
15397
1009
9530
3838
239
131
1062
204
412
189
269
186
1479
355
697
340
148
613
3473
340
148
613
377
5086
9491
6149
103
122
7581
8060
483
124
147
985
143
1256
421
2475
281
9188
6719
7789
2129
3836
8968
2365
108
141
130
661
304
253
127
134
134
3004
817
3840
226
315
118
977
3804
8917
7168
2921
117
7178
2001
5181
1448
385
412
1175
8066
385
413
1172
375
4397
292
9783
13735
640
633
4862
398
374
4394
291
9777
13738
640
633
4413
4282
5190
1451
385
412
1174
8066
385
413
1172
375
4398
292
6839
4410
13738
640
650
11632
817
2072
392
228
2332
202
805
1512
114
1064
354
242
273
4045
1064
292
192
277
1213
1067
571
7304
3911
6492
1037
723
767
6181
1539
297
730
594
2715
4391
3878
6248
275
5284
9400
3600
376
3255
9464
393
1292
629
160
3053
552
678
1217
552
101
142
7415
6185
2385
240
178
108
1191
1290
1038
104
620
768
8882
384
168
264
117
100
149
163
974
3876
1075
430
5303
4427
14952
5594
1460
413
4094
139
149
182
489
559
181
8277
11083
8882
1219
813
151
5406
229
472
173
800
9131
1954
7565
1013
2106
452
2912
2766
6595
924
451
3757
363
140
115
631
179
1686
8986
2422
2794
2277
12758
6648
215
1955
1595
127
273
2874
671
3734
474
4977
146
162
271
411
401
240
129
133
287
404
349
319
328
406
371
292
10628
1726
793
274
413
1172
2953
804
413
1172
2953
804
571
2100
288
225
544
714
308
877
1545
273
143
2766
364
352
9538
647
1198
245
135
278
116
9411
169
1075
228
241
450
585
1281
1230
156
189
363
365
240
760
126
214
2432
504
156
1687
7318
2877
1072
318
564
168
1171
2887
5722
510
308
520
710
307
101
119
832
1145
6715
7031
2235
236
523
129
3857
9624
4885
3373
3907
2310
9563
4074
212
107
130
138
250
223
2471
1906
119
136
292
526
669
231
526
7892
7715
2947
3129
584
1415
1515
270
3127
1372
960
4668
8531
2560
1893
171
279
402
248
133
199
226
1594
1055
462
469
552
166
676
427
9244
2123
3884
1388
220
237
310
309
472
528
500
1203
1941
3966
1178
2042
3037
7432
947
2636
7596
619
3634
2243
773
140
3543
11265
3932
8828
1337
772
117
2558
281
545
1075
3190
1393
117
12150
6955
1907
178
348
624
274
394
7645
204
13425
106
1980
257
131
8522
357
1000
1015
796
8935
1015
796
2365
183
4304
749
1633
9168
411
190
801
2701
159
198
678
149
801
1864
1432
220
345
7192
10327
2101
2473
319
811
140
313
3174
321
1462
3082
5722
1122
2313
319
934
313
120
743
958
6779
457
359
771
3235
605
3582
457
186
771
1882
1658
2597
1051
10934
1797
251
319
210
506
120
417
329
214
507
120
418
329
214
219
124
151
7309
5044
3766
5948
279
120
2858
1526
931
2131
2327
1016
8759
1015
831
10081
1658
984
131
130
323
364
1165
3542
4240
215
279
3269
3818
3755
214
500
594
13705
9316
2200
107
246
9139
256
130
114
14023
291
14636
247
102
168
385
220
501
537
1101
1937
655
168
385
220
501
537
1101
852
2133
1649
6729
735
8969
787
4241
446
1018
2645
518
672
296
142
455
1349
308
2341
431
248
449
780
7304
610
1975
166
266
210
1809
104
552
4223
5329
129
3370
105
468
108
101
118
1896
106
1050
2115
391
444
1301
2853
5570
648
109
151
2222
1194
3336
7555
5285
1195
2704
976
629
212
2129
949
388
1718
417
2791
760
1458
1965
3076
7315
10414
3411
471
700
8202
1500
1533
1080
7402
6434
3889
144
3717
516
107
215
197
241
3120
8910
6005
1854
982
3605
984
484
6401
13853
120
518
148
171
2549
529
2538
143
140
269
2046
2880
108
6391
189
14594
2377
3759
2028
2897
174
883
457
143
5473
883
1838
4171
1261
4368
132
1650
285
294
363
373
185
2847
285
294
357
149
146
1064
2367
175
828
151
1064
1864
941
1559
1268
1023
181
1406
7381
7668
456
1215
1173
1652
586
4662
2504
1492
196
119
563
5618
196
119
572
500
5069
1705
3960
1970
100
564
1039
4611
103
212
5734
9385
1609
2750
164
670
207
1264
211
1072
2160
207
1265
209
1072
841
9299
727
9473
3344
228
205
810
108
6910
1702
564
1344
13505
800
1401
384
530
1119
8100
384
530
1121
429
158
190
442
4439
7552
1991
3995
7373
2246
131
3738
295
7896
4425
2356
2016
331
255
397
535
3448
2924
998
331
255
397
535
3448
7854
1143
9407
2905
657
1065
521
781
675
4750
352
355
6487
7457
2394
3099
5485
1814
195
719
131
129
5557
390
195
719
131
129
475
2995
7055
177
518
218
379
471
1098
484
1174
651
419
103
177
1861
438
441
128
614
417
265
327
172
173
1987
5604
4541
456
102
868
2049
174
536
820
1243
1036
1065
241
1201
387
524
2115
144
113
101
8509
155
494
441
100
877
255
2812
959
615
6366
1542
1584
1041
4496
8871
5541
6407
1201
138
1257
1151
198
188
9468
265
157
186
253
164
154
542
669
1231
430
186
164
282
151
1136
2885
8904
6320
5963
1259
5227
887
484
1853
1638
898
4270
4755
353
1656
1677
8460
1402
214
562
102
183
424
6772
9304
7022
494
171
1262
2459
3742
9590
805
143
9480
5204
3965
8928
427
485
492
839
5100
7048
429
132
9444
153
187
263
6230
362
106
420
8612
874
153
141
290
878
297
914
3504
153
141
309
386
5079
6633
413
666
2229
2228
4579
472
2565
8692
3869
212
711
109
1148
400
155
710
1229
112
346
811
5210
699
8208
15026
247
177
8926
1399
4732
4686
212
158
7300
238
168
128
223
113
783
620
482
1253
376
565
108
223
113
1195
427
2994
308
308
2023
6729
261
126
1289
136
290
270
316
1069
8347
367
179
372
526
11931
586
6207
111
291
3166
13221
9124
620
1276
1706
215
127
830
1345
2728
2384
118
6972
1790
489
475
380
291
1250
354
347
489
119
1988
9289
1826
606
973
127
1065
1344
8788
118
168
1555
4249
450
267
402
326
167
127
1379
13894
346
184
151
151
9060
137
292
224
157
124
1857
506
639
2024
7545
665
3733
1777
7338
155
3823
959
1208
7229
1800
7451
1729
222
349
1326
319
8841
132
217
287
166
186
226
529
871
794
895
1137
4888
521
1730
150
338
215
226
1402
315
1154
104
1719
1613
699
2789
2441
120
949
331
285
433
8937
5970
6943
529
2836
2150
8995
6669
1925
147
1159
180
376
208
1086
584
1667
112
923
1140
2187
112
923
190
329
2031
513
120
162
519
132
114
986
371
1528
7833
7815
253
4705
351
6495
2067
249
271
236
2360
115
2751
713
277
511
269
766
115
579
404
3110
1962
475
7446
628
277
511
269
766
115
442
6133
1037
547
6438
2744
607
4470
3028
529
1420
5746
8181
5980
4228
2148
808
600
282
266
442
174
381
9424
3736
287
1318
7085
605
186
198
1351
183
998
570
129
238
943
169
583
5895
2660
3239
2510
10445
495
774
253
115
100
2564
573
952
204
474
5475
1261
204
1882
3301
766
316
152
1654
2269
176
13441
1079
926
5546
2799
1998
2382
542
118
399
809
512
141
1676
1607
758
2004
173
544
2457
6850
6484
180
5546
269
572
161
782
308
481
515
13428
398
159
9368
152
140
169
1248
6466
9321
7380
7820
6026
1313
454
350
4784
194
8979
726
1269
2075
1226
695
4796
698
4163
3746
257
186
156
339
110
413
5222
700
8476
112
6812
112
121
177
339
413
111
11621
240
2414
2399
11834
1314
12803
3153
978
7390
111
488
202
1146
115
101
3113
379
152
280
234
310
7332
291
1069
1785
8653
1189
1017
1562
8191
1119
198
164
4726
3557
3196
2799
1791
172
512
120
406
1502
9428
5779
203
6673
3463
5918
2587
2731
6463
427
4724
611
619
9793
3077
1378
3521
2036
122
138
315
451
5775
1262
1242
186
364
2875
221
118
276
159
273
148
248
642
538
8913
3423
4005
11463
2972
200
198
701
348
141
6701
1937
7542
679
2886
9350
6007
349
906
1467
314
8906
1599
175
413
206
135
305
465
173
241
234
152
739
291
111
1011
190
174
135
210
6929
2266
3561
333
544
128
4728
127
4755
7336
5026
113
444
9450
3935
173
164
110
337
425
161
225
162
275
1075
130
140
142
724
4077
2108
8804
2982
454
1155
4363
6040
1398
306
1779
525
220
1441
3242
4324
8945
818
236
1411
424
305
638
532
237
7253
5012
1580
1971
525
132
6953
521
124
1180
680
521
1958
2021
2136
282
135
8906
209
1033
13985
647
1737
6019
9639
1718
1900
1451
1464
141
1144
177
492
515
362
362
363
362
363
363
361
364
361
372
361
362
362
361
363
362
339
363
362
362
369
369
362
365
363
362
360
322
9391
363
368
196
345
430
273
163
251
298
164
212
138
198
398
1402
1563
189
151
13659
5395
2421
211
409
222
1923
1968
178
3211
639
222
1923
1968
178
3187
639
222
558
457
6916
3280
219
316
970
1639
1626
3125
8883
3936
558
1413
692
692
165
1199
5829
316
687
315
13362
2666
359
1145
106
472
380
267
124
855
1862
559
334
248
216
2963
7424
238
4681
2957
931
2497
6566
348
4869
1073
4878
8823
3974
3074
121
351
249
1039
10286
3221
1229
1137
2285
1062
297
160
383
615
146
592
273
120
502
4059
4496
133
510
680
1452
385
403
1154
5707
6810
351
349
4700
2542
385
403
1154
494
1528
120
12173
430
475
129
706
1184
6356
637
757
1441
464
224
684
137
572
290
136
3268
105
683
137
430
136
124
1163
736
713
2531
10313
2554
1638
528
708
4877
661
8968
8665
1036
133
1726
389
109
135
8535
571
9630
3086
387
389
309
1810
1033
9312
4685
13696
7891
551
5116
114
286
473
382
290
1265
118
1372
3350
4874
9382
1906
5488
888
2136
1548
634
1176
5112
275
1812
330
11497
8988
8992
789
164
821
1316
588
167
1475
326
308
477
722
322
322
433
316
2654
3123
8593
210
351
580
882
4059
922
558
8377
494
441
481
986
439
1239
8558
586
6789
4808
347
347
6483
747
2190
709
882
213
119
137
131
173
440
142
343
381
565
127
7378
2324
342
171
769
1636
135
233
593
205
3734
1356
630
8941
747
285
644
471
5012
2106
124
203
1009
2014
105
399
177
1728
307
142
250
1405
439
4452
614
118
133
185
209
290
921
2567
215
422
138
176
11766
164
245
208
1799
1267
266
3798
406
668
5131
11727
2087
305
364
485
1048
980
454
545
242
451
7336
8920
1644
1038
615
3579
466
356
198
1655
4841
7339
622
136
464
113
930
281
1014
911
288
165
297
144
132
237
199
424
194
423
144
201
355
554
289
492
2484
242
165
313
132
193
199
424
425
919
243
657
287
782
369
3535
1399
3330
8137
8433
2509
100
524
3015
309
2188
627
493
267
5674
1007
1579
269
230
625
3106
331
1794
931
1008
7035
352
235
1043
1256
1015
884
6838
176
501
128
249
250
220
286
500
1533
1337
123
166
120
11641
1450
1333
1942
441
139
1311
673
450
106
851
1960
119
1529
4178
2949
8938
6426
1971
4005
9683
1620
1138
667
258
1835
2264
9340
7455
3357
629
421
118
346
356
1011
875
8553
7817
580
217
109
411
295
190
107
120
1781
4189
349
573
10624
1099
1427
448
194
233
136
8878
151
3304
7440
536
809
2134
346
141
101
1240
122
164
231
191
443
164
663
8740
11804
183
1773
159
126
7316
179
214
141
337
2353
209
3882
585
342
204
2367
1022
486
3727
342
204
1893
7420
1198
3903
1324
1423
336
337
256
342
202
231
201
278
292
156
310
313
184
228
337
136
153
554
510
2278
702
140
11742
3536
2105
7115
3588
9180
4890
5343
8951
3112
388
1291
455
2346
114
114
152
819
201
104
343
2019
1430
446
124
156
206
381
3578
4546
909
2058
576
135
3445
2809
576
135
341
533
3124
8011
1829
482
1456
6388
1369
6720
1925
320
454
166
2402
8881
5376
5189
749
2693
8014
11641
3879
527
535
113
2932
609
530
188
614
2164
106
5630
613
395
477
988
2460
340
2113
1980
2546
1670
4214
4403
1472
3709
6911
1235
574
1193
102
4829
7292
523
1426
240
834
209
5559
247
831
168
199
880
1213
1173
628
13686
149
2163
8372
2852
7291
126
118
12559
2947
3612
9270
3062
2342
4501
202
232
15402
1404
6719
712
2058
6602
9593
2875
2242
2870
2292
127
230
103
264
176
121
3835
198
5134
6651
1601
230
263
164
115
210
1629
915
4213
1846
3741
12644
15560
2279
357
2713
9450
536
1633
120
559
14961
1038
763
6816
1974
3735
5308
9421
4791
5252
1407
346
270
185
1150
479
374
909
319
1667
474
3097
871
847
695
305
292
310
5237
7252
677
1766
3887
264
164
127
143
496
1451
175
628
7228
4984
626
110
1567
1370
270
7109
935
114
1969
4689
737
160
1769
231
223
8953
114
304
1319
291
138
678
420
700
1406
230
251
190
672
269
727
820
15565
2976
10916
1108
2275
1468
291
190
851
3169
730
1927
1551
12267
8433
5919
473
378
1727
316
6712
368
119
509
768
763
369
1454
527
937
11467
2342
1403
115
369
680
217
738
1460
329
248
1198
109
919
1599
115
369
681
143
681
2020
1775
493
2570
4177
3563
503
1523
1245
8941
484
629
241
1801
111
150
138
452
212
2088
1967
7283
462
339
9450
561
182
181
580
9000
104
159
3223
195
151
838
518
2813
238
4854
9210
746
273
306
116
253
464
2992
273
306
116
253
464
1635
5064
604
238
3646
455
359
1296
463
364
278
436
180
310
3938
8213
5166
699
8385
1590
246
1253
299
307
183
217
257
124
172
905
230
285
347
425
355
118
530
244
3236
170
757
514
315
386
309
453
242
1419
2215
1558
9303
14870
6773
486
389
189
240
457
457
457
652
741
5799
2947
695
3588
360
5895
2393
1338
5124
1239
129
210
681
960
196
310
3823
2187
954
392
1147
1145
401
1403
192
3162
6259
292
745
571
112
128
307
436
6164
2272
613
9492
239
262
381
187
230
1240
1272
2509
1921
691
506
5056
490
691
394
135
5098
927
255
229
943
1296
745
4953
1388
1566
1475
1393
956
403
210
341
368
155
5929
144
733
1700
168
11705
110
177
1244
2584
615
1369
1049
738
361
618
237
360
1047
601
321
864
550
464
6084
3838
9676
3203
206
2008
612
744
182
182
112
113
1630
1775
771
158
110
778
326
628
2511
4628
709
686
1231
147
726
110
3360
1523
325
3318
325
463
10354
5770
1265
6182
400
389
301
1590
1716
1934
1810
257
1306
9450
7480
292
197
8024
292
4014
582
188
118
2977
14497
4568
3684
491
1828
3431
9543
591
114
495
406
3842
9415
2249
2107
3152
336
14204
310
5625
2284
277
215
114
659
219
9371
128
640
7324
8414
9096
275
541
1928
4674
159
1467
1772
7855
1656
115
3588
706
131
3203
7307
1059
3862
329
1268
772
115
751
422
638
1412
1038
2556
161
909
859
7734
282
300
1017
1563
567
425
128
8452
140
987
3632
237
3917
413
207
1770
4802
303
3255
4346
1144
1264
1863
989
295
5558
447
989
309
302
7828
252
221
272
120
151
1622
1526
1622
632
269
421
321
490
130
131
101
609
7051
2779
1115
181
826
2013
9113
268
165
151
166
592
4003
1510
390
394
160
120
159
128
196
14651
205
1018
8872
5061
341
671
1597
104
100
332
226
1134
2885
2206
142
151
110
104
136
105
140
113
104
138
105
139
1822
4021
149
198
3429
389
522
175
452
212
166
1464
1003
614
3570
496
222
2329
476
1681
187
8339
9122
4841
143
278
322
205
2040
433
1312
556
404
8961
2222
436
227
269
483
4339
833
297
196
8889
333
202
8900
773
207
411
127
456
170
106
3828
680
208
1665
362
13992
1779
1740
7419
4398
8744
486
1361
155
431
137
295
192
368
1398
1296
351
2854
6117
5967
2095
116
1477
5954
456
1819
120
377
182
223
192
827
446
134
104
842
148
164
108
221
119
310
310
114
1183
752
13529
1165
219
3735
615
881
2396
218
491
5297
1189
5307
7007
5486
621
11648
760
1583
2299
3991
3389
249
9280
2146
2070
3316
1347
7562
2147
2400
1597
292
530
3076
654
3326
1870
208
281
175
103
138
557
2770
565
914
2636
539
1290
171
469
908
671
878
494
4753
1839
9929
505
1993
748
14232
5165
616
138
6733
106
584
2250
1296
455
2518
1791
1489
131
118
285
233
808
1024
190
1505
241
425
110
160
4815
454
873
279
239
309
442
2821
486
3567
4958
4226
5857
282
127
311
9473
189
206
6043
156
176
1269
158
236
377
428
233
1904
490
3171
122
197
107
205
183
122
163
197
302
159
198
1971
3399
405
4561
128
266
106
134
510
1410
979
14266
1825
832
363
310
159
137
2170
4629
4792
3272
3752
6451
2677
537
460
1022
2312
460
4884
1984
178
4822
11627
193
355
10326
201
138
613
1231
1275
1489
2382
7216
2289
2024
216
163
489
400
731
986
2079
887
1294
1432
457
1203
240
771
311
1590
114
910
146
1451
457
1203
174
212
770
310
161
1401
13200
3405
2839
8872
1207
6034
8205
701
5256
4871
658
3664
2806
581
984
710
6258
5159
3944
1002
429
685
183
440
1343
337
227
200
2446
433
631
665
5700
451
1710
1786
453
1752
198
863
287
225
150
8874
213
147
14989
269
852
311
308
337
1984
610
2134
1214
885
1724
183
232
1164
334
938
460
111
760
1572
1099
717
2318
522
138
339
1014
1786
6389
349
360
799
2588
428
492
1538
299
176
1402
640
588
217
683
1236
249
1879
155
534
939
132
1592
640
588
217
683
1236
249
1879
964
1807
13118
1755
995
604
551
1983
208
263
321
12055
220
194
360
1870
2140
653
4038
766
377
237
14951
1414
633
7282
4930
569
105
1444
1851
231
310
3799
3231
1870
1992
613
254
545
2209
691
1470
1684
6826
749
1695
1617
144
3868
4734
2364
481
422
573
298
694
5835
7420
5463
1547
1644
2899
1644
1916
5027
390
4795
5329
649
1236
3562
2963
107
9563
2364
6797
751
217
655
1475
786
112
304
133
6876
1650
809
322
400
4853
8681
648
8893
1981
888
129
162
107
126
429
7381
310
4857
307
378
7343
711
1281
1304
4977
3680
4635
741
5428
199
672
132
3398
1028
211
123
214
177
146
4108
9870
1697
119
1706
516
7340
2592
744
1712
5558
5552
6071
2030
187
139
237
101
224
3705
187
139
207
101
110
246
3704
533
101
224
428
6254
712
217
218
526
7048
194
101
120
1445
505
129
214
1131
571
193
101
120
1443
627
129
214
3733
611
899
1925
506
129
214
1585
116
214
1457
129
214
1711
129
235
304
3606
379
147
254
226
112
176
108
3168
379
147
254
226
112
182
108
1842
5673
846
1133
859
209
308
163
137
464
116
606
1495
1132
859
209
316
164
137
116
1181
281
154
1221
2312
119
181
815
1214
1444
810
7313
2055
1899
298
280
404
3288
2658
298
280
404
503
11911
15008
2034
133
3394
9246
4826
4366
623
182
202
768
294
349
367
8976
11779
1551
8927
3528
1299
608
1003
164
8918
137
239
120
1641
466
771
235
1371
1887
454
269
2515
1168
8598
11220
1998
265
231
7232
668
453
897
2693
315
478
361
206
2849
3928
6009
136
542
100
369
3405
487
9911
135
353
214
179
238
1537
2598
1685
12334
631
1491
2993
562
5100
1942
565
216
389
8150
605
131
119
1017
1131
5465
7356
2184
8919
216
659
731
437
878
1660
801
468
4436
9552
4890
476
2323
1476
255
129
501
190
927
5046
498
150
192
9056
282
656
6124
1856
2675
3595
3139
2342
850
983
4429
1305
1680
492
1498
1084
279
905
147
526
121
217
1034
191
1213
163
136
587
4811
6688
483
228
468
114
1764
1471
7618
161
1114
13667
421
1469
666
643
1005
8069
445
926
1971
319
250
236
207
238
13438
113
1416
620
158
160
615
751
3574
751
1892
393
163
1337
2688
180
1979
2818
649
2270
181
711
1047
6719
478
1631
384
1624
158
347
163
2598
1836
961
586
10835
257
1533
406
896
426
1453
242
492
202
245
117
161
1699
2427
1336
5006
7285
3436
4042
11728
109
5381
2788
1508
584
499
716
2574
804
241
5548
804
1658
7714
1903
140
3572
998
2379
140
228
3916
1565
374
280
258
1031
4873
7248
3351
1314
170
4523
6743
13946
2398
14810
135
1562
1314
233
365
110
119
155
113
1483
122
5764
221
190
122
769
225
205
109
1092
137
1825
7320
6316
1832
705
4775
2835
367
895
576
3255
104
9627
1832
269
705
5522
1168
535
245
176
114
192
2089
492
6776
1803
2063
167
185
840
543
1269
475
469
106
828
3769
2619
2326
3618
395
519
204
1516
100
123
763
2340
1237
7389
7804
6042
1910
5183
1267
1379
7243
6572
9863
3897
100
384
236
1643
577
7244
405
905
150
225
1528
578
5824
4053
10892
657
1420
8520
197
953
140
117
1044
216
1645
1981
240
267
224
236
298
1148
240
239
9296
2247
229
585
1990
6584
161
2280
2105
890
664
2218
3487
2564
12392
340
2024
122
457
2413
2651
416
556
386
587
3468
2997
8145
6020
1532
1466
2722
4106
403
448
648
2845
7016
389
1295
129
151
197
160
211
151
221
496
152
675
2494
565
459
129
140
772
771
7342
1581
7023
449
368
7452
1176
338
1449
238
371
3555
614
1001
2129
1673
2067
9885
426
482
554
1186
1361
877
938
2827
8965
311
4600
1305
3300
367
5407
312
1346
146
363
113
677
272
777
225
987
3047
1734
133
11397
12817
2321
477
3102
168
416
341
1174
200
263
172
516
1091
5784
1252
198
140
341
402
6860
5616
5059
395
2085
1620
3516
706
5458
1074
382
1677
8952
7253
3958
150
145
126
8579
7362
9497
102
114
6319
2973
8927
508
1068
15555
2505
377
4990
10448
575
326
6351
445
161
243
125
146
411
180
400
638
174
1964
7462
6150
9217
1571
626
1945
2937
5506
7163
841
728
902
129
188
401
744
1357
728
900
218
213
149
981
286
8550
1986
175
997
419
567
2996
175
997
419
839
4724
7134
3363
221
1331
432
307
3411
1269
1563
3782
141
366
403
1153
482
5614
1153
1892
3161
1034
440
2316
672
5863
1661
1841
2920
8847
6182
3278
7071
376
115
1570
1227
367
385
4794
9413
103
105
8822
1113
7908
4700
1728
4335
3417
1736
350
809
923
696
131
1592
921
165
1735
350
812
926
696
131
1404
5764
6031
357
450
11585
994
3485
2349
2346
297
457
1394
211
454
141
744
642
441
1350
1248
511
348
1449
579
152
978
2295
150
1628
2861
5665
1266
7838
306
5674
5415
216
330
2364
377
1392
4962
4796
168
339
1983
1055
471
2912
608
782
796
654
544
689
695
14924
6744
7469
1137
3759
171
3227
9684
1232
118
173
522
198
196
2978
13663
375
732
727
513
290
382
460
284
387
1553
310
4471
290
122
562
392
1677
569
196
4216
6312
518
262
1974
6030
7349
3133
211
1561
792
6724
4907
1187
2999
1354
1449
230
554
821
1442
1936
232
1397
172
725
212
174
618
2200
558
1415
1234
756
8489
14966
2664
594
8588
3045
6485
4360
331
1228
228
590
737
430
649
509
8514
249
672
623
5364
2267
497
110
282
215
526
2741
498
110
281
217
2604
761
412
769
1569
149
188
1521
528
190
333
174
1838
8858
892
511
191
333
205
174
619
1135
2062
263
321
6745
937
1911
1454
384
406
1176
8027
9032
384
1229
182
964
742
681
1163
146
741
104
1097
1696
7861
5135
13834
2070
8956
989
231
262
208
167
1219
2211
8961
2411
803
103
2642
941
151
182
8955
297
1042
336
110
232
388
447
154
133
102
120
141
105
115
281
212
101
6031
7384
4015
7344
100
112
2453
14881
1969
3076
4799
7244
5775
141
710
254
192
189
309
498
1118
7935
1091
418
353
6493
20216
2356
644
150
3066
2564
1067
9357
230
2202
1171
4166
1531
390
1936
148
208
308
111
176
179
522
415
592
1370
592
1253
277
1803
6741
2022
398
326
289
189
1114
368
2533
311
326
693
115
189
440
2383
5492
1715
316
186
419
3876
316
186
419
502
590
683
1732
4191
132
718
728
6361
8883
2793
275
282
229
453
702
1254
910
290
273
322
268
999
945
862
412
2833
624
7970
2874
624
867
9044
12765
143
193
661
199
231
429
1720
274
130
11761
11282
3132
3164
212
127
904
8862
872
9764
218
236
195
358
13411
594
5223
2634
7807
521
155
404
1179
521
1605
3008
776
2524
347
4730
3255
3809
2012
163
120
6574
360
354
4736
316
956
555
7842
4124
176
264
137
103
361
229
127
550
751
1696
1238
471
278
1286
100
430
2430
108
660
4842
8886
576
4341
286
762
194
2604
547
394
312
180
168
170
7372
4210
4851
351
354
6452
232
930
321
155
114
303
349
1520
493
107
279
335
13438
5676
196
457
1023
167
262
276
192
254
9142
236
252
9312
195
187
100
258
8983
119
228
244
1379
1490
489
7534
11572
1631
2722
1218
157
7064
1785
16491
1517
1473
213
111
677
100
495
5562
213
111
676
129
511
470
5401
1903
313
128
230
111
123
276
5538
503
282
224
230
143
123
364
473
117
2199
3066
6950
2833
335
335
228
175
1122
139
314
8328
701
3005
2411
1645
470
8998
3564
684
127
130
7729
6494
355
355
355
355
347
4716
6303
2590
9454
6355
795
5714
11703
9039
221
102
180
4646
2772
789
3555
163
977
9339
5100
2918
9436
469
1292
130
203
317
329
854
1095
430
206
620
1592
929
146
865
193
198
131
120
203
318
330
854
1095
430
206
620
1403
5384
108
556
296
162
1166
516
9132
7547
1927
170
164
527
5041
698
8201
113
569
2948
7375
6562
1301
418
125
162
139
267
691
250
2106
8862
2706
9530
4072
1684
5543
212
9452
558
1321
478
248
861
351
585
8315
1031
1143
296
242
217
209
120
154
1920
2240
4246
2231
8427
5742
6422
1288
146
620
247
221
217
1455
172
263
219
133
211
7352
574
14975
2215
942
365
707
162
1703
244
151
132
333
1543
7332
1755
1363
1929
783
477
3574
480
1025
2414
784
477
431
392
1488
215
676
6483
509
155
255
9905
2291
4692
343
6569
1739
1351
1315
297
1787
752
9525
422
214
149
259
113
187
2704
6655
353
4744
6620
173
921
776
1212
649
7313
435
3161
2848
8562
3436
6822
426
226
156
129
1868
2641
6844
3440
249
2804
1068
3552
4039
1766
226
804
691
302
249
212
187
123
313
238
651
7326
3752
2584
104
2253
3208
7328
6237
708
103
595
1006
12794
1375
3053
676
3611
3707
140
113
9061
389
662
232
200
1878
623
1290
139
317
244
269
161
155
253
2162
7782
1034
735
1192
640
4598
7361
8103
254
376
670
14018
9090
290
651
441
2309
888
406
506
490
322
146
348
396
242
122
1001
5754
473
675
5357
309
748
859
1538
5177
4389
4308
386
101
280
2379
1461
3148
5453
6715
658
10880
2396
7249
2270
640
279
939
646
1297
409
541
540
102
190
200
106
125
176
204
1633
533
754
422
2664
522
1646
2059
486
1101
533
8263
1074
470
7252
1755
550
297
560
794
1240
748
688
360
105
3123
1187
133
139
128
117
3422
221
336
134
2632
1958
4441
220
130
768
183
146
1491
307
583
1272
111
265
244
432
207
352
733
4179
709
304
122
2354
191
298
156
290
472
136
143
328
3503
5221
4195
15377
494
2662
5870
4658
1409
2244
204
171
278
106
780
117
404
195
716
6438
352
1077
2769
6164
128
728
2236
152
5575
9610
1239
688
5125
101
106
101
8842
106
101
106
675
287
679
386
264
872
1247
714
4488
402
125
6466
404
752
970
298
9473
12014
456
273
1951
11630
1640
6586
7337
5230
938
581
112
5458
2303
4615
494
129
2668
1973
3164
1411
126
591
2865
129
1056
1618
784
4031
1516
217
143
298
1064
5516
101
460
450
2795
329
7654
206
1620
1474
1086
2426
489
292
1276
160
161
288
1091
134
1161
4501
361
1375
264
164
172
311
168
224
159
642
104
3064
224
193
674
104
1647
133
242
363
386
685
204
229
219
174
8791
196
9010
101
306
171
676
292
212
720
283
109
1303
815
8965
6949
425
267
116
133
124
117
1084
127
2283
276
3995
2791
8153
487
127
1177
8170
3622
881
450
327
504
181
9017
181
2542
1406
201
760
651
7501
615
616
342
1750
532
6121
718
197
278
159
217
413
1192
782
6674
14448
4645
2384
1561
9428
4020
1683
881
374
588
5564
247
881
372
585
1813
107
222
698
1561
483
177
1468
7919
481
177
1472
107
745
480
3294
193
124
9515
790
4732
346
348
6459
253
595
6238
12438
4672
616
431
332
569
406
1278
411
349
251
140
3357
13701
2030
1276
366
330
251
140
150
2448
2595
8911
8687
1897
1279
778
1413
1668
194
463
568
172
557
1406
541
121
473
163
201
230
1451
555
115
9148
2117
6344
455
2752
3826
288
318
388
187
4870
171
1961
5403
105
131
101
13490
344
101
430
1069
310
105
516
1720
182
483
764
1325
4734
347
355
355
6488
237
424
124
1149
368
156
522
279
235
8931
547
422
1376
9684
7737
124
1049
1432
175
8989
234
8249
3976
207
672
111
156
136
1137
238
1084
13746
3106
153
662
4707
2219
14980
10211
5081
6825
4756
2675
3851
179
329
9440
176
6763
5013
1021
3787
7369
473
862
8746
877
305
9207
341
2740
288
220
610
2544
1995
1757
381
399
494
114
166
515
288
179
2372
1473
143
476
481
739
4962
2801
4287
7659
1283
2529
6847
5264
14038
592
1268
449
519
652
155
363
112
7412
1686
117
1200
151
111
266
4571
3036
6178
909
330
444
588
274
289
1267
226
167
357
180
213
1575
652
757
7510
831
14001
1933
3513
107
285
303
826
497
179
1876
3055
2809
1338
4693
6567
160
5922
8176
4480
3517
1249
10212
1231
268
2920
137
234
2789
857
295
359
352
256
383
2439
1050
275
295
359
352
256
383
1907
4339
4849
412
142
180
7294
707
5386
2973
829
1998
364
116
122
438
981
8885
7177
2597
6824
775
509
1533
464
173
9125
280
391
290
291
419
3018
462
2701
15484
149
14113
5760
260
254
423
420
316
697
103
1850
106
443
318
209
108
542
740
3436
416
4593
862
5751
5448
2806
3927
289
374
325
148
169
193
1958
5238
1069
279
652
674
364
319
4706
426
552
270
295
1063
2472
14979
6445
1054
641
1536
194
363
146
127
889
118
242
1675
229
205
712
179
138
1481
1288
293
201
237
952
1862
5429
8219
467
176
3113
146
606
1044
979
7256
1004
536
338
231
772
339
138
145
271
404
175
1301
276
902
1917
2710
1359
753
7377
3191
1376
1801
184
312
220
633
1540
951
460
5645
781
2063
796
201
989
2079
112
559
3756
2974
1708
170
1453
413
239
141
343
154
2514
7475
1906
3788
564
121
1177
733
564
9202
865
1659
153
581
298
1632
1311
2253
9441
9478
2188
6744
3505
461
1102
386
4746
8896
761
206
1103
176
1876
191
388
383
6936
1394
5506
1391
1898
1156
8173
1683
721
793
152
111
157
14246
1384
498
385
373
398
742
2361
5417
345
655
199
315
101
137
153
204
214
182
107
212
157
178
4014
1998
669
118
12972
4855
674
248
9171
3734
11808
473
2319
3699
417
175
889
457
1958
1432
222
103
245
139
107
642
153
5592
222
103
245
139
105
667
169
528
802
1451
9591
571
1275
4448
5253
697
8197
2622
1445
1255
401
3583
370
329
772
13827
329
238
186
1387
179
2174
106
1888
14282
884
7483
3574
829
804
8917
801
2450
572
1857
492
1030
642
3232
2524
2568
104
5626
5200
319
1825
8911
670
1027
2634
378
160
193
347
743
2139
1085
2211
8895
1779
2818
1486
1159
3991
911
687
2747
1735
2259
668
797
1299
3215
662
360
718
6783
404
1462
9025
480
1237
166
983
329
2972
105
262
2305
440
686
369
215
795
262
236
343
1036
1410
2235
2003
2415
1582
1655
564
7367
11358
474
994
823
507
163
1592
2565
6886
695
893
187
123
1341
1281
1348
177
192
108
717
316
248
163
1404
705
529
1065
3172
568
288
667
3837
575
9222
1331
1279
993
113
217
575
339
642
399
1601
3424
2733
8907
4177
630
1403
423
2910
8187
703
5245
3045
732
472
1433
930
115
226
312
290
478
141
1212
653
744
501
4029
4212
4779
1552
2747
6248
7838
667
995
314
321
508
651
816
105
2715
3618
2943
2235
2232
8947
2206
2770
3218
1194
606
14933
2270
128
147
163
1607
267
1173
408
3765
341
275
560
992
1292
309
491
751
372
1086
6368
618
1184
8378
1184
2288
5654
147
4847
267
1244
1846
201
100
324
629
1093
1197
171
714
216
321
318
141
2780
14975
4001
9846
3959
2113
271
1649
483
122
169
110
653
5720
401
653
1640
2477
455
1264
107
403
258
565
145
461
428
143
2375
837
618
3573
4598
2625
1972
11569
6273
345
1915
1349
10177
2449
134
140
198
221
190
309
123
132
3022
263
359
133
203
3034
9317
132
178
221
161
142
142
402
419
408
180
161
719
3213
7219
4807
1876
5350
1840
4300
3531
7382
865
633
1296
6867
194
1290
2701
6056
432
123
1254
980
1553
1615
688
1407
556
211
965
923
1441
1049
141
945
1599
111
556
211
965
923
1435
1049
8656
2959
604
2767
213
1462
8062
1456
1577
6180
282
212
333
649
128
2164
868
360
212
333
650
1671
2745
1797
1462
2631
2306
289
237
579
3949
4883
577
728
3779
723
1902
141
229
484
4553
1004
148
1260
8902
2533
9034
279
609
175
7300
7458
188
276
8003
591
401
362
385
484
2705
270
4391
3561
3081
142
4372
1372
532
138
1163
495
372
6603
407
468
1455
271
119
3729
1635
4965
278
4156
659
426
105
376
336
109
4198
5967
4618
10598
1478
111
237
9786
3647
126
232
162
484
177
449
2781
258
120
137
201
707
168
570
368
157
1972
3092
4790
4758
819
10949
3867
205
187
193
449
1043
307
1471
381
374
2557
1027
1458
389
636
1117
8169
389
636
1119
430
175
291
308
656
1478
1575
7808
291
1180
6234
2277
2001
8917
7033
576
812
372
527
1318
138
176
100
114
119
116
225
156
6014
650
15031
789
808
3022
6225
141
943
1134
120
220
116
519
638
143
619
14931
662
1655
796
209
275
358
328
111
433
9398
9391
106
103
121
164
148
388
224
4158
3157
162
372
6470
6484
343
4611
7614
587
4304
5829
11845
3122
190
213
734
4262
3826
1273
2656
356
6546
160
2573
344
1168
113
3336
1167
113
352
6575
4645
9362
3282
554
3946
8362
3881
5381
5189
3627
1405
163
641
689
721
248
2760
147
929
114
130
897
710
163
615
135
969
721
248
2760
329
3494
2119
1776
2640
4817
6549
180
1691
378
143
268
656
521
927
1175
233
14093
430
120
2016
2340
4761
403
6767
4637
585
699
4047
915
129
240
658
748
107
136
310
506
258
330
340
312
122
1633
833
225
248
332
459
3351
193
108
290
461
1864
276
1379
9388
626
10181
5282
1191
165
481
6662
10356
362
129
144
195
585
1956
2283
6848
7556
457
145
5876
4012
131
1221
2492
177
715
396
189
4316
1513
452
528
345
575
498
124
103
216
343
1081
7470
1089
881
328
497
414
447
1300
1971
441
4844
3865
7394
2628
1372
620
267
498
182
142
238
190
954
111
131
4123
145
223
256
500
193
167
1883
184
133
280
7641
7458
1649
1816
256
707
399
127
5014
4932
4835
192
301
338
185
236
323
126
101
419
281
588
841
462
2501
4317
104
1039
800
3724
107
1414
612
491
449
971
115
1133
2159
343
238
250
606
322
537
366
465
719
115
102
5264
343
238
250
606
322
537
366
465
719
115
101
102
101
156
157
1049
800
3150
1394
1927
4655
4665
513
231
386
309
313
1473
2034
1226
878
309
313
884
266
104
1854
745
119
327
234
3624
666
654
240
1061
397
603
5323
229
1063
299
603
1671
4555
968
654
321
1462
109
127
5757
3475
307
3351
727
2556
296
677
480
258
211
248
110
1251
172
1224
8857
1832
573
2980
500
613
414
167
3545
196
170
1737
294
401
876
203
131
232
862
225
113
212
1302
152
241
245
104
4721
7190
5016
3797
12837
246
552
691
1770
433
1078
246
552
691
1769
570
802
478
1714
6074
534
688
1127
105
551
1286
268
331
426
163
348
146
657
1914
2555
2586
552
304
257
314
1098
1259
915
7259
1013
1084
3713
1625
509
1704
1084
2184
7768
865
13521
2478
993
3749
9544
6549
937
391
701
205
1325
318
942
3752
7361
1215
4780
5127
3830
2115
2526
848
4530
477
381
519
3050
4003
4746
308
286
118
404
343
7350
8836
110
439
1601
347
2067
15233
986
334
114
1281
1625
14027
359
2195
502
136
2021
424
1312
1293
177
151
1444
380
423
232
3741
14875
552
1001
1668
218
4805
5770
508
435
321
138
8854
920
9396
110
493
1056
1743
127
558
1764
4219
8896
1058
1795
656
10891
4058
409
8532
1800
4103
316
222
279
3644
884
450
723
367
5241
9483
2618
1062
2236
269
2220
4885
2641
125
556
211
671
1111
850
8820
1977
558
158
3926
554
166
598
704
557
6642
7575
3864
387
203
216
101
139
264
318
130
1615
168
197
110
443
9477
516
327
103
1263
1750
138
287
207
112
214
164
158
7355
181
2609
1361
939
112
422
699
634
119
148
201
1202
103
945
569
787
926
150
790
5824
1977
340
307
235
1250
4345
199
2135
1634
386
215
233
197
9600
9377
132
3998
9768
4253
117
144
420
464
185
1535
946
1879
273
1185
154
446
431
265
172
357
386
509
409
3429
496
2977
1130
840
188
7374
336
182
1004
1947
2143
243
10190
1565
10412
2566
1968
1639
954
168
1379
8795
168
1360
1560
3608
6251
1000
695
734
7433
458
173
100
115
122
2247
709
122
117
357
1646
192
671
1437
218
607
5565
117
215
457
380
1403
1106
208
411
281
203
276
254
323
2036
232
2108
7306
525
432
140
286
940
150
170
1965
539
457
509
941
157
120
1823
565
211
1169
275
444
336
251
5066
4597
1834
341
1361
746
5578
2510
2958
283
2410
1928
1256
2364
209
333
315
326
314
220
1911
345
377
259
405
236
225
8434
1982
1133
2314
368
682
260
164
5689
13785
3346
1094
4342
1555
10389
133
132
2527
10152
1229
2390
3730
2635
145
7468
1014
1194
211
141
285
8654
138
288
129
659
111
3760
129
659
128
1958
6086
673
250
246
925
3213
171
2275
2294
711
126
4098
189
185
108
213
102
583
365
6905
458
474
138
2613
290
117
1631
3235
1256
927
120
238
706
5027
835
222
227
291
5197
6949
2036
120
217
706
112
3465
5219
512
649
142
223
1113
6134
460
2000
2826
158
4954
5484
202
2316
450
242
210
145
2158
2153
5377
8997
4079
4840
2549
5377
476
197
221
5287
1640
140
2744
746
14973
154
796
413
3373
5732
8414
868
242
1569
1706
1568
198
4663
1176
4305
324
273
562
1843
250
314
187
2797
472
882
6077
689
433
967
747
142
3806
760
691
443
909
1943
827
377
171
115
109
1891
296
396
314
3778
482
1025
2373
296
396
314
195
170
190
2366
161
687
6272
150
237
274
2609
688
5734
310
216
1321
435
310
172
231
166
221
299
104
1546
181
305
370
401
1877
432
453
255
775
231
2372
1996
1646
134
674
1268
308
5015
2420
159
179
138
9736
501
138
2943
8361
709
917
3105
9355
4298
1559
839
5272
697
8292
1686
5725
3843
637
392
4079
104
116
376
205
294
229
1631
291
4410
2630
2403
303
6351
181
187
504
501
799
2114
1077
206
208
120
461
431
291
280
1409
286
157
783
989
1523
8176
7045
694
1568
1807
3870
3629
1847
511
447
1635
1625
6537
6469
3733
490
1119
4929
3988
1002
2380
1602
210
517
5460
122
186
406
2850
5273
11404
9433
1764
3892
4356
8209
2976
219
171
342
1929
124
130
1085
3134
3415
2687
616
2917
1360
358
266
675
192
127
886
251
569
325
281
157
450
728
302
198
173
1019
903
342
224
103
3921
875
2654
2039
349
425
141
144
176
954
1759
438
184
3830
385
180
405
332
991
1648
488
157
138
113
239
1845
533
6266
2909
13669
1875
403
2592
772
6635
416
1082
408
510
235
921
9284
930
2239
186
779
408
281
11739
3777
5016
133
184
143
383
148
132
241
141
8837
419
392
210
359
186
111
631
749
602
1415
208
7287
2782
520
425
113
111
417
114
1103
1738
1339
552
927
2654
1503
1600
1171
119
477
9155
211
450
13021
1531
1964
1330
1512
1479
204
1591
331
1990
116
106
223
1320
414
2419
683
303
1532
1562
1748
7429
758
987
13564
3138
313
670
2139
580
3885
580
363
1464
1080
1131
153
182
527
164
1617
141
911
185
193
3524
153
182
743
372
131
1402
6284
516
6644
10406
4955
3182
4264
1377
4249
11309
638
806
1477
1362
234
592
130
106
509
8381
712
570
1587
303
2093
929
2686
178
7467
1074
2345
1220
4788
2126
9356
580
674
2400
134
228
168
14977
352
2194
4140
3077
3692
2043
1472
1807
5830
1945
100
1604
147
7054
9699
3578
249
221
1145
2407
15548
3216
1165
2132
1718
115
2931
343
340
343
6518
422
232
169
376
1429
1575
1922
7752
935
972
170
104
117
551
9585
8247
9686
5161
2536
10326
1043
7262
4977
536
266
3533
414
1107
1597
1416
7452
558
350
372
122
494
128
122
634
100
283
1251
1144
1576
10276
4480
4036
7318
3947
232
145
571
780
1599
517
111
236
129
179
211
325
592
494
122
1028
236
334
2572
213
774
335
212
13184
370
2377
908
502
290
370
7351
247
251
373
1070
2154
6253
3154
2473
11883
12370
1248
3094
2057
621
398
1183
422
384
8071
1150
377
384
613
9497
866
3916
2819
238
423
1077
112
683
212
316
295
277
186
162
1702
207
493
279
1545
231
406
157
167
242
249
918
133
4036
145
867
386
435
292
159
448
103
1104
1740
449
381
798
847
6650
11608
1827
646
954
2877
131
1834
905
3531
3781
15405
5335
189
993
7575
986
1053
103
1906
188
555
975
1386
236
748
142
5607
2177
1047
1068
330
206
395
109
114
127
113
1488
1227
190
3589
5378
9706
3809
4238
1276
1551
173
204
145
277
154
135
202
217
265
144
7482
976
6694
726
1602
141
306
983
330
183
223
3099
149
306
983
330
183
223
1633
9469
798
799
1479
7407
2554
106
217
637
7487
1291
388
3932
7309
4986
3310
202
8981
3826
9399
5568
287
4190
6492
347
4740
5240
1420
319
185
470
440
103
116
1475
163
258
9230
156
421
1165
761
418
428
160
2718
2235
1960
615
698
2026
9624
5432
305
1644
1064
320
928
2011
531
133
291
1719
249
571
4540
183
728
388
499
232
1731
1401
231
212
998
1443
8384
1419
361
237
2483
13317
502
369
1165
806
856
1406
625
186
178
1716
505
102
102
1110
122
900
1596
625
186
211
2162
191
179
102
102
1111
144
445
11613
8446
163
112
489
1250
140
268
231
2320
669
205
216
310
132
131
266
323
132
382
905
128
9301
783
602
1142
472
1330
369
4797
1852
376
1782
9286
5733
2835
276
453
2893
185
272
142
157
1083
1741
459
146
650
119
211
2038
1354
11856
801
104
629
499
510
365
4468
12567
1672
2645
547
3345
2831
593
713
1035
451
3839
2831
593
713
1035
451
3840
2249
441
645
369
150
2213
823
1309
267
380
1395
305
305
240
133
761
374
280
481
323
1862
195
790
463
243
1527
472
2618
6909
9444
1331
7394
3975
3130
130
1190
5879
11209
541
8381
202
201
1317
273
137
107
228
201
165
195
2133
231
2120
278
834
477
388
410
354
139
1346
13487
451
13707
536
836
162
360
435
600
130
437
976
9229
1027
2494
1945
8917
1151
433
1854
1444
9422
664
2140
3519
866
391
174
127
148
730
846
181
657
1903
9737
3930
196
119
9171
630
212
174
557
1273
128
190
106
100
173
5510
316
119
144
170
858
5493
433
858
1478
298
3275
103
408
3492
421
400
233
200
179
172
3238
1991
130
767
4767
130
3395
235
255
4603
255
862
1303
398
1435
126
445
13804
12741
5081
499
148
115
426
1471
3783
170
561
519
106
341
450
993
559
275
219
278
226
3555
7483
2462
188
118
3090
3970
335
102
1449
8953
194
515
1461
635
665
238
1382
5065
131
3498
11642
2777
2522
664
238
527
161
242
2460
1489
1272
5251
7044
1369
379
579
5251
2992
340
588
641
512
601
211
390
496
410
2902
11152
2503
2465
343
1979
149
1137
5167
149
1123
223
2557
364
457
5003
1728
328
173
201
684
3395
331
173
201
644
180
450
2694
424
433
1919
1097
311
100
121
2633
1060
390
145
426
1351
331
1382
523
336
118
383
3081
327
2140
953
9370
5426
4619
6276
1006
171
264
126
101
219
118
158
170
341
335
1278
234
526
609
6577
470
449
7298
9856
1244
2990
8947
5173
354
407
158
130
183
150
240
319
14175
400
635
236
113
804
217
185
234
160
356
237
418
11773
3234
306
2353
930
134
837
3144
6308
2341
2487
1066
115
351
234
835
951
219
1341
3073
2596
2063
1662
207
201
185
118
252
112
183
444
2627
1642
1465
1313
226
826
105
2894
3774
135
142
312
182
178
104
3476
6775
11456
725
6051
3228
133
1033
279
250
7477
886
6882
7468
393
144
143
341
2746
2375
349
220
821
253
413
606
462
644
146
9338
439
713
475
1138
3735
3575
9697
596
1559
309
1232
116
2999
9093
1791
413
1120
310
3284
4934
143
113
743
150
438
390
460
174
164
1761
8960
717
190
2328
2552
487
749
3777
125
265
7493
1103
720
325
420
1381
1014
5003
1471
184
941
557
185
826
504
212
1490
133
942
222
139
1464
347
1454
550
198
826
504
212
1299
816
2595
428
265
618
6055
8187
1741
2481
466
309
289
493
3082
1245
964
309
295
559
160
6544
356
4586
355
1010
224
1168
1750
176
1388
111
546
488
4816
401
1322
160
299
1706
1023
1904
303
362
125
248
424
196
169
1069
887
159
1750
476
169
1912
1252
1436
2318
179
114
673
6544
1245
256
671
520
203
1315
162
226
229
1059
143
283
436
406
584
680
1376
6491
343
343
343
4636
1825
430
1366
176
132
153
232
206
101
235
3600
1281
242
199
175
132
152
256
216
259
101
235
7582
284
652
1554
5871
3442
2735
11881
1579
574
568
1175
1616
4187
165
374
232
162
480
482
333
1023
298
1461
406
1020
581
1493
521
686
1182
121
549
102
1335
600
3802
208
1429
3204
417
500
497
537
1572
458
1037
2566
1270
367
128
118
897
475
1907
906
611
3642
324
896
473
1435
330
927
266
6630
222
227
2166
266
119
3408
1886
494
1198
8180
457
7950
245
5129
1459
2889
1392
190
382
2315
1945
180
3659
235
1106
2026
2081
14872
136
204
446
4007
586
454
221
3716
8110
4936
3312
641
101
5415
4382
3746
1375
113
153
489
286
187
257
205
4563
2815
515
962
4523
1045
210
657
7270
4827
1423
4218
894
5963
3262
1034
251
394
12078
1989
7547
1559
246
167
450
279
232
7364
1486
620
354
704
634
645
6401
1791
3180
1861
2897
1406
218
620
423
367
151
408
4678
604
4359
610
1378
2132
779
373
171
1416
236
126
227
612
711
121
6518
846
398
332
5325
347
4650
6014
4740
2338
3086
1209
1959
241
153
541
134
142
222
190
1106
1605
227
155
618
155
246
139
143
159
2194
863
459
1433
285
180
568
137
12454
4261
373
3072
1950
287
225
109
266
857
501
787
384
1360
1414
1390
498
841
8851
146
1333
1129
283
190
189
939
809
191
1589
499
842
213
2746
534
455
267
8770
615
172
1373
394
422
394
2932
953
717
705
1067
2891
705
1067
840
3015
468
327
595
3697
7348
6912
600
4351
194
631
269
146
106
619
152
1648
4505
1009
460
3821
464
540
1356
2694
7391
3324
666
467
2395
2072
12071
2235
170
308
675
3456
205
382
8119
700
5489
401
345
736
219
123
348
203
9558
3806
1530
189
351
272
227
2019
157
2193
1056
8901
1062
467
118
5204
537
118
1269
107
441
489
1910
157
2352
800
8972
800
1020
683
126
126
1253
113
9329
267
3446
8208
700
5126
582
260
1428
483
430
301
621
335
1498
1961
569
193
1226
131
311
233
134
1730
2053
926
590
164
114
367
373
472
364
289
460
1106
422
5801
1795
198
200
129
279
118
1392
1907
9415
1713
13720
921
7445
1403
1963
149
1128
5090
149
1145
221
1244
4791
3829
189
612
747
332
221
4385
188
204
9560
580
5655
1531
5367
833
244
682
131
162
580
6758
6487
1927
1712
105
189
1033
2627
234
116
120
5414
189
117
135
187
448
1129
607
766
4114
249
1140
1223
192
6759
5400
14963
7756
13705
2372
881
1811
1017
435
785
8601
2970
6497
343
343
4646
1959
2817
107
630
231
261
5444
340
1400
734
196
172
874
775
639
134
399
1034
139
150
914
136
138
1601
734
414
791
455
984
187
1408
875
393
1825
153
2189
1024
116
323
5839
903
3754
1093
745
339
552
1079
1484
254
1325
115
6451
291
391
501
2864
8965
831
1384
107
257
1281
465
459
381
552
166
2476
1501
632
2067
2036
538
476
462
619
8224
210
320
4917
742
409
397
1775
9045
263
205
6976
5251
2716
500
2155
996
565
3689
500
2155
999
565
3687
500
809
4244
1606
9157
839
1083
1403
151
210
857
1386
1083
1403
151
210
119
105
336
2360
3207
335
142
144
264
120
400
108
877
867
1276
106
2615
1424
450
146
507
3555
615
142
376
203
2645
1030
446
195
230
105
895
475
2121
3882
339
1994
2544
1814
494
386
229
467
233
121
142
216
251
195
521
139
134
104
190
2094
189
2199
193
154
174
337
1258
2536
297
1414
194
154
174
10069
5282
700
8211
15512
607
2321
220
107
675
1107
9569
1279
2741
675
339
1504
201
4922
264
343
4346
1601
4132
489
116
2627
439
356
237
1613
2881
4582
1691
253
4784
4193
1060
477
948
2690
131
302
655
302
509
1940
111
559
298
348
6797
2618
7345
300
671
683
1445
362
2126
963
4866
9416
3561
11295
337
4796
3343
1052
200
115
403
208
438
868
850
1849
1215
408
214
704
1995
2118
1101
250
374
160
200
238
1906
454
147
256
312
163
241
992
5061
5969
172
1097
13654
444
437
261
1013
7690
432
230
901
106
3826
231
901
105
480
1535
5549
2497
1603
2109
845
4769
628
7257
1324
120
369
300
1479
2345
236
210
161
185
2540
166
199
386
387
434
331
102
207
1181
5188
8922
1072
2793
593
970
1568
1727
4607
5428
4055
268
384
1169
1416
373
404
1166
7256
857
373
404
1127
384
660
314
197
216
1890
240
5260
253
157
871
1798
994
272
1020
130
182
223
180
1159
4544
3505
154
103
3147
8935
848
721
915
434
7426
1545
259
320
107
603
586
4136
9569
3313
223
488
626
621
104
381
243
1107
1472
371
723
5500
905
344
706
1162
216
274
356
413
204
1301
320
543
1870
2751
1797
1056
4968
271
365
191
356
220
113
1846
6347
126
104
201
185
2600
9423
652
9402
2021
9582
148
549
2800
627
434
784
2621
810
4668
346
6573
6649
1607
579
1654
2562
279
149
1991
1582
333
216
140
210
205
802
124
2621
149
381
3520
482
460
404
810
6006
809
1900
372
397
125
109
648
392
1407
743
194
5480
695
816
591
2954
11736
4735
726
488
892
1294
2384
4497
9536
2925
2328
876
856
285
11630
6352
1498
1072
736
1226
209
360
311
117
194
244
380
1034
468
1073
752
8974
1372
2489
5396
160
1728
4863
929
1125
2371
3532
1318
1200
422
7516
2008
2563
702
126
133
582
7473
539
426
137
454
134
1205
696
198
610
275
986
1289
8388
5280
4868
2749
4411
2518
341
151
463
1304
488
2066
271
1914
9001
1225
14764
719
270
395
231
624
143
115
413
234
1553
121
3975
363
231
596
141
2515
5434
205
2042
2029
7623
171
2402
918
200
2046
137
167
7886
969
260
320
8305
5765
201
1939
221
128
5527
8033
110
214
329
609
354
2049
671
1439
288
386
915
126
1949
466
226
185
240
175
238
751
8830
470
8921
1275
3747
1958
4743
346
6973
3025
514
260
152
336
701
7514
644
103
127
7947
396
1107
404
386
2484
5604
1116
404
386
1450
4506
5411
23134
1235
531
351
237
3398
729
1623
1392
870
209
111
3527
8651
490
117
358
605
124
1583
379
4818
122
1222
682
1538
103
546
2955
134
180
741
4390
2950
894
4358
455
903
323
1643
110
290
262
415
161
218
5699
1821
9162
2099
972
3221
2292
4927
2308
8983
1376
2061
676
452
892
12010
7086
2792
2180
295
226
147
335
165
332
233
1490
5528
700
8294
2334
385
165
332
233
2175
726
1091
146
1625
8686
1172
286
230
5799
5499
302
232
206
668
2407
149
229
207
247
1760
5313
129
116
267
267
110
184
3095
6486
351
350
350
4724
1887
1763
11597
2215
103
507
2433
7301
4940
2679
819
3207
334
434
146
333
101
2138
942
242
9588
326
2314
6790
11785
598
1236
480
309
127
133
242
1422
403
978
2500
4806
576
4049
3102
7350
4285
5559
7249
292
8567
1038
2013
1734
644
1076
1449
739
666
645
454
1593
935
102
644
1074
1449
746
666
555
622
1403
1204
1613
6242
4447
7374
3156
1051
2150
285
311
669
485
146
1583
916
122
118
1051
2121
285
211
485
146
1406
7399
3659
127
2540
5184
964
958
667
192
971
752
189
169
216
631
1406
1442
229
438
885
7371
120
2377
390
378
2698
100
263
1408
775
501
1423
218
1154
768
5229
4341
7974
2178
3837
554
1789
4365
1479
274
783
131
3197
423
101
175
146
774
1901
720
613
3572
424
774
1961
2171
274
473
984
1086
197
247
266
414
418
204
1679
1412
742
130
471
672
2474
998
1974
3150
2009
8587
3653
1666
12551
4124
1311
1056
480
117
354
4047
5462
1626
223
198
637
448
393
5476
1493
4246
1858
8383
1110
1682
7336
10739
2018
541
909
1529
3724
733
422
637
491
972
1475
541
242
332
5805
675
1528
2866
772
365
1070
272
1392
7924
2071
250
162
173
514
796
717
652
1597
194
960
230
168
2082
250
162
171
514
796
717
329
1373
1004
3108
10502
338
13219
1304
4585
1583
382
753
653
224
204
187
1006
833
564
112
576
956
162
230
905
109
131
3944
5133
1066
209
1207
2146
1547
420
530
751
653
177
582
354
756
800
234
1053
8408
1718
1007
228
591
734
2363
7464
743
186
220
295
104
142
1990
216
762
812
2066
5628
1655
4041
4263
266
1141
2628
2340
5320
2152
1701
253
675
701
109
493
7334
1018
429
1764
1050
107
1114
1646
2001
158
318
155
157
1127
8938
273
199
178
527
202
1993
420
530
1859
4117
2408
972
732
3070
2136
2799
751
429
2285
329
268
520
531
142
5617
436
666
198
209
175
224
108
3576
396
1850
261
1178
1920
4312
5010
7318
1836
1656
1795
462
1163
13875
176
7516
1976
450
3362
730
984
3301
1121
141
138
159
237
311
148
206
159
4419
6193
2715
1553
831
950
7417
879
198
125
377
328
134
413
134
2125
435
676
328
117
992
605
15028
15045
2047
416
318
1222
130
114
212
118
5632
418
559
475
140
542
179
582
689
130
3595
108
746
5567
241
746
5565
241
108
525
180
194
577
1254
2635
1960
974
508
3238
974
149
521
437
312
1501
4023
689
119
567
450
7126
136
299
182
335
1653
1234
201
1363
265
132
189
1158
1140
3605
132
189
1161
3122
1543
1648
157
221
106
2048
486
884
5692
221
294
136
2005
2520
3330
118
225
129
119
106
148
430
697
128
157
284
629
245
263
1108
540
2117
335
4727
341
6029
631
1462
243
202
1356
7326
692
701
2684
11666
9894
811
298
1714
252
132
181
516
172
2449
132
124
12323
2474
1634
2652
3016
5549
1028
484
1583
1863
7468
810
532
1208
146
221
2420
135
416
687
100
480
5625
687
100
511
1436
6657
5136
9394
6042
658
3087
1450
1656
7740
1694
5728
954
247
255
558
455
566
1662
1022
2092
1316
4745
2250
143
155
4217
940
311
266
245
247
259
162
280
1512
1017
218
2764
210
2669
1021
1158
673
8146
1078
129
1434
8915
2359
11002
657
254
158
1584
357
132
243
363
1066
235
194
3266
2106
357
132
243
343
1065
234
194
588
1664
389
7454
452
311
156
435
795
2178
435
465
1260
119
1190
5314
7447
4021
8367
5595
8888
234
422
496
260
627
1558
2445
13911
11757
5031
556
409
470
1619
787
107
1238
305
799
1019
3068
3296
7306
769
175
308
1823
1280
1140
687
8938
6645
4998
611
8972
2005
1025
118
7289
4953
351
214
3110
7546
1961
8801
686
1949
191
149
169
100
159
808
5540
7291
7428
4321
273
162
183
7480
2654
2608
1476
11519
12331
457
5741
13190
1020
121
833
1992
6487
354
341
4672
1860
1738
2369
143
771
2252
1347
3661
1573
119
454
2794
1572
119
454
1421
214
1501
248
255
580
701
246
1463
7396
1145
404
495
1351
3554
1118
105
656
1354
105
699
801
361
1113
5734
2503
1463
166
191
2121
817
4041
676
13651
433
164
162
135
110
180
116
162
2610
239
129
349
8998
162
135
110
180
116
162
114
1666
660
203
193
243
824
8520
6509
396
363
1678
325
823
4760
497
1090
272
216
1390
8971
8771
5444
2793
709
449
317
5302
2056
1551
405
209
662
544
212
309
1760
2813
5334
186
7458
248
2706
524
2193
1585
4234
524
993
2181
347
1947
1466
1791
7849
1750
108
4373
9138
1581
2595
455
194
7392
1136
4792
1174
398
394
491
507
408
4247
2679
120
120
145
1999
1515
1043
121
674
334
1321
259
395
201
313
189
255
373
106
2551
15579
264
834
382
2408
1759
5513
3753
2439
6506
115
314
122
378
1509
349
1501
1122
370
947
230
274
7634
372
426
929
179
4934
7295
1149
2866
9104
8820
1224
929
286
6886
106
383
6017
2448
7354
2206
304
5692
137
475
411
2090
4340
2737
671
11786
889
750
180
824
1864
2089
416
130
321
3839
416
130
321
449
2398
3512
2888
2009
4398
1993
610
151
125
1079
2698
643
2057
2898
1908
157
258
136
163
182
232
442
2792
1004
2780
1849
327
185
2266
495
595
8471
495
594
655
204
10464
329
202
225
112
5325
242
1655
485
5453
2197
1225
7046
9505
1348
1214
620
6356
202
462
3034
207
120
193
165
120
108
118
656
1058
187
118
125
185
287
1523
1166
7541
2969
1137
259
178
167
238
175
248
511
4397
919
2587
152
517
2127
1833
3024
9281
1296
628
761
247
3992
8300
700
411
8992
4794
103
4324
5975
2185
3944
5177
8930
477
1342
2684
8294
702
5255
4480
2078
158
219
1263
1432
796
601
263
216
122
647
204
1940
130
260
220
212
385
699
1080
726
639
1817
8916
333
325
190
264
233
207
386
2735
164
172
1453
727
631
406
927
13690
851
399
443
541
784
3117
1177
7763
595
1409
535
156
1310
331
294
159
272
1052
2013
2077
324
1596
1628
292
120
463
887
1064
181
257
239
241
239
2795
550
5818
1616
217
561
234
9010
375
149
565
205
186
482
315
405
2451
201
4209
11694
10814
1124
117
505
3320
412
658
868
429
8945
404
456
602
195
299
369
316
348
1127
121
144
193
1453
6730
238
1807
147
177
285
225
162
474
5179
965
1616
1321
8872
162
177
188
102
122
6306
4483
1189
2391
3194
175
161
391
165
295
133
134
468
1025
2335
7411
1548
2562
2427
224
5212
112
1133
981
693
1071
1737
170
499
521
310
1686
669
1011
3714
878
2056
951
447
1159
314
218
369
426
354
5913
8875
3408
307
12172
3138
184
2456
4341
8367
151
1195
2868
8097
703
5283
239
650
4692
341
6480
9525
388
2134
145
396
1249
279
731
221
4315
242
1061
7284
379
2259
4988
7261
5282
1054
3122
186
7362
279
3166
12472
8936
1399
493
593
5597
113
633
472
1522
1141
339
130
519
238
930
112
126
120
111
1268
455
2480
131
149
100
139
2202
7272
198
1886
485
761
189
1470
3712
5640
438
14582
813
401
533
248
1446
362
336
186
171
6325
1623
575
9319
2405
223
2145
871
7383
178
306
385
123
183
290
681
281
188
9334
378
1226
3469
138
2132
978
1873
337
696
375
3604
337
696
375
376
8086
2647
7415
675
123
669
353
4260
194
665
313
421
168
656
9430
913
263
1954
134
416
1097
1014
135
137
2641
161
177
385
608
728
671
453
1634
4254
15023
5302
1900
725
5504
13634
611
1074
8940
558
2043
1111
276
217
183
500
283
328
218
2428
445
691
275
183
500
283
1662
6283
532
928
180
715
442
200
963
546
182
671
120
1594
146
922
214
122
924
180
118
691
173
200
963
546
182
656
120
1594
146
922
214
122
924
180
118
691
173
200
963
537
189
211
672
983
507
416
613
3875
2271
291
8856
243
949
2253
618
1401
529
419
562
440
1007
6799
4840
462
1072
730
618
2806
4336
1678
4927
6328
917
993
2633
1226
351
367
1144
1549
275
1124
2803
902
2283
4498
4993
4742
881
114
5554
2736
537
866
1767
125
667
1509
10618
1375
14057
180
7352
3772
2501
738
5543
1233
1288
341
236
4530
10367
295
101
111
100
322
1758
2782
551
557
186
232
460
287
560
9394
279
140
251
505
322
410
836
8840
550
15005
12993
724
776
1391
289
7475
335
183
1454
524
3993
3805
4481
635
703
109
953
732
152
3261
3746
227
2155
5698
1310
6504
1657
387
920
510
515
5512
248
387
920
510
921
2108
216
667
2628
9360
222
6868
2917
13328
9446
407
461
3391
644
107
253
207
566
6027
5300
363
727
235
2945
9070
6468
562
8761
178
365
693
3652
2447
667
9761
3920
1450
207
409
389
3749
587
1223
200
335
388
3194
121
387
1133
412
386
8072
1175
415
386
1451
454
1271
3193
1496
517
4112
6413
502
758
118
240
2290
126
244
490
758
118
240
1449
8553
485
344
4604
294
1764
857
150
122
875
772
146
369
358
389
1425
436
611
3330
176
742
140
156
183
1145
1445
1632
1545
159
106
308
605
462
295
5074
999
334
538
760
817
1070
270
135
463
645
207
1019
1968
530
227
1388
500
313
352
341
1336
7659
7192
429
1467
293
179
304
147
505
141
582
311
384
866
1629
100
6875
8934
2420
3062
610
310
146
322
604
1912
497
194
229
463
1180
452
344
508
1267
368
936
3717
7241
9002
2009
2634
343
344
508
1895
100
534
9212
641
2579
132
240
215
5160
1633
180
406
3751
614
975
2134
180
113
626
882
4554
139
1056
137
2645
243
393
2337
179
536
4946
11170
2633
9525
1600
442
247
1207
452
5790
606
2742
798
607
198
3434
9076
660
3060
554
917
118
1245
1008
470
125
386
3553
7351
5617
1380
1505
4303
126
830
2690
550
285
2073
1069
8015
13965
886
10124
363
308
400
9708
3866
261
101
1137
626
214
331
277
2472
106
107
403
109
168
490
124
117
3659
404
5515
7669
189
168
268
1662
1330
1313
590
127
260
1512
650
240
258
121
112
431
767
860
228
5422
194
6610
279
2903
1170
114
601
4214
206
290
571
2810
4113
6052
4506
934
2470
351
271
110
2127
105
190
107
187
708
381
479
630
165
121
210
139
150
399
252
117
497
104
475
4915
156
165
2425
5552
706
8259
6716
459
129
217
126
279
104
208
250
834
193
361
192
145
185
233
221
380
412
283
376
627
2602
459
8839
180
9129
982
135
1056
5793
605
2733
5121
251
1658
145
994
921
221
193
9463
2178
145
994
922
241
193
1308
2171
145
994
235
1401
987
1178
1450
926
114
1074
201
9717
4008
581
563
129
1251
208
448
1333
1973
207
638
7412
998
3131
12698
3151
207
3562
7584
9984
200
266
222
165
234
1437
726
4353
4721
2598
433
338
1322
278
357
2198
4860
1230
486
4308
364
1082
5143
116
121
677
4075
9848
617
659
751
371
413
118
209
282
659
267
212
258
825
7303
4981
152
205
126
361
295
717
4222
1950
1082
171
6046
1074
436
912
128
150
2873
130
1468
1574
4128
1484
1466
151
963
317
295
627
5049
937
259
4672
1762
328
235
2317
259
917
2052
363
341
527
184
359
314
649
373
332
659
762
1014
116
252
383
151
334
1427
241
839
639
4732
4642
546
101
680
3155
556
102
679
637
1011
1908
2488
127
158
489
186
8996
105
485
687
875
315
306
415
1406
2361
817
135
1015
8285
4062
8853
8959
125
7095
1660
1050
284
5310
245
1052
283
249
4372
3378
1652
116
170
422
151
204
161
290
421
1428
203
201
842
784
9286
8157
358
1720
471
5207
128
673
200
619
188
363
6470
351
660
9402
4008
1122
5707
1340
643
173
4098
4748
227
803
218
1192
759
140
421
249
469
172
1306
2966
3861
3280
489
517
1870
666
4451
7797
3075
2021
209
6471
355
352
3019
440
666
6547
221
1011
1223
1139
2316
349
204
4480
8992
1855
379
725
5844
10242
10292
495
137
356
472
135
584
12689
674
1686
833
420
584
172
287
178
184
1134
191
588
512
211
171
315
189
685
2602
9063
2551
188
188
7425
802
6193
7412
2975
8965
187
556
286
106
3346
469
1986
875
1395
874
473
1857
1973
295
571
282
3412
3587
5572
2934
900
1245
620
1661
1348
216
768
163
3892
1416
235
366
117
169
275
255
161
662
362
332
272
640
1889
811
716
3135
811
462
6049
13717
3163
912
2503
222
292
250
169
167
8187
8864
1027
122
1025
1188
701
6353
4677
5743
4304
4697
2631
981
437
161
302
229
4249
12062
316
6259
1167
11617
6240
1592
2132
1094
3860
4751
484
229
1437
1503
117
414
569
1178
404
231
569
4865
501
1722
2497
1619
6302
1280
727
402
346
192
395
164
449
590
320
147
7297
2143
3679
567
394
6489
390
390
390
390
391
351
4743
2611
7804
3446
4273
481
5055
100
317
332
435
342
1501
169
11984
496
1615
3841
2920
1935
949
404
1543
948
259
201
250
244
246
133
7067
544
112
387
4788
2512
1261
315
9249
2278
1234
826
165
507
934
9136
774
1038
279
2497
436
12708
414
1509
203
233
472
418
867
169
121
1427
240
656
249
287
1300
1858
119
291
153
141
138
189
2375
2931
116
294
5773
4744
106
133
240
148
352
497
10356
8826
4792
1770
613
866
646
6709
4201
7333
1933
13589
2781
2387
736
133
186
185
277
5373
480
4050
1206
627
3791
707
257
1230
11935
225
1580
371
177
230
443
104
557
1595
932
120
174
739
257
299
1583
441
187
584
566
163
1404
1406
129
375
234
212
3302
1901
1558
519
1511
2680
1619
192
970
131
1402
3307
426
4026
4635
6555
160
346
1027
507
618
1738
9550
2222
470
119
424
217
138
582
9723
950
116
1403
192
1332
819
890
3852
1197
1730
234
351
2221
1666
261
5690
232
109
164
167
632
5604
5028
4483
395
8837
2705
755
5461
2002
103
113
104
330
6786
13759
1837
15398
1144
1158
525
3713
618
466
255
1923
869
612
1483
1357
6956
5207
7530
1467
142
13680
359
797
3498
3937
868
951
424
546
454
975
165
268
675
232
882
10370
1207
9308
4368
2234
6326
4428
1337
448
463
1397
1899
889
2631
3641
8896
6475
3869
1738
811
297
346
274
245
1080
3323
295
886
2627
3639
8891
6477
3879
1740
816
300
349
171
274
251
1082
5893
8244
1890
3968
8897
6482
3880
1683
765
672
171
274
251
1082
5885
13005
4344
3857
1287
809
666
169
272
253
1082
5891
14013
2160
148
1471
139
6987
2635
574
1503
228
587
123
209
251
244
139
747
172
194
1296
1518
223
3165
5055
5502
1827
119
374
163
223
409
2952
412
2021
183
131
239
191
535
9080
367
877
158
2727
2092
284
377
759
111
498
5494
377
759
111
1912
12027
417
212
426
101
197
241
245
2164
141
124
188
252
5610
8947
1984
1858
145
481
174
339
177
1152
1925
342
224
133
755
728
1469
1738
7697
765
9569
937
214
148
4373
4324
124
8926
213
116
1237
309
1819
1087
5795
139
5307
700
8290
2847
1249
153
1502
6232
2742
1554
522
462
315
378
292
330
483
1578
186
170
1019
115
183
891
309
933
4137
270
710
246
114
1491
681
308
435
565
499
175
471
359
176
286
101
180
369
6210
8959
7692
1751
104
162
1426
163
399
957
6226
904
1333
3911
7375
9707
327
114
284
120
371
567
486
412
100
235
1427
3467
7933
12512
902
6166
233
121
220
196
883
379
2356
1687
1882
956
626
5316
3185
3970
2324
1383
1430
1221
1145
5382
839
719
871
247
122
698
1595
951
140
1577
255
726
832
885
241
698
1409
663
435
657
4534
445
245
1871
196
296
1943
2189
9471
12558
168
142
144
200
250
1446
1241
6459
5054
469
7379
717
144
784
1202
4242
249
102
3551
184
144
732
596
214
1642
8644
192
1414
1560
4976
2110
2139
2139
2137
2137
2137
2127
2127
2127
6491
2656
6397
9349
1783
424
1659
372
366
100
208
502
9473
5111
242
745
100
172
569
161
11689
5388
1702
178
1039
3507
3276
4246
1413
13713
3377
240
130
2333
1077
950
9386
222
216
1478
137
1092
3712
7302
3968
995
10345
120
454
15565
1566
198
109
389
1781
618
275
2003
389
244
167
326
111
3685
9316
5163
111
101
111
152
1532
4830
3257
1567
1384
1898
163
14991
274
1732
4626
1241
280
5604
1592
1919
116
476
5507
1287
9366
12552
1887
137
256
347
487
100
3574
1058
161
346
1101
767
1854
2566
945
199
589
206
335
554
135
352
452
811
271
855
2025
135
352
415
1168
271
855
847
399
1494
228
3319
2161
1724
13710
5384
931
4662
5827
604
679
277
3338
7208
4934
3715
1023
1416
429
200
3426
999
791
2954
2116
2348
791
2257
2592
200
477
5651
163
301
3101
553
765
453
3048
14129
119
3453
4969
659
691
313
3741
4564
2006
177
1959
387
222
463
242
345
781
7253
5006
117
230
821
1716
1395
384
3358
1252
140
174
137
160
391
282
176
988
154
153
799
2940
3520
1364
157
1842
274
773
891
551
9640
8081
468
754
3949
364
174
192
454
1981
6170
859
219
138
403
240
2728
504
212
341
138
349
341
1464
1213
505
111
164
394
342
616
1768
1759
340
1105
191
112
269
424
271
2382
340
1105
191
112
107
114
725
435
264
1289
197
100
155
379
1461
1086
1147
4763
3250
268
1437
646
331
423
824
1149
434
9122
117
175
253
167
199
210
327
5353
181
277
411
247
3683
891
152
1428
7447
1448
104
506
842
145
318
1969
198
733
107
240
156
178
543
3229
6405
6660
9328
2440
4083
6326
105
614
823
346
177
637
407
275
370
319
3893
4968
6827
5395
8057
384
230
802
1384
253
621
248
494
6881
3763
2331
8970
5250
1539
1351
152
147
4663
9239
4253
1237
296
122
258
690
619
570
144
122
169
583
3548
7834
1699
14561
180
1410
372
402
1133
8071
372
402
1134
375
3911
2648
207
1220
495
755
1748
121
958
3208
121
168
961
4789
2710
2197
454
7744
2708
14988
11890
1576
3048
124
204
2807
458
2568
2693
399
1093
1529
530
2546
887
1271
1045
290
202
5586
243
565
685
448
218
518
239
197
8820
2131
186
1376
210
363
270
153
178
171
1681
2171
1935
8924
5372
443
188
849
621
1604
160
2711
175
9435
4646
428
530
1463
263
1389
208
280
155
303
167
223
1444
585
431
529
1854
124
175
419
228
7448
168
331
172
1520
9039
295
477
145
1801
137
296
145
117
8973
116
213
203
273
210
233
127
1567
3182
801
619
16485
187
6005
3986
344
169
258
113
542
156
278
1067
167
214
452
1216
238
1710
1491
224
426
742
2258
14980
3280
3036
1440
427
980
1422
517
557
183
1506
338
612
952
790
6741
7922
629
4161
1787
689
1461
462
390
301
113
1935
9553
3723
432
562
587
137
110
113
1635
139
437
267
216
1642
124
532
1278
239
326
2815
138
382
133
516
206
314
8953
1516
12279
245
4641
344
343
6204
306
186
102
2140
1503
3766
1365
4906
1824
6197
4731
824
7515
2059
177
273
979
8152
2355
5187
554
271
158
569
817
117
494
1626
1330
102
1260
184
196
408
159
1869
2349
797
2708
8991
222
169
648
226
317
1021
1686
134
186
346
335
391
470
477
8947
797
1912
231
119
625
706
270
739
1142
149
8961
180
1522
710
509
214
3760
1073
4647
343
343
6469
4789
466
508
214
314
1142
157
2421
408
2097
218
9626
179
7479
2116
1414
732
629
346
384
996
714
2040
602
213
159
167
1030
1294
628
734
1553
637
709
467
2726
120
418
2899
4329
856
1580
2335
2700
13445
4454
1299
447
186
223
140
2073
102
284
271
1759
1624
261
117
478
919
3094
3729
4960
2381
1049
1631
7761
1559
1469
3741
872
2429
5771
8940
6486
15404
1507
242
2875
11577
4425
127
330
246
309
113
105
675
2218
8757
7335
667
1404
6066
557
1370
4146
103
432
1178
8204
698
4999
599
129
2079
440
346
1842
263
189
501
241
8716
520
942
482
5497
497
943
1888
3762
463
274
1821
7318
2135
1319
2843
190
596
632
206
3949
4197
3691
2051
200
648
857
101
234
207
274
902
272
2573
200
648
857
101
234
207
274
8427
7191
728
157
2007
667
2354
5216
3482
742
9441
605
5707
1348
1141
496
877
729
617
1619
1559
3243
9310
208
415
1515
955
975
10898
213
1719
2321
1969
1537
7529
5351
4968
972
349
1295
1374
552
730
1048
489
4900
4458
1080
250
140
3715
2000
1130
1046
8795
252
143
4445
13559
1663
1031
202
480
870
2233
3364
872
1002
138
707
333
269
314
125
268
4119
6786
3948
198
140
1001
293
733
125
267
754
861
678
509
276
3260
3462
9732
5713
494
4123
436
1000
1193
208
218
289
480
1841
146
136
203
129
5641
444
146
137
237
121
421
419
111
2884
247
264
306
1575
7746
1186
7349
325
1479
414
3126
4203
1432
339
559
2286
7247
11737
297
880
493
152
117
344
2940
465
491
145
339
621
100
209
434
202
240
622
456
102
153
2466
5097
1889
695
1569
1734
361
7400
689
564
4594
270
4806
3493
308
741
637
199
4086
505
893
194
229
215
1515
9242
1060
1598
1715
4178
616
2654
635
1471
305
195
616
3616
456
3356
193
493
4309
983
14497
1250
2184
1210
270
9684
8124
1207
388
1893
183
686
5599
493
183
686
584
200
6693
3798
767
445
427
1799
117
205
1078
7437
137
285
150
271
1860
1316
126
2126
2714
1025
964
924
3680
494
2122
247
382
690
215
497
108
949
575
4765
2245
2570
1543
477
2289
108
538
587
167
558
9412
974
1333
13986
7717
3998
748
4170
589
7357
103
682
199
875
779
5663
278
1801
426
991
1816
230
7337
3358
8010
5573
889
160
215
558
417
1395
489
146
3149
936
447
259
663
1189
510
2922
6086
2070
224
873
1347
396
1345
181
3686
495
990
1885
629
7885
3427
474
109
551
236
1372
1228
616
421
1141
1786
1925
209
161
1601
311
537
723
1288
9443
11269
2473
208
3393
8256
298
1629
3709
259
485
119
198
152
306
396
483
1436
1761
151
201
7414
922
693
134
113
101
100
1622
574
8903
280
493
1186
2114
791
386
758
1021
8069
950
566
124
450
1979
9543
330
1771
1224
543
102
103
1857
416
4169
1271
8917
596
181
118
318
196
3280
487
426
283
736
794
1072
247
220
1376
109
427
8992
441
286
306
1273
4722
1162
2456
272
3795
7394
2435
4053
9960
614
1216
1275
168
1914
396
1086
758
385
8110
1085
800
385
1465
206
1413
1120
8960
1309
3637
3310
6880
293
5198
3375
4097
16588
4657
7236
5390
2953
1806
3119
236
872
390
1903
2951
1854
423
807
617
246
105
573
6592
759
203
492
134
693
1025
4754
4365
3806
379
561
710
182
268
207
3216
563
710
182
268
123
3216
561
710
182
268
123
1867
374
7570
1994
263
2291
1143
1209
2243
4584
387
263
145
110
805
435
175
444
131
1996
114
1143
1041
272
7382
7180
3164
735
3501
1112
6618
160
440
7810
2995
4316
307
1457
7251
1702
150
242
12774
521
199
575
465
172
6687
9291
2882
9571
244
4730
118
479
109
147
547
786
189
15579
7195
1567
643
524
880
2027
7493
1786
2091
1542
282
309
200
106
104
13730
293
149
9056
319
114
137
5194
114
137
382
1969
362
4053
1591
2436
183
1819
2021
2199
727
302
8755
940
377
1024
205
1608
1252
120
147
120
513
301
115
297
1952
1664
413
108
1170
4220
272
2465
1690
9341
5745
401
9600
1592
9000
5963
1466
243
153
161
424
2207
160
511
241
913
726
3453
4281
615
352
2534
407
445
3812
3685
227
222
3116
138
378
4611
10365
323
277
419
916
401
1657
1417
230
114
275
135
216
263
153
479
1579
139
180
116
2502
2177
497
359
135
482
12473
2981
1146
236
292
768
135
1023
248
350
1521
1987
610
134
8970
116
838
1002
126
2140
1459
268
133
227
3413
13466
3564
9558
907
187
222
761
1003
1116
4501
249
2818
2790
175
384
1721
456
5637
118
683
4269
3905
4802
2224
118
753
8277
469
225
3927
809
653
159
628
1376
120
579
7208
2267
1395
11682
3586
3046
112
321
223
110
101
202
357
133
130
921
1081
820
272
577
1320
822
1158
333
9199
173
694
157
554
691
260
365
511
2299
8801
982
227
355
1656
4128
5281
1486
247
150
260
161
101
2147
187
4108
8245
5484
703
8168
1091
4678
188
392
548
158
1275
127
8110
239
266
196
208
176
157
141
491
1436
222
2600
2120
254
1791
195
118
192
351
5055
363
425
127
163
1092
337
520
3851
151
108
434
5202
116
346
117
152
706
117
274
283
5125
646
126
713
144
282
1385
714
212
470
212
173
1253
1496
2323
1424
4332
13534
166
2118
457
445
1755
7943
1953
7009
940
402
961
412
521
3029
497
8946
2296
386
510
7960
348
147
1486
823
1472
5915
148
1500
1571
449
1115
2163
329
491
408
798
1893
136
121
296
198
279
164
392
163
1914
872
568
2145
340
5346
698
282
1893
2729
4849
140
2315
6488
343
4611
127
1899
1921
7552
6292
279
6793
2171
184
201
207
990
937
2099
219
210
142
214
491
255
2395
819
222
288
490
8901
255
1843
2333
6271
5667
2541
8505
174
1379
580
235
117
101
202
156
2443
254
406
207
584
235
112
101
202
191
233
1916
7544
1132
6874
672
554
1663
431
965
2170
2070
108
148
801
438
1218
2586
108
208
741
164
436
360
451
6173
937
2721
724
6898
861
542
186
1217
625
974
543
160
259
290
628
652
187
166
2107
1465
161
1047
266
1554
1330
641
2553
539
266
369
13264
2123
375
1818
102
1465
1240
1259
4045
4514
193
927
165
866
3755
2175
2799
160
140
2757
166
1422
2704
1584
1681
654
678
470
103
441
4938
691
446
1174
403
5724
2159
261
286
946
187
232
171
573
208
743
371
119
1605
991
908
182
411
327
339
942
187
255
155
574
208
743
446
174
1414
3444
3264
1807
517
467
1001
1884
2847
2773
4439
697
293
1917
382
520
139
939
768
9629
1032
712
576
1279
447
1071
15005
7491
547
2287
7288
7636
2929
3877
409
12303
276
349
1006
1967
538
704
278
187
152
125
5533
538
704
278
187
152
125
358
1261
1190
1382
5941
1550
7219
1183
815
3051
1102
4348
1334
1321
1041
1966
190
252
134
889
442
4632
391
195
908
123
193
933
189
140
1265
1130
1504
207
2526
9511
11622
287
649
519
308
191
226
457
1124
463
1056
677
1269
2811
480
409
787
469
2063
4847
5521
7371
1714
235
7319
397
104
1073
708
138
1036
230
359
1165
788
154
165
194
145
2441
1426
510
260
237
236
464
1030
3531
4732
7450
4137
797
1760
947
277
228
173
153
111
134
102
149
205
257
195
877
200
161
8547
453
1495
194
635
7737
4734
3113
1891
774
239
254
3114
774
238
254
2083
2589
620
1996
7543
8277
735
1709
1217
3376
1215
2074
2788
2269
205
706
116
1230
117
102
123
114
623
615
12277
5465
766
164
626
497
155
165
236
589
1734
807
746
293
13691
123
1325
454
691
373
7156
290
235
117
140
9390
2205
2059
6460
365
4829
2841
1981
3229
376
928
103
286
114
258
5443
927
150
114
1667
11733
666
481
343
303
845
8948
6216
997
6082
469
277
244
397
1428
196
1343
240
12263
5411
1873
119
853
556
5485
450
411
119
853
122
145
166
1529
1589
188
187
7441
505
122
150
248
1529
2048
13433
1491
248
1848
1588
102
1468
158
309
403
1151
451
1754
150
205
228
479
1215
517
351
188
1049
1414
540
616
1995
693
167
1123
107
155
142
1639
2990
427
350
128
1602
7886
542
564
4145
160
153
828
2535
4819
1198
1921
910
212
1936
4565
7298
2799
4398
7242
2276
387
3043
747
139
287
154
172
199
296
396
222
214
1849
6565
791
1084
293
2361
2138
5985
3384
4382
4099
6402
2070
6630
4185
5611
767
2310
1982
591
370
472
1019
116
867
1569
767
1616
180
858
525
1421
875
662
265
237
639
1705
732
220
249
2480
2080
351
3819
4593
9481
4056
718
651
250
180
1128
729
552
14948
656
149
182
1527
3197
2537
1196
1005
716
6215
9446
104
9348
1108
485
971
126
8491
208
226
251
136
481
135
115
3524
648
624
1614
617
1214
1613
926
589
2423
1437
3546
9541
2659
14974
1095
308
979
192
1856
2720
4334
1668
1808
617
2197
301
362
481
334
13949
517
826
2106
944
233
166
445
1015
123
503
287
1389
127
713
5406
8870
10466
4346
213
495
148
2730
6238
3095
136
1052
173
190
115
2391
105
179
275
1465
150
1597
426
191
249
225
222
265
1680
109
495
493
303
258
352
412
641
218
315
407
106
257
887
164
423
111
101
258
1648
524
169
196
264
2986
524
170
197
264
190
216
204
276
2406
1364
524
9343
15573
3608
7369
2042
8972
2160
7560
2278
586
3933
1268
4648
1269
3176
13546
4251
2480
1457
113
978
642
2134
1089
2739
4195
13944
1388
1282
12949
2168
12876
568
3782
711
1699
2735
1695
1400
570
381
129
165
125
242
1437
693
1568
3313
3988
2305
3028
9922
319
1981
174
934
192
171
4983
6646
507
3101
137
995
950
4236
2683
3974
281
148
597
1158
9150
371
586
1485
638
2294
146
746
1276
1853
828
803
421
2724
161
171
834
312
159
1401
2619
168
3452
439
163
3903
337
1439
591
112
318
246
718
1418
1544
747
3064
833
1616
552
3238
3700
3168
7318
1582
1653
325
3788
216
1138
530
2301
2869
333
308
951
480
597
232
102
235
193
640
3359
7559
194
200
1888
9360
4055
3995
6735
1135
866
1456
384
407
1144
8127
384
407
1113
397
4518
8643
2628
299
1037
1850
104
959
2766
1405
291
1464
1851
7734
1747
376
1276
3127
1821
196
171
116
125
825
139
1686
13460
100
546
1221
1738
1986
669
512
3579
662
153
537
1700
1834
2904
5826
2637
1153
7559
4190
1255
897
339
231
440
214
1872
4192
196
2338
304
902
4620
9403
185
2850
3314
1426
447
492
127
376
5495
447
491
127
645
6533
4433
1224
476
829
2751
187
1052
133
619
401
473
306
387
441
172
256
1540
152
363
114
168
558
7462
535
341
2383
1142
369
265
3703
340
650
1414
104
643
6983
549
149
321
162
278
125
204
2077
458
4823
416
1992
12759
2297
1255
232
1154
440
494
355
186
358
903
117
481
197
175
202
130
258
3745
6490
338
4737
1064
443
235
454
190
237
562
198
269
1520
1983
506
134
3276
542
988
404
469
1584
500
496
526
368
252
808
537
5865
5253
347
107
1558
272
3539
5359
2855
10773
538
325
295
4984
174
1093
450
656
3782
1081
1310
1094
403
1381
275
548
665
171
1522
2238
3493
130
2972
1779
117
1558
721
775
5671
626
184
795
1388
451
722
219
2097
682
162
804
368
1907
1151
7397
140
795
216
963
3378
396
6695
150
4018
267
2760
146
1140
166
475
684
332
495
726
8206
1343
1404
211
619
243
1276
993
771
113
182
1132
101
908
113
1292
3591
9443
303
623
231
241
256
1737
770
182
1133
552
1332
363
1610
2861
11955
2282
496
415
849
1217
1772
542
13602
3452
5143
480
1661
128
861
748
507
805
2197
128
856
771
521
1399
189
602
289
566
2483
1625
2723
9460
1621
357
308
9218
1461
2457
1255
565
915
1405
845
1251
4769
428
6490
3183
393
240
220
207
218
135
1150
5298
700
8179
1380
462
394
250
346
1891
515
3824
4088
13890
391
2259
2810
311
195
214
823
503
111
1403
3622
4032
619
199
541
5355
1170
435
839
187
1340
504
260
687
2833
1064
349
980
349
980
2575
714
680
2865
5780
637
572
585
724
915
1377
645
8404
1905
278
238
107
199
335
180
451
106
110
118
922
1117
2868
811
263
368
1857
167
107
179
352
180
229
186
723
786
1538
2872
1244
2092
2217
203
1154
1103
2147
4197
324
631
648
1402
216
1131
1102
209
1135
5215
1135
2124
1689
1577
991
396
230
896
859
1300
1477
337
747
722
543
518
696
1172
4971
3904
120
518
10532
7788
6821
4698
1743
152
277
305
140
771
191
148
199
1204
1128
530
182
6733
534
108
1302
151
927
128
1588
505
829
152
194
323
6983
2920
2529
4704
726
730
242
1866
14049
143
1417
2554
478
6609
7981
5894
1043
2387
6615
190
5065
7274
491
159
2921
1850
477
105
2632
6022
5230
3953
722
1158
839
749
4827
186
5241
3068
354
12710
561
373
2143
869
614
1791
293
2472
2733
701
8206
816
6337
8887
1653
134
297
144
474
100
512
120
239
5603
282
101
512
123
716
581
6847
3212
1776
393
106
421
120
237
1429
293
1352
838
935
160
1340
1116
2014
164
651
3016
339
8442
4531
2733
347
981
177
417
119
215
303
14545
508
296
118
2995
166
167
297
179
9319
1544
397
1870
14928
5433
4824
539
1669
149
178
152
208
471
3587
344
345
6559
1963
7380
314
490
140
177
2710
7553
2115
7948
4897
430
1430
1241
1739
297
4336
4281
7806
2940
1367
112
315
193
319
2055
924
772
1289
8673
14958
2480
537
551
1770
1866
7316
5048
744
5076
657
1221
315
193
534
1079
8990
117
1286
879
586
4543
2766
1343
2254
1674
113
368
129
677
3337
368
129
680
3337
368
129
429
3302
2201
827
2360
1990
178
716
5196
1017
9485
2928
2304
832
992
455
4690
437
3013
480
3130
1818
212
4063
8862
3683
1933
1559
4143
678
1895
1084
4049
5237
698
8459
997
3676
12614
1587
2013
1419
5900
7254
5389
1679
5561
915
2206
763
936
2486
4007
706
573
629
189
3235
592
628
182
189
1737
7428
1793
1359
269
756
2946
783
634
532
884
422
1439
1621
697
1140
6566
1399
210
117
801
171
171
2982
193
184
921
121
1583
210
201
450
544
822
2738
1179
1174
4163
6198
1876
3838
1184
2076
1159
652
4044
9568
12102
11792
5702
405
2496
15716
9499
251
1055
1046
480
1867
708
201
189
191
109
4131
260
1966
1187
195
356
371
594
1568
332
166
1356
793
384
111
111
222
550
141
151
174
177
124
211
1047
276
225
1931
461
1119
211
440
3220
154
366
133
217
301
113
160
194
953
8933
1843
6965
2292
146
146
848
3950
619
3471
164
709
288
217
301
189
128
159
194
1835
326
467
138
4378
1569
154
2960
1563
154
556
830
154
10929
171
134
135
670
214
5985
1970
1767
330
996
647
366
368
2415
129
1233
1483
804
1169
8536
1798
3157
124
270
1317
911
245
4446
7863
2011
1347
495
683
1400
2305
2347
1862
722
7483
147
1308
323
1506
645
291
424
7533
129
123
1388
1324
319
932
1671
740
668
1133
5452
1394
1610
2269
7254
1759
2067
9724
524
396
425
117
129
888
206
107
5557
425
129
888
206
107
1474
3364
1218
963
230
380
629
496
433
6485
357
343
4691
3530
1123
511
384
428
187
358
352
7442
195
360
211
843
481
168
165
103
126
2714
866
10639
7513
4982
15001
4693
390
11621
1134
4290
180
202
1196
168
118
1624
343
606
831
224
136
1248
597
725
520
316
157
113
128
3055
8914
584
657
135
292
1248
171
1864
173
855
372
139
631
510
222
423
645
296
311
302
1071
529
503
358
970
421
116
3753
4251
105
364
2353
282
331
4655
533
3095
1274
326
414
5525
1271
2630
3434
983
399
1048
3425
13677
3218
3975
664
445
468
1019
1464
2612
1107
831
7456
631
1916
1440
3106
930
2543
170
1524
1392
911
3307
934
2610
5016
487
8372
476
424
2056
6874
5135
6904
752
1400
210
455
471
156
2785
4088
1911
8898
404
215
2025
225
6820
1010
184
456
1877
1866
2386
821
1726
741
420
1067
512
2983
1057
512
1533
246
267
711
14919
1483
182
221
342
103
2375
2535
919
1952
193
9549
928
3906
294
959
580
314
2569
305
156
5561
2568
659
291
513
3465
9115
113
127
473
291
169
240
157
472
1160
1945
398
2837
757
7413
3407
695
246
114
156
114
156
114
156
119
8832
1965
1944
752
809
1013
248
219
212
120
117
113
106
196
1847
324
1116
170
136
695
1260
6153
1170
1623
614
2269
1087
491
420
1040
200
169
163
570
717
106
369
1617
159
152
424
1074
201
168
163
122
379
414
9026
198
1125
403
2266
453
1678
894
9507
3036
2789
1326
159
152
424
1059
201
168
163
122
531
414
1546
406
401
306
386
537
125
1524
7488
198
1125
403
2177
453
1748
860
9527
3089
6547
528
1584
786
638
898
689
177
196
564
287
1523
3419
136
135
644
280
173
229
220
716
1085
4728
8942
483
449
1276
494
472
1421
1723
9561
509
828
393
213
111
100
108
177
5453
5781
406
13724
1665
281
286
1424
244
9536
182
215
157
484
113
1244
454
397
266
173
309
1259
15000
193
2852
534
801
263
1813
187
9483
584
634
388
1047
420
133
149
235
9600
111
282
7469
1643
1993
699
1655
312
495
134
213
378
1648
5830
2883
133
169
324
388
208
2761
2519
695
233
223
5464
1675
2245
7369
6334
271
620
302
1263
1738
9765
3779
11090
615
2462
1869
992
379
164
391
644
854
2416
992
379
164
390
232
1968
3076
208
517
1434
2207
618
806
114
2845
1016
134
143
5086
206
401
392
560
152
143
2409
7303
132
1728
710
941
971
4041
104
157
135
385
171
864
223
159
149
596
1551
133
778
607
6760
181
249
125
2390
119
11310
304
729
752
8725
665
3104
942
432
439
208
664
1395
1695
1539
1267
1013
1402
247
291
1451
111
132
126
740
1714
306
338
170
363
700
443
721
228
115
280
215
452
520
114
2740
753
786
1001
521
2463
737
216
352
430
271
1267
319
535
784
939
1034
3291
3036
871
4617
7274
1063
2061
245
238
157
136
1079
484
1028
1434
6379
181
253
1424
126
130
112
1185
168
261
169
1970
6040
11311
303
3145
306
9066
217
372
329
1418
541
1049
8152
572
1088
469
833
244
143
395
460
515
1444
132
503
339
128
411
793
1538
2293
2878
4136
4856
4105
10550
177
10001
2479
2769
9555
4630
13504
3226
4160
180
1356
204
114
159
317
112
490
511
9411
1667
205
544
6181
2758
475
663
550
2886
6636
1379
574
270
4651
3625
1330
459
140
317
414
392
327
5341
140
316
502
525
1729
8132
459
140
317
414
392
327
114
2435
7350
2971
140
316
415
392
204
114
1729
7610
339
516
121
1211
436
521
3091
1235
579
3111
8139
702
5397
2878
1036
425
363
180
1990
595
450
1444
381
329
9150
303
237
2677
1705
565
8939
273
1682
417
1066
969
3157
2065
3141
7378
7046
5757
1680
674
481
4366
655
4044
1944
219
2311
288
8276
699
2928
7458
4957
2381
1341
426
1148
2602
2062
184
398
262
666
2354
1179
879
406
380
1107
519
1035
3708
1035
1871
482
200
241
703
587
12686
8033
855
901
1021
937
122
1040
887
423
379
453
1424
751
175
545
2070
1274
10013
1508
213
241
125
706
1404
754
856
578
1771
213
382
1198
102
810
1391
731
185
745
1401
1532
5065
9552
839
7313
3125
7439
805
4020
2199
553
4803
364
332
210
1001
437
243
9610
3334
378
8114
437
170
164
251
926
476
610
1192
154
122
300
232
323
178
490
310
1347
2134
6996
2399
186
1862
6917
6494
430
351
4674
2426
5461
1629
4995
319
196
149
1572
2953
2952
8924
1725
1141
2084
257
203
252
815
526
553
2033
9930
618
3246
13314
5947
760
13599
367
231
301
384
643
2564
1719
109
103
360
114
177
254
1925
1071
242
175
132
119
154
174
793
499
209
2682
4595
1960
6222
5045
429
1034
4203
3773
187
7440
250
2005
7316
680
1618
1056
2626
3089
2638
167
162
349
214
228
141
124
1960
1516
11157
820
1041
464
1348
608
500
1087
726
205
335
159
4719
879
5652
3782
539
1890
2111
546
670
3263
2620
940
234
347
3013
1222
860
1703
2567
7075
1586
292
325
384
303
545
2747
3945
416
128
143
1177
3445
128
143
1177
1926
115
1470
6225
1862
8937
11902
4802
2265
5747
462
187
807
1080
1155
1007
461
283
1679
263
759
624
1051
843
154
249
268
261
2263
2141
132
194
934
931
273
1866
2673
132
195
971
941
207
253
3408
562
5947
7416
2939
119
1693
1534
2048
469
1097
523
105
113
124
141
136
118
404
131
823
5068
110
109
2034
540
125
141
276
186
416
6978
7266
5074
218
957
1262
326
103
819
210
1440
413
141
116
133
120
107
5577
481
168
141
116
120
1608
4070
260
6486
681
2836
4085
6097
1313
133
14711
7844
1214
4052
3512
490
1572
1357
144
312
449
1062
534
2669
15533
3503
1424
13654
617
295
288
371
448
2252
628
553
1460
820
1438
364
9041
1216
1436
295
218
2188
132
5625
1406
602
663
724
285
202
185
330
3010
168
186
920
121
1596
602
663
724
285
178
330
3008
1630
1050
8702
310
753
848
1221
1808
241
1447
104
1137
4333
954
116
249
5209
7468
4600
110
232
2790
267
777
179
110
231
1876
1303
107
1226
1507
258
342
7431
138
532
353
1314
1581
208
418
344
657
354
338
141
178
1742
1885
221
243
139
2680
197
689
144
452
111
1570
2330
243
244
115
165
198
5483
3189
4566
4786
534
504
418
1109
6397
7522
8386
665
111
324
318
358
252
474
3811
9008
1626
407
444
358
252
483
300
1817
4102
10511
180
776
882
437
3678
267
7372
1127
1126
937
1126
185
567
141
1593
116
916
144
1126
1185
1174
1126
185
567
141
1403
2706
242
4818
334
488
3303
2179
2431
1590
2040
4777
3742
1722
6490
2434
3291
8117
1131
1137
5242
1291
153
513
169
163
2210
173
333
161
465
331
480
251
2484
484
7500
713
109
137
186
174
715
465
306
211
564
338
287
103
226
122
450
288
152
2174
127
416
185
172
262
10092
4365
3245
729
1038
698
593
2020
694
7516
1580
4283
125
228
536
649
121
158
695
1154
2617
2448
1180
923
3422
6568
138
2509
8938
2023
195
839
1201
2787
1069
187
1395
228
1413
373
1099
618
352
1474
9222
7640
1512
321
718
514
5990
537
2267
299
2316
1025
493
1232
739
415
712
179
159
500
161
182
173
274
688
1037
2295
223
383
6181
930
2099
162
636
226
493
272
2240
615
1232
5942
380
2184
167
124
328
4101
350
161
323
1432
422
4234
8885
414
430
126
162
216
376
548
1917
4207
542
718
278
650
380
174
1581
1019
5888
935
202
238
734
151
464
571
1117
358
2579
9486
1543
1592
613
3142
507
466
129
786
132
834
1144
537
123
197
1062
375
133
824
5792
468
413
670
449
316
968
758
513
122
136
153
270
345
136
458
535
2533
4054
1497
1011
282
844
211
120
2022
2874
4528
7442
666
590
970
1329
1535
105
7286
1186
360
274
537
224
173
1122
878
185
428
154
2485
798
449
149
676
1657
796
118
144
191
1472
646
133
1671
144
971
2702
1864
2894
2108
616
357
853
208
3355
1621
2697
5376
9493
5506
795
357
150
159
319
2789
301
109
9543
150
130
141
1843
13196
193
212
647
1331
254
404
458
597
327
610
1511
1003
1846
2465
749
310
294
6609
109
1340
240
4310
1914
4744
433
637
1096
136
190
270
189
2165
5246
1546
9002
673
5185
4856
228
201
146
750
401
314
114
13925
198
3380
1609
143
159
473
2217
2229
141
1590
1216
7414
932
4046
2521
1939
9328
228
1156
3950
936
540
2016
617
7820
4525
273
4809
1006
1037
551
523
15548
3641
2567
5356
7352
1558
13413
507
1090
2855
526
4977
665
508
113
1146
399
232
407
171
14922
1682
1347
455
1349
144
324
138
153
134
5283
2147
212
2309
198
207
1241
5030
198
207
1244
355
270
237
5607
8896
455
283
245
1335
455
283
114
136
1335
454
283
614
4034
1500
387
343
196
1969
279
257
427
198
1295
198
900
3876
2694
456
594
179
886
668
418
105
843
908
6484
343
344
4572
2955
4057
8856
200
6670
2453
3848
1367
902
116
327
1403
629
212
1357
554
356
215
1242
126
923
1594
625
212
763
860
373
324
192
1249
8323
116
1503
662
809
558
972
185
174
1352
1333
126
940
105
1737
1499
968
209
178
135
1342
1336
1579
480
4823
343
3677
15015
904
1747
6256
1149
457
1417
151
1764
220
577
664
476
879
1963
585
235
182
450
548
1404
215
199
318
163
380
193
169
1108
818
470
192
939
1570
163
830
833
192
205
171
2799
1834
994
270
3213
1884
565
1182
9195
4527
128
1562
797
1102
437
234
230
482
263
9487
1190
1638
10690
829
7439
2232
8734
320
9389
2164
12534
4901
266
1451
448
413
214
479
108
617
3590
226
123
190
140
226
289
1013
201
853
13731
1574
188
116
479
108
615
5646
7520
436
279
3348
9545
1773
478
5234
9514
1702
536
4838
1649
399
139
217
130
492
3455
383
139
439
120
141
2495
1817
1136
391
391
8629
915
9356
12746
6253
1527
7844
1640
1466
780
364
209
202
106
205
399
480
8038
1263
4725
7506
1732
1689
2132
471
953
2547
7314
205
145
720
1383
6537
205
145
720
1415
430
872
130
274
537
454
244
1954
1351
1263
450
837
431
1297
177
177
143
2362
654
1268
6116
2746
2781
1644
844
837
1890
1621
627
4054
3993
4851
496
1591
1004
351
165
1405
734
195
508
1341
525
1663
6545
7448
3043
2604
5290
1291
192
174
478
451
191
216
1391
253
1033
1656
1852
382
416
127
1185
116
347
1402
271
283
2158
402
7305
1025
413
179
338
361
551
584
1580
978
1657
317
209
135
321
276
1867
696
1283
6723
1855
868
2696
1385
7197
1625
907
2915
7201
1025
413
752
5519
2998
1447
238
188
145
265
140
185
202
552
2418
5500
9324
1171
448
794
790
272
169
1570
1102
581
413
362
3347
7362
3981
1094
11810
1893
1531
9473
1059
618
14939
9197
1197
11220
548
1074
525
4047
4909
3898
128
1859
747
759
259
222
409
2091
7439
512
371
367
469
310
193
256
283
108
1886
5503
1067
525
178
3859
4909
6903
1980
294
2219
675
7260
464
1255
239
361
470
1478
4805
4745
1873
178
8831
521
2086
1383
617
117
184
722
1470
126
332
1403
1814
2709
7434
500
830
510
389
11278
1365
1119
592
2425
5833
1313
1354
100
822
198
1523
2719
124
189
940
133
1484
112
142
131
823
198
1533
2777
7944
1479
9398
2166
8010
1020
1618
2739
255
1087
110
511
518
341
153
433
1847
150
1052
124
190
922
134
1472
110
511
518
349
189
401
1559
13908
331
1179
1155
5115
202
1796
1709
821
1233
1922
3555
999
800
499
172
715
3063
1398
631
206
1032
324
113
205
435
154
895
1582
209
360
1361
3332
237
121
558
1894
1656
1038
1870
4282
410
8891
110
152
1734
421
799
8843
4430
7552
297
293
556
107
1071
309
110
202
160
151
156
814
5384
415
1941
153
1089
894
3809
1741
2838
5170
10486
5335
699
932
9663
7462
5067
1762
4704
351
351
6573
2375
356
537
556
1021
288
180
978
6456
1433
232
111
334
170
2565
4697
831
470
205
913
1559
2959
322
2578
255
160
186
817
823
246
1592
118
927
171
192
2579
255
160
166
192
817
823
246
1401
1298
1205
216
1567
7966
1561
1575
2543
456
920
239
1906
978
128
3591
923
251
1429
2930
7379
7050
861
1272
3088
2542
972
4596
2593
9782
163
5049
8868
2431
13675
1949
666
2020
157
168
206
170
547
140
580
8940
1316
138
2024
13702
5092
524
113
1194
683
519
4149
542
2571
708
8982
766
170
123
427
202
186
5435
170
123
426
202
186
352
222
4303
1844
6415
1968
6491
361
358
4752
1845
1827
478
739
3458
694
5694
1472
2341
7414
232
1341
502
4572
6825
8431
6335
2351
1540
647
11231
1237
1044
401
1447
2581
2572
2962
453
771
462
1002
5963
1002
1861
12877
298
376
844
2188
1926
667
433
495
1145
460
183
125
138
719
396
142
6005
5251
2701
10585
895
6851
4128
1010
270
527
2113
930
972
497
1916
479
1431
7462
459
1016
874
111
118
146
543
948
393
326
330
185
664
580
1585
138
882
831
199
124
104
105
1035
275
430
386
556
474
388
328
339
185
214
664
1408
1005
1328
7367
483
259
710
104
967
11413
725
114
817
608
205
144
837
149
743
1487
2397
996
3652
1861
5399
729
3980
4974
530
151
432
224
160
202
126
1693
102
216
208
748
1353
187
612
3826
8295
8226
2885
109
2255
4628
4480
4441
1361
9356
8813
5791
2943
125
9439
1617
228
7479
1357
1803
1385
390
4089
232
703
757
216
1360
1010
1036
919
2796
541
213
463
581
847
1143
310
691
103
480
678
112
2903
159
194
669
678
112
2058
12627
155
7382
286
868
4729
1048
1420
989
532
134
132
266
2683
7286
5009
238
138
695
149
6260
400
542
167
130
109
121
265
742
1056
124
330
1072
4879
2742
803
532
916
8940
367
113
300
1867
210
374
258
3173
151
174
164
131
1656
209
1022
826
279
852
1223
140
918
232
4229
1639
2053
253
172
219
472
100
112
2682
156
5095
962
103
106
252
461
128
280
304
3330
157
234
1318
5549
4152
290
14079
15523
807
1118
3069
701
1875
292
7320
4346
274
5033
2459
2176
403
1401
501
803
11403
557
171
1330
488
2534
1312
2174
1323
1803
5099
729
7368
1189
7346
1003
1813
4108
8965
303
188
329
14950
1184
395
1836
433
2146
269
1042
122
793
304
335
191
463
118
311
634
2507
1594
7709
895
6569
343
4720
763
1473
3238
4552
4695
353
433
6487
598
4187
8175
125
1307
6237
6829
1865
273
5017
7024
191
157
4406
1014
391
412
1630
963
187
190
723
110
1591
925
141
1516
412
1309
963
187
190
569
646
776
7364
633
4708
268
569
1358
8997
586
197
638
2215
167
14040
194
14467
1117
560
617
134
1470
383
118
2049
13269
3161
481
5037
4284
848
308
195
665
551
444
490
189
191
183
101
159
494
1202
15395
2935
13611
5087
167
280
5077
1160
1220
205
1011
527
289
835
13416
898
744
865
2100
211
3401
2588
3948
571
1941
13023
5054
339
699
148
2160
913
2406
484
1471
115
694
5131
1114
4044
822
104
385
281
323
254
334
171
915
368
864
267
9409
267
2902
241
151
146
452
1910
180
1185
948
166
2417
141
796
1428
538
6684
633
4141
5364
2122
1669
477
199
139
148
112
103
3735
405
1455
422
278
357
200
1255
14997
4349
338
393
437
396
140
491
190
336
117
124
1241
1694
924
452
3720
451
2105
252
9319
467
856
351
768
164
7443
747
312
1076
375
191
4858
1711
491
1442
184
1235
198
155
165
107
154
630
543
364
611
550
6897
1742
715
320
519
384
13458
442
436
290
102
415
226
3305
614
3102
3319
5680
1733
3006
442
416
297
249
135
1605
1686
495
224
249
2012
148
121
130
137
148
197
4091
13525
617
607
151
121
148
355
304
2632
2500
132
403
939
1073
1801
297
271
400
940
1073
840
410
581
13810
742
193
825
451
449
1402
1683
166
4306
920
101
9330
944
331
113
138
716
103
167
412
2138
4486
5018
253
415
1031
246
4834
171
1973
5384
11066
1262
8321
3835
1243
14955
844
419
146
158
252
1579
3631
13649
2634
598
225
2611
530
5955
354
354
353
1597
11243
5463
1022
4987
7263
315
401
163
149
721
145
7365
980
9309
152
165
148
167
661
427
1078
422
6644
819
120
292
733
2201
615
1245
999
179
144
330
475
1432
946
246
391
244
1044
420
376
704
126
1021
131
261
412
392
1102
1101
430
774
220
319
120
114
2655
862
431
772
191
320
120
114
2166
1942
713
839
5429
4262
4936
235
5284
4086
628
275
1958
2533
164
2755
1148
219
164
451
321
341
745
249
291
458
1497
4734
986
1553
7367
461
423
485
1919
1053
195
6424
480
3673
2790
2506
14270
12010
647
253
140
9624
664
8903
3845
3187
118
3666
791
3678
4495
300
4761
5403
349
1335
1206
771
296
195
496
1309
385
119
366
132
1198
616
215
230
136
256
3040
1044
12849
1340
1231
4666
1071
14177
1598
1145
952
237
245
192
483
330
382
4761
382
296
1094
567
465
2640
467
7449
355
117
140
519
215
353
183
960
1051
1386
12924
2681
4813
1883
5369
3811
348
4644
8959
136
850
7503
4446
3388
7458
4911
4752
2423
1281
1012
255
314
1184
4106
3567
423
315
201
235
306
425
184
648
369
213
1403
1039
1038
1256
955
3419
5638
3548
9934
1539
4987
840
4625
4799
1498
2260
116
614
635
7485
276
2162
156
184
202
534
149
366
197
1270
183
1330
513
684
522
148
627
180
2343
7164
4027
1703
2311
2900
275
4027
6558
1525
388
392
118
319
250
333
736
159
456
144
753
5247
550
1818
1551
9131
813
245
113
111
111
1670
499
457
9153
1036
2642
386
2965
191
163
342
231
3291
820
265
1065
1242
634
371
387
135
6147
190
334
135
504
111
9312
9239
1460
132
2312
297
11577
1713
3558
4781
3479
4304
152
1209
178
334
627
1543
219
241
138
349
438
1599
928
153
1212
178
334
624
1542
241
138
118
448
438
1411
487
2882
242
132
907
126
123
1275
1645
217
104
698
108
5240
2581
527
6720
1422
103
397
186
1855
359
204
391
164
1083
161
162
188
1464
9514
7439
144
160
188
3030
795
191
1411
203
103
442
186
1851
382
204
178
243
751
13681
410
1138
4869
530
486
1068
309
185
147
539
1591
118
904
246
144
120
861
198
491
1113
291
156
185
177
539
1407
416
1122
141
908
186
126
123
1421
1170
1477
190
849
985
1397
1724
7158
139
2862
584
1969
1646
4026
678
3795
1850
7520
1851
1411
359
174
656
371
617
3624
269
226
8500
4252
1673
1530
6575
11763
5676
450
6706
1167
1704
4021
8093
599
4940
157
1586
181
3273
104
272
119
242
536
12374
4855
698
8463
1645
1237
112
179
287
284
439
312
108
104
596
487
518
566
975
1598
7122
7516
841
2341
4112
5700
579
867
6864
6154
1053
177
2058
446
236
150
554
1594
960
161
1053
329
1760
446
236
150
555
1410
9436
7416
1144
237
454
415
832
220
1703
144
408
659
106
922
131
1457
1402
141
742
189
177
1366
104
689
9410
729
193
924
1590
141
741
189
177
1366
1301
116
684
9575
1715
539
1977
663
622
5891
663
627
874
1300
5785
4754
355
6570
3874
875
1323
13621
1440
2557
617
375
291
192
1371
163
311
4689
608
5191
4726
494
496
465
1101
828
969
704
5383
702
8293
710
636
176
1422
3772
906
1249
614
724
232
111
155
159
292
178
462
5522
470
111
269
302
250
463
547
2501
1819
3852
4136
2409
7002
223
1149
2023
572
8243
703
513
3744
7947
3344
229
6332
9487
2429
7438
176
172
542
142
204
431
129
1226
1185
1861
209
193
271
142
431
624
131
2379
223
214
271
142
432
449
553
404
123
216
125
135
229
485
359
2444
266
394
9526
4114
1884
14981
3396
326
125
136
2014
179
271
2419
3164
140
418
904
1519
305
447
622
3311
277
3699
432
943
477
172
135
134
2459
470
206
203
130
2044
1516
7518
6030
15568
545
3831
1864
804
3633
801
503
322
240
563
119
5196
1400
714
241
210
1034
466
111
102
8481
3275
943
203
488
440
346
656
1171
250
185
132
1553
2754
6239
337
971
136
3920
3274
942
203
532
440
574
296
492
658
9512
1431
1431
233
279
529
564
157
167
1335
305
417
220
102
233
2517
3210
332
3050
1211
1465
454
1347
1973
6391
4365
1520
128
262
100
102
242
269
13863
4761
347
6455
1148
318
297
1217
2769
834
889
5393
3239
1420
234
148
5542
9390
3282
475
4617
1907
239
9067
614
357
2115
927
1723
228
110
232
145
142
1290
996
936
1514
174
1459
625
539
108
192
1102
198
634
524
477
151
164
871
190
156
911
200
1596
625
539
108
192
1104
182
626
543
422
164
871
904
7780
1081
495
628
377
5763
2687
1019
135
153
636
974
171
2852
193
422
919
141
9636
567
528
1003
1474
1038
975
212
171
297
212
171
299
1124
1346
234
581
1828
440
2677
6510
9561
920
286
1247
1891
588
2318
962
1027
8907
477
8488
886
5875
619
11689
379
250
196
258
191
206
380
179
616
210
121
354
180
1178
1091
1131
8000
490
830
476
399
423
1081
661
184
175
221
411
804
1099
235
1901
852
839
1344
1475
1137
177
364
143
253
112
2283
289
135
308
283
650
1103
255
1431
713
1642
3708
1061
1667
2009
333
400
6399
909
595
1095
1261
677
1116
118
3325
174
2368
1677
341
126
146
239
155
699
4285
342
210
239
352
10894
9340
267
3006
367
285
262
3646
466
233
1190
229
135
5012
7286
463
1032
234
417
483
508
201
6410
2099
208
765
104
5250
124
233
531
434
1662
9762
1111
7371
917
270
241
139
380
1896
461
2383
1097
472
113
120
203
432
348
1173
155
188
793
631
13714
995
130
612
2445
7281
338
189
162
1092
473
113
105
345
220
1013
677
184
190
1939
720
6132
720
365
366
612
1394
5555
7540
4638
410
549
1423
481
355
905
1754
1555
1840
168
3035
4296
3092
4432
1604
338
349
1123
236
384
532
224
629
184
589
636
1396
3455
3058
6321
1905
550
4421
9556
879
153
173
308
114
935
1201
3491
141
308
114
442
6044
689
141
2119
1402
582
1424
180
103
868
858
4746
6369
4784
350
350
6480
3738
1071
202
255
275
163
232
192
6458
420
387
991
8918
11810
1544
11413
345
639
239
117
752
551
251
421
196
539
415
197
198
380
367
435
127
879
920
143
199
4396
1152
445
127
130
1156
558
225
343
1476
829
14995
580
8199
700
5236
1109
103
551
107
1143
240
546
21414
2416
432
925
3438
198
926
1649
1188
14915
964
569
306
130
136
1800
158
192
216
318
887
7485
4108
206
173
1062
174
436
835
618
2918
990
209
188
7233
2924
9588
1026
284
1540
675
180
238
583
164
641
105
1078
420
514
282
201
300
149
1576
371
166
217
2692
615
850
2220
251
209
848
1162
721
466
2580
1162
721
466
442
362
797
383
3623
328
203
1901
4669
2036
406
315
195
241
2790
313
406
315
195
241
3202
1398
965
217
3181
1313
8108
13840
6886
2272
855
7393
152
178
105
1006
1223
6039
4070
1633
5135
8566
2695
415
4814
10791
403
4123
7364
3223
199
394
108
1404
1909
10554
876
540
2275
6537
736
4358
3200
9736
119
268
263
160
295
756
135
142
797
179
1297
107
2447
165
182
154
117
166
152
259
136
142
147
933
425
449
3342
1277
8815
1746
1274
13920
2639
1497
592
124
407
223
296
2372
1025
482
3674
439
223
296
1892
7982
1122
1669
1714
7418
473
466
617
1447
1938
433
172
179
1729
5233
706
8655
2506
371
437
479
205
251
1784
203
738
437
226
1375
1108
140
169
484
184
191
116
220
484
1279
5760
4732
2484
1267
136
1107
165
2566
5622
1161
521
1571
178
1988
2180
6677
2569
1305
1534
2257
3183
1402
3564
587
895
1357
1031
3888
7317
141
1253
277
2104
2472
2148
157
9424
2994
9378
694
1543
263
1124
1433
496
850
136
1034
210
362
1086
1487
7239
180
991
472
141
768
1580
1350
189
170
629
1595
946
181
922
404
779
1580
1350
189
169
629
1595
946
181
922
404
779
1598
1359
189
626
1405
5701
1612
111
102
1946
746
1885
1066
1423
6077
5433
120
677
136
1784
366
981
6721
269
271
1400
129
2823
3512
161
2585
217
233
198
1000
7420
1588
1783
202
2467
286
6787
4327
4644
9799
4955
1754
449
1843
392
227
2165
3753
5472
293
2911
11815
137
2796
14993
3096
197
2167
407
5646
1327
1348
627
4417
2357
7988
1476
857
625
3599
611
527
147
1952
934
455
897
476
358
1885
1206
291
183
1756
13677
628
203
210
1577
887
154
2718
1333
160
167
131
9341
293
4662
4457
505
904
4073
1381
2904
1117
4397
4947
11264
917
307
8100
644
1836
4339
5221
4091
8875
961
7769
3750
4871
8415
196
1085
428
1837
1979
1319
456
1349
284
610
208
854
498
4192
1991
134
370
1022
3182
643
1897
445
526
328
229
9779
5690
7442
7872
619
119
3345
506
1027
913
174
1469
1860
537
6052
4992
15487
1366
3221
502
2696
1485
5778
2252
1501
363
2726
413
796
658
5762
3878
4409
1738
2051
214
5879
6123
1876
172
118
8303
15033
6565
127
148
143
253
105
115
206
1162
3146
7394
194
123
5367
3587
3248
7392
4216
855
504
308
883
1150
321
206
103
399
9462
165
1398
106
1182
13698
1080
469
119
447
338
765
591
477
2911
388
605
642
357
146
311
6929
3523
220
129
159
678
592
1822
2644
398
484
4220
324
360
159
174
133
245
338
3501
484
4221
324
360
159
174
133
246
142
338
3497
1858
241
102
360
190
166
247
408
2062
4984
729
607
107
162
2136
1899
667
299
302
555
1602
736
350
121
220
585
1873
3110
196
488
12730
2212
4440
833
1038
3917
7269
141
11677
192
121
301
107
154
104
408
723
831
3430
3645
6105
3646
1815
14759
8930
689
630
8888
747
119
8677
160
3423
689
254
1205
2899
438
2762
2823
1299
103
4758
524
285
170
2669
158
108
409
121
2646
2089
2591
1178
569
208
629
5827
3315
145
3424
1995
777
522
167
130
101
227
207
130
110
417
999
3228
9601
1474
186
416
7412
4218
5320
5039
271
21070
3216
881
1641
105
204
127
2734
201
136
424
425
1597
174
122
489
481
392
489
474
158
6728
10833
4650
6863
483
1004
4728
282
666
394
1178
486
130
151
1688
484
4700
4543
6116
2318
3314
1108
116
458
1046
730
1946
1099
758
550
2211
1099
758
549
1118
13223
795
5781
648
997
204
925
1400
642
212
177
1927
1185
2801
3856
1638
1875
937
921
2404
937
109
120
7970
719
1754
1832
2556
7446
2944
2392
7343
3157
1693
107
184
169
132
285
1105
7329
4930
195
1719
158
298
687
907
837
166
1422
138
525
192
257
238
7439
1358
4674
7368
1274
553
713
2672
3221
551
713
2671
3218
548
713
1919
1473
494
475
854
5770
7925
279
1046
325
302
342
982
253
163
420
7440
119
2987
2609
9165
9224
7312
2571
140
144
403
185
114
114
7799
314
662
4854
7522
10678
4337
1449
2798
2632
1051
1987
2044
1991
532
1261
2620
756
3791
103
105
689
240
487
199
1338
3377
2080
1002
456
1820
2350
5360
9739
4602
2010
1595
275
155
261
1601
801
3311
9838
4046
785
7442
163
155
700
178
1355
598
135
208
195
784
494
290
141
139
311
189
2587
196
343
784
322
1481
172
373
191
358
499
9815
3955
129
326
425
489
139
1421
762
1365
4288
2480
312
6374
1315
7261
1706
4386
759
3411
5031
555
1786
313
11485
6635
3198
1131
318
1570
272
148
3614
234
4547
256
136
178
298
293
247
437
836
155
137
587
423
5940
1851
479
6543
10304
653
663
5729
679
183
187
1857
227
303
204
119
156
221
135
130
615
250
3293
153
1555
7455
5189
1920
129
457
387
134
1164
543
1036
365
4214
355
2343
3896
3983
180
241
939
7118
5968
124
113
155
122
314
130
614
253
1933
154
287
415
373
607
114
1822
1247
1603
1290
615
3609
535
538
984
15050
14607
2171
118
628
185
177
336
454
873
929
636
147
728
6805
5184
127
392
7322
5008
1188
117
629
108
263
204
156
2599
636
12318
951
1658
2236
845
2840
9581
148
110
270
3577
211
395
483
364
267
3961
338
452
522
127
403
5506
453
522
154
403
1431
237
143
270
107
135
273
295
1477
2958
7236
2269
4516
182
436
1023
1098
2795
510
952
3284
3902
1170
8453
1962
5458
4734
1343
1100
1731
129
9149
3796
2712
611
2464
509
118
116
394
851
722
1412
6415
1051
1637
976
2012
1782
113
838
1259
7452
617
119
764
1859
6245
4933
295
1278
3591
423
148
11278
323
2756
841
150
6023
4346
993
163
2727
6016
944
202
164
1029
125
620
321
185
108
536
595
117
1576
125
926
185
139
944
202
277
1553
585
2028
9533
1272
1403
905
183
180
1340
2716
139
186
916
147
1634
905
189
180
1340
1722
1851
1198
6869
3491
308
5046
7513
1108
227
908
308
3179
1022
184
713
188
2058
5776
4265
5299
1920
162
344
196
110
264
1253
372
3192
196
271
432
434
1518
516
2675
897
413
9062
414
2556
604
127
6341
7362
6485
3133
207
980
116
506
458
1081
734
589
2769
3290
207
1044
1743
5641
1837
8080
6490
6698
6973
13694
1031
1405
6955
670
599
2928
14987
8667
1252
9648
458
6647
245
777
614
1221
3071
401
916
737
1326
555
460
1663
335
252
187
668
1410
2266
2796
313
9247
313
854
1287
204
252
669
524
2721
4818
1144
2677
3250
1852
238
194
356
610
705
579
695
638
4340
609
1207
269
14938
2094
4724
1002
100
317
631
125
151
701
1921
4557
321
904
125
151
519
7466
1513
3042
5637
488
580
3335
1401
790
198
171
2818
168
201
938
127
227
1309
142
562
145
170
985
487
3455
10279
330
1454
1109
1046
4539
1646
439
1398
4837
3116
373
2708
1199
3015
2381
351
548
194
107
160
261
370
3872
9636
330
610
1361
291
2756
4114
244
873
818
2117
462
375
305
438
126
676
855
7375
3197
654
691
1056
681
969
1586
1491
5525
1301
1044
163
224
223
377
311
170
783
286
123
[truncated: 3,364,315 more chars]
