# Supplementary material for: Effect of sequence depth and length in long-read assembly of the maize inbred NC358
Source: Nat Commun. 2020 May 8;11:2288. doi: 10.1038/s41467-020-16037-7 (PMC7211024; doi:10.1038/s41467-020-16037-7)
Supplement: Supplementary file 4 — Source Data [file 41467_2020_16037_MOESM4_ESM.zip › Source Data/Fig. 2B, Suppl. Fig. 7, 9-11/NC358.21k_60x.contigs.fasta.mod.out.len]

8647
2080
1150
3144
282
2890
1121
3635
1122
2076
5575
386
335
196
150
442
251
194
2043
6530
1474
4354
1339
26511
3526
565
6109
4532
2934
2755
15071
213
642
2328
683
393
1989
1963
2150
1094
398
519
132
926
836
2034
311
352
942
302
1258
399
1939
411
420
344
1621
5412
702
8183
418
1072
667
920
2119
682
1667
385
843
827
1322
311
354
1707
2398
971
224
709
1228
684
1526
1989
302
960
354
122
3728
558
182
2450
1991
392
661
196
20285
3229
5466
251
233
500
1742
1904
872
756
1023
1709
883
754
550
998
182
1013
663
1576
506
239
257
11831
7355
5551
6652
2227
140
887
138
1055
1166
1344
208
338
1339
1054
468
645
1013
1048
589
1968
1765
2959
2207
1168
4039
679
527
205
1066
3821
205
1065
1909
1349
4659
2947
1606
166
4674
567
6157
10559
149
7794
414
523
130
358
304
184
3144
413
677
358
304
185
8750
1765
347
875
266
5325
702
8168
14070
478
1516
1017
666
297
1468
7437
147
616
675
497
485
1155
1594
444
109
149
781
447
3356
443
109
155
778
449
4129
520
1793
797
1118
750
183
1562
293
363
292
199
281
155
3344
137
121
409
9536
775
183
488
225
100
674
501
486
5250
520
1791
797
1118
750
183
1562
293
363
292
198
279
191
1270
2868
145
182
134
159
2491
7257
4972
1450
1544
4306
1850
321
537
285
1208
521
504
303
1253
2511
5029
1231
288
671
445
134
1253
152
1360
207
579
180
321
533
1297
430
2319
9575
4163
9122
2845
3722
612
537
413
106
1164
13931
1904
9359
6298
1645
199
543
3319
151
3990
1923
3934
3003
1453
7691
1497
1575
2249
1724
108
177
765
2643
844
857
830
205
728
292
1380
853
829
316
540
138
3895
2350
153
6500
994
105
429
1251
149
129
733
121
1162
252
522
149
685
431
1863
204
1924
9023
7419
2623
821
120
231
1336
708
308
904
253
7750
182
1266
1056
473
2380
126
843
1552
1731
13645
328
207
248
200
8794
7393
13989
135
925
160
1274
362
911
157
237
244
1622
2603
1133
160
102
7102
9314
6246
306
4512
134
1451
455
383
7764
1355
397
369
1438
712
2858
5491
194
134
135
110
244
146
544
193
276
101
132
118
272
105
629
570
107
834
455
3153
7867
1247
6129
246
7131
9456
2365
209
260
121
791
810
193
4923
9078
4397
2749
100
8934
1163
1062
6348
6133
8912
6718
5136
1163
4966
269
2777
3044
8860
1994
915
203
180
741
399
7456
1622
624
2994
603
127
802
497
1193
180
1265
210
907
153
271
179
275
8972
1070
193
9473
355
433
126
425
2711
590
6320
331
221
302
1431
106
1449
7660
6957
12488
2510
1855
1330
308
290
117
312
1293
113
417
290
182
5144
427
347
139
158
134
107
181
337
2847
16582
707
4368
8852
715
8195
2964
1540
1637
4920
2271
1295
7977
366
3840
9712
1409
5702
2492
684
265
516
183
1924
283
182
393
3937
3399
9144
2482
291
162
5576
143
708
129
209
130
142
168
177
228
176
232
217
11334
121
2300
9866
3989
373
5982
5172
11144
3290
509
1461
924
755
8894
4012
728
1479
5075
1502
2230
4081
552
679
1511
1485
1031
294
219
432
164
171
141
9377
791
201
1381
113
173
113
116
109
146
161
108
142
655
651
126
137
435
215
1121
300
101
1680
946
119
182
220
291
305
130
2110
11477
4367
184
158
10718
475
3006
11138
940
114
544
670
8943
322
1086
1248
593
8974
552
7540
1942
5576
234
629
1956
1318
437
516
1365
9270
262
612
9375
1400
133
200
13622
103
635
214
4977
1463
1239
9393
8282
3019
179
295
136
246
148
163
1122
8960
767
6666
804
3547
844
195
626
201
2147
3535
3987
8311
700
5349
1698
7294
131
198
248
119
109
360
201
170
862
9746
1126
327
1624
475
130
161
655
9030
680
259
189
2414
8871
7409
1643
8640
6647
194
9293
8676
5975
1412
363
121
159
591
172
237
244
137
5308
691
8094
1360
320
1048
423
5846
1054
423
2641
10591
1337
2223
1933
1342
11080
4645
155
431
243
243
257
1054
1373
9432
10012
101
154
144
675
835
1334
1412
9254
734
11370
1194
9376
5614
1560
176
5940
1045
272
179
185
223
157
103
328
605
14490
233
319
500
420
9020
777
177
832
138
178
894
351
187
380
334
298
201
178
271
3129
1747
292
364
284
401
106
114
2407
4029
9758
2717
388
351
280
358
415
177
114
1895
2014
1634
136
455
597
121
168
447
5554
455
598
120
2052
3625
9485
1065
1095
11432
7310
1638
4039
2027
218
126
637
1534
506
165
7457
231
288
442
166
2078
8034
11700
1280
2664
121
249
100
320
296
3273
237
267
238
417
136
269
13989
489
1903
4030
266
106
313
163
110
2416
108
3436
6628
1130
151
708
159
160
104
504
120
168
743
734
518
181
438
207
1507
304
421
192
150
1458
9020
761
3975
3691
431
351
202
558
1884
4711
355
358
359
6467
11814
418
129
212
2277
240
310
6903
922
2024
2006
1150
1996
189
1678
154
3299
3940
207
4373
13577
782
12275
9151
1341
1110
226
3655
105
1449
427
384
1450
693
1808
304
3695
1647
1315
7547
1929
173
2152
3100
3878
432
160
112
107
1199
835
2753
533
447
380
203
141
1484
156
102
584
148
3633
14588
4147
310
484
311
145
361
1185
264
167
187
111
469
467
345
553
1809
2487
173
397
1105
7176
9297
328
9350
1784
1396
5613
136
573
1025
5338
6918
3777
2925
4176
475
3612
7431
9192
7460
5474
1857
110
802
187
357
315
648
9376
195
2365
110
801
198
361
120
521
158
119
839
973
128
133
130
108
185
1792
1088
158
189
240
241
2222
384
1072
179
104
129
141
1743
488
330
391
419
8934
638
306
198
964
114
959
2268
399
336
4672
441
144
612
659
4584
414
386
440
632
396
861
16473
1280
5639
530
1634
119
552
201
5607
232
132
747
292
106
148
120
273
254
176
7414
330
329
5773
1243
831
1026
444
4697
7626
1626
944
9449
145
458
3993
9879
2413
1927
171
1007
283
301
243
172
274
253
2562
187
1019
173
106
123
1053
321
146
2515
9126
1031
8857
4302
1453
717
3587
445
1170
124
3313
3938
1411
585
812
1831
716
307
122
130
436
263
3731
1009
5714
5210
1948
1016
179
395
715
137
114
255
1344
455
346
1942
10227
8904
2492
7397
8989
562
488
2351
195
2152
1187
2878
4039
3871
233
1344
119
150
108
1096
217
190
1255
157
168
256
104
1455
4680
7721
11565
2934
4499
9071
13722
5784
2590
5616
280
108
206
256
249
226
121
213
171
2544
1984
7507
6565
143
8937
971
1146
488
1061
9468
232
159
4249
4089
530
435
4067
2230
170
9312
168
8878
102
119
435
7536
1957
1331
9195
2752
106
9285
321
188
8772
333
671
1504
546
182
341
6630
4965
8900
211
300
171
7345
5122
271
547
408
5585
1645
115
1296
7719
334
8763
1056
1464
300
165
5498
163
698
1962
4761
3865
2574
5084
381
339
248
113
211
239
314
198
2647
114
151
133
1402
112
1366
456
833
401
986
215
681
354
481
231
240
178
101
307
206
423
208
8888
9525
253
349
404
8853
634
846
1390
1867
316
7289
662
11279
322
1546
5861
7066
8819
188
5636
2545
1875
2404
1685
163
132
9501
103
326
264
7678
10692
278
6659
351
351
4669
3297
3667
1900
2130
1240
7110
1486
374
276
113
108
810
3574
7342
5094
751
1184
4877
470
2325
317
777
113
3897
118
1669
3099
6896
5039
340
150
257
1134
3166
143
1459
1877
4218
2309
5902
11601
102
539
2177
8977
662
1421
1971
2441
1427
211
1400
211
736
989
521
259
695
960
141
961
301
3054
301
364
4924
681
652
4628
170
288
232
960
3931
9686
9087
364
184
449
6027
376
144
5496
167
689
1662
181
631
5535
171
317
2165
1518
484
129
188
113
111
130
187
114
120
370
1112
117
9211
776
3981
2280
322
713
607
198
1070
5266
699
8126
1167
678
721
165
9416
3468
226
339
260
610
6439
260
268
3323
5393
146
109
104
7987
1405
300
11160
228
463
262
226
2424
164
8319
714
5229
4377
5735
6762
1819
130
141
9432
228
4766
1554
2770
139
234
738
563
217
508
5642
729
123
217
1891
8590
2937
690
13913
945
2757
129
208
289
148
1254
660
196
292
862
213
803
697
115
329
249
129
118
6163
6331
2035
631
375
3710
9090
5438
1036
2546
2268
4331
156
270
1478
488
4773
8858
8173
2261
4321
154
267
1475
489
4337
5211
4497
305
8871
922
234
1295
13775
3356
1703
304
112
223
2151
271
923
3865
107
145
304
668
243
406
107
131
282
4542
345
6583
147
251
4643
9315
1554
9054
395
2539
1189
9719
881
3372
1272
164
5117
1944
7480
9974
274
129
3823
2294
2402
1190
740
230
300
875
169
532
159
338
208
567
3445
2180
8982
5175
3147
4004
139
661
378
114
117
110
2525
484
445
1178
2548
106
1469
7307
319
107
132
109
112
146
596
158
122
221
809
438
130
150
128
1140
317
418
290
257
163
141
107
192
9304
9326
109
158
156
251
106
427
130
5620
401
1520
3603
8713
7574
798
3427
558
4659
15229
4391
613
195
211
247
1223
457
220
400
334
221
1485
7800
1340
1475
1202
1196
182
13457
1141
138
271
842
138
599
1174
637
315
116
143
214
397
514
268
1005
700
1503
8886
2426
639
109
152
1697
7019
5767
115
5072
1332
292
6845
1209
361
2958
361
2565
119
123
1523
274
9398
8645
4116
2798
206
120
149
239
117
102
148
327
1167
384
1522
246
309
304
9457
313
4581
6515
143
5219
203
577
9339
185
224
217
676
144
285
2388
145
335
105
101
310
587
1592
353
210
165
105
828
313
615
4891
9281
3806
4267
147
188
1956
9386
3186
2832
8131
694
5209
2304
5311
836
719
3435
5097
9450
3613
184
110
410
343
164
393
852
9440
408
153
103
170
272
142
136
105
194
8831
2666
667
9873
3901
669
5585
8283
5818
5828
310
675
239
263
741
971
161
223
864
143
227
1389
683
191
1852
23071
7968
3990
1434
8995
1444
366
510
1373
7804
371
527
1403
762
3650
1919
101
111
839
509
9460
124
137
275
940
521
2346
206
1268
227
728
117
2578
2289
13797
2003
117
7865
1049
197
114
290
4703
793
1167
274
291
1212
350
3630
8087
693
5426
796
3201
1637
112
160
283
101
136
133
218
709
274
8381
902
771
4665
8949
241
401
101
569
14569
915
1595
361
332
1041
218
1464
412
451
292
159
1036
117
227
7352
1712
9437
1450
7737
139
2633
9388
2361
9421
5158
118
309
1190
858
6427
6496
1795
2576
3869
334
346
194
2205
446
337
879
1104
1404
141
242
590
334
878
1105
842
694
280
244
226
644
743
1192
2306
416
192
226
418
5387
676
279
271
622
192
550
1395
306
142
9010
2769
135
120
355
520
102
117
1579
7972
8950
707
14029
3335
351
138
7357
4584
2486
1474
2031
817
746
449
7540
988
565
1953
674
203
125
151
442
369
1460
1556
755
870
493
1120
158
584
542
393
411
261
5769
457
666
544
381
414
262
8592
223
5155
142
5360
277
330
2547
13638
6444
413
981
313
108
101
370
187
9178
225
251
121
572
106
307
168
253
1261
185
459
701
517
667
1190
114
1663
7353
1448
370
520
1433
153
1607
365
10535
549
4462
519
290
108
732
330
1587
306
3973
6654
506
145
1441
772
3820
475
1022
1942
772
465
350
6231
1810
502
256
1410
8158
504
304
1404
104
2900
354
2854
5711
7257
867
4153
133
6967
208
1128
198
4930
1130
149
2144
6649
100
166
139
164
475
1197
1443
159
211
642
128
1769
105
197
270
12595
270
691
263
614
5057
4128
14052
2961
1968
7815
1738
1565
701
406
6470
436
322
784
129
3602
14317
566
735
1117
150
203
4915
8921
6277
3055
9112
1028
9834
2273
800
359
137
126
205
218
226
144
9533
1957
3057
967
6404
7359
524
4230
243
240
1542
573
567
485
4288
817
2306
1044
9336
1991
1298
5543
396
869
387
222
4189
181
4174
4601
4305
724
655
434
264
108
461
1226
303
388
673
260
176
5279
713
3060
14932
876
1071
2413
126
3460
145
2253
3182
9472
5669
1711
1857
956
378
7539
8470
136
4416
6004
208
144
108
143
108
1396
105
468
1276
120
715
4860
7395
6732
687
13367
118
2699
2346
1029
159
1346
7969
9375
270
1381
1772
6931
1164
2543
1384
602
285
5245
1111
196
7249
591
152
1037
692
5315
1225
196
422
301
290
1531
9332
657
563
766
2466
5350
8927
1071
772
616
1287
213
352
493
3796
138
9552
209
450
1710
494
189
141
124
150
233
472
2502
1198
102
730
144
1068
210
396
9326
601
3220
196
483
219
217
308
184
892
800
375
1129
803
386
1445
14944
6621
1125
409
386
1441
7732
691
100
4941
280
13977
290
226
199
410
577
309
194
10840
646
329
9137
194
151
1597
1067
123
553
13162
197
127
232
156
190
1954
7794
6996
225
1513
8568
249
1858
4595
7011
4761
1966
5115
8068
9482
3120
1588
8873
2457
886
1014
344
368
127
3916
199
511
170
313
416
3518
114
112
331
9496
2970
329
768
113
215
103
999
1007
3414
6669
8901
2226
8568
1131
4199
302
7679
2956
1244
487
139
175
149
244
9013
1209
168
1675
4020
6959
8786
717
8991
1766
1966
9377
1680
1439
366
366
1123
8096
361
349
1079
442
2792
13954
409
155
4225
128
794
242
147
308
102
3408
672
4743
9197
146
198
164
5703
5179
703
1400
4721
3535
117
265
331
302
131
2610
681
304
1910
6054
253
247
8964
260
214
276
354
542
1561
307
606
1712
2981
1042
148
3491
1455
611
1228
753
8441
290
307
872
359
690
167
2745
371
11696
2732
8865
110
109
215
210
120
160
1252
5343
14816
4011
5881
1581
708
3376
314
213
486
1622
336
214
491
134
561
5358
4688
252
1508
13520
2800
380
5662
4232
769
2830
1112
5027
2483
12123
333
863
528
4350
3155
662
1752
441
639
8447
3629
14667
1544
894
189
987
303
275
199
2653
562
991
302
275
200
1806
8887
3944
2901
1441
385
377
1147
337
8081
377
383
1139
482
7447
9543
1361
1288
8867
1909
600
155
322
2301
1205
317
328
393
239
207
393
108
1529
247
116
195
204
2943
287
8265
3725
9720
563
1836
734
252
129
457
398
293
136
728
238
140
173
253
5428
727
238
140
173
1627
366
130
9245
227
360
143
155
225
1604
172
2347
445
184
409
5722
1686
269
591
753
810
1865
6208
945
1754
1971
124
296
259
240
107
1611
2610
8949
9643
313
5632
296
107
167
468
11863
433
341
353
264
587
244
345
275
756
737
219
668
162
185
199
620
126
2066
8897
8966
410
1202
1959
5884
1321
547
119
3081
2165
8416
698
5276
8916
2119
132
431
424
188
122
138
166
124
200
2094
303
351
257
8181
4482
2203
7696
1565
1009
531
9292
4478
119
106
614
877
106
109
390
1002
571
265
967
522
1437
496
143
140
2417
1472
1790
1650
3042
367
1219
394
384
4491
1204
351
383
1386
1625
116
3663
142
465
3939
2404
14677
127
631
291
168
188
347
838
226
117
524
146
356
170
305
3628
9338
8761
515
814
137
246
143
492
778
110
1631
142
123
2251
117
718
1499
3730
8928
7766
3149
1228
1341
9489
9146
127
13644
152
132
902
159
185
218
9415
7239
8115
1959
889
205
3280
161
2728
890
203
134
178
161
185
1205
6167
998
100
3071
1983
1954
7542
7387
136
945
5109
258
797
8912
6422
1196
11229
9471
2495
3799
759
409
683
448
839
721
101
127
521
453
556
123
152
238
327
390
3948
251
5606
8128
694
4909
3790
4787
117
214
237
344
348
606
144
279
190
581
4465
11497
3934
183
283
213
101
143
360
212
141
235
530
3017
9162
3508
1563
288
224
145
501
159
2088
1200
9686
10288
6002
158
156
958
6556
6399
1696
8172
3050
5142
5858
879
2858
253
152
190
346
11576
108
719
234
105
599
515
102
13993
814
8396
4546
11350
5468
201
862
545
700
2044
8851
871
4390
6334
273
181
602
886
4632
4883
135
390
122
152
206
238
219
127
107
3048
353
162
122
151
182
287
127
1843
10592
2762
700
5077
377
1470
1136
7884
747
346
101
322
377
199
128
1058
699
438
1127
8907
342
359
282
742
421
409
100
177
1186
5388
692
8223
11444
131
2563
4008
14800
1937
131
258
175
2600
140
2611
135
1211
1640
106
13765
192
3953
2078
12749
6606
4803
8012
9414
864
415
101
174
117
2017
7548
2721
8962
121
6911
486
1153
449
344
7157
214
208
3579
969
1145
529
367
1786
129
591
1353
168
696
146
1168
722
707
13243
461
3365
8197
173
1066
877
8853
1620
892
5139
859
7810
2594
892
443
100
142
1324
1309
1715
278
136
820
191
126
128
6485
5058
7535
1950
3864
8503
323
195
210
286
648
5380
556
1585
174
235
133
283
183
614
175
413
8837
1418
200
277
121
144
104
742
1195
4951
272
11258
140
124
136
125
914
5592
2478
2992
8729
227
1515
405
4860
5447
9258
542
569
662
6335
486
3199
1653
117
124
102
121
450
353
182
114
4247
848
3815
804
9587
721
530
282
1484
1569
7903
11477
125
735
8490
6938
1087
3722
504
287
378
2299
4218
289
115
380
100
189
121
159
156
164
113
288
113
1537
164
2770
13644
2218
8960
7421
2069
9302
271
6052
4397
3353
427
8856
228
205
292
170
1023
1729
337
124
961
637
6369
423
128
4425
1622
1774
7342
4102
107
4686
2993
638
480
9445
1042
128
842
12689
130
133
179
148
2321
112
970
188
3884
112
969
187
9124
206
326
200
252
265
135
199
2452
108
1277
858
6776
9485
2657
107
2598
160
294
259
186
2194
360
7979
284
116
177
904
2012
1862
142
270
261
342
135
201
262
114
8512
879
153
308
450
4441
242
2347
1515
397
5303
1563
395
182
118
311
505
233
257
276
147
151
1334
3033
5801
138
134
11641
290
102
207
491
447
2848
138
124
284
128
228
308
103
204
465
248
1624
880
11639
2953
316
426
4750
925
793
176
113
125
9114
9440
113
297
180
280
152
277
297
5642
3658
212
8063
490
4562
4878
2508
101
517
728
113
185
219
138
866
403
218
9177
3077
833
454
1279
951
2069
7931
679
1286
1286
2064
200
160
558
1385
1261
338
1357
9321
7866
518
123
827
434
153
517
8950
2009
1783
1864
210
1233
2204
7222
5753
1136
383
7272
1186
420
210
1229
306
4187
435
176
197
477
127
186
141
9471
663
1960
508
9528
4436
8991
2804
1939
1449
981
254
9301
641
8894
8337
702
5181
304
148
652
428
1062
733
355
8010
1045
802
364
1394
170
3936
146
4014
9002
9609
12721
100
337
605
9233
341
9108
259
1297
1082
315
179
346
9358
13281
231
195
165
197
3995
7416
4520
206
181
535
121
554
1196
319
700
9387
6778
5045
219
709
1330
4042
531
111
220
162
431
6054
13691
7758
890
233
169
148
1875
399
462
501
218
129
588
1472
1334
1959
7505
1126
8942
6897
1636
831
360
150
413
315
183
142
9274
1124
265
1210
382
592
3305
8936
5558
482
14776
1015
362
629
961
1421
111
496
4774
9295
291
243
120
7432
666
3147
1448
382
511
1122
8071
370
532
1165
372
4506
9338
1317
274
557
236
334
1073
13263
320
620
242
102
396
892
128
212
141
1215
247
1690
145
173
105
142
496
145
163
529
211
160
191
128
355
3380
3719
751
8678
8874
852
2637
5240
1984
6447
8904
1883
4109
542
326
244
1406
1847
236
359
648
5606
8804
1468
1752
255
327
8785
125
368
133
4489
189
119
955
996
366
786
1471
323
263
615
103
3345
1290
4365
576
7334
3512
1463
1410
436
658
332
293
1013
6377
5396
9460
8289
2430
1116
145
209
296
209
301
516
135
726
1962
549
100
473
154
192
8852
177
101
615
1007
4382
1465
1684
7804
1525
275
1534
9125
3033
942
182
2954
2487
220
1094
5010
1103
147
1969
4021
179
472
257
7194
9366
943
6022
1286
307
5021
196
1762
3108
825
646
1245
556
735
186
3727
5651
1763
2683
3773
7613
8944
7340
534
1791
710
561
2144
104
533
670
1529
109
317
8457
5962
8376
12727
477
433
166
244
148
291
236
423
4511
1681
4366
14140
2555
14835
681
115
10851
1400
212
674
228
1506
1228
664
566
1335
919
720
7547
1952
1587
672
183
1511
1231
390
567
1335
1927
301
1643
138
307
8434
1695
7277
2477
1832
4104
7157
1107
469
13680
499
107
327
1034
123
749
383
440
161
128
120
177
116
166
462
452
3053
273
995
234
142
104
102
123
229
313
111
106
139
163
161
1325
2395
352
182
113
9363
380
175
134
391
6722
5058
228
1250
922
837
229
7379
3255
5953
661
150
2466
466
495
10120
4400
5113
6791
8135
3156
3551
102
1131
5719
678
3387
270
209
309
7458
8367
4914
189
215
483
670
1555
107
104
8833
199
798
193
1820
1203
3476
3673
4919
223
433
377
137
104
114
172
371
1899
743
124
1167
671
739
4377
8992
180
245
2703
9353
733
5255
700
8347
106
215
336
4708
336
882
9475
738
2581
109
129
279
5561
3215
480
4708
3437
101
106
106
696
110
7415
769
5427
225
1200
244
175
11673
109
9684
3935
1599
11925
682
807
256
212
156
1864
706
685
1180
124
534
14106
3454
7145
4972
3694
4506
9481
1710
4862
4617
179
4364
4184
14797
8746
1465
1690
148
215
2988
4835
312
5557
4376
173
128
159
112
103
107
113
168
148
219
391
171
3578
5833
1011
2483
1664
6426
4169
296
1912
215
792
443
920
417
329
1480
733
356
109
345
262
1392
401
1519
298
140
533
7792
1481
242
162
528
1450
1333
831
8184
650
198
13783
9424
137
8295
8218
5132
6339
104
343
245
6379
100
5967
2528
925
7576
2599
1531
7516
6501
8781
4250
3946
6459
354
4759
3260
6715
3896
1559
1552
508
1031
904
1944
118
142
147
149
445
362
2298
1075
16528
14479
3104
1703
113
836
498
3540
475
1939
111
833
494
275
178
1528
1007
12140
614
179
221
1030
101
2006
1721
213
754
185
314
1026
101
1860
5209
145
116
101
140
118
421
194
910
379
2877
3645
211
457
2332
5251
7801
1292
191
428
2346
6543
439
2109
150
172
212
223
112
1498
219
241
125
451
9188
9435
347
189
104
104
116
234
265
204
437
590
932
5384
1658
3028
3441
4676
8520
4831
1625
1212
3376
3366
925
414
245
308
4773
312
1200
13792
110
851
294
449
159
229
687
167
5453
116
255
663
720
121
1186
433
150
545
126
226
264
130
112
360
190
276
231
107
640
9378
8944
7860
4029
14866
356
3661
10318
2985
1352
784
183
235
921
120
146
101
1223
338
3926
4834
148
1022
605
6792
8921
4747
216
1498
8856
756
7547
2264
165
1027
1353
746
515
176
398
3548
6441
718
105
871
451
105
136
316
3721
1663
667
9394
110
140
196
308
307
323
124
1343
414
5490
4817
5192
955
150
189
208
110
644
120
537
441
215
494
9119
832
390
105
1599
296
234
233
531
556
526
590
1333
7442
517
1252
5429
698
8527
5878
6167
348
217
227
127
201
1428
2481
455
1143
607
388
200
117
201
244
4489
12499
2408
285
554
301
1408
247
799
239
7347
1170
1067
581
178
210
491
492
3952
663
472
3893
823
788
611
180
6152
181
2028
10126
310
382
1051
1250
930
1023
6467
1571
745
1942
144
175
144
259
274
246
282
197
725
1909
440
9409
144
178
152
149
449
130
242
197
718
2447
12103
384
6449
2647
165
317
323
1456
1157
692
1395
101
360
3395
6890
4685
8887
4444
2741
1103
305
1002
1757
223
9399
103
211
8926
626
282
407
156
233
2907
15328
4433
1286
568
5486
694
3624
3673
3206
320
916
351
263
153
479
7791
1455
263
153
487
1539
4957
697
1306
3980
532
535
545
2053
529
4024
7441
4772
196
164
117
769
100
101
109
111
112
206
138
166
348
359
147
164
5947
9504
8118
952
139
720
401
1311
1956
634
163
231
3350
8883
4627
462
3879
8904
5658
153
3928
6852
3115
121
1496
257
943
168
142
272
254
218
206
385
514
114
1312
738
2044
10149
7527
1948
1323
2625
8924
1462
590
698
502
145
237
5493
594
717
503
145
1643
5289
2699
6837
13905
434
603
146
108
549
628
3072
886
5753
4785
6068
121
219
9474
301
490
355
194
349
273
849
366
288
705
108
4241
124
480
2926
3981
4531
3463
1528
1374
1546
4882
5891
649
2704
1476
1770
7724
1890
1044
6099
154
358
131
458
5600
8883
157
173
664
3358
215
1772
117
7686
8881
6023
491
182
687
1139
323
1189
833
1111
211
445
495
135
1586
948
161
1140
1218
830
1117
206
110
438
115
1095
8932
302
3330
286
429
279
9069
303
189
742
214
462
6029
1380
371
7255
1379
371
2495
629
3448
8248
1768
8960
3847
567
362
535
289
130
154
1445
234
307
520
122
13952
279
2302
3874
9627
4080
11055
5928
7579
1302
8783
1813
100
107
306
119
8897
505
3276
501
770
256
1910
1802
1081
1400
372
757
1089
405
386
765
7272
4788
2259
1547
4437
1549
131
4083
6116
3197
3380
5836
712
546
908
232
5546
1046
189
1645
104
381
219
1252
4697
7312
399
546
1441
703
219
2028
5150
8893
2023
6219
1329
119
347
233
3831
1352
6186
5009
1568
2195
8030
1243
11948
6118
642
211
104
692
155
443
1157
124
706
501
102
160
242
139
1661
185
1425
1661
1788
259
216
1180
2480
7387
7136
7577
4288
1313
662
121
237
442
13738
388
2069
1050
604
725
1037
175
616
599
162
236
926
660
1436
2786
337
1870
632
553
7527
2077
267
1038
130
130
180
210
102
1343
826
903
110
1196
333
1639
1697
3116
5476
5599
1009
1101
385
1634
3960
6109
2584
3751
3896
406
1633
1569
9864
2729
6152
160
177
638
1202
138
148
5347
5345
9278
3541
2542
5879
265
741
101
6783
5021
644
605
599
642
138
206
439
145
389
990
289
325
1552
144
2786
1436
1409
1132
8882
1738
593
574
9231
1022
788
653
9022
9012
492
3985
1949
5440
4719
3897
1567
694
214
528
206
111
3110
128
143
292
712
268
187
169
824
320
432
1572
439
213
1339
8794
1696
1143
6208
1703
7039
1838
6169
2740
1542
853
5304
701
3173
836
861
113
122
103
974
637
376
1708
1071
122
103
991
115
327
5263
3744
2033
6182
239
1563
718
505
2410
253
202
8954
3494
641
1189
347
123
127
410
422
858
188
336
238
160
113
134
2421
169
312
707
5279
226
138
1955
1508
439
1719
747
112
281
200
184
1713
286
534
200
185
218
255
4550
6093
3355
513
611
1334
384
5207
1273
318
5166
8862
1008
8611
12285
205
4035
3936
7530
339
1108
368
1498
107
190
256
11002
218
108
507
1188
10896
1887
7507
1308
592
127
567
127
1000
212
430
1064
9452
2784
8673
9376
2087
8224
689
5063
4053
797
314
9315
151
118
144
132
329
3037
667
481
141
1076
3312
141
1077
1522
2137
9410
9291
1708
5980
406
1232
1137
866
256
169
1461
3991
4128
5072
8374
105
307
188
180
105
146
130
322
9789
2873
671
1145
218
294
480
200
5694
8962
574
8838
1380
911
447
107
8951
363
112
266
2222
6474
1157
291
289
161
141
142
3006
2576
9487
4232
1115
2601
493
5446
5722
1963
2441
7347
6478
1101
4404
6276
5052
4081
122
394
342
119
460
2022
2073
627
4567
665
4933
357
356
4729
573
1887
745
1351
2419
744
569
1888
769
108
2376
403
690
116
1158
689
711
3109
7366
1056
2864
664
467
123
1019
344
7712
117
437
2943
4180
4476
209
6629
2259
799
2320
1927
177
3012
801
995
2967
3975
5332
8936
836
7308
2175
1165
133
392
1254
1196
912
127
248
439
126
680
161
196
201
128
2746
8101
676
5233
2803
153
617
2194
8891
11826
673
166
5381
444
280
151
620
921
673
8864
1027
139
6899
3450
4236
217
176
987
1118
450
216
145
228
126
173
674
8909
236
256
2137
215
222
2563
5401
2437
3017
7397
3367
3470
2648
3222
441
1082
392
365
8103
1039
630
323
1422
10840
1523
953
195
216
1470
2165
2794
354
1032
3258
219
314
228
319
332
670
13769
849
159
139
282
667
342
2021
684
1535
3262
693
7874
3143
1304
789
9100
1560
894
246
768
566
521
107
1180
724
518
4859
2930
310
106
377
1590
8907
187
8959
2231
790
404
192
550
9461
3691
662
225
556
347
119
218
9408
1281
626
284
225
191
420
345
1782
4833
1748
6136
7475
1929
851
217
199
172
148
131
1041
2934
9404
883
3568
386
132
148
1195
1934
407
111
8833
205
228
751
205
519
3228
252
205
517
926
451
803
7590
6042
480
256
212
225
9983
183
7546
1934
4110
106
117
112
645
1688
5065
6946
1271
211
1699
7699
1699
1457
1031
925
226
1624
455
2307
226
114
333
189
313
11285
2889
831
2058
265
1844
4797
1210
1253
219
238
635
345
9108
1260
1202
258
859
490
184
1129
150
1260
1648
657
137
281
142
489
1326
253
1584
316
439
163
436
470
309
2107
1126
4800
1126
208
877
1308
174
1456
1601
5723
693
2249
380
758
1948
1981
178
1679
8875
1331
382
753
644
145
1125
684
693
7698
121
1946
3215
566
682
544
4114
1139
681
545
1467
6196
7039
4689
3831
648
1526
397
999
202
188
248
2614
2041
624
158
842
219
267
188
273
1900
2425
222
629
452
515
1782
2572
2521
453
1270
235
1778
282
1560
2886
5631
8163
699
5261
3299
10535
276
199
364
2928
5377
188
927
724
15026
263
618
788
2401
1127
813
1105
629
394
741
1384
13593
1194
2475
476
1205
135
3283
105
323
12767
332
124
274
148
1504
1877
203
370
11519
4636
1701
331
264
202
463
225
300
381
1212
326
172
280
189
182
7861
277
160
239
222
272
165
274
5053
4457
219
194
222
197
101
5074
275
239
220
196
224
198
100
5088
277
268
264
302
199
102
5091
277
299
265
303
195
102
2014
108
326
414
191
505
838
204
1809
3651
365
518
1138
239
526
13913
163
751
154
8881
3307
398
659
8700
3318
1400
306
136
3464
702
1200
303
148
184
100
7335
13527
246
2563
4325
2574
1564
147
1521
1114
747
13533
252
221
160
226
9646
789
1266
13351
219
119
355
9245
464
1802
1040
434
7447
484
174
595
8225
8974
2938
570
116
102
2175
422
112
401
6232
1548
3037
267
121
307
460
284
619
9313
8920
160
129
319
529
1379
3482
1709
135
726
257
103
142
438
117
231
505
413
5092
356
141
437
117
217
294
306
270
178
5807
108
8591
510
467
8866
418
215
557
2227
2987
1864
426
221
556
2226
2458
328
1563
1499
249
370
373
1770
981
1228
8802
773
363
577
779
178
170
157
148
594
109
329
509
303
214
216
246
116
953
327
353
6501
355
4743
2355
450
598
705
156
1890
156
642
263
6115
652
123
1113
1225
4225
3180
883
1180
1066
719
569
2759
3133
888
1172
1092
714
572
2753
3123
888
556
935
519
115
2921
190
388
434
171
159
381
101
253
5189
2023
9529
321
1756
157
1232
5024
7354
1241
136
804
5216
708
7955
122
163
144
346
1575
572
164
726
929
204
741
120
246
5325
305
4193
11970
217
164
477
6734
3757
139
546
111
1177
679
708
6996
2749
1363
607
140
250
250
743
461
924
100
201
112
964
160
376
509
1193
452
1030
939
341
115
193
5605
3473
370
5736
927
7028
13526
2374
6374
133
105
11801
1068
781
2591
8860
6462
304
592
385
1247
9547
1301
2635
2777
8051
9394
1143
3351
199
109
119
695
5333
1039
390
141
162
243
121
3875
1466
3555
7273
707
908
4062
5348
1570
5521
5485
1049
422
1234
337
2557
900
3242
11830
5938
895
487
417
523
113
270
262
417
379
198
695
386
107
127
282
308
1177
4329
12356
868
683
1784
1657
695
1861
177
199
1993
1448
385
386
1109
430
7582
3437
100
164
509
624
108
350
198
391
142
792
6133
2750
959
365
123
241
3758
946
718
1425
1615
573
157
364
4319
1159
313
4996
313
271
8312
571
277
170
759
259
233
126
907
262
457
424
3584
1128
459
550
758
181
169
3126
545
865
1841
311
2978
4913
1261
4317
934
176
1129
5878
1273
451
365
2292
9322
6929
1069
179
440
194
190
167
175
242
122
146
331
491
439
1883
546
5809
410
506
197
154
7391
677
3248
9502
120
716
657
7538
5399
888
1767
1225
415
236
1023
124
711
496
1515
390
139
343
9428
161
1255
555
806
146
104
986
240
2682
3330
4831
1333
431
1349
773
1368
764
11065
458
1188
1323
1371
127
3835
281
485
142
402
141
198
241
236
130
5713
238
286
255
9188
972
233
102
625
622
328
202
208
374
2981
1617
234
102
620
626
328
202
208
374
1798
2484
1063
226
338
8298
1301
1576
8986
4107
1703
588
7396
8580
962
112
113
8403
3165
210
2339
1365
1435
988
9092
141
174
1218
581
1245
4800
14827
1289
7294
611
1871
2784
1222
455
559
8863
454
1106
6207
2745
1546
5191
1014
1593
556
9567
553
2335
162
5247
1012
1015
123
418
161
1433
2109
3973
4954
177
171
398
591
356
5708
8271
169
481
156
569
361
305
833
510
130
101
137
1929
8853
10505
1665
8317
254
383
442
224
445
342
159
279
1238
5032
4209
10565
4740
1457
697
5244
628
3085
909
212
207
1105
345
4920
8903
604
1111
347
2158
591
185
116
544
496
869
765
158
2185
104
353
352
1133
382
487
505
405
2261
8841
2480
4297
2858
3340
311
9004
1738
2538
1937
6180
3258
3060
554
132
1340
440
382
321
204
490
207
7356
6131
988
176
158
201
443
353
1651
1931
9413
841
201
101
186
266
174
361
830
5475
467
5058
13575
1456
2407
2131
2951
606
625
3616
4231
8930
5557
1258
165
115
382
294
1327
114
268
735
3513
318
241
1527
408
1165
162
179
100
132
235
3931
167
1128
5329
312
103
106
262
335
826
7080
7474
3839
1856
521
158
134
4046
9723
4812
435
1615
2609
137
634
1158
186
207
1495
604
358
213
395
166
108
1202
485
1458
156
161
137
182
493
480
276
148
4396
9147
1087
203
1577
341
960
182
237
517
440
311
335
205
699
7771
237
233
229
305
2664
796
3110
4803
2918
5888
398
1182
1121
239
2135
725
1261
7095
3911
4738
2323
270
267
9305
950
1156
14125
119
130
13713
130
1388
352
340
8037
1118
352
340
1408
4878
4603
7361
4332
4273
3542
1109
277
9459
606
196
115
2495
1061
181
519
407
1145
524
783
183
605
183
1126
237
594
3495
3381
275
443
508
6075
1271
375
4110
8185
230
208
1127
149
4920
1116
198
2123
4113
11017
437
7455
1610
2350
1045
122
8961
221
119
143
1618
118
1386
395
335
455
2881
1290
4200
1372
793
383
458
717
704
5129
1030
9444
2674
8820
3373
175
164
718
104
592
8898
858
458
840
3836
392
14754
3835
480
350
339
340
895
3883
3186
7521
1977
555
404
7813
2239
236
710
1375
187
853
353
184
139
187
267
1448
129
465
2532
3945
8107
2420
2390
8897
6251
1050
125
159
977
347
295
137
107
157
120
1450
324
5335
396
916
703
8904
8240
1237
137
118
233
9444
1242
1343
228
4593
183
162
1886
1407
218
123
715
9287
249
3773
1582
664
1389
2680
6663
1381
447
13520
2187
321
1537
662
1027
1146
1156
1122
695
1216
11457
1000
4417
3511
522
301
413
564
137
671
687
214
140
218
110
443
130
123
1245
7555
1919
184
585
209
159
872
307
172
237
218
895
816
117
1574
4214
7235
4681
473
695
925
725
606
2809
838
112
811
2032
542
450
13872
781
298
320
1353
13750
488
236
14337
1255
205
2101
1053
338
100
692
1886
4657
292
224
1348
2358
166
1076
8903
1221
8929
157
14060
811
218
301
157
112
105
176
1005
1359
2667
687
372
649
3330
2327
1362
1348
7217
5003
6384
688
1987
1424
261
546
509
538
538
814
1447
1396
173
656
654
189
215
3144
7365
8764
387
4037
1457
288
1344
6405
331
4638
6087
713
102
1194
677
777
160
715
373
549
130
582
118
174
156
2518
399
1201
557
111
455
261
2071
2095
7329
3902
1600
128
1349
528
367
1449
1970
5457
8686
5365
546
1719
381
115
189
189
3546
366
1855
200
194
148
1387
425
365
8044
1178
469
339
1422
113
185
188
542
1061
5587
4709
14169
14063
151
530
6409
5450
154
2711
4528
124
8890
7385
548
2759
168
626
509
215
1814
1450
4492
7329
2141
1698
9436
7666
6075
2414
6077
1181
1189
189
510
627
837
10359
767
296
1680
9673
3951
3753
159
205
2618
361
593
134
113
315
1732
1507
567
975
298
3281
356
531
135
313
281
102
547
1852
2881
107
116
330
124
214
811
282
1652
1917
7506
180
401
1341
1277
791
204
1550
1291
147
4124
5055
150
987
1319
590
280
158
630
12692
592
1152
9171
613
889
4946
3353
9407
9381
4150
766
117
148
149
164
2425
886
502
234
5105
688
8037
333
115
112
127
3700
236
224
323
115
113
128
1924
2168
1287
3697
1744
2342
697
5461
7604
1102
2704
6962
651
548
207
576
224
527
9494
418
3281
1957
7546
1460
2559
150
9485
6745
4288
649
189
274
155
1623
211
206
133
299
133
191
192
578
186
427
208
844
299
1241
1560
5325
9264
6049
8794
2528
5269
2375
9331
217
260
7305
1362
1282
4867
1283
611
7563
1949
635
8539
192
650
1446
386
360
1171
8188
382
363
1215
541
8710
216
1998
1271
9244
3273
1313
1767
9071
1043
3788
7373
5273
228
2674
2180
1197
745
2274
4855
2267
1117
931
360
227
2188
460
217
268
8218
1644
102
146
1047
310
489
499
104
207
2156
102
143
1052
308
487
411
3218
743
462
100
891
2250
2698
7324
1673
191
115
433
632
226
322
377
366
475
6570
10410
104
338
705
117
771
2096
1040
361
683
1033
1024
467
1098
293
209
1002
1803
13740
8077
601
819
753
8735
630
312
304
283
544
207
820
1502
1690
612
7404
1474
1315
7870
1289
147
1625
8418
2183
721
1472
128
1101
424
2310
760
106
109
377
149
121
1101
115
140
178
534
183
8997
5808
165
665
943
424
290
145
147
1228
3213
8592
8783
301
3824
2118
544
138
704
234
175
260
120
665
2216
146
501
277
172
148
1269
131
269
284
5121
5400
13744
1860
5108
3321
8117
700
5201
425
442
606
934
2921
626
538
597
934
103
1870
3342
3398
2977
1095
4272
112
514
485
5944
1194
999
701
3229
3082
351
853
624
5421
188
134
1004
616
3789
9586
247
311
1935
7543
466
670
241
3713
131
309
159
431
130
341
273
3712
10425
478
792
381
1287
384
404
1157
6594
1597
1168
403
384
1449
7965
2985
2558
607
568
142
201
675
255
1558
288
1327
226
196
1492
626
391
3797
9622
161
152
122
107
115
124
191
107
1716
1963
516
628
1184
114
517
2275
579
402
256
112
7491
1978
4053
9678
7429
1827
5908
303
144
208
131
6379
332
5085
12657
207
188
164
149
3887
1625
311
311
149
249
205
1608
334
1228
1092
214
313
9013
1914
178
230
322
631
368
8908
3050
189
172
325
3029
5399
1154
122
833
133
209
168
151
188
307
402
7844
8865
101
113
5412
651
15375
8755
4794
4216
122
395
1022
1059
859
488
488
4563
3514
294
279
667
532
223
416
342
922
8265
242
640
1221
7018
106
404
601
1499
110
105
523
2880
5395
706
8143
643
7706
13149
656
981
8877
875
260
220
8661
700
4994
499
143
129
925
103
223
106
110
158
9468
273
140
718
767
100
428
8879
131
8910
120
1122
543
7620
1815
799
560
3131
801
473
1834
139
1134
3580
258
109
1568
6017
184
546
750
9431
821
3754
4353
1109
7150
1176
948
165
523
379
145
7316
410
1478
3549
6019
1030
2137
242
316
6683
908
1380
786
249
3034
2069
684
679
270
919
106
521
2248
184
942
442
309
173
153
878
4060
2539
3924
4922
1516
112
351
100
118
928
995
9540
3209
1912
1241
1230
139
342
110
130
309
7936
6171
270
8878
225
405
308
103
105
570
14126
141
232
617
4007
9435
6889
9168
8862
202
1610
535
1710
207
2007
1105
348
8233
736
4172
213
240
3803
1338
5045
3684
110
101
100
5408
2944
2315
296
135
309
1962
118
113
320
1165
2304
3961
191
2310
4860
257
3546
1404
4927
7200
2641
262
3532
1502
5194
1170
1698
1500
1951
289
138
500
178
124
192
310
118
342
989
6442
335
337
334
4674
405
437
8946
15467
2975
9391
342
166
2257
495
557
2275
345
1621
359
137
199
222
341
176
187
242
188
1596
129
133
1206
5642
1205
177
1620
3672
359
127
216
244
181
349
317
149
247
107
198
5287
362
127
216
246
183
349
322
151
111
188
450
1216
184
124
192
1954
137
565
5906
2326
1599
1142
3125
887
4083
7261
6052
1131
499
853
508
1258
1162
4935
5990
8240
2002
11809
122
365
391
307
441
428
153
157
391
5479
417
392
200
550
152
1863
1950
2224
1486
1118
449
334
3120
2916
629
1537
690
450
693
463
201
1643
449
327
3127
3626
6960
8860
2433
3297
992
144
105
216
2038
9200
119
3094
1546
177
253
6196
1217
9144
389
564
295
354
895
398
2444
3808
9205
1096
1192
1928
318
233
102
441
349
328
239
176
1850
1108
617
1160
12267
1326
436
1329
3491
3908
225
3489
899
256
7542
466
1825
4129
2348
4864
959
4913
321
185
349
3113
122
110
113
157
8566
2351
3922
5524
7384
6824
150
9479
131
145
8967
2025
1145
2353
2976
3781
824
3581
1889
679
3346
1157
312
143
133
102
671
165
243
108
140
110
108
125
9580
298
336
237
125
312
421
234
1585
162
1613
7453
1764
1021
3561
132
309
119
1556
413
11451
691
231
171
200
166
7395
9458
2149
6200
8946
480
4676
3097
716
311
1023
137
5142
182
7412
1572
500
116
205
456
1598
3292
449
3969
139
7462
2416
422
573
8952
849
4817
490
12076
352
2433
619
769
563
102
130
6108
3866
4790
9390
344
112
186
8952
8712
116
276
214
195
214
2859
9244
457
1531
194
324
441
189
212
487
104
410
981
1222
473
324
305
321
3533
9242
8003
3526
235
129
153
315
104
514
128
1263
163
116
193
390
9271
101
137
121
124
274
4112
551
511
3049
462
7758
8324
6056
1107
1405
121
6666
10245
314
2317
12499
2781
5763
1671
4331
681
912
8472
7466
1946
382
3634
4873
4353
118
707
131
5298
273
207
244
119
311
157
114
206
113
108
466
383
11123
593
249
268
1037
7738
645
165
13674
987
426
230
127
208
265
423
224
955
117
582
652
348
178
213
276
321
2016
1822
9385
736
129
115
1616
4056
1198
1259
1016
1684
1906
1037
181
173
3976
113
1036
529
9344
728
162
347
131
626
581
108
11705
9397
1852
210
131
109
182
171
138
393
182
212
1862
144
3969
1510
645
488
204
9459
136
116
185
199
101
13282
2093
782
172
1049
729
3273
12377
9323
1509
1174
267
237
1044
5757
2963
585
138
332
304
1647
112
908
568
325
920
2951
7400
1525
8812
537
215
1549
3625
1876
704
164
5492
166
311
12218
7333
1965
3014
1267
4041
1305
447
358
181
179
1738
5206
637
160
636
180
180
3682
2935
621
1921
7493
5276
1565
9130
100
4709
1877
485
262
709
202
5513
467
486
262
710
173
170
417
344
136
7071
2383
408
137
12505
2032
134
710
131
108
226
1748
114
1816
212
1133
309
687
129
3383
8986
5169
8838
5885
561
3707
5485
1443
1395
614
445
1852
2038
2152
7019
8870
1785
331
328
2539
6475
358
358
4866
3365
128
206
3813
5791
3295
1041
265
9150
381
199
122
184
164
497
4791
134
108
416
101
300
226
287
382
477
893
369
1751
9563
4262
213
1950
7275
226
762
2448
1450
6425
7190
718
2483
5089
4340
8868
3819
4299
478
4647
9461
350
210
877
1381
611
6522
215
7444
1271
269
1444
665
1080
1169
112
3799
5876
11528
1429
201
5503
328
1413
2535
285
1092
953
146
172
124
1241
1151
7032
427
125
237
606
245
1256
973
583
243
279
185
262
2836
656
378
155
450
1429
619
100
730
424
570
171
405
125
721
8867
2494
7789
636
2298
810
1225
612
2113
397
129
1425
198
186
403
404
239
341
189
152
330
513
7329
190
110
337
272
499
686
4620
3954
5861
7077
5065
3939
494
133
216
2102
1032
4155
9191
580
2061
1705
1053
196
215
8742
9451
3421
377
101
147
106
1619
205
440
789
315
8892
8752
213
3066
1241
709
1461
690
953
5492
263
359
484
184
1143
110
3047
758
162
280
732
8891
385
10416
1867
261
645
1050
4898
585
6966
316
349
627
961
973
517
1994
173
6942
3315
250
207
10219
7824
1687
1112
572
457
202
150
133
305
100
3898
606
274
400
4322
4258
2849
386
174
110
616
7257
688
5849
2950
1449
326
216
200
171
369
384
702
2620
452
527
4303
974
5915
1463
139
451
798
215
1567
1049
645
1458
1475
8169
4529
683
128
167
165
165
9326
170
801
597
140
128
406
223
248
2915
809
5511
5625
4820
8618
4208
6184
1024
157
367
103
498
382
3131
10535
136
2914
471
923
134
169
734
4972
696
326
234
326
11134
888
1168
956
1167
8887
2699
4713
320
1072
380
187
522
7446
1652
1175
5141
766
348
412
203
498
521
155
646
1675
151
666
133
313
6797
820
606
1794
745
722
354
141
268
231
189
353
153
1193
262
579
566
466
380
117
245
215
11765
636
605
304
337
6231
693
1313
173
7340
9434
447
334
294
289
130
249
413
192
1651
7364
1005
278
117
4544
6583
487
263
123
534
347
104
679
733
327
1398
596
1163
262
123
563
187
105
1645
2438
2628
131
1004
154
4816
415
314
1530
268
150
620
182
2522
397
234
2843
1220
151
579
151
467
253
129
1023
1810
1106
562
587
216
227
372
162
133
1765
351
166
351
983
421
2513
518
285
260
377
526
805
667
9516
1902
644
1529
386
361
7764
1494
521
359
1389
2029
3050
3452
1696
272
130
217
280
378
1041
1016
3497
8526
5215
3525
575
106
1195
678
560
6597
168
323
244
130
200
430
429
666
566
324
1563
1708
363
251
213
455
250
628
2509
11778
3704
558
1925
211
1264
206
2542
13616
13795
9224
1780
6193
7984
9426
120
7780
345
232
3637
885
1156
1572
111
3174
8965
3997
8910
1830
8886
4989
1234
228
294
245
608
195
122
231
1422
1494
2656
1457
130
1201
1696
2259
7725
6612
12220
1271
6968
3223
1590
337
193
624
182
581
1173
102
1079
682
14072
571
127
4290
598
1401
2309
6353
5735
1113
224
273
138
1398
524
113
1160
683
517
12087
316
5414
669
2031
9161
183
399
103
684
630
4595
6491
4789
3402
2488
8200
1931
923
366
216
261
233
146
218
659
1266
146
146
434
238
8978
1179
364
2099
242
2091
8783
2637
6302
6482
475
467
202
145
140
143
8781
176
2386
294
1200
1109
8050
11627
516
8939
845
1340
162
196
193
331
2152
12625
294
208
129
917
227
179
173
223
1142
214
1243
1507
826
336
3851
279
4956
1340
927
302
377
3502
231
349
120
5685
694
2072
1162
5269
4231
2112
116
241
241
152
289
2469
817
109
107
243
274
171
390
1918
2552
2073
553
1508
4205
5069
2091
7325
3682
5002
229
196
1595
1743
114
946
3468
4349
5413
1876
267
290
208
695
439
365
123
138
197
165
277
152
206
232
1304
871
4442
5944
7291
4361
277
1767
6877
7120
2301
2537
4506
9080
2350
7773
1830
474
3085
388
4998
3901
4277
641
573
111
241
1379
142
143
8520
5266
112
234
167
105
132
106
2524
3929
9354
828
343
4940
909
160
340
173
8453
1721
3843
14046
5536
1909
1081
1464
136
133
197
333
572
524
161
420
266
408
9370
846
968
521
1501
5101
1113
317
3230
1039
407
624
1473
115
371
137
369
271
7392
732
2420
6390
9474
198
1323
708
1351
8940
292
321
154
265
103
142
496
174
2604
385
283
461
265
103
188
494
174
1847
464
399
174
244
395
241
283
319
102
263
9769
3945
376
125
371
286
732
3205
10053
344
100
14301
127
310
190
4827
188
255
995
148
126
101
265
111
415
550
237
112
191
924
840
131
456
210
1503
128
390
226
201
495
352
492
368
2547
124
1129
160
335
346
486
369
2034
124
2260
7189
269
115
132
821
795
142
479
142
455
256
297
336
4770
338
3111
461
5447
399
4547
8910
1375
319
309
811
1066
459
374
1504
6023
8941
2884
1483
363
1578
962
124
120
3425
202
616
163
1594
958
124
120
3421
202
612
163
1403
4931
441
1682
179
2167
1142
11886
3312
9074
3703
1160
1653
592
1709
113
509
5747
641
965
7443
6575
1899
456
13896
461
309
187
1443
1874
3079
4741
13546
213
844
201
236
272
3341
280
516
201
399
1160
124
515
110
1213
1482
177
1290
493
1238
797
769
4369
1086
5896
4504
5593
1153
3382
1148
109
768
209
469
1196
1485
526
1673
977
1340
2160
512
8600
244
193
543
109
120
218
233
118
321
107
111
2513
240
5526
8917
4983
9444
1776
1260
1205
253
246
1063
4973
5711
8824
5383
771
543
132
306
147
146
181
210
401
198
146
1714
690
302
1894
569
830
133
12621
2593
2608
8555
3879
664
3214
2445
1191
3281
5882
1228
1218
470
324
147
672
602
716
229
930
356
233
605
288
198
201
537
1053
8620
7849
1943
570
734
818
2459
573
738
1606
391
11434
378
838
680
1977
152
182
151
245
191
179
476
944
370
4754
6868
770
127
125
258
109
111
307
249
1644
3893
1811
132
191
132
147
274
16186
2661
700
2315
1519
112
120
4380
458
659
2302
209
9104
4839
5349
4622
2208
1398
366
594
1076
8055
363
595
1374
106
1183
132
455
2196
1527
13630
319
209
195
1523
9320
2686
9527
635
107
110
3102
6100
4344
2868
115
632
200
7365
3292
403
274
918
1232
247
1206
132
2057
456
1150
4791
4212
1065
1134
2705
2947
2084
6054
1160
335
445
8306
7561
1932
7016
3308
1460
558
390
501
1125
249
651
131
114
3872
9521
4725
1483
16427
4075
169
658
298
4277
485
361
150
229
268
180
289
11411
742
805
343
1444
1767
476
5751
4532
540
514
342
119
1475
702
194
1479
1159
2096
3457
1287
849
4752
281
2115
6388
7123
7003
1941
400
1428
4878
6664
7948
185
257
254
254
11621
5052
6686
578
105
868
1663
7852
1582
1467
884
7788
7332
6614
4733
195
202
116
5118
6789
7400
122
936
621
8331
3954
107
453
480
434
2507
1327
2704
242
691
126
626
309
603
113
294
9368
928
470
236
332
305
181
217
13648
1635
164
212
2724
2810
403
546
6457
158
358
234
268
2457
237
159
359
393
9057
207
179
254
340
120
1160
121
208
212
9341
193
2888
2526
937
1563
176
1375
545
454
1036
717
583
2272
2729
1383
6859
219
7437
2010
144
166
181
519
390
443
583
221
1704
1397
225
720
8399
511
2599
522
673
759
1588
315
141
5385
691
8061
831
1010
569
201
136
1701
442
11897
102
166
587
402
176
112
1688
7517
1978
159
492
1990
640
218
116
675
364
385
353
255
234
262
157
157
330
1444
446
152
320
226
335
101
125
126
250
229
682
745
2475
2008
3951
1870
3840
5775
441
1994
7346
1279
1731
3284
1608
291
1251
333
1724
491
313
1541
596
386
215
714
189
188
2429
243
2035
5602
11154
1376
1204
2157
1582
927
176
4763
282
1094
200
270
290
355
13578
405
818
174
389
226
1078
206
1438
3214
9437
5168
7464
1981
715
458
247
310
2145
291
180
264
271
235
310
1273
256
374
569
1831
3009
1233
177
186
377
2641
1164
2879
4123
6601
13554
2874
2133
8489
8926
4292
5428
961
1109
299
187
1014
172
475
176
116
420
279
3411
11089
176
9154
7421
447
275
1339
643
2646
325
428
1138
382
380
8034
1138
298
355
1386
677
554
355
916
349
341
152
678
312
271
685
334
326
3867
364
2769
2169
8936
362
6364
6478
6568
787
3279
2762
1177
1711
650
2452
806
1047
383
1175
389
382
8017
1146
507
383
1442
2136
653
1097
4988
6982
105
320
671
5145
6589
578
149
219
2752
6513
818
310
1233
1879
153
219
1862
673
1571
1226
2540
347
367
367
306
206
8761
9325
1291
179
259
111
903
359
288
215
499
801
4151
13584
1691
195
254
1816
655
8217
8963
2643
575
8285
694
5391
3457
3231
272
260
889
1825
1060
141
525
832
1075
727
578
2526
141
530
109
455
1184
113
414
381
488
118
1159
152
1282
465
691
1314
470
170
171
463
281
489
185
108
123
1457
322
121
170
339
162
128
13861
12933
1439
383
836
1115
644
321
725
1401
241
422
118
4602
6288
1331
4115
568
229
133
376
1154
8889
2283
9446
413
1988
1509
367
1049
127
121
789
1576
483
1089
128
279
257
180
2615
172
890
498
150
255
384
5132
4877
1973
834
10169
4546
445
410
1501
539
6747
4850
2930
127
1434
934
913
445
304
901
219
829
396
195
788
295
103
109
490
361
337
701
146
485
138
1061
435
1736
219
303
8871
517
393
787
294
103
109
489
360
337
134
155
568
4318
906
731
3004
3573
5289
704
4775
13599
3386
9863
600
719
1070
485
1100
366
402
947
229
432
366
339
12632
1933
2548
9547
104
2025
431
6260
3381
136
4148
578
2865
5941
794
416
271
5282
7303
2083
338
4729
3171
118
390
125
139
587
2263
377
218
1553
263
926
475
101
275
6861
3676
921
387
335
677
122
260
224
1594
307
2146
6374
6016
500
2701
499
1147
812
393
7330
353
534
1628
472
1527
1211
146
508
8397
9488
627
718
816
9028
1019
801
148
1707
25212
10005
659
1587
1118
121
208
13417
1198
286
4561
6763
157
326
1460
244
640
5449
242
640
436
7166
4216
1243
419
2553
835
485
1861
502
410
5255
690
403
1967
1330
453
1317
4837
7369
8899
873
658
1165
556
334
520
489
13814
9310
104
224
310
117
5422
5112
3476
8943
456
226
614
151
3365
235
262
495
1890
191
117
1848
569
357
322
2418
3714
4910
1069
2449
8859
6936
2346
358
322
131
681
1067
103
6772
7888
1770
3611
12229
1947
5270
271
6413
343
4668
104
3440
1613
7697
1640
1474
3349
4354
1199
1901
127
860
410
3124
862
398
5951
755
148
1826
928
743
3933
2034
110
6836
2770
228
229
2198
940
121
2815
798
174
116
434
190
395
547
430
1492
9492
5084
12532
2341
221
1184
177
7699
3920
187
118
272
9419
2054
599
111
235
232
275
1560
7360
1300
161
103
2246
1545
439
111
568
8278
580
4907
7231
103
1375
4789
4073
4104
217
131
4892
2284
10412
3491
4683
1463
1356
7801
1685
954
668
3260
566
217
280
267
606
131
9347
133
216
376
139
759
1216
251
1299
1164
4278
2963
6016
9520
2841
127
2374
304
1892
532
333
305
196
179
284
352
7518
423
596
124
175
261
4388
203
478
441
3237
1121
2985
423
619
1543
12505
6101
4014
5184
1351
134
674
176
1522
438
281
2207
103
7839
891
13504
8164
802
9016
259
4092
1861
313
186
506
176
348
318
384
7440
7368
3029
550
472
169
177
2139
943
569
823
13830
2779
170
208
177
1648
635
4017
193
2256
100
149
294
260
149
159
273
1348
581
2761
100
151
276
2683
8924
10932
193
1076
296
2504
5412
3458
2456
6898
9499
2495
3137
7814
9416
960
1542
138
104
178
216
427
181
4224
5328
1297
9057
180
9370
846
2539
3489
781
8506
5518
372
3816
1003
589
2510
10811
105
131
377
111
134
188
154
108
379
516
411
257
117
137
415
493
126
197
266
7458
9413
1534
6276
1281
106
238
13930
1004
120
9219
396
143
1492
330
9316
4505
12164
5249
699
1385
4203
9460
1835
277
523
749
406
187
1843
3583
3545
2823
982
697
396
5683
359
5746
244
1151
107
690
114
6147
4361
1853
11692
2223
7170
2155
1167
1407
369
375
1153
7993
362
396
1129
373
3277
606
3289
8678
5080
255
118
1525
9270
10861
5046
9935
5576
9386
2741
180
117
112
1620
7729
914
9381
863
1457
168
148
493
442
1379
9363
133
3787
103
213
430
618
3282
5593
5112
4598
13484
10818
237
8245
705
5433
648
107
101
1778
1267
5581
3998
10280
5357
1002
173
123
115
159
276
494
411
1501
2874
13741
1040
175
6364
2248
146
9692
2409
591
389
146
140
1213
5064
487
182
1162
137
3038
331
206
359
160
278
353
724
8808
1249
8908
1331
3746
1607
5490
1271
352
199
229
510
218
5128
3398
2018
107
148
250
707
240
1316
2961
1070
1147
699
1934
969
169
201
497
430
469
1501
2994
1934
547
4359
11629
2327
2231
4633
2373
1182
4970
126
418
1910
407
3330
1007
135
2279
319
786
691
8947
9584
4693
1187
1386
11832
280
116
438
9268
451
118
308
220
367
160
173
409
102
114
538
2813
219
108
522
9138
396
5299
382
6470
355
335
338
4668
4743
5105
2205
513
3569
1253
134
362
393
264
266
1991
805
797
1098
1480
2380
4671
1886
8784
3235
2435
2964
4840
663
6376
1390
195
289
2018
1823
255
570
440
132
326
272
207
900
2332
256
567
439
322
271
1621
297
641
297
127
159
103
129
2688
198
1976
7521
8080
7519
1902
1261
6603
214
142
109
188
140
14118
308
144
127
134
373
386
176
213
159
114
715
1645
177
204
519
385
8860
711
455
100
1892
9677
2448
1227
2638
9398
4961
2058
8937
1273
180
125
128
448
869
111
279
3594
226
339
2790
338
4475
238
210
742
8180
4515
8891
1013
113
783
13860
670
1267
2385
110
118
306
213
189
443
609
209
188
398
306
1683
132
910
1578
109
117
306
213
189
441
607
164
131
400
306
1672
2990
570
1868
603
124
903
255
213
2192
599
204
480
3253
8966
8949
5827
201
150
225
652
200
148
332
243
240
5789
206
142
334
244
240
119
301
1215
8650
470
131
238
182
124
193
163
131
191
125
136
12387
425
349
204
126
306
296
329
153
2315
334
9351
5532
1602
691
2990
231
729
118
4109
234
8957
344
684
1161
124
705
319
192
121
131
184
309
8879
191
165
131
192
227
326
1001
115
261
149
277
208
551
182
923
1315
3875
149
163
194
321
192
123
7582
131
191
146
11985
8789
2100
233
735
141
188
319
192
121
131
652
5984
3838
5575
2337
120
3098
7440
106
1350
4736
5025
229
729
141
134
476
210
144
783
266
125
1115
9135
9060
4351
135
170
301
108
1398
155
456
377
212
732
808
329
266
699
1489
138
920
1591
155
457
382
212
223
485
226
697
704
1396
529
7974
7192
2167
879
107
304
225
211
1402
111
847
815
186
175
174
158
2967
193
910
124
571
1589
850
816
362
158
2950
175
2915
310
3885
440
849
459
2936
2330
124
4557
761
4809
345
6451
7000
261
339
112
1007
222
1467
815
2656
4010
274
9372
1594
4239
1326
194
8834
856
2006
3719
1035
8885
9265
8063
5133
7189
150
233
157
112
110
129
130
405
231
216
7387
278
133
604
6620
8969
2700
2347
137
1166
182
477
1159
2426
11589
5356
1444
199
169
228
400
270
109
189
583
1154
592
141
119
408
13344
448
3320
3258
1851
1471
9061
417
300
610
188
101
105
6399
192
5379
2929
940
678
197
291
520
2206
1369
1018
279
892
204
374
530
472
2216
442
887
507
228
566
575
1598
925
162
2208
442
886
503
228
485
144
1595
916
156
1180
1012
439
903
500
241
205
566
575
1401
5979
672
196
101
100
315
204
240
1082
216
389
450
1390
2881
2663
183
120
110
101
831
694
1423
9448
1589
1481
6962
7083
396
14171
1677
9784
3958
1959
216
2931
249
325
235
120
2963
1876
829
282
921
7679
6109
798
111
13364
202
423
299
314
700
604
13114
211
207
1685
134
310
553
220
150
311
552
221
131
124
107
312
1352
597
2233
2823
13847
3624
4802
189
106
284
125
193
112
444
142
210
113
14072
128
141
500
1923
707
318
158
584
1324
8797
190
124
483
115
516
124
1131
400
225
513
3085
1934
2791
1146
183
4992
183
271
10638
539
7585
11042
7284
2080
8798
246
112
7077
1229
2137
3907
462
3925
1324
3450
5830
4960
351
9431
14511
3971
7034
472
688
5873
872
1320
464
239
316
318
108
235
198
369
561
316
1518
1723
1517
3331
292
376
1065
3984
2390
679
1719
346
221
5814
301
167
201
256
528
595
154
8907
186
307
936
1206
1978
1377
308
449
4213
4779
5157
148
187
6522
8829
475
1735
1647
112
427
306
142
135
3896
139
1173
4733
228
1079
555
101
102
960
3636
953
2794
3587
10088
261
187
183
217
7389
396
6441
426
3808
954
3486
9739
3999
3847
4939
1214
2229
4648
1368
11115
5123
9237
1457
8077
6082
4081
9402
2859
11581
1154
1765
470
900
165
279
145
2010
7960
101
686
952
3222
2801
201
9260
298
830
6022
3390
128
623
2507
5381
1968
178
4790
3414
933
1039
3209
199
282
6723
327
234
2303
1032
2927
3979
1493
1665
8240
280
1148
723
214
127
136
145
4658
5234
706
8040
4725
705
165
271
534
112
117
492
12951
811
148
991
126
4032
1071
8849
4146
2088
805
610
359
4963
9011
1254
801
608
328
160
145
130
223
14880
4166
2992
780
619
324
157
117
457
9133
217
211
6204
654
3591
561
812
6667
2653
181
557
5501
178
559
321
20781
171
258
206
654
919
7255
500
646
402
1723
1800
9104
1564
1980
10099
10515
147
4262
4332
6692
914
13412
571
516
259
733
214
3350
255
759
187
1364
2201
1729
183
135
475
175
320
252
329
1780
3866
486
264
463
2478
15456
4749
8164
13757
798
1393
372
1053
542
372
7962
1066
547
385
1441
8074
9348
3593
8916
10423
5068
728
131
143
208
172
230
193
2449
1727
6776
148
474
1136
2255
1729
6750
149
378
3695
367
197
2610
8786
6768
9281
157
164
189
224
395
730
4753
102
120
114
165
121
1944
7552
4520
4648
13515
1452
119
635
117
1354
7575
6348
8086
993
115
154
206
278
9275
122
467
1025
1622
116
2151
3822
113
149
6945
217
243
461
1397
184
726
111
623
9438
273
4744
7372
985
8588
9651
1025
2075
564
540
667
218
229
112
307
11162
8980
480
291
1279
1650
964
339
380
2954
963
334
384
8834
5710
103
9467
334
989
9023
1050
315
2029
588
11091
6235
10857
4032
2964
1673
3750
135
204
227
156
182
161
332
1423
190
2511
976
4720
672
280
977
355
1867
853
5633
851
516
8443
281
818
205
450
146
2303
531
310
583
584
114
347
318
415
261
287
1981
470
3051
102
9204
1151
621
8811
739
3841
7234
9476
7694
1489
4151
469
409
167
321
2277
4294
8918
2424
1725
2493
1432
5823
2059
459
661
696
3901
441
773
217
3920
5158
5399
2345
1022
281
2241
1944
171
3131
596
231
1035
2026
415
1154
710
429
2770
373
5730
237
444
213
145
150
110
236
420
138
138
235
443
213
145
148
110
234
420
151
110
359
2932
8938
3492
956
803
5786
4978
390
144
954
2645
1845
397
4370
2587
1312
4636
972
5648
6167
3263
3432
304
1362
11364
106
189
991
6803
183
175
8526
7003
249
847
219
118
137
4220
899
1510
1852
439
979
925
341
1463
8836
644
639
10731
481
1579
364
256
834
4468
256
764
1885
5339
1270
1472
125
304
303
1620
852
930
3129
13204
9212
2347
323
981
6456
350
349
4722
420
9476
4202
1412
14850
3742
9208
539
1400
4627
6442
2813
280
303
913
974
426
556
4304
6251
9402
1594
1504
216
186
179
117
146
460
249
279
521
3656
549
2711
11331
8899
243
3663
877
4914
3007
4186
3403
396
2593
7854
2591
8949
1110
240
7425
948
628
2696
3069
115
1467
9050
159
1329
370
8799
213
593
124
1147
356
233
519
264
256
283
668
2667
698
283
669
1856
6422
292
3583
5348
7011
219
562
101
568
455
450
8162
206
208
811
1169
397
129
154
2983
2955
135
248
715
119
177
836
279
9383
1349
156
3692
7249
9348
1155
415
4344
4735
193
4119
376
945
9566
2254
967
606
338
5073
2125
180
4126
8922
651
216
3594
4973
3039
124
1137
235
107
490
350
845
303
208
377
134
2573
148
836
447
508
1110
1793
425
4559
3370
8484
7491
222
5453
2910
4365
1555
384
173
110
526
7523
5045
9100
2291
1492
706
1209
262
980
458
239
1224
153
2859
258
459
253
1227
153
1854
3600
7738
124
4742
366
350
2473
5969
8945
1427
9321
1922
614
718
701
133
198
221
408
142
3508
304
1046
331
136
305
925
600
181
134
217
236
407
142
3815
1049
328
138
309
387
127
530
5128
1165
101
9566
1260
962
7415
1930
789
353
665
3242
2206
646
1224
1048
274
779
4062
1151
2133
5988
3897
4151
2927
15448
10480
4707
1333
1592
697
589
215
1162
140
123
446
322
5424
217
1165
144
102
468
1723
5339
2436
9115
1077
1794
1473
1819
1327
103
156
158
202
930
758
1203
1312
944
5625
1015
4327
14048
881
802
1273
5693
4543
341
3637
13712
1124
3759
627
128
209
233
417
139
2832
211
953
334
139
314
754
489
255
175
336
140
308
1255
136
242
551
1049
7808
264
5469
167
666
4758
3473
790
2908
5123
12946
103
7423
3811
2873
4120
1624
1430
692
1103
5695
1128
1877
1823
2014
2764
12193
112
2225
1203
5969
137
114
101
659
221
534
183
110
219
164
114
582
445
386
983
356
2436
607
1875
774
317
303
1450
862
648
1338
5084
1353
2414
6369
15310
3713
3987
1121
13453
320
267
283
377
1014
268
449
164
277
529
1063
1104
145
3547
6268
7444
1910
5453
5078
303
15409
2686
1704
3942
9876
1433
2890
3137
308
323
614
1790
871
158
133
228
3542
612
843
1918
633
161
134
404
192
114
821
530
808
292
7282
714
7375
242
2213
1392
706
931
7896
352
269
256
338
2726
774
270
9393
255
338
1910
106
982
132
2600
9048
146
3568
8064
6030
1989
539
3722
9339
1209
446
140
181
171
480
260
446
137
127
1951
128
531
540
5556
145
129
530
760
1108
1869
2408
969
1099
1353
9481
4902
553
9401
5772
501
182
243
795
12720
2254
4307
1373
5110
9415
636
239
519
154
7386
1542
136
1118
5064
1386
7199
5259
2077
2409
2116
1134
5639
1133
216
966
1993
177
316
4812
316
100
409
123
171
12397
125
1070
565
1184
3118
6065
2974
618
1276
1583
5813
6800
5096
3078
1771
507
244
1108
207
2260
1091
5139
1080
220
416
2083
8876
543
594
2549
3201
5384
395
119
855
3563
3408
7399
7829
3377
105
206
276
320
233
312
1051
296
1904
4333
7204
167
4804
3422
373
1169
345
383
1523
5494
1677
5281
5545
1156
372
382
1450
123
341
181
643
686
578
8934
8517
1530
1590
119
222
235
167
214
1212
608
266
159
104
129
597
1298
9528
5096
9107
116
3859
2619
11324
3512
1504
1763
584
245
284
10737
521
111
1199
593
578
1770
466
14878
182
496
987
327
457
365
4034
649
429
398
2903
447
731
547
1193
817
733
853
2547
509
2452
4766
8910
3513
5784
995
1886
306
110
119
416
350
9063
1931
7477
3488
8490
4191
1661
355
1358
259
4415
1104
141
330
121
553
875
772
238
8320
1249
313
1620
265
561
369
414
371
1301
449
326
110
6739
8970
6837
245
109
1575
6548
781
1538
1037
527
3284
1032
525
245
605
245
467
1612
4428
103
109
1659
5804
321
2653
3878
2299
1434
1456
3424
793
7534
3295
7157
207
107
1320
223
456
343
258
869
113
8320
8893
363
153
3870
4287
4047
3056
7804
12707
4937
1610
971
265
4630
449
256
117
1198
705
1170
506
1704
476
2748
7537
1944
3868
343
1951
3893
4806
279
2635
565
2095
2997
203
13600
7189
4390
315
2398
8351
4421
9348
13593
4096
166
289
602
1791
5979
3486
4191
5602
4568
391
1190
8870
290
1132
390
584
6355
339
341
4599
353
133
102
510
376
2416
1994
514
9183
574
1247
2931
14958
3915
546
135
1419
332
1644
105
101
314
268
182
546
380
2816
235
106
137
268
315
583
246
423
256
2038
101
115
1143
183
485
1135
366
1114
371
601
130
268
466
5279
699
2994
10219
4525
2529
204
4102
9440
1239
1487
217
3767
6349
1712
1512
262
164
194
674
269
7989
1334
4384
1509
292
162
353
3144
10903
271
13431
233
180
544
209
127
269
1381
822
346
1221
1174
5175
7365
9473
1480
2221
422
3384
946
1184
144
5847
1765
1615
880
4669
349
350
6533
5112
1616
3473
8943
7657
9344
2653
903
870
550
1685
5414
510
9701
4053
6920
1773
1011
5356
2107
10600
1508
8970
558
8972
243
6459
2330
2511
2295
1607
3996
2235
394
3879
4806
1972
754
776
1017
2911
14818
3880
822
181
197
13426
7518
1979
478
121
481
488
6763
1139
5116
6082
1515
1480
2708
1475
8735
662
141
887
5040
4110
3610
1237
1142
113
1025
2196
9463
6568
7360
160
2039
135
280
111
157
105
113
1632
192
1404
460
119
367
113
228
1779
148
162
126
180
590
899
7661
106
1171
128
104
177
333
911
287
1075
9418
792
4960
6540
3357
1765
2714
4607
2284
5499
407
161
1173
445
5442
2643
283
944
158
906
2758
592
730
1051
455
444
102
211
942
3051
6713
6949
7283
1645
10672
3654
1112
4990
270
272
305
143
5088
178
500
105
260
741
174
650
8931
2165
4692
1258
2499
431
2541
2547
11523
14776
830
4440
4289
5424
779
193
182
332
234
12296
240
207
186
182
1890
7682
1272
3915
140
2451
7091
2982
2849
8166
7344
1999
149
1108
5511
149
1094
220
1337
2331
2584
242
593
110
105
5834
1156
1933
296
1412
940
2550
2942
9276
10763
8778
1393
1310
130
287
227
597
549
603
205
786
263
273
108
219
188
1275
693
115
1155
683
696
1928
1836
9723
6426
1559
4504
3715
8951
3795
8854
120
135
108
118
5013
8091
156
1298
3569
7317
2820
3586
4369
1962
216
149
163
207
145
353
201
383
3338
190
147
204
145
353
177
381
874
5825
7442
2751
2603
344
3660
7584
7500
2632
8942
132
1781
8894
205
479
6515
6235
617
4065
5180
9500
393
125
1517
1042
153
13459
247
487
299
1959
3862
909
371
5943
903
108
263
282
240
141
336
1109
1141
185
630
164
761
322
372
1490
3679
9011
1562
4218
7378
1849
701
1527
1294
3169
2485
1170
302
109
1798
1562
2591
298
350
2489
1473
3411
8834
3432
2655
203
441
414
106
118
105
112
116
5908
2016
108
2471
229
187
9396
1081
1176
4980
129
271
141
121
309
8973
4227
4457
3799
4291
105
403
213
584
343
227
303
124
932
1203
3884
3573
6002
628
5885
3446
1282
1141
1319
4917
1862
367
259
135
394
239
3534
455
1858
1007
555
5478
452
1007
591
521
521
3382
5805
1078
114
3201
929
250
5975
349
230
2292
227
903
1407
8235
765
611
1097
9233
366
2817
290
12420
342
359
309
1113
185
754
122
1650
1081
157
321
212
233
1156
235
402
394
3193
211
1188
155
320
212
232
1160
236
448
397
1460
7495
177
311
671
116
696
944
3082
8355
5086
321
789
1075
2516
121
318
781
404
12606
1270
302
3907
108
134
282
154
116
3041
128
1136
174
494
298
268
272
563
7717
2024
1146
801
2571
1155
12131
2306
4574
6876
6811
163
194
146
1333
5741
4002
3177
459
3470
3566
2515
1180
2828
2679
3460
10550
9426
5153
6030
163
195
147
674
654
274
185
134
5228
1349
12579
2879
1643
6206
3701
1990
9322
4855
277
168
187
144
8277
683
5302
188
188
1232
127
1166
601
214
8652
704
671
1198
124
512
211
524
578
849
1240
1725
6008
166
8533
628
255
190
105
129
203
4125
5734
886
7680
3375
472
1197
3899
13756
475
689
119
129
235
130
9328
128
191
122
7099
1721
705
3336
369
119
239
249
101
1621
7042
2197
4226
8822
3224
5920
3860
3147
2420
3013
1548
9528
519
14951
7057
199
4016
7324
9327
200
1330
207
971
212
298
123
103
241
4768
307
121
117
5025
307
118
2055
1104
2985
1178
407
7449
137
368
186
232
308
750
178
6167
5131
3987
8981
4183
693
5117
4064
2003
208
249
304
5257
3290
1184
116
191
107
747
205
9408
113
127
110
130
687
106
375
3892
1922
6014
9456
436
3922
4772
1588
1154
2974
780
686
699
156
153
178
11229
8923
372
386
468
106
6236
1587
107
1695
137
177
192
246
435
436
396
207
1914
1199
2897
6627
351
2201
1691
343
415
615
328
310
117
9449
917
481
5109
15416
4000
7187
666
1923
183
1717
8018
9091
579
5202
138
173
5467
938
145
5147
7165
2090
218
3370
224
9330
1194
673
6913
1331
4757
120
162
8331
2334
15665
3442
8819
2005
132
164
644
1308
4155
1613
4918
8695
2507
2945
7258
745
9359
615
1692
168
168
248
227
222
640
156
9432
2642
9340
4697
995
1272
534
6106
7970
1636
2480
169
316
7527
114
153
161
260
130
165
13263
156
126
6701
699
102
175
172
269
203
811
7184
617
564
294
107
9429
1312
401
797
357
3135
2320
8885
6760
883
1034
272
139
116
209
2683
402
131
1172
184
489
1448
784
1103
2191
1958
178
2981
1102
815
618
228
949
1716
101
197
122
127
587
10207
184
101
297
385
248
387
768
175
7372
5140
7294
785
4423
8862
2925
867
469
6769
132
1711
338
1784
5714
876
216
273
351
612
1499
324
519
1723
119
5906
628
2962
108
425
1172
1366
9785
1157
270
1629
1898
473
288
768
973
783
11471
5698
1459
287
141
8890
119
105
422
418
1386
139
7276
3818
1167
201
200
785
992
1561
1932
224
106
223
657
2115
4716
7175
4662
5080
122
372
10965
3360
412
363
547
1593
1126
6843
3029
1000
231
1148
1327
340
138
13757
212
328
191
310
5854
222
234
4007
1331
134
1607
1778
12453
696
105
185
112
514
1303
136
3993
1579
1294
253
308
233
134
491
238
313
143
8881
179
178
5748
2398
12166
266
160
1185
6294
5701
314
309
169
1477
276
480
230
5635
315
205
258
225
106
146
173
8977
294
223
231
146
206
7350
344
162
155
2220
4431
1903
4132
5636
471
8795
448
350
128
841
5411
3282
115
835
2352
304
299
2835
578
123
389
1651
129
114
209
4135
2356
110
7401
1710
998
3673
420
903
121
458
5547
997
118
455
1939
388
2072
4028
3591
475
769
1369
520
2082
185
622
163
1378
3353
1039
2670
9101
106
4009
1251
277
3229
517
554
325
1187
581
1486
1385
140
613
1129
3603
1974
1366
1478
162
210
394
342
5703
1863
354
305
354
179
2386
164
1726
520
903
806
9002
614
1963
3640
2581
3181
113
1233
448
143
9448
100
460
9119
2076
1093
8501
4956
139
148
186
110
1917
1644
140
119
297
103
936
2481
1949
7522
5488
147
189
491
338
224
628
525
120
1512
481
281
141
460
130
1352
176
176
145
2022
484
105
194
566
128
635
104
480
1488
9392
5468
6707
335
4699
2110
460
170
309
121
108
118
3672
237
293
434
1223
321
260
712
2195
930
1216
9019
7180
3697
897
9270
816
205
164
958
125
105
267
146
1283
504
489
390
2003
509
514
9374
1251
146
834
229
531
150
293
236
222
319
1908
13580
7155
2564
1028
117
747
671
1257
454
2493
409
113
4738
9416
6956
129
443
639
685
289
3870
6900
9453
1108
333
157
156
400
3889
1018
5382
699
8233
3618
4308
662
3094
1343
7239
7291
1116
3747
4895
7442
3964
1988
3964
242
1723
8318
7355
9802
9389
5073
2055
4364
15366
2265
9911
952
501
6333
8944
2639
2269
944
2509
1031
1184
1005
1048
426
536
647
170
394
7285
1037
3467
7043
4675
167
721
549
1432
358
115
677
162
242
283
249
143
501
6393
2444
2745
2252
7190
2172
397
374
639
1211
7374
2659
1407
13737
8375
698
4444
1401
387
624
1080
353
7843
383
624
1110
492
487
1075
626
164
499
3763
4036
3430
1265
1419
7703
1572
1467
2432
5441
111
170
1286
1671
550
782
836
120
545
1308
3161
4333
236
148
2814
1403
2369
403
1327
150
3499
7990
1367
9395
4411
8959
3098
3217
2874
11668
3343
149
937
553
113
4045
990
1205
926
9341
2764
1650
247
7355
187
142
217
1176
12495
5199
7099
1816
1340
139
1509
13574
1995
1913
253
576
474
626
2688
189
466
430
111
563
457
485
905
6079
1092
255
354
1176
474
387
369
196
355
605
179
197
8914
1403
5354
7360
1401
1339
5326
14937
830
1435
1833
136
175
228
172
154
118
185
117
138
301
122
9527
129
106
232
411
189
2461
6929
5571
1394
2979
327
8884
112
110
359
196
1668
880
510
157
310
111
180
284
2118
553
1705
129
5158
7431
4296
425
335
167
5487
167
714
178
280
2149
372
948
9705
4647
347
3249
2451
380
1446
384
824
1098
387
1931
13943
5598
8785
823
275
551
111
145
7353
115
413
167
1724
809
7349
12317
308
122
5524
155
115
840
129
424
863
527
513
986
370
3478
1807
3964
347
712
682
4907
5662
4801
3657
1537
918
244
308
296
200
2946
485
1117
1355
4262
10630
13546
5780
1912
1083
465
1539
6560
1646
696
306
311
293
2932
703
311
317
296
918
162
7359
8547
2484
1749
141
132
242
374
204
335
1457
5450
2101
745
2225
1977
180
3223
743
877
452
8720
2363
2517
236
6563
3371
3916
2290
2584
116
2017
6973
1136
901
493
125
248
2237
698
6564
233
981
3643
486
656
315
100
462
123
512
353
214
184
354
488
324
6245
643
1461
9334
10346
5559
422
1587
461
128
108
143
566
749
131
4175
353
288
575
239
3376
4346
8928
4438
5061
399
4032
2740
904
119
1576
590
122
3279
903
126
492
1673
6120
9390
971
274
612
227
1257
281
127
215
2892
549
210
5745
1287
4985
4472
3009
6544
11716
7875
8826
392
9550
2929
230
3664
5705
683
2700
5760
8962
1716
695
508
2928
11608
695
12791
624
7368
9347
1564
540
203
1404
2369
399
158
1838
2393
1456
645
3875
265
198
151
790
406
6127
1744
287
179
219
206
151
104
368
1209
130
309
400
239
212
3735
8683
5655
785
373
223
269
100
214
474
123
332
578
219
105
466
304
326
181
153
141
930
4794
374
193
270
101
215
476
123
332
578
219
105
466
303
325
1334
203
638
7327
284
3999
4466
191
207
1143
137
3106
274
143
160
7961
5076
723
121
7091
937
4371
5118
11339
7358
2365
2253
528
3422
1808
297
7335
350
2909
291
162
208
162
395
204
200
1435
714
244
871
9159
411
921
235
136
244
1178
7349
363
1330
106
119
282
205
276
146
241
5211
707
3461
245
252
279
191
148
748
107
199
4629
253
280
151
154
751
106
202
136
2062
1106
8354
965
165
1273
117
4675
183
484
157
132
875
1432
1008
8729
4392
4264
204
129
1208
14458
1925
681
105
405
102
384
981
270
5078
1049
105
577
982
189
4046
9442
922
8983
4414
702
8055
400
4256
13988
1496
1135
3078
1007
1239
488
4257
135
132
187
272
1526
4764
5487
9789
5799
288
13635
310
1768
321
3946
2250
888
339
392
112
111
190
393
264
1343
1331
574
304
541
104
276
150
360
9014
156
285
280
434
501
2554
228
7601
9388
4045
4905
6447
678
4273
7149
249
254
709
611
242
299
390
185
107
304
109
187
369
235
2471
1721
490
1068
696
350
7688
1381
741
379
1402
11093
544
772
403
5612
775
404
1430
743
1016
1156
1431
7514
4867
2703
261
944
3920
1089
8165
3373
4598
478
360
197
214
273
217
175
156
124
798
772
4738
4152
7496
2704
1551
418
936
664
341
967
511
1955
4467
1448
309
287
236
164
168
942
4366
102
2708
11632
6773
4153
862
313
501
437
238
1476
170
108
830
3172
393
760
2152
3646
386
535
1160
382
1893
221
1222
217
3745
1811
11697
131
2424
2693
1047
8314
1240
624
4049
125
7194
3758
462
1321
791
181
478
998
810
372
154
138
1038
100
470
758
511
366
8950
602
180
1561
7674
297
1240
4705
184
1249
131
131
307
112
7389
7331
262
195
315
5941
203
304
1920
6530
297
624
212
214
110
7707
1148
7361
9509
1266
3069
1372
585
230
11234
2619
6721
3491
134
8716
121
682
403
1290
3546
720
1032
489
2556
606
2252
3693
9365
3902
694
1428
817
259
478
119
4220
830
263
458
120
4437
4242
8827
1362
147
457
1314
4564
1441
4333
4235
4474
4544
4494
1003
791
131
115
369
622
211
416
142
3641
6765
119
138
113
3111
9317
2157
691
8129
137
108
356
4755
1144
1021
8857
6394
121
7374
2116
478
459
104
133
116
160
1729
616
631
145
452
5486
604
629
145
112
1808
175
13545
478
4283
326
1213
2711
481
319
302
147
1468
1546
7732
1565
256
878
2492
208
241
570
108
203
223
286
185
249
360
431
161
172
6182
124
184
354
160
223
153
789
195
1839
2957
1132
120
1781
538
869
318
2236
861
4438
2294
267
490
147
324
315
178
168
203
239
345
198
498
1126
7324
181
1069
1029
529
1064
1987
3555
381
1178
2526
834
2685
421
567
829
961
438
589
334
6156
8968
7481
8923
1034
2604
1428
288
17826
2939
670
536
2656
2703
2428
442
294
1585
5480
336
316
1582
188
6531
4442
1684
1009
709
489
1569
865
8652
609
2227
102
294
1766
9439
2597
4993
1472
383
4885
497
963
178
413
105
120
117
135
198
295
394
1816
993
175
985
2336
994
219
296
1007
4485
2513
146
120
141
226
208
357
1409
159
909
622
132
697
342
11560
991
163
113
136
345
365
7897
345
278
365
1248
2448
835
119
374
313
4541
1268
205
369
259
118
386
228
207
1035
2131
859
3696
8923
5566
1358
9402
1581
7416
4414
3629
4491
4064
1588
269
1306
121
128
146
1086
351
141
156
139
5533
8878
9735
15482
3938
3318
11373
2824
6662
1736
1109
1267
655
1004
7825
2511
7359
5074
306
10845
140
194
320
195
164
132
246
1145
254
401
809
867
2449
1867
837
385
623
198
2592
838
218
382
8832
227
487
9559
180
1205
482
160
8796
201
722
126
143
2922
616
811
1330
279
353
175
295
180
135
461
936
287
1654
345
448
1351
428
292
281
196
2601
2226
11516
10121
906
235
409
252
446
1757
1799
109
442
1741
160
640
186
9252
326
420
356
325
1924
202
1090
875
7825
9327
1176
724
142
3757
9340
2841
12643
14023
261
147
270
243
113
109
151
198
153
256
187
601
109
153
175
293
299
170
2182
101
1403
127
298
473
618
333
210
192
9206
992
637
112
665
117
268
1200
1019
782
9059
246
278
134
277
167
395
288
221
152
146
250
123
333
1273
382
259
547
459
495
500
153
146
717
603
911
2889
4677
4375
501
157
669
450
324
255
550
326
308
577
164
577
386
439
230
4339
8925
5063
415
569
1111
2657
10736
297
165
1021
1667
3818
11934
1263
202
8815
326
9481
578
524
153
140
497
290
822
6785
1277
2228
116
195
193
148
1287
12596
7571
1940
8139
7501
3203
172
1655
6581
1861
381
152
1046
9765
5010
620
1913
1431
107
198
148
854
139
217
257
228
107
369
398
195
4641
3347
2146
125
1074
135
3870
122
1071
496
11937
102
212
1126
185
307
176
5445
482
272
684
1459
3674
493
1012
1328
5140
703
8076
627
444
997
184
262
104
1622
8900
1044
352
607
3522
2552
2376
156
519
438
102
101
341
2107
3029
156
513
435
102
441
114
7324
1267
1435
372
332
308
554
3578
398
121
2756
225
266
161
318
537
223
458
6597
2735
5736
2453
1065
1851
1286
649
111
237
179
259
4869
351
6721
903
226
387
102
310
518
5043
640
8386
273
168
138
123
332
452
9617
3211
725
205
9152
1736
2768
138
769
3705
2767
5368
1547
1096
279
6676
9483
590
104
245
101
275
176
162
175
287
435
2506
3193
8380
228
230
409
308
273
128
1116
9539
375
1334
380
735
479
1152
3246
4979
642
190
891
422
571
9401
2360
139
8267
543
993
2643
833
127
424
154
296
3592
6696
2049
2660
3674
223
339
259
2512
1576
1569
7656
1272
9473
189
5163
2036
5907
440
917
4946
4067
3207
1727
287
1110
1945
2586
1768
585
220
660
648
1920
179
160
182
283
359
413
231
345
493
2778
525
1161
352
10871
11682
1448
104
12754
124
288
257
100
211
192
299
700
977
1291
249
254
584
13920
120
135
2445
447
1271
140
4879
970
7392
1980
8344
4353
202
1003
12730
2069
2466
343
421
4751
311
549
106
195
1046
4210
9208
310
1106
251
149
12706
105
102
117
2385
1042
9459
597
503
128
163
227
245
137
120
317
198
175
112
658
1589
1003
14873
11787
5287
702
8135
2010
12142
4296
136
1025
344
380
336
150
266
1734
2795
949
142
848
175
262
377
745
267
155
995
2013
6354
6160
494
491
594
165
335
139
2852
625
4081
2918
152
1249
127
103
277
156
1429
245
399
167
250
5355
522
832
126
900
165
9370
314
368
222
155
3130
2926
565
1604
3065
9201
8743
629
1056
491
1021
333
424
3075
846
855
192
156
193
132
499
426
2107
852
191
156
193
132
499
419
2108
850
192
156
193
132
499
107
431
677
114
522
102
1291
129
153
336
269
1177
134
5183
6032
6201
2083
338
115
6909
226
4262
292
365
1744
4715
753
7365
3483
6779
8867
5937
3505
8074
211
158
164
137
159
267
277
1510
1028
2750
8893
1165
441
162
3419
2751
581
717
1049
442
1158
156
3401
5458
120
596
4935
350
331
2269
4673
352
320
3585
428
3444
8853
3349
6146
2917
377
395
332
6648
410
351
4678
275
213
222
1458
2816
7394
616
4750
686
4992
6216
4995
347
827
1981
172
2581
1291
227
221
132
1050
1241
1217
1269
1903
204
355
369
119
319
230
267
3521
2271
123
105
144
167
162
303
136
676
142
1636
1501
1540
610
9785
4223
7082
230
269
970
429
235
141
357
115
853
836
3082
491
309
224
875
1581
151
1421
482
361
1759
873
271
9351
269
2903
612
1771
127
184
225
158
108
169
138
433
103
157
9356
449
135
8249
3056
15294
523
170
123
492
1319
240
673
13478
876
6056
13006
4222
652
493
1182
414
381
8130
1198
483
386
1452
5546
1469
114
101
611
477
5512
115
101
615
486
450
1024
1292
1515
704
156
718
837
5550
371
2134
613
634
446
2984
833
1481
121
130
117
112
111
199
102
152
177
116
686
468
8885
236
1469
191
215
243
166
437
396
1034
1173
8917
1337
347
200
1022
660
324
733
1289
265
212
2547
1890
11851
6082
7244
4843
2356
635
676
1647
133
655
13432
163
8682
5892
479
111
110
122
128
159
838
733
13957
304
553
13625
196
1957
9428
315
13906
3219
11393
3589
144
5007
4790
1669
112
284
273
390
415
105
669
2396
3694
1395
1241
783
566
698
1720
9478
2737
8927
3731
481
9330
247
222
13477
427
180
454
970
2246
11040
10575
591
143
278
1544
204
1278
364
176
1511
13293
695
275
114
1797
5249
8915
4393
3829
100
1409
351
351
6563
4482
1826
875
462
103
3984
1436
2752
1192
117
195
848
186
614
222
781
633
162
116
204
235
129
731
318
135
695
136
2399
2795
616
279
591
699
5720
175
20150
463
264
726
498
168
210
416
979
163
963
5162
698
7774
858
1978
8798
1274
528
388
2059
2046
13455
2228
5019
3710
553
393
379
562
422
3430
275
563
393
375
560
421
1911
1040
7480
8730
1384
249
1854
131
112
192
120
266
864
355
117
11596
7333
1482
550
1346
838
690
124
718
315
6419
355
5023
756
131
317
444
218
236
214
6545
1469
3063
8510
136
153
427
290
126
608
1669
8866
1066
1279
507
229
354
5406
6206
4058
8188
6181
1154
496
815
223
4322
882
14843
5586
764
9154
4914
8059
11078
4963
2331
1823
14883
1247
130
1704
4700
4075
3316
1673
3527
115
838
2227
141
1420
373
717
1080
3134
335
6846
4945
368
544
1048
380
218
240
12263
177
164
139
1049
1486
448
388
371
138
112
2733
582
506
334
372
2224
454
243
255
8790
466
291
255
1001
138
1830
1950
8890
4052
5482
281
784
434
451
5682
528
133
8914
1566
7363
1520
1929
1178
153
622
286
364
2772
194
1025
585
113
838
5562
6953
6022
1587
245
196
527
326
136
312
631
2373
225
198
527
328
224
169
1255
314
247
126
136
407
11827
2363
2085
413
386
134
377
260
629
3037
412
393
134
375
6412
128
1144
241
140
196
109
593
588
1265
1403
704
539
13462
2795
7129
1849
118
12538
1759
102
10997
321
1153
5497
1770
1601
8033
1527
116
3880
7063
709
4074
432
1172
568
363
8106
1169
530
372
1455
275
1046
124
1198
1048
6559
354
4732
2108
2317
2799
9272
402
136
159
189
8998
7371
5013
658
389
448
1736
102
5499
325
189
153
2029
110
219
172
4921
453
308
1444
474
5001
8069
1559
1245
9442
787
307
223
814
606
2917
313
148
793
210
302
3087
312
115
794
210
275
1783
166
11216
5680
1824
220
1398
365
749
1325
1393
102
273
150
823
2441
255
151
313
576
154
824
1872
6463
364
384
1112
379
953
9119
1551
475
4619
340
6452
284
143
473
138
9433
284
2613
9241
388
156
1167
200
489
6178
280
275
202
154
214
1027
1465
402
6883
466
697
2756
546
8667
1645
150
1134
184
481
322
265
5019
1266
1229
1709
7784
1724
1461
1528
9065
2298
3746
9227
2663
105
200
698
318
209
312
248
2210
9008
6896
310
263
127
174
281
127
537
1078
178
202
106
407
145
3814
1462
1706
1644
1150
5717
1156
508
3566
1473
123
199
3626
455
2929
140
199
554
5846
230
287
3964
2707
3132
477
8137
690
1673
8847
3621
1124
7438
1640
4268
3605
3938
5315
300
5395
2516
2099
9411
6487
2240
4461
3616
5146
655
197
188
364
246
427
149
189
303
184
3595
12425
6590
6417
385
1047
2096
452
177
123
116
545
121
232
106
128
2894
9124
9422
222
301
1147
182
241
826
301
563
182
723
359
1602
3239
128
303
101
113
927
5847
1113
11474
209
9257
216
111
475
240
571
401
5591
398
371
247
687
545
2246
12463
513
165
1810
1618
13255
6734
1400
381
516
1430
7727
380
384
1158
369
683
125
1957
486
1134
6105
1131
340
323
2284
8341
13585
2367
664
1135
4064
9440
3671
1590
117
2653
118
124
9493
8916
108
211
953
9165
534
517
118
1173
683
518
297
480
306
246
937
141
1446
1523
1495
1114
332
441
331
206
303
2854
7118
1115
489
491
1194
180
221
5488
839
722
158
754
130
1851
360
100
158
195
1580
1219
613
1671
656
593
2072
5383
1968
177
4758
3164
14745
3454
512
7463
4534
874
3499
2363
377
460
249
135
154
716
2346
273
221
1656
5875
518
1376
367
8487
7451
3468
7338
4292
2798
758
3388
2586
404
9013
382
869
10237
880
461
193
228
3114
147
462
190
245
118
2825
1217
2271
826
210
2318
1730
2534
804
207
949
211
8954
6119
1564
2958
13595
1102
1697
3462
3195
8861
10509
4044
549
128
198
237
181
9282
585
279
1742
632
707
2373
139
1370
423
353
1443
3393
2704
8276
291
1899
11511
7016
4538
13278
6327
647
113
185
186
143
505
419
122
527
2927
502
413
122
470
9612
334
1254
185
2966
9404
162
218
6958
4462
104
310
124
201
132
169
239
1585
142
183
9210
3708
9497
922
1875
185
1968
172
224
220
206
183
227
1554
298
1103
5703
1105
1636
1318
520
124
1179
401
121
518
780
8199
1018
534
185
779
119
1840
4412
3058
1034
1328
1770
2160
366
254
108
7405
4133
2228
828
148
210
1140
1034
713
583
2121
678
663
148
206
460
4934
731
2933
315
2492
6708
276
877
369
7400
4828
1222
339
213
173
250
8884
196
140
155
138
522
127
174
145
170
230
162
133
439
2321
464
1242
571
249
168
110
1291
116
242
196
5795
539
9343
354
195
4470
3703
1315
4924
11493
6158
1976
167
1380
942
121
579
296
1430
142
942
1034
135
126
133
197
147
255
244
592
1346
1511
220
190
222
333
3811
6638
4733
358
347
6517
803
1600
11567
1191
150
308
248
880
167
227
551
319
591
14610
3012
4716
2463
753
8897
795
842
2944
271
491
7299
117
192
576
6505
774
8166
699
581
1861
1005
921
255
194
2390
1005
455
4312
1083
872
8685
5496
8846
911
1038
485
118
187
9305
1116
237
2174
872
8884
432
1237
203
161
141
172
140
194
652
2764
3394
7364
4344
968
1794
7713
1724
1434
5280
1618
380
1416
1919
7674
893
9467
629
378
1869
201
142
171
170
486
846
430
848
155
1649
2098
252
344
206
207
122
131
155
116
508
212
214
1187
707
129
672
8822
633
831
3477
2603
585
1000
1443
2434
7446
2606
1568
539
234
400
1142
121
702
674
711
228
401
1134
698
969
309
1256
102
1327
1646
147
8070
9523
1335
663
788
869
2095
207
176
206
158
246
402
6015
9308
5841
455
134
1168
2598
7367
8047
593
159
203
142
125
288
593
234
214
337
3909
4728
965
1190
1121
146
129
114
1209
968
680
1723
390
4905
13579
3898
5194
490
601
133
151
995
261
1710
4081
2163
12494
4253
3375
8886
4355
8316
696
5393
6172
1285
1274
183
2009
160
161
154
141
213
401
609
338
205
166
514
113
255
882
1924
118
1188
2739
629
1530
1284
987
100
5837
9401
3173
1469
1001
6423
159
2264
382
305
158
1770
1411
2020
298
5369
1583
1481
329
313
6744
1781
270
568
448
237
565
281
1513
1690
144
543
320
117
6919
5242
900
774
671
180
201
142
1293
451
2521
181
240
9069
1315
132
3860
3701
11450
5993
118
11529
9342
132
254
181
274
140
353
6281
4311
828
9191
1877
295
202
394
442
2099
200
396
513
255
352
1115
124
711
105
1430
9410
416
3778
209
1556
9490
570
268
1134
207
114
489
1501
1633
682
126
123
628
565
322
266
1716
6612
2667
9500
6826
1128
948
274
348
126
324
3059
174
1948
2273
278
320
477
2264
2289
2687
2372
9532
405
376
1692
9103
883
181
707
209
269
1136
138
1191
276
177
3926
265
496
740
2500
3466
13584
2994
2120
231
220
198
180
103
315
222
195
5570
1310
2783
9619
170
3684
804
217
120
5709
487
4872
113
495
230
219
823
130
435
1523
1147
349
819
859
887
1070
201
2331
1076
9165
1911
213
193
248
461
1861
1320
165
164
164
3002
1293
177
165
164
291
199
1682
186
650
175
156
351
229
224
249
459
3276
199
4745
353
356
357
6415
8881
1715
127
3502
5593
3789
1382
368
289
197
1545
2769
3871
4703
4309
2325
8295
506
798
126
3288
2161
505
796
126
1680
854
1516
199
4243
947
6100
11814
1511
204
467
11037
2242
171
963
164
1879
208
145
295
490
795
1718
2104
5419
117
2111
490
793
8833
6151
1564
3633
1401
388
507
1407
402
1054
5491
406
1059
410
261
194
1528
192
9456
1272
184
943
116
1580
766
3153
372
3421
1908
4624
102
7415
4316
4092
1848
13937
2195
337
275
2191
8886
5857
635
416
857
7342
3479
2712
2448
244
148
207
110
783
622
478
396
6628
354
4720
811
370
737
213
406
5147
1802
218
8909
613
219
213
3435
3369
6770
13092
408
425
748
1298
2115
8958
1734
9025
149
353
284
1431
103
202
275
173
102
672
1551
1981
6880
5343
351
4703
5237
132
157
162
233
2813
1429
3675
383
251
454
306
115
6626
220
427
2920
5749
1021
105
1134
1194
477
2794
2293
3235
12562
3173
4044
108
1215
306
241
1425
654
3548
3989
120
126
295
803
319
262
472
281
145
3562
409
211
268
13638
608
139
1726
1812
1505
312
301
281
144
2331
5107
1829
3252
6220
357
1372
163
146
271
301
156
282
301
856
462
656
1008
449
12351
5848
309
4590
6874
13735
4778
355
358
358
4669
166
2234
246
2225
354
385
1177
8097
354
496
1200
377
1663
129
129
4350
184
589
1221
631
216
951
1419
233
158
290
754
693
1181
124
685
105
4830
1938
7536
2731
2904
6875
13767
4773
357
5007
864
7285
1644
2225
354
620
1175
8056
351
566
1149
360
1638
130
129
4339
589
1221
631
216
951
1417
234
104
158
294
124
594
684
1182
124
523
100
4845
105
1935
7577
2731
188
196
113
511
402
156
416
148
124
336
2164
693
181
5286
8794
1445
6520
357
4757
6887
207
7330
4102
2359
4009
200
1175
354
133
235
275
146
964
3927
2085
180
260
229
117
213
465
336
1880
609
6144
182
391
301
9179
314
261
254
488
649
224
183
134
471
741
160
9470
2765
8823
3474
490
10684
263
11621
8904
251
904
2774
456
8905
490
158
1149
112
3107
145
8601
6520
1442
6587
177
554
273
13688
1623
136
507
256
799
2108
272
1433
5012
348
726
239
931
544
1168
3786
8903
5421
2181
5881
7195
3825
201
108
9093
14465
3533
207
185
129
111
378
143
3919
1944
2021
213
334
4681
335
891
764
1139
221
10225
7529
11709
1853
620
869
7140
2046
375
269
157
334
206
9226
8922
216
524
165
141
104
328
8032
9164
477
1892
482
147
1145
155
1914
8641
820
1190
119
302
115
280
143
3967
9713
323
10946
6930
2536
306
422
103
326
9101
139
199
108
346
5382
7361
590
1299
13296
231
3479
8128
698
5194
5882
2547
278
758
282
5205
290
589
209
212
197
357
5807
267
347
588
207
199
205
355
1877
1660
257
433
4089
7376
1070
694
669
140
229
1825
1253
5302
3897
4661
4836
1612
749
3333
3960
8289
4455
608
4508
2081
145
5561
9310
1756
183
5820
1093
3577
3961
9804
2134
6467
2225
8922
7361
632
1285
1085
11140
2049
7223
792
947
847
333
1665
175
1474
6155
2518
4688
341
355
6479
8166
1265
656
371
1185
516
384
8005
1176
535
368
1445
628
15406
4677
3626
165
4122
217
195
488
2379
1810
241
198
2263
543
1667
398
348
1264
7714
1847
1216
1088
531
484
2763
1013
1139
122
1504
547
7006
1527
624
1201
107
3905
2524
3375
649
1861
642
1857
707
3820
163
162
110
575
139
1646
2898
9435
2463
1214
145
264
208
236
132
2170
103
808
221
213
8926
9240
2334
1503
6649
113
272
11294
10705
7395
7654
568
1229
825
566
655
385
1094
1548
268
816
122
1128
1193
738
642
692
2112
1570
154
115
591
4729
337
340
6451
475
140
901
511
248
1223
1634
154
3025
9325
5919
1311
109
175
232
686
6676
1643
253
1716
516
173
9345
1035
1038
119
109
154
108
272
13431
935
441
9442
2603
9178
367
226
2042
3631
361
1113
430
5695
755
1203
999
1448
9030
136
104
307
145
720
331
253
241
680
651
4381
540
236
327
681
650
716
9040
8894
257
737
182
3051
520
1058
8945
1056
2219
709
132
3237
377
399
873
2240
477
1111
1575
765
5188
741
604
2892
1684
3017
3661
481
873
3859
1108
4984
271
1630
421
4589
5467
568
648
1086
113
1130
2334
553
708
2898
8829
2453
2477
961
348
7373
573
8882
448
2293
103
143
1651
290
3873
498
668
7096
397
1885
7003
865
7022
1631
14823
4167
8928
271
4929
1054
596
678
1162
147
551
11619
1010
406
104
177
9115
106
128
109
115
764
1287
690
216
205
415
167
333
210
131
417
472
293
1546
1105
7334
151
3619
5143
5688
988
859
8808
860
2287
6392
1880
777
5506
471
778
166
163
1489
6209
8924
1177
1184
3647
4804
448
2015
765
520
100
479
346
300
1506
621
1990
101
120
119
135
200
259
1463
6719
7309
575
541
3090
104
116
108
159
109
256
259
483
359
546
659
304
1293
1100
142
116
197
13853
430
186
405
106
221
9483
1657
1911
7503
191
238
412
1024
3439
9588
4556
4027
1659
4839
1049
5226
4670
338
339
6463
288
173
1286
224
354
139
160
533
164
353
180
137
12367
6344
475
387
385
283
3359
3970
1815
602
492
3143
255
379
397
283
1926
3488
2539
742
134
279
291
128
123
109
767
9547
693
393
1047
5074
3262
454
1488
3838
11731
641
3876
7206
3513
200
6455
6309
3688
728
735
699
2227
5779
129
219
6136
7351
2811
257
922
9481
3407
3095
411
540
3014
8932
985
3311
1989
107
1194
399
2836
107
1190
3351
1152
6962
820
1688
592
107
228
5222
3944
9571
4940
3898
164
238
2123
9410
5239
367
323
350
1479
209
1819
9094
640
8672
9054
213
3411
422
6035
592
754
7551
8924
2519
785
108
149
957
223
162
474
3808
2782
534
895
470
563
443
3269
6614
442
2242
4117
877
473
2583
9099
3540
225
4342
1440
365
1469
2104
3440
6460
6576
477
299
5610
702
8014
2769
2048
7232
516
264
410
103
2293
4477
113
2356
5117
1251
3349
3732
187
9087
1131
105
272
1373
1604
6078
3597
1056
405
400
2447
195
206
9552
1949
9090
3921
9536
2845
403
256
2454
195
2199
4157
6143
504
1109
343
115
3730
227
4893
6777
319
324
833
375
185
6872
591
302
171
571
126
150
2352
1957
399
319
333
5934
2723
486
406
515
647
671
2994
629
1450
385
431
1162
8009
383
398
1131
375
7518
5756
1588
495
7254
4541
3590
957
2259
895
1439
247
246
1335
5448
1350
101
9270
167
2388
13885
2012
158
5303
7277
3588
3683
3963
11709
1307
14842
4770
567
1398
7657
5608
6614
285
1330
516
121
136
2724
167
425
2306
125
3509
558
9070
2219
3047
9265
2809
473
8417
3609
205
131
121
113
5080
990
9419
8510
3149
273
4984
1161
478
104
3542
6335
9497
3085
4422
10248
132
193
154
133
152
4489
171
5781
11559
3600
3593
4099
226
106
308
121
3351
119
1988
2959
3846
1386
4710
356
359
6455
8292
309
1171
121
108
190
543
170
566
1136
793
7325
6540
368
4790
4402
7623
1474
3288
332
138
3758
2951
3685
185
451
353
1574
950
121
3649
183
446
349
1384
1236
3076
3113
4917
7301
5393
1115
2136
234
109
116
119
1853
111
219
131
3280
2298
3695
141
122
155
119
306
116
1569
101
633
278
1869
218
128
187
167
249
547
4479
2161
9087
278
7323
292
161
269
486
337
187
170
2836
1298
845
247
1195
8913
6226
302
1065
311
250
2559
149
214
217
1478
5433
679
8320
6180
5052
8416
675
5427
705
103
224
153
300
9343
128
446
1711
1258
3528
284
315
357
330
2220
1144
1560
2368
207
318
1003
1920
745
6721
130
203
107
333
1430
3026
6943
168
363
190
548
1338
236
136
567
349
180
9896
3952
320
302
379
372
561
357
7399
2157
2871
101
667
115
1164
684
420
785
2879
257
3853
477
441
204
221
119
1993
1818
597
136
309
1486
1750
240
189
519
1072
264
898
1725
11667
429
826
329
11269
333
1596
796
2446
1691
277
3206
3639
9531
5252
1808
861
492
989
14820
119
536
762
123
166
368
1707
228
122
1631
12542
4489
1167
127
249
453
9319
916
200
485
571
327
732
677
135
512
820
2487
3255
2544
865
554
121
1165
9365
224
697
7420
400
6194
1815
2782
418
209
261
453
417
691
9074
458
731
107
137
5241
139
3967
9728
810
614
204
189
223
120
177
4111
9874
645
6295
725
119
1126
399
121
712
13597
3107
1133
2285
866
396
1811
148
1242
8702
1265
1470
1210
4951
7339
305
1878
4178
573
861
849
290
132
1331
241
127
179
1548
146
556
166
166
393
5343
3774
2864
9315
8566
4764
881
220
1295
279
2256
1539
193
174
1006
136
784
549
203
396
599
397
181
246
133
3390
8888
2813
2734
1526
126
143
8800
143
140
157
301
102
9148
103
162
163
1491
8243
800
201
1223
10323
9357
578
240
107
750
305
166
258
9416
890
1797
3407
698
8062
252
3813
1423
1295
476
682
535
6342
3041
5838
215
8912
5255
239
2471
4811
413
3697
1157
2517
9760
577
1943
304
299
159
2543
407
739
1234
295
14010
181
320
558
6153
637
460
129
293
455
123
122
263
146
141
226
330
5717
14771
517
2736
237
6099
2904
734
384
1245
2487
3730
9093
2587
5196
320
1297
5046
2794
538
8882
3716
556
392
447
142
104
476
223
100
515
162
348
9443
245
107
162
8972
945
1034
3467
2804
4775
7176
384
619
5984
115
111
671
1526
904
1609
8427
9301
850
1565
3052
145
209
123
4553
378
231
602
6903
700
157
1475
618
338
114
964
1826
2069
4362
1402
155
364
647
106
201
294
1001
689
442
531
1364
146
919
1585
160
366
640
106
200
1730
679
524
1366
2404
3143
4740
3528
1321
275
179
5608
7391
1785
835
874
129
5314
834
877
132
583
1883
273
3125
10721
9403
240
159
170
5553
4649
4186
107
128
425
109
140
333
268
4410
8995
4932
390
197
724
352
425
983
313
630
103
979
185
1166
3242
5406
1637
4127
845
6589
5907
336
215
2395
493
493
549
107
271
423
1908
195
338
240
1914
420
487
423
13731
9145
3580
9618
2971
1850
6182
6179
1143
177
347
1028
9368
156
3074
3677
8893
1031
2916
2006
611
8870
239
211
113
317
201
421
205
115
219
458
114
8753
11572
164
7458
3577
7173
11578
1082
3878
1064
498
269
130
2011
3695
5001
4859
324
16587
2609
8752
2454
1220
610
1155
1234
1850
317
124
330
110
9241
373
2449
2366
697
8385
4728
7381
254
3726
3086
4954
8979
3688
3431
1209
7742
5078
972
160
144
340
239
604
240
1298
2075
145
124
111
342
239
597
238
1298
845
12581
2636
2204
691
146
138
9675
3985
452
161
182
1416
227
443
160
523
680
2256
4394
12674
4393
912
612
864
2101
383
162
573
1367
398
3972
1373
4511
2795
8430
8434
704
5243
1668
4046
7041
5862
2888
417
9670
104
1400
784
366
7803
1499
788
366
1444
3868
771
1048
1692
115
2146
135
114
192
1004
1036
2451
1079
149
131
198
189
132
201
102
711
154
1316
351
429
652
6085
2527
1615
1473
129
274
210
171
331
153
262
4559
1310
2092
5184
441
214
3778
149
228
111
234
434
328
174
110
865
309
760
128
463
895
474
434
290
218
124
1919
1159
503
14514
3543
121
2653
123
1078
225
1529
212
270
168
2917
8899
11045
313
239
335
790
9026
534
567
9261
11662
1231
322
444
118
247
109
172
1000
813
9650
8988
157
6163
238
3846
6327
967
225
541
937
215
1412
371
620
1348
7773
371
578
1335
121
1757
148
8949
251
103
185
249
188
1929
110
2018
999
5095
2352
3588
8205
700
1825
9613
3543
3321
607
152
2324
6791
2039
607
7126
5558
699
7976
1719
3333
225
140
305
2294
3903
102
4363
3140
1361
554
1837
2882
1311
5230
1214
3427
272
2687
479
199
198
116
713
145
163
1398
1699
1300
140
2445
688
1622
210
1527
7803
502
4022
9353
966
1553
3024
537
127
131
908
3149
6249
4136
3249
203
2628
391
3723
2124
8281
989
5889
1623
3155
13576
897
1398
384
413
1150
7983
383
368
201
443
1090
406
365
8127
1060
653
329
1429
963
378
5989
1173
138
991
916
156
781
647
327
314
1036
386
148
622
284
453
370
569
721
154
3992
1987
250
9412
4553
2294
3775
3063
2940
1044
3744
251
647
416
333
287
1040
387
5836
4289
836
436
2336
1368
452
11397
105
306
387
272
1376
354
162
476
1166
2183
394
5003
3150
4013
160
213
336
414
8870
351
557
1202
7331
260
1762
357
171
5252
7223
1069
152
327
165
240
722
5415
7787
1176
1129
1519
769
1050
323
1661
188
170
496
319
474
9337
302
466
6947
3705
160
744
3891
7319
1482
704
8164
5687
975
916
5554
4265
2706
1871
994
800
8885
796
2286
740
269
913
2287
2116
275
284
873
467
135
1309
539
612
2947
177
889
212
5138
2298
1249
10840
1404
566
583
184
771
3335
142
870
1592
563
580
211
765
2295
1038
1405
315
4241
8981
5904
464
889
1077
878
110
132
118
328
366
434
375
302
3098
9433
698
214
700
151
325
178
215
236
160
1541
268
8367
631
434
356
1330
155
8914
145
135
123
104
950
2776
123
131
225
127
140
3894
195
711
245
1451
1819
1909
1013
610
3706
703
526
1655
267
9513
3658
5208
203
1381
696
678
1166
124
514
183
134
264
11976
118
263
183
244
703
6803
5078
180
122
207
205
602
147
1364
1379
835
962
6206
9057
539
1456
281
101
135
114
163
116
273
285
1724
9099
528
1519
1876
940
8858
345
932
489
7911
1144
204
270
2222
8265
11406
262
274
231
118
172
645
106
183
1640
175
103
196
7437
143
6079
239
4957
202
1188
340
163
326
583
606
525
203
265
166
117
279
183
295
973
4973
508
254
330
197
185
298
406
11166
7501
2678
466
1565
12729
449
210
500
468
2523
929
485
195
274
456
485
126
141
592
1037
2086
743
7058
197
113
191
4272
293
118
320
776
536
153
1188
263
10055
4067
4957
1558
119
285
185
205
372
1293
2651
306
4554
248
120
273
191
295
134
1772
2470
2001
2551
356
246
285
173
204
136
176
324
3770
911
414
1016
248
5447
1012
1653
1609
1658
177
210
135
441
1258
761
2381
4715
8615
3965
400
4721
107
207
458
5405
9153
328
1291
3626
328
232
596
159
214
8258
602
178
3827
4396
438
1749
120
502
512
2481
392
944
2204
136
227
615
3521
493
1434
153
139
652
217
360
849
5831
358
3893
8921
3201
286
860
1749
342
187
139
352
344
1938
1057
456
3567
185
139
352
344
1855
5412
278
436
395
813
5480
450
811
1728
346
1047
1085
5304
159
4280
1234
169
415
357
249
9888
394
1093
713
350
8112
1080
586
343
1441
3727
274
8629
636
123
162
192
1212
1525
515
1676
5299
3984
4837
246
9098
1717
189
472
320
160
511
426
638
1951
127
912
143
148
3807
1241
1082
145
282
139
2837
3045
3401
5250
700
8553
5260
865
2700
5502
272
290
197
246
146
254
5045
14882
3843
246
532
189
454
911
1959
1007
486
3605
460
910
1470
1186
751
2600
3255
640
4579
6444
8379
279
112
419
543
110
166
302
143
130
247
940
106
1380
415
852
3640
3466
696
5302
1057
1920
11090
3881
1449
1455
3020
487
9030
127
487
289
328
746
798
1599
1078
841
142
3473
1025
6902
12331
505
422
126
168
210
715
2354
981
472
3603
502
714
1884
672
1144
2031
489
10855
4023
109
14756
471
338
1605
2822
1685
477
5245
3398
3416
3252
1516
2143
7443
107
214
1635
450
1823
842
9335
1250
1610
969
3615
567
937
2079
950
498
6719
4639
6034
4639
6032
8915
4955
2098
781
1642
210
284
246
179
145
138
365
670
3654
770
9528
3014
1343
557
2637
3029
4354
4216
1332
542
703
3077
14716
7253
5570
262
1475
2682
5851
3520
177
2381
385
2642
2455
2810
990
9498
2929
3359
519
244
567
681
300
667
574
1571
1145
2565
9120
318
156
536
4880
7235
725
600
1283
167
612
168
528
1624
346
142
226
106
114
123
1184
224
2722
1800
1060
254
3898
218
2985
1328
298
7478
3876
9085
6300
167
3746
170
292
226
381
1864
1433
9287
936
395
2328
228
221
190
938
1195
4284
214
131
255
5882
230
131
254
475
12024
2613
239
134
929
4218
7094
5098
5220
311
1967
533
453
391
176
3256
560
3259
384
451
390
176
1466
2960
311
456
13418
157
844
1441
164
332
185
223
345
294
307
235
521
2575
355
561
1180
6635
1100
357
561
1173
1043
632
202
2325
176
306
660
526
618
398
520
381
3375
628
892
2470
1422
899
1972
6082
1473
927
1250
930
11381
144
148
302
153
121
152
199
1419
179
351
481
5541
703
7396
865
2877
149
167
779
413
235
225
7347
293
2687
3154
389
1844
214
380
306
180
264
683
647
2366
208
419
114
307
181
263
118
950
1856
427
108
507
3028
235
218
1658
2806
6009
13555
1113
3534
1525
266
236
333
143
382
449
2415
438
782
138
3917
218
436
781
139
1675
390
267
298
333
142
380
454
816
475
8779
1650
688
306
572
5839
674
552
535
158
325
1231
3145
3111
479
619
159
192
105
102
513
1940
975
609
3547
166
192
136
1651
298
302
283
183
274
205
730
443
2142
300
302
280
182
273
204
1922
2614
1947
6439
4675
309
167
3708
7184
1631
125
421
426
3323
224
116
568
427
3345
222
116
567
460
3330
224
116
562
423
450
459
3804
5179
160
3661
212
425
357
174
531
267
215
4536
2417
378
122
1125
2919
104
356
127
298
198
144
1010
855
329
153
152
186
362
478
6662
1137
361
213
3415
1554
13269
314
7901
106
518
978
698
673
102
107
316
584
465
129
205
112
211
7353
418
141
1926
571
335
354
5134
3913
385
7387
8454
7268
687
3168
539
239
1154
116
517
6623
2225
1449
4807
691
1769
281
1029
356
255
127
253
368
459
320
4198
357
159
126
173
297
370
459
457
361
7342
1642
7209
538
3963
2837
7524
3262
2261
2225
3868
3762
1806
131
325
924
260
627
2958
131
223
930
5885
3517
1447
383
474
1193
8098
366
306
1137
488
2343
1640
2214
745
6439
225
1167
604
4636
14024
1442
1667
356
415
881
197
103
497
5362
877
197
102
103
1862
711
3570
607
992
2168
1023
508
2351
4242
2675
352
363
255
422
4396
14733
734
962
1522
2975
13701
8047
6373
2667
1322
132
171
708
856
696
202
1874
1394
935
494
971
604
981
1745
505
326
719
119
131
709
3110
156
844
1434
164
332
185
223
324
295
181
1242
1324
1443
9208
316
131
497
136
3666
421
309
173
2371
202
2063
269
294
356
223
332
164
1438
841
157
9829
128
381
522
398
617
529
652
308
169
2335
202
2069
306
291
346
223
181
333
164
1251
193
834
155
236
465
400
655
1434
307
382
7733
1460
622
380
1397
712
1439
168
332
184
222
344
378
521
1400
382
353
1486
7775
383
643
1116
495
137
157
9842
380
522
398
615
532
664
309
178
2337
202
2081
309
291
346
222
184
330
164
1074
1397
387
629
1430
7797
380
194
1105
107
368
842
156
9817
936
198
2335
178
308
660
342
1159
189
358
489
619
177
190
210
843
234
711
358
1400
184
618
397
959
314
9474
394
2744
616
400
519
376
107
158
841
1419
240
316
4007
618
399
143
555
2956
626
490
379
149
368
2410
225
109
379
114
8781
187
632
5951
698
2418
217
4118
610
229
248
2262
1636
192
175
422
795
4739
2568
111
283
247
1545
1017
2640
3558
2473
489
103
538
1608
663
829
2151
141
226
3805
1924
6334
6561
477
141
673
1123
1969
153
160
106
265
101
171
573
355
11039
1596
358
138
199
198
433
114
133
111
4777
1575
453
358
138
199
198
429
487
133
111
439
3091
1519
13704
282
160
779
3050
156
1163
184
480
141
226
145
126
157
1695
114
737
234
937
3060
7153
5374
698
8277
1275
765
131
1794
9802
115
117
158
111
420
342
4824
5468
1128
1255
449
2497
615
122
260
318
693
2757
512
533
7996
198
171
168
157
2735
921
236
469
390
115
248
110
1364
3021
151
1052
10915
1079
216
612
439
481
258
2946
492
3661
509
258
1815
3775
572
9896
1413
180
225
274
153
111
282
241
1671
2486
1739
1156
916
220
290
227
364
335
182
682
522
104
546
723
4007
358
1329
1889
9203
608
522
546
2057
399
670
492
3552
604
887
2529
395
671
491
942
2341
6480
1626
2880
311
430
159
316
340
418
6484
350
350
348
1897
2828
392
3611
282
163
485
179
3077
159
1164
179
485
277
156
537
3078
101
115
1140
184
483
528
1322
409
670
5200
2899
7944
5970
14385
2958
1238
224
9417
3120
818
293
1300
1393
931
804
100
288
1293
838
1443
2586
410
282
620
13587
4802
496
868
2223
3646
1419
214
142
209
189
121
316
176
219
243
284
9023
145
2125
186
122
519
105
130
178
275
144
270
3096
108
487
271
100
2131
1833
264
3608
568
1013
2343
170
1850
5332
1009
328
9285
325
2006
893
101
473
1638
1257
100
1193
639
202
327
267
167
4315
4381
1256
363
613
983
1077
9089
10117
205
127
462
334
382
160
8416
262
6135
317
870
865
7029
697
5169
6088
130
3538
339
119
5478
2236
1194
1584
346
253
184
477
6261
1131
665
1048
649
2607
1447
385
591
1023
8102
379
591
1355
103
5299
191
1091
367
1856
647
2066
6998
175
161
104
3885
1655
932
586
550
2668
932
528
11631
390
295
405
201
1885
206
3724
572
673
339
425
2266
641
350
3490
2109
902
702
2446
5250
4897
812
301
630
1959
122
595
112
904
11060
340
1513
269
159
566
316
333
184
213
169
164
205
193
266
2740
11548
254
176
4748
343
6585
2134
1065
8253
1064
614
299
118
310
379
488
408
640
438
232
1899
986
302
171
555
475
448
280
131
1097
980
546
1147
171
468
441
280
131
1084
831
187
260
3615
415
225
341
1660
3626
235
456
449
456
306
313
3044
247
1317
306
215
2282
1006
201
152
140
139
2402
6386
6649
273
148
585
521
1278
663
652
873
365
154
147
351
333
223
3955
6953
163
6547
700
1593
587
3273
722
474
2149
7075
494
1040
395
2624
9337
9061
3464
253
1286
126
378
417
1428
1324
1290
1812
2049
695
281
180
199
693
224
459
2552
698
292
183
200
1412
4435
946
637
8888
637
2428
321
1512
486
1059
225
284
3707
2498
7183
1450
1320
5897
1661
463
6941
463
1225
183
140
466
178
120
1175
1284
105
172
391
4370
574
696
8325
1564
217
2658
3452
14002
3864
1138
9079
3430
4582
1902
7489
4598
1824
260
174
140
176
175
121
1027
1633
216
803
358
9313
164
2830
207
951
523
2086
3789
9518
6775
1207
459
8818
761
512
1002
1131
146
755
4939
2411
7050
1362
4175
120
159
1583
4543
489
5711
6916
3601
2509
307
495
1185
842
4366
1264
118
114
375
2754
279
9385
3178
5323
5280
3538
2570
456
117
222
120
1071
3611
5132
264
450
2475
985
926
420
484
381
100
166
460
163
184
556
7128
2906
3647
226
222
132
1016
9502
2011
171
421
4531
6481
1889
851
1885
1800
3509
5617
104
2226
869
476
257
402
362
956
2774
1375
1140
499
3574
412
321
246
3859
191
839
620
338
2831
3226
279
6328
1585
668
1501
6657
7485
2542
1236
1570
680
3178
433
1402
634
241
2062
3216
119
956
1592
634
241
717
1368
706
566
1423
621
9375
1548
201
196
1014
448
1625
1241
1873
9676
1391
1762
2234
127
429
229
163
357
605
100
487
615
294
101
275
1200
1225
466
517
9427
453
1536
335
931
113
528
119
484
191
215
3736
6676
9620
225
214
289
372
196
368
1521
1450
296
609
669
425
167
708
653
2449
383
1346
1465
8942
1132
1449
629
890
412
2080
1877
3185
629
10427
6742
390
1287
122
183
101
573
567
824
465
158
367
674
313
918
376
145
487
897
1250
602
433
1204
102
469
717
261
436
127
141
156
1043
7347
840
167
3137
637
109
1352
3851
9595
600
1147
459
118
162
254
236
109
321
8139
435
1236
6336
708
2683
324
127
149
738
229
9382
1387
871
7321
6168
122
128
253
305
165
128
492
682
311
444
414
9474
209
400
481
8959
482
810
208
338
128
511
2022
1846
5305
9316
6073
7070
377
596
434
201
336
3796
10332
479
460
715
160
274
3686
716
157
271
1951
574
106
233
525
418
219
350
178
276
445
2940
1128
1219
913
864
5552
5670
831
631
1401
140
120
171
170
634
181
513
322
310
198
169
136
1970
7446
854
990
306
4642
328
360
6441
6623
678
3602
6017
3843
1092
302
222
402
817
189
709
2925
9430
3293
707
209
120
107
571
530
236
139
921
208
1445
1318
142
342
129
490
7346
5893
114
369
272
218
309
467
413
1237
325
8499
244
214
189
508
1750
451
1316
6484
4551
7347
4337
2166
3145
3779
7282
117
493
4877
347
6538
371
1447
9871
7505
1237
348
4176
4267
2159
902
1102
413
1268
193
497
476
248
384
578
138
101
2393
217
470
6412
4248
352
6447
518
191
497
466
246
385
379
153
1639
3687
418
8799
410
2184
2634
346
465
814
544
176
459
1523
357
283
1974
313
1246
877
462
142
6522
352
342
4695
8987
8547
711
5394
182
182
12689
215
153
11633
9398
2032
411
677
1775
291
718
248
406
1353
421
369
140
993
279
875
124
491
2600
1758
127
452
4917
140
108
217
561
135
1649
4466
1650
720
189
253
438
857
2149
719
285
439
153
975
1220
1600
3629
253
403
1235
272
115
4640
1969
345
4701
771
2488
236
942
1646
711
580
2838
703
578
126
118
196
195
161
1689
258
123
379
180
461
353
459
3270
6445
8424
2500
1856
3897
150
6625
354
4685
693
547
381
124
193
461
1971
7433
1686
153
495
1556
6998
2617
323
2880
1871
5173
1049
489
148
1145
120
102
3086
110
467
159
280
514
221
186
1115
8698
746
1157
102
5823
7242
1405
366
572
1521
7729
364
571
1541
118
413
11421
758
127
183
186
126
484
9244
126
289
580
255
1338
131
219
287
228
318
335
598
214
258
1401
3609
1272
15475
6169
3865
132
1670
858
7458
1439
285
703
408
116
174
340
790
2029
8949
2754
1670
175
169
462
842
1685
1468
372
633
176
458
1149
1383
458
842
9127
723
9120
7370
310
4150
108
172
602
147
261
141
946
283
139
312
146
487
485
196
6182
386
1982
8831
3812
14723
1382
138
13696
3750
1027
232
3740
9327
11726
9978
3220
3450
488
196
332
943
1706
529
167
654
4750
5138
3918
1506
9325
9397
5598
4416
667
188
3260
2215
474
3718
356
489
129
758
480
1739
208
8030
2306
9028
3577
9343
3036
1064
345
595
3430
108
213
121
328
799
11172
481
893
2457
1453
236
444
2581
2659
1026
430
5091
2672
1981
490
184
511
154
222
672
354
659
1131
287
169
687
9252
1378
521
271
123
3053
386
247
335
121
2440
536
198
1083
124
2575
5753
26144
1916
4694
5723
12220
528
3068
2173
132
174
202
189
2229
947
239
9223
260
168
370
321
518
447
122
530
301
257
442
121
233
267
590
457
139
968
548
558
945
619
417
205
148
442
893
642
370
176
112
129
108
313
335
2120
1071
234
121
154
125
194
165
200
138
199
441
509
14741
273
358
328
318
512
761
12458
401
4829
9400
167
1635
664
725
452
582
400
426
477
441
1863
1008
7290
5176
333
306
1503
4713
4185
5452
366
3973
316
1109
226
408
1159
1517
344
6391
811
4617
591
3034
135
1353
104
3235
2078
1351
296
2553
5428
4654
7087
502
402
878
2872
10965
440
2481
585
6898
259
3036
218
4116
9104
557
2991
9364
4654
406
301
3574
211
188
368
580
139
949
512
1247
4502
9671
8859
5207
2709
2870
1106
2484
173
327
442
272
224
1880
4172
1384
9408
3719
167
4673
7481
659
1499
9565
5929
111
2378
980
160
827
297
661
967
2538
547
297
659
4592
1768
728
181
1214
182
9121
410
161
14727
123
104
242
242
240
240
179
100
128
187
5874
1453
257
9351
9475
2221
500
457
9514
4212
4941
2066
8685
14922
729
1831
1223
214
103
681
3344
6510
716
278
312
693
362
233
468
1575
252
925
923
732
118
1016
406
100
2085
183
184
107
385
811
11307
587
294
2760
279
1574
1940
143
149
2249
2131
5561
1704
625
110
6047
1456
1738
1116
700
4085
1226
1645
14804
3967
1484
4019
5545
8025
5893
2395
1230
883
2099
2174
7380
541
418
119
159
136
464
128
427
233
1031
2684
439
1616
3730
497
1298
7447
156
2701
239
3762
1719
1241
138
4427
2485
202
371
1731
128
765
513
1074
323
836
2266
128
765
511
1078
328
256
106
2751
2008
201
105
265
217
105
263
213
7378
3036
5191
1231
3892
1067
125
174
2647
201
173
1063
125
174
1877
1351
2510
553
153
3620
9567
6657
8896
10745
151
13048
651
1308
1550
1874
2638
500
712
374
228
149
126
256
126
249
395
7530
1910
5284
6965
106
404
5978
4050
224
270
1900
158
101
113
101
368
919
125
172
160
336
177
194
1355
665
365
898
3574
351
4296
959
774
164
143
11483
821
489
308
809
1485
8936
12565
107
564
4961
287
145
173
150
226
214
397
102
425
203
1742
1743
237
704
757
151
1396
666
1511
5403
2043
2217
3176
9403
555
1140
1191
123
851
273
2058
252
225
5919
735
272
924
917
9163
3848
156
7386
1652
4988
2410
1142
9747
310
220
2731
662
350
284
1432
689
307
943
1407
577
1271
561
3298
635
4603
640
330
2252
1239
1757
649
1583
124
104
7293
511
398
1120
121
513
3081
108
6890
102
1403
212
198
561
116
307
239
1855
4488
3362
8893
1792
1250
337
949
1074
451
1205
135
1518
1911
1870
9770
3222
334
393
1208
371
305
2246
9455
2118
1036
432
576
3637
4026
1601
14035
3799
762
2688
731
7203
1271
548
314
210
896
362
731
6663
3872
5084
6174
1327
177
1393
1804
171
616
245
170
111
2221
275
153
219
838
851
1477
376
154
195
310
747
852
845
1457
366
2342
366
3975
1777
347
1116
3406
2152
255
1256
5412
260
1185
333
125
305
454
149
2556
131
497
127
292
145
148
1995
7263
15417
9078
2106
1166
1708
482
330
272
283
330
197
1589
251
568
135
642
2779
175
488
272
404
206
9321
1374
3088
9213
730
440
966
291
238
696
130
743
402
165
101
1944
3315
1468
361
142
380
3607
454
1060
1945
450
142
381
138
3434
1590
4619
398
441
3318
690
2631
8868
3819
863
439
797
173
1599
339
208
492
3655
4693
640
2632
368
614
112
1918
725
576
192
529
155
9095
8975
5904
1456
247
111
224
215
217
531
1264
629
192
533
155
9111
7950
8991
1051
5922
1459
508
224
215
435
466
1270
1493
127
193
5294
9375
2517
121
339
114
3601
227
269
321
448
831
3200
270
319
574
259
1845
4291
109
184
476
189
207
449
366
2293
1010
13617
8809
1002
484
410
613
349
134
500
2285
499
146
3470
130
388
467
517
2006
988
610
3739
522
208
1192
598
4109
656
4706
460
291
160
1172
1219
1013
934
3009
9244
272
120
176
587
210
419
1115
2758
204
587
210
266
1115
854
170
1633
145
233
1227
3103
124
258
1228
1870
4278
913
505
10761
2821
1015
484
5743
4003
1622
767
2432
702
1484
649
633
13763
159
2440
690
1344
7449
702
913
230
234
107
208
1662
312
2211
849
518
524
13566
428
1453
122
418
216
9398
1144
4935
8974
7973
316
274
100
5252
12700
9043
911
1024
1759
410
3998
649
3505
836
1644
214
1106
214
319
554
362
1394
905
11332
661
2510
1033
873
1386
13712
361
216
332
151
111
228
360
1479
2506
6307
564
1889
205
169
404
582
236
330
1245
3928
162
1083
459
1071
2559
1664
2009
5787
481
500
2485
584
304
470
309
7248
1230
338
1385
1678
518
126
297
9102
2909
531
4627
6293
8846
1480
799
182
534
870
876
140
274
827
346
1154
645
235
125
7384
313
7436
211
306
555
123
114
2969
398
277
156
1196
3402
474
106
205
1555
8967
215
14857
1646
3910
637
1723
105
108
497
5568
632
6680
1936
325
3405
13652
6240
9474
3987
379
377
711
7566
548
5074
728
2607
1546
283
286
344
718
303
585
513
131
1550
135
1409
650
417
838
149
527
3581
569
3525
835
523
291
1342
3747
944
492
261
217
3441
927
6017
1852
1108
1169
2389
1110
535
6016
9389
2031
7129
1356
117
1267
479
209
436
383
214
116
1416
140
174
476
453
201
120
388
909
402
966
9140
1023
2558
846
6950
159
102
7331
1879
119
113
400
329
118
252
106
518
8327
8756
8252
216
1238
144
105
212
235
1902
151
100
103
104
279
116
2262
351
8763
1935
165
417
13560
366
1540
11573
5837
5778
1160
2702
8860
2808
3956
10975
7260
299
334
241
4000
4250
9356
4960
8919
532
169
142
672
411
127
276
5199
139
143
8976
1176
1185
265
635
2361
123
4395
2007
4040
214
195
188
157
134
187
224
491
110
1848
1202
5316
700
8093
1951
133
119
126
112
109
178
1449
1388
232
121
355
180
406
1470
7317
9348
5323
683
1386
488
987
453
1289
234
234
400
510
518
1547
482
217
12676
1604
617
1229
2075
3628
862
4574
268
1939
5917
8892
3131
2485
1620
4846
132
13613
5354
6447
355
354
340
4700
801
1293
7316
7614
2159
6470
3369
2453
227
142
1106
2630
1029
276
1407
5662
4885
313
5540
1817
3868
1510
3416
1026
421
4684
8913
1031
6537
11520
2291
2275
654
2381
9436
8375
4039
474
1012
2249
161
537
765
1702
1101
158
446
431
289
265
440
1161
4829
2624
3078
1487
512
5254
209
103
272
329
341
186
550
4810
176
1959
5369
750
7802
1418
1454
1360
163
14862
1203
4150
289
135
436
770
321
1028
920
1474
955
9130
370
1359
105
403
286
311
146
225
1385
13714
861
180
7931
1483
923
103
189
349
2411
326
114
494
1710
649
3906
1293
512
1268
859
181
324
276
468
3522
181
276
792
2228
1092
3702
908
159
1420
370
416
276
158
134
151
132
377
2134
286
1646
14795
1409
690
223
1950
2117
444
455
140
622
447
1909
107
2095
4746
8249
698
862
1440
364
386
1138
8112
363
403
1131
567
4434
2316
12365
435
632
171
995
426
300
1361
493
436
294
784
231
1770
1812
9490
2048
479
294
784
230
484
555
354
1025
3413
132
229
1130
1879
716
314
11600
259
6774
11712
973
495
3439
175
1960
2302
414
2653
740
206
1417
652
1270
185
100
1122
127
111
274
126
105
315
4032
445
7337
2056
193
2051
2583
11893
736
196
1462
14058
2197
136
3127
1093
3917
4691
4009
1775
360
353
4693
5122
1062
151
1416
491
267
235
750
515
7391
8756
14763
1681
143
9311
364
420
305
3972
4730
1759
9402
404
109
408
394
191
208
148
791
744
481
7809
537
113
1004
2563
6954
1577
285
525
1798
144
1135
203
2773
9053
485
5089
700
8186
1377
682
5174
699
8175
467
248
4900
5711
150
1545
1809
177
1174
6013
3391
8798
2163
492
1552
173
100
275
1838
121
114
487
108
207
334
902
192
2403
144
114
486
108
206
320
256
348
128
100
402
687
1658
105
456
325
5360
1975
9117
6931
2070
4618
341
6424
704
623
1243
148
203
195
871
2044
101
1029
12126
8088
195
351
490
249
410
3868
9684
2150
133
231
736
597
142
1020
328
192
358
2375
2066
1731
5891
389
977
4165
3368
1206
1624
113
116
1044
105
229
1224
223
2862
1026
256
506
176
1452
108
1428
1304
3088
2417
815
441
307
569
7933
8282
3110
1342
127
1087
844
272
429
135
106
1175
243
175
500
1904
1528
351
213
342
451
1137
549
651
4567
1762
211
129
638
326
152
677
135
2345
227
130
640
325
151
1021
614
908
308
673
951
200
8819
634
627
1266
276
716
117
336
395
656
11535
265
396
219
4427
11201
11733
4254
1366
299
1267
114
385
308
270
211
384
474
7681
1154
7738
4409
8875
7811
1403
1468
2509
1041
2383
2572
1438
464
180
132
135
392
577
226
212
5909
8474
3137
259
110
405
281
937
324
2185
2343
1240
2094
13921
240
198
1977
407
872
8130
7254
2627
476
223
9155
398
1673
436
1357
1278
223
401
125
206
450
284
161
181
607
205
384
1698
363
9454
1384
1251
1040
434
439
1035
624
383
8043
1079
641
334
1428
433
5554
8881
964
7299
830
309
386
115
221
148
879
1228
2419
667
101
3326
877
1324
13611
539
780
287
109
461
4149
2801
5444
199
472
457
512
102
414
505
2326
4117
6532
1943
7521
5448
941
2118
215
2018
1146
631
467
2591
1174
214
823
116
421
486
171
464
442
113
2224
139
210
104
155
1358
7629
975
991
13542
1501
641
1443
750
1435
810
512
166
797
4308
4740
939
309
839
283
905
3550
309
387
703
3758
1200
1810
1430
521
775
276
100
1013
5397
13592
725
1310
104
2869
5986
7136
5060
15452
3827
542
15307
640
1687
6081
528
209
191
5493
701
740
1762
632
309
209
9006
162
107
1044
333
1067
4546
227
9129
3388
706
116
1175
477
699
928
4058
311
908
3168
642
6322
1549
3291
6416
9537
2710
310
5526
9120
111
992
422
1253
155
407
208
262
1602
3532
4324
4009
202
185
147
9386
211
211
636
470
128
750
220
937
1244
436
1477
1272
226
619
117
134
197
696
1261
3757
5136
100
252
5524
251
1005
185
961
1379
1634
4337
7773
2758
805
1314
753
8784
633
6690
6841
1384
3913
4749
6645
3795
6522
908
1112
2282
652
5526
3762
2401
758
2102
1905
174
3174
752
872
3579
1883
199
526
3962
199
526
195
399
116
7628
3110
4478
1906
116
2655
491
121
115
475
448
432
13499
6623
4084
163
1151
15464
11617
1128
6830
1406
111
870
814
214
1359
981
4230
231
987
691
8039
372
155
430
5150
696
8134
544
1572
813
810
213
1346
1316
1356
2015
4825
6106
1164
183
2039
987
5306
8891
3972
7918
184
202
352
507
617
124
1170
15472
690
343
9328
225
2316
204
195
125
125
112
518
100
123
498
3387
7360
322
191
163
2083
1460
302
3330
1566
4494
1260
2684
2066
1131
221
1286
2305
3926
3405
3435
1242
656
6525
244
232
750
874
1196
2932
178
1804
2222
1197
2152
9355
1513
2839
6180
3009
627
127
184
376
2741
12348
3490
135
464
2804
1239
254
1036
436
184
4684
6977
4270
4554
1062
762
4123
1398
363
666
1083
8274
383
619
1376
106
2194
341
442
1474
8973
461
207
188
211
152
135
684
400
2111
462
207
188
214
152
136
627
989
3968
4992
2575
1526
7530
7601
204
7348
13431
577
4716
1028
3093
462
148
13768
664
7604
4891
478
991
719
620
2790
4346
3431
623
1770
1853
1182
7294
1756
113
1255
609
143
168
886
271
5424
3920
7043
5040
256
106
6150
722
1246
224
774
534
5690
219
1419
694
7106
1972
733
453
527
2773
939
554
242
378
222
982
432
173
462
1025
703
217
165
885
12765
516
323
272
6889
2270
2978
1882
2116
638
1709
1838
357
8912
2029
807
357
284
8495
808
369
607
8878
10460
9543
2079
1683
210
1641
271
183
452
621
162
1589
938
162
1685
210
1639
271
183
452
621
1404
1594
9505
244
452
112
105
108
243
284
939
1988
674
14942
1550
11334
7008
166
441
3247
2590
157
9494
4381
435
1094
1032
397
6656
1305
11175
510
954
605
3104
3251
712
1078
458
1499
525
3345
714
2314
1297
1085
179
4521
5820
131
1993
599
183
165
437
2069
6176
370
3395
395
167
510
436
1426
408
389
1119
627
370
8043
1089
751
372
1410
828
508
567
3788
5565
5196
1443
247
199
254
397
1723
258
1625
6714
2063
10641
1225
4186
208
271
392
439
632
3384
667
668
539
548
510
304
2828
1642
7402
3760
703
8260
3633
659
2702
550
260
2154
1455
385
773
1063
8114
385
390
1118
428
1872
434
389
287
397
1413
1125
243
638
5775
3741
5344
702
7249
839
4412
751
9325
401
3728
2444
213
170
3988
746
382
126
122
121
3072
6143
927
448
6704
1510
309
1056
7252
9097
4424
1606
3323
1405
226
239
3582
1406
225
323
1377
4423
206
105
662
273
848
1190
157
168
578
353
772
490
3878
4703
894
422
7348
150
298
154
124
198
107
1676
1255
5037
1350
442
152
9050
1197
1057
1110
2269
100
147
431
194
4282
888
187
2579
2045
849
156
1072
142
13594
421
1459
311
1158
159
179
114
163
643
5181
113
104
129
107
163
395
1419
461
2679
4707
8387
445
353
154
532
106
2175
999
3956
270
203
239
666
2152
625
346
2310
9700
4109
2120
3752
705
7321
9848
1881
811
3673
455
1013
2353
813
415
173
241
651
7628
796
162
190
6854
873
11850
3194
6450
272
445
119
400
4990
7317
217
3960
10417
1540
7861
1872
5206
6104
2604
676
6580
8944
1586
1200
181
13356
1195
133
134
236
2642
5464
813
11476
1134
9415
1227
342
676
212
123
1108
326
121
165
202
674
1728
1328
1769
7429
5705
594
195
434
1047
885
312
1084
390
1275
1226
1254
9927
8188
1277
854
391
354
6197
5043
7287
1751
516
120
274
2207
150
236
1685
4103
7324
903
122
384
102
332
404
117
388
878
1111
178
1943
211
169
225
175
243
138
4207
8938
9402
177
3962
7681
1156
1266
3083
2571
2324
798
149
1022
913
568
204
245
170
187
4444
5541
120
112
367
246
374
285
585
442
1698
229
1052
208
2525
792
957
1821
202
278
963
972
1695
125
146
5969
8402
3072
3250
298
1693
155
506
722
575
1060
266
398
155
5442
4322
192
453
235
150
448
562
2047
2541
2307
1997
458
534
314
103
192
127
937
1905
3952
270
1740
1199
8920
135
422
270
1144
1326
154
1046
8378
3027
6220
1168
253
241
1117
1056
196
200
3313
305
246
305
305
335
173
634
1268
1256
5322
277
599
9042
4135
8411
279
2231
969
243
3093
461
8265
699
2317
1995
458
623
11383
2701
2637
3610
1575
10924
215
613
709
265
331
187
721
1575
2931
4664
2692
920
1475
177
163
208
1180
852
118
238
15537
891
1343
2041
2221
2420
7159
4724
340
5481
9456
978
2222
1092
777
540
7374
1100
207
103
7608
467
113
311
1442
7342
4640
126
3556
226
340
121
5586
1168
3638
4141
4747
353
6801
5344
5765
1029
226
224
287
736
3464
7353
4077
11539
976
8496
835
4626
283
486
8966
189
161
268
148
127
339
8992
809
4282
11512
4655
111
783
414
425
334
13287
149
670
299
1537
369
158
9388
985
124
1171
1513
377
1543
1340
223
311
209
532
319
1808
167
1038
4098
665
702
1358
3919
407
1762
2906
9450
3513
355
351
349
4265
9350
457
579
407
1866
11465
3387
301
880
4460
450
125
961
189
682
191
100
247
619
874
293
271
500
396
875
197
153
378
456
875
1204
1073
8307
5518
2842
9470
1958
2539
1206
1051
464
791
301
131
314
523
105
1411
1507
831
199
6141
2915
3910
179
1099
125
280
123
948
362
1030
175
1624
159
179
2213
876
524
714
207
359
372
565
4840
4315
330
104
224
154
119
943
861
457
1243
1106
197
171
102
671
7193
7354
2115
5195
6863
6077
8956
4406
1043
174
2477
432
3013
2906
1332
546
366
504
103
167
317
8979
2200
7232
3952
691
1109
322
501
296
176
466
128
112
164
221
117
5001
7240
1631
956
335
539
297
154
419
121
307
3559
1467
806
111
254
273
123
267
715
3314
145
138
146
165
275
122
262
4274
1263
7814
7377
4222
396
127
1925
1335
3543
1446
131
313
366
102
5585
153
681
241
777
1249
805
237
121
195
236
407
1911
161
1197
3872
476
172
169
1819
3758
3174
117
4247
5357
4332
3641
9386
1899
2957
578
674
162
268
159
2986
583
672
166
268
158
1511
5135
100
894
593
361
663
600
155
106
126
5119
561
132
685
4466
816
1292
345
792
1049
7385
152
379
1013
12537
1574
970
388
136
188
14915
150
274
341
254
108
223
1661
5400
8950
6995
3167
1526
2097
7786
11433
1843
113
2268
124
4491
764
654
7923
878
3024
1378
2563
465
2717
470
216
195
765
2567
588
459
489
765
1646
1844
7426
2136
2286
429
2852
2118
3055
511
1613
2529
7333
110
916
1803
119
244
1099
1243
753
454
653
4332
941
2451
229
333
753
7015
945
3521
5983
5543
8201
143
129
741
2907
846
933
398
947
2490
960
156
1207
7353
4163
202
807
1696
162
104
479
11339
1939
3409
1350
2587
5679
5758
14835
867
12196
113
625
3219
623
7441
173
529
683
1182
121
517
3881
3749
9302
1738
817
2130
7338
7039
5164
204
256
211
219
198
357
1289
321
548
702
278
245
6882
1996
418
2832
2681
2716
1932
9513
2415
1077
8875
1078
1595
2369
260
1472
1310
433
298
585
193
545
2612
5061
4226
2904
430
394
659
624
750
1028
742
9113
693
287
3589
3055
1183
947
635
8970
634
2443
3899
1508
9410
1459
480
1293
292
9172
5008
695
1023
6546
1656
1219
112
342
9381
2170
1220
111
850
2657
506
154
946
137
151
978
1391
129
119
305
503
154
946
137
151
979
857
4687
2521
12761
3650
377
351
262
141
306
3691
2995
4621
8888
534
1549
336
431
363
4825
3926
3300
349
5033
4026
628
8748
746
9618
265
805
163
173
9186
389
1177
1832
335
386
930
447
248
268
215
1614
745
14922
401
4232
1949
533
807
1216
8869
2812
1615
304
2169
1614
1013
9091
3201
1279
715
2446
761
8886
754
868
1461
1010
3216
8885
2579
3491
728
7629
1513
588
369
285
326
1067
958
182
628
527
3672
177
1171
144
752
183
606
523
1957
2129
902
297
7379
930
5806
946
303
152
280
536
415
165
309
511
189
277
1942
204
5010
6769
5695
2769
129
3327
12506
100
350
629
615
117
139
153
200
1247
186
791
169
460
2959
427
138
233
111
387
794
9511
636
150
10011
502
3578
538
160
117
6938
4524
692
8680
746
8456
782
469
724
550
5442
893
1426
861
1398
160
714
187
1088
171
1415
2375
145
921
1589
718
224
910
172
2636
965
1815
150
8912
950
8939
669
994
5163
875
2922
2704
2519
611
1493
1309
1839
716
1147
314
116
2559
2072
1036
9231
1031
432
1472
320
1009
1034
292
383
2717
9436
218
527
9634
10293
3109
1087
285
267
1680
208
183
7859
250
243
227
155
143
227
220
172
4051
1821
215
155
143
227
220
172
4049
1818
215
155
143
227
220
172
1900
184
6469
343
343
4567
892
346
384
146
4893
290
215
235
113
107
260
954
676
1436
1027
236
118
133
262
1865
129
1473
9124
1115
295
206
570
798
484
110
288
239
570
283
2037
133
7458
2957
279
183
650
3413
9100
1013
183
1015
180
638
180
165
175
260
212
224
4690
3236
548
840
507
1405
2834
9403
6535
6513
173
3112
204
2137
666
3703
293
9439
459
1965
313
134
158
446
5820
109
450
303
218
419
981
275
167
838
9177
238
207
464
264
355
261
238
201
1724
576
1017
8900
1518
685
1762
468
5026
4003
332
2744
664
225
178
313
267
590
629
472
2779
8985
8781
555
9354
980
326
123
212
11670
2390
956
1194
168
325
2020
2102
184
631
1163
144
1715
1101
2883
4490
585
697
8118
5087
708
1645
1401
936
154
2529
725
648
378
101
298
422
460
2352
829
612
2441
905
1309
715
439
2181
1186
438
133
400
252
1408
469
417
2941
1125
4812
3143
4030
2751
220
1812
817
1898
928
128
225
3251
928
128
224
2223
3095
480
5483
4633
440
1174
12635
1179
293
122
2352
444
1894
361
309
143
534
5772
293
257
121
340
179
297
213
524
2756
1347
359
1223
1029
221
583
113
190
228
208
5799
2331
3157
796
726
7218
2070
515
1021
1951
3400
1430
409
127
387
466
203
141
335
430
119
7230
6600
2445
6895
1136
4893
241
766
140
1283
9235
5520
641
5720
370
1518
946
719
352
2245
2697
756
140
103
1055
2628
1671
140
193
563
257
376
108
1125
2195
140
193
563
257
376
108
3241
2905
2934
474
3754
683
11116
3517
7499
2331
285
1259
303
335
288
865
2423
703
1569
1938
7539
1687
1073
1845
161
100
1321
311
1491
792
1375
10235
5397
704
8252
2835
2075
13543
229
2255
174
1969
3875
380
100
254
196
205
517
507
3417
2754
460
7383
303
2734
2561
3168
6451
825
13404
479
2893
9410
893
148
337
1201
396
5585
8863
201
442
276
107
6565
1931
216
3206
9173
5928
6718
283
244
2973
658
312
292
252
1407
134
141
695
1836
206
193
206
189
111
333
313
158
643
405
628
4639
6931
780
1184
7398
140
2546
193
125
207
189
123
263
311
118
443
357
657
192
619
118
178
146
110
411
6099
896
531
473
1241
339
6831
419
185
474
1849
3114
624
251
436
213
492
351
1766
156
101
390
6567
247
7199
9176
1045
1158
1126
1044
1174
1145
2973
1465
387
1452
558
186
277
177
464
160
1595
908
168
1376
1433
1088
1070
4003
478
5403
4634
1286
2951
8224
475
119
1259
221
1127
5715
535
2149
2142
4678
9479
1486
11663
1705
732
1353
5393
6239
1552
2753
6217
8751
1102
343
343
4666
127
195
5555
1362
600
1029
304
942
146
193
173
326
387
1460
646
1004
10482
5276
107
1959
172
2374
2895
2488
152
521
425
104
6164
107
1399
281
173
168
1631
106
788
1061
310
365
752
236
7355
1501
2013
13567
191
174
189
372
128
6007
2047
631
562
3129
482
1009
2516
632
399
558
1364
5973
3552
4748
154
1073
573
777
1082
124
297
311
1988
804
403
207
340
148
400
220
258
106
162
237
1860
308
366
229
288
374
4901
695
1209
328
850
5341
3063
151
5464
940
539
8691
341
2012
3704
9275
4908
918
9355
3425
127
2323
2019
210
138
465
169
5129
6823
204
500
570
782
5638
720
453
609
6673
11686
1363
163
551
115
364
781
620
1397
121
173
1228
8815
2719
2898
1392
314
11308
6614
4294
2733
4185
393
183
181
460
4813
142
171
7270
1812
557
870
6704
6829
3836
608
173
403
181
142
483
1125
656
3652
396
4794
255
4626
2928
4021
5263
162
15301
252
1028
575
332
813
3699
1838
120
833
181
5482
437
120
834
181
459
5608
3612
233
3863
144
102
112
294
207
1602
490
158
964
158
159
234
401
1174
392
465
821
247
394
2851
5003
7195
7368
120
932
5666
5859
468
3624
9126
1818
175
13452
211
6782
3681
1245
2418
855
194
309
946
2235
201
312
201
109
207
1125
918
3203
311
202
174
249
1124
256
269
1144
1985
1437
309
454
2172
3085
11625
9275
747
1269
1259
376
140
3107
8830
11570
3601
1243
1846
206
172
2793
617
578
9955
1297
929
342
867
1566
9325
3039
210
153
183
584
4997
7232
2009
1233
1910
6889
4991
4466
119
877
346
929
871
1011
1289
221
345
194
1913
5468
119
392
224
557
908
242
453
330
1677
7410
4699
142
237
8986
553
1145
202
3354
119
104
166
8900
146
3312
5701
6429
352
349
4764
3755
123
863
1098
153
310
340
2741
351
9130
353
837
105
101
1329
665
191
178
387
7735
9429
1030
3675
9446
767
168
157
913
1235
3855
7035
498
631
498
164
123
1443
460
412
717
115
113
729
2624
422
717
1125
842
4495
501
214
1884
1901
697
9458
915
940
1055
707
281
134
639
3084
149
1173
184
490
2646
1047
130
153
7406
1773
6956
1008
3381
1014
2190
6929
849
1129
1175
603
707
1500
157
582
607
211
1588
915
137
1173
167
572
1500
157
582
606
210
1315
5812
2973
2961
3240
6107
1116
548
3213
7267
1517
211
2658
235
140
675
2504
1039
2445
280
225
766
1686
295
7350
130
195
378
271
1790
224
1080
216
388
602
1711
381
575
1702
390
1387
9231
1938
7532
2767
1524
467
1001
413
154
132
197
189
127
193
279
111
377
158
205
311
1439
453
5428
3554
7744
154
8914
266
5179
147
962
861
372
5093
3035
6589
685
197
15480
2410
1455
9150
2831
834
598
608
204
563
406
435
298
1468
342
930
909
608
553
1015
475
338
456
6434
1902
354
186
137
429
7124
4610
1484
2401
219
731
887
299
189
342
1439
259
1703
1007
599
130
420
391
145
1729
1850
9401
501
7378
705
637
141
354
100
120
929
993
7390
15481
9488
274
140
338
111
132
452
854
7226
5393
200
121
1528
1842
901
498
121
326
3194
898
213
121
331
228
153
417
595
200
677
1562
605
2002
1492
2000
1533
231
366
314
1253
425
8501
432
110
1179
515
9141
888
178
164
3303
3054
4988
200
530
120
817
4097
1484
717
189
162
308
122
104
157
1162
4836
5157
3650
1943
2535
6155
927
269
6574
221
224
2287
268
958
4178
1825
559
2817
252
291
570
540
105
1784
1425
409
206
1222
201
145
145
133
622
932
808
1001
5550
235
1028
969
453
2991
171
1927
4556
6794
100
2368
805
11128
2292
378
551
1173
436
234
551
860
767
2710
2185
1828
3814
3556
5502
4129
3181
3665
4990
3264
5759
3561
1757
1226
518
671
1157
106
691
495
941
189
177
198
1146
349
498
276
2453
1112
109
5192
106
2106
2298
607
3468
7309
500
191
1240
246
3637
638
426
249
23520
3237
5657
676
4455
3747
3656
4863
490
616
3335
7282
4587
14917
447
4091
7108
763
6170
1428
229
215
266
490
645
166
278
113
955
110
174
220
2047
123
373
245
167
125
221
203
133
9193
126
7711
5756
293
347
101
716
947
816
191
423
458
253
692
115
184
609
10648
1095
127
719
9013
8955
482
281
282
333
187
191
139
1434
8952
2749
707
1198
1487
4465
3051
473
331
490
416
713
127
810
8685
3372
494
609
209
183
892
678
347
857
398
225
494
339
4218
1644
9341
123
2538
221
146
4177
1694
1047
1605
387
395
4753
343
4276
15321
1341
856
847
205
558
652
1479
204
483
4833
1392
279
2485
7351
9785
2909
8473
1360
4717
706
243
1808
6398
3928
5546
2376
5389
1252
104
277
577
139
4422
682
3054
737
305
977
564
210
221
9014
876
925
377
207
186
106
1422
477
168
237
6106
175
3958
178
1766
515
1125
2794
1289
11108
6344
5019
1260
1809
110
116
321
629
202
7142
224
2375
1198
2846
331
191
145
258
145
218
146
473
339
11708
1540
3031
188
145
108
178
159
269
620
147
480
137
516
402
872
1667
1213
638
381
1494
160
634
184
398
11074
971
1038
337
1456
120
181
413
200
3010
221
4825
7252
187
192
228
7305
267
518
180
1389
745
8953
1041
355
128
101
129
197
113
587
430
142
163
230
7429
2478
4051
658
3781
1011
456
1374
1664
1577
2987
1574
104
1868
793
630
338
124
360
869
13505
993
1363
364
131
325
126
140
118
310
186
209
499
1206
2416
1037
4837
5734
2447
2718
815
4848
1755
654
1575
197
804
141
190
179
608
288
8150
6147
150
697
434
3022
6337
2729
417
1632
3734
1408
11583
844
7178
2207
15423
1989
554
454
171
342
1524
123
319
1817
754
573
1025
194
2387
176
478
123
813
203
7034
271
448
147
127
578
754
397
182
107
150
197
194
304
438
4909
6296
4640
3570
112
2375
1948
7531
3030
4035
5434
1315
274
7753
5911
889
503
4320
475
989
8889
2126
2926
1886
213
142
843
443
469
2537
213
142
842
443
6051
834
1138
291
214
486
120
3314
4922
388
3382
125
348
156
241
354
275
1918
356
1267
173
104
503
102
364
1195
375
7417
4335
2467
549
6615
4036
1888
1602
1397
168
509
452
211
176
1169
1185
1323
1390
1888
8886
1383
449
887
13256
7377
5282
703
8103
8192
374
747
217
368
101
145
1934
13794
1476
3699
108
1411
1143
493
447
971
115
1559
1881
1270
401
440
5110
14944
7900
2617
9523
144
1433
1353
2547
608
268
226
144
308
2009
1731
692
152
850
14952
642
121
461
1108
788
384
8103
1116
612
383
1877
7941
6450
334
4737
5850
349
2041
4180
4620
792
355
769
337
307
147
7347
446
121
464
2278
420
1307
831
4802
1497
4349
769
1215
2384
309
3015
5618
6455
1099
141
161
9308
121
203
152
287
649
397
538
198
276
395
685
1694
3895
1956
10198
433
1392
118
459
428
138
168
780
360
1396
193
179
100
348
9038
310
222
1784
838
201
1434
264
242
187
359
159
586
4223
2787
482
1335
458
3031
976
670
253
186
8154
3528
437
307
342
3556
893
281
930
309
201
152
869
5933
940
432
190
546
717
272
985
728
127
5297
7699
9269
1769
3049
4255
773
172
216
116
1019
214
392
334
180
1963
240
455
5310
5227
702
8148
3710
11729
412
229
5324
121
211
531
132
499
320
1320
648
3927
5044
6103
2804
616
2419
1712
131
256
144
665
264
227
263
106
1885
450
3855
449
2101
2147
717
1550
2735
3732
8888
2494
464
123
4980
391
295
1759
705
4998
7402
3129
3192
10579
2261
143
428
442
1458
532
2811
1780
508
406
1957
132
138
489
181
1172
149
150
2191
304
361
1592
600
847
130
1003
209
360
1520
1561
314
284
401
160
320
1143
130
241
1094
9428
4493
130
241
812
1309
488
1258
353
441
1569
397
131
6636
1057
6780
6942
7032
13469
172
11068
159
4952
9480
1745
5302
503
3654
3585
870
840
643
2618
459
258
555
2229
258
101
112
788
144
578
296
2938
4102
3273
3943
1484
352
7033
156
1588
508
1447
8197
503
1449
116
1805
253
3629
14964
5197
1579
1292
422
113
214
456
187
129
265
363
189
1023
703
1087
616
3163
7333
1464
796
282
233
103
208
119
2170
2974
299
227
177
110
815
1887
1053
9678
435
12363
2230
233
102
209
119
1715
169
528
904
164
1470
360
127
225
121
5708
360
137
161
771
5027
1428
501
532
282
408
710
1174
124
595
3480
183
225
1176
381
7867
117
1165
384
1343
137
10528
1063
975
1609
4709
1528
5594
1272
5021
701
117
682
3401
698
8970
2703
5425
602
26299
774
1732
307
2622
2912
841
1008
235
557
110
675
2164
1008
235
557
110
684
14563
141
1465
158
357
1308
557
134
400
659
1590
1954
2227
3890
2848
4185
3268
448
3760
496
108
831
6977
446
3791
445
3806
443
2090
2377
2237
1921
241
376
714
355
123
5209
254
432
610
378
123
151
204
4630
339
340
341
342
342
2081
4685
4372
9200
1305
1060
271
308
204
1404
624
389
1459
870
219
559
227
897
510
1357
2197
177
754
2340
2943
1992
178
3132
1590
296
1751
3788
3776
234
4731
12076
4462
8591
1685
1623
2369
3448
926
553
333
1044
570
8927
451
427
2838
336
650
1421
5550
602
309
228
1782
892
3066
9102
575
2361
2529
1400
390
390
390
390
389
351
4721
6247
545
124
1182
682
545
9300
2954
5541
930
397
3403
346
1822
287
1410
450
150
116
313
134
14051
5724
1228
1292
2236
9361
215
8988
4902
299
1517
2520
2861
136
450
335
2826
1097
662
351
852
5758
9804
2756
422
148
224
466
670
607
677
199
161
144
2440
13693
445
124
158
688
606
676
199
161
144
1896
13518
127
116
467
870
1265
812
208
989
326
304
552
5653
4742
1836
9290
7466
1462
1884
7742
1934
2128
361
388
315
200
324
142
102
196
1806
688
457
189
806
3548
469
807
1815
2272
642
4161
4098
1353
455
1320
1206
747
1121
4161
658
448
147
719
132
115
103
224
2327
847
349
833
2228
303
216
144
258
121
2116
8883
3166
310
215
135
249
125
179
2290
1778
5686
3301
9659
3636
274
190
5863
438
218
331
896
170
5731
330
895
170
1885
480
481
1416
331
384
526
142
152
209
1416
311
6694
7746
2517
518
171
303
128
121
3332
7796
160
5270
3520
1342
1201
474
158
1352
6806
9222
175
4799
2948
492
1040
481
2826
824
1040
2046
1901
1447
8087
2797
2051
5481
9514
525
5540
1715
5199
173
1580
1687
588
7016
2411
6458
354
4766
3671
5020
3025
618
665
1816
205
622
662
1312
2550
1016
6298
371
180
260
699
908
150
2695
380
134
124
203
103
183
312
2288
13824
227
189
179
105
3772
9521
9486
156
640
510
1160
1485
3074
9355
1988
325
1824
617
115
170
161
100
208
328
157
287
1488
2777
332
244
289
4302
262
290
228
4360
1654
472
270
143
317
121
464
103
6900
1051
1843
1272
6172
9567
348
362
386
6471
3145
572
545
163
236
212
2215
3165
917
347
280
654
7162
2930
453
4921
248
14859
168
3882
4628
4982
12543
122
354
186
114
279
177
152
180
123
117
473
1428
1520
2747
3294
13674
2940
217
210
338
132
9483
331
8885
4804
1171
281
1426
8898
1586
9124
4905
11441
8915
3432
1465
247
1365
684
573
480
518
1856
138
368
388
452
198
356
1152
517
3031
4536
242
199
5644
885
480
3145
775
3165
1676
2315
2553
1542
9132
161
1335
806
247
139
312
516
948
5003
330
2690
4332
388
1012
787
1458
7169
2048
1019
2018
12641
5158
1399
161
101
636
183
1546
1342
1475
1710
962
1698
1139
413
409
3156
5646
1224
9472
1318
863
8953
4995
1014
1946
135
5078
1345
333
1157
7825
328
1121
141
453
211
460
120
1546
244
168
1033
122
440
917
204
1593
310
348
453
1288
2799
3141
4442
1344
8069
473
1037
109
181
176
5666
1044
105
179
177
2049
5606
836
113
1890
389
430
13679
399
131
308
120
447
1268
532
278
1145
659
207
144
174
271
221
398
148
679
592
249
8945
2385
4721
6289
2819
2858
612
1384
365
607
322
211
292
1746
791
711
1280
162
929
1592
217
550
8935
206
211
290
1754
1421
302
493
2675
218
5055
2799
13888
4017
1510
8949
5513
7398
122
184
164
393
113
101
3604
901
273
9335
272
9374
273
2871
1735
2030
4800
5762
3194
3269
143
751
8916
1249
290
356
2113
8862
4365
290
115
395
6172
1267
1011
2161
2042
722
116
1881
157
210
104
218
778
237
276
1140
1798
625
197
4999
215
3050
1203
815
13638
925
4718
9055
146
1446
393
6672
156
8434
8136
7620
1399
1454
257
163
161
129
348
17633
203
1670
1958
132
751
2194
4694
737
1225
8921
2870
102
7404
827
433
556
318
1658
154
126
171
324
342
1830
856
612
167
9473
3414
523
239
1414
128
2899
5352
699
3836
1367
4424
7709
2814
337
1340
137
136
345
217
239
1424
107
408
1803
892
931
451
348
655
3223
349
655
1766
491
372
11141
4980
2239
2071
5120
1640
107
2350
1354
721
1975
482
102
1642
615
746
203
1741
2318
2379
725
665
7521
3151
4282
434
1390
163
614
190
1421
725
547
1231
315
1677
1847
1021
3624
179
1055
151
466
421
548
6948
1312
1694
4778
8837
4291
4441
9441
1376
446
4041
5264
2870
3425
3927
1646
614
4578
193
313
5649
3944
2698
7140
4391
1421
9448
319
111
117
148
5786
120
1677
2478
112
447
213
758
1303
1228
2477
2358
208
7498
5746
628
356
6908
692
5257
2387
1755
13098
3046
205
4000
1556
139
11758
11507
2424
939
1667
2125
3613
7371
1987
7374
2444
1947
759
318
191
177
204
805
2485
759
295
195
177
203
975
4231
3782
154
365
1184
197
317
5261
365
1182
196
1738
10017
1029
122
140
665
103
1138
156
135
658
4912
7456
7792
485
2170
1215
7200
7190
4776
1195
1216
614
223
6787
564
3372
4259
451
408
165
123
124
394
246
455
408
541
1238
383
1302
2625
778
6882
2046
850
982
1712
374
1531
13413
359
7385
6485
352
3218
1916
170
171
534
169
723
4626
169
197
533
263
494
1514
1437
11726
225
358
378
291
119
546
796
935
8081
701
5055
3442
14274
1159
2159
308
668
609
163
1597
363
11788
3578
5170
1159
2160
308
667
609
163
1404
670
1159
7534
5641
9074
2671
3600
6474
356
354
4696
737
1907
253
146
164
417
3294
524
155
113
1765
1778
1675
2395
625
1174
2140
310
1271
672
869
8248
9402
13976
243
2754
1436
766
206
455
607
1441
7260
359
1918
473
2325
2363
6365
1706
759
1416
424
1016
978
1677
2161
577
868
1497
2983
1307
526
1010
550
570
1984
474
1537
513
499
383
448
940
2187
162
2932
1631
2447
10392
9209
3779
1058
1527
208
458
248
504
4449
1007
193
1729
353
287
421
1047
102
336
121
269
740
895
11856
1751
3286
424
510
492
223
3305
573
515
1153
1138
159
6535
342
4583
1518
1860
9066
1488
1403
374
649
212
980
3870
9698
104
594
726
960
1250
1416
4078
372
974
465
6724
2133
139
247
207
139
4992
3763
240
475
858
1187
231
1019
111
2659
239
374
4010
226
266
264
268
185
314
1044
1026
105
301
2983
1202
501
211
679
691
186
9123
2611
682
159
315
104
231
2924
487
7379
281
873
343
341
2123
435
2460
1315
119
514
663
1377
265
262
192
338
143
515
1257
1617
3074
994
968
941
453
104
131
220
470
110
290
415
3972
116
2133
1141
673
8042
701
5310
4587
1128
220
9607
101
123
475
2761
1796
1666
8066
1657
6740
263
1612
5475
3942
922
687
669
487
117
181
571
277
745
7398
2043
282
270
119
451
105
404
2692
506
282
270
118
451
104
412
137
2218
421
1229
863
216
422
165
2993
5666
1066
594
10401
288
171
273
2419
2580
2375
2907
570
724
115
2186
882
5355
4128
217
831
543
424
8776
1428
1402
162
753
715
318
1452
1741
573
1256
139
905
1592
163
752
716
318
1460
1750
572
369
839
13417
4693
343
352
6547
9376
7213
1315
228
141
540
212
564
610
9473
271
1330
306
534
476
186
118
292
232
402
216
148
375
217
751
1197
3067
8960
3554
224
101
658
430
150
2354
9468
5900
1292
487
7459
5932
6267
3672
1276
1111
7577
1981
2095
5123
3045
2351
612
4131
127
365
343
1693
430
143
294
200
148
513
1035
7361
402
1894
3136
614
243
252
6075
372
711
1665
307
132
308
222
582
1773
438
1380
203
277
128
201
110
111
3092
100
115
1144
181
468
12623
108
356
162
106
1500
1244
9015
210
3331
1397
386
633
1090
8158
387
885
708
371
224
11845
3173
6322
1724
3119
439
1426
237
1324
2593
2349
1322
449
277
585
213
9162
1149
996
2960
5873
4707
104
278
3374
6528
410
351
4689
318
1576
1472
1677
282
492
330
450
6854
3912
1223
201
2897
2035
852
4016
289
124
2174
942
3378
7531
354
1209
142
1310
173
447
551
522
873
867
979
1465
309
658
945
343
341
315
457
629
234
412
573
143
142
145
131
110
134
101
13786
227
118
1156
814
7412
1964
347
3576
323
5342
216
3374
438
739
185
108
3247
741
181
108
1511
151
2486
126
332
819
482
5522
819
482
1436
3765
301
1180
321
1675
259
1614
3115
1610
1860
2046
2851
1402
702
184
1973
231
1112
146
753
135
1593
702
184
1989
350
231
1106
3046
3752
7355
4443
2826
6811
8413
1197
1263
391
2001
191
9388
3832
1677
157
8554
271
230
570
665
3614
9351
309
955
11547
8970
2138
595
515
265
672
393
349
1813
2969
557
1401
417
1571
244
109
120
222
128
131
231
862
399
4171
183
417
587
584
171
240
371
127
207
1125
137
148
5485
1131
148
660
1235
197
6869
7451
2030
502
1852
6537
8930
1182
9582
1403
139
235
134
9324
123
136
458
190
668
2791
1205
413
886
2363
5841
7420
1189
312
2577
219
278
260
499
601
1694
3204
475
129
6080
390
4247
870
6837
6676
709
8830
1487
1219
178
1081
611
1053
850
578
2139
9316
235
606
263
725
2783
233
476
606
221
715
1949
1282
752
239
1381
1379
2510
160
3656
233
355
860
314
279
222
9552
8816
9231
4884
4149
509
6185
6598
5791
398
116
160
366
2165
670
563
1937
487
154
7237
6226
784
548
692
1163
124
14760
549
977
15477
489
609
7368
453
1634
2196
273
338
1401
1788
397
132
1376
3250
1569
1549
495
953
7928
3098
9213
1836
399
1130
7475
673
3004
3089
606
963
723
499
444
278
162
445
280
190
3327
728
444
278
433
190
3348
728
444
278
433
190
1977
107
1089
251
330
573
2211
3098
3682
14105
5235
6079
1122
986
924
738
1235
170
116
1668
1346
472
282
4222
3869
2674
2548
561
8376
1135
120
3343
12504
618
120
253
205
199
279
418
4341
219
209
2313
314
154
321
357
519
1532
5028
1805
5209
823
1942
4999
8127
1448
14970
4820
262
147
157
160
923
111
122
3375
161
141
156
532
951
237
6646
10242
309
1521
2004
124
159
7384
1170
5238
103
109
150
174
188
167
103
124
668
333
120
1643
12440
321
130
419
401
161
151
179
112
134
107
1278
201
142
819
7393
1793
732
122
209
174
126
282
153
113
444
308
122
839
197
313
1376
1911
428
526
283
735
451
1986
8907
596
397
456
153
283
656
6215
7318
155
316
106
1051
1122
852
4947
8953
561
1293
1075
2159
1962
1293
1481
569
1633
2695
1219
896
1258
911
141
1556
11313
4006
712
11581
2857
1535
107
122
470
1602
1438
239
270
942
588
128
129
636
492
2187
270
942
580
160
190
360
1254
438
193
370
256
618
922
335
208
147
248
151
298
1168
523
229
632
1596
124
798
146
1202
147
8978
212
151
297
1166
707
678
160
1403
630
318
165
243
4850
1871
498
538
258
243
1423
695
13481
169
7263
3774
8894
802
9453
1816
6000
3432
2499
4815
1485
252
395
204
185
171
3429
491
1017
1996
362
410
189
233
171
240
6599
589
2423
386
117
423
1222
721
213
101
129
166
295
101
563
408
380
399
209
125
268
565
329
206
907
293
284
795
1881
187
463
571
390
780
537
116
139
13777
7457
229
13656
524
8124
9447
858
355
1440
3423
1277
2269
1203
2166
1711
178
3059
1203
2167
1712
178
3064
1203
816
7063
699
5213
272
540
390
6448
341
4576
6931
13484
188
350
419
191
214
453
8394
5839
3312
8969
8435
104
9115
324
624
160
656
445
299
565
1584
905
11258
289
7911
8932
1471
855
1190
2330
8256
373
897
613
877
1352
5918
423
1073
256
111
203
326
154
129
950
1611
153
151
1517
256
111
203
350
9477
299
950
1127
901
1672
1073
6429
632
3106
4111
5805
3316
2915
445
324
1439
332
128
100
1008
158
187
2413
170
620
1006
231
1893
414
1143
6742
238
1095
1958
1101
1906
534
448
779
5471
7280
3638
1531
267
1752
577
854
1377
6181
5353
962
161
244
437
164
309
207
4370
2807
1474
442
225
9524
443
919
109
431
406
157
153
2271
251
7434
497
395
311
815
165
445
380
285
424
817
149
1858
145
144
327
355
4023
121
1374
447
290
148
144
168
108
150
245
1905
207
271
1146
1324
9452
2362
450
162
162
7786
484
678
561
2503
11896
2095
3957
459
5895
1449
5144
1939
7542
2443
1054
5627
2149
108
1311
1136
216
418
356
595
1612
304
523
1743
167
4921
2215
13713
1937
185
282
660
134
3391
186
245
660
134
1642
2652
494
189
768
517
298
271
6121
4461
3565
1294
906
948
7535
1983
342
192
7550
1960
544
190
180
119
100
217
2279
1472
3385
442
1644
194
129
274
101
119
545
189
873
256
195
2470
211
100
119
545
146
462
1180
292
541
3210
465
208
224
832
555
2853
472
208
372
340
8940
308
2082
5080
1805
9387
3785
9669
9077
183
304
321
172
1200
574
205
380
823
1162
2464
1457
167
1399
909
708
8980
708
2462
4099
3741
423
2375
4133
227
1464
1412
279
180
14974
3076
551
1149
380
367
1402
1653
9345
3135
1074
532
680
1184
124
520
144
127
903
320
164
103
132
228
4973
1385
1384
7929
1373
1430
380
537
697
135
2947
105
2324
316
197
684
1011
4915
316
197
684
1112
132
283
980
5184
4710
2323
1470
12055
101
300
7081
2111
448
3845
449
1785
176
173
285
953
380
479
375
233
691
466
266
749
318
1119
145
7268
3956
2164
195
631
682
110
4019
888
1100
1397
297
264
219
948
204
278
7326
272
2799
5136
659
323
4155
155
322
534
7369
1858
1018
1655
7860
1690
1499
233
3611
4443
284
208
1022
1015
6841
10006
192
7285
215
238
330
282
1310
7718
1609
1471
3644
142
422
342
1442
107
2749
131
821
1224
144
6627
333
4719
1393
139
19540
6222
590
204
292
275
217
199
1807
260
284
216
159
165
13100
15376
2153
705
1883
6087
8367
6049
4846
3526
381
1113
494
3189
295
9080
1531
616
274
1032
186
819
2876
5064
8734
692
434
4179
6922
5063
2267
152
3452
1830
5707
744
8213
1262
2122
5422
12757
1756
2230
4073
284
640
3331
9431
2816
787
710
5691
9010
7004
2781
4265
880
800
1137
647
119
1633
1529
458
11573
230
1488
2888
7055
235
382
192
4990
7252
316
2352
1922
11872
1671
458
2183
910
494
455
1881
206
333
266
781
630
3163
252
135
140
445
264
340
243
1001
119
6703
12648
5887
2013
9097
2933
3874
3445
110
161
293
1296
220
406
2715
6008
532
198
458
2123
7431
1259
1977
144
171
270
216
386
236
238
255
651
141
433
2645
188
101
189
241
381
237
240
227
1619
4089
7380
5034
937
9422
350
456
2514
128
123
648
1173
6076
591
2027
310
595
4793
349
383
382
6479
100
490
230
345
232
406
3070
314
2067
1373
7333
2079
4042
2085
478
161
121
108
166
1882
6884
3130
573
9584
1933
3060
227
7437
2330
442
360
1393
727
169
134
349
243
319
272
185
1781
1519
2685
14907
3325
5756
2982
3434
308
7302
4520
1535
2459
751
4108
3310
751
4110
3310
751
874
559
4225
1886
130
312
478
517
235
639
795
5660
7266
4822
1605
3620
136
940
8696
547
462
11975
108
395
3538
690
3900
227
155
284
1176
158
220
704
5269
1909
911
3704
611
878
2329
911
561
3670
641
135
1463
484
1083
8914
564
7728
1358
243
479
590
5005
697
566
6468
349
4809
7619
1868
421
645
970
4805
1877
156
211
416
114
135
169
266
690
648
2412
156
211
416
114
135
169
268
1765
342
4723
1638
1018
9203
1610
2301
8927
4486
1252
3346
367
1806
4086
7679
1056
511
724
601
8890
973
634
404
370
1437
597
703
4886
1482
158
296
740
3709
479
1017
1950
158
740
354
549
1821
594
137
356
692
1674
623
1344
253
377
2838
1302
2385
542
279
9466
159
1040
209
1879
803
909
2805
9422
7652
2582
445
1050
611
629
117
5499
143
7420
629
101
1378
542
320
162
4807
620
3883
1813
2892
3013
1420
242
282
393
200
137
118
2201
3495
1335
1199
681
161
145
114
1213
389
423
3112
3240
7409
4105
4283
459
690
1736
154
417
337
265
148
284
403
349
999
7560
10164
263
248
127
1074
2452
822
265
248
127
1077
1928
4757
9378
4892
287
162
251
1932
418
298
710
162
555
695
310
210
250
678
977
5594
121
109
4807
415
2571
8906
1720
217
307
242
2773
129
500
495
141
485
6714
10453
1754
1012
139
254
421
5574
1006
191
252
337
216
2589
193
2181
103
1764
12705
3518
4724
212
3798
172
212
472
2697
1541
244
343
951
512
116
2729
264
9390
7195
172
9174
1579
2560
136
2180
2141
1510
959
2006
2090
102
973
1158
373
1276
172
914
174
184
326
633
1590
138
944
422
147
898
260
481
2090
218
563
14626
1014
1375
2052
389
658
109
209
1918
7142
1305
13720
892
1052
341
10448
3720
543
965
8569
1056
2227
4453
898
496
1056
3265
565
101
358
229
218
306
129
435
346
131
219
3966
565
8674
9202
3878
112
876
218
322
664
213
376
166
271
1387
423
112
102
679
153
1518
495
1091
1017
1985
968
229
115
1518
495
1091
1017
1985
968
229
115
650
674
952
1015
3100
134
165
1293
7653
1723
112
165
13653
1894
4391
502
7508
686
587
276
107
5096
3623
12905
1892
3764
5015
11198
136
121
2454
2455
764
287
158
1105
112
9042
383
7826
674
1155
226
14046
4868
2628
2381
10937
6304
1171
7360
138
229
227
1501
6401
439
5491
485
3024
352
628
127
650
575
1172
771
1171
771
1171
770
3869
145
1574
260
126
398
8651
9440
538
861
9222
5969
904
1263
192
4998
14872
4113
505
235
150
4991
4785
1675
112
284
276
138
351
416
105
670
2407
3704
1412
759
1240
784
566
698
1722
9513
2743
7217
4783
134
1155
131
2474
639
416
107
112
1641
5018
1213
1576
1470
700
208
671
994
517
1784
142
840
285
1154
127
2474
638
416
150
12083
1883
155
534
331
559
1693
1105
4942
2903
5726
221
4028
419
866
147
379
390
109
266
449
435
1053
6559
330
4664
2972
5269
992
4597
5631
1098
147
379
392
111
266
452
435
1198
5217
6545
1636
147
377
384
110
266
452
435
1195
5296
638
8121
146
372
388
1623
148
508
645
11912
602
2487
7510
4879
2355
293
234
107
181
1068
167
5389
293
234
155
158
165
1992
13531
115
3365
5848
8547
545
285
121
246
156
248
1914
793
1868
167
506
414
450
806
104
7894
475
734
259
816
243
889
1003
6831
1538
1470
2374
4011
3618
1471
1295
7882
1799
117
4565
658
463
1042
2048
333
781
9351
1485
259
142
13724
684
550
263
201
938
1437
233
5172
3941
190
270
222
156
1653
8840
4175
141
303
212
153
855
6297
206
216
2144
134
454
288
211
361
678
1248
119
1311
146
1625
3251
1625
1662
14103
475
586
476
774
650
393
105
143
479
235
189
1757
192
504
2549
1491
398
774
313
129
1331
144
130
278
934
445
273
414
661
1099
125
3832
577
811
357
1249
3890
2332
152
216
117
503
1664
108
157
306
162
227
251
218
476
261
108
135
692
1875
308
13730
155
468
467
208
1794
477
328
170
660
2441
464
465
9070
3461
5878
2258
3984
345
3567
204
2343
189
1284
181
1062
1781
2641
13887
6539
4936
539
908
5549
3136
480
569
7312
207
443
6032
241
560
199
109
169
440
492
921
8944
8932
228
318
102
156
6729
5516
1310
108
131
1316
9052
5516
593
1417
326
625
289
169
5544
8427
8967
1155
8672
537
1049
2227
384
285
101
4464
396
8459
777
3252
1740
117
350
233
3708
129
1622
965
801
295
158
258
115
318
666
4722
354
357
6481
541
279
488
232
137
5369
472
2433
8889
4624
128
2105
448
3832
446
345
233
478
196
11455
492
728
807
387
129
904
9256
1041
1602
543
1052
738
197
279
123
142
167
114
494
491
291
1757
642
728
3402
2645
153
5044
280
151
136
3073
101
115
1031
102
246
189
322
523
114
172
471
167
3301
323
3343
4699
514
12954
5236
504
100
193
119
189
5352
502
227
192
120
1010
1486
1044
839
122
279
249
375
948
620
226
101
209
625
1303
676
1438
512
924
191
148
1785
1220
4440
7351
7381
2563
109
647
1951
236
108
140
1481
7326
4190
1762
12101
1952
135
865
839
1413
555
689
688
10982
5917
7407
505
8881
9009
144
2004
11550
1194
3994
340
3074
8903
801
334
2075
1624
2235
215
150
255
168
4839
9011
1147
1246
523
673
9128
396
113
300
697
389
215
321
1486
10411
1151
699
214
212
242
1456
5644
125
144
201
953
9529
255
218
2154
5961
1016
119
764
3192
3266
1245
1085
119
766
901
1236
1563
499
523
6806
1648
7217
152
2110
758
267
462
1540
9078
1234
3785
6761
1868
1019
127
149
5507
454
1018
137
139
447
2869
9433
2523
2067
172
114
1254
899
177
1867
654
544
2819
13529
2685
449
654
530
172
6484
217
115
1145
173
493
134
7938
8940
1810
3429
520
163
131
1993
155
113
2733
7360
341
3264
9450
5184
158
6611
408
143
787
291
7554
1283
1197
131
6135
1196
13594
6190
5898
4824
177
12663
201
3763
4951
2133
444
204
2399
4505
1230
163
2058
3308
445
1069
228
654
163
367
13538
307
179
148
112
2155
7348
6733
273
409
308
220
128
215
165
7462
9083
145
564
515
730
14946
136
196
4863
657
1795
9416
7137
4637
147
118
128
1411
1216
2268
316
1584
324
2170
307
2943
653
195
6649
10226
588
1484
653
499
1787
217
153
2258
705
1398
144
1321
201
346
106
743
190
9227
687
180
162
126
140
577
377
127
411
6455
1276
2620
12674
105
354
328
4535
2263
1146
1255
347
674
942
787
349
103
347
359
428
2350
224
1006
779
352
250
1565
390
1466
1731
7812
1758
894
12456
322
712
6177
1518
131
9076
2836
6610
2238
1106
115
1254
942
3393
1387
107
602
246
228
187
1732
141
234
1067
113
915
540
9403
3149
1284
7327
113
286
929
136
4126
8437
3685
231
1717
256
281
1590
284
132
408
117
707
101
639
9582
131
369
714
105
193
5576
369
379
714
105
193
1839
1815
3639
4764
2750
8338
1549
1663
439
1746
1293
4828
2677
1061
345
189
818
551
220
214
1451
510
740
422
1544
470
121
1181
399
592
471
387
112
134
553
238
213
411
321
551
1184
358
277
1089
682
4080
2407
335
6755
215
354
7393
1320
630
8886
746
148
153
113
115
200
317
338
528
1908
446
181
132
175
139
191
223
1481
120
524
181
1189
616
502
3846
1910
2154
323
3674
1778
1497
187
2694
8923
3176
1040
165
3786
1687
961
660
106
447
242
167
127
222
264
3588
450
241
167
148
252
451
797
8991
1172
585
1467
172
2385
9063
3166
5495
3249
4557
9316
1746
1614
214
227
431
195
479
590
169
975
1409
1196
1552
2014
131
6042
7922
330
116
150
400
5157
454
471
115
117
104
1505
8902
662
1566
6369
1136
2333
378
8912
1056
116
1428
239
1717
6316
356
456
1419
260
1990
730
738
398
2702
720
296
194
246
144
345
245
4716
113
867
185
186
122
2952
113
867
176
231
123
485
8962
206
261
851
1100
301
282
125
656
566
2546
115
1127
183
491
5366
9459
751
10410
12696
1227
2048
222
227
3746
183
253
163
207
12698
8905
2010
111
131
111
621
2500
8403
13870
261
3666
1994
7454
1633
3801
274
937
316
223
460
144
1917
725
853
245
231
2759
1270
5922
8333
289
1195
290
1210
289
1199
290
4447
488
2888
681
682
209
102
240
13837
4305
5752
748
1248
1357
2600
13635
6997
542
603
3714
14096
2887
8952
2031
2076
777
6219
2756
1550
11179
525
7086
1785
912
299
2727
7465
5230
480
272
1238
2302
220
219
344
110
673
127
4201
5197
1755
201
1268
1264
457
195
232
3185
10067
12791
279
1403
616
9464
299
932
2959
14927
1186
133
624
407
462
7530
7390
1564
6500
701
6875
14709
609
472
3586
2535
10427
6611
477
6491
160
6516
341
4643
271
300
832
128
553
463
236
1465
1798
7740
1732
373
216
387
614
1392
351
6840
1831
692
5136
329
1699
488
193
1174
156
786
8885
2230
165
280
351
8271
3426
359
182
423
497
842
111
195
2161
10708
4693
870
657
8945
729
177
1578
449
1385
134
126
459
722
3017
5843
276
165
296
304
611
376
111
181
8331
1640
1138
5436
238
1138
377
2362
3000
760
1564
8963
255
1073
248
137
358
5829
2942
263
885
8909
116
210
2205
10358
12988
301
4870
2543
252
147
2291
462
3054
737
118
116
471
9265
8920
179
1040
716
306
123
197
846
134
223
6160
399
2079
3557
1318
341
172
331
210
124
2716
2602
167
105
126
117
203
124
199
112
103
163
181
1940
1036
1776
596
181
590
8886
363
244
127
703
569
269
189
162
145
145
145
275
610
323
130
216
294
228
367
399
318
563
1197
1076
154
366
481
334
275
1118
5264
1148
5176
697
8268
1589
672
210
777
157
1253
127
431
132
581
655
453
1385
120
251
1279
549
383
348
100
362
251
246
964
184
2535
1183
466
367
366
902
723
239
842
283
6489
410
351
4685
267
367
1751
1179
612
955
1159
371
366
250
955
322
365
464
1744
366
256
1172
461
770
651
366
365
252
1130
132
6223
445
1089
501
194
362
8093
1115
381
364
1394
2189
125
7126
34210
165
2660
2818
131
126
113
297
1498
3392
229
6342
674
3721
1434
2562
2076
342
3877
1401
567
205
160
1765
495
1458
102
929
1581
567
200
166
1761
981
1464
2688
5148
4995
1402
611
547
185
227
963
1657
533
105
103
104
1070
2389
6930
6832
3539
1412
4211
10963
7658
2685
2386
2887
3531
1625
5749
965
498
3652
171
1980
2316
228
2587
613
242
619
3712
5323
2538
115
143
614
1317
485
239
450
1044
2454
8954
1457
235
452
272
255
139
1618
1273
6695
3727
1486
741
4208
524
1219
198
1587
475
1864
4736
9123
14940
5785
2644
557
103
199
270
368
218
232
234
172
472
5076
1784
7639
2419
1500
3949
1952
302
2045
270
1250
14881
457
334
239
736
228
187
484
702
5372
1105
1848
991
365
1080
4820
876
360
2099
283
327
211
659
208
184
475
205
1058
508
527
188
534
251
1937
742
6141
742
570
463
105
147
923
1582
433
272
206
865
1114
301
4983
6631
1562
1604
7933
1491
980
540
329
419
988
789
4731
2257
570
290
167
420
202
203
207
374
5714
289
203
420
191
203
207
374
820
566
3242
263
599
1386
1054
105
1131
2142
1686
9198
4088
6907
1258
5807
275
930
6468
1290
1507
220
350
9858
4002
284
304
1619
14828
2597
344
920
1079
124
157
400
1633
5445
4750
4924
435
974
192
2736
1920
970
1913
1358
459
4406
6731
1382
4639
4737
1872
4795
679
383
387
1640
187
683
1677
6470
340
342
4625
3639
3686
821
341
3695
224
158
2132
177
202
132
131
1578
1316
3182
177
202
111
131
509
5152
2767
15488
5292
363
7807
970
332
3443
4699
5081
4242
408
505
490
392
389
1174
191
8741
1327
4533
11904
2687
478
339
471
507
1329
202
606
2464
447
1274
867
9480
4492
1025
613
506
502
316
619
380
556
1904
7791
1185
15520
9991
844
309
310
1849
9155
325
1822
171
162
146
422
186
129
2490
225
4378
343
1271
583
757
1552
131
2170
8970
4025
400
2312
1831
1409
4201
4539
2709
1403
612
541
159
1042
912
709
112
191
196
1161
1683
13854
660
158
1256
1514
483
464
341
6807
5096
2056
3741
479
3527
465
135
579
1078
1272
5467
2503
204
685
520
824
2182
2093
320
210
1570
1501
194
590
7574
869
332
1149
1676
6157
1559
12048
370
185
1678
4541
1441
626
149
6236
241
189
264
1419
483
115
198
118
681
2014
183
336
584
1020
327
364
203
118
224
1468
9128
827
2417
7803
6612
481
3321
255
574
180
160
604
268
654
112
455
621
148
327
815
104
5377
416
103
113
213
215
126
639
229
235
219
605
281
152
1279
2405
3335
1499
938
642
517
371
2050
260
814
496
801
260
206
1683
162
482
227
1334
5275
4352
6043
7357
577
102
4261
408
506
488
265
388
1125
593
482
677
577
5735
4680
1033
674
3028
395
502
793
6036
792
1925
735
825
1275
671
353
740
1052
8079
352
200
1102
476
542
5478
1567
1126
396
266
490
507
407
4270
1834
501
518
617
3268
507
618
481
1444
12374
6879
189
247
604
2269
1635
1193
859
14918
2146
930
8286
179
949
659
3212
178
1931
2178
657
2431
406
3670
573
1462
2582
146
298
308
220
149
935
938
2916
1609
241
199
115
667
341
7504
1041
586
244
631
275
2225
3378
244
631
275
1640
8413
1320
1186
4402
2557
594
2699
336
3353
407
507
489
265
392
248
770
135
4561
1207
427
11711
2522
995
1175
397
393
490
507
405
4269
2476
2895
3028
1853
945
512
915
2393
944
445
515
11915
3860
4053
101
4728
351
6454
461
408
506
490
393
391
1191
280
5261
1305
7312
5792
6041
539
712
476
5458
541
713
1898
3785
14976
4853
187
436
937
309
2414
14261
1979
371
1174
394
393
490
507
408
4268
610
1275
10813
4522
559
104
388
2772
1512
739
3169
1835
7324
1919
7861
1141
392
264
488
507
318
652
103
4260
3598
107
354
244
212
301
329
3830
104
716
389
374
541
813
513
1172
413
527
1572
982
461
181
134
119
381
1983
436
443
5364
441
334
207
447
1414
1255
312
189
140
440
145
171
165
431
574
105
1219
582
1790
625
332
6759
5117
244
492
7796
3994
7003
4304
1061
278
4690
6443
1634
623
560
132
264
190
820
958
1273
149
201
323
449
1584
133
922
187
168
145
604
559
317
704
221
959
289
2554
946
1208
479
890
887
568
1480
1379
3565
2169
3832
920
5817
7483
149
1171
395
393
490
507
408
4269
627
7590
6690
1907
5835
3214
6791
832
2779
6079
2919
140
7410
6384
5615
1004
7488
6823
958
1448
170
7395
125
1541
1869
1970
2612
256
11973
4861
331
366
307
151
159
346
321
1170
162
459
2121
331
352
248
162
159
358
482
1167
1911
3274
595
1138
369
264
488
507
405
1451
479
542
1733
1787
3081
3023
904
492
361
251
272
375
115
253
2280
173
324
369
930
313
206
392
265
489
507
408
1426
1127
395
266
490
507
404
4268
2842
518
103
480
14916
218
983
294
320
344
161
11003
5333
9676
2288
1175
396
393
490
522
408
4270
1575
1487
2868
4270
408
507
490
393
394
1174
215
117
6205
116
401
6331
1467
1880
110
6848
5438
6849
2221
1838
558
2186
310
1111
7347
1218
605
2279
3187
293
1022
128
173
1486
882
3533
1175
394
393
490
507
408
4247
3308
686
451
3552
4247
408
507
490
393
395
1174
1616
2813
770
587
132
266
6864
2091
351
572
332
1466
902
1175
126
393
507
4130
1871
3590
1844
1345
278
329
228
100
574
1401
788
2877
3613
6857
2156
3695
605
197
1244
603
5504
1635
541
379
387
698
125
3696
1430
10840
376
7135
210
4026
1188
380
391
488
507
407
4246
1179
3969
1645
497
428
379
368
159
698
126
3689
3399
1930
1174
396
391
199
4269
405
507
490
393
396
1175
296
507
408
4270
6520
932
666
2525
1175
396
393
490
507
408
4270
346
3696
2058
2055
1771
4259
408
507
490
393
393
1175
297
5313
530
346
2818
2834
899
408
506
490
393
396
1175
410
4269
406
507
490
393
393
1175
721
1175
398
393
490
507
406
4255
801
2684
13385
2062
5797
309
4270
408
507
489
265
397
1127
6299
202
614
757
5555
6832
537
1405
168
367
610
211
757
795
346
14275
6817
884
2228
114
182
214
544
110
112
194
425
254
5211
114
182
214
544
110
112
194
426
255
42818
3426
348
2091
6845
4672
8668
6848
19975
6527
12311
4675
3742
2456
2111
4559
818
1029
182
1188
1359
404
1118
386
488
507
404
4256
473
313
107
1307
1446
2476
2024
258
707
359
6853
820
851
395
449
6833
756
392
350
2667
4269
408
507
488
265
394
1125
5438
1421
398
351
1444
258
2721
206
272
6319
131
941
5051
130
159
327
245
221
121
6838
13772
115
140
141
346
443
1034
109
2200
6850
2833
1286
120
2436
392
438
561
186
421
425
143
108
334
188
206
4775
13891
887
393
439
537
186
422
298
425
143
505
274
106
100
305
4000
3579
8794
3621
2128
108
3614
1057
315
167
127
182
715
1795
177
182
711
159
1392
3808
432
279
1020
462
8167
5162
1954
2280
4365
1138
2712
985
6263
862
4331
4540
777
547
572
244
319
1533
10426
15490
4471
332
175
2277
392
2106
7655
796
3845
6995
256
1974
343
4427
4839
5275
11488
4090
10035
10125
702
4266
408
507
489
389
1127
805
3133
8388
235
440
397
7122
876
176
4319
336
574
1973
108
918
4290
896
5355
3558
2783
1395
572
426
108
192
712
567
2227
162
933
1582
572
426
108
192
845
2229
5496
671
6625
8895
312
266
9350
133
528
2245
1326
446
3764
436
2067
323
622
891
533
908
2613
2562
138
111
134
216
249
264
3260
360
263
3303
189
185
209
246
247
1418
4688
2338
552
6665
1832
240
106
3390
7365
2490
5455
1403
241
382
681
227
319
2122
1793
9396
656
3247
1106
1040
137
389
566
231
195
181
635
233
263
184
501
474
1399
465
694
1416
866
7358
9418
8250
218
4136
1049
5429
1727
793
111
1832
6220
699
5301
291
143
142
1671
3868
162
7386
568
548
9487
730
14026
4120
2395
7601
459
138
742
351
177
1113
362
5072
130
220
132
111
293
8992
8870
2027
3606
1445
379
360
1074
8051
365
575
1086
381
5780
533
571
988
9886
3992
5096
351
241
234
227
231
1085
182
141
358
186
353
252
465
383
410
249
192
359
316
139
485
2070
2543
444
1904
495
265
4809
7224
133
302
7425
155
181
254
302
740
144
488
1018
3024
501
522
124
377
107
243
297
1799
572
542
1871
2133
6778
620
2974
222
989
1149
8961
1082
4538
1299
481
2879
2002
3525
386
920
2661
139
112
595
242
283
341
216
136
100
2162
109
886
9240
265
4931
266
120
149
313
514
330
314
123
206
744
1414
414
2464
9060
862
430
203
202
235
261
180
477
105
704
165
283
439
246
1405
892
876
152
1275
1385
215
265
237
101
153
230
292
146
193
347
377
800
1344
135
3248
140
132
831
1152
178
265
514
908
1024
9813
9416
3607
5823
5853
6147
1305
1425
778
577
134
1363
1725
206
570
676
148
154
1723
1277
4115
6193
3246
116
181
387
106
116
310
103
246
664
1520
1154
625
206
1447
11058
7423
1827
6403
198
9492
14682
2494
287
2509
10235
1548
369
7204
7074
2735
2634
6441
1664
570
115
1057
194
1113
210
262
584
9283
739
162
370
2116
2274
4613
7206
1114
4388
241
3466
209
554
1505
108
993
411
112
119
2077
175
392
7260
5022
184
565
1141
1795
194
378
263
1734
876
5477
392
5764
1055
322
423
167
241
418
8981
923
207
628
381
262
225
2932
184
5704
497
1644
485
194
212
305
407
2893
485
193
212
305
390
3209
1949
325
1317
978
835
2314
3062
4270
6232
127
128
179
241
339
132
1915
1214
1220
383
156
161
590
620
4369
3020
3921
604
4427
1650
1279
2980
1277
609
4260
717
426
998
9211
1023
1888
1493
111
621
2476
455
9438
246
102
390
136
3369
9471
2340
139
145
391
105
136
1884
4929
4178
1007
7347
4416
12535
7667
669
613
396
3002
2003
426
167
116
285
388
619
178
440
186
161
535
238
5905
294
136
171
666
139
100
7909
6816
168
307
5843
383
825
1493
2127
649
163
168
439
385
1869
667
152
158
498
387
120
683
2257
4631
491
454
1565
134
2569
133
121
132
114
201
195
13595
121
1123
1335
253
158
135
431
650
158
174
132
143
160
370
122
233
2124
1363
1159
752
632
143
378
175
351
9712
3738
458
306
480
348
181
271
490
462
862
397
658
299
234
219
489
128
272
141
100
149
157
226
3729
9753
5574
3712
246
168
337
441
100
196
194
3227
222
399
431
163
1869
905
103
148
7398
10067
1257
2026
4858
6304
456
330
312
233
1313
136
196
213
126
224
6381
2945
453
561
100
588
292
130
1094
507
1760
667
586
500
112
124
3065
450
326
390
799
512
533
1703
1043
557
129
409
7437
590
444
320
389
103
123
147
653
943
1160
1047
1506
269
208
207
187
607
132
274
134
439
1393
1674
109
228
479
270
215
3609
109
228
479
337
249
580
284
672
1289
314
323
7332
259
142
1692
147
1937
263
302
788
5885
6842
1249
1290
749
12708
7735
443
1206
307
391
5178
465
484
2004
534
1542
671
2046
129
1485
518
436
494
5213
1203
2046
437
5748
341
518
1066
494
327
8247
1368
4328
2651
12869
1426
148
5071
908
168
432
965
331
445
297
396
214
150
205
4684
474
112
147
584
469
361
1859
4851
793
369
320
2027
1081
563
1266
4559
4786
474
1756
6856
1861
248
146
123
923
164
252
456
13862
1172
221
180
319
130
494
346
291
165
1688
1565
567
2056
7585
1387
1876
3317
5354
113
1783
514
1797
1841
675
169
382
155
286
513
249
949
766
130
217
316
427
1507
1163
112
593
2106
570
1374
256
171
293
523
417
184
2937
179
406
9221
107
128
156
298
157
2203
123
335
380
145
650
128
8777
216
136
311
206
1518
345
11666
982
708
7280
4949
2147
1286
2221
550
496
169
1176
631
174
202
402
188
381
162
3089
298
1510
123
6431
14089
344
3258
317
123
1124
142
545
1468
496
3645
1162
8868
710
264
473
772
1752
2554
7215
5006
111
4969
7227
1304
159
3980
474
278
2035
277
308
142
346
257
1095
261
1473
110
1251
7476
148
256
7301
244
428
3612
148
169
128
3091
490
1785
394
3823
7361
808
3935
111
127
273
1447
920
949
115
6876
1244
791
698
461
2454
221
5304
1401
486
454
177
236
1766
284
1381
655
7279
1161
2496
5540
1644
1609
1434
1490
5137
7331
4370
471
4098
4114
4921
1736
371
175
427
1087
528
432
803
239
1410
8018
239
127
561
1076
4913
3738
1323
202
120
625
346
123
1424
234
339
208
3584
614
835
1484
394
236
254
164
216
191
132
9178
114
212
547
1260
530
4212
987
928
1804
560
2295
2186
279
819
5268
2147
267
543
3234
10130
4705
10785
9449
445
454
6566
364
1178
1561
2754
8197
704
10796
544
1466
157
120
991
805
217
177
267
1706
211
384
2211
2582
133
1044
171
190
336
2099
4780
311
171
341
1715
974
607
122
383
390
1350
278
184
1666
447
3958
601
1605
5834
275
8640
341
458
417
460
552
1473
268
419
256
7514
126
171
7385
1003
7501
7393
398
577
1235
238
194
188
552
627
202
224
548
153
675
252
161
209
306
158
1398
461
353
188
2395
698
2270
845
4702
137
278
1098
1695
6183
116
1190
1022
907
519
2285
1116
1428
386
7218
462
210
362
306
612
144
322
181
249
118
107
2724
582
2343
2293
247
191
173
4630
465
162
564
478
696
270
378
815
209
282
1462
7404
4393
138
143
3434
11500
116
119
223
300
220
136
128
145
326
5500
471
229
266
204
136
150
145
116
595
13582
242
7459
708
325
858
5774
7531
829
1249
1521
3644
341
2485
391
374
5297
4542
2283
1589
170
346
266
163
330
1299
638
470
184
192
242
473
431
1257
437
192
160
113
1499
540
897
2720
469
9089
1252
263
1007
176
154
138
119
128
102
2313
279
4898
7298
303
452
201
776
2172
443
1897
7371
379
175
493
268
7298
13645
859
176
268
1354
480
4779
4459
447
262
297
2057
1310
9127
549
196
124
180
942
208
2012
6530
3361
198
156
179
340
3219
492
183
1164
135
3066
829
159
282
1134
646
4035
8255
1216
2619
8068
643
4065
2438
3195
5477
1575
2216
1025
4596
4798
1734
158
11587
108
245
178
232
143
420
641
232
386
470
431
716
9089
664
3087
288
1618
528
2409
293
300
369
466
120
455
1624
126
786
870
1041
1721
550
8861
986
775
7801
202
1274
521
1273
1067
2594
350
5539
7590
1009
811
611
4258
574
816
190
447
762
308
434
502
2129
2818
2431
14095
14800
806
1559
1664
2800
722
3871
3430
112
394
320
163
111
271
155
107
1948
473
4974
662
1088
8906
484
2439
1206
224
2735
410
1074
130
1252
175
1235
2269
1682
187
720
1070
5014
1351
1699
11038
1474
900
236
457
230
189
630
853
1586
480
4911
206
858
1025
1360
435
1313
4387
156
159
298
1080
1115
5048
2280
3635
204
196
866
726
1409
239
176
499
5807
194
1900
369
519
103
103
143
1398
1865
9256
5737
358
705
6370
2263
478
870
690
7466
204
1252
9443
14197
232
3906
1610
528
909
1147
9462
1091
723
105
1234
818
474
360
203
254
1581
156
119
108
211
205
1451
1610
7723
1210
371
183
7433
1581
7817
1599
1586
6935
1610
345
305
1795
940
505
3705
550
228
473
424
1885
950
374
260
3394
7326
1811
971
901
191
317
158
978
383
2047
1103
220
1092
322
315
1486
336
161
739
109
143
1503
1266
163
251
250
6834
9427
514
507
1413
336
139
3934
7120
103
232
347
160
547
647
658
8898
256
627
160
189
321
732
1413
1553
105
8872
1055
1153
2891
7321
8298
3401
1643
106
105
247
220
168
324
367
538
7355
264
9700
2332
147
482
692
460
352
256
225
158
120
1729
317
244
403
933
428
689
912
107
234
588
156
583
722
1403
1538
100
8932
1002
3163
337
14457
842
1598
197
106
105
203
151
144
315
259
479
280
429
684
906
7342
3045
4112
3424
339
721
136
140
208
146
361
1464
300
522
959
2938
1363
121
1528
1784
227
102
221
113
776
611
479
1242
375
564
207
131
112
135
140
958
756
988
527
102
692
799
6717
13364
273
811
7453
4916
6474
424
4725
771
363
114
227
120
104
928
234
1678
1571
296
144
327
120
617
784
2744
334
126
108
150
120
227
1427
233
118
181
201
533
514
378
1042
1025
8821
573
4209
652
398
1149
146
165
170
1240
458
631
171
1332
3449
344
155
159
1196
183
1644
1447
239
1639
9549
212
140
129
172
395
341
299
255
321
149
12168
7359
861
2780
221
141
130
168
338
381
301
457
113
160
385
243
176
845
123
2087
1147
242
142
681
121
8594
166
452
448
845
165
2173
959
478
6828
634
8985
211
7688
11555
1694
227
460
518
455
423
234
131
900
199
141
177
141
129
434
1013
472
436
9506
9176
2855
269
409
176
249
4575
249
407
173
1918
159
499
2549
7395
176
4636
156
701
5213
3749
184
3662
3662
1375
7392
841
630
2276
11761
8713
1329
1647
913
837
925
125
3473
1401
107
472
508
218
684
1329
378
419
305
1370
123
409
1893
539
1590
107
472
508
299
1736
250
185
1366
272
9328
7445
842
837
8892
256
9026
3009
687
5758
1359
383
163
375
2126
721
2261
158
6578
346
4698
392
1578
884
145
2193
1389
215
551
572
1682
4148
962
1568
7296
554
485
2117
1352
1243
7410
354
983
663
404
314
2395
7448
455
2152
6651
8210
699
5074
799
101
9217
981
232
244
145
319
310
486
1420
625
6802
336
876
517
469
11171
4013
1909
4132
312
4048
482
228
147
216
367
159
1884
2423
159
203
110
828
158
852
5482
2507
255
294
357
110
316
477
874
1749
608
8886
8943
5921
518
374
1065
4556
1945
371
733
1436
127
213
189
224
1379
9366
269
2457
131
110
180
4933
693
8243
417
2214
257
152
2706
884
6068
5845
9551
113
9666
444
1464
1928
3591
665
562
1311
8131
715
5155
2288
2339
6398
4665
334
348
6449
551
6526
549
703
355
547
1894
346
366
3218
2745
9450
254
170
1071
238
267
577
131
4190
6477
359
359
356
4726
885
251
466
452
304
10722
1047
1969
239
438
1306
209
161
497
220
141
495
1236
824
4151
8923
9507
167
13652
122
159
161
3081
5626
8924
1332
576
346
261
350
4150
116
240
345
198
719
463
154
119
106
148
162
207
142
5468
153
119
122
133
210
337
767
2673
1445
507
336
373
500
13543
255
123
317
493
4251
139
9475
652
8180
4661
14725
119
9668
705
304
8337
1361
4360
382
478
9287
200
601
594
117
906
7888
679
242
399
1436
7427
5144
4014
8971
5211
2392
104
505
523
710
244
347
503
9744
264
274
1805
238
260
5086
4854
7328
4059
802
632
575
210
2657
1051
453
2032
211
271
187
244
1479
953
589
4006
6006
5741
6326
5429
361
436
576
136
101
185
852
3372
3519
5412
278
2384
3540
1414
510
111
529
313
1736
172
281
112
2103
797
437
412
173
295
107
1928
1996
611
444
333
2398
212
204
418
439
1842
651
1920
9391
2843
4547
749
5699
4369
645
3356
120
546
282
7362
206
413
1891
210
1928
359
4290
2208
488
167
182
3026
1010
477
133
459
671
792
540
879
1032
144
158
135
273
340
1367
5035
171
1713
129
131
217
111
6369
9316
132
3167
3801
213
457
3198
2698
3664
9681
2191
9718
4069
5602
279
1592
1448
616
492
838
135
502
701
148
7004
2470
179
1162
277
294
1119
359
360
337
641
1717
235
189
259
284
697
2477
882
159
400
1266
354
287
286
2429
3459
7415
5650
500
1495
239
1402
159
822
214
184
2338
3816
127
5849
2973
444
135
496
7136
382
2066
2008
11012
9319
1466
9594
4511
710
1301
9212
1544
177
648
871
1400
1247
313
739
1669
2520
820
4684
430
204
1588
159
116
858
651
177
579
4735
9073
4898
8908
462
457
3319
2780
4040
154
3256
2023
3768
1122
1469
3237
7354
773
563
1586
374
138
199
250
276
4591
7511
717
7358
550
372
207
201
236
367
731
807
4429
3755
1019
230
273
244
309
118
908
132
207
1367
2380
816
1426
482
1347
7501
1267
1466
797
514
4145
106
177
509
2054
255
393
106
1507
149
434
687
266
224
739
3825
769
462
101
1896
180
299
298
193
407
746
961
8926
203
796
103
430
193
660
2146
5688
4910
3495
1366
9251
2721
5899
1508
691
818
636
271
926
637
7406
404
395
699
129
729
1979
837
269
153
954
3698
1650
160
332
1215
3824
9556
5864
1423
1537
494
837
186
550
168
927
1026
5595
1152
9028
2899
353
131
226
174
151
121
222
9529
3502
1023
222
362
1102
9143
484
8188
1003
1465
202
123
319
315
771
1887
4204
2930
7040
1078
467
8951
1735
288
5283
693
7261
9292
959
560
151
4537
8754
970
144
137
142
212
137
8826
619
234
130
562
2170
278
377
106
2958
7462
2806
2508
2541
185
3085
13902
2870
483
248
227
223
179
1885
9340
414
208
1377
689
1758
137
156
153
131
3090
7401
1954
291
248
303
424
525
484
14195
612
500
2317
4014
268
5362
1972
177
1804
7423
3012
185
303
110
1678
8898
218
1183
765
728
497
1446
253
617
213
1657
972
419
1731
468
282
163
219
161
737
569
1097
972
419
1066
105
202
749
148
304
1316
234
5181
4023
2419
101
868
203
316
619
1148
357
499
206
1646
145
183
1412
243
111
140
5067
6419
8788
391
156
173
165
119
213
173
290
2528
662
8827
737
974
265
255
1859
398
3571
608
2690
449
399
710
508
3392
8845
3858
2498
3973
1103
100
476
499
357
184
363
904
7015
238
162
1704
426
591
194
101
438
2286
9334
5865
935
251
308
179
703
785
592
334
167
276
4894
278
550
11738
6644
1020
2106
323
497
3701
9277
2307
6565
520
684
1190
124
514
305
958
5963
961
585
8299
5317
681
8219
3633
4666
266
194
263
3179
282
245
248
263
156
117
799
2033
1029
899
555
1868
1067
384
537
289
308
271
289
1243
124
188
101
264
385
6927
3542
442
9468
490
517
3874
3257
7325
7244
4898
4553
337
6465
6358
153
1939
1090
5114
698
2713
1361
773
330
432
622
438
1020
3182
342
1929
1923
291
1453
250
4523
4922
3600
466
216
2214
1231
14020
170
289
466
162
183
229
1413
1451
229
400
1099
8896
641
2054
224
1964
234
291
355
162
279
125
176
115
1877
379
634
127
294
5240
3606
8879
107
125
3631
3232
8889
640
684
159
9295
3740
8789
1445
563
4664
424
7379
4141
1254
304
9523
174
488
348
708
586
5554
12170
3663
208
127
7321
6682
1381
688
131
551
467
743
422
519
405
632
595
373
884
366
574
2303
814
2114
1780
218
978
318
514
143
223
292
2930
1715
9428
1046
193
168
425
13751
268
141
129
1131
267
795
189
681
8908
279
123
614
6733
106
9148
1009
363
8873
3646
1926
1453
911
2006
659
1054
357
8986
246
560
419
399
2516
6841
117
870
186
740
1404
3355
8648
8941
726
1669
1553
569
290
687
4827
4668
1035
2003
2130
2421
289
5347
4059
104
647
366
189
650
289
474
227
2048
2395
10776
217
340
173
209
3209
1717
279
477
356
481
634
830
441
847
154
155
365
1051
5403
445
398
763
1471
3643
230
442
156
270
3546
135
217
295
817
2328
7309
160
128
409
103
132
100
378
470
341
4919
3325
4103
175
2927
631
9246
450
6326
1961
387
357
101
1011
3988
448
218
674
818
3154
1970
3213
2504
5765
3605
13665
1091
9121
702
541
130
425
1472
165
120
2155
265
454
2468
6162
202
229
450
500
1428
174
227
161
172
139
184
7425
891
607
133
1404
440
348
1912
109
181
524
531
703
1162
208
243
207
534
122
1349
4116
305
406
111
315
388
366
13717
587
452
167
523
271
4810
1082
4979
5318
250
150
328
1152
213
4985
201
263
412
1724
752
187
1012
1345
1742
6422
526
178
129
356
121
204
1894
3085
3242
803
7394
118
242
131
192
279
141
8137
802
119
247
135
130
134
281
140
161
1185
939
455
1258
1052
441
410
150
338
159
186
500
5496
117
227
194
343
306
9622
1653
535
311
109
150
3884
135
1482
311
4386
8892
1223
1667
4003
782
372
469
102
1639
186
1491
779
2162
1852
1015
1681
9317
7525
1029
446
579
621
2603
121
257
460
107
617
1799
7354
5332
11807
281
5247
1208
548
7481
664
436
131
113
308
773
1178
8877
512
1272
2098
6124
2956
1418
183
13568
298
2442
2327
1416
170
129
166
3104
5546
694
6807
7782
1242
2394
550
1035
479
181
100
6428
9360
2540
1054
113
113
3074
240
256
169
279
150
113
4139
116
792
743
5749
2546
249
683
122
117
119
11749
549
8848
101
3240
6526
8922
3458
10831
3085
101
108
135
145
6903
592
2754
306
269
238
130
604
264
1606
1003
7315
2120
413
4307
4014
1493
2239
1399
623
532
185
180
766
725
1357
109
1365
1717
575
148
1627
535
517
2833
5650
513
13059
676
586
1145
511
512
147
348
402
126
208
258
460
1083
379
7494
8568
1058
2215
224
536
140
3274
100
336
469
745
721
302
205
150
265
203
277
249
1622
2262
152
1817
7328
694
239
2276
1850
584
115
11170
126
2296
238
321
946
203
1809
9230
2301
2729
664
257
688
1533
2577
2047
4136
393
5782
930
350
4650
151
171
217
8430
418
4761
509
6973
3193
116
1352
1114
920
766
236
180
215
131
268
179
3756
107
9297
6232
3463
282
153
562
485
276
2089
2533
1171
471
141
269
1208
694
2196
5937
11738
8252
411
3005
301
3008
1125
325
697
465
5009
493
731
3533
274
121
595
312
153
1701
610
883
1898
240
144
303
382
129
226
1082
424
411
493
670
1529
1515
248
560
218
445
239
183
1825
1462
491
335
494
1366
2437
192
255
412
442
1367
1923
642
1605
261
847
3921
8929
4698
617
1484
289
2433
253
746
1830
1221
111
168
114
338
768
1250
933
338
1527
3495
8869
4164
121
552
1260
278
364
706
4180
369
278
192
116
677
611
316
310
1605
459
8908
310
397
408
7321
3065
2907
7931
4983
1606
176
116
8328
3249
389
364
374
2434
251
269
103
146
228
322
1112
161
412
345
641
240
1430
964
9092
1351
472
194
393
353
337
1082
1881
8720
1206
355
9391
599
1237
1954
2272
461
3879
107
1540
388
389
1400
2104
1241
220
1763
271
173
538
230
764
421
2501
209
479
334
2522
1957
7520
849
9081
5809
6433
1924
834
2344
813
259
2369
1987
178
2988
940
884
417
1884
596
278
947
627
5312
7719
3608
626
594
6614
234
749
364
326
411
203
195
519
590
304
267
240
130
732
9079
1702
369
5066
447
517
480
157
151
194
1624
9742
638
13240
446
236
561
762
159
113
1917
1595
567
763
113
1642
291
1243
2471
2982
127
1165
6273
176
186
211
345
548
7372
117
661
308
1035
9273
1033
1468
3817
8785
3407
5034
1172
666
268
319
441
641
130
424
623
607
1899
269
343
2149
246
119
241
868
1125
5311
706
513
3110
6371
809
240
1531
2730
3352
7301
2819
2743
558
617
717
250
198
151
101
108
159
6057
792
2256
1067
371
864
1471
913
916
966
196
696
431
639
210
504
592
129
1195
6306
812
2377
2193
257
747
2990
101
169
516
276
200
121
442
2084
159
156
176
372
253
1362
8068
148
122
709
234
229
133
107
178
1064
1080
134
270
127
2535
3140
669
7474
371
1185
364
383
674
7513
9404
1166
384
384
1450
247
436
219
987
5260
822
14784
312
1082
4273
5213
9114
3696
709
384
4325
4785
4710
653
4039
973
8265
14772
3571
1466
1142
5222
1509
604
1090
646
2629
1526
1788
2558
504
3815
6248
105
420
4082
1188
2439
666
3761
2705
1521
1863
463
2178
823
2995
6273
7471
1173
2726
8532
7403
534
1479
270
1369
2849
1457
2828
5404
535
1707
346
539
758
191
105
720
1055
222
249
595
188
514
448
679
165
3068
7284
2102
3443
519
680
1150
123
520
2207
3159
769
4475
1278
1406
4174
1573
3230
7303
4987
2059
1274
9333
4228
4536
670
139
297
1296
967
9314
3501
13659
236
642
4099
143
166
177
334
392
438
179
205
1688
831
116
124
630
1418
213
336
1133
540
300
761
6277
7060
5180
2868
126
2825
686
6216
6991
5398
7513
1059
4003
3388
1624
392
13608
101
523
1204
1034
657
1125
453
6818
2902
2252
235
111
530
3624
1425
236
344
158
182
226
198
147
435
290
214
192
117
2057
253
275
203
117
183
249
9463
136
203
888
7792
1726
1582
368
2219
14592
366
1992
716
536
269
3593
2855
6851
6475
1784
1050
10214
829
289
215
151
142
259
2206
126
1635
115
131
241
138
252
186
143
196
207
572
428
365
313
4808
248
1010
9189
1030
760
2181
1103
616
2858
13845
974
106
105
262
622
283
918
725
350
324
2491
1933
579
2779
2307
283
237
1231
4825
1840
1844
1844
5808
13928
268
987
573
298
255
193
105
486
232
1133
4861
11902
2840
4210
293
865
10932
715
404
829
361
7758
216
1075
343
1823
9520
3912
4348
3043
180
469
535
2694
116
1728
7035
5590
1114
163
2199
2198
479
284
2102
700
103
7350
6242
3911
9635
892
312
266
166
166
166
151
309
9372
2502
453
1152
198
309
897
231
185
442
198
257
1369
2372
368
5795
3139
228
6025
1548
13981
11893
671
313
724
1291
7130
737
195
7569
128
400
154
496
330
457
2022
822
291
399
426
324
456
1512
5444
4683
3837
1568
195
130
160
3112
9936
396
171
132
121
158
135
490
616
1486
3954
157
155
203
998
259
1358
8663
299
1327
1478
200
150
1113
501
849
117
247
5531
848
113
245
1456
6197
577
182
2359
989
529
201
119
495
1507
2279
451
450
1429
3878
2754
780
4035
9522
4214
480
6678
10422
2618
661
5387
1140
455
2440
591
382
435
481
153
9089
2941
698
386
543
392
255
278
703
432
968
186
170
124
391
4981
1935
6110
134
922
1017
796
859
1487
154
462
516
709
188
577
1162
165
1208
1205
775
1395
1846
734
2203
249
313
152
1167
1170
108
332
198
164
156
205
237
138
212
995
696
203
1987
200
235
164
2683
14738
3814
923
1089
208
184
109
1028
1182
329
151
6920
1302
606
1840
1452
1106
4808
197
164
271
380
693
6644
196
310
323
172
199
150
1599
528
529
1954
13819
176
120
128
211
201
403
779
244
4286
2756
329
1457
102
133
408
403
4594
2888
2736
2359
366
948
297
3204
168
5799
1714
610
877
2365
284
433
357
511
2295
306
324
229
161
565
1562
2279
1103
335
479
1423
503
1770
3724
531
9557
8255
3867
761
628
282
2877
252
8898
254
233
1241
850
320
194
833
1942
181
723
166
1109
523
675
2158
1175
3617
667
1496
518
272
7407
957
1226
1073
116
281
1578
391
280
3067
1011
329
115
204
408
4719
4173
2962
1026
294
177
1436
13740
1080
3477
409
100
221
269
287
13701
7360
1209
2316
12566
685
2033
1376
224
3676
611
838
1879
249
213
341
317
9529
859
779
265
356
942
629
290
11664
101
575
2067
1805
154
1051
209
1972
852
129
265
145
122
164
421
799
1437
633
420
155
3492
497
986
1911
242
129
398
609
9056
599
152
114
503
865
187
2127
310
13535
651
1342
102
770
3350
8888
735
931
8929
1033
211
394
166
315
481
109
104
441
6174
593
1190
8226
160
287
140
316
119
1252
1164
2675
7283
212
575
610
5184
1232
3681
124
171
123
341
219
6152
7772
8917
472
863
3768
4929
7897
219
897
502
1122
646
196
219
1339
171
348
1110
462
1675
5718
11541
1972
1560
260
382
722
809
142
592
469
2853
1396
380
783
1105
7978
383
588
1079
3216
1894
1103
758
3251
1952
1937
11627
8179
5739
2722
1061
131
116
428
648
804
972
223
320
169
161
1393
681
888
124
1062
135
118
134
303
308
588
797
965
227
101
324
164
160
1388
6117
1504
8912
2757
2460
351
212
440
1373
1254
141
493
740
344
3046
1162
187
453
272
237
883
1164
182
277
5186
343
237
9279
122
114
1329
381
7913
2887
4359
13730
1987
8260
5699
424
157
105
118
313
1212
4031
3061
7523
1905
3737
5118
3211
804
1870
451
922
2191
527
135
507
1711
210
236
124
181
311
12608
1628
4364
1311
127
196
133
153
135
108
176
565
464
337
288
386
180
1022
12027
2026
242
1068
314
502
450
517
864
5934
8900
2985
541
1496
1232
152
121
2255
1288
693
7372
2259
9295
100
550
3540
1895
196
1095
207
210
138
125
155
200
612
105
3717
318
644
186
130
170
9434
136
707
397
350
903
4563
2069
109
8588
4308
7743
9541
5884
363
904
137
5545
903
137
1468
1113
1114
3587
167
841
484
166
2356
378
164
1073
308
8159
1435
287
9452
2951
2690
805
144
344
221
438
242
260
1205
398
431
955
850
951
3386
5654
7348
2147
972
9361
1347
8191
2647
9403
2834
2392
6078
1130
440
9429
7278
3366
9418
8847
4428
465
405
138
2869
2131
2252
8902
2130
2174
327
253
257
696
770
9404
6942
1211
1517
3366
149
707
505
253
183
3325
498
2373
3024
693
8070
285
259
766
441
1061
730
613
2363
1984
1548
4332
13245
373
285
213
7272
1123
1364
450
636
1102
419
755
674
115
245
284
180
405
530
217
312
381
134
926
1156
15010
7902
479
323
2198
5292
7345
2170
3098
9181
4140
2247
526
381
155
205
4242
1722
5393
250
457
179
648
13886
664
7485
600
12971
1263
401
217
227
2135
598
357
154
260
771
2498
454
495
152
260
770
1901
483
1916
11447
1900
564
5958
566
424
1180
2352
5086
909
115
135
3545
1056
976
890
2049
152
548
129
618
3541
481
1176
1094
7501
1287
130
343
300
131
568
2490
760
1077
2782
6969
358
2273
1134
9115
2823
1011
413
497
1539
1448
175
562
623
176
296
1054
1502
139
3884
4304
9366
5602
268
2164
226
307
1848
584
4818
282
925
754
8805
1168
5558
8979
367
313
354
247
307
243
125
182
284
128
543
1518
820
1690
808
307
2831
5139
699
8070
6089
188
7044
3499
9347
1078
246
324
678
280
242
136
756
1884
1300
2186
820
8875
274
1079
111
736
7025
961
5642
280
4564
471
149
129
392
2946
2203
4512
1486
2568
2096
1955
8843
2257
1243
3383
1644
707
386
1084
383
192
876
118
2236
6731
413
1431
226
112
342
461
523
636
309
126
552
959
2658
451
560
761
757
9447
325
380
375
1312
168
459
653
623
155
310
2136
407
426
1699
2518
8904
415
4683
565
197
3474
1634
8261
9442
3248
422
105
126
1887
12787
1081
2387
132
130
167
139
314
178
335
840
947
615
7292
4988
145
3058
8885
10406
526
1478
732
2299
6427
1295
3979
154
1595
5764
275
1467
8019
163
106
487
8535
1899
193
802
728
13943
262
2658
14880
6562
7834
4628
4702
186
1833
925
198
3639
8921
5455
698
102
763
634
624
246
141
360
308
1984
146
1354
7653
209
337
202
136
433
131
1124
2842
3627
7847
2148
745
108
1063
489
716
1796
213
384
500
918
7360
929
2253
3361
110
500
455
1050
714
3255
3399
122
1624
486
8920
5753
1008
1769
1464
579
129
5254
2979
3263
711
1356
12136
322
218
836
193
235
212
225
353
5407
7208
6982
186
3355
9618
3390
2820
397
1517
7435
216
358
2356
267
257
4512
174
1007
612
126
148
120
266
189
401
732
160
491
216
126
110
171
907
1073
166
977
459
418
270
9417
356
342
499
2273
8879
832
1960
490
1585
4012
9951
5554
2446
480
132
194
7800
185
440
256
192
239
188
9395
3871
2622
440
464
336
131
130
1625
7440
1716
370
335
117
166
4292
3099
134
5201
697
8172
3993
8779
190
1334
108
135
137
7629
779
285
3205
922
8941
2239
12625
1268
1480
1741
146
3567
573
2073
1612
775
268
3313
1516
461
1047
728
593
1484
1804
7734
1793
1558
1265
617
8183
3344
9529
378
1049
159
318
316
988
158
160
943
358
270
286
239
476
763
404
1378
1443
1143
8143
8236
1943
1490
12756
13078
1412
448
272
202
201
377
303
233
108
197
365
2707
6511
357
343
4633
9346
155
180
371
230
313
401
885
1742
3205
151
615
3832
3904
13626
6098
1909
4966
6703
2905
786
1643
2148
680
167
5446
167
304
739
114
409
343
2360
202
1988
441
3316
1596
1484
113
382
614
482
5547
113
382
614
476
446
6919
946
9469
2437
224
1100
287
117
147
170
995
423
181
345
1408
181
194
227
5782
130
125
419
266
254
3322
5766
1318
203
310
143
443
216
534
548
1086
460
9484
408
671
4044
4575
1603
4043
2139
1304
1613
168
175
832
831
1584
923
165
1302
1616
170
192
837
835
886
532
8604
1205
618
577
14573
1123
341
4384
4835
1737
7384
615
636
550
523
124
1193
145
523
138
807
3309
636
682
275
255
1582
11107
588
144
3961
5249
841
7329
619
3772
8985
8931
4197
890
1186
408
341
3156
620
4390
286
680
319
395
1179
671
826
1220
1285
516
171
859
1400
678
261
178
602
387
910
3114
3339
717
1073
448
602
618
899
179
3135
355
297
114
1326
338
243
7440
1157
232
193
137
237
1644
278
275
380
326
5213
153
275
380
325
127
366
476
1229
1800
560
4543
145
225
137
181
303
185
101
355
146
2047
5094
3559
332
820
476
101
3830
4206
3736
108
563
8958
527
131
5300
4311
582
690
513
642
163
3178
1179
212
664
195
580
13881
831
1507
1844
9148
708
7263
376
788
112
432
220
222
130
330
109
4514
7356
1584
716
1088
660
1985
1082
2897
791
975
1638
3361
11926
126
201
242
177
872
561
296
3075
3356
3997
2246
112
145
1794
3897
902
2846
682
1112
4502
1402
212
647
207
175
1875
492
815
109
4081
908
823
109
3092
407
1276
230
1564
647
414
2261
1153
117
2907
1300
174
12492
1308
1612
163
7888
1720
216
6109
257
137
122
183
310
137
458
237
345
125
105
1621
11094
436
5365
103
1049
216
277
4099
2426
5094
2317
566
2810
753
1087
937
2307
566
12694
172
1738
602
120
246
122
1197
482
292
392
7419
2990
9006
306
9130
153
206
316
629
106
156
180
828
800
1021
114
3019
8886
6128
4028
2195
3950
3320
6095
175
9374
1786
853
4247
2272
811
143
8845
781
143
1021
3120
1988
11923
888
576
232
324
121
1693
449
7346
177
3517
939
979
382
455
842
1233
539
216
133
1026
376
181
1830
797
8734
821
1285
172
1357
309
240
4673
2970
193
573
2739
1341
173
189
809
863
111
1399
496
205
9156
1206
13447
238
1417
138
175
306
295
203
7473
1561
13401
251
201
378
400
417
100
2241
5972
859
102
709
120
1167
688
708
7943
1199
169
2226
631
1439
608
881
131
308
441
1660
1241
4192
976
11584
8058
2310
474
5114
1985
7553
4093
112
166
123
473
142
111
557
6363
156
1593
102
2643
413
12775
6169
9185
205
9062
346
3640
3747
2086
845
1901
3123
316
115
102
114
401
277
743
152
521
138
533
1973
1339
9459
1900
1757
164
150
8774
2376
8904
3339
3555
384
143
129
722
7495
6673
115
7341
283
417
13442
8927
230
7019
162
1689
396
339
548
434
2772
175
163
110
220
1352
674
241
1918
315
551
8953
162
331
136
898
1949
4987
7300
2644
237
582
1493
4013
6580
1087
1011
109
523
1475
3476
8913
5555
13520
276
4639
125
4447
8164
706
5302
5006
8994
174
8263
706
5300
219
106
960
4063
7324
204
1331
429
7217
143
241
595
315
512
6952
109
725
571
128
114
226
1835
104
176
1207
928
1513
7363
642
8947
100
139
999
478
901
5683
1284
235
2335
139
2697
185
442
238
134
225
409
115
1874
100
322
144
157
3778
1070
2159
2242
264
5345
3281
2244
1230
410
1077
106
280
739
2538
452
703
399
321
405
6727
4280
531
211
622
1723
112
1024
2113
6973
6471
2686
389
603
2081
420
5057
6941
803
927
538
1401
8976
1992
766
133
593
1468
651
3605
608
1000
1954
455
651
438
147
1190
4747
601
228
153
157
281
1831
10498
5253
338
5805
1443
1174
13812
12389
1854
140
1001
128
3714
1479
1144
345
102
225
1579
3185
3523
208
1301
900
3759
1034
136
211
431
319
1009
1055
327
661
617
568
1400
840
357
9222
352
221
4741
5176
4922
322
2518
3131
2342
2757
2258
2227
2225
537
144
13678
101
690
321
253
518
310
345
590
2932
232
883
302
425
150
280
5096
6367
8925
2670
347
350
3985
3085
973
924
7753
1826
1473
6646
176
185
250
669
298
469
594
168
348
412
1301
309
1593
299
274
116
381
1119
5959
618
2611
1330
2283
1239
621
482
7330
826
138
1537
489
1682
7238
2049
3171
6183
1197
918
619
159
9260
3698
3878
6382
7481
2785
4418
477
4386
1220
780
149
513
3138
611
995
1902
241
665
657
549
1557
709
906
823
134
701
5685
2220
1482
1159
295
240
487
1029
167
189
167
658
1129
14896
675
3238
4672
5224
497
446
6647
1351
1975
8897
4507
3046
2615
1420
6851
2370
208
2165
330
3151
530
336
2652
492
1856
3534
1270
7370
8132
7360
4010
2397
1429
225
114
245
437
200
320
403
423
2156
126
238
396
144
282
360
188
7296
653
1716
617
1669
118
222
496
3139
180
498
949
2138
431
421
520
1845
476
156
9406
113
160
365
290
9591
1262
10909
1764
110
141
325
104
467
7360
9425
630
462
546
1368
451
1347
1349
2420
636
2299
1916
3229
636
960
626
283
6578
1001
575
2391
479
884
5670
177
452
14938
4096
1275
513
443
681
2908
7394
1194
146
859
263
2304
227
222
2997
1408
857
328
925
7527
1938
636
8956
1759
620
458
385
146
602
111
104
1207
2351
6073
1396
6730
446
145
325
465
102
215
206
389
1266
970
533
218
210
1856
6425
7350
442
159
205
187
362
7230
8743
307
140
4824
1396
167
631
424
125
416
1104
324
254
814
2553
2387
150
388
363
1599
1319
3299
150
387
266
100
301
182
294
4892
141
354
362
119
1258
176
921
189
2218
117
5070
1565
2252
7226
190
1560
146
3031
4593
327
4813
1248
3181
1218
1866
1593
1038
1335
7352
1675
541
9089
1434
538
269
137
3045
724
1613
3802
1888
179
3260
1852
1754
1697
217
237
382
355
1400
788
583
222
564
3054
452
194
160
487
8960
2848
7702
1124
760
258
282
501
868
1308
753
289
945
565
199
266
401
251
702
6781
212
7338
608
230
280
157
2612
1003
8984
138
131
395
449
10591
12387
1987
126
2977
3283
8921
963
762
6001
114
191
753
3058
339
209
322
111
4882
1340
306
1479
100
369
142
125
377
395
2663
619
8659
619
2786
5880
3750
5550
1174
605
978
5485
8937
3374
1072
497
2160
1512
113
407
317
392
1062
711
4756
3539
1009
2363
257
2422
4083
3362
864
5468
9612
8959
220
205
130
117
2921
2656
116
708
13859
118
146
669
492
151
2317
2228
822
628
357
887
11936
7677
295
1802
538
5252
557
1134
231
3069
103
148
231
110
279
107
138
4196
4535
3662
357
109
304
134
179
196
4954
5076
754
8761
634
3804
662
167
226
112
492
130
184
196
1923
8584
140
3387
4033
9421
1874
105
3556
442
155
748
129
256
4512
2737
363
9341
8277
6184
222
250
1144
118
118
480
381
367
187
359
120
441
187
276
2062
238
797
8172
13461
173
1089
5479
614
487
479
5809
5518
112
4687
569
323
397
206
177
294
2179
1391
453
3924
1199
902
1317
1029
130
588
729
891
107
1385
9579
2022
115
449
1246
3641
284
457
708
108
279
714
883
4035
251
368
8926
147
159
285
834
13981
12667
211
7358
291
208
921
2617
212
7112
1110
9453
6573
2779
248
140
1782
4574
7582
1305
140
170
268
453
954
1404
567
887
261
248
219
205
112
234
1118
154
13230
389
449
298
1217
266
1316
773
756
824
4397
8543
2367
2163
184
130
633
637
2216
424
299
269
344
105
114
8602
721
3482
5515
1440
14174
5302
279
4649
2034
4669
2020
3220
1645
928
694
495
2476
927
472
308
1028
3405
1194
278
311
1051
346
5507
147
1248
1723
7263
209
203
708
1904
202
168
243
152
120
166
148
270
143
148
4334
8500
9337
4815
1556
103
983
6451
2259
2019
426
350
355
4776
110
154
3294
4160
2456
2314
681
1897
410
199
247
182
347
590
3219
411
199
182
182
347
6662
1774
1396
8834
1024
4969
5190
2780
13402
2497
206
1705
216
418
725
337
402
126
350
129
2593
9580
207
1900
127
208
421
479
1453
231
113
559
496
486
424
585
566
11641
350
496
2013
277
1505
136
119
111
238
193
164
113
125
131
1114
1036
899
415
8833
1466
13768
266
764
147
492
1566
278
327
927
123
129
1451
396
228
103
534
784
913
435
2055
321
559
192
264
13437
435
194
310
7367
7317
2295
6199
1124
786
237
1018
535
366
159
491
174
558
5599
768
115
737
689
7304
866
704
4754
4607
1388
126
4747
355
358
720
1093
351
7344
398
1816
203
222
1154
145
219
178
1559
1855
120
743
154
148
137
286
645
2612
213
702
120
781
343
1026
2026
4332
812
1523
311
1084
1111
6466
2304
6958
2461
467
1214
113
203
227
549
204
180
1746
170
115
524
426
275
4774
359
6477
14588
786
158
123
273
237
629
249
215
436
1418
572
363
485
260
176
192
341
613
7520
512
209
299
138
160
156
9711
5148
701
8407
3764
2194
371
237
257
1098
610
8886
389
353
388
8085
1198
1131
2170
146
376
461
1049
3117
151
388
463
1052
1778
1390
5442
1033
193
506
114
931
249
275
206
132
150
105
256
370
224
4422
1067
248
122
134
154
9296
173
2047
234
261
251
991
689
235
729
138
128
1250
1303
264
534
7209
5975
311
182
116
222
102
474
129
138
204
463
481
4714
354
6500
122
116
218
311
461
308
13585
220
124
104
191
176
690
366
109
1445
1306
1890
5587
159
1997
252
703
8720
1735
386
923
963
7413
673
1694
7166
5414
3848
762
920
2547
1344
1778
11411
1496
9420
1342
8944
8085
1000
156
2927
6940
4928
529
114
1108
2829
2976
537
624
362
318
145
1133
2039
5237
15367
8634
7111
290
1880
1789
1302
202
117
125
2361
5130
1491
1618
9464
1587
9640
247
175
1263
1057
9165
261
321
4207
3918
2529
1441
349
106
264
1061
5653
113
295
772
1091
1863
463
113
296
773
1092
856
2432
354
106
272
1170
372
1917
8588
168
1638
812
260
474
635
3921
279
996
350
1650
108
7747
1437
1256
2148
4556
4582
315
297
1117
196
115
245
447
429
600
1218
1798
7663
388
924
5579
287
5032
684
2076
1018
356
241
2101
3025
5122
2361
3981
1810
680
2751
1216
845
2195
756
184
727
207
1589
905
157
1216
117
1585
9353
615
756
184
729
207
1396
2549
440
1104
7406
1945
5280
1335
1439
382
105
103
1593
3952
418
826
2373
434
155
135
156
125
230
1249
119
8376
684
4318
2134
2323
1655
117
289
214
239
263
379
392
4458
3708
1590
9423
3292
304
1737
8948
4879
2414
4574
4185
1150
698
118
303
546
7508
6446
340
4653
1631
326
1166
1572
756
258
393
124
345
251
106
5424
8980
2942
163
453
128
131
204
857
204
236
5514
454
205
854
204
1660
2758
3498
4843
1293
454
2520
2290
268
108
397
1088
403
1314
713
5359
167
112
178
105
11542
164
1232
7373
693
9112
2053
497
728
11690
397
2229
5542
5925
157
138
214
538
9019
857
712
1655
132
255
192
247
3549
1069
286
147
7639
975
2255
890
773
8151
890
484
2489
2243
127
776
2361
1722
3789
750
137
1022
3243
757
3175
124
110
375
584
138
649
175
301
2483
454
402
531
1735
128
135
355
509
266
478
111
2809
605
3588
397
342
477
111
1455
129
1210
14327
7911
6634
1328
104
1504
613
3319
2728
8373
143
179
168
412
148
113
129
1219
4158
7795
8355
703
5304
2492
221
9289
1963
4936
978
434
118
456
387
3400
601
3554
414
118
355
486
2043
780
8843
2781
3800
9748
213
10579
1941
5224
701
8180
609
8919
230
2283
1608
1762
146
526
8845
164
119
1133
11713
9666
11639
3042
598
5262
1762
510
4041
5127
1435
3325
7968
3980
2411
3485
1131
3344
538
1088
1328
1065
2542
1864
111
402
3756
133
461
1927
386
111
399
556
496
299
469
1357
714
8686
2744
629
1601
1330
1315
116
492
1073
631
367
1451
274
576
3245
5373
3259
1450
735
1096
392
2136
994
435
3618
258
1398
675
2619
130
588
1416
413
2239
462
201
5555
8936
4152
1344
127
147
1319
2031
1107
4973
270
1283
1280
2424
147
1321
1237
3928
1143
3906
144
4473
6225
268
3889
1350
1169
7868
2705
9608
6249
352
8135
213
108
107
4203
131
814
437
2616
2188
8994
5185
221
6206
7433
1648
277
666
1041
6334
7540
126
235
204
304
142
2831
285
985
131
107
4485
102
891
299
4567
7431
3024
9549
11234
1800
2305
161
3388
3954
2276
1673
1806
980
201
2255
155
3398
980
201
528
155
891
882
2925
2200
1968
7512
3756
2687
145
238
1624
168
383
229
302
596
3705
158
655
177
306
435
1354
4681
9299
3615
361
1059
157
629
117
987
349
246
6388
2268
308
4047
173
9401
7362
136
137
216
154
104
244
894
3246
4984
2156
2001
425
5719
973
1782
9107
4857
3384
1553
415
1368
617
151
1610
1486
2727
1173
4326
6027
510
4190
389
309
480
6334
9167
1094
2779
279
7448
1418
152
143
3438
3933
2276
867
127
299
442
134
101
3749
1989
2179
857
3091
479
116
1576
3753
703
376
5702
972
594
112
1063
6846
115
181
486
305
136
712
1441
635
967
426
7419
178
364
409
2273
14101
6632
427
208
1135
149
4868
1109
190
144
2065
471
549
706
361
352
954
138
569
221
263
1282
204
8762
7342
2981
339
3061
10540
166
219
182
104
145
131
120
5056
7328
1325
423
1168
2204
668
9154
310
670
1135
1697
2295
127
152
240
120
130
472
136
620
382
7285
514
126
200
203
123
417
2315
4654
3825
3558
9484
3077
716
117
216
160
322
315
284
5337
6057
162
195
165
7820
487
427
153
250
196
1305
126
424
371
182
165
9290
219
1889
7481
1372
485
669
601
407
6298
637
592
410
2974
496
125
1863
231
186
8871
11565
879
5945
13732
9030
671
114
9028
719
561
765
5950
765
1810
342
505
704
211
463
181
178
590
550
243
536
348
156
140
270
110
2149
2471
635
3483
14631
318
268
152
134
165
137
5732
282
151
1409
2919
1382
1637
124
164
177
2229
506
1714
242
5359
6402
5100
3918
6467
339
338
4619
349
2153
4914
154
2568
1343
182
313
213
507
5253
1281
347
480
1583
1477
2925
818
3151
202
880
2245
214
511
121
176
171
328
135
3272
5230
308
1426
181
246
310
132
4772
4631
9149
11523
191
602
6943
319
1744
1128
205
120
1672
1516
5218
465
1152
214
1101
219
143
121
1633
7339
188
1319
145
871
3827
4623
9071
1720
214
188
264
431
455
195
134
173
153
952
4725
348
1475
1604
2634
496
204
133
173
1866
776
1458
1477
308
450
918
451
172
988
8170
703
150
9375
2867
9563
2263
703
824
113
460
698
185
151
717
1345
537
927
3448
8101
699
4876
5400
954
966
692
4302
2773
5301
697
7559
1871
151
163
174
109
5333
100
262
145
276
170
150
116
225
218
787
2442
5070
4201
7523
1914
2824
2630
796
1259
7521
336
2347
3253
111
638
4185
567
698
267
161
692
161
2497
344
1427
1217
1767
3857
536
8255
594
358
7932
149
198
978
200
9461
1285
533
339
388
184
132
386
1434
11778
3362
4638
680
4592
186
576
258
4674
124
104
142
232
315
425
127
350
170
136
706
12452
226
1111
393
2531
9137
289
722
1817
291
990
1650
490
366
110
373
244
150
494
2208
4551
13699
4137
232
2144
380
866
1690
749
3775
2681
744
741
1549
6929
293
318
206
682
312
206
9434
1041
1325
2677
7521
2369
5715
1883
1322
3238
1320
2580
705
5223
2207
638
1023
6165
970
679
488
1416
169
1436
198
295
607
482
247
1281
126
159
534
792
365
300
474
168
630
1017
346
8850
4364
446
3438
1098
1048
335
1127
138
5222
138
993
7359
6837
9482
6095
4631
131
189
1108
267
4276
3142
367
195
186
492
191
120
226
356
222
2469
772
262
704
118
470
149
225
356
127
14160
4286
2157
554
484
145
2206
269
3811
1276
13512
1147
561
2469
5529
1718
5362
6689
3468
5162
131
134
117
516
324
493
199
264
216
4247
4857
324
5162
2356
2249
2868
727
733
6458
7461
5035
1590
4649
9678
129
3681
170
472
226
135
115
333
165
295
142
482
128
2158
734
1660
497
1532
150
1400
217
425
159
13679
432
209
154
141
312
152
190
1301
1303
132
160
409
3219
562
697
3758
332
228
189
1317
7408
1186
4018
471
1052
2449
312
12691
9456
8868
5118
653
683
7548
1955
429
14964
1305
6329
12201
5347
2056
105
222
229
134
290
1794
1382
489
298
105
112
4341
125
253
216
212
180
1635
538
1920
7547
279
125
104
318
818
421
215
115
8869
5223
706
8131
3522
7387
4061
9472
6072
332
13438
142
125
124
884
1369
1155
3928
1162
555
1371
261
274
2971
161
294
511
242
14960
730
272
140
466
655
790
116
360
191
313
929
1035
945
839
4374
4177
6731
1532
563
948
3295
546
1024
412
390
1966
5582
585
1942
196
117
175
185
131
513
2091
476
207
795
103
1667
171
150
110
104
148
3614
281
246
138
108
111
148
149
12629
140
120
621
1523
1494
436
1720
338
657
258
392
306
2805
653
8927
2273
412
160
194
153
267
560
219
1121
259
112
508
14163
199
1448
3247
4329
1982
1083
938
798
465
122
3568
1056
2188
934
5201
7387
3710
931
399
2613
14473
1694
178
278
229
1141
349
1900
213
529
5595
483
213
529
204
586
340
159
6495
3322
907
6713
6927
1255
109
145
148
649
380
3586
336
268
1014
1912
249
180
148
617
501
151
2553
401
1142
266
379
190
170
13785
3645
853
5957
12369
7904
219
3366
963
1741
14619
530
1407
411
1187
146
392
279
847
107
860
913
1773
1487
3181
15530
2026
168
201
291
103
144
146
146
113
122
522
321
2558
117
268
8791
1244
923
5542
881
435
457
651
401
989
419
1164
238
833
168
791
239
2485
3131
8399
1461
1513
7740
885
215
405
2852
1464
7217
372
2124
1101
7292
7373
3404
7371
663
186
377
149
153
153
122
139
174
167
231
5602
498
426
158
169
137
172
168
132
1662
611
809
2564
286
358
2634
205
6374
1207
251
134
187
593
911
233
2474
421
1271
7423
1125
355
2463
4035
3465
2582
347
175
298
371
938
9034
9739
4522
6438
343
344
4796
862
255
4603
255
234
342
536
378
142
177
245
234
118
11450
11085
4630
1480
822
8764
312
201
1595
116
5544
2764
354
5585
3653
4550
2713
5934
1170
669
1412
1863
206
196
196
130
160
534
549
1424
517
408
573
3564
493
3385
456
333
169
2296
416
2903
9431
282
3244
8913
593
427
103
556
2731
397
593
186
188
202
103
255
124
291
178
222
205
137
487
303
1867
3877
5298
4711
352
311
13654
2500
6296
399
533
290
237
503
469
247
1916
934
368
3651
434
241
1430
692
1047
3163
192
119
567
1588
727
898
150
3157
188
119
567
1405
4455
1272
531
366
102
3721
1347
921
144
2191
3487
723
513
1427
1737
4892
907
1672
536
12024
1692
8982
1404
211
623
202
1628
203
300
146
144
179
9149
888
2919
2083
539
446
105
101
511
1060
1086
814
1221
8570
1221
2195
263
13993
909
176
222
240
147
152
384
402
171
1599
600
567
672
644
8014
1461
238
469
162
255
1594
278
364
251
2650
436
374
198
121
2203
484
225
211
330
170
356
328
6622
344
346
4730
2223
1887
356
623
11240
526
276
218
1390
321
771
166
133
169
759
829
802
2800
318
180
1624
1984
2178
802
2452
339
206
518
1409
349
598
1203
1955
1863
1731
208
120
11546
368
316
152
101
505
213
3112
744
301
677
1137
319
11779
1579
208
9520
148
292
220
318
212
1837
117
223
441
126
1397
3229
13438
364
9407
5295
298
247
231
112
237
7349
202
2913
5979
9750
9895
11244
5652
1581
279
8923
195
139
327
106
138
259
198
197
702
304
216
452
103
2177
1329
298
2848
467
293
341
379
306
6837
2009
7285
1461
114
160
241
1175
302
376
382
305
628
1400
760
5713
310
316
439
125
222
105
217
671
677
1898
4806
178
1697
5390
7483
3556
5479
829
103
634
495
468
8816
100
1271
1387
13665
492
100
102
138
167
132
316
2248
9086
1234
129
168
268
355
432
106
160
13524
12740
532
130
106
614
807
339
119
493
1643
1382
177
211
1429
217
360
853
803
2077
138
258
571
804
1652
796
574
3691
797
1655
3329
1072
2377
193
163
469
342
226
1140
2126
150
211
193
1783
925
999
2007
1224
1148
258
137
424
211
585
348
374
100
282
236
356
429
205
921
148
926
1595
141
424
211
585
350
368
273
206
389
392
920
453
697
275
112
808
1318
178
9530
1021
153
873
6849
1601
1562
805
743
1000
184
120
175
292
743
2595
1076
197
229
259
196
11032
1373
170
366
215
189
926
1093
1228
7347
2057
5282
9398
2505
9417
1099
1418
314
585
136
292
3612
529
4902
9788
1265
369
6528
3185
1871
851
1042
3293
4992
8776
2378
144
6226
205
293
346
462
385
5027
396
853
589
8465
429
268
573
174
206
3612
7363
5255
2532
1422
306
434
211
117
291
767
409
291
181
222
109
399
2757
8899
2417
9848
3640
555
1796
358
188
1476
337
348
201
150
507
505
186
604
501
148
1898
157
147
2010
1601
520
455
1423
591
1195
240
144
145
631
372
237
1122
1425
465
113
371
646
979
7378
1966
671
3815
6908
5176
911
474
405
2349
4051
7423
105
132
693
696
1184
786
322
488
1935
554
448
432
731
709
738
1152
124
726
610
1341
1468
587
1308
7028
350
231
2255
1315
151
2188
2334
194
1191
599
674
3112
603
674
1716
699
6499
6756
4449
226
160
711
8110
784
103
7577
1140
156
430
4600
4864
13258
4431
223
812
575
11251
3599
9095
3410
9331
385
8939
472
129
263
288
1156
657
2518
1277
417
1156
4220
2726
5158
943
581
112
1755
2202
814
121
6019
4891
956
1251
3337
1573
5109
6870
208
2233
2176
195
1056
441
1366
933
237
141
3861
8809
580
1793
319
130
5621
8843
3479
293
905
168
830
144
108
145
422
146
1443
1819
7733
1828
111
8109
688
1968
157
1133
5477
157
1134
209
1370
4359
9389
605
534
1902
989
419
3031
988
422
1118
210
663
5715
612
1603
1187
2179
210
1727
1228
1056
2563
883
112
136
236
1241
5168
1860
772
327
402
154
548
325
2351
1751
9366
3858
1665
197
469
998
568
251
285
1780
147
463
1013
2550
205
1607
839
1300
1008
194
169
193
567
7578
5340
4542
369
338
580
568
1090
2994
1359
375
338
592
565
1087
1982
2866
4453
1866
169
291
342
135
575
210
255
144
336
707
156
713
213
365
970
2604
203
258
144
339
707
174
134
980
1012
8943
113
3870
1431
480
699
529
5470
469
185
475
525
3080
211
1706
939
2840
606
6121
3036
653
836
2039
11122
2342
3097
1133
1644
127
441
108
400
4016
9787
2578
1446
365
540
1078
8148
364
638
1062
448
377
449
120
400
1152
451
846
1850
194
169
193
339
112
256
361
160
127
136
576
221
266
488
440
792
139
340
996
2703
243
262
487
441
1012
3877
1419
469
185
505
529
5033
469
185
474
525
3079
210
1705
941
2839
652
6052
3030
654
835
6777
8980
2970
100
298
265
720
345
276
262
101
3272
303
269
720
345
276
262
101
3263
295
262
720
345
276
262
101
1919
353
4354
6571
1644
127
445
210
404
2975
127
449
127
400
1149
473
825
1844
193
169
193
322
112
257
104
359
160
127
136
576
221
270
488
440
150
698
139
376
996
2702
203
262
487
441
116
111
1012
11716
8940
228
230
1621
124
937
1193
5304
3984
334
507
457
1076
711
614
2806
4251
2546
5887
3498
8964
2267
403
447
429
189
461
149
2100
906
565
3579
487
190
462
148
1637
4365
337
2893
4343
3601
1181
8959
5666
309
6831
289
2214
310
886
4238
399
222
588
419
279
667
972
1213
1145
502
3984
4901
1246
1180
1672
406
157
242
1431
976
1220
5650
623
540
1149
3739
1355
136
232
275
184
1184
659
7016
1522
142
874
126
249
296
250
419
187
189
2044
142
875
127
249
265
1366
5685
491
270
1086
272
297
3256
4006
548
315
314
1215
1184
525
1779
1060
553
132
282
2953
531
543
1900
1461
1944
7729
1833
2799
1415
372
362
1238
8017
372
360
1175
375
4916
399
313
186
220
211
2545
4131
170
1911
881
386
9146
247
3612
241
1418
954
367
5230
14060
1989
6644
6883
610
5708
999
366
224
132
110
1174
14194
317
379
1473
1622
7729
1718
846
1217
288
116
103
229
342
212
7446
8260
691
5309
242
117
1550
1563
380
100
666
408
116
127
1449
7928
6981
1204
1088
115
377
317
332
1976
1349
1381
2584
6478
345
4775
222
9364
6445
3955
1950
266
199
431
157
113
1869
277
488
223
467
2362
3741
272
200
8334
4092
792
115
328
1971
1487
7489
1622
1156
4377
2676
4924
109
1199
455
2518
138
954
5595
2546
5662
995
7356
2575
3005
292
3056
1289
326
7714
4790
395
6464
1756
657
281
116
239
239
148
386
127
111
139
146
1263
271
9005
229
134
118
7092
6790
811
7367
1331
4485
3898
398
295
102
122
143
152
224
273
209
216
211
173
9179
7321
5207
8919
157
2118
185
134
209
8056
699
5300
263
406
133
126
188
831
128
122
126
7383
105
917
2623
1428
283
336
514
221
5243
14022
8500
613
387
171
4937
8992
9159
4417
5767
8518
2124
220
150
224
613
2636
954
515
484
555
154
515
155
616
1959
1615
1661
2555
1451
365
538
1133
2767
4953
386
538
1140
585
3172
12733
554
239
1187
553
628
1851
109
979
6609
944
310
5362
452
1275
666
862
705
606
3744
667
733
2144
687
10391
4655
10471
3302
7217
9151
606
599
557
1154
1438
2835
944
388
181
1870
2654
344
351
1160
327
169
9450
699
399
105
171
135
706
3097
137
192
8853
420
126
570
174
360
9359
144
3626
3978
3613
337
700
3177
3096
7531
1944
5737
2293
1321
1918
307
877
5453
8933
1052
1186
312
1121
7845
8915
363
10690
14848
2928
451
1406
9349
956
6150
490
174
1167
156
3106
116
552
133
280
475
592
2625
6685
9008
2266
489
156
1153
199
176
490
442
173
1168
137
1776
2504
5685
1332
543
158
109
153
240
1097
1596
188
220
875
1457
181
6551
9442
5516
9528
1719
3148
4169
1345
2035
4907
3726
1258
1617
5370
698
3002
645
1611
2740
4684
9713
1394
553
152
9035
134
258
465
629
5944
5540
272
1453
231
180
179
384
258
263
197
199
342
1098
2348
3836
7442
443
602
3684
293
3405
207
247
111
13981
238
1233
1578
5495
9255
3696
1626
1559
105
297
179
692
815
1281
461
137
172
112
211
196
103
377
221
212
208
3545
1175
418
373
1410
5926
3534
1672
137
387
230
122
198
134
184
1514
1046
1468
14134
2274
1788
4049
119
9469
171
168
225
180
149
108
1001
4352
15008
314
213
2032
445
2185
1771
452
438
113
164
450
254
137
162
730
139
513
9558
451
135
7619
637
249
116
315
5653
328
3753
4134
5373
7489
12956
551
10711
692
1451
886
697
1277
1151
540
1120
190
1105
3975
2076
454
11212
9309
3768
5385
1997
1284
160
741
406
326
375
183
242
1431
4334
499
506
6670
3986
506
3442
976
372
457
3000
1341
1802
456
995
1025
670
1024
500
1033
111
5566
1034
111
1500
807
8209
5266
2019
2598
634
652
271
8365
2774
910
707
3908
1965
2238
707
2471
774
1050
1073
6496
7406
1601
896
1153
849
1970
1449
920
207
5167
13673
2607
119
315
114
349
226
213
339
110
3362
491
312
843
1812
920
189
654
501
4989
216
2331
1745
3602
7507
1410
3712
783
4743
348
6553
1933
418
976
330
880
382
187
3156
533
6532
2890
2053
5430
984
2298
220
1284
214
226
129
108
216
998
227
269
971
1599
1762
2057
8937
958
829
932
320
309
878
1164
3491
315
309
386
9391
490
182
1160
149
3016
742
149
286
9074
9078
1781
2171
3010
1806
586
124
1192
404
208
520
2120
9617
3212
944
979
470
6070
1242
137
161
139
154
186
451
112
321
510
2636
590
131
137
161
139
117
154
484
114
312
501
395
3834
5427
2954
1215
462
404
124
100
181
337
1632
1437
115
9400
310
143
8174
700
5263
238
250
4116
7611
3843
718
222
412
523
5768
1640
533
5771
112
200
209
151
539
180
210
426
312
219
331
2389
303
522
1026
430
1353
108
1364
7731
1487
1458
138
334
383
821
310
2342
130
772
2116
1487
1189
455
2006
185
651
164
203
715
314
1893
141
3369
4007
2293
7127
306
837
1270
1723
2142
156
378
393
285
817
121
5046
1039
484
384
396
5164
998
247
402
752
535
606
612
101
369
230
236
210
4607
2350
223
100
8207
1215
9504
977
9264
213
221
1146
855
706
183
255
368
627
107
1405
2056
2442
8349
2596
12474
402
160
157
2316
9524
2304
737
475
518
845
158
1249
5347
734
1339
734
312
185
169
685
2310
478
299
226
170
475
5501
288
106
226
170
475
1418
731
1976
13989
6893
2999
3381
5538
3559
2999
832
256
2255
880
337
9658
3152
10583
1847
4857
13498
101
1244
184
1336
688
159
496
333
240
146
114
333
837
333
157
2960
2091
1180
5308
1178
321
1319
2136
1140
306
5163
1142
221
1028
1717
8204
2474
138
120
4833
338
242
365
702
5168
6918
510
8247
619
4545
7814
9090
839
257
1020
1919
116
286
372
597
547
2381
116
327
588
157
155
244
228
117
134
420
166
3161
585
156
155
244
228
117
134
419
166
1898
333
601
5252
7271
215
166
158
243
1447
190
1118
172
9083
11028
1489
1920
1528
620
851
2459
1530
7427
2525
312
308
220
133
103
7494
334
176
122
438
327
765
8810
193
238
519
2173
910
3973
4438
471
123
440
327
739
390
9350
4441
2997
3062
186
7536
1979
131
633
431
214
276
354
180
147
142
383
261
189
2957
140
383
261
189
1804
147
4368
268
323
733
9457
1033
295
488
1717
3452
7319
376
10781
2638
178
1595
240
186
576
152
749
118
124
602
964
2779
8913
4171
6995
970
152
205
1453
7929
1321
1158
1017
1794
389
1054
453
340
194
288
518
272
1286
269
372
1021
568
462
1061
277
164
172
151
525
212
228
220
241
167
115
197
402
412
294
1858
1513
494
217
180
202
370
250
236
206
1350
1422
3358
4379
3077
3458
14112
270
414
480
344
172
620
6243
835
4288
1952
1456
718
11261
2452
4248
3311
433
5521
145
375
466
9325
476
127
1119
170
229
104
316
150
422
376
361
233
1414
1385
459
7349
374
466
344
172
231
230
104
316
150
410
179
378
455
1417
1346
462
345
171
618
643
4287
1991
1458
1110
1445
352
229
1120
8055
352
399
423
461
2081
4239
3294
431
5628
363
342
401
297
1128
184
133
316
149
271
419
378
362
105
137
456
1456
1346
329
413
466
344
13701
171
13729
541
4407
6220
7244
7471
2977
7364
4228
169
184
387
1478
1047
3991
130
5338
429
191
128
248
126
108
147
191
1490
911
145
428
610
1357
1231
351
127
259
1017
357
141
4690
2150
287
127
260
2897
3277
8980
1940
205
137
244
152
109
537
464
5353
11716
258
166
357
342
368
174
1109
169
106
122
317
313
213
191
2284
371
807
318
202
109
838
7731
6055
199
172
131
349
129
190
1112
103
168
100
316
148
272
9263
8950
317
351
855
837
279
3650
3849
8895
7500
361
2709
3739
9605
352
9054
394
1163
521
352
7774
4043
210
1179
521
385
1451
3998
12838
765
468
283
7355
8885
908
587
127
803
2252
401
2721
2522
492
1155
531
367
8163
1157
532
367
1401
790
3614
380
1176
486
386
7717
1476
386
387
1450
6309
111
346
262
146
245
6517
8309
7079
864
8479
13804
440
824
384
1173
530
387
2115
6004
355
347
4715
126
1145
533
387
1450
108
388
583
146
127
588
2245
1386
167
5596
1384
822
5961
7896
101
188
100
603
14118
6828
7273
559
2815
297
310
665
160
566
109
774
701
893
239
538
11091
1183
8960
1660
2777
1025
789
3867
1638
2336
789
2335
2009
586
713
1079
451
3923
2787
11624
735
403
121
1157
1074
3172
1074
124
246
1886
4712
6751
8872
550
217
553
340
233
491
142
846
5036
2289
1196
1512
288
7055
9443
5059
5164
1598
478
2154
9080
301
811
709
223
159
101
211
149
429
320
161
114
435
302
1191
9005
118
3157
175
3497
218
2870
9503
2196
12734
311
4400
6176
176
1276
4539
3974
7858
106
1282
3970
745
269
1796
6150
129
117
414
5496
313
1201
1231
115
104
189
13501
125
159
139
2939
1183
7541
1936
5059
138
1047
185
338
149
8872
8360
711
238
116
1767
8055
1864
1467
5024
184
574
117
520
598
6918
1688
8922
7426
5009
8938
1326
472
625
5358
703
1241
1340
9441
450
1039
9299
676
11764
2477
463
399
693
1601
14957
112
7958
398
879
760
3175
2119
1304
862
870
114
160
209
259
223
2337
870
114
160
210
258
175
930
760
2414
922
1474
251
3345
2045
1220
795
13851
4316
4080
13354
1367
753
2217
239
340
245
155
275
630
4793
2207
812
364
293
1910
1993
178
278
2579
814
364
294
613
1169
490
4153
5053
443
5384
2112
4826
1898
303
1077
2170
1464
1333
1024
122
100
818
1121
220
104
167
641
198
432
338
124
431
140
127
308
8315
7800
230
126
181
325
143
112
104
1535
1226
7517
674
700
1860
3053
253
108
1876
1158
666
949
1654
349
704
355
907
2786
409
1536
7177
3581
1120
196
3301
4057
3163
334
441
670
1337
140
125
178
240
345
132
178
216
112
218
695
7472
124
3235
9408
136
705
395
120
4023
1410
371
413
1171
8017
369
401
1177
373
2534
4691
2333
511
379
360
331
490
410
5779
555
381
370
286
290
319
407
121
8861
258
260
2378
6988
1595
289
536
1817
144
1266
1604
3552
7356
4413
8528
1740
283
438
3859
949
3153
5240
696
8177
12332
860
8872
8553
1378
5974
500
5716
171
2666
1717
8842
1413
815
2296
1921
1573
184
8471
1182
807
7444
2895
127
112
194
175
2918
3041
327
299
3657
10241
1021
1665
1434
509
456
1369
2438
6201
9074
12762
9372
915
249
194
2925
3041
357
299
3660
2827
680
519
101
116
247
357
467
5465
258
362
258
731
469
1430
3852
122
11710
351
310
427
296
732
512
5164
309
426
295
732
1919
646
111
116
441
487
262
243
2697
996
366
139
698
150
717
488
267
220
575
137
127
160
361
104
256
112
323
153
169
194
1848
825
473
1148
400
127
122
449
127
178
1589
654
836
14476
2343
3094
1133
1644
127
179
112
368
333
400
3002
127
179
112
595
266
397
13066
14476
5161
1717
1725
1568
225
104
133
1118
794
233
1144
677
253
159
126
1838
1151
337
217
672
2151
9413
1595
1909
610
5072
105
267
923
2599
262
561
123
108
100
1031
1059
2312
7846
126
629
8881
584
4464
1382
4907
681
123
1003
262
928
642
796
1020
153
593
9229
364
5166
640
152
304
605
7514
353
356
214
705
250
8917
3535
6830
9081
1255
699
3559
7917
855
1545
5433
174
156
212
10537
3004
112
200
151
181
912
207
161
3183
112
203
107
914
207
186
1084
716
352
207
214
596
7023
719
6385
13940
278
573
166
183
134
142
5728
13594
4669
5089
697
8434
4183
313
4220
4570
4360
3742
686
304
780
129
598
478
667
1145
616
1088
2767
9392
1944
773
148
1171
686
586
631
9458
3196
876
2223
1377
372
199
460
9465
4627
8600
804
6953
541
372
428
1178
378
4351
119
609
7285
4929
317
208
123
100
13503
10398
1770
499
213
2382
15371
1176
610
893
2323
496
183
212
361
634
3850
1180
698
8932
1993
737
1879
9106
393
2201
12657
5083
1153
1428
9045
1678
656
3170
7062
4028
2756
132
307
435
5159
711
6427
199
348
337
107
1603
3203
199
277
107
1566
1869
2117
169
3628
8284
118
529
478
185
159
120
9462
5198
3916
1314
401
104
872
775
303
204
1341
231
7527
986
2519
6802
125
883
400
129
542
594
6553
3138
14200
840
205
158
103
1316
4545
1288
2019
1463
1597
7836
935
435
8901
275
248
433
14846
736
728
1507
6723
1853
145
283
674
115
205
5695
142
114
111
221
561
305
1372
1539
1224
1286
4732
1462
352
921
1068
8109
352
392
1106
6612
1563
293
2400
8245
8897
4466
1077
5279
3265
5624
1240
8049
352
3146
7512
1924
6159
353
231
109
129
120
128
101
5118
3927
410
1916
4300
345
6468
220
640
404
146
3816
9172
762
3917
9481
5517
137
8056
1155
9439
2400
457
10138
13868
248
481
8987
270
12065
6667
545
477
144
369
4827
406
5840
11566
3587
4410
317
12145
1354
107
648
8992
140
862
3447
9542
5513
942
2591
178
4118
11696
4866
7854
4173
709
120
1984
161
144
141
143
534
343
470
526
731
5812
349
460
528
763
112
1276
2196
9362
114
359
166
256
269
405
1915
565
1645
143
118
919
272
3430
147
1010
141
438
2132
2720
11725
6264
2840
636
3623
9238
5268
843
1473
1681
4566
7376
4977
3307
227
2653
1612
16052
257
9536
648
478
10167
119
8976
110
312
111
5795
8973
5421
400
1841
186
9338
9336
215
220
953
760
473
146
2279
117
9309
310
122
156
173
163
129
533
11682
421
7525
9137
1129
7036
481
144
734
208
11229
203
191
926
218
5985
2283
301
394
363
11594
317
375
938
217
285
210
161
13979
3461
14790
6060
1778
508
2718
1850
4002
523
124
1221
240
8894
510
4881
112
5025
845
124
111
112
714
4165
2117
155
8960
8889
5455
206
718
1427
1607
305
362
7681
254
321
226
3627
1216
5951
6487
2055
4008
972
9127
4859
174
441
603
188
125
955
405
7912
126
116
136
114
355
206
209
1883
930
3153
5003
4252
1442
1406
8879
756
1992
5060
2377
2578
161
3322
3843
4492
431
687
9494
136
11656
978
227
129
195
240
256
206
630
842
195
1681
138
230
1087
610
1340
7085
13283
3578
7379
337
122
13764
398
3606
393
5595
2400
5276
3580
8794
154
116
128
143
163
154
227
2355
1510
439
1633
752
2929
1268
9435
130
121
188
268
8968
875
546
132
5651
3822
1521
179
3198
9516
650
9814
147
495
164
177
182
4726
161
289
141
209
192
726
7513
9329
1581
2575
8660
176
175
9439
5902
5544
3251
5804
5605
3311
3242
129
358
874
9457
13260
663
2225
2821
9307
9101
8939
456
216
171
1110
909
3933
1861
140
142
476
458
3193
140
101
477
459
448
4334
2356
626
1079
303
152
225
662
137
205
2770
249
688
299
305
224
660
137
205
1904
104
107
699
490
1158
604
13802
9232
885
103
1486
1147
502
284
7855
1437
422
3767
464
105
904
172
204
209
358
2780
841
884
276
605
371
281
481
126
1844
882
276
605
370
278
2778
105
905
172
204
209
358
1878
3072
1299
1427
1579
1401
367
390
1098
8146
361
923
1066
632
8405
8001
2072
9907
154
198
272
9689
247
5675
2357
487
299
352
1776
860
9389
9535
114
2933
739
4497
823
395
196
6601
9440
2360
131
1369
164
165
253
188
168
641
1973
982
509
9715
12792
126
510
1797
1426
238
211
200
7281
165
235
8829
7416
6145
2684
8970
2486
854
9338
2540
508
169
127
4136
5862
1119
101
5244
3143
4948
9341
104
9282
4489
1945
2915
9609
5717
1731
222
1254
297
129
197
1823
2038
8785
3490
1630
9007
8891
701
7005
435
3976
8946
6044
8994
2745
4807
182
1101
3982
2289
1384
1869
2422
687
168
113
155
126
853
6168
412
681
167
4558
2508
964
270
2292
224
222
3171
2796
270
940
2979
7412
561
326
110
1067
6711
242
576
7317
9504
345
3485
2622
3786
862
6363
579
9424
2344
733
140
751
105
101
128
5454
293
9019
8485
1983
336
9522
3138
7378
3587
603
729
218
488
183
1146
115
101
3027
800
136
280
3905
2773
1307
8628
3134
182
228
846
6066
181
229
847
826
4996
3550
6176
4966
9543
8888
1168
596
7397
1717
2145
1720
3593
2481
620
6914
4404
5197
6805
8684
879
8050
4535
2347
3334
2981
4556
4257
273
1376
1545
357
505
233
531
296
4070
9248
865
297
376
146
131
179
2376
115
111
149
145
3715
9898
4087
255
2179
1229
152
3604
203
5972
5003
4450
402
1197
400
384
1454
1227
8175
3098
404
196
13014
5312
691
8134
180
195
161
421
647
219
229
254
113
346
148
189
243
1228
8881
730
7533
3252
173
3704
105
124
141
139
125
1641
8867
693
1526
2632
643
6746
7815
5851
2136
1134
2804
146
190
212
486
638
551
591
620
1119
2180
555
590
619
1119
835
3362
11950
1221
1100
1835
5216
165
245
110
315
143
197
4815
150
106
9309
243
515
5906
14907
4223
5544
1964
383
632
4601
343
3061
1421
371
361
1178
591
3164
215
2557
116
9510
162
101
482
189
266
263
256
127
101
107
121
162
140
479
186
267
268
129
203
953
392
220
515
1875
224
252
9053
5360
1437
1447
3444
290
1360
7194
263
1357
1849
1619
131
6508
135
198
137
117
362
576
168
461
440
1514
3973
164
127
1076
2560
3942
8808
5131
321
419
431
270
718
1122
883
144
105
125
672
105
8930
307
253
362
7122
1693
272
3104
2081
970
9148
3035
195
309
9268
207
561
182
224
680
167
1104
4791
9465
7968
4181
287
128
1508
629
104
328
115
128
9430
632
200
4015
6669
9206
2124
216
126
1106
385
1346
8979
1673
7325
4829
126
1088
386
1343
424
118
1597
1422
1556
438
3232
353
530
715
4747
8913
9458
128
332
307
189
202
1404
13017
11709
113
524
142
1701
161
4138
928
266
6304
119
347
2289
266
932
3529
122
188
226
128
5504
9514
3445
399
149
144
107
126
166
164
111
209
5533
7206
1618
1637
463
211
436
124
245
139
312
9028
8974
183
152
269
111
116
119
325
381
262
285
494
1040
11756
5589
929
701
5839
222
226
2155
136
115
726
129
265
1451
385
410
1139
4354
837
8731
921
5597
2739
330
2932
998
2035
1812
1445
1286
180
267
306
117
1936
636
4355
5284
974
8967
1030
444
717
458
377
2175
1308
6092
3662
2177
371
367
421
1974
161
130
330
396
198
136
138
191
175
110
363
316
5497
434
260
101
145
1997
7558
154
4985
102
165
168
255
147
945
320
3404
1710
2813
9477
643
677
2107
277
424
395
861
354
4147
277
424
395
764
207
245
177
412
919
131
422
3846
586
2634
739
113
149
740
2652
495
9494
622
523
126
271
258
455
5511
625
523
107
270
226
114
207
1716
4950
2631
713
9481
631
2442
1424
5235
134
527
252
194
131
129
1317
1184
205
231
988
4421
3792
7631
9423
2051
2299
376
1138
403
339
6014
9454
2065
1134
363
340
1409
3420
5468
9315
2480
105
4604
6422
272
8949
1857
202
5893
3118
382
199
2328
220
162
4012
447
170
9111
214
717
4623
8784
107
4727
188
7167
1608
118
117
5495
625
3584
1239
3326
7948
9601
108
8903
225
611
5506
3930
4305
2802
9992
4599
3333
2042
8870
11201
175
111
148
215
1068
227
1693
3765
607
137
109
287
4054
457
403
810
135
495
5485
403
162
808
135
496
5481
401
810
135
1896
1456
5114
2651
2311
259
351
233
3768
216
738
176
404
5420
3492
5471
3819
8936
218
190
392
397
9300
377
160
133
13616
5420
113
2189
773
283
122
371
1034
174
384
662
151
167
820
291
1259
1548
1459
10009
2736
2118
4079
3104
3292
1380
13488
605
3861
5573
8960
4103
114
3846
976
655
3433
5248
1024
5365
769
5432
700
7922
707
353
584
1022
741
2040
9409
4199
2756
1536
7387
353
592
1043
397
3966
159
102
5715
508
3300
180
129
296
227
600
7531
1959
116
107
120
219
126
9408
204
1880
250
1470
149
3675
207
470
1731
3105
8411
8819
125
708
9440
3317
1058
12919
1043
100
105
402
376
1129
1256
171
228
196
717
1406
1484
673
576
3255
2002
670
583
444
6446
4386
4808
8943
4690
2513
151
141
105
222
311
174
4910
207
3075
8933
1577
8969
7985
1176
318
380
477
158
150
473
1650
171
224
918
168
5693
171
224
918
168
523
353
766
182
135
224
220
140
354
3862
1914
151
615
229
3669
151
614
312
457
1376
937
1592
124
3295
480
3614
7781
500
3837
249
6479
5649
1014
3000
648
918
128
1349
290
1494
109
198
206
2256
2211
874
584
3383
874
585
6778
528
7593
3885
8949
2653
8962
2802
1455
376
404
1167
8074
375
398
1178
397
2814
1328
2525
15416
11729
529
5714
2760
204
205
294
253
157
238
184
804
5172
994
13652
6181
377
262
310
9419
272
124
721
182
1461
3355
368
5149
2305
3060
10818
812
325
6728
296
561
2460
8915
3340
8656
1259
1783
2275
1116
5138
1104
222
5606
5442
7415
365
102
6426
1979
1451
385
538
1147
7973
380
533
1144
328
2753
3834
454
737
4704
2485
150
392
1103
751
375
8095
1138
402
376
1452
8444
10220
515
1786
2099
4744
8976
3857
13486
842
6981
1468
1209
1710
834
1664
348
3733
8951
5219
219
1329
343
491
510
310
216
119
1495
1247
339
993
102
1161
2437
1230
981
215
674
307
102
1131
141
5532
624
1793
282
111
263
527
229
2131
934
114
733
5112
8956
3799
446
202
184
492
1343
1831
4343
855
1220
116
7731
1656
1462
1803
5822
8253
210
1658
837
1752
4835
5647
2726
843
111
267
301
175
123
137
257
229
513
3179
5883
606
2271
1640
171
424
3715
478
2123
171
424
432
472
349
7778
1451
386
365
1173
8028
383
409
1163
367
1153
586
2085
1615
777
350
424
1033
411
158
111
247
4741
3875
477
4674
564
1452
1439
1146
149
110
734
383
1273
9460
10190
7509
4267
119
164
371
4633
8897
4804
160
1362
9209
858
153
6040
944
6694
6884
626
3259
2946
182
2303
964
694
3720
182
968
4415
259
419
160
109
101
125
8871
136
154
1196
108
166
670
133
244
859
3758
7711
1345
1615
8928
2773
3716
228
314
3623
7440
4080
885
422
11678
2694
9671
232
4723
2925
254
449
400
3587
11361
130
141
1378
1235
317
214
266
103
262
119
198
3265
923
8968
3536
8882
7166
1894
5567
404
320
1236
149
104
709
911
343
309
452
551
2837
606
5213
1852
5700
19700
1051
7279
4621
6345
2355
388
230
1242
348
456
1255
494
7442
9213
6960
2883
888
379
302
677
7270
2838
479
6076
3120
2218
304
226
1523
466
132
3290
924
246
190
220
485
1039
157
647
268
157
475
1986
3678
2136
1817
321
140
181
103
166
250
194
552
893
223
6047
7383
3524
141
2306
1373
113
170
233
207
131
228
136
279
152
5615
131
228
136
279
152
506
6993
1360
2872
515
253
614
2951
510
218
261
102
543
1883
6324
319
291
111
301
272
209
885
503
5326
503
1132
314
183
156
2112
9516
2394
155
7459
4430
117
4961
2842
13856
6039
2741
5790
225
137
207
186
733
157
119
590
1867
168
166
126
242
103
178
118
1243
304
486
191
1134
141
238
259
128
188
1039
168
640
9474
7033
3968
1416
3337
8901
4265
372
3152
7691
144
851
2521
3499
2193
4278
7007
208
992
4711
155
2910
4793
1189
168
8924
270
389
8285
263
401
229
687
215
111
3694
262
400
229
687
215
111
1953
680
230
1150
111
335
199
105
137
346
127
622
2699
111
335
367
2573
9496
8928
1177
2436
9690
2649
109
261
403
207
278
226
231
165
130
106
114
141
1624
2718
1046
7435
5611
128
165
2254
534
2670
632
260
1602
2658
2812
881
2199
1238
1425
759
109
3644
156
305
153
829
582
111
363
201
9397
360
192
145
214
192
145
214
4989
186
393
1202
5078
127
129
1570
1182
899
1312
11603
900
147
8969
200
260
140
270
774
488
433
1876
847
1024
203
6805
3922
354
8918
1360
162
155
1999
227
330
121
2737
149
362
4560
4413
3319
2249
419
173
116
324
344
580
575
529
309
119
410
177
3990
341
108
173
116
324
336
474
576
604
309
119
410
177
3986
341
173
116
324
336
474
576
604
309
119
318
2482
7222
9354
1856
6730
430
4666
7347
303
589
133
4955
1665
4223
4741
9856
4060
4159
1111
4188
146
591
7420
694
4782
3857
319
3319
482
178
179
1489
5732
1653
7181
2275
269
259
180
713
1750
5712
162
258
180
713
396
1251
501
205
5436
2562
4059
4022
459
16599
170
1188
2155
6876
1487
5318
1819
321
3331
5400
2017
1384
1928
3711
3497
1901
6871
101
112
105
182
7316
171
424
1577
2432
327
4995
511
598
284
1051
2435
739
598
663
4638
8282
191
10203
13653
529
438
120
4142
791
530
1656
9455
2721
286
1708
8922
8949
9447
7189
1815
666
10166
1501
1550
1038
313
591
132
663
9448
219
305
153
724
163
2093
1054
5056
6790
2525
5002
9542
3934
2516
3650
5129
6943
4070
505
8362
8733
739
1137
103
362
1408
249
1168
725
180
680
407
415
222
1077
422
149
146
1617
724
180
654
407
416
222
368
4457
3863
718
424
1888
1465
325
8819
325
1111
5250
3750
6453
1733
14951
5902
2974
3566
4745
1948
5250
1446
645
521
1068
1267
1039
316
593
472
269
132
169
201
1077
4363
1209
2471
1323
628
2361
1054
355
248
155
115
126
490
2604
728
3312
5152
152
568
526
108
332
333
310
380
297
1673
621
411
363
688
115
308
105
483
10474
1299
3909
2145
1934
626
108
124
1173
723
722
946
1257
1487
2879
4533
1689
296
1350
385
1230
104
7874
386
1164
106
4029
320
513
7397
1661
1659
378
101
1051
1852
236
427
110
239
176
339
479
129
3808
8917
2027
4662
9479
303
118
1654
126
946
223
183
3317
113
126
947
250
183
467
113
1806
1850
1957
7446
5513
1646
709
764
126
741
217
373
533
172
632
1471
2185
8766
630
1697
8900
1107
100
7087
5192
500
146
1170
403
238
518
1637
8201
3813
3901
3770
898
1622
1542
1121
5947
1053
857
120
347
4377
317
12236
1365
169
1879
179
1594
129
5922
392
290
9718
3300
9533
3027
140
6409
6568
991
353
1688
520
227
1194
124
520
2257
2197
5798
5426
9735
305
7693
245
1536
3972
312
139
108
137
217
154
656
202
1694
173
384
178
110
315
1010
343
309
225
3283
679
166
5467
166
303
1541
9439
779
212
124
2307
226
222
6797
396
3710
11693
5325
539
4943
356
356
343
344
4072
792
155
211
170
195
314
391
296
6136
313
396
296
1888
802
102
7662
589
130
253
112
1996
1018
4729
1839
8624
839
1027
366
1082
734
1518
1028
366
1075
944
7091
1420
8887
2800
14290
1119
4611
3698
4289
2757
1599
5666
3543
119
9028
1313
223
103
216
1303
219
8940
205
708
6197
1199
1495
1412
2947
9131
363
3761
4595
482
342
1911
7732
1408
8921
409
591
122
2606
10998
348
115
178
310
104
1397
440
5459
700
5233
2619
276
1711
4302
481
127
3873
3302
5886
5145
8899
3338
9451
1269
1010
1648
3747
879
134
184
276
1223
4620
3777
9009
4860
1846
979
220
258
4018
9006
1626
978
299
267
397
7883
692
8924
4500
2581
2011
114
118
965
213
6106
114
118
966
213
439
5542
3740
1517
113
204
130
381
320
386
2064
2476
116
9142
6164
309
219
9442
3287
5197
3129
3978
657
292
4026
2169
2344
8499
9474
5587
2217
8165
211
691
3805
267
1520
3516
4048
8972
9764
4085
9352
3445
1271
1039
420
1780
3732
2511
1975
130
107
211
229
4111
5717
2518
5849
18624
3571
250
7209
13715
1739
113
2328
9348
2488
1241
9247
1632
1260
2953
123
8264
2892
279
141
113
1613
1252
424
4266
8335
11725
601
262
3143
3699
6166
1764
5569
5900
1075
7306
2054
1222
5410
692
8312
934
277
8969
3026
2769
815
3718
9505
5044
1572
664
367
156
1363
409
435
1405
3448
641
878
6029
217
282
1413
2564
190
109
245
132
105
790
1450
1866
876
8870
10460
4799
1984
5371
290
13551
1542
1058
3758
9840
4061
5715
4048
1235
286
720
388
1086
608
372
1413
1528
576
6895
1188
503
7713
7140
1286
991
388
3266
2219
296
323
240
556
943
1043
7619
231
377
209
9054
101
7354
227
333
100
212
396
1545
5189
8865
369
3908
2340
748
11428
701
124
1146
436
237
517
777
1779
594
6014
740
229
141
7550
3071
459
131
4300
8906
4806
9477
287
437
837
8963
900
161
146
121
159
9344
440
8240
200
9367
800
1529
205
5413
204
200
2530
1883
107
1204
3633
3275
4756
7979
348
233
443
3182
649
3670
4956
653
5863
1236
8826
628
5938
8261
451
130
160
140
115
120
2540
781
449
5381
400
148
857
442
1841
458
253
4141
2231
1026
6605
2159
1023
452
5371
399
160
910
392
1838
458
252
4138
1356
979
9018
6250
1299
1035
1404
163
572
547
183
676
3125
120
911
1592
163
571
546
184
675
3127
414
3496
1418
1036
1404
571
546
211
3591
160
910
1589
571
546
212
3591
414
3497
1325
947
5396
870
441
1835
250
4114
1372
989
2165
1182
1684
5694
5320
430
2594
467
112
798
5167
6799
4600
170
468
1437
4900
695
1178
1742
1618
643
1388
2022
443
615
2523
164
3648
5177
374
1127
758
350
7731
2154
421
373
230
531
195
1106
526
365
1431
2904
183
103
5008
160
4894
1453
4934
1588
1961
3353
507
203
292
1896
164
9317
313
419
671
1011
1225
559
226
308
209
227
1838
475
208
407
1051
450
13665
231
143
1187
5063
279
1586
1891
471
189
2604
9300
2792
8852
2432
139
340
3485
5629
1938
3649
5331
1671
3528
1942
1768
3953
1198
4564
1572
170
224
220
671
246
486
210
1728
6072
1088
190
423
210
202
249
211
135
134
210
142
409
216
534
139
235
703
106
889
9443
1336
1478
2203
4055
1799
4569
892
1319
868
1482
1507
2929
6456
2133
4819
1575
876
9250
2323
204
221
214
212
556
1841
1123
3072
2558
1189
122
2654
380
1094
581
351
4084
6312
3134
7826
9552
134
3420
1772
9129
822
2262
3292
221
5574
2471
1690
815
1774
7350
140
7937
210
2304
115
1512
390
384
1402
1768
164
224
824
167
499
5980
871
5800
2475
1540
721
384
457
1103
8055
378
399
1092
8079
381
453
1147
371
2386
101
121
203
182
6439
3647
6390
1229
3495
2148
906
8288
901
303
3169
3066
4712
4387
1436
1718
2284
6781
7344
2293
1282
146
1110
8100
4013
9779
1953
448
130
166
715
800
3919
1659
2131
830
2401
3049
7900
7543
2456
6034
1316
4863
8870
2476
685
333
127
1528
584
4909
1833
9237
7254
836
4623
209
1140
5038
1088
2283
6699
276
593
8720
9353
2971
139
305
939
5848
936
1625
3222
1032
8317
1304
1472
1515
5209
446
168
163
332
413
438
511
1638
192
279
134
4785
351
4688
954
1085
141
471
197
650
9475
1546
337
174
1330
101
6429
7030
14833
7341
631
1424
288
911
604
1100
1811
2378
279
224
313
336
385
179
7364
466
1433
9323
2152
7364
685
403
507
487
265
381
1137
638
288
9282
3947
808
1403
622
2696
288
494
310
659
4148
295
5221
13831
4022
1285
454
2475
2949
488
872
8967
995
2299
4594
530
616
1946
1753
2510
287
451
793
3070
113
115
1117
182
489
978
1165
108
159
1111
753
5840
1849
528
844
350
9297
3787
4354
270
206
670
227
317
5348
3800
1164
855
672
870
5573
7316
3839
9573
304
1066
420
1035
2643
1707
1411
3433
474
3331
340
4566
7598
2642
175
1007
2382
421
1145
382
366
1394
3406
773
682
237
1057
1293
1851
6861
1884
5158
1574
2521
9724
3981
1394
755
1941
9242
547
114
2259
188
378
132
341
207
430
155
310
529
2307
298
259
451
288
161
144
258
484
180
388
3557
9020
5414
1926
7505
1937
3906
2308
1456
4549
476
650
1467
716
113
1121
207
546
1794
4605
2308
1059
600
9183
5485
1033
254
2202
228
222
3578
2878
254
959
113
299
1093
120
649
321
260
540
240
346
1164
8511
492
1363
112
114
548
3322
178
188
397
9195
4024
9795
212
414
3223
218
507
1641
745
3868
8164
703
5281
6895
793
11931
1710
3623
4019
7802
1588
2195
1373
2567
2108
1012
427
397
402
186
1882
655
1013
146
427
830
159
2522
508
284
700
413
7034
3705
6434
240
3843
1602
813
9499
809
2334
11639
8701
3110
2230
4760
389
390
390
6515
204
837
132
7272
9069
688
163
5425
144
341
312
301
121
1455
1023
11037
2677
9217
8457
8895
130
335
2927
918
1266
2046
4780
730
148
133
233
615
120
444
2816
367
203
1235
966
5158
2349
2310
1458
1662
204
273
354
3112
121
122
285
271
283
665
203
5828
415
6010
3235
543
236
400
1178
124
535
9573
8355
3146
746
2479
234
188
1329
308
6468
342
341
342
1689
1148
211
632
207
385
113
1324
221
126
231
535
558
520
155
608
219
1185
113
211
1187
204
970
165
2526
10388
315
1993
3051
5954
8904
2029
2613
1861
334
563
288
3962
7518
1965
6193
6734
2847
3586
145
1788
265
204
8979
448
152
153
752
223
1318
5057
4749
349
5173
6536
346
4676
1294
224
7452
122
367
211
310
455
8871
149
1419
2070
463
220
1027
312
2119
359
236
2665
11132
6189
8948
229
251
176
1856
114
122
137
220
165
789
327
115
146
161
712
4670
8950
2433
8908
3998
290
487
108
163
195
100
182
459
684
238
2525
619
752
190
183
458
681
240
1920
529
5247
4127
313
111
219
106
242
1258
452
256
162
115
143
2149
2856
9350
947
9593
1264
317
110
157
182
162
115
141
345
311
136
260
13421
125
3637
9124
5475
132
296
269
4728
1270
8396
4679
343
6454
781
1409
595
8553
6564
5123
305
144
106
116
112
1794
340
3255
7375
2180
1758
280
323
679
413
627
268
5313
427
301
239
2025
856
167
483
195
407
2885
13925
2662
167
486
194
412
383
135
919
6017
5510
11170
6368
241
315
1380
124
9147
363
2978
126
350
1492
488
1040
710
3280
2971
125
350
995
769
574
208
668
5142
4125
6436
4699
341
351
6444
858
4685
5343
1758
1977
13950
4568
1049
11937
165
1571
296
1609
240
695
1592
659
217
123
1567
296
1610
211
693
1396
7969
700
1549
463
7348
9441
7313
5283
5275
7317
4003
4085
1343
5672
589
881
650
3235
2029
348
2286
736
612
134
100
3427
465
5133
9278
159
721
3522
9803
3756
6137
147
1811
211
213
184
189
216
443
233
328
145
129
480
3650
117
159
336
108
692
604
578
651
6939
9455
1958
13000
156
334
888
9464
437
472
633
8138
1113
2576
5743
1784
6142
14080
6640
1405
1860
3058
7213
1032
1145
111
708
138
1179
730
797
638
616
8997
7287
519
112
865
14905
364
282
235
521
183
415
2483
1620
4703
2638
474
609
7081
640
1883
251
847
651
168
2419
254
748
177
200
4306
517
124
1108
685
518
4536
2718
2503
1183
452
2045
471
442
1477
294
147
228
945
303
525
2988
6003
944
1246
7001
7756
395
399
143
1863
234
239
168
254
344
582
224
1857
8841
1447
2410
634
4895
317
524
505
186
155
2066
1624
113
1626
7018
1215
3413
6065
2102
150
173
114
2585
6687
142
225
173
216
529
828
143
9034
9411
141
145
8905
146
142
6853
9111
977
3304
774
242
1137
243
225
1328
761
135
869
2600
4063
549
1133
403
384
8108
1111
397
385
1435
3985
9268
3005
366
1084
5264
762
366
6119
134
4718
4843
1009
169
703
1162
872
1350
873
243
365
161
955
429
1279
309
1311
106
111
13664
7361
12541
3587
1626
7792
1612
7736
2771
101
1050
222
3477
2146
9541
1848
142
358
4586
9177
13660
306
581
317
802
5431
501
317
665
1883
319
616
126
265
113
419
1866
276
122
142
456
9184
3149
8881
5086
7436
8866
995
567
539
9518
270
1678
406
2968
3068
210
1249
411
255
578
365
728
344
4299
587
616
788
2290
337
248
499
2638
13319
2719
2512
107
523
285
168
407
414
2243
1104
2360
1080
215
6116
1080
215
575
2393
189
193
7303
3271
8839
2834
1606
9347
5031
954
454
1152
113
660
404
8931
1909
321
355
1429
500
265
163
3591
608
876
1092
904
6461
264
165
430
250
303
171
1626
7471
671
1051
1116
1134
197
129
175
618
238
3708
675
9303
9370
1056
607
2751
113
141
105
138
476
423
640
4664
1858
374
121
639
2118
1034
480
3576
261
115
571
1038
8933
628
149
208
9022
7286
2022
4296
7635
3054
8539
309
790
1279
409
224
442
402
155
11602
1321
211
209
130
131
127
462
132
131
235
1656
300
433
208
197
3480
3919
3934
950
313
554
868
1667
114
795
193
368
3334
2313
114
797
193
367
441
310
344
1264
120
173
1186
112
264
141
106
118
514
267
177
277
423
3632
9737
9055
8851
309
790
2837
591
124
1194
442
183
750
7338
5996
2318
6439
360
357
4735
2997
9921
448
509
799
450
5049
555
806
451
5024
564
808
2477
11615
3081
564
807
1870
1199
3415
2851
411
620
6920
13714
11935
1166
691
9710
580
2301
519
9122
1667
2458
439
460
836
5957
460
835
1906
5841
7507
1071
14478
1878
109
2904
236
399
137
120
709
143
216
450
5448
475
707
127
214
1851
285
1430
372
741
1310
7767
368
584
1344
115
1051
13426
691
8967
3314
9736
136
136
419
701
13136
477
3892
1793
611
156
2015
711
9107
8453
7095
1922
10688
6118
442
339
305
324
125
141
101
1641
5575
10562
1958
1466
1261
224
363
364
382
159
482
623
230
157
156
455
127
357
1227
1135
3677
7377
1664
5522
12301
191
1393
9001
823
787
131
107
2173
11959
13887
13986
119
144
968
133
5637
1314
450
322
12709
9593
9165
119
3068
8898
6093
182
1404
6486
1872
1729
1175
2951
3301
9011
646
1288
745
239
133
1248
664
1998
8907
2131
800
683
196
750
4252
7223
438
1228
182
366
214
213
237
1230
196
626
123
1398
1253
1962
2153
5319
703
8156
1737
810
2067
664
319
277
185
524
8927
111
565
1480
1361
1723
162
348
534
2901
161
450
8603
4251
144
3119
455
694
1165
141
522
2419
1222
1011
125
166
120
101
4058
1296
8113
723
193
458
859
8068
312
140
8220
690
5473
428
7407
3674
5354
2134
2034
9522
148
103
154
1115
215
152
717
242
369
7138
13738
243
7377
118
101
100
1661
747
190
497
5494
247
748
190
370
139
1982
340
590
9280
7245
6271
246
1202
261
2041
14855
9213
2204
272
117
4533
5063
687
8393
4577
158
3941
291
1349
1648
3562
227
8734
4684
1347
2717
5072
632
748
12346
8868
1397
3019
2439
641
214
346
225
282
178
1147
2835
4619
2885
2356
1709
4822
135
175
134
153
101
915
1712
474
6111
496
2714
6287
129
138
162
159
660
121
169
2581
2787
130
107
145
159
657
114
169
1834
3130
10698
9272
662
320
4908
516
3881
1159
8824
1813
410
445
8916
329
122
1308
9307
1947
401
129
333
893
5797
3039
1782
1305
238
4048
312
215
519
1980
451
141
1436
343
623
1036
4890
700
4025
7214
3190
353
623
1089
384
4362
423
9457
3363
213
475
3459
5913
15377
1933
3032
760
414
210
1088
344
468
413
657
4515
4969
4153
338
3307
669
3446
13658
1178
521
132
184
111
420
4657
223
2296
3841
4353
5342
690
2335
533
112
299
381
284
1878
765
716
477
6561
10324
1178
2774
6296
9859
676
627
504
726
3774
9433
5592
117
1328
464
171
4997
7325
7844
141
136
1108
145
114
143
172
120
11900
7258
4713
630
658
1873
113
826
2271
347
120
1670
161
5892
9453
3034
2224
4250
2050
373
2533
1590
146
3199
1501
835
930
362
200
404
8850
1167
253
580
121
599
507
3017
1362
491
2823
1368
518
1517
4125
789
4612
14883
140
346
6469
1083
117
105
560
8253
696
5150
105
210
298
3626
184
100
105
643
210
288
328
7412
879
4053
4406
2297
4134
824
583
511
291
238
566
7546
1999
5475
582
421
290
279
2359
654
944
2199
1326
475
4730
4152
692
524
517
588
2159
6027
2178
1272
529
389
947
1999
9092
5106
2636
3713
1587
624
9369
6116
187
14917
1765
5322
9251
949
871
3027
2782
135
375
306
256
251
1644
1798
2304
147
253
3930
13169
2254
330
365
517
121
7434
12020
830
673
5466
533
143
217
13599
8845
1651
1192
607
8964
711
161
152
346
350
103
5142
1169
4339
1363
1510
380
8510
4376
3549
1467
4779
5346
9114
8874
3730
975
4052
307
188
345
5413
694
8996
1035
132
484
365
1032
9315
190
128
2702
267
406
731
133
3398
14228
4421
8942
357
182
2237
218
209
144
178
101
5317
568
201
232
3467
317
2939
143
110
261
1779
2218
1610
138
145
559
1043
165
2337
8934
3396
4536
1404
171
145
546
236
300
632
193
1108
953
570
1096
1729
5895
1014
286
162
103
545
14878
7323
188
1161
123
592
410
235
384
394
367
5120
5395
3938
9726
317
9482
182
221
844
425
355
104
182
510
144
283
2672
506
8929
511
8517
7876
702
4531
798
599
372
800
268
451
313
372
226
133
1768
5534
124
520
216
6662
6561
1392
282
549
8830
663
395
1154
187
2170
130
3077
378
747
150
209
2200
3385
162
1843
746
5667
450
750
465
140
3867
4870
4912
8919
4429
553
6791
6719
2138
2107
204
1924
172
134
193
499
1167
109
196
1439
142
400
1265
324
448
1091
1303
1925
207
1083
1456
1656
6787
546
1591
1367
11372
1182
4822
159
432
719
6727
1006
665
1187
207
905
124
126
115
4572
530
1390
311
225
741
5494
312
225
744
136
399
136
272
14065
4524
4799
8706
4159
551
289
101
113
111
383
1248
962
225
253
585
420
5793
3375
1932
338
736
130
5530
628
337
735
114
156
452
5518
354
223
3008
8785
8054
9364
3347
610
14072
250
14755
3855
1397
1259
5094
698
8186
154
899
571
347
227
691
1446
7672
6857
5135
1133
320
150
107
195
273
866
191
105
864
3501
2022
213
104
860
160
1613
114
401
105
389
367
401
310
170
1697
174
146
535
9445
144
146
3637
9471
6803
1950
7497
910
236
304
6014
7159
3557
134
2914
192
107
135
115
318
280
1919
645
1670
299
638
539
1083
118
229
1463
135
978
456
2366
6658
695
238
436
1172
110
101
1647
1133
382
126
410
205
2134
1140
215
387
127
693
104
364
2164
288
2159
2479
2241
5315
1185
1531
723
7460
8965
2263
7246
5734
7224
1103
2647
2235
332
105
203
197
148
261
145
222
110
189
5707
1754
1776
7822
1757
1028
3347
1605
12732
5360
2513
2510
211
1105
1038
730
1060
2525
938
268
263
4226
1447
3189
4199
2107
556
1115
6595
248
5763
705
730
391
5030
7233
3176
685
1058
4589
445
1253
703
1561
2941
9526
4186
501
514
882
8799
688
381
657
519
519
420
527
209
215
183
634
270
9027
209
1188
1549
798
789
396
484
162
289
356
250
522
3688
877
549
7725
1515
1564
9943
257
140
9594
3850
1427
1415
352
475
1152
332
8075
354
388
1520
657
11590
1840
140
359
138
672
561
630
194
2617
145
147
274
544
296
442
364
305
9277
298
167
197
202
146
197
605
203
322
1944
8887
7577
334
144
11673
143
116
9899
2254
1262
1588
356
298
104
142
476
568
1778
470
117
179
133
5475
470
117
179
133
134
563
179
279
7339
186
1478
336
679
266
577
5849
7430
1022
477
7366
13127
1395
473
1259
908
2986
112
552
1188
3173
5878
5475
3250
3206
105
1368
387
367
2378
12598
2344
7219
1361
381
362
1399
5263
698
5410
3030
410
1085
631
370
1412
519
1111
124
212
742
2887
580
368
408
209
649
117
1908
2112
3062
1437
511
1540
2751
2932
563
264
9382
1733
8532
650
361
115
183
106
208
100
275
177
183
4997
185
205
276
176
187
1698
612
2024
340
9732
7514
1931
2191
658
1367
695
2834
2432
773
8416
210
1722
2117
151
11475
8099
3803
6013
2710
4225
6651
1444
365
388
1158
8096
359
385
1140
431
740
2005
3474
662
396
383
3012
3029
424
340
340
361
4710
763
262
132
131
971
784
7704
1731
1473
396
431
8135
826
273
2296
785
7355
2118
1104
9301
329
108
405
5227
3259
7318
3958
6476
100
4385
4041
838
3085
121
109
3941
4714
829
5127
1729
290
251
128
220
414
232
1447
2898
6797
1052
1588
9443
3997
8897
2911
3702
4597
145
5319
900
4082
1275
203
163
1994
390
294
128
282
156
9385
103
376
637
6402
128
110
389
1109
8894
5840
668
5373
119
1741
4893
6234
2260
7146
1981
7402
4218
1621
428
166
13639
936
910
367
8082
1085
908
366
1401
423
3650
1079
4218
124
441
540
301
1107
918
292
134
114
657
491
181
215
219
356
2433
1699
5346
699
8252
252
149
3585
2818
110
9338
9608
2895
2393
128
13972
1091
218
9528
278
176
414
1633
284
151
512
5063
442
285
137
339
445
166
155
106
130
13451
576
171
368
345
111
133
104
7742
1226
889
379
855
235
201
262
281
114
235
3291
2826
2137
4901
11503
4003
5308
139
4692
14146
3696
175
1707
581
3898
4597
1017
3606
1376
557
434
2629
1038
439
704
108
1020
261
122
13499
172
9370
5421
6041
2342
6346
100
190
434
404
1841
6202
2191
1817
1538
156
262
138
154
4824
2032
181
1343
128
106
199
323
253
243
3013
25683
968
3246
7400
143
5864
4895
310
110
244
140
210
3500
608
168
1391
562
104
189
736
1234
183
415
468
1572
125
2458
744
587
2147
2564
112
1957
5185
1780
5235
1223
2254
9236
1539
14581
3427
10382
2930
333
1158
105
350
179
3895
1323
2950
7394
1634
111
1078
6141
799
824
2111
7433
775
1431
2956
1454
396
960
341
334
181
2760
397
959
343
333
499
179
351
7965
175
160
1194
1464
2404
1040
1745
7416
474
347
154
445
1360
256
126
9438
816
1392
1465
1005
4549
7383
5117
1442
272
1103
207
107
157
544
1652
1440
1421
834
166
104
108
133
1342
284
334
474
887
3804
354
6523
1773
255
218
424
182
468
310
607
9530
1460
199
115
130
234
145
127
253
276
9696
4039
1162
556
161
4492
7527
1906
4508
440
146
530
162
124
173
242
209
429
550
206
265
13772
259
277
214
113
250
545
1824
5191
274
9532
183
791
1583
1026
292
1001
139
223
103
243
4657
979
136
917
267
103
1429
924
6449
8831
7369
3891
2940
1382
1079
102
426
130
455
4643
3904
528
173
149
934
838
151
682
163
151
11418
153
1543
1199
512
112
1121
404
236
545
189
232
2729
1941
3962
5749
516
269
574
380
709
218
3613
8127
696
5322
3331
7377
555
280
215
13686
517
182
1367
603
124
1430
1499
484
8252
136
131
3274
1409
220
412
533
157
300
368
156
4169
131
731
5722
447
425
157
3707
8703
329
5474
1094
372
436
3612
849
935
364
3066
8181
5581
708
107
4197
132
712
365
104
421
2034
3802
648
1878
342
156
234
456
3133
343
156
189
429
4078
875
147
13916
126
1300
5167
722
977
1012
1055
772
2751
526
150
13932
126
1304
5196
388
399
472
603
2609
384
407
993
1897
2244
771
7084
339
2371
1387
461
1060
1375
6481
353
332
2700
8880
1984
3314
13501
4091
1017
570
4042
566
152
191
7785
1984
976
602
4363
938
356
469
306
109
392
281
244
556
1901
1103
4989
1592
2744
247
3062
2959
9828
1951
332
1128
1347
288
1913
894
1596
3230
182
650
13637
8480
152
690
1711
169
218
157
2974
884
1549
2647
9109
320
209
540
143
207
177
224
125
152
108
139
1159
4380
929
320
5255
2060
102
1925
3666
752
3593
7200
2303
444
444
2996
9502
5367
1067
2480
1076
6803
1134
3091
2009
126
109
228
146
185
123
101
117
367
1719
3620
133
117
109
173
261
101
188
185
326
375
429
339
1531
4017
3086
4926
1697
181
1048
7438
3981
1206
409
219
225
8969
791
446
370
102
117
284
160
146
1862
314
274
147
190
327
142
9472
4681
1879
6207
1957
3787
7399
1145
224
2677
631
275
7543
1944
396
305
1651
606
224
567
181
124
102
131
5409
695
8092
186
101
9237
134
1247
1546
425
614
579
135
110
152
3254
554
574
117
7455
110
152
1426
347
252
1040
2642
942
254
1034
1916
530
523
108
142
192
392
217
217
7411
164
605
3762
395
9359
9225
129
226
9405
128
313
1646
140
121
188
348
103
271
4217
13867
1722
140
188
349
450
2244
340
905
464
6199
1642
9316
1254
356
286
2685
148
158
147
11706
317
152
184
1193
2561
2476
749
516
773
3643
596
685
1936
2682
8169
8810
2700
1449
723
530
177
180
217
152
184
152
1271
450
2482
104
1014
170
239
607
374
361
1289
327
160
175
868
2091
2908
9078
1661
2586
728
528
7388
6963
650
1111
538
10264
289
7613
5571
14863
1453
1529
656
172
808
9373
165
108
1404
436
239
1370
309
116
1154
196
304
322
1828
504
237
3655
480
2288
4037
503
333
583
445
167
1552
5608
3395
1668
3767
1189
7381
7709
3617
138
6667
907
274
1910
113
1019
757
2205
113
1019
2149
8970
2284
107
517
144
168
116
1640
1358
373
903
4032
511
1129
370
380
4364
3718
1130
387
386
1399
2170
2157
683
160
6450
326
4561
8413
4008
2525
1589
9324
7118
4810
415
236
3962
6820
4783
257
895
211
1255
442
815
446
247
3185
656
1226
2021
3247
533
7388
919
117
457
204
2815
784
180
341
5761
2918
6040
3071
172
339
1053
207
304
171
342
1941
2864
9162
156
5895
867
817
708
2510
425
805
565
5315
155
4899
2446
5678
4054
511
334
1858
443
253
422
2484
583
844
387
5714
843
1785
1158
492
3418
373
252
305
352
1273
377
177
252
327
9040
112
208
408
1054
329
1144
326
1985
3163
117
125
220
922
289
5483
468
293
236
128
102
213
120
3177
236
269
102
213
122
175
533
8882
1510
424
1531
283
606
119
472
657
818
8914
290
6522
9331
2855
1193
158
2746
1464
2327
13045
1562
8856
2603
504
7225
4984
4043
6823
4637
6515
949
180
1223
372
296
308
142
185
221
344
5053
1188
667
146
187
223
357
1577
1385
2245
2916
112
558
235
3588
8150
686
5433
2042
323
1247
5245
2881
1224
2664
4225
8943
136
2261
4744
223
198
127
300
2769
3398
7341
948
3427
9337
133
5881
12207
1259
1744
2458
3312
2093
266
419
233
140
142
903
1278
847
6256
5227
6952
1138
7502
1953
2544
409
156
160
218
154
4333
1278
4504
541
418
352
242
429
426
246
879
8242
689
5447
12205
723
116
253
1232
1493
145
473
123
703
480
696
158
120
1028
157
229
197
197
112
146
200
518
2084
6390
1749
8966
762
7724
4086
104
1903
1066
6064
2723
1345
2172
117
155
154
2490
8761
2402
867
6114
11682
536
827
6515
121
350
233
1923
1024
1217
1257
159
154
105
440
1658
444
114
318
155
430
394
2328
442
158
436
196
129
5191
698
8149
609
1787
3418
736
729
1149
124
745
3644
1893
326
134
4417
8814
720
3418
163
9377
1414
971
7969
178
1371
315
121
113
134
760
109
110
4296
5277
701
7126
861
213
296
438
235
426
683
2052
159
235
427
1469
7143
411
1411
454
113
109
433
453
3684
478
1001
2392
1358
115
107
431
452
144
151
114
129
3798
5030
259
851
5695
166
1355
1267
1366
7494
1963
411
1638
104
215
230
1184
580
2882
360
219
227
1168
305
8672
102
824
1036
985
10033
1696
3786
681
552
270
2741
1245
650
7789
8199
3461
1315
4963
2795
684
6754
6956
3260
262
284
176
781
147
258
1419
10328
2452
2658
188
2629
343
1346
6567
9380
548
4868
237
475
810
250
177
5643
492
806
2927
260
490
360
946
1053
348
1670
1197
2869
1213
235
276
207
316
1847
2616
703
284
219
291
598
202
129
117
167
107
211
7147
112
1232
8979
223
1953
1083
6620
342
4709
5179
515
1058
459
5511
1060
1825
8433
3894
9625
2727
525
868
3405
494
3646
866
1870
538
4498
3373
6713
4974
5184
3688
678
280
394
235
306
1959
1612
626
677
621
711
11560
5011
9109
5573
3326
187
1261
379
244
173
6835
381
242
655
270
490
484
2365
544
1840
9642
4206
4092
100
10163
1270
3644
1167
428
271
1065
1451
4399
7186
485
179
1142
150
3098
121
141
207
134
274
652
102
426
167
2621
9323
4019
343
317
4730
609
522
1127
402
192
522
843
3968
3837
906
1495
7389
7944
4187
3283
476
2092
1034
9095
7712
7921
13609
728
1398
203
9107
927
108
104
346
387
228
2571
451
1322
124
162
885
136
247
155
662
1456
121
432
999
1279
7061
7761
6610
871
105
130
182
1170
105
130
229
137
134
3595
6059
2307
3935
3387
2821
5280
171
127
115
4683
3538
8888
1595
180
227
280
150
9535
339
442
149
161
4045
1949
1679
8807
1645
2269
287
824
710
1567
1185
2284
7408
1037
5006
4056
715
206
920
12179
573
4333
2343
2990
2065
1986
9140
536
173
252
1285
496
450
146
139
690
680
108
373
831
135
396
1076
160
500
4474
9415
4937
108
225
363
1044
217
2383
3847
209
251
5332
421
1366
105
206
363
320
794
5748
354
141
243
2117
1282
199
4652
300
9269
999
1129
9467
413
219
615
3618
158
201
1626
13951
173
406
9177
131
219
126
151
125
223
164
1034
14339
925
4375
7440
4951
5286
4218
1580
182
540
6715
712
3208
646
7227
9054
142
1386
1397
160
137
437
143
187
664
299
483
445
145
881
2439
14617
1544
181
1610
168
724
241
646
295
346
5845
256
348
431
117
1302
1109
272
2743
1590
1028
3486
9562
764
130
818
2009
683
272
6520
4339
2513
1710
2568
5347
371
686
153
208
227
3030
273
364
674
227
277
178
1612
7023
2112
13555
6907
1605
1769
315
718
1016
7185
7044
7047
1450
223
4808
4601
836
6547
207
105
105
876
129
569
4442
201
11700
8605
4847
3321
1643
4129
1070
1344
12741
1697
1494
8937
307
710
12682
13738
292
3477
964
3871
1193
8792
134
392
158
1004
1647
736
737
4309
550
520
646
11543
1505
105
111
135
132
115
101
120
103
337
2305
10648
7006
8730
135
5344
4065
1359
399
2807
6600
13539
6563
353
4724
1705
759
5239
700
8259
7608
4400
475
1642
1140
3538
481
3085
1140
398
3969
244
1226
5062
10210
3868
12916
2235
282
163
128
141
101
1405
8875
12694
1577
162
1146
220
488
127
274
648
324
1081
274
769
242
119
107
9324
445
932
5137
3863
4540
337
6434
341
690
13614
785
1916
444
308
1297
1060
5942
442
309
180
9461
1231
1165
2823
171
204
560
971
1587
575
916
192
2807
171
204
559
970
1403
1768
280
934
308
134
373
891
3826
956
1222
940
309
226
882
6748
14828
591
3292
6787
1037
9448
7741
4606
310
536
9462
860
2485
1634
126
128
127
725
349
421
317
138
875
2158
126
128
126
724
349
426
139
307
2530
626
3434
446
9599
482
2753
701
119
8970
1583
294
891
376
280
415
1179
570
160
198
551
608
109
1409
6648
4771
4000
4327
4668
4427
1061
3992
3387
383
291
204
218
114
1804
142
9413
370
1727
6747
279
147
161
171
123
3095
150
1142
269
299
2875
112
189
812
1134
412
9256
2670
2633
9251
6736
5398
1502
149
115
240
498
489
705
4918
373
668
187
252
335
1018
258
2957
8122
4377
684
252
204
1199
4909
1307
4188
665
1208
1442
455
306
128
214
165
517
2058
213
120
4506
2425
12344
928
4075
2933
5436
702
8161
6641
5099
3459
120
479
487
500
207
3806
4511
131
481
2156
573
215
295
380
299
1891
818
584
1854
3412
805
579
997
927
269
6709
222
225
2295
268
929
6342
641
208
351
329
3024
8890
1769
9597
260
2611
482
1494
13742
1248
653
100
103
133
1173
103
6244
13575
8471
136
104
7315
129
3379
4377
1571
3494
9591
3968
993
699
7913
1292
323
466
5197
524
3346
1281
123
190
137
560
165
13887
359
574
2743
803
289
1162
499
161
1164
136
2640
294
620
126
283
7172
1680
5819
279
3089
619
212
376
407
6091
6321
4225
8952
352
7077
1171
3322
338
1235
431
480
438
139
793
363
196
207
459
118
516
143
150
606
531
188
968
1044
3230
325
4901
263
382
170
640
209
290
243
326
1220
927
500
410
313
267
909
168
14055
116
770
8840
897
8666
157
1234
1468
464
8474
173
1185
470
1290
150
1363
338
129
1354
11201
2251
165
133
253
143
158
127
109
106
6090
9380
3287
173
205
133
481
6727
132
2009
202
2340
350
668
2118
7380
532
966
450
5066
511
700
7505
6384
7504
552
409
2362
7667
9529
1106
1039
386
804
7374
128
342
336
1460
12010
6694
1510
2183
892
1422
3720
9492
3626
926
365
1185
999
178
212
737
1399
14874
5589
13102
4891
9429
3533
8012
6245
150
465
1701
4397
10541
272
2254
109
4780
9129
279
346
682
182
216
215
303
226
368
156
162
368
530
112
217
637
1005
1244
226
109
335
576
112
559
6673
11478
247
202
237
364
132
699
145
316
126
1078
1044
2125
144
317
126
1078
1043
859
211
279
135
116
167
524
963
116
9090
426
5172
698
8361
405
1228
6039
127
7700
1053
146
2387
1625
146
3184
3128
1064
2902
6631
349
4695
2473
4126
369
2708
4911
1790
223
448
119
131
122
171
288
1310
349
1304
1028
8465
7450
1433
240
122
204
144
368
163
438
287
290
2876
241
122
204
144
369
151
438
288
292
135
2060
178
9354
265
8838
310
145
474
1247
105
5140
112
137
237
146
226
163
250
186
163
295
972
217
1760
159
127
171
137
204
146
226
163
250
186
163
295
1893
1216
760
9443
860
112
266
186
159
2787
1280
1344
373
1164
134
3242
5247
701
8322
1055
3708
373
1120
135
218
6026
586
351
179
1324
934
233
108
134
306
248
14811
213
3112
10662
453
464
147
1111
2456
4332
2858
488
486
2300
469
499
2475
2243
1156
2044
1676
180
3034
1156
818
8493
263
194
386
1111
503
6782
9518
2411
107
467
539
321
378
1231
1424
1673
3638
1267
5001
696
8517
6488
341
4639
129
3512
6040
677
868
2900
405
855
7766
553
1765
176
110
1084
1177
1431
315
6991
5316
141
139
307
1112
9129
193
478
3272
932
13743
6104
882
1443
326
334
3271
7386
3062
677
1303
171
1514
482
1182
466
6790
1821
5350
568
104
2628
110
103
775
3047
174
302
240
329
103
774
2156
3213
416
1190
939
102
3741
5032
322
673
258
100
229
830
210
353
1577
3231
545
205
138
1470
2499
1708
1877
460
259
1121
14330
1034
108
369
126
455
2355
1472
809
1032
4499
808
508
1462
1576
4588
173
162
161
2265
242
434
1878
260
1926
852
180
177
454
173
160
849
165
174
135
9102
11113
2714
599
6395
259
177
281
434
125
636
800
874
116
657
108
215
265
309
708
1676
169
152
146
223
204
5200
721
5952
8221
627
2610
1235
127
2479
115
104
119
202
133
614
5341
6120
527
219
103
252
248
117
168
145
279
597
3706
8046
9478
538
360
327
185
4046
286
162
141
141
463
237
9462
150
4823
2229
846
102
159
125
1858
383
375
400
677
8930
1739
274
221
14478
209
575
1171
154
1034
228
221
762
395
2420
428
396
2465
430
6633
3623
2556
1963
1105
114
192
3185
1962
1326
1374
2136
853
459
219
2156
202
639
161
256
1333
116
911
434
104
851
424
219
210
1897
239
646
165
1405
1619
560
1246
179
5736
334
560
692
3168
546
293
136
179
167
156
1979
1810
876
5215
6897
1822
731
407
177
718
132
4123
1142
296
140
202
156
3287
6481
361
4745
2684
1318
3430
1151
8905
495
114
189
137
1852
250
102
273
372
118
5526
166
725
157
261
435
5555
250
102
442
261
438
443
325
141
216
1068
251
1554
2158
5364
1337
3245
751
7355
9331
1945
1330
1685
735
781
103
953
2798
187
190
262
391
452
124
226
3073
260
380
452
359
1657
544
2000
395
584
348
911
338
101
207
314
137
192
107
1232
9531
5995
1435
296
4962
810
3725
8955
5572
2343
1477
792
332
419
171
767
675
167
5472
167
305
168
476
105
113
2128
6624
205
9242
407
540
156
255
1470
4489
501
156
1923
4175
247
1433
216
650
159
117
901
4206
7174
680
490
2663
2866
1272
109
829
1389
2294
374
533
380
382
394
2528
1005
568
1671
1275
696
1302
433
426
937
4123
11691
9415
3210
1817
463
517
1685
851
129
937
3782
6384
393
406
923
170
276
221
8701
823
309
750
352
466
175
2692
671
237
110
397
216
3311
7372
5838
108
1413
829
1031
1154
1226
9515
3665
272
1641
1151
642
1533
1235
480
1553
116
368
285
137
102
294
1737
110
737
401
6872
202
248
541
110
283
136
301
2160
2206
517
242
5257
4051
5133
1138
756
364
554
5760
9427
3132
870
1747
2943
3657
5799
879
616
7312
11855
1452
383
544
602
7706
381
746
613
4082
1186
4965
4677
145
1209
9328
803
7364
2927
1760
101
196
202
165
127
191
426
260
104
359
228
4339
141
825
566
102
323
8947
214
203
2061
293
355
158
140
271
557
138
171
180
253
491
921
376
344
1671
703
5216
4644
358
358
350
358
6454
4474
4276
4287
2591
235
1676
485
6810
2401
409
2521
575
421
1412
342
240
301
288
550
194
1161
121
550
1795
2163
1489
896
11620
104
328
750
6360
5002
244
8921
276
281
7299
441
545
1174
387
4949
707
416
123
619
1255
1242
208
528
994
13794
1172
1568
2423
258
135
207
162
150
5156
534
138
235
401
164
216
786
7853
305
1196
297
106
109
174
114
9409
129
327
400
3137
263
373
1168
2318
140
267
194
208
406
2672
222
6830
202
263
371
225
839
2144
131
198
147
423
3137
263
370
225
838
1354
5136
950
2300
2374
3484
2416
3117
971
138
267
202
405
2668
430
263
370
224
520
1276
323
2150
152
198
193
318
129
570
219
299
467
1502
1115
653
332
126
2352
1116
509
385
104
11786
1207
162
175
124
1349
8919
3994
210
7330
115
287
954
1504
8088
697
5442
12106
682
359
226
153
300
257
1810
100
2934
5800
648
120
3461
3427
492
706
102
3346
100
218
535
464
251
781
156
4185
4421
6682
3202
130
2314
2374
224
178
608
5541
889
1065
246
124
1069
359
343
612
108
2740
8871
1732
479
356
2041
1414
440
5536
459
5172
699
8238
4180
1315
150
9304
191
2455
347
695
151
1407
2745
6208
1737
2556
3337
3800
3085
4712
1521
198
2006
115
247
737
159
1417
2815
713
2790
6265
103
292
327
221
14519
266
456
8680
8432
5991
435
676
361
156
468
4361
109
219
192
464
124
442
222
180
1148
9152
2583
157
9428
4846
444
158
680
1312
9364
2748
1049
10857
109
555
7160
3859
2619
810
1233
2003
149
1127
219
817
328
403
1276
2692
354
9499
373
836
207
705
361
870
1179
1614
8946
3005
6467
148
5138
199
131
226
102
2097
352
251
10295
11446
4013
588
299
195
189
148
3439
358
198
189
184
2105
2690
6265
246
597
477
2648
899
6147
3520
4476
1068
2185
3551
2138
290
1293
1079
1040
441
584
1150
463
737
107
160
5828
2441
8781
629
7523
779
756
208
346
1502
286
632
149
280
529
618
209
1605
6973
1663
137
260
328
339
416
6749
1750
171
509
132
262
208
274
179
586
7349
4280
171
1972
4014
6484
351
345
1852
2387
1354
2170
125
500
133
278
1207
8925
420
690
235
309
129
229
122
110
1614
1849
3933
3151
1792
5272
5244
130
2012
4539
7440
9541
2458
7594
3910
1031
8031
387
2362
1194
15352
8098
672
1181
226
1442
9521
7001
5463
302
212
235
2421
287
7445
492
148
1141
134
1881
9715
13853
3744
1165
131
493
147
281
262
771
3391
2688
1127
2638
899
992
1962
2114
4801
1814
1466
1968
1465
1800
7735
850
949
5147
1513
818
7273
6985
107
7680
9408
440
4595
1594
1466
1541
7856
1603
117
827
2655
1884
786
436
5302
2783
3634
198
385
642
3772
266
301
127
1128
11693
150
104
144
12662
550
3120
6498
702
156
220
427
132
903
222
1244
194
355
198
176
182
681
8943
2118
5415
1368
9278
8908
3938
1267
9483
1666
103
1364
416
491
2194
103
1376
1284
1296
230
9213
1245
12154
645
306
703
145
275
104
1060
119
9000
8847
186
955
5323
1150
926
1044
214
273
5459
695
8432
1671
3105
6501
7375
216
136
200
354
126
140
178
274
169
572
1538
678
9086
3680
2885
4807
3901
175
584
298
612
572
111
275
132
236
303
3173
708
198
9533
1101
105
519
1221
2025
2558
1266
337
108
208
989
355
116
1206
223
5583
112
1466
112
5047
978
461
542
569
708
2694
2129
386
1217
1803
6690
1892
594
500
752
395
1107
363
384
1453
437
1747
2524
594
495
1118
2419
1901
8892
5894
2603
398
6416
2216
2615
398
819
2090
3803
253
3262
236
113
783
471
1252
376
565
203
1849
3455
1518
135
347
313
288
395
778
2066
135
348
313
285
376
2049
3718
2436
4899
686
1022
680
3387
4408
3739
1018
11274
3148
293
1812
269
3974
496
2576
352
1179
487
119
175
580
186
7300
737
9214
558
250
7612
1501
965
947
298
358
201
593
640
173
1589
834
121
1295
982
897
944
268
1012
850
318
7360
357
201
592
643
221
1403
1540
2628
8936
3858
7189
7364
9238
547
1561
1596
115
762
238
565
2274
2333
3963
5302
14879
1013
2047
2931
939
7215
7102
4751
601
590
3846
487
7149
9374
306
870
1565
3657
792
11803
1492
732
307
573
250
8026
7560
1993
5848
1941
120
706
2195
6587
1913
189
147
901
530
3634
189
147
898
527
2835
9588
7772
1649
11493
102
541
224
163
152
1181
2704
102
539
224
162
152
538
1510
725
7096
431
218
157
2156
2730
5563
9760
3170
7875
195
13756
214
1523
1960
1304
2750
10635
9104
1060
7838
1889
3451
383
1912
176
166
553
491
3130
479
1022
2391
176
179
562
576
655
281
365
1976
2027
394
468
379
155
190
101
219
186
171
464
897
440
224
2506
8122
6335
220
136
963
1551
269
406
221
1671
6404
567
371
1180
477
795
283
880
1018
506
168
1463
4715
2554
5009
11383
9394
2342
562
4868
3391
3501
985
115
123
157
2167
1435
9006
3712
1395
9453
4083
134
175
981
313
122
240
1279
1158
3677
175
818
977
278
279
7331
149
672
149
13920
580
289
260
1985
1106
169
2702
8933
6716
376
486
395
160
521
342
2311
8583
4449
209
500
617
351
2023
383
4156
395
159
528
464
2298
279
144
179
1044
608
1019
3336
349
2328
9072
2594
848
195
197
176
121
293
166
3637
123
1336
209
240
277
186
132
274
224
107
251
194
1230
110
1433
1347
3052
4397
120
8885
394
192
128
256
385
713
599
189
8803
548
6282
1203
2408
1165
781
657
399
350
822
1293
180
230
220
1829
9505
2927
130
128
134
4143
131
841
159
893
127
1455
487
6480
343
343
343
4622
11620
8619
1815
391
180
4637
3989
342
2699
9475
263
160
1064
168
172
1298
13846
205
220
1129
2100
1884
160
1086
109
172
1643
4256
126
105
176
713
125
5525
125
350
1123
9439
1309
3875
308
299
3700
2733
586
723
1057
665
846
3732
167
8326
5467
263
179
2669
1115
5076
1038
1184
516
1703
1629
8966
3435
2704
1470
466
451
683
115
1965
2511
257
932
564
147
1264
5441
273
1431
219
1467
402
200
217
416
489
587
1156
229
382
569
3660
359
249
1853
5439
7153
129
6418
135
2172
6614
9272
8935
1242
367
247
241
165
1442
14598
2418
1807
9323
664
650
119
221
1532
246
1638
453
2174
2834
448
387
202
185
361
105
110
2334
474
786
169
202
108
343
139
7418
1651
11848
852
7270
1100
371
154
698
228
939
919
1187
5006
4335
8787
1199
203
1795
2608
304
640
322
479
346
6426
4098
592
8946
2518
149
585
311
890
568
225
137
121
237
359
3267
2872
240
235
494
109
1209
13340
167
1515
671
304
178
4946
178
1128
2339
2173
1961
692
1416
370
745
1106
8021
365
746
1119
381
731
1155
548
100
452
1594
1626
581
10639
3053
1348
884
202
258
13826
245
158
172
5904
4230
2562
171
1044
700
4108
463
276
431
233
131
373
299
1855
1008
796
383
3026
9444
5053
1109
400
383
1405
4367
2893
383
135
137
383
852
2393
186
8913
1447
293
1395
309
259
118
166
120
116
799
4916
4181
10932
134
2537
3427
115
135
1926
916
466
180
217
8929
461
183
113
166
271
2844
281
11842
194
527
364
165
270
2228
1130
494
2055
1276
9104
268
175
122
1183
603
1565
9196
148
146
198
163
2021
4473
146
5114
1346
522
130
146
198
232
523
1530
4536
7291
1668
245
384
250
1595
13534
7549
171
237
131
108
7809
1550
4964
1115
228
180
264
100
1667
225
132
4147
4436
10325
4261
2417
533
485
636
602
3324
7236
4093
13675
4656
2625
7415
7421
1507
225
1318
907
9415
1042
1271
220
114
114
179
103
104
2957
616
216
13812
668
6217
863
1520
3606
7279
2696
228
1954
189
194
212
319
154
137
218
359
2216
270
149
192
275
259
573
124
703
234
1370
2661
589
150
184
9337
2572
5897
6361
7336
2157
2375
511
226
814
181
102
120
1354
118
2080
9106
2124
853
2756
7964
2254
790
1156
1101
675
11064
13789
633
390
474
248
502
1229
2089
421
279
671
541
402
756
1792
128
168
399
113
663
3499
10728
5366
9685
3837
329
121
1724
197
167
685
5517
307
197
169
173
167
166
597
451
263
363
2030
2952
5898
3635
2392
4358
7875
1450
382
361
1206
8004
382
402
1274
539
3021
513
1583
306
1447
170
3537
1044
170
2059
666
7439
3017
131
2493
2674
775
1879
354
129
129
167
324
222
523
479
1112
2219
1058
3223
1899
4318
711
3254
649
14829
2629
5235
698
7916
5213
636
190
892
423
3135
973
185
4481
5728
1140
439
5781
133
8916
12472
375
348
185
364
628
785
4458
303
7479
1598
6020
8913
1022
7624
353
773
1960
711
179
1090
3283
140
2013
423
180
211
140
143
1771
1284
8823
894
1082
353
146
341
655
3973
1079
255
1615
6872
926
293
630
501
145
193
1843
227
627
259
1317
2722
872
727
3048
811
7432
3173
3829
13985
1345
4638
659
4118
2143
1344
5638
588
166
238
137
9438
154
2914
592
166
238
287
1736
1627
2450
2849
4632
6308
8967
7181
6560
1186
549
913
2631
588
3618
613
3019
707
477
361
494
984
2640
3109
1234
10017
3884
1111
370
182
234
4201
1624
499
1303
1398
180
513
626
498
322
2521
5637
842
1234
168
158
278
264
533
1139
550
985
1235
168
158
278
264
534
1205
1803
7381
1681
9020
383
130
3118
1241
695
5302
670
5347
9354
4673
2375
1637
499
1303
1405
180
513
594
497
322
1995
2675
3539
8875
1451
228
212
2343
104
272
286
220
8562
6437
797
142
216
193
376
179
185
6584
967
1019
777
686
155
474
356
149
118
369
668
546
2622
11571
1263
424
408
482
183
714
6766
1510
8733
2824
9134
6350
2835
3318
2314
244
456
3846
4220
5083
441
126
114
8761
186
219
115
102
141
486
200
471
329
210
516
1324
144
422
7067
430
230
1309
1848
7992
6626
485
3726
13654
2835
275
498
154
464
8912
621
195
123
1960
7127
7500
1970
399
246
960
345
104
270
1185
6560
9409
1203
1201
7432
1545
9356
3039
2160
1421
187
118
130
5846
4754
350
354
6486
3785
526
416
3529
1143
251
448
850
1551
313
5367
705
1105
4215
454
112
407
324
3600
572
921
930
1220
345
407
323
435
3962
9290
2491
2311
247
3467
260
178
295
169
328
324
2912
511
295
169
329
325
1049
11425
613
2575
2739
554
218
1355
1592
276
570
566
761
1288
1424
119
126
155
655
7385
1939
1553
822
710
1402
385
366
1170
6162
344
867
385
366
1172
1023
747
8872
629
9620
1685
195
344
2977
255
1343
121
1304
441
448
905
932
240
194
321
2737
5699
1594
8087
447
1969
429
363
192
1347
5102
1030
1325
1302
319
7300
1129
6917
1353
2049
475
1861
146
179
114
9415
580
162
1344
181
8952
504
325
378
115
146
286
769
720
186
108
338
589
198
800
2479
2680
703
3941
2020
118
188
677
421
478
122
3239
118
188
680
421
512
4435
336
304
1018
285
526
1651
1787
1033
1223
3083
11835
6683
1720
6429
1166
5027
271
2727
117
150
443
474
102
719
135
9282
134
629
100
1429
8872
7654
223
102
106
235
1398
2517
680
193
227
332
152
312
272
194
227
438
833
516
176
598
1367
1151
148
1121
197
2709
144
163
519
167
129
630
8762
747
299
1628
5229
703
7907
756
176
1971
274
4127
1087
6324
2532
319
886
4831
330
4583
11442
8682
766
2955
15418
145
1948
193
154
121
366
535
863
7791
1293
330
203
157
178
1302
4232
6094
7400
2857
3332
5929
5608
9979
4667
335
6799
12508
9261
1554
966
8871
179
1162
996
1391
9426
3622
136
7463
1741
2367
8576
255
240
5351
238
127
150
200
780
2026
8926
2944
331
559
9355
2155
7438
4602
1178
7415
3438
1448
351
353
1134
6560
5237
4909
1558
352
557
1113
428
4628
4875
1646
3465
230
2136
5146
165
715
5438
4733
425
6475
161
531
12322
149
671
1290
1312
657
135
105
287
240
683
273
203
516
134
103
218
253
297
301
103
218
347
1429
120
9118
188
2772
474
165
1251
4233
318
320
276
238
457
8935
208
1321
235
1955
6480
265
4117
264
170
652
4487
927
233
364
9542
160
172
7990
4734
14926
9214
2535
564
218
4936
1861
548
495
393
3895
7482
5123
3858
837
380
740
957
12344
169
4190
519
4845
709
4703
4510
317
10026
11659
1327
104
3178
6254
202
328
303
258
1001
5609
11583
3569
1295
613
2139
1106
4384
475
386
392
1110
399
374
8064
1120
628
387
1455
832
806
319
207
117
447
381
105
114
2743
279
285
187
471
115
1997
214
1606
944
542
603
1616
619
269
1188
135
1842
195
211
151
109
175
5604
1049
320
1353
3351
3607
1399
1475
514
1129
517
3020
125
270
676
636
269
110
1177
6459
2477
552
281
338
532
8928
8906
236
634
261
168
4309
1019
447
208
1124
1505
205
3121
6062
3175
1615
3009
6110
8753
2989
6579
4324
3550
197
634
141
124
299
106
1205
2804
655
5236
700
8074
10059
241
681
470
293
353
132
180
459
1228
1271
1280
8919
4740
242
257
241
511
109
235
250
451
1226
3775
7779
4378
136
107
235
182
289
246
197
1864
236
114
101
238
12296
1081
492
269
156
967
120
241
2345
219
1182
271
156
968
243
1442
1413
460
872
4856
393
987
446
125
509
5794
2530
436
457
126
910
450
2104
2367
112
887
1172
1059
202
1764
4020
497
495
15473
150
575
4164
167
654
218
1157
124
140
4357
2667
147
178
199
156
353
182
115
589
1158
156
1015
578
232
4684
3354
359
947
304
521
150
104
163
231
2313
139
1302
407
132
236
225
704
8565
3249
2114
6298
1951
2682
1759
179
5911
145
712
1933
387
3557
517
950
2341
433
175
173
230
365
1544
354
467
585
361
9129
369
387
277
203
1042
820
7756
7472
451
1645
142
132
1063
335
576
152
151
141
126
129
195
111
482
2248
131
689
575
152
151
141
126
129
195
111
1887
188
5236
2549
9575
860
4421
1311
6215
1184
214
12433
5507
534
1937
2202
223
184
1296
1330
4303
4472
1457
8942
3577
14913
3380
584
298
2645
4381
3055
433
2033
8027
549
131
1199
292
3920
5153
239
147
6882
408
1354
2796
297
537
178
291
124
4562
2885
392
276
11562
11313
130
703
4069
7803
1410
592
2495
1692
253
146
1500
1115
278
8155
701
5303
1458
14084
589
2093
3855
3985
126
1054
344
272
3467
213
6245
3174
2459
7366
10927
654
1105
253
267
302
117
416
316
145
499
889
1635
7832
1212
174
1464
2147
309
460
184
1157
4021
511
363
228
535
1049
2034
108
130
266
306
124
329
5254
2118
160
100
108
14099
160
3885
2971
15364
5237
7328
1613
1360
483
187
257
3105
209
380
1118
391
372
8059
1136
381
375
1452
2934
9112
6025
402
613
867
1925
240
9055
182
262
107
238
436
107
251
202
8604
210
214
295
285
181
342
651
617
9109
4936
1352
554
948
366
203
122
129
4451
187
222
219
174
100
111
100
507
161
1148
3538
6425
277
1487
170
230
1240
140
2197
9237
196
164
231
305
339
5581
816
1134
800
5605
1642
109
974
248
417
128
2919
109
974
248
146
2529
680
548
256
259
153
179
113
2942
550
258
236
153
180
113
1422
5360
11902
4136
240
175
672
797
1504
2098
1305
135
8891
133
293
1232
801
251
238
13867
149
3377
280
208
154
142
127
2399
2644
1021
7476
1233
771
609
1044
389
3213
1624
12539
157
556
166
6604
4053
7306
4590
9024
615
2859
9346
6556
776
14922
1117
3953
9102
1728
768
533
11500
6323
706
5299
654
1944
4420
630
1857
1955
11619
618
2448
725
312
149
896
8900
4001
610
6919
11481
1927
8050
104
1113
106
325
182
1276
3049
146
1977
815
2061
1892
406
340
195
223
183
105
550
6043
1279
139
1280
309
12752
8268
1757
758
295
200
569
9519
459
271
1458
1167
210
293
659
7484
3922
4338
1754
7726
1156
234
1472
1297
3102
1414
4597
339
6610
1878
806
230
436
1128
131
573
196
684
1563
188
6608
7338
10984
444
896
4096
1447
399
674
130
117
353
6098
453
139
7502
190
187
254
234
134
235
8955
2055
687
693
1432
105
828
635
144
611
9327
348
455
6535
274
6329
218
1446
449
2596
775
323
212
259
8964
307
356
1078
1613
212
289
162
172
9064
519
2036
623
3572
564
400
199
171
6950
12336
2498
606
338
4438
338
8998
2547
849
333
557
324
1214
2565
446
4853
522
797
315
10374
5033
7285
142
2401
4325
133
406
1173
3456
134
406
1334
2197
785
1522
2199
9533
1121
625
2150
976
2247
2030
596
4272
1051
127
178
524
1015
5528
354
1532
5606
503
2334
478
158
3126
4379
6225
5519
1160
1246
1805
2017
648
212
287
314
247
591
261
116
1570
4701
3286
1555
1572
197
548
167
110
8947
6024
4424
1490
107
682
175
1996
1979
116
2613
10464
248
348
491
193
177
264
739
2698
2352
9842
2628
11744
1285
1840
1765
4178
1563
7367
898
4862
344
4703
387
183
368
225
964
1648
443
158
120
1149
341
10196
4403
254
117
1545
196
1110
702
1130
155
132
122
254
12597
127
1378
533
623
210
1596
931
122
121
1133
157
135
124
253
142
1705
241
3738
3965
7321
11995
1456
168
148
4905
6997
345
201
1174
141
144
2058
891
123
280
1098
281
1198
297
275
824
317
1144
7426
1585
13769
3753
117
2682
503
1047
708
4585
843
1556
1295
130
1858
4237
3612
3291
121
320
169
3423
1583
3723
609
3492
4261
526
2086
1085
181
151
162
156
254
368
2870
133
1086
186
155
162
156
515
1810
176
207
301
727
2134
856
445
676
229
262
2616
210
1879
106
142
208
104
131
679
104
214
109
106
444
147
9346
565
515
1659
110
1241
244
12395
140
119
102
1398
235
496
135
125
421
352
5862
8466
5676
9142
179
108
563
672
2466
477
6730
10451
512
918
266
505
370
1822
455
1037
1455
2341
1616
1327
232
290
168
223
501
1532
460
9435
381
1241
182
318
565
312
491
184
1171
121
145
2991
336
234
317
1491
109
275
2277
1264
6371
344
4779
5503
5582
6209
501
9545
3246
640
180
302
667
4553
430
1194
1042
4765
2337
2253
140
2245
164
4026
716
541
234
4645
471
7448
4011
1251
260
302
185
4671
136
1940
592
2725
515
686
373
1768
9203
219
703
131
14953
240
218
1953
357
352
1060
4809
206
15483
3245
3015
1814
241
2951
1046
3531
1030
220
150
9474
226
562
714
8317
7250
3943
3127
138
978
1371
130
1850
2224
869
630
161
124
117
2938
324
686
119
124
109
117
1945
487
507
437
147
434
437
5468
386
429
110
143
246
273
375
580
366
1163
736
1350
2153
924
8791
910
395
216
565
8090
1692
283
593
369
198
110
274
283
121
5965
496
179
364
220
1909
13657
143
1675
121
309
187
2838
1218
172
189
1116
609
13936
266
3559
326
319
268
3560
2492
194
7983
1821
1067
669
7370
1469
13951
196
257
8683
9709
1636
8997
3510
124
1884
947
111
455
370
280
155
748
3096
129
1148
207
487
183
1664
3807
236
9311
6081
195
332
172
5476
167
681
231
579
142
140
174
377
414
1356
4216
7397
2381
7441
2588
11699
127
522
326
212
460
141
189
194
221
3407
636
126
528
133
150
637
8909
1228
280
105
131
603
104
1207
3405
9341
5725
111
215
191
222
114
140
298
106
1951
3450
7355
1101
1910
150
143
1172
183
484
7477
294
521
354
9386
2575
723
538
506
5699
1917
1029
338
519
1161
2739
3205
680
1501
1221
7310
6172
1137
26160
163
4114
6238
732
6469
2473
713
2183
824
2124
2022
4792
832
773
2528
1110
1339
715
541
1316
620
444
1497
198
1245
125
849
1200
6391
7463
123
5799
8901
3301
284
719
6952
9530
493
175
1168
148
3109
133
691
161
280
200
241
1475
9594
2370
800
3799
390
139
429
308
681
285
3714
7765
4273
5056
1255
4732
141
123
157
771
3726
1854
1024
257
6090
978
551
4438
303
1805
1762
653
1029
2576
1864
1735
170
180
5307
1737
170
179
499
5151
347
2036
586
1406
116
171
324
101
228
177
180
627
1276
578
1044
553
135
112
110
1276
129
5148
302
389
468
3282
1768
154
158
171
681
219
3676
9402
3551
5120
504
164
209
286
103
390
225
3542
9417
1841
247
209
434
269
225
1335
2227
5171
389
111
289
255
436
7564
1950
2229
666
1691
419
680
414
379
274
649
1067
739
3298
416
381
273
8326
4396
1250
816
7510
1848
282
168
5052
175
181
182
270
242
221
785
301
191
106
500
1696
6911
7596
1564
910
10210
291
308
3172
3999
935
355
735
914
3771
458
13728
4940
1415
3845
7353
1077
134
582
1136
3197
5179
123
200
189
1335
164
106
3149
2919
8380
767
1360
1743
121
1198
121
1199
121
4664
144
119
107
167
163
1219
5185
9487
2438
9128
1619
875
765
156
179
153
179
562
919
398
600
980
1778
900
15640
105
155
4842
2162
184
9291
1884
252
527
202
4022
251
252
527
202
454
251
1775
998
669
4771
3629
8990
1009
464
13526
2078
7433
2148
789
171
163
942
8851
469
8911
161
192
193
9178
162
1352
5644
4739
325
5724
8580
3084
164
272
1317
240
280
131
365
282
261
279
140
113
213
1950
291
480
6594
10193
1075
1945
792
183
327
110
153
295
5473
11722
1384
7831
927
258
2291
226
215
6598
237
924
1111
2270
6680
658
9454
105
8745
6976
231
145
115
1560
222
246
8725
11233
2453
2666
337
241
281
182
215
2293
754
1897
114
122
100
256
163
123
471
262
167
1922
2285
277
9355
13541
1915
2222
7675
473
2643
112
580
944
4586
2408
3619
2051
4679
1123
3378
9006
622
1779
1018
193
8141
941
2209
1557
270
1086
790
2580
1401
367
382
1134
8080
363
402
1139
429
6298
4862
9462
2088
8249
3930
5118
657
5008
570
1126
660
118
310
698
246
141
236
329
5221
2693
1971
8691
2908
998
12219
198
1104
434
283
237
1128
3683
5464
7288
381
730
4514
4336
279
4574
2977
525
833
115
503
2871
344
130
918
335
178
351
103
475
499
1231
142
480
6631
6433
1473
934
1920
4429
4631
2935
370
270
178
13621
188
601
479
786
216
137
349
1125
506
3919
14905
3455
103
971
1895
400
479
590
183
162
220
8899
100
1954
2351
459
594
198
1104
852
2886
1124
163
3480
155
645
382
1456
904
244
286
244
4812
6534
126
4528
13812
2954
271
1177
3569
4414
1900
227
106
345
127
136
117
3052
227
106
345
127
136
118
3050
227
106
346
320
136
2087
358
4806
4622
2101
323
179
336
179
216
216
9350
104
164
189
218
1131
8553
477
1624
1190
211
100
3258
6362
4865
5138
1617
297
898
344
9433
342
523
204
1733
172
351
405
343
192
2534
202
333
403
562
583
167
435
249
1008
121
6209
2616
505
962
390
1516
8911
1388
3075
2418
270
270
353
1016
175
554
104
176
554
497
484
558
11462
6890
3522
1680
845
5859
3894
478
818
7432
790
13578
1615
335
131
207
104
128
140
3906
14071
5444
626
8991
143
3402
332
1082
514
971
1064
475
1035
112
653
547
203
3250
665
2437
209
453
548
119
1885
7288
1109
4942
8943
4185
9899
1688
226
4012
9799
9153
6300
176
8819
1284
455
2532
556
167
183
125
5457
3257
8968
6051
2428
1053
156
7367
178
995
188
1374
7658
1646
1468
119
2685
1487
511
305
1370
4492
515
267
1343
119
5603
693
5338
228
212
656
205
120
116
109
180
148
133
295
222
506
172
116
158
312
270
262
1409
9387
929
354
764
201
826
605
1919
1491
495
1421
1747
272
4959
1176
951
3598
7579
177
9397
514
1930
895
421
3518
1084
1082
1595
223
1408
212
590
514
202
281
189
677
289
449
297
397
967
162
944
772
613
202
281
189
677
569
1962
6880
4809
2429
146
170
522
2154
236
4729
7434
6388
4620
539
241
270
5144
116
118
451
1960
112
263
158
298
443
417
1097
1261
288
135
385
1061
112
272
2356
3559
1062
1747
9388
758
1334
411
211
287
160
141
158
288
253
323
164
1039
4323
453
710
1202
219
13636
426
152
1028
1578
9299
5859
1722
6211
237
819
8914
8583
237
1259
5897
485
1126
371
386
8153
1147
380
388
1401
7813
208
233
7185
121
1401
2899
421
174
619
3554
755
2503
181
127
5530
231
120
127
162
161
395
6504
9438
150
524
234
1600
7357
957
11084
138
523
238
6183
848
453
861
1017
115
769
238
2620
1017
115
634
403
143
194
167
4559
155
236
170
218
856
207
380
226
245
116
181
186
2611
109
7216
5003
8824
224
2763
108
1573
2596
699
3185
6978
1488
133
1480
539
1789
2179
341
341
6553
4217
1790
608
525
108
130
782
625
1552
8507
285
8885
1490
125
185
1695
642
2179
184
5091
3825
491
5183
5184
926
185
142
129
113
6148
11892
2687
711
3210
947
1499
106
7521
1449
1487
4227
314
168
7347
359
9060
1556
1776
4278
2706
999
321
646
333
2103
156
1127
5633
149
1140
221
10061
142
183
135
642
106
209
224
224
1919
2017
3499
3449
7402
8882
1563
193
6062
1271
2123
1497
7367
6041
339
8976
742
695
5118
808
1778
213
777
352
256
192
283
745
4180
310
500
1937
1003
625
4509
3339
1787
2260
354
728
104
220
526
295
183
158
7838
209
1110
2851
2119
1010
2264
100
1564
262
557
284
279
755
707
185
4785
2326
269
250
640
2137
232
299
105
285
304
1272
279
383
4803
344
3388
1962
655
14655
8879
656
2257
745
8101
1092
3303
1080
397
2073
454
252
292
1699
3100
1106
136
368
298
710
435
476
527
102
458
5672
528
102
1738
7410
9125
5415
7173
1532
1469
2484
1293
6751
1747
254
198
145
376
119
212
141
2922
254
198
129
378
119
212
139
2151
255
7490
723
218
1518
1027
427
4112
608
630
243
203
297
162
1873
4614
1916
1826
1292
9094
453
468
1562
1773
485
848
1637
770
2551
284
13808
1987
830
116
681
9455
299
5673
698
4998
702
8172
125
172
1580
477
939
730
5428
7005
4203
2185
505
4974
3698
12372
3632
3429
349
1162
955
2210
507
670
2277
115
137
3051
2531
1935
111
262
12954
508
9612
549
640
148
302
381
575
681
1089
378
243
383
514
136
2530
341
2389
2446
1208
384
720
184
345
928
405
1998
1141
3730
754
386
874
183
737
418
592
1683
7310
444
3520
7038
589
2455
1338
9593
1277
2642
1030
3433
2788
670
190
582
226
413
1325
7419
158
223
1235
219
941
877
858
248
367
1673
107
555
819
435
138
770
114
150
163
348
1421
643
233
195
300
207
1044
9243
2212
2579
1454
387
406
1365
5640
325
387
406
1118
403
6291
1875
255
2643
955
7320
227
507
4880
954
2628
745
106
1402
4658
2347
3561
9383
1360
9356
571
473
200
1648
166
220
204
171
276
293
335
178
712
185
3660
9311
2480
7092
222
3726
712
143
208
150
469
353
7266
5023
414
118
166
7339
131
166
2291
1065
8928
691
2162
7971
119
133
261
248
120
134
128
147
365
180
135
285
213
172
289
1992
9179
992
145
1729
6003
2703
209
666
2669
1375
298
349
1050
306
619
1732
4628
738
111
542
110
1130
667
549
5422
5863
2263
2207
135
1126
452
115
633
285
164
646
117
247
276
2844
126
127
214
881
117
247
278
1531
1398
15321
285
1030
639
1214
2150
1689
5606
264
9590
788
605
1244
1037
156
287
772
852
1353
479
286
772
854
841
2639
1132
1382
215
1017
11575
1202
178
1403
7512
7697
448
209
1598
221
872
672
4891
1331
1502
238
1890
165
528
129
472
113
168
277
115
327
247
119
3240
128
182
275
102
109
326
248
116
596
9480
1039
1139
683
593
6619
350
4728
282
152
106
453
165
333
2348
1337
1077
3282
1033
12744
4587
474
329
3729
3744
4986
209
109
233
226
2642
2306
875
300
2189
9380
6983
2717
3955
1030
2539
1405
1736
1231
1451
614
240
1549
363
469
992
505
140
1414
12719
1156
1270
614
1127
2662
603
157
781
1028
447
1161
170
680
552
1301
118
2336
8496
5856
6805
12393
1273
590
1340
614
333
128
133
175
131
102
113
278
375
8111
1925
668
159
4204
13694
1835
665
578
5185
103
1828
10800
6209
1697
1074
211
1956
535
13642
601
6585
1330
339
428
1112
13659
569
228
213
617
168
1597
132
932
428
142
122
1328
128
426
1198
571
228
213
567
622
1409
4692
5831
13639
465
632
1819
205
234
522
1093
444
490
337
351
192
356
806
763
850
820
415
4866
4152
1024
462
452
658
522
511
5068
196
175
434
1271
8316
6297
4821
227
113
135
1610
144
343
1504
1020
111
2635
242
396
757
347
3114
433
597
726
479
504
1130
1396
1148
171
189
440
8962
439
448
117
1550
149
908
197
192
1699
1082
1198
170
186
205
681
732
796
940
494
2103
506
1125
1026
10348
4554
1210
1521
659
4683
950
2231
498
243
3245
6196
413
1117
3381
412
1116
1630
6149
4857
357
1091
887
334
275
255
128
119
178
231
1886
406
284
573
144
117
963
1314
164
747
379
113
133
577
127
179
2300
263
648
196
1517
403
797
818
381
2240
2696
1004
157
363
639
3031
171
1707
2341
158
362
639
2275
9448
273
3613
577
344
282
628
1398
349
1861
630
696
250
1058
1243
445
459
397
1336
597
1379
135
14943
268
1568
455
653
9143
2100
2056
866
132
311
251
429
3555
3978
2574
287
2114
5269
3932
166
2414
964
833
1255
13663
110
110
135
4583
2851
815
1228
2204
2088
578
4860
2947
8681
889
1160
230
116
1058
1917
504
336
436
143
3436
702
1687
465
2314
371
6123
14836
7451
3759
107
1911
584
721
107
355
135
3206
584
719
392
135
3118
4648
7090
840
854
664
827
394
1574
854
664
578
6569
5096
1643
1861
6467
4092
1994
9377
783
142
989
876
1677
7814
1595
1466
873
330
13076
1193
2430
714
1137
2579
7635
1424
320
628
348
131
120
274
266
1436
419
275
2608
1246
718
440
511
3233
2174
947
483
2122
1418
818
265
571
7540
332
3820
3058
4979
8338
698
5459
475
6231
2214
10924
1551
3002
945
453
3372
2310
3933
3389
1420
582
452
1120
19483
4030
372
419
110
427
112
1742
3423
2866
1817
650
408
9041
1893
6795
9490
1267
9530
4980
4675
678
792
1269
288
371
480
247
331
6129
259
182
110
8883
706
2208
2412
193
327
166
5285
635
108
101
161
106
132
481
1081
674
4618
128
560
141
481
114
259
1175
176
302
8944
518
167
2668
1703
706
4765
2135
2273
4341
861
1647
1666
162
1606
162
497
479
8209
1801
123
694
6021
695
416
929
889
1869
5389
526
251
1065
116
3119
220
1180
270
1064
116
2187
1389
216
1034
2593
6161
2749
1546
406
2607
1298
1218
1457
217
137
111
310
138
417
393
178
134
360
1804
152
463
428
475
202
584
2127
500
1023
174
824
8486
1466
1654
7852
1887
526
155
754
2273
336
239
2184
955
468
329
1599
309
145
5781
3800
188
372
7317
1877
144
2621
305
1634
3715
1875
3220
343
553
319
435
1256
877
750
2443
3373
3291
5588
1549
2715
5623
701
4310
297
1485
556
260
7398
157
437
1463
1606
9181
4910
680
274
458
1042
4282
628
464
1286
166
7394
7484
4095
878
639
334
4215
4679
2422
5055
4893
369
253
385
1421
560
1808
4110
2776
4347
2533
360
1738
549
766
344
349
3297
343
166
1138
353
116
349
116
1942
3243
472
14947
1274
108
106
112
150
434
8109
1638
2919
108
106
112
191
124
445
2559
1738
667
2196
2098
1531
4455
401
1086
753
234
307
251
2615
2272
1552
8725
1690
1480
376
545
889
116
12484
1517
551
660
395
121
627
5993
4838
221
225
796
624
9644
950
6280
818
112
1048
265
2763
435
795
198
159
467
398
238
551
4969
4584
246
11562
11052
2692
3597
4356
3228
345
596
1025
1410
8337
792
303
1646
1264
3361
2423
1264
447
438
285
373
746
358
396
104
5175
284
168
269
119
358
776
930
2068
217
141
134
111
159
129
404
13574
383
497
967
167
149
176
182
1200
227
734
1086
2145
1003
401
213
307
107
1613
338
508
261
379
940
1847
1537
131
1734
470
168
778
333
405
2299
154
487
526
473
149
428
1070
3111
765
631
451
1356
9168
497
3159
1735
9135
1524
268
308
165
208
9135
8793
100
539
279
171
119
11077
238
1485
387
12323
763
628
8715
1154
191
114
109
104
107
285
348
683
109
4420
1899
1706
9034
5061
11904
1055
427
1468
176
1387
1677
2906
1933
2313
8661
3762
807
192
380
9358
199
384
1588
3107
148
180
897
868
910
223
7735
1570
874
1037
894
139
744
365
1249
771
172
716
1598
678
907
141
1033
729
365
159
1249
771
201
717
1407
1134
4620
890
1047
1372
489
4452
584
2640
326
322
349
6430
455
2232
2158
464
636
9330
10253
3428
176
2320
238
388
1362
393
197
600
351
313
170
138
2095
100
373
120
419
3543
627
1365
3162
739
1265
131
191
206
115
106
1874
111
1694
389
148
113
338
125
1559
537
277
914
854
9389
586
7870
1178
442
777
396
1916
5865
4317
1118
402
149
345
3272
4032
496
522
3864
7343
2802
978
638
1091
14897
6133
588
1582
3731
5464
939
512
6220
430
2102
9243
5034
760
341
283
297
4563
297
10018
3697
234
401
1487
1519
599
263
364
327
1177
108
303
100
108
302
438
134
228
187
313
138
526
132
139
1876
438
3894
506
1664
8977
1524
7369
263
176
227
1574
333
382
707
221
428
282
504
116
1819
3594
369
628
1497
645
1393
340
345
348
473
5835
1873
248
167
259
528
2641
1460
1698
916
5557
1667
3299
249
383
266
574
235
128
349
494
5366
460
6333
1077
917
1293
2572
968
1094
1354
135
1592
259
597
245
184
556
9053
370
3528
2437
705
8905
705
881
809
1196
1050
1468
2791
1846
1713
799
237
5693
1713
798
237
680
729
318
1565
2016
212
290
527
515
542
168
352
1585
296
415
207
143
1606
821
612
3206
8962
355
147
267
167
185
238
777
927
863
174
182
145
154
6232
4416
6763
2834
1849
162
1604
437
4738
350
352
352
6473
184
248
101
950
199
627
1176
142
2516
399
1546
9136
3748
1166
3940
1122
1404
170
601
435
747
1237
578
520
219
1045
139
922
1592
170
600
211
182
207
5425
548
1235
955
458
704
101
2275
220
348
220
348
2540
445
223
1848
1124
3096
353
1644
3230
985
166
1930
13657
355
397
644
855
827
138
141
323
649
335
698
493
3330
5036
7242
1005
352
242
1262
725
7366
13153
2484
242
109
1172
1561
414
703
7520
345
386
158
116
329
5641
4708
9412
3572
121
193
14350
198
175
288
182
477
122
248
347
124
916
336
334
483
334
170
231
171
146
315
105
118
218
111
318
865
1303
976
266
675
100
495
2122
265
685
569
301
395
4240
1109
217
516
837
1311
9366
208
3413
11235
4305
828
287
2984
3827
4369
253
4873
4063
170
151
3458
731
561
1626
201
460
2638
5359
11513
3974
566
261
202
4908
456
866
160
783
181
135
3238
9334
3223
10748
7867
298
3449
2724
530
555
1143
423
144
157
281
3223
4050
3926
8727
2020
1112
191
178
830
5125
622
192
103
811
100
225
134
121
508
128
315
1135
423
9053
724
208
362
121
2873
243
485
149
1321
173
13545
541
622
437
232
199
449
817
1834
136
773
664
123
13830
1038
2048
9313
198
3081
340
1233
1441
4748
6878
193
1457
201
405
3319
9033
321
1285
141
2064
121
173
673
125
1041
236
398
386
140
1412
221
9293
1773
433
2683
1158
5249
4286
608
7425
4749
268
485
867
1955
1566
1650
9374
693
626
122
186
284
132
165
173
106
338
241
170
270
116
297
889
8970
8608
4085
185
170
540
535
5582
1442
2000
299
1059
734
1856
223
1931
134
12906
223
1545
142
1500
4967
142
1579
343
136
242
1431
1071
8797
9188
6182
1439
807
5913
10279
1229
144
4666
139
434
322
138
128
100
2262
119
254
138
3821
2482
734
138
118
433
1617
119
237
139
436
2103
191
184
641
4804
1674
1876
337
144
120
801
269
116
120
163
358
157
148
213
430
336
136
5744
1340
1349
2079
132
111
941
1574
309
378
114
133
112
1845
635
580
176
357
158
3400
235
284
6076
13571
1389
675
14890
673
600
391
544
6572
2807
222
240
414
487
310
213
281
136
4736
6048
2751
325
1189
958
501
415
312
120
908
627
456
658
145
326
1190
958
501
415
313
909
627
225
976
10656
4564
2383
3176
1448
1041
854
357
550
214
281
103
1412
1032
255
1070
1819
1493
492
266
351
156
140
1734
4808
169
1983
2821
14837
2653
3514
264
334
167
134
222
148
263
331
132
2914
175
312
144
636
476
1035
945
322
7114
1030
3220
730
179
7419
7407
105
2266
277
211
2213
819
3257
930
477
12715
1180
163
333
201
630
962
317
677
683
1095
568
763
1547
778
618
1641
449
1748
280
6878
1009
3313
2217
819
3729
9754
905
163
325
180
610
1000
306
1450
1097
5307
698
5410
4791
4623
1821
8986
322
1051
205
767
2483
618
1656
449
259
1189
278
7037
688
314
1897
453
1749
139
3469
161
508
402
3808
823
6332
6606
496
229
2677
613
895
319
1842
597
506
2670
1252
9387
8193
568
622
442
4975
1040
210
132
835
1659
174
242
546
625
1592
925
165
1044
194
427
716
1612
171
211
537
618
171
1404
929
1332
8141
697
1688
566
731
5233
4434
3903
689
175
200
703
523
550
1402
127
590
729
1080
446
3794
446
2093
801
4901
4236
313
1024
13848
7435
806
172
141
1134
300
8464
569
413
173
304
1542
1121
530
1430
859
1006
570
432
173
304
1864
1475
646
7864
254
798
3004
15420
4731
1419
157
2814
15476
1603
9864
497
149
139
105
1058
424
116
217
348
385
258
1553
386
134
102
3081
250
131
365
829
1144
226
426
11700
208
579
193
216
7714
342
119
1350
743
1944
114
197
155
217
116
365
634
4330
2333
280
1056
204
5280
680
396
442
597
204
670
1156
2797
1173
7236
1309
484
803
8764
934
2257
5492
127
708
5121
4313
5248
126
6504
1275
210
620
140
118
5538
620
108
118
1630
3409
9706
1569
117
1603
168
184
6014
6529
510
1714
361
962
205
341
8151
701
5152
313
185
941
1687
362
150
279
225
199
183
1171
299
3825
1114
2662
7185
367
168
421
753
1623
641
1826
9190
977
211
187
222
3610
1214
3274
460
255
1205
2247
10580
341
255
226
6857
151
566
147
201
200
571
912
2607
1883
953
1046
740
611
2763
4437
531
761
374
133
127
176
9349
1093
2593
311
2379
414
620
382
432
310
405
429
1870
3056
214
448
119
913
403
206
1861
1425
502
115
602
3374
7389
338
452
866
607
985
773
211
1841
7726
1703
1452
208
264
1128
272
276
231
207
271
884
4294
1865
170
224
247
212
7490
1624
314
2574
1434
2132
211
873
2037
2281
901
2408
2040
250
7883
130
139
1118
168
2906
139
1118
167
1533
469
700
5381
229
385
3724
249
342
5459
14911
438
5325
901
888
295
1907
765
287
239
105
114
150
126
104
333
180
1347
104
271
185
2500
124
241
131
132
166
5394
151
124
156
217
131
499
131
166
445
1737
926
4349
2632
10581
7999
3954
832
929
1663
7819
5429
7207
539
6790
569
138
393
200
795
2022
420
372
643
486
163
683
3627
759
1674
1803
852
5872
1896
957
2982
1943
1980
1688
4136
5791
2327
501
4862
7767
4673
968
514
285
2242
4444
3728
396
3365
1242
3177
175
108
711
464
633
2348
7966
4270
6628
1293
1430
246
952
108
134
6093
952
108
5939
523
1425
246
952
108
134
220
310
115
164
8540
2687
9642
6315
2198
7045
9461
1883
3807
6121
1447
321
559
618
308
1443
857
121
144
368
141
173
113
358
105
563
1635
7736
1584
1466
2373
544
171
365
143
103
1938
184
140
405
103
1780
540
4171
420
696
1169
281
231
548
106
1143
357
7763
1151
385
1338
469
2223
4947
2300
13291
2554
7347
1661
122
209
576
852
657
3060
9931
8945
4959
161
297
472
132
308
404
1028
1043
470
1121
1297
577
434
2687
3309
4740
2586
678
3263
4926
1175
3746
993
688
1286
270
9535
1056
4307
191
371
126
164
123
591
116
211
488
5503
162
163
123
590
116
1965
410
8910
4596
2915
287
177
1537
1065
3770
2004
6392
7694
207
1887
783
207
111
1222
3743
187
184
2460
1117
182
2120
308
368
264
111
319
800
278
397
227
490
273
151
127
5531
302
1089
1943
406
1913
1018
232
313
351
112
5299
209
102
298
153
301
495
143
165
591
146
1845
5083
2369
1306
493
187
1393
129
240
213
277
327
151
200
1079
1793
820
449
8930
449
2552
4994
937
311
470
721
2807
3996
437
1694
176
380
186
196
278
2461
3045
381
1633
1038
240
2340
192
179
325
4751
2524
3484
3090
355
4379
11593
391
3706
313
150
313
100
2386
894
165
150
313
100
186
2386
881
279
308
937
1217
1971
1458
310
309
450
249
9547
146
394
278
338
709
1885
137
192
516
221
158
2127
204
188
111
186
198
116
317
2493
436
1548
198
1983
205
3844
1495
847
430
274
3540
1245
114
3234
209
587
993
677
476
4203
1471
463
5222
798
339
769
290
435
202
151
439
184
164
197
3699
142
229
782
164
222
366
1584
11707
9125
2331
163
238
187
148
1973
1241
118
415
4881
11709
1354
585
495
136
5152
6863
1262
183
2882
5709
8189
702
5404
9249
540
377
142
442
797
153
332
2169
388
338
1023
148
1447
142
477
145
184
8944
777
153
332
1695
5979
1706
604
363
509
742
12014
247
6102
189
9145
309
334
228
425
633
606
159
194
199
580
320
204
175
197
204
127
1132
2964
5529
120
2130
199
110
171
164
175
204
191
382
576
258
104
957
1602
531
872
6546
13495
2335
872
2209
1501
231
137
134
105
1225
6460
5652
208
118
110
190
664
5537
365
124
660
324
235
308
390
1906
1004
611
3616
210
354
614
1407
283
4063
1429
349
2626
655
811
3377
527
148
1194
1306
7362
13594
5213
1337
4680
1627
8892
1764
786
359
207
283
376
2058
142
101
229
1526
206
1940
615
1672
367
408
8196
375
1074
1607
9105
311
4087
137
474
869
1929
1702
1309
4730
596
1486
1859
456
666
774
1431
690
1944
711
990
251
8981
119
1474
249
360
3953
11536
1794
2047
761
122
114
124
211
190
147
110
8361
703
1461
3074
1342
637
160
537
134
283
753
5571
454
1448
558
2137
1196
129
500
3213
1390
837
952
237
819
427
381
195
241
620
343
185
662
1400
266
1074
127
113
10495
289
204
213
233
237
110
550
8481
650
7182
5004
234
665
538
885
8918
836
478
840
2019
536
121
522
210
716
557
5354
2519
6894
346
756
663
125
295
303
915
3020
534
15031
3478
499
1153
406
364
8136
1154
385
387
1401
411
1838
6834
1693
3621
1046
203
165
148
195
1762
295
382
207
106
153
582
247
4784
183
280
782
2087
1145
135
783
383
5515
781
1861
1460
543
1554
1941
137
1377
171
127
2762
116
1381
9087
616
359
169
210
1666
571
609
280
258
522
405
148
427
2649
2936
139
5903
4093
511
872
621
4105
563
201
198
192
339
139
5892
4086
512
866
612
13796
8332
908
216
4036
1978
328
221
313
250
8797
123
9375
161
648
504
218
1137
136
142
178
616
854
5265
434
1742
1030
7348
1608
153
107
395
151
155
887
1234
9088
4470
391
144
136
935
2270
141
4608
7971
3240
13244
2753
656
3488
14959
3578
340
383
326
1297
714
381
198
305
280
837
283
1274
1510
9469
4563
212
673
3299
4293
710
229
1311
981
1159
1323
874
1691
656
690
1210
113
603
101
1697
1929
2896
9540
8095
476
580
157
1153
5408
1721
1762
2341
7689
874
2237
441
7251
228
3309
2195
179
310
217
312
4894
1695
11453
355
179
383
505
133
1292
572
346
149
317
402
141
1424
440
1440
692
948
445
1176
890
4407
8948
10311
456
231
569
1007
227
335
224
127
285
170
1750
1573
291
1067
254
310
4111
13684
4782
1735
210
205
879
218
186
243
724
1668
450
1854
168
1511
412
341
1217
1957
7745
1964
1474
282
2012
379
690
2218
729
221
387
299
1198
641
107
119
5033
904
215
106
353
275
1450
509
1640
158
122
163
107
397
571
924
3606
473
7241
6271
2324
1929
2876
1027
472
281
3068
2215
719
14005
9905
174
618
467
7533
300
1222
446
266
422
3751
291
150
681
144
1757
8931
143
100
4589
8024
3964
114
9665
767
433
449
240
1111
397
804
267
222
200
2584
316
508
1229
449
240
1172
336
803
268
224
202
1731
493
6754
5065
363
604
5234
3860
2738
266
147
9351
764
680
432
460
169
234
1881
1155
492
3553
234
1406
675
209
810
548
8429
3672
428
1033
1101
442
3142
423
906
1942
626
148
207
147
104
287
610
9164
815
557
740
1745
1050
388
7402
230
412
1992
1656
470
207
379
382
426
2027
214
1367
5772
4790
651
161
113
154
211
267
442
386
137
1612
502
778
140
1026
6879
211
533
1761
207
133
105
310
611
169
399
1516
1500
551
134
202
108
132
274
2562
2298
1118
197
1573
3578
395
2253
5799
1029
177
194
105
125
127
975
205
185
196
299
946
350
810
583
828
637
2012
599
7457
1868
255
126
141
201
2311
1233
406
186
324
273
127
1492
4453
1181
343
12351
5709
2285
2618
202
282
384
357
1721
2493
689
764
3916
9376
9716
1457
728
177
209
281
108
1512
143
264
202
213
125
524
208
262
130
119
192
517
1416
130
437
189
2073
403
634
131
117
251
599
279
170
782
7363
3826
679
3921
118
434
7198
243
614
438
224
127
253
1028
2158
501
1043
554
6638
743
164
1418
411
306
1471
274
444
362
109
742
127
178
1845
7752
1910
1474
3503
179
480
567
1279
9210
564
4987
7294
418
8794
2127
9114
2020
1603
3891
7456
1663
530
11803
854
1031
306
905
7438
544
799
1941
459
963
1952
285
606
773
2645
3284
544
683
1916
227
358
791
4157
311
410
483
469
2522
320
166
455
5154
699
8114
6963
6121
1269
7507
3029
3019
227
827
194
230
596
3105
709
188
1400
1357
231
829
7959
783
1465
4466
494
5561
2315
7448
1400
373
578
223
236
271
1527
942
344
631
454
1948
131
269
247
212
171
8867
259
1593
259
211
2549
971
240
7450
11072
2525
3923
690
133
573
655
7350
163
577
2014
108
1508
702
763
880
356
168
176
353
547
866
149
7312
5815
315
3057
615
836
2135
3792
1092
1006
1810
1137
203
483
255
271
423
341
2652
1139
210
454
256
1361
388
257
8378
3362
319
235
159
333
548
376
433
770
2114
384
360
5771
296
918
621
5782
1015
1754
3959
1555
486
7181
216
377
566
163
241
380
14912
1982
947
430
559
250
128
1460
484
928
4221
1472
1658
1552
1521
10992
3693
700
8810
6429
1751
841
3882
564
932
2230
413
115
242
1314
412
7071
1346
146
3765
536
181
3573
161
839
147
404
259
110
666
7294
4978
1542
119
118
569
860
190
638
551
2728
112
114
2054
210
5649
7314
1862
165
213
141
125
167
5619
210
202
266
264
215
136
172
302
218
101
191
9080
1995
242
183
463
192
287
104
495
485
2258
6315
680
124
873
166
1937
1877
141
838
155
227
299
3205
141
840
363
199
1701
11392
7431
3536
2040
7307
3391
5536
7271
4991
108
1787
116
157
265
449
414
873
255
194
2294
116
157
265
449
415
392
1875
2496
4342
1169
723
1155
561
2286
213
557
303
641
2148
199
220
196
284
293
559
362
641
1790
658
350
149
250
142
160
206
250
230
123
784
1028
472
379
448
4721
6902
579
308
8256
106
7174
666
6126
3524
1469
1869
8155
1372
955
422
11971
4131
6122
1573
1052
123
120
124
2196
514
969
116
100
284
309
390
660
192
152
7456
1478
2872
319
298
509
236
240
2886
12514
1147
844
431
3194
1202
1234
460
618
956
8217
287
612
1298
1341
7597
243
730
3475
3171
159
1052
200
2118
109
1663
7729
1595
1466
6889
518
7382
5863
480
1726
436
195
1625
3658
271
574
9319
1554
145
4661
1338
487
224
1174
143
3010
700
144
280
130
708
1570
275
7261
3148
330
176
511
137
155
274
252
302
136
2543
1427
7230
4972
4018
218
1268
603
142
2324
179
9529
243
196
133
405
319
591
1516
147
158
488
1118
837
133
232
241
196
124
483
353
155
390
1121
423
109
2226
359
917
973
850
1437
3325
1049
141
533
239
568
509
1934
1013
494
803
7420
2929
1831
931
101
239
1217
585
518
266
101
240
240
534
307
1937
4674
3344
1366
1847
189
877
976
537
400
272
187
296
451
1152
4247
9397
455
225
473
1068
2548
8714
640
1049
912
273
159
836
1249
3000
523
506
1158
335
269
1861
1793
213
468
581
414
2797
540
858
238
129
130
2590
101
7252
191
376
252
288
161
1344
1628
179
613
289
265
463
111
593
2315
101
612
290
264
462
231
116
340
1845
8950
1169
4374
3839
3815
568
1855
319
314
297
118
251
114
3147
681
1122
384
2131
9104
5372
812
1663
2358
195
768
513
689
12182
1069
611
886
844
4017
1777
5829
1098
229
103
228
102
187
226
216
1828
1190
14942
1422
157
1579
185
4662
6775
1453
120
409
2817
2598
1345
1180
765
115
462
1709
1213
280
399
158
1608
182
197
1863
1305
1245
1319
352
534
240
533
141
1048
3328
1438
849
306
973
1038
359
2226
423
1117
390
156
353
483
124
196
167
271
133
837
1563
158
147
424
1085
155
594
322
406
124
196
167
272
133
284
125
144
1114
621
1490
4006
1751
14544
756
2240
596
502
139
2527
3358
3911
5103
904
1034
4510
4020
218
1268
602
142
2323
9588
2663
312
511
263
510
125
485
2610
1535
3787
1965
209
580
209
307
2299
1045
237
938
1191
541
362
231
1649
8268
310
4203
360
1662
1266
165
1247
552
7475
5165
2362
520
4610
2067
1847
954
524
5927
956
524
468
926
222
823
1594
583
908
120
192
2721
1530
195
823
263
220
1402
2787
584
1292
1969
1333
456
1358
663
670
3755
813
4941
2401
9115
1512
364
1608
158
280
1214
1707
462
765
1179
1343
2597
2819
410
120
535
157
2430
2074
9430
646
14885
10921
161
5853
622
4991
519
723
399
2288
164
2491
7751
1268
414
2423
8795
675
3293
641
185
1617
4642
7879
786
142
1149
5462
149
1135
3987
1387
1146
221
4277
7250
2460
680
1454
580
752
342
386
3657
625
863
2082
2657
449
216
134
647
409
414
995
13681
496
1050
2323
5260
13513
866
382
262
555
2999
3299
436
1432
362
145
352
120
463
1415
442
401
228
131
974
105
1094
360
305
284
407
378
6779
6943
4971
1171
1066
361
304
104
379
1466
129
816
2038
4892
443
13432
650
350
474
4059
1321
421
885
1449
1659
919
837
2514
1758
4979
2346
7306
1039
608
292
136
137
285
1774
100
9222
1407
333
9826
3407
164
3013
10043
331
2008
3812
15357
6751
995
436
1350
4081
473
346
651
9143
4028
443
3396
345
1754
14538
756
2240
596
502
139
2527
3360
3910
5101
904
3144
247
664
1996
623
1723
160
705
302
532
5943
160
883
124
528
8426
3161
1145
868
230
342
319
2212
2229
392
1617
713
899
5957
603
1475
495
484
1881
112
101
8667
1110
7370
8385
2764
5849
833
5422
3167
12506
8408
9179
4276
494
12754
764
8898
1234
239
190
148
335
235
231
213
736
2293
182
2914
3017
4125
563
6301
658
9216
2660
17915
533
8839
560
1310
390
1826
7939
7164
11612
1839
1660
2343
6500
132
4731
355
355
6467
338
6652
430
4660
1652
305
5789
5462
8928
1288
5014
3190
128
118
188
7076
5578
127
165
117
156
9512
146
1274
307
219
155
353
188
7288
123
291
325
849
614
2023
205
644
163
287
230
3987
8886
986
8807
636
451
107
549
107
121
1188
302
262
594
875
1352
704
147
264
207
9439
160
6652
430
1882
2563
1039
458
187
453
459
8822
1562
469
270
523
130
228
284
206
539
325
104
140
255
278
227
236
153
1465
1822
1571
5163
1614
954
9458
668
269
9411
523
260
1164
124
552
499
8930
1427
213
1126
448
9003
112
6218
206
986
1029
9438
293
1467
1512
9454
5497
347
145
1563
13895
134
629
945
8975
457
4666
341
6461
1945
7549
1533
100
101
2839
229
572
171
240
117
1393
307
701
136
152
211
5968
136
744
107
971
287
409
271
1690
246
398
556
555
127
444
8990
12719
5704
223
165
404
684
348
258
198
2069
13682
380
278
157
110
103
556
2317
907
221
725
128
152
279
156
110
104
556
2159
287
101
111
9562
559
5011
9026
2810
2676
1814
552
2348
360
1322
820
765
633
941
5320
699
8343
3030
707
2456
2592
149
4259
694
2463
2325
358
1146
4164
439
319
337
110
502
169
1248
289
122
488
180
739
969
750
3494
6901
2570
2674
1821
433
749
1470
814
13944
630
751
1108
726
880
1323
360
2326
9541
549
1813
1189
1494
2285
542
530
7260
226
295
351
686
381
167
3939
15337
309
3954
582
254
143
490
173
1148
147
503
125
464
294
573
183
159
288
219
128
2182
13758
474
391
462
305
1330
9504
144
1984
1217
199
309
5178
6877
1117
2222
735
109
309
876
223
2088
468
609
5513
122
1890
146
1092
1405
3468
7212
141
4757
712
7869
9314
1026
340
1100
1340
3592
8955
5328
1562
303
204
325
271
166
690
279
6461
455
1209
1480
136
751
365
314
2058
9031
2301
114
191
197
113
2596
1291
14080
4125
1155
507
102
225
6666
8923
2783
113
1254
1185
1461
114
198
1272
708
4589
2471
2423
845
1079
935
461
2146
1078
934
165
160
101
126
6523
4930
4592
346
992
7158
577
187
660
140
201
542
1526
100
206
512
455
451
9046
285
559
3883
7946
1768
2495
392
184
11020
6208
319
573
2684
2028
9565
6450
323
280
340
3701
652
9131
8037
4697
227
167
303
120
1811
4324
1893
146
778
604
5535
476
148
779
604
4012
165
1037
524
3405
1318
3973
11149
8996
2496
1407
228
1754
7720
417
453
1469
9051
13594
1315
1689
5026
3238
7301
559
7422
101
106
367
796
346
419
118
10238
2673
11172
1786
176
391
2261
122
3319
9757
4732
5832
300
706
1130
1096
1468
672
634
126
138
125
1293
325
872
9379
990
849
693
219
222
1952
292
372
108
9104
710
5291
143
1490
9539
3825
125
112
618
127
4447
101
104
363
1196
3216
1969
7282
1358
223
148
170
106
314
388
3302
229
105
340
2810
200
14760
9108
319
7506
254
1132
4064
780
7026
318
4933
376
130
171
325
618
143
123
9465
3134
9314
413
191
1113
1729
4718
6159
224
163
171
275
166
1978
4570
2844
238
432
5632
2758
805
590
9197
6091
909
186
388
119
262
1041
667
6155
9272
3115
1002
8948
139
163
150
310
190
438
1399
3993
1514
3051
2644
230
213
111
500
154
4732
111
8897
1114
272
877
2153
2615
6447
374
1167
354
372
1409
2660
2953
118
347
233
161
1571
8895
301
410
1745
411
465
113
290
303
9628
238
8394
747
5718
175
445
12548
631
441
125
3982
863
152
220
221
1116
5119
1115
2267
164
160
366
223
288
155
2266
1074
1304
4809
414
4296
144
4996
249
421
1192
108
126
6991
1990
608
3093
115
247
9307
1499
534
2933
209
9539
190
905
7918
698
462
13276
1317
5812
2995
2264
2598
1281
11392
1123
106
166
194
617
518
331
201
153
2040
515
235
1090
2527
1527
3734
138
122
162
825
1689
7146
3797
621
3949
4772
345
345
6478
134
446
372
120
145
140
103
218
2198
770
9464
167
1433
945
3762
7263
854
6029
3798
1808
452
8081
464
525
1786
779
2196
101
102
7518
5588
13858
9380
150
856
9422
2050
131
1536
559
3721
295
230
1398
1939
496
1238
1883
730
742
3195
730
737
8515
3952
116
6842
5129
7492
603
181
157
102
518
124
1191
727
390
276
6028
992
101
117
209
154
797
783
106
139
131
216
444
3080
8967
2089
117
209
886
690
112
507
9375
427
185
1324
604
8895
1687
2091
5126
318
410
1482
114
105
546
501
449
1003
475
6425
1876
319
6943
8864
3953
9045
7374
2841
8973
6348
384
4539
1971
6973
8943
104
587
206
250
204
1197
3087
8505
8146
693
8183
280
314
452
1041
179
479
258
349
244
560
113
5971
1157
5808
266
526
974
3249
244
526
975
2028
1816
688
2254
2328
4047
4000
770
339
132
9636
723
102
187
696
104
607
3378
7397
1206
8825
4419
1260
447
638
148
597
535
9086
235
211
112
580
687
1327
6141
106
275
770
7633
1115
1254
1180
850
3717
3384
11683
6081
4338
4760
829
1083
7351
135
148
9306
3699
855
2819
4970
11786
4170
114
143
9356
295
152
138
163
313
10162
3998
646
458
5063
132
738
9489
5666
848
8525
324
1224
5060
350
146
5910
350
146
5875
401
146
313
4229
591
222
208
165
165
452
204
1607
352
186
198
322
100
283
3246
2230
352
186
198
990
274
124
167
100
257
615
186
1164
7586
4781
204
2464
916
122
454
8794
915
599
1081
2225
758
580
1026
484
1558
2208
856
939
13169
1750
1155
442
303
988
1741
174
124
161
169
104
308
498
231
385
205
607
2690
212
666
631
8889
264
5661
4557
3250
2035
3773
3713
1072
168
239
912
5807
2385
387
181
946
3808
1537
2725
6856
5732
2420
209
2085
8974
7283
729
4559
2739
11167
143
4423
1440
9374
176
192
103
106
1199
452
2527
120
115
105
125
1109
105
147
630
510
384
889
792
171
2379
1677
2163
8875
816
9017
1856
8303
4048
643
133
1618
258
106
773
147
422
930
4909
694
1281
131
1168
683
555
875
3795
201
142
898
187
4093
1596
625
615
363
911
557
1257
3120
124
349
5203
8806
626
209
322
307
406
312
333
305
638
195
295
265
165
5447
164
671
173
111
124
180
410
620
116
1244
2511
124
1200
1798
958
290
3374
221
1780
495
5668
1883
1381
2191
1727
853
8168
9067
481
1263
2491
409
1286
260
222
1281
1865
107
122
197
228
331
595
115
253
1011
302
154
1287
147
1517
1464
6817
9565
854
7575
3045
6304
6012
179
176
12517
9015
1073
120
203
312
156
274
219
8595
1520
668
406
157
2352
668
408
269
5223
865
141
3132
1619
472
9518
427
2338
6968
479
4950
4078
1218
8976
8489
691
942
5216
6155
4869
13419
877
2872
365
9502
14065
434
423
228
107
130
472
429
149
1942
871
346
603
130
597
137
345
139
286
356
1444
532
632
4025
858
105
141
1537
2739
3573
7349
10695
1125
1372
562
9439
674
834
1600
117
723
202
233
3306
640
203
322
102
428
3842
1084
1589
1471
3400
190
447
158
295
262
116
391
367
281
6977
225
6808
5139
369
446
4212
204
131
5266
8960
1169
338
1055
430
2247
167
542
1020
461
4719
2912
8958
2120
5165
2039
285
158
1698
7846
654
8995
5263
4070
7352
2052
1106
225
1190
118
132
122
352
5767
163
177
254
112
1386
839
477
154
536
1981
7528
1577
374
173
113
187
3948
675
8342
2358
462
213
2737
663
158
309
416
963
1491
11843
122
179
175
359
219
208
431
6533
285
9138
1852
3974
9249
252
1000
4512
9005
2538
8570
1314
989
146
9489
132
8599
1346
456
107
457
130
295
561
130
1034
265
260
114
504
159
134
1173
725
201
240
8276
7465
381
172
351
1272
2997
190
111
1021
314
172
499
1687
585
9855
205
1176
13594
5880
8999
6630
120
268
255
477
9617
3350
2400
809
2317
1911
3178
809
1537
1444
124
331
262
388
3947
8289
7952
1655
294
939
205
151
171
3128
295
940
203
149
158
353
795
1593
302
259
416
1021
159
465
2095
331
686
458
577
408
424
125
618
1003
8970
3893
2679
117
327
205
3478
4484
9494
1459
522
7198
191
486
122
157
1860
1193
169
1605
9290
388
161
691
132
453
8921
1967
523
106
571
137
120
2950
539
156
573
136
120
850
5712
625
2390
704
5260
435
4629
3215
2879
504
2885
972
5216
695
8263
188
1111
203
1008
250
4970
4927
743
685
280
9121
729
585
293
1383
1407
3416
1420
1941
164
944
1785
199
261
1256
1167
13806
385
239
169
180
148
583
647
11640
6646
1035
8740
457
8765
2819
108
202
283
2845
6601
8784
4075
117
322
9809
3971
103
5978
1312
5109
8983
162
902
12083
177
353
267
190
113
417
501
1554
275
549
394
279
308
2409
474
390
1501
6187
7585
7768
163
145
1180
683
596
420
216
398
1068
271
1302
189
686
210
622
495
495
1425
328
2081
258
5516
258
108
132
105
5394
149
970
879
216
633
3856
13928
1597
540
544
108
122
183
205
1643
322
154
122
985
1727
531
3689
480
3192
531
496
12844
410
1042
353
912
106
9526
7290
7201
1641
8900
1385
4681
345
6444
340
9387
11566
110
420
700
438
2282
616
5230
703
3104
2987
2290
1949
8863
2697
304
964
4155
9375
6191
1174
1528
419
7517
1928
104
885
823
128
322
291
3631
4894
5755
117
521
124
1153
644
520
2000
4732
1181
187
248
211
797
134
2859
337
556
636
1969
148
911
608
3249
148
916
141
442
2890
419
519
1281
6214
9433
4912
253
758
131
4235
177
209
1636
243
1401
2063
1230
1399
1552
8960
6381
6449
350
4728
511
209
238
8972
6609
2811
265
13545
883
245
119
3086
238
220
211
290
4630
8649
1281
312
196
300
624
3717
5684
13624
1305
525
100
794
2046
1811
1147
1714
3728
142
519
234
2369
988
477
3770
235
1891
8084
663
138
1319
107
709
122
14059
221
1400
385
386
1128
453
201
420
265
142
516
7906
1375
265
163
510
1850
1281
5883
547
6902
3996
1164
4286
458
443
176
1897
565
1110
426
483
236
150
180
165
106
204
383
149
138
166
206
146
3197
581
578
250
180
165
106
204
159
138
166
110
110
1514
7594
5332
704
7803
633
4056
5372
4156
4863
3453
5440
9417
551
7718
121
339
114
3608
224
693
258
1661
6941
1237
1887
7279
568
502
696
192
232
281
203
3442
598
562
664
2023
4309
1923
8955
4343
7989
1371
2030
3563
9335
2384
4641
8965
556
703
8260
893
201
135
115
174
107
1295
170
1155
234
332
303
1243
123
1475
147
1158
6923
7326
1946
172
203
363
463
1266
925
411
534
550
961
4629
338
340
339
6410
7913
5760
2417
543
8944
2933
669
3009
8834
1287
319
183
433
1871
6111
164
148
211
6295
9481
2782
228
213
207
231
245
143
179
228
1439
1770
1944
9282
886
189
164
810
7467
6673
346
6389
327
4763
3131
192
150
182
131
135
4579
9286
4849
170
424
3414
110
335
1787
696
6561
8268
333
627
111
165
167
207
1382
1071
7248
1305
9076
253
6088
2638
3688
1056
9467
2046
2203
816
266
309
935
1230
3503
280
309
447
1358
2473
1467
2439
8125
1183
296
310
306
13701
160
114
180
163
152
312
4439
6439
339
342
4670
1709
318
5528
842
9567
2296
1116
150
199
632
196
3081
1007
6471
9454
633
115
279
129
213
1313
830
9374
578
2199
5233
8657
8646
580
673
1231
4551
739
4477
4686
352
6718
163
4715
597
1297
1488
658
435
3176
1434
636
489
193
295
1502
623
189
490
1398
1029
210
167
274
465
1309
126
1010
345
199
149
1055
212
127
160
172
109
5428
199
149
1015
212
127
150
172
109
1891
155
1403
1307
10090
1102
382
226
205
392
1045
9202
468
422
165
686
320
285
429
2413
971
387
149
708
121
557
167
392
143
234
122
241
710
9042
749
3844
14922
8650
11281
1908
11556
9552
1443
1073
425
176
553
141
204
1282
157
146
233
488
195
969
7421
2893
5379
1489
223
113
325
437
3179
1432
638
479
193
293
749
7090
9129
970
268
4893
1149
12100
8845
1018
310
2414
157
755
3984
105
7409
4877
636
5286
1255
1608
1342
157
184
151
183
615
314
163
1628
105
933
123
592
427
4388
6983
5188
8285
4378
3501
1621
372
5189
4247
1718
6368
519
4955
656
487
3914
182
233
132
413
637
3702
327
8357
1157
3718
822
6239
2010
6847
1274
132
536
278
1454
140
112
316
10945
2886
112
368
163
198
430
669
3240
777
829
2218
119
393
198
116
2092
761
3677
4536
1273
693
2034
1641
173
1527
1055
4793
3089
3859
603
979
970
7757
351
232
3630
355
2630
191
132
1202
208
364
1819
239
315
212
150
1012
260
1862
3011
10585
1559
330
401
1271
1261
287
359
719
414
6009
287
167
119
1513
642
5952
129
719
4829
1009
6851
7907
502
355
364
165
3315
5104
110
416
155
1362
1005
151
168
7355
160
145
126
796
1449
2616
1671
2271
9054
224
380
803
8924
2473
8899
4615
9458
7533
5726
7236
4969
389
334
4606
667
1852
411
2020
1244
572
1405
124
1117
1472
4602
1108
3460
1276
446
691
123
185
100
869
2519
3347
100
869
1871
4761
708
4602
9459
204
2464
1541
387
840
1574
8962
1380
12793
6604
351
4705
836
2697
7253
4833
547
478
126
120
4062
2508
872
528
9411
1246
7802
457
1361
406
13139
5228
473
1447
1343
169
200
829
132
1622
570
911
192
1293
1344
169
215
189
969
1403
3491
11814
2559
4471
452
439
2435
7378
5013
1746
2401
2438
901
333
217
15473
799
366
363
432
571
1019
2904
204
1478
752
863
971
12103
549
581
14169
117
138
565
421
12871
1954
965
3886
1366
13620
1319
613
1042
1226
280
543
388
1043
4470
717
456
104
719
2462
955
2257
506
6684
278
1183
566
1402
232
1222
1722
1400
142
564
185
837
131
122
725
169
127
525
153
6874
6360
181
907
705
141
1616
142
564
1042
961
142
123
724
169
127
13600
525
2118
9531
13942
7776
855
1364
1382
233
4417
13699
1215
1275
219
298
1264
1979
204
4692
26317
9126
3392
1622
2039
1973
7429
482
1610
7441
11243
3160
665
1058
4059
1401
100
1396
198
212
917
1611
133
709
912
193
1399
317
1510
176
191
865
195
163
1398
2297
7381
2673
578
733
1075
461
5008
6130
1429
439
457
253
11686
9089
235
2287
6736
1075
2026
197
2300
285
300
1589
115
148
179
289
382
1396
290
1142
9553
8950
2092
115
381
407
704
3662
450
228
13630
106
3066
2366
1068
1539
5875
1306
11637
1883
1599
1466
1256
4601
219
207
1076
2376
407
1923
1308
6928
1256
3886
655
2263
269
335
1106
1218
1399
200
1043
872
8773
5105
872
711
3224
179
1613
253
2225
710
2467
4309
326
6408
687
160
201
207
714
115
6920
5126
1364
5419
119
1277
521
7884
1289
504
1491
174
1985
487
1605
1856
100
695
7443
146
1162
735
160
2293
485
668
927
1094
600
160
357
3619
105
174
190
105
1862
977
14886
1282
5162
702
3876
1141
8108
6591
479
6269
2884
1525
14905
3938
7343
1267
1192
257
1411
2215
1091
295
1741
452
409
175
445
334
308
246
549
1384
1050
2960
1427
7830
284
295
463
9313
9303
408
2604
789
379
5231
2437
3123
103
2519
443
1032
739
7244
5249
1029
2649
11124
4578
395
301
869
770
156
8878
720
346
212
198
855
554
146
209
491
633
135
106
100
129
612
2664
4973
104
265
126
242
355
117
133
153
144
328
878
416
768
302
1399
201
318
172
138
119
298
613
1234
122
255
259
738
450
1318
4544
3898
588
119
208
114
406
7889
252
169
875
174
321
236
114
604
142
798
616
105
322
6796
345
1472
348
322
408
525
1024
323
1067
273
1536
618
751
262
583
2602
2680
1036
2154
227
222
6777
930
3072
7301
3564
907
562
929
814
252
4178
4809
260
222
696
471
156
9069
719
1704
254
1137
253
4214
6255
755
8755
638
785
762
3101
12734
11146
13609
1065
403
4146
2109
1029
596
199
118
2195
4022
178
632
1018
595
200
119
1610
904
5436
308
238
853
638
124
990
320
342
653
1444
2805
5752
14917
1585
138
598
453
1256
9630
3653
169
277
1124
149
105
512
919
205
123
608
511
1875
984
181
108
667
241
1438
1004
5774
284
1974
1103
893
944
1565
1548
981
598
678
579
372
1420
967
781
791
187
153
1337
1548
8960
7793
1157
1854
397
275
1999
15178
648
258
255
277
950
2262
13661
6730
238
182
1633
1614
453
2210
9426
1247
1830
2584
254
366
825
871
1593
946
192
2801
185
197
832
880
366
6738
5070
1043
3382
1271
780
3696
9787
810
7386
5045
5814
909
242
301
8804
4282
667
10403
261
151
113
2459
3713
2227
370
1610
3373
1997
3528
713
4718
347
2002
472
557
247
1152
614
2895
150
547
644
630
647
1769
2240
935
8717
295
251
205
160
7380
2005
12447
2722
1875
5339
279
1978
2783
4992
134
489
167
245
1554
397
1173
190
180
148
118
121
242
767
1015
7410
1257
421
1931
4210
13719
3475
671
5728
484
438
130
190
103
1135
329
380
230
191
1467
102
493
7274
5043
582
1972
282
5458
4033
643
3426
1510
175
126
527
356
148
129
5385
175
126
529
127
356
187
295
6277
1742
14908
1298
2831
9458
593
15006
1597
404
2756
462
9471
181
2616
1488
816
617
158
1048
1053
1749
2272
121
705
521
229
1417
274
149
592
3841
632
835
768
5255
13612
1971
433
786
3889
4695
3052
683
2402
840
7560
13520
6001
301
140
325
183
176
3667
9537
1977
1764
1164
4661
1455
10292
410
306
3736
9906
2621
2229
8828
672
7344
1321
5908
4111
105
129
233
454
2548
7308
3614
2793
3433
137
9043
135
378
499
226
332
324
1164
972
446
298
2702
506
492
148
264
491
1781
1850
2238
1047
5093
1910
1050
484
641
187
935
1146
3558
178
1953
136
1665
2763
1225
431
154
302
9439
2774
438
188
168
1030
1350
161
213
202
208
334
155
3556
5615
187
218
1216
181
158
180
200
112
230
680
308
134
145
915
145
4374
1085
5062
7330
160
1476
2725
364
412
136
7324
4827
316
286
422
251
117
514
144
776
188
117
514
190
388
209
133
1210
238
1274
192
2277
1264
330
142
200
483
411
642
312
162
527
1021
210
9447
1842
638
190
315
427
4254
640
281
124
495
341
221
339
2223
2420
13651
4498
213
1001
462
3294
1381
500
664
1498
267
2268
179
240
190
1741
1336
2050
5109
5023
6040
265
5198
121
105
651
3244
1497
329
6466
141
1476
3216
13021
172
1568
2320
4678
4038
6197
4011
2520
7447
1162
1923
1809
1086
413
128
385
2616
1092
510
181
939
1096
3258
1049
133
236
653
353
376
158
1506
126
119
871
205
2918
614
805
521
1058
5366
9302
3616
1056
1896
2390
414
318
126
240
1426
1152
400
1630
1784
1562
191
280
135
525
3188
663
154
692
3660
702
661
291
6888
6566
432
5500
279
471
1479
594
3808
1156
272
906
261
2100
745
7413
613
1148
251
1156
4561
9556
2602
1720
706
4897
668
1476
1350
200
1104
5596
127
273
100
119
465
724
668
169
198
114
204
503
110
715
443
123
1251
407
195
2118
188
2075
335
2315
1062
393
235
7435
2051
11377
584
8094
4573
4786
3190
159
229
131
126
179
629
535
804
213
661
978
160
758
1347
728
246
4775
6326
3071
1897
3751
11201
422
1882
824
227
252
289
719
1480
159
143
7756
1082
818
794
326
292
720
269
6145
4723
742
3572
2792
9542
165
567
175
1020
569
679
673
1610
3466
3949
406
624
2404
478
713
4007
9241
2042
648
310
167
5566
144
698
1850
4510
345
1706
487
4646
1016
991
571
546
545
1336
3341
1975
359
197
217
232
1008
5845
360
197
243
238
1008
760
661
15453
5162
3057
116
2051
12125
948
2037
941
252
275
170
244
605
229
2552
941
252
274
171
156
4487
4769
5503
1615
783
1187
226
171
11304
4115
7239
8575
14856
6322
549
744
617
124
198
787
5030
2244
700
2093
447
3816
445
4923
632
1107
2233
262
5273
2522
6822
2698
1284
2588
4334
1855
220
146
2007
393
861
6301
129
241
125
1532
3010
1642
853
4790
8191
4707
352
355
6803
3736
9798
1033
12114
4453
1200
4083
909
1200
2490
2837
2964
585
155
7425
1523
1804
101
178
297
132
122
159
340
158
136
241
1813
1814
1814
4974
4696
3735
2342
256
1268
6181
3159
1413
1879
5186
4776
914
496
3189
284
213
152
239
1439
1682
811
405
392
1019
178
835
1320
2202
3329
255
324
596
14914
2292
701
250
1587
695
166
3800
1800
674
5733
378
675
259
373
345
1681
167
297
726
15578
3566
208
11818
644
250
521
1358
265
6366
2549
165
3210
4438
2858
6729
273
1763
2104
5666
1082
389
903
681
189
613
2457
7259
3960
12368
2487
821
2704
7895
4496
503
129
666
174
192
471
5520
508
129
666
2031
5924
7446
5137
3386
496
1226
1610
674
877
401
931
402
1754
637
627
187
106
162
336
1405
2166
199
2044
1136
4409
13888
601
1114
210
1311
1881
7750
1950
2434
6177
2752
1550
2463
877
2503
661
1238
555
962
2087
207
291
170
642
872
383
2606
951
6618
2300
3942
3451
2474
1544
3893
429
693
290
114
119
103
880
1304
217
794
110
1393
891
1043
2577
4323
695
1508
1049
9142
652
796
222
112
373
616
4098
419
1084
429
735
543
299
124
574
1063
445
6344
879
2654
1473
360
1616
2604
167
931
1638
1962
1320
441
1453
941
2488
224
242
414
1575
385
2928
13686
2586
228
394
1541
229
857
1468
141
192
2219
691
746
113
1382
5698
300
2756
1542
188
819
210
1504
4827
3925
106
128
702
896
140
2770
1544
195
819
210
1392
1575
1374
867
7103
864
142
4755
7179
1344
381
1772
381
1040
1139
380
265
489
507
402
3693
1017
3021
8881
2154
631
8763
571
2486
154
5005
4279
1369
561
245
270
269
351
1979
446
5858
2790
1828
2134
649
4567
2266
747
365
2378
690
1170
179
3044
747
365
1039
245
2877
924
183
304
1198
1197
1026
299
314
1333
1345
720
420
229
430
126
140
2006
3311
2252
1341
234
3309
614
308
146
453
148
1349
8203
893
272
293
200
655
362
473
11481
2192
440
124
310
300
11870
7249
142
1628
126
8914
1658
5625
9190
723
1889
751
507
3560
482
1022
2357
725
502
2191
1831
109
7471
2231
148
942
118
563
7425
5251
8071
463
118
394
7844
1702
677
149
3877
442
376
333
8352
1158
147
3363
720
1724
7142
126
1827
155
125
169
211
217
383
549
315
805
422
1052
1600
221
12570
1061
298
116
1869
2308
111
2723
1376
1121
1397
159
624
142
187
326
526
180
616
348
211
387
288
104
1076
2582
311
787
4024
1557
1162
1222
2202
508
1312
9231
487
136
1395
1341
152
214
189
142
591
1430
614
3035
7364
5437
101
101
101
101
8076
5156
336
642
4927
453
367
1573
822
994
947
5359
9317
2426
1399
509
790
197
310
2977
637
4567
394
2185
160
647
1793
2247
14091
498
1225
5336
1505
235
9146
636
688
13582
414
706
916
165
2016
11323
3066
1942
7541
3784
2741
761
665
2892
12836
2057
3407
1481
11479
7743
1795
1207
303
2948
3957
1242
303
1428
471
671
578
260
407
853
4400
3369
4732
5156
1220
187
1846
121
419
1309
2070
220
2113
2380
120
108
1605
2301
8528
1052
4898
7546
1982
309
219
118
174
281
143
5466
165
647
9331
4828
166
694
383
624
458
340
331
8904
198
462
3223
13906
2078
9277
9363
5186
2710
465
340
300
154
157
161
214
996
1034
308
3908
2043
186
730
406
154
780
255
207
2581
219
699
406
155
487
956
3701
1654
1992
321
8716
458
1066
2027
1049
287
274
3263
1052
243
273
3267
1052
357
272
2283
1775
788
1403
728
722
177
1403
1753
141
1227
124
924
1592
1637
466
734
3401
732
1652
126
820
1828
550
172
727
842
363
126
575
666
187
1928
567
253
14117
1496
1034
449
4341
979
2928
6843
1063
290
573
8649
1130
1311
336
2487
2968
6437
934
1957
2391
2721
1636
9180
1225
1991
253
298
650
421
712
339
3855
362
2061
470
480
710
4617
2554
387
983
1486
6815
421
435
534
200
142
239
5878
534
336
1658
329
1519
2739
6060
172
184
481
2424
665
2141
7341
160
2146
3202
664
948
235
126
121
137
106
279
3237
7436
1227
2172
443
355
288
252
213
161
185
2038
573
5108
663
3446
1484
2778
3179
4725
345
8068
918
1048
376
220
491
504
406
315
585
5184
202
5195
4385
658
1084
4859
10104
472
119
331
563
274
459
6462
859
256
101
149
7907
6560
5249
859
396
580
149
6559
5251
857
804
4797
7442
3622
14856
5260
2216
3553
349
5197
1093
208
314
478
6917
9522
3857
1846
4797
4219
4181
1017
14890
1544
10449
1527
211
135
3904
498
3272
2920
171
207
828
142
969
6855
624
475
904
193
1242
2751
171
167
830
142
1399
2578
454
2204
942
104
633
153
10473
1892
579
900
1850
719
242
1144
408
507
487
255
323
431
444
134
499
383
556
1010
1584
1646
135
124
558
1087
9356
4935
124
571
401
443
1348
2013
6706
4348
2469
1733
3362
2121
1958
9550
5495
5669
863
384
407
508
490
220
382
1127
144
3766
325
8295
5819
634
392
1411
625
600
189
173
1379
792
854
1205
122
940
1091
850
854
533
523
626
601
189
173
1379
792
859
1205
894
6797
5820
1681
301
126
225
7136
4756
339
273
1380
193
181
1621
4435
5417
698
8186
519
876
406
232
330
486
389
387
1176
847
946
304
1279
1099
5177
11100
8122
7348
4290
1719
891
2003
219
431
1004
708
296
514
355
1776
284
514
668
14961
946
2345
4567
605
6140
362
2934
361
1204
329
324
481
132
680
215
237
585
193
113
1167
275
762
10533
406
1142
4685
1486
7486
3075
936
449
865
695
124
905
584
348
114
649
1217
405
453
1098
1073
968
303
899
560
476
210
1480
184
286
244
144
100
132
261
224
997
139
432
905
124
1583
570
486
163
1488
165
298
192
145
101
226
931
356
1788
1121
663
907
1111
5587
4381
8948
4799
640
1616
163
3147
1451
7860
1569
214
1424
1626
5154
2571
107
116
582
646
473
1445
554
211
3479
168
429
919
113
1832
557
240
3482
706
9402
4602
13392
873
2191
591
343
120
2571
2102
3745
248
482
541
505
161
147
543
182
200
224
1974
7326
1535
360
199
497
225
165
523
368
206
410
2169
244
1853
535
6747
4559
441
1303
10390
9440
785
12802
1973
1565
682
1129
558
449
164
739
4802
857
211
487
1379
9995
849
1885
4988
605
2233
214
1642
169
167
114
135
116
140
170
115
323
146
722
492
524
3039
10783
2668
1130
273
826
1404
719
241
213
679
640
131
208
185
439
6643
4106
669
3985
165
285
3329
996
547
1504
2018
201
667
1596
121
908
175
121
1503
142
2093
201
667
1407
1363
231
7586
2051
995
2675
546
3449
4343
5853
543
9266
513
2118
395
2810
393
185
370
186
1915
502
236
693
100
5550
236
693
100
1452
226
3781
204
123
252
1604
1551
489
1661
544
1902
232
177
266
266
413
135
5822
135
546
712
141
430
1668
2737
348
4374
670
451
162
399
460
195
3866
3530
2928
159
440
338
312
154
406
1198
341
3000
469
769
128
111
2172
397
439
769
128
111
1648
6988
1657
1099
154
5802
1099
154
410
5579
3804
493
563
306
154
877
1820
509
125
174
189
825
6149
488
825
1912
3010
414
4292
1010
2413
709
7870
272
3275
490
195
304
1209
428
779
934
737
4166
257
10064
707
6614
264
663
420
185
1099
149
203
483
142
875
147
162
912
633
636
611
958
418
212
481
507
149
765
596
125
857
194
115
1143
3054
143
3971
2033
1152
9502
310
5033
2371
1698
4929
4423
1432
173
210
172
209
441
143
105
212
1909
545
11214
12675
2070
926
424
3534
2194
6919
1690
1675
573
1165
1117
1433
364
377
174
341
755
176
279
2008
837
614
2930
753
715
593
483
1413
260
163
668
134
4846
5113
3924
1897
11248
487
235
302
847
1602
1670
1059
119
128
1953
3248
1064
118
128
2473
1970
9629
3904
1207
129
426
211
417
5132
759
432
106
508
326
126
3758
11435
898
1990
519
1110
747
202
168
172
353
251
691
270
244
193
209
374
1973
202
350
120
5813
675
9384
1105
2986
9067
198
1548
779
168
406
146
672
1640
1522
2619
285
395
744
6842
406
101
190
101
1092
127
5424
309
430
2736
2029
6899
321
1693
10962
2542
137
1139
376
337
488
507
319
2853
7331
1390
1179
1431
937
13543
244
2355
3511
401
1118
366
764
604
1640
6116
475
1533
625
9370
1564
2220
413
1064
216
698
182
8938
429
945
2195
455
199
1540
298
717
716
729
699
695
706
711
708
690
1909
12326
696
711
717
717
720
711
611
5145
566
2880
6325
8240
114
711
697
121
4427
7347
229
522
716
712
715
713
713
711
733
698
627
1027
346
2154
164
189
180
1090
368
1890
714
713
708
708
718
694
721
698
707
716
715
713
283
137
640
1406
2157
672
2122
105
254
926
179
233
322
108
136
611
475
647
233
105
219
100
2429
594
646
233
105
100
180
1920
122
699
692
713
720
708
696
715
711
519
8222
561
688
704
695
711
715
700
147
478
723
713
698
711
695
705
706
716
710
709
717
712
696
710
693
708
709
711
705
707
695
617
7289
106
718
546
124
7746
2811
3139
433
261
119
314
584
701
696
693
689
702
690
696
691
694
689
701
691
697
689
691
691
690
692
693
695
695
693
694
695
696
694
685
688
1115
756
9422
336
4025
287
1736
1338
666
3808
138
9334
10405
967
212
965
158
1396
289
2073
2091
4120
1204
5907
3229
9342
3170
1524
228
540
6785
958
1242
1680
952
185
629
1591
936
933
147
847
102
1240
1678
847
106
685
730
201
1405
1747
1271
1667
966
517
3216
679
2498
986
510
4827
1869
3937
513
7404
465
6982
365
314
575
7098
340
109
5942
7412
12138
1789
1891
341
325
582
374
270
2459
236
325
124
495
1853
112
713
898
1662
167
218
635
346
206
294
107
182
2910
167
218
635
346
206
294
2438
284
523
632
428
392
1170
4041
7692
2261
1110
5782
1116
221
11941
2261
1110
744
592
1098
221
5608
9707
13360
1423
3029
7554
2525
313
7218
1288
157
12847
1864
126
464
951
590
499
565
1976
350
1023
1741
3191
1528
692
1958
15506
5622
4713
14877
2488
294
870
3467
1314
2596
1623
463
194
836
1855
246
169
498
103
197
277
439
471
10543
1179
5237
104
2243
847
1734
7385
1080
7502
11172
5116
2810
4056
9669
2072
173
1893
887
267
1136
189
3662
822
211
198
374
1215
1586
360
127
213
264
186
944
5550
360
127
213
250
142
943
770
3674
7657
406
8635
4339
260
3198
3108
1142
1257
1075
1194
332
579
163
6836
209
342
329
2315
3343
221
1176
1349
240
128
596
524
748
214
2554
9068
1743
2701
700
7956
600
613
1705
1700
226
719
5662
294
226
718
177
7109
144
1509
420
854
651
981
869
134
3434
757
824
192
279
1923
567
389
4845
756
2218
1654
205
1652
1388
584
297
213
528
359
109
241
245
225
673
384
253
161
310
3004
4709
185
2721
1257
13859
502
739
1429
1671
194
1524
206
101
141
4023
459
456
534
2133
116
178
203
268
197
9684
470
193
3749
3343
3927
2304
3436
3228
800
1158
4873
196
177
913
5292
169
281
3822
139
176
914
1493
1604
1970
1167
848
574
2743
5827
569
720
809
1017
1343
339
1116
109
2401
865
3354
668
516
1398
578
450
211
169
1153
1176
1363
1435
161
156
929
129
1586
578
450
240
169
1153
1176
1417
183
1112
784
7305
1879
4356
1321
1579
1667
911
350
100
1446
1669
909
132
361
133
749
535
952
319
1154
176
118
216
160
253
335
1481
238
430
3328
2091
238
431
544
214
237
298
1209
361
2949
362
7344
1376
710
2473
337
115
176
216
198
359
5471
116
198
102
216
197
359
1952
478
210
10028
7218
6306
736
1684
1519
1085
376
138
1328
781
11126
807
940
922
6669
7372
1077
1705
1448
5508
7353
2778
295
126
1150
904
326
370
692
513
1363
731
439
130
130
1580
356
8953
1046
5898
3229
15280
6324
4723
3341
3988
522
15338
1799
2817
446
1040
414
673
122
337
337
1848
695
8253
7380
7651
135
500
506
903
460
208
202
331
1388
1568
1228
1884
1126
11432
542
975
3212
149
298
142
150
3524
245
525
5937
6123
481
241
292
2709
1455
2339
651
241
340
204
142
150
264
332
140
1094
8949
872
385
12829
606
1030
446
417
8158
175
1006
618
332
210
489
115
287
218
5249
618
332
210
491
242
287
326
213
4108
485
355
168
143
125
792
208
1769
8961
13681
969
194
622
1105
483
391
1804
4813
3174
3003
11711
4070
3743
212
333
931
1118
10395
2945
6139
5032
1284
1821
10435
6344
3701
4031
1016
3505
5968
439
1204
3143
172
484
4102
7281
210
407
231
2118
472
165
185
345
4126
1255
12927
476
272
423
120
132
120
143
142
281
1941
3956
333
131
238
136
293
582
446
740
639
2264
2232
112
581
938
5105
1386
3019
4972
7312
1393
732
370
4967
749
2261
629
7442
520
680
331
278
5508
151
136
163
279
13792
178
1331
122
1838
7466
732
223
6506
717
666
1565
1962
368
832
3166
794
1671
348
6726
180
588
103
311
126
3919
645
625
669
716
412
348
739
540
662
2949
1165
478
984
149
9608
3299
100
613
372
219
358
486
2335
1381
471
1060
510
373
223
315
662
899
1305
828
214
1141
379
265
489
507
407
4272
685
976
2334
3812
4677
3260
4010
284
14910
6524
7381
303
525
990
129
230
369
228
448
2076
3193
266
133
228
1644
2316
454
738
13586
609
560
3173
414
1254
8077
2102
1826
4212
5793
1305
9565
1047
5574
1675
9314
3416
448
3194
2298
5970
5720
5727
2314
7428
149
991
2790
108
140
630
510
107
517
245
327
227
1257
1023
734
3769
3281
734
2258
223
201
178
506
1158
250
3859
4437
507
266
126
1127
6226
946
6289
3712
379
430
143
738
124
3928
555
1195
1844
301
1176
925
183
541
606
1434
131
902
184
118
103
1164
450
341
301
254
695
524
247
160
567
604
1398
2817
4405
1822
283
757
5929
1087
427
5309
616
995
415
125
2099
7114
142
120
763
1037
132
2064
1506
333
139
121
700
325
331
1014
2124
118
893
1135
4268
408
507
490
393
397
1171
6246
634
1610
2633
4684
4407
2241
9010
1344
7131
2067
1465
856
883
798
886
889
888
884
863
884
887
891
885
112
581
944
5175
795
888
638
1985
125
115
289
607
441
221
406
1644
101
125
113
115
289
607
181
987
681
795
793
852
850
737
850
844
846
839
844
847
456
936
840
846
849
842
847
845
126
669
852
740
856
851
845
841
726
850
318
1987
10064
518
865
849
848
829
752
746
846
752
842
721
840
752
843
749
744
749
842
753
747
852
850
842
768
828
846
859
858
843
842
840
841
837
699
840
848
888
700
845
877
893
683
845
376
131
186
216
1243
2003
227
1260
378
263
2435
4033
1553
1601
1075
913
917
725
452
434
4416
9396
740
9564
687
236
157
227
302
211
6840
5773
7308
3396
143
1045
6861
874
127
523
157
143
279
3496
5281
2228
1593
641
466
425
986
1257
1154
210
2126
1083
2396
3320
207
1539
1604
1167
3689
686
9539
8430
484
1493
1596
1496
249
680
4236
2213
155
277
1391
326
476
6831
7051
1352
142
1913
2290
2982
1062
12662
538
279
6468
3231
563
591
139
280
190
6041
1489
3234
3422
788
13781
1721
214
1203
7376
14105
233
503
4924
657
174
5551
1771
5970
7132
2026
144
236
150
223
235
150
245
348
514
1896
682
620
1300
262
1326
5879
281
100
112
174
5199
245
201
298
1656
1030
401
291
636
3020
1028
400
291
326
217
212
259
146
1421
252
364
2056
7706
281
169
8943
728
1764
7495
2854
1196
637
8813
756
5881
515
401
236
556
279
171
9871
1174
1882
170
13772
143
140
389
2731
5702
754
8809
637
3783
286
6399
3260
2369
170
126
139
784
802
1240
8939
365
469
558
164
709
12751
114
235
296
556
867
762
595
212
218
637
8454
709
5083
487
633
2938
486
632
1648
556
280
134
8521
1112
1309
1261
7383
615
170
9303
126
163
389
1117
5326
776
980
7371
8255
4274
170
214
135
109
139
396
289
509
13420
2716
800
1152
1241
576
609
3788
139
626
2468
1594
239
367
749
1682
980
1126
112
1142
730
349
339
195
562
1137
676
112
356
2887
597
361
887
362
229
125
176
1274
1168
301
870
389
4085
165
474
7361
903
118
523
571
154
335
220
115
100
1806
1119
364
385
419
464
178
157
375
186
115
3180
407
378
183
136
115
1644
133
117
246
263
159
2275
731
1219
7865
1853
7721
1818
1458
1497
1874
985
492
692
588
117
2387
989
476
397
2559
244
7421
491
332
1288
3220
1054
356
274
168
1283
1856
4951
1818
1234
312
629
952
1148
13558
112
2512
577
13580
5464
2575
226
5934
1135
1146
5042
2594
13495
6247
1027
253
229
227
1523
6387
9743
5757
2439
1744
12740
784
527
127
768
3140
4661
744
145
1556
243
448
9096
4102
1910
750
5583
506
757
541
6166
6247
420
1259
247
618
8338
3814
4281
413
4809
1446
464
4538
2985
8924
681
187
488
314
8934
132
210
192
116
109
660
807
215
218
322
646
1042
358
324
176
1276
1170
302
870
389
4092
167
474
7374
903
547
333
106
1805
1112
365
407
248
431
1484
832
110
607
2398
1267
248
486
970
104
288
9410
806
247
378
165
555
302
1594
158
110
1065
701
554
375
1131
862
1118
826
7453
474
1026
1401
159
166
6496
3863
632
239
1087
2621
923
1230
5284
4252
3253
625
1675
489
1182
1318
122
862
134
410
517
522
1567
10288
2560
2523
2097
448
6021
1113
1801
4523
9442
140
5692
2846
5760
7821
227
412
148
691
109
5025
263
336
184
170
795
1217
2305
554
344
2531
935
501
355
533
236
133
2007
1279
671
488
189
722
340
1481
4026
2218
3117
131
541
6964
1941
293
11571
3413
1568
459
112
2693
143
423
613
2161
4062
11511
1115
2569
1582
2246
1349
1342
482
175
142
3800
9563
550
185
376
729
2490
3283
4631
803
9175
372
928
5230
2738
1530
3732
3724
397
150
161
210
182
173
1709
7925
143
1651
118
2089
2058
113
1094
5462
113
1092
107
5209
342
586
901
647
532
1056
815
9034
1195
213
989
216
7270
13503
2231
110
128
294
115
10006
3716
147
216
258
3687
665
9368
926
248
1041
166
4250
1469
1786
7722
794
547
1138
9413
7820
427
5453
8420
3110
220
1617
104
197
136
411
310
156
1052
507
909
9024
208
121
121
1449
9343
5963
1256
452
1973
7568
138
183
8894
295
579
1032
5107
698
357
242
169
992
553
1247
1690
2519
210
298
7327
2171
8107
6445
354
354
355
352
3880
7517
5638
196
7402
1021
607
194
167
508
245
1734
261
105
1133
5366
639
3656
179
3973
9644
2061
1123
237
2467
389
422
456
406
319
378
126
476
163
890
190
3116
3279
1221
3601
3896
4706
394
144
6802
4086
2035
194
471
130
1587
1642
176
189
228
143
957
1661
233
342
7534
2526
340
112
1200
7212
4950
1712
255
713
5988
1396
617
563
211
164
1854
915
2036
677
452
3571
1047
2505
691
451
498
2753
5082
3031
1614
678
1883
383
675
215
496
1299
226
159
581
5066
474
866
2172
657
376
9277
2000
1399
110
955
217
3272
3054
582
5812
1218
1066
863
484
189
208
1372
191
193
119
825
138
1616
361
890
217
1557
1376
1871
1641
3810
1805
367
9368
7077
6481
280
7524
668
1143
1013
432
9574
1614
9282
5190
6297
840
7482
644
1438
213
678
584
172
267
467
781
156
253
153
273
175
2346
134
373
8241
3319
2524
1102
543
4796
585
623
302
191
181
160
4225
285
161
120
445
122
362
180
160
1681
8329
190
170
503
1279
132
278
11458
660
675
146
177
1086
255
263
5303
1935
178
3815
109
899
332
2541
1487
359
2590
176
682
662
585
507
150
133
489
2069
288
203
632
867
2074
3226
332
277
188
955
266
2637
334
1063
266
1444
750
4785
3300
358
129
1901
7334
4815
4726
1299
10122
148
1669
222
673
319
249
113
175
3174
217
672
318
249
113
142
178
2109
4665
124
139
138
101
509
118
3889
8375
8962
1243
1273
232
237
476
243
190
309
177
6079
210
3159
1054
119
134
128
1317
1725
3979
8097
4022
3773
6647
14697
3012
5198
3486
298
233
115
9417
4465
1334
194
1095
12377
2885
264
4051
3801
266
866
978
136
995
708
1064
239
426
2589
153
18022
118
2646
241
296
3096
696
632
2176
857
1921
798
25347
3616
262
8843
242
131
9421
7428
190
128
5037
6853
3789
4324
9764
2471
454
1275
1792
1151
2244
2323
398
1138
216
189
188
9267
242
3785
157
9344
4468
699
5140
1063
165
124
381
262
289
1422
424
933
317
579
680
638
555
423
538
472
2870
3503
715
1080
461
570
650
612
232
232
275
652
146
458
193
1297
1433
690
134
5919
268
395
1981
394
1178
1727
15329
3710
1296
1891
4559
11983
131
436
338
113
375
228
312
219
134
1501
485
8357
5743
634
702
2140
989
495
3578
287
185
615
242
1417
103
676
984
257
325
518
624
498
480
897
105
519
179
717
1511
130
1892
1338
271
478
359
309
2411
1334
163
131
136
934
858
4741
350
6698
5317
406
1928
5275
958
300
9271
2801
1266
1235
1725
2576
7145
1161
639
9465
4304
7238
1559
291
169
192
104
388
1737
219
242
1983
7535
111
8837
100
319
285
1826
1099
13844
8106
312
305
835
614
259
334
262
317
13853
1379
725
1901
9286
1011
1510
434
996
185
2150
1564
1064
187
1763
326
436
399
124
300
3666
800
1088
2815
521
148
1950
823
1698
270
1850
374
5378
541
779
2682
1244
1464
195
417
418
399
139
181
1218
378
7308
624
987
577
3615
127
476
212
1423
1492
550
152
1383
605
1929
1392
4797
1212
812
624
1709
2499
347
189
130
240
5582
346
189
451
676
799
1606
434
9240
439
2193
1819
2723
7498
4539
912
14544
163
270
553
413
435
151
315
661
2191
197
172
242
171
203
120
105
135
127
702
1642
7457
7325
567
806
244
3992
2039
6457
9391
6445
477
2173
165
2231
837
5053
2883
7376
1032
866
538
8293
7433
1500
11377
137
635
208
117
161
2694
9372
1708
1240
213
2286
8433
2293
827
8791
823
988
4482
4926
4941
4780
8043
4477
1201
14021
300
457
129
138
291
124
1222
156
2520
1996
312
402
371
8144
1121
462
725
3312
569
3627
725
1861
1757
571
446
2052
194
659
183
206
432
4481
1171
624
1558
6011
5521
2700
6158
1260
182
6463
655
864
539
101
5228
1642
5533
5152
869
569
452
2549
3596
6395
5526
1689
5341
2662
1858
5851
1453
503
236
769
105
950
359
3330
694
470
475
142
255
4889
1723
783
880
612
331
310
2368
933
495
3732
335
294
1139
149
113
2174
2393
667
367
445
348
3809
590
452
102
714
752
2554
306
587
128
116
228
214
390
126
131
227
219
418
314
503
193
2332
148
5033
2105
860
418
330
170
216
3770
862
420
334
174
214
4099
755
7661
541
362
319
1065
197
2809
263
516
345
307
1066
200
1709
1316
346
9101
546
490
1573
6465
160
589
142
6046
553
575
5979
555
575
1907
945
321
765
180
288
497
490
1882
176
882
226
174
310
131
206
267
1909
150
4838
797
756
7556
502
837
2994
253
509
222
840
1870
1165
9392
354
1330
545
490
1566
6441
160
590
413
4213
6389
349
358
4233
4033
1793
942
321
824
180
219
294
497
133
489
1883
176
880
227
183
360
131
205
2236
150
237
203
11772
8929
751
8445
343
345
684
3935
5154
8354
547
485
1036
7002
534
525
161
8588
4999
252
1231
5387
839
710
171
159
721
185
328
184
589
672
320
761
178
402
284
488
489
1871
5716
1232
136
417
364
148
109
2354
7179
5644
2501
111
519
684
1189
115
6360
4351
3059
8963
2445
6155
1413
500
412
262
146
5537
499
402
263
111
400
1166
1332
107
542
13868
8214
5880
816
2344
625
852
668
802
7440
257
360
1140
7969
5192
4074
7559
6303
206
136
633
3626
1208
6186
2748
1543
1846
224
1595
439
1354
107
1940
8969
595
374
216
1714
212
1389
446
185
310
3620
612
282
2749
5847
596
818
1078
185
275
254
179
670
254
1630
165
144
128
186
1964
835
480
497
370
102
1703
2037
460
172
279
281
407
339
747
265
340
7214
214
675
1993
198
7138
129
150
298
1231
6770
5003
700
547
407
224
9446
1087
220
623
3259
739
393
1466
1588
500
7011
1489
4026
552
9424
7335
2062
348
1691
869
1941
457
539
371
927
609
117
299
598
1633
3130
2282
1040
354
218
496
243
576
121
456
4849
6860
187
501
212
603
2472
412
109
124
297
177
463
472
4485
197
535
455
501
1652
3128
6457
7631
3040
1851
6960
421
119
179
552
1453
384
404
1285
7736
379
377
1128
371
677
8879
170
204
736
2298
4513
1532
310
678
2262
153
2479
2155
2075
1985
372
9286
1023
633
277
309
2927
7711
816
252
178
193
5114
3636
7446
4609
4725
450
217
404
4692
2720
7305
3570
104
685
741
753
1456
2605
158
5094
1023
3217
2602
2729
965
1250
136
632
1044
280
225
129
129
204
403
120
2739
1621
13811
529
281
103
131
134
197
401
1707
450
1951
7519
376
3073
3130
296
480
890
795
270
1123
137
3592
111
360
141
3150
615
133
140
4614
1330
7405
12207
4906
1387
392
191
442
343
260
982
445
148
222
196
273
264
1721
410
283
174
1368
234
113
280
357
108
145
897
8880
1299
382
427
271
464
281
581
538
1656
2349
1901
6797
263
140
489
679
14057
3622
7419
2287
6159
1423
363
506
1865
5114
6847
7463
415
2740
1077
9536
261
345
195
976
1990
222
133
204
137
113
1826
298
391
720
4775
5088
609
3747
462
480
1207
111
262
488
482
436
1663
1746
4498
1079
285
360
451
123
115
125
733
369
820
109
190
4140
2854
2693
173
4322
3357
481
725
2221
1145
1245
937
1248
3850
178
2541
620
1158
759
1335
1975
598
145
113
2085
13809
1779
114
6162
1646
1846
9708
3963
2808
410
200
277
114
143
7356
129
2562
237
843
877
9413
169
108
269
134
317
311
295
743
9303
2067
8910
7770
680
2713
270
127
311
858
1626
1637
111
218
226
295
548
227
738
689
259
194
781
133
535
398
620
1913
141
7470
562
259
721
149
6060
239
722
149
1901
4916
7208
276
1498
714
1856
683
239
570
5661
599
3771
2034
3242
3529
2264
460
2827
1578
183
484
891
1364
776
767
484
1663
828
249
203
2702
7485
1632
3930
9709
1063
312
300
940
4192
939
1726
449
212
7349
504
183
1170
127
113
2101
851
1041
130
277
136
2076
766
470
822
219
105
1325
386
314
1016
127
452
146
761
2078
764
133
470
826
219
105
874
254
1311
1194
169
277
3915
5162
215
987
708
100
259
230
1697
463
241
348
607
111
812
9416
4291
415
1224
101
399
286
416
322
273
296
367
118
348
132
185
250
144
9404
220
1509
452
171
386
153
104
509
6270
177
348
153
105
511
252
190
2282
3063
6558
2676
443
2010
460
2039
403
310
823
8946
205
546
484
351
1029
420
222
123
1140
136
1045
640
1963
142
281
631
250
203
2123
14047
2355
5322
1789
5007
5354
1938
176
4775
2906
1758
1463
1605
2103
449
3828
448
2112
1092
2730
3911
9673
6419
1353
1386
476
105
107
8227
692
9097
6504
9489
1256
793
5812
379
1514
149
153
339
385
407
506
170
828
972
5646
401
4546
522
8819
117
2001
6980
150
406
526
808
1113
377
110
805
1397
760
4650
149
2586
261
391
447
2002
193
970
310
3977
1329
898
1823
3477
9967
441
1144
102
9520
13626
12134
109
341
304
253
373
418
379
711
3188
222
4166
118
252
2192
133
129
866
637
533
1399
3727
318
1359
3188
1437
9554
2783
1199
1181
1796
5959
261
3654
226
6455
349
4630
602
6549
332
4663
167
6560
13678
169
195
490
365
749
2606
2208
901
366
1851
113
7250
247
338
458
706
3751
1736
173
227
170
336
190
3178
258
107
322
336
195
1843
4983
878
5390
1984
172
4814
1069
143
514
171
102
8905
176
101
3180
134
281
446
730
265
2093
2777
3522
1402
336
1553
149
1836
168
973
843
367
4268
1263
4890
922
210
4760
13448
8905
126
1157
8061
1047
160
2125
11381
6722
9343
147
2197
105
680
200
1637
2236
233
1399
127
1641
1455
999
5779
2647
2137
9558
613
622
183
337
6518
2619
167
11470
1810
7331
12869
6604
3981
291
1220
102
2177
250
682
1580
1655
2943
761
784
362
599
4109
3916
223
455
2427
677
1746
1913
2433
629
6899
7429
10951
7373
1371
4721
1155
8944
4387
5036
1619
5171
678
8105
14860
7265
9322
266
3322
2182
4525
1640
1400
169
374
13664
206
916
1809
532
1182
735
2668
306
5745
655
1158
2389
3387
1825
227
2244
4019
223
930
644
139
279
493
237
452
166
704
384
618
166
8760
188
1734
9934
158
271
129
102
435
1140
279
539
148
164
828
1297
523
1797
2495
2760
342
292
1439
465
933
313
321
361
786
2251
465
935
316
182
140
116
225
9088
120
413
242
463
167
867
391
523
291
118
255
650
840
1964
323
130
245
471
139
376
170
3330
246
305
470
121
391
173
3332
130
246
305
471
139
391
174
1860
2478
5490
2211
1927
277
653
110
109
123
491
310
146
211
167
356
8796
1274
1854
2913
1329
419
193
126
154
454
329
109
215
2159
8863
6997
591
8999
839
184
1017
1223
1959
7540
520
110
117
153
278
120
141
306
101
512
1302
5692
492
9183
701
1159
239
120
414
4748
1602
1764
1209
8787
275
1265
881
163
2808
2910
162
1227
5439
8945
3700
892
645
396
171
343
805
108
298
105
274
1366
8925
2201
347
4606
518
385
4229
12743
4777
255
1175
125
517
4379
199
138
119
224
111
300
122
318
545
164
105
296
9085
196
989
519
1174
428
195
518
7460
111
2314
232
500
153
197
186
426
702
14752
7688
579
12005
4617
9100
3828
373
280
177
720
295
1405
3948
8818
9737
489
810
1033
719
2422
12670
342
105
1267
8724
7391
422
5718
5100
1449
362
388
1125
8058
370
529
1071
405
8841
1491
222
6760
4694
350
6623
655
672
132
130
220
190
394
173
154
6012
196
190
395
171
155
480
1412
12957
542
161
114
113
117
4579
5229
693
7139
1565
350
529
395
565
1163
604
8981
5428
449
2944
305
139
572
230
141
143
1893
128
857
12174
540
4724
345
6573
124
1163
683
706
3190
126
1761
7170
7372
1156
4147
7363
394
1180
5973
1180
1912
2153
188
925
1125
1114
131
1158
8901
8257
547
310
312
342
499
310
178
310
2180
7411
4912
140
934
2903
1760
1269
120
140
677
1432
5606
5369
1187
1418
1285
177
211
101
552
171
1398
2657
7731
9512
528
2987
1343
2489
388
119
2230
9392
1916
112
2196
424
178
7162
4174
9466
140
7165
1545
3561
7763
4468
8868
7476
1492
4851
583
5962
100
119
324
888
116
222
1258
7061
739
290
279
375
457
206
154
11093
156
169
284
4156
12632
2433
484
8836
689
173
8814
10678
192
1283
1434
241
201
105
209
155
674
157
187
1035
724
9487
4817
8210
695
1894
3149
1764
1099
175
577
2146
103
14180
8849
133
488
507
340
162
1891
529
507
206
1000
363
640
3060
4080
363
638
2279
278
1502
587
273
2046
330
121
871
3082
4943
482
344
1200
10733
1215
3677
1374
738
2429
1178
4353
3434
555
246
154
184
148
287
5451
191
155
577
5463
4349
11691
6270
6938
135
1243
6198
2745
1548
768
1776
8979
1260
589
9367
11392
955
3449
513
1294
2635
700
777
6286
1317
1007
1190
488
8935
1897
629
373
1851
265
173
2190
3926
3268
102
120
1160
756
121
3126
1715
8436
7391
2404
8464
1154
146
117
135
531
661
480
106
763
100
307
1206
279
201
676
730
3488
101
158
113
352
252
1362
4668
3224
8857
3846
1064
579
7065
344
889
152
326
230
136
369
5167
888
132
152
326
230
195
366
1942
353
188
194
6219
1918
117
2607
3407
118
407
2167
109
306
194
351
165
285
114
131
103
3922
7860
4421
609
186
1283
1271
2040
2447
666
2746
1239
303
1818
13626
4167
5810
1401
120
791
184
969
193
195
934
426
1506
311
215
7252
4248
3737
6060
175
7372
495
145
1496
3706
8787
586
1501
447
368
2639
2944
290
153
1275
122
134
919
6915
122
136
1913
125
306
294
256
163
105
14369
115
143
223
255
240
115
143
223
255
240
1103
2899
939
119
4764
353
6549
139
163
188
307
6810
3566
522
1629
569
6065
325
166
4547
288
614
14879
1673
10638
1471
596
419
5556
913
167
508
107
5460
173
200
2464
3279
327
736
8374
3660
7394
3833
3329
891
115
3156
2732
388
217
6593
1832
606
161
13676
330
518
2776
1224
4357
1293
420
360
2148
994
3129
1158
211
141
449
1595
127
932
486
162
3131
1158
211
141
449
1408
8478
1126
687
407
1062
360
636
1011
439
343
164
1905
2612
643
430
1195
222
967
278
345
8549
108
1010
4020
3158
5011
2721
174
3047
4356
337
1462
7258
1114
710
8849
8275
548
3958
3385
686
1081
12076
13699
552
235
139
133
164
122
110
1741
3891
3169
13782
1869
5960
2174
858
318
281
698
620
4478
2217
10217
3630
13508
9807
4087
1358
11863
2079
160
6522
427
4572
953
1477
235
2414
1885
580
1920
236
173
267
225
162
206
691
194
236
174
268
225
162
208
693
194
236
174
268
220
222
446
1704
5931
8967
2725
7508
894
3088
837
1405
173
830
833
198
185
2793
153
932
119
1593
173
830
833
198
185
252
2785
2183
5342
926
7236
2267
263
7368
1612
130
274
6599
5534
1283
167
551
291
1348
6190
284
550
8572
494
2519
5963
913
259
309
877
1218
1970
1491
259
309
877
1216
1971
1490
259
309
386
2150
106
2044
1912
3620
1399
298
259
137
191
2867
1372
139
891
1591
170
302
249
138
188
2887
1383
3331
4904
6088
540
193
160
235
213
294
241
1159
2506
598
1109
627
1788
790
1849
946
862
525
9713
498
1441
2385
269
367
590
1123
14964
12787
286
7441
151
1629
652
500
882
7465
2626
3442
1409
7694
151
1928
642
1712
1151
296
2127
196
518
1014
294
130
630
408
5222
3494
734
1291
3952
3725
876
4154
1894
326
234
203
225
165
449
574
5500
568
2670
2487
506
330
404
270
693
815
131
4248
101
194
889
8387
695
5117
7880
1430
229
136
407
232
130
304
236
538
109
13413
1321
4389
3715
1258
1251
1228
1406
123
9496
141
10326
6585
480
2306
3981
3294
516
1606
176
570
627
314
211
500
200
193
255
846
2492
2569
349
193
7927
553
5890
380
1079
583
346
8100
1084
584
346
1485
7819
8260
618
207
8898
1034
1282
1243
4439
6375
303
1833
333
168
123
6223
1864
586
164
567
165
9097
1254
2519
9541
4802
13805
1380
537
409
4832
12346
205
173
355
250
510
3440
355
243
306
226
3413
351
249
304
225
1246
637
136
3679
540
626
136
1886
591
721
1039
1204
627
136
3802
957
8628
1318
259
12482
1574
2457
6536
1678
515
1706
6999
12738
9658
2330
6036
111
441
428
334
151
201
408
653
618
1591
1588
1741
3399
3794
1826
656
654
6879
1777
127
160
4677
2986
11559
3489
3793
613
274
1720
426
655
272
14589
1350
229
227
209
408
312
148
363
308
115
136
121
151
8575
4645
340
4971
217
229
128
198
218
1280
921
347
3841
394
6422
6443
478
113
11800
2422
8899
115
13108
3636
1237
2461
1330
11112
2311
1025
3915
338
5174
3269
745
1224
7436
11357
2506
12100
2380
173
319
1216
3344
1077
295
744
195
102
169
6127
221
472
1076
679
733
6333
2391
1308
5682
7372
3482
1360
351
143
2346
451
8855
1562
2196
9806
348
4632
4350
3250
2598
10049
2559
152
125
282
522
274
196
277
226
236
455
104
802
317
1934
337
277
208
2373
4395
1424
5551
3952
140
5318
11962
898
514
4312
1804
9555
2589
5946
1538
8135
2149
7977
6471
3165
112
302
6024
3386
3953
2302
1640
201
864
1231
5053
1404
1085
12040
7321
1620
3891
7299
6075
3825
6128
3746
1271
427
1909
9417
7368
572
14050
5730
671
3190
319
108
1271
111
163
142
115
186
912
11746
620
448
1374
899
380
172
2942
2583
9629
4237
9215
2715
2602
963
3603
9741
184
1527
491
109
1109
9333
118
321
512
1345
446
142
182
647
9058
387
3946
5183
127
228
2485
420
1350
367
157
288
194
2531
1113
790
9189
5680
1550
1084
424
205
180
221
254
145
1984
244
257
374
158
289
161
159
876
855
2077
9236
562
430
107
633
472
13274
822
4333
342
118
588
401
413
1426
232
102
210
419
191
275
155
702
188
1375
1942
230
185
278
590
236
2297
6664
283
10024
1905
387
271
141
1081
8853
368
216
594
2303
104
171
557
404
363
221
651
513
221
463
205
309
279
188
2759
963
635
1284
113
342
529
11285
2533
1172
496
930
1236
1430
450
988
14571
355
326
580
3585
570
854
1929
404
8298
1900
7562
776
159
325
149
175
288
141
109
182
166
675
131
537
14726
3704
12511
8949
13923
3462
272
7419
1215
4655
104
8741
185
2086
849
2873
423
9136
1268
793
4112
3885
2268
1764
1514
412
208
2180
1514
736
1004
913
2974
7348
835
9392
981
1884
1467
3330
338
1116
1911
9519
598
9302
1766
1305
2234
7240
3858
194
1404
8165
702
5297
2158
1964
176
698
1402
387
158
219
2179
137
7533
583
7428
356
1915
1297
8499
597
459
967
105
511
412
114
213
231
1416
2485
9985
123
194
214
124
2344
1596
1340
1970
1563
4542
1554
449
174
182
130
222
9459
529
120
262
100
2265
4849
5405
1247
289
384
521
7433
6153
9236
6968
12373
551
182
167
2710
198
2076
121
109
212
1446
958
236
160
6541
4545
133
302
113
351
3271
4767
6711
3470
113
130
112
1404
698
2040
135
756
195
720
3030
207
144
591
188
238
1278
3864
2787
9442
4947
2594
1378
978
2052
9031
3210
127
1901
302
254
1474
168
111
1530
648
283
366
248
163
2918
7340
420
277
283
366
227
162
194
439
1028
8878
649
290
13565
1935
1004
420
7433
1439
495
634
136
591
197
648
373
637
137
591
195
650
371
632
446
2623
2518
5024
4447
735
6580
798
7504
1597
124
1186
403
238
808
3742
483
1649
900
204
516
3042
897
529
2280
3365
2379
867
2367
2302
501
237
230
8842
488
1469
4517
7084
2891
8801
3014
3900
3887
1989
224
9313
223
1158
9754
5892
201
125
145
198
433
630
3711
124
1769
9361
4840
2458
758
696
8209
753
810
2293
3370
186
1306
2242
767
431
2375
1747
171
3020
383
429
1024
111
877
312
123
12194
310
396
4044
8102
1870
279
1481
651
4856
7672
1065
8059
1596
114
9130
13603
106
270
244
1337
429
859
2119
8246
4827
8030
1390
2309
594
14894
3435
6854
1033
903
486
2881
13556
1573
1915
4014
4036
1282
308
347
13827
910
166
394
9307
1030
601
695
156
311
228
1090
1325
257
398
298
1010
1648
7828
1524
1468
107
379
125
173
160
681
234
1405
156
396
375
363
6096
2878
274
1088
1283
257
733
367
1112
333
718
1445
164
359
348
650
136
332
181
384
205
496
343
3054
6260
1093
1408
558
219
333
311
208
175
219
389
1928
2051
235
103
407
4977
141
163
257
755
218
432
233
279
200
271
497
422
127
2129
438
442
272
242
280
250
294
424
1653
138
557
407
360
428
331
3685
3942
14856
2461
12225
652
163
289
196
6817
400
2761
1735
5941
6644
478
275
454
460
141
128
139
1894
269
232
1423
154
1132
1285
1331
256
192
192
6340
1993
7533
2238
1348
7908
334
1204
1124
1405
107
584
101
217
958
760
595
661
339
1397
160
946
1595
160
590
601
192
958
174
160
162
251
467
339
1397
8888
767
480
4886
1414
2000
2548
213
149
663
101
165
2519
2233
9052
1762
11675
1726
6181
591
6083
8197
1014
1262
372
217
1372
303
133
200
125
134
280
229
184
116
476
376
457
1064
418
291
140
349
727
127
1635
479
216
274
604
1344
305
529
1751
286
140
152
1211
455
2492
428
164
270
457
1848
894
1513
575
106
275
390
229
5409
1682
3278
8824
754
5199
254
4399
7486
7153
140
111
250
198
296
471
1433
688
9429
2692
6287
1776
2179
378
1623
5842
156
122
112
271
6250
255
113
126
262
168
716
109
1057
8875
14596
2756
417
9531
121
125
1257
314
871
114
176
262
392
707
1314
273
243
251
107
128
188
131
111
168
141
131
363
222
462
449
197
132
1470
242
13645
1810
1209
935
5124
7118
1103
1860
1341
636
1310
2008
1337
13660
5812
7559
129
115
855
8521
1338
381
340
3644
10074
278
4789
540
160
8661
157
161
302
528
113
109
7165
992
6867
1888
10554
1158
9013
731
425
110
144
166
1652
2409
138
266
169
107
144
205
167
483
3099
214
231
207
296
248
323
1427
1211
4395
11500
3133
141
171
165
1690
1045
9303
1099
13447
2555
213
4799
4602
1019
1916
200
104
185
104
103
272
451
488
1573
4909
5227
125
2225
150
185
104
190
104
104
366
453
417
816
298
4992
3303
708
7782
5125
5132
154
311
1276
2122
395
165
654
8939
696
289
1744
5797
7414
1709
834
6902
430
102
645
1105
1917
1502
161
397
4152
438
568
597
132
2294
878
612
1591
4006
2077
460
608
307
506
1935
667
1281
621
508
1367
389
105
9897
6991
4764
236
137
1216
9384
759
1707
7167
913
574
178
109
1156
782
2912
594
769
570
9015
576
2020
107
973
179
114
1166
822
1446
2227
6659
7263
2073
143
243
274
462
676
2059
2527
2484
124
366
164
125
215
557
1453
324
290
963
5031
7365
1850
1018
663
3950
9061
560
9070
1782
1148
3618
8956
4604
1757
3896
3178
686
2867
919
991
206
5308
8136
693
5355
1529
2406
1198
407
439
442
4202
9436
1405
2009
1712
5539
1191
346
101
244
242
217
129
694
427
1908
827
317
190
100
208
104
320
168
132
3519
454
5768
490
722
1671
123
150
251
502
2306
477
540
186
366
173
6747
501
1429
302
2163
2124
669
1289
939
425
114
201
226
189
643
1279
7258
192
4689
383
514
1381
397
279
506
379
1202
332
1478
6727
845
2792
278
881
126
315
6624
7202
3419
152
153
129
543
159
151
5779
6083
2111
5352
8895
1984
2825
106
364
226
156
246
555
1351
310
727
1436
450
165
313
191
362
127
266
3033
12945
4689
905
2695
140
271
190
313
107
257
131
201
5760
2866
3687
1823
4675
821
299
4807
347
340
10636
5711
9513
1875
903
5561
471
900
111
319
292
3681
242
231
1123
591
1992
7526
3794
13663
5131
962
7351
419
2131
750
146
235
472
305
257
356
684
958
157
706
212
450
199
312
950
682
473
1581
384
1262
349
3791
9652
178
865
594
1449
1370
2112
760
123
229
1267
11591
2162
2216
1888
908
222
244
3549
179
904
182
264
484
5704
459
310
256
355
661
937
153
689
298
174
653
881
261
1271
666
996
3053
14896
2442
524
978
464
1436
7886
11810
4496
704
662
15462
367
6534
340
4699
4950
9410
1365
1076
1353
585
1083
8926
1854
205
465
128
124
164
237
279
229
502
2373
205
463
128
161
167
7433
4553
2131
753
124
235
8249
706
5036
470
307
257
423
2367
296
970
154
708
802
7374
1512
4886
5718
1472
153
4461
152
694
199
227
518
102
3013
1879
962
5583
451
961
525
11544
4489
1455
9496
7647
422
119
412
9129
1775
1650
107
1568
400
1388
350
9452
236
282
491
1908
712
258
361
111
361
246
125
168
957
134
1994
5068
9739
245
7108
973
160
308
101
7351
13635
249
2275
2349
1204
10489
3173
1471
4972
949
6631
1031
572
1172
948
5714
229
856
4561
8904
215
3335
519
3104
356
940
6803
8913
2726
536
145
824
761
501
495
1618
158
14223
2588
1074
13633
139
11587
314
1776
1914
9454
2035
2062
12474
3598
14848
1912
3156
236
459
933
1917
2209
2126
1425
127
5664
1492
222
643
526
4616
221
642
341
1499
1841
856
6061
854
303
384
2292
175
492
679
1499
5551
5266
13218
778
9468
553
2608
116
619
505
191
108
431
449
1403
306
13861
299
7335
4828
1916
4707
454
6112
307
328
106
142
357
262
291
897
13477
148
145
2414
2364
1210
683
8919
6745
2439
3189
529
1088
8858
294
144
1745
276
196
361
283
358
1372
497
141
328
377
159
1080
4530
158
315
274
285
220
128
146
279
310
13409
647
871
220
189
9358
2144
2284
1389
259
194
175
1020
142
812
488
338
1660
7404
644
1860
751
161
191
185
1207
421
2454
1013
187
146
170
162
105
11975
3742
860
274
1862
3697
904
178
184
622
1578
921
162
953
161
2255
180
212
625
116
1406
782
14125
2664
1093
1218
831
1057
488
9254
262
715
208
215
115
1324
167
453
1321
231
1105
287
148
965
281
116
149
138
1681
274
4317
9155
2861
13856
334
209
9331
13092
8585
8958
907
1293
605
1449
8904
202
697
201
107
442
1183
9418
1368
8101
187
1033
311
179
133
157
3375
6460
340
340
4741
1765
151
140
235
3764
860
140
223
709
182
12331
1152
1363
335
143
5061
7362
8494
6056
12771
4438
832
242
246
115
205
125
592
192
120
10461
3818
195
233
1461
191
2447
1499
161
9520
3790
1519
9273
1750
193
496
145
1306
974
240
401
1258
4838
3740
3913
202
5648
1716
9281
336
4990
8927
3794
547
112
128
940
335
158
816
573
6547
1547
483
2422
2444
217
8949
4655
13716
1779
1221
689
9288
742
7362
363
257
122
131
116
105
101
1597
118
1630
1465
4356
1304
245
161
164
8882
7981
7446
3388
7495
625
148
8951
1495
930
7127
7686
364
255
13643
127
7784
3964
5062
6653
1011
1592
561
2258
4622
223
280
577
8061
2319
2765
1902
15371
4756
2745
6266
6603
9412
1730
1462
396
155
697
552
148
109
612
257
1093
5699
2684
9635
124
346
207
3984
4086
5093
2019
767
9471
116
142
612
169
173
141
445
181
211
800
145
325
1127
369
628
7501
186
400
3801
1689
119
350
232
3482
126
137
142
2575
561
2004
3469
166
197
404
861
1262
1183
8287
9190
5554
571
236
5034
8726
1257
2343
206
8749
10638
1172
262
5461
230
11380
249
1355
135
135
207
591
249
239
140
759
5108
164
136
298
9316
1583
6148
2630
6607
480
868
1952
8918
3826
11723
482
1770
13537
4023
452
581
8868
643
387
112
224
178
173
168
1259
6182
2085
8957
1258
800
1398
1357
1608
5520
931
8068
717
5406
1852
124
129
3368
4904
7394
4366
756
8839
3071
235
101
100
126
243
3251
2394
7368
6112
10660
313
3708
8934
2603
1254
126
353
397
2068
9425
3451
1716
180
973
404
143
110
2956
180
976
174
232
190
570
5555
4363
114
390
113
373
586
357
1598
2455
1550
2191
6742
8854
7422
4751
4508
583
154
1101
1191
1217
2235
584
1625
9297
2064
394
1546
1804
1275
925
9573
2594
604
795
2900
4044
157
9007
7310
4933
559
143
572
793
353
126
106
260
250
150
149
146
104
282
603
197
9334
124
103
132
229
134
6453
592
124
1181
682
589
2511
2824
8807
6331
449
9262
214
1110
105
101
809
191
249
2498
1268
1598
312
116
3660
1269
104
140
2006
100
480
1284
1402
177
457
1259
224
1565
172
5170
606
856
891
1075
2541
684
1173
3186
9046
1103
2528
1680
4453
9004
4450
113
431
153
645
1040
469
117
884
1051
9430
722
8031
305
1972
162
187
123
160
198
560
235
1144
1398
609
1097
4936
534
1724
522
715
613
160
3498
2290
207
4019
7885
7396
386
812
9852
3392
1133
1455
386
540
1257
374
1009
608
441
2579
6329
491
1040
426
357
8152
1035
641
368
1399
3026
4153
4860
360
361
360
361
362
361
360
360
6574
224
9089
1028
206
489
1167
148
371
513
483
125
198
136
465
5557
483
104
125
193
13655
136
1862
3995
1523
403
1199
390
7931
404
1198
390
490
4393
251
8926
3505
123
3834
586
11796
962
2931
368
2002
109
188
204
1106
112
13686
332
587
2481
12126
1744
2505
2010
450
3768
226
339
121
584
6991
2350
5400
417
1039
4778
1483
2046
2787
1221
768
696
561
257
1183
7393
617
985
386
147
535
125
191
624
168
1945
465
8921
491
187
6522
3116
198
486
130
801
8960
101
143
680
116
196
5595
3582
221
702
2166
1794
336
351
113
8967
331
760
8940
254
1907
7539
843
335
116
114
254
100
102
1261
2318
7491
3715
6879
3500
1332
259
272
1144
384
1734
6699
266
144
115
351
337
214
3296
203
182
109
1639
2947
868
4781
5404
6974
248
1274
1996
476
6507
342
342
342
287
8108
700
5386
4359
214
223
143
357
5373
697
6264
1495
135
320
932
6148
7974
1143
246
840
814
538
204
318
350
4508
109
464
4257
3035
1193
994
837
1038
252
295
107
346
450
117
261
439
395
1615
1039
252
295
107
346
449
117
261
441
1469
7285
2389
4142
4487
3580
235
127
425
304
119
102
105
6014
2102
9443
1727
7304
7175
7218
3066
331
357
230
1843
2547
1321
9385
113
8908
118
9411
202
3102
9205
11518
493
3893
613
5322
1942
7442
4029
222
518
108
212
2070
9545
7318
284
1041
2295
6637
808
13850
7278
149
540
253
229
119
220
1297
2958
5533
1219
664
577
289
171
3669
4129
2937
1228
1533
2793
7439
1432
1685
895
310
116
216
101
312
911
1481
564
146
361
276
153
322
481
200
1736
172
8819
2704
9557
5740
6231
9157
223
193
966
439
7418
9299
6619
3151
390
4451
861
1623
790
100
195
163
3715
9132
3472
4651
7943
1401
211
648
213
225
681
1745
553
107
1428
478
1878
12673
2124
6415
2304
2592
6592
3970
7666
160
134
126
122
2548
134
688
4884
5061
3777
386
9447
407
277
5041
696
272
1046
132
287
220
125
163
845
122
469
590
123
698
313
394
9329
2871
9171
104
169
1229
415
683
134
332
173
577
456
1579
2004
1036
109
384
324
104
114
8250
271
125
286
158
627
835
943
345
140
1238
1476
2571
552
376
3833
798
1714
1075
387
101
2931
1077
101
1655
567
374
444
1277
1065
726
594
2783
629
378
554
627
363
179
4805
214
104
123
855
857
201
166
558
536
134
398
3179
856
201
166
558
135
398
104
258
3854
8678
3870
6023
224
133
218
670
356
164
408
593
263
945
126
111
152
105
4350
11722
2642
7743
3745
991
598
599
291
9453
1001
434
197
204
1605
9941
3115
515
1394
457
1067
729
3295
3110
515
842
3712
5736
197
288
231
160
169
900
1962
11644
1035
5020
1498
7844
5877
1614
242
288
896
4169
1027
1027
4149
5045
3985
498
8867
968
612
1317
390
170
537
210
254
1301
460
249
218
471
376
669
605
649
206
905
1960
9299
3161
825
3213
660
1889
2743
1312
939
5209
455
774
974
874
1233
6911
2806
1936
6953
5610
609
1916
926
5620
512
926
292
184
269
4585
8595
4742
684
5408
2345
1612
571
3406
817
887
5900
100
189
142
163
7454
507
1252
366
7324
2275
724
1163
2743
1750
4742
356
6649
623
1080
336
2293
1808
14925
3617
20191
354
1294
3051
480
3798
2915
9288
7616
3652
394
166
731
6020
259
732
4861
6580
1662
3773
2553
464
498
1264
4747
114
170
192
150
439
2160
3884
1427
4593
4267
600
8888
5418
8938
5465
926
1120
9108
551
724
9590
184
11347
221
198
8991
7295
1941
11942
1484
360
120
132
149
6682
1295
2565
234
130
222
228
128
229
396
1380
4996
1260
331
362
1171
5158
446
1170
1850
8865
199
197
1152
1878
5293
5537
8147
684
5448
7969
8902
5476
138
8825
1351
1627
4687
6182
13631
5821
152
304
112
131
142
982
266
116
490
332
874
187
149
109
202
1041
714
184
319
1207
141
317
104
9320
188
123
222
2282
1883
3689
3580
1919
699
214
4023
9417
7515
1762
236
221
5452
4261
2980
143
900
107
490
6029
1376
293
203
8598
8835
478
343
188
361
355
355
509
266
357
117
135
121
1890
7387
106
1041
8937
5330
9512
3639
5145
2239
327
121
1734
2274
9065
1989
8897
4228
164
408
2156
11562
1751
647
1392
9516
1255
333
199
9399
993
905
583
440
570
237
213
282
962
141
338
322
454
3804
223
1618
1317
583
2800
3808
221
494
309
146
1898
578
716
193
1450
7135
1258
7109
182
310
476
182
252
656
4525
271
5034
1167
3865
4496
843
7549
1935
1596
470
698
106
313
258
116
198
183
135
218
1160
4408
293
141
596
4937
544
124
3279
1075
7588
349
3251
8522
386
309
342
3482
1179
876
114
308
343
865
6484
3124
5555
13532
825
5775
281
608
691
632
130
865
491
182
1102
8924
121
145
3076
640
136
282
1928
519
3717
477
1027
1915
247
519
600
9167
105
137
118
166
471
3537
652
9525
6080
352
2688
8152
699
5328
2626
5871
1200
131
225
559
3522
518
430
2133
413
225
524
3494
609
1000
2142
403
224
449
404
195
1343
287
161
188
100
351
252
181
1897
5888
9456
1050
7490
1289
317
2221
541
3347
5360
3758
9447
932
11706
4098
8670
170
745
489
183
961
9309
221
144
1993
6415
393
8891
5552
268
9579
396
130
282
270
268
1991
6940
9327
2174
2487
647
681
361
361
361
361
357
4763
649
341
343
343
4545
5120
725
8184
5472
3738
295
826
848
483
4363
7740
2353
3208
1680
3443
1243
2136
241
210
129
277
203
179
1099
992
6335
9119
2918
606
1307
186
8853
1627
125
159
6409
3693
227
222
422
2407
344
4575
1207
1267
1641
1844
8884
7809
1289
12018
100
111
312
162
492
1133
109
1994
13447
3639
110
157
773
453
426
6856
225
405
126
270
565
477
173
340
124
396
5561
173
324
124
258
4862
8896
1470
2997
1511
245
319
256
796
469
481
302
202
153
339
10708
9476
2413
342
271
881
319
276
958
2445
12644
1239
9448
9607
299
144
223
133
1718
251
165
341
100
149
271
215
2322
249
108
101
827
149
2052
9328
450
1752
1734
1465
1723
7751
1322
252
280
3721
646
460
1710
639
584
279
397
163
149
123
203
144
1123
360
487
305
5186
308
893
345
487
305
642
898
659
7236
1100
1438
1960
385
398
505
113
986
584
198
1702
692
525
878
500
892
605
373
203
125
160
506
7048
9729
4913
759
471
309
132
883
669
518
238
1164
124
618
7273
857
519
363
3758
107
2338
6822
185
3630
9310
413
1274
233
5003
2936
2782
199
556
3118
372
4681
8965
264
4584
312
375
1697
1197
143
136
117
661
699
796
145
132
501
1199
143
136
117
661
699
797
140
1407
1692
1511
1508
155
191
612
371
1260
150
3749
7222
1449
485
528
7507
8966
410
224
247
235
138
113
278
2239
889
235
138
113
280
2235
888
235
138
113
280
1534
7584
1139
2559
14268
6191
14951
643
2050
611
722
316
199
194
2916
1830
197
533
750
166
284
674
243
114
118
148
181
190
1174
384
1553
246
1445
480
827
542
3668
3801
226
337
119
572
7029
2282
827
533
532
2135
134
216
224
157
270
375
249
181
9399
8922
1827
10946
161
168
1967
7532
167
1089
249
2157
201
223
2126
2204
144
362
112
286
209
272
119
2789
100
203
362
257
289
184
209
2275
2025
763
221
273
263
317
123
256
3141
763
221
191
417
150
2477
100
911
9219
195
1248
1856
5022
7188
3701
9104
628
4706
1644
160
137
628
115
151
297
2918
184
137
629
174
293
7654
6438
1222
1414
721
6837
1123
218
241
114
109
493
246
7352
1941
14070
5901
152
226
244
748
366
933
4040
6091
1526
8902
6581
502
1011
753
2393
7349
4131
262
9292
7346
5851
1318
5425
12446
433
1240
428
883
14865
409
593
746
159
2287
147
629
129
1558
2366
607
459
284
1082
114
1642
4890
8067
203
418
156
182
222
3821
7772
3299
11686
2015
175
405
205
129
180
217
3100
404
205
129
367
848
8827
264
1292
3943
504
798
126
124
243
5495
506
797
126
124
1655
1109
370
699
110
11407
127
184
916
278
3235
184
918
267
2053
2504
238
1433
230
465
416
5540
230
462
555
9057
488
184
1119
121
137
3097
128
4139
142
8933
5524
1419
461
111
508
531
292
1712
6617
4609
2249
499
1009
7745
362
566
1423
118
3612
9035
725
1138
118
1019
2925
2216
10199
475
3238
3782
279
9020
128
7295
297
7611
1867
9764
5269
1051
1930
225
705
174
325
316
152
523
376
160
829
6664
761
6050
711
681
1174
122
5637
704
8174
712
523
203
485
108
396
228
8439
7379
326
2756
7434
6268
8961
121
436
316
9421
2652
8962
396
120
125
4580
315
304
6155
8964
788
628
8779
747
7034
2359
8911
605
397
322
812
135
221
228
259
552
619
685
1228
121
520
697
501
2651
528
547
2645
967
3485
9146
981
8827
1595
2589
465
815
294
2355
2268
332
3665
1039
595
501
2679
648
719
2643
659
647
7471
444
946
500
498
256
6868
1010
4150
4912
13897
1925
1154
5341
1358
121
105
130
186
125
301
2687
293
14142
6509
2173
2791
704
8869
7014
1582
11850
6234
6540
344
4694
1157
2838
2323
1395
1354
173
321
187
236
3338
292
2410
5203
700
2478
5432
471
370
691
115
1185
681
717
5487
3525
162
107
213
237
337
498
1426
1389
176
337
500
1427
1794
4852
4868
476
905
907
814
1396
245
188
947
468
1462
2869
245
188
947
468
535
8484
113
7965
526
640
127
409
2168
4284
634
1613
645
577
456
309
8256
700
5338
313
1831
956
1186
495
1082
480
9427
254
1658
8878
2222
945
343
734
8883
1050
1573
6153
3808
648
539
243
674
4723
7444
102
111
171
305
1153
1129
152
211
208
386
3765
11314
2961
818
131
4204
1331
10382
8960
1110
1375
3976
1649
3750
138
2614
156
8469
131
625
1579
8818
3137
8172
697
5150
245
198
140
1276
473
2109
321
660
7484
5355
698
7591
400
1167
555
385
8045
1170
479
385
1405
634
3896
9450
1156
1902
492
13611
8410
2065
3230
5575
2715
2632
3397
753
2486
142
591
589
1696
871
219
7493
162
5042
2369
13304
1364
8697
428
1149
522
363
8063
1155
388
366
1399
1743
7840
965
2511
9322
2758
731
818
3247
1470
1335
7617
1415
3361
1411
2043
225
1251
150
2493
1913
7071
883
4064
9937
2504
146
13748
575
177
5015
3223
8132
8790
1025
4032
325
125
746
936
1752
2418
1236
1387
817
296
551
2195
4703
4412
2202
2761
3626
11249
720
13604
472
115
1144
104
290
633
522
2618
7340
1949
328
147
121
872
175
5631
328
147
121
870
194
465
5665
286
7340
4846
2455
1172
168
3441
14011
5856
569
685
523
1794
2349
10846
3471
518
694
8201
1565
1135
122
518
3954
611
121
553
104
261
639
171
384
5057
1237
528
237
171
3685
4775
6543
5064
125
404
1076
5283
670
331
12416
9515
236
149
2502
537
330
282
1407
146
216
1181
423
105
958
174
1197
6269
1904
720
174
2077
8224
1484
269
1202
1562
9463
1470
14487
303
100
190
242
441
106
139
105
640
7585
9470
1878
1723
3826
13656
9009
213
8507
4603
102
105
128
605
730
330
169
230
346
133
5329
347
149
334
752
182
5938
149
336
752
182
1892
4094
8922
181
9597
3920
3839
7363
2768
293
480
210
296
1198
1689
118
1007
2534
367
304
479
1198
1733
8389
414
2395
1261
5617
1647
137
322
482
324
338
1151
162
1934
184
689
626
2818
116
1047
398
1958
261
400
264
302
1042
300
6293
1554
1966
1435
1438
1302
3077
1819
687
116
240
205
574
217
1641
1057
300
100
9434
6174
1554
1964
1433
5180
15364
7632
113
527
4165
2870
13670
6463
356
4681
104
159
140
218
10577
455
155
169
143
1650
1041
300
1642
1039
300
141
163
257
1993
12553
8432
6593
485
190
408
254
252
1117
8897
105
150
1070
1286
108
3247
1287
108
2052
371
205
149
102
9410
106
2487
960
343
343
343
343
6453
273
237
8970
699
228
303
7786
1134
534
11479
335
133
119
228
405
1040
260
875
8485
256
9158
1973
1172
12310
8373
5247
9493
466
207
322
983
6232
461
1074
9496
2991
507
7403
1673
6765
6466
438
269
1329
450
8772
577
329
165
101
153
263
124
132
247
256
242
1527
382
193
317
408
394
183
154
273
315
1724
713
517
530
107
337
347
244
988
1336
5094
253
1154
161
5038
270
115
239
103
103
171
6824
2103
3569
5290
3046
312
137
203
808
690
2205
117
271
210
145
280
176
269
4092
117
271
210
145
278
176
269
4092
259
271
285
145
278
176
268
239
9152
11800
3996
415
346
201
699
803
309
471
240
236
201
153
127
1189
129
2040
204
686
218
183
200
690
623
2552
205
690
218
183
200
128
2189
509
235
241
2403
3182
278
276
565
995
412
11110
563
592
673
638
9443
8320
162
1207
1441
340
851
1062
631
5969
3948
9666
2907
963
267
635
653
1015
7194
7319
1709
1323
14431
3851
912
160
6490
716
320
394
1121
403
386
7834
115
1121
386
1350
3424
807
2192
1256
360
370
164
3362
351
179
337
1316
474
501
265
247
785
6914
9763
555
1591
8083
5792
480
3369
377
1216
535
371
8076
1158
542
371
1415
2886
203
194
567
140
2753
2699
100
571
141
1874
2205
699
5150
137
4225
9001
4716
5877
2719
198
301
240
3414
333
122
2001
149
1138
209
1165
1337
2311
554
108
227
127
115
280
140
507
5541
334
127
115
279
140
507
1904
2844
6218
152
735
5098
1133
209
187
8017
6092
1513
437
117
363
125
235
142
149
5322
8982
2517
1019
1400
384
770
1094
8157
378
765
1481
659
8477
1570
3667
8951
8084
1283
288
162
107
1162
11245
5795
7513
3662
436
235
547
537
11814
880
1289
1957
8877
4485
626
9497
1376
1289
1957
8876
4486
282
135
112
207
141
114
118
3110
160
149
1146
148
488
175
738
6390
313
13562
1266
8928
2179
1421
6149
2035
8847
1507
375
184
185
375
182
372
188
1235
160
125
143
228
3505
8193
216
132
188
600
348
428
3223
2072
4832
2056
1026
215
3200
1028
236
945
4695
1296
1254
7269
12135
555
415
188
421
605
8812
4440
2939
7461
9265
218
128
2886
1211
2969
531
4851
1592
1361
115
670
122
4003
2040
8348
5632
2849
9376
3730
2959
569
641
1129
121
570
294
1877
430
732
651
890
4392
3128
408
259
491
1206
1036
731
587
2761
3125
408
259
492
515
3665
1474
3033
195
253
794
2970
3546
6491
2450
8838
2654
8905
3796
2418
749
6475
342
342
4231
5844
2976
354
1267
353
599
329
3157
1081
1668
103
2333
4679
133
509
181
143
194
700
152
122
1867
2418
6959
379
730
183
157
249
2526
1638
1762
3032
4045
2748
1225
900
395
5546
519
249
121
1140
691
517
642
1250
248
6279
2860
2067
585
4075
623
1441
545
150
284
7815
9107
1367
1706
657
680
1163
131
551
445
116
5119
1867
15367
202
135
378
3571
612
909
999
7107
1374
9125
1440
1612
7500
6445
358
356
378
4611
1247
1261
802
11440
1233
607
462
509
9206
5123
1075
3665
147
8958
4281
1051
778
163
345
146
2632
382
305
777
147
352
144
114
3335
390
314
185
14212
2114
206
10132
380
1155
8131
3967
8603
2316
2528
7788
4031
8623
295
5675
288
309
362
1484
422
992
2211
8110
3622
4563
9338
4353
1305
904
1472
770
549
140
386
828
5570
386
830
1673
444
185
268
5050
1251
260
207
500
7062
9548
6803
190
133
227
488
148
1150
222
2661
2603
239
4666
5308
701
8165
8920
431
664
132
280
492
173
1142
148
2173
865
158
282
14112
238
547
905
191
318
399
240
1200
567
409
12297
485
161
161
130
563
511
142
1172
119
2511
199
131
1178
557
251
3082
9557
4260
582
2207
7038
2362
6630
353
332
522
3969
2236
4587
4689
275
1172
13837
881
494
250
402
176
427
3531
109
479
250
404
176
426
108
3836
11396
105
708
520
841
1470
1488
5052
5208
2894
3405
2715
1612
160
8115
11940
102
189
232
163
140
340
170
101
204
1058
6177
184
787
108
12573
8403
698
5373
1134
1617
4669
356
368
369
353
6452
6108
7986
5869
2442
5785
1357
6211
368
1181
463
12327
1400
385
521
1385
7782
385
520
1143
377
1150
956
779
2377
253
3392
379
1203
396
372
8057
1193
527
372
1595
4229
8489
5787
388
115
12942
2060
107
601
108
107
254
104
226
1251
9559
482
125
4905
8965
4506
6477
343
4346
248
1838
354
143
1096
266
928
13336
284
101
168
215
798
694
217
118
165
4897
194
697
161
312
762
692
6570
308
3560
8949
1024
10892
369
3289
6822
293
985
1596
7339
344
120
260
288
106
414
424
1216
146
118
205
2285
7300
1832
144
285
211
137
187
126
208
184
191
128
140
130
1049
412
233
172
209
2566
3068
417
232
461
144
126
208
184
191
122
130
1047
412
233
170
207
2589
8866
2528
207
120
195
228
129
114
205
221
122
112
113
1217
1948
515
1158
404
237
517
6977
100
8932
9199
1037
132
6450
434
4695
1029
629
2316
13420
1424
1828
7939
116
1732
7834
1330
5607
7518
1910
2410
457
416
1463
1168
6743
1240
2311
2511
1128
149
650
119
2012
1205
2679
309
306
183
1747
1032
506
114
113
893
7132
3934
9534
1766
9918
8874
3242
3960
207
248
103
139
590
177
200
2170
349
159
195
167
302
106
110
599
177
1877
4280
5344
1693
171
4770
1193
417
10344
2278
8990
1358
4828
5396
697
1313
2245
6758
6205
4579
1172
1399
694
183
771
1047
122
192
385
382
328
1103
4315
874
113
192
184
119
362
298
172
820
354
184
150
213
221
1390
8270
2594
361
8402
646
1118
3689
9889
3665
1256
3266
140
315
159
328
333
688
8942
5036
910
13148
1373
508
513
2760
618
979
582
2123
1140
537
420
678
107
156
9245
242
212
168
105
1165
169
356
196
129
354
5010
100
960
9420
1315
8078
1584
112
749
521
681
8666
1170
139
610
936
8798
484
185
1169
149
3009
669
149
279
257
5204
648
720
3371
480
3751
716
1917
2166
1115
245
11341
3840
1442
382
668
1032
8072
384
839
1037
430
5228
2520
8720
171
103
145
136
121
1883
107
161
546
136
152
245
444
1585
8953
2454
150
104
106
123
10038
9427
4013
1794
7191
5208
5687
4243
403
506
489
393
388
1172
1166
4893
1217
8461
4808
534
864
221
686
187
6121
767
12151
7390
4152
1477
3050
6476
446
249
221
8941
149
153
812
148
346
1137
2194
8860
581
284
239
183
863
2883
114
409
280
239
159
868
1765
786
307
145
3909
5012
651
688
4983
173
4988
207
166
1429
311
1304
324
144
571
156
189
111
382
257
222
193
1136
10775
7040
2599
8458
693
112
1136
397
236
543
1340
407
148
151
242
110
101
3157
391
539
371
381
282
147
149
117
383
1019
152
102
353
253
218
126
178
599
371
444
635
111
305
3714
5269
1981
7517
4213
1217
8374
699
1371
1943
6454
300
212
206
312
194
239
108
341
248
1854
667
1997
160
1037
365
183
912
2508
159
1045
365
183
590
489
210
1144
115
101
3093
770
136
282
1752
12726
7659
5237
694
8124
112
3799
101
279
114
10489
1000
209
101
131
283
121
175
123
1448
5981
179
181
1856
271
203
206
150
276
485
4820
5120
4231
4233
2990
8877
440
8589
1668
8754
7302
1731
7283
2808
540
168
9228
120
131
1330
498
8821
7522
118
1478
298
509
7803
1476
325
519
1564
1697
2113
158
310
111
251
245
213
1823
6298
381
601
1107
2153
11442
7051
432
207
109
123
1168
220
234
124
8036
3792
490
148
1136
156
191
645
1250
978
299
179
333
2873
526
163
281
9201
1638
160
140
445
883
2460
8949
6877
1311
160
404
237
279
517
144
101
6018
558
1002
777
160
3761
1676
2285
775
160
2274
405
11237
922
1714
155
376
474
106
835
3825
1526
404
8609
666
402
1963
1391
716
6979
845
274
566
526
1470
11703
7979
124
574
319
143
254
326
9092
197
116
8883
132
4941
1116
279
5549
275
518
1144
685
896
114
333
3167
896
113
338
1850
8775
8926
445
108
134
712
554
211
113
129
1417
312
11585
147
106
9246
152
378
470
106
100
833
5190
712
4167
369
1164
531
376
8001
1112
398
376
1444
2905
851
274
844
852
137
749
2646
852
137
749
267
124
609
320
112
241
326
9114
196
103
8886
5184
4416
127
1580
1849
1453
2741
522
682
1155
124
550
741
427
1434
2390
1490
1101
3505
474
2946
1107
406
2050
214
13985
370
8893
135
120
212
210
953
937
1034
226
1585
515
1488
608
146
209
205
320
167
1480
748
224
148
761
353
120
173
210
1272
148
319
151
141
131
16375
259
101
106
190
130
264
1240
256
215
256
189
117
131
120
129
124
159
4936
207
131
168
1068
9498
112
117
151
207
5459
1090
2695
2370
225
5629
122
229
276
243
206
127
2486
360
4633
128
151
7238
175
388
9325
4777
2102
176
175
931
586
176
433
1287
4047
2609
2408
561
360
170
745
1227
143
933
688
1888
242
2569
635
2306
11810
8299
1981
6429
1911
1636
338
147
234
3640
445
1025
1921
338
148
224
449
5013
9374
2293
770
1621
647
114
323
273
216
1418
1187
143
1296
321
3165
299
854
1094
204
880
337
1513
1364
1094
204
880
338
438
494
1342
125
274
401
173
179
248
5476
410
159
180
248
1428
463
9037
324
2160
2592
1100
855
521
498
111
5542
499
111
1470
1841
566
116
359
135
1010
2709
113
380
116
362
135
1007
1967
5044
220
1094
5540
1088
2106
13843
3436
1007
545
259
421
611
1858
288
332
187
5443
445
288
333
187
422
540
113
505
8214
2294
7375
4226
7397
2380
630
2922
2499
1504
333
1208
228
256
339
8345
6383
4967
313
376
1492
346
287
476
1183
655
2220
1275
2511
125
928
1567
2123
1279
1577
1974
397
182
198
9608
4377
4360
9909
3825
2168
466
462
2525
500
212
1223
302
132
3580
432
7029
275
1450
384
305
1151
7994
365
588
1093
393
2346
1063
522
126
1681
1922
1958
204
394
5361
7520
1956
1266
2148
135
3432
248
714
918
2077
1026
9421
5871
766
5250
713
2006
9882
12341
5532
2339
1388
463
5087
1387
504
1374
534
3838
5561
557
4376
2081
1467
111
134
117
147
133
116
726
127
5586
113
136
119
147
119
733
127
410
131
1938
271
9503
1239
772
5345
8104
3020
9076
966
9108
401
1028
723
190
197
477
2013
358
114
473
283
141
1859
177
713
967
9495
5298
5128
1636
130
119
1939
782
477
3510
561
3285
796
325
7195
7409
2103
3707
340
167
187
9741
3871
3338
7763
8799
2534
5251
2100
436
9183
1738
424
1117
389
385
8121
1103
487
380
1404
3578
581
3889
8835
1024
7330
8917
8629
2909
3081
1393
381
484
1156
368
4880
240
409
156
208
455
111
2359
1016
537
2785
14931
3392
4837
9299
1468
11653
2431
188
189
136
121
1719
11432
13706
990
321
1558
363
884
8272
5555
465
384
720
170
727
258
309
918
163
1951
6936
943
409
3793
5218
512
1570
258
13893
1387
24485
2214
140
246
2062
4759
3431
3216
1905
690
462
1696
3760
6399
2383
3983
9691
3256
6573
237
158
171
316
395
635
2987
1051
3193
2187
449
3585
577
960
1159
1009
147
460
428
1535
4067
189
2717
8222
3066
1039
237
2206
101
195
189
365
222
1260
1901
7490
105
1838
2167
266
4974
183
1143
11263
4356
107
161
508
185
807
119
9386
3476
1259
2535
9343
757
156
117
12614
1316
908
186
200
196
175
8568
1280
8176
13040
797
1984
9490
750
1253
3383
106
341
1948
2150
117
110
191
135
453
355
1414
8923
7224
3590
117
114
227
232
222
188
3619
7544
1986
2528
225
127
305
142
129
190
453
1941
2216
4871
4142
4375
8664
137
3347
8945
364
6251
125
1586
440
8181
5397
3671
225
335
499
405
137
930
6330
1054
102
2005
10656
8453
2346
3160
489
102
955
6681
8927
2480
1400
1095
1722
241
5419
7625
9379
2115
3450
173
724
617
121
279
114
844
210
257
231
1408
1495
168
764
536
1268
561
356
127
866
108
114
5215
382
224
394
126
141
233
152
119
445
1427
2394
1362
8250
685
5092
11027
4021
546
124
1159
426
203
516
2767
4183
111
133
204
139
231
193
202
220
215
216
220
147
225
189
998
1205
524
9395
5928
9101
2720
868
106
234
151
1072
6679
8877
6582
1822
200
446
539
5008
7273
102
417
174
1704
13572
7346
2560
1925
506
5522
136
123
1175
174
139
101
2593
2289
1354
908
1871
1237
164
640
592
291
175
218
107
1939
3693
244
337
174
218
107
1483
1833
684
873
1171
12097
317
12463
700
311
140
125
814
246
5522
367
811
1639
2928
2127
953
588
101
149
190
113
336
128
448
118
727
472
518
1673
451
1450
1874
3323
11468
546
117
256
466
267
236
141
342
2008
656
257
184
145
232
750
1540
265
337
170
129
224
1890
102
2035
4283
13804
4976
2534
1970
650
234
154
125
1275
1521
382
164
240
1877
100
1619
154
125
2623
10908
726
692
1176
810
102
399
841
3923
1874
757
3754
757
424
2047
199
481
1108
407
380
8044
1109
384
362
1443
3771
6881
3307
5738
2700
6443
2119
8633
179
302
147
1017
352
196
702
118
330
238
224
280
185
226
3800
631
953
141
153
181
179
261
147
154
224
289
315
225
237
334
118
704
251
328
1009
302
146
178
106
374
165
2508
3250
2509
3216
1603
8889
3882
5708
4721
776
100
4859
1899
250
174
8916
11374
3569
221
259
3888
9635
203
216
324
11656
364
245
1416
8937
830
249
203
276
215
376
1915
333
756
6587
423
115
160
125
126
129
188
131
863
7166
282
279
326
700
389
3924
2353
1177
602
756
1466
3480
4828
1647
113
196
472
374
5565
555
195
471
374
317
534
595
2307
694
716
111
122
112
167
725
273
338
768
530
277
8790
157
252
410
375
280
162
471
1361
4752
3442
858
318
152
6870
947
9388
2846
167
119
105
884
342
180
126
201
111
351
8515
350
1242
957
4024
6489
5969
236
135
529
131
380
1863
783
106
412
3599
199
143
806
169
371
128
8923
1357
1382
141
192
130
417
118
368
175
962
183
2287
9446
124
157
393
9489
3843
2177
9917
3291
1174
251
489
1467
210
207
399
130
234
238
271
149
5509
8931
1995
349
1588
722
838
5288
6781
7388
126
253
310
3718
13962
6401
614
265
148
357
224
205
179
2392
998
494
962
8913
2583
506
134
182
1374
794
185
159
2181
3268
6324
4776
2183
241
1044
157
6589
385
6704
159
1301
14797
948
129
125
10175
183
642
108
111
742
101
405
135
401
260
891
9497
472
8207
13573
1051
239
701
6605
8868
1054
2623
290
3988
9729
319
234
484
652
1907
396
1138
10879
444
250
12619
391
277
1837
287
1434
364
588
1064
1882
213
6129
366
731
1068
488
3795
7308
9105
7016
145
123
132
159
482
207
1698
8022
3730
4471
1037
2758
3782
10082
299
361
1202
700
3155
1051
228
205
105
121
363
3850
287
1828
227
209
294
848
3186
521
304
298
847
2176
206
121
348
1302
7419
1714
149
207
470
127
4654
817
2233
1838
672
819
798
2429
318
182
1421
5722
115
1424
1714
4652
8222
2417
107
549
508
341
193
1351
1623
184
1141
838
163
1631
868
602
7109
304
915
320
1650
1205
236
348
914
321
1850
352
142
773
219
178
1820
12636
1686
7310
4327
1949
1865
3138
648
2255
2665
1446
381
605
1088
8016
383
571
1067
374
6771
10109
157
7872
280
9356
1191
220
1099
5980
1122
1376
7355
756
112
418
3051
1813
1946
7555
4159
451
2511
3843
9596
833
674
854
1610
1206
209
1523
1409
5202
5141
621
146
1905
3549
121
848
199
224
113
226
168
388
9110
7099
3415
4483
3853
928
352
561
12665
153
188
204
283
296
210
203
767
122
280
164
128
118
136
478
800
9072
348
335
166
245
218
134
1977
202
663
6744
8935
1864
141
264
1720
8987
245
104
221
126
435
665
8713
760
867
1879
108
418
151
519
6706
285
433
306
445
1909
889
611
3592
304
227
276
242
1439
135
446
3930
917
403
313
8907
404
554
941
8897
3221
791
294
622
218
551
3557
484
274
981
1335
5347
9448
4146
1048
670
192
5191
11627
2024
13288
2554
836
5254
2238
704
256
149
631
190
152
397
131
464
2400
2862
185
578
342
113
1436
4680
150
3213
4398
4047
4785
4715
2007
1226
4697
1106
1236
4806
541
185
3798
116
9492
2132
2143
2139
806
808
815
810
816
814
815
814
818
816
2522
3845
3304
2679
691
690
1177
108
692
6440
907
1247
4299
7403
5889
993
449
1935
8841
5755
1802
1478
276
193
228
189
142
320
274
497
819
6342
12543
273
162
9187
275
108
132
3873
1855
428
174
139
133
176
243
206
866
7486
359
9381
1115
1229
1486
1198
305
228
228
168
357
11530
270
732
4121
9526
3832
4101
226
458
174
419
1899
873
606
3598
181
406
1425
1218
1117
372
315
480
607
1229
1996
8081
2398
6761
4414
521
372
2282
140
704
3620
107
662
447
493
439
605
326
171
656
9285
1254
1041
449
3203
493
439
609
183
1466
189
309
1438
1415
964
616
486
181
1166
596
3427
2044
743
6542
9401
3821
906
155
279
223
3700
1419
437
811
629
842
104
386
1005
223
1743
537
2093
276
198
174
153
3899
9542
481
865
2057
143
158
152
173
115
231
632
138
1310
1123
1412
291
214
426
259
112
132
320
616
137
1001
240
1799
113
184
122
370
393
600
8532
2544
114
180
122
370
390
4421
114
196
166
122
358
394
365
7170
1223
1890
407
2612
354
228
101
431
260
111
131
320
615
138
1015
240
1790
113
184
122
498
257
431
4491
184
702
429
4364
142
198
167
122
355
112
391
160
449
7171
8864
1893
405
2615
413
212
129
1102
9379
690
488
864
1569
7509
7481
262
423
195
291
539
2333
1004
492
3597
196
291
541
1858
615
1108
1259
214
4313
9572
4468
522
608
130
223
5977
419
608
130
223
1851
248
752
7448
181
319
117
123
1461
107
127
645
4121
5205
3615
1430
227
6454
362
355
4706
8888
148
110
241
638
436
204
845
410
280
2284
1043
354
388
232
676
1604
566
450
228
174
419
1678
204
2003
1178
2541
9264
4172
437
560
592
310
265
2231
5633
263
7006
688
1346
436
5597
376
171
1047
7312
928
2868
450
835
1556
236
728
584
855
11610
4015
444
377
103
690
5296
156
162
4209
242
1503
4917
3838
1974
222
312
288
811
106
190
106
840
1503
242
7285
386
937
119
222
312
288
916
106
190
107
177
177
128
9158
387
101
178
205
241
197
309
135
1232
222
151
405
104
103
8318
9926
3985
1251
287
1838
732
202
1251
716
487
184
1172
118
3376
3735
4326
5385
2032
1007
330
3051
1015
502
1340
1467
1488
13886
10260
8909
993
2179
6982
129
124
419
163
280
195
678
1446
827
6306
9391
3156
3077
712
3011
9266
2138
302
685
844
358
399
1907
152
179
108
455
489
136
778
412
5030
490
114
802
1666
1759
1634
139
8158
695
5215
353
141
132
135
880
253
2328
133
187
360
110
112
355
1611
9423
5488
143
125
1808
136
941
953
2617
7255
1594
2104
991
8950
970
506
1079
519
124
1157
681
522
431
121
986
9367
9356
2817
798
8008
1607
1265
728
611
203
357
896
8104
6572
1180
1290
3174
365
119
547
3984
7388
1924
14077
454
184
179
364
1335
577
207
4454
519
166
1625
190
369
1109
7836
8788
310
248
118
167
334
306
2511
1646
3818
13792
521
124
4667
1147
685
723
4405
926
306
308
931
283
887
3526
305
306
441
741
918
7377
405
2512
1396
538
8481
654
9056
1681
204
178
370
169
1483
264
232
783
476
2350
542
3282
232
786
293
478
1867
968
929
1269
653
865
470
9327
2775
280
355
122
125
536
1625
9376
5906
417
108
2372
9238
326
8823
217
9397
7705
1120
262
252
885
811
826
304
405
1451
394
506
256
636
883
3625
4380
5529
1156
305
331
233
557
213
323
567
1387
2441
323
251
198
397
422
206
767
225
387
1491
100
121
1173
392
266
7113
1026
222
566
205
150
226
386
235
705
1325
1228
847
184
284
390
6489
8558
7346
348
818
519
3289
3904
9563
3856
847
120
3934
284
5180
1935
114
1023
241
396
161
1453
5024
4520
4445
1865
278
240
372
168
284
214
175
301
3323
281
156
285
423
319
302
162
4628
2714
528
240
246
1220
1530
1963
418
1386
5407
420
1392
134
167
7029
639
1483
8853
620
360
128
379
346
135
185
190
203
419
1840
138
202
1177
1296
595
151
128
680
392
1765
290
567
590
594
5733
3100
2929
248
184
329
592
259
4139
5111
3097
712
9383
832
821
797
1250
1923
217
241
260
798
685
1128
869
287
1856
1544
4004
1534
7323
2511
114
317
1966
8887
6516
5873
208
103
518
1130
365
239
548
169
2652
2008
113
4584
2240
725
8898
818
1019
2658
4296
551
1224
271
164
3361
269
168
192
143
137
102
336
191
173
100
559
1501
572
551
466
383
425
475
116
229
662
1345
1456
1673
2475
3226
11110
5806
2303
13893
640
1299
2640
1707
115
7770
250
503
245
941
8882
240
1058
699
118
1619
1976
5944
273
1358
1471
527
3649
1101
109
155
135
9258
2780
3034
1043
793
3696
108
1410
601
487
445
969
1211
5649
11415
7828
104
1049
541
8918
261
3355
4620
228
447
1072
730
387
2975
3698
1069
591
388
1445
1742
1683
7721
1502
5025
469
1416
242
143
585
175
137
238
273
490
413
5233
5303
4421
470
1424
243
156
125
585
153
244
565
414
4537
3832
8916
1800
913
317
114
128
274
256
239
615
2935
13401
2215
2693
3157
548
2387
987
7809
396
1450
9095
1193
4763
1170
1033
867
125
138
131
2029
493
186
157
124
150
202
535
209
2662
6372
3693
533
4151
1958
810
281
208
625
3215
8818
2089
8822
3574
4979
1283
3458
370
297
684
1276
315
135
155
298
962
352
686
274
5804
5228
6379
3813
8154
1611
7185
241
2273
5598
390
4174
552
869
638
3835
924
389
6180
7288
2512
191
108
303
429
770
208
334
1207
2516
5587
588
108
154
136
465
123
1353
522
1683
109
120
225
150
130
445
1137
413
613
761
838
431
9380
3381
7507
2801
780
2388
606
1044
574
3592
796
446
1414
224
1284
2113
1175
519
8937
1378
158
5121
372
1006
3573
1007
1829
477
330
1086
1894
1245
225
1290
3328
1916
228
2516
1927
7526
125
7810
3400
143
127
724
221
369
1363
14742
990
1212
4559
3960
562
291
8966
453
878
921
114
318
371
247
7736
5061
6790
1110
131
371
130
125
112
307
937
725
1890
1788
6400
299
211
1930
115
128
569
302
189
253
231
263
172
288
2030
1926
1139
4820
173
106
480
225
329
3952
6248
1822
10751
3820
1858
13373
987
477
132
225
327
110
325
2051
2145
1506
285
538
186
3785
12826
325
245
234
2273
665
132
114
5862
3564
183
286
8169
613
662
335
269
630
708
513
263
292
1795
2561
4000
2643
6496
3979
1323
655
1463
367
391
1141
8231
525
1126
443
161
248
243
5023
6649
220
1107
157
5535
1104
157
2113
2336
4016
187
214
110
1191
174
8944
372
193
8975
9121
5255
278
404
513
317
111
3463
999
303
108
2168
3251
343
434
160
817
1114
438
1421
127
143
251
412
340
1352
321
270
505
917
388
326
1457
2960
9272
5429
1574
699
1790
634
3617
1206
518
162
212
525
643
5070
4528
4109
686
3977
279
661
1333
10446
4078
4155
2930
412
319
4154
3139
424
708
747
396
1274
287
651
2037
200
5160
6607
3933
329
1906
158
241
473
460
507
385
645
888
743
368
220
539
3308
11568
6149
1148
735
128
1281
9527
2252
453
7329
637
510
617
319
599
9349
382
133
1221
105
384
1201
525
5080
3855
334
889
382
605
679
133
228
472
575
9498
126
431
106
404
163
797
106
151
118
115
5350
2960
1386
366
6442
417
340
4617
5111
8121
691
5337
5677
884
4357
3519
2266
1457
7329
2969
674
5427
748
1068
1260
1149
278
381
226
1864
998
3550
1480
2291
2880
367
118
202
107
352
14042
110
1718
12139
648
4093
9165
4737
210
668
128
8816
7597
699
9673
4379
320
1915
105
920
401
553
393
2711
105
918
149
433
5940
314
795
712
899
1942
485
12300
331
573
906
651
1040
3468
1739
8375
1447
1779
3912
863
1710
2092
2086
7359
8097
186
1460
2422
302
1249
1307
177
1320
552
1776
4648
244
240
214
301
805
648
200
1261
2413
241
237
210
230
804
100
649
199
1257
845
2172
11685
155
6151
7321
1512
8876
1917
5119
5744
1864
1445
3118
1452
7388
313
503
173
1301
456
122
310
5781
115
379
1662
127
562
208
132
662
5452
178
206
9288
9396
9117
3816
462
257
3255
2548
5562
5731
1028
2620
3505
1792
312
14567
1853
115
330
374
412
101
219
1945
4188
537
135
491
3316
9232
227
335
8865
124
126
128
147
2268
259
408
174
578
15976
1230
280
1116
694
1975
7325
2956
18364
442
690
1793
6304
898
7026
4146
1258
4178
2380
7258
1702
762
1446
7389
651
3705
8814
2403
1466
179
200
106
144
276
112
192
120
108
5876
4581
252
130
371
237
128
343
641
5742
2058
374
274
257
358
2560
9115
191
9313
3402
210
278
271
246
500
1104
2303
207
741
3749
1652
531
1770
157
442
100
223
115
218
729
186
2599
802
1517
2901
2383
6307
2863
661
162
2988
2401
4472
4370
1095
683
551
1522
146
384
173
2605
13855
1139
611
2563
3182
2850
551
471
282
106
104
305
1427
691
181
382
101
169
325
558
785
586
1058
2506
6110
505
8922
6001
144
1489
370
280
107
101
561
2149
1250
321
2646
7537
804
4703
1784
4441
4930
2448
273
10735
4634
4548
2894
4737
1984
8266
7519
1955
676
378
495
154
192
925
113
520
1608
305
195
120
361
346
490
243
359
356
269
8870
526
252
632
310
254
10519
4824
2138
5373
3136
868
404
2245
273
295
345
1980
377
8907
100
313
214
481
119
264
131
1552
501
206
1295
6555
795
295
883
5725
615
1970
333
377
231
101
198
190
284
178
423
1586
513
111
1568
6108
6532
9461
2922
1312
4703
347
4118
803
184
662
560
9200
750
436
530
548
226
276
167
1312
673
448
1126
695
450
122
1371
7327
539
285
3928
4973
2701
5585
7456
3456
5730
143
1390
7094
507
202
376
5525
295
839
7761
10986
1901
106
3723
7486
3093
3880
7407
9709
3415
2447
743
381
894
15604
2398
1405
473
322
352
197
121
118
206
162
9407
360
4081
9346
9395
247
589
8996
321
2263
132
9042
1037
372
237
249
236
169
449
119
2693
157
222
8906
159
219
1641
565
2151
102
230
122
387
140
338
192
143
112
124
588
8892
108
1211
1577
6276
13677
2036
314
2475
962
3719
3229
440
4561
661
6605
1831
242
183
349
1188
4706
2566
2859
130
149
8941
8958
3914
631
453
2712
1250
779
307
474
885
1594
8872
1723
1421
482
167
184
400
1371
2228
263
369
3289
169
157
468
333
346
145
486
1094
908
956
1107
684
772
206
154
2293
224
221
6790
925
398
410
466
239
358
333
5966
5013
2380
1453
393
245
2400
5489
2141
6148
2968
872
7297
1610
3754
7438
2049
607
5305
995
7350
5924
276
6631
2604
1104
7374
1420
234
202
394
1307
1013
613
3607
284
106
168
372
464
1946
3285
558
229
292
476
831
9056
136
1140
206
133
1905
326
105
252
1846
7403
2372
430
254
150
1331
178
221
707
5178
103
147
159
1306
172
219
773
1468
843
327
111
263
129
436
511
1409
117
396
132
400
360
9303
229
3782
5453
357
7023
1859
1975
3271
8483
8381
1437
365
600
550
317
103
286
107
2144
834
314
104
215
107
1647
121
1155
641
729
1925
3226
8349
1210
1148
1145
3859
7343
7124
1442
300
115
1111
5300
701
8141
118
1409
236
2789
201
185
128
510
1453
323
12326
1617
9163
140
924
191
2787
201
193
128
628
1402
5237
686
8419
180
117
148
1198
6939
2286
14510
319
394
3097
3400
699
1073
444
933
319
297
3115
5684
2624
3062
8350
2538
683
297
1654
429
116
1321
2145
2066
1180
3334
946
665
1780
279
224
6947
279
6598
186
167
396
390
708
156
1337
112
185
541
8954
352
6621
349
350
4662
357
212
356
1091
515
4653
1212
3412
394
807
1710
1953
7113
597
442
243
283
342
2029
766
273
314
260
776
3727
764
1973
175
7360
663
238
549
398
2034
682
580
414
8120
695
5258
2350
778
9227
124
150
2687
911
129
305
548
1050
8878
493
520
435
518
413
520
439
767
178
292
111
264
2685
531
313
129
306
116
266
2688
442
411
129
309
266
119
309
111
266
118
309
111
5347
593
8803
403
2229
157
270
123
364
564
124
1188
685
695
162
198
227
1169
204
783
105
617
4912
624
229
366
183
336
183
348
233
969
5826
3396
8319
278
3271
11466
1944
7180
6871
5773
5122
3972
182
244
1862
174
203
194
176
250
223
403
113
134
195
115
813
1268
1258
1305
9692
3939
897
2546
911
11978
2809
4251
470
5534
1865
1044
1082
219
182
922
264
7109
991
560
329
7363
1211
916
8845
1346
1574
7505
1945
5602
142
6099
117
758
2371
12156
754
3551
2731
307
8603
322
1399
262
197
599
1050
1562
7746
1639
1465
613
147
8154
14240
408
4148
9411
200
116
127
395
851
3710
359
1148
176
321
170
506
201
254
120
520
2868
206
274
152
516
436
2149
9497
655
7971
331
717
354
1618
3729
8858
636
2367
7182
574
1247
436
3428
9055
2868
142
1140
7340
1642
312
182
670
129
204
307
5519
2027
9964
1144
132
114
104
792
578
5166
694
8252
655
15454
396
143
868
7140
12365
231
1766
5390
561
2206
1043
8264
690
1073
445
1500
156
511
1016
172
114
518
200
214
270
314
331
246
501
3206
2535
2648
661
463
920
3415
535
922
2146
297
1441
547
229
1403
614
1036
2550
1020
503
1300
833
1442
115
290
1190
857
344
617
509
223
220
8363
6125
729
232
115
135
291
225
252
1314
1740
309
7360
330
250
262
141
138
147
500
339
260
4587
380
7267
5282
462
662
4288
115
363
4034
715
6761
9542
4205
255
7465
1301
1480
6889
6430
384
561
834
609
2788
249
1042
116
3066
459
943
1865
2032
112
158
1368
421
7614
262
108
216
108
309
152
390
1291
754
655
629
5638
762
482
4570
9238
3033
699
2765
312
285
463
1034
9096
1023
2535
7222
4975
124
3749
648
1711
1691
1497
676
593
253
815
745
3662
173
9308
5544
9459
1753
1486
507
2890
1415
1931
7523
1777
414
7319
5208
3220
203
453
575
9609
4271
190
111
358
248
436
1005
566
336
695
116
240
1427
775
483
437
128
197
148
121
153
121
9695
2321
3681
127
174
136
157
121
2174
2402
137
106
239
2510
251
743
234
1267
661
496
881
6727
1896
9551
2772
2466
1076
9224
1028
2567
811
144
179
154
706
2282
483
111
1841
565
2908
457
5565
4113
1440
1573
2868
6073
397
11483
360
145
7507
115
509
876
2194
424
3703
5539
2513
5249
4879
3087
550
602
138
228
605
1233
388
459
236
276
377
108
6953
4886
1859
8953
7333
1834
108
288
144
1810
4865
5285
9355
3744
4415
656
243
5056
1488
870
5418
1986
357
197
215
161
341
123
5517
123
625
9582
794
1650
949
218
457
142
181
1915
4360
3772
1328
243
244
1031
1442
680
553
816
1188
679
550
809
239
676
450
178
3316
605
2635
2791
5579
3615
3578
168
140
142
148
2878
175
504
1342
241
1614
666
277
991
358
3155
387
500
1162
119
1167
681
549
255
6604
14734
2501
1165
437
620
623
1651
323
912
2144
475
2622
583
5950
336
305
473
1398
722
744
703
456
508
1112
372
2081
2067
2211
308
12894
6280
551
3737
1895
123
376
139
484
777
245
218
2082
238
9321
2490
947
115
184
196
162
633
100
122
131
245
1183
226
1413
2492
102
194
131
101
313
438
142
445
801
1046
1038
3138
229
2275
3405
3125
134
1009
319
2113
11147
250
1555
4012
3512
1970
371
8949
10037
6102
447
1801
211
138
150
168
170
354
208
3042
157
150
166
230
403
103
9204
2213
105
250
199
121
261
269
269
299
678
560
7779
122
3823
1554
4954
3611
179
140
204
314
125
236
1414
546
3080
3977
729
621
659
114
184
162
275
2571
3684
113
177
264
192
227
2226
855
430
187
521
317
904
998
198
409
307
1295
284
113
206
8747
557
382
120
1515
9027
167
1365
1561
6179
1309
3186
947
229
316
276
242
8911
1862
777
7405
1546
435
128
9630
3887
101
134
2223
1018
536
6469
1012
404
412
361
199
459
323
321
263
118
1935
7520
436
612
4786
8100
9044
1174
151
200
3762
2635
4755
391
141
172
493
191
609
14057
563
156
3149
1221
476
9634
3859
436
9468
234
321
476
2681
1049
3091
2335
7114
7456
4035
2886
2543
911
9517
1951
1606
4251
7113
156
192
259
114
180
4762
327
4499
4976
252
230
260
135
8286
690
5376
548
3090
2151
1217
4991
8877
3354
1211
130
5828
5530
588
160
716
8054
5680
1427
612
1241
601
1156
142
2181
207
6572
9307
127
200
708
168
3954
258
168
105
269
149
107
2767
136
636
1369
313
306
537
2038
1204
645
1612
1198
825
758
352
354
107
197
524
493
1076
725
874
7430
1400
9567
136
643
170
375
343
213
2714
7399
2445
4677
1820
307
347
111
214
101
6746
239
1421
386
608
836
104
8824
1808
232
163
467
275
123
142
1076
938
1143
3167
9510
5792
7933
682
208
416
372
216
185
306
492
501
8720
308
4073
8921
3644
705
284
1783
3036
4325
1116
2499
721
8614
2201
813
899
2457
4004
5679
2051
1027
567
6188
1156
729
9284
667
854
4830
4168
603
3070
247
130
153
486
1964
1627
5333
2016
7399
148
4499
4684
3686
789
281
1430
2972
130
1218
333
194
248
427
238
3125
331
198
246
427
236
607
4818
412
4240
1345
3417
883
3529
6633
4935
14833
8870
2451
3951
161
159
150
7719
3184
1416
3149
5595
2785
670
1109
1740
1462
1596
791
8546
721
2495
376
163
145
310
1489
111
2556
344
3044
4346
662
276
433
914
1168
3458
7413
6402
341
4671
2693
1659
5467
4805
1397
494
166
201
1976
3372
124
935
1585
131
492
201
1978
3372
377
700
2730
6060
5258
706
8336
2666
7749
5242
4907
1761
162
3099
1269
6256
1876
2375
9666
5191
328
2571
123
678
322
753
231
356
118
369
904
505
423
219
376
282
149
942
4636
105
181
329
760
182
175
367
667
2176
2666
456
1067
726
641
3001
2106
3155
1156
9679
312
143
111
147
312
234
364
359
1029
148
104
158
867
122
544
284
110
194
288
1514
698
1163
6799
516
1146
3104
3132
1446
926
1959
406
6447
1375
598
1848
807
100
343
8881
3340
697
822
933
840
932
889
457
196
859
550
380
4820
248
176
8922
134
102
385
197
247
1896
8683
2119
1206
531
166
989
140
2493
2515
10830
13905
8875
960
954
13414
9120
8864
108
823
1206
14919
7613
8504
144
239
124
410
217
758
403
200
292
141
2453
1396
167
559
282
141
534
582
149
113
198
187
326
311
609
3972
2855
482
2978
2191
737
404
317
340
124
713
153
412
426
440
128
751
7860
2022
4850
7874
603
1625
901
4676
454
147
249
123
165
112
2344
613
230
207
147
250
170
232
5416
3441
1535
8468
580
509
144
148
260
1932
891
610
3718
521
144
148
1471
440
1653
111
3116
496
150
555
564
3397
4665
7525
604
5407
12499
2727
183
319
2187
799
1869
110
2210
2980
4422
3006
251
722
1038
691
3410
626
2804
389
139
1246
2271
4993
2995
3657
484
13058
13612
577
4664
4316
874
594
740
191
171
401
13377
747
479
321
521
127
440
1400
109
2866
6266
4476
5163
5739
486
1596
927
370
191
180
216
241
474
648
478
441
1025
8729
5538
8189
697
5147
3371
1072
603
722
636
8741
3550
4182
1155
1810
3928
2560
424
347
4805
5934
1933
1047
275
726
300
137
178
570
620
5539
490
184
822
8774
358
141
3103
168
294
392
773
1049
263
218
2398
365
7165
3970
7295
1586
969
1923
727
451
920
596
9958
3944
416
819
2401
1824
352
276
156
507
148
165
1914
169
173
139
1569
606
1294
974
766
13944
760
2849
305
2104
5449
176
4719
468
205
1051
128
444
5533
205
1046
127
1861
248
784
345
212
288
416
302
930
1585
3372
461
2770
768
1557
143
596
292
394
462
556
226
273
1720
2457
181
520
1658
1418
248
241
548
295
144
1186
920
297
251
134
3966
9046
3458
262
108
5820
1155
388
139
1168
1954
1155
2549
226
2847
9445
1587
1935
286
476
419
2663
125
523
917
174
186
1559
1985
107
103
163
141
128
1429
236
352
191
186
540
1469
154
147
1312
2885
4850
2173
447
321
285
148
445
428
592
3837
296
1412
9415
4601
1271
115
103
117
126
810
311
5199
101
1044
174
774
4900
260
580
351
1007
558
689
218
362
3369
1917
3247
4282
626
615
2996
25449
7695
7014
2327
1844
11412
3393
3580
1234
14833
1218
2389
537
2246
1301
769
980
542
499
124
185
459
1420
1626
1294
858
622
623
8181
333
103
4272
220
5465
13713
8452
13408
4775
2177
837
217
445
3808
451
2098
3533
136
3091
7446
5824
697
5246
2314
1411
1036
4527
4549
3089
1467
8632
821
460
595
1374
786
1197
496
687
114
4413
481
224
1758
326
765
584
1466
124
483
9552
1254
375
867
2398
4795
9153
3774
1810
25247
2973
7163
8920
2417
4130
1151
318
1608
212
359
685
128
457
880
473
7762
2653
5071
1640
140
395
155
436
9769
6421
6824
807
11872
661
120
277
110
169
218
164
650
217
6455
11057
961
360
1404
402
187
433
227
6041
312
307
235
279
184
126
1095
324
9355
144
454
1122
1685
539
327
1331
594
535
1475
807
198
583
1682
430
4759
7145
5025
158
669
247
2959
3520
2967
5922
338
363
275
13686
669
787
601
1652
1985
6708
683
1462
9548
668
1745
125
125
179
351
1446
358
1272
3297
5313
106
9438
174
332
543
8868
4191
537
7461
297
9377
110
3959
1507
434
487
633
184
116
186
199
5595
8861
2527
381
159
131
7466
436
102
360
158
178
510
1414
4675
5277
128
151
1636
544
1389
574
560
1625
164
176
140
351
273
281
3536
1679
1572
1187
2523
12927
3581
1882
1300
106
138
399
2683
1306
107
271
8146
705
5289
848
1335
5392
525
433
523
262
590
304
458
214
8476
2642
118
4184
5108
302
214
574
2115
467
11835
1165
595
500
506
303
1760
466
124
3178
651
590
1153
2309
227
217
5799
329
648
621
761
215
145
916
10153
3965
1153
126
2234
3325
210
2113
213
500
106
113
130
833
187
6127
886
1434
929
395
1415
713
497
959
108
232
5520
515
959
111
1652
246
2305
1237
108
7439
207
379
288
1459
903
309
292
1139
103
1404
264
488
8205
1372
243
154
497
1553
3046
925
311
499
414
1057
942
12148
7173
1580
14911
1554
3818
589
1016
731
1442
406
772
9150
1693
891
104
417
4452
3821
1170
252
380
334
355
513
150
406
189
109
415
195
323
445
181
111
803
147
417
9374
951
1423
236
159
273
150
3586
609
865
2184
263
172
478
441
294
829
2156
7492
5372
175
1081
1216
559
113
4508
382
126
489
988
4455
7426
6501
945
7302
1423
4995
1952
6472
354
4737
6823
147
131
229
371
229
294
216
276
746
615
309
1302
1771
11949
7387
402
106
124
101
361
305
748
113
337
331
269
2083
208
218
1281
1380
483
250
214
2214
737
1391
242
488
227
9060
903
355
3017
759
714
109
473
238
657
314
410
3000
2307
7016
1256
207
1454
1849
2285
4150
1836
3348
6879
446
1456
1621
1393
2412
6086
9042
521
443
8767
7905
1466
1840
5039
1401
952
292
305
687
622
4572
624
1969
1284
285
8876
269
11564
152
287
686
914
4084
373
174
8773
2802
345
652
221
1135
392
310
4376
1147
405
322
243
243
1230
404
512
1734
9315
7029
6447
1307
2121
472
646
151
2573
550
152
206
271
151
249
247
4266
129
717
122
252
291
559
622
1431
506
782
174
3091
562
387
400
520
2911
207
248
148
218
1751
6548
353
4681
1046
4411
1881
1366
2151
8483
320
479
335
106
850
2898
979
7644
2046
1295
543
101
416
251
561
818
206
334
628
8804
745
1620
270
365
169
4845
663
3643
631
516
621
125
1074
661
3039
303
647
564
214
365
1822
837
207
339
120
133
13254
139
6857
5109
8738
202
104
474
399
448
228
163
2536
118
576
529
806
262
155
1965
12110
1035
1051
715
3542
6797
9218
737
1831
233
2499
462
590
698
213
123
750
333
3052
5499
452
9088
132
339
7780
590
107
470
2318
240
1116
1970
6175
183
101
388
1346
286
1960
156
351
121
166
188
285
295
183
112
2332
722
146
355
250
166
190
353
298
184
112
1915
6841
9229
102
1874
2318
2454
838
1765
1233
5536
8150
683
8282
276
135
180
140
573
3666
1280
2606
4095
5495
9274
710
1186
2549
326
3612
5157
9286
3987
664
8971
104
278
541
165
114
182
147
2445
2626
13569
10626
206
2082
4054
482
290
470
1050
2077
1195
1012
2564
6865
3950
9554
3602
1689
5357
2504
1984
203
5769
868
465
5192
440
8495
7071
7162
442
2928
190
1062
4676
351
351
6462
134
194
4071
1954
323
1470
1667
7743
1342
207
8977
139
104
2818
904
177
243
141
608
108
1582
897
118
2816
927
176
211
141
615
107
1406
9283
1430
468
210
475
321
212
217
3935
5428
633
1926
8187
692
5101
7119
866
5257
1140
2760
743
1004
11831
4831
1881
390
575
527
544
3326
354
579
531
224
481
3402
389
583
536
480
136
4592
482
205
8785
1237
286
173
122
268
352
7552
8885
6408
2046
9468
1553
4728
321
293
233
175
447
437
2061
102
1093
1096
928
1687
3882
935
2670
3423
1416
937
472
180
160
202
817
400
5965
8039
161
4302
15357
2486
1768
467
194
197
218
636
668
817
517
2389
852
1909
9086
395
216
114
541
161
164
142
285
134
458
1411
2215
1201
7289
1999
9653
1070
[truncated: 3,584,932 more chars]
