# Supplementary material for: Effect of sequence depth and length in long-read assembly of the maize inbred NC358
Source: Nat Commun. 2020 May 8;11:2288. doi: 10.1038/s41467-020-16037-7 (PMC7211024; doi:10.1038/s41467-020-16037-7)
Supplement: Supplementary file 4 — Source Data [file 41467_2020_16037_MOESM4_ESM.zip › Source Data/Fig. 2B, Suppl. Fig. 7, 9-11/Maize_PH207_v1.0_NGS_GCA_002237485.1.fa.out.len]

182
199
528
202
647
188
379
274
515
723
207
559
121
1916
370
621
148
540
464
168
917
464
168
101
184
460
327
661
481
165
219
466
138
691
414
108
149
343
708
1244
156
176
4989
588
314
867
2724
5338
457
253
132
174
426
177
135
105
527
1177
367
900
3335
442
312
527
102
367
631
432
279
3842
2996
1199
1381
334
294
325
115
501
136
3825
3282
1292
340
124
124
1757
5661
1005
111
863
299
431
1283
118
609
101
134
732
934
1075
935
229
547
155
106
1469
962
5564
5709
335
373
385
336
868
148
362
2844
311
703
557
7197
2217
1393
414
286
129
249
1055
553
153
147
264
645
497
496
1211
2764
234
217
387
1349
3423
588
2079
1667
1373
1056
542
502
333
422
878
207
256
891
1623
256
824
948
2071
218
149
222
252
100
172
456
829
887
619
584
1309
1968
888
1799
304
1190
912
2483
4466
3518
1339
263
3836
111
792
493
219
403
1539
1247
842
301
290
3718
1345
4617
643
1488
530
556
1017
518
220
322
109
171
731
2509
3440
775
1177
828
358
568
719
360
1337
4813
3406
1303
252
628
372
332
985
731
2685
1537
512
735
2448
3313
1484
2510
2675
272
2384
512
266
1450
896
4295
449
1151
2049
2469
286
661
1109
560
1142
2502
1862
3447
4924
801
369
184
1860
1566
378
2979
737
473
303
881
1077
536
257
939
606
136
1612
2317
2245
653
302
180
416
2809
775
2074
430
1153
1378
645
256
320
411
2726
218
928
357
537
5182
6063
480
271
566
4035
414
696
221
311
299
713
256
270
723
186
1534
1687
114
661
846
107
381
312
1142
341
1699
295
713
256
270
107
169
1408
139
840
297
1284
4462
2335
477
486
2275
235
284
846
1173
2304
2632
7365
152
830
369
142
467
958
234
1243
380
1853
357
298
113
132
1640
328
535
1404
1432
105
426
530
204
177
174
178
115
1798
1604
3594
622
445
419
4554
932
520
558
1651
1600
7749
1189
3206
1420
427
1970
669
5155
3311
1230
1180
551
395
2355
180
329
804
355
359
520
591
124
520
104
4121
362
2507
2489
3704
1067
701
2919
2228
4173
2232
999
3362
2850
4585
756
1895
543
614
1522
1213
290
683
2237
347
700
297
1904
148
1537
114
488
5356
6366
784
220
137
1311
287
334
136
1010
1411
1292
245
497
570
3137
376
265
118
250
101
1004
6802
153
5184
986
3260
1040
3061
722
1231
378
4841
4184
1265
2937
543
706
871
569
719
937
274
1054
197
1376
229
1472
5759
618
6316
2599
6260
121
600
4343
470
382
212
570
2522
589
691
461
1288
4024
378
1218
568
1575
133
245
148
1174
1623
245
1590
2973
162
209
1810
2163
259
1055
128
2053
823
127
2996
527
205
1114
242
1187
4284
261
3042
334
3202
2305
249
226
1789
2180
435
905
136
260
301
112
559
861
1352
14003
492
883
6406
4232
1435
794
152
179
1283
347
197
3545
460
616
2252
890
506
494
968
251
6116
1079
4281
1128
160
1002
453
1193
2111
1008
7494
2284
1992
2438
410
1257
3210
933
2204
362
406
426
2868
916
302
1038
410
515
266
2087
1381
891
543
345
105
1070
1816
1849
175
397
2082
1311
6119
130
2985
2008
1348
171
811
1000
4330
1712
1371
1468
552
1891
235
2702
374
770
220
772
1049
699
4002
444
505
1128
213
127
1875
1423
3738
255
623
140
158
1612
149
498
106
163
1192
916
313
715
967
405
303
1626
183
4985
7258
339
539
4329
331
607
633
714
220
872
287
218
1290
878
242
268
812
1168
4732
6878
4127
239
544
578
501
2574
2305
494
846
489
1522
6796
273
367
561
2636
291
391
4767
386
201
263
271
351
563
666
1473
348
742
446
1144
615
383
976
359
900
670
1190
518
1696
268
496
423
450
3453
5521
111
966
413
424
545
165
582
257
501
923
146
102
4911
2683
894
4545
605
1555
810
300
6104
591
132
336
599
343
384
124
437
3697
1038
1040
2422
6520
4516
502
2087
3918
1067
5480
3893
983
412
1475
122
851
222
185
2308
7750
327
190
347
2598
111
1490
232
1082
268
196
576
2528
345
191
287
229
566
283
162
568
228
2048
1282
489
281
154
608
3086
115
1175
184
491
490
184
1146
123
3114
104
282
258
269
439
296
377
621
6046
368
1137
273
1001
308
5795
142
172
2364
172
426
4687
216
315
193
1145
113
2988
384
294
734
298
441
679
4958
1980
382
419
681
294
165
390
2755
197
641
256
143
459
207
1410
2280
547
4549
141
218
6237
1212
359
1043
3007
850
193
1063
5900
1454
1509
701
700
3401
1007
1127
679
7471
325
248
1552
5447
3827
5919
2073
1292
1067
6210
350
318
115
833
2513
313
172
102
395
629
476
118
1850
513
879
120
112
588
424
485
1483
2035
6712
318
458
1599
315
1018
1775
777
172
780
160
994
550
642
1088
129
181
363
2421
789
639
544
908
456
933
310
3202
2123
575
2906
2055
2988
373
268
460
1297
262
450
617
635
743
334
386
3861
377
772
434
369
1110
705
309
3600
2891
1170
371
1356
136
2297
255
427
425
3650
354
191
1142
119
3019
260
1272
775
928
865
119
383
283
117
217
248
1291
418
682
342
139
2133
504
457
3132
155
1273
550
354
277
2625
860
1067
3501
1522
338
5098
632
395
409
2195
416
521
787
3477
623
1946
3134
1456
3023
521
223
1319
706
309
713
318
129
1381
450
1303
916
595
395
159
446
1672
902
1029
2675
382
262
177
198
773
168
1206
124
255
211
1175
732
3176
8271
3458
168
7454
159
431
172
217
950
1770
599
1795
2570
1322
391
224
387
369
1111
277
263
2726
504
2768
127
371
1318
1012
796
273
564
237
772
153
5912
225
116
3727
157
1654
536
421
312
761
948
1052
1198
486
1164
435
1886
160
186
560
216
635
566
793
246
6408
428
4573
133
568
1932
2047
1408
2109
259
169
135
108
1195
2414
161
552
2671
612
1078
487
6199
272
730
959
548
1160
617
186
139
208
225
120
2882
291
740
2772
1401
4317
2117
1683
1600
2534
1693
856
2129
674
284
286
613
1480
629
1394
442
349
300
309
792
120
393
144
880
141
104
327
332
877
240
3251
2347
903
2707
224
734
2238
6320
634
927
334
169
2862
1114
2081
1452
411
835
469
123
146
639
2316
1569
698
134
391
1235
5672
1345
3339
1110
666
2657
2770
647
462
342
1186
391
8113
575
985
1301
1205
134
121
3470
1563
1150
1036
2963
161
826
540
352
343
211
484
1200
110
370
2276
747
250
5655
3376
3901
1208
2239
3331
226
621
1599
336
1508
216
2011
2265
824
284
1129
370
127
2266
657
1502
294
274
370
1745
3221
505
2585
3644
1292
1661
4750
1908
5234
1087
1337
223
791
516
1639
639
763
989
542
124
566
401
527
361
722
1245
118
2984
484
391
590
1140
1274
1813
369
1343
375
5950
342
569
297
1082
292
1290
100
132
869
114
130
2171
1819
1309
914
896
345
849
1639
432
3330
2485
2201
1058
631
535
716
855
3886
4487
5071
2844
230
580
274
572
136
157
167
244
1540
510
218
268
1946
188
345
392
859
632
996
254
1942
1791
509
487
9005
306
559
178
185
1576
710
146
4256
2142
129
3954
4842
416
1639
1057
1141
638
113
129
472
221
521
123
261
131
626
369
2115
1478
305
268
5565
3278
5562
307
171
2056
714
573
291
6048
441
5340
2357
3090
273
729
2575
940
302
210
261
443
3166
834
1016
3345
639
1501
3207
494
1026
2004
2043
2656
690
983
186
5628
1971
2810
2590
330
537
164
689
338
376
121
487
364
2324
3421
789
304
2578
1125
2483
208
721
802
332
427
788
1652
258
245
953
363
736
375
978
2872
270
818
1618
4797
383
1480
101
733
115
374
201
2928
3635
180
259
2242
1216
1626
139
511
339
317
669
5746
727
612
859
654
1534
169
352
1190
283
3265
277
214
121
845
2611
1218
107
121
790
2024
783
111
493
184
1174
124
2491
475
2236
485
564
1434
125
1764
652
255
822
2233
466
861
630
130
203
134
282
1446
127
1301
541
194
880
1103
615
8042
1134
249
6282
536
238
593
124
744
2890
774
1108
580
2254
589
1508
644
186
171
202
606
361
1235
1692
387
4155
207
580
1890
267
474
616
1079
1267
1298
732
339
197
502
368
404
1045
210
1437
329
379
144
2038
3435
513
436
312
537
745
1521
1545
142
589
400
189
981
215
567
500
510
652
482
513
120
180
232
742
1492
793
258
434
646
1655
2074
851
190
5532
1524
630
3608
1097
236
1299
4926
3639
401
498
179
849
1392
301
4345
2569
3703
230
216
862
1994
217
145
379
317
1859
501
244
206
105
112
186
1552
1778
1580
166
153
338
286
1195
1630
1035
268
2137
420
1436
584
3312
734
264
115
687
321
1404
350
177
5276
7972
182
2234
569
737
1747
1400
12478
3457
907
1018
2512
755
205
550
683
462
575
550
1008
1020
974
366
1070
125
586
295
208
401
347
208
542
478
1387
478
543
481
642
719
1501
1901
795
263
1403
580
306
1348
3277
408
1615
1590
135
123
1041
5185
2320
3427
3853
703
1380
1656
1509
4583
284
6103
978
701
537
880
332
1658
1055
1201
372
107
238
1248
2751
238
291
834
255
207
1191
316
368
5428
154
770
355
384
1320
3352
149
8858
580
102
583
439
504
1345
792
471
3746
2224
706
3350
660
451
427
1344
773
1081
427
1492
488
304
489
4790
951
1044
939
2296
3054
2596
401
214
621
169
355
1381
337
338
352
1313
532
519
1219
301
378
648
211
725
268
407
209
722
1468
586
1431
273
473
1429
3731
234
115
267
129
109
337
1713
285
758
193
201
627
428
538
835
611
266
559
6127
1406
700
5201
592
1596
5595
12585
1095
1442
234
999
803
967
1460
2220
1774
215
150
723
176
2298
1584
3291
997
3016
3347
1881
138
404
196
1156
621
1752
1749
159
232
332
2462
1673
2710
995
1822
2378
547
4833
767
2071
3247
5439
144
2079
524
693
397
1661
826
879
278
2136
901
349
482
1235
1016
270
4393
808
399
552
474
1821
2058
175
527
545
3043
188
176
549
956
1636
375
2557
1357
1293
1270
442
392
798
404
498
590
131
101
422
457
464
1745
993
436
289
426
124
392
455
148
113
703
673
328
476
139
111
232
319
184
1141
115
848
279
1100
251
197
644
467
171
601
124
351
623
3007
163
713
2173
302
4168
578
238
322
128
442
568
1623
113
282
110
303
317
1450
373
132
273
403
509
147
747
120
953
1432
781
126
453
1748
734
2335
333
369
1997
773
528
1031
805
227
940
803
912
297
941
963
328
2064
2998
197
257
3935
259
4838
7725
347
301
771
320
2684
428
3965
496
136
394
597
3842
539
322
164
461
1686
2020
200
143
197
545
721
1503
629
313
4821
703
638
660
1567
649
497
272
520
451
1364
849
515
295
671
231
1447
337
1385
258
474
173
325
191
1393
458
3589
1213
2338
458
450
672
552
845
8303
9167
566
290
610
167
504
3271
365
1845
4377
612
5461
950
672
1203
4201
396
12205
2609
866
531
4636
692
1698
325
108
312
2850
529
1244
311
219
123
219
497
1906
356
3267
5043
6438
267
870
547
118
200
5455
528
1792
121
118
1036
276
886
107
677
504
157
1817
284
743
3645
703
1540
814
292
383
267
307
556
706
329
681
800
911
3740
2693
3516
1271
4695
1574
1126
1462
1104
914
202
633
666
280
655
616
1274
391
346
121
996
479
3746
992
698
111
1237
227
1987
642
244
315
748
319
682
160
170
5130
165
1761
528
329
199
672
185
123
368
1199
1010
1540
1180
692
1766
585
240
2097
520
2162
153
767
2019
1292
3967
550
124
602
463
598
726
1888
2665
1974
521
530
665
2246
371
2437
429
379
5061
4963
3486
657
1712
559
4062
896
662
543
269
233
639
522
1233
862
452
239
388
3016
159
282
368
152
777
3890
308
371
531
920
335
4331
539
516
219
1430
5259
418
586
1132
1795
1108
544
411
933
654
3303
167
1289
3885
1824
230
356
266
268
371
207
1011
1988
1039
494
702
1084
1647
1157
538
415
224
152
479
192
454
573
640
1183
540
3951
924
3568
2284
2443
672
277
2241
470
974
900
399
571
635
112
1937
1197
868
615
449
335
1427
620
219
4153
507
2354
1629
342
5728
6858
1401
2001
339
2203
1964
914
283
2447
1960
496
2529
3152
801
2183
1229
749
200
277
107
578
578
407
415
1003
440
722
390
372
852
576
357
465
143
4234
1368
277
252
526
464
2196
4192
589
502
415
1679
1470
638
325
571
271
739
1397
304
487
2124
9682
1427
1146
205
586
171
447
119
351
116
2335
507
230
2826
1011
298
3550
412
4700
2712
1209
972
192
642
5088
199
234
748
495
241
1249
5217
1391
4772
6488
276
523
588
3590
185
1160
2634
2108
389
834
388
1367
3486
568
6281
1701
377
815
400
1518
9971
770
3683
649
524
230
292
307
559
139
3204
817
4380
490
181
656
2689
233
434
296
523
2987
1098
705
303
1043
158
455
1218
1130
4595
359
207
556
1808
346
936
468
1012
452
1627
3987
220
3857
445
743
2150
472
2136
2242
760
986
1496
702
3511
246
720
2502
167
152
125
990
213
1607
251
603
654
2109
2636
202
259
254
246
246
1542
202
431
121
706
169
214
117
123
120
406
110
208
1478
2288
1051
1397
587
215
188
125
221
1616
512
111
392
4728
416
131
1507
3057
670
1287
1896
2434
5139
549
4686
3413
395
8344
1095
1456
5115
195
183
535
439
115
147
117
1026
1159
1447
692
690
156
1425
944
376
328
888
633
740
3475
452
3310
1135
1003
4323
1604
750
2429
343
334
774
473
514
1339
588
699
932
2290
703
7924
220
2294
552
562
2616
1523
5245
520
681
407
410
121
524
753
417
1827
1014
4167
219
521
471
215
9111
466
192
317
316
111
2559
409
789
2630
467
468
2001
1025
1441
825
614
1935
5451
4596
802
607
168
200
676
2355
2184
266
3263
1026
2421
3091
115
1174
162
491
3098
5017
286
1189
2493
1466
719
455
874
326
2295
471
160
399
837
914
157
608
520
787
10892
566
315
2074
752
1288
112
306
2415
1484
7702
2320
1178
1217
318
184
1112
115
661
301
311
862
107
854
2007
191
899
2768
1229
2175
242
904
2088
1575
892
769
158
285
294
1631
584
256
487
103
1580
8092
139
971
387
160
6255
741
660
160
1023
3102
451
592
1373
199
3557
1062
2396
428
1526
208
2280
2901
8209
507
845
292
654
1389
468
1001
769
3613
2400
315
176
128
262
108
129
140
2051
111
194
1347
689
573
374
3452
3170
930
309
3328
3463
549
596
2030
3147
345
1531
480
2010
1304
767
680
254
6923
159
121
313
3625
390
122
721
558
523
695
376
205
369
588
1110
1070
1282
189
316
774
1147
223
1413
1438
178
153
127
132
1150
336
141
2132
511
868
124
650
1385
6277
6120
102
322
119
240
1478
237
1646
386
6017
811
619
820
258
3383
4017
543
318
3133
330
250
436
269
402
156
138
154
831
1814
1507
708
676
1894
1557
614
1414
111
534
1298
1716
254
1753
570
569
449
2759
6815
5259
1360
3207
301
115
284
404
122
206
3757
5432
1973
370
1195
2372
347
1486
7327
122
185
220
581
133
468
2063
1614
1364
322
251
468
936
191
1479
2020
2303
9107
416
255
301
184
232
480
715
597
192
525
374
3409
402
170
416
109
711
868
1061
331
159
174
1343
1273
5097
1512
1596
5757
1874
1114
372
753
1112
333
527
216
2015
4941
341
930
145
2868
2913
139
782
2402
3078
5999
3256
1094
456
2628
1334
1841
1756
766
8352
1918
1015
1126
461
211
199
703
1459
1514
5435
4399
300
784
700
611
191
339
657
806
4881
573
511
786
1534
1522
967
344
4222
991
123
275
404
859
1094
642
2682
560
280
298
460
812
570
636
280
298
519
330
394
768
1706
1735
1028
4019
198
380
456
171
1210
1081
321
1846
551
692
502
989
406
166
1727
1656
524
118
552
162
613
137
1390
170
182
143
169
221
931
436
1185
216
1165
368
810
311
115
124
489
632
318
302
1252
2242
395
220
651
515
910
210
717
223
645
492
305
1221
3012
121
806
190
6230
1060
686
1388
1962
1236
486
185
1146
115
2996
298
203
265
762
439
4146
1109
363
519
413
657
4792
2096
4383
1730
552
2454
729
1513
2211
8816
460
243
1688
4092
389
306
102
1632
412
105
800
2579
1237
867
601
551
485
499
2001
2290
170
812
3063
397
1513
1960
3165
822
388
1786
607
329
434
141
2248
187
201
2243
307
3210
1533
273
2552
293
6544
1951
328
338
674
2725
810
6894
1260
148
310
323
3356
1930
629
1359
4702
5406
1078
838
2005
667
875
407
234
629
143
156
2726
696
1311
8414
3327
3778
1604
246
588
598
528
896
395
657
802
755
2619
139
326
681
820
3222
225
392
1075
398
917
787
3576
5423
699
857
2231
699
173
621
1013
7331
1087
954
1075
1284
3565
169
116
3839
3013
305
261
345
369
338
576
363
196
1105
545
5398
253
231
1374
168
5428
1471
2281
1747
7283
4286
145
3666
400
370
767
2553
1890
174
755
316
7845
981
1668
860
1592
484
1313
2340
607
4872
679
172
923
764
4278
291
1238
647
383
7297
271
924
4946
942
858
610
1968
349
1479
1911
837
631
739
118
443
1002
1541
1621
759
544
2176
389
1170
395
413
988
476
833
4888
486
494
2296
4375
3260
331
158
472
393
1461
287
1594
637
1108
1073
204
205
175
781
105
1494
956
548
708
282
961
309
374
879
1133
2077
779
514
781
2152
140
3427
1147
1615
1361
197
3224
333
8312
192
356
1543
1586
739
271
342
120
532
374
476
219
1763
1052
1142
214
1592
657
2360
741
8316
210
186
402
181
1441
447
9103
219
1035
3666
1212
2138
112
385
427
707
825
321
1539
5766
336
694
112
154
124
548
274
717
208
3120
5354
1859
805
4661
335
284
379
405
809
957
599
221
184
1171
115
3104
126
282
281
163
156
1530
336
1236
500
983
450
327
103
2738
143
440
189
184
485
101
762
297
341
372
739
661
108
2638
713
2704
550
1260
1289
732
532
3132
2225
1708
1196
104
179
175
1356
433
1150
2250
688
976
1055
643
1527
1009
179
1315
380
721
185
230
162
1173
115
3099
105
205
152
282
677
1339
1247
1682
490
816
663
2360
287
151
935
402
1762
2951
134
408
860
287
433
496
557
639
1067
762
250
737
665
191
131
2279
1537
870
466
1907
1264
896
2556
2318
3076
1687
3433
1417
452
2756
142
472
309
130
875
537
134
295
283
323
297
381
504
945
215
336
197
184
1176
115
3029
493
6233
2755
444
307
171
282
372
1523
339
161
5606
313
517
203
141
476
275
1383
176
1778
351
7571
538
587
192
2725
288
1532
748
2506
488
184
1144
115
3089
106
1522
5714
2298
259
149
170
297
1384
1025
201
149
1181
129
140
183
5130
118
164
132
188
215
188
455
3872
102
352
735
419
602
160
311
277
787
450
338
260
291
3790
281
112
340
835
2572
2329
334
339
1217
473
164
1676
1562
340
1097
992
7423
268
168
1256
148
418
579
174
928
236
444
866
850
279
1155
8720
861
1233
629
5538
3148
191
127
126
110
489
184
208
363
428
115
2866
161
282
468
2169
1421
1171
402
1628
197
221
738
759
171
1184
940
438
3035
2165
755
1569
488
837
1160
560
989
707
870
5704
3439
428
376
1914
363
381
204
1218
275
1234
3003
487
4935
1143
2107
5378
4159
1473
113
152
123
839
1164
937
298
258
315
346
1725
505
429
351
1565
281
375
3114
713
1695
510
1986
618
227
137
271
253
1781
4848
710
850
6964
1779
592
420
558
1379
194
102
1855
769
428
2841
916
219
314
216
238
3113
115
1174
185
491
280
207
354
273
2861
434
557
231
115
1146
183
488
240
200
238
1780
1296
227
1641
693
4332
586
221
3152
115
1659
3019
1286
6671
317
217
2420
2918
455
7061
705
1206
1296
1067
1117
1465
5760
700
1240
1764
2095
3234
107
549
534
460
1041
1459
343
200
3995
3932
2405
503
591
447
526
592
709
121
451
558
743
121
337
255
1003
1284
507
843
1116
4412
774
274
491
163
101
497
470
576
297
1011
205
154
122
102
181
145
274
353
303
695
109
456
671
217
595
205
154
122
102
181
145
274
353
117
170
670
1042
1403
3119
317
1932
466
313
3856
2629
378
1338
325
941
1642
401
1532
749
861
626
500
558
402
1296
132
1521
4049
1912
262
230
134
143
645
374
367
799
1175
116
301
1564
527
1299
1574
294
209
158
1050
112
1471
1859
345
1004
357
103
108
173
1630
342
142
1051
764
3838
472
300
958
407
883
2926
4383
750
1405
552
4925
5657
1871
115
582
499
682
552
238
1286
1250
511
1351
2010
105
2121
466
1088
397
727
388
928
139
723
972
1555
3710
214
5049
1553
641
553
454
329
530
1622
516
1682
3731
670
720
189
544
484
1112
718
3703
107
1281
359
190
471
441
660
551
124
1153
862
215
639
353
266
501
205
933
1134
634
110
250
429
1370
848
884
232
2515
2077
7322
1587
921
3622
528
482
1995
319
2897
123
1162
169
3415
10261
505
165
206
850
1497
190
442
731
4172
732
800
3192
722
256
239
521
595
1000
151
3945
4713
650
1279
548
618
428
1511
870
1101
2195
180
7745
1049
2192
150
177
324
107
535
1893
537
2737
906
283
2447
273
575
177
271
1584
3306
1916
272
1628
311
3302
3857
2808
753
1845
1126
4752
1968
401
727
5285
3486
907
2606
972
1588
1757
162
688
252
270
478
111
1102
124
191
188
7348
2157
985
145
297
1052
422
3424
4633
769
4002
5188
758
1233
874
412
408
542
878
293
476
312
104
568
2814
2927
1640
2421
419
1556
807
343
752
1169
605
1543
165
164
1318
1296
1407
312
145
336
238
1351
521
3652
348
508
1070
334
239
1130
928
1274
306
6736
278
809
1550
7485
243
1473
2509
227
268
1164
1276
317
117
459
2582
121
975
1821
256
1163
1021
500
1498
3882
6092
319
8988
1810
1026
763
2069
1204
1580
1157
585
332
1553
2221
864
4737
1166
952
223
112
1385
768
3753
656
8528
940
551
322
4456
757
772
1510
731
471
182
827
1610
516
400
322
112
775
281
122
273
113
506
125
199
7224
236
310
370
235
543
119
121
147
165
3975
185
396
205
2982
380
962
1024
164
5207
2754
1553
3755
1798
443
784
3687
166
1658
4116
1143
340
335
651
178
121
569
7398
4095
3693
1768
1904
675
261
201
8399
261
189
2276
313
1132
2864
6302
4893
4241
4924
341
3398
2043
9042
1053
472
1325
224
124
1394
212
307
654
131
1732
569
2275
2047
267
7553
242
656
537
1620
152
6971
2637
2514
3277
2430
2540
141
618
3506
138
4155
178
128
504
804
985
164
805
8754
112
201
229
254
941
507
179
291
271
179
984
2759
1887
2384
2314
3675
4795
506
105
235
292
5880
1960
4657
798
1023
153
115
1139
1225
227
163
240
563
1670
1884
1883
753
801
1385
730
571
455
121
119
149
347
189
1029
213
288
1406
928
1921
394
287
122
233
338
1165
788
134
754
774
2427
416
1259
469
518
1348
397
444
469
848
861
126
312
116
424
2991
484
173
293
434
251
681
239
279
119
455
415
113
184
534
2715
997
113
681
133
312
676
585
452
236
3240
852
526
1525
2681
4340
1770
2134
354
205
1337
454
1979
663
270
1732
525
442
1534
793
1164
876
3344
930
875
2692
269
155
563
1491
545
101
304
280
404
2131
261
265
239
618
292
548
319
114
161
152
401
347
653
1588
105
763
3090
916
1278
2178
905
1333
999
1196
2200
494
915
120
1313
2341
360
1573
443
307
1937
140
998
668
413
12376
1046
444
456
283
1207
1564
407
1502
1705
793
332
144
447
462
398
1127
1002
813
846
447
543
1614
2522
886
146
370
157
547
159
1278
859
1534
1019
1214
3429
202
378
2984
645
707
1047
306
226
5173
273
1338
1113
331
2917
700
3227
1070
664
658
750
1441
1293
328
374
847
605
3998
187
1043
1259
1748
567
487
1887
151
487
725
685
202
558
123
356
372
858
1683
1231
959
2179
191
723
1710
417
354
694
150
1100
122
828
319
2248
654
947
237
106
1112
267
264
1072
408
1098
156
515
273
738
1255
669
298
2537
612
100
533
12393
2940
1334
1749
277
950
308
983
696
319
1191
1087
356
1337
1458
1027
225
302
716
2036
2808
1122
342
284
192
193
352
1403
694
839
338
114
855
1065
583
295
185
120
688
180
248
1611
3334
669
2834
1298
285
3315
2008
767
464
1550
553
1923
508
578
1705
1497
2360
697
695
1311
132
208
481
174
566
698
267
3689
968
600
958
159
136
758
2252
4720
2127
1195
966
691
445
217
108
961
274
402
286
361
180
466
1947
1474
200
274
1253
103
1983
283
378
1531
437
156
545
818
200
274
110
126
1257
3287
3584
3143
877
288
1836
877
1949
3804
814
2186
1871
351
115
442
2203
1462
2962
4223
238
1644
793
438
2975
2988
868
502
225
125
112
164
1108
1030
372
2136
294
3922
1822
475
247
311
5140
118
1979
309
704
687
1497
1980
478
754
754
190
295
311
141
707
3345
977
2841
994
2223
2306
6199
1339
2719
140
566
1069
10339
420
1144
668
916
740
1470
1627
277
746
4889
135
226
615
1138
1943
104
134
549
498
201
113
264
575
214
285
118
13387
158
134
3508
882
2374
4318
463
309
171
153
1445
2070
450
171
878
1862
164
361
710
119
444
1027
488
336
1390
8859
144
634
2807
504
1028
309
2322
1012
696
2618
143
1067
1237
6154
117
1320
1649
5447
266
2781
645
254
1060
1436
1392
445
6685
1822
1894
3263
1041
357
188
2413
1650
874
1201
563
10157
460
395
460
323
612
188
831
1401
2551
1386
3308
352
1321
266
6341
652
477
919
1924
347
282
3053
1024
1615
400
2529
4112
619
182
289
800
3710
1244
3169
188
3089
343
1023
538
767
592
164
158
133
317
2433
584
2842
2521
113
493
246
629
478
4145
2209
3347
6032
1781
1456
478
1378
290
506
177
184
775
359
1880
1721
396
248
655
532
694
1407
792
281
525
276
609
892
1435
278
1258
212
4664
112
152
268
880
582
4393
153
1832
1709
647
2252
1615
177
4282
1149
663
643
688
2728
439
724
964
192
1840
974
1049
4271
3375
275
1153
1779
376
762
681
278
244
217
360
130
992
516
914
810
1252
272
604
226
1106
1326
2156
227
1470
924
1544
1006
293
158
181
747
161
337
315
2987
1916
2608
449
486
1324
994
261
609
148
397
316
115
208
373
901
363
338
5574
710
1413
2106
1112
1177
153
1203
669
184
5362
4801
2792
4093
2660
1121
2888
2469
376
1022
1891
326
613
1944
491
4976
2866
643
146
770
367
1161
697
1226
145
253
8202
2968
724
812
1712
677
921
114
2257
143
11321
431
3936
1302
445
3344
2795
2742
2551
218
471
357
160
939
398
4126
163
309
430
711
204
242
1407
528
379
862
183
279
182
214
100
1332
2086
578
130
595
1113
345
2084
1406
315
564
399
755
362
912
1832
480
735
1333
104
273
890
928
431
274
834
244
239
113
101
376
217
1583
560
1039
374
1522
1718
233
135
106
237
328
1167
258
293
389
262
213
349
212
752
705
131
2885
3126
2064
1546
236
5395
805
1697
907
190
264
287
1643
280
1152
320
575
478
770
5834
4917
103
950
136
942
101
550
5157
1625
530
870
230
853
911
261
404
275
971
836
366
683
1373
331
282
426
103
5289
3958
123
453
220
100
104
1152
300
266
228
847
902
360
111
591
452
164
535
4192
1122
268
791
927
302
282
163
336
732
1662
257
528
167
794
208
5014
430
306
138
1877
136
1226
340
1002
7452
1365
946
223
1404
3985
665
706
6416
749
1210
10393
937
754
161
773
1074
1699
175
1577
2118
1263
493
261
286
1099
413
1119
365
357
776
180
1828
1756
2965
445
363
283
184
1066
408
1880
1071
794
194
6509
1213
741
124
293
381
830
938
403
163
581
1157
2920
5980
2627
218
534
112
632
1169
5554
131
3893
166
124
567
403
1451
1362
459
448
2040
1200
363
5841
2737
2356
1868
5132
2695
363
1124
107
577
424
7144
173
2094
1742
1541
406
460
640
12610
124
140
232
154
167
903
308
122
558
1432
215
3246
202
4737
3237
1088
267
896
563
582
313
648
5381
902
859
838
4688
2312
891
366
2403
695
150
2367
287
770
375
483
800
1426
545
1802
2485
941
361
101
3383
1787
5670
205
128
123
1528
1222
125
114
1830
1376
114
1424
2758
1404
475
2119
4834
345
541
1166
409
266
2537
2725
212
275
1437
3179
1270
179
559
263
205
364
313
525
2161
332
435
792
814
3288
2310
873
827
151
111
189
276
274
147
454
165
450
940
434
2695
2089
5667
2742
381
5377
4554
4070
415
729
453
385
586
514
1074
6234
488
184
1171
114
2616
1275
310
581
279
415
142
875
1506
7827
1526
383
1888
290
2540
301
133
400
273
187
274
880
3028
2604
625
958
367
209
857
645
771
125
1011
811
4510
3715
177
946
144
5761
342
282
2019
852
715
1367
251
700
995
7540
1083
278
192
350
350
1570
446
929
119
912
523
685
300
580
124
716
675
509
577
124
375
216
262
106
3698
106
281
115
544
456
1419
782
132
892
3978
1353
541
775
1171
854
174
269
722
348
247
341
1737
506
7569
310
206
173
3789
3553
11223
1092
249
2476
672
7055
2461
472
5413
1479
4785
993
294
2432
178
636
532
3391
3029
218
914
1974
210
2617
687
4672
3273
1969
1343
795
3077
642
651
1851
321
1290
115
381
530
503
2998
391
933
803
1149
398
1506
381
284
603
503
1345
4873
204
433
205
469
186
3882
188
189
6610
1914
228
342
863
2868
1789
1897
1242
1717
1442
4186
4116
828
3676
237
887
562
156
335
1196
557
2826
371
1094
384
450
1245
255
3373
3449
3894
3245
3028
140
491
183
1146
115
2760
8634
1236
4957
3754
1100
609
460
317
126
1339
1714
446
277
244
134
189
195
128
282
597
1890
777
112
2219
1100
570
1110
112
2406
3318
394
118
251
1452
1593
353
880
552
356
1206
3219
4240
694
614
431
540
109
171
949
1910
242
572
621
510
408
887
223
3242
483
119
171
644
275
163
325
371
696
343
510
5976
284
778
199
1332
140
323
1601
5104
1803
199
462
5969
306
229
655
1347
615
728
248
571
1783
324
1480
2067
1436
1045
114
466
1254
1227
659
384
877
1666
1105
717
4134
304
294
232
584
2653
2777
170
742
763
131
4184
1024
684
1752
6705
3293
2864
3828
4781
2505
8183
178
340
184
369
266
141
3407
1778
1329
253
174
1481
1619
526
1462
333
313
198
468
4798
266
1043
214
4775
347
736
1371
2612
4396
670
1186
2519
4596
4577
3691
2615
313
344
192
309
954
1600
2534
193
114
7605
780
4182
6887
450
1272
334
1343
606
1278
790
633
2758
442
602
654
351
699
1941
366
126
271
547
156
1234
2311
773
1911
360
210
115
163
105
132
139
480
607
436
393
1229
498
124
7328
499
1307
1824
650
8945
616
907
845
5966
5173
182
1068
2695
976
2530
144
474
357
350
184
116
282
408
4025
2450
1541
3488
1047
2055
218
352
1374
1147
1909
4818
3009
1490
1786
678
447
1820
328
148
326
651
813
5081
1002
1733
675
1274
104
101
801
461
5673
458
121
3589
552
868
203
208
1541
5213
408
450
559
637
288
384
340
123
1522
6091
127
107
317
338
109
376
280
196
4109
188
2399
383
168
544
1594
1077
2983
1153
1196
1828
176
954
1723
4115
5175
2145
1766
1471
366
1389
1349
3101
4158
570
442
366
614
498
2997
412
857
310
347
1493
845
3561
484
359
290
4755
3094
454
671
1321
897
2813
967
233
388
455
1305
731
1057
714
291
344
882
1397
104
352
748
520
4409
748
358
390
565
301
454
490
739
351
506
1158
3360
1687
1275
612
463
552
262
390
4719
647
696
1515
929
5500
1754
257
10170
1057
380
219
645
148
379
831
2047
2581
1690
359
2688
323
326
5955
1630
173
643
1813
342
556
358
2222
1647
125
109
706
6217
441
588
2991
4440
1136
877
579
440
112
3023
501
1167
530
927
2357
1055
9623
247
902
397
531
347
2951
1184
406
338
1489
227
594
347
127
113
122
1229
1440
621
2067
1837
445
207
4213
4961
710
8313
729
610
1597
695
1518
1262
1035
604
588
1403
145
3522
2755
1546
3675
1533
306
1161
309
306
1417
4021
541
1860
5144
583
650
1060
1207
10727
744
7344
162
1099
690
601
6566
144
3551
1807
290
370
634
876
278
3628
190
688
657
143
107
578
246
4042
773
2295
2905
1554
9618
198
159
930
2211
191
536
1596
144
177
929
1951
693
1596
3003
8252
1182
1531
11854
153
2205
302
603
459
1245
9470
199
464
1240
1227
4043
1146
359
1321
5242
629
405
480
192
3571
1816
4314
3483
5093
656
5977
1110
4334
1257
228
224
200
2590
2629
185
386
193
5760
1189
1366
892
242
352
887
1558
919
8187
13107
256
472
101
358
105
4252
1094
101
358
125
610
971
1034
503
112
792
491
1987
812
382
676
2747
4605
978
603
285
1234
1508
1047
1590
2980
810
1536
4826
4588
319
6899
121
399
270
695
849
700
1011
3910
2022
5738
6295
2533
1884
715
7445
376
111
625
762
3657
4306
429
801
218
929
1182
853
944
287
5866
272
712
2684
1881
2361
8219
176
304
295
1458
2467
1767
310
332
1339
1164
529
660
500
1195
953
493
406
744
660
136
846
884
178
7414
667
4260
225
142
130
142
139
597
116
687
1002
5955
537
1005
555
563
160
1696
2868
513
1295
393
2445
847
553
966
281
396
595
262
1006
8541
996
1248
123
398
2040
596
957
273
1843
723
131
3244
138
1643
721
410
107
158
137
190
1199
144
156
149
101
100
160
123
312
163
149
184
155
2155
2570
172
322
563
1103
387
2857
774
1195
276
1211
332
2049
356
657
1070
331
224
268
1354
507
1159
352
2119
687
629
420
985
1786
1440
670
433
899
538
166
452
4809
340
2621
475
183
977
799
157
211
235
607
2259
2859
5364
2814
686
255
5729
424
791
105
358
415
368
195
1026
2733
292
399
2893
161
216
479
142
190
395
245
152
560
268
2344
2188
158
791
170
2252
365
946
121
589
5552
415
2987
105
6360
3810
2467
364
1322
1629
2295
385
1554
1768
174
1510
1888
2005
338
1083
4313
1584
103
134
170
237
1098
1102
693
1026
643
137
741
382
151
2174
1066
12622
1087
1079
574
2032
862
1218
1084
510
224
327
2912
1026
464
2083
921
903
328
261
605
922
507
211
564
818
623
4450
367
614
117
430
462
1598
949
166
108
715
1902
1470
3760
723
1173
598
472
112
1211
297
893
677
2710
1037
1868
1300
3961
167
373
120
354
1157
2249
945
6479
342
2086
163
705
930
1832
649
2485
2054
796
823
1444
836
322
3548
110
160
1533
1759
1671
201
152
374
203
714
618
103
102
3468
452
759
271
217
1683
837
998
395
2781
169
174
819
6421
4471
1364
202
1887
679
2568
1025
3177
4226
315
2478
7576
4804
7855
386
453
2996
555
4109
1849
2114
556
642
433
599
569
1505
143
3857
959
635
1596
766
124
993
560
782
1287
750
506
3462
480
663
767
1697
1086
141
2993
4036
726
342
116
338
4355
409
603
4619
2629
1127
6567
364
1254
2146
353
496
281
1864
274
821
243
256
2765
144
503
352
137
719
306
243
343
1994
532
378
401
336
462
337
338
1223
139
797
189
2711
2735
1001
103
672
379
340
416
5015
1247
3479
557
3839
175
3111
531
4779
2623
1620
1209
3163
4931
2541
634
744
383
277
923
1067
2238
460
584
2991
114
648
816
2188
1936
3950
729
592
3189
314
1172
167
1583
1304
795
1388
181
516
432
849
1422
626
11623
345
393
1416
209
324
108
1119
1665
5920
4981
4891
3586
115
1143
184
491
111
11719
198
786
585
5730
300
412
924
1254
405
9038
1217
329
624
1217
3674
1081
226
1027
192
193
7465
878
177
1582
356
284
469
5858
2626
415
1345
112
306
538
394
888
556
103
363
360
596
1951
383
2232
455
415
288
137
7098
1129
637
2910
171
203
709
186
417
467
414
711
3369
135
461
3527
3244
1250
286
633
1050
159
137
216
216
2671
399
4308
543
2624
3521
184
472
376
593
438
2912
1414
1725
809
163
8210
1219
4302
336
829
3171
4362
459
1326
357
759
275
196
999
711
340
334
401
717
821
4491
771
711
361
1810
645
775
210
333
782
2070
275
266
1541
365
725
675
438
734
1211
725
874
207
232
149
484
384
444
454
582
115
172
336
188
3635
538
402
544
1551
714
2453
470
934
482
148
132
289
582
655
140
1618
3506
6339
938
781
239
553
392
759
1095
141
1462
1003
306
1715
302
567
884
711
4135
958
325
351
239
2555
899
2008
600
130
180
101
1125
129
163
1235
263
298
481
3236
1398
1354
967
2967
1324
2906
3403
1036
1445
2034
3853
1541
863
1865
4435
2204
542
958
2935
1289
562
540
1368
2743
1396
127
492
1435
177
1289
398
990
2386
103
758
471
847
2841
669
265
1103
775
877
103
955
3422
3538
7778
226
2482
940
2589
283
647
149
107
468
515
1799
1825
1460
726
3443
346
1346
747
580
594
1018
343
553
661
730
1656
7743
5823
282
2355
346
5142
519
983
1660
2597
1166
2255
193
182
921
484
306
700
249
848
1370
316
475
2266
400
1573
415
2038
701
482
448
589
2747
693
6783
2089
2483
1550
655
347
2967
154
244
1281
6015
1148
365
1046
664
303
558
2340
3648
3992
1202
334
1159
1451
1633
3082
106
236
413
365
1017
551
106
631
1143
2391
281
3455
3493
2657
236
678
953
208
1813
1023
127
314
5302
380
713
482
489
185
1171
115
1695
921
228
1910
2216
2029
516
135
261
1985
1180
381
792
1551
269
2626
2246
963
883
396
157
674
151
682
190
237
591
663
1171
350
315
589
253
133
853
1223
360
357
3295
227
289
494
2407
266
277
5458
147
4329
601
2253
1592
2031
166
142
2975
2010
893
310
4017
973
4234
355
154
1232
1622
168
948
2150
4093
4613
379
2170
400
756
591
554
1301
285
873
3245
1914
540
133
160
1051
4382
2687
1080
1328
969
2292
5268
2110
3145
1341
588
307
7131
4381
1620
233
150
182
1103
420
982
108
3504
480
6626
6474
381
776
315
162
2987
1913
3395
774
1571
1046
329
618
1799
1089
1520
12525
746
107
3318
7029
1357
470
201
1483
447
179
252
124
2054
1591
2035
1351
426
789
134
817
249
279
905
1370
3673
860
108
928
1416
1005
334
1358
1191
940
962
3207
173
129
799
474
449
555
5144
1357
325
169
1498
1262
251
590
1672
3936
6268
1200
611
1347
690
2633
1031
1946
1650
806
482
166
1401
239
389
841
3259
2365
5317
615
2940
4387
1440
3501
533
195
147
975
598
743
684
1042
169
1287
5860
717
127
1640
192
1196
792
225
3517
4749
7417
639
172
204
349
848
119
571
1284
2037
1649
3216
841
978
494
120
3555
5601
3214
2529
2427
7507
152
903
8887
2117
230
214
490
952
190
1299
540
1146
930
1636
291
449
2898
228
358
2886
2100
1582
101
977
265
1142
4152
899
3596
679
5292
529
164
256
183
1232
4402
253
144
533
128
1363
220
2506
1284
404
700
1223
923
182
476
323
235
202
748
298
1151
343
119
340
107
522
714
4014
1877
1363
841
2471
616
312
1953
2684
911
438
4036
235
276
1281
912
1663
568
346
428
107
1724
3801
1661
874
703
537
1562
5769
3572
351
183
174
1709
721
3058
206
418
575
107
123
3722
649
457
155
107
214
1594
127
725
428
110
418
214
574
254
204
652
454
1020
2426
666
3464
3592
1910
806
3419
1419
3720
4272
3835
926
318
1653
1729
2874
410
1262
2203
136
3852
171
1277
2921
1407
967
1390
612
1029
1049
2188
1143
1794
318
1002
3908
296
2020
2834
951
287
2098
507
1099
725
622
371
3428
977
285
360
1355
558
441
303
108
233
3374
1283
3746
939
2397
9343
4678
1839
289
7075
1703
2674
854
757
353
251
797
654
351
6822
5321
1784
4883
255
4218
2301
525
208
451
123
3947
129
614
823
508
291
601
5287
3929
452
4619
286
466
2400
695
1624
2000
3979
312
275
1146
11602
101
585
2495
579
1874
1735
881
1510
8830
1119
398
468
290
773
1230
176
131
312
102
202
102
153
556
133
474
124
149
153
7370
466
4604
135
528
723
282
4550
156
1578
120
2368
1381
1831
731
570
948
280
1103
131
454
478
177
696
132
2765
1342
1583
5227
468
185
117
161
146
2452
895
688
525
392
2121
165
109
819
387
831
145
114
270
536
3053
115
1141
163
491
292
191
260
300
1445
262
339
571
745
448
670
354
161
143
1145
155
221
215
4047
2519
2376
381
681
595
977
149
561
114
921
1439
218
1220
105
201
1892
314
150
1542
103
1324
307
213
1419
302
1606
1798
353
2001
385
114
4136
398
2557
3796
188
538
4834
182
5881
1063
2569
671
3935
528
399
4227
2081
389
1236
8212
3244
2379
1203
1282
312
10053
140
173
147
7241
849
594
597
670
359
327
556
330
312
1029
478
152
105
110
199
693
187
107
556
329
580
312
396
661
309
205
347
105
399
2055
595
369
541
211
2631
1375
130
483
1487
1246
180
4963
635
1590
791
560
102
429
843
103
5826
429
543
305
346
473
8581
359
670
414
1836
706
2533
1435
789
101
4187
1235
4164
1562
622
224
2165
1171
13740
308
2887
4932
2518
789
1468
843
869
435
398
182
530
1943
1642
264
296
2934
2550
253
386
258
617
1433
359
301
580
890
688
181
2089
1213
1208
1115
5533
676
429
153
1221
3156
1101
1459
763
169
427
290
424
297
461
193
181
105
205
380
3166
1246
1478
5321
709
146
354
348
924
439
520
358
905
685
500
186
245
1522
185
515
853
866
1115
1692
643
1561
525
1238
129
4458
1315
1884
1456
2291
2126
953
1799
791
873
167
196
244
747
1255
117
371
472
1253
206
1548
618
614
2207
1300
349
225
298
1590
423
1437
2575
679
1399
670
9781
1196
137
3168
184
269
1557
1434
807
1364
1253
1369
183
701
2470
981
1301
572
922
1647
110
5344
2016
557
582
331
4715
150
1866
1638
3792
888
2021
217
947
1313
266
1085
1519
216
836
312
265
1744
236
1298
2541
3295
1383
307
173
1998
1235
3814
1169
5884
1235
799
1969
4392
698
158
260
166
124
156
193
661
165
161
212
235
323
579
1042
248
192
424
353
120
1041
1332
463
120
710
3171
255
1225
970
472
154
201
1551
241
1728
7493
2979
535
414
1047
2400
133
972
3460
3010
235
339
473
205
846
5136
9008
218
1489
205
1562
272
576
552
159
1103
521
1399
385
670
6813
299
593
3371
1214
536
1911
660
480
300
223
127
421
198
1800
431
1456
716
579
1575
370
1196
391
631
614
1289
125
445
594
274
846
399
2693
1158
2759
503
1179
353
499
307
1025
371
160
2145
2602
134
463
903
2255
1918
2477
280
665
2211
1605
2769
462
672
585
730
2942
1099
624
603
278
126
116
316
436
1727
2091
411
1713
526
316
520
555
717
678
440
2210
1523
2816
3153
602
295
3641
297
1515
3446
266
1143
940
354
406
2462
423
234
179
1640
1382
154
439
461
112
155
850
3138
652
2348
558
289
2896
309
3205
1351
3126
612
1232
647
1330
5265
269
4526
3912
127
1150
564
2842
327
349
432
1576
1706
1158
6413
2104
627
2583
695
189
115
606
837
1789
509
3505
422
1160
359
5755
3131
1766
456
405
448
1926
830
254
1042
175
221
1167
131
347
658
2461
2317
3740
534
4029
1021
402
103
450
1428
165
844
131
3848
173
1731
2530
3410
1009
1795
248
1276
811
2280
855
1683
127
236
878
1067
686
7599
2171
4422
1483
8048
2139
766
621
962
507
417
933
709
4645
217
278
2510
406
317
107
160
272
1430
6273
10782
705
2531
561
138
808
4348
4240
4709
290
133
406
2045
4791
1270
1087
1171
287
149
3143
667
2914
1440
489
184
1145
110
11309
2582
100
125
365
260
696
2439
175
607
2421
413
1311
114
292
118
107
703
113
196
2177
667
4127
411
5058
538
1177
4012
237
420
5319
3004
708
1881
3424
106
172
491
1349
1370
1355
161
731
1165
661
216
144
576
6157
1004
848
4015
312
3153
589
7421
943
485
638
1835
168
5179
4590
510
2372
1735
186
132
1255
11561
595
423
1415
278
6472
2463
1222
10592
2105
326
386
2011
6087
530
239
940
1252
211
112
507
1209
355
6389
276
521
541
785
903
2146
474
388
1428
643
2554
185
398
1490
1048
1220
384
1306
1998
4268
190
799
743
102
2136
1047
1251
2167
572
4527
2909
872
4983
2426
970
306
4481
370
291
508
211
3630
10455
1559
387
829
276
532
289
291
247
1036
1186
2763
1317
243
2569
117
1150
324
954
288
1079
2936
826
2839
366
6649
869
1151
408
256
761
220
282
138
132
197
2108
713
114
1145
183
491
804
631
849
1326
1021
380
379
300
356
1290
590
572
4901
612
1523
121
357
489
528
2600
943
119
2424
7846
2020
562
773
1572
3809
263
184
2253
1065
1472
345
1438
1776
4711
381
110
7041
983
7025
8842
2142
893
1565
370
313
6712
3360
1122
164
1236
266
301
1027
519
280
156
111
107
133
232
2466
1319
2698
296
1397
588
1688
1377
441
1342
2241
1963
2646
862
968
144
4481
201
917
518
198
252
137
353
917
303
4788
428
195
6675
5953
2644
357
356
1871
428
683
2866
1282
384
1280
2224
269
219
687
150
429
1528
703
150
428
517
748
1351
3051
501
1102
169
3640
1652
4032
288
1162
181
878
330
227
187
110
117
592
618
1898
397
464
137
4257
6070
121
7486
5120
5223
1123
1398
693
399
327
784
1194
2195
3558
1903
2990
1332
1549
5522
4043
1908
117
1477
1654
2548
1991
7313
5280
4092
877
476
308
524
1132
1419
1110
1318
553
485
207
905
157
1110
371
632
242
3789
1359
238
504
198
359
454
573
125
712
905
310
1014
1472
264
5918
1326
573
707
3831
307
4233
462
676
2454
837
1357
130
812
4015
446
2063
1129
1066
208
538
3280
3053
1212
3679
302
334
348
1509
345
2237
275
312
5753
459
3732
2624
1444
1299
4003
702
405
849
1388
650
857
578
1003
628
295
996
2413
529
294
2757
1317
2426
596
204
191
795
4057
1431
605
260
564
448
228
561
440
148
611
799
1000
1159
874
794
611
3622
1951
6570
3510
718
2296
403
242
563
201
7270
1878
730
3418
1178
2338
3352
2788
2012
1646
147
642
380
269
124
522
1761
452
703
4610
1383
5311
174
475
1043
238
2370
1151
3420
178
117
758
227
199
2051
1360
1930
586
2552
2072
1661
1068
277
1807
303
410
624
820
291
620
131
288
941
123
275
9106
371
3000
369
245
821
374
234
647
2037
667
845
701
4557
462
3872
1342
121
371
965
6253
7246
345
271
536
149
815
1134
915
2570
470
1061
556
273
221
912
247
1212
2372
1300
126
376
1735
304
418
422
643
570
678
6150
3298
1155
1988
8157
1704
1985
452
2130
1770
516
380
1866
704
767
406
656
1470
285
1552
1181
4473
1763
691
4527
171
259
292
1987
1228
1157
2289
439
520
122
341
1268
1163
1309
1224
3159
200
747
1294
3006
1242
980
303
1097
3148
1246
3987
777
885
3458
1244
326
866
4373
605
3868
663
119
607
1015
568
8929
154
330
3780
743
849
533
859
457
2552
1042
109
1244
264
249
164
119
3226
356
975
160
377
1369
989
215
162
476
1568
334
108
130
106
649
1311
132
235
1128
1354
308
125
2196
3560
677
1276
2149
2991
5742
215
249
207
102
142
556
2555
2330
1957
171
1365
300
2465
339
537
546
375
289
426
361
447
1786
4047
3900
2484
852
553
1064
687
123
219
2503
933
1102
340
297
705
7261
202
110
899
253
267
769
2022
120
348
781
311
126
210
2064
932
224
1360
101
383
215
225
4540
1073
620
2519
756
600
116
575
1606
294
1436
357
691
154
467
408
1686
134
668
124
485
227
217
494
457
303
5757
470
103
810
536
1510
2872
5933
3325
1523
735
221
1613
131
404
1580
587
286
1861
695
456
619
955
1072
1153
1709
127
132
219
3529
3087
585
5101
1700
124
868
476
1110
550
282
852
1221
1001
2117
254
2831
1906
1413
213
106
1021
642
740
1193
119
191
106
3604
630
5441
367
3037
200
4061
437
143
184
2593
618
327
4699
1920
1308
490
109
423
285
381
610
182
722
2072
428
166
590
141
583
450
913
7736
4073
1121
1308
294
1486
5285
640
623
299
798
515
415
726
483
329
710
8676
713
1017
1251
1176
182
812
1855
1179
189
2626
1607
711
270
355
738
2011
2723
1262
110
2043
118
1113
1499
7994
120
1724
1683
1365
493
5514
5820
999
872
3355
630
1544
3606
4998
5383
930
2002
735
2203
853
561
3162
657
354
1311
1702
5527
527
2326
1056
2072
7000
1393
216
304
3256
592
318
2167
4075
1459
188
1538
262
1012
8505
1138
546
648
528
2914
7471
513
1177
4094
1221
4009
1487
689
521
550
866
355
165
625
945
161
181
139
548
1141
510
388
363
413
258
3735
3354
521
274
126
324
823
3779
3184
9504
641
519
2964
5348
555
322
354
467
257
1327
112
1190
1354
2252
729
1027
4497
326
590
3668
1148
407
815
3635
291
387
542
388
868
122
182
199
716
2307
817
3647
180
161
862
143
442
319
297
119
905
2075
2367
106
699
263
1433
5927
218
148
184
1983
323
2552
1365
692
287
742
122
2019
2273
368
5918
213
199
803
469
197
382
1373
834
369
1126
174
348
1787
1158
534
904
406
575
1363
4085
4155
2276
251
361
486
618
127
1333
268
742
3353
4685
1076
5513
421
6839
1233
692
2636
2379
253
379
2204
1009
669
1055
579
400
1239
503
539
397
1380
540
142
10403
294
593
1096
1879
1310
810
3590
1137
225
2650
4352
263
1252
4269
1233
988
2655
641
4606
100
220
4754
204
956
5325
2824
362
8395
1169
642
1294
2005
1204
453
1064
138
2825
887
3658
236
7256
111
1200
160
131
1760
438
660
132
279
623
457
2968
180
889
1807
856
384
160
131
1749
118
5216
1022
4581
1907
325
676
647
1778
2663
6513
334
246
124
327
1435
5111
312
4148
645
2858
529
1204
113
682
734
3461
1301
1703
1263
798
101
1782
1352
2373
1097
669
303
5243
185
6434
4884
316
354
755
149
366
794
144
4432
123
5348
862
1116
2173
2989
9205
691
5439
880
687
764
179
1958
1225
269
687
372
1017
376
509
327
163
1412
192
1320
1361
1157
3428
2112
2144
13618
790
194
134
216
2116
956
902
2403
1275
1931
392
1415
325
420
2379
4659
1232
1297
1429
148
214
358
221
2155
1199
2478
2312
3335
1324
2269
3385
3234
404
4467
277
3105
886
153
265
146
703
645
6838
417
5230
945
411
1314
635
758
725
1622
3341
794
638
472
793
128
9001
2481
2016
1103
4724
515
718
1082
1166
837
545
3015
981
143
251
218
247
737
368
555
1582
134
8124
276
305
886
425
1689
1453
235
7840
949
412
289
937
428
901
3884
205
1472
6497
1243
243
4220
341
4889
102
447
165
756
1294
633
328
686
459
296
769
1178
538
974
1858
857
129
372
195
168
188
394
2799
709
1027
2075
2865
708
953
287
718
476
167
499
957
127
714
437
109
852
144
307
271
168
187
306
287
724
476
167
853
5139
541
241
8841
164
203
109
643
119
126
193
154
9929
2361
147
633
5824
1213
624
950
765
615
291
131
1542
1550
764
973
324
2901
1898
645
1892
443
812
1597
1931
690
294
268
3007
637
1203
936
3319
9115
3611
1880
280
349
545
4876
1890
456
512
172
107
349
350
1851
2127
496
627
1044
693
2974
4409
2606
1446
2303
980
866
1331
578
1568
550
361
527
676
410
404
203
1710
403
207
255
772
1588
232
3376
1328
277
821
1002
1952
888
551
668
1063
113
155
2459
479
405
999
1639
120
376
146
1391
1853
1245
934
324
436
324
758
287
2308
2821
1352
2339
1192
976
896
5786
4530
2014
196
1170
726
102
428
195
269
256
440
3675
1342
214
562
1387
145
340
1929
734
201
252
110
2058
654
781
870
4111
1156
1068
1015
969
1789
138
3009
534
194
780
1860
251
213
410
1836
1188
1673
120
103
208
10757
2790
303
186
137
508
178
536
1555
1100
825
918
728
1013
118
8870
1254
126
407
1342
110
904
354
548
1307
2231
6649
2278
1203
2453
2208
479
6677
10370
778
1140
3355
3624
2018
361
147
1991
550
557
1441
587
5189
2313
752
2389
1352
629
180
385
1949
533
1043
2448
2864
712
944
463
3865
131
372
1175
2196
310
936
1704
1401
953
283
1526
101
3235
3458
2397
4632
297
1038
193
734
5688
4778
1200
164
6275
1673
915
574
285
1298
564
698
194
6302
4170
373
698
552
4745
379
420
853
3498
218
1294
336
185
1983
6721
339
1291
333
185
400
462
227
144
595
186
176
2726
8587
4090
4591
4016
6889
150
383
1084
627
1045
795
554
549
4763
1529
353
860
617
1186
144
298
184
462
691
839
876
450
810
646
976
113
271
274
183
1165
123
3113
816
1079
1041
149
280
205
837
595
360
328
1400
1348
1885
185
785
690
4418
216
4593
1246
310
761
1684
2024
1259
1384
6308
481
1995
416
1608
3686
1734
250
1103
132
3672
524
1308
8763
1706
2351
2254
2303
1113
813
258
565
103
367
840
218
1232
829
176
812
792
189
168
2485
246
4515
551
1102
1297
499
441
213
8992
2270
1421
6423
1726
1926
4432
490
495
2158
278
758
4373
5047
7356
997
156
1178
258
137
686
2867
272
526
1824
628
565
611
322
819
575
647
871
674
2351
569
3663
378
2088
302
3800
2945
336
1149
5057
294
2054
764
147
1620
911
2830
1273
2238
4499
7657
2048
916
965
1589
819
629
364
233
176
393
119
282
413
3565
6487
351
2741
1685
3078
2341
149
473
320
322
137
1592
241
212
972
276
181
2655
919
563
663
314
3503
1024
126
1254
1377
637
331
665
623
1822
221
294
392
759
529
683
137
1050
232
154
831
1510
5320
700
1435
756
2360
3095
282
505
518
271
116
273
749
747
1161
3207
1243
137
584
1399
179
596
204
416
1087
141
118
236
317
6479
844
954
149
136
198
813
912
532
768
1933
13558
1353
122
786
309
249
879
927
413
849
662
740
1199
320
1357
2727
957
850
1813
497
1426
514
3452
453
565
235
1309
2334
382
1278
121
138
654
1937
755
137
2121
2037
890
2173
1620
915
2270
180
462
369
426
1425
329
2386
1031
1265
1203
2895
287
104
622
379
306
535
638
452
998
439
183
1202
757
370
3717
6715
1726
1107
1208
2458
236
168
373
1624
330
101
143
215
2498
997
188
261
5202
702
2079
585
597
601
5478
6019
2113
798
1493
2509
350
4979
198
126
672
417
1899
168
267
1243
495
359
358
1440
1217
590
941
2229
1139
122
312
119
296
695
179
8290
1743
541
544
774
477
216
291
1188
593
565
811
772
3465
102
485
4643
607
591
199
1198
1972
845
1155
2309
601
112
4518
820
2291
1221
317
605
113
777
1325
208
1863
479
236
404
446
590
135
550
833
256
280
501
199
319
254
2339
264
517
632
514
152
146
658
483
338
698
1359
711
662
460
1439
530
1833
680
589
673
2512
432
725
604
438
521
582
885
1758
3597
197
340
232
344
510
617
139
1396
250
650
225
1053
320
590
2222
186
531
621
113
213
812
425
1661
396
560
712
618
1359
5808
840
435
192
3545
2475
2598
371
104
797
1289
230
946
487
496
584
1915
460
284
644
495
635
212
149
606
2891
177
566
131
205
608
1063
1256
7519
7736
1204
723
1556
1936
3784
4884
612
713
1314
182
328
4282
689
8875
387
6865
565
1500
440
2369
432
2534
1015
615
3625
705
131
467
1505
1233
556
920
3733
1238
945
108
7392
826
2627
1838
468
528
1009
110
3053
971
857
975
1136
3130
499
1500
644
469
3489
462
5782
396
1675
101
126
2102
376
1579
1364
1036
685
1087
1517
778
2585
217
1878
1321
1156
311
689
672
982
333
652
455
2015
802
845
341
1931
2547
993
171
370
973
2024
384
2217
1722
332
158
3619
673
410
150
106
185
153
188
1332
106
184
3756
996
2973
1619
5893
4877
3260
2874
3203
1212
157
199
12335
456
698
3628
1057
428
585
2830
245
474
963
583
1305
1991
558
1129
259
138
2542
343
1574
2198
345
213
736
377
613
1149
1370
3187
2638
4528
3833
4554
746
493
2405
283
1273
108
276
252
1978
569
858
1234
108
383
1150
157
753
344
4317
616
383
299
565
675
5412
314
3344
285
196
575
1110
1172
537
145
7863
541
3286
5025
628
7427
2649
138
1310
1638
550
242
364
163
829
553
1659
288
1316
504
1581
155
497
712
318
427
140
101
163
135
373
1118
107
438
692
127
766
826
509
155
497
1003
427
114
101
163
135
416
169
5535
1118
819
191
3639
256
1208
1186
451
309
133
107
881
1289
332
9372
224
2070
1018
3587
1152
876
3224
637
1359
3571
5194
743
213
453
1335
1946
472
161
3870
1522
3327
540
3793
6722
250
214
4196
553
680
153
2920
3541
6085
221
2596
3351
1920
2682
385
602
928
255
2249
924
1321
108
368
211
129
3712
337
1226
108
365
3341
434
1985
326
115
8157
952
2075
1363
1417
696
2392
3267
3851
479
1418
971
1222
374
221
508
466
1624
3764
2023
258
2304
366
191
973
512
954
2755
229
1244
224
3306
1568
2273
121
358
630
283
1757
245
1240
578
193
302
232
761
858
267
147
5355
700
2246
359
398
225
115
209
315
3711
398
291
115
138
359
366
378
1042
2857
1720
4720
603
441
786
382
2030
387
148
418
207
4127
319
318
3814
1336
406
2571
1492
272
129
147
733
240
221
136
131
153
124
1177
254
125
261
232
387
241
188
1053
366
1759
6908
2257
813
2738
952
536
159
1268
4309
4899
220
1855
484
2479
497
2514
1502
2442
4013
571
839
202
249
408
145
4313
526
702
1507
495
1802
734
419
6446
682
2160
151
2287
855
7502
413
1340
3393
5675
163
446
1159
1044
1609
330
642
1977
243
258
298
419
262
323
187
1565
259
1813
297
556
1947
269
107
600
6038
1515
150
3712
731
5039
2036
482
2209
125
163
402
1952
693
6467
729
485
471
716
311
186
178
292
834
109
395
679
127
588
184
161
489
471
716
311
186
178
292
136
850
710
451
158
388
801
8546
589
270
299
213
254
617
758
3905
1090
1043
703
556
1756
1130
3646
2187
797
672
1743
176
1106
1603
2056
930
1247
2897
687
573
465
732
671
339
945
253
250
1378
4585
419
950
152
278
568
237
2435
108
2571
537
1236
217
658
172
219
885
228
6202
137
722
389
140
102
1626
286
499
155
519
251
205
303
484
1330
498
1322
3447
1978
1332
3982
1228
2333
160
579
578
596
783
2106
368
582
943
724
299
280
2727
623
2188
293
466
1940
619
712
593
298
2975
386
4685
387
357
2323
653
719
393
966
1601
588
597
487
340
3962
670
2061
2711
113
375
372
1325
5224
877
1558
6821
4832
388
393
146
1811
3026
172
226
671
725
2343
3001
1328
2371
1382
846
164
2269
2293
308
1321
463
695
2414
493
1180
202
775
449
771
397
671
2129
223
2056
110
647
153
391
3315
381
744
1163
702
5523
556
884
213
122
151
336
1838
2131
109
1609
307
922
300
420
1343
1055
170
355
336
465
483
206
1572
117
920
192
1220
931
852
3605
200
125
324
2377
7436
5233
411
4197
2872
1069
986
884
599
812
1194
608
429
463
458
480
1237
2863
1822
1320
818
244
634
5167
1074
1358
235
969
591
790
4218
1829
1992
5042
171
293
1626
983
1211
3784
371
2544
346
321
525
1175
4121
8924
2486
1136
117
231
776
383
114
140
187
553
270
1452
1440
1235
438
310
1169
5302
4318
525
4013
1455
414
2672
1317
1199
2762
623
2357
2920
3749
1095
733
2486
4137
377
3181
610
3092
1586
1404
689
227
8738
5896
593
375
1133
1483
139
1004
1051
125
1367
101
177
1191
1371
3911
852
505
116
111
815
185
1538
688
341
909
388
7091
142
7394
2031
2528
1814
1564
1941
573
786
1467
483
100
2942
299
842
549
422
792
683
120
606
600
500
2563
635
151
5702
480
1114
6896
1225
886
332
599
140
273
187
1977
102
733
297
1451
2279
2688
1604
7107
1183
124
2237
370
2406
337
596
2005
2012
2066
1211
570
2400
408
2763
10570
1164
468
2465
8570
1589
305
958
166
2494
545
491
165
202
4172
3509
116
371
2081
772
153
570
1133
819
4708
5079
3714
6911
2056
1944
4764
532
230
162
392
931
359
719
832
560
199
208
450
434
384
553
772
706
329
448
291
347
831
2530
193
1015
540
182
106
515
1754
1180
231
246
4298
495
2127
2698
2607
1256
488
971
214
1642
121
570
709
453
2126
262
4196
573
249
731
536
948
919
660
267
1702
199
331
4136
443
2279
660
220
335
756
884
440
106
1791
300
384
2393
103
1016
199
365
7336
431
1000
267
431
491
164
795
4402
4268
2621
133
596
1327
1965
194
396
158
11443
511
1041
161
4793
10994
301
2516
464
517
1841
1671
1388
4533
8711
299
234
1169
403
279
2896
3919
580
343
409
425
643
852
165
406
298
1126
124
1015
120
341
105
321
100
398
2471
4633
1477
3191
1104
1192
176
1761
4420
657
111
358
155
319
376
643
961
145
927
584
1126
689
108
150
120
142
170
201
1335
1095
172
4230
274
2874
2861
755
517
286
1716
1695
722
2496
256
1220
843
2253
832
1002
335
4702
540
3028
587
331
238
1681
466
435
506
1159
544
447
559
400
696
543
1929
665
142
318
2629
243
385
4594
1356
287
2372
308
106
138
4472
3267
299
745
1251
328
256
110
111
126
231
615
831
114
115
1661
1020
8646
488
283
7495
459
592
1443
470
9094
370
188
7974
209
242
273
381
131
4787
142
1106
533
890
181
266
157
137
403
320
2268
3655
2051
1893
3703
1356
3195
244
212
768
3931
208
1254
146
211
1285
483
522
276
155
3696
173
1091
171
135
112
353
178
886
964
1152
1622
4554
1231
1453
1067
1007
196
195
440
445
695
2954
117
3864
2473
5039
7319
488
606
3313
138
400
1606
185
6248
2044
5970
320
9595
8444
2457
1342
3084
2989
1984
456
7514
408
2177
536
5375
1856
740
1026
104
536
110
527
678
521
613
2981
1316
1056
1586
579
1645
457
668
392
1544
322
2028
1173
119
346
1099
1114
739
5087
1701
356
268
1083
108
1524
893
1362
2986
684
1138
973
3072
1785
1168
476
774
388
5532
828
3980
3012
5259
904
1498
5023
998
448
567
1419
1202
4451
3884
2515
808
534
404
1653
1613
740
341
388
220
196
352
6287
531
3397
2600
2362
898
176
2216
5374
921
656
539
396
885
588
7529
929
354
404
482
113
440
2805
446
2680
1341
4595
1414
3328
878
1425
311
204
104
336
735
1595
365
1039
493
3949
1860
102
2747
2166
8552
2284
1272
1547
3688
7777
281
514
530
5053
467
1261
1107
771
2416
667
1468
943
1257
197
1548
4533
4379
418
893
145
1534
7844
705
120
387
465
1439
531
586
135
271
715
824
7385
2034
733
2233
523
2093
927
339
449
1454
130
119
1254
172
687
1140
104
523
593
224
579
746
169
5834
182
2950
325
140
1151
597
196
757
1038
1554
1136
6295
3022
971
1842
2172
934
544
4554
1561
283
855
101
444
2513
2239
736
3490
5978
753
13248
441
4239
1216
2563
538
190
460
562
251
2048
768
4463
3699
581
295
4435
3421
1228
926
308
118
871
406
471
538
628
1002
2077
1006
355
555
1519
2457
882
618
139
2488
665
400
270
375
512
198
420
290
715
618
1394
2060
378
607
1121
456
255
719
594
2664
2326
1747
6534
559
564
795
171
1199
651
4452
659
598
206
627
707
520
124
583
656
240
171
127
562
1232
1025
1548
3457
1714
2869
1691
846
1457
2349
478
1132
198
1487
103
1330
1014
6576
1061
699
5076
351
221
593
2737
785
571
1881
612
7876
283
1738
311
315
329
181
187
113
1571
2621
286
519
4619
325
298
575
369
563
113
548
266
1389
3578
2067
4701
1334
781
925
434
1458
1420
322
660
823
1300
815
323
1446
821
793
1578
3980
272
122
1615
2211
656
219
355
4187
413
2968
999
1293
426
485
528
716
3000
287
316
2960
973
416
571
285
622
342
1572
1293
452
1092
1444
1507
751
1725
442
223
244
290
2763
1772
1512
3900
164
1235
264
963
115
5046
148
100
415
164
118
106
682
1167
2979
374
1215
5410
177
272
633
1644
2132
760
1081
3733
604
510
2954
264
902
899
368
1131
1818
833
802
197
928
4081
3601
312
2569
423
510
281
184
879
456
595
683
463
817
993
683
809
3611
444
2147
890
276
1210
1806
2858
4626
583
2517
972
7417
1622
460
3163
1775
425
1183
1163
830
217
3138
3506
4233
696
2420
2926
2411
615
1868
1239
405
1931
1428
321
4819
319
161
282
131
366
1161
254
1044
3820
275
3101
115
1174
183
491
214
117
337
439
1115
1613
835
2027
3323
2964
637
2216
3853
903
521
1346
532
760
215
275
9188
5792
7590
2083
968
1412
4919
4683
7020
2774
1084
258
1183
1116
1108
2294
519
667
5965
2194
2485
4055
103
1112
3057
2360
2032
7784
536
213
574
2775
1466
496
582
488
119
321
1220
5041
776
1102
512
2178
436
1099
8374
1558
1495
528
477
283
612
403
812
438
405
441
368
506
352
768
3435
1438
466
503
640
4579
3289
1274
847
314
970
351
192
673
3640
1576
817
300
185
1902
509
638
255
103
1055
209
127
693
389
109
743
247
339
771
100
1737
392
1425
334
362
521
255
268
171
1390
6052
4500
301
1113
5941
314
989
211
285
1552
4688
1196
1212
1366
1785
3412
1637
2694
739
395
103
176
218
116
650
427
4676
501
183
728
1207
625
2266
617
137
282
462
199
1080
1510
811
1150
928
294
228
527
169
1116
1211
506
1989
354
1098
1333
479
1141
648
712
1942
3354
475
3380
936
1124
104
2351
127
338
152
3162
783
586
2263
733
566
518
1129
933
456
521
4413
916
266
144
986
1829
1409
2956
1120
132
220
736
406
149
147
258
2187
812
232
1355
1330
549
742
1576
8756
684
299
1439
2271
992
338
1838
1454
132
494
2836
2959
738
4094
2677
1487
1375
230
1393
1137
332
237
8158
330
5117
1424
2256
1427
1531
108
5417
2922
154
348
776
191
239
334
105
1698
341
249
642
1996
276
1436
136
917
496
267
103
2361
108
302
528
842
290
421
1042
696
438
2160
426
307
126
133
140
438
282
489
365
530
140
137
910
1212
465
313
888
190
139
152
209
1118
241
492
454
193
2388
1210
372
2715
2510
536
3216
571
285
2276
2355
5573
5193
390
967
1853
338
7850
3548
3145
887
2939
336
297
1308
392
619
777
1380
5633
1883
522
626
919
1174
4505
2525
2417
365
348
165
1895
127
3156
838
1283
2765
4160
603
3790
982
644
3937
5114
284
312
8371
501
489
7378
4028
2308
594
217
513
462
505
3086
759
634
219
1534
5013
569
646
2147
8681
239
3055
1489
2253
3084
310
1237
1060
240
159
3066
1215
704
336
233
195
150
2055
529
360
560
1089
1578
1367
603
107
1707
7113
1181
6026
4646
463
2486
254
5671
1304
1188
744
236
382
1154
371
162
119
3247
2947
812
118
1252
286
2239
2829
1695
2538
3289
9007
335
2364
226
8499
2609
2202
341
355
587
624
310
889
269
620
160
4471
8825
326
124
196
531
181
5781
2893
102
3651
332
376
278
827
3593
482
124
567
455
381
355
152
4368
2195
486
5515
641
566
4888
1061
255
1657
2282
3715
3703
3523
434
483
1962
1112
153
6200
1094
3737
3700
3691
320
301
479
275
182
1637
8859
1628
225
2221
2005
1142
324
1472
448
642
1896
2585
1851
4877
1328
869
839
684
1761
604
368
2132
659
945
796
2518
213
104
2137
3136
106
101
160
649
3212
10994
3439
909
103
258
519
486
1134
2635
5192
544
1160
2547
337
702
941
1999
866
3209
255
294
306
342
1177
2306
904
1659
283
166
8470
5325
8255
3419
420
247
2216
119
140
1738
547
1390
4372
238
920
661
901
594
575
224
120
700
920
284
964
6671
7372
567
523
691
1659
168
256
432
263
679
1076
1084
830
1873
2280
880
1404
4749
1782
3435
1289
1281
1778
1080
712
1083
354
468
1187
1495
1275
4542
336
2832
592
257
1094
758
783
484
208
1246
429
192
797
144
254
3051
5000
149
1290
301
135
101
374
524
4244
1221
462
4736
270
296
376
1448
368
530
828
318
1123
5460
4112
471
386
691
1187
1572
149
196
1273
414
824
1717
6992
259
955
3955
381
344
166
1799
1578
3478
538
300
787
5994
1000
1674
1248
819
3128
514
505
948
466
295
150
595
1259
246
602
308
329
228
489
171
4983
698
683
7013
172
231
489
2489
1688
4737
721
1184
1510
349
491
745
814
922
763
931
360
803
325
4254
533
162
8966
605
1555
3467
1222
1877
483
2731
451
582
2234
4032
1120
481
433
499
2341
1996
156
641
2654
1154
143
1399
2426
560
984
107
419
138
105
359
1061
186
507
1941
1401
2419
162
706
2990
186
169
509
141
2690
638
1531
870
490
1054
1687
4169
108
1864
180
512
266
291
3514
1274
338
2056
2584
4222
586
463
553
133
146
135
445
113
203
397
134
137
497
660
349
314
542
348
1969
479
1698
247
593
268
1083
5582
5209
1048
1720
896
2307
335
1862
4676
230
290
714
656
671
1144
5366
958
350
3323
185
743
135
4138
141
251
3673
159
331
476
3536
328
320
685
1599
256
150
7924
173
1216
1697
2916
1692
301
113
161
538
1227
200
1266
657
901
1118
513
395
417
1379
924
693
3686
1419
304
715
434
148
1445
704
220
799
126
2226
1320
2143
156
959
1839
850
791
1119
544
2432
1266
809
4328
1297
2018
2297
459
892
1276
291
566
156
339
111
898
419
1640
121
1654
5700
1609
117
2200
242
881
146
6952
139
622
556
340
2234
3609
4420
266
206
194
768
2587
811
280
2706
551
395
706
623
487
644
373
1496
166
256
276
306
265
462
451
1423
418
656
1802
957
2152
544
3173
3030
1283
466
200
156
410
219
493
640
224
854
405
2225
170
401
302
275
7098
591
750
1054
589
533
237
225
455
183
1101
2381
1829
1585
434
1059
1630
123
1163
278
1225
374
130
684
199
998
796
922
250
4594
200
1027
471
2584
176
1961
221
1528
277
1150
1401
1110
1784
519
1324
741
381
433
203
311
637
105
270
929
105
127
1001
158
5210
1565
1331
1307
1704
125
1643
1438
259
1177
576
381
126
2410
818
1588
1554
2132
820
1089
9526
2506
1978
3234
4193
374
380
208
3069
3182
103
1803
931
303
1331
136
287
684
4858
372
540
2406
3172
3459
916
215
6684
1265
5571
343
1949
166
628
1830
7436
1575
551
682
517
605
124
703
4425
402
3892
2144
160
3681
3967
368
6153
3314
1776
5928
880
114
997
745
161
1233
7427
700
1226
7467
1367
891
2512
714
221
6816
6612
472
526
389
1223
5545
1175
4064
568
3593
237
1552
2051
1190
323
187
1053
344
2389
2830
464
1653
2541
139
195
152
507
3973
6886
485
493
1142
320
219
5121
1364
7689
5977
446
922
989
2398
441
643
1789
837
295
2287
778
5131
3615
1169
2311
578
460
1402
162
102
623
118
653
347
161
416
110
429
104
452
3787
609
127
1587
161
623
121
652
327
161
2266
3296
1533
329
396
279
537
3509
416
2634
1527
169
3700
341
982
482
5695
1660
2415
4717
3289
1620
1005
2344
3565
353
1465
486
833
693
268
298
307
714
140
455
715
127
255
1091
1528
433
458
492
1221
455
8922
5992
2467
2418
797
591
4991
5556
1777
1388
823
1547
165
156
187
122
683
253
1953
2221
488
2534
295
852
152
1811
6081
3580
5517
684
2704
2280
2338
4943
659
3693
1621
400
1108
1543
123
152
390
2143
323
3182
1968
2570
1640
1079
1810
1665
718
191
4608
2874
945
367
727
951
1575
1207
611
120
1812
7250
442
3055
134
158
1031
670
416
106
699
807
338
1307
2237
1797
381
430
184
1017
136
2755
223
4481
2160
3662
8782
690
460
593
291
1203
216
729
643
781
395
384
486
1769
564
3947
184
1720
938
2563
515
904
2779
869
2364
550
4143
315
3359
455
1056
699
401
1384
5721
746
420
1427
2328
196
113
885
621
1038
1939
551
726
3874
4239
1386
469
1987
1086
658
1098
2082
268
192
455
212
2887
2358
476
668
230
1349
4250
4635
5002
5317
745
4202
3300
730
539
535
1060
5160
2121
1402
162
106
558
202
254
573
403
110
394
744
127
1555
386
403
7085
3480
414
347
2074
2867
430
605
6989
381
870
8522
2226
2403
175
7769
3491
475
203
1352
567
342
319
1066
199
1264
7259
1155
817
274
336
154
438
175
3349
3770
709
391
3314
603
1453
1150
1703
1427
493
680
2619
1923
824
1709
599
1729
173
122
1128
1309
217
615
210
111
396
325
276
1146
829
178
2255
1553
194
1364
9122
1447
2415
872
934
991
1955
2224
4760
1072
4274
183
1076
2548
664
1256
537
1356
1623
557
1246
121
419
1137
1464
540
547
126
1150
216
266
528
202
206
118
1435
231
883
1011
292
520
316
1456
13849
1189
202
559
897
456
331
1159
172
148
2694
1553
3876
2160
424
3246
675
138
2771
3056
5782
1184
2241
600
106
368
2104
385
1964
918
1818
588
2099
2156
296
135
342
124
186
168
873
883
810
994
1423
1458
523
461
4466
6506
389
5793
788
1108
827
3135
883
374
613
179
254
247
138
112
348
100
106
184
764
102
370
1092
171
3239
2050
185
136
5237
310
772
211
1851
739
111
1411
5183
170
1582
595
783
183
456
124
969
1274
271
128
258
972
835
830
225
395
2803
1128
258
1521
413
233
702
2344
1087
191
154
179
1233
1969
1302
302
627
774
1009
2677
4064
531
1279
1282
1934
262
837
960
688
695
726
109
405
109
9347
128
135
373
2035
1653
441
3016
441
240
567
2545
6046
5456
354
1029
2663
848
968
304
373
116
135
1763
151
962
199
411
297
128
100
725
342
2822
4185
3233
2243
2101
4229
347
2527
1395
2256
1722
1737
844
226
160
1848
677
103
2014
3686
4964
2461
215
1961
1410
2855
6306
5271
5064
349
195
145
195
347
909
464
3208
2735
200
8285
1698
4654
1998
181
601
512
484
310
1092
1092
1092
247
1150
700
159
145
1473
980
2582
1154
1359
1305
149
230
705
469
1154
648
1275
471
1372
347
216
650
141
1728
106
443
307
179
2400
779
378
765
506
1675
310
1060
348
1622
866
371
2677
231
2121
978
233
878
395
1572
8645
317
126
130
280
883
400
5317
543
318
275
1421
544
757
111
551
2169
236
606
176
509
616
702
211
4132
2787
801
3086
1394
950
480
2857
269
7477
1047
1116
395
605
5215
295
812
6204
2751
1556
1420
724
1308
1550
254
290
246
328
1381
126
313
125
110
127
822
902
949
14103
4326
1466
704
670
271
433
549
2821
859
201
455
267
404
879
593
546
1228
268
2088
1609
1567
570
1199
397
194
1435
107
2637
366
553
2803
770
2917
702
116
943
2150
6973
1014
5972
4406
481
3992
3503
1171
914
5767
583
141
1063
1804
351
3194
1051
445
4718
1410
4567
279
2766
454
6307
931
2974
588
915
388
4881
1057
358
105
471
404
2412
8233
925
358
1070
809
724
3242
660
298
557
448
741
436
607
1341
1356
1257
120
170
1278
802
338
124
368
102
3652
338
1039
323
521
1787
307
1052
2032
628
790
713
823
591
1614
722
1521
2547
622
1372
1488
153
1913
2672
2987
429
364
740
382
466
129
292
1312
1134
5865
988
1414
793
1040
204
561
323
1318
1382
123
328
5002
631
1835
4365
622
7691
4128
1236
604
728
7157
382
747
2046
1405
307
3408
843
811
688
1646
1863
469
339
3352
356
472
338
221
1595
2859
566
695
470
3017
1101
450
1580
2712
3058
6057
316
2978
7300
3238
625
867
1912
3561
901
410
1435
1335
1582
2392
879
2527
156
2662
523
1645
254
221
222
865
676
308
271
223
3927
728
460
1806
484
468
347
1659
439
3934
4974
6165
3389
3302
687
9221
2344
1353
227
131
797
884
3762
7336
410
190
1730
1350
286
224
190
527
481
947
845
966
284
788
763
2319
237
1394
1978
637
5810
1437
6446
548
235
359
247
271
6169
713
1183
221
606
709
722
5981
1327
980
401
8125
479
574
2927
675
496
579
741
800
253
392
343
555
354
3790
309
230
335
238
335
527
573
127
734
1044
1194
2950
135
1187
279
742
6510
5145
3670
379
305
2075
4232
349
349
349
179
2928
1392
549
328
569
241
267
408
232
2220
106
3372
3478
3727
284
1120
697
1280
214
2811
769
520
877
9155
2381
159
385
1703
714
328
382
342
252
1601
1419
2251
109
101
310
344
182
932
1495
1020
1534
2478
953
1877
1166
333
2033
2321
850
1369
934
740
1469
753
708
121
240
1367
973
900
121
245
193
148
136
105
537
419
336
186
290
266
105
8121
591
3076
680
564
2253
811
406
278
500
406
387
487
1209
1855
569
719
1787
2963
4564
562
688
193
332
1707
4359
2930
507
396
355
10437
969
1876
141
153
115
550
150
558
1012
1599
418
954
1379
552
358
330
1949
555
675
171
528
580
6979
484
839
678
267
545
2245
2008
1072
553
138
283
2069
136
1295
2064
3700
664
688
1603
2617
382
693
1420
3234
1141
7666
211
228
1338
7530
778
1125
302
183
653
4202
1076
883
1158
801
1856
1165
632
400
4115
7262
109
2559
576
402
1137
217
1177
3347
700
1370
537
740
3259
176
293
3577
1059
1901
1100
4970
3575
848
389
4708
550
470
389
2500
526
325
283
6603
1064
108
212
373
100
294
554
322
3544
3835
508
466
816
662
1263
484
812
1331
890
624
460
304
205
107
512
320
353
639
146
1205
964
293
825
215
3331
307
2571
678
911
2079
626
748
302
1611
344
542
1627
476
1497
347
222
344
1805
2488
5460
327
646
433
2059
1030
179
343
144
149
201
121
1120
1053
167
125
515
327
617
786
903
490
202
5029
4187
2070
1012
344
761
221
320
1225
113
125
1033
257
566
1803
100
546
2612
4085
1585
711
1868
1659
539
6550
1291
157
360
330
396
1824
1273
1499
2292
1217
1415
239
3100
3310
290
4536
334
749
322
260
382
478
134
437
1649
652
538
220
718
5351
180
2365
800
196
632
356
181
1078
1619
1627
600
104
542
488
363
331
890
1286
841
201
575
1334
308
1777
310
2568
562
4806
463
8446
520
4205
1965
378
2621
1261
126
2069
985
2268
562
3293
922
1612
5446
1647
733
962
1471
2174
376
4362
747
598
2933
1038
1323
416
359
210
114
303
221
528
359
210
114
303
221
3595
212
1031
2422
4028
2644
210
613
1221
238
478
1088
414
457
5924
1172
1481
1214
430
2237
265
1381
563
1219
1533
1208
698
464
162
2245
369
556
245
266
554
1455
532
2169
166
162
209
223
2266
2258
586
438
1032
652
2306
1076
828
924
2710
486
330
301
814
1098
4403
5356
559
454
1592
7509
670
3147
2872
3451
1265
678
363
512
120
118
1424
461
271
588
118
513
551
5032
5708
6288
651
129
682
4315
132
314
897
745
1094
121
390
877
5100
5019
7314
2876
1596
5908
2783
1149
668
2586
6159
6320
2132
3789
180
1697
553
1278
746
1287
350
792
2042
2401
1143
819
4036
2913
1838
4327
1582
3431
4570
431
2859
343
1110
564
4951
2594
3052
519
1128
220
833
2381
1802
1822
5455
1532
1389
506
5542
394
705
1853
396
689
352
1097
1192
1092
400
228
1017
1030
415
339
350
1294
547
324
268
2625
1070
1395
301
849
3869
111
498
726
1679
2338
557
2820
2210
2176
2280
1521
663
1124
6704
290
921
1823
1845
1597
2664
982
1639
506
1468
1153
977
375
199
696
1996
2446
947
431
202
275
228
564
734
564
2088
188
186
184
1976
1776
1818
1168
3475
237
228
1585
571
1105
147
392
376
1255
4174
1883
1237
534
209
1041
1318
5493
205
101
2721
5364
4905
420
1373
1242
1146
1736
2789
952
866
3366
931
464
5444
438
737
753
851
387
1546
2611
741
162
1963
2121
389
1794
1207
217
121
2829
821
1000
3527
573
1426
510
1045
1296
395
1158
804
2263
1060
2149
1149
141
1254
1402
1299
892
4509
1042
2339
930
2239
7470
1119
372
125
498
3173
1038
506
805
181
778
1663
1024
457
309
279
3618
1222
964
309
133
153
883
1658
682
927
2896
554
937
4059
6667
5694
1443
592
1463
206
2134
5490
614
2497
970
244
963
1459
508
601
1658
127
653
2351
1653
1533
414
1462
652
431
368
5283
2019
947
494
4688
1191
1224
1029
161
450
5629
719
715
2573
813
418
638
639
1137
1477
744
618
356
1372
2322
1049
143
135
446
754
201
942
3578
3163
1114
2031
2516
273
1017
363
316
158
2357
1072
1481
729
999
914
5339
372
3873
150
7188
1109
742
490
1308
863
1590
2069
4045
128
1767
163
1586
4305
1023
887
1785
181
646
308
2124
531
648
7268
7410
1914
1249
1140
706
565
2555
1841
348
773
798
1094
1275
1582
2045
1039
1176
281
293
434
416
145
726
3381
3040
1179
2813
5066
1347
1766
1368
145
292
1165
3489
126
2465
2106
3798
282
612
1251
4153
645
680
301
404
327
215
701
3001
395
591
1365
335
237
587
634
3892
486
2041
348
1454
404
1082
516
217
111
1307
182
365
1285
13549
1048
721
155
205
453
3576
983
1846
331
1204
1640
3734
1901
2270
700
5250
5111
4466
606
1733
117
204
513
310
333
579
827
7425
479
732
141
125
271
3211
5406
135
1860
401
290
302
2299
3481
722
687
253
651
6610
2409
237
2259
536
253
917
509
1624
2566
1843
432
6912
1573
1214
3294
871
1099
919
328
761
1446
1459
1077
5298
640
185
113
651
1245
331
1705
1429
333
2859
511
1700
4438
2529
763
3682
741
341
505
2177
1748
1101
1909
6053
607
1120
1022
692
437
472
114
998
365
140
935
2750
972
3798
1049
3089
1243
1326
1813
2687
2651
536
3445
1858
1025
199
237
1010
323
3805
1966
2839
997
3725
3793
738
1542
290
1012
2650
799
3316
608
1298
1789
1362
5734
156
333
284
389
451
333
543
543
212
1452
289
1036
125
324
190
419
2761
1578
2159
1026
6944
2005
223
1091
5075
3349
825
144
1102
4205
1699
1489
598
749
1595
1122
2300
1453
454
1881
303
1240
2107
6862
161
2623
894
371
261
1668
203
270
263
506
1789
963
1385
367
383
1894
3970
507
3649
949
103
194
581
2738
128
268
2813
2135
1378
105
6920
337
1401
248
3733
1129
2252
1214
724
232
2134
315
1046
2274
3028
432
208
1219
653
443
734
423
1022
1021
4104
3807
222
3480
319
100
1911
384
607
674
585
750
3294
424
130
594
341
1899
961
3304
543
6581
605
3277
1166
2239
4629
4739
2345
6167
1238
2027
7338
951
771
533
2821
147
147
2119
400
407
2336
1415
689
398
424
1536
641
2059
1296
1771
1903
741
345
689
689
132
1720
300
1364
362
116
880
4109
176
1250
402
882
1159
280
662
236
1357
2257
207
1770
385
909
782
281
285
551
523
106
182
403
691
594
1065
405
335
5399
3105
1211
1274
1216
226
2094
4133
1927
466
4149
131
794
472
188
993
411
647
249
2042
957
1117
2434
1835
4330
4194
1323
126
4386
367
3033
1532
1638
1430
922
584
567
153
1531
1314
4127
212
159
144
242
2255
715
146
1333
2204
7364
1675
1502
2476
130
162
3572
6743
3679
1658
1707
768
177
6133
534
2472
545
693
226
527
126
1250
548
777
876
2797
509
942
238
114
2558
223
340
3204
311
1075
1463
1812
1669
5555
1950
1079
4016
115
573
3412
1485
2399
6947
734
1160
859
735
1674
848
545
137
120
328
670
1440
136
383
877
421
413
759
263
638
5897
324
400
801
784
361
356
669
382
730
718
890
440
183
127
479
5804
436
148
1397
575
2807
3032
206
3072
9527
1965
896
1119
1736
185
142
201
260
346
790
117
213
2570
2598
467
164
279
10885
6571
170
662
745
2750
256
268
176
1453
471
333
124
1170
636
142
446
694
185
473
346
2727
1044
3183
4617
1244
1392
5065
509
2076
987
152
315
150
287
727
306
238
188
170
179
835
198
324
278
215
1042
420
400
1266
2825
1908
1670
2184
1856
956
257
297
480
2237
278
106
500
5122
2617
1258
2456
1207
580
174
6327
241
879
421
1665
112
441
2188
109
7199
1173
117
3637
1327
347
968
2540
463
636
296
191
4061
485
1857
994
1231
1952
847
4461
502
2025
207
1594
505
275
3881
302
756
2147
563
159
100
5870
589
1359
5490
2095
3902
1768
3489
299
479
845
309
480
3114
984
516
1398
560
3953
8438
196
1064
1553
6094
359
387
270
169
140
212
1339
670
255
339
571
739
570
1171
262
1336
12835
955
4513
1452
468
1220
1074
8657
2493
1480
446
1132
456
166
1797
13554
869
690
3697
2596
1022
5790
1022
343
5251
585
1293
1911
108
2389
1269
217
607
691
1637
1134
579
551
1147
1483
1357
330
285
163
727
1140
5529
524
615
151
408
162
339
351
217
120
190
434
136
4939
1248
658
285
665
960
307
434
826
688
143
915
5276
1084
733
1117
1355
866
2982
2383
5589
1614
996
1706
121
690
102
1404
185
136
127
360
574
420
324
1531
1297
747
417
928
351
388
441
309
574
308
1973
879
534
551
345
1015
624
294
150
3637
1512
478
1832
337
166
121
178
469
220
1126
443
564
276
1832
783
1501
4577
769
651
1638
329
637
382
552
544
652
969
1783
947
1986
2353
660
1203
495
154
2897
2853
1846
495
763
111
2088
2223
225
189
1743
289
411
4028
117
646
364
181
102
1360
477
271
8286
430
412
566
201
866
709
1368
218
118
112
589
5828
1971
809
619
267
142
488
474
726
308
436
156
274
131
212
386
855
2316
134
545
2725
1131
3062
549
2976
3322
411
534
385
460
410
536
472
2526
700
4579
895
4511
816
2836
551
691
703
3216
498
5467
1143
2487
4228
2139
1233
5950
5656
5769
1993
1888
3385
134
571
183
202
188
357
140
387
805
2262
609
656
1331
2280
1614
1981
3184
693
2192
1614
306
339
419
681
591
400
877
617
211
764
1931
1247
2070
1261
588
3979
232
519
2916
5649
898
1112
4047
681
350
1851
283
1003
413
377
2657
1389
956
661
345
229
1259
2124
353
1451
313
2967
395
3313
174
678
192
651
665
288
571
600
2805
292
3212
1775
645
291
183
549
228
410
506
573
124
519
391
2956
4023
2664
319
2542
1232
1906
414
2091
752
3356
310
756
906
3430
3619
4443
237
366
4888
1687
582
1198
3243
10782
1093
1355
3669
2250
2599
2405
832
3236
837
404
3611
1415
302
117
2242
566
4611
199
443
1914
2152
684
2257
281
887
2049
2551
594
1331
679
969
715
605
750
447
736
2649
505
248
10072
7375
658
362
884
2134
610
1668
570
504
351
174
219
901
1446
533
602
742
940
2890
796
493
165
452
160
470
5325
9246
1077
1329
137
3960
7277
234
3990
627
1963
1669
6833
748
625
3480
1155
7479
2942
358
484
402
286
1167
1615
1714
406
1243
612
3743
753
189
148
1118
133
240
802
461
1128
1136
577
1436
281
598
698
196
190
185
397
1101
386
116
363
242
130
464
1419
419
698
800
737
931
342
1200
446
196
530
384
267
769
292
1280
661
582
827
1424
573
711
290
405
1234
658
1067
2378
700
1143
1282
1947
1729
253
3652
1844
359
620
1404
750
913
496
2701
3273
1069
3064
268
4992
614
1251
6407
764
1505
2281
1979
1102
498
1084
1202
457
1790
475
1285
1888
473
197
158
127
226
339
287
300
121
239
181
115
221
129
380
177
384
244
953
376
254
351
2221
430
122
108
986
724
637
635
910
576
1072
293
8421
131
1786
687
194
187
425
154
125
102
223
101
2138
203
134
170
1906
534
660
322
998
572
102
1071
349
1662
1308
312
1001
535
901
3062
187
119
1015
1350
1913
4598
1434
803
2101
217
768
1462
2791
214
5638
466
739
5371
261
208
205
494
507
543
276
1093
320
1552
112
275
325
676
1021
1228
171
1752
530
987
547
377
448
3876
123
194
4308
1542
4888
379
142
121
316
3678
2914
628
4853
2671
1897
158
4631
650
1720
4354
261
962
1141
2609
5265
2071
231
770
455
2037
309
161
186
300
265
1947
270
5292
441
720
9475
836
606
2812
200
4432
328
167
2211
151
186
4111
204
9102
281
378
1536
6563
215
8104
305
535
623
1510
2462
687
1138
709
756
100
234
304
429
121
360
144
135
241
403
1101
660
1307
1077
3026
293
374
1113
775
1186
1476
886
298
1622
956
1979
127
151
288
158
3903
5183
8250
2936
1711
957
1226
364
2476
665
3144
2078
481
274
1022
123
309
383
4686
1194
3503
109
2501
1078
3007
1139
1021
206
117
185
306
517
727
1225
253
1685
1137
1183
1927
459
1258
279
1799
1022
1319
4964
452
3054
1480
2109
313
497
361
674
184
410
1495
1068
406
110
574
4260
2345
4310
2103
290
356
166
907
1168
274
1050
1290
1158
1157
940
418
862
436
584
3226
2840
700
140
183
959
390
1969
679
7305
1165
362
312
179
443
372
466
722
770
2180
1468
333
291
527
3905
431
526
1542
5202
2434
1291
3549
163
219
642
303
4112
1140
266
2310
1115
624
706
161
303
490
184
1145
123
2861
209
282
618
773
1547
442
3127
286
352
263
519
286
1822
134
546
491
2485
997
758
1956
7470
941
728
714
335
313
452
1711
116
1528
132
131
490
116
338
654
261
376
125
7949
616
148
622
103
1416
731
780
315
306
1058
439
660
4760
5106
241
412
1270
347
2169
303
1461
2153
1434
1277
185
3706
413
768
3456
190
579
2197
4750
481
457
2193
2333
2224
282
493
1235
5687
1740
5820
1553
351
5558
3835
2929
1062
647
406
203
485
1071
4781
541
119
157
1974
3502
339
1376
299
380
478
2305
1127
584
1089
136
4698
2739
1409
1846
488
377
482
635
514
768
1082
499
1911
275
352
620
455
642
201
1010
2639
1259
178
270
461
1101
910
272
1121
523
1198
1536
3325
2170
7446
275
178
1701
595
390
343
1027
1584
1306
548
539
190
706
1208
1111
1089
130
297
236
1401
435
343
496
245
187
261
244
334
315
880
1243
472
215
398
114
1221
3942
5884
2085
1651
3622
2951
3589
477
2862
1740
278
622
3044
1083
1389
2122
1334
313
1365
520
3974
1905
440
1903
716
829
2008
5116
8535
109
207
121
947
460
600
181
213
162
148
1106
2542
848
936
1777
7360
233
900
3121
3025
288
435
381
1262
355
320
282
333
1662
498
1110
415
265
380
1362
441
1059
4930
2616
1175
899
1794
2694
3697
145
208
527
3669
355
3228
629
490
2004
1295
2323
1718
582
2537
253
3911
2912
1016
5886
6709
2134
3819
445
1261
178
2639
5647
2618
582
1019
1093
1828
220
1460
216
336
653
1577
418
2567
4872
1564
2265
1115
346
2459
1079
256
687
253
364
629
953
824
270
1003
2805
497
1375
336
213
188
408
324
1050
324
1729
504
756
2050
819
2334
315
967
709
885
2331
453
240
625
1360
557
726
275
307
798
815
186
957
2113
239
3939
587
213
295
1163
2307
422
661
2542
1234
227
4540
559
341
4863
171
2072
120
407
872
513
1390
919
1559
665
4261
4056
436
668
258
2771
1741
4475
393
1395
203
226
704
171
1633
454
1396
670
962
692
109
513
531
1682
2457
721
2512
846
127
279
825
130
717
506
147
213
1398
1835
348
4820
1838
366
2968
576
180
8659
3198
1569
356
2605
1160
6166
679
7708
643
5926
871
4545
371
1123
678
141
145
125
125
125
125
783
164
168
114
3818
711
194
5881
497
8839
195
165
433
2520
3786
826
1716
100
379
1246
2176
212
112
163
164
348
460
626
4135
1180
2074
6124
860
248
503
1351
3401
5840
406
705
185
303
1461
411
698
3382
2138
1228
3050
156
131
119
1757
4426
4734
197
3455
3874
866
398
436
413
101
1185
956
8451
4362
142
543
373
120
838
587
1957
381
152
5733
372
738
376
338
295
329
162
748
167
832
1290
1112
1194
323
360
332
374
183
285
1121
2215
308
5079
5523
1253
1087
129
306
114
110
653
427
228
1429
2348
3517
162
230
1419
209
158
916
2763
802
1758
969
2378
1949
220
5685
887
476
5559
1143
1826
543
1631
882
1612
1294
131
2412
112
237
224
920
556
276
165
1219
4310
734
6662
3523
3649
1441
7069
1369
6741
256
319
1728
191
2370
4735
367
338
285
2125
6265
742
480
4036
1392
322
2421
1186
2224
1626
5232
2433
5767
4624
1364
878
7387
699
120
219
635
956
246
764
554
254
1299
328
221
459
647
1102
320
333
217
127
708
1657
350
632
1263
426
1827
223
731
7143
834
155
2177
389
993
462
755
2625
598
359
6191
397
728
380
1535
2231
478
602
118
523
804
4727
3341
508
1801
985
1344
5923
4182
216
2760
1430
198
174
510
824
741
1209
325
534
1751
123
1090
1392
843
389
2110
149
1181
605
1168
613
240
7161
5366
1990
178
600
344
3192
1858
1173
3316
1581
281
481
7972
1184
866
622
3234
2002
2033
729
3928
3940
152
903
7276
5261
137
6448
3858
529
298
173
3134
185
351
208
1403
121
1334
391
371
1216
1185
1027
2821
759
145
2480
1125
544
519
862
1838
232
3043
7024
1104
699
3323
1537
107
279
1163
2475
3922
450
4373
523
1692
207
4484
1127
189
346
102
586
349
245
163
282
675
163
653
1961
913
502
300
324
2448
842
1368
626
196
1552
670
319
3405
956
416
1244
5336
1325
2603
153
325
115
113
3132
1970
826
484
290
2024
631
786
1196
1098
1666
118
395
563
791
395
1851
504
395
1007
4642
278
770
1414
956
2416
316
725
925
3359
7766
284
1469
1611
631
839
5294
5932
2415
585
1442
1200
2355
2273
271
137
234
3557
337
2252
2762
288
3288
5518
1666
3042
205
2551
5905
334
309
2777
1037
1145
693
925
1373
437
1134
1971
325
563
118
154
216
647
3779
2380
2522
361
1843
481
1460
726
853
2386
730
821
829
1420
1148
1967
271
132
178
1431
5418
462
449
272
3894
1642
152
144
1182
337
5901
1004
113
650
1341
772
148
571
2396
379
1374
2969
1016
179
487
2401
758
3474
132
561
151
137
2350
2311
2219
284
2104
592
556
2032
1431
2713
811
5263
2024
578
627
1601
4029
1084
509
273
182
664
240
487
2903
1094
1257
5714
2669
2573
763
1054
100
276
381
1892
134
2913
3632
445
457
840
1285
642
805
522
3088
551
580
456
695
482
1916
1778
4644
1364
1997
1813
7421
522
271
11289
4752
1745
115
926
3613
4819
310
305
1105
548
462
601
425
569
362
276
1323
451
2400
118
150
422
1125
461
342
1184
582
1523
5221
1715
5676
4788
246
903
10514
426
4080
258
398
469
945
1888
354
312
494
1966
322
1116
359
646
1457
105
1270
596
133
242
178
169
134
967
471
905
393
206
217
484
1359
908
308
1141
338
177
449
4843
598
1538
211
129
102
494
363
954
153
1104
1625
326
298
572
115
1312
1657
298
1199
4063
231
427
352
442
505
1381
349
1698
490
163
363
606
670
870
253
1189
1529
3972
4920
1474
1610
1289
1141
2373
1890
3576
823
5494
2709
269
1043
5019
724
145
218
2122
1890
296
2324
1979
2169
382
930
1828
895
890
780
750
517
1194
3673
298
260
1625
985
814
3838
1192
409
368
3074
615
1771
557
617
123
4972
7277
397
107
2191
698
2225
982
2119
1115
238
1410
1373
1117
380
607
1222
1821
1454
1915
566
1733
1120
566
2108
682
1390
935
2011
2321
129
742
493
191
1958
518
228
1041
3651
271
3478
296
13874
1468
2276
2613
598
5383
1280
307
3687
344
5744
976
345
555
121
492
366
641
564
1645
1953
255
181
1579
793
135
348
1501
1182
648
206
1174
3317
205
2514
1541
7436
794
2360
3486
1414
794
3007
355
547
1131
608
1714
2546
2051
1018
506
4379
457
474
214
2308
1124
1237
5762
6300
649
1067
3861
504
217
915
2601
855
2707
706
428
329
315
1129
13666
1698
268
716
1086
591
4705
1237
154
236
401
499
587
141
1506
160
1485
4131
995
1848
308
2640
2225
1229
374
1301
137
219
295
1414
293
3376
4697
165
294
498
347
541
364
878
1738
1073
498
701
455
1340
1443
2035
746
128
7105
1964
2017
848
215
419
2637
364
1020
382
1158
4524
1456
113
1116
311
681
3501
583
311
593
906
13641
169
547
116
521
419
260
1682
973
3557
548
116
1669
109
610
124
734
913
4022
501
1526
190
1143
300
511
927
908
1455
5182
575
2804
1608
3964
787
1112
216
2048
606
3302
1163
2482
3397
147
372
282
673
124
128
385
825
7393
124
380
165
1085
764
1178
940
8950
3652
2414
961
705
1945
2218
337
112
4818
3226
2594
314
893
240
199
6772
483
916
274
124
2435
210
263
108
5323
1287
1422
2182
4001
898
2572
2099
5351
2373
582
1143
288
198
346
131
174
178
458
338
670
257
268
107
616
187
708
185
121
1087
288
198
342
131
174
178
3508
131
1779
5121
990
296
1874
7608
296
1488
3247
4595
835
574
1706
901
657
584
7863
3134
3754
886
1147
207
504
1100
240
759
2998
365
570
1292
497
1023
1385
399
238
325
1488
221
931
1344
107
2567
4716
648
163
465
460
898
1436
3769
3585
5383
2424
2775
110
2007
1076
166
5174
2533
732
1375
394
272
915
2389
7282
3037
125
204
389
1591
1801
5891
171
370
1399
1569
9139
166
3411
9248
796
135
234
118
121
732
3138
3309
730
255
464
495
3307
1155
113
426
233
358
299
201
1354
569
361
358
335
210
5512
566
163
1173
115
3078
580
207
282
1469
956
1888
2342
2420
321
2639
1102
708
1804
1721
2027
426
192
219
543
669
2032
405
335
383
2110
149
1346
3395
1772
519
1204
8282
668
1688
239
277
192
910
111
1569
128
297
1110
1377
5775
567
178
737
3829
608
2612
1231
1760
13670
5532
4983
2653
3585
1212
1445
821
2227
2384
1446
135
1124
1650
853
1241
5195
460
1069
377
903
1285
1262
1043
218
588
2198
518
2187
106
1433
6289
675
7702
1672
3014
825
1064
934
181
231
678
3087
6935
3545
208
340
104
194
2239
617
3308
599
434
3165
1597
1514
1447
2743
776
1648
121
1208
620
1615
284
961
515
1228
113
2085
1193
142
1561
5125
121
371
3697
3486
1073
146
551
547
410
1195
948
357
2832
331
501
106
281
222
354
136
418
406
193
145
1586
2197
2558
120
3807
7441
5044
5709
5382
1043
10798
989
696
1439
2586
9183
1705
1014
947
1300
218
111
223
1632
1637
553
354
315
2265
480
154
773
338
2345
1205
1475
239
679
289
629
127
182
135
133
111
111
10774
2785
1382
541
1694
280
490
3925
2868
608
654
2482
1609
962
413
3140
903
3117
292
736
1354
604
167
251
3441
728
105
1224
280
588
779
289
1746
1773
284
135
1295
480
2728
5440
360
1975
316
2508
1380
933
611
558
2483
924
1485
324
388
988
997
960
716
2488
335
658
1859
592
169
174
164
152
248
653
609
365
279
1129
6777
689
1312
101
478
156
273
456
478
527
2815
340
240
3928
1654
5533
118
371
287
2503
3711
247
387
979
341
892
5148
416
549
1247
435
942
368
140
105
2550
411
867
974
626
272
882
2371
589
1841
464
1597
431
2662
356
676
786
275
367
2424
820
1227
1995
139
2255
1135
3233
407
2612
1177
5959
2449
283
2031
841
9030
5321
2411
166
183
1384
1392
285
1618
147
320
618
333
2660
133
1993
1130
946
2292
632
3176
394
4809
4886
6449
2035
1653
3134
1330
3232
3185
2564
8668
129
871
975
955
2612
580
154
8146
4129
206
1478
7926
481
183
1139
115
3077
186
347
6430
207
1183
131
1507
268
842
1180
491
287
815
127
334
501
2171
3405
1985
1853
3106
933
361
1573
810
1129
7325
424
115
789
418
239
8313
3587
1012
261
172
186
174
329
702
254
267
301
127
748
409
110
894
445
2451
1159
222
475
2528
1432
242
469
1499
269
399
802
4698
109
184
4141
732
529
801
1358
679
1852
7732
3126
3595
284
200
455
1808
457
302
1272
488
254
117
1483
186
235
1727
582
1130
880
1698
233
493
632
693
275
3053
359
239
551
290
102
1865
983
328
212
213
453
871
195
204
194
200
500
540
413
3282
3858
4470
1105
101
517
6491
518
762
2641
4817
768
302
533
426
889
218
884
407
2542
3381
265
2769
1264
319
1037
7518
492
2266
179
449
534
401
1150
1774
333
1146
305
430
1167
481
2230
3061
8879
3152
411
461
449
3142
145
1049
2428
5411
160
171
3414
2074
191
223
6053
2505
495
8658
320
3512
855
272
312
287
209
614
303
1072
150
102
201
596
541
978
120
3494
334
516
460
504
691
2391
122
1516
2007
499
1913
100
171
985
954
1078
553
4166
106
351
878
651
838
2170
327
1644
5626
2034
1641
1348
199
564
1874
700
721
1909
610
297
2085
1793
231
2758
2116
945
479
682
1150
851
2200
103
729
715
1995
4181
6398
1812
4918
1114
135
309
368
107
194
112
587
640
253
897
184
192
114
381
385
155
1469
2047
201
257
2494
3236
608
880
2216
125
313
236
1873
1910
924
371
207
114
164
159
629
239
401
880
179
176
630
1762
109
521
6619
172
664
130
2343
972
1053
978
377
885
2211
3533
422
1264
102
140
301
530
109
899
905
111
623
140
278
2224
4367
3413
271
2892
3628
693
2870
201
1307
222
470
512
685
527
1398
703
461
3735
3338
1114
2917
1166
760
5881
524
1005
608
1052
339
448
501
240
176
642
157
5418
292
624
1075
4861
199
411
653
803
2704
2509
1085
232
819
434
859
226
500
2569
652
1773
6329
1416
1006
2562
2098
608
548
970
454
1751
2284
2053
312
1041
2160
1144
1690
205
252
438
916
659
519
465
1227
1334
179
1034
3122
566
402
1639
755
583
2090
434
366
1419
5910
1298
6089
2450
1090
813
888
2075
1177
2752
1188
747
176
108
368
1319
362
165
1372
2006
4305
374
4423
382
606
3309
1122
1273
115
1698
227
1115
216
293
1705
1186
143
132
214
3024
1850
303
1137
211
235
727
221
774
712
1640
5411
737
784
744
550
878
1821
2992
1204
1936
1696
3288
2409
3109
1908
2368
664
4837
2043
2890
1208
378
1067
434
2180
3229
473
324
555
469
580
2261
4044
563
1281
391
2640
137
895
101
501
149
1059
1210
250
847
379
307
219
2468
128
1066
7267
248
700
461
596
107
242
1388
261
3311
5333
135
1229
115
4138
273
160
329
908
122
278
310
101
100
358
1106
528
2250
939
6359
2324
186
1403
162
336
163
291
376
700
426
108
155
1243
110
186
689
138
857
692
426
1017
169
2026
1624
3898
997
428
2459
3078
8018
549
1043
659
412
490
3319
271
106
623
2080
1680
4295
100
639
205
202
535
692
276
2730
1692
419
481
330
3634
112
1413
1344
657
545
458
618
905
360
599
161
2567
1901
2543
2256
320
723
362
695
146
8666
6769
1357
465
478
388
112
1454
466
1536
2269
237
424
6573
1489
3560
479
5108
5981
480
695
1197
788
792
1712
762
772
1507
120
13264
6858
3109
1456
329
466
639
541
229
432
325
1253
328
645
861
229
1285
310
247
458
7464
874
906
1910
384
818
248
1144
630
727
2112
1076
603
842
163
114
3840
163
114
278
813
3470
2140
486
725
2362
1398
157
1280
327
1247
10496
267
144
942
202
163
774
241
181
3926
804
1364
874
230
1232
1247
493
103
249
211
123
2695
193
574
965
1956
102
3740
769
102
519
473
274
397
2563
373
515
800
4718
977
2763
718
140
235
4666
3539
683
795
2260
5677
2833
335
199
275
2968
1096
1435
1001
493
250
215
144
416
320
723
471
387
462
140
693
441
108
993
493
250
215
144
416
320
723
471
437
1049
593
290
262
293
909
1277
443
883
6261
2143
181
1443
986
6297
341
832
2303
2799
193
216
3890
1166
278
1407
1611
472
8628
490
183
407
5572
279
436
1572
190
463
214
557
114
211
2891
122
1637
221
557
114
1084
727
198
182
179
1687
1023
1747
795
437
7410
625
3379
724
1565
848
2504
203
1985
4855
362
1030
692
641
7886
185
1964
413
139
550
620
240
359
790
289
149
1354
4123
2083
503
4888
4126
3927
1397
209
105
211
240
2353
137
261
433
1974
212
190
653
321
142
575
156
1520
490
3090
346
564
2718
1899
700
403
417
5108
1366
118
217
333
520
215
190
2068
2613
1590
387
1603
360
1915
718
316
5464
1448
2525
189
108
322
544
950
335
914
470
493
721
1000
811
1172
4982
394
929
1275
3113
3439
700
3757
1666
1952
3681
1088
1087
923
5504
668
408
2206
535
909
507
114
2358
392
930
301
454
394
1048
1133
478
843
4339
7990
3434
552
1561
959
998
1709
482
5060
4732
606
281
193
2066
6302
491
184
214
179
184
1726
690
366
1682
5891
1060
369
612
752
1731
435
821
1286
101
183
166
946
3056
1933
986
7186
2062
4086
1451
821
349
1269
122
496
593
290
1176
879
789
4893
12751
1718
7329
670
1690
293
652
541
540
787
110
574
200
2200
307
1627
745
6578
613
2077
766
2724
231
343
4651
103
1488
555
200
410
483
593
121
775
753
542
545
530
1688
2998
2489
4391
423
1380
1356
478
325
9701
3722
3413
4053
378
226
2462
189
199
229
339
2071
3797
639
471
385
673
275
350
189
204
765
257
114
866
923
7547
431
303
3361
177
2611
180
314
2738
7242
1084
786
1489
926
770
5564
2098
1229
141
2052
2063
1304
371
158
121
2423
990
1599
1773
120
137
113
192
431
1393
2133
571
769
711
281
1810
7311
4197
2213
2783
279
397
604
7598
274
1862
3148
1422
800
294
3003
627
1541
1093
493
797
860
126
135
1227
328
141
1884
349
177
330
871
560
672
1392
451
522
302
4985
993
1594
789
7536
2676
719
1149
1715
1179
6513
319
856
158
491
183
1144
115
1327
1741
497
404
2322
670
619
703
277
259
818
8674
887
1631
258
2135
1062
912
121
131
282
157
175
2924
990
456
1034
835
218
3707
1212
590
216
462
1322
4453
616
1726
4722
266
1150
278
978
421
422
284
104
831
1571
3208
903
367
348
1138
1775
3987
461
181
2825
262
5461
5737
1272
1941
277
167
418
307
244
709
496
1512
1922
773
1227
474
118
1141
647
1129
2641
3139
1263
105
4831
3175
1744
954
2015
1405
611
1049
1371
755
884
1789
701
1055
6806
2441
2528
318
2663
160
1378
1327
388
1357
4453
2196
349
1350
1492
182
155
1119
456
2508
3562
1709
1000
963
347
967
5171
1700
853
706
537
1569
218
539
1893
5413
3807
817
1905
160
328
1454
876
3512
3495
945
1454
162
592
982
323
839
302
1511
1050
461
3419
1293
444
443
172
195
185
4143
1316
1580
313
277
866
6539
1556
1172
160
495
115
294
298
188
202
353
3053
151
1145
201
489
106
3874
1106
1005
2930
293
820
2033
172
283
1539
2779
877
2094
3790
160
1254
123
622
278
1335
837
1029
100
1247
455
1199
160
1125
3348
700
5249
1797
1308
1420
2487
1449
446
2464
1613
478
639
2096
1822
1931
4614
790
447
2222
522
819
1006
770
672
310
1984
751
612
259
449
320
973
289
1382
259
446
318
111
1002
280
387
386
144
920
152
137
134
1979
1277
334
2044
1378
2449
382
175
3907
352
664
322
2752
3677
2350
1957
3476
2725
1576
1379
2085
279
1363
3460
2543
4071
121
2498
9437
2420
240
1710
345
998
996
8424
1025
3143
3956
3016
216
329
1571
958
1585
1288
1227
4890
1889
4728
3464
845
124
2115
731
219
1182
2567
627
691
352
5487
2582
7031
196
104
1266
344
1686
2039
114
5419
143
1977
753
900
1113
141
1431
1543
1455
506
389
278
111
165
149
488
304
279
498
174
276
404
1236
475
183
321
264
383
168
926
174
523
551
372
818
1893
1999
1809
601
3109
527
322
4109
267
4222
3395
312
2041
2024
2336
5944
242
943
535
251
5935
1266
3491
1402
709
393
2208
2528
2292
1937
2732
4017
1459
1052
1017
1217
2486
546
199
644
499
1524
192
275
1560
1035
291
228
3545
2235
2159
289
3718
440
7250
1279
563
2537
177
159
695
104
1220
355
1212
436
3126
264
498
6376
147
2013
1025
749
5221
422
926
516
1231
237
436
342
3071
696
5272
553
671
413
551
475
120
772
2079
3751
1390
1010
492
174
807
393
520
338
357
1261
996
4369
2589
5766
886
1954
353
506
1237
1601
158
6193
1513
1017
478
2004
1086
457
379
514
1447
1619
2185
421
1564
692
124
2416
2091
1722
5356
131
568
1558
463
832
224
2511
431
1016
410
300
331
1256
299
211
502
318
904
117
156
698
274
312
389
316
1547
1366
132
1508
880
390
578
461
6957
1084
2661
5115
8214
276
1837
1395
262
612
441
426
275
295
2765
8874
283
1461
3288
924
448
1055
140
196
522
335
1510
5097
632
177
347
1150
1614
397
221
1751
4266
492
471
1372
874
243
273
320
371
513
470
238
1380
1023
3224
1275
159
5688
3917
178
221
1824
4287
371
470
839
102
503
243
273
312
374
513
470
1626
1511
469
5441
1882
2004
663
3508
905
159
307
1831
567
613
2434
628
1902
178
474
412
2440
1278
545
403
1121
299
161
5311
556
1423
711
2695
2223
577
700
2875
619
340
439
824
2066
582
161
207
2131
106
103
159
1114
408
275
606
1602
792
1671
861
1617
277
699
348
1800
349
270
2868
324
450
513
3061
1831
190
196
2613
1843
7312
3779
829
512
103
181
3566
2473
2151
119
194
104
193
1944
548
6852
1278
195
427
1425
459
282
1830
1152
5161
1495
768
894
2870
504
524
766
3666
7709
6390
1863
1172
862
704
441
688
125
718
899
1459
332
750
604
436
165
437
1535
207
5396
342
4863
7304
1257
3313
1279
4985
390
573
283
1455
3864
1980
4131
843
1361
278
824
1099
2406
340
848
4972
1176
410
238
477
1404
2241
590
573
196
301
1371
8514
409
150
199
142
392
1457
674
552
3566
1189
509
514
2717
791
1489
1914
8440
1442
1394
915
207
636
420
1085
393
424
124
444
155
4268
2854
2232
827
1266
984
911
5871
2441
329
1374
1715
2446
431
1931
206
487
3833
154
912
3303
696
1430
2157
150
222
1207
1154
1732
4779
5163
167
238
1915
5660
1788
6124
891
1559
321
223
261
510
149
277
1352
657
3629
3808
2361
426
1735
1976
2518
294
4970
2858
833
1102
1886
217
549
103
711
621
551
847
548
936
443
619
1074
191
281
2231
1293
376
2378
284
1008
1161
225
180
517
611
1479
335
3518
309
1770
157
3137
4257
2005
4866
2042
220
7506
100
1811
1263
2306
6368
1064
483
1335
7060
2058
924
663
1568
558
615
2860
847
820
1332
115
3626
1898
256
1191
1227
271
120
846
1568
731
436
615
5518
825
116
449
104
143
388
138
2311
5385
1145
2810
2401
1689
104
3118
524
451
904
902
326
497
1496
675
921
643
2496
126
3166
5057
110
352
1578
118
4843
3296
10058
133
216
241
104
183
551
673
219
139
380
1133
928
1299
703
724
3667
3401
2545
579
967
323
9099
2597
3855
6408
1498
996
317
671
2259
608
610
3526
343
1000
1014
112
126
316
1447
459
637
3766
1414
101
107
191
1419
600
3355
708
192
219
4373
763
2609
1560
2090
6368
2334
460
1268
252
779
337
909
2333
350
3331
334
2254
1254
1612
7410
192
7526
320
119
312
766
464
476
1633
1158
1280
429
425
1848
2347
4210
209
523
577
6660
1976
221
220
371
1293
2793
1031
814
753
939
739
1297
8011
690
977
2769
984
654
4716
655
1997
1973
479
4134
297
295
1434
1734
550
363
131
730
126
508
1175
853
358
570
1406
371
132
121
1370
672
315
627
548
853
224
364
176
176
245
229
182
477
273
1668
1305
543
682
458
489
105
162
596
7302
1062
7722
3938
659
2775
471
979
4691
627
872
662
612
3323
1104
954
1029
275
1663
4203
8984
4290
184
814
759
2348
733
133
941
371
301
4622
104
357
108
1585
1375
292
4254
2258
460
713
6582
604
113
329
530
3030
1278
2228
11405
1321
1836
387
264
327
4682
329
927
306
204
276
2173
1858
1396
3184
3368
251
1998
294
1091
486
774
334
4216
379
227
163
1095
975
1297
156
371
301
1803
1038
780
5549
487
734
1038
280
2005
376
719
138
204
229
333
1464
361
125
6172
208
4616
645
833
205
114
366
615
3800
210
217
324
473
140
3673
118
3749
2362
5025
811
531
536
316
342
9635
2479
619
433
5794
6613
3448
525
173
3170
3663
5642
4949
552
7797
599
496
583
124
523
352
1216
248
650
1400
179
227
121
268
2702
3459
985
254
939
11579
203
2894
1163
446
4930
4331
1409
4058
1999
3662
1972
2658
1177
2305
6880
12299
6709
820
282
308
201
847
436
457
3366
373
515
2410
909
1411
1724
6329
1367
3211
3088
793
1559
574
6178
1977
115
182
475
434
664
791
908
5449
1561
452
1571
705
1580
592
3487
3503
279
1977
1907
4534
2575
1157
127
613
4913
771
983
1577
527
482
4052
4284
1492
803
640
4854
566
556
3764
1436
1899
2351
4005
144
171
587
7277
1102
407
1626
645
728
4663
1103
1647
362
1348
122
165
237
1959
1076
805
607
2045
218
237
203
445
2809
1549
2769
1052
1392
2013
331
1517
3378
949
1074
755
119
100
784
105
148
160
243
1297
554
1028
305
169
169
613
304
624
928
514
185
594
2211
6340
1634
318
805
2087
582
684
1018
2662
937
499
7079
776
3522
923
4000
276
285
2100
1447
648
319
608
503
344
464
323
245
878
2781
394
746
238
188
606
148
327
3075
396
294
4049
184
720
1303
1746
3209
3220
1400
725
325
106
613
8400
5713
3387
1144
1280
722
3559
308
547
1157
604
203
2212
361
646
667
2306
672
108
2010
216
130
1396
253
4765
195
425
455
2632
539
327
918
1049
841
1286
4496
187
207
622
473
162
805
585
102
1222
136
706
114
822
702
1421
2172
736
1363
355
1060
271
148
115
356
1678
354
958
2386
2249
242
157
131
2216
110
2139
157
273
2372
618
298
118
1528
368
666
150
328
990
5932
539
9028
1660
647
954
9430
863
9105
526
2262
339
158
483
136
1685
725
1475
841
814
914
1767
398
607
179
534
303
669
767
275
146
1127
3077
4306
562
590
2058
484
469
7157
5526
405
3166
1052
1314
105
1150
1910
216
624
487
314
4107
474
947
381
3983
2348
105
1708
253
2858
152
698
3377
137
292
1242
3920
530
3074
1036
726
329
270
397
132
459
668
435
364
178
861
523
667
991
1159
543
842
343
559
1851
292
352
263
178
416
1204
612
656
231
710
600
1029
397
309
1360
7391
270
158
178
427
7311
2094
702
642
247
116
1107
2254
1782
1814
1576
753
2058
1880
242
504
1629
2283
4478
4069
4572
1485
1059
2379
851
305
139
198
1289
527
451
732
591
536
422
1245
365
1660
139
780
165
940
665
1160
194
290
617
1179
756
1751
1748
631
6054
1920
1507
257
701
1183
128
793
2215
1427
691
209
1047
481
1518
820
2958
5885
2327
851
144
122
450
171
186
442
204
662
498
109
106
213
1097
1008
308
1852
382
2804
277
2997
422
545
468
402
203
1093
109
2600
1910
1649
762
109
257
275
567
2383
151
1708
4489
314
204
619
1156
819
300
155
140
111
265
139
591
420
2895
916
684
587
191
146
533
152
141
195
1126
1270
684
1501
988
3747
844
244
1712
425
1327
4132
214
644
116
630
3785
108
211
195
772
805
106
131
213
1104
145
414
754
169
446
454
566
1273
3641
1204
469
352
1466
126
1373
3864
2231
646
460
668
925
1875
3180
135
197
375
462
278
220
414
444
908
295
445
428
212
206
935
450
1316
8806
207
154
1163
2226
581
327
473
1119
123
1397
5383
390
976
524
1369
1577
774
861
384
669
623
669
481
1523
670
1115
397
3752
2395
2203
364
669
304
2537
643
566
581
798
752
1461
1210
446
568
474
783
140
3460
504
1905
354
311
3487
576
230
2119
1117
128
3765
989
1426
244
275
108
1029
3133
115
717
211
556
542
1850
1643
198
206
610
233
345
1908
1296
307
405
638
233
345
461
1717
1108
2706
848
352
1742
1127
1126
864
2295
782
386
843
884
524
327
5542
592
5189
3242
130
3027
300
1122
3380
1995
1963
1028
1021
563
660
854
736
1514
934
874
219
1006
6852
219
1206
353
553
3498
4630
718
642
711
313
132
1575
226
2330
423
2002
8971
549
2983
1022
616
1629
557
826
1107
3085
181
3173
2705
3314
3056
2080
4385
2165
553
637
831
2901
3405
1372
570
660
2636
2227
976
714
887
1466
179
987
1536
870
767
1765
219
174
980
127
496
290
1927
2763
494
286
2700
2445
228
3005
2384
370
342
960
3713
166
677
1863
568
2026
952
3072
1320
5358
179
819
13515
561
149
329
1943
1099
1862
101
7295
4414
538
2613
318
145
125
1475
221
4683
1425
318
480
317
318
580
910
4631
5260
3879
521
2782
841
375
1915
2535
575
344
420
1673
620
432
3833
878
497
112
443
487
180
1839
1406
1381
2415
822
381
154
592
463
318
542
1855
738
171
2629
9627
3218
2914
694
1726
430
1475
2840
482
1087
284
461
2663
9518
771
1028
1090
519
408
504
136
390
2383
276
1609
685
183
374
1205
104
202
144
4214
5715
625
417
286
1143
371
1194
2350
844
574
550
5869
934
2189
3076
311
175
345
357
1146
8977
802
141
210
125
1219
345
616
4178
697
304
495
204
5577
4804
1851
120
309
332
596
300
460
227
355
468
1032
151
231
551
3290
1532
1405
1448
2496
132
1119
664
143
1338
403
7862
5908
506
3061
1787
2382
2818
509
112
624
479
202
1230
472
4221
248
2095
453
688
1570
293
1360
102
1288
206
230
4615
174
1225
4756
604
6829
625
394
675
196
1611
3303
2234
135
4279
11868
2083
2286
558
1441
1293
179
1418
602
192
298
1315
422
450
1384
179
1084
3191
3721
3511
567
1625
3865
373
3676
321
4755
6687
168
1120
1250
1393
498
296
5363
261
742
726
763
150
558
365
352
187
887
3037
2460
577
1591
592
3227
363
2905
2214
6073
1795
453
8917
882
1971
612
4378
3565
625
623
2002
2040
126
847
231
436
1110
1084
1088
1461
109
666
1544
1687
1841
331
3323
1075
271
3404
1590
1204
1334
541
369
179
377
1326
487
204
369
208
2999
110
519
851
367
641
160
491
1611
414
2081
202
909
2092
298
639
330
634
127
854
3236
601
1116
945
2065
1049
739
101
1989
1771
712
4430
3612
675
796
1413
108
1647
1235
1739
2362
2891
2565
362
124
1243
2305
257
146
208
722
4349
698
1020
553
1145
458
6450
350
307
340
511
185
1146
114
3009
124
128
482
316
190
851
308
239
119
386
746
3129
2513
2354
1795
1202
1227
285
1627
336
907
8852
2093
108
1211
3282
662
3215
465
3051
589
127
2691
717
528
619
967
856
562
421
1970
769
123
791
5123
2326
308
179
492
802
1016
424
274
4857
1838
677
1081
4297
678
980
1397
185
1139
563
4578
12744
1165
1268
162
206
170
258
1463
719
4035
328
516
1238
1599
510
767
356
409
4368
9276
100
939
768
431
288
6112
2852
320
140
110
467
402
145
554
1211
569
719
7788
168
1433
2936
1138
133
514
1769
5045
694
3942
5042
1939
1857
269
588
1163
1829
789
194
321
114
2441
4946
1497
964
673
2642
369
1373
896
439
319
225
4838
283
408
1422
1033
731
557
295
1423
274
3866
100
2859
606
145
464
5181
334
154
115
279
1058
549
124
547
3322
928
124
254
542
241
231
171
1514
1961
145
2133
1468
1988
3930
1080
2228
957
1749
1311
7262
787
495
13629
2161
527
767
417
12808
937
831
756
136
123
5655
347
132
1251
223
840
564
132
549
8914
221
716
608
280
118
155
1659
1003
448
245
753
3624
3051
269
1224
122
235
591
795
2147
742
528
2311
4505
5037
4544
4787
359
1304
3618
2043
584
884
3751
129
2117
1210
590
1999
1177
871
1436
1857
372
538
297
417
167
266
137
262
103
217
1395
1108
1551
4525
4282
3261
155
241
416
1551
745
425
618
191
377
136
221
135
902
205
2740
181
4223
517
221
145
1963
1312
354
756
2258
4693
3455
2057
268
492
3190
622
2413
552
353
1006
1694
249
638
1544
576
355
180
375
2548
364
452
438
923
324
1365
527
153
301
184
1172
266
1625
1435
498
1477
804
3094
562
255
248
205
2356
2995
676
6401
1231
2378
210
172
1954
2754
538
573
3720
2452
1050
161
796
5848
5737
950
399
254
1257
127
542
317
198
324
1328
1325
383
811
153
951
3741
230
3095
5958
657
4147
4719
883
7608
3026
125
126
1326
898
9067
398
318
563
1648
1049
883
684
514
480
1663
784
1086
684
906
462
1653
9485
606
383
912
1041
1326
574
131
284
850
691
1194
483
547
583
330
1887
611
4063
609
560
180
3558
767
1027
616
556
938
1691
1576
177
693
1876
2448
489
337
500
2065
620
1207
1186
2257
3885
855
518
3720
616
582
685
1077
101
309
227
624
642
2612
446
269
343
1611
321
899
385
672
422
200
180
3793
651
608
521
863
1475
565
792
608
5475
2078
2026
1035
278
3190
935
1183
683
2194
1348
235
261
4923
209
5076
3851
613
640
159
119
163
8023
1978
6966
229
196
911
128
179
692
1304
309
254
748
4278
329
175
1406
129
460
5001
2573
400
389
6816
167
864
376
635
252
5891
255
1007
1362
640
1412
4599
1184
234
951
1133
125
785
222
164
1218
380
2085
799
618
259
921
478
458
152
190
498
374
1385
221
2934
1530
1008
1318
3420
2270
232
6998
748
114
2465
4232
2307
370
2666
558
129
1929
237
132
1208
4925
2651
280
4561
872
266
174
428
537
232
6134
1332
1046
1311
498
699
8116
1968
302
224
548
186
264
348
879
204
177
103
523
109
183
2310
4748
156
1051
765
8330
1633
699
175
223
697
459
1122
1168
5772
1617
515
1187
1441
2157
591
1330
2298
212
1145
428
103
2856
157
5658
962
1204
1162
1267
2019
127
119
1438
1517
2552
3102
3828
806
2376
2067
1474
3032
195
1590
166
141
774
728
197
536
767
518
488
2412
2201
454
343
1814
280
5472
5431
3420
1004
2256
4641
3330
5322
2523
633
809
1131
1635
740
3587
170
130
200
204
417
109
934
6345
1999
2312
169
1690
1011
923
1254
1139
6616
243
183
277
685
333
154
117
252
1967
395
125
1175
1397
344
3476
301
2349
611
868
111
357
204
162
1078
151
2175
160
568
777
323
147
1326
1008
479
2329
352
148
565
3179
4447
104
2442
632
592
1227
4426
1088
1004
489
782
334
706
2790
1647
416
1225
857
5635
5003
3108
3424
1088
1109
751
1180
327
491
328
424
2638
1649
1093
369
1211
1765
1566
359
1764
1391
451
2426
3003
900
110
1793
6824
300
1456
322
529
2755
706
134
330
755
1750
3270
384
254
168
120
1017
104
116
122
470
2940
428
1286
268
945
1377
1140
357
926
3504
704
136
218
2059
1781
827
2430
984
751
275
516
1172
199
131
356
649
791
192
485
971
7362
114
2241
1668
3301
4618
872
1680
1046
1004
1207
1025
103
1714
1475
1262
2550
1123
796
696
2934
501
3331
1929
3253
572
3035
2831
735
297
4004
1169
1140
5203
900
2902
2160
1115
1995
390
951
956
398
241
2343
1274
702
662
220
1161
8201
549
1689
380
1005
1342
432
799
2108
1614
6810
125
1531
1947
1467
1705
1315
133
5278
1916
410
245
1619
1168
148
2419
1387
377
1701
1223
1648
1807
269
811
815
2743
724
1269
144
1731
2260
2582
1249
3912
1275
1136
3625
1457
2213
171
1453
975
141
355
2526
1985
1199
1051
2287
731
4944
1918
1591
4057
1754
129
279
175
1517
1206
4723
3596
630
119
4051
2689
4898
2184
341
314
853
273
479
5407
702
1516
1191
934
1392
181
415
691
489
472
2895
5007
1393
3434
457
149
160
215
141
1356
2413
403
153
293
393
906
1596
1280
1281
1761
506
600
252
311
279
490
485
130
7735
703
4117
886
484
4642
853
787
552
193
837
842
374
132
309
892
1877
853
126
4025
3032
5451
188
599
1053
272
491
712
174
471
1281
2428
4458
1146
623
579
164
217
474
190
555
325
1270
433
1941
816
971
4378
451
1272
158
1634
4415
914
821
643
7538
355
189
128
265
625
891
2016
1507
344
2071
787
4265
627
198
687
2210
411
1199
136
1278
369
645
600
1185
494
533
759
1076
2402
921
2397
727
708
446
155
118
2905
533
2611
2008
116
694
173
243
330
160
785
378
244
172
124
776
126
181
7451
2110
317
917
208
320
287
1055
3822
332
3993
279
1046
287
983
4481
307
1079
735
761
1797
387
5192
737
232
146
338
346
181
1174
115
520
1140
463
529
299
443
2243
1112
6628
265
461
2101
997
1664
1315
2075
299
3052
526
9416
455
1150
1146
1605
6001
376
382
136
163
154
1085
1768
461
447
557
680
6278
1955
2194
661
215
330
1621
502
1044
1736
1927
3542
3925
516
381
3996
3668
1274
2198
9095
263
1173
175
694
694
4326
843
2835
2826
489
138
4300
484
138
1947
868
774
2977
2394
484
7184
399
656
1274
3188
2194
754
616
1707
349
235
435
2583
1760
3206
700
2256
2536
778
2773
2801
7029
136
693
167
1151
168
665
663
237
113
6657
226
234
303
276
1990
156
2845
931
689
1271
313
704
1629
595
1922
1969
293
5133
288
251
257
412
281
1512
2374
431
5683
778
254
1688
1442
581
461
6207
1810
2631
7132
1205
3848
2925
1911
1105
1628
700
939
2149
2180
388
655
437
1247
2847
371
914
4006
3227
251
183
137
414
170
265
221
167
161
379
1041
430
1057
1882
987
1082
2548
976
346
3135
2691
2141
1219
529
3741
930
5830
491
4573
912
1323
1317
580
338
664
457
881
539
210
354
4054
811
3290
584
274
155
276
883
233
575
8896
1343
167
1025
1447
6719
1807
274
309
1072
109
293
162
197
166
479
535
204
359
158
193
168
439
201
3050
2205
1344
6592
889
613
589
576
8928
105
1199
286
764
425
2919
2763
375
138
3020
4709
372
2256
2572
1103
316
1494
160
1456
2907
452
1169
1015
1035
163
168
1874
694
462
511
648
394
2319
325
146
769
447
5491
829
319
113
1213
278
599
2368
577
244
1241
4573
743
3620
579
1654
1063
957
1530
997
970
894
433
1282
182
942
194
2811
577
244
1261
2427
3613
4150
204
3197
298
1118
697
335
109
711
1435
291
243
110
465
408
3147
896
823
382
653
338
1044
118
692
566
3471
2668
177
101
986
234
3302
902
111
6189
13650
3055
1455
427
1298
1726
3127
4190
2871
234
418
4041
6903
2618
1839
4308
456
3176
1458
3410
2507
1376
437
1009
1047
428
316
7078
841
806
1074
1273
668
1666
2091
2971
5007
3056
114
500
651
2917
860
8949
5396
555
1925
912
131
507
12381
569
722
632
1413
349
1223
806
1825
4088
1375
5214
311
803
1083
3686
629
723
219
566
398
1901
226
3708
1463
1352
1161
3140
300
2251
5147
1121
208
112
1475
2200
1401
3626
1083
124
1031
508
655
614
2844
3071
837
186
161
107
416
373
403
449
240
1384
302
209
4373
122
10941
645
417
2845
1429
590
721
5071
602
506
861
1201
2622
198
152
632
8457
1241
730
108
215
275
243
105
5239
536
1404
1604
2891
1399
6968
1941
233
402
4362
1662
1904
134
837
862
260
196
858
298
131
476
183
461
1006
256
268
106
162
806
1259
949
524
1387
259
724
594
4034
1880
462
315
326
308
1958
741
1770
756
600
2683
899
577
1778
409
353
405
703
609
102
738
122
637
926
696
1066
487
252
287
117
807
912
2334
1126
138
221
623
323
1661
1625
2107
461
572
544
3949
1107
662
1267
629
4610
374
1025
130
5033
479
569
5594
716
493
805
199
2619
432
853
363
874
198
611
6989
447
283
819
1828
7243
4799
4197
149
6315
9100
8218
163
1025
224
205
4330
245
466
466
2260
1169
338
513
1705
1594
1189
1669
247
1551
2400
280
335
371
1667
280
246
502
1227
728
3056
331
1220
8256
463
576
5075
241
148
706
487
578
898
2466
313
1911
638
177
109
2473
2458
2238
605
137
3035
679
5107
822
235
1708
972
843
1120
367
5285
3235
370
1104
480
2582
137
1845
1533
262
7275
1072
317
4698
4072
169
2585
196
630
316
1818
221
134
286
139
104
173
4877
1706
3859
3269
1377
1508
128
536
4299
516
128
290
532
666
151
1959
1872
2837
771
140
142
1920
808
921
399
231
1442
1235
151
1055
103
5131
229
168
6566
9170
2181
324
650
520
212
106
151
504
995
407
123
105
168
134
444
918
110
525
714
127
158
812
1544
2129
5672
3005
8076
443
175
580
2239
478
1262
656
427
4525
1238
1545
2821
852
4212
1063
127
192
285
176
562
565
1604
846
695
2318
343
513
2954
2984
523
3269
494
305
2249
909
1557
137
150
462
968
341
818
3719
110
320
389
3067
588
330
338
1244
1071
3611
2473
5363
616
1668
323
130
207
1602
5831
324
255
484
1111
3980
5968
3152
1094
3229
3190
528
698
624
1051
3930
1026
2057
5355
6283
1383
2105
7928
203
2782
4806
251
1940
1155
1833
3076
384
6807
646
4218
2670
2341
851
406
3163
1689
224
203
481
221
772
113
4504
1362
2986
2368
693
117
7726
1559
4771
952
337
1851
1900
1438
1755
580
2582
2197
1978
111
715
2721
665
454
255
413
547
692
568
896
337
566
111
509
148
801
965
1181
3256
148
1642
4484
1320
477
6661
318
708
987
1081
2349
728
142
254
109
393
1983
746
2198
5519
6640
4207
2561
7462
1128
1274
2078
1576
253
405
194
467
201
1136
115
3061
145
282
1923
2751
5755
2455
659
264
100
184
146
1178
746
865
1708
197
114
160
3492
1020
1224
3261
2460
114
275
344
141
508
465
433
192
392
402
889
2054
234
562
465
335
480
314
327
253
108
1353
109
198
514
150
4203
1143
166
132
408
557
165
540
330
2836
925
1161
300
622
278
555
1738
2610
1469
666
1741
2243
897
330
165
144
1360
291
5404
2414
373
1241
233
531
3485
3059
194
1014
819
388
568
2516
572
119
1026
2457
277
1017
638
281
210
551
767
409
1034
239
671
241
230
727
991
1050
171
1062
561
5095
8499
992
1627
2343
146
794
5279
3224
1471
624
171
421
1280
216
280
163
7986
341
999
290
613
286
364
832
663
1490
660
1336
2368
456
144
2169
1348
851
938
505
1426
1867
1171
3105
2333
2435
260
244
842
124
548
853
2663
1718
1205
581
2317
1327
906
711
133
150
755
917
8428
5112
184
261
732
3938
679
1889
13888
332
1312
239
1361
1683
473
2298
4276
482
1688
1341
1049
183
706
1475
704
1277
444
645
1170
2731
7407
1596
5127
1577
654
2772
866
411
3483
4684
1997
1251
3600
750
7244
4813
897
2060
1159
1160
868
1029
4863
876
558
1036
132
1722
163
794
336
268
3914
1096
185
9573
390
449
2202
2882
5618
3342
435
1180
354
3659
419
655
968
127
1204
224
217
3939
1161
3162
2473
1027
835
536
1930
6270
684
764
377
1525
520
1799
398
1252
1776
753
474
107
198
246
2406
1059
1572
2379
4016
840
2197
2407
343
1499
1869
4458
200
1948
897
441
227
4270
1620
888
944
1282
1437
197
633
3127
1199
4569
1581
170
220
220
672
246
486
210
1733
5429
512
412
344
440
191
397
210
202
249
214
101
889
3710
1780
776
868
1336
1482
2212
4081
1801
608
1753
716
897
1319
868
881
1372
1892
303
576
713
884
381
514
1546
877
291
766
640
2246
124
204
464
215
557
169
2657
106
110
4140
6334
3133
111
889
2675
4692
1489
2466
134
3437
1775
9164
825
2266
3324
228
2905
599
1313
1983
336
1708
821
1796
651
232
6268
142
4105
1260
799
1913
210
2302
733
1907
161
503
6006
439
157
135
862
289
879
1447
3424
1639
3697
6424
467
1984
632
2178
1134
2334
949
3349
304
3161
3063
3204
593
126
3394
1483
1721
2343
628
1919
570
657
435
1977
685
654
148
1110
8114
704
3130
1682
1161
2725
3295
1980
460
158
715
800
3043
3344
2141
834
2410
2005
1117
2503
5189
7550
2460
6063
1323
2404
1373
396
2203
1643
703
894
2481
687
333
127
1537
591
251
283
348
3668
1837
1603
2631
1555
1292
126
2760
154
3886
837
4624
209
147
624
6702
276
168
377
2196
4808
3550
451
1544
861
4337
501
1811
3800
1021
344
199
1526
2563
357
452
199
399
208
792
276
723
378
794
432
310
1103
650
1329
1563
147
781
3329
3025
199
1163
713
678
174
278
6034
214
318
4702
508
924
727
343
5902
1485
730
709
2025
3789
179
1425
288
911
604
1100
1811
2384
225
313
338
620
933
2005
726
1407
561
147
1236
4750
2834
689
408
507
489
392
226
1191
631
135
288
9287
3953
1380
2287
286
494
126
141
219
122
435
314
1823
295
5134
571
1947
3136
280
6330
4032
1443
2561
2975
145
655
221
2393
482
595
377
5787
944
2304
4600
536
1961
1760
2525
172
323
3102
115
1174
184
429
143
926
1178
139
150
2866
2377
100
542
858
206
671
225
346
719
147
594
1980
422
147
470
1996
1481
4271
917
266
1629
265
635
965
1640
708
197
885
1056
1029
667
2177
954
1309
366
215
247
3265
697
232
157
309
5466
209
1272
4737
2688
828
1281
868
915
782
314
5010
1000
765
2048
360
340
695
1223
14504
1783
225
3648
2769
902
815
571
2329
784
8879
506
292
728
182
155
551
1238
566
220
298
297
288
180
390
477
2451
3828
1426
2232
5431
1928
301
470
3922
2252
111
239
168
4562
479
653
1471
552
131
1047
210
551
6420
2316
1063
600
2188
4061
5486
147
157
299
1096
240
346
1164
120
482
1368
112
115
550
2464
2289
1627
485
748
730
554
1373
1754
1729
322
613
249
585
1477
1913
143
169
390
1339
3924
7089
1878
4364
4871
7470
104
7087
1610
3313
205
166
771
2661
2565
274
1859
1630
677
3060
3309
159
393
3736
442
754
430
525
1728
151
736
1238
368
5125
5342
4759
1319
1070
935
456
2037
159
2512
109
413
7054
206
758
591
815
212
495
813
876
1543
419
3106
2261
633
1621
2931
3490
286
1114
188
328
2560
319
3419
335
4902
2819
575
580
440
2322
891
870
2230
1108
680
315
9382
3100
537
146
3275
132
143
139
406
134
388
1149
1030
896
497
507
1019
1029
791
625
1283
890
3402
1450
794
170
907
376
289
185
2078
5891
1008
4239
1285
8336
1808
168
188
1183
2710
337
125
615
121
429
378
546
256
1393
1741
959
289
882
302
637
414
413
2137
4808
1049
8308
698
1857
3163
2165
1368
1104
1020
904
2606
701
1292
2484
3489
269
580
357
413
328
883
4198
7444
641
450
232
246
736
9194
2725
232
1165
407
153
3444
3294
157
299
966
726
4264
213
668
209
257
164
146
541
561
112
321
306
184
1189
1150
183
362
991
504
855
494
147
328
229
700
272
262
372
351
316
934
280
151
979
150
1894
106
270
206
138
5996
343
575
616
1157
4675
6310
3732
1689
851
234
957
4758
3636
741
383
142
974
815
1143
365
229
655
445
718
463
220
763
1299
365
240
2674
998
2924
1472
358
6186
4126
2122
290
2370
115
176
1860
122
137
160
792
336
429
263
3229
1300
779
273
612
378
2185
1282
453
310
1611
1352
265
487
169
230
128
3876
2818
125
1024
2365
674
8990
1742
259
288
376
544
746
659
1682
108
204
5166
4129
6439
5281
6157
858
3153
302
2264
806
343
1251
1485
290
1979
1536
1026
1918
338
720
459
407
2805
4577
1069
5729
1188
1870
165
861
270
116
403
323
686
474
152
170
255
658
2811
541
925
2583
703
1559
464
7385
822
314
1188
1439
123
4913
1834
1088
3914
1114
1568
291
524
5365
1370
1484
1391
999
4093
1346
5708
590
885
1174
2094
2036
2405
745
617
135
2494
384
467
5162
4623
1075
603
1994
149
725
1788
890
750
110
704
1252
3794
4248
1605
2626
1256
218
255
816
200
492
445
1288
3350
184
2483
854
320
339
112
692
604
579
467
185
1145
115
2243
278
1088
756
209
111
272
3196
834
384
520
934
114
5754
540
5940
139
1379
1903
2585
1479
1366
350
1083
250
611
139
9189
376
887
131
13462
342
233
320
200
2174
1130
4873
163
1464
115
3360
603
916
662
645
2858
683
235
1071
5549
584
589
1301
3292
907
292
6092
4106
417
955
723
3692
346
627
209
167
2238
4223
2270
533
242
473
182
194
1437
2028
887
283
121
309
222
860
1392
300
234
2941
518
642
176
745
1218
280
585
575
1249
894
2054
1539
1233
784
759
439
347
125
974
509
616
216
824
606
499
1404
1588
2347
4307
780
249
1371
234
1239
170
273
800
1839
113
212
102
207
802
717
1587
2012
1298
249
158
848
1291
1080
102
208
802
863
135
776
370
2781
5679
553
292
3222
1077
3344
134
4728
2504
518
465
581
357
835
296
642
485
462
112
656
2349
992
216
706
1169
920
1390
873
253
162
678
539
1294
312
111
13681
570
880
144
248
3015
544
1207
2292
498
282
887
662
166
139
785
2157
432
719
1810
1530
947
1251
962
637
1924
1734
1065
4568
216
700
4417
507
216
384
690
321
126
265
426
736
797
142
464
1970
1138
2516
1589
1637
1730
274
1409
1901
7394
1970
5492
1000
574
539
714
871
498
297
571
707
318
268
226
401
1684
2978
3070
122
582
210
4305
590
908
2293
501
709
1747
518
3354
1221
3516
3654
2725
2515
107
523
288
170
408
421
801
420
735
244
2361
175
4350
1111
336
1137
1223
185
192
178
7341
341
3296
1892
1230
378
767
2750
978
220
726
4639
5017
954
454
1152
153
623
225
443
247
432
186
125
211
1909
1433
229
3596
994
1094
907
447
250
303
1635
1060
1127
1185
199
177
628
240
3748
685
3270
1642
462
1232
1104
9420
1064
612
2787
139
480
425
646
4693
1867
453
394
160
927
1216
3588
394
296
155
1186
392
149
216
1840
299
3531
2816
2873
393
431
108
5490
140
656
108
868
408
2851
999
2751
5590
852
301
214
155
229
411
211
560
2507
449
789
1348
2443
1528
1696
2530
3083
581
2715
739
1675
1755
362
419
4509
2785
454
1920
219
262
637
437
136
128
237
229
719
356
2768
397
1614
178
746
1467
2218
856
191
2543
7402
6379
3971
458
1713
1390
978
339
1395
1236
667
720
227
466
1548
320
1230
1002
322
309
362
398
234
388
711
698
390
935
2118
1407
1077
967
627
2962
232
962
624
974
227
527
147
2064
1199
1619
283
236
857
1165
443
1169
5600
837
715
1809
616
2916
915
443
769
187
880
6095
2487
953
373
938
332
622
2285
267
3628
476
716
604
486
114
188
192
179
429
1574
2646
5452
1163
387
2242
204
1264
513
163
3813
440
518
1405
7010
1077
148
2041
960
824
688
294
1581
3216
7094
136
225
262
693
13225
477
3925
1792
156
2016
711
2163
5699
7646
197
7096
1976
10723
1159
877
615
700
1583
584
133
441
287
225
2851
4633
204
5588
4799
5849
2950
285
2083
306
210
2531
384
283
906
3505
343
309
386
12495
1461
763
1888
108
483
624
230
455
357
1042
958
3916
500
240
1055
2010
1393
1990
852
4760
805
789
132
129
1312
450
1475
3652
1528
265
491
1171
858
345
1357
562
415
257
372
247
997
252
482
102
1158
2956
3303
2367
6121
648
1289
198
940
284
239
133
1256
664
1989
2561
562
4884
2136
802
686
196
322
4260
7249
440
746
435
336
302
129
158
102
122
219
166
296
299
703
474
157
143
1398
1260
1978
2166
3891
703
982
2639
1737
810
2172
564
424
277
524
3282
133
358
2730
413
111
533
1326
154
220
2520
1726
1856
305
3139
455
697
392
267
388
2422
1223
1011
125
4010
1301
972
7128
395
459
861
423
4020
2841
408
6776
1208
697
3993
1188
430
1519
3642
3685
5359
2137
2037
301
1034
582
1124
1993
1345
1275
2047
503
756
273
4427
1059
1140
4218
372
173
732
244
2055
1210
3073
343
4575
1006
6159
443
3041
864
2956
1592
291
273
635
4290
847
648
350
278
1349
555
4398
1462
549
1061
673
457
341
340
1208
3300
1324
5327
686
2238
965
656
2162
1206
1126
784
358
445
2535
4072
1950
1275
854
375
4240
468
283
1423
3700
1091
322
563
382
723
9458
3601
3492
3331
742
481
6772
6043
1886
2368
1052
2187
1247
372
2883
965
4245
414
223
1349
295
1263
680
3037
1470
5712
1266
115
214
4537
191
2372
1066
701
1318
233
3323
2244
1606
409
1273
159
158
245
1322
1387
111
168
1046
1648
3565
227
5352
1076
1531
4695
1350
2718
5093
594
338
726
967
3690
663
505
632
2063
266
297
524
1224
3024
2443
641
301
1149
2846
4632
2892
2748
3189
1274
481
979
5223
497
1005
1387
189
113
333
804
109
1745
3591
334
4864
5465
2399
911
933
2356
662
760
382
556
3884
407
686
2811
3422
699
1818
4818
1951
201
1396
2270
3645
1984
167
493
2469
340
711
297
1791
1219
101
151
1291
2350
7317
645
4149
328
1105
1481
134
1011
4312
1936
2286
1181
108
1717
3774
2264
1310
1188
2534
484
1431
1961
142
300
1719
1948
1330
5443
157
473
1006
612
3956
1102
172
100
656
325
1040
399
514
597
1350
468
211
165
7264
4829
661
1880
113
829
2408
127
120
1673
161
7778
429
262
1556
588
2227
4231
4964
1540
149
3204
1501
837
930
363
200
404
5687
2964
498
591
253
584
121
603
389
177
3050
265
521
410
1701
266
521
1527
857
3298
795
4596
853
299
182
676
1560
140
347
2981
940
2107
1087
6962
1143
703
5165
117
3639
328
7428
986
4054
4410
832
1144
4134
404
423
5445
423
1354
981
540
1000
2073
1329
475
4747
4185
692
523
505
592
2171
6054
2183
1237
531
214
125
605
590
694
1660
3170
1195
3923
5114
2645
3718
1594
625
375
483
1316
4993
892
187
991
451
725
1718
693
942
1774
5338
2141
826
1531
949
859
690
2214
2797
379
1657
1804
2313
147
696
637
5093
704
370
517
3479
4137
683
1668
341
275
2373
537
143
217
2294
1551
296
8379
335
1662
1574
344
1164
1078
698
171
501
346
125
292
307
2067
1224
1172
3303
1278
1512
378
8520
4251
1481
560
2031
451
649
1571
6568
2222
2121
5411
1488
667
281
532
176
4062
1309
732
309
901
828
782
233
139
464
1212
749
573
122
174
133
500
993
1058
6127
390
1941
4586
6296
178
1193
2575
145
4067
320
517
892
278
617
1052
1731
940
133
1637
653
2145
499
1301
2387
1230
136
1874
126
790
1728
137
3823
9638
3065
11029
549
124
1033
1379
416
404
226
157
277
138
108
102
3392
733
9069
1259
382
557
121
2983
5004
822
191
123
585
405
225
5817
4759
3228
334
1752
2565
1805
1092
2269
5914
3822
520
299
815
265
790
907
1032
118
1780
1088
150
399
233
314
2148
533
340
1693
2911
1034
2618
1031
114
143
2968
2149
1112
380
411
134
166
188
476
328
551
310
106
159
113
138
138
664
418
109
1112
380
748
355
325
183
476
329
241
310
2777
2545
1993
404
1678
283
177
309
422
425
2293
2882
5042
1180
941
485
1273
594
1738
2559
1476
269
275
479
125
313
242
706
436
1128
2216
10418
10231
551
682
2000
1382
2134
496
606
518
671
398
1158
181
819
1261
1261
1010
174
1534
1029
3256
8114
281
1269
221
145
850
672
3853
471
1214
243
512
329
2000
359
748
154
1363
296
2062
938
5538
382
394
630
3169
4890
3546
733
104
1460
1012
771
383
1233
553
7399
184
484
415
1343
405
131
1130
125
445
1295
1644
319
107
407
823
850
884
4894
1206
1007
669
765
361
141
905
112
149
252
360
221
279
985
4632
3669
3757
1038
359
578
3837
5017
4161
933
999
522
312
178
1247
922
301
331
591
1408
1202
889
274
333
564
421
5813
2363
1547
817
2438
355
3015
590
284
2791
1876
2864
1230
267
871
1270
1373
1091
172
296
713
2097
251
3839
7065
1548
1013
218
590
158
2693
1397
1259
2366
702
1647
701
5219
315
1410
154
739
377
181
244
679
1448
2088
317
4692
357
983
1713
252
264
351
767
228
1159
331
137
101
196
275
971
122
2887
2641
435
332
1736
253
360
3229
345
189
157
487
309
1410
418
525
385
1336
1387
3869
179
568
1287
2010
12972
373
871
348
1714
1215
2341
1811
1048
2869
3771
759
618
1116
1134
1275
910
4510
1921
282
452
390
555
626
302
3239
305
141
1182
2650
2064
2208
3597
3098
2725
586
865
325
650
1642
299
646
540
1087
230
1465
136
988
2381
1808
7444
4888
378
221
5003
530
1799
1415
337
763
2674
2029
550
681
426
371
146
107
514
176
2221
337
288
187
143
156
1719
345
1012
612
1469
4679
4215
145
200
112
3647
291
287
4240
1361
166
695
143
2663
780
5833
903
1017
353
968
2487
604
2971
7088
3621
1077
1150
119
1174
1018
124
203
394
202
108
455
403
2951
696
320
1540
1054
1745
1313
228
458
1947
558
602
4456
562
697
311
1105
3214
7145
581
590
385
126
1435
706
190
187
1583
756
2338
1773
100
274
170
125
251
4669
2173
4211
1422
2439
4019
650
126
4309
990
140
867
2227
303
533
386
3986
2124
154
507
1110
1230
1342
860
4644
233
1062
2792
1882
975
700
623
624
157
110
3691
4951
1163
214
445
1254
606
1575
7139
502
514
433
1337
728
1227
264
580
688
381
657
520
520
420
530
209
215
185
634
2682
6236
1401
3057
1175
222
496
3059
662
434
222
128
213
116
573
252
327
560
2402
989
581
3555
567
1932
282
129
135
3101
115
1175
185
488
1013
6304
365
312
366
976
2492
767
1469
572
197
610
203
125
314
341
139
1802
497
893
643
2189
366
4850
7233
2118
197
1734
2807
1930
1433
1106
776
501
910
607
2841
313
133
141
5929
1219
643
1466
5073
1161
107
159
505
782
311
123
2296
790
1220
2008
173
1090
324
151
916
701
678
931
1044
330
407
301
4844
3270
2064
5081
3984
6557
104
4394
4057
845
1902
486
372
459
839
1723
414
161
1732
301
233
1451
2906
6815
1056
1218
404
597
519
188
570
3906
7279
203
141
2006
401
291
150
189
294
411
107
152
148
3101
151
972
272
2991
1779
1951
4328
1165
525
624
635
143
186
182
231
134
1111
178
238
516
593
1926
1319
583
2914
119
1749
4928
3332
2693
2264
1982
1039
2273
2007
7417
4233
1628
434
2688
126
424
3649
1079
4219
438
1103
919
292
129
657
818
216
227
251
356
2398
1685
1500
4409
819
6626
409
1650
1552
2563
367
110
2049
3346
767
2486
1630
4915
2908
2397
227
988
673
641
146
221
4641
4347
177
417
454
861
390
5537
446
430
1511
1590
301
142
1839
2372
300
6236
5211
1463
1018
1031
406
4710
4149
1279
1519
2045
4618
537
454
1672
657
960
158
1217
283
1457
1907
301
550
686
516
619
420
2737
620
891
385
1162
202
262
293
1267
9275
2734
234
3145
4691
211
862
263
3209
2474
692
1608
2576
2173
1511
1633
624
387
194
845
452
696
1326
341
1144
748
262
514
273
467
9560
755
1330
1751
365
375
787
785
116
382
343
3164
246
1887
485
1520
118
371
341
280
607
5317
11053
2553
1272
338
104
777
114
8638
2366
254
453
1087
2745
1042
818
632
3213
1224
178
323
3690
176
4194
865
7912
1317
2304
286
839
361
157
798
413
575
2550
3637
748
164
859
317
542
365
839
485
240
200
386
5532
600
1980
7134
1416
1187
411
398
257
2443
571
3623
1633
1465
5489
3600
1278
1876
3132
4499
1469
2375
4704
2479
739
148
508
2086
6263
668
397
122
478
372
547
253
4394
878
309
309
937
508
2021
1248
5849
3653
2743
210
292
2955
4323
309
444
1623
387
367
589
270
1600
2146
1552
4759
813
1096
739
4100
542
205
161
2269
874
492
422
386
200
968
790
146
628
386
220
679
5700
1368
602
303
1097
315
1820
4827
2437
2738
8400
224
9313
183
792
1586
1027
468
244
4664
910
1435
924
553
1347
460
1264
366
292
219
3172
314
285
3835
1314
484
311
116
1387
1079
386
119
149
424
959
1773
401
123
156
102
423
332
654
610
163
151
728
3487
879
433
1053
453
2775
151
1572
1215
102
124
589
499
409
238
552
2738
1942
3966
1207
748
402
270
574
380
710
167
969
2712
8199
701
2215
510
808
432
3335
6592
829
486
246
399
668
517
182
1368
603
1464
919
1617
839
2929
187
2570
1919
1172
145
222
1063
536
5780
8185
114
1126
422
2265
818
613
1734
251
4541
251
125
101
247
193
281
7421
3018
1285
762
1565
622
563
1750
3909
701
108
208
142
484
225
766
1037
265
1191
182
138
3406
1115
3865
106
2848
2660
2678
591
2269
632
740
262
113
491
1302
3029
116
4144
131
731
5762
442
144
3707
6703
1945
329
677
1163
1576
1094
372
437
3621
851
122
1272
125
722
2053
2003
3143
1416
3794
708
4208
132
387
432
2032
3844
269
937
680
431
4000
1453
2034
629
1296
1260
432
342
1736
1889
403
889
399
441
1889
403
1012
1056
773
1486
2254
773
1486
354
388
5164
2371
190
731
589
1277
2091
4310
357
341
2711
289
212
540
269
267
1539
381
1202
3319
13639
4090
1186
570
926
3062
565
7982
980
602
492
1343
1391
306
531
552
663
1275
1078
4999
1595
2745
247
3064
2967
965
8407
1959
117
277
1131
1348
289
1935
290
659
1598
3230
651
688
320
5149
461
2322
9873
3975
4485
152
690
531
1242
169
218
2977
884
1549
2650
1131
579
139
707
1982
298
388
995
346
210
627
143
100
254
160
108
310
154
110
165
334
914
936
501
1260
162
1296
4621
368
523
1087
2149
3583
455
187
353
340
1281
2017
3836
429
2413
646
2097
6355
1681
649
2291
729
3607
5612
1569
526
209
293
3784
1637
2587
484
683
1790
1717
375
356
2581
177
173
6839
1733
2094
142
210
3356
863
732
7508
3328
826
1471
1955
4546
138
4199
5516
671
1768
366
2492
2058
3569
395
961
297
165
4368
473
278
156
149
110
148
1264
5861
600
146
544
1166
4374
1458
370
1288
8121
902
1251
973
2172
673
522
387
624
4890
386
205
494
2993
217
3955
295
900
368
2480
7238
3741
2925
1073
5659
960
817
443
305
468
212
473
622
392
215
1171
351
314
122
2678
631
532
404
6385
275
166
3190
958
733
306
898
301
128
208
138
152
974
6138
1256
397
1540
2517
383
364
148
1021
409
430
366
3937
508
858
8075
3957
390
4175
978
9974
3092
1530
1674
131
1013
2688
628
4131
3099
479
6781
10216
7415
3879
1647
342
6291
1303
966
378
741
345
422
196
1229
7448
755
340
243
133
3734
852
323
390
202
1593
267
800
186
523
3105
996
579
143
836
754
115
187
535
302
498
131
888
171
3831
2206
2732
581
1625
2526
106
1015
111
308
1484
179
175
2253
2869
3995
269
1490
586
1775
1931
1347
488
376
6985
107
788
881
4941
1029
202
672
2275
1690
1665
1323
1416
1997
387
2947
275
4323
154
329
204
503
438
361
468
1066
798
4900
2960
1015
1526
226
625
478
788
709
224
125
104
426
203
289
957
327
478
522
126
545
167
166
2259
159
177
1178
1244
463
2887
3030
324
114
164
119
581
1427
306
4224
1175
532
115
463
946
184
523
300
866
495
349
110
2822
4316
9354
779
2285
531
1499
413
549
312
175
285
3344
855
651
211
448
599
1087
1130
1152
137
171
182
178
1680
473
717
295
344
176
1139
666
2483
1860
6226
318
2203
173
1558
234
1702
204
141
1271
723
537
175
995
514
1808
150
201
409
1054
326
1144
327
1987
3171
1260
904
1144
169
317
433
1362
431
430
2126
720
2258
2353
179
2676
375
6657
318
317
7171
226
807
1891
479
3574
4645
3137
155
9590
517
1249
829
1882
1191
7238
141
3151
943
592
451
2957
313
4729
1823
597
330
4648
1651
7286
2289
930
1238
255
2437
1288
7134
4166
11130
2413
677
2758
270
4867
1031
5152
2362
5630
177
7936
1081
3406
1687
640
5866
1542
518
836
352
186
173
199
259
2593
3409
7358
201
3894
8721
1270
1750
2476
3334
2156
147
220
1943
1952
4277
1013
850
6328
5236
6986
3686
156
431
360
429
426
246
876
3443
2362
877
699
5476
12263
730
4791
1254
1540
141
374
189
703
1173
124
1046
1073
2554
341
256
773
1671
365
705
3611
293
3484
1008
160
1261
2227
1773
4365
214
2691
511
931
177
641
807
700
5334
1253
3040
534
630
651
1177
3315
227
520
1029
222
516
2082
1252
393
290
3962
2372
507
145
154
459
1629
482
744
465
307
454
423
1318
1035
702
192
2525
136
8131
422
664
772
302
1799
1617
1837
695
240
404
466
615
146
585
3650
1894
326
4419
8819
3420
163
471
1805
500
1430
1012
7993
178
1350
315
791
1911
829
5244
702
1058
5936
868
213
297
431
103
259
1177
942
118
1470
7196
116
273
490
909
454
3591
480
807
1473
1363
452
332
605
1212
2532
147
256
157
282
818
5669
167
6154
976
724
1276
1919
174
2336
2009
135
2933
508
1236
2291
259
272
2406
218
126
281
156
124
426
589
7541
433
2802
4475
1391
1404
9518
302
3331
3078
433
123
1171
184
117
699
243
9329
4917
3083
4199
3742
4824
694
484
343
872
946
370
411
309
296
872
108
285
256
1665
1204
1654
1985
3746
167
358
4055
2731
1854
1008
7222
113
1241
164
2096
1222
1239
335
1015
106
359
411
1700
1298
5193
498
5792
744
119
8458
977
3178
470
2727
566
1663
1663
3707
1878
538
4528
3378
1047
2895
1650
164
188
3773
1341
3697
683
1966
1629
648
680
617
689
365
4888
5507
283
612
5574
3331
189
1325
323
176
6891
194
2509
3361
1190
4635
2198
2047
4183
179
271
323
478
1047
6081
2089
294
454
412
1182
8222
5781
215
912
539
524
155
359
634
742
731
211
156
544
1450
717
131
3701
547
202
277
3664
5187
491
731
2676
325
2266
598
290
2257
962
5527
319
2691
3436
440
325
764
1161
350
8583
355
320
864
6358
112
1045
481
113
2210
1568
1554
2472
493
127
842
831
992
1130
2103
579
114
1612
169
3312
1265
2712
2886
2895
446
3697
111
246
1550
4165
4257
1140
2634
693
3163
1714
1492
1575
4426
224
2184
521
2479
1202
259
1308
777
1176
2466
760
932
1438
434
336
1476
410
529
215
348
604
4638
405
8470
1777
160
500
398
1681
3063
156
239
147
207
1311
1489
902
584
1602
897
3055
1161
356
182
205
4293
1667
1151
1065
198
118
821
2732
5660
307
357
402
1720
709
3963
1717
583
1160
910
742
1901
134
264
123
303
234
1772
278
2126
7968
1474
106
1414
247
274
508
659
114
110
111
143
353
4541
4355
484
485
1187
1024
7903
3132
1829
2674
4500
721
236
806
582
169
136
132
165
1035
1002
2586
468
355
1194
1716
526
921
2631
4662
2410
811
821
1989
5297
4231
1587
705
2531
4256
692
3215
646
7142
1806
1391
1490
475
467
1006
390
127
299
118
264
432
102
456
652
2498
240
13699
633
365
218
182
1706
489
475
993
390
385
6233
430
119
1304
1110
272
2747
1591
665
448
688
273
1111
1064
650
1624
1283
502
1337
1420
6366
1370
5032
3441
931
207
108
141
876
297
1885
2855
7489
943
1112
6811
892
530
151
1029
2799
862
2414
314
2212
293
2114
1237
964
1272
1812
1194
8794
428
201
132
1891
1471
4324
755
520
646
646
1631
787
623
400
5638
1254
139
337
1054
996
192
1125
1647
1128
554
579
360
162
2711
1730
2163
4935
1900
3020
294
1166
976
1293
108
343
2809
2570
657
1457
1816
3215
3956
1464
4176
1763
207
703
6455
1984
5610
358
4396
476
104
2049
1791
622
104
398
3847
244
625
2235
397
294
469
456
440
445
2487
1239
1493
1537
1634
403
1774
282
163
156
1405
8908
1147
560
1580
116
1151
179
488
275
652
324
1082
274
186
638
311
133
337
195
565
423
368
275
229
794
343
1600
287
1376
732
101
821
5392
4702
198
1523
258
1036
5743
1311
752
134
198
658
293
7636
341
184
153
376
1108
341
150
117
1820
1908
3958
200
865
102
376
639
182
2942
570
423
1537
421
1248
204
114
1808
142
6414
1626
371
1728
6752
279
147
523
3101
129
1144
263
302
189
1951
412
263
3380
296
1290
528
1135
2678
1851
563
2080
1540
1276
1733
868
613
2147
1182
937
5290
1242
334
100
249
299
706
4922
524
653
735
3203
207
408
954
1872
323
721
144
271
1042
509
371
1209
160
1022
254
521
2060
285
964
114
4510
2417
278
269
236
929
1156
1595
610
2935
518
142
456
1983
703
1135
1909
1930
6677
5101
3385
479
487
646
179
3795
4512
2157
502
105
179
295
217
532
997
2013
2029
414
584
580
7135
208
2907
311
236
112
530
8044
5868
234
669
4498
1015
6572
1030
319
1830
388
117
662
1030
102
1471
1266
186
173
727
788
1520
931
534
5241
687
1852
6017
2283
432
436
4397
343
765
2430
349
1052
3425
1504
973
5504
217
446
1586
920
1006
597
581
1112
282
124
394
3239
131
1140
162
506
140
585
5162
1644
2934
498
2629
178
5091
4579
1056
3655
569
567
463
5025
7294
3664
1758
665
1551
2443
3336
648
181
429
5128
3397
1489
276
285
326
383
1824
182
158
303
714
257
275
857
1220
181
2034
2620
3897
2529
114
1835
2892
884
937
281
1822
1407
718
1664
735
1254
174
2263
192
292
558
204
162
686
8922
165
116
430
117
822
6852
274
680
1452
4497
117
237
1437
853
1110
1375
140
622
954
894
275
1046
883
238
1526
361
1392
576
474
390
238
233
970
468
1301
1373
240
129
322
1098
167
253
429
428
2626
6320
323
141
144
121
119
134
8736
107
184
550
352
2465
131
550
306
4387
116
219
306
1011
797
1158
1608
2638
1189
250
599
312
5036
895
6243
599
3795
917
686
1422
1226
1374
1113
227
245
251
114
219
199
184
842
1270
340
383
591
1146
546
137
2716
235
1585
892
6829
211
525
960
315
3762
1039
4909
479
1122
987
758
1056
4164
146
2397
1628
146
3215
3129
1006
811
1981
1201
702
343
2462
1517
1013
1320
832
370
2709
4914
1790
448
289
1329
350
1305
1028
8470
2739
685
440
1737
686
107
440
197
564
1245
178
171
266
376
1645
2194
1226
235
475
1248
1090
2102
221
128
662
128
396
760
941
861
159
159
183
2790
1286
683
236
831
2045
546
235
702
996
6800
4760
772
4330
1127
1459
117
307
182
248
1137
779
6103
368
4579
824
433
1156
285
296
453
1659
2455
4332
2866
488
2300
469
500
2405
917
194
226
2109
1676
180
987
194
3939
745
937
486
263
194
386
1111
516
1153
1008
481
1685
1667
109
467
540
322
379
1239
1426
1678
3639
1281
5015
697
1295
6651
1933
1512
2082
4596
129
3512
6054
677
868
2904
406
875
7806
556
1704
333
156
1084
1177
1334
122
152
6601
5321
307
1113
9118
193
478
3274
932
496
4164
630
567
4376
851
6108
882
1443
326
334
2420
858
7441
3064
677
1303
171
1514
483
1185
208
155
6807
1821
5354
569
104
5842
417
1192
962
102
3744
5039
322
899
834
210
1578
3235
635
151
1475
2501
1760
1877
319
140
1121
12785
1294
1034
619
164
2424
1481
190
4264
2269
435
863
459
426
432
564
410
2980
1385
442
179
827
1595
6435
302
284
999
217
2812
3472
166
281
434
125
168
636
800
863
327
107
730
864
545
1011
816
2649
708
1608
272
278
104
113
119
154
657
4904
3775
116
988
386
5676
241
385
127
2459
1698
450
101
724
1534
7094
3658
383
344
4836
2655
376
400
682
3824
1255
298
606
255
922
323
222
2650
462
131
1555
4130
3298
1791
2759
731
130
146
291
2398
3256
860
452
1251
4390
145
131
183
156
1185
1613
2891
283
3289
3064
127
696
1279
923
889
236
2476
880
2428
297
1396
618
3604
845
635
329
1135
148
1067
251
1554
1993
299
5361
844
643
191
5339
1339
3199
665
6953
7917
1466
151
747
345
469
187
192
392
432
1665
383
701
317
544
2003
627
326
209
314
137
192
109
1253
857
6028
1435
1628
712
167
301
270
3366
5460
239
4617
318
535
324
1031
985
269
1853
160
178
477
990
7286
407
1019
4496
337
1081
2103
1814
248
1405
218
920
5636
2022
2808
448
478
246
481
3947
346
360
4651
899
1207
1142
1994
436
1749
731
1569
680
568
8721
4523
1345
870
720
823
465
314
586
1821
824
750
211
467
175
2289
5472
835
516
267
119
281
218
2916
1698
3866
394
1837
282
1903
642
191
534
393
2381
665
1140
119
126
1389
133
136
892
713
320
339
508
126
1317
895
125
278
162
104
733
769
247
354
895
445
3420
782
218
931
6996
1438
831
423
713
2312
1152
643
1541
1237
481
1553
138
1741
110
737
401
6875
202
554
453
2162
1746
107
517
166
5269
1092
1202
269
536
626
275
460
1138
756
364
558
5767
163
779
1005
1082
1291
911
2897
141
870
1747
3825
616
4248
2894
4497
2396
1145
2537
152
1779
415
722
1213
1156
3679
1666
1237
145
1210
748
2055
585
3724
1762
453
104
631
329
963
562
323
194
458
2318
538
1132
4604
5579
1220
628
387
297
1315
3769
4766
785
2830
3598
412
129
118
276
1491
1113
687
5703
2778
1022
357
2228
567
5915
1917
318
362
1119
184
457
457
578
2011
442
338
2078
2064
807
826
238
151
797
1085
467
1781
211
1314
570
261
246
586
1142
1121
1133
1118
1133
2185
1083
8912
1084
398
136
786
157
146
118
610
1297
1449
221
899
1040
1709
4040
1852
1520
651
261
295
837
1040
115
7314
1619
127
620
2093
1405
3321
1312
2150
3183
298
526
508
486
1352
592
284
957
2390
214
7394
3173
248
945
2300
3100
5787
665
2100
6561
4505
414
343
718
642
332
566
3751
257
957
697
1359
260
4955
7231
7257
217
7397
735
579
1055
511
1106
4990
798
855
600
961
529
686
748
1671
4303
425
207
505
2978
609
205
226
464
1687
338
2279
6777
1942
139
278
505
525
3069
139
9102
2028
177
808
747
714
1961
1469
2653
783
180
127
571
219
191
257
333
169
10648
3912
132
4120
2745
2417
218
119
278
143
803
5338
724
9080
477
148
242
1482
5769
1695
222
1040
863
485
1214
110
1410
743
2074
1800
1336
4755
598
1013
746
575
519
120
1729
558
467
2088
314
1171
1771
785
260
3519
1032
1056
109
116
439
1332
3604
1056
105
219
535
467
252
783
156
4190
4549
2319
1087
955
5830
145
2740
5531
854
1734
479
658
2042
1416
441
120
1530
5551
459
4468
227
700
1496
1303
3820
4182
1315
150
716
1247
4015
908
2613
347
695
151
1409
2739
5126
146
1792
2675
3344
3733
109
3086
4630
521
515
196
172
190
459
160
134
651
105
612
103
159
1417
2817
713
144
738
1386
358
4196
103
221
3669
8082
209
2648
1127
490
1604
996
928
464
346
3647
2391
759
304
1760
450
298
2211
2970
222
125
217
600
1148
2517
6536
2501
393
719
724
4824
155
294
164
503
1313
242
1539
516
605
384
553
461
1380
174
1585
1049
4928
1816
1295
1151
408
2811
775
391
2103
2622
811
1233
886
707
145
221
817
126
163
1351
663
376
354
471
358
793
907
1294
207
803
1179
1614
938
946
1384
1095
653
6912
1988
1010
5139
226
102
2097
352
251
10309
654
3259
916
10016
590
457
569
1829
1290
320
2691
2196
3794
246
597
477
2648
496
489
6118
2035
1245
4479
1068
1965
1355
1375
2056
1138
1079
488
347
418
479
485
377
1168
421
119
160
3060
2232
731
559
414
2252
1158
1103
1947
779
757
208
346
1502
286
634
149
280
529
618
209
1606
3732
2846
473
400
342
420
4166
2600
337
1033
316
277
180
587
706
6212
4202
178
1972
4013
935
395
1354
2172
1208
4904
3844
425
360
342
257
267
299
1184
1110
2042
6711
362
2226
430
1243
2217
1798
4175
6262
1403
163
106
418
182
651
204
195
2779
4437
105
573
417
1346
13385
166
263
419
212
2656
583
446
2393
7280
4209
774
1749
820
297
4004
656
5039
2308
2475
2699
716
469
4088
2547
3601
699
1149
107
111
1511
2447
3750
4237
883
720
428
802
618
3625
1388
1090
711
649
1637
2049
262
176
301
133
219
1636
1551
181
6534
5401
551
1852
1650
637
2567
701
444
903
222
1243
194
355
208
145
2157
682
113
296
1081
540
291
629
663
101
1095
622
157
183
594
284
2436
409
2337
4460
258
284
1524
7341
5019
3161
4008
1218
230
2668
705
203
838
1973
1203
671
8501
5835
1116
370
1087
8142
237
126
346
5545
174
287
4717
939
5134
1380
113
169
5945
1012
682
4497
2563
140
219
499
964
8417
236
107
225
1362
249
136
200
380
743
584
877
554
2340
1014
128
3744
1858
245
306
230
534
489
1951
168
136
2085
2980
387
631
629
3264
242
1016
191
566
3922
1270
191
189
559
946
124
2179
5693
396
217
612
4245
130
728
493
275
159
573
171
1461
5618
254
756
160
225
885
358
764
103
729
1048
141
3371
936
212
5036
973
467
543
569
710
2697
2134
133
870
102
854
597
139
102
604
927
6703
254
832
552
773
291
1800
1134
1043
1921
1447
593
279
550
1155
221
2632
1030
1983
555
1232
424
3549
1411
444
392
1302
742
424
818
536
2895
1527
257
2120
762
162
113
703
355
332
1431
325
738
1689
3455
344
343
1290
359
343
2051
3730
2448
588
4025
963
460
255
710
3455
4082
2202
288
310
2115
1257
1020
198
2374
332
460
3449
947
567
707
294
1804
269
3974
405
2417
262
112
1180
336
124
276
1080
310
161
550
371
2295
827
2439
1123
638
367
677
1895
122
179
256
589
222
2297
370
910
1826
770
134
1589
134
954
2662
1196
1191
608
1413
1460
6892
768
164
631
5254
1367
364
2632
582
2954
291
321
2845
438
120
1656
826
2266
2233
3967
5306
429
3007
3544
2613
3759
1016
165
1681
179
1618
943
7281
2265
4752
601
590
3851
7153
1460
1994
1639
306
883
1565
3659
2279
731
253
526
1618
2519
644
397
1052
888
849
294
5845
1738
757
2195
714
939
1952
797
445
605
865
923
219
1803
2893
3818
2350
880
314
482
8056
501
982
1733
153
1078
552
597
433
494
941
725
7099
431
3113
8372
656
10937
2581
587
725
254
1001
1003
1217
6550
2424
767
5174
5947
2152
407
560
1145
7385
132
3309
969
356
799
334
321
2617
4732
420
238
250
395
313
1590
1044
1614
1105
1342
196
295
1621
4171
3364
4318
214
1549
1933
1304
2753
10267
802
1139
1638
1060
3087
4679
785
743
272
189
3542
513
628
894
176
894
356
1755
1230
763
176
450
498
1391
394
3467
2015
394
561
398
513
464
502
129
621
417
5435
865
703
1075
7389
703
1098
754
630
172
217
969
1525
141
108
1680
806
569
373
232
797
1090
295
2557
4120
730
5971
5226
198
1185
927
2009
723
1034
239
8328
4472
123
335
1212
1372
367
839
1919
1404
366
159
478
535
601
452
4216
151
2395
770
300
175
983
314
122
240
1428
3677
175
976
7344
149
672
149
598
3701
406
1131
1362
137
110
266
1735
1106
2378
436
1330
1191
1726
290
180
2473
813
7499
4449
392
4167
2856
179
1044
583
667
1019
3343
343
2329
2368
190
1907
478
4100
2607
848
176
3637
123
1336
277
186
132
107
251
194
1230
110
1433
1347
3052
4399
120
230
835
306
1302
2375
394
192
128
256
385
714
599
189
7243
659
548
6284
1205
2416
1166
781
657
822
1296
2039
200
302
1698
319
143
111
1508
559
285
4760
1316
1011
353
3759
292
1464
471
3930
2713
345
2705
1322
1527
437
708
115
987
983
2535
306
552
147
751
378
192
1644
1954
525
366
205
299
1517
4366
273
1430
589
1747
7267
2184
6629
3284
1012
4230
526
1178
385
1533
3667
1074
468
6083
1890
1436
489
1808
4823
330
274
320
1256
1037
664
650
1626
246
1645
455
972
959
2837
448
387
168
383
1365
474
786
2686
298
3908
1162
11348
854
3229
1326
2125
1100
371
154
698
229
939
922
1187
938
3650
4344
1202
2642
4028
792
2201
305
1260
304
362
800
894
844
942
122
2696
592
473
2505
218
1138
478
2414
671
313
890
354
137
110
237
163
1216
1988
1181
2004
7457
1414
671
268
159
1254
1554
123
334
1325
2177
1961
549
1455
269
5119
646
181
240
411
1056
549
100
1061
732
228
1388
581
425
1038
2166
548
496
247
2222
141
204
247
258
292
181
172
951
1340
489
5275
700
860
6800
2743
166
223
437
852
2395
890
255
293
241
4690
511
1466
1291
3036
1770
6976
543
411
627
2179
549
626
183
1870
293
1612
4923
6503
1313
2160
2466
904
3946
1217
948
338
4735
338
1142
126
499
807
1329
527
284
820
948
470
566
2714
2102
255
1012
2936
750
324
412
282
242
472
1874
739
133
160
190
112
610
563
2509
4776
135
569
1117
178
109
4261
209
157
155
1154
2081
2471
7073
1362
1021
563
3301
498
774
577
328
908
395
502
1198
1262
486
578
518
121
5892
4231
4614
4761
7388
200
3179
3619
1423
909
1044
1238
256
114
1870
300
1425
216
481
5580
4425
2663
668
1026
3663
1095
332
102
204
3110
240
7353
2696
688
816
632
1016
595
246
295
1542
1400
1316
1203
355
302
343
4630
271
283
417
302
200
2380
1450
1027
403
286
575
1316
916
316
2447
458
1610
752
212
1800
426
609
167
145
149
161
1183
883
126
927
497
2150
1373
2932
2374
285
880
794
6586
478
8252
3072
2306
2701
287
731
205
202
386
1904
390
2008
975
1066
4306
498
1143
280
1246
14141
5641
9016
2850
1311
747
1436
497
164
770
103
282
851
311
302
1720
729
732
1137
1310
118
100
826
582
1012
344
196
4336
7505
814
144
356
754
534
563
1238
3079
1030
3582
1457
1077
780
744
651
629
778
1308
1234
421
541
675
296
1035
179
6158
1598
7477
4473
364
786
630
786
140
2132
328
2664
1065
4205
133
5785
398
1161
10204
185
974
1444
6759
1292
2922
1490
699
1860
3189
2630
9196
2233
872
650
1437
1597
711
4324
1899
3122
1170
2212
1115
479
523
736
177
775
2674
2495
131
1319
831
1247
579
1462
833
364
2210
1310
2160
1353
1111
999
1502
3584
1020
1193
440
513
2824
7879
1570
241
173
1759
324
357
109
534
611
1662
895
321
4818
1023
7645
352
757
300
1557
711
192
145
1093
2325
2020
423
1807
1284
2007
735
3710
514
895
137
400
156
655
2507
1516
398
208
209
402
609
786
686
571
651
3860
305
376
293
630
501
164
123
1882
627
259
1286
2721
871
327
656
1860
633
439
2765
824
7406
3173
3836
3228
6628
3653
4477
466
2833
713
3692
700
4677
3818
2146
1172
1633
2441
180
342
1157
625
214
398
141
359
476
139
399
359
786
1851
2901
4281
430
3928
1761
3047
515
493
5905
6659
923
529
1378
2474
448
136
439
316
1700
1718
525
880
316
505
589
6557
1188
427
498
3936
196
284
232
455
509
587
1575
3621
2504
7406
508
412
478
412
499
989
766
945
1028
1147
350
249
2651
3116
1243
10521
234
4244
1389
170
1309
1400
583
618
498
323
1923
1062
3850
5444
3206
1874
2633
4630
1678
3430
584
507
3044
369
2648
469
1243
696
3030
2336
429
749
784
164
3775
523
139
1560
1472
1361
932
851
970
1391
206
767
2452
4101
392
3010
239
4241
1638
1303
1405
583
678
498
321
2001
2677
3541
1765
3578
2805
1452
2343
121
272
286
9310
213
6601
967
1019
777
686
156
205
675
2625
1662
526
367
408
482
183
715
535
4999
588
1510
2311
345
4443
2824
3666
695
1727
565
7838
5264
312
2225
244
456
445
3069
1602
2039
751
1630
1091
438
225
6249
265
592
471
733
324
368
338
186
346
930
632
297
533
364
1238
354
5009
114
2454
1269
5490
2017
1203
513
1838
491
177
882
132
844
197
610
160
714
415
1284
2857
344
979
478
1352
870
146
1063
428
200
466
347
210
516
1300
860
536
420
1164
273
969
187
7168
1312
1848
7931
6644
478
3102
173
360
291
3441
743
2745
274
499
177
474
818
270
2146
241
2433
1224
718
443
4888
720
5562
697
820
296
2826
1976
171
3200
296
233
316
316
8405
412
312
1054
2496
1246
1170
1404
341
244
2690
128
365
1224
873
1159
887
2259
390
2930
1134
423
675
203
3449
670
508
2121
409
1271
115
386
119
2530
7134
423
997
1091
936
1029
1335
346
3533
283
2196
348
406
2677
1311
275
166
1064
1847
127
207
965
285
162
182
611
207
814
1204
139
1265
1563
1165
166
2900
2623
529
437
787
3114
202
5614
311
135
429
656
1012
732
3849
141
3785
528
417
3529
1284
448
101
850
895
192
588
625
281
3290
465
454
112
3603
128
999
930
1220
345
105
427
3964
2008
824
5199
2493
2312
247
3471
100
283
382
2297
143
10631
341
2578
2740
253
554
218
1355
1666
276
571
580
761
1289
1426
2614
1554
822
711
208
2119
3197
344
1023
976
8516
1589
195
100
243
2979
255
1344
121
1304
439
906
931
238
211
173
4899
8283
1594
3684
3743
448
1970
429
309
5439
1376
5101
1031
474
821
1302
319
3015
3027
1166
1148
6922
1353
2050
475
1421
367
7465
176
196
162
1345
181
1153
1682
920
3973
504
325
379
115
335
769
722
176
107
417
589
198
802
185
644
3586
699
1973
1603
487
285
421
1842
655
285
422
462
4444
336
304
1018
285
526
1652
1788
1012
133
493
1618
4001
604
5814
531
5219
1721
6432
2732
117
120
443
474
718
113
9370
630
1488
4820
3025
2667
793
3793
235
1400
2508
681
193
160
674
801
519
599
1334
1157
4042
519
149
129
630
8771
351
294
1495
1995
1464
703
707
3412
1468
756
176
1931
274
4127
1092
6328
2540
319
886
4838
335
4585
1041
2000
1127
1598
724
1949
974
645
329
667
6631
2953
4044
10320
960
145
190
1043
366
263
863
3119
1293
330
203
157
178
1302
2238
1371
709
504
541
2029
685
3332
993
2740
513
5610
5541
3981
353
1490
1558
1141
2221
12548
1319
484
748
4177
588
3760
1555
966
771
2420
646
3215
179
1157
939
135
138
1391
140
1716
476
1648
1985
3624
136
7492
1701
2370
3208
161
3218
809
255
894
105
420
405
247
569
3687
242
151
208
781
2027
843
814
687
330
1122
1236
375
1336
333
426
891
1360
495
255
2479
1206
2156
7447
295
2678
1179
5258
1407
1050
2015
1485
181
2995
1903
249
1892
4017
928
1141
1286
456
560
396
1178
2746
1681
3466
230
2141
2396
2728
173
715
5439
695
1037
1575
3062
1838
1930
160
531
12074
1171
1319
658
135
105
287
201
683
273
203
517
301
279
793
120
9120
2774
477
1253
4236
319
325
276
117
194
139
717
3467
365
972
2299
1324
2176
4305
170
389
3688
384
1515
831
196
140
1208
1144
123
616
104
210
1596
137
740
484
116
832
195
140
1206
1144
123
616
104
210
498
4894
1878
732
286
629
554
6663
1252
4233
1956
1482
180
4616
2242
1149
250
246
704
6731
1099
653
2535
467
4855
1861
393
3418
1851
4783
5140
3862
569
172
741
434
323
127
138
121
136
282
2944
2312
361
1977
1323
318
4193
519
4846
334
1355
676
579
1837
2127
1308
812
1716
367
184
6261
202
258
1002
1098
340
991
264
196
690
1379
3558
1201
1781
2739
269
475
387
480
135
327
5669
851
2742
1999
1608
1261
187
2420
620
269
1188
135
1843
231
190
151
109
3332
358
612
2023
896
2295
127
1568
514
1132
518
2994
125
269
676
636
269
110
1177
4463
1453
2452
555
166
396
591
322
1292
801
509
1586
634
261
168
4169
356
395
1125
112
1441
205
3120
2758
2608
712
3182
1616
3009
977
1393
907
1622
1574
393
2081
1458
3032
1958
633
221
454
325
269
808
5990
934
182
271
161
351
704
180
2164
373
442
683
267
514
9192
2321
1234
415
10073
489
2216
1300
1413
503
530
3132
310
211
683
4494
257
1774
1463
1661
248
170
458
267
164
115
680
384
1328
130
1591
178
462
2951
2072
3365
1070
381
434
4379
1218
756
4168
1625
190
405
290
1566
1063
725
1671
2261
413
135
269
564
165
307
320
495
152
1641
137
688
475
110
415
135
233
229
398
689
2146
1656
743
947
689
929
5169
929
689
818
2008
214
614
689
1047
389
5028
771
689
830
564
165
308
532
497
150
185
692
1235
4273
1081
668
410
250
103
556
356
366
3266
566
6850
4390
733
236
114
101
242
12306
1081
495
151
237
1780
221
1185
151
145
675
1414
460
872
4858
394
989
509
5797
172
2177
436
458
126
910
451
2110
2369
112
887
1172
1059
203
1765
4022
497
495
912
2331
3855
1636
212
796
649
592
297
150
449
161
1720
2516
656
218
720
3778
2837
156
119
148
590
1244
578
4688
3357
359
467
950
238
337
950
522
197
104
163
396
2336
590
2603
5931
1522
6711
3083
1288
301
444
1491
796
1036
920
612
1183
3104
359
475
929
206
1356
100
216
394
905
1036
3565
1326
2338
295
324
255
764
1379
1090
3172
1515
927
576
4729
1052
356
200
415
603
361
353
1648
120
1063
669
172
1078
306
1627
4440
4675
1111
1247
138
4116
1763
582
788
2200
1472
162
870
472
3153
1276
4115
332
1426
2958
3839
505
3402
4690
107
418
776
526
439
424
131
1468
5804
3274
880
1183
128
2014
6003
977
3614
1602
431
131
537
1056
132
214
144
573
118
187
1665
3174
7370
3260
399
3302
407
148
2644
1852
413
5504
433
425
5239
1932
1751
197
392
324
1887
4018
1566
411
1872
1809
3122
1016
485
1712
144
671
320
1661
737
4672
1573
140
404
992
287
474
1450
1875
144
1186
4597
1691
1706
577
1495
3529
2498
3307
278
1801
1100
803
404
439
1766
1482
1118
278
430
5799
119
290
450
497
3658
1339
4742
562
591
2513
1299
1545
2456
560
1013
1220
4774
7136
2464
152
101
598
420
4533
225
336
3073
6251
3175
14772
309
946
441
245
2973
441
401
145
499
3067
496
161
641
4642
1608
500
405
295
194
491
184
1211
1096
123
3107
113
121
157
1310
229
2402
110
163
4095
642
3606
320
627
1049
497
12407
270
104
2725
1569
3658
2448
154
1884
5423
2501
1990
1243
1087
903
850
225
215
335
198
2674
112
6309
1973
997
1322
6354
440
724
4509
680
216
1221
100
2081
567
579
364
495
482
1357
2793
346
1917
1899
3829
4706
1968
1757
3148
1285
5051
1796
463
138
244
2978
3071
728
3083
244
1417
2421
382
930
3326
1875
3539
3106
112
2620
143
397
799
2733
121
127
369
3638
714
123
1135
244
419
306
161
332
527
389
840
132
405
121
152
1643
117
598
244
870
763
465
794
4589
248
1330
211
311
837
462
417
235
1773
813
236
149
514
413
1304
1204
238
1602
235
2399
100
820
753
168
267
327
3988
4852
1596
607
3622
222
1173
3370
1159
107
1115
289
1273
1064
106
524
3983
1271
1466
6880
155
234
990
583
198
3773
304
469
1818
662
419
4465
1916
6073
245
143
490
142
1219
159
846
340
241
184
375
2294
1188
233
818
333
218
228
1426
1048
562
2286
458
354
405
399
298
328
1637
396
455
175
1593
163
4442
646
1472
255
950
1320
583
305
891
116
169
276
114
1625
214
665
4538
4224
2282
716
707
787
1275
3929
737
294
1770
6122
1247
467
3864
881
2059
128
481
713
6739
212
6338
275
460
405
665
537
3449
158
130
2354
4709
925
172
659
3254
173
1075
2848
9373
115
6226
2736
1546
497
1780
2581
192
276
1612
340
791
408
2067
137
2586
5682
543
10685
3534
1697
480
714
5213
1654
6247
1732
4557
371
2233
1088
389
1791
351
1765
1472
566
317
234
169
478
2837
1229
463
617
239
350
1868
488
6143
5261
9641
5169
363
1032
1613
2648
5744
519
2152
246
3603
632
190
6464
287
594
424
1858
945
2936
6364
849
333
558
324
1214
2124
1657
4842
522
772
493
332
363
705
6624
368
4016
7320
142
2401
4331
1194
171
1468
293
408
100
979
271
784
1522
718
922
411
9558
102
764
625
2151
989
2247
2033
619
323
1880
1650
1052
178
524
535
277
275
3708
155
161
5211
444
663
333
1830
354
1016
604
487
419
337
2335
480
158
3123
1814
1996
679
1821
2022
649
279
466
815
334
247
945
466
149
128
648
125
1136
2403
587
1407
593
303
796
922
280
544
167
110
465
8936
1469
4270
591
1476
1035
1491
107
666
175
202
112
1579
342
1967
2616
10464
454
182
177
739
2703
618
586
8906
917
450
548
107
616
460
456
255
715
616
966
822
1046
286
231
1756
600
1118
2448
684
1991
880
1559
723
1381
3435
3500
4408
162
4613
433
1994
117
967
573
311
194
1083
563
492
635
698
1010
7501
1974
410
137
4201
1775
1026
2351
1004
1606
280
378
231
3003
661
398
183
1146
116
2061
891
224
280
1094
193
139
1199
338
313
606
312
1372
755
1512
4107
9489
2160
550
317
7444
2263
1536
277
4365
2842
503
4203
7371
631
686
1475
170
3696
120
1572
463
3085
442
873
2094
3237
1069
462
715
1318
4193
725
2979
254
1294
214
807
1103
278
243
214
111
289
139
1295
383
392
2548
530
372
276
633
123
401
1903
304
775
2134
1134
389
725
230
1392
1549
215
565
883
318
1505
789
601
437
416
2054
3361
1238
1100
695
779
134
1400
412
437
4552
6147
690
5901
4041
2922
694
3774
6031
3832
7418
440
478
4354
1348
1009
4715
1590
449
133
1023
425
1544
133
1020
8805
4242
1472
476
526
214
4588
606
512
829
1101
3769
122
949
1388
115
2386
667
576
1840
1428
3251
336
553
261
2549
3268
1267
703
175
2383
2463
1185
244
205
791
336
820
313
2411
1402
185
546
526
136
119
158
1292
275
1441
1630
185
1044
632
555
686
119
2464
1346
269
266
552
370
1854
475
1191
2620
4508
114
738
303
864
588
2355
1625
1392
266
310
558
785
221
1753
755
1301
182
317
540
310
392
2030
316
922
519
202
4667
2002
346
1356
1068
180
2003
709
479
622
473
1511
673
3539
7267
277
1247
1540
1407
943
439
168
5836
670
664
1501
3528
680
3158
679
1124
951
1460
3254
681
218
320
561
13466
797
6446
145
442
635
616
118
313
1047
833
445
459
854
2298
133
505
131
247
556
3403
857
6892
1203
4565
2881
2631
1484
1326
1198
1015
4753
4103
979
710
180
392
2923
745
2243
1892
861
475
649
621
898
5676
1973
1201
1168
3759
2570
274
273
507
486
449
235
5751
274
1016
5445
587
5458
1230
2073
303
1738
2225
913
192
4675
2592
488
109
405
1896
939
758
873
576
6344
119
176
1166
1319
1062
357
704
325
184
210
1060
2926
257
887
852
404
362
1411
628
1733
364
234
740
8625
3596
527
336
172
532
952
6806
1608
552
245
3218
5292
1968
754
3195
1132
731
1587
466
833
4652
2605
4136
897
7425
289
2364
957
774
2771
1246
374
631
5355
1306
486
1359
585
3475
186
658
1468
1533
793
184
1194
1211
436
1236
690
669
1108
15015
4191
705
220
4392
1586
4276
5039
124
490
183
1174
115
3124
100
126
3975
1511
444
494
150
123
525
125
210
131
282
185
888
1024
106
7082
3722
503
1243
901
164
620
3940
879
4454
2812
4168
777
1885
199
105
1060
312
1835
1676
268
881
2881
350
2045
894
903
5010
4855
2439
2546
1563
2098
688
516
3380
7449
2080
366
193
495
3008
126
2121
1274
5959
249
131
387
1082
394
191
895
2783
2906
1678
2355
432
487
1002
182
1044
1048
1579
1608
1012
1092
442
1400
380
827
1084
323
1134
114
709
159
489
552
7036
603
1088
950
2324
757
541
482
241
174
141
515
1250
384
520
560
1098
2105
886
641
201
364
676
586
1980
1022
762
927
235
864
5763
567
617
2069
847
645
1672
533
1333
936
1550
700
4071
786
2699
142
1353
365
198
8523
2561
415
754
418
324
791
199
1119
7241
1764
589
5056
351
10497
962
881
348
8039
5841
6185
1121
888
424
172
192
233
257
164
899
255
267
467
457
3454
2138
2331
869
678
230
265
1147
154
3399
155
433
554
2224
1777
594
320
676
3244
2108
2640
486
390
111
381
660
195
226
785
135
203
189
1696
968
5942
3678
2547
706
1564
911
10300
218
3161
4000
355
935
100
753
914
4214
1263
12134
4941
1423
3849
7058
202
1087
136
593
1137
3199
6299
1335
1849
1035
1382
1226
3082
3064
401
276
767
539
545
101
350
133
121
873
102
4682
319
108
218
163
1221
5187
9456
2415
2612
342
566
1392
1442
876
765
133
179
179
562
919
379
981
119
444
1555
901
3409
3358
7814
155
164
323
1318
237
280
101
567
220
1952
291
480
6649
10250
1075
1945
792
183
295
5321
1385
2299
2145
1333
338
1488
2139
1509
3221
484
396
659
1420
1228
1020
524
6981
483
277
869
395
2450
1280
1339
840
309
5732
307
362
159
384
105
281
1879
756
1821
471
167
1933
2285
13707
1486
2058
4754
2543
473
6290
2053
4683
1123
3555
9007
142
7898
107
375
471
2121
1515
270
1060
661
1592
5714
939
1213
2015
611
2165
2548
1201
2089
1227
2230
1442
1014
110
3206
3218
640
840
3727
353
277
343
403
743
660
118
310
698
246
141
236
315
5223
515
1655
322
1972
5531
551
332
157
1002
135
1691
9965
199
321
588
273
237
590
472
379
2410
5488
4849
1848
381
401
4515
8895
2946
525
833
503
2875
344
130
918
335
178
351
103
475
499
1233
479
1992
4247
1808
1921
7074
2937
370
316
449
10235
3263
602
161
208
151
474
1127
3918
835
3540
1365
6199
225
3456
971
1896
400
198
219
162
168
8904
100
295
917
171
2356
463
300
299
1503
583
1128
186
3336
168
996
143
1428
168
286
186
118
426
179
2280
2006
331
1610
1642
126
543
4529
1593
11452
2929
271
1177
3573
4414
338
580
127
849
1310
932
2420
1403
235
546
194
218
526
344
1457
3277
1526
164
218
234
719
6413
731
1032
294
351
1649
898
457
496
274
1733
398
192
2579
801
578
328
1010
6215
2615
183
1484
1375
791
1709
3279
268
397
326
197
702
281
388
747
534
2135
3039
2417
236
270
427
397
152
176
555
104
176
554
498
478
2221
799
9853
478
802
6539
953
789
7172
750
960
935
647
2818
5446
141
185
2905
677
1427
1535
2757
2901
955
1984
955
134
432
5746
860
3440
185
835
5556
608
953
2015
610
1960
2351
3402
1553
203
197
385
3199
223
1008
691
304
1480
112
7297
1110
2796
918
2387
2987
1303
4202
732
1569
1410
2291
323
4633
162
1706
830
1474
1041
4825
1285
191
1703
481
3040
1016
1293
606
6302
180
8819
1519
2430
161
556
122
5460
3258
2382
4837
6052
2428
1053
156
5348
460
390
178
152
1539
2426
1077
710
554
152
831
628
119
132
2538
1119
453
305
4021
495
267
119
944
2619
1138
716
3984
945
139
106
116
125
181
148
133
147
603
506
437
206
109
1210
2376
557
2507
793
310
650
1168
234
329
274
1565
988
916
192
192
158
868
604
912
755
182
751
2432
6290
3041
355
394
813
372
689
1253
928
474
3090
266
1383
3417
654
1771
4665
1387
3493
7368
6517
158
111
2397
220
147
1487
178
1173
579
7937
699
313
1008
217
324
265
461
217
418
520
232
807
2151
180
684
2576
1098
351
173
232
149
1687
163
480
717
208
400
186
174
499
144
866
3105
714
278
282
1993
1793
1605
4657
500
3837
120
8921
140
118
945
138
312
281
1530
3053
3080
4409
4156
1675
288
437
139
840
1948
139
1131
2649
2431
860
264
134
110
1868
5080
2412
861
426
868
2814
205
10456
1613
643
796
751
1312
291
466
708
1355
332
460
123
275
4789
323
1827
648
123
107
379
489
1499
960
6157
149
548
161
709
159
529
1480
1987
1035
6849
7788
332
1037
153
441
617
1296
3905
677
156
337
207
264
1043
7400
2444
3329
332
235
101
524
2610
234
658
1179
215
629
409
3049
477
770
270
339
1460
953
4015
931
2375
520
117
500
498
401
526
200
3508
1152
1491
719
413
5348
1947
132
124
493
1072
5185
1578
1395
174
2377
902
1492
1949
1268
147
790
894
2302
2796
1307
1669
268
4225
2688
557
660
322
217
733
220
9586
6755
1160
557
1899
116
168
528
314
104
3446
4649
619
482
367
3874
310
1458
3741
371
1793
2370
1356
319
938
828
167
1029
670
2339
185
935
4735
3086
684
830
5094
2184
642
198
529
1057
316
1764
3749
2724
1254
704
841
627
783
608
1791
4218
1421
267
4113
2399
1792
539
869
534
324
659
4957
1111
1294
1282
2763
223
8836
5053
7246
2615
186
5216
374
207
856
220
170
236
163
4863
849
1389
425
1911
418
1672
2620
5511
703
1170
3778
414
410
1547
155
1241
7269
2552
4021
542
108
139
494
315
1525
608
1793
4462
742
1078
220
547
3306
1094
611
4608
609
1640
3384
3019
9141
2239
318
8829
141
1218
2496
197
1196
3124
4923
161
3022
1897
992
3741
957
904
408
6325
401
1919
148
1710
708
185
4797
302
202
326
2785
3592
928
764
698
570
8420
1287
164
2219
7523
2102
595
2804
184
135
113
307
105
285
1278
1307
5857
610
173
256
230
1124
578
450
1057
679
2333
875
264
732
5635
1931
1827
1756
1150
188
5907
1791
1537
415
841
1225
925
1190
355
355
1289
1608
792
1148
2643
3386
4005
1001
542
1922
1697
1864
420
217
5347
1670
11812
1582
6028
1752
852
562
6792
472
884
5654
398
318
3573
474
1434
183
1601
6495
1070
567
1588
987
1409
1034
124
4024
2110
116
1313
1970
259
5605
545
298
1296
473
992
224
315
461
463
258
4890
712
761
2007
1281
1730
1552
871
1962
523
642
947
1422
740
6187
126
150
2381
3127
254
1371
6040
1325
1001
7449
961
128
1297
1689
2557
5360
617
555
145
276
2218
456
1651
5453
4592
1089
845
6590
511
3032
1310
2656
2823
3954
1195
2574
874
7420
7332
1173
3547
837
176
747
843
1886
552
172
5194
168
353
834
344
113
1237
1079
3738
754
386
894
191
715
418
592
5200
730
269
1127
1044
374
833
1347
2788
1326
5412
4006
158
1259
260
959
875
859
248
1673
555
817
431
138
774
114
150
163
404
3024
159
1423
193
511
458
493
1044
981
939
1351
645
2213
993
2029
1025
1442
1880
173
4327
1021
650
395
1014
658
511
922
1660
600
2944
353
2132
1755
605
175
942
439
1847
4193
5964
4932
422
104
1108
525
148
164
203
114
625
1296
561
274
116
232
298
2165
525
187
7329
147
690
739
508
836
381
384
1711
1436
3546
481
831
2157
236
1967
168
107
111
571
200
1648
190
250
127
3660
1450
1278
280
1525
231
312
999
1937
2920
2022
3734
890
150
469
353
7283
5044
156
164
197
815
689
1199
560
711
1947
337
402
1976
498
305
361
128
195
176
1872
744
2377
1616
4099
1466
360
498
7327
359
128
1477
112
336
418
400
1073
2157
2317
4018
238
7980
191
897
930
311
421
417
5099
851
8288
444
234
340
479
1616
1060
1248
1726
3909
441
1757
342
265
339
4200
3807
2111
3585
334
220
122
1030
5243
302
121
3587
365
1088
209
323
194
201
201
156
194
204
203
204
224
194
201
204
204
111
204
204
224
194
345
290
4662
579
2050
727
1285
682
385
209
338
1868
575
262
464
435
331
1133
1900
1284
1291
128
4935
1028
2616
1573
237
670
210
217
4240
1045
357
1273
805
374
1429
630
737
1919
387
135
1404
189
1644
127
671
393
443
1256
174
387
1687
2275
368
4239
293
1202
120
310
3529
201
942
211
2631
794
268
126
287
495
298
4837
663
1536
1011
729
268
4334
419
1721
5656
7443
2713
146
487
204
1192
2611
3061
1513
7746
3820
1997
408
307
140
5259
6414
3054
3605
237
173
349
188
246
522
1051
423
188
153
1201
197
7208
422
445
2807
548
863
343
526
1513
163
1154
1897
1345
233
2330
1025
1835
8420
299
5032
617
168
232
157
1313
250
1226
203
2615
4436
2966
1436
1466
633
880
1443
317
392
212
123
686
387
1261
224
112
570
3556
128
948
2082
445
439
363
801
230
2639
2901
488
3920
2678
270
1101
471
289
1471
608
304
1714
437
384
535
533
650
2000
1136
1100
455
986
161
2123
155
1717
425
594
580
508
2893
1861
1704
1977
7399
264
685
411
9807
598
4004
1021
209
631
549
2757
301
297
2093
902
4685
941
2913
291
3425
1750
185
2845
386
1584
156
522
501
497
415
1717
297
484
295
536
544
281
1996
835
1572
1864
10543
276
593
160
8974
160
1017
1314
971
1461
365
4063
132
212
122
705
368
442
131
243
1059
7823
1354
2891
208
4527
542
341
602
1913
3749
476
1209
5828
306
2127
1615
275
985
307
1904
1340
1535
992
646
289
1817
1320
1766
179
782
2302
3096
492
629
7690
1919
1109
722
255
1391
982
211
279
2750
279
1847
4438
134
611
378
540
573
5190
4227
148
559
628
289
550
3707
448
699
1377
388
630
406
473
1342
3928
618
3447
533
185
1425
354
109
5552
882
632
510
1042
349
254
1635
862
1963
2661
1048
442
309
1205
784
550
229
404
552
366
1722
448
587
131
102
293
323
332
819
107
181
484
813
209
391
123
906
128
174
491
573
490
594
199
432
479
1175
296
339
351
1250
5505
1216
1187
3151
1760
863
2474
1344
303
1023
3856
2047
2727
887
1254
1032
1818
2264
706
1047
8203
1015
592
938
477
370
139
494
941
209
198
189
141
495
935
627
1876
1445
3449
2570
149
1627
141
687
268
563
555
923
510
270
384
956
924
2525
1463
600
854
333
3602
840
950
123
202
732
1274
1576
855
306
348
530
242
286
202
1148
393
3944
5491
2064
1429
3465
1010
1905
535
2961
133
371
599
802
810
810
276
1073
496
111
103
261
327
226
7370
1251
2275
271
219
376
347
1183
537
575
676
457
589
113
516
6644
1166
1893
1102
800
286
1311
5223
321
454
2261
674
460
365
771
1131
824
1953
2519
4606
1792
643
154
471
211
266
222
1011
148
479
1402
885
2188
4228
829
189
747
628
836
266
223
1051
148
479
7527
5346
4636
4165
591
643
153
370
197
140
551
1231
2668
102
259
287
6241
509
1005
3308
409
880
902
206
1208
1118
584
1283
309
990
118
1004
416
474
1601
3466
131
12732
4275
2457
2143
1836
1059
414
134
167
128
435
995
572
1126
2926
1360
5797
1548
997
388
151
169
2183
5554
2137
345
331
318
188
1417
5266
8526
7146
1146
378
2055
7392
118
2192
863
465
7437
557
1407
1860
352
1429
959
455
1059
1376
1700
798
334
1498
761
1189
564
1311
2953
1283
1195
161
137
225
431
282
1151
2557
198
981
4058
541
2903
1642
14505
286
1100
357
1345
322
811
156
672
200
905
163
309
630
454
354
428
105
2160
965
421
1911
922
1968
1290
352
377
146
408
265
449
298
3484
5214
607
510
2892
650
491
142
657
2284
642
502
269
4520
669
125
381
275
1646
110
655
640
194
1656
241
1557
520
585
4783
141
464
305
145
2943
2577
1026
1940
3512
4407
218
249
1422
408
5747
4320
1167
210
385
321
196
647
770
1558
673
217
1747
868
2515
1533
361
657
243
118
268
1881
245
144
872
1678
476
2280
344
2554
114
304
261
682
252
1432
188
867
328
583
298
254
145
175
501
797
8336
587
3573
577
461
115
264
706
127
654
137
1185
315
381
115
431
132
395
3586
128
274
717
229
317
618
650
969
230
630
512
1941
235
886
216
128
286
152
1671
1493
2493
4714
3328
4612
477
546
375
486
218
175
2078
148
315
5715
4652
4744
697
1055
894
1260
4184
1099
688
463
712
5971
1395
406
1909
3235
141
563
389
2266
1635
2675
804
112
287
362
267
653
659
915
5390
2670
265
2215
979
3414
128
373
571
307
6536
9119
1965
110
111
127
191
1385
1249
378
283
1654
103
1254
271
200
125
312
820
337
127
374
499
422
1099
188
281
2365
387
9239
4659
6214
160
166
9400
953
313
325
426
549
562
368
4373
1268
2013
1278
517
541
1587
1967
477
339
1440
521
924
500
458
339
133
105
155
899
4775
4303
353
271
110
4258
159
1392
1567
458
126
168
1033
245
533
483
186
131
274
850
872
145
181
204
1116
1152
137
2424
609
352
2365
459
1190
1399
1011
1022
250
572
4629
2501
2119
210
4511
280
144
309
293
770
596
361
100
258
157
102
1530
771
722
3490
1161
601
5636
920
200
3451
249
617
129
466
254
3039
5742
673
305
3051
2872
355
550
7521
1150
553
231
312
105
2266
336
457
594
4338
202
3608
429
103
1158
5168
551
1955
237
140
163
334
718
292
2614
814
384
1226
5292
3540
1887
157
3556
1224
2328
374
1160
1436
230
164
3662
177
952
2365
526
1563
5691
1769
306
1917
1257
160
287
484
3790
1175
202
3121
372
1251
702
455
4069
283
904
187
210
625
167
121
155
190
169
1899
195
885
532
195
3784
1376
1436
361
230
254
3304
605
2392
203
242
705
420
423
596
544
825
307
2867
780
709
592
169
565
150
498
1166
115
842
353
1548
984
3675
984
2127
554
321
1113
1183
454
321
112
707
2162
1199
1960
322
1318
6679
150
314
448
1404
405
601
1582
252
350
205
115
186
2464
637
661
4518
8078
362
762
2865
1158
3261
1438
436
482
419
3577
1020
1942
247
307
419
467
1267
861
687
386
801
1391
473
2791
1293
195
422
199
652
190
280
104
561
415
776
128
981
121
3004
1975
582
282
106
2430
2634
1206
552
904
717
1074
1137
476
521
439
737
519
452
609
1078
2425
1525
1340
290
516
1525
494
335
392
2547
2168
4307
291
866
426
420
392
401
126
1398
1594
823
784
422
2237
986
113
1503
461
981
1257
2152
138
1342
142
104
167
148
3297
142
104
168
189
776
611
2342
1583
1088
225
172
2169
2043
890
457
122
1325
724
213
867
400
124
849
577
1079
2260
1754
3888
360
183
520
555
659
606
414
310
1454
243
2720
530
1912
1444
383
1259
542
1541
681
3941
1142
341
574
319
720
1245
469
653
2324
1161
3246
1154
4369
225
3471
270
122
505
461
455
255
730
3332
2922
4860
1362
2048
590
1269
794
1966
3528
467
380
1187
2558
138
1370
2729
3345
845
336
2607
658
588
4273
2875
1370
307
7022
6662
710
5152
6728
4152
1065
1336
734
180
2565
1028
889
504
6441
312
806
1982
3867
854
7855
1467
181
1744
619
4656
390
1121
382
429
675
2208
2254
729
144
815
2412
536
530
329
143
3044
153
140
169
390
817
111
405
270
375
499
622
353
294
692
374
7691
7540
6188
4883
4347
505
1846
424
475
618
398
296
3312
575
635
508
1497
1903
129
155
4260
116
119
1001
606
2470
454
1864
359
1633
324
2699
1353
4239
528
528
577
645
9342
515
659
641
487
587
398
2913
5497
1243
385
318
163
2044
888
372
2132
332
973
2097
2899
2676
314
135
345
285
236
313
1739
6226
2741
1556
3417
7238
747
147
116
106
493
2660
1944
4382
1873
1268
4410
1761
193
235
188
131
1019
171
134
307
426
203
2111
352
669
273
5221
2621
246
816
3535
3980
3058
1640
2923
478
766
108
241
3311
176
555
779
341
960
438
142
509
388
4713
361
1619
933
351
780
363
1021
417
4635
285
718
142
1119
6189
3885
3663
736
190
1275
189
177
228
799
809
436
150
2211
1813
100
276
344
249
5483
100
572
249
107
483
1574
5010
135
1912
455
102
536
1163
476
1052
477
999
917
129
2795
2717
379
3048
848
275
852
2043
291
1092
376
376
5299
293
281
451
1420
342
901
926
504
4822
2544
1259
786
5170
1126
428
139
2854
251
1652
3760
213
1052
144
236
119
1138
1452
324
1158
6963
1290
7415
881
293
615
147
1828
615
133
563
331
356
1882
1111
440
7318
3978
1451
8668
3821
2989
2560
3744
808
753
7370
372
928
243
425
3030
1311
1055
428
667
176
3172
460
401
566
704
1169
1494
1363
108
422
255
404
309
571
883
281
345
1219
1496
460
618
724
4530
1150
102
536
1856
296
504
1422
4345
549
3049
973
1272
208
735
514
182
450
111
1901
115
148
243
1642
281
2995
176
371
643
675
7458
9274
301
5652
8653
2129
3853
944
1446
289
13702
450
2142
1117
396
413
833
1510
1209
766
617
139
2518
855
1454
7099
292
1638
1358
672
104
222
1362
3821
117
228
302
4403
985
929
289
1938
559
3572
126
2868
552
277
579
3042
296
3215
3094
556
1509
392
2524
1897
3939
1642
3904
4876
497
367
355
344
3083
501
1253
220
992
478
792
455
815
154
1384
9935
996
233
1655
1824
1442
863
3233
469
227
585
444
3025
186
133
968
393
691
2289
2365
454
1173
7486
1120
1179
883
106
125
488
412
1191
352
2207
855
267
162
145
473
668
299
1174
366
110
147
743
103
430
686
127
872
640
145
473
668
297
1174
366
147
742
110
188
472
649
1455
552
7013
2372
6031
325
3883
572
209
144
223
127
130
1385
466
4561
479
6609
6421
648
724
1704
3520
2521
259
110
365
2502
1470
568
730
255
470
758
866
205
3471
808
1120
667
9571
735
608
670
1614
1270
3660
495
1534
608
1097
175
2932
792
1093
575
161
155
2550
1316
1252
218
378
104
1689
4278
112
522
569
4116
1498
1048
323
3205
7124
550
615
337
479
1556
770
865
353
1205
3638
621
278
485
1259
470
437
500
273
1332
941
105
118
240
149
8866
120
668
985
1986
1575
1021
219
617
1601
170
384
231
183
962
2171
984
2090
2045
1632
2049
172
693
184
114
412
244
1131
695
184
114
125
3258
489
487
1404
4509
8878
655
859
2320
4116
509
1967
3701
3858
4531
5038
694
869
2134
2203
521
707
550
214
109
1170
2503
297
7744
405
481
1036
919
1431
3079
1641
163
1549
169
400
676
1953
678
2065
1417
1036
414
1688
443
1425
432
747
1006
111
472
138
384
441
355
605
541
241
1051
2465
1217
3288
1474
877
6780
1327
702
543
1382
772
4485
1764
413
1146
229
2308
495
2279
1213
336
3442
1082
289
2279
1019
2615
5737
3764
3319
1831
2676
2171
2304
352
294
8321
308
4600
1058
1946
1220
956
309
343
882
134
4453
2771
3128
2581
5133
313
2396
1474
819
831
463
7300
11649
914
268
722
491
120
1888
802
2213
1221
4740
635
282
190
1002
129
4638
342
357
357
1469
2188
213
1752
125
2491
182
1527
482
1216
374
2122
7270
2710
8025
1559
192
1360
1023
460
1194
1995
5799
973
265
139
764
297
328
118
1737
4248
1212
903
1701
341
911
2205
653
2133
154
469
124
1185
1992
306
679
4038
1651
334
100
8552
141
215
2107
1221
1301
240
198
5673
1108
1411
278
222
618
824
141
761
472
2199
454
193
347
1992
2192
199
932
3512
553
755
305
517
188
7825
483
1405
573
491
2650
4940
360
1991
2275
1283
205
490
478
668
332
295
166
218
218
285
370
270
570
108
434
719
113
309
6716
5294
2564
4165
2532
4634
1698
5861
6038
2268
393
113
180
1161
423
1134
466
2240
159
1293
134
1612
530
9545
3668
256
362
675
309
1923
1451
489
3986
1855
664
439
1327
259
5556
2121
2257
6460
2391
267
201
2339
3364
2209
362
559
325
2297
427
348
1563
140
533
198
158
1984
4934
3166
1416
5609
557
5129
338
107
807
191
551
204
963
2041
1552
561
5973
2991
1005
325
206
1182
263
899
459
589
823
467
302
109
620
402
1385
4772
2728
3180
1177
2147
409
411
497
239
2242
602
1173
1575
907
102
137
510
177
634
284
2074
2687
142
299
135
144
2010
3598
2067
2930
823
1555
398
569
1694
1651
969
352
1063
487
5470
569
324
543
143
1012
178
4835
7865
213
1279
278
686
1135
1343
2187
1922
868
708
1065
674
432
589
307
9572
1681
1591
1144
283
307
413
615
653
724
575
205
1329
1974
1720
7252
180
243
227
889
1090
845
6249
308
235
141
178
1589
438
2426
1227
1390
441
371
1141
394
845
1729
209
1660
1225
1159
1047
917
524
7868
360
301
2164
10805
673
486
1237
607
1533
778
1306
694
898
661
1117
3876
1897
3614
5527
2662
7805
1586
4265
6299
4326
172
5101
5519
2193
663
2962
8647
3103
5342
660
1204
256
1118
373
568
7399
253
404
1144
2721
3428
580
388
110
1342
115
161
633
832
2368
115
162
996
231
1028
1158
1018
703
216
5411
1025
568
217
916
854
2275
499
1453
411
492
2404
1469
719
121
100
270
748
6288
4724
3315
6023
112
1034
422
749
2734
234
165
170
181
3170
2024
1536
314
431
112
871
165
256
178
1468
144
462
697
2308
465
2754
1339
499
129
276
460
130
387
713
872
402
1199
5231
711
1012
6926
1345
314
673
555
3607
2621
4276
371
3314
9057
762
1155
167
521
166
170
553
118
202
436
629
210
207
138
162
268
213
584
3588
988
782
1057
580
3860
7323
4376
654
310
146
206
538
401
1328
6882
439
1238
1874
2086
1482
1046
238
357
902
652
835
229
799
1483
1712
1960
2146
557
636
1920
229
783
398
157
6226
1329
2145
390
315
406
179
938
277
956
146
756
252
590
667
285
132
255
348
477
102
3788
2288
270
628
740
391
104
3511
4921
1146
221
276
585
3225
714
349
4998
7344
771
647
223
334
559
391
1704
4379
138
259
159
432
233
105
1309
459
155
349
419
2109
1892
1529
662
3289
486
2183
13667
1866
5920
3478
273
364
1508
769
1144
953
488
411
137
318
499
396
675
1295
694
791
781
251
993
464
1692
2030
1748
1660
669
1630
515
427
1179
664
1046
549
144
439
109
261
734
5492
1785
5014
4040
1342
1912
5015
6858
642
867
7379
391
503
5977
1729
6666
447
2763
5307
977
372
6475
937
2649
629
6240
627
540
427
343
444
496
209
1676
178
131
1362
781
468
625
1562
2276
387
2621
265
5766
2011
476
13627
4309
1118
1587
564
178
2061
2357
3413
146
508
1246
646
384
220
185
276
586
919
974
1009
2896
1911
6902
4527
4568
2039
1748
302
3487
561
202
392
4877
751
1570
5257
526
4533
169
903
163
106
422
653
352
165
418
2195
500
1421
4136
404
4502
139
1388
625
401
165
3959
923
1889
1884
3848
143
1751
7615
608
494
222
177
543
5195
332
462
184
4135
4149
714
3468
4631
537
108
2357
1066
212
177
527
1057
786
1178
140
646
1184
1168
1126
1117
122
115
340
610
408
1145
7297
2862
844
188
267
159
133
424
341
700
455
151
1401
4578
3836
1377
453
760
7422
299
678
1402
7319
101
300
2077
1172
636
805
1768
461
1009
649
591
1328
5402
703
1062
1186
2167
205
251
350
1873
867
2431
145
1275
3659
1304
4302
399
177
230
121
178
1173
405
435
1454
2277
3112
2518
2807
1049
446
8203
1074
3866
2938
3020
393
1978
2780
1158
4134
3663
1368
836
1741
590
417
254
287
561
127
695
430
110
417
616
150
244
1381
2311
1769
538
540
506
2108
14000
1341
1615
256
4787
3136
668
4607
2040
875
1868
883
562
781
1051
699
7653
5185
1635
750
747
600
2660
447
192
2018
556
743
1013
498
426
664
104
293
511
558
1657
272
218
673
308
261
411
172
1894
661
1702
501
840
1034
1553
343
493
2457
5040
898
3290
1239
1013
163
2534
2759
3319
185
677
3830
1118
516
433
3986
2698
1580
4009
1736
5389
5283
865
1062
7546
558
7304
1738
1270
4218
598
750
1874
181
878
3338
4274
694
286
322
265
452
4314
5337
125
280
3196
160
2129
470
5478
3436
452
1039
535
510
4062
509
506
292
239
242
4024
337
1618
357
446
5427
516
507
242
5439
509
772
7355
779
2393
816
2134
2108
465
250
167
8201
529
1891
1303
10008
1952
1489
2025
718
8020
272
272
529
110
6799
838
1338
3732
2682
6502
1682
1543
199
6087
4176
3852
5402
9846
563
254
4414
4645
735
186
387
252
188
209
289
408
174
1632
1345
103
3322
660
1734
2301
638
1659
2972
642
1611
1035
1813
708
1462
221
169
836
216
4675
2308
695
309
409
714
5194
217
370
840
3017
265
1088
1022
777
325
4127
279
174
2167
6338
438
430
245
2651
289
341
121
111
2389
327
121
1200
169
132
483
3304
140
274
153
4781
1371
1820
396
2010
609
362
1994
554
168
831
292
625
723
1537
3110
448
1242
1016
184
421
1201
348
418
337
114
334
1351
2167
1652
877
561
404
236
339
273
309
9632
157
192
460
1980
985
3582
423
124
1852
185
540
829
646
1483
370
763
819
510
1127
4808
5714
420
2957
1421
579
676
189
191
8544
204
183
2276
389
411
856
4011
279
829
382
491
122
1274
3921
733
124
937
165
1445
968
157
803
107
149
317
411
120
464
612
505
817
4532
1221
630
4650
829
204
296
660
1018
1063
3471
494
1074
1807
941
108
3046
549
499
144
614
1607
1778
782
8434
2968
563
520
851
1382
837
166
1983
854
1082
440
151
892
4112
755
281
2679
287
103
10880
439
1682
720
1065
100
2695
780
1386
199
231
139
121
132
795
186
176
528
445
573
417
267
514
289
1556
888
135
549
750
15136
1362
7637
1460
1017
8118
614
3361
2426
500
2078
514
781
1335
727
1957
443
2253
130
2874
3470
453
130
265
957
5114
179
1982
2092
1089
1645
4288
125
208
242
146
6186
2187
4283
4445
2143
1343
2838
1832
1176
496
530
6061
1836
361
214
5511
197
849
193
481
788
277
5180
319
4295
632
2095
1707
1217
1097
468
1886
493
738
1634
1523
3732
5016
5287
368
287
1633
7734
919
1652
2228
150
523
238
447
970
389
410
514
603
114
809
188
1371
626
125
1465
501
545
314
608
1254
272
156
295
777
262
1613
7116
1600
3530
552
406
139
600
181
1787
829
113
362
360
227
2099
1415
255
1662
1205
499
2362
462
1553
702
710
1117
676
5622
8112
3726
2537
3842
1172
1146
562
305
430
117
295
168
137
102
731
1358
123
218
710
902
1123
844
3293
4919
1303
115
163
5919
115
170
106
163
560
2876
623
934
311
1086
502
1789
4637
284
154
4800
7252
2382
367
386
455
2016
840
9522
1054
519
435
241
739
312
114
614
268
827
344
218
193
423
2966
1285
1061
541
868
710
951
128
3692
242
1416
1727
142
8871
5710
2234
125
190
975
2382
1485
317
407
470
1016
224
197
334
348
464
242
887
879
228
308
939
639
3313
661
1058
2330
245
913
3410
143
310
450
108
2104
497
249
3236
1902
2369
523
1167
339
2900
2021
1405
389
1065
623
802
4046
276
183
367
1124
210
291
388
142
174
210
774
131
778
1489
1147
626
3438
1390
2170
343
1088
320
960
3101
428
496
928
733
1370
1095
1667
1062
148
156
198
386
579
297
189
177
1762
1116
3738
2185
8582
283
189
321
6518
1245
180
302
1458
727
740
575
270
7391
4033
6283
1904
1711
3110
989
270
4070
1206
3091
415
1110
2698
542
557
589
272
317
1075
528
239
907
290
1749
6971
1204
121
702
1302
1690
170
476
533
140
297
137
310
1749
2172
383
2693
1986
403
6044
2717
2560
5081
2568
427
1159
798
5980
2235
2834
3018
723
4807
357
2427
3620
2685
449
602
267
1735
143
130
106
1017
997
710
1767
1312
1069
2207
1261
238
1437
220
4853
401
4826
5898
271
271
477
603
385
664
573
477
262
608
1414
175
234
443
2747
496
1226
121
440
461
120
243
728
735
296
122
155
13961
461
989
1483
926
2380
3025
459
2037
7234
749
1861
194
148
2191
233
1239
368
218
1101
891
1369
1077
3206
318
2153
2329
289
1453
700
2032
4358
245
486
401
2511
730
385
451
309
165
907
501
2922
8421
280
747
1862
194
148
2191
233
5280
362
169
536
1885
2226
692
2991
2880
4735
307
475
147
309
135
907
499
4539
6677
3079
458
182
970
1658
685
276
1026
1220
2481
498
415
2328
2295
2166
273
1108
181
674
871
996
4088
1311
2807
1230
4177
159
100
7830
919
265
368
484
216
272
3390
402
573
102
148
332
683
482
148
489
230
141
741
431
110
402
573
102
2908
2000
3118
526
482
148
161
796
266
4301
2709
585
370
214
279
339
2919
10618
2511
3689
1430
240
889
616
186
2097
1037
1339
276
293
2479
8576
1699
144
107
5311
144
282
459
574
337
1840
7046
859
699
1022
166
2288
12604
2539
1458
226
186
437
352
322
1388
403
598
2702
1754
5382
2115
154
432
2350
660
1109
3051
1647
1212
1018
176
4964
277
134
1062
160
212
1434
5108
3205
8121
512
270
179
184
256
2223
575
1006
337
163
242
241
3003
1916
6513
562
1338
894
3174
622
4214
9435
4323
7273
174
7047
139
1003
709
3809
259
185
6686
2096
1979
428
2041
425
682
14408
592
611
665
174
988
1938
397
620
1508
214
197
1303
1974
300
145
107
451
4508
783
500
406
109
2489
300
145
411
7497
6032
704
609
1046
1548
1139
4929
440
10150
675
7492
13458
500
168
1204
580
985
3485
1127
133
1971
190
1107
594
259
1612
903
4509
429
2055
628
1703
237
734
388
552
799
658
7425
122
218
5847
1249
434
128
201
120
234
1444
495
2556
924
3333
3200
1731
2261
548
231
112
149
702
404
459
2354
2481
1306
493
1745
2051
1017
964
466
207
1336
678
263
4621
1002
696
207
300
3282
1037
1438
617
626
8869
7235
311
1138
605
3576
1554
717
792
4279
739
2460
306
170
555
176
457
255
731
1533
1389
804
605
544
727
281
347
588
492
682
1181
652
1350
749
312
4840
772
1764
3806
6981
1130
594
1695
304
241
3206
1941
246
133
297
197
2240
108
754
334
1315
1263
8470
563
3084
1144
2319
4429
3275
781
100
647
474
174
108
1210
234
3462
726
241
1024
4955
4483
4928
2065
4377
1651
2799
278
523
188
264
830
889
1042
524
314
1127
1984
5884
2791
199
3761
562
4822
3995
249
201
3113
1355
7027
489
280
107
215
109
1406
1086
116
667
2299
699
318
3717
217
213
1441
2959
2693
1525
5019
377
1285
2042
774
4057
2227
541
132
129
566
1737
4467
2726
824
139
1544
1221
658
498
206
1165
778
3901
4968
7297
394
1183
3080
1400
207
103
415
181
856
418
108
183
194
312
9231
419
124
1637
406
176
856
418
989
1299
1603
454
386
819
151
1877
2187
207
1396
647
690
458
1302
7925
170
465
5254
8163
101
1558
5415
887
5233
2514
1577
1016
2410
1575
1979
6230
2742
1544
542
245
3439
5353
1436
476
454
3587
1029
1479
1007
373
142
2559
226
518
984
1257
604
502
1334
104
1363
1405
2378
190
189
3779
2554
268
167
3648
617
2391
4003
941
6103
520
3031
903
549
110
1186
214
3011
13466
1331
4729
2426
162
422
189
1108
2978
3616
13670
1049
2276
1587
587
1360
399
1655
1563
13047
1543
342
240
106
258
350
412
1613
2452
757
260
617
241
166
390
2156
513
1252
307
417
2513
907
1873
762
248
10858
2622
465
631
137
510
262
8933
338
263
154
3469
857
258
316
3969
428
1605
1271
132
612
336
463
201
3073
864
678
1245
1174
282
4186
1376
134
2697
611
1654
803
1786
2549
463
449
151
2134
2629
974
4751
5651
663
484
1106
654
1064
1070
1859
467
838
1682
4732
1927
434
4614
3564
946
4914
2980
7155
3437
2411
1946
2504
455
514
119
441
110
353
949
647
3226
979
1658
8680
891
1054
871
601
197
2145
2470
558
3112
740
4253
480
659
243
673
216
376
772
450
253
364
393
3717
174
633
159
952
338
352
412
165
591
2370
1608
194
733
227
4980
4137
979
207
404
185
954
4070
1133
357
2263
546
5236
366
2291
808
1013
1372
676
3188
906
282
298
464
662
616
892
268
3375
2836
1358
987
252
430
236
127
315
502
9113
551
1395
361
1549
236
253
698
671
1939
3932
523
466
2609
1350
377
181
438
1012
175
4162
622
468
360
520
632
252
229
147
7160
7113
1087
4574
7448
1711
626
321
1014
136
1621
1450
320
1250
4663
168
1301
305
1014
1173
925
896
1448
249
292
1333
1810
2643
670
1556
2131
128
356
526
150
308
440
7786
1121
4133
923
151
308
1863
599
237
1545
249
336
251
239
572
1530
1127
134
169
259
502
188
997
255
2506
401
713
1736
560
13440
538
717
933
600
1133
156
1513
5768
292
142
188
519
1775
1154
798
3484
265
159
236
261
229
714
588
1431
666
536
512
682
180
364
1184
2303
5020
7239
1412
2042
1473
630
928
379
4409
919
454
1503
844
219
143
1975
587
140
2519
5579
1919
4025
422
1415
540
7210
2212
1028
485
212
266
186
240
173
219
330
685
422
450
131
1590
199
708
245
114
976
295
474
122
266
186
461
330
717
422
449
154
1299
1179
895
1762
1418
304
150
731
1878
4266
359
190
2772
187
5403
546
405
500
114
2795
5856
126
518
679
2674
208
2017
311
911
1225
147
1623
592
2565
663
1452
291
118
604
463
563
1112
6584
7429
2397
782
1585
532
284
742
9607
8863
3080
1368
142
1224
273
730
127
161
446
253
236
1741
389
1178
853
226
778
128
196
161
264
126
302
145
149
3112
745
658
823
492
2555
1515
273
178
757
1078
156
671
2425
516
1253
178
707
4711
5371
745
765
279
321
1348
1428
364
437
541
484
118
135
617
696
953
3586
150
371
1115
273
499
1727
342
836
3218
872
978
455
896
1733
851
388
323
696
481
152
1495
4580
1604
3344
2737
1234
5171
392
377
214
691
1407
831
1319
932
330
3502
526
2263
688
1193
1174
1219
277
4502
1504
747
2828
1566
1241
7393
717
621
1957
3883
2193
845
370
193
1445
1255
160
155
618
409
502
695
138
152
901
406
283
424
1932
249
297
816
153
5127
775
4923
1581
1029
5761
2130
182
460
1411
792
1914
179
1129
5601
3467
2902
352
4815
3657
8320
5808
1652
368
3306
5014
7264
6377
700
1400
1108
379
2211
2495
186
1134
448
295
1115
887
3077
295
767
973
1302
1420
1144
234
2268
2233
3868
203
694
645
672
2309
276
978
1591
289
2146
499
3671
871
1686
8167
350
125
295
2200
627
4820
185
929
796
666
485
457
303
715
535
687
3508
1455
2024
754
549
2561
4870
2812
2904
978
703
570
1606
2182
4922
1397
742
870
166
181
820
623
794
280
114
453
656
2167
717
371
212
159
145
349
205
335
123
171
121
619
1257
1566
148
283
627
511
566
955
770
854
648
919
178
556
3225
194
219
558
127
889
330
289
250
1893
102
786
1013
4085
4270
1144
2074
444
1915
314
189
237
3121
418
694
989
1317
748
1666
2339
1317
356
4932
1130
7463
2109
546
3108
282
915
323
388
1609
771
988
472
1061
4083
516
209
353
103
748
1909
537
514
1728
929
1267
6757
768
176
1691
489
530
711
743
436
708
6371
135
4569
482
971
1365
2984
264
4846
427
1386
426
516
362
584
313
404
3784
795
560
119
481
194
1300
855
6197
662
3360
196
560
319
329
4542
143
192
101
168
460
352
1029
390
1071
2714
280
848
329
1709
327
181
102
680
1282
311
133
1645
300
13721
404
3846
1382
8674
2611
1454
2291
153
216
5229
747
2126
403
507
1828
2060
242
2080
5191
1326
452
9867
1235
7658
3326
187
220
700
1923
2277
2604
823
2077
365
366
3672
2814
7399
4219
465
1578
3648
144
854
10251
1345
740
4065
1173
1620
1114
9493
7201
3099
327
1159
10232
1927
2251
5803
762
1990
5413
3535
147
420
1746
10392
2864
2841
583
3700
1113
2577
3068
1987
632
825
2060
2529
4827
961
462
4593
861
3279
6785
2647
480
204
4769
2235
392
3330
2181
1458
653
2319
1375
708
403
350
7519
650
432
3629
2202
1474
267
2544
1688
1844
398
411
789
5308
553
567
519
444
452
255
715
579
871
4707
5936
239
4304
126
522
405
339
1165
823
497
1692
162
128
422
4589
983
271
1994
6837
249
401
2711
8506
4918
1562
3145
1184
1550
880
3525
1346
2947
345
3781
254
364
205
156
307
612
343
171
266
272
310
797
441
155
283
1500
420
773
2144
932
1177
7556
9031
4624
466
765
250
421
583
443
392
682
998
345
266
3349
391
8315
371
289
1324
1722
1730
1374
521
334
4665
4431
552
3366
5848
394
469
1331
537
629
2864
249
150
2077
681
1130
579
712
1103
5335
560
524
531
7706
4618
1345
2114
2916
1274
380
302
444
759
2343
206
1500
3430
465
258
192
675
105
344
2736
145
202
1638
116
555
427
105
204
2322
387
397
218
4885
1486
409
244
201
103
572
423
697
4101
1906
288
1223
111
355
212
419
481
1223
1730
243
523
3238
179
504
640
4628
665
357
3155
210
661
2226
547
956
1869
791
424
465
6188
424
4321
1745
1405
859
140
362
1895
450
7477
408
2108
1120
305
1042
677
3627
883
250
2605
5551
509
1891
3463
1013
1217
530
272
473
2527
1352
939
486
313
1322
570
554
467
334
585
9253
166
151
130
178
1251
272
8075
214
1008
2945
4796
639
508
694
7433
1796
5024
7224
2649
166
351
435
564
1499
608
1516
288
531
4372
213
176
617
3779
1496
4671
596
1566
188
679
454
1438
500
442
1441
3330
610
307
177
2737
404
685
3171
336
146
147
2317
811
850
888
2527
422
487
1725
2641
497
362
8556
3709
625
6063
1332
401
188
666
1437
1946
382
1030
1192
1803
2002
1618
1871
242
976
461
460
253
730
1009
479
6627
10338
1147
1708
7554
5160
1035
1242
856
119
257
315
285
135
164
103
116
306
892
256
228
271
127
701
422
110
366
116
119
283
312
285
135
164
103
120
306
177
611
256
279
106
357
368
7256
1317
1514
404
2016
891
3056
596
6125
4693
3517
5429
743
846
481
185
156
955
599
847
4961
330
614
155
384
864
1932
1991
8051
157
244
155
1334
129
417
108
1150
738
336
372
435
368
151
2464
384
3189
1826
116
178
2353
1809
648
185
252
541
155
804
1206
130
155
126
1046
2676
316
4104
129
1089
725
2963
967
7346
1204
2141
836
142
4891
2233
297
965
558
1593
651
397
837
7954
828
6640
418
8827
143
818
1323
269
185
2465
968
797
1090
1130
4101
488
302
1422
1117
181
172
355
1963
182
2665
435
969
686
163
4869
602
239
1067
149
1763
2472
181
494
6510
1283
349
357
1772
1334
4167
186
2180
3099
777
2945
219
2614
294
726
673
459
578
143
152
158
183
141
604
128
1911
481
1921
1051
3042
348
4464
888
1043
1630
3319
1590
3979
1803
4523
961
159
427
243
173
351
1134
599
2785
6122
1870
1007
380
7739
466
2197
337
461
383
9312
2397
4344
411
287
895
793
2877
332
1406
4014
502
540
679
562
2564
640
1357
473
9938
6101
234
514
1516
942
466
869
835
2798
833
1940
229
259
103
520
172
2818
356
1187
348
159
332
1319
2843
806
120
1185
3589
703
4337
3489
653
1857
537
204
611
556
337
3211
527
467
105
671
130
909
3733
1628
1274
309
1152
386
813
1630
5678
2541
322
1555
2905
3076
1202
3195
823
283
266
1480
953
900
356
1269
3017
367
179
190
128
1259
1474
454
709
951
184
351
3042
553
4169
4658
3742
1536
1543
486
2252
999
486
2523
1176
442
112
1750
493
4500
1796
1565
707
199
175
1436
423
772
505
3583
443
4165
1066
184
381
203
212
210
100
7402
217
876
221
237
5260
341
320
1033
131
3101
6160
2464
1736
383
166
249
627
405
252
2824
3678
2144
5365
3396
1154
1043
902
941
2815
1831
288
3601
451
201
440
354
530
1103
195
1197
1127
1667
701
2159
1911
778
961
2347
586
279
344
773
359
415
8535
1485
436
7176
5275
1005
518
469
204
129
309
888
1010
1108
239
251
921
5222
383
5373
325
901
158
1399
196
520
494
665
129
576
408
215
262
3204
940
745
235
7400
230
2632
1337
494
940
790
229
1507
258
3036
121
644
1786
180
2340
1906
13588
1968
1116
345
400
839
865
284
787
3079
4908
3867
2293
1709
395
1651
3073
1758
1999
6065
440
1160
507
2887
418
573
102
408
332
712
478
153
106
213
1396
4451
498
204
720
115
548
7421
1915
460
523
2988
159
863
629
444
1036
535
1844
1445
389
1432
240
2818
3489
8685
277
149
1768
387
248
500
281
2450
4805
1496
2347
5968
327
336
605
1690
5092
160
183
183
554
1860
878
3674
616
3781
631
2735
375
3951
4512
5926
678
1675
161
1897
2436
1101
2873
624
1058
391
1694
426
816
7863
1071
668
414
2630
289
560
1427
573
841
303
220
200
3293
1066
7688
1080
7938
1804
2397
3169
176
14087
1382
3632
651
11340
4370
4040
6658
2363
3031
2158
1061
228
3730
128
1194
1919
113
491
562
4871
147
147
179
463
3617
1353
479
171
361
472
324
1448
379
2249
1061
2849
1524
145
520
4716
242
229
176
1783
3236
311
187
6660
562
1993
6433
486
164
467
347
222
1777
2979
4917
1842
2122
2714
372
275
486
402
2639
1210
117
192
1675
2622
2216
3137
1936
2198
797
414
4823
4225
4538
1041
710
4996
123
1523
329
145
1244
978
1527
1900
3006
112
2368
1620
960
194
1903
913
1274
328
2136
570
148
455
1278
122
140
2696
5214
2521
300
754
2843
1859
2063
448
3147
7405
1267
372
2023
2122
1537
374
1053
825
901
1573
545
230
3735
861
6695
6754
478
550
630
234
546
1690
1527
5952
493
658
6023
3906
225
426
1111
595
259
207
2983
276
559
194
263
881
4782
5544
1241
1587
476
183
523
7353
10080
1093
1010
1619
830
1036
1530
113
483
1532
375
1772
3358
922
595
6558
1122
176
3659
1599
929
2813
1103
1070
1911
488
266
382
269
862
347
1098
2731
491
147
498
129
244
2682
1044
10034
274
395
159
192
204
120
119
104
1632
304
1176
396
688
296
365
317
587
148
1350
9828
205
4291
3019
4347
4691
1769
3071
7320
4755
1276
291
1456
205
378
1857
404
141
1443
251
1454
221
325
130
300
10514
3950
1142
1491
1496
416
658
266
574
303
802
369
108
355
539
274
180
4731
2421
402
174
519
2474
5282
2873
6578
107
941
403
120
973
365
921
587
120
710
467
176
7422
1697
138
870
1354
1362
295
461
946
359
210
585
243
2146
159
191
136
786
478
192
449
1718
181
654
220
2017
345
148
316
3077
666
3686
607
585
2691
3996
3249
642
185
493
136
5024
969
3063
586
3146
169
400
815
669
498
332
287
4879
109
1880
456
1328
238
760
110
153
618
816
670
927
432
1039
4025
622
2324
773
301
526
2793
1429
2628
738
726
487
1107
221
245
4335
583
1220
500
975
2469
706
4240
1202
896
393
223
571
1533
2122
4211
265
219
269
314
210
813
705
2202
184
265
188
172
358
6440
2200
359
795
2266
339
293
736
230
2494
141
598
1970
1128
1332
739
558
650
248
1500
191
457
142
1135
3787
2441
5470
944
3466
2668
323
130
756
634
1873
1752
829
1735
7569
9540
4037
1609
805
650
489
471
661
189
282
173
221
116
103
160
133
543
1117
109
432
696
204
1030
373
116
103
164
134
517
1005
3421
3423
653
306
131
573
619
138
909
5252
596
1716
1110
2089
2193
625
548
596
2878
686
1467
197
202
254
533
2225
223
2203
3193
1652
246
348
126
392
649
1487
810
613
711
255
462
890
579
387
388
1243
3286
261
980
1268
2100
241
7729
1579
160
1424
1601
139
1174
5723
8623
814
226
189
207
224
172
815
652
1226
754
399
195
1633
101
927
1789
406
3019
1656
585
527
1596
920
3031
5457
2896
144
5470
501
1699
1761
1634
2324
189
558
149
693
2243
394
573
335
1011
638
2385
1237
4040
364
1322
116
1187
188
3745
338
242
489
212
684
4029
2603
669
4032
151
1469
1739
603
715
255
461
781
695
587
197
969
640
155
257
462
1248
9532
5008
7307
239
497
477
2326
1866
201
464
824
360
3455
4058
582
2848
141
123
334
376
573
727
2394
486
413
1111
4214
134
725
3993
767
3696
1717
3178
2002
2163
905
1919
113
473
133
346
210
583
6355
467
1015
155
3700
174
632
499
857
799
3884
938
2723
462
1617
1797
1746
1485
3795
4844
1951
3412
1466
348
350
1020
425
3264
2077
6401
8312
700
5116
790
149
106
151
186
137
800
165
2499
274
1249
1277
2105
225
172
5913
597
2058
1384
3845
710
2991
595
1982
2858
4390
1407
1728
413
130
532
188
4172
1683
131
222
3857
1072
201
1854
409
205
1493
2445
557
4799
3708
178
554
6885
436
2399
594
321
3631
1611
1980
211
297
524
452
2168
441
1294
4663
141
174
326
124
1341
2102
4256
2342
5725
1053
355
357
146
419
248
106
669
320
5600
436
5487
207
1693
1517
560
1061
475
698
127
1437
2954
300
496
2026
10647
2841
247
1721
149
131
2005
272
179
476
1178
394
374
433
200
4022
250
4929
272
242
1262
485
1202
518
513
1189
590
516
376
574
3471
245
7176
854
536
197
493
340
326
444
597
176
109
373
347
216
156
216
128
2062
203
598
2740
300
418
4821
252
860
668
693
1296
1599
1995
966
1903
169
202
4093
3891
4061
1739
4291
6951
908
389
101
170
315
267
209
592
3853
523
615
499
686
523
220
339
1132
496
1315
822
2379
4078
505
604
397
1168
354
505
617
396
973
350
322
505
125
204
1914
540
889
3650
1050
354
130
219
9000
880
672
467
813
208
1610
688
1258
264
526
105
139
699
270
112
581
944
4153
1148
432
221
789
392
3659
852
4016
702
3903
3310
3714
106
386
1340
1933
928
2408
159
890
1054
4729
4779
353
433
462
1033
2641
430
180
818
3967
3908
280
1345
152
205
113
703
619
328
1112
325
565
106
205
945
1344
573
3289
5468
234
726
117
214
489
627
2394
980
355
400
475
491
397
435
192
708
440
121
827
383
188
167
870
331
696
294
848
848
3665
2496
4428
671
1636
432
1439
410
3550
748
486
497
1258
586
862
13230
1547
2032
622
395
292
1906
1230
750
129
128
1297
214
435
207
433
487
176
329
2632
2544
635
521
104
5875
397
1149
8710
1129
2137
120
3995
2785
300
663
582
128
104
2905
3876
6122
1005
116
483
391
127
1496
422
915
192
3519
1547
101
3255
263
292
178
346
116
407
498
113
2020
543
299
261
271
174
122
397
7652
101
134
915
2672
119
164
366
410
214
1247
119
458
456
120
399
1850
279
597
7892
6104
1176
1208
317
697
247
2034
118
500
1441
7975
225
2496
327
1967
204
3531
12098
969
299
136
1400
608
848
271
115
133
2891
109
1152
2321
259
3083
232
139
188
166
150
2700
667
418
7636
2944
201
321
1996
353
1441
2331
706
890
3899
1829
508
285
1196
840
1427
1857
3184
840
110
567
880
320
523
316
7722
162
1426
879
967
2588
1938
1177
337
906
516
2249
1600
433
275
448
946
757
2568
547
191
1519
585
572
175
1020
402
1448
478
409
7709
319
302
499
293
661
531
236
814
1285
1283
1472
301
393
1160
274
557
112
477
208
468
663
106
193
747
2709
196
596
1832
166
5307
702
969
2455
921
1591
386
545
215
204
710
482
154
106
105
1321
1458
2536
920
1446
445
6938
754
1304
425
1776
446
5646
417
3381
3584
293
1858
176
104
3975
401
695
1518
3384
259
278
2148
980
246
1615
233
2333
657
544
121
1925
2496
107
415
14444
3465
1182
361
5684
3980
708
327
670
426
351
365
2583
9134
716
2315
1570
286
214
5023
411
6687
4357
1287
666
2140
421
308
202
412
583
895
1086
368
4925
2609
549
112
104
179
255
13883
926
1933
4072
2279
8627
1364
3731
1374
1177
534
191
542
805
246
146
332
107
186
2359
3020
1578
242
3556
1174
347
724
3094
1661
418
571
168
324
560
182
417
1663
144
746
1954
1797
158
7102
7057
4302
169
110
418
148
324
344
5164
152
7930
1998
373
1064
1852
2253
411
5464
3313
9812
637
2633
3272
2123
1898
4578
551
146
602
245
174
697
185
455
409
154
551
964
7158
854
347
104
180
669
686
767
279
127
2100
658
754
151
117
902
109
969
101
478
845
387
171
683
944
792
1087
232
455
5295
101
123
108
173
504
1686
1219
6194
7566
2733
127
493
117
344
257
374
4580
508
378
1510
261
124
3102
115
516
336
469
372
413
2156
2532
297
1286
564
194
426
251
2884
897
1127
846
346
3902
2230
6531
550
838
498
560
300
264
432
103
147
9319
261
315
1401
431
1321
1501
3608
1507
251
549
450
748
1568
159
146
1509
251
549
450
712
2255
1343
3546
5963
1859
188
108
104
658
279
144
1146
3444
491
1190
3232
4055
554
3573
948
1276
4675
1093
432
801
249
480
536
386
1657
262
1301
648
209
113
692
396
830
1376
1399
788
1904
103
4181
2853
423
3092
4430
3009
1026
6966
217
145
168
129
425
502
4295
1662
445
6179
2084
445
958
6348
301
279
1338
230
1246
838
703
374
310
663
438
5549
751
7304
4904
1833
654
292
7411
355
293
977
112
150
1104
3703
219
1496
4417
3076
6397
864
2126
1643
420
566
207
652
187
421
1868
187
689
189
102
165
181
792
204
9348
1544
152
132
123
5352
110
230
114
442
190
6466
7338
447
267
2090
567
162
206
5520
384
141
206
1433
389
320
535
4878
715
124
1585
1153
322
381
1027
5549
254
821
648
1084
145
197
2312
655
11712
2349
373
1000
1343
1226
698
1383
1837
1224
401
318
2764
968
354
660
185
496
3615
202
492
1548
1929
771
279
1773
2632
127
386
1459
1487
410
658
2719
522
869
659
337
1105
1445
546
213
124
715
1181
164
1081
3960
5193
208
4019
1592
11447
582
741
5709
1300
10460
4161
744
3694
1514
814
491
589
4806
472
594
815
2410
659
2178
1519
5947
1118
1659
1554
1861
2785
1429
383
447
867
649
1230
212
2045
711
11300
744
114
162
422
169
193
158
362
310
654
619
104
170
626
592
150
715
445
109
887
162
422
169
193
158
362
309
654
620
104
472
568
884
110
3498
3965
2153
2672
231
4341
2539
6949
5000
1742
235
547
652
2999
2724
1499
6142
439
345
664
2098
428
1050
3101
2616
3821
172
150
155
932
7458
4480
1088
857
620
816
599
324
7242
359
2087
452
1611
3705
443
2416
601
1239
595
656
951
1272
1616
3336
512
158
348
267
524
526
279
732
156
536
1255
12735
170
846
245
815
843
207
153
375
1557
1767
711
211
248
1444
624
6416
3591
1355
2486
3984
2392
10564
1277
129
7245
900
1097
352
287
384
788
307
1018
333
561
1003
436
371
148
492
1173
2050
5641
3335
3923
1189
1378
4172
1121
1605
236
1600
9792
497
872
1228
1594
1569
2255
3308
1250
602
243
1429
1210
1635
2056
139
352
939
997
260
691
399
2107
112
1117
373
7088
1445
347
133
109
775
301
511
12540
760
699
112
793
3632
216
349
181
1158
135
226
1736
2927
2661
1376
209
135
338
8853
4907
145
1179
3107
2289
229
3983
362
2131
1009
2107
2304
788
723
2523
165
544
412
629
130
242
1232
397
289
708
1303
363
158
223
485
192
1210
626
1150
391
588
718
267
542
392
3819
3719
2378
574
5645
2888
1057
3549
789
308
678
543
720
222
154
992
1481
503
2896
372
1536
2707
361
202
115
323
113
114
4095
1153
361
202
115
323
113
114
447
512
1253
1203
1921
3113
603
255
1479
222
145
624
950
643
972
1823
459
1210
2163
719
1105
178
1536
102
418
347
498
312
125
2902
486
312
2731
1440
645
348
1124
402
2524
276
4676
892
648
6526
549
1697
2808
259
2735
107
1354
666
257
1953
786
253
135
267
385
1015
495
2860
845
623
2230
185
299
346
613
544
562
480
5227
363
107
676
211
1370
161
304
699
2919
398
1609
2736
6686
1404
558
10559
3336
118
201
153
688
8051
563
525
371
387
2907
3461
2317
2379
728
4931
315
241
396
121
611
470
1164
121
340
1002
2476
4435
477
1531
216
628
3199
778
1769
1073
260
2311
1038
1815
333
6964
7476
2626
737
3206
1853
2753
5678
671
1543
2623
247
165
216
3567
1902
1508
1180
387
451
13883
1130
2466
423
758
161
9957
2563
806
253
203
1725
450
8216
4783
914
838
889
114
7792
1064
1222
1233
2285
1202
2131
634
177
505
1201
1337
1695
426
5156
3797
3495
2352
911
1022
171
132
245
2109
2898
640
3522
693
1420
507
2097
6373
836
332
231
734
502
457
1437
296
153
367
714
567
257
3070
3355
151
589
135
142
463
171
1894
484
476
597
677
189
546
4408
228
806
840
3182
710
255
457
866
736
377
125
6121
289
374
1819
668
2171
10563
545
2899
360
547
1885
1377
118
1137
311
200
7385
615
2782
284
475
249
213
295
328
366
571
805
1296
439
342
768
1935
2503
936
848
181
170
8660
181
119
185
2274
3757
1197
291
3850
733
142
173
150
176
6491
1429
4669
2163
180
223
7045
582
555
180
229
681
190
106
1261
205
1279
5546
1047
4613
520
1407
364
1042
1289
1531
1140
171
669
220
856
530
507
1002
213
2010
1462
459
224
1003
556
372
224
338
185
276
175
1217
2937
186
127
175
104
510
326
143
2441
247
167
1274
1536
104
167
434
904
390
1655
586
1076
1465
1662
161
208
132
459
106
202
1478
698
157
252
153
919
576
191
1441
585
427
647
552
227
166
844
337
5529
2912
5459
3240
183
3240
1565
989
1110
445
473
495
291
457
537
488
1022
695
2167
1018
389
2732
667
5508
2329
624
259
1142
4428
251
285
1465
465
792
3256
2998
332
386
2436
539
145
1120
306
3514
899
2292
3046
769
3671
3399
3214
571
4262
7463
5298
1093
5446
1580
126
309
4300
113
2000
766
5418
2114
1926
4540
887
938
1581
1587
328
290
830
260
258
2266
1140
1688
508
280
825
101
382
2235
627
495
108
364
2365
215
2346
480
6889
1970
2234
373
3597
11171
922
872
223
151
219
522
2750
3479
629
1757
2758
464
748
2936
614
244
849
850
3906
602
142
364
2052
1310
769
253
449
1424
832
470
3642
1993
546
327
240
308
132
1117
454
240
2041
5113
143
1349
1443
1225
719
588
1678
625
321
784
267
154
952
1396
1639
271
703
1700
2223
525
1246
575
566
263
753
502
132
1793
1803
4656
1445
4322
523
3879
350
1127
352
407
158
5367
297
643
1500
225
784
305
319
671
5468
3059
2182
219
7414
118
147
5527
206
553
773
1316
974
636
7027
351
2931
2891
150
668
1741
118
482
229
3204
576
709
255
420
127
4553
293
595
1060
229
1387
311
564
1353
290
363
3756
258
251
942
294
406
597
508
143
483
252
632
477
394
2603
1713
7230
411
1007
105
468
165
1711
250
2201
1977
2762
103
171
137
105
476
224
1409
487
1336
448
1361
256
870
2038
3549
272
1785
5343
372
439
435
278
3811
1231
122
209
189
1236
2607
974
1188
359
456
282
313
424
495
464
255
731
3184
1492
170
168
248
1697
744
393
2690
490
1309
3107
9930
3573
221
211
410
4935
659
1443
730
7819
132
4483
272
1055
212
105
500
475
893
418
260
640
140
361
131
844
110
419
752
186
924
571
212
194
496
475
893
260
640
140
361
131
845
5883
3579
725
307
7335
2189
592
2380
3481
1382
3198
423
1528
2501
372
121
458
4979
459
1055
336
4553
870
192
4564
2690
1008
3810
385
108
2268
7203
1512
914
1008
350
306
1934
383
231
285
708
678
5530
695
335
7587
6981
3159
571
127
732
153
134
113
194
1339
284
4072
1986
285
130
109
1865
890
540
405
209
3047
387
1699
324
990
245
990
1048
6086
6086
447
976
335
718
159
417
2206
1057
412
167
401
607
1881
1082
104
550
569
426
170
186
456
285
738
995
127
686
223
109
842
487
170
187
197
167
458
771
2760
797
380
1206
1510
195
566
272
207
649
196
418
106
213
1394
307
3509
4083
9065
2670
357
1620
238
761
1945
725
247
429
473
126
136
5548
2835
351
1378
728
1792
8367
992
271
272
110
157
2903
149
3510
1172
741
712
127
2278
699
5438
326
1040
300
755
145
896
1121
3406
114
405
127
265
1247
171
1129
3303
603
186
260
10890
1277
903
7789
894
228
203
3088
2125
2226
228
203
2275
6070
913
302
1426
112
2361
813
758
2900
2668
1394
104
359
660
320
463
112
1301
268
634
630
799
236
3744
747
5619
169
284
215
1438
1733
188
208
135
100
195
135
538
807
121
187
152
1683
2267
660
203
4277
417
7415
254
204
653
422
106
212
1610
135
742
448
110
416
1570
321
457
394
325
2333
179
1319
5398
2526
3304
130
123
117
272
1190
490
1518
2170
146
2438
3337
636
1870
7327
1648
732
269
126
1039
5354
3640
1918
1026
778
790
381
112
511
3899
642
307
142
379
561
342
378
327
467
2334
1473
503
3932
431
4795
296
144
2512
414
3578
5394
7445
2117
506
623
541
479
479
3097
2225
8152
588
5623
183
5895
2733
320
2104
740
2375
2660
143
2985
1803
1749
242
141
2604
572
605
482
1274
1119
3412
2204
9482
4374
3859
511
219
281
1069
386
1257
699
228
270
220
1246
134
2795
2438
1127
498
5906
820
3602
329
1805
1128
2738
467
1332
556
1410
356
289
1019
7482
600
1439
472
3127
3824
224
359
2923
594
899
141
502
8261
2805
128
1001
1907
628
581
1222
449
6818
3894
7472
2827
1340
8970
1023
963
3275
1552
511
1842
998
516
101
378
289
256
178
3032
111
461
240
2850
535
289
267
214
1212
3093
1201
500
775
250
158
1406
1342
132
338
383
398
363
873
322
992
3165
370
4310
7091
673
1778
7404
135
2692
518
6737
4683
2549
135
125
305
564
4587
3018
275
3808
1275
614
949
999
1021
425
302
583
671
648
3774
6413
3205
314
3349
7195
3660
589
1117
1523
6615
1285
5884
3205
326
185
1799
2023
1455
223
101
10077
263
2748
1727
4180
198
407
601
4844
712
615
347
224
1429
683
404
1772
1780
1211
1329
321
4229
253
2719
627
5303
286
503
1469
415
947
5007
1102
4546
1316
5364
673
1935
3311
515
198
1200
4349
2595
441
665
237
8439
124
421
2728
535
1132
486
280
2609
1403
3636
781
931
4251
586
1395
1318
8590
345
1112
3251
4858
1362
5398
449
562
2961
803
1432
800
343
6454
916
286
101
503
1433
417
152
2097
1939
1119
488
2454
1353
3885
1900
453
175
190
403
1153
3974
2592
1476
9641
2553
738
116
125
615
221
2134
398
120
639
906
1826
315
7179
980
125
188
1729
822
1379
614
877
333
147
3160
670
131
143
2420
1668
343
830
248
135
108
142
270
116
212
172
165
352
343
167
475
157
1399
1055
1376
306
414
342
1564
1976
3478
493
745
495
458
255
731
3290
2971
161
982
406
150
440
986
3591
9153
1222
494
207
250
1313
3103
716
2796
1016
2092
11663
308
263
128
261
241
113
678
364
172
422
802
2509
805
939
1780
1929
3104
677
507
901
849
3630
4173
132
721
246
4380
469
2412
245
552
183
7667
1325
1227
460
474
661
3407
900
413
713
179
716
203
1389
180
2821
564
142
1562
468
304
834
1559
932
3756
4701
3650
8826
5020
119
612
640
103
1457
696
3089
1594
125
2037
451
246
266
1871
2606
784
3085
7597
2942
8817
775
364
168
343
352
190
442
7651
550
686
1305
1302
410
1564
444
2473
114
148
532
119
469
230
1235
426
571
253
125
256
159
423
209
1292
1738
5669
419
474
1216
418
474
1815
2865
152
809
119
486
433
1772
1681
154
551
431
8572
715
345
289
553
269
2292
122
184
181
178
401
793
991
1650
3613
584
684
113
2162
161
150
199
360
152
191
1186
180
482
3827
144
510
287
4539
670
8293
9564
1877
1548
4989
181
106
179
115
2195
195
474
427
571
1468
329
165
2996
130
2059
3060
1125
323
1247
1803
332
443
396
138
6811
9531
699
226
722
682
1480
187
1051
250
177
1146
4011
3593
1406
6647
7320
5043
869
333
2178
722
2368
516
304
1895
389
2259
354
201
1912
458
615
195
281
2089
164
793
126
101
146
571
2896
313
487
1487
3884
4422
147
4278
2203
408
159
203
107
187
109
9127
472
1648
164
376
380
436
436
5809
169
1884
5341
2906
10170
9253
9623
390
1390
2457
1070
500
811
388
364
970
2921
1480
8847
1895
1569
465
542
165
400
4410
394
188
201
2129
1131
128
3579
596
490
721
1415
11766
1046
284
170
688
3044
4060
345
1620
231
900
186
526
113
199
293
1027
1075
187
250
3618
287
418
190
179
588
1030
166
2514
1736
2374
198
854
310
857
697
183
248
653
4048
1251
119
155
339
9117
5034
698
8222
4489
2223
1673
111
381
651
4090
7622
202
959
7143
501
404
1537
361
239
116
1811
327
459
818
588
2007
10258
589
431
771
459
4264
3256
7801
1970
120
5013
4218
172
1087
450
690
229
317
727
2275
4471
2525
295
136
1288
6002
9547
1308
253
246
1069
600
1477
6881
2553
4150
1085
451
4038
1893
169
1834
1552
2026
1910
507
222
236
273
405
2443
4574
289
153
2165
366
1301
678
215
353
852
986
308
383
290
152
142
252
640
7076
596
363
7248
1577
274
197
2060
669
867
399
3637
339
457
5631
738
257
2717
501
2837
425
435
7894
1699
1933
2392
2478
170
582
124
577
2892
10133
634
420
2956
1228
516
1963
1239
769
975
2503
112
122
1668
1217
5555
546
1149
391
395
1547
219
161
3698
4153
590
468
209
270
4097
2067
891
155
309
4965
1675
3138
7900
1072
1035
2963
1091
225
1389
2713
249
467
1285
473
469
461
1480
3743
1361
315
3771
8231
886
2572
278
131
746
932
189
713
1120
3426
4824
1214
768
185
717
148
2789
873
930
1077
752
3849
395
1414
782
342
567
1134
833
307
809
892
808
574
667
154
266
251
1642
243
6962
4868
165
2217
721
1831
277
3406
7392
3365
2015
1418
301
147
1177
455
253
510
423
1472
577
116
9665
2551
1019
1027
130
1922
835
1837
777
1933
432
155
249
249
216
209
439
2158
3182
5832
802
245
237
1162
403
4364
1054
879
233
185
303
713
453
477
101
158
1396
251
266
2203
1751
265
328
243
469
783
217
4975
576
651
406
2416
5286
373
2228
2946
4759
1317
1200
961
665
1555
118
1559
1726
323
246
275
580
555
611
424
640
527
7220
1934
304
271
605
863
1655
670
2478
1631
1351
2004
2643
6841
4207
1429
501
160
1911
531
325
188
1123
1487
602
3529
115
8447
231
193
1733
726
5599
938
13095
406
1928
2033
134
348
3896
2710
465
782
805
263
938
308
187
4999
2280
417
4081
1069
938
5274
2989
121
5722
1739
407
3160
1769
338
303
3750
8335
1001
2741
834
443
912
958
459
1117
116
1306
6280
491
4957
1857
1567
10470
2576
2084
444
1021
882
490
521
1002
1932
1040
6230
7300
4006
342
830
523
551
183
928
1161
1626
1483
889
310
781
9879
2631
850
698
162
474
811
725
5120
352
305
675
622
256
1155
535
497
263
355
267
293
4827
6506
4660
1073
157
120
594
129
1133
140
757
920
376
199
213
608
188
1275
260
4235
422
3963
3288
270
754
262
190
118
2194
784
3109
1354
2299
614
885
1599
1737
566
2428
657
1189
724
5992
2159
423
1386
369
3328
7731
1090
141
389
174
6469
175
2996
137
3328
384
8123
974
1718
2671
8929
372
1166
1027
645
3138
1101
1467
509
2105
1580
216
424
284
813
1346
313
2688
1108
509
2338
316
4067
2762
2166
2293
484
757
7315
170
1956
350
697
676
157
2582
215
2010
220
1088
401
2406
4425
2369
672
272
5728
1399
210
104
420
182
560
303
167
416
1282
279
767
1295
116
1635
2030
3788
1847
196
306
786
288
169
212
156
357
800
830
137
431
503
514
3244
317
212
1804
432
468
255
346
261
2616
684
828
1298
2272
4446
585
449
468
255
717
2192
589
299
253
231
9853
3801
5565
1447
559
253
491
823
132
171
207
1408
291
269
282
128
7065
306
278
283
333
575
363
186
1905
229
885
321
289
134
166
216
184
450
214
719
483
156
194
1402
1472
1029
737
428
286
398
153
1763
254
110
374
12330
1907
1389
1533
1428
911
208
1204
2254
299
102
4722
257
1194
300
102
966
2214
882
302
1499
1457
1361
225
730
956
115
2934
151
2698
1832
3175
1121
748
3159
3588
5205
811
127
581
1240
212
634
301
2261
771
6025
469
220
183
486
408
357
1308
895
2567
958
503
638
241
370
2695
903
411
476
325
612
2938
1257
205
355
2945
2098
1651
771
1087
1087
1932
1328
445
203
818
3586
1012
1557
138
4472
5443
8595
1187
3494
2463
103
2991
3763
1134
601
2325
734
491
967
390
918
1090
135
119
331
1015
224
428
361
1484
288
224
11355
158
969
116
500
235
796
314
124
275
747
497
543
112
1824
841
235
758
124
275
148
549
399
180
7353
888
281
263
1238
778
134
397
1180
2152
2380
1178
565
505
2649
1434
620
9570
1540
1125
137
204
670
1245
3215
1454
190
504
5525
498
462
685
1642
7475
2092
2568
3194
581
1458
811
568
503
4674
1629
382
2915
2141
374
187
319
1520
1760
252
141
119
180
908
1390
1290
227
2120
2377
1548
1400
332
381
571
2423
2949
4211
685
233
1983
414
10417
3222
440
2759
159
2706
3167
1618
2492
12027
1252
4823
1003
2455
574
4054
207
174
3304
8887
1389
4998
2135
4027
4103
132
323
587
370
296
886
5659
2676
3334
3937
127
150
102
1523
103
143
627
1393
866
307
224
125
463
521
2230
6651
162
132
102
105
2243
5191
3855
3346
502
904
705
1529
2035
1236
879
1699
1301
2359
135
2224
3810
186
1139
666
2281
3255
1575
240
990
4803
537
4375
2682
753
1335
3297
803
407
110
739
280
199
208
756
110
119
206
4294
1485
1188
1183
2091
3352
991
331
5926
289
200
747
400
2849
505
2026
2070
758
182
291
113
513
642
110
1030
509
3602
2165
1044
1529
2873
1078
4677
390
929
580
1448
119
213
161
322
793
194
340
1647
161
313
977
6249
4851
2585
1515
1082
1951
5049
7350
1137
563
159
150
4872
2930
1259
198
1515
316
346
1975
1337
142
1258
3570
9870
415
595
407
1234
1358
363
1094
842
6824
848
439
155
1390
471
620
418
110
186
722
137
329
354
828
263
573
395
1322
1148
638
280
355
367
168
282
585
1226
662
1387
1545
2667
1888
7883
581
546
313
260
1392
897
2344
4237
1064
1200
346
133
505
269
2544
114
131
1075
11724
695
205
179
1013
348
1092
648
9529
2535
1811
711
818
338
3177
488
2877
488
5764
1033
982
139
5695
1399
350
10852
385
645
246
742
2648
992
403
119
1622
885
347
128
143
1656
1121
1457
1124
724
4932
7567
307
297
141
473
145
1765
1345
108
506
348
481
115
136
1674
2813
833
297
286
1743
165
386
2556
476
8908
888
569
539
823
142
1424
954
214
432
134
183
372
205
274
414
584
200
221
276
258
2550
147
227
269
3078
1148
2539
1177
2959
399
7330
5047
645
185
684
2603
709
745
164
846
721
1302
373
1799
162
903
294
114
100
695
151
150
145
205
233
100
547
208
541
1522
433
696
893
669
3393
1210
154
155
1054
937
539
469
2068
221
169
212
548
523
586
274
282
254
681
634
470
124
271
447
169
993
1100
2130
226
210
648
123
263
154
129
102
1104
567
504
1134
295
386
170
557
1261
384
1887
2188
1707
587
776
172
1660
439
1171
1218
153
101
638
434
503
5299
1859
1722
908
675
5049
1401
343
1441
652
1948
314
662
4927
326
1155
576
762
145
594
1102
176
578
172
197
1585
5092
2774
491
2369
1362
1379
986
283
536
1241
2170
1449
1252
2991
1330
2314
3106
3235
482
530
481
617
3212
1760
631
190
147
424
1013
348
137
280
231
1847
942
174
1461
1107
1129
229
175
397
398
293
112
143
2668
1363
792
142
1236
294
797
6172
4152
1924
236
1461
5688
791
520
284
612
194
131
145
136
939
343
201
6970
1993
1834
1840
1599
4009
293
464
642
136
1111
2576
1019
900
613
1830
1490
815
638
1106
5255
1480
164
1389
449
114
835
754
1160
116
121
184
324
7436
3232
543
992
372
288
133
4359
480
1996
1295
1214
620
1468
4308
413
162
486
1904
346
1858
1620
3568
184
965
3168
266
1290
306
1000
650
1767
2518
504
3844
2661
403
552
171
4885
230
143
339
250
645
2534
2144
865
473
357
321
115
223
686
427
375
1149
7730
470
144
1513
573
787
1175
111
509
103
192
1074
395
480
193
1239
685
329
730
175
1414
866
487
167
185
205
130
495
3296
809
2705
2883
1181
1494
934
255
254
174
930
178
174
427
324
2285
693
410
161
105
210
300
277
1058
1871
4976
7238
1722
751
549
1257
455
423
1900
2932
1218
1809
10843
666
442
441
1415
2674
229
264
738
3200
1033
1384
1163
4180
1591
1977
400
141
178
401
237
155
177
1466
1004
748
586
7284
3708
268
7430
777
638
769
163
443
270
121
251
136
332
168
1679
123
521
873
2356
304
1941
8888
107
4968
378
2057
134
976
171
6342
1880
1026
337
1645
1457
4713
844
245
4941
310
1377
1380
431
3982
686
725
613
166
397
145
228
3236
1540
1233
5161
1783
2076
429
4186
671
704
703
121
599
158
520
313
763
151
541
2022
300
439
356
710
342
315
127
220
307
1902
651
323
10749
210
515
199
2462
1504
5708
321
1861
478
380
163
1219
360
452
166
109
288
1158
690
4799
3212
575
743
724
748
706
157
306
1345
688
9302
7082
1277
3487
4298
176
631
3589
938
6021
4938
662
2460
1948
1409
451
477
732
189
205
1723
478
676
435
354
3609
749
2385
5056
167
893
5646
5824
2025
339
480
145
526
281
203
444
889
2996
563
436
622
5965
1323
3296
757
271
3457
1026
666
602
337
398
1048
2145
1860
697
5266
708
222
324
106
511
1426
200
167
170
969
786
126
854
777
504
177
1147
168
111
106
147
1564
477
600
4654
238
130
427
1280
641
159
144
1207
904
186
398
2298
128
587
4451
426
1412
4971
1176
2413
917
1878
2830
2413
349
538
856
3301
219
1227
2512
1348
795
2704
515
146
919
1702
4213
695
607
2054
384
424
820
1113
175
13184
637
592
408
300
4117
1201
935
2342
828
1621
7252
4932
1824
455
2237
735
163
756
1497
6916
5628
887
326
158
1278
1279
315
1026
938
674
979
987
401
376
113
109
1529
7452
327
923
128
2950
1276
400
371
6769
1199
496
448
653
629
517
1108
2202
1369
7182
1562
128
951
107
2276
9595
164
194
884
403
451
1811
572
433
218
401
1247
347
316
335
335
315
1467
392
574
167
307
204
559
192
541
114
423
103
159
512
1852
210
709
284
1099
284
3178
871
183
125
1114
373
776
272
196
442
2442
210
776
272
196
442
816
1370
570
3909
349
525
887
414
463
1337
194
3898
1355
315
283
134
980
900
702
681
411
222
251
142
2439
1478
1454
7049
660
248
104
228
557
382
528
2630
155
555
441
555
2032
2139
452
2225
1745
420
1299
306
590
820
182
836
1840
533
471
6508
2791
1096
11869
3825
678
1942
624
389
2391
1970
7466
3574
3028
256
419
598
1264
456
1309
814
282
823
747
558
988
731
1467
1413
911
3736
2707
1909
370
904
518
1106
129
1113
949
3871
6394
2074
640
537
311
5470
5797
666
403
411
2747
1208
598
3219
705
1954
1657
935
568
1084
252
293
264
162
524
738
162
342
585
145
2677
282
211
151
2560
2769
688
211
151
1359
716
399
7434
193
5055
2942
676
443
445
931
251
1370
382
459
243
1251
143
117
623
562
357
6411
684
1577
813
655
264
105
278
6085
228
631
3040
1613
109
565
643
1626
2588
305
5918
10633
1577
891
2001
369
1288
773
640
3256
307
143
204
233
744
2793
1810
776
658
7351
850
118
941
664
2252
3791
139
360
2408
993
121
3249
4033
444
1938
1147
231
157
173
451
597
3139
2119
750
6202
600
7632
563
996
3092
515
5042
388
355
282
837
242
428
470
731
150
166
660
6768
187
2603
3163
365
1125
7037
373
2345
7350
2026
4482
652
3842
2180
226
1909
556
284
690
595
784
275
6371
2887
1661
6121
464
1567
344
3353
1010
1707
115
106
737
332
758
566
124
152
1831
664
3358
1818
182
1801
457
376
430
116
215
349
457
394
1236
1947
1295
595
132
199
340
158
878
1044
417
126
3162
736
470
730
227
752
3495
654
1299
697
814
2471
609
238
1913
121
628
334
748
751
1085
1946
340
950
615
1427
491
354
302
786
253
264
153
586
3524
1189
714
3828
366
1369
883
211
1628
335
197
157
1097
509
402
524
126
634
116
906
297
506
173
366
916
428
2725
744
274
5394
1110
2619
1506
676
220
647
133
167
441
2449
4523
1040
222
116
166
644
219
1069
2116
508
164
212
115
1078
164
176
167
102
1036
314
6737
613
905
2115
1768
5120
259
671
712
2355
4334
384
1139
2129
4330
1989
2017
338
974
798
123
5188
1284
1673
4509
2508
1837
336
681
973
339
2456
1185
1449
422
227
996
295
2978
538
473
847
673
351
400
2017
6559
412
391
639
207
1946
423
7542
441
564
430
156
121
108
161
125
286
340
435
110
418
686
204
1591
170
116
421
585
265
655
425
1396
650
109
2205
3981
2428
602
2089
6459
5066
4650
467
3116
1286
1158
5009
274
2063
155
3503
339
1935
1150
5371
1882
5401
1308
221
765
1106
5007
496
800
568
2081
4649
237
2467
839
280
236
872
154
546
313
631
214
1116
1772
226
209
122
126
109
2123
1144
3776
1107
642
7961
2156
1897
14912
643
2221
180
405
14731
170
1535
146
105
213
317
815
160
2091
415
673
826
116
9469
2026
976
4806
922
137
279
162
201
166
259
297
724
477
472
218
716
244
4710
245
1429
573
170
4348
1980
703
409
2152
9564
328
1070
257
3716
448
204
1485
880
866
223
7094
3671
126
3744
1015
4339
553
545
4745
1325
1427
498
149
3377
342
122
3021
911
2562
635
680
4448
116
131
220
2104
4599
273
104
1994
2252
707
781
194
1534
401
628
430
413
223
429
520
1474
956
644
573
5624
1442
509
2579
288
2448
4510
7142
161
2293
598
1244
610
2699
7472
2954
712
1299
991
4151
3859
1288
330
10840
513
976
465
730
593
2710
1234
516
8702
5088
4183
4983
147
2528
150
593
2634
144
299
1735
348
461
141
110
103
335
113
590
508
925
354
352
2001
146
206
527
351
441
587
727
572
683
421
581
109
561
294
118
670
572
1395
5604
241
132
277
140
124
976
141
718
982
360
167
673
1261
1130
1551
393
553
3984
1251
2419
4846
3060
437
293
142
646
271
136
2576
3447
1530
659
1180
444
498
2239
1209
225
529
142
1087
1740
107
601
13570
177
761
413
998
534
503
647
2551
903
194
318
558
439
1163
5741
3613
136
194
135
762
409
141
1316
5063
7281
4014
891
324
854
870
492
997
1159
2751
1594
469
144
956
813
416
1871
210
3687
6224
480
504
1866
4934
6436
978
1207
1714
5500
2133
811
1320
707
1956
1964
581
2032
900
2116
4682
715
3226
2989
1767
1787
8045
4391
7050
797
1292
531
483
1000
4637
4802
860
5320
7359
2197
2013
126
409
1498
13607
6760
193
1904
1448
157
1824
1630
928
591
3041
1720
2247
1156
2426
5078
1753
1118
356
1123
8702
260
647
868
143
9909
830
213
954
2515
367
1143
3488
3923
977
1384
228
5850
922
226
890
465
1144
8885
1090
589
1387
2196
741
1475
333
2170
504
9426
385
216
6784
284
270
346
2594
3122
6671
694
3885
2404
1381
240
549
1612
646
1288
425
1440
407
2607
842
957
3016
267
506
1032
251
1094
688
547
1617
231
352
751
564
166
2630
209
3672
2268
385
1424
4317
266
455
1393
632
161
3556
266
489
464
404
468
243
480
1934
976
362
218
759
553
1429
245
1363
158
3072
501
111
252
929
4932
302
272
814
175
1655
6489
450
431
5975
423
1854
1920
1818
8103
1939
1574
166
286
410
111
317
342
1432
474
179
850
354
206
1092
124
131
108
1622
666
101
456
3151
3449
738
224
305
7660
1877
457
450
812
341
937
602
145
2377
3934
1542
4534
2529
848
1347
446
1363
1893
4491
2391
344
432
1248
2014
1117
761
1421
394
856
454
1395
1178
347
618
1757
129
2002
310
547
2560
665
479
104
1403
104
604
273
450
191
204
514
358
115
914
3951
281
491
196
1446
214
562
695
1959
145
3091
265
606
2086
1148
655
183
8148
612
1985
587
480
627
914
762
120
609
344
187
884
2617
212
194
4375
3861
2280
900
186
3952
2293
722
4662
230
259
909
234
5833
7377
1811
444
950
7305
588
570
310
1781
1140
389
397
2988
4946
6340
613
628
463
851
277
279
355
4932
658
843
418
1687
3562
4783
1907
2301
9987
1165
718
400
4869
4002
8841
399
3165
7384
2812
313
625
463
434
499
1782
1382
5169
3148
1273
3657
1917
105
949
442
608
269
2008
678
217
2142
102
1626
1044
5417
877
12215
365
1272
1937
264
868
3690
1036
1113
2441
101
277
128
2592
3304
4165
1263
1648
346
3238
230
922
1711
172
490
571
643
1992
564
768
145
1843
6929
729
639
4750
911
1508
3073
805
1815
228
968
4099
6143
773
135
239
3522
287
1161
257
225
2991
11592
7367
2093
6096
228
475
435
417
2186
1129
397
845
851
369
258
166
494
7900
396
905
842
628
1061
2240
873
841
134
317
257
182
245
175
482
204
681
503
148
171
471
810
127
735
428
109
760
137
317
257
182
247
219
179
486
204
681
503
148
509
234
411
183
2108
1328
1843
3487
329
686
595
190
681
268
356
193
125
863
100
161
495
661
1412
1235
2676
232
664
384
423
415
1986
1538
1721
447
2310
5174
1487
216
201
4700
7102
4429
400
411
2419
118
1510
3470
5016
1026
2932
606
3824
583
1995
155
363
557
2866
4799
3244
419
314
430
119
1870
3564
1204
6097
2056
3283
2263
1769
1152
8442
389
889
173
3093
195
1022
823
1701
4918
846
711
927
2535
1081
1587
435
528
1810
236
284
1214
235
659
2550
1402
667
316
294
255
267
152
281
1766
271
4903
293
1285
723
1578
1065
2755
4356
4310
12021
1042
8699
302
342
181
229
562
183
2074
188
121
4408
667
5588
302
705
1877
1658
893
2025
849
142
1753
7349
3268
5189
2194
616
1740
409
534
533
1539
113
206
3146
128
2597
1464
509
431
441
453
2007
3348
324
547
2759
183
647
290
417
326
534
1178
416
4575
552
610
646
130
351
1512
3924
395
1639
1735
606
7023
550
375
1257
1117
12460
274
1686
2089
3931
2468
804
4434
1456
462
459
744
513
278
1206
1566
544
1561
461
333
2909
1597
543
366
3441
4364
1855
273
1145
842
212
438
990
340
4729
1393
1005
1017
10392
359
1256
255
727
650
2997
3048
153
392
264
275
633
2320
151
281
275
331
104
5281
1625
382
280
461
2154
1159
710
7081
1139
1533
506
453
2578
1518
339
209
912
185
393
1429
214
2656
483
4632
455
2141
4320
651
612
7428
630
1170
892
1646
4870
1151
602
1982
1310
1296
2595
7081
191
1232
3193
1460
7804
431
1261
654
1729
6509
4695
5687
308
2973
7652
504
827
3632
8956
1333
2115
2472
624
6218
171
261
359
214
191
698
334
1111
540
401
747
3308
574
276
221
1227
401
716
1331
393
812
158
1043
3129
2117
863
492
167
279
124
724
476
155
415
671
136
681
426
109
863
248
167
230
2793
167
279
124
108
319
718
476
155
105
160
323
588
3981
675
1170
4799
4290
3662
196
7355
2984
2501
915
2694
1045
181
151
446
499
333
146
614
104
137
657
149
135
1050
181
173
648
519
380
133
161
102
123
110
429
332
714
254
261
109
390
741
568
446
169
7689
1207
1282
130
1984
1860
997
339
3851
842
630
5542
121
5270
4823
2290
396
7129
209
440
621
101
445
419
109
217
1408
4662
982
910
444
165
183
455
320
701
256
267
711
1450
2972
5695
285
1458
3315
8811
473
509
4875
336
2431
3907
102
1093
2131
1143
388
1171
1442
1109
1303
448
431
2142
6874
523
1233
669
136
194
234
1455
1103
392
1312
410
3829
841
1955
242
205
190
215
714
468
484
131
217
1025
104
4291
8739
1541
630
477
605
396
2711
178
1688
1626
368
844
4476
1815
4967
316
399
256
479
536
4530
1046
525
475
435
480
6528
930
2438
1497
159
167
888
386
109
135
5889
1249
545
1032
114
531
2655
979
1751
8378
2886
5418
1211
4476
853
124
343
285
505
416
330
716
504
151
107
164
279
1004
130
708
459
109
848
290
210
523
115
8856
355
2801
5138
5173
2267
153
381
188
479
495
2234
104
222
4993
4752
1871
911
1117
451
5895
13958
878
1040
473
162
208
251
453
562
909
1512
2234
1601
876
5325
664
580
2619
1971
543
200
1372
132
144
772
537
3019
1446
227
246
6858
2723
1525
188
221
818
1445
1607
884
2298
503
401
2386
1201
2463
347
758
1482
1861
265
3716
4324
2924
1206
257
3855
700
7594
396
512
397
3397
1721
125
374
494
1753
1750
1554
2325
428
113
283
755
2299
1762
2431
5666
784
4809
2584
442
1552
2037
1555
596
2186
10179
1397
169
106
149
480
718
202
476
187
172
943
851
110
429
264
307
2815
6992
550
896
4247
508
1117
1172
1306
3259
701
8118
299
1142
5613
524
816
1250
3355
2955
1375
1249
4644
4969
1920
1141
2121
1808
1578
210
643
116
859
1228
478
1484
314
7019
476
288
321
1019
638
2365
327
608
507
5019
791
551
1457
7306
6106
192
121
1807
1806
115
1976
4484
1031
1723
4258
3597
545
897
7432
2120
2227
656
494
2322
670
2559
5766
1391
155
478
1034
124
231
347
123
128
152
303
891
110
467
673
208
1648
5133
1147
2367
3252
2905
5904
479
2972
548
5248
4614
488
378
1710
2315
804
1040
126
1733
144
945
120
1141
946
1637
555
664
3224
4725
3012
144
342
1762
4354
576
7483
209
630
572
271
280
338
268
205
178
878
459
152
1401
13630
685
416
472
937
480
520
315
224
605
136
519
1319
1681
1996
3904
1363
308
2069
310
428
342
495
684
1388
778
2124
433
1273
567
539
284
170
136
876
601
441
5046
7261
838
599
561
595
398
146
152
140
122
281
653
615
103
209
375
7287
1055
4750
3366
1648
4668
498
1253
2011
1783
163
130
439
587
1790
4461
104
151
100
157
429
7410
3845
3253
750
4680
3035
2098
424
427
1165
839
427
465
1432
258
123
185
452
7275
5030
163
3564
5849
2787
134
475
1207
1088
2092
3414
485
607
1515
442
500
1881
223
276
610
530
266
234
578
116
125
346
567
225
315
1311
435
802
647
1300
560
302
668
956
1096
704
220
467
657
3076
138
205
472
2145
2970
762
892
593
2428
1648
470
4342
6228
8278
712
1166
174
1315
664
325
383
10692
101
1246
196
114
286
141
4036
7285
417
211
660
370
461
662
211
144
3609
651
537
236
172
1496
1724
297
522
729
543
1812
6340
1045
365
359
1804
897
143
1648
4535
365
2493
347
763
128
1017
6001
128
5808
956
443
257
437
1939
1151
2874
1865
729
5177
1452
1615
430
8284
1051
521
882
684
1254
2035
1623
2231
684
1268
585
2280
1647
139
1086
1115
789
478
136
2017
8527
1546
2225
259
4675
3366
732
878
223
8744
223
169
857
102
1195
334
3127
1335
527
487
725
5382
3419
995
422
7589
2454
635
678
1887
996
2498
499
751
340
317
338
15178
2751
1391
7417
957
1252
6771
826
1757
175
268
154
1909
2220
458
1367
104
1367
2792
3324
761
4825
4516
2271
629
440
522
310
352
737
442
525
266
925
361
197
115
325
5376
361
197
115
325
216
1246
831
1878
233
1510
4839
1560
6487
465
163
1010
1212
1168
4146
1666
2075
2021
1754
1385
606
153
163
5336
1995
4193
313
4779
322
158
462
253
152
1010
2807
4990
2412
1820
1104
2305
861
1235
741
1251
312
1044
914
1251
7431
584
2669
1373
3903
122
3658
791
2833
1077
699
564
1476
1166
370
484
1225
637
135
8264
910
6568
389
5958
5972
4986
390
6385
734
3839
2192
1798
272
2470
240
2775
1569
801
1731
1385
606
153
5488
190
313
4760
313
175
450
304
741
2508
909
4536
113
363
207
695
7302
4972
4262
604
705
213
692
2719
2039
520
304
3162
1132
6578
2719
393
1428
966
1667
9923
1038
1112
6257
841
1265
4278
1465
2054
2343
739
4434
963
129
278
181
2121
655
4214
9443
585
122
209
194
3830
381
341
3898
123
209
359
387
127
1815
1660
394
3128
3380
4833
415
1893
2274
1335
377
1463
350
121
170
385
6452
179
452
349
702
333
349
107
213
1591
127
698
508
103
997
350
121
185
180
452
349
661
349
355
1400
180
1228
510
210
3563
323
6663
6164
150
662
242
3823
251
2288
3662
3749
965
2228
366
266
285
786
357
3342
1339
1212
858
741
482
2031
373
2243
659
133
780
200
185
277
110
3885
291
557
4995
557
2412
1285
163
167
476
660
297
167
170
245
118
122
102
166
134
284
345
936
108
429
321
442
124
200
512
163
167
476
712
297
167
171
245
143
122
102
166
134
289
343
913
10388
595
4515
476
1103
526
1745
872
1093
2147
616
2459
395
6717
284
126
1345
543
126
421
2633
162
156
458
1005
421
111
5368
720
4213
3073
333
2291
492
2176
1939
5997
874
3330
637
7678
201
1303
1588
456
1333
1666
402
272
346
437
233
1658
3224
1031
1765
508
7362
1476
464
102
748
1250
295
1955
468
227
1053
235
586
1022
344
121
1487
1337
5016
140
7201
1464
1585
1927
1239
474
418
2000
2214
617
209
189
261
188
246
188
453
2438
421
280
196
632
694
1258
326
1644
311
1544
1786
525
546
222
4351
4321
223
2056
6474
454
4611
5016
630
2875
3196
4680
4579
742
586
1498
2529
127
292
524
3077
3031
1904
523
1913
2370
407
506
491
330
198
1144
260
638
233
2816
976
747
1921
428
2519
202
3298
769
2654
343
385
122
1809
791
806
420
3652
6311
923
205
4979
7116
1991
822
4506
1970
755
962
4589
180
2842
5180
1128
4447
230
161
381
3374
681
4101
1748
510
1513
564
1747
5490
1879
1688
307
689
876
1212
1794
527
517
286
316
250
435
413
361
474
594
447
398
120
1517
2354
2801
380
1415
8721
166
821
626
548
3217
2030
1306
1747
620
177
771
1982
508
251
277
155
374
118
290
271
107
282
702
374
466
489
330
264
1361
204
718
479
109
256
307
135
135
482
262
112
2930
1431
398
5470
447
267
1533
431
759
3844
2718
554
1871
702
862
460
720
3047
663
2084
684
2486
1840
307
2673
1169
976
288
756
916
8892
3331
9175
1298
468
3076
1135
1178
1191
857
2699
3219
482
486
2652
478
599
2936
8331
7371
3188
1790
3485
5011
945
7464
439
3311
3974
3573
2513
2541
5598
304
1992
3181
1949
443
1579
5581
1848
1122
2430
1270
9972
246
454
238
649
1200
475
126
103
221
1407
204
156
475
669
531
403
205
270
3133
797
711
8457
882
3640
1782
140
1409
1465
208
9077
4445
784
6509
2604
6171
968
312
218
797
106
185
275
140
8879
1610
551
126
106
208
275
1125
4063
702
358
2074
3299
1837
569
618
2054
3600
381
109
2780
388
603
365
5941
608
392
1211
165
6199
1063
696
543
3019
4604
2760
356
10596
663
163
163
211
652
2829
310
463
144
127
1833
463
141
197
3256
3125
1197
205
1013
4670
3677
404
1322
7460
1269
2358
1744
127
373
2028
732
2481
385
3276
395
555
4608
1810
6479
5788
9943
2601
918
141
239
333
1163
377
124
5567
329
125
471
247
6015
1071
969
114
1567
4069
514
753
1531
1171
1114
11215
1107
551
3476
393
324
304
591
302
3542
2182
7322
3302
1212
288
129
3336
1467
3721
4979
1223
248
1444
718
1419
422
2254
472
103
354
305
2195
2304
324
466
514
990
3882
144
1334
652
1052
1475
664
184
627
3796
179
3144
479
1864
246
730
254
463
490
500
439
1565
138
3995
855
570
734
9032
779
1606
1509
1998
3792
489
2224
1745
1558
593
349
3883
560
5317
1855
2782
308
757
2696
296
358
4780
4305
2882
4339
880
2099
2057
259
5489
748
251
724
3504
153
333
263
804
683
777
134
1391
300
474
721
355
919
1268
168
127
455
206
241
514
434
1528
241
362
1252
353
2915
4983
629
466
735
1585
781
1316
2134
4095
1168
5034
6388
249
480
883
3325
2233
5901
144
5372
711
5013
400
315
369
355
480
3183
728
1623
1916
7059
1050
296
856
1056
1972
448
463
295
290
457
1020
2683
531
312
1028
1332
531
312
1184
2338
547
651
175
2930
1137
2123
1674
7405
999
3290
629
4981
1496
1002
4376
491
1310
608
3667
1905
1345
101
609
2910
1363
125
2045
495
804
358
108
157
252
4896
108
176
1274
173
4354
363
1222
3714
116
111
273
2032
1434
494
136
219
159
7940
379
1941
1012
403
166
2083
1222
214
201
124
331
664
4386
181
222
2433
876
369
5929
3425
741
1739
539
803
3136
3648
1055
6106
153
1947
664
221
144
1263
3551
2235
3033
330
6736
2519
787
402
520
132
1136
160
2212
2952
8838
4283
978
1523
423
123
4515
2080
6178
905
5242
1133
483
476
183
443
192
719
473
489
106
163
1402
474
3019
421
3055
646
2579
4746
617
1568
2670
2285
1858
503
1118
7507
145
529
9442
427
925
123
2910
207
459
5294
1036
393
727
175
1865
1029
2175
2166
3050
900
794
399
2604
5364
1392
287
1665
4564
390
2868
3527
317
369
2606
4141
1451
2772
3028
763
746
2199
4541
1212
3033
1807
123
1148
371
1536
428
717
607
229
191
672
2725
983
3770
642
3770
1921
824
948
1000
1343
2247
1008
1497
2215
2903
175
2015
106
399
410
1411
454
828
913
641
311
1999
536
187
660
2540
3303
220
1182
593
747
1068
2507
172
144
1419
1613
996
2911
1983
402
649
410
1405
460
2141
351
786
412
256
827
188
410
159
789
217
111
1189
3449
1727
225
630
1243
596
647
1108
294
1196
488
116
101
162
1775
3435
227
1796
720
477
2307
2348
453
6991
296
627
535
561
482
784
216
737
4066
2455
1666
483
770
273
129
178
523
3246
1149
1393
2509
5689
178
948
1103
2017
6496
6711
4363
789
270
2866
1127
487
177
448
385
1663
2226
180
448
385
699
2454
678
189
1368
3262
3725
803
717
413
103
414
13778
1452
349
5359
1810
239
1374
1305
339
612
2254
5622
1233
2346
149
833
620
1347
403
138
476
1175
290
3218
7255
263
3297
141
3238
4455
3172
840
280
2009
1182
796
417
528
1617
351
1961
314
6737
9162
106
533
201
1634
624
121
1743
428
3763
671
766
239
547
314
1289
3172
567
5667
1920
902
817
537
1530
4834
152
130
253
8780
292
1689
140
101
362
286
193
355
101
122
410
2138
7842
3694
1286
491
264
642
4285
3289
605
2326
875
840
602
396
7975
868
289
370
743
4521
2324
6939
2170
120
111
380
676
844
363
602
4054
320
485
5071
784
247
2834
1056
2464
442
268
1889
762
195
2541
6693
4995
481
2685
4268
550
1869
100
1005
229
6261
263
348
654
4227
271
2692
500
1544
438
2471
570
649
1733
901
190
122
1179
130
512
282
584
3425
2234
588
496
639
189
156
1663
219
330
819
2390
1751
469
2331
452
2034
1425
485
1205
933
1194
1437
1318
733
665
3969
1839
594
535
1397
1287
140
2894
1057
666
168
279
124
108
416
332
718
477
155
1159
1024
190
4989
123
699
1297
2025
5258
908
1344
2071
3995
643
119
243
1945
2152
598
2034
274
1241
1559
122
274
577
518
10598
319
653
678
431
1412
1199
1711
4108
939
1966
129
474
405
1593
1414
821
11912
2645
2531
190
1878
696
6513
3427
269
1156
859
617
2675
2738
1602
3473
6208
343
725
3949
689
5331
120
1382
463
6706
148
227
4502
814
4004
1176
530
2241
9427
3978
2133
1270
8842
1329
382
2107
7400
12906
516
5345
1051
584
291
2186
300
303
747
2143
1680
2707
2076
441
552
181
922
543
3635
359
998
537
1639
545
1938
490
3390
3378
2158
877
441
1635
8261
1838
257
2515
11154
619
5249
759
870
356
280
518
2431
1266
215
1198
569
1930
1447
1681
132
286
1004
3844
3720
2258
3680
4059
1018
247
1999
278
3003
449
4438
861
288
172
438
989
473
155
1198
365
141
684
421
121
1003
288
172
438
318
681
433
483
1493
1810
474
1431
213
231
2768
310
1295
1658
607
542
1126
2331
448
636
656
747
431
130
349
8090
801
750
1151
882
692
533
5166
520
2613
4474
170
8394
269
658
214
2364
531
1046
377
1971
1099
1723
446
3648
1733
674
911
360
338
727
517
3589
5385
270
397
2618
2987
422
4668
528
2058
6425
714
1508
163
2307
6359
795
372
4581
7375
346
2653
455
5111
3263
1861
551
1530
661
731
113
3003
1819
866
102
185
293
382
255
264
103
1593
139
695
433
107
1015
175
145
185
478
331
712
254
264
103
209
1387
2817
3259
2497
1697
660
7261
676
1483
349
349
714
204
165
4011
161
202
3427
165
217
543
218
350
461
2618
355
1567
4351
1226
1844
564
551
4495
595
291
367
5642
247
545
6105
552
13726
4347
2295
587
106
338
622
1485
342
672
1590
4757
352
353
3954
1052
775
334
702
1621
582
160
738
4509
599
1594
1438
506
5439
476
165
512
1574
1055
4604
283
165
142
1519
309
701
9212
121
3155
5248
425
435
4018
542
4253
2283
171
2003
516
383
551
1209
354
8888
764
1222
2093
2479
4810
130
978
4280
150
512
108
311
1115
1202
304
476
507
935
197
347
343
681
204
165
257
235
191
169
729
983
110
406
696
133
561
752
208
105
347
348
681
203
118
174
235
191
158
729
894
7966
3592
632
628
3580
998
856
924
806
2384
1735
5405
3847
446
815
194
2434
676
520
1286
1256
2196
12012
10186
1545
1073
270
354
1590
2976
456
2043
2986
1648
571
575
2933
2558
471
1766
1462
7138
283
2028
2296
8403
1584
4274
418
896
868
512
1389
337
3513
910
1746
2576
2770
2337
514
467
400
119
1315
3480
395
119
183
517
206
5317
4784
1333
1894
2973
3268
836
3004
2504
1884
3400
3929
240
475
155
147
932
2468
4631
11577
2684
109
151
3378
1363
542
3260
479
147
109
151
1733
876
1388
867
378
491
1518
400
215
2129
210
109
214
2139
4422
5104
112
846
472
208
4621
173
1100
104
203
124
115
2203
701
255
313
1535
1676
5384
1247
189
381
139
535
125
492
549
109
920
314
260
896
172
204
703
457
156
105
219
173
585
1074
477
360
284
827
916
2168
1453
668
2944
1859
940
1816
1323
6318
2611
638
562
1125
9122
696
1481
2511
456
6336
2139
2715
1978
2154
14224
5173
1077
9442
1447
249
783
6588
1752
2026
6681
3484
1566
401
150
1148
747
1693
680
4416
602
1770
630
262
917
2155
6685
2852
790
5158
2617
1328
489
3012
3344
102
1469
5671
1815
2740
713
137
364
235
2914
284
306
488
1262
3232
3351
1854
1833
904
1826
2032
688
400
615
1750
575
133
548
613
2038
4260
145
207
104
347
234
837
118
174
235
191
169
729
923
962
5254
614
4246
622
626
1232
10207
5457
2087
1516
324
9533
1147
5053
531
320
172
339
141
221
1279
286
1880
712
415
1191
182
670
909
2127
485
376
1473
809
215
5827
680
1326
315
3904
3508
1084
641
103
144
794
115
819
113
312
251
1574
115
365
225
1584
2178
1806
431
1317
1172
5637
2023
997
144
5044
209
1499
495
2116
681
2677
769
554
7750
3150
1879
971
4396
1636
665
3096
5210
681
1405
617
653
215
372
1835
1082
2792
977
4317
1149
153
119
126
157
165
413
177
926
107
501
735
154
1385
265
216
236
357
666
259
595
1760
458
526
522
1776
3051
3492
890
486
2857
397
225
354
376
282
1437
151
426
798
114
1256
675
5458
308
3036
2559
451
1132
976
137
452
1866
156
179
481
702
729
480
143
685
197
4081
1850
2625
5458
2506
1637
2034
199
289
110
156
2287
498
1232
1411
1701
2575
1204
1757
2679
7702
745
723
367
167
218
173
467
332
698
476
156
198
1402
1490
948
342
180
13679
1510
342
1883
4640
1643
450
4550
4916
167
130
255
3268
1400
4924
3958
179
378
520
1603
1055
143
733
2474
804
233
444
4361
457
1243
433
3067
2821
359
336
565
3481
3140
3173
518
166
589
501
1669
2637
4310
2752
938
4257
8398
1076
277
2873
607
911
838
1052
394
345
768
249
11890
1240
1430
385
4151
655
124
5336
2230
551
146
591
500
684
258
5097
1128
298
507
3506
471
304
296
879
6677
3683
240
297
1288
2036
2094
179
1233
4074
469
663
7566
5271
3277
3282
1913
975
254
385
434
1092
432
4432
282
254
4251
141
4128
195
542
204
417
110
189
655
5730
2207
695
4555
664
138
805
839
385
1586
511
548
1500
925
426
304
579
791
160
420
187
734
417
2768
3967
141
5821
139
576
1926
2733
2428
1899
5118
2260
746
2139
150
134
726
236
5729
1667
1610
3512
5792
819
2014
3149
264
419
725
2235
767
1626
5654
3045
484
669
4641
1515
5110
6284
751
112
475
340
476
164
239
1160
7149
1130
715
2415
1233
864
792
837
168
684
219
184
442
323
685
479
166
587
138
691
448
109
678
122
193
314
184
442
332
685
479
166
103
289
4017
389
14346
501
192
1029
2574
607
2867
4903
2437
6679
796
3033
2493
1992
196
148
121
518
379
6917
1949
1016
182
103
490
572
259
740
12181
123
125
326
508
947
262
354
515
630
2724
4817
101
116
121
451
335
3474
8556
4121
626
1305
1567
288
2317
1042
5383
1175
213
393
489
507
123
5458
564
289
2761
1697
366
4929
1489
406
244
671
2822
474
8215
6900
550
1734
501
1471
5082
271
196
420
1488
437
528
1665
1548
555
3067
221
1658
682
637
6052
127
131
1077
7775
417
602
146
281
1840
6211
187
333
1711
306
198
1470
5419
121
1211
327
276
3080
402
1371
207
362
190
581
357
5218
777
118
832
337
2197
1914
380
2928
959
272
3118
837
651
589
212
1638
114
1397
1411
1277
2133
2324
1218
401
526
2538
4972
1594
401
1685
2808
773
4140
3233
1165
542
366
414
832
2354
6836
793
1256
3007
1249
323
285
4069
1206
1616
2189
1911
173
666
4758
2377
3175
126
229
131
124
237
382
684
295
787
220
2918
211
206
1448
551
3210
639
157
2017
2870
1561
921
5850
524
170
496
1040
346
357
522
353
556
358
1030
385
2102
641
7973
583
399
349
147
712
532
468
447
3010
154
292
322
447
242
235
121
2386
185
219
973
418
567
4346
1581
2545
428
188
219
680
935
2275
578
6593
543
152
226
1819
1131
168
641
3337
628
502
1791
1177
6995
2410
651
1494
256
1881
2018
2580
1410
192
2524
192
1085
2880
1340
7369
2934
1909
318
282
2843
280
595
6081
216
113
283
643
763
1849
361
692
11779
827
176
112
443
145
1417
112
400
252
100
1493
4317
1493
141
432
432
1155
119
4681
1153
890
397
1269
1197
282
349
546
173
708
2423
255
3008
335
472
1821
1137
581
2900
5938
304
1379
570
928
10344
4641
2275
4199
576
588
345
1561
634
4743
2229
2524
642
456
1106
896
1091
1561
2103
994
343
1766
508
1387
504
132
3909
6543
303
679
5202
1148
557
202
214
3943
981
2648
1092
453
1360
1668
1280
1005
2780
1484
4169
212
618
702
902
409
535
163
102
166
479
717
204
451
185
178
108
839
109
186
713
138
666
679
312
5207
892
1373
3364
266
717
204
451
186
178
855
1685
2217
3546
445
565
759
269
287
294
530
2928
1288
595
251
355
4026
2056
3063
246
1927
233
803
3142
7075
452
7573
4931
5512
288
1264
5282
488
947
960
2466
1132
344
655
5464
1661
143
6357
561
252
144
643
3199
448
168
2280
539
4571
1153
891
332
333
1302
1196
349
624
322
1408
4014
579
269
232
2725
467
7958
700
2792
7508
3596
3698
115
698
208
607
542
1658
6015
233
671
588
345
1565
136
2613
1190
7079
3771
124
1865
1078
453
1316
1713
427
2646
978
1538
6878
391
567
3414
103
1985
4232
4299
5366
323
425
1551
9487
2640
579
131
182
113
1608
380
147
114
446
344
2814
5390
2030
1308
177
1133
344
655
6863
108
3810
1759
581
295
7041
3835
7328
2226
188
829
277
347
1149
1022
277
384
1491
176
386
277
2683
1484
3994
2264
1268
3888
1234
440
513
2117
1003
2285
1067
2074
512
393
286
417
2085
838
3701
614
3621
173
332
568
1113
1301
2149
2625
912
510
374
720
3473
4682
222
9315
805
115
5584
4220
5720
433
1980
2265
2346
617
1482
4727
632
3951
1578
483
113
915
3934
246
1600
3928
2293
2025
2463
1133
344
655
7433
1070
705
2635
656
1859
432
936
397
364
633
793
720
119
393
3316
764
3808
236
138
530
5742
594
131
2422
6209
2230
2397
1039
554
1021
706
6721
1973
6141
2433
690
2127
9804
178
718
760
127
1259
910
1185
6736
2563
523
5367
1141
332
742
298
208
697
115
3699
1750
409
5179
1989
510
1353
467
831
1963
876
6007
4851
504
1545
676
683
236
3251
291
5456
1032
1385
1785
2866
949
129
939
1514
3240
3887
482
113
1037
272
986
227
171
3436
2747
2114
3473
1040
2159
210
315
129
505
1041
940
574
876
571
568
226
1106
670
320
409
377
484
8715
2924
2112
282
144
292
1454
852
1210
388
906
2478
1214
1496
221
857
1341
324
3143
2059
282
329
301
167
426
329
214
298
708
351
350
104
154
412
539
4229
2643
168
3760
2336
174
1538
606
509
5342
432
1003
795
2028
4046
1189
837
1337
2103
506
191
120
125
306
906
109
421
690
133
1588
169
101
449
5796
3344
206
373
173
451
176
408
623
117
291
1037
471
217
2240
1981
630
1366
2944
897
3473
1493
297
148
160
228
258
1506
1579
620
163
295
151
206
1502
320
292
1475
3380
323
868
1072
1030
125
858
6518
6686
487
524
1610
445
504
119
1615
11503
1600
957
102
544
260
2202
2366
150
1228
641
6011
311
772
171
107
606
831
1191
227
391
489
445
371
1315
338
308
4700
551
694
418
2251
671
692
852
417
508
332
1363
242
2446
481
457
136
2546
131
169
127
185
250
1598
468
405
863
2863
2763
7830
778
433
4295
1175
1797
629
1597
126
253
138
510
2739
6652
550
2319
574
142
540
2179
971
949
456
116
289
526
758
239
511
1057
1860
947
457
198
289
544
127
358
1962
7337
2101
328
342
4130
316
392
229
1176
168
250
511
473
263
489
3814
373
609
2842
952
573
1097
295
4073
835
255
461
707
759
309
3075
2132
152
1704
7262
2939
644
226
496
182
288
137
232
126
1175
3538
115
696
208
607
542
1058
356
2582
647
1978
569
2248
460
3754
125
246
1979
221
814
139
165
166
475
672
308
165
284
943
109
224
695
200
1586
166
474
948
165
284
943
115
157
126
1174
2318
290
838
6660
185
546
412
192
354
573
1646
850
563
248
1232
1660
4578
1826
1503
135
568
1424
3442
353
4280
610
756
564
1394
869
2847
2121
746
332
342
6720
274
855
2279
337
496
733
2010
2132
497
550
307
3139
605
2625
1094
482
802
279
570
344
189
266
1491
277
712
431
2695
241
299
169
227
649
1254
536
1401
266
253
997
460
184
168
152
316
186
683
780
181
377
1050
4021
378
202
1066
1190
126
218
392
468
424
293
2312
4450
1095
1025
900
1981
2621
458
1025
335
961
1757
7498
571
2289
787
1427
226
626
146
2481
344
7415
3113
3672
115
698
208
603
542
1674
3574
1478
516
428
4093
4557
954
371
981
192
219
194
733
725
339
2497
103
1337
749
345
1953
198
2125
478
306
168
168
392
932
198
502
2536
5542
4326
2569
292
2352
167
1059
701
1177
2528
308
3480
722
9614
1899
5191
377
667
366
810
4174
2033
3262
282
5836
201
139
1405
1357
299
719
436
275
125
202
2395
860
3648
1483
117
1376
203
131
1290
1839
131
104
1030
439
3085
2597
393
604
464
4215
2157
4433
1401
2166
272
1354
2955
3578
345
2630
451
947
482
956
3592
778
364
644
437
3075
492
247
785
121
2206
1032
148
3505
1284
174
161
481
688
298
464
180
992
739
494
897
237
101
1460
1781
876
2502
583
2619
1814
266
1171
1498
1401
188
912
503
3084
3794
430
171
272
394
866
236
7601
333
186
133
4989
1865
530
178
211
106
1887
5009
7308
941
469
3194
296
4726
267
251
934
4335
579
409
196
735
2273
211
149
272
796
267
253
988
6206
788
2667
118
1439
134
467
126
228
392
489
507
408
3020
702
476
602
836
2614
1102
365
4316
347
780
1570
1480
2211
602
368
958
536
576
8828
1289
1654
596
2249
1789
4323
3896
839
162
185
595
249
813
476
568
1872
1093
1093
2101
1428
14989
263
732
293
477
1214
917
2404
222
1628
296
1637
4626
330
464
471
442
371
458
6665
716
1523
586
351
793
5313
145
458
252
3269
730
1844
764
216
4411
3973
7270
232
1058
1589
420
2198
542
1425
161
259
172
607
1770
2010
2936
370
716
1008
556
477
1718
577
746
142
1599
363
153
409
4765
409
3602
140
987
1801
377
199
3790
2080
1067
532
2537
540
632
352
192
481
6635
1109
858
2264
959
1184
354
320
357
728
138
301
295
333
1255
667
1995
1451
850
429
4010
429
413
432
173
3780
259
1548
3477
419
4152
228
118
577
483
1219
142
641
263
115
210
112
236
747
427
109
160
112
348
172
155
314
428
109
186
751
127
816
753
153
112
236
1019
427
109
160
112
348
172
155
430
3243
496
1219
897
440
4415
1768
1672
2282
1146
985
196
3027
686
2954
988
1776
2158
801
568
1454
2776
638
1256
262
216
221
141
3449
3073
361
9852
317
1642
1176
530
3227
237
554
1239
1105
152
102
1044
391
1558
496
2366
7261
5926
4432
392
231
126
288
1268
13183
1126
384
3881
3717
542
921
298
385
217
4222
3244
14935
3791
818
1455
2901
1091
811
608
4369
467
1697
634
1490
416
769
2122
5239
1351
697
1312
1518
121
338
1637
6287
648
4709
524
3873
572
501
3536
128
890
1902
241
618
2756
368
329
494
1527
1457
1638
2428
2947
4127
232
199
172
4316
393
1983
1633
3170
461
3488
684
1261
191
1711
3813
2833
314
1143
5357
514
449
3953
601
3070
2592
1580
542
595
189
602
1407
107
991
4019
806
3953
1083
260
2075
570
548
391
3825
4620
172
403
479
723
332
962
169
317
112
7899
112
772
114
1776
1885
3939
143
2138
141
449
335
586
1174
126
234
393
490
507
408
4270
3533
449
687
11855
1842
6139
530
164
560
1101
2494
4421
2536
2437
3374
6217
1463
808
284
1015
3397
589
593
1233
130
199
465
1125
1476
782
562
707
721
3312
564
638
444
458
378
796
3851
136
208
224
158
3272
461
840
273
2242
1575
636
224
2858
2991
342
190
492
696
276
566
3472
799
129
679
195
561
403
140
1241
195
145
3187
639
2299
1524
302
582
4015
1577
280
1335
359
373
811
758
11906
3121
3793
899
2984
4642
585
601
1029
382
1645
1263
227
638
871
666
1071
156
1895
911
315
6040
411
207
4928
261
107
397
690
178
278
656
185
418
1493
381
164
406
774
240
370
2836
669
2737
14582
245
2191
852
577
1458
554
296
206
4591
529
664
1772
369
8584
201
1635
326
381
9110
1805
1628
6955
1265
535
2455
188
204
547
1536
4529
5683
744
118
1215
1023
4967
165
2650
261
323
141
2517
642
1064
1323
3938
6159
1190
434
411
796
933
441
1888
4619
1262
571
276
666
655
2814
494
2994
493
1002
6045
3027
388
1045
2499
387
1765
924
1412
474
4339
1108
229
4386
663
5688
3246
567
491
437
1342
321
2250
588
258
3682
1311
533
777
5058
918
145
1865
1397
197
167
498
668
310
180
204
292
131
168
357
156
867
2267
526
1088
584
2297
1136
1332
311
453
262
323
106
1051
1371
406
1085
4296
162
3130
1869
153
830
212
795
278
3462
12281
578
3451
391
408
878
1901
3300
182
129
169
100
2639
968
539
1530
758
1185
648
3193
621
1269
988
8898
6635
587
1637
213
335
2131
343
3089
202
3971
516
689
779
233
171
255
519
274
406
1713
429
7039
6837
7435
475
318
301
102
268
221
183
1158
2026
172
178
1085
249
184
422
116
180
377
439
109
886
301
301
108
249
186
411
310
2330
2843
3669
745
3036
670
475
485
106
161
1404
1051
2128
4444
4623
1674
1091
4335
955
10624
2741
861
184
1121
4442
2076
219
945
2198
1188
2489
7328
6417
1178
389
1665
2693
601
1823
698
216
346
203
176
970
11741
670
3494
4307
4658
1355
115
104
2295
299
174
309
377
205
219
301
174
241
377
131
205
245
1623
560
359
131
3909
1207
706
4301
293
2022
205
201
742
6241
509
149
218
298
1005
2363
2164
1695
2682
975
813
104
250
315
1960
399
1057
1911
873
5789
908
1012
322
851
1208
885
5979
1518
200
545
214
309
7146
4795
4439
2556
619
125
238
626
132
9388
450
471
251
1444
1655
1614
352
434
306
7461
1951
6831
2394
4832
718
683
1272
951
1382
182
119
1874
578
903
1282
379
622
1779
1567
677
4699
676
2700
2661
1162
1982
347
1331
6676
507
227
1335
1131
144
7407
1264
1200
1858
589
3566
242
1344
369
3242
620
837
163
1950
228
424
425
127
3174
1152
517
612
699
1942
1703
299
683
571
156
904
2833
215
198
170
5118
855
467
191
472
692
382
1815
1168
4139
5987
1158
319
1342
10556
109
118
146
5921
1933
4787
303
211
437
470
108
4232
7003
1433
175
7397
238
159
555
1946
988
191
2024
3868
1755
1190
2030
449
421
343
4585
379
344
2127
760
132
106
288
219
351
239
134
160
104
136
166
295
321
717
505
151
275
137
698
396
108
760
132
598
318
239
134
160
105
136
166
295
320
716
505
151
106
1406
4260
106
430
355
210
213
3590
3743
1637
372
2997
4289
1833
1612
1256
151
113
455
122
2788
679
527
2040
1491
348
498
331
1198
659
497
596
2450
1771
531
897
139
210
180
1685
203
967
4134
505
3651
274
7306
3546
659
2138
1455
235
113
410
300
579
187
551
400
130
938
4587
4610
354
2866
1480
1073
1984
2863
2456
187
2166
283
1280
1198
1805
2298
513
499
101
358
1040
1276
235
1276
128
480
2337
446
228
5072
420
238
1423
961
7355
959
7369
5558
1937
1356
442
321
411
298
159
123
281
473
7429
154
3806
1309
341
957
116
2099
1187
539
246
5607
1613
1055
416
422
438
679
457
194
1566
149
137
2444
2266
4614
2315
6275
380
303
101
769
718
338
151
338
2814
9602
264
2666
387
536
459
225
7889
1484
162
311
2529
1993
4721
810
1000
1065
1197
1029
1029
2504
665
197
231
241
2689
443
192
526
542
213
663
145
227
439
381
753
189
100
5414
1159
3428
4443
117
325
622
741
1331
1810
672
2672
977
835
1952
239
2706
2270
1003
373
1952
1190
4911
2067
278
592
106
1352
829
1816
157
3265
1042
737
835
3607
5730
886
690
820
155
316
146
5491
155
329
1426
959
1294
160
237
146
451
1669
1105
1241
793
371
120
392
257
1669
795
723
510
254
7584
266
1074
874
358
900
491
120
691
114
644
248
2250
216
1763
5518
693
427
2134
341
850
665
1509
270
836
6201
1770
2157
703
1326
1070
519
2248
3763
389
875
397
844
576
11655
427
579
380
1135
8859
719
9198
271
219
1947
120
1044
1400
203
100
157
476
677
341
196
172
213
114
108
342
460
108
485
263
151
1464
258
359
491
1779
2456
1314
7486
10258
6668
2543
4512
2413
684
4231
2137
1623
327
664
458
630
945
113
653
468
3558
460
1420
179
4766
6480
862
270
128
710
1421
156
476
706
322
443
137
149
208
862
109
425
721
209
1471
220
473
142
458
660
322
472
137
208
867
746
654
2812
4211
2116
2876
1531
543
3579
301
537
489
433
5292
385
1774
2837
3016
455
254
187
2305
666
8608
747
110
120
9141
1498
327
612
2730
1091
218
349
376
270
760
3291
3666
257
1307
189
6466
1603
189
186
698
3788
888
3192
502
909
2136
621
222
217
336
258
1417
283
312
240
108
336
502
216
136
146
158
172
192
2825
2449
795
1527
1744
273
1394
374
368
496
137
115
508
665
3359
374
5047
733
234
105
711
114
832
1296
3345
927
1158
2326
1299
941
147
707
683
6820
1180
139
463
110
390
1542
1421
475
412
453
2264
318
226
612
2161
4838
513
2995
2150
6954
185
245
936
371
971
191
828
200
779
1055
149
1485
1131
1961
100
137
722
898
2232
1278
523
383
696
146
9102
1728
275
1101
1306
287
3351
815
4305
596
528
986
1340
413
5355
3045
1097
2133
564
528
237
765
255
1616
1134
1904
5507
950
315
229
176
109
194
166
890
257
264
981
224
905
701
1145
474
5949
285
1072
11176
877
851
937
336
1092
13671
1206
706
957
1295
1322
620
834
1747
8394
698
4956
451
1509
495
3902
4405
1427
1609
869
132
254
1521
220
1541
2244
2160
341
341
341
4113
244
1398
130
2437
4085
3533
3082
2256
10932
2884
140
2103
3682
4044
1971
4899
4499
349
209
307
318
3925
208
162
922
1890
160
302
283
294
6920
545
600
298
2436
2996
2093
2365
2247
1720
1776
3969
523
294
252
140
266
437
2105
1431
2632
459
4452
2085
480
4487
2980
1356
3031
2150
2881
9537
5961
563
926
338
1560
1194
249
351
376
1084
145
674
6394
204
111
662
299
198
179
3050
7440
6552
153
249
175
301
317
975
110
186
696
202
1600
610
121
658
309
198
179
183
250
175
299
318
967
1560
1640
540
1385
151
122
127
1714
2850
542
233
160
2173
2163
215
1374
1146
616
657
1459
552
4142
763
324
1923
4466
107
350
455
583
540
1531
117
1303
1592
984
1360
366
2217
761
110
308
211
1794
473
306
130
901
1228
946
147
1752
537
161
4356
4692
8090
598
848
2430
953
206
666
3451
673
485
787
221
203
1308
619
1371
4613
1888
733
6507
493
486
3609
459
2168
3609
1486
2020
1974
3612
442
10666
3538
1598
4000
609
173
458
332
999
2892
351
7445
2637
450
1396
150
2314
5088
476
116
239
162
106
490
473
718
308
341
112
158
204
182
571
872
1946
510
392
2348
641
281
575
669
180
280
194
1259
273
899
1124
499
410
351
4843
3123
689
10188
4484
221
416
203
276
489
7434
869
865
585
263
728
524
7311
329
193
3894
4845
271
1945
336
627
760
477
525
618
2653
742
535
985
286
1079
296
103
345
635
699
1965
858
479
6621
8556
1341
862
4361
410
3507
392
192
100
468
528
515
222
738
396
508
294
1762
181
545
286
1692
6322
1665
350
1482
1684
1366
757
509
1301
712
343
1282
239
565
1541
2248
200
1533
2121
7209
1281
2685
479
972
244
2907
1882
3032
7269
2270
137
838
174
378
443
427
311
636
259
299
701
252
275
104
212
1595
184
7392
651
431
110
814
174
414
443
425
311
636
259
299
701
252
275
1404
492
369
276
3509
1207
224
1454
3250
5383
1081
758
2238
6007
514
1435
850
1883
881
248
7478
371
179
615
1029
345
832
1094
669
1010
1759
1456
147
2231
357
402
1703
891
107
366
219
575
484
123
107
123
2700
1075
2761
6078
1130
2361
447
3595
1322
645
204
10131
4049
282
965
196
105
123
455
736
3543
4679
1038
2309
5753
5259
121
4643
399
962
117
1413
227
3254
167
172
990
1058
210
825
555
207
122
1208
2132
938
3575
714
4684
3449
515
582
589
995
374
187
569
633
1751
4309
2411
2915
569
3008
722
6827
399
130
1839
158
1178
1457
457
334
2628
2920
597
1357
2331
2914
1724
352
1310
2520
2226
5058
5023
171
148
1194
1351
5964
141
1504
1998
203
812
623
259
4549
445
1332
5919
8168
388
359
982
417
576
232
204
514
419
160
1417
2910
9857
968
532
333
333
2286
1029
672
431
426
343
145
9021
733
6359
173
3226
249
256
522
2226
1062
5262
3622
226
3571
537
3240
1667
4734
3669
3685
2419
4099
156
263
292
185
2941
3848
345
1148
10510
5059
539
222
775
5052
1674
131
5706
231
131
2324
1108
1169
3019
735
429
2965
849
187
317
294
131
164
109
120
319
168
706
2249
408
506
490
393
229
1174
558
474
477
1647
192
686
420
109
850
478
317
267
134
165
109
120
332
717
478
154
344
386
1217
235
121
106
681
1576
922
317
460
717
501
3614
1808
374
2247
2361
194
1335
495
111
138
556
272
178
363
1180
2183
360
840
390
108
111
341
330
1316
3519
1595
340
106
384
487
114
338
208
5149
323
649
2176
142
7415
111
981
1206
583
585
392
483
295
1122
3478
1325
263
5410
1843
609
2904
369
453
305
674
2123
449
3749
119
129
1067
3535
600
586
186
661
1624
734
302
5833
3140
168
679
419
2384
741
423
4484
121
873
707
217
491
1706
365
481
3119
2723
466
2775
6489
345
1132
3321
1834
129
365
330
441
144
470
156
360
1504
292
345
1212
121
413
492
451
732
267
161
607
830
1365
434
104
357
2187
6053
231
343
177
779
717
144
316
374
240
1290
467
102
911
2188
129
623
1233
312
2366
1521
6587
2201
941
1284
688
3681
2319
310
2197
9120
7087
984
749
407
1676
1816
1896
131
5737
3035
1073
1261
2672
167
166
267
1273
136
110
229
275
441
397
1016
6926
1966
2608
1636
1165
6560
1958
856
267
218
132
136
838
1340
135
479
6983
1189
1222
666
449
2445
2534
1189
2017
570
744
715
297
1640
1268
322
354
3644
414
487
177
482
639
102
2058
397
1099
147
112
1121
699
177
169
6814
1262
217
1491
417
419
211
142
278
125
525
3614
795
1973
520
430
2496
6622
1395
511
1497
617
1433
301
1062
986
4299
1222
7101
2276
2222
1336
341
7455
123
4225
195
5994
345
245
1150
565
843
1895
2073
4283
2831
521
257
762
724
617
654
2473
257
2058
115
399
1042
294
1069
285
166
835
439
105
383
1269
797
777
1484
488
462
827
387
214
571
1001
239
6190
379
518
2307
1428
451
5461
450
717
193
342
2815
997
978
514
695
713
582
198
1488
222
157
294
1599
1284
3346
823
3681
806
1565
283
1862
372
579
628
887
531
1601
319
579
121
386
137
438
130
1255
940
126
187
687
515
1064
6406
812
174
934
8150
811
496
400
973
850
393
381
1379
288
515
11650
322
530
160
3208
2239
3870
1723
6672
2326
3474
676
196
151
652
333
810
315
7326
846
781
1442
741
427
147
150
114
152
612
1641
186
783
502
167
4861
685
429
233
487
457
214
1519
145
182
761
724
1586
1468
867
242
406
1973
1514
394
1012
792
1468
246
923
1268
218
127
1108
6280
5395
4996
7308
1207
549
631
231
550
108
1901
475
8932
1294
452
138
466
113
2362
1465
940
5847
228
1159
214
220
2887
4600
858
176
185
465
319
716
498
589
1136
3310
774
1505
1832
1644
254
649
135
673
455
109
810
138
177
185
465
321
716
498
166
494
339
1614
370
498
1853
153
622
800
295
1052
2096
385
936
1198
7370
476
1421
488
473
702
229
571
418
110
189
528
3478
14926
590
228
204
1587
159
103
488
471
701
280
366
7247
7491
277
404
203
143
138
872
2666
2952
590
1008
302
544
138
1643
1334
5827
624
303
1208
1911
192
2770
798
2329
349
763
357
2568
630
3633
4545
6691
555
188
219
884
1411
2215
138
383
485
1094
327
305
1989
308
2100
913
335
568
371
765
603
558
280
523
680
637
739
482
480
8108
3315
215
346
371
7479
1948
1900
7216
1658
1772
129
216
2329
738
2313
1178
4569
455
3363
240
1100
421
649
3244
2491
635
836
1865
766
625
580
199
2660
12985
1386
383
124
246
186
296
374
1258
517
754
3318
665
1907
5633
177
794
485
909
1476
969
5383
1444
522
838
803
13576
564
639
349
4673
4446
1046
840
7289
145
156
622
201
500
1463
594
1279
1911
8888
1675
485
608
410
3742
558
3589
1982
336
230
219
8945
159
2523
482
1435
515
822
1530
1991
1361
952
2607
1512
597
492
650
3738
700
4021
1930
1767
192
1901
577
160
608
101
498
278
151
842
211
182
190
464
582
421
343
153
377
316
686
4359
3512
6292
1309
2431
945
616
1404
163
154
473
680
204
165
206
157
270
112
359
1004
204
142
9297
9559
6225
428
3644
946
915
827
130
1439
192
467
143
105
694
1026
3627
1136
3224
4313
325
116
407
4260
275
197
186
492
121
639
1384
234
506
395
513
1370
111
384
2689
3977
2233
383
995
1237
2978
4744
1104
191
101
287
294
567
136
574
1459
685
3922
2718
108
246
1697
280
484
1125
1719
4596
103
886
1906
263
2403
7334
145
4267
5004
7317
2482
1217
229
2697
3635
1851
172
762
11151
1907
2645
650
3675
1978
171
2077
1550
530
4115
3004
627
2814
6006
4843
684
2433
589
1384
1827
5068
413
2021
200
271
596
313
1706
3182
565
128
2670
5404
1391
849
524
593
223
553
655
480
1864
165
5687
2940
187
441
569
1375
965
1948
229
668
446
1351
979
235
786
573
1230
1120
5235
605
9421
630
2211
5896
5234
2666
885
5865
577
8433
1102
681
644
488
5499
7531
2422
647
2291
2024
7516
3097
6943
1338
113
236
903
7252
1203
295
307
661
1845
1290
229
2096
227
343
1380
1018
228
177
921
3997
701
1387
2736
716
2714
2686
1585
1110
992
3972
347
580
682
444
2268
133
1837
487
1537
4953
673
416
2091
1965
1886
502
416
504
1440
301
303
5585
805
827
698
5252
754
691
1789
4762
2711
879
1452
353
1071
253
128
7405
138
643
2566
170
443
321
2473
272
1044
284
1840
3392
753
2389
11116
562
119
720
311
2968
1547
1822
2316
228
878
1833
247
1382
127
830
771
11315
298
6631
1210
586
104
2735
410
803
7459
1189
186
155
416
4533
1109
181
145
910
726
636
145
256
1220
674
232
1143
3387
458
2725
293
5623
5727
927
232
561
976
231
192
135
1446
7230
4808
2988
1806
1009
203
146
338
1862
446
709
283
1536
1340
1840
3574
5960
1731
101
1165
1534
581
1169
2319
176
4452
2066
1557
385
156
533
512
198
581
480
1009
2457
463
104
1030
226
141
220
824
693
139
352
510
1268
129
187
997
660
5365
697
1010
2193
4059
1557
139
1257
1646
504
2756
107
205
193
1165
108
120
289
128
417
238
156
127
888
757
9453
679
2622
198
1204
747
2441
1437
241
163
741
3714
114
685
211
119
829
1044
248
211
100
1424
1187
1015
622
352
436
232
3893
412
453
1463
4264
2472
802
2391
174
2033
1943
1360
1442
2064
360
263
1152
5846
2707
807
242
112
695
1458
147
376
2169
2737
4343
2369
174
471
263
621
570
4946
718
780
3248
5547
4533
360
355
356
4371
1823
1016
4712
329
3586
3360
741
249
458
450
516
111
280
6610
3539
309
1513
1816
508
141
907
657
568
359
165
317
415
114
203
888
1114
211
6182
212
3122
523
1111
297
570
130
749
4417
1233
1184
939
150
492
7003
2103
5120
4557
2710
1647
490
1391
3209
562
282
134
3005
115
1186
184
493
3190
325
733
1874
2602
649
403
1059
228
204
8040
486
368
127
144
514
686
260
612
6413
4575
307
555
271
3297
674
270
200
548
3853
3079
1897
4640
359
8029
2095
591
4554
2734
2128
1649
491
1414
3212
561
3189
325
733
2044
2601
649
497
5143
337
302
263
504
6859
2400
455
381
5813
304
1479
684
1698
858
1230
377
684
879
8051
752
217
954
438
605
1001
1463
486
1279
3326
338
210
197
4443
3859
1734
1061
194
348
166
703
414
983
345
578
508
375
624
351
579
512
374
1488
108
144
337
251
582
171
698
1365
1334
365
681
1841
1152
519
2229
1170
216
1275
697
6296
1098
6780
1970
1568
404
210
124
589
330
302
545
337
404
210
519
491
128
444
4267
455
541
2552
2798
3764
577
708
1819
3131
735
602
1202
305
509
454
166
6804
519
402
4040
524
216
2625
6153
506
2475
427
1457
491
2156
1185
321
1176
2859
455
605
212
611
6294
4990
7295
1017
805
235
332
816
1838
297
430
874
165
2858
1023
1942
5513
1042
1347
369
861
217
640
494
340
1541
357
658
551
1259
280
402
109
152
609
318
813
666
425
1301
343
816
142
357
273
487
763
261
152
580
348
273
825
304
577
219
1077
1597
531
203
263
583
825
1026
953
1060
3236
648
689
161
526
136
251
603
448
250
258
114
275
926
571
213
438
173
644
552
2367
1006
567
217
8726
514
1824
1232
171
3154
162
790
543
466
140
1498
629
777
379
1565
12090
2492
440
131
711
249
314
2816
5985
1690
4141
204
234
1429
1031
1828
4792
2108
1296
2905
2049
513
6289
6987
103
197
14996
329
1380
1361
1467
311
985
7724
3840
5213
429
475
221
149
148
3499
1018
388
161
477
450
998
183
118
416
111
186
298
212
8486
1258
433
127
177
10490
331
488
3271
1610
4376
380
210
2318
4591
2534
1490
1486
816
6961
6112
670
1070
433
1908
2883
1937
125
232
130
313
563
156
234
7333
117
4685
2555
4183
10355
7482
2589
743
268
1449
683
550
340
149
240
9223
637
507
122
384
147
187
267
1504
198
398
1391
150
9634
174
688
3407
3553
6243
5119
7376
1723
416
458
295
1106
679
6347
493
204
749
182
110
417
575
254
210
346
124
246
3480
279
1706
2135
300
470
2538
4536
152
162
1346
580
2806
5728
1192
915
1417
1245
861
1895
798
460
371
716
2884
319
368
375
1004
545
7437
631
835
299
898
220
183
461
320
686
223
273
790
167
112
724
433
121
891
220
183
461
320
686
223
273
690
407
682
377
1338
3697
1331
231
416
297
4357
202
439
5068
7324
587
108
679
525
1968
6108
6251
2699
1452
1483
1585
2905
3443
2367
243
2556
1735
553
254
124
103
401
596
640
233
979
6322
677
965
1446
443
1028
692
542
3011
128
901
145
7472
326
11238
2458
8296
6461
600
3589
581
6803
588
2206
289
5494
1170
577
877
7087
487
268
1109
949
2658
3217
1189
621
1424
7364
3383
2173
441
2295
115
3559
1054
3075
918
5748
2233
2258
541
133
168
443
792
499
555
276
127
153
1286
168
821
512
181
321
1605
3260
4084
471
737
2671
423
313
933
1276
1248
5470
1582
626
675
803
570
4920
6548
600
214
258
914
6043
723
273
103
1049
2907
401
197
1852
691
2103
1924
262
298
3588
352
325
1996
102
379
259
1838
798
432
152
3171
497
1979
655
271
1402
341
1832
2508
258
3292
141
703
3431
2946
658
7770
410
1015
914
184
676
2268
234
228
4132
632
3845
4760
208
314
1532
396
1162
521
771
409
782
461
522
2213
4264
315
720
509
1887
1710
238
755
333
696
448
3037
264
1382
4763
4335
2032
1225
301
117
507
177
517
563
587
160
108
186
149
225
287
204
717
473
477
294
3746
4516
423
5790
3949
1300
2870
926
846
721
485
327
4988
744
3138
611
117
263
2780
616
723
1312
1163
738
2102
2412
1424
5616
602
1605
1611
1649
141
436
2330
215
396
474
188
1138
5568
891
594
850
161
486
345
2379
169
501
332
830
4128
820
2145
145
207
407
922
1285
319
614
214
602
385
285
912
1541
133
3078
242
372
115
119
586
1799
788
502
1127
4547
1897
868
627
236
606
857
192
1463
215
256
1054
1164
3370
424
401
135
101
154
160
6268
2950
10856
720
3627
101
1190
2658
5286
3973
173
422
382
4541
2629
5598
1633
292
384
255
206
554
570
548
6490
293
4631
1268
3803
1560
2007
1657
482
1893
1850
916
196
247
274
794
155
624
155
615
4121
1162
144
893
295
103
301
385
3801
298
197
198
379
123
100
249
345
3919
804
505
270
141
1373
246
176
393
982
9592
1201
480
250
184
2716
760
813
567
2960
320
164
559
160
729
766
592
608
238
222
1948
4425
2443
3692
2167
3512
1870
678
703
1281
1793
791
1823
340
1287
3028
1569
2141
1549
320
283
1263
6714
1722
2451
2898
3102
3537
1424
2154
315
854
2147
745
3312
584
286
1238
402
100
7449
395
7399
285
776
856
390
340
500
483
156
1396
187
2282
537
501
782
372
1637
233
427
651
1164
197
1015
705
3142
2210
460
124
1112
684
652
458
863
540
5486
582
1019
290
703
357
2894
3332
2956
465
1719
248
6634
3807
4608
494
3359
200
378
185
653
317
168
191
2966
219
134
417
598
3035
778
419
1485
4822
4551
4256
177
1341
653
6202
1785
495
347
1001
7535
282
4939
3558
194
834
316
1148
3468
1840
2737
398
1223
1711
171
2143
786
985
2791
4757
205
3569
387
1529
1613
1401
803
903
293
435
4936
2813
385
351
186
302
295
127
3930
5879
2041
518
537
796
247
195
415
734
241
5185
687
501
546
723
117
317
1370
1265
477
112
131
2880
834
112
131
197
438
429
1822
2939
662
1993
1639
3503
436
749
485
4002
1117
3679
2166
628
576
1003
941
1554
4777
1154
382
2226
2715
138
670
2097
163
852
9073
1024
316
155
617
5045
7304
464
221
3178
153
5817
547
204
565
420
121
255
446
223
203
565
1326
397
246
205
1225
2389
153
1717
547
613
102
226
319
4404
4602
7407
1868
3913
3028
1657
323
113
421
6796
4430
626
7306
3879
822
114
188
240
1185
1808
3849
4608
1878
1234
915
4938
362
283
156
1131
197
1681
132
167
113
123
436
235
218
504
569
2868
603
344
169
1322
911
2103
589
141
1447
297
2705
577
2671
1160
223
6890
2729
3992
1380
1138
4016
791
126
948
1952
113
779
2744
4874
462
675
328
273
844
1481
2487
2184
669
283
320
187
1310
3029
932
1549
476
1654
1032
132
348
140
125
267
396
427
7399
496
433
187
712
1597
6528
531
536
1524
448
1553
820
1264
567
1566
605
1571
1622
2731
205
2224
421
371
166
1009
841
2126
121
1103
688
502
3694
7312
1745
585
264
250
1357
470
5828
9019
190
719
1289
383
199
1767
344
2017
321
708
368
2210
9593
547
357
2009
625
3186
1099
1164
358
755
612
321
5606
13381
13541
321
2015
248
243
190
193
275
1392
5869
140
202
1118
274
539
561
127
555
2825
221
1796
192
135
2955
666
114
1087
1844
473
442
938
248
204
171
1183
419
666
1754
2711
1088
404
1101
498
1012
419
644
1406
1553
508
234
207
1051
330
303
117
2352
4493
2786
176
319
304
604
3332
130
2633
211
3096
999
6012
457
7373
651
700
210
362
556
4694
176
262
150
333
2496
3060
508
421
570
532
6946
421
852
595
2655
614
5571
2167
1311
1273
1629
261
1239
1369
2156
1613
1597
422
5610
2575
1331
2128
6862
1492
2085
253
2816
124
180
1134
3580
3220
417
572
106
170
461
106
250
201
653
171
422
106
214
1593
204
695
274
416
220
1923
1543
213
416
570
106
250
827
180
425
105
1404
295
976
482
8357
1507
674
4597
433
293
923
182
1594
670
3447
4323
992
2455
402
537
1843
489
542
1036
261
216
3315
2046
2879
138
2086
206
573
122
940
3057
394
286
573
355
182
2429
156
101
2971
174
301
374
116
119
457
880
2218
180
760
666
342
855
588
1677
1225
1868
648
873
614
718
404
274
110
800
1744
623
648
531
2243
784
2626
2349
1580
2405
3077
3683
370
119
1975
240
432
2162
614
406
292
265
391
581
125
128
102
138
776
148
133
1066
312
355
1469
673
310
2158
463
13124
1642
4842
2984
1853
117
239
272
366
474
2308
208
200
4758
4823
2016
5023
2068
1500
4096
518
852
4933
858
706
4178
737
4344
599
469
1028
408
296
520
349
9363
3313
2305
2062
4031
328
1506
584
1101
3391
3898
4789
2519
131
4132
3066
1154
224
238
577
7907
754
915
809
13396
1228
530
440
7374
1338
761
5677
124
866
2314
1710
101
207
917
1006
453
166
136
293
965
959
405
247
151
1444
1259
237
121
384
662
505
1993
961
409
675
778
1918
775
208
147
2904
857
665
710
1506
1805
741
865
876
920
1514
632
866
5656
702
7821
605
942
3898
1537
1738
153
1996
166
134
456
382
702
3469
717
326
365
282
185
8264
999
561
325
5590
1767
1273
1788
255
7806
1005
7257
3734
156
1401
2362
6156
342
713
1945
748
1198
3008
5427
137
320
503
2660
1635
343
337
1332
1888
874
2086
4642
306
118
1845
832
600
1969
1049
1913
1465
1469
3570
1468
1222
690
1163
998
1474
2166
4162
11381
2979
1734
7467
1786
126
147
528
829
2257
723
189
711
470
7039
340
703
120
488
414
7400
1718
298
2668
2329
3807
1929
3043
2491
210
124
385
636
568
3149
434
402
961
393
588
1562
1594
1224
2666
694
198
1384
308
6558
515
263
10284
2381
1646
3439
3924
1338
185
1056
303
159
709
1947
4237
545
3919
3984
564
2713
436
4838
1142
1322
287
323
230
659
109
714
1748
1491
373
920
515
132
704
970
2254
221
272
204
2706
124
601
498
447
338
12098
5357
924
1321
1560
5241
163
7302
4854
2085
207
225
271
136
217
344
4270
3764
527
245
258
187
542
258
920
396
395
183
1970
779
140
2173
1963
1135
4186
2651
1232
2964
166
992
1881
201
127
537
1910
921
249
125
317
1136
1437
1144
420
179
597
116
639
747
535
164
684
128
8414
4866
107
1221
1810
1096
2327
478
384
113
136
144
298
695
814
572
343
268
995
220
292
884
730
109
442
520
150
457
445
731
265
206
350
239
168
552
1512
1031
1597
672
731
2026
669
446
1070
306
322
967
9475
1258
1470
311
438
490
388
557
766
1129
1052
6469
1479
158
141
2459
684
845
108
397
535
901
323
1651
1715
474
101
500
1076
485
1412
301
6603
1883
132
384
4032
143
947
1642
1362
508
163
1498
1553
2327
200
2651
1704
1887
1130
620
1402
396
1768
877
1300
546
2858
3801
680
459
206
2169
247
302
239
308
2173
309
102
346
2452
1736
11121
147
1017
1435
2943
8051
710
254
395
1722
2233
310
535
702
2439
2176
1376
123
506
1489
878
432
224
643
153
1502
574
137
154
1303
1306
575
5084
3511
1590
557
143
981
140
211
259
4612
132
620
1854
284
441
709
3808
1498
808
116
6246
3756
370
127
246
211
277
2943
409
280
1009
510
688
822
602
204
1557
2071
3816
1726
457
361
1439
499
305
192
1378
3258
298
1378
421
970
286
1484
1388
8460
1435
3631
1530
2581
1465
2379
1975
6172
1821
1810
625
2483
454
2796
795
1891
554
1113
357
524
3386
2641
3059
881
510
394
136
775
453
190
475
2597
597
221
356
187
181
2957
113
812
2286
331
2636
119
1533
419
1071
1577
440
580
520
2037
2440
424
1439
182
159
179
521
1917
1823
889
610
1803
462
566
4149
465
922
4666
2922
1214
1561
744
665
600
1243
222
1408
595
2995
713
7148
2162
995
1916
2063
258
513
1884
147
144
1699
250
114
2279
273
4569
1481
6393
212
296
7940
2510
1071
2862
302
171
501
6680
3768
243
507
104
156
487
331
5624
217
423
495
1122
154
520
185
227
1476
203
200
268
492
711
4366
1443
3210
294
1467
395
1687
1018
854
1697
2304
153
1677
4591
2400
3307
4113
4039
1410
3118
1338
727
1292
380
7901
3913
248
343
2371
468
721
272
242
224
262
347
628
2451
242
301
172
189
506
466
290
7197
213
145
105
266
651
182
418
159
199
1233
2918
1210
4535
1198
1914
507
547
5305
375
1148
1483
456
350
254
712
598
569
1333
114
634
2038
4682
1262
163
1323
421
128
410
109
855
328
5846
2137
1729
345
270
181
242
285
620
435
2267
3121
1419
2005
346
309
3082
2495
1874
1815
460
2967
3073
2560
119
1711
655
482
5251
7390
2597
438
109
4477
2148
1742
4714
4533
324
184
438
246
390
367
659
399
712
1762
1739
155
100
293
317
736
598
2714
1109
1405
1097
174
444
2668
1744
2132
264
157
1956
2830
3663
4159
8812
778
146
2165
1489
470
4816
282
8980
154
730
255
451
669
602
3557
573
3533
145
205
338
461
1258
370
1612
216
2006
900
349
1597
1180
4558
1063
785
240
1785
447
324
296
128
3614
515
304
1667
3389
162
446
477
3789
124
2118
4546
2698
161
1096
687
530
780
13808
1032
315
2299
241
637
285
3435
4530
689
665
290
1627
131
6180
2763
197
276
9480
432
884
697
1981
1135
2327
1059
419
626
593
1170
490
426
474
1935
389
4897
2148
4418
3376
1538
1365
506
1016
221
3186
185
349
2218
3222
578
2112
494
566
1006
1222
1489
210
150
777
129
244
154
102
2742
511
158
291
474
363
242
2801
344
864
311
257
134
166
102
116
406
323
661
474
481
161
1403
4346
1971
398
253
142
3691
5065
1373
696
10945
3584
829
109
158
1750
510
179
157
291
442
214
308
160
231
449
408
625
485
515
977
282
1281
694
294
341
112
1406
162
838
411
1054
1136
425
1634
519
2675
150
725
435
139
1559
606
2218
409
1613
1021
1947
1620
1872
203
404
7511
1391
631
146
210
1001
612
758
692
771
7247
196
1695
165
624
3405
3551
1062
1646
4423
6540
5709
1402
742
4203
3304
13331
1561
4469
3518
1188
632
5034
4580
208
2295
328
417
181
133
678
337
423
114
334
296
498
426
824
1002
813
237
4801
925
254
244
1305
1164
539
139
106
143
876
1761
1473
109
387
3263
295
818
3238
416
287
3875
536
706
411
3643
950
3083
646
3703
291
1279
361
310
148
3138
465
572
1626
3933
1211
6735
4366
2420
976
3367
307
3252
274
358
285
5571
224
776
1349
2042
233
1635
184
248
511
3217
5699
451
306
1002
441
138
4870
652
138
948
219
304
2441
800
4276
3733
9862
266
1856
517
479
1147
237
759
3419
3563
2603
232
2200
253
132
489
683
200
573
8004
126
575
782
525
5547
208
281
549
271
1174
739
116
3598
200
1634
5670
540
118
991
606
966
325
2106
2076
207
4690
3136
267
385
2493
2201
375
114
1658
465
255
5680
1188
3430
1609
6063
1238
1759
276
1277
725
517
471
444
431
1326
499
285
311
1012
419
151
1314
227
400
793
388
190
184
1126
1012
447
151
1313
227
400
793
131
200
184
2217
2055
305
481
2001
2300
101
554
506
803
624
2726
2586
939
6545
558
912
915
590
1943
2382
546
339
421
9103
246
567
233
1112
3020
446
388
163
544
1071
1479
1788
612
218
1781
523
422
664
2157
1109
406
187
609
180
616
485
183
471
2207
301
956
144
3748
398
1353
443
209
147
142
1843
596
843
1690
863
103
273
284
324
710
428
133
207
615
4053
125
206
195
147
2294
223
10084
2615
3413
5489
2901
765
198
146
574
1503
362
214
1031
206
247
1636
4107
1092
616
768
536
481
448
170
349
832
427
299
2269
1057
209
186
428
821
1383
1598
340
160
247
114
1112
235
471
310
153
2665
6804
1723
1904
864
2211
310
132
876
1457
322
647
2619
132
621
293
1056
141
267
289
1645
632
133
140
8428
906
437
700
225
142
204
620
890
1992
203
3448
2360
480
2679
1107
362
2676
1844
745
3034
158
150
272
367
402
3665
8691
233
136
260
5176
138
259
210
1354
308
874
3360
222
2203
2779
3363
222
300
193
3984
377
634
400
2189
503
414
5482
1067
410
3578
476
1804
392
1159
1955
3662
7453
593
447
103
336
182
5817
280
3259
1649
721
2302
513
709
416
3187
619
585
5155
590
1496
1044
1085
3134
127
1241
150
1467
4801
2891
2072
6937
388
3996
668
247
634
2239
349
1420
1320
686
1028
119
1226
627
233
215
207
217
405
673
120
1157
337
686
477
160
106
791
403
1189
1935
463
238
620
1837
614
607
1735
285
366
164
235
1031
1323
285
522
1789
539
127
209
1226
941
1088
1254
581
1598
833
5281
236
488
1409
353
1562
4350
2198
3892
1846
1459
232
214
190
218
552
225
896
623
674
148
377
3615
2147
980
3954
1664
294
215
201
551
160
896
177
171
5462
1065
2585
1039
1751
266
802
2315
1595
1534
115
467
129
1026
726
627
169
215
201
642
400
414
1335
332
191
216
152
2213
3567
518
661
3038
679
156
5049
1596
4401
3708
1400
1307
3249
628
6997
7279
2007
112
2269
1857
143
1897
695
2532
3670
154
7228
7119
2166
349
354
429
131
190
1898
537
293
132
611
448
1087
277
2486
1041
239
186
246
199
129
217
3189
2992
1554
434
683
7439
4641
586
432
118
970
188
1863
3708
995
7154
1816
144
941
920
3469
844
1200
894
3403
476
408
4020
286
2864
123
264
601
729
1366
149
10730
1091
221
182
112
105
210
207
193
405
5092
3148
1703
374
2417
5131
1458
1363
2033
899
874
152
397
14064
2782
1788
674
132
569
272
2837
1695
448
447
1412
4409
201
196
105
118
150
190
1768
1377
4583
310
514
2596
829
419
379
234
406
294
1701
305
880
571
813
607
842
208
542
270
273
234
102
541
612
3199
761
4063
2396
464
6083
802
428
288
1398
1149
458
544
148
507
114
928
470
330
231
1449
1373
639
1231
4066
502
146
231
545
240
1699
5883
221
1358
215
309
398
555
441
358
1531
418
149
102
149
227
894
104
147
617
422
113
209
623
536
123
4687
2145
145
1860
1549
2315
597
928
1418
2103
391
419
669
276
3005
350
158
904
1008
353
237
342
459
578
271
614
154
472
192
115
441
1396
987
5277
278
468
2424
1066
305
2615
519
1643
1506
415
1059
379
1513
155
277
1434
393
1958
140
100
260
982
144
400
404
741
352
589
379
537
626
418
429
1230
3093
3828
236
1452
504
721
136
608
4757
149
112
182
882
1628
6184
1364
1440
379
533
6619
212
1558
359
1793
304
164
3397
1929
542
357
1629
436
3674
454
503
235
1133
202
2790
2708
7271
300
181
379
1101
622
1152
1505
239
4041
2055
590
248
1059
875
2552
3187
2172
364
383
7357
834
2011
2731
1823
1059
3605
3084
483
4693
3725
9050
266
2615
232
519
1008
865
895
1122
527
843
850
1120
393
978
482
1555
1231
2084
1049
447
432
1599
4750
1213
549
2293
1790
529
1265
1028
3891
474
1664
13654
6328
5755
231
177
240
150
313
197
950
232
315
412
430
2702
208
427
177
156
376
392
162
734
375
281
5126
3654
721
474
6299
2251
559
767
258
8482
1104
886
444
487
1417
656
238
432
219
409
3195
199
269
1064
395
469
147
251
150
3351
1219
2882
5347
1066
1600
4265
2030
1303
319
576
3997
4823
2197
6092
2416
727
1027
1659
2303
3798
2530
2363
669
1283
1026
437
178
2686
7648
1944
734
2195
157
5600
738
1414
1756
214
314
680
6070
3075
3737
811
309
737
2963
1643
4044
1496
168
388
1392
1561
179
255
806
215
175
136
3362
287
492
267
143
1281
215
175
1315
738
420
667
6611
458
851
634
638
4268
357
453
599
594
1682
7276
344
235
322
2881
1099
710
2911
505
1428
466
1165
1365
1115
114
1628
558
1125
680
271
3089
416
5133
665
4878
840
2581
648
178
355
365
403
6797
802
6247
882
132
250
736
427
135
161
102
121
390
323
209
602
1403
9660
2709
317
1268
137
1413
101
851
521
677
501
585
6030
2551
461
3961
379
106
559
168
1998
174
1090
574
1030
354
1648
2482
1950
2813
4854
5417
2769
5097
1901
784
2685
359
1861
2472
417
2225
4197
155
5640
947
564
1485
823
1028
2142
2821
822
403
193
605
309
2408
1427
495
1558
1778
1861
7412
2527
536
148
126
915
211
279
274
7346
240
1628
1208
194
237
131
668
568
162
204
290
626
697
854
332
797
312
116
300
2738
245
796
452
501
577
1436
6246
925
1232
3400
7466
2955
3090
1486
2376
964
3646
1322
2772
201
503
519
927
824
1462
955
690
506
2889
4288
1471
518
1081
1028
7295
4494
470
294
495
342
1178
904
551
364
1460
638
1044
115
1251
223
191
2552
856
1484
2205
7086
4696
4980
5306
5321
799
1154
546
1012
1709
1534
5023
843
698
4932
751
840
1021
1093
675
558
111
865
585
407
340
4636
601
3752
704
327
1577
134
243
202
581
1141
202
217
2491
476
577
11785
910
1171
5240
4197
1143
300
314
805
214
178
102
195
506
1980
129
120
165
2761
325
1312
420
389
2993
1098
7358
105
246
584
418
115
381
1441
584
139
442
3824
898
705
1805
385
3326
4212
103
313
1238
5574
484
553
2035
1379
123
482
382
1788
224
298
383
1415
109
6888
6934
7027
673
480
552
669
347
316
564
256
226
2569
1764
249
114
338
115
557
200
767
301
13686
312
1280
2141
299
255
1956
6816
743
130
229
390
2713
250
286
349
739
1891
507
1084
165
535
434
2120
2689
1944
839
579
7299
5065
1225
928
140
487
232
234
430
335
1130
991
2902
189
199
226
118
553
474
5187
2214
341
572
357
1878
1681
1323
428
9052
197
7928
700
3032
1425
5443
590
1724
1542
268
691
1994
6691
2647
765
468
1891
1449
944
122
3648
112
1642
1828
2785
505
6792
428
260
421
204
1972
190
4988
3738
999
173
4557
3313
2837
313
3337
356
144
2545
8637
211
407
621
4295
191
5933
1597
1528
4177
9090
2345
673
2077
476
120
824
395
195
794
503
1950
6683
2525
3085
2613
13727
979
3131
997
404
586
1679
231
763
1495
597
1040
4719
678
1220
1734
920
310
411
1468
856
284
3721
501
575
443
1975
3257
582
443
1402
624
525
1172
1182
566
1302
183
2694
449
183
5387
143
673
1346
225
741
806
245
3653
743
134
291
1128
244
425
235
362
729
2956
967
116
375
384
157
105
2039
137
804
636
299
1095
2215
3035
1835
294
984
1692
577
1267
3051
2224
1710
1229
171
1213
144
574
1657
590
452
287
221
3090
245
120
2483
463
717
821
521
193
9241
301
8954
1605
3671
535
214
566
622
175
4498
2819
793
422
315
511
150
523
550
4674
503
5816
2509
3931
869
3308
1559
1702
1670
315
303
641
5643
648
2713
1260
2910
1188
3312
4727
2974
889
847
771
100
224
1111
1730
8509
2608
1022
1251
600
4430
911
4206
1685
731
3869
1368
700
2253
832
5373
479
300
685
903
2660
460
1642
911
705
1390
402
652
331
671
112
337
259
888
539
913
389
2479
651
907
712
1090
848
175
416
937
633
1343
829
428
2476
651
2266
1343
316
1776
2828
103
887
785
354
662
3094
113
3371
1675
375
541
718
207
1234
202
215
1992
1225
1255
2104
489
210
334
216
606
102
550
691
511
586
146
232
1800
106
880
1695
1734
528
612
240
414
570
232
645
198
419
1465
1620
4060
5141
2655
2542
828
330
1156
134
432
880
1340
2669
7209
9342
1662
10602
6336
4800
655
883
9055
384
614
1988
627
418
276
887
519
539
3343
1834
534
183
597
209
1129
384
1451
147
4944
146
221
1776
8867
101
2881
1094
618
1241
617
4567
2916
815
540
161
1321
406
131
6121
4206
622
110
466
684
876
683
1365
666
471
943
5931
1037
684
141
1104
602
7451
3610
1072
319
132
8078
3772
130
763
417
1896
908
5858
1676
285
1776
3145
1141
1564
1557
869
1920
1360
9448
587
494
882
151
113
111
353
283
131
485
183
478
323
702
254
267
1588
124
695
418
121
872
151
113
111
353
286
131
485
183
475
323
702
254
267
1398
1073
4140
1590
562
3141
580
1447
760
366
918
2915
5054
323
664
272
656
2900
2620
1123
3747
869
2442
199
1046
8918
3006
1060
10946
1770
7042
3178
1328
5842
266
466
1517
2927
135
255
360
529
114
543
393
239
497
1030
114
493
678
1006
192
142
1903
1036
606
690
778
708
6938
707
536
793
282
380
1054
798
332
134
497
1699
567
592
1653
666
1028
227
192
415
791
4560
1918
1015
1113
1301
3157
2601
1708
335
4845
700
5227
499
5841
2861
3095
11553
578
2566
2710
4139
3474
6731
469
638
2108
1987
347
430
2369
1173
240
1519
304
772
586
123
299
1138
1387
792
509
480
300
282
2043
296
555
3790
350
3841
427
1137
1077
525
363
151
133
224
5482
366
1886
364
151
132
2164
366
1878
365
151
132
242
1426
6278
1044
2107
736
330
464
156
140
234
1021
224
189
2436
112
1360
2140
232
1777
103
2552
110
185
491
269
1289
578
1532
142
702
377
609
489
451
254
730
3233
1510
255
146
350
8023
164
969
613
1852
243
1150
4815
873
3459
942
143
204
321
732
7375
1053
1303
342
739
1298
1563
5063
451
481
1096
3347
284
363
3587
1484
696
3868
1261
6298
2433
1491
211
203
4754
339
4087
873
3921
666
490
474
238
188
480
270
1959
104
378
209
518
3941
6281
3297
3371
850
459
1721
303
856
2050
654
2154
4427
4180
1411
672
1162
1723
137
453
1421
177
493
2894
4674
450
402
1180
658
2882
3183
106
362
298
3754
738
505
109
4390
308
211
1758
13677
411
297
405
168
1824
613
144
411
218
2161
579
562
565
284
135
537
284
250
196
159
133
420
314
713
473
482
104
1239
338
151
3209
152
420
3986
472
625
122
436
8705
5941
1874
1670
4417
1412
319
810
1500
2852
1192
698
4964
254
2703
190
7514
7218
991
4989
4730
1562
4999
1760
2590
4042
1441
1272
233
6725
1204
332
677
2065
271
1130
788
195
246
556
124
344
2728
779
1252
1379
323
1212
7210
3591
1465
366
1147
2609
1585
220
478
6643
6528
711
3724
3675
162
585
503
268
749
564
384
921
383
172
224
226
299
135
248
611
556
366
7145
1706
2656
314
2107
1073
538
400
613
728
545
2322
864
715
422
232
175
354
401
522
422
969
278
979
151
441
1013
1475
259
452
3624
2593
268
8172
315
1669
189
1181
361
267
288
1964
524
670
736
2610
729
3217
3108
1553
6531
1307
825
263
1093
2882
1397
576
357
452
598
1335
2026
3755
1625
1266
758
694
380
4632
439
5382
2754
1554
1313
981
806
295
286
545
151
1843
2531
229
235
133
1434
1518
554
278
615
137
136
145
127
872
524
929
995
235
616
219
5773
2689
152
488
208
1006
331
611
1880
2886
636
2462
187
383
990
120
1074
2046
796
3644
3035
253
768
598
450
2630
836
2926
611
321
401
512
1612
563
2256
2883
2728
2396
6087
1185
3018
386
7365
3963
998
1305
275
210
639
4021
1108
2712
3219
2010
502
1862
1247
1463
140
345
1308
1614
555
2600
1620
485
299
2714
3350
2517
1333
3564
1020
2632
1829
119
115
846
1776
329
280
308
4869
138
320
798
169
1406
842
198
279
7750
1480
1625
115
748
108
701
9112
2579
1986
2127
830
3211
437
2305
6645
415
3262
154
371
712
1498
1773
1486
134
150
222
1537
1448
4284
424
4195
1136
1975
2252
169
216
8677
241
170
217
808
197
6845
2048
321
134
143
163
2281
228
564
816
422
5249
979
216
282
1073
931
278
1957
272
325
119
2241
390
1320
807
272
313
119
578
120
1153
5376
1953
178
1494
2848
372
216
193
1952
594
109
1355
976
1405
6362
359
4618
1540
1808
7052
626
351
781
7436
3713
1712
1186
1549
1261
583
322
637
750
584
2864
1009
1715
729
2112
762
8930
1513
4194
2591
1552
2909
703
916
1624
3752
123
196
1464
400
114
443
309
328
3131
1646
8263
343
108
422
1860
1230
1864
147
208
245
735
415
769
928
2265
741
1176
314
2335
280
104
2066
4324
6065
1529
7388
2811
1655
306
2363
1875
515
1410
13899
348
957
189
751
138
275
115
7445
153
783
163
1724
2302
135
3855
4039
2998
1732
1687
12327
2052
3093
661
3418
117
245
1435
358
269
310
1633
457
837
336
7288
3429
1361
950
2411
1803
1762
1277
1473
518
177
316
419
463
657
118
300
245
3622
293
212
232
1204
576
2341
113
2906
189
211
160
113
341
1014
641
1729
1423
269
6526
1241
1757
815
129
184
284
2884
4623
5010
1632
2410
319
1862
1866
226
496
130
239
733
3527
1992
807
3819
878
518
630
689
3922
2119
249
280
1088
206
1171
153
738
308
390
505
321
135
169
711
620
446
477
212
1693
6779
1698
1468
4031
7572
1739
567
661
3600
1321
2999
2476
5325
356
261
1301
3908
261
1301
418
8095
7434
1387
356
261
113
773
3962
257
932
418
3255
886
1801
354
1886
844
1446
458
700
269
2704
182
506
142
457
415
1464
3506
1316
5674
232
174
3999
928
6721
1125
3808
604
173
255
506
403
1080
1106
1252
185
705
1067
415
1181
768
3672
3720
2948
122
7161
1246
447
341
447
416
450
1047
2969
585
3271
1088
931
448
416
106
451
1452
3822
1746
363
453
440
624
3245
349
641
355
3299
1777
684
2924
441
473
350
410
1822
5664
3002
1634
1211
6299
2296
3989
2289
3619
2788
267
1270
5076
268
979
164
115
2514
400
117
147
1548
808
334
755
335
1523
1968
539
100
344
120
309
332
163
221
458
589
1103
671
1448
509
591
242
259
250
711
122
1684
8224
6438
2892
1233
133
3071
961
347
2863
834
1880
1420
2088
245
312
882
210
2118
232
313
999
1429
233
119
228
436
4194
3642
2928
2960
1888
4981
11706
2442
2051
2045
311
2155
291
1204
2535
466
1147
171
758
235
3463
1131
3384
3032
560
2622
917
8333
409
733
1090
540
1055
264
5251
1644
136
2808
718
539
313
145
1879
1063
3375
651
522
2299
6053
1229
350
1083
1450
348
735
6278
357
816
521
1984
2873
1469
1833
688
2609
687
2310
134
2059
10730
1258
13671
321
6252
10380
3150
1594
8776
491
157
437
488
469
710
204
388
106
155
269
147
300
125
758
109
428
719
124
294
339
153
165
472
667
204
388
155
269
147
318
125
758
1252
4327
506
640
1200
3242
1861
175
6911
2677
925
343
2800
2091
244
2223
125
245
144
8864
1230
179
561
512
322
224
112
894
1112
323
359
100
1818
2095
218
564
263
670
306
1443
884
193
808
451
302
303
353
272
4171
3886
4436
1983
3329
579
187
570
282
215
2239
1626
1071
2821
1224
269
3088
1056
812
1864
3615
150
238
309
881
123
162
2495
588
1033
3751
698
2373
508
264
2920
782
109
317
382
219
629
109
111
317
615
1131
590
426
370
1835
9392
571
759
158
3274
563
2262
345
2342
3758
574
1355
1195
509
1455
174
888
822
1464
670
420
1473
251
429
1011
274
267
577
410
596
1779
2016
800
1138
791
152
163
107
1567
1582
561
1217
606
876
1180
305
1069
1162
361
622
622
519
359
1245
5848
547
837
1291
123
1350
4561
1113
843
325
6464
1489
369
1036
231
3235
2235
737
501
412
210
103
416
188
652
289
962
593
198
218
549
403
114
495
685
186
1768
225
520
1161
1642
927
5512
2001
186
556
244
419
1401
226
546
792
2953
242
365
1652
565
183
1403
443
219
881
137
140
474
766
142
1435
1333
771
135
149
317
668
351
4767
656
4196
1895
1120
4345
8889
288
308
255
6007
1698
812
4375
786
1476
1823
498
7394
503
1437
282
135
1448
2362
1322
761
3369
1587
3280
1344
286
312
290
123
1169
184
487
623
306
364
182
926
1190
1255
580
435
4364
1015
1223
385
872
1160
667
1181
1027
2971
113
552
478
451
346
530
162
7559
1104
1334
805
368
439
3477
1284
1488
4256
5954
2241
2381
2530
1108
399
1601
1139
107
727
480
925
140
1001
1517
1464
1740
1009
958
1016
3643
3705
205
325
852
488
1002
3435
410
285
135
359
334
757
598
589
502
546
1219
162
695
102
380
214
1542
478
1114
121
455
697
898
201
8403
760
1663
1939
482
348
289
135
162
102
113
154
205
323
687
485
147
539
127
651
226
121
982
348
289
135
162
102
113
154
205
323
564
562
1019
1041
1329
1422
617
634
1275
1209
3299
313
334
5864
1179
516
574
1474
2887
7779
740
285
201
250
829
626
171
486
225
1489
1797
591
196
240
6044
1377
477
430
450
860
3711
2897
663
3184
613
345
1736
140
119
154
489
145
199
463
652
612
558
3696
2254
538
550
101
201
226
861
287
2686
1157
204
112
795
8464
169
596
4217
710
6632
805
428
2922
211
4862
643
785
1502
497
107
485
904
197
334
287
2952
633
5853
4428
576
1893
2077
293
3183
378
5598
362
2689
400
1521
476
124
294
174
116
125
152
176
719
1334
2582
344
295
247
1049
2169
446
113
3194
222
1672
7074
104
1831
6901
311
531
1327
1533
1040
1433
14133
281
253
7699
515
1388
472
674
430
441
151
636
1298
188
2255
130
3004
1119
357
796
123
126
4185
228
386
2878
286
299
179
561
631
297
213
5908
324
151
311
250
188
139
8895
2679
207
1033
933
404
5143
992
245
133
201
404
275
378
1033
2160
162
759
186
201
416
275
137
3332
192
1878
1235
448
350
236
292
2934
570
701
612
5171
475
1224
1660
2029
827
593
217
107
199
2798
878
872
199
109
1167
1076
5287
618
371
102
1487
286
1411
6720
185
512
572
1397
674
143
760
245
216
160
2653
1051
816
406
389
1279
1364
620
340
1370
335
3067
618
4785
174
916
913
698
4032
1767
1475
6409
828
128
2290
153
105
153
141
841
536
112
855
1178
559
204
102
651
7391
2868
5891
1445
2572
582
3600
3350
477
676
3393
2902
2235
818
894
1482
731
1851
2155
131
1055
2167
4043
1071
510
596
163
863
1271
177
3563
162
1162
271
4692
1462
6417
148
458
2212
845
604
2369
529
2421
2159
1174
1192
8717
1169
665
147
562
1199
4353
146
211
2222
162
1151
4891
248
1564
2135
329
303
1138
396
1543
362
1803
625
282
534
1875
4033
1969
1144
144
1002
188
1296
2073
2649
142
1198
118
459
1514
663
587
2249
184
489
1015
284
3495
317
598
1617
175
872
4176
848
317
154
168
187
457
970
483
624
743
811
1636
6168
1018
279
733
124
682
419
121
808
317
154
168
190
457
320
681
501
276
1407
652
5011
3279
851
113
253
591
1378
596
337
1201
214
281
823
466
2437
491
682
231
253
1359
163
127
147
130
992
2844
2217
1670
1550
1600
1028
470
3087
262
7635
382
1604
377
332
4780
5124
2827
9010
220
1675
261
2889
2197
3984
350
570
8380
1967
3013
1153
288
4835
646
2962
1887
468
575
2539
9070
1437
1190
319
2462
922
108
4279
393
197
453
1855
313
6814
655
607
171
1378
2098
3014
212
827
648
350
243
3706
306
105
5212
1911
100
162
253
380
137
946
359
3108
4057
239
312
124
6426
2695
555
1940
2114
4171
139
272
651
1772
7459
241
1283
573
354
1088
540
964
198
1965
3110
3670
5764
3064
5174
896
1810
174
172
1535
873
3150
3864
3425
592
2792
3890
338
1377
260
690
1459
657
831
869
919
106
252
323
348
796
168
1431
497
578
405
1330
1136
2101
2068
323
7428
523
6370
236
1005
3753
2138
2391
5335
2706
150
620
2362
335
283
1966
2138
1138
383
3786
5580
202
2165
367
1869
215
294
359
678
471
316
252
1931
4369
581
1179
5289
1319
1193
435
8712
4147
858
505
1374
1217
6978
298
914
543
1554
1400
376
1213
231
598
5322
646
801
538
326
591
3845
1678
2381
2154
366
4832
580
125
3592
2214
1626
388
970
7397
1474
2117
1175
320
3044
3349
215
1837
7385
6306
649
1360
471
5436
471
946
848
312
1586
3166
2310
1576
1235
166
1165
208
1389
921
3603
953
162
121
190
1059
4000
941
1160
3863
887
313
326
452
375
524
269
245
1373
1501
304
196
171
1715
522
2320
1488
968
647
8323
846
765
1257
745
169
998
393
315
1492
1644
342
397
681
146
3294
2629
5060
6777
4014
600
281
1121
229
218
381
230
142
741
588
1100
1339
340
2228
1838
384
143
614
2259
1269
1416
925
913
5313
1469
603
468
673
796
1101
3965
685
1569
2734
1927
2481
1921
6817
3284
1646
3349
1288
261
672
960
1380
4159
198
1343
264
4864
2962
1573
193
2833
701
854
5610
2748
1043
4350
5249
2204
613
1948
2357
672
477
1852
1298
2135
2000
1527
221
147
1379
2225
861
147
932
761
462
3966
1580
2971
6186
4586
315
318
414
2433
2755
881
495
637
587
165
134
891
1563
203
1022
566
402
881
455
10413
254
1477
3816
6455
328
2107
714
437
9456
1018
3617
443
159
271
116
423
684
182
420
577
627
140
722
271
116
423
957
182
419
105
212
381
614
113
2064
2321
179
213
361
1668
1735
2530
207
213
676
1307
411
3158
738
948
1430
793
464
2261
2292
7230
3894
229
394
2205
4109
302
1086
1302
373
3342
509
155
571
323
379
1577
618
230
564
590
916
212
957
1586
425
757
598
2735
120
612
440
234
1812
1457
134
1551
1291
418
1909
978
1260
1500
486
312
747
798
4919
7405
1615
166
1023
3458
165
715
193
888
926
641
671
875
1152
609
1151
6321
1915
494
4056
6216
4650
2881
4798
2136
896
986
1044
1019
3600
542
3477
2640
640
291
1172
1665
266
4513
4426
2531
125
2718
299
1019
208
1847
3117
1145
1992
645
1219
528
929
1009
3354
440
1197
389
240
1212
2446
223
1236
250
120
125
5342
1298
229
367
335
3972
988
1969
1116
1174
1303
343
343
1940
714
234
144
2331
277
605
3232
483
156
1275
1615
833
485
914
449
313
483
131
695
727
1535
327
1389
1365
1599
2374
622
104
430
1774
1454
106
1965
142
234
887
1579
7912
4058
521
902
6801
4091
2270
719
409
5199
316
1959
162
525
341
1151
266
135
249
1173
182
123
176
488
2399
951
3637
166
1923
6162
1918
1463
686
278
1960
2654
4651
1047
2316
382
479
1296
692
252
123
497
462
1493
344
1229
2603
133
803
405
349
239
552
1174
7300
720
230
429
302
210
209
208
420
262
2023
732
1095
1342
7308
651
231
167
422
450
2471
1333
445
1357
225
103
2328
1230
1065
317
794
5397
524
721
291
174
172
758
4818
4515
259
427
471
2734
6144
103
138
273
755
468
468
1707
1522
586
700
255
445
890
506
468
1056
6404
1913
209
126
1796
157
167
985
1891
1633
2735
7727
2509
187
182
122
1191
133
370
105
819
103
344
1061
168
813
153
2100
1819
815
189
9039
2532
5041
2453
369
578
2495
410
161
3048
2257
303
1121
519
195
1950
726
388
596
436
594
243
111
716
712
607
358
3164
5933
2826
3638
268
457
470
952
358
1636
3950
1134
440
2253
893
151
210
158
3096
574
832
564
1207
3652
232
356
344
245
5808
916
120
1866
1468
870
710
187
689
181
1610
106
1652
190
106
118
137
5122
114
2197
2396
1460
602
954
2695
294
6196
1276
254
1751
4697
1180
880
957
345
1706
771
683
415
2696
410
228
1269
787
9438
1960
395
3774
1323
618
108
621
507
806
1728
988
3195
512
584
289
1901
495
4317
157
1019
4511
673
2861
275
588
1793
373
355
138
258
309
111
134
139
563
493
183
1134
152
1504
1098
995
383
10518
332
6249
7276
163
6559
4512
598
401
1827
715
2702
806
1423
3828
175
1087
425
1428
1394
434
132
132
636
647
536
3396
789
1274
1098
931
687
4515
265
256
140
127
495
225
466
2130
1152
678
1742
254
700
1260
3027
453
2206
430
12075
4174
4591
4322
3977
425
1048
282
1585
805
1437
1684
4030
370
567
486
1407
135
832
780
127
758
1408
163
266
254
661
301
1231
2288
2790
1668
1102
2273
908
516
576
264
419
147
296
660
172
421
108
220
1600
134
695
190
109
419
147
296
657
172
422
310
768
611
377
325
4349
7263
1291
682
4601
691
3396
469
787
3881
4006
1630
146
209
2425
427
189
435
635
318
3550
1671
1331
1023
531
1155
394
198
2926
1532
1646
366
1100
2413
144
130
760
544
3567
1020
434
1103
542
1188
559
1431
1647
2247
2079
1399
1255
179
217
719
1563
167
157
587
458
206
167
182
157
1429
380
637
195
490
616
950
736
120
142
5802
385
1200
2241
5187
2108
925
989
301
523
337
881
603
391
2864
243
161
1629
2125
2344
2893
1814
2076
1950
4982
2482
2088
1335
484
405
583
478
375
286
1190
112
1040
1747
582
1550
1854
402
3646
925
1713
701
5897
6412
479
2372
3255
337
1904
3052
1951
983
246
1357
3504
553
886
115
4552
382
2489
126
246
195
3032
443
911
7441
2018
2384
10065
3955
1217
246
1903
1196
333
490
179
182
1335
7317
3443
1568
1244
323
1539
245
1305
1939
1692
253
601
485
263
469
669
4498
5459
975
2359
198
3829
717
1441
553
948
920
553
1462
3965
350
172
1049
652
1420
612
375
426
273
3225
2220
297
1631
1301
7435
3469
2012
4460
1915
433
447
596
1403
1897
971
320
353
2559
1000
2212
7373
1126
1373
4389
670
852
124
733
1251
1440
454
384
5545
254
457
265
841
1052
3087
1375
2728
3408
393
230
1946
15563
3180
190
7074
371
4312
2489
292
1239
1068
394
302
112
342
126
251
252
309
677
477
154
1486
9088
463
118
504
1355
314
2709
949
2580
3898
5542
734
963
381
299
594
154
4996
1642
1694
1153
1203
1770
492
1466
2224
4269
449
287
10093
327
1557
579
855
945
1024
1914
732
1673
5438
389
1334
2142
169
150
1704
104
364
344
6910
1617
3043
221
110
125
319
939
462
5651
1944
298
3773
267
446
871
733
846
1455
193
945
3513
989
4089
1712
4020
1225
845
2691
938
362
760
3098
1648
639
288
578
754
1641
2006
130
119
681
878
309
983
269
3217
710
3241
1830
390
2103
509
3389
138
3209
503
215
2148
1938
7545
351
687
295
3160
5717
112
644
1054
277
414
886
294
322
158
378
130
102
345
887
8003
5924
6262
119
438
1689
1200
346
6935
648
1617
1927
5721
4021
1812
535
200
696
115
686
4092
341
286
677
5393
3429
4290
5645
3365
1810
1147
660
2250
5552
2000
2515
615
801
809
1442
1028
1040
4469
4738
2878
2975
7018
347
2445
986
1577
392
398
488
502
3990
1760
621
715
3269
1715
1985
115
1665
1223
2185
2098
11900
1960
578
982
401
789
571
2440
5696
1822
256
3154
9088
407
229
1621
833
753
1394
427
1037
1930
6990
1933
972
1706
103
518
1864
2003
1281
181
111
426
254
698
314
403
212
676
182
524
1901
1771
3796
1397
153
1383
598
1197
176
316
985
363
1423
856
167
262
677
103
521
2010
330
788
228
625
835
1646
150
505
4010
880
11288
3955
255
3346
2553
1377
8160
324
151
479
666
204
422
108
124
279
166
305
353
455
686
554
1541
1351
1027
299
221
310
862
261
1657
234
122
140
783
6992
4972
4776
271
4563
148
1297
2241
870
707
4687
2160
153
116
171
451
2039
3226
450
1424
418
1645
138
383
202
308
123
124
788
1024
174
1076
110
186
671
127
336
449
1504
1569
164
2548
138
162
1073
114
613
144
465
4069
221
1383
2561
1737
880
208
201
168
1708
718
157
2341
458
4820
1314
117
457
114
2127
6478
1834
420
132
105
1762
612
366
451
297
164
231
275
1060
229
404
154
679
143
561
138
1987
1775
767
147
949
310
1830
1638
621
518
1003
130
995
1003
337
1591
706
8272
3165
6454
856
110
540
1384
205
301
1706
1313
1938
1930
1989
563
774
732
158
816
260
292
326
1170
593
384
886
674
1162
961
1689
398
452
1735
168
7128
689
239
1386
1706
115
179
3954
635
2618
879
477
4440
4128
3242
1453
165
526
504
1242
586
1348
119
169
179
698
141
128
4012
1753
176
9258
749
1762
177
348
321
1347
1652
177
1411
1517
4368
1048
1390
1102
1727
4755
164
207
736
103
179
910
112
113
382
616
1353
1065
277
6773
10194
219
185
225
1963
118
737
1662
227
142
702
603
321
807
109
288
128
983
1283
484
110
538
438
211
2162
317
760
1013
2671
446
457
238
783
461
6072
581
592
1451
3291
747
2545
1638
611
454
1436
185
316
471
1194
1930
215
145
455
560
430
1695
319
691
4222
6575
430
348
326
207
176
168
131
343
133
998
836
689
139
542
1741
1573
1081
1029
316
1893
503
565
2787
1581
3122
153
145
174
1219
3018
128
685
1544
4118
468
599
818
1729
2469
354
246
4215
561
896
528
353
575
872
1072
1917
2345
4129
581
1087
523
971
1898
1092
4926
3003
339
141
179
1443
565
132
5738
266
140
214
1797
588
170
137
122
417
1038
451
417
1432
239
3429
875
2812
998
3554
499
139
809
192
168
481
1429
3355
1940
1919
2582
464
207
1215
2082
584
1300
795
1467
178
1229
206
650
614
244
1863
1649
1109
3118
2046
6034
1793
7373
2959
2793
1431
2981
311
429
169
196
530
1979
7386
1039
196
680
1139
880
229
2771
1341
778
913
463
733
3621
1297
4404
2775
266
1244
4182
2230
992
351
660
5861
1891
1687
803
327
167
508
5037
2077
167
102
1844
259
168
508
968
7278
7049
609
1932
591
308
989
143
156
4578
252
784
419
427
797
7645
1118
116
662
672
1589
958
534
2091
463
1159
932
1578
233
2291
5166
4347
376
3750
337
225
2205
6160
441
3326
759
4443
1008
2144
240
268
501
257
656
129
2332
125
105
323
2793
202
298
1570
194
1539
227
5972
202
1434
870
220
1245
754
1387
1329
5694
1823
1580
115
119
429
2827
2237
8736
654
1786
475
762
1652
494
1976
625
1637
680
513
114
1869
709
926
2092
4214
1037
598
100
3484
778
130
1332
973
1595
276
489
612
131
245
197
708
4756
3700
109
205
201
216
1086
180
450
169
788
319
125
271
127
3645
2486
1831
840
1172
4301
2032
569
7792
1432
1278
2987
2696
280
654
3607
807
206
2945
4662
681
162
430
1592
353
1029
1349
236
2828
2111
632
5189
640
712
494
3125
8463
445
2275
3574
1144
385
280
2456
399
408
273
541
848
327
494
662
2944
809
109
133
302
4159
850
2229
2327
2189
2189
225
5502
671
1927
422
5889
5177
712
1163
5023
2852
135
155
239
370
986
2003
3433
305
2691
4300
3314
340
5914
1429
964
403
567
7489
863
996
216
177
1064
1864
919
2634
422
603
919
2584
512
1538
3132
2231
2578
107
776
374
2360
641
675
824
969
6208
1969
477
424
3347
178
404
215
165
446
3203
416
3832
523
1401
689
862
2389
1726
3160
1491
155
502
1019
130
155
120
101
159
133
360
220
1928
5984
4764
725
109
412
719
124
805
278
155
502
1013
423
119
120
101
159
133
360
943
2025
263
434
2548
852
695
2117
228
129
469
186
103
173
651
4351
1468
5942
105
105
5667
1334
1965
3649
1054
113
849
2849
2314
2117
3597
979
4945
5977
1046
1571
840
229
330
145
1731
2226
277
391
549
2537
671
286
440
134
185
724
518
1891
3665
119
407
296
436
1566
6374
408
562
1253
587
1663
569
596
1045
324
126
401
1370
819
2646
1708
224
4952
309
525
239
913
256
1650
172
222
3362
5062
660
2370
815
176
662
350
228
1660
6689
3265
5522
4976
1612
184
1617
927
2711
136
350
1326
219
121
776
266
967
774
1884
1624
876
951
404
565
381
153
298
477
106
283
2196
559
106
116
1243
1640
3205
3276
1581
6872
9579
1759
628
4120
475
373
795
321
2375
4840
6609
131
531
1140
3531
495
1434
4085
169
1363
4212
4294
5693
2872
1879
1437
2539
14601
551
172
1785
377
105
3001
1038
4261
450
6507
3432
125
627
269
877
107
1050
684
115
103
174
958
1152
826
755
431
307
475
946
3378
3195
2986
136
272
1054
1087
247
638
4199
1573
1211
697
1626
271
564
350
730
4886
2695
4607
3404
204
5662
117
142
104
1688
372
142
3290
2241
122
125
201
5341
372
1005
1775
348
324
453
509
102
446
652
903
2242
366
1726
776
1210
3817
775
1672
7488
535
335
410
476
512
1162
512
882
595
3643
1840
1669
688
284
687
1482
437
482
1197
138
453
1221
4386
103
608
4596
447
2044
3675
746
584
324
104
182
315
1639
2424
2944
411
135
11935
667
206
178
1270
1430
394
7430
631
2320
5652
573
5290
199
4125
416
1188
438
2583
181
765
2080
9126
2068
392
605
367
216
661
263
251
645
770
2947
251
1070
4938
480
1632
2442
1203
2951
604
792
4981
308
631
462
562
115
3129
1786
710
5226
288
842
725
1506
317
1720
456
511
281
717
112
3704
4185
1903
468
2889
941
147
497
1738
502
238
1601
264
594
700
219
263
6521
4987
1087
4766
266
3665
1051
2353
553
148
3290
1594
666
1026
760
319
327
200
1463
6724
161
336
1556
520
133
153
783
144
445
206
3677
1392
554
334
990
445
1462
2360
3245
542
714
363
444
2077
395
585
1202
237
3783
277
4298
893
1169
3852
470
131
267
1755
3585
208
291
628
274
1528
703
2333
1166
536
846
829
1099
527
761
2870
222
468
1543
1098
5078
610
946
105
408
4259
710
3811
705
267
809
1533
775
608
372
127
121
1730
3929
727
938
2839
903
2665
1641
156
314
156
428
404
210
909
618
5623
612
141
495
994
307
412
384
894
1048
347
2363
192
1999
5169
8909
4920
262
1249
706
883
121
161
137
260
581
907
562
1848
1949
205
3796
741
1927
3063
3986
2639
4280
3456
473
997
443
1947
2652
3181
577
6635
5441
3773
1571
1198
146
276
306
2030
192
835
168
587
1366
1012
702
1966
1245
681
153
960
555
3649
10438
145
1021
527
1666
660
2716
706
152
480
105
3072
123
543
183
489
428
155
757
770
681
2794
4418
501
248
423
409
143
609
1596
536
5717
2156
241
231
5599
1874
1145
231
674
1762
958
741
6408
7497
2067
1527
2501
700
332
2825
2926
339
396
126
235
1418
102
316
362
547
689
1647
343
6280
950
137
844
128
286
3155
143
1294
984
700
336
4911
365
1082
798
334
1899
811
1861
560
882
106
5186
718
569
646
423
1682
1835
1654
960
2215
217
166
735
1755
109
191
480
7341
8142
177
5954
4806
3010
423
434
351
145
636
543
625
526
2665
612
669
340
1301
7441
332
1154
1051
3859
135
343
669
809
607
561
2682
1852
1295
4047
1480
1049
8917
3811
1441
206
399
644
205
1473
1004
647
489
105
476
776
246
371
628
222
955
1217
1563
7284
5011
695
1519
1193
879
149
755
1088
1577
3911
976
1311
939
263
1376
7299
4241
1638
694
488
6586
10322
2843
6763
111
590
1027
320
1393
383
115
390
177
225
399
208
128
4704
570
4501
833
3681
4668
170
7240
5007
2066
151
680
219
1022
124
140
692
876
841
844
7491
556
409
2271
7308
530
6884
141
479
2163
146
244
259
4906
4979
2062
1557
698
948
178
3536
1982
473
1453
8900
422
483
410
282
245
140
511
5492
1413
707
4510
1456
541
159
10361
1372
1463
303
781
296
226
128
128
283
1630
2167
2007
1551
468
1354
10256
4784
418
237
139
1242
382
196
2568
236
879
1995
535
2203
299
140
267
162
4971
293
643
7098
2677
696
2013
3577
2066
604
491
381
814
2631
1627
149
444
522
452
4820
274
149
1179
155
7297
146
1887
550
2015
529
1950
160
812
346
943
196
105
397
800
7852
1519
708
273
104
5114
4291
322
275
2325
911
369
660
117
518
147
227
5003
703
533
324
5136
114
117
1397
3290
671
855
374
1738
2950
1064
836
397
2611
1242
1916
106
199
169
2673
1565
3161
4195
550
626
214
2155
304
2268
230
224
934
1973
1983
443
127
179
3204
403
128
206
1932
1195
351
236
530
722
1720
452
5066
475
4303
811
1583
107
467
612
966
5861
2941
1372
2238
140
207
1165
273
314
849
4450
2844
7231
292
313
2643
1072
414
868
319
662
153
2349
6441
711
976
604
1636
1804
4147
5330
632
703
2321
367
551
1706
2301
918
2595
138
3782
2773
3146
155
649
1269
8617
205
419
147
296
660
182
423
1495
5654
848
2572
270
5622
4363
4456
1372
6195
727
441
2366
166
353
346
314
559
1026
664
2550
1031
160
275
734
342
1531
352
181
739
716
492
468
1386
752
4375
811
866
111
1035
542
720
266
564
1053
505
1138
2858
500
2007
2400
1229
2529
2966
875
461
1893
1121
128
1958
1685
813
1162
2324
2838
1646
737
2313
1208
1892
572
585
211
1976
656
2282
149
168
2375
1347
1418
1464
10472
103
1430
994
4129
799
122
423
519
391
359
237
691
2856
1507
1301
565
238
359
393
616
124
615
5345
1963
162
1419
241
111
765
101
399
6595
1044
1955
285
192
278
418
2086
5172
527
7474
594
199
173
356
818
465
1123
328
2998
1571
486
263
3793
588
710
6539
658
232
8354
475
2868
7888
1806
4127
2550
830
877
372
411
305
5888
1855
687
5785
10868
2244
1647
624
933
1001
2493
1589
1545
1469
578
215
154
1060
102
1594
698
458
4449
2707
1231
5206
5806
128
961
3500
974
433
436
134
195
606
6335
4934
207
5872
498
251
955
2301
3769
292
250
4050
5430
329
1025
4628
1625
1544
2094
3068
510
2813
1938
2065
573
833
578
124
991
798
405
1668
1339
316
6611
1477
4244
4215
2507
2145
1630
207
287
802
1649
812
1616
1448
774
1245
1483
5190
549
1078
4548
456
347
268
352
174
7021
505
571
510
449
2377
326
340
1187
848
252
1941
4513
726
2870
3851
809
2203
1036
515
1321
249
826
3396
412
452
405
335
242
490
163
1142
115
3058
674
201
282
266
362
1553
285
951
1629
1118
2368
2044
1187
1057
1485
4408
621
1624
332
991
599
541
4211
2611
745
1034
150
544
764
506
1828
333
170
324
1336
3196
1095
179
1604
363
740
1744
1499
681
2237
4361
1483
4558
895
2994
673
1477
2598
1481
1715
3736
2032
175
136
623
4981
4601
1858
3201
1187
638
363
554
342
1491
1388
1624
3431
1445
2135
10354
1263
3345
4256
542
125
1774
2652
9791
238
211
1177
1698
1516
1396
2570
4085
367
2131
2799
593
370
156
984
416
652
202
254
573
417
6596
1595
675
377
1285
606
839
3637
127
242
399
1321
2058
1186
127
724
1466
524
2560
1194
639
1688
4682
652
3720
510
344
587
2052
237
131
817
6637
2769
1402
238
334
105
398
1875
1473
5406
1621
2631
3917
1188
677
1871
759
258
343
454
12011
788
106
554
667
1360
653
694
418
152
1582
3719
643
1142
3975
1680
4919
4983
5022
921
1089
204
2043
391
282
1850
400
704
5394
1689
360
1947
1621
1161
1191
1138
162
7304
4161
3178
812
1158
453
8450
134
4134
7015
1008
1025
314
1430
2733
1315
3267
193
217
7445
7266
2269
699
327
532
1057
1012
2065
1300
2899
1159
4627
347
4348
2056
425
5298
970
2001
1982
2014
485
5645
5535
2254
652
885
1031
540
517
721
440
128
203
448
2196
579
785
511
227
2958
840
8518
163
319
266
136
1717
767
136
268
265
432
3255
776
1086
4034
4079
2693
2756
2713
4361
2196
133
829
1689
846
4755
1934
1928
3185
866
868
2997
1107
146
1362
1715
142
565
1657
142
168
650
5070
2091
721
596
700
2655
693
348
2489
1656
2072
5522
1452
2712
552
243
2857
4305
4043
2885
5096
196
2021
378
712
653
4137
1028
528
691
2242
5846
806
2479
2790
5376
2903
116
2174
1996
613
2053
564
1919
1017
2233
570
1057
1430
4236
7286
131
211
1189
765
519
615
162
525
2458
5001
7171
1766
190
563
611
100
276
1274
354
2809
779
100
394
2227
3066
649
803
466
5241
4882
138
488
1179
7867
186
1490
3389
819
431
1429
2477
2948
231
6663
2440
679
1787
1370
298
169
1337
3666
948
350
1515
1660
1105
1341
698
2736
650
533
537
1523
1251
120
585
363
431
654
144
1548
692
1738
1226
5204
6009
2093
101
3627
541
957
560
6976
1289
426
977
566
792
1585
1099
570
637
3205
194
324
217
794
616
713
2714
5860
114
224
224
3748
320
4147
286
1002
1678
760
938
2179
876
602
1427
978
1352
194
161
257
561
122
218
954
418
5320
673
1305
125
151
144
271
138
126
328
299
188
2536
278
1147
101
3197
1844
229
286
403
753
1073
274
383
1695
476
1112
365
1744
2502
264
1727
529
553
654
4576
4184
257
116
178
725
853
2256
224
395
451
188
264
1446
3395
1538
327
4921
3773
5329
1991
1112
1158
907
3494
332
584
1478
1088
398
149
394
500
851
199
3266
390
198
804
2146
306
2230
3691
4271
5455
107
3174
717
1764
338
258
221
468
583
720
350
5575
3737
4940
838
114
333
1117
5019
179
635
1759
482
602
983
1293
174
164
133
282
232
1949
151
672
717
125
1305
212
139
3057
1243
2410
391
725
662
127
235
1382
190
142
755
102
474
645
279
815
114
216
153
150
627
461
104
262
5188
264
1100
1761
2606
751
5635
1672
141
2501
392
5858
436
1626
2220
501
1000
315
4593
900
1511
1310
2374
394
124
522
581
1159
4337
2408
811
674
756
3363
802
572
1682
703
3083
1745
1130
1346
5142
453
371
503
651
852
382
7344
1438
1464
1876
531
303
2015
1423
3953
354
2703
2627
580
1034
1274
1204
177
298
513
3279
1400
1486
1820
1317
825
298
632
1401
1248
225
403
503
3405
149
627
145
749
102
218
143
439
1886
321
282
104
112
201
119
105
1908
1586
649
540
688
5144
899
911
1299
2372
537
522
1158
575
3891
158
520
286
3828
520
286
380
2383
811
673
756
357
514
385
111
4175
495
222
2478
1429
1914
936
2684
196
3284
1045
2271
4672
209
207
3509
838
7522
732
337
1947
149
145
688
101
5903
135
119
842
2202
138
955
399
190
284
181
120
316
372
2278
3179
279
246
1259
138
118
617
641
160
560
101
494
733
940
219
1325
594
174
404
2437
405
712
260
2395
3176
2576
2881
1026
914
649
443
561
3804
1989
683
1507
260
261
242
687
1638
7368
6771
238
230
2330
871
278
115
252
6261
3866
1176
700
7398
113
1731
768
3922
674
975
506
285
908
1243
269
137
522
329
771
3097
502
2169
157
1451
983
615
224
5619
3432
233
810
373
314
1075
383
1136
1317
324
385
1099
630
264
455
759
102
370
869
724
994
11075
3548
755
282
1252
234
115
387
994
1128
416
516
330
143
896
180
1594
232
221
139
219
426
143
146
677
814
158
172
473
233
381
140
600
106
223
1526
1254
612
133
221
303
943
219
1139
368
433
2034
106
137
532
259
4687
1025
1406
1911
497
1193
340
256
615
1897
319
393
837
232
187
594
248
468
1282
269
1193
289
241
413
1100
1087
4952
992
4271
402
349
692
268
160
218
165
278
326
678
498
119
826
127
675
185
109
557
692
302
268
160
218
192
278
326
678
498
153
109
162
468
3190
2218
308
514
1007
4451
937
840
105
2521
660
1867
711
122
2200
946
296
127
9283
587
376
915
1756
763
4990
538
1438
3827
3343
9021
1941
202
2814
766
572
2981
1721
205
439
1860
223
422
1391
436
9180
1974
6775
1201
3920
850
2099
1242
2089
4031
322
532
115
945
459
1806
275
479
2548
3783
289
673
3532
936
606
4379
137
293
2077
1767
467
942
205
326
889
577
214
245
1420
1793
3746
329
403
812
455
1445
255
307
5730
115
875
390
1124
179
1274
4021
2170
222
975
250
613
5829
5116
1478
3469
418
2062
3268
800
500
182
1202
1138
142
1794
2860
1839
701
5394
1785
1538
880
1165
414
233
895
295
1614
3359
1097
292
1471
374
1688
2350
2836
1022
492
1091
3012
5434
1838
222
135
918
1184
193
462
5986
1087
811
3885
1474
344
2023
1847
13648
4539
206
264
150
260
3409
1471
514
305
313
133
111
177
105
809
719
7271
2160
4980
1752
154
869
6839
2712
1017
279
129
1363
272
1066
4231
1052
2054
1437
1456
3675
204
1878
339
427
2069
3858
292
428
986
326
913
1556
2738
3339
3381
4306
2742
352
909
210
480
364
120
326
181
289
1305
5826
992
1322
1407
523
487
647
3235
2834
7076
145
110
1580
541
3353
255
5806
3002
143
490
184
1188
115
940
832
897
1358
260
1890
1740
2149
1756
4270
7213
197
3063
1033
160
129
280
190
2311
341
1481
942
1030
160
129
280
165
212
120
167
1392
835
245
236
176
1268
979
728
2495
2306
1116
1214
2364
3205
1238
856
398
450
579
6398
8301
607
2505
446
573
298
3039
877
4860
1515
2045
1313
320
2779
7343
5015
2512
1623
560
1939
1441
121
551
901
1293
1219
396
1086
272
1552
1505
2958
2256
7433
618
247
2984
249
2712
572
1246
572
699
4047
401
1388
3604
584
3369
195
2405
441
1197
330
703
435
155
449
944
776
3154
765
5416
1316
1378
1893
2665
3912
365
3646
9001
5917
191
167
152
185
3099
6711
1043
196
1207
491
3591
1886
2039
2255
685
1727
1280
1824
487
2357
1000
670
782
349
224
1056
474
100
336
1929
929
149
150
562
520
2499
839
4939
682
527
323
2528
1795
274
263
624
3019
2105
2284
5841
4126
539
165
764
2355
2847
3993
271
372
135
2134
4905
2837
1281
1072
3773
2642
1586
1137
647
396
1825
590
212
162
2835
171
616
3927
852
153
722
769
626
336
2230
748
1804
1633
965
903
1180
191
573
297
2110
565
1207
231
715
2732
179
2641
1251
2250
398
953
998
4495
840
1179
173
2245
2964
700
756
2351
1270
2419
886
3662
1113
672
2634
2876
7873
3182
125
197
1346
4849
4997
786
1378
2411
10358
2920
1095
249
1049
875
406
102
663
2433
2039
707
2719
504
3095
3014
318
265
168
4187
701
462
1919
571
2202
399
1389
2290
1243
395
1027
775
1308
1429
1028
491
1897
2132
2058
2848
1435
1758
589
1523
4494
847
715
3878
425
964
454
857
501
2053
569
377
307
140
842
3032
2999
739
1336
353
2078
1702
487
650
683
282
10823
125
1318
2005
683
1241
245
625
124
320
186
1270
624
287
196
2616
1189
455
217
706
358
937
158
212
231
1504
892
351
480
133
454
2554
542
2469
580
229
200
198
5368
205
151
2241
4690
1529
1668
1483
247
760
7347
1299
942
3842
1506
254
691
272
375
691
585
401
178
1161
484
267
778
822
662
267
1135
326
390
157
1717
254
374
272
372
688
587
293
4907
1999
903
458
1058
5605
140
153
943
404
346
3712
2822
6092
5018
1837
1064
2335
128
3354
3971
971
1064
1278
7967
610
1256
386
5271
1867
1464
601
1104
439
413
483
638
268
2204
426
310
1769
1073
372
144
133
514
7152
1900
2128
1456
605
229
331
366
1311
1173
853
100
620
3313
604
2086
1775
389
475
6619
149
3671
943
723
757
662
962
5243
1671
3294
343
381
2586
328
1502
402
837
590
272
472
513
2039
1192
131
181
132
1950
117
161
894
152
652
741
745
1728
8610
438
239
1937
1020
2966
684
217
222
1243
1600
939
4046
2410
335
445
234
1195
671
1130
3678
458
1049
103
391
536
1466
967
676
456
5600
1441
643
7345
242
212
2144
587
172
100
131
3612
884
413
161
627
929
215
454
848
151
632
1649
1804
4645
435
319
110
297
112
633
1775
1514
703
1493
622
265
1013
1474
260
278
317
994
447
7322
857
310
1377
849
2224
5528
120
517
515
296
107
1624
945
195
558
113
155
105
2143
735
494
5060
389
8326
4347
386
259
612
2559
842
1009
1814
1195
204
2584
856
2039
162
1261
8776
5673
287
387
1222
2110
133
264
1232
508
2582
2268
4125
223
793
952
199
1119
2363
118
123
142
3137
295
9111
1832
1038
1042
1246
1776
609
106
274
416
812
328
187
593
366
1473
1087
7264
975
1337
2190
6779
1873
3839
6540
5049
252
467
246
7439
3800
1379
198
840
204
251
4250
461
2829
135
205
135
123
162
239
208
635
640
431
485
576
167
1890
460
3613
5969
560
280
5536
1358
1296
118
924
2332
654
953
383
5184
1253
137
2160
490
480
1189
409
2338
1366
940
6788
462
2170
2625
207
148
716
1586
634
577
8842
704
1092
232
107
431
1102
1066
699
843
4825
192
3209
2158
231
1415
244
1294
143
319
931
2129
2293
126
1366
3544
8762
5373
2980
3035
4398
3420
1780
1512
428
450
384
113
6033
386
2168
224
1079
427
3596
3023
138
655
1719
2553
496
320
1287
895
323
488
1696
320
173
271
244
3031
385
577
469
539
340
3478
1130
659
963
7204
151
577
2872
1385
1093
3779
1875
1293
8835
3093
6537
1104
1292
882
1649
332
885
322
183
1165
1204
1496
2612
641
495
400
586
5339
3697
4605
1126
602
293
882
594
726
1054
133
543
1180
442
2065
297
1736
124
5219
247
2298
304
1418
475
5209
1833
1490
845
1452
724
617
178
255
464
5196
777
2707
153
7397
180
2647
2100
693
5537
328
496
1626
824
6236
809
2534
500
547
243
671
467
239
966
1853
456
209
2261
2294
218
171
426
389
5093
1464
3009
7829
4044
2354
1103
1428
124
318
270
475
1947
1101
546
784
212
133
7728
210
1483
140
186
1913
929
454
947
10314
947
205
332
810
332
130
2913
864
1601
138
145
237
10509
2725
188
678
132
318
6517
1783
3775
1328
1195
667
177
321
4810
1148
242
1338
903
991
1245
226
422
1979
228
1358
4346
6313
2461
2528
326
192
403
4154
265
575
117
296
4862
224
120
331
816
443
357
933
4714
3349
1978
180
365
1033
5885
8190
306
1079
394
1549
593
529
253
608
546
382
148
336
703
579
126
1808
310
117
480
1956
944
1992
178
1091
2973
406
2269
2432
4012
1950
300
1409
1412
2289
1327
430
131
4208
186
184
881
2002
6969
779
1125
163
237
1958
2155
1406
1059
162
163
237
609
201
199
9204
293
556
470
793
4936
5446
6922
3305
524
1813
2873
9273
645
831
161
460
203
189
1761
12638
124
302
131
156
1801
239
2189
3726
319
477
6422
707
932
375
1454
242
143
531
1058
755
1909
1341
1105
3409
7295
2192
565
626
709
3983
827
344
255
101
1488
1556
3420
548
112
260
187
221
1831
3606
151
778
2338
206
475
107
165
691
1637
295
265
248
1317
788
176
340
2431
891
4862
857
496
242
1392
308
1686
752
475
1543
3137
1153
441
1970
969
3343
4038
3955
341
3932
372
460
586
2947
1485
3243
627
989
748
1558
282
5317
455
315
2101
101
5443
918
285
4168
656
1261
896
470
149
1531
561
1865
1871
3865
176
1017
2690
866
275
137
2010
8789
161
1833
4450
4713
3192
474
823
383
2527
1188
1079
744
662
696
448
1196
709
577
932
238
560
157
265
9011
128
165
423
470
619
617
425
758
292
409
346
8088
468
328
1604
3336
701
937
2564
173
1099
1120
268
1332
429
2457
167
1695
481
168
2161
344
1283
3213
2180
4466
1144
554
2337
337
1603
4736
301
3579
613
291
2877
516
1095
1385
537
1570
3799
3283
2352
3091
1342
423
1454
330
363
115
3662
995
693
846
1132
381
266
484
187
1153
115
497
5900
2091
1165
291
3693
355
7511
5143
2516
1427
187
3587
128
1139
1905
238
448
135
280
7025
3156
1626
152
2780
376
195
723
2217
7318
3149
497
196
785
238
1921
768
128
3082
119
121
311
1904
5087
8736
161
113
190
359
423
405
1754
1682
1300
476
3530
264
326
202
168
1315
456
639
1262
6294
619
1769
1541
1386
276
218
1121
4755
1033
831
1338
448
1366
1324
2286
2653
7360
132
969
6306
130
6545
2864
801
1080
358
435
102
503
458
211
553
2625
159
7141
1117
530
1473
597
830
2702
1137
1695
463
651
270
4903
1060
1269
1100
1298
1964
1323
457
1401
2448
2449
848
2119
696
560
550
1309
3689
1009
1774
2126
178
113
2188
364
241
1155
3526
5863
336
341
889
2194
175
1118
864
143
951
282
135
444
513
7831
549
3619
7262
1059
2259
679
5911
4921
2741
1120
370
3634
3259
859
999
1335
213
869
491
2564
1045
5408
259
212
1442
518
2519
5032
363
654
273
418
4709
165
4404
105
151
148
1125
471
271
2243
357
252
277
467
683
149
464
1131
1761
2785
1713
3588
1097
4021
321
10696
551
1928
6914
1278
811
627
1831
2468
698
179
1001
399
328
470
1665
3474
358
1151
958
313
4446
4365
1710
167
422
385
3422
202
341
589
2249
748
500
1063
548
345
647
313
1144
210
3247
764
709
203
118
1185
708
1196
2127
1341
5410
230
939
2715
2853
1314
1673
982
699
623
2844
590
2160
774
302
1644
249
668
128
486
824
1553
316
2312
1442
500
2520
3181
7425
1986
2186
893
3023
313
664
771
620
222
230
1135
4987
272
361
1675
12006
1170
1055
319
244
426
4638
1196
385
5342
1347
2358
912
1839
586
773
1144
279
3330
5453
2832
5427
1981
902
1701
954
162
4899
124
272
303
774
1139
283
252
268
122
806
2110
435
3831
651
693
4747
798
519
855
485
664
947
1218
604
2136
3384
488
984
2393
4287
280
1569
1308
1517
167
168
940
5428
583
342
1674
995
1324
699
1027
865
210
5978
1638
1110
1193
2718
759
1208
2068
1328
360
330
982
1211
117
1579
1014
846
3363
705
208
4353
523
592
410
1967
3743
1441
1506
2933
1514
211
2246
7459
930
271
6659
333
1391
272
933
2124
1091
984
1345
1092
1279
584
572
759
658
1559
592
202
592
620
783
117
1642
2487
890
1265
3455
1606
3733
2257
1036
2225
3365
1047
543
3619
1127
1886
185
1253
1001
836
387
978
376
4517
981
243
3165
341
1229
720
1787
129
148
1300
2042
517
3464
182
341
129
272
134
185
166
114
1005
617
1998
185
166
114
623
1938
1521
1454
483
1707
4115
4087
327
451
7505
162
132
273
756
527
4891
123
1302
566
1715
314
375
5112
3861
709
1956
10119
2982
488
280
7357
979
1041
230
2635
4609
942
6519
1760
2212
761
3245
1344
1247
2311
1016
8460
814
151
1255
1304
529
703
230
683
951
357
2141
397
826
5166
2465
427
196
192
133
586
1597
1443
119
1716
293
1146
266
136
959
337
423
3773
112
7268
1067
2459
3237
671
7519
224
340
291
517
379
4826
1154
340
123
2761
656
205
645
104
734
6034
709
578
298
1677
1707
125
2809
382
7216
1937
10893
3757
208
2289
367
121
901
837
329
491
642
3159
920
317
2583
516
918
938
310
1616
7377
1553
1344
2726
104
130
249
650
2346
6166
1832
297
669
338
285
2102
710
1545
1512
1237
2076
329
1473
729
203
108
192
716
3001
131
176
320
457
1249
2478
622
323
1293
725
2838
212
288
434
801
2264
514
661
352
1088
523
285
643
344
2076
4096
519
3279
4134
528
2492
444
329
4127
247
564
2506
275
2188
8513
569
7276
5013
872
2119
218
3818
5349
1526
1110
2140
1790
627
5008
2888
1887
3699
3230
688
459
4591
3024
3300
987
6389
1765
320
770
241
1826
1518
387
3792
638
612
171
155
5181
656
451
418
1129
2337
2158
791
992
987
577
662
670
2198
851
340
216
746
637
272
798
7124
288
391
973
197
292
1237
394
466
119
772
841
155
609
199
1496
1200
3386
785
1155
1621
685
1849
1245
4180
420
3808
7112
2237
1086
180
1515
286
2175
835
1049
318
466
2252
170
791
1391
250
155
999
698
2698
1088
167
1310
914
790
244
411
934
213
345
850
3687
158
327
589
395
161
161
403
4650
1735
450
467
174
230
289
498
808
525
1084
4617
1614
124
397
157
1328
446
4438
141
657
127
411
800
917
168
117
1284
733
327
346
110
344
2252
309
1188
267
846
3314
438
2961
2329
2330
3045
1931
1777
911
418
1520
2885
1182
1403
3214
8293
669
481
2905
545
256
943
925
1254
136
3437
139
367
710
706
462
3902
114
7362
147
4992
4957
944
1414
4026
3949
579
279
403
389
338
9139
1371
294
1048
646
729
2144
1754
388
875
2166
994
609
148
204
170
507
119
132
1479
1855
1251
597
1134
2378
1484
276
2833
1138
2522
3442
2854
4500
144
192
489
185
1171
123
1698
8942
337
4450
1269
129
283
4067
3520
2290
2938
1911
104
213
273
185
414
115
170
106
4773
804
220
408
988
169
432
798
435
482
1128
260
327
285
272
138
100
498
1310
278
1949
2527
835
1641
2182
4840
792
7325
104
424
226
552
1044
2135
177
336
5675
1203
1296
130
800
502
873
1286
1335
1047
2166
259
349
1147
366
118
368
100
1415
239
1685
3170
1252
3934
690
663
8758
681
2118
450
324
436
158
328
1129
789
409
300
311
427
378
2450
241
101
446
226
4666
2417
122
303
517
594
401
327
525
401
1785
264
7066
1236
148
334
6587
481
2584
283
147
118
1602
542
971
1255
912
177
104
961
4191
1509
1746
271
463
1077
354
166
136
250
627
310
453
155
515
473
1610
316
714
345
4576
451
126
382
477
358
907
5989
2139
2035
3104
385
1974
405
376
1058
322
587
324
687
885
409
1700
2211
662
786
411
377
495
205
352
1095
609
418
287
1300
283
932
303
1854
469
931
110
1127
1131
468
270
622
220
106
149
474
685
319
415
108
124
288
167
713
279
133
174
301
1047
8098
2057
256
328
592
696
466
408
255
594
585
1160
550
1885
328
453
402
649
162
364
167
318
460
467
174
106
363
353
1400
277
636
613
158
435
748
172
1967
3660
1568
7011
330
4347
2234
2100
1679
1374
1814
7678
1154
281
243
660
250
148
182
941
5973
567
523
3665
5715
398
109
3139
135
513
2437
1092
3875
3272
899
604
918
516
199
199
6646
10225
214
357
2852
195
628
253
438
974
261
1228
1363
402
240
2087
422
2335
2911
417
345
116
651
2316
333
116
882
768
2570
180
387
866
577
516
483
2892
3428
730
255
456
494
755
258
139
1152
2075
1944
2978
5364
391
2961
276
1346
193
145
4316
3103
122
167
314
320
535
138
492
1180
386
3189
5486
142
278
1134
3432
4561
703
983
2398
2878
504
1047
1508
133
399
551
868
773
9203
730
537
524
1232
2014
1188
115
825
4202
4372
960
1669
188
1605
515
256
3872
670
1782
1988
314
1714
1383
368
2188
641
315
346
7418
208
943
1971
1263
1195
1420
395
224
554
675
2690
116
3147
526
2823
1088
562
1345
662
2142
9525
113
410
112
2113
3209
2368
720
348
273
903
812
1388
525
854
905
861
303
5381
4397
2167
2177
362
255
458
463
1114
718
676
1577
1126
7588
3812
1008
262
2788
2152
848
468
291
1261
11720
900
1640
113
3464
3926
2677
4944
1194
1347
619
299
1924
791
2251
746
4682
403
3094
502
2511
122
719
298
372
212
392
914
590
646
326
348
108
491
184
1128
2332
559
4004
1238
4852
306
3521
537
1099
355
2196
893
1287
637
574
1845
299
1743
973
962
3826
2251
513
828
5699
3066
177
150
115
879
1913
1675
1619
651
135
281
202
273
693
4666
1924
2207
468
189
576
2353
2628
700
789
1522
561
5965
1419
461
5377
5165
2275
1265
273
8609
652
298
684
281
4152
1659
119
414
1339
1272
1532
668
9173
408
1515
150
218
220
399
2105
707
272
1750
1228
461
255
730
593
666
1200
1331
1069
2705
3788
991
646
6217
6137
302
190
2376
609
6740
634
700
1012
788
1466
4051
1178
3323
4093
4315
987
554
3912
189
3105
289
1300
778
3460
2279
755
380
1689
589
917
2751
148
1959
1394
527
1334
2582
240
669
102
3220
754
1314
109
568
341
766
333
3402
8000
327
365
1029
593
1048
3510
591
923
2121
804
512
3191
241
549
2091
135
462
462
452
255
726
591
1046
2411
172
4300
5038
569
111
4225
2299
144
1583
1507
11417
138
1112
138
822
9220
1908
480
169
283
8241
1882
621
1791
1234
618
1270
2038
1637
424
6349
524
539
513
2059
607
529
5992
346
126
233
344
1030
315
584
1797
943
318
127
2164
487
2922
877
603
2368
552
167
1769
949
2789
1503
677
323
1064
3502
449
607
219
619
1154
877
520
1994
370
2929
841
1741
143
1891
708
649
186
603
389
266
1437
114
673
570
4232
3254
4208
201
636
4075
4809
1384
139
4698
4354
5014
7368
2808
1238
142
1585
1376
1386
337
3817
974
6722
2198
130
379
373
553
311
417
2069
952
339
2962
2058
307
1904
986
1526
359
491
198
2586
286
465
232
1249
2140
1278
125
3980
180
906
859
2956
4414
817
1281
2747
625
912
6680
271
301
1844
2100
215
2386
345
223
386
243
429
177
2542
1671
157
4555
2668
1275
424
1904
1002
690
135
1524
1499
1165
7331
3265
882
771
605
579
513
2035
2568
917
321
633
174
3340
938
716
485
263
607
230
155
352
2117
1855
265
1099
930
281
490
1736
283
361
3069
165
8190
810
405
717
1877
503
5575
594
2568
151
683
478
1822
557
1825
501
198
706
218
1070
563
8765
1955
1639
768
4159
8784
124
136
4021
297
3828
2472
297
152
321
158
1597
5783
834
1278
1295
405
2086
912
124
3804
682
271
219
629
540
171
1975
1976
898
2749
833
964
347
2483
180
883
428
1102
2837
4259
2962
9390
1092
1972
1656
6755
213
315
342
440
106
1775
1306
698
595
459
656
756
4642
135
192
2033
278
434
928
562
1895
1295
1741
906
304
320
621
472
267
871
278
608
3983
3082
196
868
4243
282
455
238
181
1164
123
3014
307
188
150
1482
597
164
3427
4599
1964
130
130
415
185
1147
151
3124
128
220
113
184
280
513
1516
2195
1187
453
2038
391
2337
420
1443
2744
2066
472
1415
1566
859
1032
375
497
944
1614
1481
2278
183
339
2458
1201
1329
368
196
486
4288
694
386
1667
215
817
737
665
227
1212
1654
1027
930
3277
839
914
391
139
4184
5072
3383
831
372
1912
1351
221
663
708
1205
291
703
617
1446
505
1525
569
115
2543
301
2043
1617
4515
529
644
405
1284
1264
340
166
844
1169
2186
122
1170
1555
1223
685
1964
2275
135
1751
322
2402
3752
472
775
639
781
796
7820
4367
170
1663
2892
989
745
1010
1367
1398
2573
4032
2747
513
1534
1163
2718
501
400
3495
843
823
852
485
4549
1888
1051
1196
213
705
1746
1083
809
986
911
3562
1499
1252
4135
2990
7062
1243
1176
1900
1313
205
166
1113
815
166
431
1100
1253
3539
423
492
5444
423
127
1395
4415
919
1923
675
2184
707
1024
3572
1043
2134
1357
4193
313
1950
184
385
1098
171
1985
4698
405
3010
613
2257
6454
589
2213
581
1617
679
1568
1131
2973
953
1307
1940
4350
1112
635
265
376
415
129
277
373
263
443
7478
1363
368
128
187
1847
752
2821
1650
1995
2367
1776
922
131
315
123
1847
1322
288
280
310
1956
382
845
454
370
1419
773
152
252
703
108
1435
238
3484
1220
299
3873
2215
6889
6266
1832
1774
956
1919
239
114
300
123
354
3397
843
3467
1601
2631
1758
4101
430
5834
3873
7310
5060
1933
1204
4079
504
281
1049
126
125
1918
1726
231
369
128
3116
183
112
322
1198
110
2589
5372
1562
1646
1144
3656
566
1262
4125
128
3930
1314
1024
3609
174
8866
7486
3264
104
5176
3163
1140
2046
3733
491
4311
8893
155
7424
3642
9142
716
606
2877
569
558
493
286
917
124
126
316
652
613
124
219
155
912
138
723
464
110
558
492
283
917
124
124
309
652
111
512
124
219
404
2967
9055
437
889
234
1357
585
2876
2239
700
1460
776
455
846
615
807
1187
752
1369
794
5127
706
1146
1148
146
1363
5797
1470
1280
749
1721
375
833
115
138
747
8916
113
274
138
3835
154
2145
3413
116
3089
1619
1136
4240
1875
5533
189
105
5624
151
229
270
3931
188
106
345
1364
2400
180
158
3819
5853
3243
506
1634
382
957
372
2129
1038
2859
2052
101
151
457
489
257
702
270
555
195
159
318
1698
607
104
2510
1104
339
114
118
288
1353
160
246
289
233
338
361
394
1624
521
3986
206
135
340
288
420
212
1360
1164
2920
131
786
110
442
4625
690
1133
7977
1995
1112
3801
139
5949
2325
616
206
1260
745
2340
3716
4659
1278
267
268
582
1856
278
217
358
177
974
523
173
344
464
336
1614
2083
751
264
259
339
810
298
1248
5637
834
738
1853
5601
7606
1317
271
556
3004
4856
7292
1179
329
539
149
512
3005
282
1112
1297
539
855
407
1275
4130
7321
526
564
1284
250
156
263
2788
1275
257
623
7698
1143
476
3364
843
592
546
476
556
1409
666
1971
4585
541
4912
313
2423
1670
1358
929
2767
1165
3239
712
738
850
707
304
6522
3545
659
1955
543
1429
134
609
3686
4479
1423
2311
174
4881
4016
308
954
2821
2193
2705
963
2774
5419
111
3420
129
1937
671
419
337
1110
5681
104
640
1885
200
3516
990
1140
1542
1395
4507
4116
441
1971
2544
4504
756
568
1945
2500
132
2040
2659
3654
125
122
4067
1159
494
458
1434
149
327
12251
2230
250
102
460
1005
333
5846
101
1953
1600
513
463
302
479
324
1736
950
396
2524
1440
136
1429
742
675
163
689
427
803
905
332
226
723
373
1201
141
2764
166
269
689
171
1002
4419
1233
660
106
229
202
1053
2995
834
705
1042
956
176
296
638
460
1806
1871
3835
419
246
573
254
204
677
188
419
152
2756
3729
5239
5018
1707
1479
1755
2678
1783
442
4047
1701
449
2213
2124
1406
7401
4139
4417
5375
3519
183
4092
563
298
207
288
6563
1239
1415
434
886
3555
901
4488
161
2079
634
3166
194
716
135
2777
840
13660
1152
948
3538
612
141
3805
230
2483
838
151
988
2202
1156
927
1656
773
474
2721
1166
362
1286
201
363
2626
647
517
554
625
337
1253
208
181
810
500
283
296
136
2706
1073
499
470
967
5762
487
712
411
7132
1854
2315
848
942
4178
1047
795
363
220
500
328
382
1269
517
103
209
640
5767
3196
6193
677
123
110
314
1641
153
1073
242
146
4620
220
876
303
1716
2044
2993
524
3017
1043
2049
527
376
2004
339
1436
1292
1097
4302
291
1965
260
2099
1131
339
5322
6973
4010
125
549
413
2771
757
1621
1717
887
1038
1442
473
228
160
3436
1627
664
1116
317
3156
1977
1292
923
354
3243
1201
1192
1641
370
240
3446
2066
664
14277
154
351
336
857
714
1244
343
478
4878
3291
671
1844
644
914
655
2608
889
108
244
966
308
10310
4811
617
5989
289
2925
228
550
2210
3073
698
1195
117
2813
1122
1063
2099
489
363
7197
7483
2235
831
892
6747
6029
139
1036
201
410
2012
1405
710
2047
676
691
154
2289
1024
565
1503
1708
955
314
4271
4413
5789
2433
424
141
2147
9551
2244
760
177
1341
725
453
1427
521
235
813
140
1222
257
494
142
1157
138
1234
476
516
142
203
234
147
160
425
1260
1360
338
477
365
1819
385
437
2266
2118
279
1440
4821
500
140
1193
187
4248
1404
1269
1718
993
1471
246
236
1611
696
2421
1195
616
1355
3237
855
391
384
476
434
158
177
124
587
497
210
3331
1418
1218
152
620
392
157
667
235
642
1124
113
1733
138
262
650
660
415
106
346
259
1238
459
386
385
758
179
297
326
399
1268
2360
308
471
401
1038
2789
3331
193
2534
925
799
4825
254
1592
1017
2594
132
149
248
249
103
2166
1390
2097
383
1033
595
2497
5114
1421
235
742
2254
261
118
3964
542
517
9398
499
404
124
700
6851
1979
232
104
335
1564
618
3209
1421
7007
1356
4729
4840
1606
1749
488
350
3365
127
348
1190
355
183
290
1573
9340
1369
787
2173
473
634
883
561
2514
336
371
3195
3208
154
342
121
235
660
966
353
654
1082
1164
2513
1105
1616
702
701
859
2313
795
2092
136
242
1082
1273
1025
4982
2598
5095
3527
4095
245
834
1130
1576
682
1689
1274
1253
108
363
1093
133
425
4505
309
4444
989
978
582
1669
477
4901
380
651
536
459
353
1074
2205
815
446
678
3299
1594
728
1521
1585
566
1433
740
2288
3735
198
637
1234
360
876
295
5925
5794
750
346
611
306
278
1441
533
2242
1348
226
303
985
145
1973
344
489
104
669
146
645
684
144
550
334
1475
182
620
279
307
405
1427
659
221
262
221
1030
637
8271
699
5048
754
1264
3042
1067
478
451
218
186
743
925
226
1402
615
2804
286
162
891
154
678
824
427
487
391
8191
2343
792
257
116
2513
625
618
173
278
7432
477
686
169
3123
2403
3370
422
1387
465
383
3722
3352
133
453
1488
476
130
151
529
3723
3054
3390
1945
868
125
128
494
968
475
136
1418
300
5468
432
1804
1028
10501
1684
858
655
300
1472
343
137
1516
326
689
1359
231
3360
3757
643
2955
3730
572
3878
1946
1980
801
1190
779
936
1463
552
498
198
515
4141
124
678
162
213
802
148
1332
172
2694
221
270
608
2677
496
444
728
3500
2295
6913
793
763
366
207
639
333
195
153
218
1314
379
131
484
1909
1705
241
230
2371
1628
2740
353
1024
1173
268
295
526
303
163
650
1476
1917
438
115
314
1499
2637
5613
316
3238
159
466
111
652
739
3808
416
1196
491
313
1071
151
2010
189
199
183
452
2444
2495
286
173
249
1191
532
1046
695
1177
2283
4709
133
1951
927
129
1506
5495
924
492
206
291
2865
474
1218
628
417
2656
654
226
555
128
315
1264
8656
1714
271
500
1398
1125
147
199
397
308
691
2223
881
779
781
5145
713
332
528
6600
3590
14771
380
982
500
5579
2679
567
4652
629
3383
3567
294
116
238
469
1964
443
637
544
2577
2317
524
485
1428
644
324
199
615
5023
3817
298
328
385
135
715
2875
4195
821
705
1694
793
231
491
1447
3959
1439
3489
2264
916
230
1008
2159
411
1715
8270
615
4849
2246
995
3374
10220
391
690
311
148
7240
341
3002
2560
6056
3926
2952
1574
1361
711
2084
718
3060
3718
413
2439
1449
414
1061
144
2644
494
140
131
155
201
7523
123
1111
9334
3564
379
4937
1040
4708
4065
456
770
1512
770
471
304
837
1366
1116
5658
1549
179
1407
704
266
3803
5670
1116
148
208
108
286
355
1172
2975
716
700
478
624
695
1228
263
3642
2711
2354
1008
328
319
774
1411
5390
115
341
1196
789
6207
2959
2900
275
182
4348
280
568
1412
721
1865
1061
3785
1241
131
298
6090
1439
186
966
2522
680
1014
1919
1422
695
578
604
1082
156
121
101
268
255
2483
1985
917
1278
283
1957
1582
211
3488
202
2096
1361
188
245
4266
371
369
3515
3111
2961
146
5312
147
2163
640
598
3942
5153
8703
1671
10213
467
1573
1702
1090
1600
2104
537
557
1519
1046
1366
722
187
1214
255
536
1310
6455
10350
561
2995
1050
801
594
1627
422
1608
1335
1124
1525
2992
1478
1151
917
4276
1219
1011
286
1993
539
1638
3080
2217
603
270
6850
2694
876
631
4035
3063
361
1057
1249
934
2277
762
4675
243
2607
281
649
863
131
477
755
2317
256
174
305
175
127
287
371
102
102
102
176
338
1103
2206
231
2753
252
181
950
1711
1063
2748
4410
349
724
965
818
1860
216
637
105
4790
268
3676
700
1108
5938
1627
2552
135
340
346
603
1464
263
125
283
469
780
185
193
3938
1136
926
144
1393
550
519
121
599
469
695
476
115
334
285
384
1849
2685
3659
4301
122
1085
1058
6448
421
130
617
2295
1218
760
4555
533
537
3734
3028
704
522
133
219
316
599
299
595
1266
1276
282
592
379
1262
481
359
548
1818
115
1142
184
490
536
475
454
273
567
2246
6415
1301
4251
1127
576
4089
635
146
336
7514
2625
169
754
1055
1595
3314
2327
125
321
2885
2338
3204
467
558
1596
481
2136
1365
936
207
4749
2960
792
625
462
454
571
124
112
2328
851
3903
134
757
563
989
1877
921
150
4111
4285
163
406
483
378
373
301
562
1337
623
435
662
466
703
185
292
314
776
6595
210
2370
3025
1468
699
1420
995
203
684
485
2319
384
1482
941
1907
441
1377
207
182
192
212
750
1307
390
563
131
105
608
194
446
1042
3601
1691
298
4031
3624
1883
6983
742
10418
185
2318
634
2393
2817
1056
759
4663
630
159
1325
164
313
368
115
244
5525
115
1679
499
571
1808
799
815
255
691
172
166
829
140
1592
1404
5759
1435
1722
3932
2307
3444
293
315
459
696
730
523
315
460
4504
4453
7509
204
2102
854
360
204
2192
4810
1490
1265
2465
3268
367
568
832
930
1378
741
1305
1349
2212
3997
252
206
119
1245
331
406
472
529
2673
470
560
475
156
364
904
2936
945
910
256
2693
117
778
2018
401
310
577
217
8087
1193
6303
847
100
3292
1331
1697
1124
2581
1963
1533
429
495
1248
1544
1212
841
375
641
537
1898
600
198
280
166
703
1485
1184
1360
169
169
169
2827
4087
553
1751
436
244
1434
2877
212
204
6272
695
2375
834
381
2232
339
3700
370
269
737
264
508
204
1369
487
913
615
270
398
2445
479
174
1233
179
501
6692
1140
1130
1943
6110
1262
128
496
614
130
2147
7330
1168
129
1425
171
248
494
403
2527
109
205
563
268
508
573
11091
507
274
495
535
984
477
350
803
639
571
390
311
1109
8113
699
5194
104
5177
699
1410
3203
254
151
130
121
1629
247
257
494
277
4657
320
109
117
363
108
7246
3256
569
2172
428
2891
3530
9559
1644
223
3139
2166
330
796
598
3470
6091
847
1036
3311
1922
3926
2423
1400
651
6518
338
1794
866
358
651
371
125
364
875
1362
118
197
2754
6054
812
897
4475
2704
356
1963
4331
340
343
4609
634
502
2293
3110
194
3878
193
206
182
363
1073
128
3713
427
1425
280
203
188
4153
1064
8595
1303
2678
8493
719
6013
9495
1309
2495
162
571
859
2114
1389
3400
606
437
1880
761
558
168
913
226
1617
317
2190
324
1075
276
297
355
318
5827
2180
2345
2282
570
1029
2401
177
925
153
195
663
411
270
598
969
1465
1180
2086
294
712
1069
922
1082
1190
1080
1993
198
495
1468
3965
229
814
350
932
3062
4199
1175
514
2947
699
979
2807
586
870
150
803
926
1621
1013
406
226
328
486
410
802
341
594
2127
492
2542
1218
1213
1374
1461
972
389
708
1759
142
415
502
172
443
782
951
1016
184
3581
1564
395
1137
319
1533
3016
538
113
706
288
327
698
2757
292
450
2265
198
2284
1280
380
7755
1081
648
168
481
303
432
1025
277
9257
132
4427
4747
433
105
933
415
311
267
218
716
1549
148
178
4849
1830
131
268
1538
150
629
2752
501
659
836
381
437
422
305
1663
567
355
1842
397
922
2405
2597
656
4764
1031
418
615
2482
4142
10568
1077
2427
2177
1912
1289
1260
1159
2376
1004
746
573
846
1417
616
2752
1269
723
498
518
6659
1574
2538
500
122
196
319
138
273
125
114
2056
1983
388
6529
1432
1424
302
433
621
1053
347
474
1273
669
1876
726
1050
244
224
162
7298
3050
8269
237
663
273
698
1607
486
1994
1245
4717
6698
3445
1533
5631
390
174
869
276
132
3766
3202
3092
1828
104
110
318
253
295
228
538
2955
1581
741
510
1221
722
482
768
331
120
592
251
469
140
711
384
2088
1100
418
313
1182
538
107
157
459
721
1873
483
415
424
162
429
1554
114
125
803
162
384
447
926
632
529
534
107
375
148
2012
131
258
164
439
138
205
963
3566
763
171
340
339
370
158
114
2184
161
468
841
491
755
1154
7017
1266
5508
1120
1342
957
623
1120
786
346
276
298
1235
601
306
1355
276
1397
2796
3935
396
120
337
2155
3422
2866
584
2927
2497
3238
1112
163
341
1433
1724
199
903
4991
5160
458
841
665
692
330
1360
1661
2914
4491
550
2862
4815
174
173
1280
6700
496
3119
1926
1369
1454
1382
911
2298
4324
1491
7833
437
423
1944
1553
2897
3602
191
737
195
752
657
128
2009
6768
4835
650
1075
1002
701
789
564
523
4755
716
139
177
815
4221
403
119
1982
1445
1280
3102
490
553
1165
2287
2654
284
558
257
3126
4265
498
12837
3174
2019
1946
4426
239
269
1125
3023
773
1890
742
390
1363
1101
435
1252
1732
6140
559
2158
730
3810
143
1201
498
182
1148
303
271
6224
471
100
275
1087
1131
1227
3747
275
803
274
1163
2220
6897
1894
149
3111
405
201
110
153
282
140
305
271
128
2396
1572
131
783
1559
104
171
2026
479
3851
440
402
917
137
1019
1778
3024
511
1385
626
284
1180
1701
420
194
246
1322
5716
1538
110
1700
105
250
193
271
910
1665
523
1311
430
400
5489
121
344
323
1177
3332
996
4972
368
464
123
4763
226
287
4763
1099
835
9144
3192
565
2118
7678
1885
602
834
362
4984
356
1019
1989
534
955
1803
2569
2219
602
2948
206
800
1258
1246
525
3483
6063
2175
2497
913
4962
677
156
3425
503
7820
3159
2567
1288
364
530
1406
271
1514
129
3720
11651
6716
1094
382
744
138
441
141
936
644
1270
447
612
1199
848
1474
128
1381
584
4542
2017
1890
3921
100
551
471
117
123
796
453
1164
628
339
3852
1077
888
626
172
171
2014
766
830
302
378
181
496
2343
474
1840
3075
664
1185
477
1255
612
201
2500
1628
2792
8677
2474
3601
1726
4132
625
134
603
847
4768
871
6830
5368
3925
204
1441
250
902
726
1296
420
1140
122
231
177
1682
116
280
5918
603
2090
1417
623
287
697
1991
2735
587
1858
2401
583
549
936
124
4251
10808
677
100
121
805
2279
140
774
1115
237
714
1944
6874
636
220
159
283
494
1038
4275
2845
115
937
2791
2648
1706
3326
403
944
627
908
252
495
1182
5704
7439
582
1387
2225
6173
732
464
1395
4128
168
169
2722
2323
1971
2459
555
2918
352
8896
1055
1086
272
336
7083
2066
2346
379
774
1634
869
3222
935
6381
4082
466
953
3992
552
644
197
207
4971
787
303
1713
146
541
315
546
1173
151
1210
550
2738
873
520
1012
2225
1168
727
3028
302
1473
1976
966
1388
400
834
217
1649
120
1797
2793
6231
1302
2678
3969
1808
1192
210
394
155
645
448
3339
1511
908
267
132
158
102
112
425
947
617
163
1402
3138
1156
2363
478
613
125
7889
1852
488
6065
3338
7181
1467
459
277
1144
1027
1075
130
103
4459
902
292
602
103
1030
113
985
965
264
5956
4474
415
5316
610
421
298
715
321
573
448
334
834
567
3570
991
2416
573
153
445
605
1423
821
690
1226
2758
697
3958
382
1464
4792
205
4062
2301
1344
737
702
5059
5148
1935
122
481
194
368
5305
122
491
195
107
367
203
762
1156
1317
1629
2272
10521
1457
453
1093
735
2211
1598
350
443
372
659
1319
1490
106
371
491
421
287
1612
1424
157
2231
6584
5646
1034
531
1005
7074
160
476
3220
258
3705
6590
3184
1875
150
216
212
1359
1400
496
756
1548
369
1680
946
3252
266
2014
866
810
3588
2492
284
1728
339
304
436
556
1160
391
128
201
2574
278
367
161
901
1088
336
127
119
1114
866
4591
328
228
2399
5889
2964
550
680
500
586
518
3627
1561
479
6501
775
2805
2261
5014
100
2117
847
1119
1392
1883
3017
922
288
3938
295
1464
1239
372
180
119
2749
508
3827
101
118
9505
390
628
290
2078
128
3557
100
1012
7290
4809
629
511
156
955
8634
627
2730
445
995
362
1104
526
937
271
4881
3645
5374
1048
2182
142
443
1464
1709
386
165
110
5693
223
828
476
1634
1533
1013
752
842
472
497
1895
271
1366
1546
145
218
1710
412
2154
3940
3611
6027
1105
2315
344
4003
2513
422
223
308
593
651
975
227
174
633
1880
764
7300
244
454
1077
296
881
2031
1176
2922
1921
2319
1081
1382
255
521
1741
1015
929
261
947
2232
328
402
601
2491
710
2886
4696
165
248
210
807
443
675
1503
4521
362
1836
3164
3659
699
5961
1205
318
2768
175
1421
483
354
320
3668
504
319
1848
642
5545
170
1749
411
8912
734
490
1382
1019
2318
235
121
1272
835
602
313
804
203
3421
552
502
583
1445
1834
619
1103
894
2749
363
1609
1329
889
4308
290
1233
937
436
231
7359
4057
107
1363
1165
3458
379
1616
1724
3122
255
401
1828
1001
373
162
106
368
304
106
214
285
1750
1048
644
1363
1689
1682
169
864
3177
528
3853
216
1874
283
1631
845
2003
267
473
185
699
2204
1205
1473
3178
862
127
235
705
228
583
909
864
2282
355
1047
4416
1272
7268
534
183
3837
660
932
811
1539
812
629
1304
898
2811
1455
3481
1464
3427
1817
1052
304
629
1160
216
497
128
152
113
179
163
109
209
362
1481
461
364
5724
1679
451
1014
1400
591
2470
105
178
107
209
362
370
540
404
965
437
439
1375
339
828
202
1171
332
687
479
161
3166
2123
617
242
395
168
2660
1132
2616
3989
219
899
633
255
1665
278
4213
1015
1533
2235
838
7987
770
621
1543
564
1362
160
777
903
396
736
964
1034
1251
1508
2568
534
4178
322
160
3280
568
1477
1505
709
1497
3195
520
8027
634
5985
2094
375
552
559
1145
2678
800
7349
1237
201
491
131
892
141
203
268
531
728
863
1125
1275
373
1147
1103
209
114
412
1087
371
209
114
365
296
274
466
364
240
1561
4255
702
513
1358
210
268
1946
684
887
1477
1589
218
1251
346
644
3529
438
122
2742
915
4634
2743
1018
943
1940
1260
4455
328
5974
2620
244
485
1946
648
993
643
1294
115
2052
326
142
372
117
435
338
598
741
474
100
449
1226
1556
292
671
722
463
1976
959
1177
491
813
5167
942
173
436
2141
604
2047
882
1434
2003
8388
7514
315
458
707
1261
1412
647
3104
655
646
382
1532
104
604
684
613
488
809
361
659
709
574
3899
6584
1312
562
2624
180
914
746
888
1017
1424
419
442
523
661
3022
3266
2816
1016
960
4258
182
141
1953
4863
210
569
1085
306
3795
1390
926
2568
5712
1120
373
1268
1394
275
222
388
334
466
434
418
867
2772
751
559
492
102
3399
617
2885
1149
670
640
624
6876
1617
709
4035
272
1080
3394
208
4211
5031
12728
823
981
890
583
4283
272
222
5052
665
360
109
2179
1601
1411
1147
1437
709
236
192
134
1834
8354
418
153
189
202
1395
2018
222
734
887
2318
6621
573
2262
3853
184
2251
1684
1116
142
441
430
863
324
3278
1933
706
118
1239
1993
1666
203
13967
6217
280
205
405
1300
490
127
10733
3132
1131
1119
640
587
624
6852
2721
4033
272
1488
664
422
262
907
984
870
1559
283
573
789
4764
3274
2039
320
13250
1421
915
1626
1347
4257
4048
8702
255
1752
4917
981
890
583
2565
1706
1138
2512
1001
1476
786
1346
211
2376
3465
279
163
105
1730
2680
2394
279
7079
1404
2459
9636
1657
1439
238
179
1015
1212
400
472
515
179
922
3266
9135
4900
167
1169
5480
342
435
1065
329
303
2158
208
2251
161
4197
4611
1288
115
764
1663
4585
388
186
180
108
7391
350
592
267
168
561
544
535
770
135
827
1125
668
2529
7418
1696
903
3661
736
161
451
3825
449
2100
531
373
162
1204
313
320
573
2155
3696
523
1765
1452
2256
207
1614
357
1909
587
3374
561
482
564
578
221
9379
951
1022
912
1836
145
2315
935
2106
2116
3944
2761
6226
3038
246
2020
8289
416
123
1149
183
491
140
3158
9225
3175
329
278
197
404
1260
474
127
656
2079
202
617
577
182
538
796
414
1820
129
384
943
351
794
670
639
624
6846
2740
3931
272
417
4396
829
2756
674
1850
6428
4044
797
890
208
125
430
315
717
255
261
106
160
1624
132
750
410
110
813
208
138
430
296
715
255
260
159
1168
4253
658
679
1155
2866
1499
268
641
521
4902
605
1099
148
329
1844
506
1935
1182
3523
136
601
369
372
348
125
148
1729
191
2168
1232
1135
165
434
1903
4403
490
667
1475
1383
261
283
201
1132
171
1838
862
377
242
167
452
3125
7350
120
1526
9235
4624
348
2426
145
1158
406
1919
492
1957
283
603
2400
928
2237
721
262
251
661
204
1019
211
140
195
889
1781
5794
2856
117
1423
304
3620
209
147
3364
1783
595
185
1774
471
569
154
1830
1854
122
179
146
474
2615
115
1121
183
504
2079
174
4252
561
501
5540
1899
238
5784
1348
1250
6703
625
222
988
475
416
396
2573
845
1206
911
1649
1425
551
287
570
5633
208
5003
698
8134
1308
140
2281
402
280
131
4713
1037
3547
331
280
222
405
1316
474
133
3404
328
1284
444
360
3886
294
2824
1119
663
587
624
6852
2741
2526
4798
734
3904
3234
5330
741
2104
1175
287
342
817
3489
145
208
7778
415
1481
426
6662
4089
272
1075
8406
1387
1232
4416
277
7011
552
5014
984
812
208
128
430
205
724
256
261
106
160
1402
4258
282
157
3052
115
1174
185
491
390
411
416
542
315
405
599
279
289
427
1661
743
176
689
1318
6042
716
1837
3369
1186
3041
572
185
136
1311
705
6952
1035
2160
418
1492
602
534
288
272
140
4030
386
364
1059
249
173
202
243
2032
326
827
950
637
118
142
2279
371
3617
315
1025
3142
306
329
280
222
405
1297
474
134
622
2767
618
2883
1147
670
586
624
6844
2706
4043
272
428
5996
328
3008
2406
4044
979
890
208
125
430
315
717
255
261
106
160
1624
133
756
410
110
891
208
138
430
296
715
255
256
130
590
819
722
161
4437
4427
1574
523
4254
652
6114
8483
273
642
404
561
497
637
3017
980
6513
226
6022
692
158
474
789
111
955
1080
511
4181
471
171
2438
131
1879
1245
1439
708
204
2894
994
3542
1926
1917
4614
273
119
3077
1869
803
2042
2438
901
3329
4789
1498
511
1029
2140
318
1939
1302
4706
2149
7485
10906
3876
8841
670
952
165
3029
324
654
441
4497
2459
1532
3045
7188
182
7520
1501
330
3132
520
297
425
917
608
2894
1505
595
319
1012
187
1645
2022
1197
1754
242
2212
1949
203
771
1754
242
892
2999
169
421
536
2617
303
128
5055
213
790
659
264
338
741
1217
1133
411
309
828
526
1122
4501
1617
103
126
309
955
297
906
660
196
140
1894
237
934
174
1247
404
361
1601
524
363
1612
1393
1214
939
2495
614
319
4432
4334
537
1899
393
1188
1674
1960
5056
299
530
368
394
980
484
1532
1636
123
145
120
998
129
3101
103
1915
966
292
1575
1227
619
2389
937
897
1017
1884
259
135
2963
1135
301
151
605
164
1277
575
873
3861
1338
985
172
1471
452
1313
147
223
6781
1160
1229
4215
2814
176
7025
359
115
152
1611
415
764
115
724
3186
844
723
5201
961
1934
127
1205
1704
1155
1246
215
406
156
3923
726
2824
772
935
8709
157
1544
3424
145
134
2063
2307
1392
1231
355
2692
1671
929
222
1237
297
172
1356
415
1421
1146
357
440
1194
3341
554
2611
2423
170
109
207
369
546
999
6280
109
330
293
1497
2526
558
976
2988
261
253
3397
3702
1253
999
1168
119
384
698
3500
3805
2389
388
1380
2336
182
917
1677
746
305
2735
165
178
541
3726
4729
1915
4193
110
237
676
3734
809
124
2024
4488
793
1650
132
234
502
2109
477
672
255
925
2115
436
177
414
1301
1429
123
1122
185
490
2539
4354
1992
190
426
586
272
1524
144
481
2985
2499
704
7687
115
1094
2703
1372
378
1006
518
1766
238
2632
295
770
651
2807
5724
1721
439
4261
417
2744
306
2138
4586
319
148
271
704
352
138
121
320
550
1275
1181
3928
602
418
1460
1065
171
198
121
298
1945
2800
523
2225
365
693
161
247
745
3601
458
291
546
1952
5422
1391
1820
1891
1709
355
472
376
432
2105
918
2726
4781
2218
1049
387
422
684
2378
1872
403
2449
278
1015
969
629
1208
384
525
1681
498
1126
875
618
663
774
2489
256
777
699
2999
3625
682
638
630
379
1206
491
175
482
2041
113
107
973
476
1315
317
233
6093
139
149
5852
1889
504
368
342
1201
941
576
682
4749
436
117
178
292
1037
615
1495
3236
483
4642
1284
2147
206
1124
639
449
2084
644
504
681
250
160
2889
8142
243
2570
1813
998
1658
1849
602
611
975
959
251
340
273
696
720
4184
235
1168
805
3705
5184
962
126
453
702
2788
179
290
947
1203
2662
154
1304
983
803
426
1090
101
1611
167
313
187
982
1287
1241
560
1075
9182
2000
1977
697
480
276
975
1199
522
274
4843
108
204
312
593
203
1321
124
2221
203
1805
1481
3537
337
4410
1702
2239
815
935
397
841
159
1315
1177
1404
341
549
336
631
2573
700
1977
1726
2691
1420
2260
3107
3672
344
459
168
317
606
173
455
552
815
406
340
367
5325
2490
474
1325
2019
191
6166
1178
178
390
1884
415
131
2161
772
169
496
502
613
182
514
1238
3276
127
468
1404
2670
132
2236
1122
448
818
100
335
4020
385
1160
3920
410
1591
245
464
1148
307
501
372
495
2588
244
464
462
4823
1163
990
6646
315
742
2004
625
1596
423
388
500
596
1927
277
1285
691
577
663
153
308
125
1583
485
152
651
470
293
754
624
1509
1281
1204
303
202
103
1297
5099
354
1695
398
3961
4033
3025
2526
564
2679
549
705
2533
975
649
935
1381
205
400
5172
488
1182
211
256
2163
2742
5849
861
119
371
1327
2551
681
527
973
1207
1813
685
9528
286
179
169
508
1711
4137
3957
711
343
778
368
2860
3774
179
186
507
331
928
104
140
3362
3517
635
997
2576
924
2854
1174
889
1864
810
110
3878
2339
439
143
1422
229
205
607
3559
118
1298
2043
1423
6814
626
4703
372
109
208
1419
1120
1106
1295
1401
876
4633
284
668
6041
2249
2063
1488
297
1471
1394
1578
185
1975
3946
2115
754
1051
2173
213
113
186
3759
3018
297
3339
327
655
455
694
664
811
952
1008
2604
108
608
412
1264
370
119
300
1671
1318
4422
612
496
186
2312
382
593
2916
2457
6395
3242
1888
1482
5072
350
2728
1427
5363
1489
947
188
1842
611
914
3355
427
1212
2527
591
383
423
462
658
600
1713
2070
3522
443
230
150
104
1249
659
12418
104
1543
1264
167
113
1077
1715
167
113
143
5095
859
301
3033
804
1082
994
1302
446
433
139
1720
545
236
1241
217
2823
1134
543
3010
496
475
689
5428
981
810
116
296
267
1858
535
266
792
1254
1169
1624
1723
1223
979
1085
1161
3080
1000
2107
2522
164
1596
116
1007
2850
733
5974
5392
1895
1452
353
586
4661
6606
166
3289
1296
3006
2296
163
4494
2517
743
163
987
105
1896
338
3778
586
809
343
1074
456
149
195
435
1746
4325
2897
5504
1606
3057
693
143
420
649
140
197
385
136
1071
365
3512
106
1963
1675
220
918
444
182
1969
209
306
488
2060
136
1063
6147
1048
614
563
332
208
4057
208
725
1486
1501
658
693
109
346
350
1013
260
638
357
869
724
1469
467
1376
1562
3065
839
379
1329
1047
4173
450
3200
726
2066
2881
1138
2824
2406
2780
349
666
341
749
1159
343
178
846
482
461
725
507
241
343
625
4438
1978
677
3266
302
889
1638
1774
2488
2136
1455
221
542
1326
224
1079
152
1751
593
1630
4262
1342
1054
867
2646
322
2855
306
1895
1756
257
1431
208
126
542
2317
135
3510
117
934
1808
1623
503
575
1096
622
1419
2099
1085
5003
2094
256
5980
490
2649
1440
483
474
630
1218
949
1354
1201
1710
1859
1526
290
145
308
440
336
156
370
812
1212
2307
640
4462
3526
6211
1293
345
569
114
402
440
486
101
2888
407
4247
945
206
2746
2900
1522
1297
503
336
124
850
187
491
2333
1756
490
4536
558
114
1745
437
444
885
1309
2934
1459
992
1536
839
141
309
1051
280
1007
2098
1756
421
3399
3473
313
309
298
278
164
713
375
7674
688
1200
2046
540
579
181
3212
181
4786
344
528
143
440
1887
118
437
102
954
2953
102
275
509
6876
127
3918
145
121
3635
1970
186
3747
333
1673
5684
1543
1078
336
2015
1455
1064
1640
575
208
861
421
293
397
8546
204
2211
13944
3048
675
562
219
2654
3933
1016
219
876
1357
618
723
199
506
2049
667
839
262
4177
340
229
361
833
1351
132
4171
3931
2269
3279
985
2143
1044
2533
5217
617
3337
5165
215
933
832
4698
561
1053
529
177
477
1274
3147
3293
3541
868
1451
3077
662
3361
151
863
202
386
9064
1265
384
841
479
754
274
492
442
2245
833
592
103
1116
2407
773
4809
276
1035
389
554
457
680
582
1455
535
420
347
552
1625
3570
688
6036
1182
3166
1554
1266
993
433
768
133
101
2204
377
691
2113
1749
170
1713
1239
1110
2977
2729
1431
230
646
522
1117
264
2196
1325
733
955
3263
1356
860
481
558
8542
477
358
482
115
163
492
2497
1150
612
137
707
1691
2628
1961
1392
469
2510
495
560
2586
6051
1196
3087
146
1023
1132
707
2966
7934
4876
1132
2267
6508
237
130
1248
103
3564
191
393
1681
1144
713
1652
645
122
6057
180
581
3160
220
587
108
152
272
2324
263
266
112
354
1569
457
174
1922
593
880
328
501
6165
827
445
3669
1191
507
1825
730
178
1505
732
3892
1334
680
542
4896
1288
3319
1202
330
289
942
944
143
242
4136
249
1468
711
5179
1193
989
1010
756
380
851
3009
553
6711
3841
2044
2322
2460
1921
4086
1658
606
1394
1171
1874
412
257
865
163
153
3562
375
333
561
335
1685
1427
1338
1587
316
7353
210
1664
112
135
3023
1978
1949
1309
207
452
570
338
2066
1758
426
321
102
653
496
1252
2515
6156
1244
1143
1019
1306
2786
2302
857
1593
975
296
194
269
328
1216
686
650
873
488
3410
146
306
325
1269
2096
1562
259
2658
5517
111
180
7784
311
310
101
1279
1519
102
613
1385
155
2664
592
3201
2307
1917
1839
1390
644
266
165
2751
371
1931
599
514
1748
1153
214
703
1241
1731
1066
576
1513
285
988
248
107
6309
3950
1553
1127
1031
2068
1528
1325
390
118
153
487
269
310
393
450
298
2373
132
1169
204
2157
312
2726
4615
249
8673
6704
3273
1971
1994
161
329
343
1283
833
5203
144
2369
2000
1542
3926
731
133
149
2199
3857
164
783
7762
477
401
1129
1761
174
1689
1446
1568
2018
584
2099
1098
478
5472
1254
5247
667
222
1332
5401
1585
516
1851
868
1080
1653
2090
1029
2956
168
2877
2308
108
1294
669
113
480
479
1512
3920
1853
4249
344
129
306
126
4995
575
134
1625
1122
1020
581
432
384
1063
1629
199
491
4141
4951
144
2508
1069
1060
774
1065
4481
1161
2629
1282
758
1235
396
296
1375
412
4511
446
1514
1970
726
11254
211
143
152
1713
722
4259
1018
1541
632
145
2198
472
1745
1408
808
823
238
323
3512
4404
974
457
127
371
324
1551
324
649
235
132
6132
922
1139
284
547
402
855
426
6596
1515
495
897
676
1017
2233
1344
1629
1260
1314
500
927
443
4218
2451
341
1364
969
1834
2313
1951
762
304
1038
1993
5352
8678
4536
2909
977
717
7308
1163
2124
13663
202
8583
821
101
3528
3458
569
115
642
226
4855
202
696
2152
1747
1249
137
586
490
393
954
688
840
664
192
988
2607
807
8686
1028
2177
705
1302
329
251
140
316
379
126
126
907
4909
5079
700
680
2373
951
4248
5288
3355
139
1359
147
222
2717
1340
9799
1100
5100
1842
1571
387
1701
996
257
4114
2251
2566
3971
475
4501
4377
2215
1318
5561
1053
2613
3125
833
4528
1792
1317
121
1388
532
2868
6242
350
128
1954
169
2317
2479
3570
586
1935
1962
3359
2839
491
401
449
476
2344
609
1184
320
6623
2781
2817
2302
1795
2250
923
4491
119
373
985
1195
4611
1190
301
504
309
475
1131
1961
1015
1688
886
2683
798
3489
316
100
115
167
382
1370
3704
132
1424
313
975
612
608
2928
5235
1979
256
121
3410
1479
8813
552
2083
685
1886
204
219
1407
162
482
661
204
286
172
378
111
965
1709
968
2711
693
2799
1029
564
757
580
598
6533
9612
2081
135
1071
2914
555
312
370
728
2049
5685
1939
363
762
4484
1355
1169
1330
174
1640
371
678
159
1502
183
134
303
328
447
332
138
909
2229
2392
1288
2444
781
110
856
507
393
229
580
1419
325
558
561
639
370
377
2696
349
3206
1552
8697
462
292
1697
383
268
11351
1572
305
1065
724
511
1054
104
888
2224
1054
104
2570
449
119
193
3087
1052
1798
390
3617
2653
3660
475
4484
551
3658
3540
526
540
4506
516
388
4850
435
164
1281
652
1422
12250
809
6257
372
340
178
208
589
1373
3513
2356
1639
495
569
236
891
1203
3252
861
316
1849
277
264
1221
1432
709
1666
917
1935
897
684
1202
827
177
1749
1673
307
684
1154
316
987
448
622
1466
812
1519
867
1892
2400
258
294
894
2649
153
874
2932
429
2000
233
1872
2290
2743
126
1247
580
3632
1114
1749
981
474
171
238
663
460
642
1098
1248
584
670
2373
272
541
521
517
1272
1259
517
248
431
871
413
295
330
719
497
511
100
162
1590
127
714
188
109
623
162
1268
121
4044
134
2093
156
2139
4206
353
351
3301
228
103
1041
457
2786
2937
1408
2100
579
2391
311
904
1008
172
12384
971
340
2206
1840
2769
4128
2109
1882
2800
668
140
1868
971
1024
2329
1582
1679
152
881
304
1838
2582
1424
680
1184
1155
697
1265
11119
1505
148
658
274
1744
5049
1944
1537
872
103
307
2126
920
2269
478
154
1866
1215
1003
2735
2492
1993
136
620
243
548
4014
4488
453
438
1112
6048
1126
142
494
449
118
7694
279
471
340
2955
3760
2180
151
1801
281
3823
898
11478
2447
1148
4221
161
975
741
894
1197
877
2310
217
495
583
2850
597
185
911
329
404
391
1905
420
548
733
1135
733
1292
836
150
647
466
227
2523
199
414
582
969
510
895
905
247
107
1293
4085
1177
231
457
508
1703
239
275
125
100
2768
226
183
466
911
132
435
267
280
289
1182
387
274
1184
274
305
909
574
1081
507
1062
2558
1030
411
150
712
2777
1543
669
133
194
147
1638
569
3599
702
128
559
1134
1786
1504
344
2138
566
4654
676
4799
304
763
6790
445
456
467
418
1159
4395
1715
394
341
7084
2204
2963
158
3684
1348
3088
3631
371
162
119
3890
2842
297
515
3948
3871
1462
622
1114
317
139
409
1545
479
220
112
107
243
181
339
110
357
385
221
543
112
170
179
115
209
364
883
4070
177
179
114
209
363
1911
1241
3576
161
179
114
197
284
279
301
974
946
145
179
114
202
363
383
341
2326
716
208
179
114
202
364
760
410
244
348
3557
106
179
163
114
202
364
1482
184
1241
2330
993
144
179
114
209
364
984
187
1240
3760
729
437
532
2709
380
3165
6078
1561
143
2047
5830
2121
857
1413
491
428
442
2051
409
607
2792
3086
2579
4775
1015
533
447
2073
3037
1330
1576
1524
127
128
198
1437
2634
501
352
234
144
125
203
457
110
348
840
137
237
348
571
1408
1049
2017
1050
407
309
259
640
366
1012
545
265
409
459
344
119
120
362
399
415
117
1122
107
258
1507
1021
2083
1019
151
3678
1406
599
1598
1360
1585
294
307
247
1971
1439
2399
3266
750
371
222
3870
2204
1481
3703
382
241
8639
2469
8265
949
1583
3032
2488
6819
863
3637
7995
1457
3262
895
1209
1418
1844
2737
1745
111
515
1895
117
424
4105
1940
136
232
515
447
319
895
480
2724
1736
7685
507
638
138
505
1508
233
560
304
237
150
2563
750
112
307
673
785
184
403
851
797
144
107
291
381
852
280
1908
406
1102
776
2891
654
109
384
1887
103
105
307
159
1488
606
101
100
102
120
1159
862
168
322
242
169
4157
565
129
214
1388
185
1160
2187
1710
230
182
1654
360
2529
964
251
272
1057
635
1112
106
764
884
965
384
334
228
474
245
3161
705
1384
651
3498
2081
145
2076
1588
376
1943
361
1552
610
665
1623
522
1614
1364
1479
369
1260
1019
2471
101
381
302
358
333
518
412
510
379
1838
1997
365
967
168
186
1127
308
130
164
186
246
677
596
514
592
647
497
297
753
281
442
491
184
533
116
870
896
2069
113
138
303
106
231
1320
656
1788
2907
4703
4526
526
1559
1121
1158
1036
216
389
1484
2255
295
3252
206
161
653
646
5711
2730
213
1009
2939
684
378
1127
1872
1101
441
4239
718
1035
674
2389
3467
207
7885
198
1360
472
2103
5479
1221
1407
638
1257
662
519
471
1496
187
427
823
242
5779
2653
1463
302
811
235
458
266
323
2321
3201
103
196
5024
2041
532
737
392
1736
1058
345
120
3590
1426
706
592
1018
477
820
1021
447
308
301
239
221
3740
2917
3291
1502
6483
157
620
284
199
735
4245
119
976
5398
1273
1748
1775
5204
3129
2054
5563
1084
151
159
1623
1234
2856
125
1741
286
788
1780
1147
312
4891
695
379
3308
1275
213
1419
371
1218
340
581
663
942
618
213
407
1451
356
771
1537
570
2894
2463
1432
1685
1481
4873
1908
133
3704
3481
8473
208
185
128
796
346
300
455
136
1252
2938
1587
2350
1021
275
621
1111
2217
829
356
1491
696
1104
933
1120
542
1928
741
285
1093
684
295
614
100
1309
1556
2442
848
283
572
1045
259
323
227
882
197
293
301
879
2254
811
553
950
267
324
2948
559
511
274
496
283
614
168
332
607
5984
969
1391
5580
7836
547
845
446
8787
964
139
2753
949
3172
1685
326
465
237
671
199
217
474
108
144
133
321
299
190
859
121
449
696
145
557
214
465
251
685
202
217
474
108
160
133
299
279
190
655
131
1045
4676
2241
6728
1407
428
5190
1412
168
459
136
470
5377
722
146
360
725
1866
564
724
2262
754
2251
272
4356
112
1272
886
1095
1437
3542
5284
1645
126
1874
215
1763
490
624
755
1231
998
404
197
199
482
847
1559
2492
1490
700
1261
9135
579
702
2389
849
457
1051
627
445
158
2018
1767
301
1204
1038
744
443
1007
480
154
1689
205
697
454
109
706
744
1122
3023
214
149
243
184
813
811
893
273
1448
236
1248
1002
215
544
410
142
1173
1930
1076
704
1195
765
7766
1476
203
821
1106
4295
2190
420
284
475
2887
717
5593
1850
1063
163
185
246
1546
1960
116
650
1048
3475
516
2280
671
130
3483
1212
241
3782
201
340
651
165
2342
408
192
188
158
1182
438
179
147
531
544
2572
3030
549
146
748
3336
1728
150
624
501
617
1483
1391
1752
203
3977
7434
1145
2094
292
832
598
834
304
316
221
198
976
485
525
814
2162
2677
519
397
450
1357
2022
1720
769
3453
389
393
347
347
2740
1087
1102
1363
1482
1267
797
381
209
395
1220
192
4760
3675
816
1099
638
437
6463
503
1202
106
567
183
487
549
4886
1131
117
200
2943
894
359
490
260
524
1175
1754
696
572
984
586
183
1121
1631
146
949
912
227
4438
4583
3129
6002
597
320
232
1177
831
423
526
2361
1585
144
5302
4030
1221
702
428
192
13897
1637
201
402
988
1767
1219
1785
783
414
4921
220
1216
277
821
131
492
5116
493
398
1170
202
2345
1978
1058
110
911
3413
1396
115
4200
657
247
2352
1022
251
428
1342
1398
162
103
155
200
523
299
440
189
169
444
258
880
936
490
237
281
356
541
952
3128
601
390
1179
571
349
331
767
521
1911
650
254
638
890
1796
118
691
313
1194
1097
7387
409
401
510
444
264
482
173
154
716
614
4319
173
154
716
225
612
328
491
514
1531
2765
210
102
609
632
947
1044
1984
2309
306
805
1929
1164
5690
281
136
470
547
2418
115
238
533
184
490
412
761
676
1051
2400
2790
1311
722
200
561
332
2573
1182
206
2396
1033
1926
4826
158
3045
884
612
596
113
422
1625
337
113
215
2378
1427
404
442
2826
347
321
572
199
3773
776
1146
1820
1378
3192
700
565
691
1186
3979
796
763
638
2502
156
1568
637
1751
802
10790
2224
6408
2434
222
307
201
425
158
1338
1225
1181
1150
744
2974
3952
1554
1842
1721
3144
5035
7421
347
347
1406
554
341
783
282
508
538
263
207
178
276
179
170
296
1819
3199
3640
691
3720
4346
1154
1788
357
2910
4392
2250
291
1428
628
642
2331
516
508
1611
861
649
617
1051
331
292
784
472
589
488
278
624
1243
835
116
1638
270
512
1037
638
680
4685
130
370
760
379
335
495
305
1045
3060
786
1445
158
365
525
166
192
2667
3321
641
168
161
174
1500
1813
371
118
1896
576
759
234
871
3832
3794
1606
625
1466
5969
2716
1098
1403
518
532
501
220
1167
657
298
318
889
1836
2264
255
1067
850
256
166
5472
474
315
156
494
6771
944
563
444
1789
331
1683
103
4763
1519
855
1322
382
511
288
2745
401
1716
575
497
4374
873
476
206
398
214
302
329
103
1263
8104
149
2952
114
188
203
244
515
560
833
1562
114
188
203
244
515
1012
428
5597
4169
3848
2514
1147
292
418
938
2376
2375
351
4781
903
850
1751
332
715
1051
408
1605
804
314
285
730
1456
595
2899
702
8230
278
6976
4849
100
3631
1346
1520
6977
1311
532
117
270
498
4524
130
347
903
622
970
876
1858
673
7569
3477
2321
292
280
1974
269
1379
762
1541
520
577
2571
402
2859
313
204
3601
513
1405
491
378
1955
517
4559
657
2021
110
194
1029
438
4849
1223
535
3135
3179
2916
1876
2295
3631
1576
969
1406
6975
114
2325
1643
2562
1753
531
443
1700
266
789
2948
1029
146
398
184
1171
124
1880
433
392
1400
206
1756
1180
1885
466
4619
1090
2596
1848
1553
253
121
2087
4547
159
1419
493
2176
2126
2291
730
2498
264
1159
790
3572
429
1073
3777
125
279
359
2272
707
101
357
2144
2257
1054
6820
230
1989
379
1021
464
3111
266
2157
957
1769
288
753
4037
352
1139
698
595
1006
1334
951
1218
1767
146
1859
854
1509
1755
1354
321
233
914
2408
1600
714
1009
3059
732
434
594
824
866
402
5137
142
7111
1445
312
9544
201
233
309
1590
1469
257
768
1047
386
198
231
658
697
2024
7433
465
562
303
108
148
1631
353
684
2304
525
1049
540
1510
2999
969
376
273
118
128
841
134
931
153
770
371
127
121
2697
2731
922
940
834
650
1057
673
101
2110
4671
139
127
913
433
418
653
1035
164
1084
9202
134
2114
322
1817
1551
1696
417
388
199
422
276
554
5315
441
209
738
829
787
903
285
120
508
1065
310
2883
659
473
2002
362
688
2553
202
722
573
1487
151
327
333
3105
682
729
212
346
114
422
7426
966
136
492
184
1185
115
3123
649
193
283
780
1731
442
1511
1645
159
227
1065
9083
3781
1249
2146
2427
7732
1103
2627
224
1074
2713
1461
701
350
6462
2108
352
782
957
483
3949
117
272
198
737
1340
507
491
809
130
341
1154
5009
5075
3588
3011
194
651
576
763
210
524
414
267
208
170
262
103
1220
2427
1417
1039
1643
737
2386
1059
1722
1252
2847
594
4119
1760
280
246
716
536
383
550
627
3784
109
604
4912
220
712
494
1375
1218
409
506
222
2285
530
345
313
4400
649
1916
1222
491
504
1123
211
200
1365
200
254
1786
888
410
2674
316
989
1448
1325
100
100
156
1224
5120
3102
292
144
167
205
1639
112
908
390
2417
1277
237
319
167
419
2146
1270
6719
2820
330
2842
532
1528
1553
6832
3593
1757
1958
1408
3534
413
521
385
222
359
3856
5913
655
3317
349
213
632
1143
6913
951
512
158
156
808
2345
317
1013
296
572
116
431
377
1033
509
5290
6317
1208
4587
519
793
3516
105
151
2088
443
4450
649
932
2347
1513
396
200
967
702
446
490
2047
729
353
811
607
333
134
404
194
709
120
333
3365
132
171
383
457
1275
1478
179
140
488
177
165
965
102
225
113
3735
3690
3253
382
103
951
540
733
2738
125
206
139
162
346
132
2008
396
391
195
1726
4094
681
3131
756
3216
5503
682
3503
1259
134
132
260
135
7341
2064
309
775
3358
1398
3077
738
480
302
1141
1273
138
3752
3594
517
172
2598
706
836
1893
175
864
966
200
106
236
511
1492
993
984
5150
3744
2584
457
139
485
3002
202
372
776
4192
756
2588
1427
325
1401
396
2524
1411
497
128
595
478
1004
390
220
462
2989
1010
1000
1299
4612
2639
4598
4683
146
991
234
253
187
273
1159
621
987
6013
846
240
849
1524
12550
321
138
132
3328
574
502
440
191
670
172
125
472
585
1106
101
881
1200
1076
114
344
4829
2904
1365
553
1196
5643
269
184
374
349
157
148
113
120
1831
7457
1922
232
742
2824
355
1621
128
1707
1277
1102
327
173
4027
803
2784
940
1886
564
923
6677
1016
1635
596
4020
405
112
1638
1432
435
611
112
313
271
3301
3680
280
474
274
819
2417
264
332
654
108
1029
1593
3181
1146
1816
2849
1905
714
1246
287
3100
496
7743
137
418
4195
794
137
418
116
790
1787
536
1949
1643
263
182
1454
156
1422
590
4192
1407
124
474
866
917
140
904
245
9501
867
776
176
626
325
238
213
178
362
521
327
229
266
226
460
265
4010
702
5832
1223
352
1053
3710
254
313
389
5903
388
1845
1336
313
885
502
1174
129
816
3587
4404
2310
1369
901
245
226
259
868
1090
274
528
518
617
480
246
499
722
465
386
504
430
884
2355
101
1664
1054
2760
957
1925
333
5293
5583
326
1042
1241
3427
857
6865
2567
1657
5878
310
841
1554
629
3550
1823
313
1685
4523
459
6669
356
790
7053
1479
3071
233
100
226
271
6813
2008
154
1585
233
144
128
1050
1001
1112
310
917
1648
355
399
511
2741
1232
2927
880
590
434
819
1258
300
1690
856
1052
5059
702
561
3241
1898
262
739
1526
1121
237
1355
152
521
109
1856
402
9192
2950
127
2645
2648
111
145
447
169
190
176
479
2371
320
492
981
219
815
2321
648
7321
1679
2662
350
4560
1898
356
266
309
203
3436
1178
946
310
196
711
336
927
120
898
268
2751
967
1209
281
1034
1264
714
963
3411
2739
260
179
119
432
1427
3351
3477
1372
225
2858
821
4335
4461
4997
395
494
469
730
3091
190
4125
2966
567
5106
718
1064
462
6093
6778
1116
152
715
3442
302
1298
1547
1149
387
432
4109
157
173
794
139
770
662
819
834
198
1652
1929
353
195
282
155
129
651
193
1284
974
292
154
283
4377
164
904
517
360
4670
1076
938
1162
3968
677
340
363
1193
2163
997
240
1989
1297
532
136
113
815
7076
329
900
1882
521
755
3625
169
1718
857
2687
377
1907
4369
752
2804
4897
4720
1479
1337
743
1352
2539
3810
114
1148
119
3435
2036
119
156
145
109
150
145
364
5443
4003
3093
2351
1352
566
694
2953
2139
396
5590
6610
900
701
5362
1517
2351
383
4094
692
417
943
420
449
262
2812
5597
3190
1053
4446
4575
931
4753
1465
303
3748
1341
701
2416
966
1146
1815
135
3857
2441
1443
392
433
3622
999
1943
391
2915
7105
4219
1041
1159
180
977
974
8126
271
1209
578
331
381
194
2249
6439
505
401
113
400
2575
4711
437
1041
293
1443
2321
560
999
274
1653
369
1287
6191
1612
2538
120
2317
1844
8029
389
266
4549
253
750
157
266
482
560
927
2679
4449
238
1010
1340
325
872
263
815
1128
535
4324
343
2786
1815
1167
355
266
3152
5650
2641
861
494
3620
6308
641
2021
1839
186
1171
3440
1478
532
2761
803
3035
519
685
443
223
124
1276
791
1007
833
189
219
376
1387
1741
2307
189
219
1035
488
1165
548
1297
1539
126
2425
219
123
355
262
351
436
401
299
756
436
988
1266
1685
3355
271
1167
633
636
966
1844
421
142
342
192
4250
304
240
120
914
2962
2102
2325
311
1550
2403
378
3125
1458
4294
488
2465
273
492
1202
274
519
1097
426
1536
10649
1345
1141
5977
172
1779
1777
3088
819
267
3677
7767
1428
734
258
5744
606
935
5699
338
515
233
111
244
734
590
157
730
765
1418
590
469
827
4493
3258
3035
2319
369
171
811
1312
616
5054
3743
2977
3450
653
3489
616
2148
1684
1058
414
3586
128
994
517
2518
9077
1062
429
414
378
1650
2357
2536
1134
264
150
1187
170
643
685
978
1263
2261
6853
5663
302
7127
5964
1355
1214
3029
619
1010
1002
1612
1503
311
407
342
683
3070
2436
626
443
107
492
615
124
2319
2639
1240
1017
275
357
313
840
242
293
165
356
123
2840
590
696
717
145
179
125
341
330
2605
516
2123
1689
125
325
346
556
1842
216
111
2765
483
849
846
695
308
1403
294
317
1836
204
1483
446
619
284
1440
446
994
695
1863
2645
1014
177
313
2297
4061
507
783
339
687
698
1465
141
802
954
549
1861
649
453
1110
544
325
679
1511
324
3003
1678
1392
351
489
506
2409
1762
1173
995
1847
900
477
100
199
580
133
4250
352
491
1483
2536
1505
1134
5590
1200
458
148
545
615
584
2161
1319
4374
376
1943
493
286
472
2661
286
480
2680
2255
314
598
2487
4322
2263
234
841
1378
1411
131
115
128
147
150
136
282
1548
1800
679
997
1703
366
1731
1473
583
535
1852
1675
11836
142
1382
3525
4410
1685
4195
346
1452
224
965
251
351
704
103
367
1309
1086
147
4700
354
878
1108
1058
607
904
484
276
110
1616
683
4179
478
263
746
1661
1043
229
613
1010
800
352
928
280
408
958
2729
794
6353
8868
681
3073
966
671
2251
361
481
316
583
2849
292
1451
4511
114
170
5448
419
1581
1289
446
1046
2372
551
685
522
587
145
1927
599
342
4039
7225
4014
928
595
1755
2970
2826
3101
1069
2401
289
903
425
201
133
381
782
163
2715
1026
379
274
425
201
381
340
1004
1292
2734
310
296
317
1669
2150
263
2804
967
1414
2397
675
350
1213
3516
202
1565
1198
311
234
166
266
934
2919
820
370
361
314
310
957
898
597
3824
2818
5763
875
347
145
177
796
1388
1895
320
1931
702
122
623
1124
102
564
372
2421
469
268
2078
649
118
392
272
607
2737
104
367
114
130
765
206
444
114
869
344
197
265
2674
3865
739
4459
3198
139
575
928
139
1315
329
711
852
284
782
664
1742
2999
960
1147
513
532
553
1567
6580
1947
1077
2951
905
1657
5254
142
3815
633
1883
1089
1883
473
9007
2133
333
1181
1213
3227
675
2529
3369
999
735
3868
1249
3758
872
389
869
189
8627
3630
7471
728
481
455
101
1158
2902
112
1651
1858
461
322
429
347
112
866
894
963
6200
597
722
866
138
405
172
188
308
685
475
155
466
463
141
6160
622
662
695
432
109
866
138
406
170
188
331
308
518
102
375
101
273
109
101
1482
198
853
1055
3248
327
421
555
506
1212
404
1106
4197
518
872
299
113
958
310
662
478
155
101
160
1404
907
1849
537
2166
374
519
102
5099
2719
700
630
2471
1224
4022
4165
735
1832
2584
3756
158
817
1258
668
239
923
422
546
319
580
1210
3148
1664
1497
2679
1382
1159
924
5014
1174
3474
7330
4303
2182
1165
567
576
3013
709
159
2663
985
270
589
861
3385
1502
606
816
341
1797
443
3597
3079
536
1218
528
2110
1026
2694
216
7135
100
409
124
479
111
1146
195
404
434
213
551
129
572
1039
641
503
1074
1910
1004
769
314
493
123
4534
1212
116
224
723
918
3659
324
375
155
464
1103
727
2696
501
3272
1468
1614
166
4062
6853
1036
1964
225
644
2461
642
8971
642
961
336
3095
484
2807
4508
279
2589
2449
9540
1892
921
3608
387
129
3357
687
6775
976
864
2065
726
4826
7491
6096
396
1051
341
3396
1903
871
1706
6914
463
819
452
707
923
1571
872
924
544
341
172
755
554
346
280
1415
1942
593
293
321
601
2338
1133
2330
742
2937
665
633
132
1245
192
440
122
395
1284
113
128
536
221
167
482
374
212
834
1051
337
199
360
189
1128
4494
1199
2705
955
268
1053
1238
838
267
1101
1024
226
1340
367
990
5988
187
1075
378
454
945
1513
241
415
836
983
194
1147
371
285
400
4235
1436
726
3093
861
119
1097
1131
857
202
1393
5313
1320
188
308
177
138
1179
944
1146
981
1082
6944
810
700
5258
3323
1481
507
820
699
320
440
7469
771
282
1667
748
669
306
1320
534
236
165
440
436
135
311
553
424
2047
1040
2888
1245
956
309
668
435
864
742
391
270
2168
873
6075
1385
1863
137
3526
3657
549
374
2587
132
458
1421
581
3570
650
3156
1184
3271
632
661
4821
312
755
1965
2003
1423
446
263
320
2439
3522
420
779
233
740
924
4555
546
581
1345
604
525
1253
342
257
695
1864
261
663
266
874
603
242
656
4184
273
7293
2558
384
2900
983
7366
4206
1140
1046
177
646
500
177
646
199
443
135
688
175
289
159
417
328
149
198
313
407
1208
2302
458
200
799
923
707
2303
699
275
1315
292
750
3491
2903
274
509
100
301
3094
6907
301
1265
312
1595
972
1490
3161
2272
182
1511
1789
697
854
647
1109
656
217
1354
269
461
293
261
3386
157
7082
914
314
7348
121
2097
5420
222
671
232
2007
1359
7781
1866
760
1584
6143
7357
2664
119
644
3989
1642
1509
1284
1025
729
2377
3815
822
313
191
1210
567
251
174
505
131
190
121
299
117
2852
3235
8077
104
437
377
1010
2367
4778
369
146
188
194
489
1233
889
1530
284
141
629
1746
1783
3228
448
2839
744
3950
4174
890
932
1167
847
1516
1577
461
295
545
145
114
100
4042
519
621
499
515
1612
100
1793
275
1920
143
1229
1200
702
3647
1017
494
670
161
307
303
4194
630
1390
3589
1428
5324
448
690
113
6238
1131
508
2779
926
2676
7226
2798
649
3533
990
370
539
288
1854
700
145
317
581
2004
1972
521
4631
835
179
1034
391
763
361
1568
731
682
2066
2220
235
6393
627
480
339
1765
574
4580
1125
419
552
1162
1397
294
6525
578
946
136
196
2958
8751
1062
228
1658
605
634
1224
556
183
587
243
687
241
1332
298
1157
893
1118
10699
1712
1526
804
1141
581
599
185
1159
482
1973
762
730
358
244
2739
1589
123
242
300
1091
2933
745
913
4123
1676
1678
1204
911
4421
810
900
3246
1429
419
680
833
1669
114
518
501
1150
144
287
273
2112
266
1497
773
1082
1217
103
163
3028
348
548
558
419
473
3905
808
691
7851
4535
1156
3864
8339
3464
1908
2174
482
598
949
276
413
139
556
125
183
551
1097
1882
261
213
2648
1172
708
103
300
358
500
251
544
910
819
122
2632
232
260
212
270
384
3589
3982
495
467
1578
921
198
627
828
1947
565
1046
924
319
656
324
109
657
135
159
963
307
166
486
456
1965
2842
3866
162
771
870
1076
1367
948
125
999
314
251
260
326
182
698
121
2558
121
196
103
355
811
1372
836
5502
723
566
2377
312
817
710
146
1514
304
1194
923
1109
224
217
667
2004
561
439
556
2146
269
9011
2424
939
240
966
328
329
327
184
252
354
162
122
132
2847
2952
4267
5709
289
115
526
437
190
489
354
1436
321
2020
1453
142
219
1526
260
477
443
252
1616
105
329
117
9092
682
448
1135
1310
412
945
2157
2198
1807
906
201
736
105
1406
640
4371
912
6244
1181
2333
835
863
2472
827
459
744
265
579
243
784
545
156
462
1529
358
284
1982
103
1253
256
205
243
205
802
1189
383
1137
7806
488
197
2824
1510
421
1112
591
2677
4524
2812
3108
377
331
1143
2131
1310
1184
7517
156
1991
926
4541
1008
796
2182
413
678
832
1217
209
2100
2159
2934
234
491
8685
1293
1807
945
281
2049
1695
1164
2897
4321
1719
1436
750
2671
518
2830
2431
285
144
224
1501
337
1653
3351
8387
5920
1878
4056
2378
2136
2427
1312
2885
379
349
5000
3794
3174
1028
966
1752
1140
1253
741
784
1009
1144
103
349
2001
413
376
333
518
641
1203
1153
7396
363
592
691
1457
551
332
113
294
586
272
2509
5888
2189
1857
3458
3281
1699
503
550
445
276
707
294
855
277
370
715
821
207
188
4646
343
343
343
6448
272
1071
9961
1984
1194
3001
712
131
593
413
404
722
246
946
3174
1469
565
133
393
599
4230
403
354
1515
848
924
941
3257
379
4836
4824
654
145
2157
600
108
1446
3070
5090
5280
397
218
601
854
202
1793
1565
5779
595
8862
1051
2680
3747
1000
278
380
1225
825
341
4471
599
375
577
1280
690
424
3277
2468
12013
6921
310
235
190
235
136
100
737
518
203
1263
148
100
580
767
1054
126
966
1641
3173
6113
1338
2448
256
503
2690
338
353
757
147
242
2274
3559
2574
4544
4781
3884
233
1999
748
488
1655
113
3569
1204
722
1021
113
453
496
355
2929
4805
2701
4468
701
2553
203
1687
115
280
2407
340
280
360
159
387
182
127
560
426
130
609
173
1136
3539
3700
7550
251
316
136
4336
606
237
635
873
1518
978
136
1804
6500
1513
242
3372
816
2838
4691
5869
3908
5611
329
598
627
1391
370
250
1589
1005
881
2933
2500
2119
125
1336
6356
1211
602
272
777
375
154
4616
900
244
219
1783
472
221
668
391
441
412
1174
1122
569
2011
724
584
185
279
267
145
289
235
618
314
2005
724
569
1923
112
881
2259
357
2522
588
905
2399
2928
606
413
3098
7345
186
821
1493
1582
428
277
216
638
414
582
704
5013
435
145
153
144
7803
604
3531
519
875
1344
443
677
4482
2308
204
850
5501
1614
866
1877
192
667
2137
375
823
434
1001
1296
834
643
2093
1494
275
163
138
4963
2129
1905
253
458
4745
119
183
1107
2774
6220
3850
2212
1730
2180
5688
1040
4862
175
1165
4174
469
510
755
519
1630
405
594
2792
5268
2515
2536
163
489
2536
3321
149
155
2071
283
154
5278
420
388
7513
587
299
368
261
2628
826
326
1523
6660
2508
186
2384
136
378
3451
303
1220
279
190
3939
1863
1390
416
169
6275
3238
2372
874
6317
369
1372
1134
1276
193
107
1543
1051
794
945
262
352
217
1148
4291
703
772
4402
426
102
4222
1686
139
494
1094
514
1068
2386
1103
1695
1093
767
700
135
643
1616
145
6551
400
1890
2748
3408
800
339
2787
482
361
1324
1623
351
2819
2600
8645
2487
943
2408
1488
3586
330
455
1532
9653
742
6695
6202
712
836
204
630
822
490
225
890
502
1156
4078
1087
430
605
3642
2593
4574
2585
1162
1189
408
309
827
309
790
4866
3910
8198
711
5167
103
568
1486
690
2043
2259
1666
2565
2005
1452
2473
2541
812
129
390
600
144
645
3719
1501
760
922
858
894
681
457
1961
197
203
1947
2225
683
417
288
1375
411
1990
1789
631
1980
1105
394
656
677
296
358
215
220
238
216
764
172
475
623
2063
1558
569
363
4064
206
360
2255
1367
1356
2620
288
202
758
223
2510
924
685
179
160
14631
2493
185
920
672
1099
503
196
770
2162
5378
700
1176
1292
2801
3768
222
7253
2102
503
368
1197
1035
183
368
351
459
928
319
505
137
221
345
1313
162
193
484
1319
3284
997
1194
1258
948
415
920
251
1977
2344
5776
574
461
149
140
295
1989
308
430
671
511
2083
9526
3640
1987
132
6156
2430
710
2228
1977
171
3252
710
877
1262
4190
1619
606
854
638
153
228
309
730
160
189
759
367
574
599
2886
538
1341
342
932
1054
347
1609
201
115
2327
159
1276
684
403
507
1268
710
193
943
250
1324
2392
709
251
332
234
161
2893
443
986
318
402
4758
587
199
2343
632
224
516
162
224
689
495
153
298
1271
276
1236
4014
1411
2047
4655
1389
943
3464
937
5892
1002
465
417
202
1237
2811
1934
1899
3140
1734
103
150
4650
114
420
3191
325
606
309
185
202
234
1325
1533
525
390
107
5394
703
1527
349
2099
1760
211
2773
5903
684
645
2423
8809
653
595
302
660
1397
310
137
121
679
2075
4382
1042
703
955
479
487
407
350
7977
1292
1225
259
719
177
1119
117
279
105
1291
2322
1759
448
114
578
684
1166
144
617
2171
213
560
283
458
366
623
377
1305
962
811
108
299
592
9391
453
171
3611
106
1108
1734
317
2403
262
829
1764
1908
111
1878
3240
3192
155
257
304
1119
737
6243
8756
519
1400
2263
616
556
141
347
185
111
115
111
2048
353
1333
1343
761
119
656
2669
4629
2686
126
106
170
419
444
8368
109
1225
6302
1271
10601
244
3961
1020
5356
841
1997
1727
1530
597
663
1912
295
433
261
270
496
736
1037
745
531
363
440
4037
1972
886
393
5783
389
448
1245
1685
4961
1942
784
304
175
181
140
706
227
930
1912
3071
364
1466
461
483
324
129
602
282
116
2197
598
916
835
819
1157
119
176
208
743
233
466
1757
3455
487
1241
203
126
1027
187
1257
214
1073
1261
214
1075
1254
214
523
1086
516
1257
207
956
820
1361
4512
214
829
125
245
1298
858
1295
499
244
158
391
367
453
670
832
238
3204
781
823
630
1382
222
1949
2946
700
649
7263
206
105
299
149
109
181
781
1123
151
539
1165
791
309
1094
435
2978
433
3476
821
408
7166
792
362
810
4854
661
400
203
2334
1204
135
1226
330
276
287
505
499
278
304
1273
133
6847
811
700
2486
1457
798
134
272
2005
1089
768
3987
263
573
3794
850
352
1643
460
633
1890
627
165
194
852
1427
116
390
480
242
1592
255
324
387
241
123
2959
2502
5428
623
612
377
1542
1222
495
3205
1225
316
382
2939
228
472
1437
426
239
351
1164
725
2151
2965
432
604
451
1889
4850
1156
1644
1595
1441
265
1722
1477
559
1486
1041
1195
914
1435
1565
1381
2307
4036
111
745
404
200
587
1220
161
2354
9373
325
1644
821
895
1574
423
2739
201
700
591
148
711
1802
116
1167
954
633
629
1031
1474
752
361
1100
294
939
1173
3607
1769
185
377
143
538
378
101
1073
332
1056
144
1212
580
2878
607
592
468
103
141
1313
353
1418
1825
499
129
688
602
4364
2245
639
2188
1013
103
1452
281
2434
1076
823
314
698
317
1698
568
644
604
560
1175
1130
408
2025
739
194
707
888
452
156
283
151
841
457
788
1684
191
1015
962
3886
1262
139
1021
3715
199
368
171
310
5225
837
523
458
1522
1242
999
499
1398
2553
1625
884
289
307
1725
156
626
1275
6494
338
185
137
328
120
561
2791
185
225
806
122
4871
751
857
149
1567
2371
6740
5891
836
705
3975
2949
3177
597
264
1852
3447
1548
2335
4494
248
116
305
1298
1513
2432
1744
903
1733
1802
1066
465
458
1118
691
102
340
240
3049
1107
287
218
207
438
511
1573
487
1087
461
708
280
2590
102
257
3421
651
680
13930
144
502
790
858
1700
2804
385
419
300
173
351
1131
1232
375
522
187
1911
1836
1652
472
2919
1926
795
1200
2918
387
494
998
1020
5165
200
3932
2533
1987
164
213
3699
908
3172
1306
560
672
191
187
432
4696
348
1100
393
1067
169
729
419
156
400
3829
105
2389
1937
1124
669
470
6705
639
6039
6336
5028
2451
105
860
125
311
943
327
480
802
3736
4102
672
7841
146
125
453
1367
864
1171
142
356
805
456
261
108
160
138
1045
196
184
205
402
1846
3645
1974
748
749
1674
2077
1454
1638
296
3818
210
1209
1427
1494
271
259
707
318
396
108
124
279
167
563
158
338
1077
781
180
407
681
337
1270
462
530
10627
237
454
1342
684
1830
403
1469
435
392
304
681
2021
504
677
484
1208
127
742
7423
565
426
762
290
669
1689
330
266
1504
4071
827
4697
610
414
1006
3200
363
857
394
433
204
180
305
277
979
286
1219
441
259
231
987
401
934
452
5460
935
1743
8584
274
260
7183
1123
628
100
114
184
343
135
1227
850
7509
6168
442
4125
533
478
305
256
4785
530
529
3286
1196
799
118
483
1878
764
118
479
678
341
522
138
315
179
377
105
2678
711
3082
1755
2116
1392
280
440
3818
1944
1863
1118
729
1745
1873
3069
288
3893
415
412
2038
4049
2417
1031
1040
4407
2056
1291
8482
1208
345
180
903
125
671
604
165
583
542
132
672
6307
346
157
3601
678
829
242
187
286
334
3946
700
309
227
11152
272
7902
286
742
1905
541
550
193
482
2357
3165
121
794
4369
382
692
583
338
1404
859
343
9217
2204
219
2732
778
476
1468
2155
1058
1409
160
325
174
865
230
4133
558
1026
176
850
452
270
719
303
290
230
366
179
404
295
1564
290
230
124
201
179
405
295
704
747
434
249
111
533
4431
111
457
690
1329
539
713
4971
3319
1219
441
554
8027
701
495
3140
1830
860
6455
1254
872
131
3961
954
1274
3738
126
199
581
2289
773
1972
850
364
3137
1692
3294
1246
290
474
723
133
421
1697
1578
4397
2138
2296
788
4010
322
2551
449
203
1074
1883
1317
2436
476
799
655
803
1067
384
2795
1566
1873
272
148
1433
2726
130
677
141
352
184
603
337
368
454
802
265
157
993
636
558
1126
5749
271
3239
163
1244
126
122
736
7471
274
1339
111
370
421
529
448
345
126
198
633
201
320
398
226
219
472
4919
112
3604
3789
7448
506
1100
1659
1418
2784
1769
2538
4606
4461
1875
205
635
677
827
671
2048
277
528
497
386
276
400
787
942
1403
2420
664
733
4506
1278
6989
281
2660
2644
345
2322
992
2474
134
611
306
578
608
423
859
434
120
739
848
1083
576
397
619
374
798
967
1624
1856
5271
1426
2609
814
573
403
1491
1123
407
1041
2518
2807
2483
573
4819
1471
499
110
293
981
977
2775
305
1548
113
3583
128
855
995
1525
113
451
5158
200
617
677
4260
8441
3098
1198
717
2326
674
2360
9676
870
821
1132
781
200
689
187
2375
6215
4390
109
104
450
1547
144
562
2180
371
790
205
1069
929
249
437
340
1238
114
1360
234
105
914
255
329
3146
114
182
352
259
475
929
755
307
213
4704
667
176
447
129
1312
357
298
211
116
499
1175
291
1193
2954
851
2493
1236
954
680
3967
115
477
779
327
111
5789
2472
490
460
1157
1767
350
145
236
169
132
457
372
5143
395
3276
1874
237
871
2671
254
1951
8547
2817
541
1040
2594
7407
912
633
2196
472
504
187
169
555
239
183
284
962
1607
428
317
112
546
840
2555
142
776
1948
118
128
446
2741
577
470
307
261
786
2053
940
120
667
1557
376
129
715
201
126
801
137
384
181
317
937
159
2522
390
416
180
636
6011
655
442
296
8472
1238
363
270
272
316
113
897
403
421
5547
277
1175
303
1402
193
690
244
1429
571
1060
627
2552
692
2925
1525
2030
8790
180
1918
751
163
306
104
1701
1192
2414
3105
1363
942
1055
163
370
186
485
1561
154
379
5663
4445
815
6621
154
184
137
137
274
658
134
641
273
379
1073
801
319
1520
2041
3962
320
5717
1355
2071
1581
321
292
996
283
3054
1387
213
1714
2447
280
946
4259
143
2224
459
1414
402
284
438
2785
8615
117
649
150
286
390
608
508
211
621
2086
214
115
1810
120
668
471
4937
11039
3260
7226
669
169
1317
268
1573
1667
763
878
467
332
2980
353
269
183
271
451
637
6971
450
635
1466
678
197
220
1108
862
421
229
2922
742
4892
114
1678
543
599
143
445
384
588
1496
551
1587
2477
2765
3275
3001
243
1567
2220
2861
1369
1604
1665
542
1024
152
306
315
230
146
352
157
162
405
1400
8672
399
964
633
1637
3306
1918
1044
1524
369
1657
645
2874
350
1611
400
1992
221
3414
192
346
255
462
970
327
387
287
348
1150
498
732
364
298
234
588
1518
7360
999
2336
1096
201
1133
1177
322
378
1654
640
645
1070
1133
162
110
575
297
2734
1686
858
204
1952
1162
1043
424
116
442
2441
635
113
681
173
516
899
4470
445
730
633
1518
1269
263
421
612
616
1533
739
1393
1010
2559
423
843
641
5395
870
602
858
123
123
204
701
496
501
1088
1080
1453
11736
331
106
226
291
500
681
1045
1463
165
109
168
1391
713
119
140
137
180
286
110
151
285
204
210
177
2646
2620
2749
672
408
3514
1119
147
1795
2509
747
640
635
609
2326
1099
1360
1343
639
980
4150
318
2397
921
515
282
1019
2610
134
968
533
1089
1419
1421
101
317
1519
285
245
340
631
709
111
228
458
684
203
390
220
8808
2609
2193
402
694
2359
2208
758
2321
1727
1070
135
445
1478
123
287
436
835
696
2951
3555
2530
346
8499
4213
1088
1039
7296
3802
4626
1976
462
2797
370
346
2128
480
294
959
1231
7909
227
321
1945
6930
487
269
239
136
377
396
389
166
5206
2797
2498
612
4621
2813
106
682
928
419
819
737
4136
622
399
2552
170
149
2239
1783
669
12512
313
4161
1238
1453
702
214
1365
2590
742
551
321
420
147
108
539
180
113
2405
3671
180
113
417
518
467
175
206
301
4102
2035
207
1482
636
6788
975
636
971
8222
1854
1051
616
101
1128
429
7973
330
1013
1222
1616
526
2563
587
7376
2502
151
5102
4705
926
1230
4609
1964
2626
1691
619
396
500
1354
3164
857
2077
3593
897
212
612
281
644
116
972
507
2706
788
285
4932
3882
230
154
1635
8304
541
640
2938
2935
423
909
1010
1676
1504
1029
202
398
722
676
4174
3359
698
5006
7307
200
143
220
1184
1786
3503
7964
1497
509
532
890
640
305
4431
310
5725
1083
332
621
382
1683
202
1998
1552
231
537
156
126
242
213
238
775
267
481
100
512
349
4002
116
5707
633
686
1530
889
1547
338
2888
221
422
848
197
3050
754
1715
2522
625
989
754
244
136
211
1670
1535
108
126
132
155
785
197
658
2245
1353
328
409
287
1320
649
852
211
553
440
789
1093
7244
1486
789
3229
534
2537
801
674
398
1224
1083
642
112
473
185
2503
107
114
355
100
383
343
1891
871
2048
125
109
287
598
302
4047
450
1186
983
668
401
1367
795
206
8193
437
676
272
641
443
563
434
335
219
293
108
1310
270
388
132
3079
658
184
239
1251
437
4863
455
515
341
1181
541
1185
337
1288
1685
491
2047
257
386
203
3883
1300
7166
146
1267
2197
1032
1340
1607
1438
221
876
1864
794
130
403
2335
384
188
634
244
1311
837
493
190
1170
751
1928
1218
1338
2030
589
2041
2155
1335
8872
1490
1127
1297
425
381
1430
449
450
457
4507
3183
1196
665
934
895
761
388
438
1176
1216
517
2543
486
114
4923
249
710
2168
926
697
4042
144
1419
191
337
306
854
3305
274
3751
4411
256
449
728
420
112
105
493
145
856
3868
3366
112
4949
185
2475
1899
1217
1675
7572
566
516
245
186
866
1908
1869
2175
835
138
1228
556
486
330
2635
463
1623
1144
1602
1791
495
294
3706
104
898
875
243
450
1032
596
4424
132
8363
1599
385
1277
179
2347
5037
2186
153
489
365
1862
2736
2212
1980
908
1270
379
685
528
584
666
109
109
106
159
207
255
544
535
109
337
1101
161
124
360
224
1390
468
113
1187
476
2658
5570
1789
282
180
172
154
126
333
240
889
770
274
8842
3431
482
1078
274
5429
2724
398
465
883
1611
601
3989
542
262
343
380
1905
1557
682
524
658
866
336
857
438
2072
797
6140
327
1432
353
202
689
1412
947
116
1678
3988
1412
3385
572
210
6823
682
314
1646
261
1695
979
1240
2552
715
382
3100
583
561
3223
241
1537
190
646
121
1404
215
106
417
188
834
240
104
573
417
731
2613
530
211
142
198
761
237
816
164
2677
3432
1126
111
1659
330
774
305
478
432
377
734
117
1121
234
189
437
8930
922
226
1191
459
380
1123
922
192
915
1790
362
174
357
429
2734
1246
6234
982
1067
6667
208
147
1593
1601
916
1142
197
467
390
328
363
115
774
4092
363
782
193
179
199
128
439
1264
740
4452
686
2674
270
955
1054
963
249
1174
618
205
782
346
269
566
627
183
159
205
1200
3598
191
4091
452
1817
559
1588
1358
3800
197
387
342
1037
828
278
230
297
1106
251
1265
116
638
493
394
1796
149
944
188
1996
1004
1010
176
381
314
1395
2512
144
1993
1217
3822
494
874
491
184
1158
123
3083
122
838
130
283
319
218
239
2904
772
3875
4149
782
541
163
250
317
2737
559
925
325
6706
4939
558
511
767
4733
2190
509
4409
1469
3095
3209
1077
1959
989
488
379
337
162
956
6699
727
1558
1147
475
130
1092
245
1063
244
552
338
216
674
1652
2849
8473
519
2046
113
7298
2112
176
420
1519
944
1184
1106
107
3168
194
304
1706
516
259
1912
388
2515
415
2196
205
274
556
8630
4583
198
330
1136
1395
251
324
3351
442
3083
678
250
171
8532
218
183
2270
9128
290
103
209
1398
3435
2074
5350
170
3909
1991
7309
268
1256
501
1219
8852
934
2419
583
409
514
3150
3452
244
3775
7124
6404
2801
465
914
3742
1176
2328
1375
1041
1068
3351
377
1217
2959
2143
361
6584
130
277
4342
2125
3827
115
460
1166
1503
154
403
695
212
2724
485
304
6603
3260
512
8001
209
2216
2318
3155
1071
6579
6406
6004
3741
1316
630
1586
1873
6742
7281
183
312
116
1202
1203
3810
113
1476
2523
2892
1950
1389
6448
2086
721
486
464
509
1044
294
227
1114
608
383
1008
332
882
3725
793
375
698
3028
686
1862
127
276
1037
639
1263
2070
306
1424
1108
8648
911
210
363
174
1556
1400
4784
2227
502
733
386
821
1152
694
3557
7175
1151
128
2254
303
2128
708
120
150
2140
194
369
834
325
2214
138
228
202
1749
2248
356
744
1351
2421
8814
335
183
317
6874
2420
4605
266
3678
248
216
1994
766
843
4009
4758
126
469
685
4319
544
1380
7791
316
241
107
156
4425
161
496
108
504
389
343
810
103
178
3213
501
104
352
446
131
748
762
571
530
139
430
459
918
165
187
1264
531
1587
676
276
736
1863
519
736
811
928
136
2832
719
334
488
202
116
1005
4389
1331
1058
852
195
276
578
301
136
949
2341
371
2547
2020
1457
1353
155
5126
489
6628
102
389
2969
1171
1581
4806
6774
2636
1065
545
6428
1594
2544
475
563
104
196
551
696
191
1500
495
339
144
125
441
2725
10901
454
2855
273
2563
209
906
246
227
463
1086
130
992
2678
2692
733
4723
965
1130
267
310
704
153
126
499
1594
254
208
146
881
2528
559
147
863
677
412
364
876
133
308
477
232
110
146
1417
1958
1437
352
3170
1504
610
4042
362
531
1868
3255
108
537
291
1212
11492
3769
4345
1929
664
218
1390
850
615
223
310
372
175
122
1675
7195
922
1037
2364
1164
3429
1787
1170
607
203
518
631
226
672
658
1556
125
152
615
2317
2290
177
453
4599
8015
2453
2721
2839
189
270
1816
260
1057
1643
2678
1341
1254
882
426
5553
244
495
496
685
2481
129
291
483
541
417
462
112
147
1089
1283
1519
703
1353
2274
711
185
957
599
2052
1973
115
993
2769
834
252
4182
587
837
3866
1477
2845
1804
2655
388
4330
912
920
538
147
301
4854
301
446
109
4733
552
2103
367
1470
1353
179
565
528
513
164
133
1888
232
425
660
1003
1031
605
530
1295
359
397
6581
2659
466
2421
2341
145
3274
1121
594
2801
1219
235
120
226
7548
408
738
2452
2116
1290
775
1915
8278
2868
1884
4801
2254
2837
1015
864
1132
710
664
1373
135
101
4306
1018
262
995
233
937
771
5892
475
1480
1823
858
2893
7749
153
7259
2079
913
203
202
595
6565
5828
587
332
873
402
578
1942
606
2143
1595
2540
931
1278
782
264
1897
513
1265
132
261
1936
1503
6830
389
180
791
412
2079
217
2774
1438
537
1075
290
290
2714
2246
1035
326
479
515
993
1152
169
1188
194
1534
191
1270
289
381
2150
240
3667
794
873
1793
7919
693
307
1347
1111
541
286
1962
280
473
923
415
167
422
698
1640
373
477
424
814
673
557
3030
5251
198
224
412
903
868
400
3057
1245
326
193
257
211
171
204
124
851
132
397
159
1390
157
381
364
548
366
299
478
557
457
160
149
107
313
935
1127
627
3023
3313
477
336
3220
1312
2703
6153
10430
6699
482
225
1864
630
6595
1157
2969
2669
1087
491
218
790
2132
510
371
559
166
392
637
233
679
1180
238
111
1762
621
147
159
1381
1854
7355
2854
114
288
11211
570
358
451
111
1349
1193
422
333
668
1511
124
194
114
1203
3236
3003
3070
1020
844
3338
2809
1525
3775
3158
3534
1514
5088
646
325
561
147
377
2933
503
270
604
131
190
1006
904
359
524
1146
1823
5722
917
905
1723
4963
1560
2385
583
2026
2571
1949
5173
2659
4109
850
679
874
2645
543
807
360
1303
331
204
181
2313
479
4128
704
3006
1471
568
2948
784
200
3777
7549
688
430
315
2411
1130
205
921
142
1571
6480
670
113
339
325
351
2023
915
355
790
330
158
1941
280
343
202
1309
986
642
638
1431
955
895
260
101
188
1466
598
3076
8458
369
208
3696
453
720
471
178
1350
2888
309
107
1929
4490
113
1429
906
2738
951
1228
444
840
1064
2208
2150
519
684
503
595
146
311
2572
710
4996
1241
508
147
6674
756
107
3536
2045
835
846
386
1911
170
2674
118
157
224
417
1513
5651
1251
315
1434
301
955
130
2667
2291
5700
1204
377
2924
605
754
4987
217
137
402
169
348
405
377
383
722
114
1037
179
443
395
161
193
197
594
1174
1073
454
1035
1405
7006
119
334
1082
985
882
208
1866
436
2027
188
1097
201
165
344
835
4423
1996
342
366
341
714
3444
4138
4594
578
1216
9579
1808
1702
1764
1587
364
3798
201
1000
2866
355
578
2952
597
118
1149
226
101
1288
396
123
2364
1136
1972
3298
670
900
839
2104
792
1128
103
1284
179
137
1647
5213
2075
2123
101
4130
268
558
2103
244
1007
1692
987
161
2255
240
811
714
692
335
2635
2255
147
729
1248
681
1006
2184
383
922
895
3853
143
114
180
302
2271
596
492
269
111
982
145
451
145
231
1379
954
164
158
406
372
1488
260
471
187
512
510
252
889
2138
1504
4998
114
1339
803
810
2272
3812
178
1177
1497
164
168
1589
1357
4193
1174
2741
1423
789
350
1725
209
130
448
1427
1575
2061
7454
595
576
4476
786
2903
314
938
455
1688
294
388
301
2251
130
159
2235
1760
647
129
1238
480
460
131
1104
407
2949
1533
2018
2534
1405
2011
582
715
316
612
280
160
210
2660
3459
289
2408
1803
445
115
1147
183
489
156
123
584
118
1157
180
780
7809
243
558
546
225
619
571
733
923
681
6805
4412
323
1136
4425
293
787
1915
506
384
313
210
1001
3053
659
427
1123
356
152
282
280
238
149
293
348
238
1647
1553
267
239
186
2268
992
135
1210
129
923
1293
169
527
757
8031
706
495
1252
8122
4536
891
1161
2906
872
599
434
290
315
532
102
149
293
101
2295
441
1239
876
2028
641
1154
178
370
463
299
537
450
1545
663
401
380
817
1362
227
526
1640
859
827
337
444
1263
549
173
2526
4846
2328
3625
7024
496
3144
1640
589
273
3124
272
378
125
1209
1373
211
1805
832
1228
523
335
2647
955
409
427
527
1148
280
1107
158
1100
2048
647
288
5535
802
3313
325
1186
3500
507
1410
416
646
649
3776
2063
1297
1321
118
149
132
190
1483
1818
646
232
609
125
8500
451
2904
269
1859
1156
706
162
1501
1056
2376
1055
1302
669
331
406
308
398
1151
200
1337
784
306
6080
7134
309
470
1237
376
2818
712
1919
534
1384
1299
893
372
1783
1191
1521
352
1769
1148
1617
560
1039
1019
1207
3915
1050
1653
263
136
1128
2821
2882
697
6063
470
680
599
2004
833
515
364
2101
3614
504
582
479
201
251
249
246
1026
697
585
3621
2135
765
2434
1923
3385
1498
6071
960
2640
1102
656
2309
615
3397
1997
1239
315
2987
10282
111
440
1134
1436
1590
3501
1667
683
1739
845
109
555
560
2806
187
201
1033
221
146
2596
313
392
480
747
1463
746
3381
741
320
119
185
116
511
9053
1970
315
783
806
801
845
818
730
2004
6715
229
883
1510
878
4436
1134
2471
358
1453
570
1314
862
1300
253
313
1240
591
1523
598
9248
346
224
179
152
1376
1399
270
3395
140
562
377
420
3396
942
4096
325
983
629
1864
296
1732
655
952
133
204
306
1133
3164
157
6736
3885
837
379
7224
1351
3885
4717
2224
1520
811
1723
5123
295
769
3518
3612
195
560
1236
334
429
1229
189
1234
154
229
250
296
254
187
156
254
251
102
233
219
1140
385
812
1135
716
552
3290
4520
439
336
1082
1003
1301
1196
741
206
164
407
188
745
1827
3966
497
319
2237
444
2836
206
737
379
565
488
432
193
4296
3507
389
516
524
939
951
147
572
1280
1878
501
1269
192
4003
485
523
635
461
455
121
242
1922
1201
128
3589
124
131
2818
9848
205
615
671
2176
213
459
176
149
139
5325
260
769
2986
291
2595
1028
636
120
159
302
422
939
362
179
521
165
105
3688
222
383
4031
303
122
296
119
122
1772
179
147
555
209
405
318
566
302
278
5778
2548
902
330
249
581
213
1493
4819
462
706
1500
689
5846
333
772
1874
627
958
283
475
4375
281
699
8346
417
1852
171
7512
438
1712
5518
2373
632
880
2534
5179
150
426
146
722
627
126
208
142
144
265
1242
450
195
220
911
799
527
439
583
273
155
667
132
1732
450
1999
145
1747
448
110
2378
2084
293
2161
4617
295
114
566
118
154
220
508
1261
545
118
893
142
734
168
237
149
1893
2032
326
859
380
1523
5267
101
1215
333
533
1328
2802
651
5475
2286
1650
8024
3523
2095
2019
886
7452
6323
4346
3629
1277
1373
3197
1890
378
2451
399
216
1974
728
1424
216
166
305
1201
393
2231
750
776
350
2484
1776
588
122
2903
4331
283
1411
856
247
406
3010
2925
2147
4607
509
183
115
144
424
1334
740
130
691
144
123
116
257
619
2634
615
439
195
6156
1551
288
558
648
986
288
1693
1265
1856
1305
1477
2410
4152
544
399
367
293
142
117
203
206
444
237
2677
395
6448
323
2566
943
681
1231
1327
433
802
1193
587
434
722
378
610
258
108
380
835
123
413
504
706
600
320
564
714
1270
208
990
638
2324
499
1761
1426
316
306
1148
2004
1745
961
724
431
5580
1247
339
255
1633
1567
165
837
138
417
208
7315
596
332
308
1479
1267
1235
3267
1038
409
1770
122
2590
217
5987
355
108
107
5413
1310
154
2209
1053
138
591
671
3582
6248
143
410
523
1352
1120
746
184
3612
2771
3309
1367
349
131
1336
848
1265
2268
1103
486
145
115
458
200
490
5101
870
1149
891
552
1682
6486
599
2470
2084
1722
177
100
690
280
2851
1059
230
134
5992
1568
329
1087
383
725
384
138
2023
390
609
570
252
562
672
1264
1062
7134
607
940
532
1201
299
120
659
178
122
914
661
2935
867
2388
1254
2192
609
819
3511
697
1072
2214
2291
460
1438
1770
1103
1702
1247
754
611
1655
1890
545
1460
154
803
823
288
589
399
1458
1592
1322
959
161
2555
462
585
793
868
6777
1119
294
1906
5613
2722
654
931
1229
909
1160
318
1080
793
353
1312
3451
672
2943
6057
518
769
8291
3499
2307
381
260
103
249
196
328
1098
219
495
667
157
103
176
2443
974
1450
871
566
536
3546
1890
1541
695
801
3820
2766
427
669
383
4452
2346
2560
1254
2601
2151
4109
2797
201
916
264
1179
767
444
2020
419
1926
777
1496
362
3397
4848
694
1000
2415
407
506
488
330
224
123
967
1102
1756
134
914
316
174
102
126
1044
101
1442
1363
2468
9290
682
606
400
2683
873
3953
2335
263
680
163
1458
337
655
373
131
319
286
429
1518
588
362
563
1086
337
667
167
179
949
285
1521
700
172
1129
1786
1583
2117
595
2482
631
3700
1672
289
294
803
219
1189
1176
130
968
1005
661
328
2355
1440
477
773
2324
551
127
290
5809
3417
670
106
351
1349
517
1143
146
1911
1055
2305
161
236
688
159
195
327
3098
691
2654
327
679
1216
1282
180
812
346
1461
1173
656
176
139
201
1017
1742
627
1895
1676
658
1301
343
1019
1000
284
281
519
650
1436
356
626
3610
107
1896
3404
1865
1589
708
685
502
577
1006
165
276
747
368
837
3097
1148
794
5691
417
709
699
184
1678
379
1684
108
343
428
824
565
525
377
462
292
302
319
1231
306
5488
825
556
7816
904
2796
4016
921
193
720
531
1674
1655
492
2091
936
2133
227
353
746
971
1445
1132
374
2342
2004
478
1127
2427
135
665
433
393
2271
1657
756
202
733
3531
2788
266
306
205
274
352
489
938
356
1312
104
161
121
629
1101
595
951
1204
658
9007
3946
136
628
153
497
1207
459
1818
1052
646
5469
406
149
106
282
573
532
635
147
170
100
772
633
1464
319
1513
598
170
357
150
422
5502
1642
571
1336
163
142
973
517
176
598
511
581
2176
1902
1961
1482
357
1070
880
1557
182
141
4032
4481
323
132
116
5091
160
404
203
258
886
1245
444
112
1316
2344
1733
1721
1530
1044
346
123
151
257
468
881
784
1631
1380
4120
336
3107
467
406
511
715
143
212
363
730
113
253
448
774
650
103
283
158
190
700
269
700
283
186
1375
2899
2807
1480
2422
108
417
1214
1404
221
302
492
2490
835
385
130
276
635
107
949
284
490
460
209
783
224
184
489
280
162
130
1059
2076
509
4459
289
339
4770
205
633
245
1066
285
471
433
416
4429
554
579
963
1683
3457
193
1252
6698
538
684
9128
1007
977
1778
1207
982
498
3483
4321
142
1519
306
350
313
199
243
3194
202
716
116
1076
755
8454
3277
4374
604
4570
822
486
6112
2079
301
244
444
561
912
259
205
449
968
510
704
476
238
1821
830
1647
756
1254
1325
2014
825
117
1947
2832
515
119
497
635
168
213
119
2421
583
699
454
166
355
215
164
158
129
338
386
287
1303
708
2134
765
703
363
2345
2136
618
2315
703
913
255
796
767
722
562
103
379
1036
149
411
4338
2240
1309
1276
627
6372
2821
3767
9700
1262
1469
4210
451
1172
533
448
292
243
633
142
382
368
2064
2454
1399
815
323
2261
164
6921
195
415
608
223
590
603
599
177
241
167
973
401
176
153
1255
479
316
900
334
184
105
544
632
215
2533
2334
2292
760
1207
372
418
937
657
572
134
5144
1212
1991
1561
1296
850
1269
131
591
3072
424
275
675
370
239
4734
2688
276
354
5058
153
1534
117
492
163
541
434
2442
128
282
103
1004
282
2621
140
152
219
7276
7145
3474
1234
770
4294
1729
3802
2037
3304
424
215
879
297
472
1034
4618
183
473
150
4260
373
310
849
1789
916
799
484
115
3543
834
646
167
100
685
891
670
1475
744
2226
269
292
946
106
278
1206
575
2171
356
8771
157
2313
1135
291
2699
1286
279
395
3465
1179
310
4046
1043
2124
665
108
647
8849
2863
178
9532
3725
1227
114
2454
4619
614
925
222
1488
594
7240
161
118
3644
104
114
293
335
5490
3439
649
1799
495
304
6757
5483
3243
3501
336
607
1085
509
2882
1184
158
151
103
614
651
589
298
652
294
5448
2734
570
1501
606
813
5133
841
186
150
180
743
1059
271
518
9105
250
3573
1087
985
323
490
696
477
546
397
163
629
170
1585
362
445
1949
768
422
449
543
1301
909
874
1387
1118
424
1048
1091
2969
255
3151
176
1482
2025
302
994
2877
633
1317
345
441
1657
598
138
471
446
101
693
292
373
323
340
1782
267
3208
2407
314
162
139
251
1851
1134
328
623
1403
895
5921
673
674
540
279
884
2933
521
460
5501
528
2035
4154
518
1928
672
517
937
626
589
560
1623
2001
1544
1035
2740
2339
348
1560
3866
561
226
550
2836
[truncated: 3,554,614 more chars]
