# Supplementary material for: Effect of sequence depth and length in long-read assembly of the maize inbred NC358
Source: Nat Commun. 2020 May 8;11:2288. doi: 10.1038/s41467-020-16037-7 (PMC7211024; doi:10.1038/s41467-020-16037-7)
Supplement: Supplementary file 4 — Source Data [file 41467_2020_16037_MOESM4_ESM.zip › Source Data/Fig. 2B, Suppl. Fig. 7, 9-11/NC358_16k_50x_pseudomolecules_v1.fasta.mod.out.len]

1748
4669
1733
1060
192
79
44
74
199
182
629
527
95
61
288
121
8886
9476
56
104
63
80
74
688
5576
217
41
61
53
121
94
158
1891
370
620
148
638
221
327
661
1766
54
138
601
708
62
407
122
103
24
859
327
661
1582
2079
103
1333
477
1389
1934
7548
223
178
5034
8957
87
312
34
56
4764
3507
5676
5337
59
69
56
457
253
353
69
125
145
56
146
121
38
133
41
50
37
451
110
132
174
508
176
133
105
17583
5226
4325
2918
590
4898
6869
5532
1429
105
155
1058
965
1073
91
934
37
731
134
106
107
609
116
1282
431
76
299
863
1062
5623
83
1757
124
437
1292
3282
3790
105
501
78
325
601
1382
1199
2995
3839
276
9517
367
45
42
249
617
86
125
74
47
66
19
95
527
8172
5083
1855
820
9422
3827
3094
136
206
36
52
296
111
329
525
497
7194
2216
1419
641
129
81
86
129
42
1052
558
147
94
245
3756
10160
422
89
2396
207
256
890
88
1859
10465
640
203
152
100
172
1958
883
6337
146
9344
1337
263
110
3799
111
60
789
741
408
355
1545
9503
12422
1484
529
553
1016
518
130
105
201
31
325
78
201
74
714
53
6141
10791
3404
1964
8969
407
9011
6513
512
735
14897
5552
1435
911
8236
394
507
1308
3305
2466
286
661
569
1142
8906
4916
1241
184
452
1420
4019
5132
469
58
303
606
363
1617
2734
2243
653
162
416
126
2256
65
482
7575
6597
479
271
565
4634
179
636
264
297
711
265
169
1595
57
141
593
106
403
169
53
637
264
200
152
3983
9761
204
713
209
167
1296
139
722
352
1088
6546
7311
857
75
601
2273
3213
1815
471
1022
67
3099
477
1021
67
841
7938
5253
7592
5996
1604
9449
5880
1970
671
5150
326
44
333
43
3301
1219
70
1179
596
394
2355
1190
972
520
239
359
227
340
620
124
518
89
3828
6989
205
38
2841
216
688
335
340
4096
2506
8263
694
5452
11264
7954
755
69
1891
205
543
5487
477
205
540
1886
2505
3710
114
489
5340
6361
61
783
131
5211
136
197
1005
1411
1292
245
498
8813
132
248
125
68
56
1004
6798
152
5185
985
5547
7281
3510
378
78
4948
4164
1265
204
55
2937
543
1773
420
468
69
3967
667
1872
1196
11188
4524
618
6316
2599
6263
121
640
4342
222
298
227
109
382
211
567
2520
6106
2599
389
1217
2320
245
100
148
915
8958
193
1531
245
763
1158
584
512
1269
104
1847
82
311
43
338
146
5377
307
31
207
1968
2159
1839
232
3625
2994
72
527
203
1112
242
1185
6224
2752
1551
7947
2305
249
1787
2177
74
435
109
94
67
904
136
108
71
75
301
5802
1352
6350
6894
492
880
6400
4230
1434
792
13755
42
125
291
1852
8254
6023
54
1002
5425
8840
2325
5070
6791
3926
1253
1878
238
3627
233
425
7199
8875
751
576
216
274
3981
1823
7445
1815
1849
3820
7494
130
2984
2008
1359
2234
4328
4334
1467
542
106
1891
235
8342
698
2491
8959
3061
1127
212
112
329
145
105
7554
997
1391
68
967
287
79
104
204
58
80
11
92
538
127
47
155
177
45
259
621
140
277
1303
163
721
92
1450
1159
5239
59
5360
1950
117
113
183
4797
7239
341
171
4994
215
62
343
607
78
633
715
888
73
219
871
89
287
218
1291
286
878
242
268
95
870
1168
4732
6957
4100
239
543
683
564
2051
5557
7344
8391
7123
121
2595
259
299
201
88
434
578
9524
1472
348
742
424
1138
59
442
383
241
194
53
49
212
101
900
670
1527
281
1196
2025
496
360
450
8956
693
244
365
65
225
724
618
146
50
517
96
3716
1038
1040
9148
8418
1067
70
4838
3142
3888
991
412
1786
220
850
2306
8049
8906
190
158
205
2606
52
111
1490
230
92
1202
268
68
1124
3270
6983
3237
622
8875
4049
6690
9039
2483
5380
176
337
716
9275
434
1990
459
56
316
1237
62
73
280
135
67
3085
101
112
1175
506
505
1146
112
101
3112
209
104
282
486
372
622
6042
2838
3088
4935
11651
51
92
102
172
277
2594
172
278
7398
216
315
1173
113
101
2984
384
294
733
50
63
450
122
679
87
4954
1980
382
242
99
310
419
97
680
165
230
119
2753
89
66
196
641
45
256
91
141
459
236
1856
2963
7377
5263
811
175
6253
1206
429
111
62
1331
3007
73
842
11044
1509
701
700
51
3398
1007
1127
679
7469
325
248
1552
9513
5915
2072
1289
1067
9406
3284
514
443
11
91
395
624
134
32
476
149
1849
622
879
125
112
587
424
588
6553
7434
2601
88
105
112
5248
3937
7137
9491
1805
3014
417
184
150
119
223
1305
548
685
227
157
217
632
129
106
128
10199
7374
3420
469
95
933
310
3196
2122
574
2904
2052
3129
268
468
227
1482
430
41
11503
796
426
367
1110
681
309
9076
376
1350
136
9313
355
1171
112
100
3014
9416
120
211
119
379
282
168
437
39
62
291
77
126
112
1291
418
682
341
137
2128
501
3546
155
1271
550
328
276
11723
3782
1522
342
5811
395
60
267
39
110
5311
4750
1178
1872
3654
1180
3022
733
1282
706
57
299
58
713
129
59
257
47
1246
3814
4696
945
95
595
386
1884
109
3516
2655
109
683
43
86
97
430
1659
306
121
251
434
153
1027
119
2574
49
408
51
46
519
1111
279
569
14
151
533
1202
81
107
124
255
1968
827
3323
5744
2544
3455
168
7449
528
87
84
217
950
6825
1322
391
224
6139
71
474
1078
44
2302
4602
503
86
2645
119
108
42
69
30
111
3612
226
6557
185
57
2559
279
11695
5153
9508
1506
545
578
8170
407
1443
2686
218
559
232
147
1860
610
13479
56
317
509
477
272
14052
925
733
8969
821
205
165
143
208
67
123
3130
46
4314
9471
4590
35
35
209
134
2113
1681
1197
6883
5130
456
7514
1981
2981
1694
237
93
997
1988
7540
1389
94
152
161
43
158
78
713
55
110
4880
7304
357
1404
712
316
61
49
1024
3554
3191
7811
74
83
111
202
131
11031
9467
103
2485
306
480
555
54
161
135
1686
1113
118
5844
5708
204
98
638
80
2313
1568
698
777
8883
3360
1088
145
91
55
658
2023
69
577
2760
647
462
92
57
154
106
212
118
1241
369
501
8192
1230
141
38
1199
170
134
120
105
403
75
222
10593
129
155
161
924
209
104
49
7625
546
4220
54
1051
1659
906
432
60
63
584
172
55
9466
93
119
2734
279
535
636
12074
1298
138
139
9459
8827
99
85
63
62
46
796
810
394
206
129
32
114
2272
1907
1306
911
895
3001
5912
3327
2508
2191
1058
52
629
8958
9676
8904
8142
230
580
272
628
146
546
63
326
104
1078
510
218
57
254
268
1946
167
64
593
344
73
392
858
632
973
377
2778
2201
1079
888
91
84
508
487
8996
306
559
178
53
162
122
2270
104
92
146
81
4254
2137
3947
9220
1137
848
470
322
208
211
521
122
35
162
130
64
122
214
137
273
226
3086
7622
696
8913
1355
6047
154
139
154
139
9470
105
135
1192
120
5264
183
1151
5711
3177
946
1994
10719
226
62
176
518
597
227
721
617
131
58
518
99
33
35
1533
139
9308
35
102
5033
139
1982
186
5619
8716
330
727
689
226
372
614
129
487
98
2845
2840
2965
2862
90
1105
2515
51
185
262
95
4640
788
139
31
252
103
244
952
8960
3322
3118
521
96
8012
2817
9438
326
8017
2233
3053
66
58
187
2928
58
184
109
8525
1617
99
93
199
138
1477
820
9059
2976
1269
4256
278
1190
132
75
177
95
56
322
1792
1618
7091
7546
1939
93
176
193
7901
230
230
3769
80
111
507
1145
113
102
2490
8346
4732
261
703
8102
1411
3867
628
43
51
96
205
82
124
283
179
224
60
107
113
3667
69
4422
119
790
125
676
97
297
906
2132
75
621
81
269
50
4078
84
1140
552
1644
14027
1593
1320
2553
9260
3652
37
1565
2479
3613
594
1496
4856
1402
59
284
450
169
114
627
549
141
31
7565
11699
2780
1414
2390
388
370
199
198
1948
3114
70
115
157
87
114
70
399
91
52
101
747
7525
9000
1105
7383
305
51
144
2040
3456
513
404
80
142
87
111
55
51
101
50
312
537
745
1498
157
1165
475
80
100
776
440
188
981
196
251
556
489
67
509
652
446
512
122
38
192
93
57
120
179
232
1295
853
472
3726
1505
3654
230
218
3039
71
41
428
4560
4173
11496
49
516
11707
1093
75
7547
1942
184
541
1659
294
2910
7417
589
37
216
1097
87
236
1299
4942
3631
65
519
724
227
336
503
519
95
179
849
8939
2567
3324
75
249
229
139
101
434
277
216
8904
217
220
8778
423
379
137
53
61
72
133
57
105
322
187
6207
1868
153
614
286
9324
268
2147
419
97
50
214
2251
230
170
401
54
204
84
1145
1196
7313
313
485
10802
3209
278
819
36
101
55
77
79
148
941
5954
8225
8869
914
3179
853
8951
2646
335
119
201
38
8849
1150
1050
9110
631
2095
13806
5182
9467
7351
5756
1354
405
448
172
5131
3275
135
110
413
57
38
9511
77
47
60
96
647
54
66
123
1041
65
5181
2318
8150
702
5373
4598
8350
698
537
9462
4796
475
1404
107
46
199
837
255
194
2018
368
5426
154
9508
149
8823
580
184
132
132
166
141
3654
5053
77
211
119
440
1874
118
1568
1895
4688
351
351
6494
38
2516
526
2459
1005
67
69
229
3670
1978
5191
526
67
45
60
38
6161
61
102
50
47
1272
60
154
98
61
36
121
377
228
205
648
211
1787
9518
7147
7140
270
92
126
95
633
50
128
337
2218
758
326
198
378
428
538
835
609
280
7443
78
219
8171
693
5182
51
593
1592
5588
12560
436
279
1155
43
1439
99
692
124
633
374
226
685
303
3260
119
142
362
85
1262
55
1427
1193
118
26
75
40
361
85
1259
55
847
8299
392
1543
174
1509
9519
1955
121
216
728
1594
7334
727
186
167
109
219
256
727
148
169
133
403
67
148
87
115
75
70
545
2316
1029
67
362
3685
1946
1522
3577
7325
4006
2794
7599
3682
11147
1284
5560
30
3512
4076
9389
1324
7550
1901
58
168
591
2599
57
223
490
1144
113
101
3091
172
251
394
298
103
5517
966
231
332
2515
1672
2587
1142
5693
90
139
12002
133
144
116
1856
524
765
2397
6591
765
56
336
4791
989
229
315
878
463
176
102
2606
1763
7198
4418
7341
176
117
1550
2743
2395
1045
1524
6922
5943
131
57
1970
3749
2340
4359
2038
800
586
2884
482
6592
137
51
1978
124
477
2243
8860
2047
9393
164
73
155
380
68
503
1168
113
101
848
1860
70
206
694
63
644
231
370
624
123
65
549
96
1153
8708
576
63
95
281
92
548
147
5813
6080
4617
3690
35
2107
11990
3560
9127
6647
4107
1362
3038
316
82
167
177
9313
164
6570
3766
7528
1945
2877
744
5998
63
121
779
148
94
2278
8905
7207
328
83
132
230
70
9435
35
462
200
74
1416
8860
506
11643
130
446
242
2144
6101
1627
309
127
219
355
112
137
268
354
1351
6459
253
219
43
77
140
288
136
100
610
175
316
196
733
1292
1491
1679
314
3522
218
83
5462
5673
898
1899
241
175
314
197
5428
181
153
171
4120
182
35
224
268
1903
386
197
527
8906
3051
4558
334
2398
5028
1265
1809
461
481
3827
9091
1514
3716
1276
3675
1810
5694
2634
5378
1773
864
159
4924
3062
908
1667
163
4554
241
465
1492
1234
134
124
241
369
252
492
159
120
147
270
191
194
219
71
216
770
600
2432
1547
92
8588
3685
3737
791
2285
73
137
88
98
99
114
155
7809
3626
6739
5071
1473
7304
3890
3709
687
678
506
295
7380
89
126
370
50
967
4249
120
970
478
1405
1328
2332
992
67
125
114
56
127
697
62
118
1257
2405
56
709
406
1221
186
1881
718
391
199
1088
223
215
2373
1557
146
1180
54
801
1766
547
272
252
115
290
92
227
2195
76
3051
5682
81
70
986
93
8832
2080
1100
6323
1931
1272
1171
5657
534
940
123
272
16
788
461
1889
249
216
540
1267
119
152
145
444
240
491
1141
113
101
3035
159
282
606
2585
99
126
624
631
4373
1335
1340
2041
64
4900
9158
1337
142
2561
8948
4099
2378
224
152
478
1256
283
458
331
67
45
13345
1836
9000
2337
512
592
8183
354
1422
5724
6839
3624
337
2482
97
1962
69
909
32
283
49
153
2336
1808
530
4562
11624
3027
143
161
850
57
483
463
2982
3993
6984
1838
658
356
5543
1561
939
3176
38
12955
96
5628
651
1866
181
868
103
639
313
56
234
117
44
89
112
71
4423
1581
11247
8793
6609
490
4326
52
726
62
7193
1069
55
2109
1066
66
832
1771
49
214
170
129
1471
1480
101
112
1171
322
8939
187
239
244
584
89
112
682
145
167
631
59
741
9385
165
47
73
1683
82
649
1259
9429
9478
1263
182
8107
699
504
1624
237
13831
386
65
12
177
11
127
108
951
1257
272
47
238
137
111
57
224
89
11666
1140
43
218
132
43
137
113
43
38
189
132
43
31
137
113
43
38
189
132
43
31
137
113
43
38
188
132
43
137
113
43
38
189
132
43
31
101
225
136
202
156
3189
9480
1746
8165
697
5356
1450
2460
787
213
145
9312
259
1196
254
244
1339
8293
6474
6028
3194
3346
5182
1350
2400
150
185
203
81
129
133
84
51
2757
9419
6615
176
224
385
84
311
3497
69
906
32
283
153
782
84
343
880
286
282
130
122
129
67
7288
3777
9393
5956
3996
1578
297
59
61
208
1478
7904
35
587
88
215
832
196
159
423
2124
6648
46
164
6200
3456
96
717
124
702
302
220
683
713
5483
397
80
89
76
156
204
46
271
127
1892
13847
1947
6886
95
725
124
159
739
725
2018
5070
47
216
244
2014
104
512
111
1269
4548
4820
7552
202
415
131
108
1071
461
3028
671
1287
1896
3306
3725
2664
681
544
8720
8382
1093
1456
5073
195
53
183
54
126
67
495
443
15
134
197
251
117
982
361
146
380
1396
1859
578
541
1970
445
576
543
1010
573
250
5987
163
4604
1308
256
8946
8892
770
68
153
569
3766
8969
5841
3823
54
3818
194
63
1234
458
46
102
174
74
758
162
561
149
1004
2425
1542
4083
6257
122
147
368
1250
339
4265
180
1437
380
133
3616
361
1020
1193
6852
855
381
473
654
11154
4576
4808
354
3820
843
3887
7241
519
1447
230
202
380
5553
1504
8642
634
1950
1203
36
175
133
3571
634
1441
1749
8900
3290
47
240
52
242
255
4593
255
862
8628
46
240
31
152
3378
4202
2160
8902
3627
3609
6875
10965
122
102
83
400
1461
568
195
2378
69
255
21
86
5276
256
753
1266
301
210
113
166
2879
12661
200
166
106
157
32
129
882
100
27
178
35
348
44
323
456
74
37
209
1233
37
9160
470
607
62
1919
3551
214
1022
2395
424
1526
208
2211
10155
1095
507
370
748
292
13401
223
91
107
260
108
124
318
1752
7005
929
190
711
5878
217
226
1530
480
3444
2572
848
186
714
126
253
7369
2872
67
638
8770
755
4593
208
157
3636
391
120
1391
8901
525
523
695
376
528
577
1086
1070
74
1278
189
316
78
765
1334
1415
1583
74
178
132
175
148
412
723
158
131
77
152
167
1150
541
745
11693
1513
6204
2020
2691
1243
3432
345
118
102
81
322
14
119
311
67
1890
104
89
58
1478
138
194
19
36
177
196
326
293
407
58
2809
7826
711
2842
271
101
112
1171
505
279
502
138
1330
95
152
215
37
220
535
1378
1607
514
99
5772
99
1640
6369
2490
8394
758
410
808
9251
381
206
121
206
3696
6006
9728
1633
1167
5027
273
1688
825
3710
4143
3670
1511
7225
1214
6584
122
206
1243
184
161
6788
11572
2702
195
99
91
126
61
220
575
151
1352
58
189
41
61
192
2230
4443
4051
9424
492
7855
5175
693
8328
4864
1649
405
743
124
327
210
232
114
152
62
114
476
185
173
301
130
94
665
122
137
90
184
171
2733
44
1450
391
8286
388
588
8964
58
139
73
3489
1857
378
415
33
122
71
88
111
64
87
105
40
121
79
3261
84
409
51
159
267
44
182
279
69
15
9447
58
13361
5398
700
8088
996
3830
4331
9426
5384
1806
59
118
110
1461
11668
10777
66
99
33
186
5527
397
74
494
128
109
185
44
229
1105
208
162
54
609
129
171
553
221
221
625
80
82
3236
4231
1970
7539
5006
10459
667
6384
244
1325
8884
90
4675
344
6444
212
2991
3752
561
279
2463
570
642
279
1513
5119
666
158
178
182
2416
8983
1325
9238
484
7886
4664
357
132
2863
1036
8933
4805
156
641
3368
2324
8942
141
700
8102
53
113
45
394
9732
331
1704
122
125
247
5739
171
6483
6934
3015
8333
695
5049
6306
549
13589
162
613
100
5071
701
8180
1111
4324
1825
336
170
141
126
161
221
931
63
66
80
627
221
213
71
1676
11527
9783
571
389
8191
382
1448
915
553
171
129
608
54
162
208
1105
229
44
185
108
128
494
74
372
186
33
117
110
118
59
1834
80
628
221
221
553
171
130
609
54
162
55
9729
3926
158
1107
229
44
185
108
128
494
74
397
187
2905
9374
876
33
117
111
118
59
3975
6360
7353
5359
7606
303
238
1448
69
2049
2872
224
90
1857
196
246
19
577
120
59
1782
760
109
67
197
67
59
374
6447
68
924
705
77
78
181
251
7587
1908
221
182
220
13856
47
8754
212
231
57
36
1730
3103
11253
3953
1605
103
206
189
694
5545
158
3929
4824
226
113
92
84
90
1870
887
2117
216
1359
1817
10793
376
250
4367
541
96
4469
337
437
4186
304
598
523
279
9417
8663
253
311
291
139
54
178
626
221
221
553
171
129
608
54
161
208
1106
225
44
185
109
128
500
74
395
186
33
117
40
216
344
1212
1911
640
75
578
2926
107
956
67
81
118
59
4686
1315
1060
1636
247
4939
700
8186
1544
481
243
1912
987
52
33
116
110
117
59
1112
518
118
59
1831
279
257
271
291
139
54
54
180
625
221
221
554
171
129
609
54
162
207
1103
229
44
185
109
128
498
74
396
186
33
117
40
216
344
1212
965
154
22
110
118
251
626
221
221
552
171
129
608
54
161
208
1102
229
43
185
109
128
500
74
396
186
33
117
40
216
344
1212
965
154
22
110
118
59
367
810
64
110
61
66
66
66
308
8435
108
71
7382
57
50
62
7439
8811
6985
802
69
32
189
204
113
344
738
108
1890
103
199
5371
473
103
199
85
789
95
517
3431
70
57
62
133
13254
9375
1248
530
1144
112
100
2990
297
126
139
281
73
300
61
161
8938
797
802
755
9330
4601
9118
2377
8941
1792
211
5160
9476
3877
609
239
61
143
21
9407
3119
768
154
211
76
130
71
10537
6459
1734
11025
363
245
903
153
1699
66
644
6998
153
1566
3400
9659
2470
308
200
189
72
2534
1654
114
151
1690
1785
114
151
405
437
3434
78
199
5957
8903
3095
8779
3389
11568
1655
1937
198
131
153
999
97
188
477
194
2233
278
758
500
84
47
85
7408
1874
1238
298
254
189
1004
11707
4440
260
180
226
13380
1413
168
7919
204
43
60
191
96
56
38
135
3360
8905
8923
7729
8903
965
45
106
3222
3562
8901
4774
162
897
2144
152
163
134
857
630
116
139
9676
3885
98
199
2417
71
389
1168
1736
833
4889
302
495
2291
75
4371
3260
330
440
10651
8193
785
9382
2802
62
83
75
66
396
3396
637
6760
1062
126
53
56
110
194
906
5478
13938
141
233
175
1162
958
8771
1885
11564
6725
9623
4298
8858
1367
746
66
257
47
183
41
1466
40
8046
2088
6598
977
377
210
186
245
105
103
114
130
7462
1219
7697
2026
72
65
1475
904
144
150
506
1169
111
101
3024
132
277
266
160
155
12410
2733
101
112
1173
503
31
107
1308
9449
1742
101
105
184
489
121
680
101
105
184
9375
517
92
1260
1283
11541
179
123
271
71
6007
680
2968
719
306
170
3725
2563
9129
728
14338
273
2228
504
77
167
91
270
209
2150
5678
346
3664
304
250
776
664
241
453
2753
280
312
472
91
23
195
498
4079
8906
163
4315
1232
526
8955
4732
223
658
205
90
670
826
129
4228
541
172
379
220
336
405
2054
7478
249
8357
535
174
135
55
24
497
1447
64
5329
86
3655
93
150
54
490
1173
113
101
1886
11428
1200
227
55
553
916
8463
2506
9255
3665
2267
55
552
1597
6091
6762
479
615
46
148
59
170
338
1387
201
59
177
50
193
1052
129
183
417
117
75
174
85
132
55
16
69
31
104
133
188
38
43
113
137
31
43
128
215
43
31
102
131
188
30
43
68
455
3802
1202
105
418
600
69
425
159
1320
519
345
289
57
34
171
885
8986
2908
94
281
304
506
444
951
7767
253
277
9170
3081
6608
1274
3063
3905
821
506
458
5909
1676
82
551
227
161
785
5837
62
103
103
71
125
1152
9106
754
612
50
497
736
428
113
101
2865
67
87
282
1944
7553
9413
197
116
2777
3752
2242
2579
1969
176
3019
1240
5089
6356
88
753
329
1323
8222
757
1308
914
557
111
873
69
693
596
423
523
95
6065
425
4707
347
624
738
6970
3616
63
79
343
669
54
71
312
195
89
126
1426
701
83
141
131
8986
263
9276
401
8945
665
413
95
208
951
457
4972
721
839
5530
4350
514
1723
728
137
272
241
397
334
508
499
127
100
13983
88
1669
413
2508
613
8954
8379
6850
1971
1662
81
973
268
500
1170
114
102
3030
80
125
188
10553
8183
102
1215
678
97
242
203
88
1321
1188
822
1291
260
234
266
12380
8819
476
216
1636
691
4301
585
21
77
58
2998
77
115
1657
3011
1282
6675
171
506
389
8192
385
1444
2393
2860
285
8305
702
1204
3443
61
995
1512
5929
703
1316
4049
123
4075
727
1660
232
2826
231
7918
8942
90
81
709
5567
389
115
161
976
1272
515
676
231
370
620
123
521
96
838
6667
1404
1011
102
134
870
53
51
110
459
649
420
217
57
1590
1011
102
86
132
227
640
6792
8240
3772
2673
376
13534
1295
1920
283
183
131
1518
4020
1910
285
226
883
81
276
223
312
47
748
96
390
415
518
248
37
119
356
1208
397
98
116
103
2080
526
62
525
2886
293
93
87
209
92
158
1050
77
112
625
170
3385
49
1282
357
102
96
346
1655
311
1061
763
3899
467
77
300
190
962
3714
230
218
8091
8939
46
711
51
9471
54
3595
235
113
30
69
118
108
121
5253
2253
361
6185
12453
149
95
617
124
654
337
230
104
65
402
155
722
3420
4087
7518
1933
4777
5717
214
32
79
97
5034
1533
8849
1633
327
527
13870
1681
4722
715
1563
1777
716
3719
226
111
30
69
127
108
102
42
7763
1313
4626
160
4731
7762
193
2181
412
264
969
36
175
133
3537
2078
136
1359
160
325
1396
4016
3058
8890
1923
7704
84
88
49
133
525
69
9083
687
909
88
597
45
1627
200
13555
505
239
733
1524
428
673
5599
2049
3209
770
256
248
521
595
93
1001
9169
732
267
122
185
145
90
1279
9388
234
185
53
1128
528
94
128
273
194
1343
268
86
6100
9415
2859
242
164
89
186
164
4686
80
637
511
44
98
331
717
1818
57
222
426
637
475
169
51
638
510
100
332
717
1629
1323
5745
7482
7283
5043
1648
888
3879
8401
73
1652
2504
1291
1242
1281
119
184
9095
2953
5650
1406
172
436
171
6693
173
312
899
2175
82
1757
5221
1286
1850
3281
225
64
1038
2325
152
4330
1854
3691
519
1434
3790
76
232
8937
3431
1334
179
8959
1451
76
752
8813
637
50
130
252
268
76
100
471
197
183
9505
130
191
33
582
408
59
51
9535
3506
34
278
1965
1013
511
849
1164
2167
726
89
476
312
104
576
58
159
63
124
119
29
189
182
300
554
113
173
137
61
294
70
284
250
1476
523
417
9281
761
928
1273
112
1544
308
198
804
1377
227
279
133
1284
43
544
117
94
100
1276
178
101
122
116
233
2455
1302
7251
13345
96
7779
184
233
873
331
1788
326
680
239
1897
246
937
530
760
1660
8918
165
387
2654
140
121
82
8856
3013
6453
7865
798
64
1883
94
518
5501
471
94
378
8587
1092
4640
299
76
77
7911
700
5104
9416
92
134
215
35
71
95
9098
9224
919
33
51
637
8781
754
9322
2607
45
56
83
74
474
1165
113
101
781
274
106
90
501
294
71
96
94
7472
235
309
370
235
543
119
121
147
4023
183
392
202
4481
1022
6209
2746
1549
3748
1792
441
781
100
4226
127
172
41
68
339
1657
4231
1140
648
691
115
61
121
143
104
595
96
569
43
7393
5857
1905
675
8382
2270
313
1129
9077
4887
4241
4664
340
356
356
6455
9037
1878
6232
1325
78
157
224
15
124
1393
93
210
88
672
131
1745
563
12246
7511
1960
1558
1770
5195
2154
896
192
244
5482
140
243
1450
1622
3276
2422
2539
141
612
3493
61
182
4862
59
270
503
85
804
33
985
115
131
164
87
148
871
8805
87
200
229
1152
83
507
169
333
271
1005
2754
1887
9098
4790
504
105
314
5878
1960
4654
798
1215
1138
1222
227
160
132
103
120
160
187
159
1740
12721
7518
2061
1257
11589
808
208
1118
1697
96
10395
1228
347
5276
162
319
70
589
291
152
92
157
270
133
90
612
586
215
2967
4906
909
2096
7138
2315
3051
1380
11630
8296
6140
1524
429
791
1808
5534
5198
1556
138
997
3858
3695
1481
594
1511
6841
261
63
128
75
304
249
986
310
134
143
132
218
194
92
40
146
4738
267
535
1824
9099
89
179
6886
600
9521
9166
1014
402
1569
260
9270
5723
73
78
156
212
709
1477
563
202
6248
9297
7324
216
5436
2315
300
306
343
301
7789
9763
4022
2130
104
463
1145
114
106
60
448
514
1251
551
1005
138
6932
4864
7056
1749
138
1555
1842
1664
118
470
418
1705
2526
653
816
803
33
350
572
65
5011
1050
80
156
60
564
571
249
2267
526
9516
640
43
59
90
25
88
66
73
109
117
13732
9361
916
341
576
537
41
513
465
237
5091
2732
3862
4700
1104
3214
233
96
160
163
61
259
24
41
134
8923
82
405
221
82
70
43
8029
56
8172
12149
9473
1616
3549
2203
9409
1981
1214
1167
70
429
271
2308
1455
3176
5322
1346
213
7305
967
13854
5323
695
9639
3915
135
84
383
72
481
2274
95
331
143
734
685
225
743
454
13780
212
124
538
8947
216
92
50
648
60
95
183
181
247
189
74
6992
5238
876
94
57
19
70
24
374
43
157
557
100
166
6281
13766
3107
491
2683
2361
2319
8764
6678
8940
86
103
255
8867
65
225
165
83
149
4360
4140
6239
3087
2555
574
237
79
182
224
349
1347
1609
489
196
438
121
271
2393
3854
2743
1549
127
123
339
368
833
124
2433
330
746
916
268
3467
6634
347
4724
5516
3406
757
1251
708
1708
417
214
148
40
522
96
689
1226
122
9319
540
1389
1072
3178
495
628
8258
771
1450
10644
340
612
427
532
139
12310
7339
1331
12373
109
61
183
931
9408
9473
294
448
9429
655
199
111
223
494
707
4294
585
4739
2091
1553
1264
54
54
172
419
444
994
8945
13294
153
210
5508
229
8495
146
58
156
77
87
129
108
498
3040
101
112
1173
495
111
161
1837
8929
4606
4514
4670
523
5973
524
475
3190
4738
1478
299
193
2507
101
1910
536
227
125
112
1027
1324
263
172
273
787
5658
456
58
59
4667
524
5973
524
475
3187
4724
694
58
478
172
139
754
753
190
69
298
12560
259
115
31
4280
6267
3964
289
81
88
129
415
112
2563
8061
1323
6963
814
162
63
23
1131
1940
105
142
543
98
497
10685
1794
2860
2484
50
508
713
9463
591
2307
404
316
106
140
48
20
132
283
566
214
95
285
6288
5184
901
2470
7070
158
125
308
362
4663
2918
2882
71
306
362
159
131
151
764
2957
61
977
1966
155
131
765
2957
61
977
7439
4319
462
84
308
1440
2062
69
1227
153
859
84
171
904
1862
248
360
710
5858
1388
115
8871
144
641
9556
8960
3231
115
51
1157
8963
6152
108
41
1320
1647
5657
2787
645
275
5949
50
1417
248
198
2053
37
6616
351
4722
357
267
2897
8958
10216
460
155
247
1410
460
323
529
63
185
12787
7793
1313
263
725
137
4183
171
1040
8393
4039
175
158
155
54
2961
1082
5391
8899
3512
28
1939
120
617
192
354
894
7543
1976
11410
2579
13835
7329
268
184
1396
320
3751
9477
5451
2595
1265
294
655
103
2012
196
97
79
110
102
152
265
873
75
591
4404
146
67
293
1037
687
1709
657
2256
1031
1686
1255
4062
40
11714
748
7313
738
966
193
1839
9129
3327
3342
3631
69
4544
2221
9413
1719
376
591
85
750
555
217
506
359
203
15
133
1448
516
114
809
19
1251
270
1248
1106
1030
11595
293
2219
337
315
2985
1913
2604
4629
609
61
316
208
373
1884
4331
5594
6114
1175
9465
184
10430
2791
4091
2657
1119
5573
369
1036
1889
325
612
1942
452
94
7580
1069
50
756
770
957
164
505
697
90
1203
211
222
9385
14609
695
683
159
113
8475
594
395
196
126
179
5623
150
122
179
1984
727
443
3342
90
9156
164
308
431
710
208
242
786
880
13988
198
45
158
1208
99
63
44
724
3808
65
480
735
98
78
1333
81
161
565
834
245
212
232
113
115
376
217
1578
790
109
1024
106
388
1520
1778
425
137
98
41
34
273
310
141
531
182
1433
109
569
545
991
274
15
2818
1658
2464
95
698
124
667
46
389
224
686
552
67
11772
5093
8932
1984
4738
351
6480
603
238
504
1173
620
417
159
357
13
80
780
1856
3264
559
550
308
479
2818
906
190
562
566
564
8848
2748
37
374
4921
4748
9658
3902
1130
10082
1879
481
1201
2493
480
3476
103
1011
246
942
59
1008
627
387
452
1317
101
1063
3703
103
735
4487
3955
455
83
71
220
100
85
606
104
95
1148
295
228
847
72
157
808
360
53
118
76
147
90
67
9440
7524
1960
42
86
95
535
75
66
80
128
5677
102
268
86
6380
4209
1154
2306
4387
278
1762
302
63
240
349
87
69
50
158
104
379
208
401
175
144
2470
1691
10068
800
184
180
1293
9407
102
141
59
136
231
284
86
27
9407
90
41
98
7091
3263
1041
85
2389
920
168
7819
8143
7964
11805
635
875
221
1659
1292
3238
103
42
1120
295
236
6149
66
1362
183
1064
138
95
408
79
1628
38
858
1052
254
740
127
823
938
404
163
61
594
4026
1428
4629
652
627
13695
3156
7188
206
95
554
114
1707
712
3673
137
49
135
3888
171
149
172
152
550
403
353
8968
1685
192
812
522
1886
116
969
39
8523
14766
3296
3121
5094
67
425
115
2143
156
1788
8863
4223
12501
6880
1868
6236
7010
107
576
424
7142
173
2093
1742
2053
6287
12607
123
140
239
103
903
308
7390
140
132
41
66
8841
538
1431
214
780
4834
208
35
2626
9541
1505
2468
3077
764
60
600
539
262
984
2551
7850
3116
125
3357
263
188
762
1413
2836
8506
71
5889
3619
1658
146
177
257
93
1289
469
1806
146
177
257
94
1531
794
523
271
483
351
557
1609
31
46
131
188
30
43
99
3603
783
249
2308
229
218
6698
270
928
504
2212
164
169
100
5829
164
169
100
5828
163
169
100
417
5372
154
9515
2590
1243
2673
150
1922
1339
1373
814
1336
1335
1381
506
602
363
28
4573
8928
3289
412
4930
689
1583
481
160
3454
502
1456
1701
740
8929
2405
9454
5811
342
136
3387
1786
5670
7792
1516
5580
2047
13994
7334
3302
446
288
9163
1269
1706
391
14956
284
231
178
559
107
332
521
364
73
199
5063
9073
2243
376
125
101
8950
113
109
42
627
562
148
279
234
279
9149
9089
107
70
72
199
151
272
276
81
9784
573
659
940
3084
2127
5667
9143
4551
4078
1435
453
383
173
948
7543
1949
138
428
6099
856
55
858
175
342
75
118
61
270
2078
55
859
175
340
75
118
2922
736
145
6225
491
1172
112
99
2666
415
163
280
187
265
878
86
8989
415
536
3833
118
391
279
897
1435
6131
5036
134
552
536
264
296
268
251
8845
42
777
2799
1518
9684
3023
7909
852
3326
2310
106
607
1252
2178
144
456
6121
6101
2543
2046
537
1401
338
121
62
158
744
523
210
282
224
369
598
124
523
237
356
65
226
370
595
124
523
98
479
312
313
1866
5644
152
8665
1323
115
91
544
456
1427
1898
6209
1352
91
539
775
877
309
854
80
143
8909
78
589
230
203
1575
504
3697
8928
5112
348
5450
513
768
9262
1870
1123
1950
113
4087
1239
1370
831
48
777
104
4119
3142
2629
9610
6772
482
4406
6484
355
4743
4555
1331
167
533
1393
375
4891
133
1402
219
730
83
102
11
77
422
421
545
409
52
148
462
702
127
58
1590
219
729
75
102
11
77
422
423
543
411
4657
2829
138
3381
3265
7352
5744
236
915
1980
291
438
5476
8926
677
184
8968
781
9506
189
110
62
73
221
48
23
2880
9459
1717
2941
5785
4110
828
3673
9198
9460
2667
156
74
99
335
1194
8801
384
450
1242
3795
7550
3243
3028
140
506
1174
112
101
2756
8619
1234
9413
8950
488
4462
126
3835
263
244
431
126
135
282
1888
95
1904
2216
1098
2482
233
9454
249
605
3752
212
1189
1246
341
7305
10504
152
9822
613
143
430
539
54
124
3319
76
51
45
8961
189
90
3572
464
1877
163
68
256
477
194
825
9088
1331
140
8992
5100
9460
1814
72
123
176
222
1605
2309
222
362
120
657
5025
1931
266
375
28
86
195
53
256
2186
14
64
256
2592
264
374
7551
97
521
65
731
141
76
6619
152
47
147
742
40
139
608
289
362
816
2132
3740
367
298
2735
1134
8903
6747
9378
461
1165
4804
3917
292
7420
10790
150
70
4718
4011
12071
930
236
2548
3246
341
7064
82
4808
155
130
266
1041
5496
1174
3670
161
596
2691
4364
3161
10264
8879
4664
936
2475
105
66
119
277
329
2432
2468
939
1931
4920
665
6342
4439
670
936
349
89
2219
69
296
49
172
359
414
53
68
56
3200
314
89
450
1059
2093
1229
57
522
682
223
383
623
107
57
522
95
12092
2129
735
673
47
265
47
254
618
563
909
90
224
91
516
132
5881
229
177
219
1507
2347
219
78
8500
4568
1707
85
195
107
142
48
49
9008
9437
336
106
5689
723
731
221
338
638
146
724
97
3589
555
502
7376
74
495
88
212
120
2549
2509
6811
5122
579
586
115
245
1407
100
102
1547
92
728
4502
408
446
1248
282
277
17
192
76
124
100
384
338
132
144
107
317
337
109
392
280
221
1142
95
519
118
647
340
231
65
404
212
521
2932
188
221
145
1231
1816
284
536
190
5289
284
536
190
305
319
209
519
11490
474
477
3622
46
771
8930
1927
393
155
172
132
536
1590
1306
252
244
1819
207
442
1645
54
54
501
306
2596
219
625
135
191
107
57
77
316
1190
4484
432
5050
5925
1866
905
284
3513
3000
1273
1869
577
866
35
1133
3566
2418
8975
2418
3451
9616
1137
54
49
5190
6923
4133
16706
2071
762
423
3059
1072
8952
9250
839
911
642
76
100
95
113
135
55
52
65
47
12
2343
103
173
83
42
45
1226
235
93
73
178
426
9213
333
3284
6495
1887
3167
752
4708
55
414
3131
413
1860
637
881
86
119
321
202
683
128
221
1471
60
124
49
651
79
426
148
52
868
120
319
192
682
220
1403
2269
9497
4381
901
5318
2688
2331
2181
3462
982
8093
6036
634
2548
64
120
203
1175
85
805
225
125
114
54
149
199
14176
73
185
67
50
133
725
1609
1328
11742
2998
749
107
149
212
95
64
177
88
256
3662
8875
4514
4593
348
6559
160
5298
99
181
9185
118
81
46
621
1499
3924
9803
37
4026
4893
7430
177
2857
2171
7393
7271
1285
161
86
76
5302
204
393
50
332
8433
4654
5077
7353
1492
2958
9498
6327
2648
462
126
120
201
68
48
70
26
96
113
199
2200
177
73
8806
430
867
219
1607
79
215
428
7833
421
822
9350
4995
1010
2664
2843
8778
9955
400
408
1684
1666
659
500
96
1194
450
744
659
135
820
95
8889
7428
667
4252
225
142
130
96
119
579
139
621
370
225
687
703
9725
554
8263
592
573
9466
261
1676
1093
133
268
53
1229
122
125
8978
8961
6876
4595
8958
1057
121
77
388
250
11519
541
71
102
57
158
94
8935
469
204
166
487
444
136
405
57
490
650
1090
200
3988
124
7081
11721
662
9287
1681
149
107
168
1282
935
9114
6377
8792
4435
1127
5864
7062
120
12021
1556
81
137
70
75
137
79
1556
57
83
9506
234
165
312
44
46
101
48
68
29
49
125
160
123
608
149
155
2155
9451
8966
4595
276
8216
2458
4202
1112
827
608
111
6849
391
224
127
912
507
112
1546
858
91
529
62
11766
6091
9483
812
166
4806
1342
2755
473
2616
1095
20
125
32
69
56
158
70
9475
98
92
111
244
63
141
233
222
9163
12334
190
53
213
9002
180
3281
1197
215
139
189
471
162
262
245
632
260
95
204
391
370
379
148
5394
1666
79
1677
2985
4679
342
6633
1318
777
444
4949
3594
418
112
2228
2880
417
190
112
1470
7570
3431
2922
93
9288
625
162
1820
105
585
5539
415
105
582
3180
9370
3810
4689
352
355
6466
2094
174
3497
2402
7950
103
111
134
170
237
1098
1101
4764
300
1049
2811
2172
1066
12617
1087
6017
574
2161
187
1192
2120
3858
7013
192
330
1198
43
921
507
211
818
638
4450
44
613
117
590
462
202
14315
1039
617
316
163
192
341
5199
6472
834
162
180
624
95
58
124
61
734
132
1200
297
107
133
891
677
2710
2952
1279
3957
167
24
372
120
160
96
420
8934
10562
9410
3279
2692
1282
4268
370
50
63
154
1501
1564
644
988
201
151
374
37
203
506
46
618
268
3467
452
737
271
75
267
1681
836
51
998
404
2799
169
174
819
6481
343
340
340
4816
1364
202
1885
679
2567
8854
7579
4793
98
48
78
4785
725
838
6831
102
43
101
2130
453
8858
1847
2112
556
685
226
307
646
115
569
95
1505
77
4476
10734
2834
56
635
1590
766
128
1006
12627
4281
4613
1130
112
180
141
2991
4030
726
342
75
116
4353
409
64
603
4617
2628
7832
518
196
2227
1335
1864
274
821
59
242
338
2763
144
502
58
349
62
97
720
306
62
243
342
158
2105
378
401
336
459
647
1225
198
804
380
231
120
6389
136
1001
64
139
68
577
94
190
379
340
79
61
384
15346
1246
3478
103
84
228
48
4795
128
693
9051
35
40
2621
40
1623
102
1209
100
3162
7932
639
9415
584
2989
235
735
282
2185
52
131
1830
402
8971
3574
747
572
5266
93
1168
2330
3251
1964
64
493
432
848
1422
14287
345
62
76
209
324
83
1113
1665
5917
6793
357
4729
3584
99
101
112
1143
504
172
111
113
11683
131
79
786
585
5724
944
2282
9462
1617
624
150
7317
2872
9545
6631
1692
1050
193
7454
878
82
177
48
540
5302
482
2047
5878
265
210
66
2639
411
801
250
1285
184
306
81
548
2753
885
552
2210
102
118
49
139
360
596
1952
383
2691
978
58
137
6096
8192
993
1128
628
2907
108
102
100
138
968
7801
1049
7420
11942
157
9483
8969
846
280
2314
229
111
30
69
122
106
77
6609
250
965
417
1081
204
853
599
235
357
2031
2392
1228
6772
2138
820
5533
769
877
1888
2612
210
30
5855
69
8919
262
58
161
390
1486
76
664
674
150
437
731
1209
809
94
874
207
94
166
884
152
120
167
55
132
87
90
289
3401
1922
6418
6059
34
76
148
149
340
9250
9370
3460
180
69
35
206
114
93
13097
8972
562
2378
9915
1096
2676
3949
9418
2811
9417
320
889
71
92
79
82
7101
8818
2089
5030
9015
4083
5327
9392
2040
100
180
107
134
75
419
369
212
1951
7558
72
493
657
1084
200
3975
150
32
177
99
1784
979
491
1173
112
101
1165
3571
2120
5390
206
402
6152
1815
73
80
2539
289
969
362
104
7016
2551
1557
112
830
670
689
132
299
954
7040
2303
5097
1665
1569
577
47
1051
771
213
257
384
275
95
511
698
451
4017
14796
1665
2509
158
457
760
1081
1811
9582
270
822
9018
2615
5638
45
102
107
69
30
111
1773
229
1289
202
45
141
1257
11141
9116
1047
101
80
884
11841
250
8971
600
130
132
180
101
3176
1536
9287
84
1260
6100
907
5488
64
669
534
78
43
380
3686
1669
8983
2018
230
111
30
69
42
108
102
42
7806
9233
212
801
212
409
935
8033
7759
238
102
9430
170
109
106
182
1212
32
182
1213
32
181
1212
859
286
158
929
30
557
8204
9356
751
2257
5395
697
480
855
584
2694
7812
7092
1291
2965
39
686
153
1954
9300
6645
1798
8321
3798
3990
1202
30
11348
276
9434
8803
1032
57
89
166
149
116
59
499
9614
3863
136
3210
1287
1713
516
1036
320
697
1648
1490
6603
1237
928
257
53
2304
229
110
36
69
124
107
81
3163
3310
258
53
929
2962
1475
68
101
200
3617
1403
1306
903
2516
221
4968
8622
497
2188
2281
1350
4023
1981
3590
198
126
95
82
115
470
1358
7030
3728
112
638
410
11332
9435
82
9387
698
2812
1871
1891
101
8889
43
2987
2304
660
64
257
381
6450
6602
480
3490
108
982
420
1103
61
35
204
326
233
12603
946
307
588
12697
2277
969
369
1384
1080
2753
7561
3009
100
7449
6521
7278
133
8820
591
226
64
8995
259
89
138
756
397
2166
379
4611
5925
2148
3927
13579
2017
7414
3636
30
2972
129
166
281
2029
1591
2252
601
4331
1445
401
8245
397
542
2952
520
487
3293
77
668
304
141
103
132
71
132
179
2414
369
4474
3904
9648
4526
47
99
70
590
315
456
1774
591
370
682
144
59
673
529
8212
8194
7379
152
708
406
786
138
847
249
84
2294
230
217
5904
858
108
84
926
1415
2516
113
939
163
198
730
3206
173
129
798
473
448
554
91
3909
8659
91
86
2503
85
50
67
216
149
1262
49
50
53
52
141
105
37
251
4948
796
382
851
9118
1985
8528
3184
1400
639
4031
4033
4838
171
1985
5390
1038
7369
1803
4479
8887
201
331
6720
757
116
1485
1206
1659
54
796
54
3043
54
2772
526
363
446
2019
195
256
1276
5612
8900
1586
428
116
184
3815
11582
3414
4756
7380
639
172
204
446
152
395
844
119
64
3085
9231
2875
106
10609
961
270
2291
229
211
6677
270
941
660
945
4200
16040
2049
502
908
336
221
190
107
81
212
716
335
67
462
102
134
60
2892
2312
4462
1735
9545
2439
3351
9767
7507
3023
7784
2114
5561
228
1494
8044
5019
1162
1480
3995
773
368
1940
9481
7517
58
714
298
1167
343
122
437
135
521
713
4013
1870
1361
838
2002
471
699
1911
1615
311
6891
429
13205
66
72
7710
1721
9117
3565
2146
425
142
5719
142
1677
2126
415
4819
351
4325
4686
1948
163
174
1690
3151
666
3443
3777
10498
1006
2678
65
2699
4268
1427
2334
1184
1667
1715
2872
8994
97
410
4973
963
279
59
83
5366
9115
2854
951
281
1356
44
350
240
5326
4048
52
35
4675
1863
289
7068
1572
1308
7632
1299
7321
502
13922
862
1017
5558
15512
1265
4030
6172
4510
5765
628
3612
1003
8155
129
4006
11521
1924
3616
320
2560
2531
4550
8701
312
167
79
1146
2217
1416
9425
7879
89
279
50
43
66
626
9320
881
1510
7275
2863
6454
1122
398
468
690
355
290
773
1230
176
540
102
200
109
88
85
102
153
555
115
133
474
124
149
149
4653
4922
4426
3814
4521
711
46
6189
1473
2035
4414
3034
2249
280
2470
490
95
304
346
143
227
171
655
1040
2349
1253
7061
8480
4952
450
120
240
1450
2042
69
1210
153
843
89
164
922
304
135
268
65
165
108
161
819
392
830
133
80
159
65
189
62
49
231
8877
340
183
97
258
307
2866
976
7149
8976
2266
653
76
75
187
131
460
500
137
8940
162
118
229
440
70
174
155
80
427
298
216
199
117
118
228
101
1219
122
200
1888
330
150
1537
124
130
1324
306
211
1396
302
1605
8852
4136
1088
8245
700
5418
11747
3930
528
398
870
261
4225
2080
1614
8087
697
2536
1627
720
57
1205
1273
57
311
10027
553
450
8233
405
1485
822
1307
651
5841
556
233
104
429
77
361
661
1587
57
199
425
655
86
90
187
109
51
52
556
232
104
429
77
361
660
205
1400
3026
367
8767
2628
1374
99
130
483
1487
1245
180
4911
52
631
94
634
1589
787
559
102
1452
103
5821
15379
474
6707
7540
1918
1792
358
670
414
12903
424
6697
621
2162
1131
124
3505
9292
10213
3272
10292
786
1466
843
869
435
182
530
1941
1635
7327
596
196
8883
583
301
574
4546
8295
688
181
383
8972
591
91
572
1898
165
718
212
225
2520
1111
51
591
492
1143
113
102
3027
407
126
283
39
95
11672
154
46
449
290
88
118
68
97
6313
9474
1569
428
615
207
157
436
197
206
6837
3941
9689
833
3855
171
4310
6822
263
5297
1224
3853
279
100
5071
1189
5113
609
118
72
39
296
192
302
3173
427
196
637
1646
118
214
3611
361
51
76
1027
2121
118
8942
446
475
916
120
38
7382
118
117
77
88
184
3240
6109
3470
1236
129
39
4904
5356
1878
4772
5632
8857
48
167
9502
2031
155
206
1510
274
336
622
63
99
193
98
242
872
2778
139
2318
8841
1405
54
36
82
194
64
294
377
137
92
28
81
425
198
373
407
40
80
108
6943
9130
2171
342
1078
1513
1471
5833
1405
307
172
1996
527
8927
4851
1168
5881
1250
811
1983
4391
348
14070
354
137
265
457
3895
5113
5028
8878
3476
286
3035
5308
716
8637
1192
131
818
635
1391
135
15
473
129
1645
512
90
1564
6738
1928
7537
2224
1064
226
320
461
7210
541
680
123
356
4992
7261
1847
1951
235
659
1676
59
81
1418
4649
1328
2135
215
252
71
548
73
103
96
521
57
124
623
372
230
404
238
521
57
117
207
11716
245
192
424
348
5619
710
4404
846
859
10198
3099
240
13789
3396
7683
538
521
8011
9484
252
917
1016
1323
14676
77
161
71
1488
427
3261
427
1517
1375
155
98
1102
520
96
1397
11177
4930
65
1901
189
436
3685
2827
189
407
482
62
7179
710
9412
8171
6107
67
67
213
223
167
1909
72
238
131
4152
72
113
3168
2809
5466
9217
3957
865
10292
75
380
2964
5407
4920
8601
3437
1793
380
212
121
462
61
671
87
138
1656
9416
114
442
2695
8876
3049
115
438
464
634
82
676
468
183
557
3660
8964
1263
6347
7785
2493
3909
145
111
696
66
1576
1706
60
47
1158
8807
537
97
2525
52
693
400
115
606
836
3967
4787
3910
1672
359
5769
89
5192
175
366
18
444
1866
1909
7505
53
830
252
96
1039
175
98
231
231
85
1161
68
83
134
85
79
347
657
2459
2317
8921
1382
402
211
450
1428
61
65
73
165
819
131
4261
150
1731
11724
1002
1788
6440
986
271
1668
142
236
3136
7580
2185
14418
49
150
489
1843
116
32
214
61
138
1880
5126
114
452
2444
8987
198
248
1406
6266
10714
704
2524
97
561
138
806
4333
4239
4690
131
100
93
6132
4864
1603
3234
7424
1956
4297
4794
504
1168
109
11946
3112
175
47
326
260
674
185
1084
6472
196
377
314
12
1778
8766
8416
8861
5338
3113
2504
134
46
105
80
76
62
627
159
56
277
945
4023
250
5568
1190
5089
280
8110
9367
147
7371
114
103
181
116
417
259
6289
2851
3738
734
6967
153
1728
5008
489
1320
1370
1354
184
53
182
51
752
1006
661
7356
216
144
574
9253
287
263
74
5548
8961
2516
298
489
672
1752
168
8078
509
4352
35
182
185
61
12848
6069
595
423
78
81
1414
75
138
162
8961
6467
2462
1221
10588
36
2103
11872
12105
6087
530
143
292
49
185
4348
7282
4928
392
58
198
260
184
178
222
2315
1608
222
178
145
81
249
91
65
59
44
120
4686
351
6673
43
128
186
30
43
31
42
129
188
30
43
1652
287
592
2158
84
1075
6541
5915
9359
6611
186
635
407
762
1226
7915
670
71
635
2263
244
8461
484
506
241
412
1605
1221
1284
190
643
584
123
251
423
55
164
172
170
179
810
222
435
630
3854
1854
2146
589
7035
1523
61
105
21
57
4285
8947
4612
9101
50
10099
4118
261
180
225
2250
8830
4710
389
1116
7192
983
7023
8837
2139
893
1561
1276
11852
438
1235
51
8699
4898
113
159
113
243
67
575
432
128
1952
7533
133
97
232
7458
9256
1688
1331
441
1342
2241
64
1569
164
8588
179
936
49
4473
524
422
2926
14
198
712
423
2177
4787
428
228
6671
6008
15517
1280
2223
321
1873
427
3271
428
88
94
409
114
3831
166
172
3863
4719
9486
139
878
82
8832
142
225
183
252
70
84
315
199
254
85
1433
467
1482
1669
9639
5431
127
469
27
2384
1019
66
43
175
3729
1926
1430
929
139
157
1110
49
632
12550
2856
58
503
194
359
225
705
601
125
58
550
97
904
1007
120
287
587
520
263
9616
1729
4168
307
4228
451
685
3593
1353
130
601
8167
84
29
98
16
197
50
631
8837
747
80
15141
1085
8949
1683
9389
813
6007
214
433
260
3267
13749
107
38
79
47
3568
284
63
1608
8446
701
405
1687
2484
2718
1292
13773
6945
204
9075
1450
410
4833
607
865
55
2766
865
54
843
3409
407
565
3292
486
9286
3616
11037
223
1832
511
3003
1112
1326
1748
154
4219
43
2308
218
234
1347
7429
1641
1263
7348
295
737
2095
164
157
152
717
684
227
711
622
124
701
70
832
178
616
3876
1504
9717
3903
7386
673
2885
195
5030
165
161
71
2142
193
391
174
1156
13429
91
655
99
80
594
535
164
895
86
555
714
103
161
1217
916
8917
516
225
115
318
1269
128
2335
8680
126
8343
2005
1854
5690
370
3013
1526
339
401
520
1928
74
79
122
87
109
32
68
3165
355
112
982
73
226
616
887
334
108
81
131
158
9744
49
130
2833
6885
5127
3045
1897
8997
1042
76
88
160
80
174
9158
7962
1197
2312
1897
1452
230
218
2881
257
70
84
76
65
5182
5432
9460
1861
4783
8716
56
119
9383
1516
115
1817
304
1180
364
66
1377
235
261
215
355
232
758
219
128
138
899
56
253
267
72
38
227
311
117
2198
466
352
224
1117
64
381
823
281
275
453
116
410
459
100
1689
5283
697
555
8909
7823
3970
9914
44
566
3320
438
1602
731
1494
131
403
1574
400
3031
1618
9115
2771
89
311
3502
69
1220
153
862
89
45
271
902
4829
64
42
45
204
82
37
114
63
73
75
88
34
9427
3169
1594
7056
109
750
1225
424
119
192
1239
93
140
112
660
7363
8983
2097
345
129
140
218
129
10827
1954
328
1343
72
295
89
161
87
70
365
134
428
88
131
154
4062
3466
9473
6350
902
42
7392
4046
616
131
2965
2791
7663
1200
6307
4003
329
708
8655
6882
1177
126
483
211
90
183
128
214
54
1112
1494
8004
120
1725
1626
1794
6196
5837
2328
4893
2807
519
277
4993
4412
7366
8570
1684
980
7537
853
1211
1685
304
101
1702
164
2204
9545
6950
1054
2072
6998
1391
8919
3255
592
318
2166
4073
1715
1536
265
1012
8502
1643
3203
7468
512
10164
6484
4010
1487
550
866
355
170
625
944
64
160
334
181
223
139
547
1138
54
82
354
50
64
388
175
178
258
7335
521
55
274
149
526
823
3777
3185
9504
6217
5344
555
730
450
272
1325
97
1188
1354
2252
730
1026
4886
2641
1309
524
556
117
4789
407
815
3634
2525
11292
6396
2306
817
855
465
65
2260
180
161
861
143
497
84
288
119
1309
4688
351
410
3615
2630
106
151
304
205
3898
1334
13842
8415
1894
1781
2293
13645
6768
113
5384
4985
5280
384
1836
1195
404
9376
746
1223
23
2568
2215
903
428
360
5365
2089
12502
1093
116
53
427
344
1424
104
2010
70
61
7298
12288
1504
29
1952
7549
277
209
194
155
49
87
486
618
127
2308
8910
6857
421
8337
686
5301
55
225
233
100
2204
8997
399
1239
499
456
2413
119
181
772
1640
6819
3603
294
451
81
50
1095
279
1876
11709
2647
12626
639
8914
3949
54
641
4635
100
5103
153
97
97
953
3132
5528
4484
3907
4881
5940
60
642
3960
1203
452
404
1455
2822
887
3656
7822
111
1257
131
1761
728
656
131
279
617
504
2958
147
931
3949
866
1257
131
1748
5882
6165
5225
3379
1794
9168
334
246
3422
78
12491
4146
6053
1203
79
87
113
316
55
154
682
234
732
3456
1301
1702
1262
795
101
211
420
1779
9430
5237
164
87
185
148
3679
7882
6372
1039
9417
793
70
8964
120
4429
119
6011
1115
5755
9160
690
7495
881
3220
181
1933
2221
2437
4677
1411
545
408
1454
1320
1361
1176
3428
2112
2144
13609
789
656
314
358
85
196
73
9336
5418
50
2402
1274
9326
3308
343
343
6706
1430
68
79
54
123
112
96
1004
9484
670
128
1837
117
110
111
97
14298
40
214
79
39
98
75
95
160
280
4028
395
2523
899
476
1159
150
1133
1958
5807
942
7780
597
145
447
231
296
229
639
92
549
96
1885
7116
716
248
211
1586
7603
46
49
315
2228
4772
347
2649
95
520
58
3992
5207
153
181
205
409
113
44
1937
7533
557
86
355
227
562
1533
6964
1886
7374
4425
2582
4057
314
703
1577
4485
4878
760
869
76
163
4763
3928
64
878
172
700
1030
1325
1318
1690
2079
4476
7551
3568
201
157
4399
2769
6503
4714
383
93
196
2225
134
185
66
171
2051
241
92
3856
9400
5111
92
11582
164
315
59
113
612
119
159
47
183
85
5064
5226
77
58
174
111
113
854
226
37
56
458
9100
111
128
177
359
70
127
278
435
80
164
46
8828
640
4311
3035
1515
734
626
9108
365
301
1490
1051
1839
6354
2573
5857
258
456
514
1488
9377
196
117
243
1657
4568
4480
506
1167
112
101
3103
104
107
282
95
3641
3495
9276
4778
3601
9433
5828
995
119
205
101
37
80
76
115
392
364
12398
692
1525
443
1728
923
121
562
265
125
81
146
79
1443
72
1848
1185
934
737
3792
13839
3571
8413
984
95
896
11709
2013
125
196
1170
137
726
102
428
195
53
312
256
183
85
129
92
102
94
1151
6367
347
311
151
108
9248
43
518
378
91
618
219
9118
81
138
117
9574
108
83
130
487
101
2760
616
64
101
1877
285
2934
60
167
690
5499
5513
4357
9297
1641
211
69
87
803
219
3710
7852
110
755
146
670
334
221
693
755
1611
5144
2410
5798
8924
8013
529
2979
42
1832
337
567
177
1927
104
1342
523
635
139
289
1879
1396
2220
200
900
81
80
1188
1673
350
20
120
103
208
5048
8823
1184
1673
350
243
208
5047
9035
5713
2946
380
235
137
2587
11523
4818
185
625
250
184
535
71
861
5148
4543
118
8772
10639
1970
370
209
164
5692
370
209
164
580
2782
1233
79
162
406
1335
121
128
74
87
47
903
96
260
55
193
353
1288
1296
10386
6643
2279
2548
5403
2034
178
4812
842
479
2266
4356
35
169
4455
1385
930
17375
518
6984
2007
1205
4040
158
8172
699
5153
74
5160
137
845
55
1083
476
109
1974
55
1084
401
573
8258
2319
410
438
7245
6325
2158
469
629
472
5011
372
394
755
987
146
1031
5053
6267
312
323
3399
7289
180
482
1956
2183
325
73
218
227
2274
203
759
153
86
3952
772
97
2386
1311
1993
102
8949
666
8976
3768
3387
4813
6316
4170
249
255
8508
318
323
5559
1728
5377
343
337
1802
116
421
2244
388
133
996
83
437
96
2802
101
11611
1036
172
480
74
178
176
24
150
383
450
645
549
235
9287
231
299
9288
83
142
749
1308
132
183
280
96
67
298
55
290
494
893
5597
6101
229
101
6529
42
3686
257
112
101
3113
39
147
279
137
72
81
117
7450
9315
217
77
57
112
185
791
9064
216
4589
1245
310
7520
2024
34
1259
1920
6304
481
2421
1547
6943
1732
75
70
4245
131
829
138
737
92
2931
1967
5962
465
327
2265
4353
4654
1113
147
831
55
128
88
33
341
130
63
85
270
114
109
72
568
638
221
583
7141
545
130
99
2295
1423
564
364
1448
7657
1754
2569
2959
509
462
84
273
1447
2255
551
95
7109
2337
4219
9493
4669
282
902
758
75
189
84
47
96
520
925
4883
8908
4519
8068
70
457
840
227
1232
838
181
811
794
305
112
106
56
98
2484
245
204
89
5131
38
64
1102
1295
498
9570
2268
9128
1726
98
6221
492
494
7297
5028
82
4920
4030
219
1310
536
39
88
82
4781
91
1182
463
96
100
684
115
6970
879
358
84
782
153
283
32
906
69
3491
358
84
387
409
1696
302
4581
6172
69
337
2054
8928
2230
69
69
319
69
69
319
68
129
94
4499
7659
56
2045
9435
407
604
393
32
278
153
387
40
323
58
556
201
31
101
227
225
184
603
94
117
54
26
3221
8899
5997
241
1287
126
501
502
64
106
116
6407
435
11362
1505
52
102
525
50
124
630
732
226
687
548
170
83
146
71
194
95
66
471
3926
9756
795
196
137
42
139
7356
4640
413
6461
936
6795
8929
3064
4071
1058
662
2055
8953
2189
1142
897
1222
5696
389
436
5066
689
8075
425
4175
1511
2347
306
484
1326
1886
226
1296
703
8077
2566
2416
806
91
59
36
81
836
1416
9294
1017
151
230
92
70
4199
9297
910
9445
1011
27
213
14
237
9335
138
225
102
208
74
38
718
912
441
532
67
9300
4757
1156
369
7455
1522
8811
193
1320
2228
4104
1886
17
255
151
59
3039
326
4834
6932
134
181
69
199
2784
3415
3656
930
3443
9338
144
697
975
5302
8837
1550
443
1884
53
103
119
1536
8932
12540
4157
8943
534
64
9356
65
755
99
73
210
134
243
308
2116
2138
8929
6335
5502
703
705
4536
58
141
423
73
80
3778
1297
1202
2892
9497
534
639
452
278
2377
183
1202
69
757
1943
7544
3714
352
15732
231
83
168
373
1622
191
330
47
75
101
69
67
141
215
2498
996
43
30
188
129
43
31
134
276
131
41
31
34
56
4226
5883
2790
969
77
262
270
115
111
178
179
6094
601
14523
2553
2508
5327
227
90
125
671
452
1895
1065
4752
350
6632
13718
81
669
1372
8915
545
909
697
154
117
10907
911
90
464
8944
81
413
773
478
77
161
2625
593
565
792
4044
4565
652
591
185
777
1296
209
99
134
12494
122
132
1405
96
543
896
13941
3958
7204
334
1227
8554
5095
63
462
1864
131
72
3142
185
7816
8918
2222
831
294
89
866
154
4921
89
470
2425
264
282
499
182
132
162
97
70
31
115
259
460
76
212
54
9324
4477
2350
2992
542
254
1068
1277
264
517
216
1297
9193
8265
868
144
400
95
160
182
607
5552
301
283
166
238
6634
9362
532
7353
4931
438
4518
3686
614
899
13494
5110
689
8090
286
1267
1077
6872
2939
104
2864
878
1418
1042
1511
123
293
1552
344
38
165
510
87
2058
225
7566
1932
1053
92
9430
191
531
621
119
113
291
294
328
5670
4586
322
82
4469
9466
4600
6391
76
66
264
216
605
79
130
42
165
235
3654
180
8461
5291
99
28
264
43
2809
477
99
162
264
1974
116
421
6248
11227
3445
398
8941
1290
597
105
429
285
73
446
54
521
230
156
93
570
115
155
4964
7208
71
8664
1125
723
1316
348
2768
6883
1453
360
8229
359
574
2428
9446
3335
346
2619
6134
8189
4272
2211
7859
893
559
1755
3286
758
510
147
149
114
110
3046
218
85
970
87
49
853
116
144
201
451
998
5571
11690
1093
101
163
126
219
4843
14175
4019
601
99
75
455
590
500
502
4210
9329
1408
12398
1770
83
1398
91
2090
1348
2598
9655
204
674
1604
9502
1622
3032
2442
13704
6714
1615
11819
8928
3338
31
5324
2672
9789
11096
2269
311
9815
14957
5124
1705
9100
3706
11239
36
552
304
3289
8891
7359
8900
2581
106
309
38
5753
117
330
22
91
45
76
127
219
9436
189
880
458
485
161
67
3764
8977
1553
1263
108
448
44
222
704
62
265
1221
940
243
138
286
293
166
409
8992
2202
3762
1885
6622
5237
4760
8552
7424
1087
435
3779
151
97
67
3379
67
2060
65
523
106
561
319
1613
202
1523
187
1715
481
441
94
192
114
29
1168
34
3287
90
107
96
421
54
797
1266
3755
9453
1292
1224
1176
5699
1153
874
863
9490
1189
12411
5749
8971
1793
196
1930
3901
4143
5373
88
3798
9001
2995
2101
2065
149
362
3823
149
360
469
12531
575
9424
967
1103
174
127
1663
705
13707
11033
370
8448
2874
12615
913
97
114
616
14261
147
5211
420
8267
695
5003
7321
2259
5175
213
6044
489
1864
3621
233
438
554
161
111
108
357
31
115
322
88
630
134
282
2196
1236
1281
2982
9177
79
5313
697
2241
358
219
225
138
358
5109
219
291
138
359
1603
6122
4706
99
749
145
604
367
222
674
709
3925
14261
5038
363
392
505
207
35
4109
317
316
6481
51
2567
1489
128
145
237
93
219
136
131
153
1215
172
338
113
102
8897
290
91
489
886
366
1715
243
6702
67
1210
942
458
490
2481
116
380
618
490
1582
97
811
6001
5353
95
598
65
124
666
141
9590
210
226
683
522
64
563
40
5323
1912
484
1767
1118
9416
1127
732
2492
4017
3694
584
840
9197
85
1545
1275
167
269
410
78
145
43
7289
7343
6276
6795
352
4783
873
5957
1088
2171
284
44
151
2290
8603
232
1981
63
75
289
438
1182
1043
1602
329
87
68
69
620
2211
196
538
128
174
1564
69
260
41
1811
265
413
533
1945
305
107
87
185
125
122
595
820
305
4911
8925
1528
87
285
161
487
488
2527
163
92
18
126
74
135
392
11170
1412
3758
4723
606
198
300
230
240
616
225
439
1219
1571
8244
3210
6860
5168
3801
171
2074
9561
6793
481
3981
9410
1503
1821
362
273
49
13715
168
1324
391
34
9501
265
1416
112
262
62
1377
4584
438
60
1894
960
98
3710
3623
74
1207
96
217
658
79
648
219
81
885
154
52
61
97
228
1450
392
8289
391
491
176
4641
176
2281
1626
133
87
113
52
323
72
496
632
377
36
106
196
145
2068
8919
3984
2047
5832
1228
3756
176
8927
5438
3835
9504
4342
3970
48
81
524
8212
114
234
322
63
652
80
12908
1277
588
85
114
596
8084
691
5511
375
372
1858
8896
5749
6305
9408
2867
6028
63
1155
104
72
455
191
303
9220
137
762
800
192
8916
76
3286
875
5276
3556
1193
1641
9169
247
925
163
8648
163
1563
274
166
9448
68
214
113
103
46
701
989
7357
8451
2322
215
4045
946
271
53
2072
230
218
75
2831
461
876
9359
2889
8991
3773
284
58
933
5312
122
85
790
451
8613
87
88
225
106
186
895
3212
4745
537
1417
1623
928
53
237
6672
218
230
2305
219
804
7803
265
964
120
229
256
854
248
104
93
65
74
166
60
174
167
89
969
81
591
8904
1992
5038
2156
981
1209
83
3781
371
2544
662
531
35
90
5367
8923
2485
1135
65
74
359
776
383
221
140
187
553
269
1453
83
107
1338
1235
436
310
1168
5294
4311
7823
595
13706
2352
2913
8631
4107
369
3142
602
3084
1585
1288
9506
9794
5895
592
121
8871
112
67
1002
1093
125
1407
177
1191
5961
851
278
556
1693
4634
2872
2340
926
168
218
217
84
388
7089
142
7361
1921
385
5522
510
386
453
5011
9143
1465
491
94
9542
974
913
6073
1533
221
71
2172
6997
8950
105
653
3576
5605
221
436
105
619
271
189
114
95
194
90
50
63
117
134
291
3609
8891
2805
2030
490
486
47
122
1349
162
4324
126
827
5755
8948
6581
164
92
202
7749
116
108
69
30
111
2057
229
1493
570
2290
4706
9185
6908
4733
3868
2056
6785
531
58
8944
71
20
226
1142
149
630
5824
1661
283
4961
3573
277
176
106
1795
317
398
2384
1165
6080
1128
2593
2528
7559
1229
1783
7021
2461
492
1274
59
68
552
492
164
74
43
75
101
3894
1921
58
4304
1380
134
455
31
155
1656
7823
12507
4219
3487
108
42
69
30
111
3628
228
946
422
3550
1852
712
140
586
47
78
741
5504
206
710
155
630
9132
567
52
36
634
145
2581
578
2916
230
104
105
109
321
100
398
75
9433
4914
2988
5939
1911
4730
353
6657
221
1117
9436
9229
1801
4410
663
359
603
1020
84
392
1385
890
177
27
53
396
15
5174
6902
121
1292
87
239
3363
9525
9593
2237
5758
236
800
474
7014
107
87
1982
200
373
2332
23
227
6886
1449
429
8250
402
519
1713
3404
387
702
8181
2938
2028
1688
486
169
165
131
101
84
219
66
710
26
1158
8907
1799
5683
1700
478
146
1909
148
238
119
109
143
2421
8315
243
385
7195
307
106
138
4471
3267
8985
745
1251
328
250
59
148
69
126
127
231
38
37
129
99
6139
203
607
2378
983
83
216
3578
611
3672
4451
114
115
1660
1017
8642
488
40
283
7466
74
459
45
111
592
1443
470
82
9094
370
83
188
7972
8597
3339
2639
11297
893
442
617
130
1163
1848
6280
142
1107
533
375
111
138
273
185
66
381
59
170
131
712
105
133
1237
530
4717
352
6718
623
143
49
3929
214
1253
146
211
1284
483
522
481
83
3770
278
270
127
1016
98
171
112
352
178
886
964
1152
40
1621
4526
1231
75
1449
645
363
58
174
1007
122
258
439
1223
37
6856
2469
5015
7278
488
606
3311
138
73
268
63
185
79
127
8781
6436
320
9593
8427
3798
9025
138
111
260
456
7508
8906
5374
107
349
1856
2112
104
56
75
537
140
92
671
80
697
84
521
1924
3080
579
1863
3626
402
457
3819
2839
7861
106
70
30
109
2326
229
57
644
686
226
372
635
98
57
645
97
1351
6354
1459
7259
354
296
595
711
126
4154
2517
523
210
404
65
227
295
228
647
146
8972
551
96
6804
295
3587
3943
13657
5063
3480
368
1622
7465
5373
3238
3347
144
4294
2831
672
724
486
435
419
155
765
4817
4003
164
75
2586
11227
3074
1783
1165
153
64
475
8926
774
42
412
6494
7388
5255
2868
5121
1056
1092
124
12789
5393
8886
2304
1448
373
8288
373
591
5782
400
322
4748
306
133
325
83
3727
229
109
27
69
108
117
864
993
2555
6599
148
4948
5426
668
381
516
11664
426
312
8971
3309
1859
11061
6043
309
9307
1504
66
4749
32
129
78
49
207
5666
1523
504
1131
2211
822
1226
124
107
121
1251
172
91
697
1142
68
68
108
240
57
105
223
776
129
106
61
180
572
2945
324
140
92
1177
8969
102
291
1816
432
671
198
2680
428
107
225
209
161
443
2570
19032
8980
5057
520
962
612
2931
3917
6929
6219
333
23
47
6523
333
4679
91
103
393
551
124
551
367
112
4081
3727
8931
112
1485
4257
69
119
2509
4718
2784
189
170
8765
189
64
4495
292
196
1160
120
56
6312
204
1843
626
154
70
557
521
110
614
1922
2710
5968
199
636
977
8165
703
5413
123
209
127
580
315
363
185
38
196
145
92
188
146
2790
7557
9571
1174
1367
9998
1167
175
103
9422
210
8411
70
989
8929
220
2615
2188
641
463
7644
8984
105
167
539
1320
10878
2853
3475
102
1227
147
3965
3976
57
584
95
5869
204
426
84
727
91
135
356
300
5289
1648
13634
7755
1278
3973
748
277
564
2792
3912
625
716
2986
287
316
3917
2609
6190
1572
3466
117
56
92
80
144
264
1068
246
997
2598
99
408
67
106
79
120
181
80
3282
8322
4999
210
80
102
755
2775
2255
9313
3305
8887
4850
1010
226
125
169
48
1312
1728
485
4085
2953
13765
1769
475
184
3277
1075
215
150
808
2853
9435
10519
2328
2605
295
1644
157
521
1644
307
2604
2773
476
390
266
75
1257
140
150
81
4253
669
1144
3293
53
82
672
860
74
142
97
2913
11259
9116
2559
159
5589
332
1080
903
213
1171
1127
2606
1086
121
1783
1160
830
118
98
61
217
3139
6340
3150
7590
2049
699
5396
2408
95
750
3781
1782
2378
1466
83
572
617
4052
2172
6730
6874
131
1184
106
179
126
1730
5743
2100
3178
131
1073
256
393
178
818
1934
7556
356
9274
2791
667
5998
5249
100
4038
113
9046
7795
1321
12134
321
1220
5038
332
140
57
93
65
776
35
1101
179
3277
128
1064
11408
528
6264
1446
527
228
8265
525
396
677
2662
352
74
767
7563
7386
1352
639
49
4597
3286
1276
639
407
531
13838
688
261
171
1576
56
131
432
656
72
426
108
51
52
637
104
771
100
4290
362
519
195
171
1401
6023
4484
14758
533
1552
4688
1196
4769
3350
1635
2694
739
395
129
658
66
124
176
57
265
139
650
52
451
4666
184
75
1306
9445
8172
115
113
35
158
332
49
13578
1614
7397
6223
707
5146
2214
103
130
119
651
136
220
2994
4486
484
436
1054
13703
142
216
128
92
677
3226
1693
11560
7426
2754
993
338
1843
2257
299
494
143
70
131
219
9522
9466
2800
110
112
11612
62
9033
9432
94
49
60
210
157
1475
8961
8650
412
178
928
43
57
268
6650
109
69
30
111
2290
230
43
54
270
955
154
58
351
161
400
1298
1670
177
1696
78
15
77
4248
570
9504
2361
93
1285
3486
7589
57
667
682
224
343
680
144
57
521
95
1803
1762
338
258
310
97
109
1529
8880
12173
104
208
100
126
126
166
145
161
87
438
389
38
136
267
394
489
330
74
61
530
29
94
137
906
1240
465
313
884
190
1521
1183
359
162
152
1889
1298
3047
82
166
13913
5563
1682
6163
2086
9495
322
9265
1718
98
117
50
651
684
230
740
612
124
65
652
96
177
81
81
227
5590
725
3847
8927
4155
6943
4817
4187
8888
4701
414
1114
127
6731
429
4683
89
121
3732
9338
5090
196
109
10359
92
709
4371
8840
73
1172
870
861
519
1991
1036
495
2604
4737
506
701
8071
3984
491
8943
103
152
5222
59
96
1280
10575
6370
820
3076
7356
248
571
1655
731
9348
1293
8919
781
41
121
360
1153
255
83
179
43
236
3662
230
111
30
69
42
108
12
7647
158
101
7021
3279
39
651
8897
64
8369
2582
237
8492
2627
2204
585
222
232
138
60
9505
160
13573
310
139
158
527
165
181
9151
289
3731
7407
4696
64
3593
395
697
146
613
695
228
734
698
159
4457
9184
641
8829
2257
6572
410
351
3585
9562
1094
3783
276
1655
2281
3699
3695
3528
465
484
3261
6200
1094
7495
3719
320
301
478
493
84
1636
8792
1787
149
2023
7435
1946
5461
1851
2421
6541
213
8081
689
4902
9418
333
104
94
91
104
1767
2675
250
2339
104
101
90
104
356
4116
103
352
486
3725
5197
387
79
61
1145
5098
98
5705
1378
104
45
164
52
52
5799
8916
3541
1176
252
72
2302
903
89
1654
28
614
94
198
66
71
38
8458
5315
8199
5559
331
2784
1282
4424
6253
77
162
244
181
844
8855
14000
1242
86
7709
1183
4096
475
1200
284
7922
4253
729
127
109
590
724
225
686
550
1462
285
952
511
48
4474
9501
9453
207
60
77
321
135
81
490
120
522
4258
1241
462
4782
723
35
9345
727
8758
9762
84
3817
1521
131
102
471
346
691
180
133
1187
2240
9318
824
4315
415
4808
259
5333
378
1468
9604
785
7496
477
1583
1750
820
985
545
52
1777
13700
504
930
727
169
150
61
58
282
135
17
87
202
111
1396
8125
9437
4763
821
34
919
101
112
1171
110
595
1359
244
616
786
88
486
171
4954
694
8188
172
90
1141
2595
1688
5729
9421
807
4810
5676
5864
6624
7360
2035
161
8951
570
67
5803
1222
1876
4766
353
1712
3059
39
5611
87
127
88
102
40
1724
509
325
1154
808
9311
1185
187
156
641
2654
1146
45
84
35
85
50
12373
1029
408
128
260
222
359
45
1082
507
1978
3854
161
83
705
3003
504
91
236
138
2800
1777
5288
212
4167
108
1863
10004
3734
1094
511
70
2052
6977
575
616
551
131
67
102
146
135
445
178
106
134
398
206
180
493
656
1084
198
3954
472
1678
8912
267
6655
6550
1716
889
229
2289
228
217
1848
4564
230
52
928
2413
446
3953
2810
539
868
219
3320
709
3085
11807
10642
81
715
2998
2934
754
159
235
1177
975
9047
1203
1181
201
129
7846
1225
1537
181
578
3834
1949
3074
1296
7441
1076
1391
201
62
95
184
9265
255
150
7917
8608
2400
358
112
161
535
67
1221
90
199
1250
656
897
53
97
1543
97
1884
556
746
112
194
298
113
328
531
434
262
1442
666
246
115
205
35
9154
1295
70
47
15
2006
2288
1179
2854
7515
3988
104
9673
1502
939
733
131
582
271
70
1121
185
512
9242
1597
95
2382
238
688
545
146
6999
7725
8923
1858
554
326
10707
760
181
9229
591
256
350
187
91
103
858
1429
418
2674
170
7335
6714
956
2154
7241
1276
466
616
411
522
529
98
219
105
492
228
420
2198
171
6871
450
427
86
85
1653
368
586
852
193
566
533
127
249
12
455
12532
1630
123
1162
166
138
58
95
281
7309
951
536
684
320
4593
5665
1247
128
75
104
9499
8897
2577
197
304
1490
368
7006
8799
2374
330
53
129
4897
432
213
173
378
84
432
172
638
267
110
884
218
5016
220
73
31
75
614
388
137
1866
5641
1326
73
7101
2180
8975
5932
3390
6911
192
58
68
69
386
138
65
99
1250
5228
11928
1329
7352
2819
1709
11518
11048
14282
6005
9261
3182
1799
82
925
309
1324
209
82
95
136
309
684
3392
2507
1377
61
3454
72
5192
2225
2658
6474
1015
2637
79
1467
6303
8871
2612
889
11959
70
472
213
603
36
211
1270
115
903
676
40
191
186
10506
2326
9377
4546
5066
938
3870
8840
1757
8922
3329
1304
261
136
322
4746
143
7720
8013
218
228
3668
1470
108
224
83
96
142
61
90
158
3848
1725
7982
641
9491
99
179
409
715
255
139
52
71
100
453
1893
91
5028
8920
1915
9346
369
1937
70
1068
463
89
342
1459
72
1388
1334
34
7869
1993
69
1199
159
152
841
89
107
165
503
1153
111
101
3073
75
537
115
282
82
7558
177
257
5521
259
2027
51
2001
163
243
139
1225
131
682
84
258
7348
1001
8997
2185
6072
3545
5462
683
2702
2286
6667
730
975
225
8272
1541
123
199
91
349
4939
11755
10007
3604
1162
7359
9395
3729
1808
2638
546
9345
1631
163
3632
263
37
6562
76
53
107
51
78
53
4072
4820
391
3932
5324
701
8064
4029
14999
205
3624
241
5510
1818
1333
46
177
150
455
85
390
89
95
1278
757
935
1916
154
325
2572
1482
131
846
6738
4495
8994
2839
1118
1847
9099
713
1327
1167
110
2629
9049
750
1567
98
208
2898
174
468
873
427
3218
1384
5882
3439
2603
97
2717
2757
1587
52
89
66
2211
1437
177
4045
7224
8708
5844
3287
71
1183
291
506
1140
111
100
2994
60
101
55
471
102
68
75
2214
95
339
102
223
109
136
191
238
316
274
118
221
89
62
1140
586
545
539
215
11161
3591
601
704
2229
1465
4584
1556
1005
1987
6858
119
60
101
653
8759
1401
608
724
298
384
102
231
165
467
1623
10613
2917
5613
672
8067
3295
112
6512
2688
9141
2432
2915
515
540
128
130
161
75
307
691
593
58
69
130
161
296
310
224
229
116
663
678
1655
9208
7568
275
130
173
498
331
69
528
494
8959
13133
195
4252
488
4552
4857
151
676
95
3082
177
268
1458
2051
95
2272
65
525
96
855
9159
2418
8874
1269
169
2067
1887
8852
6364
956
13641
53
77
279
190
34
1264
7243
273
251
174
1154
1605
336
438
132
3867
9056
2569
751
8980
870
2345
602
9318
6376
133
8906
173
171
104
123
13803
850
2224
1318
244
486
65
101
355
242
55
89
281
101
54
65
58
281
89
55
464
251
75
298
1308
158
80
614
209
110
396
325
229
301
1147
815
143
169
9304
6801
14526
2190
1355
2504
386
1401
80
11207
742
477
12265
1423
349
149
50
61
154
142
372
1665
1099
61
13980
131
138
153
149
558
50
136
35
204
116
8900
498
142
672
460
3770
1911
527
189
1717
220
81
74
1188
82
104
1248
5752
529
200
403
223
339
212
639
131
551
96
353
3029
197
558
896
120
456
58
8945
276
1828
486
411
153
468
1433
5670
5512
7476
1613
153
962
2115
12733
7030
3745
5178
8052
1033
122
65
2690
7307
1164
8597
5246
229
206
184
421
1924
44
49
104
96
186
142
75
235
73
1898
6626
8820
2338
4433
282
1230
136
276
386
9427
287
570
293
454
3695
9446
4177
1124
201
169
234
57
470
84
247
3571
69
1214
154
863
84
193
863
548
334
64
122
2610
6932
5135
3898
2182
6764
2742
340
241
243
112
138
112
348
107
96
80
66
106
184
1028
102
67
72
63
76
68
123
1125
201
5963
178
4995
1353
3714
474
1574
698
8069
2713
119
132
205
91
22
1410
5175
60
286
105
88
170
1576
595
783
111
460
102
176
967
1274
221
580
118
259
3827
7366
297
1559
88
413
220
7360
191
515
96
94
485
1171
2830
6363
627
795
1007
133
5353
8013
1070
2400
2592
133
1561
956
575
254
233
692
796
109
405
109
80
7772
1570
160
116
135
373
2034
1651
360
243
570
5511
249
360
243
344
567
2544
6024
9131
2667
2426
98
372
77
162
116
135
1760
151
961
199
86
411
303
129
696
725
341
66
92
2922
7822
2786
6479
339
4698
6833
132
1184
82
844
226
70
531
2134
675
103
2013
9028
2231
11731
2851
6296
10688
349
71
195
195
347
1926
3207
2735
12559
4653
1998
64
99
18
478
512
1092
61
1090
51
64
1091
51
61
1090
88
9259
703
48
159
230
707
194
479
2833
5234
5759
75
8219
71
189
127
107
1800
1761
10262
65
227
303
263
391
215
13307
218
118
519
92
35
63
7275
42
177
238
282
1450
93
5454
386
387
6502
1406
1005
207
34
1725
772
234
61
129
78
357
43
137
113
357
222
133
136
123
598
889
209
251
1044
255
7040
2073
3803
13834
3553
4774
6761
2625
115
267
909
294
2035
153
374
353
1292
1527
253
290
298
323
1378
439
98
143
1795
1791
60
199
103
108
100
451
354
4169
10070
243
273
82
1434
106
265
4535
1509
2762
2084
71
110
103
105
90
943
2150
8196
5928
4421
477
7709
1170
6661
583
406
757
3862
78
17
205
13
350
50
3194
92
1145
444
7438
1409
9161
7002
931
3737
8910
4896
1456
259
202
123
1249
44
156
9368
616
213
5349
8877
802
3143
3130
7476
2021
124
244
111
3826
302
1819
4898
4769
3864
1002
1563
163
1857
2034
3873
163
861
1574
1912
3268
1303
6122
7152
911
198
291
1268
9441
797
3774
230
111
30
69
127
108
102
42
5422
678
515
5521
1911
2448
205
40
13882
152
6253
974
7758
14545
1558
438
14848
85
82
140
366
257
213
60
413
2041
212
4251
7216
546
22893
23508
1696
8723
2412
253
210
184
193
152
2643
415
7212
467
131
314
52
264
73
69
59
271
110
1201
89
3926
706
1645
3469
463
346
1659
7483
6162
3387
3430
364
9987
4231
227
131
34
14624
190
559
1610
1350
349
360
224
190
636
480
299
1189
8947
4650
1976
8313
143
150
138
1437
6444
548
235
359
226
73
7742
1182
269
623
83
709
96
722
8019
3584
10681
926
574
5294
579
741
800
140
263
404
244
884
354
3789
309
708
596
227
749
609
127
705
86
6980
5135
6490
5143
3669
379
309
90
6636
357
5000
56
218
61
103
130
876
5125
504
134
385
1676
9005
7072
101
308
150
137
681
1561
153
8796
153
1008
4527
9100
3832
96
8947
5206
482
8929
13657
3672
503
730
324
1811
527
49
9174
110
5669
9467
1687
66
47
69
2378
9002
7016
414
7271
10970
37
190
185
557
125
1010
175
1596
418
5712
8879
3743
555
675
76
55
1279
25
7577
4115
6251
1448
524
8371
516
582
3208
9837
1598
2620
617
40
1050
8781
211
2610
11776
1363
160
5375
1071
882
195
898
1485
5037
7237
4689
401
1847
5351
698
7596
176
293
1451
7044
4063
1057
2168
1455
577
7998
8933
272
548
547
4887
9493
324
283
6598
1177
213
320
3538
6681
3145
9369
2188
8732
8918
215
3324
185
2811
8477
4587
2449
1868
3288
87
75
72
2742
6903
5178
1803
7854
1866
428
2053
1028
178
417
149
201
121
55
101
74
305
90
59
1119
167
125
515
57
326
1411
903
490
5634
4173
2070
1012
344
761
320
1225
113
97
125
1032
257
566
1803
100
544
2610
7217
3806
13412
5081
1941
1272
1498
9513
3122
3343
14970
570
140
1270
321
617
477
138
82
128
153
149
23
102
11
97
56
437
210
6542
538
4366
8057
4578
1771
78
313
387
120
101
70
273
91
87
177
2525
9982
528
1022
94
105
542
517
8219
520
1453
7541
1937
279
256
616
75
2396
3670
2638
8976
3544
40
14896
3333
8932
3209
7709
68
202
814
1451
531
1883
112
162
209
6886
586
1848
8020
6817
5187
904
6521
558
438
1589
8310
3142
6311
1264
677
1863
54
118
1420
48
2399
93
118
583
551
11981
6284
650
680
3483
588
89
54
142
1171
745
1093
121
43
58
43
401
875
5098
5013
7268
2875
1595
5902
2783
1148
668
2586
6154
6317
2132
3787
456
2942
5823
2640
33
2401
2324
4034
2910
1838
4321
1580
3425
4547
430
41
71
2849
218
229
3664
5108
5878
519
1128
220
7864
8289
1388
7424
2884
8973
4712
1190
1092
400
228
797
6105
189
172
223
219
174
840
711
5012
924
6829
218
198
2129
53
258
1989
1709
11802
3625
9375
3699
9454
45
69
3344
9272
2207
2030
3288
2541
2916
6527
1264
8262
291
61
112
137
1066
100
9150
46
2011
2022
1110
9438
6021
81
109
273
3896
9746
148
130
1252
448
2173
3790
1086
83
193
34
185
137
1974
1953
8968
7328
5399
724
4624
334
9752
1914
9323
1589
10240
1325
1498
144
673
148
354
219
151
45
55
211
1761
1284
498
6415
3421
313
84
152
61
96
3640
152
96
2028
1956
212
2096
12355
12798
108
11324
2074
185
376
6914
5381
4803
1237
225
1209
1466
1270
250
1253
4871
5214
2806
1627
506
2470
7452
359
1113
877
195
120
1279
32
150
1556
90
3502
38
13684
10202
456
9323
1196
15510
2274
5843
88
132
84
5992
8940
3420
131
185
652
827
212
67
9284
69
109
454
99
31
6518
3076
12735
5413
586
1134
134
141
41
133
437
761
232
3029
9006
1698
347
349
349
348
5365
9279
1099
363
316
93
158
9308
309
7819
58
3303
58
8148
11285
103
44
722
145
1088
2305
9533
1504
9390
5309
1842
91
3876
142
174
395
1539
9456
5684
3188
2855
1615
7666
2383
1902
193
2219
140
566
648
7274
6328
984
1907
1253
1189
40
8845
3603
40
851
55
866
131
114
707
567
300
70
8926
38
652
334
1181
280
434
85
57
99
539
725
69
235
73
17
3417
3038
1179
2812
9060
1656
149
292
1165
3489
130
2467
2106
3788
300
610
1249
4154
643
62
680
108
122
157
20
110
81
632
58
400
3915
208
921
1363
76
335
32
91
521
643
4001
486
2038
348
1458
186
196
1080
516
111
1305
90
182
91
364
1274
13491
88
1267
720
155
776
8034
1204
1638
8160
696
5240
10442
1702
111
117
431
266
1935
413
954
827
7410
479
227
673
141
125
271
375
153
455
56
202
258
29
310
80
52
52
1418
2546
172
36
89
120
1697
4434
2527
763
9098
1746
1101
10301
1120
1022
666
7413
1622
998
365
131
930
2750
279
972
5545
11447
2649
536
3425
141
148
213
1820
313
205
173
291
115
31
737
1491
7536
6791
13893
4339
14918
1305
1789
8300
49
153
393
650
542
2315
133
389
452
392
650
540
1526
2772
1035
124
44
477
419
55
2712
188
174
1592
2159
41
1026
9075
223
1087
86
8879
1319
163
3520
10462
316
10806
2958
63
5726
161
117
59
239
2753
6483
344
4745
6558
457
56
831
1111
2641
2885
971
3212
11253
5204
8934
1035
68
607
251
402
2403
1039
606
251
402
1654
8910
807
2729
954
76
581
43
718
958
130
98
4292
53
2007
8804
546
8959
8797
406
3943
364
3427
5113
56
9412
648
7567
1577
702
331
861
53
169
421
94
721
137
60
1765
702
332
861
743
1399
781
5955
6614
1781
9060
1042
1142
9000
525
954
357
12666
107
143
73
732
271
155
99
301
196
104
881
54
18
13357
457
1211
610
164
181
92
391
490
184
411
115
277
7443
240
43
1282
1088
349
684
215
116
512
167
135
103
388
195
84
1009
86
526
5942
2063
7314
2850
4723
3256
4376
4058
3339
4306
467
647
88
35
271
843
14954
422
116
113
1425
8438
694
5352
491
1011
1454
524
8261
523
549
13105
7364
853
29
32
1846
77
1564
163
8742
163
982
5607
13594
14146
112
363
78
220
1151
574
3113
52
148
245
21
97
80
4072
693
91
389
1426
700
806
7176
1329
226
778
125
1252
113
419
1215
1293
1490
780
870
9057
573
182
3601
4754
9361
5363
102
1229
71
97
74
251
381
158
135
281
3902
9608
3406
1762
8276
5947
450
945
1241
633
312
58
332
715
1581
64
141
422
625
94
139
91
199
149
53
634
237
55
332
718
193
1020
3152
389
556
7575
460
6830
166
53
1630
586
2262
86
69
351
6767
2078
1508
5812
3014
3878
123
169
50
1458
903
54
4107
9167
1522
9483
738
48
50
801
233
9265
289
12483
1016
6383
119
69
1829
307
7273
464
66
112
713
907
65
68
7511
5055
7275
67
394
7962
61
141
231
223
4717
7442
1405
826
183
184
145
122
478
60
5801
81
436
148
8934
36
206
66
82
3075
11647
76
1073
59
1219
1736
185
64
50
109
118
126
72
306
792
127
5825
65
49
61
66
3039
269
46
1346
281
169
141
96
51
3117
101
112
1167
490
1073
445
1385
3049
2035
13612
5436
4738
496
1242
69
110
101
174
37
165
1996
1041
120
9044
8935
151
113
402
290
66
725
308
257
84
40
96
345
839
464
160
98
108
1038
58
419
114
995
270
132
9746
1394
268
139
45
278
203
148
234
340
8359
5816
211
206
1120
71
1628
5492
6967
183
56
227
49
8925
3309
1401
212
683
332
308
637
51
146
197
85
128
106
526
412
127
57
1587
211
683
332
307
637
5532
7810
4917
3857
9663
304
224
160
324
366
77
11583
636
7340
517
162
782
1172
3428
3431
708
4036
7031
922
57
6667
218
230
2333
48
920
720
135
8280
699
5245
90
527
50
60
102
270
486
89
94
1398
14575
7783
568
60
269
175
142
141
154
146
149
1326
3856
3497
6639
2092
2119
643
567
122
248
1027
695
52
723
231
373
630
150
693
57
97
321
14011
186
97
2138
238
8887
801
5825
7288
2175
11807
1033
1686
123
100
3190
7412
1248
9129
4715
1519
126
189
154
134
406
162
552
30
166
60
116
9435
175
229
8917
223
925
200
1125
132
325
8278
716
4544
666
117
635
1646
65
553
684
227
745
611
131
698
91
534
681
652
969
328
16595
1399
4009
8445
325
13373
223
328
328
106
86
92
1233
1305
1580
8961
7011
11805
1448
931
8259
930
570
2016
232
216
1918
270
3491
284
560
881
703
2666
9401
1382
245
112
595
9417
795
7104
182
7455
810
2278
3380
3844
2588
9057
914
1118
4329
5141
2270
545
98
2651
6820
8553
9410
1886
586
183
206
72
39
9957
481
181
213
41
495
130
2120
6638
1774
534
646
8047
2394
9371
7012
1401
549
376
188
356
38
114
109
140
6773
92
306
8850
339
171
419
746
451
70
400
856
623
211
762
1502
7992
320
146
5515
146
2039
1891
4470
316
2546
316
124
1576
517
9835
8025
87
450
2410
508
452
1856
909
3745
1555
1308
1693
12706
10859
937
97
78
5772
8921
1373
5931
2387
2309
112
166
1704
274
73
214
108
110
370
523
645
352
1253
325
82
154
197
199
73
215
1170
9505
1243
166
75
293
325
7356
724
202
206
2474
6721
2172
1349
534
1394
12694
7783
3544
1679
1504
8171
4914
96
202
5569
685
8680
295
5829
7445
443
151
1926
4629
2340
149
156
281
32
887
69
2047
1105
1467
4216
960
2651
415
443
1882
5980
7318
61
2907
4682
12541
5412
7357
657
361
237
69
45
76
451
145
276
224
100
158
899
1446
8933
769
7355
88
65
584
2667
1372
3940
8976
4418
699
564
1473
1166
334
143
164
52
23
66
84
1225
637
135
8253
907
11583
12149
6343
1206
8745
3834
2189
247
1908
62
291
4500
294
289
5331
9183
1083
5725
9566
3939
3198
588
3525
218
3744
1866
3246
301
1099
5022
242
97
4015
622
51
173
19
189
403
566
10451
1337
1533
320
5003
7271
11234
1148
8894
5236
3671
534
46
1327
96
96
1025
9118
3331
298
227
690
602
94
3946
5119
61
540
95
912
533
280
120
980
8936
674
477
7333
87
204
94
142
108
152
409
5255
95
6343
3656
7441
5427
2027
6653
41
154
386
389
557
30
315
58
1415
208
197
575
68
718
188
674
5539
189
138
89
4816
1393
1533
14950
8018
4080
14035
138
6107
43
4092
267
4979
614
1251
6403
39
6562
352
4711
1102
542
5666
475
3418
1647
117
58
161
3470
117
58
692
350
9508
818
97
4347
98
4181
666
202
177
84
633
1470
1071
8968
8415
96
131
1786
209
687
225
118
486
169
2932
1211
506
151
754
1276
1129
172
485
9432
851
337
3701
1332
409
272
93
6185
218
643
175
278
246
163
202
2269
6263
3264
44
196
152
11717
6487
812
637
3042
454
134
10491
8859
3194
2460
2807
6597
1211
83
478
1613
7435
572
3201
9491
1944
687
8351
1692
1456
1371
1702
171
1978
2331
244
2290
201
1444
3215
2190
3305
9564
1271
1830
4849
5095
5155
12559
3231
1413
99
34
177
179
8569
131
547
8816
7349
865
1515
7390
350
1225
1189
134
82
181
157
127
107
6340
8257
702
5382
2732
181
574
7423
13241
1196
2733
1311
2679
2731
416
370
205
149
3632
1604
1698
94
835
1139
1679
979
153
3184
1424
353
687
1651
5770
153
1732
3178
1013
3023
167
1950
2327
2333
220
402
653
2685
9050
3133
213
680
187
237
142
108
51
170
41
58
65
67
119
41
163
1134
703
764
100
62
179
212
175
1102
659
1306
1076
96
9324
27
3342
9399
1795
9381
3047
203
123
74
148
118
1341
723
14061
1767
4058
670
2330
404
55
933
8784
1692
187
2924
1403
413
1875
1354
440
469
266
42
42
38
38
201
72
4926
42
38
42
38
38
42
251
83
1085
63
1670
192
93
80
121
103
64
998
7437
10558
5039
6841
2197
96
125
3774
80
6233
1769
338
976
7314
737
271
194
101
84
274
77
154
465
91
682
505
60
7273
8767
615
96
522
57
124
626
373
226
64
403
209
521
57
8608
16605
1501
1647
108
46
4210
131
814
595
1556
1902
9365
455
1336
13604
3540
11382
3693
927
620
1028
122
378
3132
368
374
110
574
4400
6893
9278
1158
2414
878
5516
51
4774
183
958
41
387
2280
7270
1161
5794
8964
3916
3973
3906
1126
1540
5194
4128
3668
163
213
223
642
303
5670
3282
1139
1056
466
353
187
302
505
1143
113
101
2856
209
261
268
618
52
135
180
40
5657
11529
1724
29
1308
89
202
34
42
397
69
1238
976
1256
8819
4789
350
65
39
41
1485
1640
320
8266
2168
1265
56
365
214
3571
14995
7250
1680
88
4719
855
3059
4635
853
8851
4271
238
427
448
14381
129
2946
8515
163
2743
131
138
1420
8378
1581
1561
138
626
2876
1014
2040
6441
138
1035
849
130
668
4243
14950
1560
1726
5602
1002
4483
7133
113
129
1454
2166
700
79
2996
8671
3533
87
237
9759
680
7519
1937
1649
108
52
165
296
15
172
15
216
615
117
425
1649
326
550
399
2543
327
858
30
124
35
221
360
548
238
407
226
711
605
123
725
91
775
129
7891
3847
115
1091
494
8300
9424
1298
935
39
326
2067
1080
6109
7365
3251
2761
486
5291
2663
5378
1440
1441
11502
4237
1309
5043
6753
7153
210
3312
396
188
712
2090
2347
153
5667
375
130
187
705
132
11319
883
62
1656
435
386
2592
398
147
210
972
181
218
51
515
479
1541
521
477
84
66
84
129
53
4727
344
344
344
6477
242
490
390
8187
409
1451
909
152
1530
9168
33
250
2601
3097
307
2778
168
8991
9125
873
4923
4224
131
817
809
82
329
9533
9324
2615
462
93
172
164
208
370
2214
3180
91
187
164
208
371
1924
1282
352
1456
883
275
91
114
83
736
2834
4088
685
877
1464
1123
9133
1638
7459
1640
2109
414
13860
500
4269
7429
6444
1410
617
220
6491
355
4738
73
16429
9411
89
144
87
225
537
84
49
1375
89
7840
1781
8892
918
8087
282
128
145
3076
101
112
1173
507
2580
287
55
9345
1473
121
3620
9868
3998
1297
9935
9217
4697
100
6997
9113
602
798
1142
142
58
7421
1386
13609
13047
279
4699
343
357
4277
2206
310
4792
310
297
1392
91
187
125
122
88
74
75
93
952
163
216
112
168
84
142
4017
714
194
35
5836
151
500
8802
195
80
312
183
81
144
78
329
3590
1138
161
44
434
2531
8940
379
1620
1710
276
116
140
80
151
4989
8656
84
89
45
127
83
229
56
4103
1180
7437
12293
1866
410
4056
7092
6071
56
8177
56
131
119
72
76
5471
89
2447
192
286
57
218
89
1894
998
355
340
341
351
4634
197
231
337
260
4123
65
9205
3288
2573
5820
5780
2891
398
1154
102
1185
956
8439
2483
1815
578
3689
3936
2676
40
8983
2129
8946
8865
4559
211
87
35
380
118
1450
390
8345
390
694
14053
747
1728
1291
72
62
1300
1194
303
360
3251
5454
332
374
183
66
46
285
6463
340
4666
5521
3056
581
940
557
310
228
1414
66
2348
125
278
3517
162
496
1419
340
472
110
829
195
92
209
32
158
915
8917
968
2253
66
582
7884
6719
5557
56
37
76
4557
1294
151
61
2410
130
237
1109
556
95
276
93
82
56
5186
694
8530
9553
9785
2072
10514
1390
1389
6717
220
318
1716
8810
919
11312
11889
4177
6863
322
2420
1183
2223
1623
7774
11984
1378
873
7388
201
697
5545
234
12
118
764
554
59
291
1297
328
219
455
645
1258
68
182
706
1320
164
150
12463
70
215
8922
167
518
241
64
213
3055
149
240
44
162
62
1990
8538
6992
9487
1156
113
12241
5825
7625
7474
1789
6499
5250
85
55
41
84
136
77
96
713
131
664
34
47
349
231
677
711
185
242
338
209
2154
1192
122
1185
1171
1582
359
408
192
484
123
519
895
1837
231
734
415
514
449
244
65
91
163
110
87
163
71
9245
842
702
899
9065
1793
8474
956
411
1243
5317
1324
2602
132
159
56
9361
2844
128
3602
229
111
30
69
42
108
119
5463
2266
3114
3012
3819
397
61
325
58
81
173
230
98
39
593
56
164
98
5938
670
786
1190
1139
1662
46
392
2991
47
1971
239
46
392
64
1006
4648
1745
9992
118
90
153
216
13571
2385
104
625
1097
75
316
312
2298
1941
1974
271
132
1428
5402
1429
28
4178
1646
101
114
144
1367
1955
148
3883
147
569
7801
1016
492
9151
460
158
560
70
151
137
2350
2179
284
2195
87
168
284
2102
1812
2075
10750
4621
995
7355
615
611
4284
1256
13536
1565
7003
9445
6836
71
593
93
2266
55
473
1813
6512
162
1615
7310
3138
436
478
2329
1708
2352
275
170
149
90
125
8979
117
394
7344
116
4342
3162
3896
4650
2326
526
1446
208
2258
3906
9476
22
2201
1038
122
1486
1193
11427
8279
715
1168
305
2304
4520
36
7376
1647
9146
3269
133
660
5133
9374
144
7444
147
208
5875
4809
350
4408
1148
550
95
1299
255
7527
9506
897
135
695
8879
855
7422
925
7499
1879
434
5747
434
1441
14993
31
27
1774
2210
452
68
83
157
961
4996
1186
249
2989
549
1076
47
595
913
120
883
420
3734
919
829
25
191
109
435
1564
1535
491
1290
305
1137
82
130
98
111
1552
142
678
567
755
601
127
59
677
162
3645
4819
188
153
80
21
1971
494
47
206
1375
862
1529
53
1282
171
1319
633
2400
1200
3307
4529
5249
350
4654
5069
146
7344
1502
36
493
163
358
61
140
233
221
612
2290
8984
908
6299
205
6321
4898
4664
348
6474
3538
823
8345
263
90
7128
216
77
13896
1748
101
1306
1657
4634
2461
7012
813
8935
368
28
3073
615
1771
557
644
138
123
4967
7269
397
102
4083
9920
146
238
50
133
50
242
1023
684
3093
9420
1528
5804
332
4363
538
1047
7443
1237
5914
81
2086
13969
2969
695
159
427
495
487
724
586
2810
4492
118
9300
2041
6140
8831
3723
1977
7532
3480
1098
5808
104
1972
7527
160
143
79
97
561
121
539
709
227
230
554
64
3267
1758
7354
3629
876
7302
4111
1636
95
523
107
121
614
736
226
598
5712
8170
702
5205
3206
92
521
65
336
656
75
182
263
210
1178
3315
69
9127
1967
98
595
57
124
668
335
221
443
154
595
57
1540
55
724
622
1271
234
315
375
5233
8819
220
191
1454
642
8288
640
492
3827
3515
657
287
1837
146
381
3812
1062
251
11598
210
1211
923
2649
427
1958
6452
4396
1044
466
1176
112
98
3075
88
93
32
135
278
120
169
304
158
3682
1587
102
709
337
97
52
308
638
53
148
103
198
82
92
130
72
658
421
203
54
1775
102
710
331
103
52
309
638
1869
14934
2261
699
9083
6956
13929
56
639
2174
1081
858
8191
700
5053
10406
6948
5823
467
1484
3071
1342
11783
1476
2773
1795
4514
441
882
2359
617
1151
1498
1479
151
687
1490
9513
2180
1656
1115
185
62
501
62
132
96
104
296
67
348
325
312
117
215
229
57
9250
1696
1203
1085
4099
3907
1155
703
8525
3920
695
95
5943
6773
2224
193
513
149
148
58
1301
35
657
219
325
147
1419
9143
98
133
5458
1907
348
3377
361
85
1014
1918
481
349
64
3446
1651
417
3329
2297
418
459
169
470
196
498
3613
98
176
13563
128
223
1019
215
58
325
366
4818
4734
187
13705
8147
307
844
138
157
901
475
318
1365
3454
1192
966
124
222
318
221
92
106
192
107
2281
755
95
354
912
78
109
429
702
480
78
109
431
1130
141
1007
1193
298
881
102
195
173
769
766
1163
6950
222
270
2281
1168
1276
1748
8995
7726
1771
2109
835
1685
1075
6200
114
8995
6403
587
210
158
104
47
891
320
144
902
51
139
94
429
93
635
430
141
54
1478
210
141
719
212
319
1309
14524
490
8989
3930
1293
3257
1770
1013
144
902
694
4036
2308
251
2767
587
2446
1220
218
3760
1906
65
1695
42
74
39
74
11143
6356
4691
3127
347
1096
1430
385
1892
412
3562
412
461
8943
2770
7460
1118
652
3929
160
77
95
542
523
507
5576
1021
482
114
349
124
602
707
226
401
237
550
230
7028
8683
2405
9515
3144
227
2247
5838
1329
157
10217
3949
81
348
272
913
2388
7277
3036
34
115
123
45
388
296
109
1801
5888
171
370
1399
287
313
1566
9169
217
3405
9242
795
137
94
57
234
166
92
121
101
4430
3302
726
489
408
416
168
703
3300
1235
81
486
173
261
720
126
1919
7322
4073
13802
8579
988
909
2324
9045
611
1850
1910
75
45
337
81
87
148
314
1609
108
188
60
354
628
56
424
566
995
8879
477
4753
8891
1240
1730
7405
2486
131
702
1015
50
114
205
109
1021
8313
2752
238
274
125
192
79
85
908
94
47
111
727
100
1567
76
138
297
1074
1393
5776
118
49
406
399
178
737
7791
1227
1758
13595
5521
4978
4564
4136
5356
2185
1235
2423
2224
111
756
9432
1661
198
247
1421
461
1988
265
2187
11677
1156
6949
205
1967
454
13924
7024
35
173
106
161
84
127
209
93
122
214
39
152
105
689
95
122
818
131
1361
847
54
1086
407
540
447
255
1530
54
1085
407
542
1281
9382
1611
254
220
192
62
86
3257
4103
1187
5075
280
5426
2612
1759
2259
201
119
611
489
154
421
481
713
586
870
3779
4524
1635
2272
240
322
930
40
326
2627
9699
1265
652
64
1880
2461
8927
8666
1110
351
228
356
523
370
90
112
253
24
531
126
312
1198
6550
5176
943
580
112
5164
2056
1268
8880
363
310
9352
100
1014
8447
1787
172
416
137
1910
206
4128
8137
154
7473
700
333
9214
1046
2581
7444
4899
4112
6446
4884
45
5404
6661
2287
3551
63
133
67
2660
351
619
342
6157
147
8746
621
41
62
50
47
170
102
213
93
5326
11827
2108
136
183
175
2411
1764
353
148
1738
6375
464
53
2262
3575
7424
9483
1622
514
344
2032
284
1677
6904
1177
1221
435
1247
545
416
117
4990
5410
1263
995
6983
9008
186
33
92
33
383
227
336
249
87
174
592
123
117
116
316
9527
2590
1352
1045
36
158
166
158
158
167
222
233
140
257
492
1130
113
101
2725
4620
8944
865
4267
419
70
71
2832
107
42
69
30
107
1350
248
2254
2079
8822
1734
397
319
49
292
552
5025
1678
3377
37
108
12708
9251
1897
119
192
44
601
55
111
86
11802
72
407
133
136
135
182
29
127
628
679
239
1472
1241
2346
355
1166
2699
8023
562
2574
244
852
429
1875
1351
10760
1043
5379
1307
11464
7417
1744
4460
5065
1789
2999
4714
347
207
202
140
80
417
780
542
395
228
129
501
9551
331
13
90
71
8932
163
56
374
243
706
64
129
1173
67
83
5260
700
320
11779
7929
139
159
907
192
60
222
1948
3865
4473
66
88
2373
695
213
473
198
248
93
1224
108
3126
71
186
1071
471
126
55
4179
95
706
127
599
707
230
736
758
2712
7576
6198
164
55
448
96
778
3127
567
8614
1264
411
712
695
227
747
613
123
1595
559
394
8252
957
535
201
96
400
2541
537
914
286
4868
482
938
11964
1197
3431
4227
8941
3950
682
526
153
67
484
5125
6780
4729
1898
200
548
3581
344
67
2666
7152
123
1603
4303
9581
753
547
3579
344
67
1053
1906
471
200
547
243
201
5595
282
755
8937
12885
1795
156
58
185
294
431
2597
156
101
204
103
3526
4426
2929
8861
8155
4401
281
131
161
59
2121
3988
3734
7464
509
8916
3745
970
101
112
1173
504
88
765
1610
30
1136
1920
10660
5694
1897
9502
1722
1838
139
5567
123
139
577
5465
2837
717
695
694
232
345
618
129
695
102
2065
3255
13988
151
993
2826
11076
566
101
224
221
211
119
1865
4560
4134
2787
1384
1472
4032
12271
3373
288
1455
2324
110
127
680
142
172
104
51
6270
2287
83
139
829
12634
620
195
156
206
117
567
212
848
149
102
42
201
595
847
8966
4998
1891
874
255
207
995
59
5345
13589
2005
109
148
57
58
1328
78
75
414
420
1914
70
38
66
99
88
57
247
170
984
953
9515
4553
106
8360
3399
1638
8609
1634
1326
68
1607
1880
8845
1789
5651
945
13930
9074
4916
1181
309
368
298
434
12
140
102
214
125
193
34
112
599
3613
78
114
72
120
34
151
62
44
125
110
36
210
381
122
36
385
159
235
225
1488
17462
162
171
157
4057
3589
57
57
4867
48
422
1322
102
250
21
534
109
142
356
83
31
905
38
107
37
629
292
6887
4055
5064
1163
760
6533
995
608
103
5867
3099
3264
3099
5867
3929
198
1351
1865
302
192
347
2478
526
190
531
1764
8653
11541
3554
204
301
317
252
438
3825
2780
1034
5009
1638
1454
403
543
2854
1418
5909
1296
2274
52
499
7482
2870
481
886
88
2070
1176
2751
1182
728
215
88
231
3605
117
1034
291
2045
9572
1172
1664
145
71
103
441
144
132
6926
7530
1934
2519
1637
6393
1515
9142
3397
3627
8050
5213
2366
11044
5273
2238
5388
221
1201
359
360
357
354
4725
855
8987
1843
236
141
91
121
119
97
39
89
162
1556
205
8161
14934
420
729
1249
1484
2770
51
5008
212
3812
1986
4029
95
1371
929
182
15363
6503
320
4140
5068
1877
6150
4472
5761
182
530
1602
50
78
158
54
152
164
1348
159
128
220
80
35
26
173
5133
70
56
1362
97
143
1096
1941
8903
1302
8343
563
6121
1391
79
966
119
109
56
345
141
828
253
929
6875
3908
1204
1208
9194
1053
68
491
842
117
129
407
2673
8999
3985
478
2470
1918
11554
271
521
13504
692
595
2974
162
5427
9456
519
7268
279
256
189
109
65
54
9096
143
61
8897
351
109
568
529
331
10677
1205
3216
966
295
56
254
609
956
9425
321
451
1235
1282
1122
3664
5113
5183
5617
192
498
139
155
1370
486
244
192
270
75
770
348
4948
220
56
25
255
98
173
970
8923
1582
96
82
6263
9460
2868
1526
783
193
458
119
62
50
58
1043
5812
2029
582
473
216
43
47
125
5196
119
3158
73
8023
647
294
1019
159
1590
57
140
426
642
518
148
52
640
292
1019
121
160
1294
1128
1182
6026
3278
1439
2360
7365
2529
3126
9348
1167
8937
4688
7132
4133
541
8623
497
9481
8937
1625
1571
1258
434
299
223
148
3436
122
1633
220
222
150
2339
8003
198
183
9219
262
66
437
12690
37
722
8556
9281
632
7886
185
157
108
1962
412
108
88
75
186
139
2322
60
1187
240
358
3766
8811
6959
503
9496
3926
1289
209
171
240
2353
223
137
563
1923
1974
943
74
427
192
13830
239
830
592
555
8275
717
2322
73
43
1451
457
709
436
2067
2613
7087
4438
1723
1866
316
5462
1446
2525
168
108
192
544
306
914
91
493
2429
1170
5073
69
52
166
402
2978
8939
5191
696
5503
2954
1950
3674
1080
56
1086
921
225
33
57
9008
8935
349
265
9162
576
213
180
203
269
738
55
2148
799
269
738
55
845
684
180
1857
8845
1658
2507
383
4976
2545
90
5589
3412
670
445
7213
4036
9011
2343
270
1153
9473
349
68
110
120
261
326
1477
192
1693
10026
56
2780
685
144
3792
9430
143
255
1444
71
1863
568
5898
565
1126
670
1507
1252
2965
603
1219
5614
1178
74
216
1172
818
287
203
442
2847
434
151
1894
212
270
133
123
754
1468
358
512
487
310
6390
13796
817
1352
126
204
1947
292
4438
2328
1780
3632
8989
5963
1636
5536
67
1602
5327
10624
890
6460
405
345
3144
6373
5431
2325
2380
142
120
52
30
108
135
84
62
260
117
116
2040
300
1604
2376
300
55
51
113
514
1382
1296
410
569
5035
11726
3900
66
1470
428
495
755
702
1661
6752
12004
6403
833
6646
347
4713
1833
2604
775
638
93
1726
119
122
69
30
111
2235
229
1005
135
1203
2667
1462
891
7517
554
205
637
496
204
244
99
867
575
672
1397
457
3624
217
936
714
704
247
467
3767
2188
9133
2561
174
2915
1826
2803
438
2879
435
1526
4649
889
1927
107
135
2639
564
316
135
1645
155
183
8881
295
453
1168
3212
9463
2307
1784
7375
1251
970
1161
213
7133
192
7424
750
1162
6120
95
247
8925
308
2762
7354
10988
107
146
657
330
227
65
401
238
551
63
658
1563
539
722
1825
431
482
148
358
378
167
417
512
244
434
1280
503
1701
8167
595
116
92
177
11185
2463
9367
1114
8792
3536
8931
1194
1949
1659
318
1305
4868
6585
4472
2195
349
29
9492
1329
1487
160
217
198
182
155
136
5800
7981
5727
5169
3044
1221
1568
217
8683
3805
13683
2057
1957
1451
2953
7298
751
8953
2577
3684
944
1453
632
655
4036
126
11532
436
182
127
179
53
455
172
78
96
195
39
185
430
1158
8350
322
3746
7527
113
153
8346
153
1723
1169
160
123
502
89
79
113
43
38
187
124
111
29
137
112
43
216
131
202
317
65
3046
101
113
1173
502
4667
365
351
3780
72
5290
5467
293
3075
4788
8590
3788
160
157
1252
400
14762
966
2810
7636
9431
2823
462
5302
698
8094
90
1308
1399
6478
10057
2377
94
478
7431
5995
8839
521
9378
778
447
3254
277
446
1953
8869
81
904
84
329
213
2686
2056
6273
335
4057
1311
180
214
121
325
325
9463
9435
63
35
216
215
77
131
2483
9410
2420
240
9011
8422
133
1025
3143
3956
3016
5248
700
8272
40
700
1729
36
1431
3016
150
40
74
3202
9938
13803
95
2181
731
219
282
1182
184
2556
128
358
98
9209
7032
140
54
90
94
99
104
1266
296
344
87
307
169
143
1427
189
1912
7382
5538
1282
560
4435
16961
7018
1264
3655
228
111
30
69
118
108
2841
71
70
317
4580
6074
5002
70
707
974
162
344
1219
6811
5981
2423
2256
1516
11718
210
317
3261
943
1309
6977
1022
402
3657
465
479
509
5517
479
1918
9280
894
129
5720
166
2162
546
48
263
620
743
5501
255
153
565
850
292
176
931
134
51
1588
1253
143
1221
320
678
191
801
89
91
104
138
88
4631
64
156
97
275
9905
3881
5919
6674
94
9210
5501
5723
93
551
688
7469
7330
1674
5251
66
9348
4268
7661
1285
3751
1947
225
743
621
108
103
2613
8904
1724
454
96
104
86
80
11513
8959
395
173
130
49
475
124
56
4870
9367
2512
91
3745
1389
983
12561
8347
703
5286
1049
57
9332
996
4368
9190
886
1946
352
505
1237
1601
97
68
158
6190
85
1461
14218
3333
1447
1645
2184
421
4380
1721
5345
124
645
340
227
1571
183
463
867
90
5786
4683
349
351
6569
1254
448
353
168
83
904
9183
1389
77
6739
9576
2664
5110
12664
4116
14868
4756
4780
448
1055
82
25
87
47
98
94
99
129
661
109
29
102
7500
885
7557
1987
5057
208
2051
179
67
4250
97
492
471
626
1971
199
109
195
319
53
369
512
469
238
1379
4564
1274
94
371
5690
3917
178
39
221
2162
183
67
4284
97
1910
392
76
118
82
3177
392
76
118
331
470
9493
290
243
1974
198
109
199
311
53
372
513
470
63
1624
2755
7800
1918
9261
94
89
159
307
1831
32
8987
2432
627
1902
178
473
411
4654
1276
543
2031
407
3408
8198
706
5214
6130
161
39
208
2221
183
67
106
103
89
159
1113
8857
1671
861
1614
276
9470
289
9102
1829
190
177
86
2981
1843
7312
3776
17
52
827
511
103
8893
194
104
193
4436
8587
195
126
427
1424
459
441
1870
1148
5159
1494
7360
13471
6360
1863
218
1172
862
704
462
688
125
717
894
1457
997
494
1535
203
7440
4855
7296
1257
3313
1278
4980
390
290
7323
1980
15
169
142
4127
8530
906
8973
339
848
4969
1258
92
470
120
238
628
1404
2240
630
572
1219
137
445
1371
8503
80
32
199
49
142
440
1457
674
530
3566
1189
83
508
514
2715
303
501
1489
1913
93
11716
1393
912
208
2893
3720
9741
2854
1183
323
136
3103
323
136
1671
1080
826
1266
1007
9968
14911
5397
1914
208
487
5304
154
5889
518
1372
528
4027
218
1206
1153
1764
4776
5158
240
1914
5660
1788
7335
1540
313
203
121
128
197
407
152
103
82
85
455
200
277
1352
512
353
3613
1001
353
1444
3626
7764
1729
26
137
53
1950
572
64
2256
294
4965
6751
832
1101
1849
57
217
548
759
620
3945
9931
2544
1297
376
2367
115
1223
1161
46
90
55
165
194
87
119
225
180
1762
1478
9330
7578
7336
2042
220
7506
100
9470
6366
1074
516
119
1334
154
10375
5472
3707
818
5706
1898
3165
1267
2354
107
2812
6550
81
25
116
67
83
781
94
36
143
88
388
87
79
143
7555
1958
56
113
108
366
713
786
896
1426
13359
7846
613
449
3623
107
216
465
550
680
7132
3012
846
67
1130
42
387
2305
67
1130
679
8544
4653
2753
137
219
11710
125
139
377
83
2686
202
60
1291
22
1883
859
3978
7166
1059
152
64
5364
7324
2323
438
617
48
1077
3576
47
8546
2881
1516
7491
85
1529
667
429
482
1659
172
624
10267
1670
14096
3247
487
499
338
6709
7523
503
68
2239
1274
2751
535
167
9063
199
1706
1744
1529
160
85
1819
56
108
81
192
7537
86
321
132
13946
99
121
44
766
61
73
84
133
76
485
233
576
1215
1406
163
668
310
941
53
164
190
82
91
639
428
127
58
1596
163
195
668
332
294
11651
649
5450
40
1989
114
219
220
404
1274
2790
1017
265
11840
538
1539
6155
7433
3394
690
539
437
2966
983
653
4691
655
52
2606
6598
302
295
1434
155
1644
548
363
123
709
122
513
58
67
163
991
11703
7829
163
1406
142
207
130
241
112
1433
230
111
30
54
115
103
102
42
1370
665
56
293
628
53
549
631
219
121
176
82
273
576
1569
1554
453
429
682
194
162
596
6394
956
9166
3756
4676
1857
1862
657
4046
612
3323
5459
1664
5081
607
8274
698
5121
3154
364
1257
48
6471
13636
1147
4288
185
92
814
759
2347
730
133
938
372
301
242
4180
104
441
9055
2257
45
535
712
74
7306
4827
1282
2228
11309
1320
1905
516
671
2144
538
920
7032
9007
309
11321
587
1101
1419
85
46
285
7489
386
279
309
80
4552
392
177
116
1088
974
1295
156
175
365
122
68
299
1979
320
333
139
1067
119
278
113
115
202
2827
204
700
71
135
1765
77
644
46
848
203
110
408
615
410
440
175
106
247
5513
573
175
106
247
5513
573
163
1864
94
3801
210
217
119
47
323
473
140
376
55
114
1262
1120
101
4945
101
213
12401
811
1267
941
1875
1126
844
2404
14727
227
58
1239
255
859
449
3689
1823
86
7066
3020
61
217
223
112
98
9560
1559
6910
2644
1370
3519
4941
36
50
304
90
65
536
1178
506
618
3405
585
834
3394
2833
1234
300
122
494
35
204
34
90
151
371
5578
732
80
1306
814
105
157
356
74
1296
5719
119
60
2879
4872
1676
1238
402
3788
2073
8092
1296
8337
9015
585
2524
2324
84
307
105
70
47
305
53
73
7803
440
4393
950
12040
184
476
1002
8967
2265
1199
8951
342
9018
568
1213
5463
753
99
180
70
1709
1945
109
1660
1669
344
3808
160
367
846
117
146
5855
9098
123
5734
705
5228
2132
414
944
414
1176
808
853
339
1341
1128
168
258
295
192
127
67
14326
217
1384
1477
67
59
6626
7528
1979
2714
85
283
239
363
596
621
162
101
1218
136
58
45
82
130
96
252
274
670
62
1431
476
3708
361
69
1017
1899
477
570
5391
1968
6346
2249
66
242
157
273
2952
110
2137
156
273
2367
153
155
155
155
205
618
362
118
46
1528
7972
9500
973
5928
538
172
9027
11739
9146
102
488
2262
359
34
55
60
386
1967
669
305
179
765
102
293
77
43
980
6128
64
3189
179
530
999
486
160
424
307
486
726
618
104
654
150
4507
820
7317
745
644
1385
5421
341
146
126
139
29
950
99
64
4717
4610
8454
3856
1746
65
107
1278
1134
47
3662
230
111
30
69
133
108
116
1826
8966
6135
338
160
90
63
136
108
1245
5618
50
127
91
9239
58
87
270
1682
665
6937
1255
1970
172
86
79
1745
9471
11936
2229
11737
7088
78
156
215
427
485
8467
706
388
3386
6821
3891
1796
246
116
1905
2354
1776
3522
1667
750
8850
2282
4605
4757
8997
4331
1484
197
1225
224
225
760
51
257
93
277
1289
109
223
112
1917
9541
5613
7315
4466
484
58
152
328
304
4271
7426
1746
711
1722
655
462
492
2586
1097
132
613
8032
1273
218
551
533
6632
8750
2773
34
983
1741
1364
4311
4016
3105
269
969
149
131
89
297
260
9264
214
166
111
265
50
139
626
344
224
7355
683
768
550
45
90
27
85
66
195
1126
3568
9389
5612
244
1712
76
425
1325
1712
315
2105
164
267
1867
116
630
3782
108
76
211
331
2181
803
105
76
249
1644
145
1955
112
444
352
109
2095
3933
218
1204
2567
800
189
3230
7500
1594
11918
347
9195
756
132
350
5248
6929
133
1287
213
294
312
244
593
1498
142
2172
9439
2261
9147
10332
1300
5983
4762
353
6485
755
727
232
374
649
124
694
98
1319
8548
8246
15542
5747
835
147
170
130
62
52
6664
9015
1123
172
72
33
108
184
264
88
126
121
498
804
362
153
1682
83
211
143
78
66
12330
441
7620
4247
1667
108
109
1919
6626
2354
1882
730
352
2955
385
557
105
1362
769
233
3642
501
196
2195
1245
631
572
3218
558
246
1895
929
518
71
90
1644
244
606
204
531
1081
3252
58
45
801
35
157
98
100
413
1083
9340
760
5726
8898
1387
1851
191
86
1662
5358
697
8090
1620
190
86
649
408
1534
149
95
404
2809
1157
4828
7372
2732
2657
1632
12338
1794
2005
13317
3303
3645
300
1122
3373
1985
1961
2595
560
661
796
82
734
1508
929
849
9230
2790
553
11740
2710
171
445
1885
948
13671
2966
9413
3082
3169
2703
9177
6539
303
552
636
105
9442
2191
7450
1810
714
5734
7786
8362
219
174
980
127
493
286
5758
494
286
2698
2442
6474
7761
677
1859
563
2022
5892
5356
179
835
13572
561
310
9457
100
13420
2612
318
622
75
125
1472
221
493
4678
207
1424
316
481
707
1473
4621
5256
3876
93
521
59
2780
760
98
375
61
1909
8088
620
432
3833
878
497
440
487
44
83
180
79
5377
5585
1780
1396
5301
1567
8911
7879
3637
204
2628
9602
7604
1733
430
8590
5262
1086
313
2626
2787
8902
6721
172
140
1994
203
93
293
1163
390
1295
748
8138
1254
8967
559
684
296
374
412
9557
660
194
144
123
380
4723
380
91
617
5668
193
99
343
456
742
3964
8867
2168
60
2229
2391
325
595
556
227
56
390
210
8287
1111
5335
711
551
1635
1883
2924
4431
6874
5411
2270
193
2870
559
501
193
2871
557
373
234
3074
1662
415
537
416
170
58
26
23
186
6422
4030
98
757
65
255
72
1007
243
160
1274
4954
473
2425
1223
1826
321
1026
14771
115
724
86
121
139
169
392
106
672
86
351
10874
490
2234
135
4277
6195
5235
9588
1291
179
56
52
70
117
106
62
1418
600
113
250
1396
422
450
1384
179
1083
3189
3719
9463
3859
372
59
86
9193
2595
4220
14098
158
183
300
331
878
351
187
887
3036
9258
1587
592
3221
363
2901
3339
1450
387
8322
385
643
2503
8899
1381
1899
12785
622
2013
2018
147
234
715
67
115
238
1554
1084
69
178
56
74
9305
2646
6144
3477
2789
10948
13580
3935
4956
9229
7274
116
85
1363
552
795
86
383
386
602
298
25
1038
8898
38
2235
297
622
532
1089
321
3040
442
3945
9756
9069
7486
7338
4957
652
4489
5445
329
95
74
251
189
4719
194
2610
1556
167
206
4517
6012
260
179
118
31
619
262
720
121
271
92
278
8252
695
5338
177
9346
1328
160
100
1216
186
78
763
2989
61
140
339
101
9724
1317
654
4042
1425
58
350
266
163
352
844
196
850
314
269
146
68
102
71
7377
73
743
667
4871
3390
8953
5522
3239
4601
12274
8897
2802
4437
338
466
5318
1868
93
186
217
3093
93
186
217
3737
1765
8961
769
101
112
833
3217
1738
4297
308
492
40
803
1012
9407
424
274
2932
9461
7632
1282
162
149
56
808
76
284
409
286
100
77
6319
6224
1817
2827
938
1175
131
287
6066
2872
361
126
146
462
145
1647
568
6255
2672
252
1433
2910
1137
1846
15013
1855
1428
1828
789
322
3052
494
127
8819
8330
741
3998
225
61
63
76
100
45
90
64
8031
66
332
99
236
115
87
169
279
1058
11766
1434
480
546
5947
242
542
1246
126
199
101
9350
5143
3253
81
68
609
9493
1041
56
10725
597
36
1169
1938
1267
129
556
7405
861
145
7251
8769
58
830
198
676
206
146
71
8900
427
2646
364
279
119
540
1556
231
401
7455
378
5255
2306
833
122
3109
763
124
625
372
231
65
404
212
8068
10215
61
389
42
137
113
345
59
42
31
245
132
1205
591
67
626
152
4168
1027
11091
328
1277
2057
1559
149
7930
929
5205
3749
809
95
551
130
629
349
229
230
552
69
65
378
901
312
13578
345
14910
3532
2740
4331
1737
249
638
1544
1272
4051
140
201
831
349
5571
747
202
95
120
141
313
183
1143
396
3321
2736
181
6980
517
684
226
368
628
122
519
93
2936
4004
458
4129
2299
195
999
2216
195
8829
196
454
876
467
1846
87
207
1955
7153
181
87
1353
87
207
1950
11913
2506
592
938
107
385
284
8880
137
582
2572
7244
2556
1478
1864
613
784
452
194
2397
469
468
4359
837
55
1241
65
1805
852
55
1242
65
556
645
6288
339
844
49
36
68
66
80
42
81
507
141
194
5480
143
9341
4025
1281
177
166
653
321
75
427
299
561
45
79
146
170
85
162
82
292
436
226
13
44
1473
177
166
653
321
75
427
298
561
4010
432
3519
3097
81
7717
2751
820
9328
180
490
124
6132
343
7234
3772
102
2754
202
67
126
264
259
261
267
829
36
190
293
1417
1318
7552
2230
9043
5297
355
139
5678
1909
417
50
58
1330
8927
375
97
248
640
239
28
53
1191
125
441
5325
739
732
107
553
7315
201
10489
8974
3266
634
419
427
78
263
204
660
195
1586
57
127
707
64
91
247
169
51
830
419
427
78
254
204
661
195
1404
174
106
3604
108
72
83
56
81
8537
8999
332
132
120
223
5718
3584
128
1934
1849
3958
5252
392
669
274
274
432
2928
9718
829
274
944
2138
3857
6876
5582
5130
6876
1722
223
5513
4744
352
6873
40
625
1334
2995
302
91
221
84
520
107
224
4528
3752
4832
4970
4538
144
3663
66
2546
3802
2044
4153
14832
30
10416
7144
7390
2435
3871
4827
7280
305
186
223
348
877
223
177
744
108
174
174
112
1007
7711
236
141
118
9441
407
840
82
7370
95
11
85
117
129
428
262
139
224
173
140
224
213
2846
157
19
7045
4238
68
1656
146
122
3614
133
175
1213
36
2139
146
506
3679
1523
1238
2017
33
111
69
108
119
3153
11620
2372
2130
437
2876
59
3514
2936
323
774
728
97
197
531
66
767
1132
12362
343
718
1129
280
5458
319
8033
5869
61
81
91
75
517
13637
9354
735
480
934
13624
5463
9040
9389
27
183
9408
211
109
32
3673
8866
5213
271
93
4952
110
1069
9070
9660
3882
1492
146
140
117
245
2220
115
384
65
7461
934
111
113
103
55
178
383
613
646
1756
493
128
151
328
211
76
98
454
77
7327
5012
126
1597
1238
777
617
1752
2895
10673
1740
4358
195
9539
276
7213
1457
523
8345
392
655
3617
95
1946
25
2905
216
120
469
8824
115
2165
270
180
646
118
555
115
1651
97
3301
8465
5179
3946
1104
679
196
150
132
44
87
1124
637
121
119
223
691
104
67
279
296
41
204
294
553
159
107
546
3302
9074
523
8557
3459
7125
9548
2223
1768
5482
75
122
703
8871
384
168
120
1017
40
43
115
122
9397
470
2951
423
1286
3247
5242
2447
296
586
196
193
5660
3248
429
1268
526
121
38
1416
1302
60
91
51
52
144
73
189
5102
148
749
112
171
275
705
99
112
329
44
48
606
792
479
180
327
7374
2846
5445
5122
2452
4563
1022
1979
7998
6195
3620
7662
69
3191
1682
546
7402
1977
134
1743
169
3721
3350
11654
1276
5848
2886
1618
65
518
237
65
224
370
616
122
58
564
98
567
75
693
2939
734
309
972
325
2703
1181
1139
47
1943
4333
1651
52
588
690
32
195
1228
415
135
256
155
930
8407
2012
8968
2583
495
3497
892
13841
987
1553
693
206
88
139
1237
1120
7017
2251
2260
6913
3678
4753
2188
2284
78
13809
41
173
219
313
864
377
141
730
94
9280
163
209
93
257
616
82
183
37
7148
1309
6373
7507
1998
6088
279
81
132
309
892
110
235
181
67
626
11100
194
32
97
81
1600
5301
3482
307
7550
1986
311
175
9313
675
643
177
203
217
187
1691
446
877
159
757
145
846
55
855
479
3209
55
854
475
2577
148
120
95
51
392
9353
163
65
5260
8903
3586
1501
193
316
124
13997
529
473
5496
537
1885
70
511
1937
114
180
161
739
685
9438
226
699
603
150
753
102
544
1625
3939
699
8486
16258
219
11576
6017
6037
4468
12660
1425
113
132
58
1342
8891
844
160
194
404
96
156
97
155
274
592
97
3285
4866
354
1067
4892
353
172
591
1315
81
110
275
195
8109
491
5828
5421
704
8660
454
387
510
5529
519
1919
70
3130
96
90
1636
2548
5781
1071
435
1095
90
108
161
239
221
214
218
1265
8872
10260
368
107
220
139
13288
193
183
966
177
8776
150
2280
51
571
95
195
631
310
1865
626
3613
209
41
8882
110
2509
8501
66
11929
370
2057
138
9180
154
432
1769
2829
8939
6013
224
299
65
305
39
908
31
116
122
363
143
40
659
2305
58
479
2516
2455
321
1098
4740
883
479
6661
895
100
102
122
79
150
245
255
13676
656
399
7216
83
11008
1679
138
484
5472
265
137
487
2820
9083
693
690
122
38
65
229
70
220
32
66
203
638
8972
92
214
572
342
10564
98
617
1208
224
168
261
1915
9370
3491
933
8962
3770
350
6734
3611
4771
2934
1961
2187
1067
4240
345
162
230
483
647
1252
211
232
2428
120
419
159
951
1773
325
79
702
404
83
5114
693
1310
524
9365
8902
7121
461
260
8932
90
735
13712
4478
982
2882
1978
7522
3627
4941
1056
105
287
114
320
133
184
93
255
916
8915
7971
82
219
203
181
150
121
1237
124
506
204
160
2843
8344
1059
146
129
67
171
1911
243
477
84
137
172
692
274
1997
8949
6576
406
264
3700
583
2036
6271
120
119
34
1199
2329
137
360
172
142
124
125
104
69
87
2977
4254
6594
1319
802
129
1163
76
140
220
1747
2432
5054
698
8218
6940
1006
106
196
5043
516
7436
6058
5628
9384
3674
2310
70
245
13000
90
68
1257
49
248
65
2426
436
3906
4846
1632
3187
675
2765
974
685
417
285
183
5694
4385
515
2137
347
347
4754
2592
226
4416
1418
515
3838
1809
60
318
59
479
1280
566
10120
89
541
58
8064
228
4333
62
9993
8931
225
87
60
64
32
229
110
1720
6424
13880
3042
208
122
108
567
3645
9406
5272
134
110
91
97
550
74
2655
713
68
265
89
315
6343
1987
227
533
835
153
892
260
876
292
1112
153
1133
4410
2615
135
1074
5214
696
8175
3329
3113
669
1180
1834
2271
81
69
1978
90
1458
130
47
671
102
661
449
14538
56
438
5254
3350
454
179
26
70
36
624
297
4428
2428
1988
4435
478
2677
118
1724
74
5197
74
302
3814
9701
1057
1564
7159
4473
413
520
2511
213
1245
59
1886
629
590
240
109
8848
119
293
579
118
136
265
262
377
103
693
131
3120
8526
697
5223
1136
3768
220
829
1878
7469
4446
1884
2843
496
448
1433
1140
1205
5070
923
214
921
1416
459
1464
6386
1367
10001
3871
832
196
536
1622
3964
557
320
838
110
312
9655
318
264
83
8969
100
4625
1049
820
4677
13398
284
13614
1200
5872
5337
9518
2700
355
53
7364
17
52
73
8177
3681
3685
229
111
30
69
102
107
119
7654
1905
51
227
73
241
157
64
9221
77
317
9479
67
70
221
147
166
213
248
1836
966
521
99
2111
8880
4530
8977
63
192
9314
1360
2785
486
480
9485
13644
1749
1038
3061
2253
309
86
149
136
13676
1338
52
8904
61
78
114
320
81
143
323
107
103
184
155
137
150
1250
1259
1787
4952
4910
1910
579
5640
471
572
4841
1383
9446
2663
4042
943
13250
186
1558
56
36
101
175
232
50
55
253
203
177
99
149
406
85
1080
839
2120
366
358
4741
5987
1668
159
1924
7747
4582
1271
11254
2113
403
2344
13918
1215
88
1626
35
203
117
5828
4295
7414
8847
6162
3732
9369
1156
9256
4146
1040
3239
1088
322
1188
204
13852
279
114
148
172
9224
95
9658
214
352
91
1351
254
191
1324
254
103
155
40
384
4573
386
95
117
2198
126
763
5356
698
8282
6522
117
103
81
37
113
9209
9563
46
1253
14760
36
68
109
558
150
4147
1143
166
132
188
238
430
515
5277
719
3604
11843
68
1521
3085
14929
368
198
59
132
85
166
42
219
1580
178
3559
9273
5143
177
971
2079
71
5242
71
219
291
5396
2411
373
1269
8968
6837
1182
1023
8847
1024
6022
1870
266
324
1034
1869
240
230
727
1093
1069
171
304
1062
49
111
9115
88
3836
4765
224
5274
9410
342
9202
7980
613
13815
2167
811
13838
3130
2332
249
1548
537
5341
451
735
231
375
627
124
548
8657
703
5971
711
133
150
755
917
13926
184
732
7315
2574
58
9387
8143
14875
2865
1893
11952
55
391
16
74
2770
2374
22
29
48
8943
1191
1899
1922
2382
2259
2745
1459
1083
1624
813
198
514
990
373
165
2413
198
514
991
373
165
2409
198
522
459
11014
306
15479
1685
5706
5321
430
2599
799
5183
6818
4602
469
1442
4925
695
1182
1747
1617
644
1389
2021
443
69
616
48
2523
164
3637
5187
544
594
7801
3005
103
194
371
394
1484
2911
183
103
5023
160
4907
1455
4943
1591
1965
3360
83
507
314
1896
164
47
9358
313
419
671
1011
1225
202
610
209
1836
475
407
159
1038
450
13673
231
143
1187
5071
280
2480
473
113
198
51
36
2615
9300
2793
8862
2436
57
343
3499
5646
1944
3662
5339
1681
3546
1942
1770
3769
1199
80
4568
1579
170
220
672
85
486
210
1733
6110
1093
191
397
64
210
202
214
101
538
108
887
9447
1336
1480
2212
4074
1798
4572
897
1319
868
1794
3847
6454
2139
5135
398
884
9253
2317
204
92
452
420
215
111
97
556
1853
3175
2589
268
169
2656
555
757
4138
6319
3135
7830
9594
134
3434
1774
9157
824
2270
3317
228
5606
2501
1706
820
1792
7389
142
7952
210
2300
493
390
1446
1768
167
500
5996
869
5836
2477
1540
721
932
8253
537
8265
538
543
2393
204
185
6476
3656
45
6415
1233
3500
2172
8364
303
3178
3073
4723
53
4391
1434
1719
2284
6778
7365
2301
1275
148
1110
8102
75
4016
9782
1935
458
185
31
168
715
800
3407
1666
2139
833
2409
3053
7900
7539
2458
6048
1321
13767
2480
687
335
127
1535
589
4950
1836
9253
7286
837
4624
209
5179
2284
6699
276
603
8723
9376
2971
472
5877
1844
3235
9025
1784
1526
5199
603
162
326
542
435
1630
75
63
192
279
134
4793
352
4702
953
1085
473
42
668
9480
1560
1332
293
6431
7029
14895
44
7344
631
1424
288
911
604
1100
1811
2384
279
300
313
191
168
191
7367
466
1435
9333
2159
7388
614
195
279
43
503
343
132
346
79
140
1189
631
288
9284
100
391
3547
808
266
1073
627
2705
284
494
311
122
71
665
4170
295
5228
13834
4023
100
1443
314
2561
2966
561
196
9069
195
2302
4600
533
115
1949
1756
217
2517
290
458
81
3092
101
112
1174
492
993
1178
139
194
804
60
6014
98
541
182
350
9423
3796
4367
98
270
246
677
317
174
5384
3802
1164
855
673
870
5577
7311
3842
9589
257
304
1064
541
2641
1714
1414
3445
472
8286
7633
2652
184
1008
2387
658
383
1453
3419
773
683
238
1056
1297
1849
6886
1888
5171
1574
2525
9740
4006
1394
758
78
1951
9275
695
120
2263
379
132
39
344
209
387
50
149
155
551
2314
298
297
288
200
390
3565
9037
5427
1923
9495
3917
2310
1455
4557
479
653
1468
96
80
552
65
131
603
707
227
210
550
1798
4612
2316
1063
600
9187
5483
1082
67
2348
227
217
3577
2925
67
959
99
147
167
138
297
1093
125
120
649
322
254
68
540
567
1164
8524
120
492
1368
112
115
550
57
3333
115
115
31
81
44
84
398
9217
4029
9808
215
94
126
361
3226
54
97
210
1708
89
745
3876
8173
702
5306
6951
798
11949
1706
3620
4024
7807
1589
2200
1382
2566
2115
158
397
402
187
1890
70
78
62
658
169
829
159
2527
130
104
413
244
7020
3719
6443
241
3890
1602
9555
2340
11670
8709
3113
2231
57
4860
390
6638
205
32
44
840
23
116
7293
9089
721
5597
336
309
56
300
145
34
1462
1022
11079
2691
9303
8525
8915
335
2931
925
1271
2078
82
84
109
4959
1087
744
329
123
135
120
190
614
121
444
2820
425
1365
966
5172
2357
2304
1457
1666
117
3121
668
209
5853
419
6034
3244
57
567
235
404
232
362
624
125
546
92
9670
8382
3163
752
2490
234
66
187
1329
308
6477
342
341
342
1690
1148
213
636
208
71
39
384
158
113
1347
118
222
538
559
520
88
155
200
110
78
123
82
43
1188
113
123
1187
184
949
121
47
2530
12778
71
3061
5963
8912
2024
2612
1863
334
679
189
3971
7508
1970
6202
6748
2849
3586
143
63
1882
106
265
205
8991
103
449
152
153
752
198
223
1317
5062
4763
350
5195
40
6480
427
4693
1292
41
231
7457
129
369
92
209
309
87
46
8924
88
1463
2071
463
220
2168
363
47
238
2673
11196
6202
8964
266
115
221
176
1859
122
137
792
131
712
4686
8949
2434
8910
4001
487
39
98
108
95
164
564
460
2550
623
99
1252
460
1919
530
77
5260
4129
180
56
312
57
220
99
242
1285
2155
2882
9364
941
9592
1495
465
224
260
13394
125
3645
9163
5481
46
62
74
65
132
87
4734
1270
8397
4692
333
6450
779
1402
595
8451
6663
5128
56
92
112
85
54
112
1800
596
342
3268
7387
2184
1758
41
279
335
681
179
223
5530
220
2033
993
80
2890
13975
2846
411
380
919
6034
5528
11228
6394
243
1383
124
9150
363
2993
126
1549
488
163
421
489
707
3287
2993
116
1001
777
578
149
93
86
212
666
5144
4125
6438
11698
858
4693
5342
1483
290
1979
13960
4575
1069
11970
165
861
323
686
1586
64
199
592
101
94
91
224
148
53
860
323
686
1404
7980
665
1554
464
7372
9474
7340
5292
5296
7347
4012
4089
1340
5683
590
885
654
3247
147
2050
73
108
133
69
30
110
2297
228
224
742
77
617
134
86
41
3436
467
71
5152
78
9306
159
724
3528
9887
3790
6153
1822
153
444
95
106
3971
130
339
88
48
108
30
692
604
59
73
577
654
6973
9481
1912
13011
81
334
888
9470
439
465
641
8146
1128
2579
5754
1790
6146
14078
6640
1407
1859
3036
7250
1034
1156
111
95
716
138
624
371
231
735
799
34
518
617
9003
7348
97
521
117
646
31
153
14949
190
225
65
282
235
521
58
183
416
2491
63
1621
4707
79
2646
477
250
611
139
7082
640
1884
845
52
370
167
2421
200
199
4309
96
519
82
124
615
656
229
682
516
50
4538
2719
2511
1185
452
2049
375
469
59
444
275
500
81
213
1481
84
245
90
948
353
304
254
581
3002
6045
977
1255
7046
7777
49
400
2407
64
87
34
234
132
343
580
68
225
1899
8956
1462
2424
654
4919
317
526
506
186
155
2068
1624
113
1627
7003
1215
3409
6064
2105
272
190
173
114
475
2587
6684
224
187
135
830
143
9083
9430
36
122
145
8931
146
56
146
6882
62
9123
39
980
77
3317
778
243
1360
53
223
1336
758
46
871
2613
4069
551
399
8271
360
1455
4007
9321
3018
58
84
749
194
5299
761
369
6125
127
4724
4862
1013
87
169
225
705
1162
874
1349
874
561
60
74
162
86
39
957
429
1282
309
1317
103
97
169
13676
149
65
7357
12606
3585
1625
7783
1612
7758
2787
1051
222
3479
2141
9564
1855
79
360
4596
9204
13698
103
582
61
5568
504
61
1886
320
614
126
263
70
98
54
54
40
118
113
94
426
1874
142
461
9221
3162
8861
5078
147
7468
8877
997
573
539
9526
268
1882
2978
73
3069
289
44
130
64
1255
412
234
582
777
153
313
44
4299
590
221
908
2293
625
2638
13331
2724
2514
107
523
288
170
408
421
2245
1104
2361
175
6116
175
575
2398
185
192
106
7325
341
3295
8842
2833
1606
9370
5034
954
67
92
74
453
1149
100
111
660
154
87
8951
202
125
211
2179
1433
502
440
3594
233
76
994
1120
907
6477
412
447
250
303
1635
50
7484
671
1060
1124
1142
96
16
228
14
177
628
240
3734
682
67
9333
9424
1064
612
2783
138
477
424
645
4687
1863
447
393
93
2131
1216
350
3591
393
93
1038
8938
626
70
149
28
79
102
208
9026
7288
2030
4312
7636
3054
8572
309
792
88
1284
410
442
413
55
138
11654
1329
214
234
50
131
163
437
135
131
237
1663
203
3499
3935
3943
193
948
313
555
871
1668
114
424
3293
2313
114
424
441
93
312
1264
1186
112
53
125
408
106
142
33
118
407
280
195
417
3629
9737
9056
8863
316
119
85
791
2839
95
589
58
124
640
375
226
685
598
58
7389
6054
2324
38
6698
354
4763
2996
9972
450
511
451
5508
509
452
5484
651
2483
11739
3738
1871
1207
3442
2851
623
5844
1106
80
13729
11942
1169
693
9738
585
107
73
615
2307
95
519
65
9133
1670
2462
524
464
5684
465
27
1914
5856
7511
1072
14505
1876
112
2932
88
439
197
271
451
5518
474
1854
513
285
1472
747
8292
585
508
98
1051
95
13419
690
8974
3313
9742
136
136
420
701
13182
477
3894
1794
80
216
156
2012
711
9072
8461
7100
1920
10713
6131
132
387
150
1641
5584
10576
1957
1469
1548
63
158
497
624
230
72
65
87
127
455
1210
1135
3682
7354
1675
5514
12321
72
192
1393
8949
826
789
132
120
272
153
2173
56
11977
13895
9636
4318
67
969
133
5654
1311
138
135
35
128
12733
9564
9150
119
3062
8803
6054
182
1407
6498
1872
1725
1176
2955
3301
9017
44
647
1289
746
63
86
170
239
96
47
20
133
1256
663
2002
8945
2134
801
736
196
750
4248
7243
442
636
542
129
77
102
155
299
701
1426
1139
237
110
30
69
100
106
1890
139
2236
5341
703
8176
1737
810
58
2166
664
277
524
8925
111
90
519
58
1425
1361
1721
151
611
2810
152
8618
4262
3126
453
239
402
228
342
635
111
550
91
2421
1220
1028
124
160
74
55
118
86
4061
1300
8114
288
74
171
409
168
458
861
8066
408
8251
696
5483
429
85
45
7406
3678
5330
2131
2035
9545
110
59
71
50
50
112
1118
215
633
152
728
244
7164
13761
70
7431
80
61
1659
508
5502
249
444
187
1986
340
606
9321
7258
154
6281
245
1204
2113
14917
9225
2200
4537
5072
699
8449
4578
158
3942
80
291
1351
1648
3563
107
227
8743
4688
47
1348
2718
5086
631
747
12391
8896
59
1397
3020
2441
641
317
1149
2845
4626
2887
2617
70
1284
4818
63
68
63
68
101
1225
118
1280
480
6138
459
37
2706
6281
332
2582
2811
316
1836
3138
10740
9270
662
4913
516
3882
1160
8817
1817
8915
1397
9315
1979
56
64
332
63
5799
3050
1791
1240
87
115
98
90
58
213
4052
312
519
1984
1482
603
5063
701
4027
7225
3229
621
549
4350
423
9456
3367
478
83
3511
5979
15393
1936
3034
760
130
289
44
133
64
1089
92
195
656
4517
4968
4153
338
3307
670
3446
13659
1178
521
52
132
110
111
179
4664
173
55
75
219
2297
3838
4352
5341
2337
539
1881
765
716
478
6621
10370
56
1179
2784
6337
9878
97
56
680
628
505
728
3778
9506
5639
117
1330
158
123
477
171
4991
7339
7876
141
138
1113
184
98
46
74
62
11898
55
7262
4825
94
62
46
660
92
1880
120
828
2283
230
111
30
69
127
107
120
1669
229
5886
9472
3034
2227
4228
2051
374
2532
1593
149
3203
1500
835
930
362
200
404
8858
227
295
231
631
159
88
253
581
120
601
491
3043
298
518
2874
298
518
1524
4148
793
4624
14942
140
347
6477
1087
8272
700
5158
3796
499
7413
193
4053
4409
2296
4133
829
494
108
784
7544
1993
2686
2829
498
107
2526
712
185
2405
1329
480
4747
4181
57
690
523
95
518
97
591
2166
91
6048
2182
1274
531
440
193
2194
9086
5101
2640
3713
1592
625
9371
6111
186
14977
1774
5331
9250
949
871
3032
2791
112
452
42
112
1642
67
1801
2308
146
87
3951
13217
2260
369
515
7441
11989
834
682
5480
532
143
216
13581
120
8854
1620
1633
50
8980
701
161
158
345
72
350
105
5212
1170
4348
1356
1511
380
8502
4374
3545
1471
4776
5348
9216
8872
3694
972
4049
306
208
5431
162
700
9014
190
390
129
65
487
54
364
1029
9271
190
130
2702
267
407
778
134
78
3401
14295
4425
8945
356
183
2248
214
67
5343
569
201
67
3469
2942
210
11
260
1775
3211
71
122
564
28
1050
166
2337
8922
3395
4538
1404
171
993
109
965
1729
5896
1014
286
65
162
365
137
255
104
545
54
38
82
478
14888
776
183
4869
4273
188
1166
162
203
593
445
235
85
104
383
393
195
368
5137
5402
3934
9687
315
1960
7550
185
845
425
145
126
282
91
2687
379
517
8956
513
8546
7894
701
4537
798
599
371
802
268
169
509
158
7428
520
216
6699
6583
1386
282
546
8774
95
659
395
1154
175
2176
130
3083
148
358
740
167
2209
3395
162
1904
6170
27
466
128
3871
4877
37
4908
8881
4427
553
6861
6705
79
2137
2106
168
35
207
1926
539
1171
47
136
1440
73
141
401
1268
505
449
98
1137
32
1302
1866
283
1093
73
1792
7788
646
189
1365
11419
1192
4815
154
435
724
63
6748
981
658
1199
258
107
208
904
41
78
83
4601
1453
511
5568
511
620
275
14086
4525
4804
8743
4172
551
98
149
88
381
66
143
1248
389
962
225
253
75
610
421
5805
3378
1935
6143
450
5537
355
224
3002
8781
8091
9376
3347
611
67
14088
443
14858
3854
1398
82
1259
5102
699
8200
154
904
55
571
82
690
78
108
1446
7689
6891
5167
1154
326
75
149
107
101
97
82
195
426
121
864
271
215
113
3513
2030
215
303
114
1640
108
341
116
258
66
421
134
47
499
383
76
170
39
43
1693
441
145
534
9472
144
146
85
3669
9477
6831
1952
7504
908
255
179
6032
35
73
7182
3563
152
2918
192
86
1923
78
646
1674
299
644
540
1086
228
1464
135
976
217
2415
76
6664
697
239
436
220
344
632
124
101
1643
90
386
417
89
342
247
69
194
2176
216
391
696
104
365
2176
270
139
152
188
228
2158
2509
198
2246
5324
1182
1539
34
76
7457
8976
2264
7258
5746
7283
1102
2649
2236
58
329
75
136
203
84
389
35
116
263
144
222
110
68
86
76
732
5711
1571
152
8781
152
1026
3365
1613
12771
5368
2531
2529
261
1015
154
425
308
489
724
1062
2527
943
475
424
4233
1448
3191
4206
2108
556
1116
6597
248
5764
65
709
730
54
58
393
5055
7257
3178
689
1058
4596
320
445
1254
605
86
1574
2949
9534
4191
185
59
84
502
514
887
8799
688
381
657
520
520
420
529
56
215
183
634
9054
210
84
1189
1615
790
65
108
523
3688
937
9015
153
1565
10002
321
107
128
82
391
143
9619
3884
1431
1451
475
8151
392
656
11659
1868
69
123
659
195
14
293
2395
125
60
440
79
309
377
309
155
9288
88
183
63
99
228
203
147
197
570
203
52
195
600
348
1951
8871
7626
361
68
101
96
11696
58
143
128
63
9969
2269
1270
1588
356
300
104
142
477
568
46
1787
51
93
62
5486
51
93
62
135
564
97
56
54
198
7364
96
94
160
1478
679
578
5854
7437
1022
479
7362
13117
1394
473
1259
905
2989
20
112
552
1187
3175
5881
5477
3254
3201
555
915
112
2384
12711
2370
7627
913
1448
5954
5395
3035
575
799
1453
521
1120
152
111
27
326
2700
581
265
347
1914
2115
3068
1438
511
1547
2743
2928
590
263
9428
1742
8523
649
365
75
84
56
177
5040
85
56
177
1731
618
2033
19
330
9684
9479
2199
659
1373
703
2856
2500
8464
1780
2116
151
11474
8137
3806
6019
2714
4231
6653
1450
475
8175
471
491
737
1987
3446
466
396
57
3018
3114
340
413
360
4722
88
769
79
420
131
109
163
8711
163
1584
146
430
8125
825
351
2305
790
7369
2107
51
238
1112
9311
330
108
405
78
5252
3266
7335
3968
6521
104
4381
4026
834
3089
3931
4693
829
5145
1731
300
144
233
1450
2902
6811
1056
1588
9450
4019
8911
2910
3703
4603
146
5328
899
4075
1275
203
141
1994
351
89
282
94
9378
379
646
184
6421
110
56
390
1111
8917
5853
669
5382
118
1969
4909
6220
73
2262
7173
9433
4228
1623
585
13655
782
8297
911
1449
424
3654
1079
4211
45
1107
918
292
134
129
657
491
181
216
250
198
355
2434
1698
5364
698
8277
442
3593
2879
109
9339
9618
2906
2393
13997
221
9581
279
177
417
1659
389
5531
444
427
98
13479
367
354
111
64
86
104
7697
46
1221
68
892
379
862
426
261
282
114
234
3280
2817
2134
4892
11504
4005
5315
139
4737
14165
3696
175
1210
391
4049
4614
1017
3605
1375
557
434
2637
563
759
108
1019
255
89
13491
9386
5390
6053
2350
6364
63
171
190
434
404
1846
6203
2190
3344
176
91
137
138
155
4836
2038
229
1343
130
106
199
92
394
211
135
3025
25788
970
3257
7426
143
5876
4900
135
3512
66
437
154
142
84
168
1635
965
134
31
916
133
125
192
2455
787
635
116
2150
2575
112
1957
5256
1788
5230
1225
83
156
654
2263
9299
1535
14541
3430
10380
2929
440
288
350
4079
1322
2949
7407
1641
1089
6134
877
2112
7444
76
760
1431
2950
1454
438
108
181
2748
435
293
499
535
7970
175
44
108
256
160
89
156
1574
87
166
2407
1038
1747
7428
474
347
183
154
446
1366
92
256
73
39
22
169
97
9421
819
1399
1474
4578
7403
5115
1445
272
1137
274
157
546
276
1655
1441
1422
834
166
104
200
103
520
118
1185
898
3812
355
6554
42
88
1770
57
258
177
610
9481
1468
188
131
190
127
88
253
276
9745
4054
1218
787
95
161
4490
7500
1925
4514
440
146
278
490
549
13773
345
2199
89
5199
71
81
367
277
9543
183
66
214
52
790
1586
1027
579
184
47
244
4648
43
939
189
145
244
1432
64
924
6449
8791
7375
3897
2946
116
1387
1077
386
138
149
422
70
4638
3913
82
123
77
102
332
653
163
151
11395
154
1531
1204
91
549
58
123
603
709
224
409
238
549
58
2737
1942
3962
5753
519
268
572
380
710
167
3616
8174
699
5332
3337
7386
309
340
282
201
13721
516
182
1368
603
1598
1494
477
38
8280
528
236
118
3271
1405
220
412
199
310
37
37
157
222
381
158
4175
131
731
5729
443
157
3705
41
8681
328
5478
1094
47
436
3615
848
938
3067
91
8230
5549
714
107
4204
131
714
371
104
421
2034
455
3718
1880
105
113
437
3133
105
428
4078
870
147
13936
129
1302
5167
400
348
2628
135
30
788
347
1906
3022
7085
340
47
2368
379
461
196
1378
6504
356
339
2687
8895
1987
3305
13577
4095
196
539
4042
566
8003
977
602
4370
942
281
385
556
1901
1077
4995
1592
2743
247
3064
2967
5909
3879
1940
332
1129
1348
289
1931
895
1598
3227
123
651
13624
8472
63
152
908
1711
628
129
169
218
157
2977
2411
43
2650
9103
346
210
626
143
100
254
180
388
160
114
425
800
959
4916
936
584
5257
2073
75
130
1932
88
3684
754
3602
7206
2306
444
446
2996
7219
4964
5372
1069
2548
1085
6839
1134
3099
2007
94
307
1713
3624
96
325
429
339
84
1545
4013
3136
4979
1697
181
97
82
1029
7447
3864
92
1111
409
219
225
41
8991
794
448
1869
317
389
168
59
49
194
72
142
22
4724
67
191
142
22
9457
4690
1882
6232
1959
3789
7407
1170
2687
630
32
251
87
7562
1953
404
837
56
756
164
208
137
88
102
131
209
5441
700
8163
132
194
102
9288
55
1264
1555
426
73
56
68
568
261
66
3505
554
261
66
7480
114
1430
435
2703
1033
1973
531
526
217
102
37
217
7443
164
74
672
3889
429
9422
9270
87
115
9428
1913
83
602
4223
13903
1727
86
453
2254
342
137
158
661
87
105
154
220
233
148
6202
1643
9323
1256
356
267
2690
148
158
11732
130
152
184
1194
2586
2487
111
869
3614
835
1943
2693
8242
8910
2720
1457
197
301
68
124
84
47
161
115
152
184
152
1362
301
195
2522
106
1015
105
72
1466
147
175
146
33
878
2093
2911
9083
1663
2600
1229
531
7401
7029
651
1108
539
10279
293
7611
5593
447
14883
832
403
424
74
295
657
9382
212
1406
250
1725
309
116
1156
120
90
119
322
113
1475
405
237
3660
481
2307
4045
338
533
445
167
1558
5629
3397
1678
79
3775
1192
7418
7717
3617
137
6672
907
274
1908
851
2445
2239
9003
2292
140
382
204
2164
1359
90
374
171
910
4043
508
387
4356
47
3713
368
1448
2177
2167
677
164
6506
332
1838
433
42
2287
62
8420
4014
2543
1586
9349
7122
4823
415
236
3969
6833
4785
256
896
211
1256
445
332
760
448
249
3208
658
1229
2023
3260
533
27
7451
91
932
297
234
459
204
2816
784
315
341
5762
2928
6104
3079
173
381
1061
304
171
346
1942
2868
9154
164
5894
867
56
817
2633
427
810
567
5333
217
4913
2456
191
57
5742
4057
511
161
334
2026
2492
581
45
406
5725
45
1812
1166
350
3679
78
405
1275
380
178
251
43
352
9074
76
202
80
147
69
409
74
1054
326
1144
327
1987
3162
54
120
123
125
102
74
59
229
953
55
384
5590
294
306
102
3463
123
305
102
446
534
8893
1511
31
1534
268
131
158
474
831
8921
6528
9353
2856
1193
79
2752
37
92
1471
2328
13096
1562
8873
2618
508
7256
5011
4054
6826
4659
6536
955
182
105
650
142
477
5172
105
651
148
448
1660
1392
2258
2928
112
467
431
3608
8180
693
1485
64
8177
700
5455
2044
321
1249
5246
2884
1228
2665
4225
52
8958
135
2262
4751
217
199
128
303
2787
3406
99
7355
951
3444
9382
5941
12264
1269
1747
2463
3325
2220
216
921
1286
849
6322
83
5237
6970
1142
7526
1956
2550
86
156
167
217
154
4341
1277
4505
541
419
360
94
430
88
414
108
246
872
8271
695
5465
12243
724
116
76
254
243
1248
1538
145
473
122
706
165
497
699
159
120
1041
519
2088
6418
1750
8974
778
7738
4094
104
1906
1069
6064
2722
1346
2170
117
91
16
155
80
154
40
2493
8776
2403
875
6157
7328
7556
542
829
98
6541
39
105
42
108
128
69
30
111
1912
229
1029
1197
1259
48
160
154
106
90
446
1659
201
396
2383
201
129
5895
8246
611
68
1797
3433
738
729
227
725
638
146
746
70
3649
1894
84
326
52
4420
8820
3419
163
9435
1429
996
7989
178
1372
315
118
4298
5279
700
7159
868
213
297
29
490
1161
2136
469
118
1468
7143
411
1411
454
454
3687
90
478
1001
2393
1363
452
539
3811
5061
259
156
5882
41
68
114
88
1359
1265
1366
9502
108
91
415
1649
292
707
2862
386
8701
101
59
825
1044
95
450
363
227
10037
1700
3802
681
553
275
2765
1245
651
7803
8205
3473
1332
4988
2800
686
6765
6971
3270
440
64
258
1427
62
10387
2461
2590
188
2635
343
1346
6573
9418
554
4920
241
483
6040
538
2946
260
498
117
450
946
1053
346
1679
1202
2894
1211
69
103
447
29
291
1636
2619
706
338
217
366
598
222
151
117
109
250
93
96
70
7206
111
1240
9033
65
2105
212
6640
346
4731
5191
495
481
5522
1855
8446
3929
9628
2725
566
3605
350
3711
1875
538
4522
3377
6749
4996
5195
3688
683
1964
526
1629
816
680
621
711
11583
65
5027
9111
5573
3330
35
188
1265
369
322
176
6880
42
407
242
658
71
86
1849
9663
3362
6879
4301
4139
100
10200
1273
3657
1168
509
1466
71
4406
7244
502
1142
113
101
3109
118
293
90
125
277
63
85
129
92
102
271
157
2622
9351
4032
343
4875
609
96
522
128
608
339
227
404
192
522
839
3966
3836
910
1494
79
7388
7947
4189
3281
475
2093
1034
9099
82
7705
7922
13614
728
1400
203
9125
925
280
347
96
357
113
2582
197
304
1543
124
162
885
83
28
244
156
666
1447
152
546
1280
7067
7761
6613
871
105
78
62
61
62
459
55
105
84
49
130
134
3595
6052
2309
3943
3394
2822
5281
129
154
132
4699
3540
8894
1594
180
227
280
150
9535
238
164
161
4041
1946
1676
8811
1645
2292
834
1569
1185
2284
7447
1012
5009
4059
715
206
86
88
117
921
12192
573
4818
6639
2065
1986
9143
537
163
155
1285
32
209
204
146
65
691
373
832
135
1079
160
500
400
4473
9425
4948
225
364
1044
217
2383
3845
208
251
5333
100
198
249
1262
66
65
62
206
363
96
796
5750
169
117
2082
1279
196
4724
302
9264
999
1129
9472
413
337
76
360
3656
1628
87
197
13956
273
406
123
9176
341
174
140
119
258
164
1047
14339
941
4374
7451
4949
5291
4224
1584
182
26
544
6705
712
3214
646
7263
9057
142
61
1390
1584
1005
264
418
50
142
456
84
636
2493
14622
363
139
228
182
56
67
1832
992
94
6221
266
84
415
119
1301
1108
272
2743
1589
1028
70
3492
9561
764
131
819
208
119
84
266
43
104
683
273
6520
4341
2512
1713
2567
5359
335
2356
847
335
1767
7029
2113
13555
6899
1604
1768
1713
7189
7049
7059
1485
9423
6700
206
105
116
876
62
81
56
569
4442
200
9306
7910
4861
62
3309
1642
4134
1071
1344
12753
1698
1508
8945
307
710
12690
13833
293
3483
962
3873
1193
8794
428
1643
1468
4305
95
715
42
468
19
645
93
11550
84
36
48
1505
105
123
337
2304
93
10687
7015
8732
118
135
5329
4068
1743
2808
6611
13568
6565
353
4727
1704
759
5237
702
8248
7611
4400
475
1640
99
3539
355
3257
3845
73
244
1228
5056
3354
6873
3871
12915
2236
280
163
1403
8904
12700
47
1578
101
114
1145
486
272
652
324
1082
274
770
214
120
9350
448
31
932
5140
95
3866
4561
341
6440
339
690
13641
799
1918
445
89
309
1465
88
1099
5969
463
84
188
152
261
9476
2465
831
401
429
78
261
203
558
1762
57
127
702
56
79
92
91
199
148
50
828
400
429
78
254
204
560
1577
826
69
904
32
281
46
153
860
84
529
917
3809
955
69
1221
153
846
89
310
882
6746
14862
3875
6791
1037
69
9445
7741
4600
536
9461
860
2488
1899
109
31
422
970
59
2187
126
109
31
427
140
308
2536
626
3436
446
9621
2843
694
321
8964
279
1857
294
957
26
361
320
202
715
1681
6648
4763
4000
116
4331
4669
4432
1060
3990
3387
383
204
114
1808
142
9415
370
1728
6737
279
147
19
107
59
3099
101
112
1142
268
299
2970
189
74
809
1138
411
9260
59
2671
2638
9255
6748
5394
1222
113
495
705
4920
523
1017
258
47
2956
8120
3235
1196
525
969
4905
1307
4189
664
1208
1442
248
518
2057
102
82
4511
2425
12348
927
4084
66
2933
5451
702
8164
6671
5100
3462
479
401
83
500
3806
4508
2155
573
295
79
155
1891
177
1922
3414
178
578
998
928
53
269
6713
218
228
2304
51
57
269
929
6356
201
149
3050
8936
1751
9625
259
2623
484
1498
13830
1249
58
612
66
84
124
122
1167
53
6244
13579
8480
134
84
106
6953
2372
94
3378
4377
1571
3492
9592
3968
995
700
7924
1291
31
115
261
388
5202
96
63
524
3345
1280
189
688
164
13885
358
573
2760
800
289
1165
491
1170
112
101
2650
294
189
283
57
94
194
7220
1681
5819
40
279
3091
619
105
108
303
376
407
6099
6326
4230
8950
351
7148
1170
3324
338
1236
431
295
478
54
60
438
139
792
362
103
57
191
223
297
450
125
516
217
191
607
530
87
188
970
1044
3231
325
4908
70
365
640
209
290
243
97
1220
454
1293
168
14059
91
123
887
8845
8119
110
1469
140
464
8510
173
1187
471
1291
149
155
1223
1356
185
11214
2257
192
133
253
143
159
110
109
95
110
29
6089
9402
3286
67
102
181
163
481
6713
36
157
245
863
910
1086
535
58
210
1929
411
351
343
668
2120
7383
532
575
5065
505
699
7508
6391
7530
556
410
2368
7668
9532
1105
132
385
805
7369
128
352
342
1460
12016
6694
1512
2182
896
1422
3720
9481
3623
61
97
1031
305
192
680
1402
151
14941
5593
13099
4891
9417
3533
8013
699
5568
150
466
1706
48
3499
924
5162
5433
2262
48
34
55
13917
210
345
682
98
213
215
618
126
162
123
319
530
112
217
197
1177
1246
53
125
335
572
112
524
6674
11476
221
174
235
700
97
1100
67
2301
1100
67
859
211
279
157
525
963
64
116
9091
426
5168
697
8368
405
1228
6043
141
8777
146
2394
1627
146
3218
3129
1063
2908
6640
348
4700
2474
4127
369
2707
4911
1790
447
82
90
1310
350
1292
1028
8421
7452
1648
141
440
3191
241
152
439
194
2060
178
9356
276
8839
310
71
145
475
1248
5138
112
371
972
217
43
1782
486
374
1893
1216
759
9445
861
112
186
129
2786
59
1281
1452
360
3581
5251
701
8348
1036
3717
401
555
6056
1114
337
1279
56
307
248
14806
213
116
3111
10666
453
83
465
1111
2456
4331
2863
488
2300
468
499
2471
2322
2105
1844
3060
880
8513
253
263
194
386
1110
515
6790
9509
2411
107
466
539
319
378
1233
1425
1693
3634
1280
5004
697
8522
6487
342
4640
129
3514
6046
676
868
2904
406
856
7793
554
80
1759
35
54
71
99
1083
1173
1432
315
7035
5316
307
1118
9130
193
87
478
3274
932
9554
4202
6103
882
1442
326
33
334
3270
7427
3063
32
153
38
38
677
1303
171
1514
287
482
1184
467
6799
1821
5350
71
568
91
104
2629
79
118
3047
174
93
302
319
118
2156
3209
499
442
1156
939
102
3742
5035
322
794
881
210
1576
3232
446
72
122
93
1632
2501
1703
1876
317
890
54
14375
1030
108
390
131
85
85
2365
1875
1082
4525
561
61
1787
303
4596
173
2269
434
1877
261
1929
191
569
277
54
109
2752
145
367
560
9129
11111
2712
599
6395
44
301
60
281
434
125
636
800
874
116
131
524
730
1676
158
118
5200
721
5947
8223
627
2612
1235
2479
115
104
113
119
32
202
79
613
7227
2259
527
30
231
257
208
117
167
144
278
92
120
475
3707
8046
9474
537
360
327
4045
295
129
120
141
350
204
9484
142
4824
1967
272
1860
383
376
400
677
8935
1712
498
14571
209
574
736
363
942
2262
2305
430
6636
3625
2557
2007
219
192
3185
1971
1340
462
1383
2140
639
272
332
701
224
163
149
1342
53
127
597
108
94
126
91
220
148
53
639
272
1003
224
164
1295
1619
79
560
90
179
5746
560
3166
90
179
1981
1810
80
949
5233
6903
1822
731
406
177
718
132
4077
61
1144
297
140
202
156
93
3285
6483
361
4745
2684
1319
3429
1151
8898
495
1853
371
5625
755
438
5937
59
434
144
46
57
1068
251
148
1581
2158
5363
1337
3245
750
7392
9328
1945
1330
98
1684
196
735
785
119
968
46
68
1391
1094
147
187
192
392
3382
381
1650
544
2000
627
325
208
314
137
192
108
1232
9525
6017
1433
296
99
4963
810
3723
8940
5574
2348
1478
792
156
231
56
82
707
5606
391
168
476
83
164
43
2135
6631
214
9245
408
1472
4492
1924
4178
248
1432
260
216
296
435
14
159
148
117
33
144
11
140
31
42
263
612
754
3450
5315
64
680
493
2664
2864
1272
109
827
73
1389
2292
195
522
380
2531
1005
212
1670
1277
697
1303
489
937
4128
91
11718
9413
3212
1819
165
520
1685
851
129
936
3786
134
550
5704
146
406
184
924
170
221
8707
824
750
352
467
175
72
2807
425
126
280
218
3311
7372
5841
59
125
1413
830
1086
1153
1226
9506
3659
81
71
271
1641
1152
641
1539
1235
479
1553
310
1734
110
737
401
6871
202
118
2281
2212
517
82
165
5265
4061
5131
1138
755
364
553
5760
9433
3132
870
1747
2963
3660
5803
879
616
7322
11860
1452
560
7724
710
56
4078
1187
4966
4676
145
1210
9339
803
7362
2925
1762
186
456
104
344
47
228
4344
131
825
107
566
51
165
118
323
8945
32
203
40
2314
490
926
43
288
272
135
176
1693
699
5210
4647
357
357
371
357
6464
4483
4309
4288
2590
128
127
237
2173
6805
2401
297
198
2535
40
574
430
1414
83
61
240
299
290
551
685
225
740
608
146
696
71
1796
2164
58
1553
897
11628
12
328
750
6360
5001
246
72
8921
276
525
7294
441
852
120
5440
195
186
623
1261
1238
208
994
13790
1177
1567
2423
207
5746
215
277
805
7843
305
1214
297
127
95
102
58
98
9406
141
59
3142
282
1349
2319
59
2674
222
6832
202
310
89
956
2143
142
38
3138
271
1350
1352
5138
950
2298
2374
3488
2421
3119
971
59
2674
432
310
89
639
1277
323
2148
63
226
35
129
16
570
193
219
299
501
1845
786
377
2716
511
375
104
228
68
85
11800
161
1208
59
48
50
1350
8928
4001
210
7337
196
287
954
1504
8096
698
5442
12110
682
114
627
1812
100
2935
5799
648
119
3544
3428
492
704
95
3343
117
218
530
464
93
252
128
338
296
208
782
156
4190
4422
6693
3216
73
136
2228
2375
5835
889
55
1066
320
2740
8875
1732
479
658
2041
1413
439
5541
459
5181
698
8272
4181
1315
150
9310
191
2456
347
695
151
1407
2745
6222
1788
2673
3333
41
3808
109
3084
4713
517
295
283
160
134
651
258
159
1417
2815
713
2791
6265
102
209
292
43
36
221
14526
186
266
74
456
8689
8541
5997
435
680
207
132
4299
365
407
124
438
222
1148
9152
2583
157
9428
4840
1311
9362
2748
1049
10859
106
68
57
247
139
109
108
408
7138
3856
2623
810
1233
2201
71
208
816
117
72
194
1349
2691
354
9483
1395
220
991
89
1178
72
1614
8948
684
56
434
1833
6467
148
5134
131
226
102
35
2097
352
251
10284
11451
4016
588
457
3831
314
1650
2653
6268
246
597
476
2648
6156
3521
4478
1068
2186
3551
2137
290
1290
1079
562
377
1168
421
64
735
102
167
108
160
5838
2445
8805
629
7536
779
756
208
346
1502
286
38
43
634
149
280
529
616
209
1605
6978
61
1663
420
4163
2596
1756
508
277
181
587
7374
4279
171
1972
4016
6488
351
345
1852
2387
1354
2170
1208
63
8931
425
359
342
239
53
226
122
110
1605
1851
3943
3151
1792
5273
5249
130
2014
4541
7437
9545
2459
7595
3911
1031
8030
387
2360
1195
15357
8110
677
1201
95
82
226
1445
1990
7535
7007
38
137
5461
108
302
199
327
2654
287
42
7447
506
1170
112
101
1882
9712
13856
3747
1167
152
282
256
587
3577
1951
1128
2639
981
2442
5719
1778
129
1811
1582
138
8647
138
986
5147
1516
822
7277
6985
91
107
7688
9422
442
4609
1596
1797
9099
1009
843
2652
1885
549
5300
2788
3635
198
385
642
87
4025
301
168
62
138
1126
11725
150
12
147
12662
13
550
3120
6502
702
548
903
222
1243
194
354
106
713
8951
2119
67
5443
1367
9278
8907
3912
39
1267
9483
1666
118
65
476
91
2195
118
1311
31
1296
225
9209
1245
12160
689
702
93
275
125
51
118
459
40
63
9039
8848
956
5337
1148
928
1046
214
273
6128
8420
1673
3109
6503
7372
83
216
136
200
140
74
186
273
169
572
1539
676
9091
3689
2886
4807
3899
57
617
572
236
47
44
303
3171
57
550
198
9539
403
203
717
613
117
57
519
96
1220
99
2026
2560
1642
108
179
214
46
988
361
5683
212
5046
976
466
561
569
710
4824
963
1809
6692
1892
548
768
558
761
1454
437
1747
2544
540
1119
2418
1902
8894
5896
2602
6428
2215
2614
820
2142
3837
257
3277
237
24
109
181
380
523
355
369
1430
324
82
154
197
202
101
209
1849
3454
1904
105
341
3687
105
343
2046
3722
2444
4959
966
163
420
488
691
3428
4431
3751
1020
11277
3145
89
293
1809
269
3973
496
2584
117
352
77
1177
486
128
656
259
186
7331
736
9241
557
304
263
7615
1035
117
33
417
202
703
1764
56
124
608
61
91
347
168
52
1036
118
33
360
1011
876
318
7360
66
202
700
122
172
1283
1540
151
83
76
199
2403
8939
3860
14568
9238
546
1561
135
973
757
238
565
2275
2334
3964
5305
14943
1016
2046
2932
937
7217
2255
4749
601
590
3849
65
7137
9382
306
881
1569
3658
796
11799
1491
732
310
251
8021
7549
1993
5848
1737
103
169
120
706
2197
6593
1921
131
37
520
3644
131
37
517
2835
9589
7781
1648
11497
353
216
184
1217
2703
216
153
537
1511
92
724
7099
452
222
157
148
2159
2730
5558
9767
3153
7860
194
13768
1737
1961
4045
10640
9101
1060
63
7836
1888
3880
1947
240
3690
344
1233
2398
240
236
499
657
49
270
366
1977
2010
394
561
466
274
715
442
226
2511
8127
6351
92
200
228
221
75
70
107
67
978
1566
205
212
1680
6412
568
373
1180
551
793
283
882
1017
506
1625
4714
2552
5011
11379
9416
2338
563
8304
3502
985
108
130
78
2165
1435
9013
3710
1403
9448
4078
105
175
982
313
122
240
1434
96
3621
146
175
263
556
977
279
279
7335
149
672
149
272
55
13906
110
1985
1106
2702
8928
6684
373
465
2392
8581
4447
29
56
139
85
136
447
392
420
67
1906
111
142
383
4163
82
2856
279
104
179
1043
608
89
1019
3343
343
2328
9069
2606
83
847
176
3633
123
1336
277
186
132
145
178
107
194
1230
110
1433
1346
3052
4395
120
8885
394
192
128
385
224
714
599
189
8806
548
6283
1205
2415
1166
465
302
14
657
822
1296
139
1828
9514
2928
62
55
143
4228
131
841
150
894
1469
488
54
6466
335
336
337
4617
11637
8627
1635
708
164
163
4640
4000
343
2697
9472
263
219
1354
13843
205
235
2200
1887
1811
4253
163
743
5556
354
146
119
1110
9430
146
1309
96
3872
302
296
3731
2806
590
722
489
415
157
462
853
3727
393
8338
5488
262
98
711
179
2813
5215
123
623
378
227
681
518
57
39
1707
1634
8965
3435
2704
1470
446
682
115
1965
2510
97
257
932
564
147
1264
5440
62
273
46
1430
89
84
219
1634
429
419
492
587
1156
229
382
69
47
175
133
3665
1861
5478
7201
6433
62
2180
6626
9285
8933
1244
182
435
280
1446
140
67
53
280
1455
14622
2419
1807
9326
664
650
35
1534
246
1645
185
34
30
455
2173
2832
448
387
2336
474
784
7412
1650
11901
843
7270
1099
71
371
164
698
225
939
921
1187
5004
4334
8782
1199
203
35
1794
2609
304
640
74
85
168
60
140
232
219
231
156
346
6434
4115
592
8946
2415
715
313
890
568
170
137
121
236
391
3267
2878
137
110
237
389
161
1214
13335
128
1515
671
304
42
38
42
38
42
37
40
37
178
141
4812
42
38
42
38
42
37
40
222
321
1145
44
2339
2174
1960
693
1455
792
8235
792
549
730
228
713
627
123
548
100
451
1597
1626
581
10642
3049
51
90
247
2213
103
88
58
33
201
103
247
290
13846
245
181
419
172
57
5908
4232
2563
171
1044
689
4108
505
188
145
528
64
1863
796
3036
9462
5211
800
1455
4365
2891
287
130
151
160
177
227
466
1039
452
2393
186
8917
1448
293
1395
321
120
70
800
4929
4216
11010
2538
3329
120
1925
44
916
466
180
218
8934
346
3167
11890
196
276
357
2232
196
542
2055
1279
9106
268
175
122
1184
329
226
1565
9195
2021
4470
5113
1380
378
202
2059
4535
7289
1668
52
246
384
250
1595
13585
7551
59
94
411
58
236
131
7821
1548
68
4970
1118
1667
217
132
55
37
4136
4472
10326
4258
2416
533
485
636
602
1314
330
1652
6365
4093
13689
4656
2625
7415
7426
1507
226
100
254
1421
907
9426
1042
1285
256
114
114
104
104
2947
638
332
42
13812
667
72
6221
42
124
862
1520
3607
7333
2694
31
1952
194
2216
230
977
782
97
234
1370
112
2660
263
83
184
9364
2572
5835
73
6350
20
7341
2161
2374
511
980
113
120
1348
82
2081
9105
1904
254
852
2760
7964
2337
1156
1101
676
11066
13788
633
390
474
247
502
1230
2072
424
55
279
120
672
541
171
349
757
1816
208
161
660
98
3507
10765
5373
9689
3835
129
114
62
121
1862
108
5520
446
108
342
449
264
53
344
2030
2954
5898
3630
2392
4354
7898
1453
406
8233
406
513
3031
513
1584
306
1449
95
3541
1041
95
2057
31
675
7447
3016
131
2494
2673
779
1879
527
479
1111
2244
196
3224
1899
4317
711
3254
649
14909
2628
5241
698
7925
5207
91
636
190
893
423
3138
972
185
4481
5728
196
499
5784
133
8912
12468
783
630
786
4464
61
303
7477
1596
6083
8919
1023
7631
354
774
1959
720
179
3422
44
87
2012
424
203
1771
1284
8824
894
36
503
654
67
3973
39
1080
55
1614
73
6877
55
928
293
1113
164
70
122
130
3003
357
1843
627
259
1317
2722
873
327
84
727
3045
811
7433
3172
3832
13990
1345
4634
659
4116
2139
1343
5636
36
278
148
9439
3368
150
1665
56
1628
2451
2848
65
4633
6307
8966
7181
6561
1188
550
2631
3620
215
3024
291
417
474
369
497
985
2646
3116
1228
10025
3884
1113
370
182
234
4203
1626
1299
1390
581
621
319
88
496
322
98
2516
5655
845
55
1235
209
175
364
1661
985
55
1235
209
262
364
1204
1802
7382
1679
9018
383
2630
470
1237
693
46
5299
93
671
5003
9356
4673
2374
1638
1314
1404
580
652
319
88
497
322
98
1994
2671
3535
8877
1450
72
212
2343
39
68
51
40
50
128
65
272
286
63
221
8584
6447
797
142
213
6598
33
967
75
1019
777
686
156
113
180
28
132
676
2622
11572
1262
424
63
408
482
183
83
715
6764
1509
8741
2824
9160
6347
2835
3317
2313
244
160
152
3843
74
4220
5083
434
79
43
137
8755
62
486
721
329
210
516
1324
198
7067
54
1309
1848
503
7857
6671
485
3724
13653
2839
275
499
475
128
50
8904
358
195
92
119
193
1940
7131
7518
1950
399
246
959
345
268
6486
9406
1202
1201
7440
1545
9333
3015
2156
1428
137
119
164
5844
4757
351
356
6485
3779
526
80
416
3528
1284
448
854
1549
313
5377
704
1106
4215
734
3593
218
2096
1220
345
434
3963
9296
2493
2312
247
3470
347
283
161
3445
130
1050
11436
39
612
2577
2740
44
253
554
88
53
218
1356
1664
276
580
116
792
761
1284
1425
53
112
131
86
655
7336
2044
1937
1553
822
711
63
1452
365
6292
344
918
366
512
1023
747
8869
628
46
9618
81
1684
194
99
243
2974
254
1342
611
641
91
121
69
178
1304
443
906
932
239
180
26
321
2737
5696
1594
8084
446
1969
429
363
73
1347
5099
1030
1325
1301
319
7312
1133
6917
1353
2047
510
1906
9418
176
196
162
1345
181
8949
504
325
379
115
490
66
766
212
516
176
107
417
586
946
45
2481
2679
705
3950
2019
421
427
122
3240
421
461
4431
106
336
304
1017
285
526
1652
1788
1033
1222
3081
11835
6680
1720
6428
1170
93
5034
93
271
2725
117
120
442
474
76
102
719
137
9327
134
628
1428
8867
7647
234
1396
2517
78
681
53
192
302
358
308
671
833
516
596
1335
1151
4027
52
82
95
42
519
149
129
47
630
8759
746
294
1628
5227
702
7913
756
58
499
176
1920
13
120
273
4124
1090
6322
2532
319
885
215
122
4826
335
4584
11440
38
8679
3688
15421
145
1948
365
262
863
7791
1293
330
203
157
189
1302
4233
6095
7397
2856
3330
5925
5604
55
30
9958
4668
334
6787
12508
9274
1554
963
8867
190
1162
995
70
1391
9423
3623
136
7462
86
329
1741
2367
8578
255
150
5338
177
118
781
2022
8920
1235
374
1335
331
543
9355
2151
7441
4599
1178
7426
3437
1488
566
6729
7614
1556
567
584
4626
4873
1645
3463
230
103
2137
5177
173
715
5439
4730
425
6479
159
531
12318
149
670
1285
1318
658
135
105
75
287
126
112
240
683
273
203
517
439
473
1423
120
9117
69
119
2773
476
133
1253
4234
15
316
38
312
276
194
72
138
8932
1323
1955
6486
87
126
4124
56
38
170
48
208
652
4481
49
927
209
107
4118
351
297
4780
8005
72
4311
419
8821
468
414
14911
9207
2535
4853
1860
393
3885
7487
5125
3858
380
741
957
12344
66
4193
518
4845
708
4700
4499
10038
6483
351
4833
1327
106
3178
6284
202
95
93
96
256
1002
5602
11578
3554
1365
2188
4464
474
386
512
401
8248
629
1454
883
220
2967
279
48
176
1997
1607
943
227
603
83
1616
618
1094
117
129
120
135
1840
200
151
109
95
5491
930
912
152
3351
4531
152
1571
460
1130
42
518
63
2993
125
676
635
262
269
110
1176
6458
2476
555
371
8919
8912
633
82
261
69
168
4307
556
395
1125
55
1504
205
3119
6063
3180
1616
3010
6097
8712
2989
6576
4322
3547
75
197
634
643
83
107
1205
2804
655
5241
700
8075
10052
225
681
141
134
470
76
380
244
241
1227
1271
1280
8916
4740
110
209
88
67
80
66
84
61
513
417
451
1226
3776
7796
4321
418
1864
236
114
101
340
240
12300
1087
541
224
241
2375
221
103
1186
225
243
1454
712
528
875
459
872
4855
394
987
229
509
31
5784
2524
436
719
910
2105
2369
112
886
1172
1059
1709
4020
497
495
15529
150
95
575
4168
166
656
218
56
4553
2837
156
148
590
1300
578
44
4996
2475
359
101
945
238
305
522
105
41
103
162
230
2323
317
97
41
1303
485
704
8580
3246
2117
6304
1952
2682
1759
179
5903
738
1932
3556
181
1332
2340
175
246
198
298
1391
354
130
468
88
585
78
202
54
92
9128
99
220
386
268
179
88
63
1029
98
822
7767
7474
451
1645
142
133
1063
335
41
576
482
2246
388
597
575
1886
127
5233
2549
1985
34
7570
860
4422
1311
6206
1184
179
12431
5506
533
1935
2201
269
223
184
1296
109
12
32
64
1330
4300
4469
1457
8937
3576
14649
3379
597
298
2645
4383
3058
432
2030
8026
91
548
58
131
647
46
376
226
292
3921
5153
65
240
52
147
6884
408
1352
2796
86
51
137
45
4560
2876
392
301
11564
11303
130
704
4071
7802
1411
592
2495
1692
253
145
1499
1115
277
66
8157
701
5307
1458
14092
589
2094
3859
4188
341
3462
6243
3174
2458
7367
10921
654
1105
253
441
408
338
145
500
892
866
153
8728
153
1562
2171
32
460
159
41
48
55
94
1158
4020
599
584
1049
2036
95
75
306
124
339
5254
2136
94
33
14103
155
79
3910
2963
15358
5239
7326
1610
1366
484
3100
209
559
790
8195
787
1456
2931
9117
6025
402
232
51
76
985
1926
240
9057
476
437
252
201
90
67
8604
113
210
285
71
651
617
74
30
9107
4598
369
70
1353
602
314
4450
50
187
222
219
88
80
139
4780
6426
277
1487
170
1240
140
2196
9235
494
304
337
5583
70
5613
1643
500
3465
501
2557
548
113
2941
550
113
1422
5357
11946
4136
240
1867
2097
1305
62
8890
154
123
1232
800
491
119
169
80
13851
163
49
3376
31
100
2399
41
2642
7593
1232
771
609
546
3226
1624
12562
124
147
556
166
6600
4052
7303
4589
9014
616
2861
9346
6556
776
14932
1115
4034
9099
1728
1186
11503
6336
712
5306
649
1940
4418
628
1854
1954
11597
3070
724
38
149
896
8906
4000
611
6920
11475
1926
8054
52
155
104
1113
106
182
1276
3049
146
1977
812
2062
1669
161
78
183
105
550
5350
709
1276
139
1252
346
222
12743
8289
1757
746
163
569
9522
75
457
271
91
1457
1170
212
659
274
7504
140
3923
4343
406
163
8674
86
1569
72
1297
3103
1414
11557
69
1879
803
686
227
711
609
127
716
95
198
261
197
1570
200
188
6602
7342
10984
60
461
192
4096
1446
63
130
118
6099
453
139
7510
8959
45
2054
765
1432
91
105
828
634
144
46
611
9329
348
454
6536
284
6332
222
36
1446
149
430
2476
775
323
212
32
220
42
8962
298
42
1106
1613
9063
83
519
2152
84
222
3556
633
6939
12303
2494
605
338
4449
338
8998
2546
847
332
557
87
61
324
1214
2567
447
71
4850
522
797
315
10364
5032
7291
142
2400
86
4324
406
124
3487
406
182
2196
785
1522
2200
9535
1121
625
2151
976
2246
2030
597
4268
93
1052
96
178
524
1015
5526
354
1536
5606
503
2333
479
157
3120
4378
6227
5524
1160
1245
1805
2018
648
45
192
286
314
247
944
128
950
4703
3377
163
1570
202
94
548
167
109
8947
6024
590
3533
228
1489
107
666
175
39
79
61
118
1578
342
1965
2613
10464
454
107
182
177
739
2699
2351
9838
2625
11748
1267
1840
37
1764
4177
1563
7365
897
4853
343
4692
387
1288
51
61
96
1231
757
1149
341
10196
4402
254
117
1546
196
48
1112
84
703
1179
12608
299
723
242
210
1593
57
126
713
59
103
91
82
195
109
51
53
1180
931
3740
3967
80
7322
12010
206
1428
168
185
148
4906
7000
356
1169
114
102
2060
890
117
278
1094
52
256
72
1153
45
87
326
760
317
1142
7407
1584
13759
3767
2680
503
1045
707
4583
843
1553
1294
130
805
1052
2632
3488
3307
74
373
3425
1587
3725
609
3493
4256
526
2085
197
346
368
3095
155
91
532
1646
297
777
2211
196
465
738
98
229
278
2642
214
1883
289
681
68
87
214
108
371
9322
1935
110
1245
244
40
425
85
12394
102
57
1403
235
149
548
157
89
68
171
5888
8525
5676
9138
198
1415
237
563
672
2465
477
6743
10469
513
921
83
266
505
370
1819
458
1037
1451
64
2339
1616
83
1328
374
116
269
126
502
1530
460
9444
1213
182
318
565
494
1171
112
101
2988
336
228
181
317
1493
109
2275
1264
6375
344
4791
5490
5574
6189
498
9514
3244
640
180
300
667
4552
430
1194
1042
4766
2338
2253
140
2245
164
56
35
4026
718
539
235
4644
472
7444
67
4011
1360
155
43
247
4674
135
1940
592
76
2724
515
1898
9202
219
703
65
131
58
14988
78
213
1954
23
358
47
352
1060
4808
206
15502
3245
3015
1811
241
2950
3531
275
150
9464
254
562
6216
7248
3943
3120
270
254
622
1371
1850
71
2223
196
107
2969
472
1944
488
51
506
179
494
69
5591
157
542
1138
580
367
86
1162
78
721
1349
2152
195
8969
196
487
240
675
8089
1689
283
592
373
417
5993
1909
13653
143
1675
121
187
1357
1461
1218
79
220
657
13926
266
393
97
1618
1476
440
1886
1501
2471
168
7980
1821
711
4894
5047
1469
13947
8681
9705
1644
8990
3509
79
102
74
1886
581
393
282
118
48
93
68
3105
100
111
1144
506
46
266
86
76
1677
3802
236
71
9304
6076
236
195
422
5560
708
219
579
151
413
1357
4217
7392
2381
7438
2585
11715
79
92
522
3408
246
95
740
627
59
638
8908
1228
280
89
154
180
1206
3405
9339
5724
217
1950
3450
7359
1099
1909
101
112
1174
499
7473
76
280
521
354
9382
2574
723
538
505
5698
1919
1029
562
1160
2739
3206
680
1501
1222
7313
6169
1136
14769
3235
163
4113
6220
730
6457
2426
54
713
2184
383
2138
2021
4789
388
774
2528
1112
1337
155
1286
1317
621
444
1420
284
41
1245
125
849
1199
6379
7453
123
5786
8850
3297
284
135
47
719
6948
9525
493
1169
113
101
3106
765
127
278
200
1472
9579
2367
813
3818
564
310
679
282
3705
7684
4279
5054
1236
4729
141
564
348
244
3726
66
1900
6081
550
4439
303
1804
1762
653
1028
2574
1863
170
5306
170
499
5125
347
2035
582
1406
171
669
202
311
1275
134
68
896
5340
302
215
388
370
3245
1766
182
274
215
82
3678
9394
3550
5131
501
164
4042
9420
1836
163
767
1330
2218
5166
389
110
302
255
436
7548
1946
2225
667
1689
115
81
419
41
173
53
65
675
413
379
273
648
152
419
489
726
3285
414
540
8308
4395
1248
815
7489
1818
281
168
5049
394
145
196
221
57
488
155
96
157
81
93
189
106
69
298
1688
6909
7597
1564
911
13633
3992
308
935
100
752
914
4205
13724
4934
1423
3831
7354
73
1087
134
593
1137
5754
4980
70
200
79
194
1334
74
3148
2933
8366
767
1359
1733
121
1194
121
1196
121
4649
117
306
106
1364
5180
9502
2408
9111
1614
873
765
133
21
218
107
179
562
918
398
981
125
549
901
15637
120
236
148
106
22
97
115
4656
2159
9463
1870
460
3996
458
452
1780
997
668
4761
3623
8963
1008
464
13514
2070
7464
2139
817
1183
8832
75
8896
138
70
191
9165
161
1341
5640
4741
324
5718
8573
3082
69
164
28
271
57
1317
250
98
451
171
1950
61
89
249
480
886
5595
165
55
548
678
1069
485
65
2260
1075
85
1945
792
76
183
55
171
89
295
5461
11697
1381
7825
928
257
53
2292
229
211
6574
187
52
922
1108
2269
6623
642
9396
8829
6964
207
151
1561
219
69
3966
4732
11228
2407
2648
383
39
106
281
215
2293
754
44
1897
425
111
92
46
166
1920
2280
277
9330
13531
1915
2209
7659
472
2634
112
580
943
4583
740
3619
2039
4656
1122
83
211
3373
9045
75
190
8072
195
2208
1506
269
63
66
1082
790
2576
1442
387
8178
318
482
6285
4864
9405
2083
8222
3926
53
5121
657
5006
570
1139
658
140
698
246
141
39
86
251
340
5219
2692
150
1972
8665
2906
157
84
1042
12211
199
321
652
90
273
237
63
79
632
692
225
3681
5459
7302
381
69
730
4515
4336
279
4573
2976
524
63
891
503
39
2872
134
344
130
1277
178
42
63
351
103
494
518
1230
142
67
479
6635
6438
1474
935
1919
7066
141
472
58
2263
370
442
13595
223
600
393
252
459
1127
173
51
3918
14903
3454
67
970
1894
231
219
162
85
8890
1647
2347
441
232
391
1104
852
2620
1128
163
3367
168
961
410
1295
286
244
425
4806
6533
126
45
543
84
4525
13811
2954
271
51
75
1176
3573
143
4408
1896
2530
98
3143
155
127
91
7243
4612
1821
302
217
523
9341
164
189
218
1131
8539
1620
1188
35
212
100
6340
4854
5125
1640
300
898
317
9418
80
523
1733
180
399
191
2600
202
583
578
247
53
33
1004
253
6208
2617
50
505
109
962
390
1516
8899
1388
3072
2418
269
270
402
1016
175
554
104
176
74
554
498
495
557
11454
6897
3522
1666
845
88
5858
3891
463
801
7428
790
10718
2863
1615
393
129
147
3901
14065
5451
608
8985
143
3399
332
1081
962
1045
513
1035
91
471
123
3047
665
2519
344
1683
7241
1110
4938
8936
4191
9847
1675
4013
9792
9150
161
6299
180
8817
1514
255
196
2515
622
172
182
70
43
127
5456
3257
8965
6050
2427
1053
156
7362
178
977
152
8624
152
1559
119
2682
1851
325
4858
266
117
5595
691
5329
73
191
116
109
181
125
133
152
102
172
295
222
502
91
158
306
30
136
90
182
1407
9381
929
354
764
91
201
825
62
661
1918
1489
1673
1745
271
4956
1176
951
3656
7577
177
9376
189
75
62
205
165
170
1081
1929
895
421
3513
95
548
115
88
519
689
225
662
561
124
50
522
102
571
339
225
65
212
1593
223
42
1407
212
244
702
320
105
80
134
850
52
51
110
412
15
612
93
113
74
754
28
244
702
320
105
80
134
851
79
6881
4798
2422
146
170
522
50
2148
236
4726
7415
6392
4643
532
244
269
5127
122
116
144
216
451
1956
176
437
104
93
1097
1261
88
65
1172
175
2357
3560
1062
1747
9377
758
1333
411
88
323
1039
4317
248
710
1201
219
13634
426
152
1026
1578
9302
5853
1722
28
6200
237
824
8882
8543
236
1236
5876
566
371
8344
374
1446
7807
207
70
136
109
122
7180
121
1399
2898
57
421
105
96
766
3552
755
2500
180
5493
231
120
75
130
162
161
395
6493
9434
150
526
12
223
74
1599
7349
955
11009
138
50
523
93
237
87
6181
848
453
860
55
1102
2615
55
1102
228
109
4568
155
261
170
218
856
207
398
227
242
69
181
186
2609
98
7230
5011
8819
224
2761
108
1573
57
2596
699
3182
6971
1488
133
1480
539
1789
2179
342
337
6544
4211
1788
608
138
68
777
626
1544
8491
284
8862
1488
182
83
60
54
181
34
51
1695
643
2178
5085
3816
491
5136
5170
924
213
142
167
143
6144
67
89
11880
2684
99
719
3187
946
152
204
8405
152
1586
4224
314
531
168
7348
359
9049
1556
1788
4263
47
45
2703
133
1000
319
646
2165
5692
221
65
58
82
10054
142
70
105
208
183
221
1919
2020
3495
3444
7403
8864
1560
191
68
6052
1271
2127
1498
7366
6032
339
8974
27
36
739
695
5119
808
1777
213
259
185
745
4168
497
1936
623
4474
3333
1784
2253
354
39
103
212
93
7801
209
2892
2138
2258
1564
284
276
755
706
185
4777
2326
850
2137
97
69
232
299
389
313
1272
37
279
383
4801
344
3384
1962
655
14649
8878
658
2258
775
8087
1092
3303
722
79
2072
1946
3099
467
298
709
433
473
457
5665
1738
7426
9120
5411
7946
149
1469
2482
1292
118
6743
1746
119
86
3029
119
83
106
2151
173
256
3154
1769
2559
731
232
1518
890
450
4112
611
72
343
229
56
297
1864
4598
1913
59
1825
1257
9039
454
1606
2294
851
1636
770
2552
284
13810
1986
828
116
679
9446
382
85
5203
58
64
698
31
4994
700
8150
97
29
1579
518
191
726
5416
1716
5300
4201
2184
505
4969
3689
12357
3632
3429
349
1239
152
2201
507
670
2264
115
137
3045
2528
1930
111
12954
506
8661
973
549
638
117
215
577
681
1089
378
123
441
2528
341
2385
2445
1207
384
718
184
66
78
345
931
405
1992
1173
44
3729
753
386
874
183
737
418
592
1681
7318
444
3518
6998
583
2448
1338
9588
1277
2638
69
1023
3429
2780
91
680
189
580
226
94
63
410
1307
7392
158
216
1236
217
939
875
855
248
1789
555
97
813
432
145
740
114
150
163
348
1413
448
36
440
127
51
206
1035
9175
2212
2581
1455
406
5983
325
628
524
6258
1864
255
46
232
209
2628
91
521
50
124
241
726
7298
66
227
689
80
702
508
4873
966
97
310
703
209
1386
4601
2342
3527
480
9305
193
2180
9307
79
86
563
168
1637
218
105
176
698
183
3618
11700
7077
218
3699
671
196
149
467
67
348
7224
4993
71
362
197
838
1217
8914
101
1191
2783
516
273
57
74
228
146
9752
184
1959
279
187
1928
723
377
384
209
540
1950
354
1199
486
549
290
176
46
6931
446
8711
198
2253
2324
4199
7036
1941
669
273
216
4196
1036
341
1505
58
363
1909
2682
634
2323
195
929
78
8377
682
5307
332
4470
267
665
224
9558
375
4337
233
91
833
751
59
56
49
6794
4025
4706
4402
2288
148
81
8348
1050
163
8627
1505
62
2230
1584
159
173
418
46
188
140
94
137
113
46
183
129
43
31
154
1190
5299
2891
9298
568
197
7176
851
28
3956
9477
439
770
163
744
5590
335
118
103
79
192
840
55
854
84
431
230
394
1570
55
854
84
431
150
2331
488
6573
10284
5030
616
168
97
136
157
1315
1411
7213
2962
3254
1888
1714
416
217
375
92
387
1261
224
112
3556
233
76
948
2093
88
426
439
357
800
230
2637
2073
68
772
488
6502
2680
270
2054
1472
61
138
233
222
95
82
221
1713
437
385
534
511
144
919
519
195
2219
131
1814
424
594
526
70
3131
7368
6017
1732
426
29
6479
30
32
3270
5023
2312
4034
3328
2778
192
4813
5648
1619
7225
4224
279
4079
3409
814
684
849
278
842
6414
1924
7383
7203
1634
2201
1437
199
192
906
237
361
1000
1544
1403
226
4026
401
1436
159
620
2682
440
474
775
2493
529
7744
929
107
494
559
1483
13329
1260
186
2378
12
632
186
22
9522
1852
8140
529
1027
575
92
54
88
8879
184
2679
1961
7502
10544
2260
8845
1015
2242
277
5518
132
523
210
359
227
367
630
127
523
1059
2643
5178
1531
54
2194
229
92
2366
7508
3260
1092
104
97
348
602
476
1208
5801
306
2126
6727
985
60
307
1903
1339
57
481
1445
1633
5371
1765
179
4807
5921
6831
473
52
2264
1109
863
255
1389
1530
549
3443
1846
4437
1050
792
8244
1791
5189
4221
148
558
629
560
13918
1336
9939
774
127
378
1067
55
2655
1068
55
840
885
478
6875
632
510
9038
1661
867
5562
1048
440
234
381
1205
54
783
50
549
228
7518
1950
220
709
616
131
58
517
102
194
323
332
819
107
74
484
813
209
9460
123
1033
128
176
478
7287
197
356
415
478
1197
4024
4240
3410
3725
2263
124
1335
954
1060
11684
5608
4641
6590
160
1908
3713
296
2201
2188
1447
5384
238
612
54
103
1447
491
508
270
14261
3590
839
44
71
948
123
915
1271
1568
1552
13955
9575
2063
9011
534
2942
73
108
127
69
30
111
583
230
8994
832
8910
320
838
99
444
293
276
1346
496
203
10161
7365
1250
2272
2280
537
50
549
80
676
226
362
618
118
692
52
96
6628
7341
286
1312
8211
133
132
364
771
1131
180
824
109
1950
2514
4589
1787
642
154
470
212
266
155
102
435
293
222
1010
148
478
191
1400
885
1944
4588
829
189
747
628
835
266
155
102
435
255
110
223
1047
148
478
192
7523
3654
5575
3967
1695
4804
4598
70
8912
877
1230
2665
70
211
199
102
68
6989
4365
8783
204
902
206
1207
1118
2151
206
218
990
9310
5667
141
203
928
12724
4275
2533
54
2210
1835
621
134
128
992
163
1106
2873
13723
242
169
2179
53
5554
2242
150
1774
14000
7252
193
623
2339
167
50
91
7388
248
7953
1906
7578
8080
699
5646
3612
6657
8885
647
1196
66
1938
7536
608
171
14177
129
111
156
203
837
193
876
215
120
454
194
354
390
3176
941
187
419
1911
922
6303
5210
223
233
140
62
5109
4651
2529
5575
4364
114
8971
1130
6531
59
295
1626
183
520
610
4892
464
19
4648
4274
81
718
273
114
249
891
321
111
3985
10485
537
76
772
8948
143
163
96
261
895
1866
349
68
255
74
2086
6773
974
9046
1844
1043
8927
290
133
173
75
71
499
1405
391
541
3588
222
1187
1905
249
20
394
112
140
222
2079
137
301
65
4741
9377
2258
7246
5038
45
2121
1779
77
123
115
639
170
609
558
8390
9305
487
702
124
108
204
567
96
383
70
523
1907
689
792
2135
2684
1548
15511
2089
13810
10314
1065
149
132
695
98
313
155
508
6761
3772
167
507
81
571
299
2674
599
276
255
59
7336
9030
1261
148
9526
2247
636
107
360
2355
274
8659
3708
715
115
1219
108
7231
4978
42
4948
62
225
149
480
268
252
243
354
284
821
338
91
101
81
561
540
551
170
303
2322
1002
5171
3169
9402
150
3285
1119
8068
660
418
381
67
453
255
1887
452
162
952
121
65
220
64
87
1411
1561
457
39
2623
1426
493
580
1137
8124
9365
4427
8872
1015
2440
214
998
862
11514
1576
473
1392
2201
11670
1413
1877
793
195
2368
411
2406
714
2075
203
240
1384
1020
797
516
45
70
54
60
403
28
600
942
80
7335
6834
7623
504
83
1739
180
1195
959
42
1409
7438
3895
64
87
159
1628
56
7442
7436
391
343
133
394
384
1722
1694
13606
588
577
5728
146
1702
60
321
181
1916
1237
749
1111
1292
210
2351
82
1363
2763
398
8207
1292
14970
5262
7028
2086
3704
321
4159
4992
7188
73
350
1186
2636
581
168
173
154
2286
15
57
72
420
106
243
121
216
321
235
51
446
220
1656
1467
851
2187
4305
212
57
990
467
606
1190
9470
66
2917
543
298
335
99
557
516
152
432
488
373
3038
67
357
1904
141
1004
178
119
331
4278
221
109
556
321
9204
8346
310
4943
171
1214
840
474
141
69
162
733
612
1047
515
1563
61
49
494
334
1690
974
54
167
4258
133
184
932
632
7341
253
126
186
49
6173
9275
2853
604
652
579
3602
397
3994
3631
6494
410
351
4688
6244
4444
225
117
3462
304
122
504
488
164
415
407
488
725
3318
2910
6458
8720
7093
542
343
361
91
1183
368
2554
138
32
276
142
1111
70
185
468
226
310
196
4553
2728
3385
855
335
2603
660
586
4268
2868
1405
7412
6653
5886
6727
2967
659
7509
2165
1335
734
2565
1472
13199
3834
9009
302
12836
4724
4654
8875
2173
2211
67
526
357
113
100
3040
134
353
294
690
108
582
4108
535
4344
629
9160
573
635
506
1488
1903
99
445
135
3728
135
3728
133
265
2106
98
214
149
1164
17
69
2788
91
9398
129
64
4239
528
275
589
9421
1451
576
397
2925
3250
4943
666
1243
415
442
345
9485
318
189
163
180
143
67
235
312
127
236
2048
535
1867
901
2197
331
4748
3907
2666
405
419
294
49
369
68
1734
6183
2732
1529
3414
7229
86
820
214
107
439
2655
872
526
4369
1902
1266
4373
327
1384
252
450
367
174
1017
171
291
179
104
735
137
7507
1979
143
193
669
276
8868
83
9345
57
241
50
2630
703
176
361
334
405
373
102
953
336
153
51
142
920
4750
353
9347
91
167
9331
248
366
1020
416
8599
3656
754
361
190
138
130
294
428
309
53
199
138
77
189
177
961
809
181
7503
1323
436
150
2216
1813
603
186
387
4198
168
610
2516
1125
1285
570
248
418
6751
87
6468
354
4723
135
1910
455
102
528
429
1162
337
1650
1445
174
88
794
163
7345
287
305
230
318
1449
342
1319
7657
3614
5422
1164
428
20
238
54
113
139
2909
251
310
1652
3759
212
1052
144
236
119
1138
1427
1521
2252
5145
976
31
322
1159
66
33
8664
331
356
1914
1112
439
7292
3978
1455
8614
4380
4124
2552
3767
789
753
671
372
928
6905
71
218
230
2315
1145
3138
90
460
401
567
705
1166
1493
77
1361
519
265
404
55
93
12
8910
65
1484
238
54
55
138
76
527
219
324
1518
271
25
180
178
55
639
1530
618
717
2255
55
458
3517
649
1420
4909
1594
1204
1346
48
973
1271
161
243
733
513
39
239
65
119
182
588
167
1657
3950
3053
5829
8712
14900
1483
96
6696
341
4590
1484
64
92
162
98
644
180
313
382
164
4476
1653
875
844
1526
1781
9026
974
1187
152
85
281
2059
113
324
81
220
218
205
187
1020
10371
73
902
132
120
325
6919
526
154
1220
69
3533
251
7888
77
8668
9327
2778
719
108
84
444
4200
9440
561
289
309
311
168
80
1876
3649
300
185
7371
155
804
1907
181
506
211
580
3062
973
356
3225
9810
3894
4902
936
414
3073
495
39
1252
219
1162
9491
1340
11582
1824
1438
149
70
863
3245
469
71
2258
20
164
42
8343
1882
122
24
434
3191
122
430
303
2008
2299
547
2177
620
118
677
185
137
106
36
188
123
156
129
480
7385
174
1084
1168
2638
1053
2094
940
1866
7342
149
8308
337
75
2737
5176
1312
1307
9656
1361
1171
3528
383
3908
4324
4816
1567
522
1141
573
128
224
588
120
130
1391
1375
1150
3696
490
1106
105
95
244
370
611
712
182
4007
433
593
575
161
155
90
2549
1331
875
372
218
378
92
1641
7287
5001
7168
501
610
528
1552
770
867
353
1008
80
51
53
233
437
3444
622
527
1261
470
291
433
498
260
1334
940
118
197
116
103
3925
11686
70
4996
120
676
983
1986
1613
219
1040
117
617
57
160
1504
87
25
169
383
69
98
725
517
7410
8440
48
436
406
301
3260
489
492
2292
2321
4140
509
81
1967
3036
6468
361
346
4490
9280
242
701
384
6885
3498
2337
2667
869
2138
666
1265
428
801
59
98
60
71
550
165
1948
41
8935
80
456
2175
210
8221
1479
2886
11185
4053
71
122
359
605
545
241
1050
7004
13644
824
1469
6657
2063
11705
63
208
493
2276
3476
1544
2747
6216
3727
4894
2677
4463
34
56
9312
6293
2756
3128
14963
1020
410
296
1665
863
463
46
2763
4537
12800
268
92
264
1865
129
1873
218
200
799
9182
41
57
51
71
692
48
502
354
1464
6309
3024
14849
46
3282
354
1465
278
169
1185
195
343
295
155
4611
343
357
357
1043
499
5501
519
1372
530
5428
136
2544
1007
179
1576
482
1731
2124
7213
2709
8092
269
165
239
331
1543
9264
5773
40
149
67
537
441
265
44
192
54
697
191
520
381
119
535
99
123
1149
2207
820
4534
2064
7364
2479
2723
11013
564
3703
3396
10531
426
4349
1811
4068
1116
158
101
12215
679
1324
3273
8369
886
163
8651
8627
163
8628
163
857
3385
310
439
160
1761
7436
1140
316
5125
1863
3132
487
44
1123
2864
509
129
2562
1184
389
180
653
2688
806
216
165
524
162
941
113
463
212
5913
464
470
5951
572
1883
1547
304
614
123
92
4392
3242
9322
2224
13740
3374
230
315
1557
94
551
192
6891
7359
7801
42
102
108
42
69
30
111
239
229
3087
1928
2123
195
2232
65
284
5778
2823
7345
188
241
382
289
2729
5847
3350
6292
140
66
555
252
700
320
68
1855
1315
459
44
656
230
381
510
822
59
422
292
105
583
236
349
287
1384
4778
2726
2390
1648
366
3551
225
65
1029
2145
372
410
2680
6787
1286
1572
907
66
137
510
114
633
284
2071
8825
183
525
196
2006
8193
8241
685
5274
980
823
2517
1697
73
1777
346
2932
7338
2244
5720
1724
220
550
143
1004
1314
156
4888
4352
3125
1071
3831
75
7618
8467
6477
42
706
2726
7281
5007
1661
1174
2553
2858
1513
109
299
7480
100
114
139
287
125
115
31
225
930
398
636
671
316
959
791
1063
516
196
2235
1329
7360
5782
48
658
318
242
141
88
5671
163
1038
1389
215
113
456
140
500
3898
9655
7863
14844
645
486
1236
604
1531
151
782
1306
197
993
661
1117
3875
7565
90
5512
2660
7776
1587
4263
6294
4324
14867
2961
8628
3099
3427
39
767
657
1203
233
192
1117
373
568
7386
253
404
226
710
612
2722
3427
580
95
388
1899
115
666
831
2318
106
115
994
230
1003
2456
8900
848
73
1170
3690
499
1453
411
508
2393
168
1467
878
270
159
747
39
5168
4686
1022
334
3299
6616
112
1557
749
195
2734
234
164
177
4598
4702
352
6806
869
165
177
1627
5120
35
9193
1270
35
147
74
97
135
52
78
142
61
134
460
49
112
132
116
120
216
270
775
759
4177
9053
9786
1149
72
507
1170
93
2772
4790
169
7355
104
550
43
576
676
230
705
589
121
62
531
95
658
681
112
1342
3174
186
846
3281
211
85
11
139
229
283
521
7082
169
172
86
1917
2398
167
170
59
359
95
108
202
436
633
210
98
68
138
162
268
777
100
4142
227
313
363
990
790
200
1057
576
3864
6317
4200
4395
982
204
11410
14962
3072
107
538
355
1426
194
1335
1134
1481
1039
1321
214
78
2816
8925
187
553
628
126
2199
8762
194
518
1408
256
957
207
756
249
571
2188
5630
236
715
643
4231
7213
3121
5412
361
309
421
458
503
632
740
397
102
9020
1234
221
276
695
302
127
171
2633
713
355
4989
7326
771
647
501
610
1468
441
70
5125
459
227
174
349
419
2109
1892
1529
662
3289
83
486
2182
13646
1866
5916
9194
953
488
486
318
95
119
520
396
675
1295
693
827
791
781
251
135
992
87
59
464
92
1687
74
2030
17139
1175
666
1044
548
144
437
109
62
261
622
83
5485
1785
5012
4037
1342
14669
642
867
7354
397
516
5974
1729
6662
8672
10208
3014
11061
4183
6234
627
540
466
337
501
496
209
1676
1671
13679
13192
13562
4307
1118
1586
634
79
157
9105
146
488
1246
621
384
204
567
1037
143
2823
1895
575
773
8276
526
1451
4597
4566
4084
4714
14689
4533
1404
163
222
976
75
425
401
824
2605
889
1484
8835
139
1387
629
431
3958
923
1905
1882
3843
259
226
1751
971
337
6305
90
166
608
493
222
496
5191
871
55
149
182
4208
4143
261
773
3465
4631
23
537
108
2356
1065
212
527
1057
786
1178
85
140
646
1183
62
1168
1133
1114
122
220
610
506
196
7392
2914
842
68
341
700
147
1400
4563
3832
1538
757
7411
60
678
1401
7301
101
300
2077
1172
636
805
3862
4730
682
591
1324
5380
698
2494
1758
8932
130
68
14941
5559
697
14867
139
9386
190
2016
556
743
1019
498
86
424
664
103
1725
600
3311
191
404
807
1696
9834
3943
4159
612
2455
5033
4162
2831
415
61
1922
5436
697
5401
2697
1580
4003
1730
5387
5283
4363
7542
558
9543
1270
4196
596
3772
313
407
141
878
3338
4274
694
74
286
343
265
85
86
61
68
61
416
156
452
2895
7510
1424
5334
125
280
3326
440
183
14948
493
1036
1890
285
510
5574
472
285
509
507
292
47
240
41
68
242
4021
347
1618
7385
5424
516
242
5472
507
911
7352
779
2393
816
2134
2206
400
250
167
8196
14770
1224
14890
6784
279
7767
466
70
57
36
500
551
110
6793
1212
1338
3705
2681
6573
1681
1542
198
1781
927
3377
4174
3852
5398
9841
563
911
4414
311
4108
289
7249
186
364
445
14
191
12
61
289
392
174
1632
1345
103
3127
150
9422
635
8992
1808
703
1461
67
48
175
130
33
107
26
3249
9553
3291
2334
23
375
1077
197
3201
11115
3704
415
2115
2545
45
523
1077
1211
152
865
3047
4249
475
981
711
407
747
2206
520
381
8177
382
1451
2938
5741
523
1795
6478
350
4730
2078
166
630
63
3303
134
183
65
4769
3871
395
2005
591
72
49
67
121
364
1998
171
385
143
295
74
830
298
413
8941
722
1534
844
2495
1023
8906
12897
6868
2269
1631
492
152
418
488
723
588
2782
2594
961
179
329
267
1586
430
1642
2168
2067
876
1155
55
85
99
154
986
885
83
144
144
144
104
647
435
416
88
2142
973
76
69
233
3577
422
124
382
1448
98
79
232
1894
548
5969
424
440
68
4492
3662
555
84
643
1663
230
85
13745
31
69
106
703
99
64
830
626
196
2769
4292
1831
102
1408
579
671
8529
2272
391
419
855
3978
196
619
80
490
103
42
1314
3984
839
945
1431
1073
812
63
7367
185
2408
326
211
505
803
4547
1221
5432
9565
3651
981
97
4233
619
1610
543
8978
1239
780
1995
7308
1139
6056
3173
5797
7949
842
2137
543
75
90
944
1065
106
2520
9459
177
779
98
388
566
750
48
3850
1274
11162
1364
404
58
7677
4321
7280
6878
7630
471
3339
2436
7361
160
406
500
1613
509
514
778
1330
727
186
1140
8955
811
443
5729
924
435
1158
79
209
262
1452
659
59
1445
7451
3107
2791
7773
580
543
180
686
329
2582
170
189
1282
3685
1404
1623
119
12052
191
823
254
78
426
425
830
50
139
98
199
92
136
92
635
430
141
54
1587
208
190
823
253
85
419
426
831
944
612
316
12046
1183
1961
606
115
78
384
2543
939
6394
9549
163
2047
193
7274
952
3164
4744
550
2160
1296
149
198
14
1970
369
1008
12271
10224
87
591
964
342
454
400
251
97
6694
1459
578
586
3360
584
719
5695
371
5547
706
1702
1070
116
607
121
126
4613
2390
695
1821
575
400
1424
1476
650
191
556
830
707
656
3687
308
169
75
414
95
78
40
218
90
41
126
41
53
1254
65
83
11190
459
1305
518
3175
527
121
90
1284
117
241
111
168
147
119
377
107
103
887
1410
333
707
678
879
6228
9331
8724
578
160
2177
1441
9403
3196
297
207
52
6195
7190
107
133
2377
365
39
387
456
4831
7334
2192
1403
45
739
48
535
114
654
2219
195
5205
140
7408
9262
8133
392
43
6296
2341
7195
346
70
1007
707
207
557
461
2448
206
491
2067
3859
8096
200
2276
7138
1259
1099
611
4657
51
5228
1387
554
193
344
1778
145
670
302
4979
8435
673
105
37
188
1137
2331
1485
407
92
458
1023
133
65
53
637
232
123
82
107
326
717
1671
94
193
1226
302
53
770
388
110
1208
55
534
617
5674
617
1415
210
159
58
170
773
131
13641
8260
3967
4109
12370
5169
62
140
380
579
41
297
193
30
8577
13636
321
924
7015
1244
295
1457
726
270
7383
4031
8341
1703
15370
4065
1205
216
3091
415
1110
2690
542
536
1074
533
235
914
291
1763
35
6921
1207
39
32
121
810
6737
476
170
3077
174
170
1668
2220
532
47
49
169
94
418
2331
1908
1392
1651
1320
2665
1451
7296
1962
14850
1224
1002
175
1058
702
3161
6178
529
9782
126
2169
106
597
3420
157
438
5200
5641
4311
90
142
918
729
1869
194
238
5323
396
3252
2325
2031
2893
273
278
1310
2280
3489
5046
46
218
70
767
66
149
148
197
31
1796
161
1112
67
4770
142
156
222
186
9059
111
1891
236
524
5962
523
66
90
370
87
345
206
265
177
1485
2641
3240
831
758
9456
2699
2646
553
2568
3691
1423
239
2664
14857
4569
6232
8893
3438
1854
719
839
5253
6325
10536
279
1268
7009
3649
698
5271
964
1003
675
4903
1551
1795
1309
475
195
696
1185
183
343
501
486
49
995
8959
3343
6671
6840
784
4139
9148
446
1112
6153
11549
2683
7504
118
2448
344
83
948
724
228
927
132
996
93
6064
812
555
92
553
492
217
454
787
1109
5947
4738
360
364
6643
2566
1937
8893
1470
2960
569
877
87
8279
700
5539
364
124
863
217
1309
479
604
491
535
536
5725
74
883
8920
1431
2877
1723
137
365
96
588
331
160
7392
6157
6976
2292
1819
13644
3990
243
213
5421
7351
389
693
8457
5732
214
355
1039
215
2607
396
740
726
1273
279
261
329
231
148
55
44
337
224
137
259
364
564
3871
1177
1554
1546
478
2583
8172
703
5218
5300
552
872
1849
5641
4000
880
3554
14896
11990
93
1316
2252
34
266
1745
3291
4185
94
60
2256
6190
161
32
214
2154
8793
253
435
87
464
327
538
351
2422
77
85
65
163
1101
1153
1934
283
296
1005
9513
10130
8599
5172
3936
344
1162
1573
73
474
223
7321
1804
769
4344
7438
150
83
76
10534
8803
5941
145
1863
1951
47
120
255
157
338
331
8882
1885
218
221
806
165
3930
9688
2213
8314
376
55
508
4861
32
39
504
1230
699
19
181
112
91
118
1061
134
162
255
1455
103
2604
9015
5693
1302
4902
3319
72
11360
1624
1393
6539
343
4862
597
1973
1321
444
1331
3006
2562
2365
534
267
1554
2738
5376
6609
8885
3776
683
422
540
389
1223
3024
170
1995
2572
2271
296
3606
618
1250
236
2609
1935
1982
5460
4421
153
942
2084
229
1637
7523
3831
4280
32
1141
152
99
90
69
705
137
615
49
1693
1035
1545
1149
4602
160
6522
347
4585
347
439
3049
7103
1026
1150
140
129
175
184
1286
579
81
1127
61
1846
614
1381
224
1165
93
242
36
1703
269
735
374
581
1423
632
435
128
1135
763
831
419
429
78
272
202
651
248
162
2067
33
223
507
232
149
258
70
4945
249
172
66
63
61
7506
334
928
53
132
155
6595
82
109
124
33
9467
42
36
111
2288
230
53
271
928
102
2058
13789
935
445
137
478
408
172
468
1870
486
1652
1089
417
552
676
2143
897
7291
206
579
1665
5088
2303
1562
179
7962
164
948
6265
1602
3937
4143
789
1290
632
2216
74
146
55
212
96
229
399
2897
7362
460
52
219
3760
13533
5763
131
97
97
208
8612
578
34
403
121
203
2369
1754
11814
14940
2051
1359
2005
7736
66
7314
2031
52
348
144
99
487
11518
2507
315
229
132
6672
481
662
5509
7230
2271
3603
1359
35
77
82
98
4515
11681
2991
860
103
5140
331
207
76
50
110
787
679
642
1766
1482
10708
4476
2138
295
3516
1677
996
614
326
350
171
2708
54
544
2086
2047
1448
3547
1419
139
9352
1001
3068
5693
2700
808
280
53
2311
231
111
30
69
131
107
71
1587
820
604
269
53
926
6538
1461
100
98
1886
1389
148
60
833
98
7417
299
2640
248
2116
2259
55
469
7468
6542
133
6779
627
2322
62
770
147
7264
6689
466
218
124
157
297
526
8938
853
7924
292
890
548
1344
1245
1651
2712
1697
3440
5328
274
110
211
170
339
3598
184
27
86
992
569
7291
4980
631
156
8936
474
106
306
1158
309
49
854
122
160
70
96
449
137
3826
7485
1636
2674
96
548
50
4223
47
63
13333
692
2014
239
15547
2279
80
105
59
150
531
440
214
323
3027
1655
82
884
553
497
348
1922
1191
145
235
295
4662
363
351
6491
122
6857
9386
9300
103
192
262
1005
212
777
77
98
171
208
225
153
191
116
86
178
1479
421
103
192
262
1905
449
265
1373
2371
2365
1717
2697
1563
163
8762
163
938
1017
7553
1391
248
829
5267
1541
631
7390
2001
371
481
94
3994
118
90
84
363
1344
1653
226
935
1199
2774
1962
9004
1216
3311
373
974
532
3940
5178
3860
465
8736
12474
591
3616
3641
5372
1114
131
9318
7350
10448
863
1442
1167
6083
1157
2678
354
235
282
143
259
298
464
662
616
892
9325
250
59
430
240
18
499
89
9104
150
1394
1546
212
253
59
698
671
1939
3929
4241
4880
412
58
1325
7501
548
94
465
2601
1429
56
436
88
1006
175
161
6892
5157
163
8923
54
122
252
229
102
99
96
54
99
7157
7110
4694
329
6725
7444
1710
624
321
1012
136
1729
1450
320
1250
4663
9454
896
1448
249
6323
222
583
1441
2131
233
85
76
356
526
308
440
9117
4130
923
308
1862
599
237
1548
249
239
572
1530
1127
331
178
41
111
100
268
112
31
501
188
997
79
82
64
255
35
2505
407
712
1734
14984
600
1133
70
1513
5765
230
131
82
233
36
174
53
98
517
2104
116
86
117
255
12681
1089
4481
353
4708
97
184
257
310
76
342
3711
2851
9191
728
8895
177
9561
162
575
479
113
234
124
716
78
4707
5369
9447
1439
363
436
1727
94
299
953
3585
150
9270
3217
872
83
486
404
450
896
1735
630
221
332
660
135
1404
4575
71
1721
2419
9502
872
2731
1233
5169
76
397
461
83
242
689
1406
220
836
1319
932
330
34
3501
525
2268
13731
2827
45
49
201
1566
269
65
1241
68
135
7384
717
621
46
1957
3883
2193
845
502
192
1444
1251
159
96
155
618
1052
695
138
177
47
787
407
113
166
457
1929
311
296
816
253
5125
775
8252
5740
2128
182
459
1411
123
790
1913
163
110
3256
164
111
1955
5607
3460
2902
352
61
90
4809
61
130
1759
588
2641
8293
13455
5806
1652
50
368
3303
4996
7242
6372
7886
53
4822
186
96
151
1878
284
1182
918
3177
295
767
8889
58
82
233
123
13561
51
202
694
644
672
2308
278
5218
2551
4149
3670
950
1685
8233
536
125
482
2284
627
4814
185
928
1058
665
484
1887
303
1184
485
920
7291
977
303
535
65
686
3638
1454
98
1826
2190
547
7449
8200
701
570
1605
9448
582
119
742
869
183
181
820
623
794
279
69
114
450
63
3791
63
1928
159
144
349
109
13
71
334
122
209
101
170
115
179
1308
4251
164
1564
64
92
148
36
21
148
283
627
520
566
954
769
852
8991
178
556
3221
194
219
556
53
354
114
90
94
887
511
453
2336
359
280
212
8935
2268
2009
3543
424
467
1911
314
188
221
3090
418
694
989
3530
2117
2334
2772
4980
1130
10717
11813
11683
14470
4513
1857
1373
516
334
5687
4391
551
3354
945
164
7832
179
1566
1318
537
629
2858
249
96
150
2076
1743
9021
957
5318
757
61
556
7704
4604
1662
2639
2912
1274
65
61
300
344
2242
300
255
444
3342
96
254
2327
3618
462
440
192
672
105
344
2733
145
145
199
1637
116
555
89
130
427
105
204
137
2665
387
396
74
218
5004
1583
244
201
253
78
431
427
833
697
4101
1855
315
1223
111
367
35
49
391
224
74
221
52
1057
528
195
52
1544
1432
144
89
536
3235
179
504
6200
59
96
665
357
4660
4134
3243
791
424
675
6185
424
4047
2192
1401
857
140
362
1893
450
76
7472
87
6212
1120
304
1946
3623
881
250
2605
13708
2336
272
472
2525
206
57
1346
938
485
2666
568
553
1648
271
571
9240
84
184
178
1249
87
272
173
8072
213
9135
638
508
694
7427
1801
5005
7183
2648
167
350
254
435
161
233
564
93
246
33
1498
69
608
1516
1545
154
5134
448
122
37
1909
609
7408
1493
9380
1565
124
960
679
454
1432
500
439
1438
137
3926
609
307
190
177
2733
403
684
3170
54
65
80
122
335
146
147
2315
140
99
811
192
850
888
2522
422
486
1725
2639
591
1138
8780
3709
279
625
7445
1495
940
9473
8539
1998
1618
1875
242
976
461
155
425
507
726
1009
479
6581
7451
465
327
2253
1147
1707
7547
5160
2323
901
135
103
308
891
268
1586
58
127
434
665
79
136
92
194
169
53
899
135
78
103
307
177
609
273
1400
7227
109
1316
1514
404
3398
4361
6165
8495
5423
743
846
481
185
173
147
61
81
963
838
197
901
4971
951
107
38
59
763
2751
2067
142
8266
35
268
1334
122
417
108
32
1143
118
738
336
372
435
406
129
4685
4589
1825
116
178
2353
77
2126
185
252
541
155
804
185
155
136
115
31
1043
7871
1663
6246
966
5397
11816
1951
1395
5392
15376
8515
1592
618
397
837
7564
1491
6631
418
8820
143
817
1594
437
43
314
2509
968
797
13489
173
37
1494
173
1152
252
141
9359
300
13618
6057
8891
1956
1183
142
167
312
634
1134
7321
331
729
1359
70
253
635
8980
2361
991
1470
767
28
3469
691
3912
11234
1481
703
6669
7435
1501
9019
1785
5063
7430
2318
815
866
3614
293
664
60
55
527
217
1453
1652
1144
1615
10455
2024
5182
5799
4718
350
6530
37
1614
21
6232
545
5870
43
197
83
373
4675
167
1367
4579
328
101
112
1173
501
257
4968
255
879
1453
2030
1291
390
4022
4746
392
1911
1550
2536
794
4372
6167
1653
6171
1246
1737
3556
312
178
94
254
211
125
86
60
74
68
102
680
131
4132
821
283
287
1482
950
598
488
382
174
7365
1257
356
1280
136
3018
41
367
72
9434
179
175
70
679
215
5849
2170
2334
7332
1214
245
377
220
427
830
2336
2957
1509
13719
6179
3420
749
3679
339
443
4159
276
4244
98
15542
230
2721
1410
726
204
312
68
255
638
53
146
503
653
433
1744
213
131
714
204
312
68
255
638
3325
4192
479
743
186
382
669
165
176
112
213
205
101
204
944
9722
218
483
112
301
639
7603
687
582
130
386
1431
9181
284
172
441
247
1098
9418
29
909
273
690
6401
113
1529
254
1350
845
251
375
955
8095
2555
91
11553
616
69
157
2663
38
6976
4387
331
275
1918
102
201
225
186
70
81
68
125
1822
45
47
154
126
621
9370
756
179
4755
356
6474
255
371
1339
1445
978
2721
596
1594
662
320
45
52
650
777
53
167
202
91
58
94
632
53
226
133
44
1593
160
190
666
320
45
907
1123
2301
2509
2118
463
40
145
20
153
652
4725
2843
10618
2692
167
348
7883
662
8963
5492
3838
2584
7643
700
2517
4051
485
567
573
1554
240
243
436
731
3903
1533
456
78
4839
4751
355
358
6482
3352
1858
850
2311
8936
1025
97
3199
2440
2229
206
750
96
38
101
264
34
339
484
459
193
783
562
1050
6137
477
11689
1499
7942
2679
1779
873
556
122
878
9068
207
53
219
304
833
847
894
1945
1526
3691
4855
319
529
103
1518
431
192
2228
2775
258
505
215
173
269
178
324
917
103
649
9170
1056
7436
166
13529
1199
318
501
1875
67
331
652
158
1582
55
204
453
180
107
73
91
164
167
52
909
78
9674
372
4692
655
482
1390
332
653
1400
684
210
391
1575
2037
93
453
277
603
91
528
117
650
489
1935
9187
265
169
275
342
445
1096
67
976
469
1175
95
443
445
1097
67
835
196
424
111
87
983
359
348
11513
1011
100
674
450
8904
72
9303
3649
54
1395
1898
2582
13632
6307
361
239
1974
6409
31
482
1666
710
455
1276
124
502
2013
67
535
126
241
233
116
79
158
12
71
26
130
1311
8935
1197
153
253
840
15
101
671
153
90
1564
544
430
4563
159
402
837
5366
708
6292
14934
1823
5442
2501
536
608
201
33
547
1695
2806
1645
157
3534
31
118
259
74
41
76
168
365
248
222
3820
1902
3661
1542
7327
11975
2871
662
116
955
161
928
1350
110
217
339
375
957
767
7015
1597
89
928
104
52
6525
218
230
2308
821
3062
490
389
338
82
50
166
85
329
75
540
69
126
219
6461
244
223
1698
9488
1854
9166
2244
3175
760
192
204
120
123
104
1614
304
1136
393
687
363
306
586
80
148
1347
427
9807
205
7382
9356
1769
3070
108
7297
4740
92
1276
527
137
109
95
205
378
1857
233
418
141
51
153
1441
476
137
95
221
378
130
300
10507
3947
1141
1491
1626
657
266
78
421
433
815
186
1207
1610
180
2465
402
8982
11621
6574
107
941
414
5577
707
51
66
7415
203
71
1355
1502
212
459
306
122
584
2145
159
191
66
68
786
480
585
4963
6643
789
220
1679
345
20
190
315
9133
604
648
156
2683
3251
1317
3369
640
185
490
5032
898
3726
3145
8947
4930
1888
456
1406
238
760
77
110
153
616
1738
432
1039
4023
569
2320
4332
1425
2626
738
708
486
1107
369
244
4335
583
1220
499
114
9733
3910
418
571
1533
2108
4190
66
244
196
272
404
209
32
1718
2202
43
131
212
43
125
28
43
131
188
30
43
172
358
8862
345
795
2266
630
53
382
736
226
2494
127
595
2183
1128
1333
1779
1895
3113
111
70
457
4924
2437
6476
350
4738
2663
846
55
1070
316
756
1475
55
1068
323
4382
5636
7566
9495
4031
1608
805
739
715
189
282
103
78
133
85
103
256
640
52
170
387
33
709
47
204
57
1028
103
72
134
107
88
260
641
3421
3454
652
485
193
1069
5250
61
140
233
213
1713
193
2183
2193
625
548
594
2874
3986
1754
32
197
202
32
69
2936
532
2215
37
2195
3082
154
6253
645
2755
606
684
480
402
163
876
528
44
644
2311
7993
2444
9118
6447
519
217
378
2049
1247
215
383
1441
9049
3794
5723
8616
811
65
225
189
157
172
5027
4038
96
927
1842
6300
95
515
124
610
746
228
65
403
154
515
3286
3016
5454
3104
5485
309
5020
966
147
301
64
250
647
4653
347
355
355
354
6477
113
393
851
1011
7371
5748
4971
3732
198
3297
5596
9574
1926
3782
611
46
381
242
489
1759
11572
374
135
428
314
640
684
4029
65
617
683
226
368
632
124
725
95
5135
687
8086
279
187
351
7448
669
4026
37
4412
2777
596
697
482
418
161
662
4968
639
49
257
92
64
115
459
143
1248
9530
4998
7272
239
497
477
4257
201
436
824
201
436
3455
4058
478
83
2845
141
132
354
376
2429
2387
4212
222
230
473
5565
228
767
3694
82
1717
3177
2001
2163
3755
113
473
133
345
85
122
7326
467
1015
155
196
86
41
3677
137
2533
907
342
198
104
196
499
1582
186
4708
938
2320
366
36
1608
1797
169
1746
1484
3794
4842
1949
78
39
3411
1476
1020
1121
2163
2076
6399
8283
706
5077
789
82
105
17
623
165
2497
274
1249
1276
2114
225
282
204
9207
1382
3826
696
2985
7438
4968
1406
1721
72
412
526
188
4171
1681
94
202
222
3855
912
222
72
1853
409
35
205
1490
9142
557
3558
12
178
101
27
557
6885
436
2399
593
53
799
319
3624
4328
4691
4819
1294
4663
56
141
222
400
124
1337
6406
9114
1051
354
57
174
545
419
271
70
100
669
494
284
1711
362
52
273
202
149
488
115
1158
429
374
434
199
4018
248
4945
270
209
99
241
1266
492
119
1198
150
478
514
306
5477
749
354
2177
13024
2051
535
212
926
354
204
155
512
604
598
1121
216
216
341
3695
722
488
327
425
155
491
504
285
1188
216
215
341
1847
1924
5510
893
1855
424
334
3257
267
1531
693
550
534
2211
2241
683
250
79
855
660
14898
2299
9996
12211
3088
6727
478
190
59
308
226
1429
92
389
99
179
311
272
2472
1177
637
49
1452
2956
34
9593
4042
213
1079
3464
32
60
244
485
199
753
87
122
5002
1311
948
228
86
424
5563
291
506
97
278
2973
509
113
278
1587
500
1855
7330
6426
868
720
994
440
4882
3659
1260
690
1271
264
101
516
96
252
195
2013
738
177
138
7691
3348
15520
5298
6620
417
4605
533
566
337
49
38
106
1655
6639
4762
353
117
433
487
168
1015
122
2673
408
7801
1414
118
152
39
83
15
112
27
203
24
113
86
413
518
673
351
1247
325
82
154
196
201
100
205
707
5563
333
121
33
5089
7361
4280
644
13618
275
1925
1661
310
1315
5503
230
700
88
234
486
1620
8166
45
53
674
110
31
115
258
348
122
342
215
15
72
148
128
1296
584
374
498
203
439
2627
2541
5966
548
195
8962
196
2430
71
120
3993
1822
11770
1231
495
2902
3874
6119
1003
16
112
48
202
326
87
391
212
65
148
127
77
1495
424
914
5438
86
3246
706
189
47
542
192
2188
543
51
299
569
174
463
7645
101
163
914
2764
193
366
120
118
210
1245
119
455
734
451
1846
279
612
7888
7229
1208
317
697
247
2030
118
477
1441
7971
225
2496
69
93
1956
204
3525
30
519
156
96
273
99
70
60
195
163
13614
327
147
258
299
39
59
137
1400
90
607
848
5225
109
1115
2317
259
3098
273
83
79
148
167
188
128
333
150
2692
1402
11932
321
2042
83
93
365
82
5219
701
8270
296
717
265
1191
840
84
9333
599
880
320
813
101
8545
1554
875
967
65
9140
780
516
2249
8901
2567
493
72
191
1510
1163
1003
402
1447
583
7696
749
303
661
530
830
1421
2270
9298
321
556
69
112
477
36
201
654
6868
403
170
115
2204
7456
1562
215
60
1100
185
1440
171
510
91
107
331
239
183
956
140
1056
182
94
363
407
1732
541
5403
138
39
104
785
102
698
485
1382
11551
7625
291
4054
1670
1650
118
382
5707
118
382
429
8215
67
1393
343
3834
654
67
302
800
1818
268
1328
496
1177
1353
259
279
87
80
118
495
520
150
182
255
461
64
1439
209
659
95
1299
617
290
11955
2660
930
1931
4068
2278
8612
1360
3779
1416
1944
64
831
1155
332
186
2363
2297
2354
6163
4568
1648
829
426
424
73
323
559
1800
58
132
715
69
92
92
1954
1795
7456
7082
4302
193
169
49
831
426
415
79
324
345
5740
7914
8981
6151
3305
55
52
9987
13230
620
4584
95
523
91
652
50
515
227
400
137
518
50
965
7157
853
351
104
180
666
61
152
686
59
154
73
798
295
73
2035
3438
9379
4708
2207
195
192
150
117
902
123
974
101
51
90
478
831
402
850
233
75
75
939
791
1087
232
520
5241
52
53
902
338
269
165
506
1688
1059
6811
7887
127
19
247
552
93
216
435
345
248
176
143
1473
3594
508
373
1507
310
204
279
133
753
3582
4434
15001
5323
2329
101
112
1164
9520
359
12
372
395
1370
9666
3882
812
49
66
455
1660
1295
517
3884
1355
1597
125
4573
128
185
2851
13451
159
507
1589
564
194
426
221
2884
897
1145
845
285
168
4139
167
2229
6538
554
95
209
6801
11859
2521
260
315
2672
1708
279
8918
1406
167
117
717
330
72
428
427
818
51
145
199
91
58
72
649
49
425
200
54
1697
716
330
72
429
427
819
4312
2255
1342
3519
5900
1859
210
108
656
279
144
1148
3440
1926
3229
4054
554
3043
494
211
216
948
1275
4675
1101
431
2442
58
1302
107
74
193
65
41
99
2170
4781
338
6472
2921
6950
217
129
424
1041
107
800
210
2205
4973
698
8243
628
92
1244
118
150
166
69
271
492
486
2206
13921
1438
803
259
1240
98
1486
1155
4019
729
7452
1818
654
295
5920
12655
1570
227
1142
648
249
4415
3074
5375
6739
1007
2124
1628
801
426
427
78
207
676
254
161
1481
64
188
664
73
79
355
137
404
325
837
1028
3973
1548
222
67
236
4717
544
6016
199
280
149
728
4598
143
7937
1280
377
2215
863
270
7466
248
2241
630
162
206
5516
484
170
205
1445
389
844
4873
715
124
1585
89
1156
119
19
322
90
78
157
1023
63
137
108
1012
1036
98
484
50
124
631
372
231
700
520
65
1295
655
1229
9465
12591
9084
1528
94
352
168
76
77
1343
420
114
2686
387
1459
438
3591
4988
9197
5999
1054
410
658
2672
116
523
62
868
2213
111
1633
123
715
1181
163
1064
14883
3978
4994
209
4031
4213
1760
1871
33
7465
2153
12364
2346
3968
1517
880
165
2975
43
6190
2745
1543
1864
505
9508
2106
1602
1605
1700
3749
2405
2983
58
2387
245
4331
159
106
344
132
346
80
140
126
1175
2318
2549
88
4689
539
279
135
1300
1243
741
1091
167
4745
352
6777
60
5390
188
60
96
379
124
972
657
443
567
1889
201
50
79
245
154
58
146
2140
995
76
233
1184
358
3308
679
387
1336
6173
118
5123
53
3931
1977
1573
472
204
301
39
118
122
844
52
147
426
127
646
211
216
58
1681
98
457
207
312
110
140
204
639
1353
323
14953
156
562
1247
347
279
120
471
1113
3197
519
62
549
236
118
1967
31
3279
1568
149
910
1135
3755
2165
277
286
101
5902
2257
195
3610
2520
260
222
501
2344
4891
196
532
955
4281
467
1164
2960
1219
31
2601
787
1711
248
433
953
148
374
57
230
13605
353
479
3905
3023
6862
2387
7398
392
333
402
1318
737
1158
94
255
789
148
1827
2894
43
13562
48
3522
385
598
38
100
87
245
1637
122
5462
5898
5015
7244
3749
6220
74
75
567
267
221
275
115
31
219
94
213
71
65
723
107
110
1805
3232
3565
4907
1078
1373
7143
1739
235
546
66
275
4216
113
1497
1720
11222
1863
4027
6479
354
4710
1171
332
2653
386
50
174
1047
109
207
153
3295
3963
2303
3086
65
1854
270
5646
449
551
649
816
601
318
7259
415
1863
119
27
75
40
365
68
1264
55
1767
441
119
27
75
40
363
67
1264
55
838
4338
1130
749
349
288
523
530
263
273
423
422
767
110
1063
332
134
4192
1766
44
1447
87
149
898
1098
354
290
126
373
740
1007
49
308
77
1034
212
530
104
391
2044
8679
4115
3351
1248
1526
1081
4590
798
243
1431
1211
93
109
1630
2591
7468
1193
166
351
221
7809
2266
693
108
159
469
2152
135
396
5926
7233
194
131
144
774
1448
4430
246
348
151
1150
24
109
81
134
1735
2493
412
14
444
971
246
3269
2242
1375
209
5368
3908
362
7759
3344
2359
1761
3967
3579
1192
2737
531
280
603
324
5550
578
27
8459
308
1162
3191
7670
4531
2101
4408
781
207
657
1963
2031
2267
341
453
1852
345
5458
2722
484
10305
235
2322
4972
621
321
113
155
289
711
1845
12434
836
216
37
886
195
210
134
85
111
1246
596
653
506
2532
67
917
10366
2483
7596
11285
1888
5434
193
2452
47
1351
666
261
1923
793
514
820
345
500
94
2859
832
620
91
1137
1072
325
346
604
90
728
77
1330
230
230
161
304
697
9341
6688
1390
556
1200
8784
220
35
215
9109
100
66
41
3373
126
201
153
688
8050
9433
6960
2317
2377
727
4927
313
241
747
5610
390
997
257
77
2473
4379
477
1533
216
34
628
9300
2353
50
1450
382
8166
380
487
2252
6952
7450
2622
841
8159
5669
2489
2611
56
249
165
216
5683
1508
134
1179
387
448
58
43
14060
3554
522
953
13632
806
28
436
73
505
1724
449
8207
4781
2077
1569
152
8604
152
995
6858
1201
2134
1031
1043
1201
1337
14946
8565
1987
8947
379
911
1021
136
132
244
128
2109
8841
689
1419
507
12794
231
514
456
1437
366
713
572
268
6853
151
589
134
53
131
106
169
424
445
1663
484
677
25
438
61
154
787
4401
226
800
834
3174
706
489
323
420
156
864
734
369
137
7359
377
1817
666
4238
9814
3352
156
952
1884
1376
118
1136
310
7569
619
2781
271
917
379
573
455
2042
13477
1933
2504
934
899
8707
119
2271
3756
5342
733
1664
112
156
159
177
2945
112
161
175
6481
1429
4669
2163
159
7871
555
937
190
65
84
106
1262
205
1279
5540
1047
4612
7339
1870
6625
170
69
669
220
853
528
104
584
1002
251
1970
184
42
1442
456
178
83
918
153
1564
115
462
338
67
138
185
275
169
1224
2943
150
102
197
53
90
510
90
290
168
2441
91
167
1272
1544
104
31
167
433
66
924
197
180
390
599
578
571
45
178
895
2042
161
208
132
479
101
202
1475
640
157
152
252
193
919
51
760
619
205
95
833
7335
226
104
6999
9122
4045
3265
45
2670
1110
548
518
457
537
9388
1115
93
2731
666
5485
2326
131
363
221
296
842
1987
4727
251
285
56
1463
318
265
14298
145
1119
284
3513
895
2278
5620
9368
3398
3211
4264
7460
5290
1092
4601
1937
7548
2872
79
126
309
4296
13087
7479
1872
1579
1586
207
321
830
50
267
22
60
14379
505
279
3062
1571
108
363
2364
57
266
242
262
2345
480
6777
185
84
1948
461
2231
373
14710
922
279
812
66
222
230
54
86
228
2758
3520
219
260
86
207
1454
281
1758
2756
463
748
2935
613
244
102
849
849
64
3898
599
142
362
56
2048
1309
79
767
64
191
449
1423
1234
90
65
3602
1989
546
1648
101
77
132
195
67
308
132
2460
101
77
132
240
67
8712
1348
1564
7400
7335
625
131
306
784
267
154
951
507
8684
134
2221
118
355
525
1246
575
567
263
752
44
404
26
132
96
41
1791
1801
7332
5256
3181
356
142
158
227
357
107
153
446
407
30
5369
37
1500
225
784
58
58
691
671
5442
3058
2385
184
236
5392
2010
118
194
265
206
45
5522
206
45
1429
1316
598
974
53
636
7026
351
9196
1735
118
74
501
228
3196
574
699
488
420
114
87
127
5579
11567
1855
1053
58
2301
1186
7964
3256
355
921
55
230
69
406
596
507
146
453
634
475
394
2599
85
1725
7225
1559
105
467
165
1466
242
249
148
2164
1977
2757
105
197
136
112
475
223
1406
487
1331
438
1363
249
870
829
3318
9811
58
190
5140
372
439
4795
397
348
150
5653
122
209
357
120
1230
2626
973
1187
101
359
2215
725
158
423
488
727
3183
2239
2833
400
2743
490
1309
4028
3572
220
207
334
49
410
4926
659
1441
27
9251
4483
1404
162
661
202
320
203
944
10490
83
1621
12017
5683
468
94
116
241
5566
94
241
1425
336
2800
1682
870
191
185
4559
2689
1007
3831
385
150
2268
7185
1502
821
113
1007
77
202
377
367
102
1964
383
112
91
233
2709
206
424
6940
62
126
164
231
2472
204
646
293
184
201
2184
712
676
5553
692
338
14881
15
364
2778
571
57
747
151
134
113
130
163
1882
897
539
413
3075
123
46
387
1697
300
988
3447
171
1966
2340
2674
6087
650
976
336
719
159
818
426
429
78
272
202
648
248
163
1393
307
3511
6655
889
2575
109
46
12433
3104
178
1968
2227
3211
178
1966
2227
2435
6732
2649
755
8370
2266
50
75
3076
86
788
1944
742
247
92
870
2095
720
1789
9596
6246
9327
759
2129
195
3452
603
186
11659
1445
3176
4150
15000
9706
3264
6712
15013
2128
1395
110
711
106
1296
268
116
7957
116
226
100
75
135
380
640
53
169
372
94
168
63
671
539
191
57
1581
161
195
711
320
108
108
135
382
640
316
2201
196
535
7423
744
555
323
68
236
3135
688
4370
2464
186
4866
13652
2638
2105
479
2130
1288
163
125
135
653
175
2904
2442
159
184
108
135
133
547
70
392
51
156
200
91
137
69
108
613
201
53
1592
214
195
652
351
108
135
127
548
70
402
1574
762
413
5083
131
1909
9569
3107
478
485
6643
355
352
4717
87
332
2310
80
14936
4601
306
340
6550
325
1759
594
11645
2584
279
5711
909
1955
281
68
441
409
486
5606
112
1495
13676
148
57
1092
1048
7274
4948
5188
5251
1403
7661
3254
1502
2535
8390
181
9685
483
14862
112
332
5204
495
209
7801
6757
916
5129
2361
2935
397
209
160
589
82
50
141
355
206
162
158
984
80
1405
1981
7543
6586
6595
149
83
47
141
355
206
161
158
693
80
83
47
141
355
206
156
158
983
80
83
47
141
355
208
103
158
983
71
50
45
80
82
47
141
354
205
163
158
981
80
83
51
141
355
207
163
158
983
80
83
99
9552
3192
47
141
354
207
164
158
984
80
323
2425
89
623
1318
5531
96
2505
3639
123
35
107
272
8905
2214
197
304
1432
73
2168
2702
3334
636
1870
7326
1648
765
269
1037
10385
6602
479
777
1886
28
511
74
3893
173
346
301
84
210
564
241
1019
714
498
266
4179
4740
429
4789
68
140
233
223
2511
4336
5384
7418
2115
506
623
488
826
33
33
118
479
3040
2255
5338
478
55
2264
56
800
5612
1349
14880
5302
2103
740
2375
4493
143
143
6902
1803
270
1475
242
49
2604
1808
14939
13750
4882
3851
521
210
84
102
300
57
48
153
645
622
1253
885
348
36
1243
7287
11541
6343
328
1805
71
1128
2735
494
1882
625
1403
289
1016
7473
600
1434
471
3124
3821
9398
502
8254
2805
232
51
80
1001
1907
628
578
1221
449
6886
3893
7468
2827
1339
8960
1021
48
169
961
3275
1571
454
511
1842
998
60
467
101
87
376
289
255
178
3032
111
461
230
2850
535
220
289
267
4927
1201
500
775
178
487
14066
1837
9406
10488
1770
7375
135
2692
518
102
552
6132
4697
33
2549
135
305
563
4730
54
3018
275
4714
348
6618
1020
425
266
12
47
583
671
648
3771
6411
8921
7192
3655
1059
195
1564
8185
5875
3205
326
2929
9513
987
14663
4176
3100
7377
4281
161
567
98
196
533
254
7247
15532
6481
235
2715
627
5300
418
890
1900
447
41
55
945
5001
8053
426
533
103
5360
677
1934
303
1248
1995
516
9480
439
665
1773
7708
421
2726
8207
7400
7361
1395
10496
4865
1362
5396
449
562
2961
788
1417
800
343
6452
916
283
101
887
1432
417
6937
2451
1353
3884
1898
972
559
1151
3972
9001
2592
14910
737
116
3341
820
638
95
1061
56
88
1834
314
7175
976
349
184
6468
348
349
349
359
1936
2823
180
3160
670
131
143
2417
1664
343
830
480
243
270
136
666
424
116
158
1399
1650
414
790
9560
745
495
155
422
413
486
727
3290
2971
161
981
410
150
444
985
3590
2445
375
10305
66
6717
1269
491
194
513
1313
3348
8860
11651
304
445
1909
191
146
678
374
658
11
36
20
8697
849
3626
4173
72
132
721
246
2605
1633
174
142
189
469
2410
245
43
552
259
64
7718
55
1424
1227
460
1123
417
3406
1893
540
3124
537
3131
537
719
964
138
8656
142
1558
467
1901
250
242
3126
166
1554
931
3756
4699
3648
1485
58
4718
5157
119
84
1886
103
3126
92
3088
1593
103
2036
917
416
1871
4447
13699
8824
1709
168
352
11832
1301
90
1561
449
2473
112
191
153
41
62
148
189
532
407
492
95
229
80
1281
819
423
426
78
253
125
93
65
281
203
209
1292
2031
5663
417
108
1864
89
1815
2864
809
119
483
419
84
1772
1680
62
551
96
8713
1670
170
132
228
74
1305
2218
170
131
227
74
163
483
507
553
269
61
59
126
2288
122
178
176
433
9272
511
738
2142
161
248
193
360
94
150
1186
24
151
482
93
3808
43
510
287
4533
670
8287
9542
2141
1542
4989
180
169
179
2190
195
474
213
648
623
88
1466
329
3251
6348
1854
323
3079
116
538
396
6923
9516
782
702
1494
90
1050
250
1146
4010
3587
75
94
1405
4316
9542
2337
7274
5014
869
333
47
304
140
2254
49
77
35
721
2366
515
303
1921
392
2250
354
200
70
1909
101
458
614
205
281
127
2085
1228
248
67
99
1707
3578
5247
8940
6308
3880
4806
99
4769
159
62
209
116
140
187
35
37
108
37
9187
239
136
1743
96
163
646
30
49
135
210
222
729
697
5808
169
1873
46
5343
2904
10182
9250
9550
387
103
1258
376
505
82
472
22
501
648
86
2734
196
499
12548
969
2893
1739
11358
3433
1569
12122
400
4410
235
208
388
122
283
187
3233
222
3579
594
14552
1045
284
170
687
3042
4795
1619
231
899
665
110
114
199
61
279
293
1046
1075
187
235
171
3371
502
436
215
179
587
1030
2505
1717
2373
853
64
1410
698
183
237
79
93
673
4055
1251
118
471
9113
4996
697
8283
4485
2220
1673
171
111
381
651
3929
140
7903
958
7137
499
388
1534
362
241
116
1807
83
327
14424
313
15335
2006
9092
1126
589
431
1562
67
91
2029
399
1548
193
190
413
560
428
4254
3246
7778
1965
120
4681
4210
251
1086
447
60
689
229
316
727
2275
86
7326
254
166
1286
6002
9529
1308
253
247
1069
2253
6875
163
9640
2398
4145
1083
451
4030
1893
169
1829
1552
1985
146
73
1910
507
74
80
522
405
2443
4651
133
485
2175
70
366
1282
667
215
353
850
986
801
407
360
7202
595
363
7226
2815
1798
514
788
725
413
3634
339
457
5645
737
237
790
5730
9274
1697
1933
4846
170
581
83
45
602
15488
420
13217
2503
83
45
1692
8002
3708
1711
2957
161
1149
4542
1108
6916
5188
4963
1667
3133
9217
1022
3975
172
1389
2712
247
1404
472
463
434
1515
6565
3765
9456
2610
127
116
51
54
73
131
743
92
113
69
928
189
711
5864
217
229
2297
185
717
148
6405
7319
2907
63
84
127
163
342
566
3200
1752
79
624
110
574
667
154
103
266
251
59
1642
101
141
67
243
3455
3386
4967
312
2563
876
1939
277
3404
7388
2726
1208
3871
68
631
2015
2050
836
147
1172
156
415
483
704
589
3262
147
486
306
57
47
11720
577
9703
62
2548
1006
61
1236
60
1921
834
1837
786
1933
475
128
123
97
439
2249
2501
9009
684
89
5831
801
1009
8986
1795
303
713
101
158
1395
250
266
88
2200
1745
328
243
764
847
270
107
794
263
2199
367
6673
1020
62
61
1595
1119
349
341
579
116
237
903
323
58
114
104
1351
543
715
226
642
535
64
1136
57
270
1410
98
8936
1349
8174
702
5045
339
665
9052
2643
3788
2984
4213
1426
501
328
84
172
1911
530
345
293
233
188
1120
3251
3516
115
8444
97
122
259
320
214
193
1731
190
717
89
13256
2264
65
517
1981
91
105
132
6712
467
146
1097
1068
119
58
107
91
106
113
77
149
3937
4723
206
153
251
807
62
262
934
441
8447
248
195
979
4175
4188
4187
129
202
35
53
336
1185
163
9196
246
501
1119
115
1303
7474
67
5135
910
13465
1319
821
962
1760
4065
7362
896
1931
99
516
124
610
692
227
107
359
210
105
83
222
66
9031
9302
2791
991
6840
667
5316
700
2846
2292
6224
372
1070
491
513
83
1187
1657
536
319
159
214
115
828
54
4349
469
81
180
128
70
4017
101
1177
180
714
182
1590
83
115
85
47
59
246
257
36
270
176
1327
82
244
482
253
1153
61
714
808
283
393
208
181
467
231
1595
10097
3145
200
176
345
6802
5763
1387
3263
129
405
74
129
181
488
579
540
173
150
5075
7338
1487
47
3697
7501
879
3212
168
1941
2194
2447
2234
2062
9161
2848
1443
5441
420
101
1382
1452
486
3326
384
8674
80
327
7726
6584
478
475
9478
160
483
3117
1091
486
78
1770
509
2078
1652
216
700
2281
317
1140
8955
1074
1910
107
5530
492
209
667
494
576
34
233
521
509
1976
11234
359
1029
2813
9705
2865
124
5811
124
733
2650
13
96
4329
1948
349
387
50
102
790
2582
2221
221
1088
338
189
678
354
107
5242
271
83
651
4743
1392
247
558
306
75
428
397
827
111
7339
14314
1897
1171
279
611
3182
771
103
1131
3786
1844
214
121
66
683
120
403
173
218
196
128
83
506
5739
11715
3205
428
777
208
1637
1652
109
119
63
115
131
579
9035
7140
296
621
2772
1070
141
252
8879
130
363
5592
724
166
295
1384
93
145
118
213
1350
75
22
1179
7495
1462
1573
2733
641
539
9377
2067
1932
588
228
1046
3203
82
160
3254
3118
581
2144
466
55
2258
356
226
96
529
380
482
686
156
1009
859
1458
1158
272
244
54
68
79
137
1122
878
292
3146
4791
7309
1361
4418
432
535
55
209
3073
6315
161
119
633
14188
447
327
194
22
184
497
21
1255
10721
8937
335
428
476
3313
1293
213
118
683
331
168
1009
8107
438
223
32
52
1513
17
1124
33
137
85
206
670
1231
262
3219
1437
231
190
195
498
5570
471
195
501
529
2371
7451
2093
2567
10407
1548
299
1093
540
127
3712
178
1203
540
127
1981
1053
4065
226
1295
1360
929
10790
9402
2726
405
169
141
108
122
1659
681
1955
514
442
31
31
167
888
236
107
98
421
1978
1520
320
202
163
115
38
126
35
42
3107
5908
59
7351
966
58
519
686
227
533
607
130
58
519
95
8074
1642
96
128
280
5279
5857
4149
403
517
5186
6862
1359
958
3895
104
113
132
11486
4033
137
87
7550
884
1114
4309
13643
2585
976
1634
886
5691
2683
202
321
6018
399
380
122
382
96
322
2088
7537
57
655
94
4802
13092
7485
683
812
2282
4408
1118
60
374
763
7565
316
669
336
5242
6937
201
4952
2788
213
134
1047
160
6524
430
4564
5059
103
145
628
1375
866
512
4714
206
997
8938
156
2243
512
607
83
1442
71
3972
1388
2257
1532
133
179
1898
4207
119
446
1726
2169
894
301
129
373
3465
501
319
5141
3042
551
192
400
227
330
641
141
515
96
1282
1356
76
4858
102
1995
1722
1732
342
7328
758
4294
2697
14931
11078
390
392
921
132
579
1448
119
190
276
784
60
194
339
57
815
855
117
826
91
25
115
12364
874
6238
6682
2935
702
9762
565
2579
1512
760
1548
2749
6226
1720
1681
689
46
6905
7238
1137
313
563
21
129
21
6600
2854
7125
6956
552
533
154
92
9270
406
1238
1360
7355
80
140
433
3795
7349
7383
155
881
2690
7435
327
74
452
57
1615
109
7644
1559
2583
5019
5275
2314
854
709
117
5141
3352
3930
1849
200
2244
1859
1873
4847
1344
12335
1100
6359
6070
718
132
101
2053
534
531
544
684
2865
13271
913
411
125
3778
96
176
215
2223
82
105
75
93
63
452
2200
135
1840
67
7805
11
1089
930
271
234
1557
9640
3159
126
1310
3979
4439
5684
696
215
179
999
336
43
1990
2028
48
9481
229
4806
440
4293
6291
1275
7200
1544
13844
1048
667
108
492
1200
10626
4096
5085
751
492
5743
82
57
1053
944
139
4039
2172
9581
654
352
10106
9412
727
385
645
246
406
2055
126
114
100
1615
884
168
295
7344
1453
386
472
242
2629
1160
9170
1282
577
1760
1367
109
175
518
1757
228
96
386
2555
585
8523
227
666
158
519
781
475
1438
1145
279
647
262
78
427
432
781
587
211
221
181
975
1990
1141
38
75
117
2465
517
492
3283
5349
1953
3958
507
53
492
471
3872
591
9170
1840
583
4057
468
29
1930
227
506
60
39
2138
206
625
146
86
102
1005
163
1586
57
127
695
97
414
169
52
624
169
141
86
102
1015
163
1398
474
3924
3838
6145
897
133
398
7291
5089
610
185
681
1203
9698
4135
1418
752
1452
35
210
183
9318
902
73
292
235
91
114
100
694
154
131
185
1205
35
210
187
9295
902
73
293
236
91
114
100
695
154
150
205
134
113
548
159
68
539
1524
394
433
74
345
697
892
669
3399
40
1212
167
153
216
1047
930
539
688
2069
222
260
74
296
331
530
101
523
209
64
189
131
186
162
85
378
274
255
55
87
282
254
682
623
513
415
1680
1099
2137
226
61
223
656
118
95
60
7509
83
871
90
167
233
92
1136
82
567
135
185
104
40
1114
324
405
170
565
1262
419
81
78
1886
72
114
149
447
3021
9647
561
193
13634
2833
575
763
173
607
1207
175
577
170
1582
1141
8938
6141
2519
7337
10933
188
344
6181
2309
3090
4086
3513
6864
5201
1231
1760
625
152
77
560
1287
1034
47
61
13910
951
1625
496
136
97
37
231
746
5444
1358
343
4712
1105
941
3001
752
4689
372
90
139
711
44
729
236
1484
5700
788
179
519
72
281
605
186
260
136
926
150
140
295
87
201
1832
852
4111
1441
704
537
878
807
629
995
5724
287
469
1417
2567
9090
5249
1477
79
71
1387
409
134
840
754
746
268
64
42
38
42
38
42
38
42
220
299
1149
197
425
122
202
306
7434
3281
122
543
1122
372
147
4653
6057
1554
1180
2467
7544
680
4146
11699
2166
6317
123
7379
1837
219
2783
1261
250
411
49
153
661
2275
1877
1834
505
3560
181
30
937
3156
1057
1295
306
1049
265
126
239
1531
2482
6421
403
9384
552
170
134
4882
226
497
9299
7478
1544
110
574
98
119
95
786
1171
14
111
508
104
75
1460
1378
280
193
115
1614
129
493
3301
108
826
2703
2049
9475
622
7503
200
1180
2713
180
176
182
426
324
113
2283
79
7325
693
91
410
31
153
149
148
99
85
109
210
129
94
298
256
66
998
1868
4972
7233
1720
751
45
547
1257
455
421
121
1900
9280
10839
665
442
441
119
172
1412
56
63
2665
69
1566
8595
1026
5487
1830
1976
400
141
177
425
234
154
1452
643
225
7269
3705
542
348
8223
446
1446
636
769
601
227
379
138
1433
1733
123
521
873
2356
2433
8900
9428
134
976
264
61
72
1869
6516
163
2719
1456
5762
9136
7399
612
156
396
66
95
226
3233
15460
4242
671
703
230
700
618
158
521
762
52
151
540
2954
1831
315
51
127
220
2623
1448
382
493
10807
109
525
217
160
197
2461
1512
5888
321
72
9022
73
163
1219
236
451
295
452
166
66
81
18
157
288
1158
690
4800
3090
723
748
706
157
306
1344
688
9302
7047
1277
4868
347
4737
176
125
71
3582
7412
92
4937
2768
1947
1409
450
560
185
730
188
205
124
1478
1507
16
241
478
94
1281
59
353
3628
806
167
41
413
330
920
5646
8279
374
85
209
418
281
218
34
202
444
889
3515
116
221
102
622
5964
5961
295
4767
666
9396
1853
692
5244
708
221
138
511
1422
94
200
167
162
117
9294
504
177
1147
168
111
144
65
63
78
53
1562
169
477
96
600
4648
238
94
129
114
1736
50
71
60
641
159
144
1207
904
186
398
2298
232
587
4451
13862
1879
2830
2409
396
471
855
222
2341
12685
2705
516
7343
693
605
2657
526
820
1113
175
13179
1175
365
557
4453
85
1190
50
466
22
1104
1492
1201
4647
1621
7234
4917
1823
455
2236
163
755
8465
5627
886
66
103
9242
165
979
988
376
109
151
1529
7449
327
923
85
85
221
2951
1276
874
466
6785
1245
494
446
653
112
628
516
1107
2244
9383
1562
221
84
951
107
2275
7250
4992
884
403
451
1811
636
570
986
1646
454
637
690
1467
830
401
427
76
307
204
559
28
121
539
114
147
158
405
1852
705
303
82
1097
4691
581
9534
1199
772
272
84
196
442
2437
705
272
84
196
442
2439
568
456
5605
1871
521
887
462
1467
82
122
201
24
60
3897
96
1354
283
980
898
2072
224
180
686
500
221
328
2563
1478
1452
7851
1559
309
94
416
80
228
556
187
73
71
540
423
2670
360
204
655
2027
13690
820
198
835
1840
532
7525
4104
11869
3823
678
94
63
412
1942
624
386
112
2388
1968
7457
4317
3633
549
14962
13654
1735
3954
3731
2870
13853
370
902
93
518
1106
128
1112
15160
537
311
5469
5790
666
403
421
7650
15369
7412
981
1702
558
264
92
160
530
735
99
90
342
51
585
98
2672
282
211
151
5361
687
170
211
151
1357
5868
7464
415
7346
3145
35
676
439
445
931
251
1369
1778
9107
1054
1251
143
117
55
622
562
357
85
79
58
6412
684
1576
1708
13617
3037
1613
202
154
4064
2588
15547
10619
5013
369
509
1216
772
6868
4235
397
181
793
2793
1810
776
658
7349
899
118
57
941
664
77
2251
128
3790
139
358
77
158
2407
993
178
3243
4033
415
59
447
1447
1146
231
157
271
412
597
3138
2226
196
6200
1075
14337
5124
457
1432
242
428
516
42
731
140
166
97
659
704
6060
186
2603
1336
365
1125
7035
373
95
2332
7336
2023
5707
683
34
9069
742
682
1406
686
594
7360
2884
1659
6117
464
1564
344
3352
3902
5161
1952
298
299
93
239
446
2547
298
297
93
239
446
1783
124
1831
4108
1817
140
193
412
216
208
2204
430
131
112
193
755
349
457
346
66
1235
1944
1294
180
47
111
95
340
158
2258
1041
415
96
126
7830
152
917
4840
9399
4483
627
310
748
747
1002
75
2459
112
948
169
614
166
1419
491
353
301
785
68
71
74
212
585
98
13653
883
213
355
1628
335
197
71
69
299
1097
509
400
524
125
662
116
906
297
506
1286
219
137
8998
1111
152
4260
674
219
647
252
171
8969
644
219
1069
2114
507
163
175
212
115
3272
95
164
167
1265
3271
95
163
176
167
115
1954
200
441
6734
2907
5117
1853
674
2356
4329
486
196
2251
4328
1989
7116
5186
1282
1670
4507
2467
1845
336
680
121
282
696
181
339
2451
1181
98
1449
817
407
420
85
274
62
438
101
499
716
8379
5211
4706
669
348
399
7192
2653
2360
2478
1730
388
2492
423
7534
441
564
108
77
125
44
275
443
52
140
227
91
59
81
647
66
418
204
55
1588
170
116
110
51
813
425
423
84
265
654
192
209
1395
649
108
2205
9542
6454
5064
8514
1285
164
164
241
1155
82
4983
274
1148
95
4987
3590
31
115
290
195
39
3689
7415
1388
11569
12705
13688
280
51
236
3345
7708
325
381
630
214
1114
1772
557
394
126
57
2379
1144
356
3135
574
41
1106
642
7957
2154
1897
14880
641
2220
172
405
14712
170
1534
146
105
213
317
814
69
160
2091
414
1868
116
9440
2037
175
1029
4804
919
33
155
295
724
186
218
1403
4709
244
1427
573
87
96
15
4370
1979
699
409
2151
9557
327
1069
4050
94
448
9495
10441
1652
3431
2286
445
563
1145
169
3770
1015
4042
86
553
549
4742
1325
1428
497
148
3374
342
122
9113
680
4443
116
131
216
7396
66
66
64
113
272
84
104
1992
2345
707
116
781
194
222
1534
401
628
429
413
223
429
520
220
74
1475
955
5620
1445
509
2576
287
7434
89
7129
161
2292
1868
603
3118
2753
597
1244
476
545
1776
937
7471
2926
711
9480
4150
3857
1289
328
11068
1356
982
162
422
487
721
590
1255
1463
2395
312
8698
9569
4983
148
2526
150
593
2633
171
299
62
1735
460
372
141
98
110
103
335
113
59
424
506
344
237
192
41
43
142
79
352
2131
206
527
581
652
6031
93
557
302
118
667
303
200
1396
2500
522
96
2487
272
142
285
208
147
1119
154
716
949
406
132
673
1253
294
1032
4087
272
620
307
1811
82
741
4809
3659
143
207
674
142
290
1375
114
887
2074
2722
2781
4717
4930
4304
3981
177
766
108
1001
377
155
2579
948
75
113
48
194
54
46
320
694
446
1162
5710
76
863
194
57
54
135
60
779
356
7346
199
486
372
1799
764
7338
744
3099
9999
53
96
90
9673
1407
417
976
136
47
133
138
89
507
503
1855
4969
4426
128
80
2859
458
736
92
297
1891
564
5937
561
7200
617
1949
2023
3051
899
2116
4681
715
3224
2950
1767
1822
5632
873
152
8718
152
1484
2390
3823
992
5166
5700
13177
5236
6765
1675
98
98
13762
6293
4399
72
588
613
4287
9525
2762
787
1294
559
524
771
1736
2403
3128
4260
7798
4186
383
1497
13660
93
104
121
60
62
7779
192
1905
1446
158
311
1737
1630
9331
2247
14924
1120
101
517
122
8996
646
110
247
9953
120
412
1107
2515
520
195
3586
3923
2794
9272
889
633
194
8985
195
2270
2195
741
1475
333
2170
9425
6782
284
91
185
120
2493
15035
2403
41
38
64
75
303
1002
240
1947
7524
1284
8883
59
405
9307
286
565
1032
251
1181
6060
231
49
352
751
564
166
79
199
4690
351
410
143
409
6803
2444
209
5781
2268
6520
204
199
547
1392
740
91
81
123
38
3970
200
560
401
97
98
466
310
479
1934
976
57
362
158
95
715
98
550
485
1428
245
1429
76
836
2166
501
1126
4932
302
272
814
175
1655
6487
130
429
17
472
5518
421
1849
1913
9910
5050
118
76
249
57
237
2589
720
184
70
114
75
249
57
237
1879
924
8500
1315
121
1647
702
441
258
96
110
76
103
457
411
450
122
632
286
410
111
1739
473
178
850
57
353
150
90
436
619
131
111
1622
679
901
343
3089
3443
738
229
13610
256
301
418
155
450
1297
1178
14054
295
7412
848
1345
444
1466
1889
7409
344
12157
79
863
454
1395
1181
347
618
289
1958
5360
999
618
273
2071
310
31
89
167
181
199
2558
89
1403
190
649
273
274
638
3947
280
187
316
72
557
340
196
1446
214
562
695
1953
145
3137
61
8921
3976
653
64
189
558
162
86
4330
6581
611
1981
19
586
57
13572
911
2617
212
194
2279
56
5399
177
7255
464
162
6437
7366
1811
442
950
7305
588
570
2104
195
541
380
2987
4943
6337
611
628
463
859
239
46
354
4930
658
162
418
1686
3562
4781
3771
2295
9981
1165
716
400
4867
4002
8833
398
3161
7378
68
2809
627
465
433
2615
1382
5167
3896
7372
1917
2030
441
1303
3135
16
90
217
2142
58
102
1625
6787
19742
16150
3686
2537
2440
135
89
97
74
128
35
2592
3302
4163
71
1263
1646
344
37
3436
1164
65
1912
3800
478
558
643
53
1991
565
768
145
76
1843
6929
704
639
4746
1189
5075
280
911
1508
3065
3888
7425
10777
684
225
3512
317
1161
257
225
56
2991
4077
6095
228
475
435
422
2292
196
472
870
851
366
255
166
494
7894
396
905
13
851
628
1061
2239
873
637
245
182
298
204
681
171
1586
57
127
689
505
170
53
636
323
182
297
204
681
1406
234
416
183
2108
1328
56
1842
4502
595
132
36
190
133
681
268
356
210
129
107
36
298
148
246
489
650
1093
197
1344
2668
58
232
646
72
157
384
408
415
1986
14174
216
201
4705
27
7040
4416
99
335
411
2419
118
8935
2005
1509
6391
579
2642
3252
583
1908
83
363
557
8601
3242
504
428
1871
5357
6092
5562
2261
1769
1152
9483
476
950
92
5275
414
172
3091
1022
823
1701
15
167
4919
846
711
4267
5152
701
8259
10688
171
297
94
267
152
2555
301
39
4895
69
303
1334
2472
1065
9507
12017
196
9029
195
547
559
182
2069
239
24
92
121
4406
733
5586
14842
1159
1753
7349
3327
3332
364
69
306
182
1386
55
844
3982
625
1738
95
183
249
533
533
1539
113
173
31
56
3146
234
2587
36
34
1462
509
431
440
380
311
63
453
32
88
59
5348
106
162
324
510
2759
645
290
78
429
399
829
383
534
1179
416
853
15518
549
610
646
143
114
351
1510
43
3922
395
1639
1733
65
140
233
220
8451
1256
1116
12523
2663
2089
9342
804
4433
1636
9433
512
15496
7280
63
542
13629
272
895
842
12272
10391
358
1252
316
721
591
2988
3043
1281
633
2315
372
1062
504
361
979
146
8735
146
1579
69
1624
197
89
279
57
65
56
463
2151
1157
708
7075
1137
2243
450
2578
1517
82
61
209
909
185
393
168
1426
214
2654
9230
4317
650
611
35
7428
630
1170
15375
1981
1309
1296
13670
1229
3191
9161
431
4257
6509
4689
5683
13599
501
827
3628
8954
1333
2114
2471
623
70
6210
68
171
261
204
155
220
265
191
510
228
459
646
407
792
3287
691
273
220
1303
36
402
714
1330
393
97
808
76
158
90
1043
3126
276
2119
639
188
58
320
724
1832
57
137
434
659
49
426
146
53
639
187
9332
58
320
717
1644
3980
675
1170
4796
4284
3657
196
7353
3020
2501
914
73
2694
1054
568
499
776
614
108
68
79
657
149
99
1049
173
648
518
59
133
102
332
713
119
1404
73
280
112
9155
1715
1980
460
356
195
5504
339
195
1483
12003
118
5268
4041
3912
2288
396
7226
209
437
129
57
626
101
444
642
653
2055
143
176
882
1723
3491
5246
4737
2120
2224
562
496
2309
5637
1353
5953
1403
117
143
681
323
108
211
631
52
148
467
127
534
432
200
61
1591
13023
237
176
9501
3500
9395
1026
1848
9198
1301
2324
434
1409
157
126
1730
57
101
46
941
151
120
1140
160
2420
1954
12534
3833
349
4592
468
2546
899
52
4355
44
575
7499
209
650
857
77
281
85
307
202
135
31
43
433
101
137
31
43
433
539
116
1402
88
46
13627
382
415
42
472
127
910
138
480
520
366
216
222
233
140
61
144
519
1313
57
25
98
18
441
2017
2277
3887
3436
828
241
809
601
43
425
5032
7241
861
41
35
596
561
296
222
146
152
281
653
192
159
375
7345
1055
4743
796
7344
2596
1870
4671
498
1254
2011
1782
163
528
997
711
4460
257
429
76
285
643
6762
3094
75
406
4799
247
5004
53
233
3667
9167
244
1431
65
1086
2036
3446
828
47
47
122
689
345
140
145
1898
435
486
617
600
174
43
266
234
595
285
583
57
387
397
44
567
315
1311
434
796
1592
1660
708
1695
3847
471
194
1308
1586
138
168
39
160
448
158
2535
48
502
1953
154
195
2240
1084
1168
5292
4418
1295
57
103
91
51
39
1967
57
851
874
674
1023
1054
2263
264
100
310
204
166
219
2144
391
1847
78
136
127
418
621
94
125
90
200
147
52
961
1022
2253
89
108
311
204
396
1403
163
119
807
135
30
114
668
52
148
200
91
67
72
709
65
127
57
1589
163
195
807
135
30
82
657
145
1841
125
127
420
642
40
94
58
91
200
148
51
1022
11856
2031
67
143
69
1067
5082
1193
2355
554
2484
3648
6766
7385
4562
8944
4842
6218
11818
2964
324
976
10452
101
1511
575
333
535
125
6837
3913
11485
536
236
102
172
1495
1723
297
2056
1808
6322
1856
362
3597
363
2497
348
734
56
128
1072
173
2969
544
3271
2035
3789
882
123
794
442
255
411
1938
1152
3306
9239
2785
1877
811
3052
137
2017
8532
1566
36
7441
2742
9805
647
729
879
392
9575
8390
856
1201
328
3108
129
1333
529
5389
3452
995
420
7575
2452
678
1886
996
2501
340
317
339
55
15581
2750
568
3314
386
936
1251
1948
5415
1751
175
399
478
1930
2240
393
177
455
1373
104
1367
2791
3323
761
4787
5539
4307
288
4631
2269
1913
361
197
325
5299
359
197
325
216
5474
4854
1559
7302
163
279
1010
1211
1293
8920
1665
162
1771
6869
1383
606
153
156
5486
190
313
4772
311
157
462
304
822
1597
124
786
274
321
3440
1087
157
362
207
509
194
7292
4965
4262
509
9327
1029
222
74
56
52
6570
3369
867
117
923
1875
967
1670
8677
4343
1280
1038
1113
5225
437
1782
509
65
2254
5559
961
233
51
76
401
127
50
2120
688
71
4223
11190
354
1664
393
3133
4727
274
2956
1401
212
562
315
102
77
132
624
51
138
102
193
91
92
707
141
57
1590
212
651
315
84
102
23
131
2278
363
8902
363
987
450
1400
163
235
308
3529
390
389
351
4743
744
854
66
386
28
6453
28
38
349
666
1590
54
127
434
660
68
88
352
168
53
1133
349
718
196
1400
2886
210
3564
1751
702
6209
150
662
1212
2229
1179
1576
164
8757
179
934
85
26
185
296
47
134
87
3858
562
973
649
9002
3374
557
2412
1251
163
125
660
438
102
89
134
951
11229
3372
14902
973
476
156
157
30
242
99
1102
512
945
4274
415
4801
792
872
10658
162
103
701
332
400
9540
4920
724
8267
902
1378
896
2086
7358
2409
331
2289
491
2174
8914
636
1299
13511
1663
402
74
270
418
231
440
256
233
1659
3224
1024
2498
4287
7341
3052
1329
186
101
747
1251
310
64
1951
1004
128
364
1053
590
109
1930
76
299
1167
167
135
157
1329
5263
7193
1464
1632
1902
170
1238
473
418
72
15517
26
67
718
133
78
453
2427
421
330
301
513
355
633
737
1747
522
287
5828
1298
4362
4309
49
7794
11621
1925
3191
4676
2173
1624
742
586
1496
2526
1111
3129
3030
4233
687
188
249
5763
188
249
1437
151
286
505
344
134
346
73
121
126
1173
260
725
489
323
426
69
639
69
519
520
233
16
450
364
1040
2779
32
38
958
203
615
1648
151
419
2516
152
88
202
3292
769
2656
92
344
386
255
1808
821
806
420
3618
6310
1022
4973
7097
1555
2183
6480
2649
12510
1130
4613
117
517
3373
4769
6005
1507
563
5294
9432
383
1323
90
84
8844
820
107
375
1325
1950
1035
497
118
131
349
200
282
702
373
343
264
1355
60
204
701
483
147
51
495
135
135
83
510
61
262
84
112
195
868
2769
1430
398
5470
445
267
1532
430
759
3802
8779
856
1556
8552
5430
1149
357
14913
2535
4380
8641
3808
1177
4137
543
6054
1883
2796
5858
478
3718
8317
7362
2150
951
1790
3468
7400
7303
839
475
139
126
103
217
1407
218
669
531
80
82
2326
751
737
769
8175
884
5501
139
1420
4408
7426
4695
11755
2618
1951
3705
968
547
566
805
143
74
140
8053
734
1609
552
138
106
208
275
1125
4043
982
358
2074
68
3298
1837
109
562
51
5326
701
8054
795
902
344
2053
68
3278
1834
109
562
51
5324
702
8159
1371
414
61
467
614
57
2845
61
462
516
2045
3583
381
109
2779
388
425
349
5978
607
392
1863
7733
697
553
2976
4625
144
2757
358
10582
664
166
177
206
211
98
651
2186
193
3719
3124
1197
141
132
1453
8096
199
3128
1069
124
127
57
1742
2358
174
471
956
732
7139
5344
978
239
756
5102
3021
710
2508
6335
8188
2544
159
935
5645
4770
3917
232
12393
2865
2594
1157
96
9322
2063
229
111
36
69
124
107
67
6793
928
54
57
125
363
138
475
1223
129
113
1702
3094
399
4012
8286
1328
5163
2447
1065
499
514
1752
1172
1113
11181
1107
13362
3294
1265
259
136
65
80
3323
1443
3718
5049
1159
115
92
1444
471
39
38
27
184
3271
179
3345
400
1825
63
246
726
489
161
200
155
490
566
27
400
179
144
1560
139
6514
7337
778
1605
1508
1740
3594
980
1136
1010
13854
9081
59
295
510
4503
4298
2882
2021
15463
191
14627
2339
880
2066
2058
269
3672
678
49
4834
747
967
2577
695
82
96
25
1423
815
201
221
1394
580
474
730
378
941
1229
168
20
127
66
59
22
459
45
331
366
1249
181
2052
211
35
928
51
148
64
88
1816
278
169
85
131
95
114
429
53
194
240
621
38
130
3513
597
4272
55
78
47
172
3203
734
1318
2133
3915
1165
8670
248
6372
144
5298
711
8118
5103
4351
15513
2670
1023
92
130
459
1020
2683
531
312
1184
487
3137
1537
2928
1138
2108
1784
63
7399
1995
5148
1309
608
857
7414
151
6865
3019
96
967
4636
111
273
2022
1431
481
149
428
1952
109
1013
214
3853
12935
1490
591
1377
6237
1597
2277
214
201
332
664
124
110
4731
182
99
222
9443
2383
874
386
5928
3432
3001
521
274
69
90
801
3134
15508
221
144
1263
3551
2235
14224
786
407
519
134
160
1132
160
2211
2951
8825
8863
4511
2080
6175
161
904
5241
648
258
392
191
719
195
163
1405
474
3492
3262
646
7388
617
1566
2668
2285
1858
503
1118
7502
145
529
9408
427
925
76
235
2910
408
459
9455
12192
2915
2402
4360
172
2434
794
399
2604
5336
1392
287
7396
2866
8934
4135
1450
7626
9501
1211
3033
2933
1145
2002
9118
884
166
191
44
672
2722
983
3793
642
3765
2760
12558
7484
175
2013
382
410
1410
454
828
913
641
311
1999
536
187
660
1644
3736
220
19
1182
593
885
134
1079
2505
179
50
144
1418
1612
148
138
996
2910
1982
388
128
610
36
410
1395
459
2134
351
785
92
803
422
419
256
826
201
159
789
217
111
1188
2933
2500
1726
1003
163
8637
163
1568
1192
488
116
93
89
45
162
315
27
1747
4377
1796
720
496
239
60
2306
2267
276
510
6987
1524
548
560
482
789
208
736
54
4063
2452
1666
483
127
825
129
178
60
523
3243
1147
2238
64
523
1991
151
6371
6704
4357
788
270
2865
1127
487
165
157
448
3045
2225
180
448
1826
2454
678
189
1368
3261
139
3725
801
57
196
686
57
90
328
175
50
805
325
15454
110
165
5356
1810
239
2913
1663
12734
14451
113
616
3276
665
396
138
474
5045
7252
466
3848
141
3234
7656
840
280
2009
8835
249
578
1630
53
139
6638
488
9252
105
545
179
1791
622
146
210
1741
6871
766
239
546
314
1289
10063
1919
902
817
536
1528
2031
2787
151
130
253
9568
292
1688
140
54
360
306
93
193
355
122
410
2134
2284
7211
2790
328
3830
3289
604
2326
874
977
8212
976
501
98
4521
9845
79
2161
126
185
379
1496
257
80
363
600
4052
1571
153
8578
153
841
2830
1056
2464
757
7359
6687
55
3185
3793
480
2680
4264
96
693
1869
100
1006
229
11445
2691
500
9425
645
1728
900
204
68
2164
130
512
281
9364
59
484
639
158
156
42
1659
219
374
819
7476
2033
1424
485
1205
933
3002
1318
732
156
59
80
75
7424
665
3965
433
280
488
5471
354
488
5466
280
1889
1397
1285
140
2892
882
58
332
715
1672
6693
123
2695
2025
13651
4967
87
72
119
243
13631
2028
274
89
3111
122
274
89
1856
10603
958
67
678
440
73
1411
1450
1745
4107
939
1963
4513
1414
821
11897
2643
2528
191
330
2546
6503
3418
269
160
341
586
9346
890
2332
366
36
122
1599
3471
6552
342
710
132
3713
62
691
5329
191
114
2194
230
394
3153
121
9361
102
67
90
147
434
190
4850
185
1124
4000
1174
232
171
2239
9421
3975
2222
195
8947
198
548
2071
7394
224
12890
515
6025
2034
1105
4682
746
2124
1680
2704
2196
14964
3780
490
3390
3376
2154
876
441
1633
8248
1837
257
2515
11148
618
5246
758
1526
280
518
2428
1266
215
1197
1716
945
3822
3718
2257
7828
1017
595
1977
157
26
278
3002
673
78
4436
955
989
1895
51
141
690
90
133
91
197
169
53
638
309
330
680
1682
841
66
1637
115
5785
115
514
1062
78
474
1431
213
228
2768
4704
305
4310
1864
540
5920
536
635
655
746
18
430
130
173
112
103
53
8082
1532
1476
882
692
533
5166
519
7365
170
8471
45
252
656
214
2361
529
45
5406
1722
66
232
136
446
3646
2393
911
1830
45
53
3588
5935
2617
45
70
57
2986
421
4663
528
218
1750
1664
7294
14
1508
163
5031
5847
3291
372
4577
41
7372
4473
5104
3258
52
1861
551
1528
661
434
3003
1816
871
305
293
81
387
135
192
1566
80
139
433
665
433
169
52
1012
331
712
1659
2905
3258
2496
1697
660
7262
676
1572
714
204
234
4008
3425
166
82
400
415
179
350
461
4160
1641
4350
4083
1793
215
642
4643
595
1660
5638
247
544
96
6068
552
13726
99
4742
70
96
585
106
351
86
621
1485
318
671
1588
4743
352
354
5686
6771
737
4499
598
1589
1438
505
126
5444
476
165
376
505
1574
1055
5484
83
1519
308
700
6437
6492
410
351
4714
2768
67
85
3155
5246
425
435
4043
499
4227
2281
171
2015
26
35
516
383
551
1209
354
8884
764
1222
7386
130
9355
150
512
454
1116
1202
301
476
2494
935
208
681
204
320
228
637
52
147
190
91
124
94
714
133
57
1591
208
191
681
203
319
299
637
7964
3591
630
628
3577
78
1002
1786
2376
1734
5395
4548
10125
2429
3969
1255
2202
12013
10184
4372
4647
456
2043
2987
1648
571
575
2932
2557
471
1766
1461
7136
283
2028
2296
10483
36
4270
2651
52
1387
336
3511
909
1784
2575
2769
463
400
119
5759
395
1895
5316
4777
14912
2501
1884
3407
3925
240
475
179
147
54
932
7318
11572
2681
211
151
3378
1363
7448
70
136
147
99
109
151
72
1732
875
1388
895
400
491
76
1517
58
261
39
213
2127
210
109
214
72
7458
5099
112
846
471
94
208
4621
128
1100
39
104
203
92
2198
701
86
255
1888
444
448
1889
255
148
56
313
1535
1676
5383
1246
1513
535
135
217
95
541
505
86
373
148
50
1076
312
353
204
703
260
1388
243
1074
53
141
477
359
304
806
916
2167
1479
665
2941
5511
1320
6267
2667
1637
1124
14445
456
6324
2138
2709
7349
14221
7461
9441
9826
2025
6715
3482
1564
539
1148
745
8869
630
54
262
3246
43
11134
5156
2617
1328
495
83
3012
43
3340
598
1511
7768
2740
715
137
364
235
2912
283
306
466
1254
3229
3346
1854
1830
904
3893
193
751
1751
577
133
57
1452
7328
145
207
190
663
211
295
299
635
9332
112
2202
623
627
1232
10198
7329
1515
324
9501
1147
5542
407
1439
286
1819
716
415
1187
2289
182
10255
20
8604
214
47
5828
679
1325
2723
84
315
3903
5845
2085
138
3371
115
365
14947
9317
144
5042
308
2216
674
1860
7277
3525
11164
1878
509
492
681
4392
29
830
549
1634
665
3094
1783
1855
1406
475
940
132
2009
2157
1391
2320
2296
2321
2164
2164
1390
1381
1809
420
2643
761
1277
5209
718
1403
162
222
652
221
298
8062
5885
126
165
77
629
52
148
417
106
572
35
148
60
56
1351
257
143
246
297
310
1814
8953
10171
2876
396
161
616
14958
798
2661
486
6260
3035
2557
3658
974
981
1790
2953
178
500
83
131
6855
1444
1498
4291
1875
4045
127
684
217
6606
5109
5446
2505
1635
2031
15830
576
2014
578
2225
1721
225
136
131
5927
7676
6471
2283
6758
3769
1757
2676
7700
745
635
198
54
103
332
698
212
1401
1489
948
341
180
9590
3899
1508
341
1883
4637
1642
450
7458
167
130
255
3171
1399
4918
3952
9477
37
2473
804
233
444
4571
631
68
1777
929
3802
909
343
1040
1529
336
565
3476
6791
518
166
185
71
61
589
505
9387
2751
90
5471
8363
1708
196
276
2872
61
140
233
222
896
195
858
122
1052
158
443
345
772
277
11883
1240
1760
51
64
4189
655
210
5963
2229
95
551
146
615
744
226
684
258
5093
1125
297
507
3504
471
97
304
879
6675
3682
240
3740
2033
3230
5688
468
8191
9469
3282
1909
48
2375
253
597
1092
5168
19817
19392
956
4402
671
244
407
1489
7444
2694
192
164
45
81
562
5452
122
38
507
344
133
346
79
129
84
1175
5405
1042
2317
288
1563
1301
626
4117
9557
38
3480
334
451
121
116
60
60
4814
2712
629
70
11571
943
508
328
12152
740
958
490
103
182
69
314
230
1016
9651
890
121
148
60
1992
2496
2263
324
1936
601
795
6677
2435
4907
2867
607
2570
1028
192
502
9067
5274
4512
1404
321
685
332
131
42
847
52
169
448
79
284
423
138
57
1592
166
685
332
131
42
870
3256
5165
707
8354
1159
266
50
85
128
151
73
476
340
56
475
113
99
751
6279
5107
1525
39
4640
111
664
484
3044
7388
767
2232
725
419
3149
2014
819
3468
3924
2661
1609
7392
202
94
687
134
2139
745
2258
5268
9718
2426
2732
1926
73
576
139
5817
141
3964
2770
829
422
428
78
975
201
210
791
6830
5011
801
65
138
3891
11669
1354
694
8178
186
631
510
148
49
829
399
426
78
231
204
560
4125
141
4248
11131
8458
1731
501
1471
4863
270
132
1646
437
434
1664
5130
12360
131
1077
7769
417
138
517
60
3209
6211
1657
1698
89
1172
1498
5389
312
121
140
1906
3077
129
402
1371
503
212
617
322
5208
776
447
132
1094
832
215
339
13529
116
181
75
63
837
651
542
8940
295
1640
42
110
1378
1409
670
546
9275
466
527
1582
11787
278
1567
11824
955
4963
1594
400
567
1685
3913
9111
542
366
413
392
3159
73
8089
1256
3005
6794
1202
6818
172
666
7643
3173
126
584
50
131
634
340
230
684
592
65
3208
639
157
2017
2869
1561
1320
12242
70
261
1010
417
508
2039
279
2503
4922
7972
617
515
316
758
514
538
1663
3032
429
192
398
121
2382
991
818
422
428
78
4340
1581
2482
426
698
935
2275
570
6590
572
134
4686
171
3297
6614
14018
10738
2882
2608
1410
110
191
59
2474
41
192
1085
95
53
2875
1340
7432
2933
1908
294
281
2844
279
595
6059
214
113
283
94
72
639
2790
359
692
11735
827
99
176
112
230
2736
112
1649
252
105
100
1982
5575
561
17
430
135
1156
119
4665
1173
887
331
332
1269
1197
348
546
5448
3688
98
4374
121
87
49
9478
31
303
1376
569
926
10293
34
4645
6894
575
585
344
1557
634
4737
2282
2519
641
455
5103
9626
602
3480
765
1767
509
1386
503
132
3906
6520
1532
5201
2445
201
4436
980
51
2645
1084
457
1462
1668
1279
1003
2777
1484
4160
212
618
701
901
409
535
163
102
717
204
297
223
631
53
148
223
91
64
132
520
418
138
58
1591
6541
346
4815
660
204
297
224
630
1683
2217
3975
561
759
1896
70
82
270
287
294
87
2413
70
163
4059
2056
251
354
4002
2049
3069
2295
235
803
96
11504
7548
97
7417
5280
487
946
960
2454
1122
343
652
5425
1734
227
6283
475
142
123
94
73
639
2776
448
140
2277
539
4538
1146
885
329
1292
1195
349
624
322
1406
4009
575
227
73
1646
2723
12493
7663
36
7581
3595
3570
237
697
178
606
116
485
1650
6009
231
671
771
345
1727
136
3869
7074
3769
124
1860
1076
459
1316
1712
426
2649
2570
6859
391
566
3410
96
26
1982
4230
4291
5388
323
961
2030
3983
5510
2631
579
655
58
357
2089
562
343
6197
2029
1307
177
1132
344
654
6874
6836
581
330
7020
3811
7284
2225
1875
115
277
341
402
2671
115
277
384
2326
386
277
2682
1484
4029
2264
1268
3881
1233
437
486
117
2113
1003
76
8194
2071
484
117
1643
417
8918
85
3632
172
59
332
1766
62
1300
2144
2624
3812
3010
3600
4680
10786
115
5582
4219
6803
1979
2262
2346
617
1481
120
4720
632
128
3951
2419
1029
3933
6835
2292
2025
2465
1133
344
654
7387
1069
704
2635
656
1271
498
353
522
936
1652
119
395
631
2205
119
387
3314
763
3804
840
138
8736
116
621
17
131
2421
6181
2229
3955
33
554
1010
9464
1973
6141
2432
688
12093
1584
758
1259
910
1184
6733
2561
3876
452
5818
1141
1655
485
116
607
178
698
237
3571
2327
5177
5588
830
3301
6005
4851
10156
3249
291
5453
1031
1384
1785
49
46
4343
129
6722
4636
4618
3436
77
1074
61
39
501
11494
2155
201
129
505
42
2024
96
242
6851
337
875
574
374
6823
196
678
319
14803
2111
281
14872
218
377
13935
218
223
2179
335
3143
2290
196
1090
298
708
200
202
412
539
150
7449
168
57
3749
2336
150
41
174
54
1540
61
140
233
222
522
5336
43
81
432
1003
793
2028
5606
837
1335
2101
506
96
909
52
149
421
70
107
174
422
151
105
58
1583
168
190
5786
3344
206
372
173
334
176
408
622
51
61
140
233
210
91
71
291
1457
217
63
2237
1978
45
630
8832
2186
4860
1491
296
148
256
229
258
1505
2126
162
267
338
1500
320
292
1475
6780
867
791
65
498
1030
241
858
6590
6685
487
2347
1699
13246
956
102
543
9454
150
1227
640
6832
772
171
202
831
1189
97
137
86
345
134
342
505
281
1432
8438
551
2956
307
6829
111
114
43
428
430
829
2722
6009
3488
1032
5554
1157
2207
242
2795
1287
2539
130
169
127
185
36
250
1596
184
6746
2915
12084
6817
62
1793
1751
1597
126
91
552
2123
350
6651
550
2320
43
174
203
140
61
142
126
31
540
38
2177
967
959
44
133
302
119
543
757
88
139
12
511
99
1039
98
1859
957
279
344
198
544
127
2556
7333
2100
256
198
216
45
4394
281
507
343
132
346
77
140
98
1174
79
104
4003
2349
489
4372
2277
572
7396
835
488
300
431
154
707
4877
2131
152
1704
7229
2938
44
644
226
496
3574
237
697
178
607
116
485
1055
4127
7390
460
3752
125
246
1979
270
1398
165
166
672
307
996
53
168
165
83
59
94
629
59
427
200
57
1584
165
166
947
995
9231
837
6563
1388
3867
2314
938
6732
6392
1646
754
2787
2631
671
6860
6949
1655
4566
1084
651
1998
103
969
1632
14934
10879
332
15538
485
6822
486
94
3632
2133
572
94
1729
56
1699
2035
1242
1813
3134
61
140
233
223
1852
156
89
768
351
946
274
54
539
16
443
6830
1314
5027
5012
394
2427
125
437
1300
3006
676
3927
53
5129
2104
3168
1263
4662
126
144
76
346
132
343
507
282
4395
616
2618
4362
851
7900
14049
4124
5361
7741
717
1175
126
143
77
346
134
344
507
282
4395
5970
4538
1648
7340
4101
6353
1175
126
150
77
346
134
344
507
281
197
4196
543
1113
30499
1175
126
153
77
346
134
344
507
280
4394
708
1174
126
152
77
346
133
344
507
282
4386
5013
4393
281
507
344
134
346
77
149
126
1175
2909
3875
1175
126
147
87
390
129
342
522
280
4395
8426
1328
1505
6069
211
596
1844
1175
126
144
88
346
133
344
522
281
4394
6481
2515
6596
4388
282
507
343
134
346
75
148
126
1175
2261
930
4687
1569
929
837
5217
16550
4190
197
281
507
344
134
346
77
149
126
1175
5444
4395
279
507
344
134
346
77
149
126
1175
14189
1053
1434
55
472
14623
2798
2612
6843
7164
2518
14912
16062
2639
1173
126
147
75
282
1595
6315
4393
282
507
344
132
346
72
145
126
1173
3243
2331
133
344
507
282
4393
4208
209
6818
709
3514
237
697
178
606
116
484
1651
527
4422
4851
1478
514
427
9535
949
371
981
80
45
144
219
193
734
725
58
338
47
2492
159
1315
744
344
1951
198
2252
478
306
203
92
932
362
2533
5541
4325
2569
289
2597
1139
6811
3478
721
9567
9374
1601
11715
810
7866
193
5834
301
1404
1357
295
2871
341
6849
938
3165
860
3647
1480
117
1375
97
106
60
3349
72
1917
3085
2625
393
604
9488
7252
53
1401
2165
329
1352
2954
3964
5671
2621
14973
3075
1926
70
3367
148
3505
1404
144
703
296
1879
1809
444
99
390
1648
3352
13925
5895
3520
483
514
227
635
238
7596
460
564
5036
1864
530
177
90
127
1885
5016
7272
939
468
8869
342
63
92
1634
137
5776
137
512
127
3128
126
126
112
516
53
272
1530
253
985
6204
763
2667
67
118
49
1432
1175
126
144
77
346
133
343
506
281
197
4196
5059
1100
11422
36
9048
3537
2204
601
367
212
82
116
760
361
191
535
149
13645
235
174
1513
128
43
566
96
179
514
1153
301
3150
149
26
140
167
2248
1785
4321
3896
839
902
519
813
422
292
568
1870
1093
1091
269
2101
1427
14962
263
732
292
1712
926
2403
6845
6741
330
464
471
440
371
458
6662
2003
9350
1340
5290
4825
4004
4395
282
507
343
133
346
77
149
126
1174
564
7508
1401
1844
764
6808
3969
7265
1896
419
2197
540
1420
161
118
401
98
95
172
4766
369
102
716
1008
208
556
99
89
477
2710
746
129
1594
22
94
362
153
409
4760
409
3601
140
981
6848
3789
1916
493
5578
495
5577
1915
62
631
352
159
481
5372
4096
858
89
32
2256
959
1182
354
356
158
720
110
301
325
425
60
1255
667
1994
1451
61
849
1860
5563
451
413
432
173
3776
258
1544
6745
4151
228
118
577
482
1218
142
1286
210
75
924
1019
109
112
172
155
314
428
51
148
223
91
82
711
127
58
1819
1019
109
112
172
155
198
414
7495
3243
4775
8937
4581
9391
5640
2952
987
507
3219
1013
567
1454
2774
638
1256
53
16
262
216
221
660
33
3447
14933
2506
8928
3226
237
554
1238
1103
152
404
1043
96
352
1588
496
2366
7256
3997
4392
281
506
343
133
346
76
151
126
1175
1267
13108
1130
384
100
3919
3891
4420
921
298
218
4793
3239
14900
3790
826
63
1462
2901
1091
829
608
4115
311
467
96
1696
634
1579
769
2147
5234
3945
6633
5173
338
1635
6281
647
4707
3787
1177
571
501
3535
344
890
1896
240
3976
368
329
494
1527
1457
1638
5460
4124
232
198
172
4314
393
9145
5733
1997
7548
1661
5359
514
400
448
3951
601
3065
2589
1609
485
116
595
178
601
1403
162
189
990
4730
360
6155
1882
3714
548
390
3820
4608
172
11
73
14
721
332
4784
7304
3155
928
235
1652
1884
3937
143
25
14043
1841
6136
530
186
69
164
559
1100
2223
154
173
71
172
3442
2534
6025
6205
2749
6638
1244
130
628
334
1056
1363
3319
448
1048
454
466
1898
377
796
754
9428
3115
222
180
44
158
11446
50
253
1961
7205
54
66
71
227
3300
342
316
345
1916
960
11240
6903
798
1201
679
195
953
2391
196
10169
582
4014
1576
280
1334
359
373
811
758
14922
3790
899
2984
5155
147
13581
156
1895
911
190
6037
411
217
4926
324
107
93
101
798
317
690
412
77
278
652
1490
381
63
566
60
541
593
2834
669
2734
15337
2573
577
1456
554
296
206
4586
529
662
1772
369
11228
352
381
9108
1805
1626
6955
1265
533
177
2449
86
188
204
544
175
1990
9603
742
118
1215
1021
7464
642
1067
1323
3936
6149
2709
933
439
6561
1262
14874
6105
3026
388
4334
2480
924
1412
473
5639
227
277
4520
663
5686
152
3246
1901
55
491
435
1341
321
2245
588
130
210
109
3680
1310
532
861
11583
79
5050
917
145
38
1863
1397
199
196
685
310
131
1019
2269
6837
2231
1136
1601
453
261
536
136
61
127
1048
3151
1084
4295
3183
1872
57
105
66
830
212
164
1567
3485
12264
585
3491
57
389
408
49
871
1896
3296
171
157
100
119
510
2083
967
96
143
127
539
1529
55
757
1185
64
647
3192
620
1268
986
6210
5418
5404
839
724
1180
587
1635
211
358
2132
343
3089
4337
515
1873
1713
429
7038
6819
7404
475
102
268
41
38
42
40
171
129
54
4908
42
38
42
38
38
42
40
182
178
54
83
75
72
37
952
420
57
116
179
147
260
129
438
169
51
892
108
310
2331
2843
3669
3748
670
202
161
1403
1050
2126
4439
4499
105
136
1674
73
1089
4334
955
13595
21
83
861
184
1121
79
4429
2062
219
944
2197
196
2556
7325
6414
186
490
1666
2692
601
2497
238
1093
11688
664
6004
6678
115
576
11584
1842
299
174
309
377
135
248
1097
218
300
174
309
376
131
135
231
2229
559
355
5683
706
8337
138
201
1512
3204
9614
14303
69
45
149
218
1005
2355
2164
1695
2679
198
975
819
303
313
63
22076
2378
14888
8732
52
133
9711
466
88
227
1333
1130
144
7405
1264
1200
1853
588
3565
930
163
3840
7510
4821
164
1566
71
1948
228
423
425
3171
2624
610
436
65
483
1942
377
2047
83
2775
3627
855
467
470
692
382
1812
1168
4137
5972
1158
320
1342
10550
54
56
9625
146
5911
1933
4785
399
115
405
5604
717
61
4232
7000
1431
175
65
7385
159
555
1944
988
56
191
53
6045
7359
449
421
343
4583
378
407
2285
639
212
56
134
79
104
155
320
716
195
1595
53
119
730
66
72
360
146
52
639
212
56
134
80
105
155
320
716
195
1406
4258
106
430
355
122
78
188
212
170
3588
3740
1637
369
2997
7376
1612
1252
113
1650
2786
504
200
179
527
2029
1493
497
330
1198
663
376
163
7791
163
1563
139
1683
203
32
967
4133
69
505
3650
274
7275
3544
682
2137
68
1455
235
113
409
300
1533
148
397
938
4586
4591
349
2855
19
2614
946
2864
2699
3799
83
1190
5117
512
499
101
91
158
1274
1275
128
3175
94
227
5104
308
346
452
1421
961
7323
959
7365
7178
1350
442
321
409
58
331
158
678
498
114
62
7402
3787
89
137
1308
58
341
957
116
2090
1196
250
281
5596
1613
1055
62
189
438
679
52
456
278
408
194
1564
96
87
137
2444
2248
4614
3819
1490
1362
46
380
303
101
769
52
376
215
338
151
338
2811
9557
264
2665
351
602
52
221
47
23
224
58
9606
348
73
84
30
311
2525
1992
4720
810
41
999
1065
1178
75
1029
1029
3750
231
157
2898
443
526
542
233
684
145
227
438
381
751
71
213
5482
1159
3422
6105
740
3333
3176
15512
9091
2423
1813
3170
5212
2360
10827
5995
196
1954
336
62
71
95
145
5497
333
70
94
5076
1331
160
237
458
1690
5363
1265
2040
80
115
742
94
2892
74
115
306
37
31
1498
119
405
1668
861
737
510
9412
272
1073
874
213
61
187
338
490
122
120
704
632
64
247
2615
13256
7672
11670
8177
694
5242
3910
7859
560
12315
579
526
192
8945
51
9198
111
2226
120
1044
1400
203
219
677
341
108
77
279
96
485
93
275
76
1474
257
359
491
1778
2456
1314
686
10256
6668
7442
381
31
2413
684
4227
2133
1618
327
485
629
940
239
653
88
369
180
3557
460
1416
154
126
4583
343
6471
43
251
861
269
128
709
73
1330
705
321
78
868
52
148
223
91
88
697
146
57
1584
168
117
660
322
78
874
746
654
2810
4209
14876
5687
2183
2837
3015
393
123
2583
63
43
665
8760
748
9125
1496
327
2729
1091
217
349
376
265
760
3291
3662
2265
8898
186
696
3788
888
3271
2136
619
136
73
222
217
336
258
1416
667
308
375
783
504
134
47
133
91
146
181
97
174
68
49
192
2824
2449
79
1556
138
8616
138
1038
113
1594
1743
48
273
1393
374
368
90
494
115
508
665
9360
729
349
709
114
177
620
81
12
33
1308
99
3576
180
71
926
1158
2247
274
1299
941
147
707
683
59
6818
1179
94
462
313
60
1541
1421
475
80
456
91
2264
318
226
6833
5042
626
8287
747
4441
73
2145
6948
254
936
371
1017
191
826
199
778
100
182
44
1055
149
1489
1131
1904
100
743
871
2231
1313
521
383
696
43
9063
6853
4044
489
196
3133
1306
13703
1337
7722
3154
196
2414
561
527
236
1294
1611
9259
844
89
109
321
890
102
1643
904
700
1145
474
1564
5743
1081
11171
877
857
945
336
1092
13658
1264
705
957
181
1295
1320
31
102
205
89
119
830
2023
87
82
8428
698
4953
87
451
1516
549
512
3900
4416
234
1423
1626
71
869
163
63
134
1521
220
1539
4613
335
339
6569
130
2435
33
7139
2253
6783
1642
4246
2525
652
4152
3157
2171
3679
4043
1970
4898
4497
29
348
208
82
306
5355
207
88
307
1808
921
2004
302
235
283
294
6908
544
600
9206
5278
1709
5946
523
294
252
140
266
436
2102
1419
3864
3533
8824
6604
479
56
4484
4381
3031
2149
2881
9504
5955
563
97
1256
4387
282
506
344
133
346
79
140
126
1173
1559
1193
1022
1083
145
673
6390
662
299
3049
7437
6538
175
344
625
52
169
411
107
174
422
202
44
1600
658
309
175
343
623
1560
69
90
1640
540
1385
151
114
122
127
1713
2849
542
245
151
113
51
233
160
2239
2162
215
1377
1145
616
8020
9607
60
448
455
223
233
140
63
540
172
1624
62
5954
2215
76
761
196
463
131
1797
452
89
140
214
885
1309
489
945
147
1751
535
75
96
101
8884
8261
697
5246
4865
9460
770
121
196
260
1435
617
1371
4612
1888
732
6503
65
97
493
486
3606
453
2166
14913
10665
5356
5271
262
471
1297
2893
351
7433
3080
12113
1583
716
308
182
884
53
169
193
91
139
653
425
116
58
1589
162
195
717
307
182
883
835
3423
272
998
174
3959
94
106
45
103
99
63
521
65
8961
124
608
740
226
685
63
521
65
1821
945
174
1567
9157
4327
10188
4484
588
364
33
126
159
717
7425
868
865
801
1232
7305
329
494
49
368
2235
6680
472
160
1945
331
627
88
760
49
980
8890
1568
383
345
634
14
61
699
39
31
52
1962
855
477
6590
7457
479
52
2264
822
9165
25
13
245
57
153
98
308
292
531
528
530
123
737
396
331
164
344
294
1761
181
557
5350
9645
4149
13755
1059
9646
1962
564
1537
2246
50
204
7206
1281
220
2014
7459
669
479
972
89
244
1426
1480
1882
3032
7252
5261
138
813
227
296
700
193
212
1593
65
183
7382
92
588
51
430
169
52
812
95
229
299
700
193
212
1403
491
369
7463
1454
45
3250
5371
144
63
50
1085
757
2233
9550
1878
46
862
246
7471
370
175
614
122
1028
106
2117
5501
5077
229
389
461
70
2229
219
357
402
99
40
1701
66
889
305
569
338
504
170
107
257
123
2695
1075
2774
6078
1389
631
6804
1322
645
204
14749
965
196
105
123
446
736
3536
4665
1036
64
2253
5748
3395
4819
121
4641
398
950
117
1413
227
89
3254
57
194
228
120
3399
78
54
194
228
120
2197
207
233
51
76
1005
2131
90
5214
700
8169
130
514
582
276
230
215
85
78
964
373
187
569
632
1750
4300
66
2408
2914
569
3005
721
6824
398
130
1437
11621
401
158
1177
1456
595
3654
3062
596
1357
2328
2913
1725
1287
637
1179
55
2805
1179
55
838
5587
2517
1346
11641
882
5051
5018
171
54
128
148
1193
1349
7397
6125
83
75
1504
1997
72
203
808
619
258
4546
3930
53
5120
444
1331
6446
63
98
8175
1813
67
982
814
430
429
78
239
204
513
152
1449
13651
6815
1029
4268
161
9010
733
6833
3225
40
241
182
256
605
2578
104
5246
86
3585
279
4879
40
13499
3714
2428
4094
156
263
51
185
2927
7354
10504
5056
97
539
97
221
775
5050
67
1426
231
130
5694
231
131
2324
1108
137
1281
3045
733
429
2964
1087
131
83
109
317
168
4389
282
506
344
133
345
76
148
126
1174
557
1592
58
192
415
636
89
419
169
51
1089
134
83
109
332
717
1457
1216
234
186
70
681
1579
334
89
430
158
269
153
902
317
519
4342
7088
8926
6356
6081
194
1353
495
111
153
557
272
178
363
1180
2187
158
391
154
94
18
661
704
445
479
5197
397
106
385
486
316
346
7362
4715
72
529
92
752
2417
935
514
113
120
199
2655
4384
1322
1089
4123
1867
607
2905
370
454
675
76
1143
2715
754
2914
81
1585
81
3161
1863
3629
5700
3004
2268
469
4604
1014
119
294
345
254
8446
699
5096
940
121
412
498
730
250
161
95
603
278
1921
1130
137
89
339
178
5847
3328
72
582
781
552
374
1280
89
475
83
466
6471
339
1922
52
2583
470
1226
8679
1084
4434
1631
147
940
279
1272
688
2406
1207
2267
311
54
704
47
9355
1197
3872
8816
5479
1528
39
5724
9068
671
4601
1005
31
115
136
328
275
98
441
1543
436
110
135
3288
902
6079
8834
305
835
1344
471
31
1688
9513
1975
655
442
164
125
251
97
2079
396
60
1242
373
233
625
499
697
177
17
62
74
9319
5349
2424
2699
9558
252
9747
2616
399
58
1054
304
506
166
889
424
224
482
592
383
1179
795
777
1387
206
216
830
73
428
412
4851
6328
797
538
160
5456
698
8179
2157
1426
451
124
717
193
342
2874
996
847
482
597
222
78
294
63
813
5431
3988
769
1272
1085
12298
3399
484
55
2265
806
1565
278
886
534
1601
580
379
132
557
511
1440
297
84
45
969
270
229
4387
187
8711
56
187
5538
489
3853
1832
2511
300
4616
7084
1407
1238
3161
9559
3758
653
190
296
641
51
148
187
85
137
68
85
664
141
57
1584
649
324
261
643
78
71
3471
6769
8932
727
503
190
626
61
4460
1654
83
449
1858
83
479
4157
4831
3275
88
54
48
4511
3449
674
473
510
98
1507
3047
2032
612
131
138
86
99
63
1656
6173
40
6400
172
810
1026
195
851
5759
942
5076
2195
10220
983
196
622
487
382
538
10550
70
3189
4360
68
574
3834
2312
172
837
148
13927
378
326
9577
7276
844
345
14897
454
1444
721
878
609
1340
248
7073
96
1565
135
442
74
346
436
168
166
4992
1529
5607
4868
41
452
39
44
231
184
444
344
74
456
344
1519
1693
930
822
2520
433
1805
538
8892
5675
472
632
238
584
1466
86
445
423
9430
109
86
413
1971
1504
391
202
1010
116
793
177
609
9459
860
86
33
246
922
1369
225
103
13336
1397
322
186
249
459
104
1899
1738
1532
1263
3599
121
2208
725
97
68
909
212
114
1188
3833
6400
4742
351
354
6644
485
3081
177
4042
2152
3329
3735
2776
765
661
3550
2168
35
5966
1481
9572
2458
5164
3037
196
501
2232
3474
464
44
1497
703
272
82
415
416
830
281
143
892
241
1235
2675
2944
594
110
1005
84
105
118
133
40
47
337
15
1813
588
7474
772
5831
132
793
2172
253
101
154
113
1645
1233
42
327
46
3427
1268
4648
4694
977
7419
1496
6587
2991
4278
2207
191
1987
35
10655
2098
78
338
276
338
337
377
4880
2755
992
825
7365
37
1658
751
108
572
12140
1271
1943
558
9706
1273
674
73
58
6649
357
4761
5140
3900
5130
1663
67
159
734
2317
155
458
3347
400
1101
421
9129
638
834
37
1478
1023
284
215
2658
12889
1384
187
383
124
245
296
497
195
112
624
753
14059
827
498
925
1464
931
5373
1735
2844
15455
348
9620
1044
839
7283
50
145
156
57
622
201
57
500
1461
593
36
1278
1909
8872
1673
1206
408
3741
557
3588
1979
43
341
230
114
78
161
2541
6465
158
5579
107
183
186
391
13932
498
73
39
124
5943
73
39
124
2747
137
10934
1510
8915
3932
699
8343
3205
68
131
61
89
232
221
136
114
30
93
497
831
272
309
210
51
578
182
141
459
306
153
377
316
685
4355
3505
2010
424
3830
9367
942
614
1402
163
679
204
298
85
225
639
203
141
9298
9514
6223
424
3638
216
952
1878
244
200
482
1439
126
192
92
105
1025
3622
63
1134
3224
4313
325
116
280
4352
150
221
134
129
89
186
666
121
637
1883
506
4011
9216
383
995
1235
2977
4741
2495
174
97
379
112
573
1458
91
96
685
3977
2711
1199
153
11684
8833
152
1009
884
1904
263
2401
7452
145
4266
4982
7280
2482
1217
229
2695
3633
1912
99
17
172
762
117
11145
4532
5360
1975
171
4793
5070
3002
626
2811
5989
4826
736
57
63
684
2432
510
414
5578
585
1811
5062
413
2019
200
9438
1950
4342
128
10525
849
523
593
223
548
661
480
2092
332
54
65
5727
2940
238
186
568
80
751
345
75
381
77
275
965
1945
1343
446
1347
979
234
785
572
74
1230
1120
5233
13554
5870
7986
885
5828
220
576
8425
705
417
681
71
488
5497
7513
2421
66
2291
2021
7514
3097
8437
112
234
74
903
84
68
7250
1203
1812
70
3465
70
227
2094
95
102
100
209
343
1865
447
353
231
2740
450
460
232
280
88
8030
1164
1014
3070
4194
90
209
153
173
8821
318
579
9647
851
2261
653
153
1001
58
438
1859
1932
8007
12441
8986
1194
578
2986
1700
274
544
74
332
394
177
170
4934
751
407
2082
1235
566
498
1439
301
303
8270
697
5240
61
92
753
1565
1452
353
1071
253
104
156
20
7401
138
643
2566
169
443
321
2473
537
196
2170
64
47
7353
11074
2381
1821
2304
878
1832
247
1394
334
830
770
2970
142
2442
2402
2608
7637
734
9360
586
134
124
3629
801
8830
186
349
142
409
4710
1769
1850
145
898
2386
145
91
256
1216
11771
5040
2320
2093
669
298
6887
319
861
295
193
4915
98
132
75
130
126
127
35
277
107
4502
5351
113
490
242
115
31
3662
4520
5218
1197
2552
2791
68
145
269
119
365
1771
102
60
70
346
329
612
279
357
679
69
655
1990
2584
80
234
371
809
3094
237
36
367
2398
799
682
71
2265
6793
2269
171
93
2835
592
204
85
2070
1522
385
540
512
129
612
498
150
413
4673
340
340
340
6472
57
111
1009
1704
122
503
573
55
149
112
405
642
226
112
457
433
687
143
147
56
184
299
333
1326
2092
104
311
185
207
2629
104
311
185
207
2632
104
184
129
186
98
971
2211
42
138
1255
1670
161
504
1725
1057
7635
1050
102
102
112
191
1247
120
410
618
612
697
59
93
7399
277
8336
696
3058
2386
3960
32
8570
308
3610
238
2180
197
527
89
127
887
890
2603
183
199
1127
345
747
2442
1435
241
193
769
183
269
62
5773
98
268
62
1761
583
97
6181
153
2706
11118
8808
471
351
79
424
243
175
514
4746
358
348
6559
169
174
4020
2495
10537
724
104
7479
197
950
453
451
1590
270
74
898
331
2152
1456
8218
13649
3166
887
723
4998
1576
3245
4040
552
191
1061
4266
120
1238
1336
5326
3541
3719
1064
176
8644
8951
163
1553
1440
4364
3448
719
477
321
416
134
123
598
225
3399
8226
209
12493
501
152
296
599
1069
12170
5187
700
8446
3425
7274
1620
490
143
401
1561
14882
257
3206
561
572
1873
2597
655
492
539
211
6617
5841
14921
1564
1469
482
366
145
129
603
3023
13866
3832
1332
7427
901
148
547
1184
1182
117
228
563
1459
485
1230
13642
448
3055
9442
278
262
210
12608
81
7371
989
192
69
196
376
422
283
2319
9376
804
236
103
517
1414
169
678
308
109
78
68
839
53
149
415
107
553
430
125
53
1602
169
695
308
109
78
68
840
600
198
2246
168
2721
349
597
508
69
204
372
89
616
349
594
519
69
193
372
1654
144
8249
705
1071
7380
4002
337
52
52
73
227
576
580
171
1316
6301
3248
9224
476
15507
3886
2136
1333
140
365
491
7295
2085
1150
88
7500
1100
478
6643
1042
808
734
461
64
2248
2795
2816
246
150
2091
526
4923
2615
1169
139
284
371
290
2571
8544
1852
6198
5033
11502
1323
3079
10163
4983
2478
2295
1646
491
2609
841
841
161
81
816
161
81
2849
1838
6550
223
2331
230
5434
160
8559
9011
2887
2027
2317
711
52
249
78
227
731
601
136
697
52
96
2698
6173
506
2467
427
1934
603
212
584
6223
4950
7252
2854
1667
360
138
164
78
108
438
56
5262
358
138
164
78
108
438
56
557
2919
8985
10867
88
502
896
1206
1034
3201
9373
1057
4420
8359
698
2769
2441
1776
298
4436
9877
16208
1485
89
171
101
296
218
494
1548
112
123
210
23
435
596
3521
175
671
174
14
4060
2368
3824
4737
383
280
443
272
5452
204
182
214
154
253
1791
7424
393
7863
26
5388
197
1279
556
13292
103
56
1851
73
1798
221
148
9286
148
187
3491
1264
13608
150
208
193
702
299
74
426
1593
125
162
1287
579
1914
379
5700
430
3952
1353
10943
644
14765
86
15
86
319
368
95
375
110
100
568
512
13188
1161
3932
4799
298
191
13773
3502
3619
9578
9098
5949
431
1889
518
384
484
1316
223
1614
76
339
1527
2665
336
2065
1083
3280
4060
3427
4051
1377
7333
2074
944
1156
2235
5199
2520
1584
2066
105
7370
705
9379
3342
2894
2257
7405
333
1677
8700
174
204
137
224
24
119
1130
60
2045
11841
332
1266
681
6366
4498
1999
547
624
3196
143
1168
7450
2788
10829
6380
3549
245
573
3245
271
493
135
79
262
168
443
787
468
370
102
267
265
157
2178
490
512
181
90
2215
675
149
803
5087
6521
620
214
258
914
6041
722
273
103
52
1048
3152
329
304
1830
686
57
2101
1923
262
298
3581
3716
7358
444
282
347
347
6483
662
349
1402
341
8893
3468
13625
1015
1161
2240
249
228
9512
4755
208
102
120
314
1531
121
396
95
1155
521
770
409
782
125
333
93
462
231
636
4518
315
54
43
720
131
48
217
509
389
1728
1731
238
755
373
242
696
451
3062
263
1379
96
4695
337
341
6454
295
914
151
87
153
991
563
295
249
30
108
186
287
204
709
202
206
294
3741
4513
7782
3947
1295
52
60
3483
925
1931
485
11424
145
611
121
2986
614
736
1312
1163
738
2098
119
2411
1422
400
5609
399
601
1604
152
1609
1646
141
175
50
30
436
2330
215
396
175
192
86
196
188
37
1134
5562
891
593
850
161
1086
8072
699
5436
819
2126
207
107
470
445
182
922
1285
85
319
614
214
605
385
285
912
1528
132
3078
242
230
112
30
69
108
119
59
586
9376
6616
867
627
235
611
7981
857
93
192
1463
894
161
1570
1164
3369
97
424
400
135
148
55
160
78
6260
2950
10819
5281
464
1190
2657
9535
173
6029
8866
4335
964
1884
544
185
8740
162
293
45
7331
1271
3802
1560
6478
353
349
343
4731
916
196
274
795
623
586
200
615
4120
1355
195
526
385
4052
123
324
95
249
35
96
3900
69
804
519
95
248
1364
73
246
150
389
977
9577
1198
479
183
2714
759
812
568
3221
349
812
618
592
608
115
238
222
6861
72
8955
8250
701
5402
5077
4687
2087
81
1499
307
436
196
6714
1721
2447
2453
3098
877
1424
2160
195
2226
100
744
3273
685
269
1324
130
408
100
7417
371
7392
285
776
824
57
53
340
402
104
132
1396
187
2282
536
501
782
372
1637
427
651
1164
1286
705
2992
727
839
5241
2451
18
76
95
436
154
57
124
657
337
227
404
208
652
458
863
387
540
74
326
5481
582
41
85
1018
487
405
2956
3329
2955
4684
6548
1561
4608
494
42
45
3355
1702
677
320
74
428
61
6169
7590
214
820
1485
4821
4541
4247
177
1340
653
6199
1785
495
347
1002
37
7524
282
4938
3557
495
393
8161
380
1454
3525
160
3606
2928
2323
1877
3697
985
7567
205
3565
387
109
1529
184
128
1610
1401
745
903
718
8796
676
4222
8644
4394
6653
2173
1803
1610
238
50
5127
542
749
135
317
5713
64
1522
112
147
131
4632
129
131
197
727
446
1823
2937
659
71
854
535
603
1634
3501
1655
44
169
89
2412
4000
52
1204
118
8442
699
4204
9361
1151
379
2224
2711
49
159
39
669
49
2098
163
851
9076
1020
178
153
616
5024
7260
464
221
109
3177
153
5816
546
436
189
2579
254
901
461
188
1891
1480
397
244
185
113
1224
2465
202
152
1717
547
768
317
4790
152
4598
7389
1923
6863
3024
68
1657
251
185
117
420
6785
4410
626
7298
5009
48
817
365
240
126
1827
6578
1234
922
5598
126
152
77
345
134
344
507
281
4391
515
361
283
75
56
8926
79
195
282
71
243
1227
178
338
1209
132
166
183
434
237
199
275
526
3371
1178
113
61
1334
4002
140
7185
2661
1158
81
88
125
42
223
119
191
96
6890
2728
3990
63
440
875
1138
4011
791
232
70
947
1941
1562
152
7822
152
89
462
1266
322
842
1568
2484
2178
1264
320
1304
9364
1511
619
369
396
427
7396
496
433
140
709
1594
6770
144
722
1524
10813
835
631
50
1559
605
1567
1876
216
2731
1841
2383
373
177
1009
122
880
153
202
2121
121
1126
687
534
4650
342
342
6450
1744
584
264
250
1357
470
5825
9015
329
96
681
87
55
9323
321
57
626
109
351
2210
9579
525
346
46
13574
535
577
321
5603
46
533
13443
10009
3531
280
118
321
2012
138
317
193
9579
120
202
70
1116
160
274
539
561
185
941
3378
219
292
1795
191
133
2970
651
98
114
1086
51
1960
473
375
936
248
204
171
1194
419
664
1742
8854
795
1242
419
642
1405
1550
506
231
235
1050
303
117
78
82
2356
4487
2783
105
343
304
601
3303
2666
277
3239
998
6009
457
8123
700
209
82
113
362
556
83
96
74
130
4691
173
102
176
223
262
150
57
333
2496
3059
897
570
8289
2585
2651
614
5567
2167
1310
1273
1591
72
261
1239
1334
6799
5610
2575
1350
8982
1403
2085
253
4008
306
179
1132
3580
3218
827
426
429
78
170
429
77
250
201
653
1847
52
203
431
677
72
432
168
279
27
766
220
19
39
1922
1543
81
213
28
27
767
427
427
76
249
827
1652
295
974
51
9384
1507
4799
2469
537
1009
533
835
5692
1137
2455
402
537
1195
1553
20517
1036
31
111
260
41
32
215
32
64
8882
2084
206
573
122
960
3405
238
360
716
355
104
11689
80
2423
168
58
122
7216
5566
174
98
86
301
373
106
119
457
8737
180
1643
9484
8113
3899
404
63
134
95
105
110
798
1740
622
648
529
1997
144
11256
3068
3655
230
110
30
69
108
119
2712
71
41
434
4539
292
72
265
391
579
138
125
65
102
775
184
364
354
1469
672
2157
13111
1672
4968
2938
1843
311
348
437
474
2305
208
663
4773
4820
7023
8847
8354
703
5357
2620
1744
801
13949
13477
2305
2062
4013
474
1504
582
1099
69
3384
3933
4787
2516
154
7203
1154
226
141
78
149
281
240
208
177
9371
876
809
13368
189
1226
530
494
7349
1337
941
5541
5002
101
34
207
916
1006
453
21
30
92
423
113
137
59
31
159
422
86
4688
403
247
151
73
142
200
1259
172
123
29
19
94
172
133
383
542
661
503
1991
2858
2634
772
224
2901
2374
709
2339
2288
7327
515
36
75
139
192
162
138
217
76
356
5634
699
8237
6028
1786
1747
457
1993
206
121
539
388
5816
325
321
736
185
8251
12222
1371
1787
255
7790
1005
7253
3734
141
1401
2357
7462
713
1945
1922
3005
5852
99
63
320
94
502
11525
4672
90
309
76
743
9785
11747
1101
1268
3707
1909
748
739
7017
13778
6309
14961
1732
7465
623
1164
83
126
75
99
528
828
118
2255
723
708
414
1209
70
660
31
189
848
9421
36
467
7380
12
91
1721
334
2661
2327
11760
1927
3040
2490
235
511
87
40
12547
1592
1218
69
2663
888
1747
6616
13510
1649
43
112
31
3435
3922
1309
185
1056
140
32
258
653
75
53
1932
5037
9158
8828
278
1142
1322
287
421
323
98
659
109
729
1747
1491
373
198
919
514
116
157
132
704
168
970
2253
221
272
204
157
2704
97
725
146
618
338
226
447
238
725
12094
6407
1746
6717
163
7290
4852
2085
207
358
370
90
391
122
38
376
371
328
9561
527
245
258
1038
187
542
258
1286
407
2527
821
169
929
4231
5551
2642
1770
2875
166
995
1881
201
127
536
1915
921
870
112
1135
1437
1143
597
107
639
747
535
164
684
128
13896
103
110
9397
41
477
95
112
384
89
158
243
299
695
814
5127
571
71
8956
47
112
293
884
728
114
9513
355
180
422
155
445
961
713
409
456
2258
1031
1597
672
152
2024
662
440
1069
92
124
92
321
960
9372
1171
1469
311
30
3547
9741
1052
6469
1483
158
94
2459
684
843
61
108
397
71
121
109
535
901
88
207
401
244
118
1651
191
119
1712
474
101
793
485
1412
213
56
6573
1883
132
87
384
4024
143
51
37
947
95
7542
1962
1642
113
1362
479
160
1499
1553
2325
200
2651
1702
479
844
2523
1912
498
4464
877
1911
156
544
7944
457
80
1936
66
242
323
239
268
2168
305
346
73
99
2516
11698
11160
92
108
47
177
221
106
1016
1400
13676
709
254
9490
57
3322
5610
2176
1269
70
55
506
36
1488
83
1562
224
643
152
1502
573
1424
2662
9404
1589
557
84
981
101
60
202
140
211
259
4602
199
9600
1503
808
116
6244
4173
58
88
127
246
331
3051
159
423
1273
570
1882
602
2845
86
3810
1843
456
360
78
1432
241
305
59
76
297
59
96
1301
3255
56
76
298
59
94
1301
421
969
14235
3628
4716
352
359
359
6551
8211
1809
530
548
2481
454
2802
795
4751
355
358
367
6482
43
2640
217
3054
879
417
381
53
229
76
611
371
191
475
2567
135
596
221
356
187
69
2957
243
113
3712
5034
9405
1576
6172
1550
1109
520
8933
410
93
1439
182
521
1915
1823
889
610
19
1803
89
465
165
497
5564
465
165
1929
2229
4737
123
2913
1214
1559
73
1623
5341
3896
4328
9045
2151
990
1913
2067
31
115
258
602
1873
61
162
38
144
2081
124
2279
272
120
4566
1481
6389
240
11529
1070
2860
302
99
500
29
6697
242
301
106
506
82
466
737
421
430
75
7249
266
650
192
159
199
1231
2916
1209
4533
1627
1910
505
547
5286
375
4894
696
154
407
484
697
616
2772
4350
630
2037
4680
1262
64
79
162
1320
421
128
409
419
109
855
328
5835
2127
1729
345
316
415
30
620
436
8886
2290
3385
2494
1869
4975
2965
3071
2557
109
119
2995
5251
7442
3608
4477
9091
4515
323
183
450
245
389
366
85
658
399
709
1763
1737
176
403
20
313
18
3260
6415
174
444
9099
86
383
1956
187
2822
3665
4158
8767
801
359
1618
2812
442
14022
154
725
489
406
166
753
932
3742
573
3605
124
78
145
32
205
338
461
1258
370
4038
349
1597
1180
4571
4444
3097
336
296
216
3934
515
98
1667
61
3387
156
446
477
3786
7345
2698
130
4006
9759
13815
1044
2817
249
393
157
3822
4531
642
184
447
1627
131
6179
2762
197
276
108
9458
432
884
5991
67
2327
1059
419
88
626
593
1169
488
425
3799
1866
7293
51
4360
3494
2489
1362
590
185
1184
101
223
3180
185
528
9915
1436
1201
1488
303
1205
128
241
267
91
102
216
30
2741
83
510
313
474
363
2796
344
638
496
134
93
102
310
661
49
161
1297
6370
416
253
142
5205
460
696
15198
829
109
1744
86
510
178
313
442
187
1007
30
2254
6793
91
31
875
568
3443
7560
1275
191
101
6453
586
549
239
270
65
121
549
80
100
1044
11955
429
36
181
1194
1152
346
6485
5329
296
167
125
150
129
97
1678
139
17
38
1544
606
2430
2114
964
2329
12797
629
226
1000
79
120
96
5168
77
422
1089
807
168
2967
416
182
558
547
452
1760
1631
8984
7285
968
1718
1963
7554
7064
1062
101
1645
4380
7984
5063
9312
3302
13321
1559
4468
85
3518
1160
632
5029
4571
2295
101
465
675
331
78
428
401
772
498
426
824
937
821
91
57
50
269
8737
232
1305
1159
85
539
138
91
99
117
947
1761
1473
239
362
3584
312
295
4760
350
6483
706
49
407
3633
8931
3701
291
1279
355
3137
464
187
1625
3930
1211
6733
7402
974
3364
3356
1577
163
8689
163
976
5571
881
419
1348
2040
81
48
233
1634
210
248
511
148
8870
451
305
92
152
1006
509
4866
720
1936
62
304
2438
798
97
4276
3731
9829
266
1852
517
479
1147
61
542
2304
3406
3549
2565
597
45
57
53
2216
518
571
8003
126
524
5532
75
365
199
154
281
549
270
1174
739
116
60
3595
200
1647
5643
540
1151
39
335
222
233
140
60
66
966
326
2105
2270
206
99
132
47
74
43
4690
3243
5564
375
114
1657
44
5689
6843
6056
1238
2297
1276
723
517
7617
8975
1335
499
285
311
88
1012
419
151
490
839
400
213
793
735
327
245
184
1126
4180
498
285
311
88
1012
419
151
490
839
405
213
793
735
325
245
184
2211
2050
327
255
481
2000
2299
4466
3855
622
2720
2583
12598
6538
558
71
912
913
589
665
4223
546
69
1216
9124
243
567
234
8948
162
387
586
163
54
65
80
124
1700
3643
622
218
1781
9551
1101
405
87
187
109
725
31
616
487
109
3292
72
44
297
670
8977
130
171
257
3736
398
1192
173
74
446
113
265
1844
299
834
1510
863
103
109
705
216
283
314
1096
1720
839
157
2196
124
211
685
94
4086
141
195
5751
8904
765
196
2079
419
481
166
102
118
810
226
46
1554
379
526
312
3328
3434
8987
1211
2060
177
181
165
5684
176
181
165
483
9396
1675
3623
2432
9090
1843
129
52
12
86
12
221
123
213
160
150
272
366
414
13379
3987
84
406
635
64
93
122
194
62
400
104
2634
4563
4251
7396
5112
111
553
74
77
31
182
62
88
3256
5675
432
5060
624
1908
67
5584
5153
15401
1083
3131
1241
150
1465
4797
2886
11286
388
279
3989
704
2235
349
1418
1319
684
97
1027
48
119
1226
627
233
215
207
217
403
680
199
453
78
336
685
790
411
3593
464
1901
620
1833
58
478
196
8987
366
37
164
196
1027
64
1319
288
521
1788
539
209
1225
941
2092
1314
581
9611
14087
1841
399
1459
435
190
566
550
225
895
623
692
148
377
8542
6011
307
215
201
587
550
399
37
162
194
1020
64
1312
287
1358
539
209
1182
934
2027
1316
1494
6210
177
6169
877
9427
2837
5158
4338
2403
218
39
159
714
197
487
306
3152
632
23
68
6601
519
51
162
4654
1710
67
97
71
5250
67
97
343
10093
143
628
96
1352
4018
2968
2886
1499
119
521
9472
2387
1207
218
3635
1949
238
2056
113
375
9245
1083
221
82
63
183
107
208
198
506
17433
5759
190
2133
4284
2791
2546
3599
9353
5812
136
385
71
176
9210
108
211
196
1813
1377
4576
309
515
2672
864
11
105
51
143
202
747
124
70
160
193
102
537
90
98
616
3133
3380
330
2714
9150
3764
187
91
1870
73
13671
961
685
408
390
2256
143
142
9422
133
49
148
547
122
106
7444
190
1229
3445
194
4830
494
155
421
323
489
726
449
730
681
8688
8616
2201
1147
2411
389
916
770
120
119
40
51
186
327
963
281
251
428
361
107
1416
284
930
188
532
400
69
84
13
246
47
87
254
1625
4137
2207
1020
1064
607
99
628
8295
746
4874
4168
84
7786
166
2683
2131
2318
6562
4615
579
67
102
2043
175
162
2034
70
492
5056
462
567
1564
163
5844
162
931
325
151
102
149
442
893
104
41
45
147
616
81
240
440
86
113
209
21
72
1112
123
1160
58
1858
78
1549
10456
391
926
1013
4349
3049
5792
218
230
2305
1037
1008
833
351
236
342
459
578
271
614
154
472
82
235
115
440
78
1395
986
426
29
5277
4006
8954
5311
2884
1059
391
1964
155
277
3968
75
260
241
245
1582
9421
3141
3825
271
184
1447
502
817
57
136
609
44
161
97
103
249
116
2179
7235
367
270
393
550
2259
296
240
53
50
458
118
3987
3842
9429
1822
4025
4189
51
278
178
1591
12867
319
1364
71
1432
467
528
6614
431
2628
1793
1185
1760
1586
38
1929
3567
436
231
3671
405
235
1130
178
218
102
2755
2704
7254
300
1563
163
8729
163
802
4017
2050
589
248
107
1048
936
516
2332
3180
2158
364
102
383
7571
834
2777
14897
5555
13062
266
3554
519
34
141
2396
849
1117
34
141
2395
849
1135
34
141
1889
482
1554
1231
2084
1049
447
431
15098
9403
474
1663
13643
6321
5500
449
361
273
486
468
197
949
232
235
315
68
147
61
140
233
99
13733
207
427
90
177
163
40
73
41
78
40
79
49
155
65
65
48
62
105
373
391
7837
3571
38
10347
559
1876
8481
150
262
1104
886
523
487
1416
656
238
432
363
69
151
488
3193
199
269
1057
395
469
219
167
41
89
141
90
203
7447
180
114
134
203
3477
315
9418
280
2870
110
1030
179
1212
147
611
179
1201
147
612
179
1714
822
84
190
317
5274
1151
3835
9714
3840
7246
470
332
6973
378
5781
1404
477
227
3346
124
163
82
62
2838
478
88
9937
7340
5045
54
106
471
91
13342
810
1110
9188
1501
89
168
388
54
1508
452
1074
214
175
136
1002
11704
68
2365
502
492
9005
153
74
1280
185
175
79
1314
747
78
636
667
6612
503
632
81
638
4265
355
1403
1658
7273
344
25
59
115
60
321
9375
5989
1365
1115
113
1624
67
557
1124
680
271
3075
417
5128
19345
8976
4013
645
175
8911
6874
71
7057
783
7460
211
132
628
72
67
135
23
102
81
497
209
1403
9654
2708
317
1266
127
137
1411
101
851
521
233
401
231
733
601
124
173
14947
379
106
555
168
1998
139
527
60
1090
99
574
1288
415
1648
2480
1950
2812
4854
5417
8849
1902
784
217
2683
355
997
5351
343
24
2220
9947
6645
561
1482
3065
2140
2814
2264
192
604
6218
1463
898
4642
568
11883
2193
402
61
2283
126
912
378
589
274
83
7339
1961
74
53
201
122
167
656
588
85
75
2617
11721
6829
2778
83
4525
73
31
114
267
395
140
613
626
699
853
326
317
490
106
54
87
257
44
49
116
323
2733
251
83
815
451
1446
217
6023
926
4763
7464
3063
3088
1495
2376
964
4958
91
78
4414
823
70
1461
953
2855
4287
1469
194
378
5190
64
90
374
134
1091
1028
2060
5169
3934
5226
4487
31
476
72
1393
1518
99
1043
120
14843
101
99
1253
191
74
2606
855
1482
2184
3438
4598
7206
3659
4692
4973
5314
5360
98
778
1147
545
1406
1707
3094
1635
8948
1141
5022
5533
750
60
969
121
1018
171
1089
1171
558
41
140
418
295
230
4712
9182
4113
106
125
115
31
111
437
415
492
1038
2523
126
185
497
2893
433
206
468
1889
1046
1778
5761
9448
1673
178
785
1473
1216
680
194
1306
2006
118
120
64
611
220
95
62
410
3058
5207
6186
3865
8368
435
9448
173
544
210
7002
419
109
382
2108
959
153
7854
152
1460
69
203
952
5480
1713
1832
325
1363
1634
3838
1201
3529
67
148
259
980
318
8962
14569
4033
7237
351
508
263
523
1378
48
583
139
442
3812
897
192
1894
385
3319
4432
284
452
24
43
7798
2900
1456
64
482
87
392
73
169
1784
224
297
74
8072
700
4300
7732
703
5332
307
1473
703
41
1451
553
8279
847
599
165
36
6407
6748
669
344
563
154
148
157
201
63
190
236
246
581
3870
249
347
612
176
771
374
1187
126
146
86
346
133
344
522
281
4399
143
9238
4052
4417
91
312
1232
2112
11666
6106
95
520
124
611
746
230
65
404
214
520
2775
225
388
2679
397
194
2213
1699
164
539
430
959
9344
1165
149
2694
1942
837
574
67
7254
5043
2270
55
14
1450
7370
1499
188
196
122
6646
359
357
461
4369
51
89
1567
118
87
551
476
5043
2204
341
577
357
1876
204
398
1479
81
230
57
29
470
83
8480
444
1429
3813
4785
115
84
266
68
111
692
1994
4334
7436
1357
9363
1769
470
1852
1452
946
33
181
3684
112
1659
1827
2779
508
3110
11340
3628
450
8961
423
4000
6880
2967
65
42
10009
944
3092
83
2507
2881
1784
615
1458
1099
2542
11466
9354
3277
3181
1199
98
7661
7333
2582
2066
119
162
685
76
1348
531
741
51
564
110
1162
9497
2267
811
290
1219
57
154
573
425
285
211
35
250
140
2448
11701
6437
587
3075
967
1507
9453
125
285
35
35
378
384
35
287
97
2039
137
2103
1275
2167
1375
7489
151
7310
1122
3036
1835
2100
1689
337
629
1032
297
587
450
287
221
798
11683
2292
1074
387
2479
95
520
65
124
662
46
35
343
219
684
520
65
716
821
521
9240
301
8945
5735
524
214
983
567
125
581
4638
2541
4805
4487
4454
3579
500
169
1316
181
4280
8963
9016
8871
688
879
104
828
768
88
372
1106
1751
322
88
8468
3405
9436
831
13368
1551
1738
2106
3855
2951
479
347
695
87
87
98
2990
8957
10726
73
205
158
1049
337
1345
537
913
2496
910
823
541
2462
2269
1694
13009
55
739
661
3095
113
3265
1089
104
144
345
118
541
717
207
1233
215
1991
1225
1255
2104
485
210
109
334
216
62
606
56
102
59
550
691
239
342
623
146
107
232
95
1799
106
880
1695
1734
388
528
74
344
698
240
815
421
422
86
231
645
192
208
1390
1620
4057
5139
2654
2539
7351
2666
7184
9332
1662
10574
6359
4799
655
883
9019
384
607
92
295
2668
1136
1405
145
1622
13728
7014
145
831
1302
196
533
1440
5130
220
1774
8863
2901
1093
173
742
641
240
1216
56
245
11772
388
4544
8936
406
131
76
6116
4205
622
423
684
874
683
1365
666
498
9431
1037
684
92
141
1103
601
7454
3280
326
1070
319
132
4901
3772
130
764
416
98
82
1908
905
5854
1675
284
1776
9231
6505
5126
125
862
14988
1698
640
210
131
323
702
102
1584
57
124
429
645
83
129
91
258
169
53
640
200
131
320
700
102
1394
5506
1589
64
561
289
59
115
5942
11732
6031
158
9296
1123
9316
10057
3018
194
259
1057
8087
2836
8904
3177
1328
7351
1518
2906
135
1647
114
543
532
239
2288
114
492
678
1006
60
44
3703
1756
2621
2354
9573
1594
4879
1052
1242
366
512
377
1698
565
590
1651
89
672
91
1010
227
445
770
4060
4447
1012
9409
2640
7842
700
5225
499
5862
2859
3093
11542
3225
2710
4138
3473
6850
469
5471
63
3936
1694
7986
422
195
1682
1522
480
238
298
455
2025
504
11762
221
1095
523
459
48
99
224
5476
366
1884
542
29
48
98
2196
366
1877
462
29
48
98
111
241
1424
6275
194
2211
701
872
157
55
148
330
1020
209
2434
112
1366
2140
270
232
1777
103
2554
110
185
541
2212
1492
635
600
607
487
155
419
308
487
723
3228
1258
1191
350
8010
968
613
8817
873
3473
938
292
238
68
40
107
99
189
33
731
7368
1052
1264
126
313
12279
480
1096
3346
2707
3584
1481
696
138
123
138
3614
1259
8922
1491
4989
325
4685
3904
473
83
256
188
479
314
1954
104
376
209
79
518
3939
7244
2271
3370
850
507
37
1720
290
856
2050
654
2151
4423
4177
1411
672
72
102
1162
1723
453
1421
177
493
2892
99
4669
450
462
1180
7145
106
362
6193
505
31
109
4387
308
211
1756
14908
228
138
128
51
2641
542
2160
578
562
296
240
75
295
240
75
314
711
193
211
1042
297
1119
3205
152
96
63
419
3985
472
625
122
435
231
189
8704
96
5942
3834
13687
4489
697
4938
253
2703
190
7511
7208
990
4983
4726
6972
581
7344
1245
88
2588
4041
63
1441
1271
233
6723
160
1203
332
84
488
171
50
632
2064
271
304
1614
126
556
124
344
8754
68
68
195
82
369
1211
7173
3292
208
1673
814
95
104
1127
5381
6677
7519
503
65
2256
3675
262
509
518
585
974
223
546
63
1246
234
226
115
223
207
32
611
5901
9499
8135
314
172
441
1013
2212
4726
2173
1245
7308
1267
4369
73
130
1181
360
267
9368
8071
13665
828
134
263
6338
579
192
364
55
439
94
598
1337
7670
13885
89
6223
2752
1552
1308
981
804
295
170
278
540
233
1815
2486
229
235
55
133
1472
1518
201
122
212
566
216
150
278
98
342
272
160
73
137
148
138
929
524
929
227
71
995
295
616
219
5776
2689
141
235
488
1006
331
611
1432
2994
2462
36
187
383
570
596
213
53
52
82
26
82
66
989
120
1057
2039
8634
8929
767
597
448
2629
1117
401
512
48
1607
563
3262
5642
1619
6649
3480
880
4194
1185
3005
386
7355
3979
998
1304
549
639
4018
11873
1212
232
1985
1478
646
1308
5228
9554
4918
2630
1829
119
115
846
1773
329
280
87
308
4868
453
228
107
1422
13653
561
7169
2268
4260
14944
2712
9376
293
577
550
109
96
1821
944
959
170
3055
311
254
1343
7135
2031
1013
1326
2287
230
55
39
430
8940
4869
2078
792
133
211
162
4348
931
5714
663
67
5482
1319
1761
915
144
1484
529
1892
132
309
1015
52
310
593
9091
2418
166
8173
6006
2585
1963
170
3846
68
6894
15494
55
2654
886
5893
1121
138
479
477
2381
4342
4032
480
82
3188
163
7347
1424
351
1186
84
448
7252
4984
8065
583
258
245
433
26
749
99
607
4127
1719
211
188
5589
2393
370
33
105
1890
1274
863
217
158
6446
4233
217
473
1910
3669
1284
1605
208
945
927
474
2241
448
14825
7914
7385
1090
1604
88
1647
306
2359
1873
117
243
1406
1915
6458
346
346
4723
11943
346
935
113
12343
116
751
160
191
34
7404
782
1933
1360
371
149
3879
3281
1400
219
193
892
297
195
640
5870
4595
2646
519
6190
2069
12289
9756
328
4519
7553
1237
662
3419
187
117
85
128
119
98
145
28
102
142
57
252
1399
13
379
250
217
1589
125
74
456
776
335
7240
2128
2565
3603
382
419
1299
43
57
77
340
28
47
196
345
3298
515
222
154
102
1218
505
2328
140
116
2881
319
407
159
139
65
341
1752
1728
1416
982
9046
1796
813
129
8222
75
5160
142
7352
2807
6959
2404
347
1853
1868
103
109
136
506
72
144
161
1072
440
2915
985
162
249
102
110
186
279
555
702
206
1147
154
737
307
45
384
120
330
137
167
711
1698
118
540
122
2344
118
620
446
477
212
1697
6775
1696
1467
4058
2502
1452
362
542
3886
5323
606
274
640
1928
1014
66
71
46
40
175
133
3677
613
275
2062
4061
150
1797
2666
656
3601
7310
5323
356
259
9396
1378
3912
261
1167
183
418
63
9460
355
260
773
3961
257
1007
418
3253
883
712
3262
11682
1497
350
2268
3894
1089
340
1884
863
1446
750
111
1702
2706
181
251
162
154
492
196
26
1082
152
3949
3667
351
41
266
40
591
156
122
75
1661
313
5231
4827
2373
478
337
453
441
558
216
36
710
338
3521
131
221
2268
2389
617
379
2676
1845
621
106
1576
1593
38
120
123
4041
700
188
205
122
631
339
7525
2450
4938
1934
7093
5883
606
2430
4507
1205
463
2451
199
240
201
1865
345
1235
164
106
101
2511
457
515
32
210
1396
142
64
4019
650
115
1034
208
324
1088
9149
1264
539
31
73
11
348
90
167
67
65
2235
4795
2574
1634
4615
3320
64
1656
475
5489
253
477
479
5874
77
122
281
281
132
385
132
1680
1955
7525
169
309
87
60
334
163
195
994
1103
671
65
9080
138
1449
473
620
67
295
260
250
715
51
107
1625
8268
6416
2969
1233
772
12722
1528
72
245
328
882
210
2179
99
31
233
313
93
75
79
1001
1430
233
31
4193
107
2102
2972
9453
5930
862
1929
5010
2780
8336
702
5170
12198
1837
939
1308
2571
10350
1546
3813
3641
1643
48
6470
341
4157
222
2994
230
107
600
457
312
146
3390
218
96
7550
1965
5102
695
8181
1503
96
521
1984
1509
1469
1833
587
2751
687
2309
134
2058
10727
14940
310
6257
76
10376
1405
9532
3464
8773
489
1367
710
204
340
865
52
51
110
428
649
56
124
56
1588
667
204
287
939
246
5572
1873
1204
3241
1860
175
6899
2675
1316
3278
61
2090
244
2220
466
71
103
125
245
144
8853
6917
1230
179
560
532
322
67
224
894
1112
323
88
94
358
1817
2095
218
563
179
263
670
196
1442
884
192
811
38
42
453
984
596
1092
55
3083
598
1091
54
838
5459
5286
4677
336
6442
3327
579
55
68
187
570
282
2781
9457
5224
1056
811
616
1895
299
476
2821
298
3036
4143
238
880
123
93
162
98
588
1033
7264
533
3180
217
781
4899
1921
109
409
616
2810
109
32
111
13
4049
614
2442
4394
9566
2392
157
1646
1615
42
8992
8676
9139
1957
1871
1471
642
274
1193
162
163
124
96
130
9448
1779
2017
800
86
1118
807
256
156
132
47
107
3298
561
1197
64
140
233
222
863
1180
266
1069
1109
361
34
622
28
622
519
359
1226
52
5850
8981
2235
14932
6466
1215
369
25
170
1035
109
3274
2232
737
279
501
412
210
192
652
289
962
40
593
75
405
397
824
50
143
495
678
236
186
60
1768
14941
868
136
397
815
1467
222
543
792
2949
240
78
1655
565
99
183
1402
443
186
219
59
881
213
474
766
142
1435
1332
250
325
196
156
135
149
57
317
60
668
351
60
4767
1335
581
6080
1895
73
3130
7509
2922
8844
288
11572
809
2779
615
979
785
1473
1822
179
321
150
122
229
263
171
7382
502
1424
55
282
91
57
19
511
1431
13646
1344
3397
8354
290
101
112
1168
487
620
569
146
590
218
642
75
244
86
664
561
174
7556
4383
549
70
1124
3475
1230
177
13531
611
775
7790
107
706
476
925
120
44
66
2619
1008
958
1012
3598
3702
205
312
1017
45
268
306
276
137
19
88
24
344
191
3808
1379
218
69
2195
2923
9418
5562
7551
4565
8676
716
107
599
2371
196
363
454
5337
9327
1102
5289
5943
334
7189
1834
1474
2887
7793
934
340
829
171
1388
6131
1743
483
411
453
839
7566
4127
344
1819
62
135
140
119
94
94
151
489
61
80
72
106
54
1095
601
655
101
211
225
829
287
2528
7422
165
1208
70
56
76
59
204
112
203
408
508
51
179
1997
3997
1541
437
1488
617
72
4739
804
428
9421
639
176
778
1506
496
207
484
902
197
334
113
75
166
203
35
287
196
2263
55
536
94
633
5838
5710
571
495
5625
1925
3180
7284
45
1607
2477
475
159
124
294
174
116
125
122
719
1386
3085
342
8909
2719
113
3211
8950
1672
7074
44
104
13665
564
1326
1533
1039
1414
14878
10534
1399
472
684
428
440
109
13407
2254
130
2990
1115
352
93
795
130
129
542
164
7816
7875
2878
287
48
153
88
433
307
271
72
71
5907
587
322
1264
428
269
60
186
46
131
188
32
43
139
7505
14580
226
880
1600
920
3800
8045
275
651
6857
835
1770
445
1509
471
89
223
376
551
1211
452
2256
6598
1837
5069
1544
7272
7441
1551
461
2314
64
327
705
2225
196
5010
707
1905
186
14901
2088
2870
762
659
7737
1639
15511
593
605
1627
4357
7303
1685
194
551
7752
2265
160
6514
361
2247
447
441
1940
46
112
2179
186
212
421
126
195
8315
130
195
2226
1969
7364
185
394
1116
1329
325
94
593
107
110
45
135
107
211
4973
208
109
26
99
1167
1076
5286
618
371
599
419
1508
286
1411
6719
46
68
239
212
17
136
32
297
511
1884
378
454
143
760
259
91
160
2653
1032
99
816
86
405
73
389
1279
1346
619
200
133
235
212
661
858
9625
3697
9324
1280
4928
3783
3598
9347
1113
141
1817
4235
4893
193
2706
4100
2532
674
3534
6896
477
2786
5695
352
43
3352
15454
5557
163
107
87
1971
524
47
210
534
1708
473
424
494
1131
630
1282
78
170
466
816
1958
496
282
191
3213
1185
117
79
900
582
394
152
4406
952
242
564
210
84
100
298
48
153
636
1332
108
3699
1150
117
79
849
581
456
13565
1590
531
3798
4601
122
264
124
790
114
97
276
269
1636
203
261
57
164
1726
552
402
8245
386
1472
1576
155
493
474
944
9799
1373
459
1342
1965
440
127
2228
1693
1984
1307
1142
6242
124
378
780
26
599
104
156
410
324
489
726
381
9389
3091
3192
1020
2048
7216
6840
1739
131
91
253
1341
65
213
148
122
122
386
350
339
993
334
9865
583
37
9337
1023
4687
351
351
6722
953
332
209
1045
116
476
3085
260
7635
47
382
1608
377
332
4694
5118
184
138
191
2825
95
9035
268
84
26
220
1675
8810
119
260
472
2887
2190
5194
696
8357
5201
1152
8153
4884
1887
8989
3860
9272
8949
126
7821
4274
390
937
55
126
56
39
652
160
542
150
170
92
1381
5407
2448
4105
2470
5177
75
1916
24
73
162
253
380
137
474
1245
1752
265
1091
4052
239
312
7530
9428
5065
4165
2092
7454
241
1282
572
360
171
644
61
964
198
1965
3110
3670
5762
9554
896
1808
174
9390
3876
3425
592
2792
3891
1852
862
1458
657
831
956
44
958
66
252
322
347
794
60
168
1374
88
82
9396
2098
2067
322
7425
523
6366
261
1005
9133
3136
9612
5096
20
150
618
2359
37
334
283
81
2016
2239
196
533
3785
5608
3269
367
1869
48
179
291
359
250
276
14180
1178
5288
4342
8701
4108
858
11297
913
543
1554
1397
93
80
376
1207
11149
326
591
5512
6891
8487
2212
1623
22
107
66
387
970
7391
1474
49
35
5033
4446
3909
215
1836
7377
6303
648
1357
469
5430
469
1750
2740
3162
2309
3951
1771
35
6323
953
173
412
190
1057
3964
940
1201
13915
452
173
25
305
193
269
47
245
1333
1501
308
171
1714
522
2317
1487
1579
8320
7322
84
1216
393
1846
2501
1064
3392
2628
5058
6775
2162
246
1606
600
281
1121
229
89
3826
142
8704
2534
9283
3764
6992
9491
4249
684
1571
2735
66
147
14693
9158
134
97
1288
53
261
1570
1379
4166
198
57
84
1342
264
4863
2961
1572
3137
700
7192
2740
1032
5020
138
119
232
85
71
8994
1946
6352
7460
3519
2132
1992
1621
221
5245
2128
85
279
462
9130
6183
4585
315
6766
5776
495
634
586
406
123
926
179
8668
179
1561
74
203
1021
611
4375
11777
70
1459
5281
6438
476
222
963
2994
9432
4763
429
306
44
955
1879
55
140
600
104
44
955
1686
113
2064
2319
383
1667
1735
2528
696
1305
411
3156
735
13733
15188
1429
463
2261
2291
7209
3884
229
389
2609
1086
1297
372
38
3345
508
42
13
74
68
148
47
5510
2143
199
1084
916
206
5734
2734
806
440
234
101
530
229
1523
295
1435
134
1547
1291
418
1911
772
254
1259
1500
486
88
98
312
688
82
203
9354
1612
168
200
87
5926
199
83
1887
1468
2594
9457
321
1151
6389
33
9050
4983
4636
2877
1978
12001
2286
2134
891
3690
542
7541
5197
6938
77
625
4510
4423
2532
125
2717
299
1019
965
8277
1779
8138
3351
438
1197
389
1261
39
2444
74
70
223
1233
250
120
125
7463
225
384
264
3968
989
53
6476
343
343
1939
1375
162
2330
1337
3219
483
156
4106
2734
5893
2561
87
449
165
483
131
695
76
29
2436
7436
8361
621
483
1774
1454
168
106
187
1971
1224
45
361
8916
1577
8142
4058
521
129
51
44
900
6798
4088
2270
145
191
409
96
5233
317
1896
162
59
524
341
1150
266
135
129
245
1173
182
79
123
176
519
488
2398
950
85
181
3636
1922
13623
67
57
432
211
565
347
875
637
182
623
9303
92
81
289
160
135
66
70
517
122
636
722
230
65
562
225
180
1891
349
240
519
68
1109
7281
721
229
429
306
210
209
208
122
420
106
2021
729
1095
1342
7362
651
231
167
420
444
2572
1328
440
1353
225
2584
1230
1065
317
794
5392
524
401
83
291
215
758
4808
4505
31
114
268
437
481
2734
6114
104
138
245
73
716
130
103
4779
9430
1607
2306
1861
167
984
429
12510
2372
1522
7853
181
257
1241
55
2171
181
257
1241
55
1679
3717
2603
187
182
122
945
89
136
432
105
21
871
1962
142
219
335
372
49
3508
239
330
373
102
325
10093
9132
410
213
3048
3117
151
217
234
84
102
157
306
215
1635
128
2164
581
454
127
95
166
367
51
488
1917
4153
353
155
2699
573
293
1919
1921
7430
11915
11885
119
4269
527
4003
2760
735
254
2141
224
153
609
1305
383
3784
246
173
160
1091
230
97
40
248
411
4877
979
470
869
1083
402
295
42
490
54
5104
347
4728
1454
7358
138
1018
1793
376
348
149
7409
618
88
134
143
67
563
105
430
67
1133
113
101
1519
1098
994
380
8149
1263
9509
289
61
1563
163
1686
5465
178
958
817
269
2266
263
82
90
505
4015
798
714
135
229
51
3816
229
51
8852
1774
1406
1446
224
1049
625
646
536
1941
9580
5877
381
31
115
136
41
233
5876
7918
709
5223
3076
983
5056
3456
396
265
256
814
131
4246
532
112
225
457
160
2184
1162
78
193
4911
166
184
118
183
2392
1140
78
151
136
893
1915
454
199
451
1253
89
80
5469
2733
196
13793
1239
449
12074
4231
4792
277
2665
3093
8946
4030
370
568
487
1403
135
833
146
1944
7558
186
1066
122
264
60
832
425
427
74
295
658
1522
121
45
85
38
610
377
4963
7243
1290
695
4585
471
125
3394
469
787
3877
4004
1630
146
209
2423
349
188
15
435
1434
6703
1022
96
531
129
138
1100
497
418
5929
417
1885
7321
7553
1532
1473
185
99
365
41
84
471
271
892
164
29
7952
1456
249
3682
216
1019
1957
454
540
1217
50
559
1430
1647
2246
2087
1399
1254
452
723
333
5174
3939
3700
662
614
79
948
117
88
234
459
736
5098
699
484
196
2240
5181
2107
925
989
90
300
521
337
881
602
395
2863
161
1627
2078
71
2347
884
91
516
1115
55
2277
516
1114
55
847
1984
1821
2076
1948
4982
2109
256
2088
1334
9430
2745
5083
3645
1273
1058
1638
242
701
5889
6514
478
5436
337
1901
3059
1945
1219
141
457
1464
1104
1843
411
5923
414
834
6685
380
2483
126
246
152
56
14710
2383
10086
3948
1218
246
1902
1482
490
56
219
181
1334
69
7307
3437
1568
1244
2149
245
1302
63
4038
250
598
485
1509
666
4497
7730
2655
6614
65
553
945
920
875
6179
350
11634
1092
2720
375
426
295
245
2967
2221
296
1629
1301
7422
3468
7540
9455
6083
65
2559
1000
2211
4621
418
328
1367
878
1128
1373
4355
670
852
124
732
58
1249
1437
454
383
5534
253
89
384
456
265
1100
13082
554
121
1886
15521
3170
229
7103
13601
337
6471
386
649
1624
43
1220
3321
69
270
637
212
67
322
676
1399
9087
127
402
16
504
1355
318
2708
5071
53
3893
5535
9447
5178
1958
4744
356
359
3365
2946
13637
11153
9346
841
3129
4862
1994
90
164
15496
5508
81
389
1332
13653
3039
221
100
203
234
152
123
1058
462
5646
2311
3760
87
542
408
46
871
729
847
103
1607
1000
9215
5942
185
61
213
29
351
1626
1225
197
845
35
6509
650
153
133
681
783
34
281
151
36
30
2869
1647
639
226
556
763
152
154
241
34
47
118
2005
130
119
68
681
878
982
85
3615
709
3241
252
228
2547
49
523
1994
2100
509
3387
30
36
151
281
34
783
683
133
153
649
3205
503
80
2152
1936
5264
6158
1359
350
9046
92
115
451
328
345
887
8047
5922
85
6221
84
119
439
22
194
1691
1200
346
6930
647
1320
65
530
1927
5720
4022
1812
535
117
696
742
4240
7052
3428
4287
5646
3364
1809
1749
8122
9781
801
824
1446
7460
4737
2924
2975
2302
9488
4711
346
2445
986
1560
11595
5740
2388
715
3269
1715
2218
3587
2184
2098
9945
4967
3365
570
2439
5720
1821
198
254
3298
9099
291
407
223
1624
399
1037
84
1930
7000
1934
971
1641
1709
2005
248
2048
274
355
3515
274
356
1005
181
65
103
278
57
401
651
210
67
676
654
182
522
64
7437
1397
1399
598
1362
470
141
3170
856
54
400
677
95
103
519
4683
6534
163
154
99
52
100
4717
15505
3724
3528
3644
218
284
702
650
130
2940
642
2897
869
481
1184
7619
5017
3325
146
9580
7770
3839
1409
213
836
298
134
930
752
3793
64
5458
4392
613
2622
1888
527
128
949
469
1886
228
1773
139
154
243
191
387
6936
1401
666
209
351
58
1189
76
23
125
416
94
650
133
57
1588
160
660
204
340
58
1188
519
1542
954
304
273
2658
252
122
58
151
103
1042
86
2084
6235
955
870
670
4683
2160
59
280
329
759
876
801
386
7660
1441
2422
328
299
1422
65
420
1749
2600
1584
164
87
2545
118
162
1103
114
172
243
384
53
610
144
462
4057
154
420
219
1401
2563
793
768
157
856
72
179
200
111
172
7553
1960
1752
714
1460
314
2523
71
157
5724
13679
1624
117
71
464
114
8922
421
126
46
105
1760
611
78
366
451
36
1059
229
400
154
677
140
558
50
146
179
191
155
1999
1774
74
767
147
948
5380
1896
5536
704
8116
3163
7294
109
2665
205
300
1706
99
1321
1988
563
773
780
158
814
60
38
260
292
49
101
685
8020
75
61
1169
96
446
381
257
108
674
2085
3429
168
7304
82
675
239
1386
67
999
2857
9636
939
97
179
4668
7069
1512
39
45
53
9531
124
521
504
1134
70
1242
2010
168
179
110
698
86
268
387
3392
13742
2356
8879
3431
2273
51
1404
2047
8957
7431
31
59
1102
1727
4754
462
163
207
66
736
160
109
178
154
923
27
232
47
382
615
1352
211
1064
72
129
276
277
480
6616
7505
513
65
2262
185
225
1963
125
70
737
208
38
1658
90
67
227
80
92
439
523
115
60
428
346
806
36
195
128
296
983
36
1281
489
608
211
2157
317
760
1011
2736
446
458
454
1464
6584
714
1819
3291
747
8871
630
55
4186
434
1916
1929
215
455
89
558
407
2157
691
4219
803
6571
1462
681
318
148
4981
1548
840
868
767
179
855
397
349
4785
1423
1034
1029
316
9135
3121
216
173
173
1217
3474
2105
3855
490
5965
2023
1727
3936
4254
3160
7512
7483
1861
3086
4918
3000
367
141
137
2268
5782
266
113
36
204
1734
588
109
203
136
94
109
117
466
123
408
115
235
597
451
1154
553
686
186
153
481
1423
3345
1925
1556
725
2576
80
464
134
55
198
207
1214
6446
1465
178
1228
206
649
614
244
1864
1650
326
188
1109
3126
2046
6028
1793
7383
7299
1429
2980
311
429
169
31
530
1972
7378
1038
680
1136
880
229
2769
1341
113
778
913
463
733
3620
1568
3342
10420
2775
12820
1884
14922
6693
4491
803
325
508
5050
2077
102
1846
259
43
508
87
968
7271
7044
597
1932
591
45
308
989
143
5416
2143
13813
1589
957
3409
463
1159
932
2255
2290
77
5166
4230
376
3749
44
33
337
225
2205
10588
133
80
1007
1609
9427
545
212
240
93
467
922
95
26
2067
6622
257
655
129
2332
125
105
323
2792
201
63
298
1568
194
1939
6219
655
1434
53
870
209
1255
262
672
1387
1328
5682
1822
1577
7352
103
160
359
3780
2163
58
467
5898
58
467
133
8730
9437
2709
1441
64
51
68
50
68
1520
509
206
75
799
19
27
302
1074
454
71
67
5680
1137
6240
154
3111
263
1984
13671
970
1146
73
1605
711
618
188
71
47
233
187
2832
1287
462
8946
1559
498
4694
10867
5093
320
559
196
3763
618
196
1975
713
95
259
398
164
110
229
458
227
91
69
446
975
153
8421
279
1441
823
68
72
632
78
138
283
509
261
130
75
268
3019
117
451
56
128
129
2203
239
106
1269
319
129
1673
6271
197
114
155
127
217
36
146
392
156
330
3597
1955
4166
4988
59
70
7488
1278
485
1362
1735
952
1728
6126
849
357
403
49
250
359
684
71
112
215
760
1410
2109
105
2158
2806
109
194
5899
7998
1758
999
810
101
112
141
50
40
1295
130
107
157
567
231
190
76
81
927
10898
4268
1148
13681
3856
7213
1591
120
350
119
1683
271
4924
208
1116
736
64
628
5201
3409
2647
8910
5233
14799
1724
595
809
837
980
1654
114
214
3297
114
215
427
430
677
576
2722
88
1658
4324
4907
2053
13251
482
278
122
107
129
617
215
316
471
529
434
101
161
264
534
1763
966
792
1694
9288
509
5468
266
421
292
4569
142
4731
349
6558
892
958
2553
8773
319
694
144
9562
923
691
383
390
2784
1081
9412
1307
2279
9730
1086
213
1030
272
79
109
136
2951
9184
171
141
141
120
25
681
993
933
477
332
270
641
128
1044
1421
9199
2474
9364
1647
360
2596
1268
2046
1954
11893
2251
77
3895
1738
580
2026
517
141
498
1977
91
186
300
6900
1098
4045
286
73
1665
72
546
1153
506
675
858
66
1576
8652
925
1104
81
139
3547
311
1504
645
2228
98
300
1065
347
1301
689
335
1857
145
5413
1256
118
9604
9735
1606
4376
2464
463
12896
456
5457
1938
7542
1921
8788
2838
2551
83
1663
1234
239
55
438
376
123
115
31
129
116
159
567
1452
245
813
154
557
950
690
7259
7702
14989
1964
3791
1789
859
1566
138
8547
138
813
295
426
75
2454
7442
2060
7336
1555
1407
41
135
220
110
96
86
136
3058
250
317
3359
1651
195
267
916
239
196
310
96
217
61
1774
230
102
4006
7802
4975
2949
3557
14427
7288
5186
944
587
112
1804
594
7357
7282
1644
467
438
9284
56
3646
230
215
3088
86
425
4569
1651
736
118
50
43
210
77
134
123
237
426
850
2158
2633
946
5170
780
2252
1281
328
234
127
508
68
4815
144
162
115
181
377
1197
6113
477
277
799
537
981
2841
661
105
252
702
1520
510
145
157
1453
1448
474
3167
9450
568
91
1895
142
5677
142
451
139
153
1063
2248
747
7528
1491
109
478
2113
3440
3882
1853
584
5968
614
2808
13610
3742
2015
2603
66
135
1473
128
79
219
7007
5124
470
1098
75
573
1161
7768
1902
8280
4874
1455
5048
6194
7362
1179
2436
1234
2310
69
266
6524
319
736
736
35
123
71
184
328
1602
520
133
68
5180
700
8169
161
130
155
73
805
279
2646
13688
996
493
7310
1785
4562
703
5207
13721
144
132
445
218
3697
862
2368
3708
1161
5210
700
8175
4234
700
3242
3237
11661
5143
5445
3489
10598
72
1806
105
583
3632
133
175
1213
36
2277
577
233
7578
1142
2120
9337
189
8875
332
279
133
230
447
275
1525
703
2336
1178
857
449
606
86
53
266
77
807
1571
775
587
231
110
30
77
109
101
42
1734
3928
724
66
938
2840
5233
695
8193
903
2405
147
8177
701
5191
1894
95
519
58
4159
2750
1541
265
1921
380
195
79
64
508
69
1347
616
5651
612
141
495
386
893
101
1041
453
11123
9370
315
4867
262
309
1255
621
706
882
121
161
626
260
581
907
562
1859
1949
79
205
118
48
372
74
7259
218
349
261
3280
15572
5313
98
130
2220
501
3066
475
245
71
109
229
329
305
90
58
1636
32
13090
3026
922
13665
1544
3158
3733
559
609
65
2037
68
511
120
152
122
60
295
2756
8866
2041
4050
658
2654
663
1115
638
12518
3675
89
883
2586
13929
2995
4401
5181
699
8257
4083
711
2244
574
57
206
13
430
177
108
410
146
53
904
323
661
1586
2448
214
64
55
501
13974
205
248
423
410
137
609
1593
69
535
4474
1260
2151
5563
1875
942
695
1762
8709
7488
2082
1318
210
2494
700
124
130
68
107
2825
14899
343
126
235
1417
102
366
62
379
547
689
1644
63
12041
631
458
1081
44
797
334
1899
90
68
811
1859
560
57
868
5447
717
142
303
50
646
422
215
166
734
90
1803
145
191
480
7305
8132
241
51
102
177
497
978
9426
2843
5435
8241
423
92
737
636
543
626
103
97
525
745
108
339
1301
14828
135
343
314
231
378
33
808
634
9144
1268
91
4044
1487
1049
14882
206
340
58
397
88
47
205
1470
1004
115
476
755
3657
1319
144
261
358
440
133
969
132
66
120
741
39
1217
1540
606
35
1883
348
418
84
1520
1177
8200
1311
939
245
1423
4505
1811
2663
435
127
620
3908
2234
998
3522
7401
384
9543
2683
56
115
390
156
114
113
414
215
98
113
4963
208
570
14561
511
35
3739
5471
4994
2065
75
66
678
217
1021
124
158
691
876
841
298
852
181
841
11601
6667
555
225
372
2264
7274
530
6923
141
478
2162
164
244
259
115
31
4890
4973
2163
75
1557
697
946
31
145
3583
119
1527
559
78
473
1453
95
11702
8892
96
548
65
115
422
76
101
97
110
121
113
92
216
192
140
410
282
518
140
511
2519
196
304
1437
2127
469
5525
708
453
449
195
279
6482
9508
7158
2647
93
772
8934
3346
52
131
14914
2275
141
174
574
6071
11726
1241
289
3065
179
8624
882
116
3207
3935
1906
95
1332
191
160
1904
131
133
88
79
625
147
98
1300
191
160
1459
1614
11531
1310
103
7586
2130
502
294
405
8204
408
1451
2843
126
124
241
1204
1039
2206
236
454
1064
117
899
159
770
347
1527
7438
3974
4856
480
129
357
426
699
1006
357
737
1973
231
65
231
156
382
196
2644
116
236
8932
219
84
889
2014
540
93
89
1016
6357
140
4662
1453
479
290
291
183
293
107
215
321
7092
2729
43
2343
602
14307
509
170
1317
1690
2515
3466
4907
9232
7214
80
1924
551
5530
511
549
20
82
172
1797
2791
9807
3894
6604
2146
139
1415
248
198
1327
197
2661
4847
1804
134
3394
5429
1200
350
5820
166
7737
149
637
1701
1402
118
1228
190
161
188
6921
326
31
3115
3175
548
5209
8502
1701
1266
5470
4046
53
3093
1347
2199
133
188
57
205
61
9435
1201
131
2325
154
3192
772
8943
6474
4264
314
2920
2775
593
722
485
427
159
659
4811
226
6194
2752
1550
5128
398
87
88
106
407
606
181
146
455
664
106
172
1849
352
179
9480
82
95
712
124
609
747
225
683
752
6093
4310
3466
5452
9747
3204
544
13656
461
1892
1121
222
1957
1685
812
1161
6331
8915
1874
572
481
1522
550
56
3027
550
56
153
130
84
594
916
418
1328
9078
1326
5595
6652
1964
60
341
2151
114
569
273
1036
319
1886
286
376
428
2215
5955
1149
377
186
548
764
279
11628
198
518
1122
2189
3969
2923
4687
339
6434
3534
106
6245
2279
2869
84
269
1164
1037
63
1437
633
204
485
115
161
83
303
334
405
741
1114
41
3872
1690
115
235
481
7989
699
2109
5452
8110
610
265
6246
14942
2955
2220
1351
1099
2270
1150
5019
57
646
480
5635
1900
58
2390
304
114
3182
1800
67
74
2654
63
7355
5208
109
93
266
113
166
13410
2925
1401
107
11429
326
4443
2264
7213
74
81
417
459
56
64
555
112
73
117
138
5616
9751
3652
169
127
91
238
2172
594
2868
13610
8973
1528
767
200
124
557
207
131
683
1064
1425
233
205
125
549
9041
259
3982
692
876
4203
4735
688
7340
101
643
131
627
382
223
685
641
2237
4524
2691
149
41
59
842
531
196
4709
64
1211
9467
3121
681
158
414
486
726
1609
701
3123
195
58
185
113
131
1648
2119
2928
2856
7320
78
169
64
160
753
67
1523
451
8404
8760
699
58
7251
172
70
93
57
1141
499
122
103
1431
1883
419
686
399
73
79
65
75
2877
3826
1100
340
349
65
352
107
140
9035
607
1400
6663
279
7408
570
1659
3154
46
416
277
6152
471
1120
2760
471
1120
4056
6837
1946
362
207
323
71
80
79
123
463
1787
575
104
2436
194
368
578
104
1648
8022
2039
6820
4425
52
143
550
836
49
3336
466
493
1451
2914
8883
2354
701
3250
1185
511
110
1374
437
1958
96
151
99
103
647
729
5107
7335
45
374
497
5864
1736
680
725
439
1329
457
1321
2718
3291
1735
560
467
765
118
175
216
264
769
88
219
1348
532
2362
174
2136
2559
10354
1613
1893
2185
4484
681
1228
288
11956
13300
2939
1273
816
95
519
6675
892
1014
4205
303
140
160
2993
1723
387
67
195
1575
819
111
1030
223
2520
164
117
4384
7281
4998
340
555
1582
57
151
1698
489
1554
76
172
154
454
8651
475
418
133
541
510
410
108
280
2255
90
265
146
83
3510
711
225
292
238
59
540
483
2529
4983
267
215
421
15236
152
238
241
1707
342
468
839
690
8269
699
5421
1177
143
350
366
3820
3937
4768
244
772
347
595
2090
2217
9013
1837
1151
480
315
217
199
8983
2168
304
60
591
31
115
106
41
218
62
202
256
243
4183
2327
2949
241
861
117
1209
674
4787
1564
153
874
175
1848
4022
228
9061
122
28
219
208
72
1814
1197
7521
221
2142
570
3725
1662
218
3435
84
1105
161
56
370
9042
2281
308
69
1709
8485
1066
1270
424
193
5652
358
194
47
1903
71
2484
2052
280
129
128
195
65
2318
1846
86
356
295
459
2925
86
416
1236
6230
9010
2708
1508
128
195
65
1770
6588
549
795
1609
1742
309
12745
89
2524
196
304
1446
154
113
83
181
218
179
5176
5963
4252
15518
2584
638
3738
668
61
939
341
328
4118
8992
2278
38
192
368
5571
760
101
2834
1542
326
319
98
236
77
7721
81
1136
57
308
313
670
923
1212
654
627
693
414
51
5035
919
1084
9430
7332
4762
352
355
1122
1282
1126
163
7289
4195
3176
811
1157
453
8520
133
3351
7359
789
9548
224
14929
190
217
3990
74
1646
5806
548
3403
67
345
7214
2262
59
1258
1208
8893
8287
2259
55
463
1838
344
4330
14919
1731
9334
391
7878
652
4495
930
3609
1101
440
128
250
203
6344
1769
3069
839
8506
731
1723
279
36
154
3346
235
92
266
264
433
3265
735
1155
4037
1546
11158
6405
157
2945
5489
3748
710
5995
7751
3120
91
7470
2479
8534
2899
220
411
105
4221
3259
564
140
2418
1017
76
69
360
2233
570
140
1929
1427
4484
249
594
7308
132
41
103
245
1184
870
518
113
615
162
8586
176
9137
345
710
681
100
276
1273
360
4168
390
2184
91
4518
803
10942
276
660
1179
178
9000
1029
4917
842
430
1428
2473
2947
231
3348
3974
2254
1370
945
360
1335
3664
947
350
3632
465
84
343
3508
69
1215
153
860
84
258
913
16
2640
160
1341
698
4214
1467
85
533
537
2912
1319
585
363
1204
107
8962
4279
55
44
37
1321
107
488
4453
1275
3213
4556
538
3000
1403
161
113
7364
433
257
202
319
107
133
9420
9464
853
355
189
217
86
1321
810
592
1832
2897
221
9060
1232
35
203
10531
6197
66
4023
203
103
697
1266
7331
93
143
13641
93
723
173
152
105
332
44
642
89
13078
396
338
9466
107
317
517
4515
4588
602
3457
769
365
498
880
979
119
534
7917
271
1678
1430
231
1571
4281
9672
2036
361
76
940
91
96
517
2040
97
472
835
1210
6784
1479
767
1367
79
679
2110
866
3654
328
8045
96
552
9484
959
304
1425
974
690
3525
10747
780
40
87
2177
94
552
124
636
522
230
550
869
4391
404
4718
349
7396
136
13878
1771
261
2600
1339
522
91
8577
92
681
2889
1704
1457
3058
8727
702
5514
318
368
319
75
74
188
6010
157
68
182
103
123
651
103
58
86
7542
1315
1452
597
8201
597
576
395
579
1142
5772
2869
5421
701
8260
1232
7448
2285
3130
448
9075
920
88
61
98
2684
5392
702
778
9588
7745
7968
2573
306
803
857
5182
703
8281
1356
877
2631
195
580
1806
81
278
9617
1294
211
141
679
9375
3891
282
182
87
870
794
710
3431
12226
6202
7459
3555
8990
881
6642
351
351
4685
61
183
51
139
95
193
51
1894
148
117
94
751
103
3952
428
380
1199
133
54
1717
132
2593
5170
2625
88
155
179
94
310
2043
104
533
173
83
1042
508
513
632
1148
448
116
200
204
777
104
1219
137
161
513
88
10576
2917
2870
1447
756
7778
11635
514
760
556
233
622
9325
530
1573
1370
1572
585
104
576
2050
445
3599
350
1213
2372
146
445
516
256
403
153
2214
1583
367
257
75
1460
1031
96
273
759
604
251
64
554
1705
398
139
182
2281
73
1833
2338
683
152
3151
123
683
152
1858
6819
2211
9029
2290
613
220
125
368
841
162
2918
1235
160
393
7452
1015
39
484
702
585
3472
576
146
57
756
119
234
350
756
104
1228
1650
58
7250
5663
3522
12260
670
363
70
160
569
101
707
1143
4112
7346
3544
1548
774
1693
8987
8964
100
1640
714
203
317
991
53
51
110
420
106
543
430
124
57
1828
704
204
317
83
991
372
1382
666
1189
4948
510
540
1433
2519
281
2150
7047
1338
1657
2286
719
209
5417
1765
3041
4403
135
1038
4799
2798
1673
188
221
72
269
2322
92
227
933
257
140
262
307
195
55
205
526
379
933
4040
263
3422
1096
332
5583
161
1606
4010
5039
7598
264
1835
161
6511
4533
7172
1616
64
125
119
52
66
130
71
6681
61
191
6945
13765
6262
5372
700
8233
1715
4606
1548
504
285
2100
242
137
501
131
329
7384
157
1527
1733
296
9109
125
856
373
5175
7196
1095
629
261
455
756
101
12640
994
14770
746
293
1252
234
60
66
79
326
423
993
1896
101
1342
493
581
75
598
201
1593
383
273
189
219
427
156
70
677
122
160
818
342
307
473
260
381
140
38
597
123
223
1549
1250
897
236
137
119
156
208
129
303
942
72
74
219
1139
367
13578
98
84
106
137
531
259
39
4754
1025
1401
1909
229
97
169
1192
367
613
1898
64
215
351
168
173
187
594
248
100
1319
269
359
864
500
1040
1088
4949
992
4271
557
291
238
154
326
678
195
162
1588
57
127
411
621
88
92
185
168
52
557
293
236
324
677
195
162
1401
3188
2218
308
519
71
54
500
5660
1915
105
2518
660
2524
2319
144
943
9285
375
572
82
261
1755
763
5006
538
4010
3342
9068
1941
195
2813
58
551
358
8211
360
94
6950
8954
422
1354
99
436
9170
1971
8350
5915
2099
68
1241
156
1987
4027
322
532
122
945
55
459
11405
32
11245
604
4373
158
100
60
75
291
2076
1767
942
205
210
2914
9645
454
1444
478
399
82
5722
140
8929
1765
1430
4017
2168
975
250
613
5817
7430
3467
418
486
481
2482
3255
1898
895
500
182
1199
1162
9389
1838
699
8006
1537
5490
697
8231
1732
6636
2146
1688
3081
1604
6506
4963
454
5701
1700
125
141
135
918
1183
193
53
401
462
512
5984
9274
1474
223
155
4581
13596
4533
76
205
34
165
17
263
152
536
1283
174
5271
704
7687
4043
49
175
314
217
552
3573
216
83
997
2407
546
963
1151
125
1254
15492
2031
7677
386
710
5155
2285
5806
8600
5340
7297
444
4656
203
236
81
4826
186
122
351
850
235
81
1150
775
5160
706
4436
2287
80
3740
233
4429
979
122
229
979
1585
56
142
426
646
59
85
381
110
51
53
780
2542
90
2545
479
2712
5782
222
233
140
61
1900
3119
11090
1987
1277
2827
7031
35
204
141
2039
5322
8513
207
100
123
633
119
327
1453
98
10299
8935
807
9435
3164
838
3956
9757
2240
128
182
187
167
84
65
3804
2041
8733
1202
3534
2600
360
4777
4434
272
291
433
103
153
120
8223
5825
7533
195
117
249
285
748
1656
173
410
1119
186
204
9080
9423
4525
1347
118
556
7151
9061
249
2187
917
155
4411
520
414
3541
10161
1980
1377
800
11598
65
8497
1038
15323
2083
9818
2327
407
1450
931
479
4036
2375
10623
584
495
464
112
5237
1259
242
699
4045
388
1444
3603
58
224
124
43
2612
328
703
1775
52
60
140
604
107
57
90
367
148
51
638
308
238
703
1583
774
3172
764
5281
9384
1604
1760
4499
14903
4429
3887
364
3645
9038
5892
191
166
152
349
172
41
138
2744
2948
1875
434
1570
74
1595
210
712
154
2029
8923
2516
2669
210
713
157
115
7582
5504
7402
6867
6474
2596
1480
116
4279
440
1689
705
2818
4809
4234
13619
3013
4554
2314
480
5076
1658
409
15540
232
6378
1446
112
99
499
250
63
73
114
1974
63
58
261
77
93
4159
9518
2103
6045
7245
763
1146
4774
819
76
450
2134
14703
2637
1584
1141
75
861
117
3484
590
202
31
108
47
98
1085
12716
3048
5735
63
45
40
285
249
168
1261
9553
335
7541
1917
1168
1284
398
66
1179
381
2099
466
51
59
1199
231
85
770
2724
179
2641
43
1251
2416
394
953
996
4498
922
1200
1051
1301
6478
2405
2045
7325
1080
261
229
111
30
69
45
108
119
7725
11221
146
140
76
96
183
1347
557
286
1793
2411
13485
1101
246
1282
2099
4816
676
3498
13590
6641
10675
80
459
5591
861
1923
570
2166
419
1408
2296
1260
395
94
166
1037
104
3274
3294
857
523
2044
568
377
293
841
3043
266
5035
9174
598
691
227
107
7023
14025
5013
240
641
145
589
99
151
103
1269
624
103
122
288
3380
389
113
136
195
279
1168
81
234
62
217
597
494
117
369
193
62
214
89
904
169
4544
9389
4789
133
542
2565
580
229
319
5365
297
2240
4689
90
1526
215
334
1668
1483
247
736
7339
1283
942
3983
1506
691
88
272
402
690
585
401
177
1160
178
120
43
110
35
486
2324
47
661
49
267
1539
390
157
1717
690
272
400
688
615
293
4904
1997
903
458
5604
140
1065
404
4361
6906
5025
1837
1063
2330
128
3353
3967
970
1195
196
8122
692
196
535
5267
1866
1463
683
196
1643
483
635
268
2200
406
308
1768
1072
372
144
514
7147
1899
2126
1635
604
229
337
366
1311
59
1151
852
100
4107
12
139
233
223
2085
59
1775
8927
6648
3668
181
30
1633
56
3177
8908
3277
356
380
2582
14221
2037
93
1190
143
177
2117
1639
517
745
163
541
1893
8633
473
438
481
1955
1056
67
69
361
3614
438
239
1461
228
1243
411
182
1152
285
939
4044
2407
94
335
445
134
234
1194
671
1130
349
3674
693
1049
118
103
81
391
536
1466
967
5597
1440
643
3790
5544
242
2148
587
201
203
3612
884
413
161
626
929
215
104
138
181
226
349
454
101
846
182
303
225
196
88
9202
319
297
127
633
1775
106
912
85
197
702
1493
620
265
1013
1470
516
1310
447
7321
857
1970
7537
5641
516
356
1684
943
194
276
495
104
184
102
2402
734
82
6444
8319
4345
457
259
115
31
611
2553
894
1006
1947
1758
202
2705
224
2037
1363
14429
318
38
122
214
9375
4492
7499
4975
3737
199
91
1117
2359
138
159
199
118
123
298
156
142
101
114
3735
2269
325
411
7533
6673
1039
1244
1984
495
609
169
190
426
135
314
208
593
68
2707
11
1087
154
7315
8013
9662
3838
6538
5048
252
73
259
689
332
1803
333
1703
4602
7433
118
254
672
33
125
5565
70
198
159
46
840
204
250
4241
114
460
2828
135
135
158
162
238
208
635
640
431
105
485
576
90
167
109
1890
98
459
3211
219
5964
9221
1294
118
924
2331
654
373
383
5161
1253
137
2156
466
479
1184
87
281
2310
1365
40
14187
207
148
84
680
146
1708
634
577
80
8836
416
95
138
1050
25
95
83
107
350
4755
9369
3444
2164
236
98
94
98
1415
242
1293
143
319
930
2125
2293
181
1366
70
3541
14478
2980
3033
4395
3419
1777
1512
428
448
384
6026
385
2167
68
224
863
4020
3739
5074
2498
323
2761
471
323
1898
4238
3910
1449
477
119
3225
478
119
487
1652
320
507
454
3029
635
1437
231
466
194
3761
279
1129
9555
151
577
2867
1385
7361
1270
8808
3091
6655
127
195
1298
882
1647
328
884
319
183
1164
6890
640
494
399
586
5352
3695
4600
155
1126
601
293
6890
133
542
1180
88
442
4339
272
44
5290
1710
3677
626
2420
5203
1826
1478
842
1448
724
720
5193
62
777
2704
152
7395
180
2647
2099
6313
1655
3378
441
7592
3530
493
736
391
933
1348
241
143
438
209
2261
2293
8913
5091
1463
3020
7817
4044
2354
6839
1433
3601
9401
1947
1593
784
212
8243
155
1483
140
178
1913
923
12989
70
947
220
234
165
202
2980
94
49
193
59
108
138
13626
678
132
9371
786
2989
1324
1192
667
287
476
9666
3963
1341
903
991
1245
10126
6326
6515
7487
326
190
158
470
5296
265
158
1839
295
4858
224
205
210
189
443
194
932
4720
3348
74
1978
119
2604
180
365
1033
5182
696
8269
67
97
79
77
96
503
195
113
2233
593
529
253
698
546
96
382
172
528
863
579
126
3685
221
111
30
69
133
108
3072
5377
1992
178
4792
2608
2269
2432
9424
4149
8968
2514
1327
49
751
131
4187
186
184
881
51
521
1981
87
107
6969
2236
95
1957
2155
3024
162
95
608
201
204
9194
289
551
92
96
793
4934
5444
6913
9556
524
1813
13609
831
93
78
161
56
460
203
189
1761
12637
124
302
131
156
1801
239
2189
128
3725
318
477
6415
707
932
375
1454
242
528
1057
754
59
4280
5054
7291
2192
9510
3981
217
1992
133
255
124
118
54
1486
1954
3419
548
55
187
1830
3606
151
777
2594
206
473
107
79
165
691
1635
295
248
67
1317
788
176
340
2431
889
4855
856
496
29
184
116
2281
2823
847
475
91
6079
91
441
1969
969
3343
4036
3952
341
4479
11408
5094
1485
36
91
3241
627
987
3550
587
914
8368
915
1451
5853
12826
1261
2523
1628
65
560
1865
64
100
9401
176
1017
2692
865
31
115
274
224
2008
8827
497
5691
7500
454
65
2259
3186
14150
809
448
1196
709
76
576
930
930
271
558
157
265
8988
100
85
225
165
394
225
640
620
762
758
875
239
346
8083
965
344
1601
3332
701
1560
137
398
8123
137
967
1098
1119
267
1329
96
109
2451
104
1705
281
4686
351
351
6652
2180
4465
1142
554
59
2295
115
1600
13417
604
195
1534
537
1568
7357
2349
6919
423
1454
60
219
51
363
115
3661
3385
196
482
26
120
163
266
498
1151
112
101
496
6378
6488
2069
5497
7946
5138
2512
1423
233
3586
219
3218
445
161
280
12221
152
2837
376
125
2216
7311
3149
89
427
196
2115
769
218
3080
122
443
1904
5081
8721
162
243
359
404
1754
3810
8157
202
36
168
1315
74
639
1262
174
149
145
6285
102
619
107
1769
1538
1371
81
317
86
1328
4755
1055
831
1332
458
1373
1324
2286
2652
7357
132
128
968
6298
7440
2862
799
1079
435
102
528
1642
556
2779
7362
13062
1046
97
81
271
678
99
463
710
270
5943
1267
1157
1294
1957
1317
452
1409
5330
7235
1450
388
8282
388
569
5976
9540
178
2541
41
115
265
284
363
1650
7439
2916
6932
517
85
7725
3619
7303
1057
2258
6766
4920
8914
3256
866
996
1335
29
341
170
11
212
24
869
526
2562
9996
13642
3988
4710
165
4387
148
1127
154
204
147
11729
277
474
350
149
237
223
1129
1757
80
2723
5634
1107
4018
323
39
383
245
12718
9396
14079
2828
650
39
8982
509
142
2835
8766
7610
8965
1340
630
758
2060
118
1145
56
722
1194
169
859
4061
7364
834
1625
1184
141
3526
109
2860
109
69
30
111
2563
229
141
803
1889
246
480
172
1684
5645
192
507
4857
1263
385
3595
233
46
50
905
163
7926
163
1563
857
154
9490
1728
669
127
489
824
68
115
229
167
98
70
108
618
1907
1845
294
9044
4017
5019
7293
119
4742
3015
3776
68
102
105
182
87
47
1279
840
186
110
182
2749
527
587
105
211
126
2513
395
7421
1139
334
3289
10660
1269
1425
3069
5611
775
112
97
117
115
31
1675
13772
5640
1192
38
7346
1347
2359
8909
3935
9145
5507
120
8544
1147
222
40
42
38
38
42
5006
65
170
40
42
38
38
42
266
774
1139
40
276
51
58
58
51
253
909
84
880
7829
9434
4480
7506
1182
1238
446
9134
696
96
843
1795
360
330
39
58
106
140
155
239
1564
138
8658
138
1047
2246
7418
930
283
6736
71
216
230
2315
282
826
2124
9125
8835
229
184
180
73
284
125
387
203
1467
359
440
949
5136
3332
157
91
781
162
68
82
194
9296
57
619
1435
7312
609
789
99
75
350
3498
5457
1146
1191
3268
1179
8941
8675
4076
4292
476
9722
55
120
78
117
244
72
3549
2214
121
9433
3144
91
785
1770
5612
724
376
92
477
9532
1314
129
96
57
7538
61
7584
340
1855
113
185
359
846
186
8948
2227
113
146
185
361
60
64
90
645
1937
198
265
1521
104
1559
3892
9417
5069
7489
136
81
131
52
95
273
755
527
72
3671
8902
2294
312
375
4987
8941
112
8745
2969
6344
1895
6765
8408
620
477
5462
623
1881
69
3438
3379
7364
3965
980
226
197
2745
4608
1030
581
704
279
1190
6455
4232
4100
1490
193
2279
1017
8434
811
59
150
193
173
1248
1301
115
83
839
201
133
3611
8868
11625
48
10046
616
196
192
793
125
586
522
513
1587
104
1466
1719
1144
266
957
423
3683
78
49
293
7253
599
7303
531
2458
3233
671
7512
224
604
517
51
379
6055
429
175
2755
99
575
215
643
104
732
13601
3496
4046
7187
1937
79
14643
79
161
2428
226
111
29
67
108
102
38
896
88
125
354
57
819
396
486
6181
1979
536
3561
756
233
938
310
1616
7356
1552
1344
2774
94
48
58
94
945
249
649
96
2346
6178
1825
4669
7569
13878
8922
108
1482
440
29
785
374
190
1048
3746
921
515
1183
1082
124
7395
2868
1195
726
6335
1360
653
265
82
417
49
336
462
280
268
488
111
9018
634
498
436
7229
47
7418
3487
2045
657
1153
120
180
95
466
94
764
74
33
830
70
323
284
232
137
62
3383
643
5567
6331
95
63
767
124
621
387
226
65
404
238
63
563
65
2695
338
218
46
46
262
227
2045
2798
410
3550
650
6851
1777
5034
740
2012
67
2642
563
101
130
834
105
1067
171
24
358
1246
2259
365
175
764
934
442
1382
253
378
192
13127
729
114
166
1053
1318
209
1932
3765
2251
1242
8928
4843
1410
13282
1577
8921
1565
138
185
234
90
59
66
423
156
94
443
647
3684
101
136
559
1418
1102
8089
683
5452
596
131
145
1699
109
344
2666
1301
1021
846
4079
8951
266
9007
3142
10359
2273
1908
4070
4408
2489
12664
2926
4347
151
93
106
147
5014
7327
6775
8913
2345
136
403
239
337
7172
304
1664
228
1370
71
10365
9761
5105
2274
78
83
148
105
302
418
1487
3964
1412
371
2298
508
8946
5740
1826
108
118
69
30
112
240
229
3041
67
2518
103
98
618
304
8991
2500
2484
715
3937
1806
93
539
460
286
66
2503
412
515
466
286
66
1658
3617
473
113
1895
98
148
95
744
4566
1234
142
123
314
2363
3750
4210
1843
498
9341
307
512
13796
382
8258
702
1417
1533
672
3383
483
427
536
3779
2086
187
259
3736
1219
905
1143
4007
1753
325
3480
219
94
994
154
408
1803
2739
1760
425
4690
1965
9326
4305
2105
1728
9590
3505
1975
2777
1722
1133
104
82
523
682
227
342
624
131
81
550
175
115
2126
969
27
184
3618
115
763
15
51
85
1081
415
976
7003
2316
1451
528
8251
527
507
2221
83
470
142
9406
99
313
2364
204
1840
11443
15368
1957
267
8643
3078
2015
1941
180
2229
2329
5269
3208
100
288
188
1583
1155
88
279
1214
104
461
90
1083
1477
56
127
54
2318
173
307
2987
3730
11257
1037
5559
84
277
114
96
2549
362
468
89
230
1532
408
1214
1777
192
69
88
12256
8762
193
397
391
317
321
1192
102
422
90
1063
539
967
65
271
2239
495
583
93
289
5144
13596
496
237
2550
71
364
434
89
831
9706
785
14903
87
92
2178
193
5572
4938
194
91
406
648
321
1218
104
520
2341
699
235
6532
5090
74
3515
9456
891
135
145
131
120
530
2452
107
53
626
77
2157
434
139
845
149
7784
14067
4691
10032
1945
7554
1277
997
152
1573
2216
1007
951
1995
1263
621
539
113
178
6837
9533
1712
127
341
484
76
96
339
1375
4350
1501
51
193
195
32
47
147
409
1562
178
427
8453
396
153
10437
1916
81
612
3053
331
1102
228
123
77
3804
8950
85
2384
1843
104
1409
828
240
78
428
421
818
7803
1518
2435
2259
2951
2133
3023
1606
1650
1876
7364
8956
7198
135
2581
4913
4014
1736
637
293
355
310
892
102
1584
57
127
427
543
107
54
80
89
92
186
110
51
53
637
293
355
311
890
102
1586
57
127
428
544
107
54
80
89
92
186
110
51
52
637
296
355
314
891
102
1398
4761
286
5716
2240
2295
1419
641
2472
2727
1006
8177
702
5638
383
8194
702
5552
1181
7337
3870
107
2532
4881
6357
6622
7448
674
3137
108
129
128
9245
249
114
158
77
99
610
897
609
897
139
8864
254
1913
533
480
1182
3935
174
3239
1758
2479
5566
9853
1775
1778
721
147
66
269
131
1463
357
367
302
137
362
2310
3842
16337
518
470
8874
1922
366
303
137
362
1606
4527
3509
951
200
378
2203
23
1205
982
1363
70
1985
87
1844
712
115
104
4033
402
101
316
251
78
163
5579
709
4663
3224
3982
3371
8863
1277
249
198
1983
823
6590
7477
521
339
1484
658
1710
8921
4611
8089
720
5019
8268
1506
7094
1976
456
174
96
230
372
324
1720
10486
6484
4426
3490
1832
486
3724
128
486
3624
485
568
5338
328
93
154
195
238
2078
71
312
549
5377
243
1543
264
318
160
653
2105
1608
394
23
549
10980
2340
58
517
99
5983
1383
9138
859
424
257
3654
794
12259
1083
2551
798
6229
1257
1079
1300
98
686
526
65
124
606
714
230
686
519
65
3051
653
94
1728
12777
5763
5043
2974
785
521
1192
3665
689
2906
57
349
5712
11823
3418
157
113
81
7634
8882
6191
348
1706
533
3210
878
6651
4748
1637
96
521
58
1929
2413
158
291
3471
479
5087
194
781
902
5952
12574
5065
945
1161
480
1148
153
1221
68
1970
92
2468
227
2016
274
55
325
196
167
489
1172
112
101
2427
557
3979
7192
11157
14940
2491
1739
973
9479
8335
5783
3225
189
114
7104
651
518
92
135
279
13930
110
189
73
8712
1172
120
3986
13112
319
1574
3227
316
1463
7675
2594
1120
5947
3582
2286
78
1433
472
112
1058
7370
3163
899
73
111
8408
653
13771
1220
2677
229
80
1006
1922
473
94
417
1867
360
520
131
643
5587
90
1858
8807
1442
548
1075
55
2680
856
55
847
4502
7434
1445
755
382
2369
7359
97
254
74
153
2740
147
455
518
106
29
157
669
102
3257
3499
2371
591
531
194
2385
312
2008
94
50
105
816
106
158
2602
2907
1065
1091
874
278
89
471
113
222
88
46
268
98
9124
37
170
13783
386
175
13582
76
215
1025
2687
255
152
85
199
4414
5012
1136
457
1740
1200
247
7349
209
59
2373
9069
2649
8895
1441
6476
342
342
2910
3896
650
298
5947
240
1389
2172
114
667
568
4232
7447
4839
1383
139
4692
4350
3104
1860
354
1632
7985
2679
3662
97
6662
500
390
553
1764
617
4090
1794
9300
1165
3262
57
1562
4678
351
6493
53
2339
6811
6636
41
101
784
465
492
9410
2173
1206
160
128
273
5881
46
162
170
906
1230
2743
618
168
4387
844
1260
2772
624
902
6824
271
6121
2386
345
667
71
243
425
177
5088
157
6452
424
1903
1002
722
135
1523
1496
8872
4726
772
583
37
40
58
62
63
91
163
167
37
73
120
80
48
76
30
134
188
47
61
349
1700
118
497
234
94
866
55
1551
1323
234
94
868
55
837
514
5694
118
508
143
82
189
85
65
8673
579
120
8115
407
687
652
14037
961
8543
309
800
289
174
131
107
280
639
139
792
148
9575
51
2308
6026
240
1380
2501
60
4256
6306
11570
7327
2813
3833
37
3554
1934
805
327
328
5921
327
334
103
235
682
81
206
32
188
7881
5129
7108
1227
8879
770
104
486
153
94
62
273
1627
9136
1040
600
785
8232
329
1448
348
220
303
2578
9410
9652
5145
9409
1011
1760
134
101
4029
1036
53
58
129
1033
89
41
191
243
911
1342
473
115
266
1915
1009
83
216
2204
1640
13628
4960
4967
1481
115
1658
3613
3146
130
458
33
737
4820
102
73
6032
328
4603
125
6627
4023
628
6014
121
2577
1411
1464
3396
2077
129
90
107
162
392
941
69
2505
7518
1972
4171
3441
167
57
58
412
159
3148
8974
2374
470
345
5594
167
11384
11277
38
175
152
65
921
2661
1273
291
1058
11718
1168
540
1463
171
577
2644
47
881
75
49
154
107
30
64
104
56
30
64
104
839
400
1569
171
1986
504
4610
497
329
5589
617
7828
878
279
84
94
763
5250
2323
1165
1511
439
448
101
1863
7244
1293
1071
6447
844
55
1497
38
313
73
67
2220
55
1497
39
336
49
67
1691
3752
181
3474
14111
5371
7813
1580
152
4691
1521
278
75
4468
275
52
1070
9842
9210
2643
112
315
1247
3125
931
503
705
94
244
194
377
3120
2294
1382
767
3216
6922
7071
1626
638
5799
7734
5265
653
7219
2258
715
136
522
290
798
147
187
411
131
155
282
138
205
197
104
3102
100
111
1141
488
8347
8986
2641
421
791
1312
9258
8235
61
144
132
9211
1128
2304
230
111
30
69
131
107
71
6848
2302
229
111
30
69
131
107
71
6798
55
928
3085
303
42
38
42
93
181
4970
64
42
38
42
71
181
1112
2494
234
155
45
7437
2517
438
67
5836
2787
1071
7102
324
5963
324
118
357
1272
2014
1036
7442
2174
9136
3125
2000
3034
68
183
112
517
4728
616
2976
796
1867
6796
9501
1481
1115
68
81
8992
63
2378
4351
11418
115
174
8815
7438
3312
100
34
81
117
53
5174
3166
118
8871
101
4038
3143
5004
171
227
5468
700
60
131
491
1121
112
101
3033
128
149
282
32
226
61
643
691
887
3692
4822
618
111
265
59
70
194
4394
280
507
344
134
346
76
145
126
1174
636
77
109
241
1431
1145
2611
37
2014
90
114
95
1503
544
1489
2176
10413
1886
119
1215
2453
132
481
733
888
69
2196
5699
2408
192
266
97
198
8996
175
3394
1036
506
2107
132
177
193
3836
5847
8751
1679
2471
1100
5248
100
96
458
342
103
289
1912
8979
74
35
1474
535
405
1845
2319
1054
609
1462
1996
441
642
2731
4505
4074
2456
2709
695
6175
1640
113
120
1452
801
8169
408
511
717
195
2503
113
119
448
1947
34
1260
739
40
87
2355
3714
6167
2081
216
346
396
461
260
336
136
235
161
59
1177
928
1231
281
175
9368
129
206
1121
9120
179
4748
2564
157
9464
141
1368
212
271
67
112
3513
4980
7291
1176
93
348
549
149
516
46
4682
340
6462
4129
7313
125
342
435
564
1260
250
156
263
4183
9074
7785
2126
281
474
3361
2834
283
476
555
1407
2580
13577
4911
313
2380
48
2965
928
3251
3232
712
767
850
1251
6495
3516
658
1948
543
1516
4234
5863
1421
2309
96
174
63
4881
4016
89
954
2819
2193
2705
66
116
122
963
2771
3558
1521
333
5717
2512
668
28
65
189
96
419
337
102
1110
5679
104
640
2178
3515
990
42
43
49
1140
1538
1393
6849
151
109
1947
183
376
2262
4503
13919
1952
11884
1256
887
4090
1159
503
460
1409
148
147
59
2423
142
563
453
281
480
99
1855
11889
1451
136
93
168
140
68
6225
4182
609
2336
11715
2716
533
35
203
213
632
109
74
61
1751
619
87
1244
812
234
62
844
1464
1007
624
1994
219
1159
2104
211
464
504
305
457
324
219
660
106
4997
5364
703
2733
1123
3255
2635
2312
6159
1454
3456
3969
11084
1912
5063
505
69
133
55
5069
6814
350
226
143
347
346
4706
4652
264
216
2495
1497
9895
513
345
4586
8990
3643
361
1456
5107
3885
56
821
420
429
76
254
204
651
1676
6595
5236
5014
1707
1477
1752
2603
1779
462
6861
2211
2118
1404
2674
9008
4727
4137
4043
103
5372
70
3517
483
255
302
140
4089
563
298
403
7063
1239
1557
470
4693
899
4472
150
8900
133
2790
840
13607
1151
167
95
69
947
3742
340
35
612
141
1380
109
10725
160
2721
1511
6141
472
55
2265
844
5133
6821
2542
367
9049
2325
8878
1759
143
1752
8621
483
129
170
769
482
1195
39
2805
145
3567
3355
185
170
6413
5302
48
358
762
1822
200
93
338
1037
11557
7463
7353
5562
194
1911
609
16
908
395
4058
410
116
569
675
2356
2278
51
485
7506
6581
479
6744
1399
749
555
203
1000
1636
3917
9467
3577
285
287
97
135
49
13628
63
486
712
411
105
133
7574
5842
1395
173
7157
1420
79
499
671
1268
515
103
640
5770
3194
6182
12
60
45
34
101
90
105
384
532
1300
2035
2617
7424
6053
1306
1867
138
101
645
12293
239
204
39
541
1217
89
8874
51
815
197
9434
138
1434
472
58
117
232
251
203
3435
1630
85
292
1115
244
3341
1044
1923
9112
1856
85
10240
655
14360
344
339
73
88
878
98
713
165
1191
877
4874
3287
668
1843
760
914
5257
108
244
117
1523
10265
7919
550
5388
693
7622
2005
6714
477
10154
7476
2221
829
892
1321
7017
3936
1524
6032
139
1854
526
209
1973
87
423
1183
553
95
2040
671
43
691
292
1463
764
8198
537
516
2342
1022
565
1509
8929
10384
2540
421
141
2146
9519
2244
828
481
1423
521
265
243
564
96
140
2028
493
70
32
204
242
519
101
139
2040
516
70
32
201
398
160
421
1259
1360
338
462
151
58
86
95
362
1817
385
94
128
437
314
2836
90
1132
13580
2734
180
1193
481
4232
1851
58
1582
1710
993
1764
546
1620
13585
391
384
476
174
434
158
211
81
56
48
255
71
97
35
31
177
98
694
123
660
338
226
686
521
50
3330
1337
1218
49
315
620
392
139
131
1608
304
314
1572
1664
558
3131
559
535
11621
356
300
388
97
230
1616
570
701
1069
9525
7314
715
90
2532
81
132
95
221
247
248
2158
84
31
115
293
129
783
377
334
2454
95
138
86
106
95
1312
3390
77
638
41
41
225
123
90
4200
2867
6658
463
84
141
3429
69
903
32
281
153
858
84
311
879
3730
2498
212
9155
4130
9704
2312
144
128
130
93
123
164
175
71
292
471
1966
1339
448
1324
312
1675
112
491
1501
2063
350
1196
2532
495
539
790
914
146
100
78
1782
9060
831
35
1122
229
112
30
69
45
108
12
43
785
15491
4733
1240
193
532
3229
6265
11400
2831
2639
2994
867
661
1776
9000
971
900
483
366
3349
366
1186
432
122
66
177
350
3747
1910
5452
3385
9482
9433
6331
628
37
7749
1415
7314
2088
4072
44
135
2090
136
242
147
106
489
1078
154
1118
14932
7908
245
834
221
8173
222
556
136
115
31
3266
5421
4054
9619
66
751
133
722
95
276
40
162
1209
172
385
399
1574
128
1282
326
38
1704
172
153
52
122
81
53
880
239
96
148
304
3265
5296
197
636
300
1232
79
1968
470
886
2307
296
5788
137
3902
96
561
57
2779
1342
1365
948
80
627
256
554
558
387
245
5721
4347
3493
332
1669
672
639
221
1924
452
80
4068
1986
823
218
2256
3789
5981
3578
6853
155
8240
695
5056
1977
469
78
285
130
1179
3904
1620
1824
132
785
30
222
2435
126
1479
1266
959
860
9138
3218
2464
139
681
426
383
2382
1173
349
3565
382
1904
2741
258
7377
3519
6938
7356
1952
1319
50
91
66
64
972
8942
132
27
12753
493
573
7236
2106
78
3721
1567
1158
79
107
50
445
348
551
496
3697
9386
10014
198
57
514
4099
589
226
209
244
92
792
60
175
1447
2663
141
92
97
270
605
2688
2087
54
95
5188
1095
721
190
214
50
323
527
45
8351
247
155
85
15528
180
2615
2677
4224
9516
70
11909
8324
8892
703
5257
165
100
135
337
13998
1274
1037
1471
1438
2518
1719
11081
3067
1372
1752
82
6215
82
477
375
6890
386
116
568
13984
46
334
1455
181
164
2474
520
1860
73
71
643
218
4991
277
3738
111
59
14742
220
504
1949
1011
27
184
132
9759
3862
3581
505
1422
66
148
169
1039
119
72
151
1233
130
1121
394
333
157
256
486
4232
104
547
467
2791
2550
601
2604
384
3462
95
1549
2632
1848
282
1706
1924
1163
3942
121
3433
3960
3019
1768
137
1466
412
437
349
239
2126
6154
7280
1503
2120
9412
2734
1145
1041
468
3287
376
125
130
55
1337
376
834
100
163
4109
3067
6046
92
272
10495
2998
182
2702
8962
4557
6269
208
86
1181
119
88
305
8473
2643
5797
8990
1621
582
2153
71
295
649
174
141
47
186
114
7706
362
1627
202
1546
525
199
127
48
68
107
71
87
71
43
385
91
72
129
1050
131
1327
101
115
75
146
102
108
75
148
101
111
104
181
81
175
115
80
3744
97
2879
188
251
74
510
2774
6062
8909
3121
216
237
11430
2525
11468
95
45
5181
1891
31
454
8885
65
400
257
2413
447
272
361
246
230
3193
364
1941
3421
681
213
179
134
101
68
285
503
790
91
5661
1147
4271
1711
3419
2071
3677
1217
2757
731
276
2290
342
1760
990
8887
5866
475
2268
6074
14004
1376
7651
744
512
8989
8281
621
60
1546
129
1145
12549
76
124
158
125
84
352
8236
172
109
201
109
194
122
93
546
360
1451
134
1320
420
7957
268
42
38
42
38
38
42
40
212
72
4863
38
38
42
44
76
193
1143
1433
425
719
9264
8820
481
3658
935
207
3018
5773
124
45
92
6606
381
4752
382
1889
2758
20701
63
6683
792
6859
177
125
2169
900
125
1654
5801
253
244
401
1353
250
145
208
210
2400
753
1336
108
393
566
131
62
355
273
194
116
1868
2373
5960
8459
2724
6378
1105
2701
1688
59
630
159
1326
170
60
790
332
257
1906
255
75
700
172
84
189
869
138
1596
664
6089
1407
204
2118
851
434
166
66
6454
576
490
2846
6591
837
2372
911
72
6419
6205
775
3873
75
78
4274
2384
8907
7289
116
129
122
157
173
140
76
67
59
51
92
645
243
1450
315
2577
440
6870
1579
2066
693
494
69
78
9893
9502
8953
5223
828
251
461
223
197
3821
8001
9424
3771
5368
1950
7558
1919
829
428
426
78
253
732
113
159
1587
61
123
708
81
85
200
156
49
827
429
425
78
253
734
114
160
1398
2879
9153
182
89
12
107
22
643
145
434
1090
13654
491
88
1635
8630
555
376
8247
377
1452
3308
1462
480
3504
484
1883
1337
84
780
371
1169
4935
1521
1684
1538
98
2674
614
65
2419
787
1855
136
544
477
5774
136
544
477
1935
8102
231
1655
995
255
194
2195
994
255
194
1784
104
2072
3693
4975
1405
8469
2138
313
98
235
1043
3615
3892
173
9119
57
1449
9563
3696
7265
1042
398
194
98
342
130
207
8860
511
1281
64
105
128
532
314
314
8867
212
10600
6712
222
3842
4078
4081
490
9253
2927
3803
354
230
5143
460
1444
171
11817
211
383
8457
1729
2581
215
39
33
317
259
1016
1879
559
3520
1312
2520
36
557
31
878
176
71
124
187
219
90
103
63
119
114
5909
3363
121
257
5921
133
83
223
151
173
41
242
82
7288
9296
5461
11539
961
65
9526
1670
223
2758
364
3020
17
6118
6087
847
449
702
1032
3311
7373
2424
1398
56
650
6962
1792
66
866
83
195
49
54
185
272
56
71
137
15
51
27
86
80
107
307
875
1362
81
58
118
197
44
56
364
100
81
76
94
115
190
219
87
38
2748
1846
1931
2272
812
897
7373
356
7449
2184
6670
341
4606
145
634
502
8941
2291
58
3317
1496
194
5261
206
180
363
1073
230
3712
427
1415
2278
12711
7067
1064
36
8589
1303
834
12135
6011
254
9493
1308
2502
162
3151
571
13076
32
859
2113
1389
3399
2269
2367
1876
3039
1022
528
3513
4260
5987
1241
5566
8490
3791
157
2178
82
2344
2277
578
4148
91
925
153
212
154
689
3556
4409
7498
270
598
13864
1084
5471
96
198
155
495
1450
3929
229
814
68
350
931
3060
4198
5204
694
4650
586
869
8880
2817
68
3097
8278
2504
1218
1213
198
246
706
8921
127
28
415
502
155
105
475
391
2119
1016
27
184
3580
1680
60
199
105
125
1136
427
93
1530
3016
534
113
1962
288
327
697
3410
8919
8236
1081
1119
168
478
331
712
423
1894
72
244
144
3236
72
244
144
965
96
196
82
73
483
4215
384
9247
41
132
7397
474
72
932
567
1871
716
1944
178
4894
1829
560
1538
150
66
82
812
5239
4204
9915
1842
13861
53
108
63
3867
9628
1420
9968
12761
4051
292
53
2525
4139
10549
1068
2428
2181
1912
279
1269
2083
1922
613
2661
202
277
2284
1117
3019
3317
47
1261
732
371
438
6710
1572
2537
500
83
110
216
336
4762
569
4133
60
514
119
43
53
76
72
74
137
55
1905
243
1126
103
264
451
2415
243
483
64
76
39
474
1255
669
1876
192
515
2787
681
9187
224
162
163
8921
13896
43
82
969
1431
214
202
694
1437
439
308
120
934
901
433
5873
385
325
205
6906
115
373
355
137
592
654
5141
459
2058
13
131
3744
26
183
4211
2616
14032
3944
1646
4351
111
1031
1335
299
386
3052
896
155
63
224
1000
134
153
423
488
726
2082
2666
458
6906
698
683
223
348
49
27
647
115
5248
2716
9393
8994
5619
4239
709
95
1745
395
1444
111
156
425
204
1560
51
114
1720
567
116
510
534
102
82
277
54
1808
174
134
258
121
164
205
9381
137
116
221
205
145
225
4543
748
212
161
85
248
1592
228
4861
157
78
120
89
2482
143
386
401
420
74
346
443
5722
581
42
54
3600
1029
1500
3772
8888
922
7437
4837
858
181
5584
448
156
503
3788
2994
162
45
337
116
243
1432
1905
946
7328
318
1728
1599
1131
11134
2998
3578
123
699
181
53
766
7250
4926
656
128
2221
766
6821
1616
5151
3621
354
730
372
12661
2098
850
284
78
232
681
6123
145
9560
3249
48
152
80
82
126
4820
172
32
90
1179
1510
8584
12080
29
95
125
116
313
81
1738
547
325
7738
178
310
4621
309
268
136
1269
3894
3883
1174
1147
12598
4262
498
12794
973
266
1956
2019
6860
2513
3679
14983
977
5723
69
139
64
362
9428
290
1542
3728
143
813
465
4224
979
790
429
2110
3657
216
83
998
2286
311
429
505
1146
299
264
7325
2188
6899
1892
98
101
3083
37
200
224
2451
9582
156
1331
135
2822
131
765
90
319
9263
870
841
4631
9091
480
9279
1255
10825
1145
4251
414
4820
7280
299
8936
867
9504
11375
553
547
6651
1649
549
1483
2126
1649
318
6799
9471
545
87
3022
106
4809
342
6480
228
5192
93
455
478
235
505
385
1040
2905
177
7292
9209
4869
3162
9172
598
147
4985
280
1952
177
8956
1668
504
154
264
51
1328
39
66
8791
4556
390
47
69
2800
107
132
69
31
109
3646
224
1261
3901
53
77
37
510
35
578
383
206
3720
1902
132
408
1951
4096
3737
477
6176
853
4944
960
137
447
1709
11253
2468
1283
2191
457
9139
510
159
24
372
760
88
94
1644
425
140
715
31
331
64
2422
924
5939
4503
3698
14786
994
3251
842
369
5811
2244
7987
367
12696
279
5450
13634
1206
1790
7867
3682
8878
3688
1494
457
4009
950
2717
4154
8339
2656
983
11951
110
2343
475
4847
9818
1748
10229
4443
1182
159
58
146
152
454
1271
644
206
175
239
3383
9097
5304
1231
2293
7202
534
41
4911
56
295
15
8524
9276
198
12497
5291
297
696
1981
312
191
177
539
695
31
2734
5124
210
2052
150
3653
151
467
2149
1512
39
52
124
4249
10803
674
214
3030
136
774
1114
274
715
1991
7683
636
158
166
13669
61
78
357
115
36
91
937
6875
6626
141
401
9097
5689
7393
581
4121
6171
2359
4410
4328
15438
2912
351
8890
1053
1320
336
7069
2065
2381
13917
4818
7798
4124
1653
3989
551
3035
5028
8882
2522
1642
304
314
2526
298
541
174
1173
1959
117
2709
7868
3690
4639
340
4337
1388
3010
217
2037
161
109
324
2095
11646
2678
5922
1984
393
155
110
2022
5028
616
48
132
17
102
84
944
195
213
1402
2176
885
336
4704
336
6227
1096
13663
6056
3336
7156
1465
210
193
207
68
434
175
88
5015
4711
11801
10288
6675
212
626
315
773
1839
1031
473
1529
2367
10060
448
1021
55
2993
1022
55
841
2699
1301
419
695
9364
135
215
325
591
101
1055
113
51
824
1024
331
299
470
110
73
497
394
1913
565
3567
216
83
991
2414
572
153
443
604
1423
821
690
63
52
165
87
151
148
150
297
267
5008
504
198
56
194
128
2140
2758
697
3954
2308
4760
78
211
565
211
42
92
63
90
221
13547
2500
14926
867
15374
10723
1873
216
127
1895
9234
5746
982
1567
68
1534
460
1872
317
536
534
319
47
116
212
927
650
176
724
35
204
212
49
51
372
5600
747
155
446
100
440
116
162
143
121
106
160
2884
6343
171
218
4159
7621
2673
4864
87
90
383
1439
389
1279
92
2054
9025
1392
282
9537
5149
2829
1232
2489
8851
2250
145
218
124
106
80
2516
3696
899
1269
9164
342
558
175
1300
7191
1426
900
2022
8846
10439
9596
5077
1067
120
175
612
8904
31
43
131
205
43
113
114
43
131
188
30
43
92
98
109
99
71
2250
415
9420
699
8262
700
5410
3244
8754
14885
15096
6322
5153
2057
6221
1277
388
89
246
1226
394
8920
10718
346
1012
1291
2349
3581
1406
1733
5698
1730
3920
6710
4352
2417
1509
5118
7740
2357
1176
9462
834
13942
132
905
201
84
386
983
2087
9099
167
4203
4000
19
182
2501
255
49
542
1860
1001
1401
162
195
402
149
85
419
431
818
3448
9432
2201
169
862
4491
3853
7987
2533
148
119
71
131
267
201
272
169
185
31
781
3494
5012
862
705
582
909
919
12
47
66
127
3938
7407
9716
122
82
46
115
183
3835
6177
3046
4935
67
293
1580
629
60
6185
1455
12527
442
153
1870
1183
216
59
494
68
113
179
216
362
1481
364
231
5501
1672
451
8896
2468
105
178
209
362
1924
958
437
439
337
1436
336
132
638
239
201
1931
7538
990
241
163
1478
58
141
49
661
551
149
52
637
239
202
3988
2612
7762
2634
218
711
295
1145
198
294
75
1666
278
1075
1423
1317
7158
2347
582
1185
1497
4459
136
1144
7719
770
244
1799
113
1403
79
95
8874
222
89
3566
9315
5637
1071
1794
1885
1277
4366
150
1137
854
958
8236
1059
1267
5009
96
173
46
744
5593
367
4161
2058
169
6868
5102
326
366
824
2108
434
1121
46
1756
60
2387
1450
3088
14162
82
7201
515
57
58
245
159
194
753
68
61
144
201
1834
472
1514
1303
242
562
208
83
100
298
48
152
610
1107
139
1962
201
569
980
227
108
2806
915
755
159
195
762
61
1815
1131
2908
2066
618
392
43
211
35
251
202
4133
2956
176
29
1506
1210
529
166
7465
232
154
131
157
138
132
216
488
3350
149
329
461
189
143
515
358
3727
447
597
580
12882
4949
2169
86
8807
308
1473
1602
988
8819
2281
2325
2021
948
145
8770
145
1562
955
14880
594
339
61
7311
2702
6633
331
4664
6708
1599
2008
58
409
489
196
89
361
35
105
176
144
266
318
527
541
767
153
799
118
1121
1270
232
111
30
69
103
108
1723
3959
244
14904
618
948
639
94
220
141
12463
284
125
789
391
11696
130
1837
8886
3952
147
92
21
2759
2187
705
4421
5014
333
101
113
1177
503
153
3212
112
3011
112
1649
4114
5021
141
6258
359
313
199
405
1277
492
130
673
2766
616
2901
1108
670
654
623
4500
288
1636
1238
652
10812
4019
1146
2731
4034
270
1075
1770
1754
122
137
770
233
1449
1004
103
180
2672
122
137
778
233
7301
5732
4902
926
5659
3927
6278
2700
1239
3041
720
8705
394
206
499
279
2275
615
625
71
333
715
215
184
1032
133
306
375
1762
396
2432
9133
652
559
7952
1006
9020
4155
657
9883
3275
11975
231
1328
126
398
90
3313
2280
90
461
5572
918
788
7889
2971
6095
246
714
303
41
38
42
38
42
75
402
1001
1636
291
99
3701
291
99
1973
1032
4708
3315
6437
45
3490
1449
517
251
8294
537
586
11479
5160
8869
7317
5046
1699
8871
1649
1449
390
491
775
124
145
1228
127
3086
139
1575
519
2235
897
39
998
2142
100
154
1808
481
632
268
128
9022
151
1619
2692
1129
301
151
223
605
72
98
182
129
148
88
92
95
53
6992
94
67
1274
589
2443
75
985
9114
2541
2177
9002
238
8441
6019
1260
78
1084
1206
7402
143
9474
195
1044
587
8929
617
170
3557
8890
5198
13605
2694
3921
9455
9714
151
76
87
357
120
1601
3659
2439
13720
2717
3927
1817
8561
4872
1558
3585
554
2611
2423
170
207
369
1903
6600
79
82
1593
111
815
131
4241
2522
558
7921
2987
7436
1242
880
684
1250
68
9131
129
696
78
1974
2558
5748
693
5202
7184
7205
2230
321
7446
3353
13851
75
900
66
4336
646
605
461
149
421
487
118
9449
619
592
2801
4322
3371
9129
2546
5224
4137
490
9404
194
388
72
561
486
4604
483
417
178
239
1942
323
2895
220
8700
6324
641
83
51
185
2940
795
891
8926
2452
8324
632
391
134
131
239
1454
1645
483
633
1464
199
35
72
253
7330
417
144
118
6463
6395
2861
51
174
180
182
321
76
177
353
38
33
51
357
5737
5221
13770
2678
398
51
1116
371
76
70
51
127
166
1073
9355
870
4562
5720
3826
9559
3210
142
72
272
66
35
163
64
75
454
62
4386
5890
13259
615
3431
676
64
473
62
1379
1330
97
500
352
2295
1120
3499
3523
4895
5008
5473
94
114
394
2695
9774
1830
1790
831
5124
4565
2155
7422
1546
344
756
55
1305
1938
2111
4194
71
2927
4353
1991
315
115
426
3024
196
3601
9266
7776
115
426
1243
2703
55
1372
1910
518
1766
238
9174
5954
1714
437
95
8832
314
2137
4583
319
429
418
4825
633
5008
12174
65
64
172
5797
1074
67
2838
1934
7535
5218
1314
85
116
133
196
89
112
172
7516
416
105
90
107
736
1487
1151
8929
8502
2177
5866
7012
9514
2441
653
1824
6168
518
117
9315
6463
577
71
70
263
8405
9558
1420
46
608
325
228
1944
9082
360
692
129
108
120
50
4127
8874
2720
6509
9424
353
9360
1422
172
86
76
66
7556
7119
1276
2180
403
4119
1103
61
56
149
66
2471
13653
1680
2231
11191
57
187
1098
696
8267
9961
4106
1885
6038
450
5433
3664
277
545
232
404
6574
371
361
1440
505
1169
113
101
3161
129
241
9110
385
299
9336
568
218
148
8001
503
711
1200
939
572
91
6187
14952
2735
178
1321
615
1493
9045
1283
2147
116
210
1124
639
2438
615
96
138
890
160
2929
5351
463
55
2244
243
2569
1812
3997
9682
4919
1375
805
3849
74
82
95
288
5336
962
123
126
169
452
14258
2373
2659
9446
2689
100
1729
144
84
187
979
3514
258
9128
1269
818
231
750
136
9473
30
8285
344
72
59
178
403
168
317
1021
7459
191
6187
1353
390
1884
473
131
107
2160
366
772
87
167
44
70
1289
610
7517
468
142
1404
2667
90
2257
1122
448
818
70
335
4144
538
195
4228
2426
567
1180
2975
6933
2588
135
569
432
4964
196
1302
3768
3030
190
2594
1081
1596
423
505
1926
277
1281
9420
314
132
182
13597
65
38
64
65
177
1040
97
290
75
751
622
1508
193
1220
1657
202
35
121
67
387
306
137
112
424
100
1296
5492
1694
398
9153
3024
17252
1371
203
6368
93
2861
209
256
45
2161
12813
59
527
97
272
971
1207
630
65
112
269
1823
683
9569
61
663
907
272
229
53
1511
443
1731
751
5146
9434
5982
137
81
88
85
559
1076
4662
8087
8424
13309
4966
36
249
830
8863
3819
1709
549
97
4303
1464
106
76
438
185
124
71
2305
3968
3336
225
1628
1383
307
726
2274
196
540
951
425
1349
2016
135
2486
7478
5378
2661
6415
2242
455
163
421
474
489
726
3343
4353
1808
2579
108
44
2938
572
31
115
267
366
429
1773
9389
6858
913
507
421
94
820
9352
1556
94
968
94
1637
1225
69
34
213
113
159
50
8779
261
1078
299
3540
461
513
2342
62
772
1861
6930
1455
532
564
2982
6456
9069
3205
3646
3761
3013
6088
3309
1111
98
4979
91
271
1008
2837
81
608
73
35
61
1845
229
111
30
69
97
119
300
1668
1317
6074
995
2084
1642
2311
1283
593
2913
9188
3238
1887
1536
5079
7402
5360
2374
187
1842
1647
128
114
20
278
155
2899
158
114
282
1573
5196
9416
4031
2075
3520
443
229
149
2108
12599
138
1503
1264
81
298
3174
303
6029
8827
1082
96
69
4983
1897
544
236
1241
217
8915
496
283
148
7818
1620
64
474
837
196
5634
3903
265
9155
4740
3369
195
1100
1161
3079
8863
35
48
78
39
1594
121
8898
733
5972
5392
1895
1473
13492
3284
1290
3005
2286
96
7864
741
74
678
105
2236
81
13906
194
434
1744
15410
3055
693
420
156
231
1393
11888
7722
704
1257
8346
2772
162
31
208
644
200
196
226
8990
4036
748
153
65
84
838
154
884
215
44
158
47
295
69
1707
3817
5566
344
90
1096
109
84
454
3091
1845
136
51
1072
359
5211
7324
2264
1782
5497
8977
3566
659
5416
11814
4125
8913
6002
92
9451
9305
5427
110
29
452
94
1187
1654
7441
9531
846
126
9450
4433
8856
888
6832
169
4590
534
1325
212
59
1076
152
1746
593
1629
4258
1342
1054
9067
306
1893
1756
257
83
71
65
1432
208
125
3999
8324
76
117
7897
159
622
1418
123
46
2177
192
5036
9184
490
2649
1432
480
483
630
1218
9735
3888
308
280
439
61
814
59
370
54
811
1212
2307
640
4460
3525
6178
1292
439
61
99
2886
177
404
4242
906
205
265
7546
1515
1133
1951
121
47
262
59
1518
67
11551
696
1677
104
34
489
3546
354
69
67
1010
1932
249
104
34
489
8583
238
3304
7822
1548
839
141
89
1051
279
32
1006
5829
3371
3469
187
141
81
453
278
193
99
107
713
8018
193
524
113
2130
1201
218
3333
523
113
1659
3488
164
173
540
578
91
181
4766
916
143
51
152
340
515
579
210
91
181
4776
917
143
51
153
338
515
579
91
181
152
9056
628
223
219
10761
9078
288
9117
3460
6263
3058
79
1351
289
205
132
4164
3931
5941
2739
1451
595
493
5459
5174
496
9395
139
3307
5671
933
80
8087
52
4679
414
433
126
1292
1052
529
170
604
486
193
133
518
1666
1940
8950
7365
1646
344
9171
3732
1251
2287
211
151
112
1194
6858
5090
697
8170
486
291
1992
7556
229
111
125
69
108
5845
1065
964
1281
123
45
160
52
107
94
3685
8169
591
46
50
1322
55
1657
384
49
607
49
46
50
1322
55
1658
385
62
592
26
46
50
1322
55
843
772
5592
1074
1362
2735
850
1342
437
12047
3243
4281
507
11
276
1330
1453
398
560
4711
1222
3218
353
4848
1675
3059
5494
134
60
5019
8486
1342
1177
5152
148
150
1188
397
13912
9187
57
163
254
3895
1145
486
434
1364
70
175
85
54
98
163
707
6574
774
1391
469
153
7362
2586
6048
1195
3083
146
1021
1128
7366
7934
9065
6513
237
129
1248
134
103
3564
1565
153
8532
920
9812
81
220
102
190
222
94
476
109
240
72
163
8956
263
328
266
99
63
78
353
1568
457
2000
7490
709
13792
4321
1495
5406
1822
6921
5249
1791
457
289
159
199
67
514
1722
222
124
65
687
14614
209
352
4290
1281
3905
4223
4282
8710
204
6766
5066
760
237
131
6062
4983
5763
5030
2860
3693
603
13969
6582
2232
209
424
2248
4753
2667
6149
4098
761
1364
41
38
42
38
42
38
42
304
4985
32
5303
708
8586
4561
711
877
8408
608
5981
859
8812
7029
3486
131
264
361
100
127
95
419
91
108
1730
81
153
6206
3251
4563
1351
2704
138
1161
67
2203
1087
138
1162
67
841
9566
321
102
2822
10897
87
6140
7546
1937
1143
61
133
137
218
1050
197
163
1745
570
1271
128
7624
5251
4166
5854
7504
1929
3097
4311
943
214
117
49
49
70
84
94
65
84
1862
3028
82
930
271
206
255
879
2194
206
255
877
1657
8907
2278
96
2012
1988
159
3079
96
682
932
3228
1830
7382
3028
177
1971
5386
2722
8902
75
13995
536
11019
9448
7413
2235
1182
9355
1868
3937
1539
2585
206
111
115
2960
634
89
115
2213
3743
1910
5147
65
1602
1080
9013
1784
5615
7245
282
168
8245
698
537
1560
6615
5612
1197
1994
65
127
1535
7118
1079
55
2335
231
112
30
69
102
107
2502
4040
9819
4447
927
2244
596
999
27
184
217
4358
1402
163
827
225
78
428
431
819
50
148
388
716
2606
630
2960
101
225
4360
1640
362
1952
663
4019
1595
125
85
201
867
520
1219
15362
135
9472
150
3308
4372
6752
5176
5407
382
513
3794
146
363
50
187
178
1635
85
206
484
237
1265
43
20
5652
1645
235
2938
233
1656
372
2323
429
6069
1031
971
1844
2393
6837
3398
7754
3087
3248
752
8086
698
5614
3197
14255
582
161
7376
3171
229
111
30
69
45
108
119
3306
2282
14876
94
5056
4561
2295
2220
214
132
11697
5442
511
117
83
446
169
321
5089
9251
1339
9391
2853
1026
13558
122
3386
2329
3878
203
666
1436
1181
410
3798
2917
452
1327
347
235
3094
420
178
8732
1010
1664
549
4332
1693
40
808
1450
388
8192
389
518
452
1813
241
88
207
63
80
571
50
321
168
2018
5793
9541
3598
1825
9837
2236
91
5786
91
558
49
1665
82
5588
242
82
570
5119
2948
8404
8176
684
5220
2979
4536
14856
4626
65
248
167
2973
5673
3982
1684
1318
518
4789
1881
5388
1254
36
81
4815
13750
1096
487
55
9515
93
93
2151
6526
1781
2087
5768
1021
79
2514
8924
6361
5821
3397
1958
6974
7453
843
57
531
678
226
337
630
124
57
522
95
7638
7902
92
112
75
116
116
636
11646
9416
2035
826
6940
4404
1435
228
127
371
323
1073
55
2246
322
1073
55
841
231
650
194
184
245
502
596
375
6174
6592
1515
490
280
2386
1021
136
2577
13907
1310
497
1885
4214
101
112
2450
1937
969
1834
2312
1957
4002
5348
8663
881
3568
2908
4751
355
358
359
6490
786
7303
1049
1096
193
133
1031
13641
193
5362
11486
3215
1070
3496
3498
23
569
74
1691
4854
193
696
2150
1873
104
1414
528
635
699
89
185
122
118
116
228
76
193
1318
83
688
1507
186
3609
57
71
807
8611
1026
3019
1300
329
251
120
80
140
322
140
91
125
1072
11711
81
1286
677
4721
349
12166
3418
2259
222
4241
9799
1098
5213
142
8966
1693
1567
56
58
240
136
41
89
4120
515
4795
359
358
6488
37
1757
6855
7330
2216
6885
1059
5873
2202
1661
4296
3415
1812
1319
121
1390
30
531
114
2864
6241
75
80
195
222
1954
168
2317
2484
9382
7387
3419
2955
480
472
2405
474
3581
472
1905
3327
6671
2780
2816
4602
2557
7868
119
107
69
30
111
3788
230
4606
95
1417
172
600
1097
1964
1014
1688
886
128
4133
4255
115
1659
5693
132
1417
67
111
2165
352
976
9330
2980
199
382
613
608
2928
5235
1976
1087
4075
1474
8785
552
53
108
91
1987
521
397
696
61
1888
192
1076
1405
194
661
204
286
219
641
8412
3505
133
175
1234
36
2359
577
598
6574
9576
2598
1071
2912
96
39
569
703
91
148
755
2060
3537
11633
2154
1931
1094
4438
1355
1169
1309
174
1655
705
1951
367
204
307
96
173
300
280
23
47
208
52
332
138
94
73
3315
100
9492
84
506
392
229
580
1419
8909
560
525
327
368
377
1984
31
62
111
681
87
121
6228
534
8691
131
91
86
462
1159
93
5024
93
271
69
146
13611
305
1065
724
2831
104
5815
104
110
2570
1639
119
483
3581
218
3287
119
447
1796
6908
2642
3655
475
4460
548
9112
540
4241
87
68
270
375
12380
14790
1452
401
229
8214
407
232
554
1791
42
95
52
304
86
122
1367
2677
175
73
1458
137
674
8868
4190
1130
10055
3071
8920
1014
8971
101
11081
1504
2796
58
7798
6646
870
11141
881
1865
8212
11909
1093
454
14820
1594
69
2771
8948
10974
8776
136
246
1129
55
1375
827
382
249
1130
54
864
97
127
128
109
94
372
224
894
105
106
264
1220
6749
52
1553
2110
1568
7524
1929
4635
126
380
294
1961
164
74
2587
3980
9411
7635
1146
268
64
42
38
42
75
325
4757
64
42
38
42
71
303
138
993
643
607
85
350
368
72
351
715
9006
667
1407
11140
633
4350
2804
9197
1904
2267
55
433
1854
340
1928
7417
4359
154
3002
3605
1782
928
2977
695
46
682
15074
226
717
605
98
796
95
1941
455
736
226
749
612
129
522
458
253
140
233
174
140
233
221
3258
88
61
9125
119
81
34
86
456
108
122
55
98
130
15168
201
301
162
1548
87
6961
126
130
147
206
1638
568
3598
361
67
702
4081
9458
5314
344
2138
563
67
157
44
68
325
133
11686
675
36
110
4757
121
72
124
763
95
6784
445
2887
443
2376
1056
67
229
820
11733
2834
1899
244
393
2680
8909
7044
6029
158
46
3709
1898
3388
8377
1597
6591
919
38
6540
540
1886
6138
639
2637
2971
207
618
44
854
5753
2957
7979
4198
1579
7443
2951
7454
1894
1430
6192
6490
60
1022
1482
5301
13520
1528
7574
1503
203
168
209
212
2399
1655
56
300
116
9321
1408
233
935
6610
850
2679
135
8938
7125
9359
500
391
255
784
129
44
199
505
110
1211
2002
537
7379
935
190
228
939
937
61
1225
7564
6201
2125
82
950
149
2270
4423
69
3683
6369
143
1559
1220
225
170
673
204
311
172
176
175
14211
716
202
276
82
35
269
635
5037
3327
213
50
5763
3501
6839
582
438
2700
3807
1030
2059
2997
299
484
2523
35
495
614
809
2129
919
8800
2410
9418
869
193
105
119
2662
2041
1792
6008
35
255
98
713
492
104
28
96
569
48
166
75
233
560
303
236
150
2562
750
112
124
673
785
576
849
797
283
291
41
381
851
301
48
1907
406
8941
109
384
1887
103
306
159
1487
606
101
100
97
508
115
1159
854
168
322
83
242
169
137
4154
563
282
132
214
223
200
7258
245
7280
3892
67
1651
66
286
466
248
3587
5833
3499
94
62
2187
484
405
144
1099
9470
1515
1267
402
143
2142
6731
3683
4826
82
70
434
107
206
330
949
544
164
453
1518
357
284
1971
138
315
1250
380
119
289
3541
5184
696
3982
443
548
4384
2080
30
55
2928
1735
9454
2792
2846
14867
3907
1884
489
419
5415
419
2069
3198
1861
2528
1011
185
4755
68
63
501
178
6201
145
62
178
82
226
982
12832
207
199
90
58
103
3887
4846
3617
1808
1916
3746
350
1202
410
9297
2000
605
353
5399
9509
4206
1520
179
8199
990
4093
1588
1540
4226
76
227
1347
78
117
57
1215
2092
869
6641
477
112
4251
270
1928
1002
1430
58
519
238
403
65
230
338
659
115
520
238
404
65
231
338
661
94
520
95
7497
1270
55
468
3149
4690
4458
872
480
6879
7283
51
176
326
153
208
134
2445
8827
6864
279
36
1394
4055
9841
2157
5351
221
3738
2917
3288
1501
7283
623
304
93
2813
8909
7611
1273
1746
1772
5203
3128
8827
1082
61
167
100
101
45
138
321
175
44
257
254
120
587
226
11594
6283
6247
8990
3033
6334
185
269
199
179
2304
8972
296
9528
2478
85
136
480
214
213
121
684
736
1297
2100
7123
160
16726
1178
6255
2337
251
226
106
323
226
159
11578
353
197
146
6980
10933
160
49
158
1183
1533
108
71
13060
8927
1008
1339
8807
964
139
2641
4020
231
119
20
415
142
1044
148
91
93
183
1026
760
994
843
3317
7485
1550
7353
921
2497
9163
773
54
138
143
4126
1354
1753
4933
3760
227
340
666
107
524
96
242
4004
666
234
10398
4308
132
39
303
1822
408
9281
872
253
233
143
553
410
1106
6580
2329
6050
9519
3877
203
35
844
125
14196
29
9052
143
163
244
9529
2029
9352
1188
4821
7979
304
300
138
93
105
180
143
152
242
207
139
186
1173
427
181
127
75
99
77
13774
2572
9387
1727
9468
617
4037
1742
32
203
4906
7431
6807
8832
2636
1103
7486
1988
221
80
1574
1888
106
789
8439
3236
3891
4752
3548
134
2006
2266
1751
7361
13612
3306
5397
701
8167
2782
8863
881
13642
12606
8253
1777
449
2588
974
493
525
866
226
271
727
139
1220
1324
960
6545
8897
1784
7295
1003
849
7268
5311
994
12630
2738
7345
6175
946
2836
7403
2603
6082
1283
7468
155
797
1189
3720
490
237
444
463
481
5461
597
1883
280
262
357
77
219
340
252
158
7340
173
31
42
402
113
1369
328
468
5494
111
486
9481
137
31
42
386
1531
245
44
1270
6530
210
102
1263
192
41
48
6179
8871
1526
8884
5729
281
135
21
117
13
188
75
546
2402
101
112
1167
505
12569
272
3563
108
106
89
14141
468
149
39
103
4236
521
238
401
227
341
218
382
601
127
521
98
5788
9477
2587
434
454
367
1170
97
5066
97
270
536
21
58
1294
661
745
81
81
139
85
1699
6283
6880
5190
1901
4377
7443
3097
170
144
82
9371
43
241
92
146
59
72
176
289
305
176
2721
2786
613
726
486
424
154
1014
286
2719
39
105
149
425
89
1338
9386
3950
1555
1841
72
1718
3146
5014
749
6671
88
346
88
3942
6255
8519
2546
1785
3477
1184
38
1495
113
108
448
401
814
131
4139
175
72
1662
59
282
159
8944
151
155
56
2843
3519
2298
3168
6285
14011
155
134
67
67
284
7358
8976
56
234
5557
706
1641
3303
11993
455
235
205
2699
647
75
199
242
1744
129
33
355
64
158
334
624
1466
8868
163
1098
5167
8937
2234
2938
2232
1855
4817
5501
62
315
156
180
644
185
1095
55
148
2222
9011
1687
3485
103
4755
2834
8900
2140
102
1916
3730
512
508
4679
1715
90
461
159
495
4324
1447
233
165
475
2219
233
214
302
406
55
70
86
1318
49
63
8100
30
149
2948
365
203
244
514
1841
1561
365
203
244
515
1526
5595
4190
10234
2461
6592
306
4782
1870
1751
332
2069
407
1604
1520
1329
1824
3387
702
8166
7533
4848
4159
1336
1520
6962
1367
572
117
48
391
75
229
77
74
205
498
94
115
144
168
354
43
738
6879
512
178
236
1423
63
341
575
592
366
358
2069
3153
4106
14951
678
1729
2679
65
476
557
2655
9415
3117
65
486
179
2173
481
883
2109
9343
4553
257
63
3613
4705
5371
614
52
628
89
194
585
3361
769
69
47
111
1906
45
67
416
381
447
136
85
135
56
208
1535
1039
224
2708
2045
1113
7107
3694
365
106
5326
705
1263
9659
6942
5112
407
1465
526
9347
1418
460
553
43
96
302
102
63
15
1978
81
2976
527
161
629
1434
316
9459
2680
1286
1171
249
76
1097
69
158
8916
961
94
569
77
5320
139
71
106
821
432
266
8016
1954
1877
530
5468
467
527
6632
6598
1355
4854
2143
116
8533
5275
338
681
6632
1996
441
267
3521
201
160
10103
1833
200
5468
3631
161
1233
3970
3487
225
3882
6563
1329
1375
9540
422
284
1230
2426
109
120
29
211
75
13795
930
444
114
441
2886
76
233
3582
177
448
1008
125
6274
9324
1253
449
292
1500
117
446
3593
216
1016
1959
226
117
132
571
509
8450
4104
9096
1021
115
126
42
72
52
19
70
24
187
1065
140
595
11313
81
115
105
5781
9097
3466
4703
4634
41
151
257
379
9012
1273
35
209
52
95
524
414
161
15
267
207
170
324
262
103
3819
9472
3580
1252
4301
4117
3161
14926
601
5434
4705
408
441
63
222
2005
3741
229
112
30
69
42
108
3094
88
649
477
4664
272
529
320
191
5117
648
3895
5273
200
68
1392
200
3716
886
9073
4967
89
193
232
120
6809
1420
3461
80
793
167
414
2229
196
6716
2819
6652
356
4715
6830
3587
1932
9334
217
196
486
222
5077
5030
10079
2585
3536
4072
7799
1442
200
89
195
230
321
262
158
257
936
233
2090
269
74
221
309
1028
283
478
116
449
375
1033
504
5289
6277
1250
4586
1844
109
2052
443
4449
649
2393
6071
5433
11345
354
811
83
218
45
51
135
1057
260
415
343
1666
1574
424
2821
5027
305
393
8146
2660
3952
9820
695
1913
78
103
226
96
71
394
794
414
1044
151
1027
95
2316
182
65
360
1800
241
214
465
2493
609
70
461
1870
2252
11736
2549
8935
9256
145
71
5664
103
142
938
933
319
280
129
3093
101
112
521
3911
1249
5024
658
490
91
183
102
52
1615
185
268
461
89
119
34
272
7291
6247
203
933
14839
11483
1460
7418
7641
39
1587
8853
6840
1637
674
8018
539
100
45
459
385
242
2462
455
755
609
400
132
290
263
97
69
6857
507
55
126
76
157
2854
799
2330
9540
1594
6629
6274
9393
112
74
150
965
232
300
82
88
261
205
935
1454
993
984
13813
174
10674
8905
3120
119
108
218
175
579
56
515
8896
2250
45
922
64
8966
10576
142
325
3276
142
325
1902
3423
4932
634
3009
343
146
8282
703
5657
193
187
1663
60
578
243
1431
95
443
424
192
758
5316
7270
2374
12695
458
1405
529
1626
117
991
97
9414
7543
1932
89
950
1451
149
1455
412
8198
412
510
478
3625
2692
7314
551
73
96
907
356
192
104
230
365
1005
55
1312
115
253
1034
1006
55
847
394
492
5244
1281
3801
3493
8907
4685
575
2603
535
9405
2294
189
9003
10839
214
213
5994
2841
80
119
9251
9387
1619
15358
2740
45
431
195
243
66
790
945
1103
216
1170
402
237
136
2427
63
460
40
202
104
272
5686
1528
2219
5352
208
7568
7789
41
1850
50
2177
12152
123
1779
9076
985
771
1354
269
4075
135
2012
157
51
9230
1507
1071
218
222
4663
337
4583
278
1841
679
144
6182
7315
548
674
190
996
297
225
85
450
379
143
4048
1665
121
614
3576
364
70
67
1017
2139
121
611
2029
993
3100
171
1741
2336
1936
375
783
2313
6435
4733
1392
254
66
162
215
103
209
790
1797
536
6353
1508
2003
588
4188
1407
86
156
91
356
866
62
917
965
200
6346
3228
866
776
182
84
138
620
86
58
346
238
89
72
6034
515
95
3344
9935
3946
4614
424
167
274
5410
2031
5173
470
1065
1685
6032
1463
7334
1498
244
173
78
1193
247
73
200
11464
1011
602
7794
486
8274
364
1448
10523
69
452
5264
46
6693
4995
665
8106
6077
9180
254
2783
58
236
410
5894
236
411
451
1842
1765
3157
9419
3584
4488
4237
131
777
153
429
77
880
155
1588
661
101
1668
3188
4215
6728
8936
1376
2560
4201
499
114
79
81
5479
146
94
70
1771
772
4292
49
86
156
158
354
85
7307
221
6823
275
81
138
77
129
9337
8920
171
246
714
167
1774
201
155
198
64
325
143
128
219
1050
5156
9665
4434
355
399
88
105
350
340
164
1586
4983
4538
7430
981
1253
6563
3910
5053
700
8366
782
2698
1119
1119
1984
1354
152
566
153
330
1856
9693
2948
127
5372
127
143
1011
190
176
479
59
2371
4901
15390
1753
447
15366
1799
952
2867
544
344
8232
366
1449
6033
7307
4764
337
2689
3016
7322
3725
341
266
83
203
3506
69
1175
154
848
89
196
866
335
415
180
301
388
200
897
2748
1019
69
1208
4610
9549
4892
6918
94
2739
4342
6449
3046
5022
8842
2041
197
5665
555
375
1869
3093
189
8941
11910
6044
6814
76
55
1115
2103
4481
617
446
2978
1861
464
2449
447
1910
680
3487
519
1305
1093
9332
3093
2794
2977
2588
154
1607
2841
90
84
120
55
292
153
314
4397
5855
937
1183
3961
679
1202
2589
7636
902
9434
908
203
1050
1266
461
2479
366
9303
2922
198
1849
59
3371
5319
6535
8964
5440
4199
2427
670
282
136
21
117
13
189
52
3098
101
113
127
9287
1022
494
121
86
193
201
32
60
124
104
1663
157
71
9581
79
13770
388
184
3366
593
5959
65
523
155
404
65
226
733
601
121
65
523
69
86
156
205
64
135
5744
2972
930
350
701
1829
55
143
433
551
106
420
169
53
865
350
679
1640
1477
6821
1952
1040
3863
4404
290
183
750
1465
3423
87
2007
1856
185
1168
132
99
189
69
60
41
227
686
227
49
350
1101
98
917
2962
13544
8807
263
6145
76
277
127
105
313
2482
259
282
151
111
251
5673
1913
8685
9466
741
4733
2878
101
113
1132
493
1440
8853
5730
13575
3060
233
146
1943
2783
582
721
486
424
162
182
584
48
4229
1276
535
9484
160
465
118
180
97
1740
8258
2706
4723
82
11610
1167
1408
63
443
291
69
993
27
184
1897
2187
677
1668
484
3182
35
7109
6678
50
27
184
1304
90
234
179
721
556
9415
4490
69
3272
7448
368
137
421
2270
6415
8165
702
5669
3057
5202
2171
983
65
7509
6326
1337
1616
678
2372
2149
8495
390
255
721
290
190
350
1202
752
949
115
278
2235
2261
6876
5664
233
8866
2181
1588
1304
118
1752
8963
104
29
53
91
188
107
87
404
195
872
1370
67
7371
334
2232
8861
196
981
71
64
2221
4499
2191
9203
1450
3751
123
187
5227
68
42
1677
990
60
343
359
36
1202
328
63
137
483
2346
588
473
8188
1364
2560
467
6590
10392
3463
681
12563
99
5520
62
535
5434
7826
86
56
36
101
55
252
212
177
98
16444
8862
1200
30
73
62
199
83
64
3714
139
2103
799
242
242
97
70
199
222
7517
1945
50
230
13980
175
7539
1776
3870
3774
3995
9419
5128
455
1085
67
1583
391
721
1085
67
846
322
5824
52
112
339
11732
107
108
242
91
5469
503
317
1734
861
113
101
1891
2444
6615
9212
419
6511
1172
71
98
142
281
161
502
1173
113
101
1441
1014
1866
645
110
4956
631
111
387
13550
1673
81
155
266
126
281
38
174
9911
3074
9324
657
107
85
583
535
122
1897
184
13589
1381
8924
1687
1119
9653
4131
1453
387
8204
368
669
3951
58
41
251
351
704
293
106
3250
9408
494
8711
307
5137
623
519
56
209
116
184
264
742
1526
3022
13790
735
104
1311
149
1977
126
2703
804
5011
6632
6556
338
338
4630
665
361
464
311
42
7315
4543
2716
14364
7424
584
1051
65
551
685
226
717
625
128
106
4173
4632
687
669
203
579
186
2599
2252
53
468
7506
6436
86
6904
5863
291
1659
927
598
273
695
57
610
1928
1454
505
1292
742
1436
9160
658
118
392
179
271
62
3609
317
5113
650
2740
104
414
114
177
124
765
238
194
55
206
554
125
169
7803
868
3231
3924
4686
199
87
354
195
323
473
257
5077
7374
2042
734
912
2407
5839
7308
592
501
1310
1919
454
45
101
1179
323
96
1795
88
3061
4368
1170
177
1655
3449
1932
8787
7143
784
2040
3895
9782
563
138
221
309
1532
4183
1220
47
6514
9790
515
12346
1444
586
8179
588
8212
5358
2114
4801
588
511
1302
3573
2794
734
53
767
2797
3612
338
4343
1504
4278
4618
1236
88
46
6623
11222
1029
51
8910
11231
2965
230
356
299
5850
295
311
2768
1920
4398
4061
4801
1410
9093
1121
37
206
656
194
8939
147
46
271
99
4966
1138
11242
40
11499
2307
99
9158
1533
628
2977
93
244
552
2983
221
103
740
246
555
1967
4670
5012
7274
223
4713
1031
1212
116
1685
3465
262
3328
118
188
2468
484
497
3321
696
5928
250
1250
2258
4349
868
3633
378
455
95
107
100
143
259
48
88
5612
8995
81
1187
9154
784
905
62
9432
142
438
84
387
129
4038
6840
976
3456
995
846
55
854
285
4774
7472
6081
395
37
1747
3396
5725
8928
56
217
7006
44
1963
70
77
172
55
173
59
66
334
2335
89
1849
1092
270
2734
1901
449
424
2691
9272
3493
472
52
135
559
331
101
3914
1092
10691
102
1447
448
94
67
434
981
78
5196
3507
4053
36
538
561
11678
7358
232
294
4713
294
890
6086
811
6039
57
7486
761
166
768
394
192
111
81
395
109
122
417
1533
74
164
111
524
220
6057
220
1904
115
47
534
483
577
71
1442
336
172
384
85
1370
78
1674
8979
2027
11483
167
593
1343
11131
975
65
1109
1325
1013
702
8295
8878
472
118
1630
123
507
795
494
9477
127
354
1037
1702
6981
172
304
559
209
103
72
637
220
299
589
490
62
291
3112
7331
9446
2243
9183
1421
599
8646
84
11716
1288
7466
186
137
62
7435
188
130
458
1575
697
1066
1175
179
3191
3835
724
100
4972
697
5335
71
667
1420
425
4747
9292
2197
2416
2208
4216
264
3597
610
88
68
261
674
644
1299
2587
9675
503
890
546
271
700
112
211
583
695
172
289
176
409
331
73
73
1061
849
1015
136
168
78
154
35
95
60
4298
441
4382
8911
12321
7845
15351
4809
154
757
5478
8174
704
5307
1174
5217
10097
1214
1903
4941
4414
3505
8882
143
12644
2309
159
96
1047
338
1544
140
1367
164
8509
3749
1594
5246
693
8281
1106
2657
2149
228
740
217
521
950
152
5831
8924
2709
152
1582
40
765
281
118
408
24
272
433
292
671
1888
243
57
103
124
59
158
252
100
437
285
330
4182
1977
9124
9115
833
7733
146
202
35
194
9283
284
141
8928
3227
448
2838
744
554
918
587
81
1439
269
142
5308
212
353
73
5717
1193
9270
8974
3202
987
432
541
402
8206
408
1454
4425
211
221
2512
6239
1398
175
1926
409
11460
9529
1970
52
45
496
49
167
144
313
144
7541
659
5875
5966
4604
8632
9414
66
124
163
123
63
55
298
124
162
124
68
508
580
11758
6846
539
352
8205
364
1442
817
9366
433
132
474
2065
2219
187
81
97
8933
574
99
44
136
7348
99
552
51
48
157
34
1104
85
1393
1207
301
114
469
2347
127
1911
69
3057
109
9325
8751
6550
3114
441
224
203
514
125
1173
132
2601
15307
6177
6052
1194
3967
6841
5424
54
8093
702
5112
203
57
743
497
131
151
194
5176
3902
761
13686
62
1346
298
220
13706
1589
590
1152
2886
9492
1407
7389
2821
1675
1745
13512
1423
460
233
305
1456
1669
114
517
1202
9171
1262
96
160
210
143
513
558
419
239
4372
810
44
689
7823
4532
1153
3879
56
9091
3460
5204
240
1441
964
117
464
306
155
1307
1449
232
119
242
212
2646
1171
706
298
53
363
502
782
2071
122
2896
241
270
384
63
133
3585
3976
196
120
6767
2279
2626
633
40
9466
47
110
133
28
656
488
202
183
97
139
197
963
86
220
225
188
98
67
307
487
87
5363
3865
772
1043
1076
60
552
8139
151
4384
836
8351
76
24
948
125
1255
245
259
287
225
74
136
182
194
350
344
2370
8929
6123
5817
376
342
101
4474
481
503
5477
1882
3896
722
7325
1276
8520
14127
676
113
3603
815
761
1331
918
1571
128
871
103
121
124
80
434
294
231
1551
1609
3386
12438
2948
597
8271
4421
7829
130
239
129
48
31
1068
54
982
4335
728
6740
2251
1485
831
12
84
254
326
266
275
104
109
106
2847
7434
3424
289
101
112
1171
489
40
119
352
1435
320
60
3474
51
933
745
2032
3812
13634
213
1622
105
316
117
3278
1643
5750
246
682
447
1133
1309
51
127
1053
736
1405
653
38
1342
5991
72
47
55
100
119
108
143
458
222
2389
1018
65
43
175
2467
628
222
1897
65
3923
9649
802
1039
15534
147
448
103
195
8228
6119
2940
5842
5012
725
195
2362
6640
4900
98
1302
1169
7455
154
3035
83
3600
9347
1482
1363
6475
346
3177
443
416
2695
401
61
87
3368
61
87
1663
3222
377
1802
880
13678
47
698
2338
50
5486
2934
234
491
9091
1289
1462
7557
1969
3287
215
8906
4338
3814
102
150
12968
1824
200
4356
3115
3365
8275
694
5238
1876
4057
2375
2149
7377
59
461
959
329
669
1596
57
137
432
666
67
94
59
91
192
21
123
99
23
959
329
668
160
1409
4323
1143
102
96
565
65
125
624
371
227
404
209
80
521
2101
193
462
517
236
640
1203
1147
7390
382
592
703
1458
325
554
91
332
137
298
586
81
3636
272
4777
694
2157
542
344
187
5638
620
457
9173
2379
2112
3157
417
195
115
31
6007
3850
96
70
208
708
632
203
1020
2885
13766
1760
7558
1458
164
645
681
141
8412
375
572
1280
1864
6103
11930
9655
85
462
76
190
85
136
100
734
86
518
31
203
1263
162
92
687
274
148
100
993
390
8951
9014
12772
3166
9323
13644
9086
119
208
1779
472
120
219
356
146
49
744
101
185
185
1156
250
280
2452
1666
6500
154
3232
1299
3615
13724
1284
188
4294
9619
2476
6795
619
124
146
2350
112
474
1960
890
809
143
96
103
1373
2149
98
68
6739
5289
702
8164
1433
232
3966
7453
9218
2307
453
281
695
233
65
227
736
626
124
692
63
96
2486
2200
2063
45
453
127
1539
5408
3620
11149
6002
1795
2046
4974
975
4693
633
1342
705
1417
241
140
327
348
237
867
172
152
3378
516
414
1451
2777
1847
14917
891
6454
7798
43
32
1360
220
262
227
65
419
400
167
1909
4265
60
2627
5059
9533
3699
13647
122
1455
65
565
96
550
685
207
11925
8991
780
336
630
121
47
549
91
200
49
48
122
657
88
3460
651
3583
1794
9357
5332
1333
168
9353
2672
1177
2813
137
118
6897
5010
99
6216
2785
9585
202
91
81
74
604
107
6468
6008
78
6019
9431
605
3643
7457
3608
1162
227
2864
6096
2783
2220
924
258
53
2305
228
218
4184
2129
270
53
939
9044
8171
695
5154
96
45
507
366
1449
108
182
1110
2785
58
966
1392
4199
68
1853
3712
222
1214
2320
561
2933
1626
9427
1088
124
144
95
86
66
761
632
65
112
122
68
2335
6956
467
6963
781
3614
1466
9541
215
202
35
95
131
747
89
8902
7653
1846
4994
781
279
2339
9339
2815
8513
1498
16901
802
3615
1753
131
708
89
218
1644
2391
218
1361
386
722
3432
5900
61
387
9246
242
81
166
8898
97
8245
8094
703
1285
3093
1213
104
5445
701
8273
298
247
457
4369
7773
637
1415
3202
91
216
233
40
8255
32
201
5528
760
1291
174
119
565
2254
109
5598
8997
2249
5678
6482
347
347
598
521
782
8286
777
1450
4126
6116
161
98
77
6549
56
1081
506
88
136
46
268
8948
22
81
222
25
129
91
64
206
183
222
218
151
206
84
124
109
1946
212
5055
1087
57
8768
7406
2048
2024
65
252
493
1452
61
410
8314
499
3850
1284
822
9577
3956
1787
2019
112
62
85
255
128
61
504
1266
8879
710
399
250
2903
65
136
53
444
92
1006
470
12678
6519
72
200
174
92
5774
7234
10691
2492
2221
85
30
1885
1408
2578
3258
299
2750
46
70
1432
338
921
266
267
751
5926
218
230
532
9610
883
56
729
124
47
257
142
3811
6578
162
224
688
495
171
104
180
289
95
1249
276
1236
3380
978
3697
4027
3700
7215
3451
928
5890
3821
3164
202
1194
2810
1930
1898
1787
1926
7555
1357
97
1898
562
69
88
63
4873
34
36
109
40
58
5735
86
115
179
2723
9435
8918
385
2423
6728
53
1149
250
9193
3064
3040
12598
242
129
3396
983
2906
4681
2212
613
480
5246
209
3077
839
334
63
79
64
546
4032
294
2232
6105
370
358
336
126
53
116
682
619
93
632
789
302
78
95
1380
8096
137
8906
133
132
38
679
79
11
86
110
331
223
9383
499
349
114
517
116
1089
1230
699
259
700
238
65
227
337
640
132
698
96
1208
77
7330
363
1876
1707
9931
64
266
143
685
471
50
521
685
68
225
337
673
130
1884
62
556
6040
63
578
426
50
521
80
96
372
112
86
86
982
221
545
3261
8990
3248
64
9372
678
1276
1604
192
469
593
202
91
135
256
304
403
131
56
94
183
1058
12068
1463
8921
264
87
111
131
173
2043
353
1333
2230
656
2643
4618
2698
126
111
444
361
55
3537
3674
85
118
46
1084
109
1236
6195
9789
832
8476
2082
248
3956
7183
2060
1219
332
1057
48
6860
1724
1531
598
635
94
108
73
510
102
11726
929
316
1250
11587
10861
449
1245
30
31
182
11004
6199
1823
1680
791
43
43
53
50
190
101
1158
1085
256
272
897
4559
2171
9010
539
9357
471
736
3700
48
3098
261
616
157
1290
456
97
554
4357
883
2273
76
83
56
82
5499
4792
95
901
472
289
1164
304
297
918
1829
3667
1895
8903
7965
675
4451
8968
880
53
239
1193
5254
12784
1176
57
104
487
1241
203
126
1027
187
79
1257
214
1073
1221
214
47
1076
63
1257
207
960
80
820
102
8529
214
868
79
211
61
199
113
156
1296
874
1271
63
761
787
98
874
13599
2059
88
222
66
518
261
195
124
176
5542
1130
1184
780
1116
810
94
1889
626
185
90
74
336
102
7354
516
1212
137
793
99
552
65
9247
412
943
84
81
1074
8958
558
497
142
53
114
85
73
148
83
121
221
176
40
692
405
87
40
151
2942
802
1466
314
141
727
770
454
1512
93
3157
93
1907
691
5627
580
1430
8265
6322
4043
392
588
1351
224
688
505
48
73
164
299
6691
9446
1106
5788
7334
3278
2217
3791
216
46
55
69
687
8116
6355
1884
4107
89
62
113
262
5170
6944
1194
49
171
81
1172
8940
907
64
11716
75
1829
531
1157
142
2282
166
192
1226
935
86
317
509
279
34
8903
2001
111
242
308
370
250
3346
111
35
203
276
306
99
58
56
181
212
9115
1276
289
116
6173
289
116
244
195
105
63
191
64
7481
6099
199
114
34
1682
171
586
86
989
648
97
310
50
5218
835
1270
1521
1241
6855
1625
5766
2868
6489
338
137
215
328
707
260
118
127
937
422
68
1149
2789
184
215
803
4855
154
208
760
857
72
47
61
66
390
5272
6714
484
835
705
4031
392
545
66
2252
3177
4012
63
208
380
61
133
162
82
39
43
77
265
9083
430
161
115
612
46
1455
1434
9088
137
137
50
164
749
9046
3924
355
6476
1847
1656
115
1192
1803
114
239
7451
186
108
89
142
5792
387
2550
91
11650
67
5143
1981
7555
443
4569
777
4200
348
1074
55
1655
388
204
348
1074
55
842
4894
3304
3337
131
64
3697
903
3170
1307
560
1442
548
412
4693
1106
67
1657
169
418
5271
382
1122
666
487
6702
639
6028
7298
4425
7348
619
2456
105
892
57
611
265
142
125
390
1160
718
1229
1049
1154
9247
31
115
293
82
504
3408
684
156
216
1002
2358
507
1124
3341
8962
3605
3545
197
2140
1654
3620
158
5656
90
155
293
115
31
285
111
80
160
138
85
75
229
89
66
216
114
402
1836
3647
8816
11578
4819
3925
1419
1209
43
49
1426
1669
160
726
514
58
328
4811
178
407
680
337
5369
520
10576
51
57
51
57
51
57
51
57
51
57
51
57
51
57
51
57
51
57
9248
51
57
1469
443
362
489
177
2229
504
513
1209
742
7420
14043
259
1502
14
4066
798
7716
4693
610
414
39
78
179
14
1005
117
734
129
82
161
2076
379
13684
230
248
328
2650
8984
117
138
95
278
296
53
216
465
410
404
7492
1957
7558
4849
131
70
204
60
1272
94
54
1256
9273
6311
5631
1965
256
5818
6252
1402
473
101
482
3179
115
473
661
338
96
214
177
72
522
155
291
377
686
9090
11483
12738
5197
1430
39
2680
326
95
9298
2108
440
6034
1863
2284
4798
219
10288
4299
430
411
6341
4787
1039
8469
1292
8459
36
35
1208
344
180
902
8965
709
777
126
4203
122
94
46
252
671
226
79
9012
233
434
584
4281
122
7521
1939
4855
69
166
128
8680
78
13688
580
442
5775
7518
1923
3175
85
671
3729
7968
479
6560
7523
466
55
2262
1102
35
3600
61
678
829
7511
269
641
286
334
3932
699
309
12732
7895
286
741
1901
8962
193
482
5791
6652
351
351
4688
5975
1454
486
227
1523
3891
486
388
517
1930
14436
219
500
375
4068
509
7872
325
145
78
100
60
82
87
553
271
278
9665
460
473
5256
699
2283
8943
6374
260
296
1928
183
623
5680
5310
34
3947
9499
873
129
3963
114
7515
294
48
811
317
475
720
1922
240
425
808
105
2439
242
429
133
488
164
166
140
254
5894
990
851
141
770
1743
1091
12728
8947
2213
3873
5780
2921
8509
170
518
505
5583
521
1915
317
1806
1873
478
773
31
115
256
308
86
1313
369
3759
118
718
532
884
1662
5508
73
1222
420
527
448
160
77
126
571
35
200
274
413
216
101
82
51
1965
136
40
540
2824
142
249
66
8721
2773
673
5682
8971
3666
1403
5533
4503
1970
630
5439
8944
926
924
55
6718
218
231
2307
1000
2472
820
4639
8915
429
3612
3224
6711
54
108
119
146
689
589
2855
1148
6003
1181
310
119
111
102
66
4507
5889
293
110
213
5772
8916
3854
3807
4903
1879
62
226
73
474
756
1060
138
266
63
87
223
407
429
2554
12375
3694
390
368
352
94
69
142
68
598
1152
1495
117
367
3578
229
76
1023
1968
117
367
456
96
4592
2699
71
7718
910
59
120
155
42
108
388
69
706
2616
64
2865
7507
2142
86
631
3238
4370
104
161
222
1434
1347
86
2308
1155
325
3153
114
182
338
219
122
246
257
449
927
753
281
733
1677
757
600
2990
1023
305
226
69
213
116
108
465
1159
288
54
762
34
32
114
261
131
180
185
48
73
138
292
273
274
114
95
100
29
208
227
155
747
580
884
231
85
453
7446
667
2946
1454
53
51
678
78
223
502
1166
112
101
3049
515
405
291
57
92
329
452
1865
7528
6492
688
146
159
2962
159
1920
13472
50
50
88
157
5841
8259
9027
407
89
127
1238
565
535
2228
137
161
8817
3356
129
158
915
892
1431
951
355
219
2760
3293
9213
921
425
1648
1875
6629
459
2759
111
134
568
4177
61
472
505
151
206
543
203
87
295
36
1040
165
501
118
79
186
1623
2193
186
494
431
5576
1855
67
9392
187
126
800
158
107
393
164
226
124
76
111
1876
156
3128
476
423
180
636
6008
655
442
9524
1237
363
270
272
48
2456
8962
474
8188
303
1437
193
12
57
621
243
1429
586
1060
627
3360
8860
8765
180
78
1915
751
49
171
163
54
305
2527
9658
14934
111
1357
969
1204
164
206
190
5048
619
34
107
168
294
61
11436
1279
59
118
13584
143
1262
134
640
290
9765
3961
327
7360
1597
7425
4688
491
8963
386
284
42
4359
387
1439
2584
1714
1434
3264
5182
8950
4247
78
8854
191
126
244
9120
2807
93
304
1836
151
2529
3366
151
85
462
565
80
279
432
16
141
267
95
853
645
152
152
40
106
389
607
505
210
90
3522
211
90
1801
1090
1526
6127
11055
13839
1372
268
162
155
80
1578
54
104
7317
42
184
395
1756
1862
138
368
46
556
2653
92
138
371
5878
90
637
1468
677
194
606
220
1107
866
743
4607
112
243
1461
543
619
143
444
6013
2545
9547
933
245
32
3288
1594
344
974
2865
5000
7190
2815
457
7447
671
13608
228
2359
5100
131
85
152
306
534
3597
240
8709
5858
2672
73
1777
191
781
127
17
526
54
1656
130
2303
2181
161
99
92
475
281
438
127
744
8875
701
1625
1997
86
8443
683
380
1116
1526
950
113
263
421
1575
3290
7439
104
42
158
101
65
118
1913
8931
5491
1604
119
52
98
87
74
359
1025
1464
328
249
51
156
337
109
66
34
174
1714
173
54
137
180
343
66
654
143
66
63
210
199
282
524
2549
8957
3224
66
206
56
122
38
9502
3890
165
59
514
72
225
623
282
3572
271
601
1180
533
1134
1418
1361
101
455
7398
644
704
5154
1379
134
103
38
76
311
80
245
365
440
60
132
522
413
86
112
199
24
435
167
97
127
2829
4966
7218
4559
41
1566
261
130
140
2893
11744
6372
510
1231
12929
302
44
230
208
868
771
460
371
2397
988
76
85
229
3593
371
1907
1552
9717
562
508
5490
566
1915
4830
55
1743
553
89
1075
159
404
98
89
78
1528
123
288
190
812
628
132
156
184
221
229
152
111
241
146
231
210
730
314
53
295
73
555
500
1298
106
1419
124
391
151
157
5066
737
760
118
114
59
421
165
7388
1713
101
54
579
1231
1134
6801
5748
2404
2797
1258
392
93
5595
3645
2835
389
764
1924
663
14241
1696
317
7621
3064
2858
4323
1530
1379
307
111
4084
792
195
4271
1807
7526
8908
890
485
1356
5195
6816
5975
9519
3869
852
69
9221
275
97
214
4868
8981
7151
3412
885
1080
8969
7112
140
234
9086
1726
5913
715
1418
23
114
1272
154
198
417
7458
1765
563
101
42
79
13810
95
134
98
57
108
537
2783
3670
1852
457
181
206
2040
4060
7654
349
2395
2403
6570
971
8222
1853
1051
615
116
113
1125
429
7937
330
181
109
224
117
157
332
5267
13652
2092
849
120
84
11312
982
1704
900
10070
79
331
8411
122
38
1626
62
3024
6154
6386
2237
6482
359
359
359
357
4750
5485
146
6241
440
4626
663
694
3096
8951
161
139
268
118
157
175
56
129
787
151
725
138
184
245
199
339
1665
1505
104
171
130
106
75
118
764
1715
211
234
229
538
219
151
17
445
2645
2799
42
2577
1831
185
2802
7370
1233
78
6805
5053
343
1588
1037
5191
466
3528
70
1838
9953
873
177
1522
1479
731
55
99
152
683
132
265
5368
9549
3829
866
163
109
140
460
763
4225
7404
4457
9005
643
1187
1004
81
108
1134
201
429
287
3251
8892
206
7511
1958
2154
1439
154
674
166
1435
1241
480
8849
345
221
4966
7827
108
127
69
30
111
1002
230
159
5602
330
1096
452
623
530
681
2381
87
47
8536
132
166
51
308
97
691
149
182
424
789
424
205
166
492
145
934
2716
435
1834
13164
421
1838
3843
8063
84
56
110
571
227
517
274
1346
14054
330
683
997
562
2090
412
462
494
1543
1486
355
8281
365
508
3008
788
3713
1671
126
824
1452
889
8383
877
679
200
1738
4816
2162
1235
1392
42
44
98
1981
1975
113
374
452
199
1033
118
787
172
1678
411
50
1319
1769
3859
394
8871
163
1237
1453
348
8251
631
543
7574
178
1563
1470
10929
64
2677
8465
1750
10942
553
3447
447
550
430
64
75
120
1191
133
47
68
109
347
215
1388
383
72
1270
137
13707
5379
915
6660
11690
7944
3594
88
44
1188
108
271
154
126
92
195
890
771
611
3984
9703
114
68
93
124
105
1106
151
4581
7666
7449
5856
1438
356
2749
330
367
8926
916
897
78
186
172
39
399
519
1413
353
388
104
66
1100
11662
2665
95
521
124
619
363
221
447
193
521
1327
536
142
6305
3713
15393
14269
39
296
242
1411
470
7090
7374
407
127
141
96
67
782
9549
297
1407
2733
700
8334
460
1415
2351
96
52
709
150
684
743
227
682
552
57
823
682
226
747
613
121
696
91
1384
5380
708
575
2172
71
221
3173
20202
2913
4581
3406
126
131
85
3333
8991
6229
161
159
357
227
367
65
575
9334
2178
1245
6286
982
1060
6667
208
83
5659
1742
5617
139
2881
458
774
4090
363
118
89
314
134
140
770
193
179
79
404
99
437
1254
750
5068
4364
11541
86
5481
3818
2723
1323
618
205
1408
565
91
942
18
105
144
257
325
1198
8936
450
1824
88
8945
88
92
195
387
86
61
341
1035
828
278
230
34
297
223
1106
1264
53
390
119
202
492
393
1796
78
149
111
944
188
1998
8980
8868
494
119
163
156
147
874
505
1184
113
101
3075
229
59
113
283
176
222
102
87
71
454
213
153
142
267
53
361
319
3306
95
179
216
1972
52
9389
3819
1044
594
124
2285
3221
8926
4713
5594
2434
8975
3193
488
196
92
13899
275
131
84
89
623
231
1090
152
218
244
1063
739
338
76
160
71
673
1651
2846
93
8429
518
65
2238
7503
133
2266
176
420
1518
944
1159
203
1106
107
44
61
3154
298
1704
516
259
1909
386
2515
815
430
2175
204
426
74
272
556
8610
4572
1145
1394
11758
3081
677
8497
2268
9443
192
209
1398
3435
196
171
540
2073
9077
934
11626
1073
3423
6494
3888
2414
575
131
8942
196
2419
11170
3775
251
13346
2799
4968
1176
2326
2571
4952
2142
266
499
3951
267
129
231
139
6909
38
361
6581
267
402
4284
57
2122
3829
115
138
23
460
1150
63
1556
151
996
58
84
399
691
14909
8840
208
4968
3148
1071
7306
6402
5998
586
9106
132
222
1873
6740
7272
183
312
493
138
80
108
107
137
9362
78
1474
5654
3824
9678
572
877
455
246
258
1015
68
294
91
78
153
81
82
151
69
1169
59
79
438
383
241
184
53
43
132
882
4141
225
9001
9371
5015
127
76
159
96
275
193
662
1279
2174
8848
9841
230
363
9025
2160
198
244
1162
1377
7311
11034
1151
128
2107
2118
704
119
2511
58
9291
6670
7539
1994
2213
141
228
98
202
1983
2247
356
744
121
137
1350
2417
9232
183
288
283
42
316
3799
9425
5149
2417
4603
266
3892
268
77
2019
766
843
9200
126
469
46
685
12654
240
218
51
70
107
65
156
4634
161
50
35
91
496
252
255
165
106
403
394
24
162
358
159
504
539
334
87
808
124
2836
1548
792
229
110
50
217
112
446
147
184
82
748
79
761
97
580
530
103
130
151
429
2751
694
6171
6982
9199
122
4005
340
62
144
6131
1321
167
854
1064
784
208
190
276
301
138
700
56
237
183
1585
754
6511
821
230
110
31
45
109
2256
591
1095
822
839
91
159
196
1526
11119
5143
488
2784
7769
9464
4410
1797
6852
1818
3853
101
389
2953
11054
1709
549
3186
7287
798
140
3187
4393
6938
3712
2345
681
88
272
5078
682
88
487
1481
10977
4267
2622
94
1851
3505
443
2002
3241
73
1735
2526
104
382
9451
730
692
190
546
13817
1677
542
14626
2884
41
396
1199
70
273
3384
5792
6055
9413
1872
9473
3309
3181
5974
1829
1240
772
245
5734
7580
1339
5388
7923
873
273
66
2503
198
248
1417
113
249
1474
130
1736
142
77
583
199
182
152
77
52
732
368
128
22
107
337
96
549
124
633
369
227
688
1158
9041
5546
9731
4238
738
324
290
111
1508
738
1024
7341
419
352
58
4912
8790
113
3257
621
297
1212
11489
8849
1929
664
218
1390
850
459
357
41
133
1691
1128
184
9311
11197
82
1753
2217
190
124
390
5669
633
192
650
1533
239
667
3241
496
385
5884
1591
355
6488
1942
919
4019
1057
7312
5683
479
2990
1047
167
59
510
259
912
522
297
372
2262
1269
2217
709
5610
1340
690
271
32
6519
514
391
8196
391
1452
2334
48
1368
1357
46
907
305
811
1913
1589
842
55
860
121
2671
55
859
120
535
5157
108
147
8168
701
5434
184
956
594
2051
1970
115
989
3639
7464
3865
1476
2845
1803
2655
6311
916
60
538
147
37
301
4852
301
446
70
109
58
9117
365
89
1469
1355
116
565
130
528
513
164
81
86
133
1907
8258
701
511
9000
4784
577
1927
358
27
45
397
48
33
75
102
228
8644
14940
1180
2841
314
1239
162
952
1123
2197
13956
8722
213
175
301
80
433
103
221
908
2334
192
74
1058
2145
7359
3835
1229
7390
162
144
279
283
135
1261
79
226
8530
740
2451
8898
1474
632
8263
632
550
4849
7057
65
7195
2074
76
156
101
142
6346
1611
937
1260
6092
2507
6697
7754
153
7254
2079
1202
170
592
57
6557
8687
839
3962
9763
1410
1277
745
139
1944
1220
53
167
5899
6629
3102
2151
2216
4564
8990
1453
79
91
263
477
304
50
74
143
67
26
143
412
2078
80
159
5468
5235
6863
3406
343
326
479
136
497
994
116
156
1152
72
75
355
74
1188
132
1534
38
207
1270
289
9360
1793
9136
306
58
1347
188
82
9312
8953
86
67
66
150
2436
117
373
873
98
1638
557
92
72
208
540
663
169
203
72
847
111
389
74
1001
412
148
265
402
160
38
122
1283
122
37
9548
43
36
335
3217
4215
6148
10388
6642
481
262
2066
627
6588
1156
2968
2667
1085
489
218
790
2232
140
371
712
507
498
678
1180
111
1777
620
553
512
1346
1852
7305
2846
114
288
11257
570
507
1445
156
87
1192
512
373
287
698
1500
187
257
1203
3245
6252
1036
840
3324
2805
5532
3156
3531
7518
324
558
603
2885
843
8254
8961
629
15
83
231
190
1003
904
84
218
43
187
1145
1823
5753
14564
2238
32
9300
235
5947
1534
8925
1400
646
1812
1303
330
10557
6385
1302
191
478
1685
7479
113
337
328
2479
126
806
57
355
168
809
327
160
1948
219
159
204
188
1019
1854
638
1431
796
148
95
978
117
1458
539
3073
5672
7421
8846
515
698
5567
309
9731
3903
2884
453
467
144
212
470
161
1326
146
9536
1428
5564
274
4018
303
191
447
231
343
627
94
514
104
2659
708
5004
2472
8813
6663
997
4128
3832
40
137
840
1160
1916
307
2792
182
158
224
417
120
4996
3687
59
1276
950
841
544
8929
6957
194
106
4849
82
233
137
778
182
156
965
457
292
117
1036
1180
153
575
12524
15
100
67
107
396
3319
1215
106
260
670
252
1097
199
165
459
835
4428
2241
193
485
714
3447
9129
577
1216
9554
1804
1700
1761
1882
1314
2441
179
3695
10164
8919
3638
65
676
1372
101
1319
396
127
105
105
101
1284
129
73
137
1642
703
4504
2078
2121
1024
479
12215
1779
4285
2174
7344
3009
7041
161
2255
236
745
58
51
59
69
169
70
714
229
53
123
11180
70
728
1249
779
1006
4055
3785
8962
1204
143
116
190
180
291
114
237
689
5145
495
76
1482
160
112
282
7336
653
135
441
104
231
1364
103
975
63
143
15
80
6165
1072
1002
9648
368
14165
461
1908
80
41
432
373
2088
59
15
66
82
461
867
507
568
420
165
1050
437
1180
1481
72
325
4870
98
94
163
71
221
302
1066
1357
9243
1423
787
350
1724
209
87
448
1426
1575
2059
7452
595
152
8834
938
61
1689
1201
301
2542
4025
647
129
1238
323
54
103
413
23
132
4062
12657
3143
2192
84
619
164
3888
337
1336
286
250
204
153
3075
9507
6579
3853
519
5380
3976
9637
1230
28
156
555
525
139
461
107
431
83
58
1162
292
84
703
601
3647
2111
1309
2617
1310
2614
38
109
321
6251
3615
1009
93
1517
235
323
1135
4423
51
291
787
1913
506
382
210
1002
3658
476
1125
159
214
29
43
49
390
100
137
31
46
358
280
4727
134
1644
1556
46
303
678
75
39
48
359
191
78
52
452
114
101
131
1501
82
4902
459
164
409
487
723
584
2789
4885
459
164
409
488
726
591
2792
4340
795
990
29
44
97
1209
117
9537
922
1292
1331
47
3188
4831
5142
3905
159
183
1051
8465
681
5144
1161
1508
1200
2239
456
184
1099
55
1370
106
850
171
287
101
1096
55
839
2327
8150
179
368
95
463
12138
4609
3903
1681
521
1635
856
824
206
120
105
111
169
168
88
1103
4572
9118
209
2731
745
173
57
2554
291
499
3190
1640
589
271
3573
125
82
3275
7560
157
196
4179
1857
489
3638
408
556
5181
91
200
66
112
87
34
1248
4054
11702
6184
8986
2198
4116
2063
1295
1321
149
118
78
231
148
90
132
102
149
1483
1869
76
9386
256
133
585
133
124
77
13571
319
283
599
47
58
49
1858
1154
738
202
194
176
1424
1048
2376
478
421
1302
188
331
406
494
398
147
157
1625
397
200
260
485
40
35
138
182
129
420
379
687
113
48
326
1743
1902
7541
12057
9434
82
1502
387
303
78
95
119
97
686
177
1320
9459
632
1265
314
207
159
249
51
170
1782
8792
4098
4617
63
6618
14795
2587
61
65
91
529
1557
150
188
1109
1719
109
565
151
1174
218
49
69
120
69
2258
65
520
53
300
9037
758
27
280
1684
6090
1275
207
1711
9752
2633
4902
917
477
138
205
270
343
8881
1727
6189
1789
928
1289
86
201
63
226
206
172
74
2834
501
322
107
394
1816
9027
1912
120
813
282
3743
1975
29
49
36
265
6654
1929
1633
386
1257
7829
59
7225
751
7429
6108
7763
9108
366
2261
65
491
2100
501
5686
6323
480
100
266
318
88
213
164
4813
414
4287
1234
156
195
229
250
296
296
257
297
258
254
96
9285
135
33
81
103
54
60
259
156
232
591
57
463
133
55
497
276
194
52
8984
473
8913
195
727
571
524
500
1298
103
1876
763
136
45
5941
719
286
683
39
59
137
548
454
147
433
146
8912
1129
1134
1196
218
989
9178
2606
432
133
2823
1142
782
3838
2108
1782
13181
3888
1961
228
460
100
108
2655
8969
6615
45
149
130
67
5359
260
769
2976
68
291
3906
634
278
120
518
252
86
422
939
480
521
105
118
4817
4010
84
29
133
16
83
296
153
122
1773
179
63
209
12348
87
342
146
553
428
520
406
561
189
103
99
278
5773
280
2539
901
352
240
743
249
1748
156
48
332
1072
2272
143
941
319
584
239
5189
692
8440
718
2862
10830
5496
2372
632
1005
124
426
146
86
802
627
26
126
26
63
11392
7339
59
448
75
257
837
799
51
528
438
624
90
273
198
1741
76
2032
1736
142
2368
2082
85
236
8800
61
92
685
108
224
138
102
294
30
566
118
154
2039
1260
545
118
1651
443
810
168
1982
2030
267
860
63
147
378
90
1519
136
50
5275
101
1215
333
533
1311
2802
1312
5472
2286
1650
8022
3521
80
124
6337
7470
6319
54
3290
3958
1072
1276
49
7651
5869
143
1931
728
247
1624
279
1150
2301
230
218
4011
7633
191
6816
289
164
7345
3689
2975
928
134
84
155
115
144
424
1334
740
130
689
131
166
123
80
257
45
98
49
619
2632
8220
1609
1450
390
8256
375
618
7634
6355
4147
535
293
117
144
11735
213
330
236
2423
122
103
74
1565
1058
176
1320
683
1178
2228
2145
6902
5055
239
143
276
4774
350
351
6471
322
224
303
565
1899
279
11752
2079
1311
654
264
1389
835
120
509
641
1264
249
5130
2198
1835
358
1394
454
301
5564
2281
662
548
730
95
2011
1429
6155
8924
62
8044
35
4414
518
573
1478
67
1275
1252
195
3248
122
1034
76
496
429
117
1760
41
122
2590
6169
82
257
108
271
5492
1304
154
2207
1040
229
259
2218
7530
1995
9081
1768
7036
1456
788
1397
596
390
1449
852
6105
388
1448
3164
3067
404
547
2232
1211
267
673
350
147
183
1491
1913
14333
6436
2221
112
162
149
125
53
74
146
114
519
200
10303
79
1725
61
215
8479
1442
394
662
277
3916
1403
284
62
562
668
1263
1274
2092
14827
77
61
2554
6756
67
452
1042
112
11058
501
517
8201
477
1451
2871
560
14136
605
291
1449
5206
9386
2527
9165
6225
8166
213
1970
401
671
2017
81
831
350
528
112
1524
1030
2940
68
313
14410
407
9185
10423
2905
1784
1804
6801
4604
487
1996
243
155
12329
152
1538
1463
227
1645
173
271
699
246
399
1449
241
4340
2579
4289
9399
6756
2315
2223
38
613
70
201
30
96
18
5737
9313
7924
11969
768
96
130
132
47
8275
6081
381
201
115
291
103
249
195
35
328
1106
85
82
318
172
319
267
6870
10175
7538
1930
1064
150
2499
9415
5121
166
259
947
11055
5690
263
454
488
846
1375
1011
75
51
53
233
3651
498
612
1429
1216
313
223
3994
9226
435
423
541
887
522
413
2673
1887
249
491
650
2678
246
96
85
8574
2019
423
7236
4843
692
1002
2538
281
502
344
133
344
79
137
100
997
1093
1748
1143
231
153
142
2080
3336
364
841
91
381
60
6075
4784
211
168
108
111
200
951
116
280
1517
1548
2570
1665
358
804
1381
42
327
993
95
1423
643
610
429
328
837
186
119
347
1542
213
110
125
3794
8895
4383
709
585
15176
126
13679
4625
1201
5374
2688
221
961
143
861
12639
1061
1046
66
1034
2929
8953
6189
1769
325
3041
371
382
1452
270
1639
644
2631
1077
200
712
1498
2499
11591
2204
3915
7438
3914
3639
13694
3066
9287
471
2535
7265
97
280
62
1644
91
5976
427
270
146
623
371
223
685
557
2133
3307
116
2913
3832
9686
1367
851
2011
185
180
674
433
393
133
740
1024
1319
3063
417
273
247
107
160
61
623
3241
60
161
75
143
207
7455
415
4958
432
1081
594
100
11706
866
856
714
357
1000
404
261
9263
3944
34
111
68
482
71
493
1244
171
1864
1060
684
213
56
424
1830
710
7453
319
686
3518
4012
840
3075
5198
8580
170
118
357
33
580
409
38
8690
491
128
1353
164
154
8918
713
625
580
2194
844
66
830
697
114
15
319
31
64
707
239
47
1306
3416
8264
204
92
837
348
52
121
162
194
442
84
903
603
224
3829
3128
2782
649
2246
343
194
6891
459
32
476
566
494
713
80
165
228
1743
5382
663
6170
630
134
309
154
52
190
741
221
697
259
286
385
108
100
517
3324
379
108
100
63
1676
419
9422
109
1665
836
8241
698
5175
242
9456
277
491
465
208
782
2124
194
259
114
31
5130
4963
231
265
628
283
1066
285
473
435
417
77
275
478
8018
5515
964
8989
1796
9125
1013
9224
57
197
149
850
6951
549
1526
6010
7680
232
387
607
1145
7329
1629
588
102
365
2067
53
304
134
189
205
614
910
510
124
386
477
74
341
306
13835
147
134
143
4228
742
11450
2038
924
41
740
426
590
176
146
9473
2855
340
3264
2244
2855
340
124
329
140
118
30
54
393
1543
64
1796
8954
952
120
142
101
92
739
2123
474
138
777
792
558
126
596
378
1060
152
410
4333
360
918
320
399
1306
1265
627
6363
2824
1174
6194
1261
1468
521
572
243
630
53
284
380
67
366
178
585
9128
3773
6569
867
128
41
1677
1305
218
58
20
50
21
2150
1326
183
8746
2342
3942
5171
136
311
1015
172
204
4696
2479
4883
1544
1244
635
60
4704
433
6473
59
79
97
157
322
1181
3665
9574
5427
96
521
124
124
607
744
227
65
402
239
521
797
609
589
634
257
338
213
84
900
261
118
127
101
48
114
127
107
4008
1103
694
3283
7382
1378
5186
698
8136
3688
74
1008
374
417
3850
2109
649
850
92
6541
8377
911
410
970
197
58
348
92
2885
508
180
1195
3344
2361
229
218
3438
2716
4354
2544
709
9429
818
157
2160
85
352
48
1200
124
38
472
1034
45
3540
9305
1301
5175
6838
193
493
3592
834
682
9255
104
269
79
292
945
272
1206
181
93
74
2171
10079
11340
55
3414
713
1179
310
8861
664
108
9541
2855
95
87
83
180
72
9532
110
198
199
3742
1225
131
7374
606
919
247
1482
594
7222
175
118
3643
104
114
293
89
335
5509
3434
1392
47
7343
6059
5455
3636
369
607
1521
927
4298
116
478
826
545
1734
650
781
9132
744
34
107
642
1739
606
751
2222
167
146
3667
2731
711
5951
5117
840
150
64
50
743
844
216
271
518
9069
55
250
9010
329
490
695
474
201
110
1411
628
230
40
1892
445
2769
941
1090
1643
909
5733
11552
1500
7424
1315
1512
51
147
50
817
403
429
77
254
204
713
97
212
1288
256
168
462
464
91
4595
2898
168
137
470
555
9424
469
3207
2410
393
193
65
75
72
1847
1687
1399
63
897
66
197
75
69
56
5917
673
666
540
277
884
2817
4144
108
143
192
1603
801
15545
10455
3104
5725
3858
82
561
225
572
2100
675
222
186
6749
382
7471
67
7391
9521
5006
189
226
9121
1991
393
5175
1330
433
100
481
13676
101
440
467
1024
635
11738
69
554
1071
310
159
1205
394
1455
2151
8859
3915
219
191
218
177
40
276
9291
101
464
94
199
8244
714
5212
1142
78
82
1135
2770
2380
5899
1234
3262
271
1140
509
5398
82
507
283
408
290
486
92
1181
6557
3798
506
83
4662
121
1078
450
289
762
1055
706
150
69
529
157
284
11458
1871
563
82
78
187
790
947
1199
171
64
226
177
126
58
215
1015
121
893
3355
8406
642
1731
117
251
472
570
428
321
12318
1340
200
1780
59
326
9426
2595
1526
988
64
11919
2995
1031
138
8777
138
1582
7877
2472
273
9347
909
3876
249
33
537
194
1310
115
1181
97
19
9226
21
173
2706
5097
1365
1506
213
455
283
188
444
584
1991
8828
4705
218
728
1543
120
1477
724
160
590
5547
159
298
484
1389
161
40
153
166
76
1570
8864
2852
32
207
71
3862
98
107
8894
532
1675
119
43
6557
337
4721
1248
2948
172
133
2354
111
70
1426
642
3030
155
1790
898
1074
901
232
85
71
923
1909
243
523
799
165
651
390
1227
111
301
1225
141
723
6933
5127
596
831
9117
1141
9194
63
107
115
1137
7069
1142
3876
853
196
112
8825
196
82
405
675
124
1196
49
60
56
40
559
2957
1687
1445
720
287
307
272
1255
67
1275
450
229
2304
859
3585
239
337
573
1496
112
79
615
243
114
602
70
678
3967
323
6177
9147
2319
180
682
48
68
95
230
64
604
78
99
478
840
1181
2613
1827
261
249
429
698
1953
462
597
431
356
244
1193
11696
830
499
731
517
159
216
390
39
97
813
1199
202
3380
9129
98
7276
3489
9539
1809
73
1561
153
5852
880
153
918
2301
1476
2078
728
160
334
112
755
6672
92
231
288
96
98
1581
7455
1848
487
174
1889
164
777
100
1027
216
113
1458
887
687
7340
1437
801
17843
1140
9443
3838
3324
9139
4230
1261
1367
121
303
9032
791
3372
137
100
400
153
225
596
351
216
44
91
184
2477
2071
7012
139
85
67
275
301
1726
144
5019
6716
3202
8878
66
255
284
151
105
117
1618
1389
151
111
154
136
784
115
147
322
535
209
226
1445
478
785
552
3817
118
1194
1626
86
429
1034
2367
735
878
1245
69
118
60
229
3806
774
102
57
285
121
7276
1269
2219
58
164
5349
86
3260
1306
10069
281
228
140
58
279
76
1774
8005
1039
1005
39
378
283
607
515
502
1933
796
7364
3647
506
1534
482
122
113
137
98
185
11768
756
958
37
492
1239
531
432
192
684
361
259
1053
170
580
1913
557
643
124
203
245
1457
414
679
171
467
938
692
60
278
291
547
2629
2544
43
58
7764
9501
3741
5002
6314
279
967
87
66
53
254
1265
637
510
1036
1197
1854
65
139
95
138
1244
2469
4607
4394
280
507
344
133
346
77
150
126
1175
3514
8846
1768
9446
272
3668
1426
369
120
109
362
75
77
432
895
129
188
111
117
54
199
97
518
58
187
1005
164
6524
340
660
239
942
431
53
2264
116
1647
258
113
264
966
52
43
14
43
24
177
370
486
538
140
3104
653
55
1029
1656
1869
1257
3196
3288
11722
1932
967
4024
4124
2420
1592
237
1334
4290
2405
4316
2436
159
202
830
1938
119
877
510
1547
7488
594
140
463
82
1462
8873
4452
2774
6568
4885
1327
1192
7287
5031
606
8882
507
5579
370
137
126
33
364
258
1014
169
555
234
57
1061
721
231
2006
1924
837
404
359
129
193
622
80
843
162
752
116
1071
169
349
1510
1345
8922
600
2776
213
972
346
1652
86
1561
1479
193
165
1271
617
124
353
458
3214
3878
35
212
593
2277
4015
3357
4048
4293
8926
1629
1512
2031
1933
7573
1500
270
102
784
160
161
237
224
218
1909
2758
122
362
993
850
138
1775
4979
3371
4266
1514
941
259
9152
58
557
86
211
248
520
191
12165
1715
8658
309
206
53
412
106
166
1281
763
799
547
180
47
197
852
54
559
1836
700
352
65
1138
110
130
2195
3310
146
1747
1486
1092
319
1199
322
93
74
107
148
76
112
1421
1480
4321
9242
1825
8841
5649
9500
1728
85
4958
870
1719
104
274
160
153
38
2971
895
2322
262
1051
128
4178
570
345
6483
95
102
1687
407
387
144
866
288
77
61
48
696
1271
227
111
30
67
118
108
2085
707
300
3333
219
3621
76
162
905
2059
8232
871
477
146
152
264
110
666
146
230
46
73
72
132
193
851
211
285
348
99
11577
354
93
5390
8935
1684
5876
8933
520
342
357
208
432
8714
126
106
161
42
227
683
377
502
654
318
816
96
312
1102
129
250
2127
4907
147
663
4015
912
1005
809
211
34
1484
1050
1112
100
851
746
208
304
1815
270
9514
474
1042
58
287
91
107
305
14136
50
177
202
184
110
318
530
198
243
73
184
507
548
3580
321
9432
1048
1218
527
517
83
1119
9462
1421
1561
409
35
90
29
56
56
148
101
716
575
40
2738
25
407
106
8543
695
5163
1891
810
2063
190
1727
54
1973
137
121
699
1303
193
146
260
5701
9196
667
952
81
3592
6416
861
1369
1614
4926
566
3734
2837
4611
555
3995
193
780
601
132
504
493
238
157
205
1770
766
6412
218
116
7958
1778
2534
426
6727
848
926
808
698
730
895
9417
188
6722
320
146
1605
52
329
177
1881
550
1755
9731
475
63
6515
390
3544
1267
1545
177
161
68
304
96
126
220
497
17
221
278
265
2028
89
1984
9430
224
1361
76
1135
62
532
134
1044
117
712
848
260
249
79
44
14092
69
206
813
5028
700
8185
873
271
75
4777
12
49
1102
1340
193
2008
2429
570
1440
592
144
1993
5318
6614
289
515
400
5254
9175
3667
152
497
2966
1813
1654
1178
5023
2186
9339
4574
1381
56
2135
100
109
32
548
1848
662
2940
501
871
352
26
32
892
380
10796
541
1182
3215
139
545
35
194
4617
62
1682
854
55
884
146
258
277
70
117
82
2063
55
884
146
258
248
78
119
949
677
1450
389
1153
1491
388
1227
1492
574
8994
388
663
4954
692
196
103
3796
90
384
100
534
140
12979
286
7406
6009
670
151
534
1507
268
41
38
42
38
42
38
42
38
42
75
314
4754
64
42
38
42
38
42
40
195
1137
8282
3935
736
184
893
550
200
2063
483
1678
378
1064
2592
140
993
341
601
7305
6682
5011
967
3512
466
6284
7356
2765
1504
185
398
407
131
5520
407
131
1434
4048
606
359
1046
852
4535
431
41
71
253
9408
2595
108
133
69
30
111
3667
230
720
829
110
174
123
69
2949
533
172
50
549
95
236
82
279
85
1167
148
8766
1066
131
563
54
3093
8845
32
4476
668
1534
4049
156
398
112
1375
603
8483
1233
2080
376
873
159
514
329
15
134
16
51
358
68
35
206
1295
441
2386
14922
960
874
204
198
453
13615
44
13388
579
73
73
55
88
604
111
1631
1375
582
111
185
963
219
2057
707
298
296
55
348
127
134
86
1708
550
127
2794
459
1215
1453
990
432
8891
112
2065
1456
375
2105
1800
59
66
122
3519
713
999
1071
121
7102
7874
3458
226
152
701
164
538
397
51
1023
457
110
384
9010
386
173
728
93
593
278
72
48
96
258
734
1423
832
372
502
534
856
275
579
7351
17
88
951
827
51
150
122
52
1831
4152
58
9660
163
1453
186
1742
410
526
83
149
189
136
3152
9557
1652
111
1005
9327
1475
1027
2452
9147
346
220
559
854
538
465
368
628
53
8041
594
474
4406
2480
107
309
801
6333
118
2274
426
210
9125
107
405
442
124
9663
538
161
471
779
287
1104
929
4697
343
1512
4290
814
1015
439
101
186
140
518
215
173
799
835
3348
1203
425
11635
2799
2256
1136
124
84
167
175
821
664
281
155
1877
80
120
143
100
580
4453
632
481
2992
2881
372
2051
3722
510
1416
12059
9709
1587
8169
11289
899
1845
7533
6733
658
1801
613
1488
4941
9557
6700
1102
11900
1490
1683
7480
6281
2797
9252
420
2990
184
603
468
985
1879
276
2539
2739
4160
8921
1923
854
220
442
1533
306
9346
151
630
1048
114
1711
681
4701
5605
1224
1336
2177
1810
8989
800
176
2827
107
244
263
60
100
52
59
101
249
271
90
736
745
4953
130
863
75
929
679
919
2549
1087
1481
112
9350
309
408
9387
7019
3186
7509
1018
264
722
169
135
5564
54
104
257
53
1124
86
6364
269
472
13921
1525
1359
1685
95
81
991
1843
451
286
410
164
59
2805
75
97
104
4017
5466
7797
5471
655
1325
6806
2258
7613
953
125
301
331
410
989
7799
9423
985
713
75
222
1065
1937
451
542
9279
123
437
290
848
1875
72
2028
4772
921
133
135
1092
85
183
247
519
1747
1724
394
94
143
44
181
3260
635
1906
554
2138
1041
184
185
1952
89
58
166
1508
1214
4974
7296
146
343
1430
4921
8945
83
262
59
114
162
234
1239
382
80
280
224
13
165
46
1140
502
3299
2640
291
2947
5910
3506
5305
4032
546
920
1806
2544
7207
2238
177
15
6094
8912
2771
256
315
914
1877
6206
624
106
2214
4506
389
147
69
358
350
105
525
126
161
97
188
9460
522
70
117
619
737
226
65
404
238
63
523
57
118
598
740
226
65
404
223
523
57
232
380
135
182
50
320
662
504
11688
161
724
3939
4100
341
7107
15531
318
542
62
125
148
42
7826
11189
5085
689
8093
2693
96
46
131
221
662
868
778
153
382
1493
365
73
384
62
33
322
9157
1673
1571
333
47
8492
4118
129
725
9338
124
612
748
227
602
548
1925
607
1416
2143
159
6807
93
8848
8450
6225
2752
1553
477
1297
204
154
758
414
432
827
14881
2298
4047
4053
3489
805
5708
6568
6840
1242
678
7475
3877
166
124
128
234
507
117
7305
183
132
224
172
219
130
117
343
155
4273
416
4820
163
125
121
167
199
193
127
319
123
230
2396
3811
60
7270
4822
7531
686
60
3818
4703
2954
1025
268
51
41
1412
221
78
303
116
610
2356
232
903
233
77
953
1694
683
533
3658
9516
50
8928
148
208
647
594
661
707
6773
665
1073
4390
1857
1528
584
5433
5704
5739
3201
71
8768
954
121
103
81
37
380
58
185
98
212
10181
304
2499
314
304
1638
5916
2729
2204
522
5857
7320
1741
529
7071
1986
7562
386
13655
1712
3494
8994
663
2093
1233
5829
100
39
210
32
7107
494
182
190
55
193
347
1729
8666
972
15017
2197
8868
6323
182
247
89
140
904
5422
199
294
49
327
686
2001
273
1134
87
6314
1652
1115
1791
120
333
314
8832
87
138
77
1156
8884
203
13921
1366
101
809
777
13648
408
1453
402
548
2076
94
328
203
302
1713
40
3804
644
91
4652
204
317
1250
11623
982
230
1326
32
99
11764
13624
95
8726
5128
832
398
338
426
78
252
850
193
161
987
8961
418
48
415
5723
7816
5940
3069
4063
703
1004
13849
203
2842
571
3922
168
8951
150
820
390
1791
3439
2075
1329
55
68
42
226
289
123
283
54
272
149
310
184
109
81
3928
224
406
641
257
114
727
109
1098
115
202
149
309
184
109
113
727
109
1100
113
862
37
9033
1482
75
2740
7469
264
869
459
1923
2063
835
280
2297
3977
3402
147
6719
538
6027
1859
302
1076
283
7136
3984
3002
608
192
875
487
248
335
2533
210
5765
2653
4859
514
6088
1982
1005
3401
64
27
260
624
9397
610
5397
379
403
1379
197
100
159
9645
8895
3946
6571
2320
142
58
283
3498
47
582
50
282
47
1651
4016
480
583
221
4297
1861
384
73
4658
4559
4510
648
2470
161
3857
8109
182
1531
126
502
172
9370
78
198
104
836
653
1665
115
212
9211
153
231
672
587
369
43
30
188
131
43
31
43
30
188
131
46
137
113
43
38
188
131
43
31
358
365
497
284
931
5176
170
6440
8030
111
141
4988
2190
2023
1648
4177
1213
9378
1145
1333
891
1269
658
1188
13
137
22
51
12105
1477
536
7166
434
316
5616
5992
212
357
126
162
833
2628
797
172
195
173
157
1206
3597
4622
4339
41
32
8836
3540
9187
1021
854
698
6154
4378
3776
1124
744
13693
350
109
197
504
85
129
4568
7855
1642
9287
7653
1470
2547
660
1212
131
92
92
81
200
200
194
648
1667
493
3074
588
5895
634
3040
7411
3020
5672
284
511
338
2796
2629
9445
1441
4284
4215
9449
882
5466
1197
9142
707
74
62
917
5443
8882
2184
9310
244
467
131
49
597
81
197
1255
2776
8329
5044
6928
430
2564
1798
107
385
7537
1934
4137
210
227
695
513
3863
181
140
96
740
5135
6880
306
30
136
87
163
3535
7551
1941
2172
168
640
4373
9061
1983
322
12219
1359
872
11564
327
56
9602
3843
4666
2469
6341
7349
71
1453
369
8286
366
540
7682
1804
3004
6110
687
5629
50
176
101
264
7899
124
3748
9583
1094
160
111
643
9301
1755
12744
86
181
383
70
5579
250
387
478
320
1155
1860
299
593
3698
9158
5449
149
52
504
8941
4822
96
932
280
6236
36
107
67
27
114
2293
230
301
1087
112
56
7537
8764
7974
2503
360
13068
4832
700
1341
2778
279
698
61
134
12758
842
169
83
96
1120
378
610
344
139
612
502
109
1021
1630
9767
2713
62
124
147
384
292
314
9340
165
623
592
2766
1743
5858
6402
476
100
7451
2391
672
389
485
8363
388
367
1454
876
8948
2614
1354
1127
6761
5022
528
7659
315
104
1062
141
1825
2293
216
3048
11164
3733
1395
609
1409
281
280
3324
255
156
136
95
520
65
1869
756
124
971
2340
230
103
30
69
42
108
12
39
4363
693
1194
949
46
928
1900
280
42
997
112
231
149
47
282
125
107
78
3745
992
117
2719
9187
863
8995
2976
101
111
1174
504
318
70
11658
164
192
123
78
263
109
8724
134
1733
6151
13744
2993
3312
528
589
1114
330
295
2324
3877
5747
2338
5824
1134
528
30
15530
2193
2311
4764
521
1299
65
1330
48
86
202
105
35
132
44
137
62
131
5909
313
234
206
334
149
58
93
1986
220
6245
454
9208
1436
8887
1498
114
65
60
167
1764
237
188
164
704
3024
3854
3140
2857
5360
3707
1897
748
1023
137
3902
5323
5384
4899
163
1583
325
75
127
188
110
366
242
1286
54
468
2091
2559
343
3437
1603
3144
1068
59
136
119
192
1260
229
1326
54
618
198
480
7095
1672
202
8904
2940
419
2159
151
760
363
275
165
480
1904
148
469
106
117
121
79
190
390
158
419
274
60
731
174
357
322
37
273
165
192
873
460
1705
66
998
1440
683
2583
933
269
50
368
7356
1965
230
218
15227
244
264
938
4477
2635
11738
9394
2335
1905
13811
4572
1955
381
3333
505
1643
1599
345
1690
1227
937
3688
541
3869
9444
5583
4422
1821
2286
30
62
100
294
1089
477
2811
30
62
100
294
119
93
198
537
1298
87
775
95
65
76
24
70
257
431
537
98
116
206
35
51
125
3512
5653
490
467
1532
870
1280
801
212
1668
211
7566
8866
88
470
504
152
8946
641
119
189
121
2266
7223
2231
2864
712
8518
264
3816
2396
6651
3302
2201
122
106
2192
49
1078
11996
1204
7228
587
7012
2666
162
184
403
1257
582
4329
709
241
1170
111
1837
480
1516
423
1096
98
158
1549
2239
492
779
8191
782
1449
47
10816
4004
9403
9674
1994
412
8909
8690
3770
4344
97
69
1548
579
2173
4085
3951
1755
379
3968
7708
9744
857
700
5293
472
122
140
173
743
11614
928
279
262
9474
3519
91
204
213
53
431
402
213
13
71
1540
3224
251
2376
64
50
3967
3281
2544
456
63
79
80
102
86
219
28
233
256
9740
38
772
82
176
136
475
73
40
2546
8424
286
1309
3881
46
11775
3495
487
433
105
11
93
465
107
175
2852
620
58
2362
660
6542
261
431
185
305
96
617
1162
293
121
9318
91
115
329
408
196
39
579
3527
61
150
183
811
3120
278
152
183
128
3081
98
112
1140
503
241
2715
4023
7502
7342
4609
367
90
44
1071
1002
6230
1009
5022
1455
1057
465
3162
8870
1423
33
4866
1093
3933
5778
8979
3999
9184
364
2906
351
40
59
125
632
131
179
805
477
395
4814
1194
9640
10817
1559
4890
1360
3038
190
696
32
64
2106
1569
460
7155
5527
747
1034
350
94
5158
115
561
132
8860
1569
78
725
5762
2924
500
544
519
8251
520
1453
267
6254
11083
3493
3899
2333
6571
75
810
6090
4376
1262
30
435
110
98
150
3030
346
8165
697
5197
130
61
110
152
566
2099
1796
507
219
239
1171
843
265
8826
5884
4332
673
2472
96
756
73
606
708
221
687
562
65
223
181
3309
1288
496
316
505
95
81
463
28
58
98
7344
1035
9927
28
8915
67
480
4439
7284
3224
214
7396
2524
745
238
65
1052
46
1185
6181
908
592
1189
9062
656
208
161
2046
576
3582
133
184
27
65
1065
2515
569
624
8778
73
110
47
134
197
204
213
71
195
355
490
4345
376
827
4907
4685
7425
5061
3681
1454
1385
249
1408
1511
4101
2299
378
502
1027
6100
1819
5047
2295
18
556
163
744
111
347
521
425
254
979
125
121
2015
8079
701
5378
84
10229
302
504
1174
112
101
2367
739
4689
351
351
6487
1790
9018
6922
714
518
110
57
372
293
83
333
13736
405
245
181
988
61
9360
122
81
117
302
728
266
98
3511
10963
342
5441
701
110
315
192
1386
87
5818
52
154
572
520
224
57
143
234
10498
737
9431
2193
81
101
251
56
1281
42
841
438
633
1619
73
2886
5197
3952
6961
1452
369
675
5013
349
511
6683
449
3166
944
3820
1968
355
346
4720
351
8522
2506
332
5643
342
5643
333
243
4846
139
7132
8880
375
1626
126
101
550
186
421
135
60
63
189
147
579
1039
1826
15340
10204
214
1465
5895
331
8217
5633
6481
1130
135
144
93
212
160
105
3230
2113
3823
1051
3235
3753
12398
8263
5962
935
2425
104
107
2840
1205
1079
1224
439
6912
127
300
257
8720
52
61
660
211
199
395
668
517
25
159
48
234
120
223
206
123
175
110
858
405
1330
4806
157
25
864
414
722
5034
327
5238
135
308
264
2849
2536
2068
89
1446
829
2522
259
363
73
54
87
25
385
5575
710
667
78
9225
1643
137
113
948
214
397
2511
137
113
946
214
397
2518
137
113
463
84
355
876
951
171
3374
32
292
152
186
463
84
358
880
949
213
397
2515
137
113
948
166
111
274
75
138
127
60
127
402
205
160
284
11585
207
84
58
86
58
1336
111
224
68
1976
5453
41
41
192
6487
5691
9006
2254
4602
2853
679
87
123
242
11911
1288
1094
230
131
1106
69
563
1690
297
1086
7069
9457
1899
3961
818
427
428
77
217
132
3794
69
926
32
270
38
112
969
7365
1396
967
781
51
84
96
79
73
168
126
120
276
1101
295
153
87
47
9301
176
13344
87
1003
266
130
1033
6965
2534
6647
2164
193
1558
188
172
92
141
1322
91
7636
6817
1950
4054
5052
1959
7555
1884
225
180
165
64
90
75
62
87
636
109
26
204
33
1195
99
1886
3773
230
111
30
65
43
108
12
1889
87
1180
4666
7321
213
183
2118
488
9319
2552
13069
5166
408
876
186
5108
2327
15
603
161
89
85
37
54
11
71
388
418
1054
331
1298
172
197
182
539
673
90
10492
8929
3990
1932
694
7419
3345
230
1677
6724
303
78
152
1616
2543
1078
1218
1687
8863
1793
5296
188
389
362
751
9312
6981
968
1711
372
125
477
8277
760
5135
232
238
187
399
6504
330
101
30
210
131
138
136
84
40
319
1238
135
8951
82
1427
301
465
32
116
31
30
60
334
631
443
131
143
98
140
154
191
34
644
378
102
4434
9433
9431
1529
6315
7455
88
148
140
1723
274
2649
7219
9169
353
1381
2842
3383
3558
3146
1406
52
317
36
3789
7059
7373
168
1915
5652
51
47
48
2205
7360
297
510
1172
125
133
99
2450
11195
224
350
6671
4539
8918
141
151
162
86
117
1323
99
31
221
166
538
290
47
236
109
358
316
4956
1043
9077
1713
11086
347
9189
4175
1921
118
452
65
220
6409
4061
3258
176
299
177
1110
419
166
108
112
68
69
131
205
483
267
318
38
230
900
271
1739
1108
5569
3451
7767
1533
8869
278
4618
5551
1138
222
495
5096
5156
15485
3352
104
3052
129
1666
730
280
1372
2753
9325
222
1991
561
589
217
51
1994
1671
578
3565
175
43
66
81
432
42
37
1663
443
603
314
70
38
1381
85
522
260
105
56
328
221
981
419
288
82
226
2058
1463
327
114
362
5916
362
2493
5165
705
8282
7257
524
5975
4976
122
1465
2440
2781
1923
301
483
6000
301
482
444
613
1670
6354
343
6410
1011
10268
8917
3891
425
265
7748
9465
5636
543
7575
922
4020
532
2066
97
610
3346
621
7693
5145
1488
429
6128
1476
403
394
546
9074
3423
2732
1855
1337
967
716
5605
377
553
424
1289
684
8220
9528
3527
350
316
280
229
8289
11744
1188
927
822
9469
44
55
229
199
113
169
508
818
627
9434
8454
4959
858
70
1226
831
181
507
83
380
155
208
362
1598
7378
633
77
332
369
60
177
54
392
143
450
9805
299
14954
310
375
2162
481
733
84
63
427
3614
3533
474
97
498
186
505
676
846
271
2247
1433
1785
7397
796
1140
830
200
1222
101
373
250
2215
4690
1210
1068
4505
13812
1535
700
161
950
590
91
589
381
1204
825
85
605
1423
1047
855
263
3019
81
5148
1118
3724
7727
533
5630
2282
2662
1263
795
8995
10134
2497
544
209
110
1134
369
11805
9445
398
2480
3656
413
136
276
430
8751
164
573
2127
3440
3109
176
1856
40
11242
7317
910
259
64
54
81
87
1940
120
1723
829
6403
1369
452
8186
1591
380
5300
3823
2652
331
9855
4135
32
203
7122
1892
2034
1825
85
278
40
1205
94
104
358
598
7584
15025
548
532
1454
489
7657
931
1455
694
99
46
1798
141
177
5897
182
562
13875
80
74
1770
1131
782
7839
151
251
1835
44
810
201
35
162
262
158
149
237
163
202
92
9629
116
1279
357
3760
3064
675
1038
1180
2872
7924
2944
10841
5246
2728
1264
2634
3216
5795
305
240
1184
710
220
931
169
172
302
131
169
1578
1160
1416
7717
2298
323
1315
1408
389
285
66
58
701
126
750
1527
548
9380
2941
124
103
680
460
498
384
199
221
8576
8862
347
13581
398
187
210
69
7552
40
1937
3396
9446
5618
4033
11547
5228
59
72
375
1338
169
1179
3888
548
3958
300
188
1980
217
228
1641
6196
619
91
9542
1663
9134
1008
138
650
9445
624
161
117
299
482
62
551
127
72
58
1134
120
158
229
2649
1075
364
217
1064
1414
11761
12765
343
450
489
648
123
218
2289
13272
1748
65
103
572
407
492
153
1260
680
470
222
133
150
13763
59
9039
53
1124
1981
926
1353
98
2597
3726
3407
88
115
401
262
38
129
88
11719
55
101
33
90
93
715
45
44
56
86
111
106
287
133
89
120
85
70
108
57
8985
52
109
83
389
7009
7604
1366
773
505
613
375
221
446
2275
72
113
153
288
1388
2815
1233
13359
1448
536
4251
540
514
140
9270
134
8142
7727
11433
3067
915
111
122
57
2331
175
104
1022
663
725
568
240
103
515
603
215
172
272
834
223
591
396
257
416
348
2453
374
91
171
132
768
132
2031
663
408
333
219
2335
5347
73
3423
2161
2159
73
756
9128
2078
1573
219
57
130
284
108
522
185
511
105
7357
216
205
100
2523
160
6530
4589
53
62
1930
3181
6063
108
69
30
110
3790
227
8860
1692
476
31
115
293
243
501
352
63
15
242
74
132
31
115
98
96
833
41
8896
553
104
181
266
6903
30
38
9158
37
4522
580
102
111
139
66
394
14
150
13
5019
427
349
35
3823
3044
2270
28
88
48
93
197
441
122
3264
959
336
182
664
68
6225
1952
106
32
69
30
112
3354
229
310
181
663
68
6225
1965
108
42
69
30
112
3718
229
737
1676
164
52
1336
461
54
7158
385
8868
299
1150
2071
1519
51
678
1055
1430
181
107
846
544
301
336
452
455
183
84
85
418
83
78
654
282
219
69
485
6252
1924
9022
5051
254
97
5067
6753
1528
3401
742
1250
161
195
125
224
173
465
228
64
1868
82
4977
262
82
288
180
622
8917
1466
1209
8025
101
171
884
6180
6625
8873
3463
6718
357
4740
2041
1222
469
605
304
241
5525
692
2113
5640
841
78
117
1947
695
563
137
897
782
56
222
1332
2886
9454
6564
519
113
35
8904
1678
2145
120
7506
176
602
104
315
2449
8977
201
148
220
61
1405
1041
207
115
401
496
34
191
9517
76
153
435
134
57
34
5898
315
37
186
56
9145
9344
82
256
51
65
120
36
418
66
8946
154
206
636
6474
338
4675
466
41
132
638
9475
5500
9473
1271
7628
90
365
1079
86
145
130
30
81
9310
6751
100
72
1393
560
2641
269
243
141
1210
520
111
68
41
108
82
293
189
602
166
170
856
290
688
1099
55
1900
290
688
1097
55
841
2039
9203
936
49
552
151
218
57
404
5180
126
1567
1170
100
107
260
316
357
82
211
623
939
51
1633
135
95
176
75
340
991
1430
26
1567
6619
581
3305
6058
2078
2469
1999
3491
225
9424
1747
260
374
940
534
190
8463
2136
941
222
1480
178
70
423
659
1239
268
5463
284
1113
45
77
185
294
102
95
198
973
3601
65
616
96
5452
1514
229
77
162
367
199
139
564
920
915
122
174
437
94
96
142
96
155
128
93
53
1638
687
369
457
956
166
93
512
219
118
441
3167
3094
9250
2742
5923
105
213
3345
1222
962
7501
1862
3680
668
1970
8019
694
2792
7425
2359
801
148
4807
2699
101
1740
215
41
103
1277
376
384
103
1383
237
3464
11530
2872
281
20678
81
2326
499
126
133
411
301
131
72
284
108
529
7377
71
3092
5863
67
623
116
289
3208
1960
134
6175
8516
78
215
317
898
3422
2860
352
2195
3465
354
251
4133
8883
1004
253
617
1308
1299
625
504
81
148
138
97
207
2946
7869
2653
2753
219
2043
8025
1285
11092
1015
9482
2685
368
366
127
224
150
91
78
34
1979
7546
164
124
74
113
150
177
732
752
80
168
39
164
217
204
487
1818
212
490
627
1450
14054
100
2198
132
7453
195
7437
260
75
461
1455
129
669
537
116
910
109
554
2262
58
472
7442
5213
479
1290
69
179
634
194
220
1229
1992
402
2441
619
96
148
283
1413
1561
1680
1479
2802
3363
2314
2273
1272
40
61
8489
284
265
648
108
720
593
2000
509
8625
941
490
153
258
1513
903
1337
458
120
380
1569
153
8636
153
878
158
9908
3515
1321
2931
1247
808
2835
207
97
537
153
358
656
358
581
121
142
4746
9511
4969
2392
1360
230
91
7127
351
49
363
117
480
4041
3875
4779
5244
175
487
668
172
67
242
124
114
538
946
7411
2246
136
4743
356
6483
499
6154
436
161
867
54
847
3609
4007
1036
698
681
227
340
652
146
552
110
6413
493
5282
616
1349
12207
2031
485
6068
460
448
12741
1679
1246
107
2198
163
2141
84
9393
13969
484
1452
696
8215
367
539
936
530
250
125
100
703
46
81
70
184
272
272
836
1787
100
254
711
123
117
45
226
196
4000
3021
476
450
131
636
800
196
1278
254
270
703
132
921
40
110
40
368
213
92
94
721
3294
5617
5640
1161
487
108
705
473
362
70
196
72
136
117
44
8927
150
172
181
44
101
280
701
673
1108
8904
5422
2049
289
677
3313
2579
119
224
235
240
8926
725
829
63
82
166
55
336
177
199
96
87
1192
258
815
307
350
2184
1988
4448
6420
47
628
8878
745
2439
277
1674
4362
8219
8943
67
453
107
1418
109
2191
137
2282
288
330
10824
1985
497
5236
495
300
3122
8916
1233
352
4196
9837
635
117
1107
261
226
123
668
9060
4974
8866
148
261
116
1990
949
8460
6010
7825
3146
290
1117
178
133
11627
9534
2026
247
66
9505
9553
110
43
205
91
518
335
305
202
176
34
326
264
2239
1391
7046
363
94
107
27
374
5563
709
91
8943
164
97
55
2089
124
423
6251
4681
1279
10120
146
556
627
556
512
595
3982
506
1423
95
630
5734
8969
2514
11223
8932
2419
4518
1668
606
98
705
1470
7715
1135
717
570
872
2582
1478
9604
503
50
800
904
43
787
51
50
108
120
282
562
132
1660
125
629
2972
1100
116
1236
1145
2043
5146
5772
8879
1404
116
222
1399
93
1874
247
297
568
2384
711
1006
709
59
77
807
804
1407
1382
3162
7299
195
1030
2430
690
3462
6886
4414
596
518
210
404
65
221
749
612
118
518
107
10368
897
1574
2414
9143
1049
36
1193
1055
1348
529
1174
112
101
735
2337
333
251
[truncated: 3,242,461 more chars]
