# Supplementary material for: Effect of sequence depth and length in long-read assembly of the maize inbred NC358
Source: Nat Commun. 2020 May 8;11:2288. doi: 10.1038/s41467-020-16037-7 (PMC7211024; doi:10.1038/s41467-020-16037-7)
Supplement: Supplementary file 4 — Source Data [file 41467_2020_16037_MOESM4_ESM.zip › Source Data/Fig. 2B, Suppl. Fig. 7, 9-11/NC358.21k_30x.contigs.fasta.mod.out.len]

19494
827
373
7111
1712
120
368
168
183
193
281
139
1364
9312
540
6373
4340
9372
2678
1169
540
3100
371
366
116
181
245
3018
2028
4828
1227
1850
1243
274
194
185
882
598
140
8980
570
336
164
486
1280
144
125
571
168
122
5504
5669
1170
8922
896
6824
5227
8599
490
3645
1312
3510
187
209
741
1590
731
929
167
148
3528
189
211
742
1404
843
456
103
222
1115
7258
134
496
2623
794
273
111
8120
751
702
116
2904
332
406
358
440
2002
15341
10033
2232
4714
638
981
1237
116
710
853
118
156
2630
4214
226
530
118
495
673
421
101
129
453
123
182
1473
8991
168
6488
649
654
193
5334
701
8211
6208
116
404
251
380
181
159
224
129
441
578
835
612
1996
205
1634
141
5019
890
360
187
375
354
489
484
657
6165
4034
7465
190
699
9536
142
277
127
226
149
1046
144
206
449
276
127
226
149
1041
5398
258
263
106
129
118
1507
4058
1845
340
221
123
454
115
401
3535
2752
333
2315
3810
14860
2656
164
1357
1030
224
3478
11496
4024
11498
266
13526
600
356
103
103
6882
5165
14870
3841
464
3509
227
221
8014
1221
122
112
343
168
131
279
162
5601
212
205
2260
130
326
155
214
170
631
348
126
107
293
293
1477
1592
199
1069
1986
1365
1023
188
650
318
9462
264
128
168
166
123
132
278
6812
5065
569
616
293
2043
2848
1388
498
840
647
128
143
2539
808
350
195
3277
118
421
3520
470
370
230
947
991
279
1109
464
1539
163
147
561
1535
5094
5073
4131
928
4909
1555
1128
1170
110
503
774
657
1230
104
424
159
381
1883
1288
1791
327
720
170
966
1322
3866
1491
8934
824
700
6683
114
738
1515
6502
7152
1132
7379
1609
2027
542
262
504
420
640
633
191
1881
6510
1945
301
496
253
1019
1191
545
238
166
499
287
15468
227
203
296
885
395
286
251
239
424
266
684
227
484
703
121
2747
7262
515
1130
1376
1117
169
4334
866
9028
1968
3463
1126
138
164
110
877
198
513
641
162
108
274
522
276
102
888
441
232
2777
525
276
102
1030
441
277
136
144
230
138
151
154
172
433
1621
620
2809
240
2766
2122
1068
503
1140
2316
7478
3099
8922
1752
6219
487
1279
4708
3963
2417
2621
703
2564
1590
582
9335
157
194
2486
5075
133
1354
147
209
8866
130
337
109
115
205
115
760
15400
282
145
4680
4524
188
2776
120
227
213
114
1057
848
2278
1717
119
227
193
1112
936
625
444
242
6047
329
191
3907
9480
4967
6567
134
365
187
356
1128
615
365
197
1345
187
775
537
141
150
5604
951
617
442
209
173
886
617
442
7920
10528
3305
2454
7841
12451
310
304
238
660
816
1223
1556
7443
7052
1229
2212
156
291
367
202
112
556
121
1041
587
339
336
145
308
702
142
339
336
145
308
704
1476
291
3964
7258
3923
7573
4446
578
1062
1159
2795
4408
7346
213
215
1690
1641
570
3236
880
115
498
189
207
1737
943
6248
7400
679
7040
535
488
555
1091
612
436
3948
274
145
1792
772
500
104
175
536
4005
9422
1076
11628
1901
333
2334
107
1401
701
134
121
1430
118
195
701
134
121
1429
13497
1793
1888
379
102
143
291
5559
382
104
144
263
525
5089
1445
335
181
252
5158
5149
189
124
688
216
377
618
1342
461
484
3441
198
8597
1269
103
608
2302
3118
1459
1634
1176
284
5804
257
14829
1152
1133
120
101
259
129
181
120
201
679
861
111
468
114
440
1903
1551
2851
653
378
104
296
244
614
115
11187
906
9105
2553
441
7371
150
539
9435
1720
355
183
144
135
425
115
209
642
441
165
2929
183
144
135
423
115
209
642
441
3983
1783
11452
140
616
1452
699
1131
3985
135
1586
7699
1575
1404
1220
3150
902
10339
470
3728
2036
5178
2831
792
1528
175
1139
478
775
122
882
350
400
103
130
4773
4599
3341
7057
2376
4589
2991
452
206
3648
535
228
399
1141
115
563
2700
978
368
243
1183
547
470
9345
7446
3719
8437
592
1175
671
459
1013
301
5917
454
671
2289
2357
409
1954
812
724
164
169
130
142
5128
745
5007
4399
771
2193
367
166
7352
362
185
359
121
185
198
174
410
365
103
419
153
496
352
193
135
109
260
710
557
202
275
303
757
318
893
2273
1185
1984
1193
1681
7783
227
1571
3901
6813
3899
1836
1459
5268
480
6269
150
210
306
202
765
206
337
1120
579
1636
1150
210
263
663
123
696
164
254
120
215
2938
193
476
164
368
215
3085
242
256
481
678
580
263
352
1028
2599
593
3948
2967
587
2216
178
196
3578
763
2238
1343
292
461
424
485
8120
479
1741
206
235
707
312
1548
2856
315
1113
332
793
1683
276
229
343
1174
1141
189
210
533
560
1598
133
120
906
188
110
101
1743
229
1241
1140
205
534
561
1409
122
2810
5077
5546
201
2182
152
931
7772
173
970
1345
185
1347
4822
442
643
450
232
1188
541
510
5295
231
1381
4527
177
2261
490
191
152
788
10478
481
1167
1965
1734
4367
3605
335
172
130
144
118
444
471
2910
168
648
179
105
144
118
436
154
3629
2973
194
216
364
487
145
168
172
171
609
912
131
184
1399
165
1430
493
437
10474
2214
1200
8179
697
5227
399
3733
4751
11657
148
667
3274
446
3144
462
8877
1425
315
821
469
122
109
159
141
120
340
1198
150
875
344
2772
558
990
165
141
120
340
136
1733
944
8963
15333
6026
238
3095
19229
13511
763
324
429
163
157
303
320
4004
100
2096
133
146
599
463
519
431
603
1409
149
689
1391
13041
1758
1711
312
1411
4405
213
1182
1409
7497
187
233
484
4585
663
802
711
479
1882
1770
1152
3588
3853
3387
1553
3171
714
227
139
1103
318
1970
7173
6145
8360
2362
1829
1465
1340
386
193
1062
221
7805
383
194
1039
104
683
645
114
496
576
2960
170
8356
696
5302
518
652
412
262
4028
1409
452
2591
7439
3063
12011
7396
193
196
652
1362
148
667
333
6986
1365
149
667
1294
1064
319
730
153
664
748
1010
682
101
282
105
165
119
143
694
571
1018
4315
1367
502
1079
713
487
203
5310
6081
289
699
249
756
7220
4917
505
688
1393
789
242
841
541
723
143
5911
558
600
14244
1476
1110
1411
915
216
594
576
1592
910
161
147
3110
906
254
104
574
1390
327
727
4830
2329
6038
593
2997
726
521
877
2565
13893
2993
4397
5149
698
8252
4082
2918
572
119
921
145
2364
1198
835
624
184
711
1404
2436
13383
198
3373
1604
143
159
473
2216
2228
138
1588
1212
7388
935
4040
114
1983
1938
9279
227
1159
3940
940
537
2001
614
7780
3318
3949
2309
1004
129
612
551
522
4016
10850
657
3628
2558
5321
7345
1556
13338
505
1089
2846
526
4965
665
507
105
1141
399
231
407
169
14795
1611
1336
444
1358
143
323
131
5269
2147
210
2301
197
207
1234
4994
196
198
1238
353
270
236
5586
8857
454
283
145
243
1322
450
278
113
132
1325
450
234
608
4027
1265
387
103
343
109
1955
279
252
429
1250
198
897
3873
2689
456
594
184
884
534
559
105
841
908
6454
339
4624
2937
3999
8811
200
6661
2510
3844
1361
937
115
327
1402
629
218
1355
560
355
141
199
1164
124
923
1587
624
218
763
456
614
371
322
164
1358
8431
116
1500
662
808
558
975
191
174
1351
2627
124
911
105
1737
1496
963
208
177
134
2952
1569
479
4804
340
3659
14981
901
1684
6255
1148
165
169
189
105
155
850
327
1441
476
878
828
265
584
235
182
450
543
1403
258
318
163
380
193
177
193
1106
815
470
192
938
1569
880
833
653
205
171
326
2782
743
990
248
3199
454
1177
9132
4501
1558
793
1099
437
234
230
482
263
9450
1188
453
167
1557
1441
284
119
516
826
7425
2230
8729
320
9375
2153
12453
4882
266
443
781
138
124
412
212
337
290
327
116
3129
226
119
190
139
225
207
1010
200
185
13638
649
139
188
116
745
347
5637
2807
4699
436
279
3340
9545
1772
478
5229
9484
1700
536
4830
706
621
509
139
217
326
125
141
175
706
494
489
138
438
120
141
2488
1811
1135
389
8589
910
9346
12697
6236
1517
7788
1634
1466
780
209
201
106
205
248
412
8038
1262
4718
7484
1730
1687
2315
101
2538
7281
204
145
718
1382
6520
205
145
719
1410
430
912
209
599
180
1275
149
177
139
2360
652
1266
6100
2742
2763
1638
842
838
1622
626
4049
3988
4843
566
1588
1003
351
276
1401
734
195
505
1337
523
1656
6537
7445
3037
2595
5284
460
1184
192
239
473
451
1674
252
1031
1655
1851
381
416
388
1184
188
173
100
116
160
299
283
2172
402
7277
1025
412
179
642
975
1654
150
316
147
275
1867
694
1282
5127
1597
1854
867
2687
1383
7173
1615
904
2907
7179
1025
413
747
5509
2997
445
388
184
188
1984
5483
9259
920
448
548
790
272
107
710
1101
3346
7352
3976
1092
2891
8668
1886
1524
9410
1053
618
14909
9185
1196
11203
547
1073
525
4037
4899
3896
128
1859
606
312
259
292
246
700
201
7406
468
310
193
256
312
698
167
5491
1067
525
178
3855
4902
6892
1968
292
2216
669
7208
150
303
1252
431
100
469
1470
4796
4730
1868
178
8792
520
2078
1377
615
184
715
1469
126
207
168
1300
1808
2700
7407
497
273
826
509
385
11187
1360
1695
2414
5804
1301
1352
813
236
1531
2770
151
186
921
129
1584
966
926
241
1530
2774
7895
1475
9346
2159
399
7974
1017
399
1613
2731
255
1084
379
658
139
407
1835
230
444
818
143
916
1573
378
656
241
387
1556
13865
328
179
999
1152
5096
202
1794
1708
817
1226
339
149
2916
501
750
710
511
3060
1396
630
587
177
1360
167
190
441
191
895
1578
360
126
3328
237
562
1892
704
1035
1867
4273
412
8850
162
1716
1519
417
797
8836
4423
7526
559
1035
309
202
160
151
156
810
687
4568
2497
1084
889
3797
1736
231
663
330
164
419
1254
203
639
10459
5319
698
882
9653
7440
5063
1753
4686
351
351
6572
2375
497
555
1019
288
180
975
6438
593
111
334
2278
4687
610
261
515
1151
2833
312
2571
335
171
192
815
871
1590
124
929
171
192
2572
144
251
170
193
192
815
871
1397
1295
1199
106
1661
7757
1657
1572
2545
919
150
634
237
495
261
2914
923
650
2926
7347
7030
861
1271
2788
644
164
1353
989
4405
12526
163
5038
8829
2394
13634
1946
665
2010
157
167
168
147
547
140
577
8910
1313
137
2014
13627
5081
698
146
1188
724
694
4147
535
2561
426
8896
186
206
122
427
2897
134
200
907
205
170
425
4291
1838
6394
1988
6566
356
4744
1836
1821
483
737
3454
694
5678
1469
100
194
106
429
2020
7404
232
1341
502
4565
6839
8410
6324
2347
1539
390
11310
158
1043
116
1445
2577
2570
2956
453
769
997
648
187
2930
1000
646
12844
298
222
842
319
1375
1925
666
371
485
140
772
396
114
582
154
2927
137
645
285
5245
2694
11818
6773
4119
483
294
392
265
527
643
109
969
105
1909
474
7428
871
566
541
913
392
325
324
185
691
1581
137
101
871
199
103
104
1035
275
201
508
554
474
388
328
338
185
214
663
1403
7354
967
11391
725
114
910
606
205
143
833
149
198
557
142
1483
705
115
517
494
2907
453
5386
727
3967
4970
487
151
408
224
202
126
1693
167
208
400
187
760
3814
8268
683
121
1281
492
191
354
689
115
2878
108
155
2235
4616
4467
4436
1357
9342
8784
5778
2943
119
9419
1705
7466
1356
645
1382
388
4074
700
756
1385
1008
1032
916
2790
489
212
581
206
168
279
310
350
103
798
482
140
700
202
676
214
483
139
703
12558
155
7373
285
859
1081
338
3553
1005
221
761
529
128
134
132
265
784
199
105
7244
5001
138
694
149
6257
464
167
129
109
121
265
1053
123
326
146
616
4872
2739
500
531
8885
366
127
299
146
515
208
373
258
2922
110
317
173
130
1649
209
1021
100
279
386
499
140
918
232
4223
1634
648
253
172
219
154
100
112
2677
182
533
5001
927
102
106
252
461
304
3320
232
738
129
5529
3034
340
1054
287
13992
15444
805
1114
3066
701
1870
230
7293
4383
273
5012
2447
2180
402
1395
496
796
11307
194
171
1327
577
209
688
1312
1795
5086
724
7343
1183
7283
993
1810
4075
8932
303
523
14926
253
989
394
443
618
432
2135
114
1024
122
707
369
335
416
117
628
2504
1579
7630
883
6482
416
341
4608
758
1465
3227
4540
4664
349
6627
596
4176
8172
125
466
114
190
1148
6228
6816
1858
5025
6941
191
4386
1283
410
1628
963
187
190
723
1591
920
141
1515
410
1308
962
187
190
567
647
776
7358
632
4703
105
1358
8966
586
147
147
164
178
155
309
120
707
270
321
618
912
290
103
13992
194
14392
931
194
554
613
134
1468
379
118
2048
13247
3154
520
7365
843
599
667
550
438
477
298
190
182
101
159
1201
15363
2912
13603
5080
101
442
108
281
177
164
204
176
101
422
929
1012
527
286
835
13379
894
744
863
2098
211
3394
2581
3941
571
1938
12985
5048
338
699
145
2156
913
2404
484
1471
115
676
5128
1112
4037
820
104
197
330
354
233
254
334
261
164
171
335
861
267
9283
267
2895
240
117
146
452
1908
455
105
544
166
2409
141
795
1415
535
6643
633
4140
5355
2119
1694
251
155
199
138
148
140
112
641
434
201
187
3491
4283
106
405
227
1102
199
366
7719
162
404
930
193
367
1336
4557
2609
649
3963
2415
2398
6900
5175
3263
461
113
158
270
651
564
13572
6798
446
430
269
123
3462
372
2795
1827
384
4465
10351
8391
748
374
661
149
13672
361
103
686
8889
729
117
121
277
147
169
144
157
171
729
155
226
225
224
166
188
142
138
128
220
1354
1515
9419
302
181
1396
750
437
1173
946
175
329
690
245
493
331
573
467
794
913
217
228
131
1325
911
8809
7067
358
165
1392
749
436
3150
185
474
286
343
423
272
5053
329
327
573
245
491
308
569
464
788
918
233
1351
1109
685
181
1394
750
437
1173
948
175
329
690
245
494
331
573
467
794
913
218
748
1378
181
961
167
749
437
2121
260
453
546
185
489
311
740
202
271
4901
557
245
475
309
745
400
791
910
2155
8966
6803
372
144
5560
144
710
215
1352
1784
181
1396
750
437
1174
948
175
329
689
245
494
331
573
391
794
913
218
242
465
479
608
259
264
291
13774
211
190
2534
332
717
419
187
279
202
264
107
193
124
246
168
778
155
297
113
147
203
177
13463
2839
401
260
7915
220
1126
2132
904
752
15515
613
1944
5386
9334
1453
2069
2999
8327
5222
2161
727
8266
1337
366
194
1437
613
6929
383
194
495
8963
575
223
404
104
1988
208
1834
468
178
120
317
2992
5576
733
1322
5253
699
8097
1124
282
700
365
383
114
225
267
129
1280
1026
9442
867
220
344
185
142
110
190
127
582
242
210
171
102
423
536
769
191
132
1805
627
1748
4704
9329
4197
1524
3438
124
307
3419
8234
4194
8892
4702
563
165
366
500
654
2112
121
124
108
9140
328
145
256
207
519
141
566
2268
9471
6911
1177
649
3891
2907
258
384
435
213
266
369
167
1844
213
301
406
161
433
126
116
1612
170
5671
706
121
138
892
238
208
208
706
122
138
891
237
206
104
215
141
308
6957
9245
6505
3928
1354
8893
6018
136
1026
3910
101
13908
9079
367
201
815
126
1234
752
121
862
501
163
168
167
178
495
260
259
515
227
2440
135
755
121
148
912
170
259
262
3000
167
199
713
615
203
173
168
198
715
616
358
190
111
125
249
232
289
3758
8941
9410
394
8283
157
5681
444
590
760
2910
107
444
589
761
1345
5292
263
472
182
1134
145
136
334
167
306
8875
331
784
156
465
2600
346
1172
468
338
168
303
330
786
156
466
1710
3037
107
132
274
9233
4103
7492
1919
5381
347
3137
4064
390
770
9492
8593
267
939
128
174
181
8914
162
280
578
637
144
326
1304
267
1521
223
3518
119
402
140
1503
111
129
128
1164
197
118
8956
163
203
7929
341
231
2032
146
106
1563
2549
1833
293
786
137
200
119
114
118
1628
126
275
130
123
8384
8874
962
131
475
4641
9696
1986
2100
821
220
110
2733
426
202
111
141
425
220
3326
639
1052
205
208
396
2913
222
638
1054
153
395
6108
6645
3861
13590
495
192
1134
147
755
564
139
9398
482
142
101
595
306
139
152
483
2268
724
138
282
224
1513
4683
8352
704
5374
2742
3020
137
826
905
152
187
458
101
8445
685
5263
215
697
131
2837
401
2648
8861
1002
911
307
208
199
1673
2370
144
13764
192
230
747
116
5578
701
8150
342
2955
4336
1294
243
127
167
166
157
366
227
298
130
295
279
392
241
620
220
264
218
522
258
155
133
590
1516
2596
8862
2459
4750
3028
158
1170
142
1177
152
111
496
4723
111
102
123
115
147
140
103
299
252
153
213
808
332
167
234
184
194
104
249
660
494
139
2649
2909
9431
3110
1143
113
1404
696
725
2921
563
577
109
699
451
9400
293
1711
119
156
241
2609
692
124
1155
9472
600
706
244
1680
187
1168
6465
1380
5113
110
112
1184
584
2508
7405
8909
983
8742
5227
188
440
239
8865
671
3496
3675
3781
399
294
123
326
1186
262
314
1057
201
1179
509
713
441
619
101
1384
230
442
619
101
1385
1127
5245
461
6333
2235
507
743
408
1981
3126
2224
3379
738
1043
598
3290
3379
150
250
595
342
663
410
623
231
794
2000
173
273
338
134
926
100
163
184
808
4730
199
304
9389
409
172
564
338
286
103
253
122
450
114
6869
123
664
140
105
196
260
287
306
128
196
216
233
109
117
4310
8928
8862
335
184
204
130
9247
4800
1036
158
249
7651
223
6984
5823
8836
2194
4299
11974
3858
452
132
9340
271
146
439
405
1487
2076
695
145
203
104
8859
10004
3274
7473
1944
134
4513
3870
310
9121
105
307
367
1339
4658
125
218
226
3971
9203
4492
4039
374
1184
146
1378
5730
233
779
469
311
240
9430
222
2448
1043
2648
11709
895
2664
8938
1976
3621
1157
3866
4550
369
258
195
633
286
562
308
191
702
675
222
117
830
1449
836
2172
13790
130
2899
1340
1034
1915
7487
1279
611
627
132
2810
165
607
628
196
131
707
147
11719
259
9364
1149
7330
553
8997
5151
3177
5731
6546
103
433
176
181
2093
1191
4033
9455
431
1148
230
134
122
193
130
325
667
105
115
222
185
236
110
434
144
13760
11783
1464
1754
7710
553
11747
7677
2575
5191
11633
722
5238
6957
120
118
192
114
133
114
6220
121
12428
12465
1644
2558
132
4266
131
819
4124
5885
8786
1506
1606
818
924
230
382
4298
359
154
3847
5572
6246
135
218
191
870
1337
1255
1054
143
629
233
1120
477
174
332
642
174
6147
341
178
197
9428
217
902
163
3981
1516
442
459
181
181
187
430
193
267
177
169
151
119
1048
141
238
392
175
186
7373
5183
611
1370
2526
7558
3686
1682
2002
3289
349
129
868
761
1555
336
727
3541
4566
12644
4365
4065
866
3979
3106
12718
5746
440
1531
5820
732
436
147
180
167
722
5049
105
101
11351
11676
2352
279
9435
667
2073
116
387
187
170
113
643
172
526
682
422
158
337
642
140
114
245
239
3655
1143
1070
597
583
2757
1683
136
261
243
309
101
264
101
580
125
5134
5919
8151
9134
190
1517
528
138
253
122
124
151
113
549
258
181
233
271
212
484
431
377
340
136
14565
153
169
1205
147
378
211
306
5027
2235
235
138
149
619
441
274
159
120
208
8902
150
553
221
110
191
1423
9882
778
248
2170
222
339
6650
271
936
1373
1875
2980
3091
547
1277
264
190
5105
4088
1254
561
2262
316
4192
8162
703
5206
4891
309
1483
8966
1635
462
194
165
132
151
462
5988
157
127
114
875
9380
372
441
465
192
144
102
231
235
130
14005
309
1313
912
112
108
642
173
2910
604
554
212
164
803
112
108
642
175
3511
3820
4779
550
106
128
861
1491
569
155
280
111
272
116
156
6248
6037
376
377
9437
142
156
141
458
1961
137
207
218
5187
262
108
165
1738
5385
1025
4750
11560
1659
105
760
225
192
2900
345
7956
687
4257
991
8730
1321
2277
3956
3318
867
104
174
665
375
178
450
1269
105
174
590
308
227
164
1413
3456
1321
4053
1161
451
7394
283
6838
201
1219
1481
107
898
1129
204
458
169
178
179
3240
284
120
204
384
147
122
1271
530
1090
332
1185
2071
1663
2698
991
649
926
100
1616
324
430
280
383
290
128
256
478
132
552
612
119
193
761
702
708
228
194
761
702
707
2857
131
219
384
235
271
104
916
141
2226
4580
2039
796
9687
7374
2400
174
424
2695
4634
3703
202
410
1007
616
144
202
410
1007
706
1496
701
5792
2406
226
1260
2328
202
2011
2113
8867
2242
4233
8392
849
4737
4008
507
3611
2164
593
269
129
272
4267
8973
6181
156
410
175
181
167
3239
120
157
432
1345
439
108
3017
148
139
1146
203
490
230
432
288
9214
3957
353
2862
1416
143
379
512
2487
13948
687
1516
3840
3763
138
8983
2318
11496
2924
231
1818
169
523
685
704
201
188
522
684
703
7797
2524
337
488
183
1140
115
113
3013
115
223
221
139
496
269
145
639
104
3074
129
1141
175
491
862
3895
1849
5790
3122
4137
6596
1283
3291
4940
210
137
4418
1106
7500
3273
1438
2643
872
6129
13712
2745
3780
2158
133
250
645
8676
3664
6848
1478
6513
3389
1797
6849
522
1269
3326
1955
408
506
489
391
388
1174
1727
6788
252
6835
1491
333
1493
140
391
489
507
408
1013
884
3416
346
3716
346
242
1175
396
393
490
507
407
4247
1469
588
142
391
489
507
408
1013
884
3417
346
3481
575
297
4770
1806
2213
143
107
2044
535
150
1304
3623
9724
3996
831
735
211
237
145
125
167
474
139
271
509
1308
1741
1209
355
1494
184
4466
7441
373
2419
137
415
2450
1999
927
1348
113
661
398
279
186
1460
1265
209
140
187
673
8037
1143
131
111
288
6864
14884
1030
600
484
147
130
154
8436
661
1277
3578
230
8879
3890
188
150
100
723
205
432
151
125
638
292
1574
2475
5093
513
308
885
965
1208
5145
699
3852
1965
7465
4423
3523
3733
5472
1482
1995
1544
142
7654
127
161
125
137
106
569
127
414
102
101
139
108
167
120
1601
837
1389
2623
107
138
248
535
13315
602
857
2019
1221
1885
437
1228
237
178
235
165
202
516
1134
923
1108
4579
588
219
103
8923
145
613
219
101
311
6263
3441
2900
287
4269
7182
6635
4585
305
223
833
2275
1976
706
124
1184
682
696
1140
150
343
115
226
3235
420
753
117
111
345
216
287
346
1533
660
279
1502
1029
2681
2926
359
4035
7666
144
220
5415
571
103
705
3771
577
103
704
8842
117
543
370
979
270
640
1031
114
387
657
3682
125
5851
1009
634
206
117
598
394
14240
288
1364
7495
1934
2702
8467
609
4098
13619
685
2244
155
322
608
173
517
151
105
199
507
167
380
263
503
354
867
194
122
148
14905
131
115
2087
352
721
816
332
1326
732
365
217
331
3718
585
3581
2164
2002
10640
138
4027
439
850
161
203
108
205
183
100
4067
3912
11583
1182
284
227
1049
480
191
740
138
9244
121
133
330
322
175
173
269
1795
252
112
542
199
188
508
500
3435
442
2262
2294
174
110
134
114
104
219
5269
236
190
120
383
546
1412
9466
234
1026
2224
5046
666
159
264
137
379
220
2835
155
666
121
265
100
378
221
4123
328
412
1518
786
175
558
179
181
755
145
200
1241
13885
130
257
3372
391
700
6818
2306
6484
756
953
952
380
251
102
443
597
212
1695
309
274
261
424
2252
2868
308
280
320
408
260
7509
600
6314
577
481
626
646
811
2914
114
649
804
2297
263
556
107
7402
439
132
121
364
615
650
2992
2423
165
642
691
600
3125
804
4044
1546
5605
2087
2089
713
3690
592
544
1843
106
199
546
409
130
555
5243
480
1662
159
453
142
182
460
429
1147
120
905
118
363
150
2738
191
1307
1820
428
106
1062
132
149
137
201
191
120
910
391
105
1515
2940
5878
1911
1428
754
131
208
693
122
1340
439
1324
4390
771
261
287
437
197
329
360
132
1615
8641
187
1366
1556
225
491
461
2893
453
197
1106
404
270
2756
4743
7446
2523
2647
916
656
688
437
1768
2649
4686
2605
533
219
954
496
701
1069
7501
5493
1844
1139
1542
2258
683
108
7182
898
739
1449
368
510
128
1915
822
4755
820
709
426
355
1188
104
708
140
1560
201
708
140
1560
2378
490
2241
618
213
878
210
122
542
5227
4366
1857
1605
4315
7420
3119
1526
344
180
250
358
1367
7037
123
362
6127
419
213
976
945
252
266
285
199
1337
2049
4195
6967
138
2820
194
1743
1080
1459
2693
497
244
149
216
380
589
1414
309
518
190
1479
1139
275
209
371
230
130
346
105
1015
2755
736
619
3902
11121
2806
158
441
198
284
196
1290
7407
302
189
737
445
148
140
270
1045
4017
9440
887
854
330
1019
822
1633
625
262
2997
136
277
1963
378
1022
9153
3134
174
119
133
151
110
182
214
374
227
9390
192
320
187
4217
640
2619
7457
566
171
115
232
350
120
165
200
348
100
138
266
173
268
975
237
402
192
374
3389
135
131
849
372
341
2904
193
1789
6607
821
137
1672
4369
962
5216
3019
7354
1719
5575
240
115
1601
7351
151
1512
5212
698
8153
1696
5025
1301
175
1220
126
255
8873
212
1115
5138
307
744
699
1397
2873
1315
473
112
1184
603
310
337
102
929
329
237
4043
3985
6345
4813
6512
129
646
688
1931
6481
7496
280
328
2298
715
1824
7933
266
687
637
7180
8895
4553
368
3314
1211
2868
215
113
165
1157
7527
102
1018
2635
1807
624
129
123
239
143
112
144
161
121
1728
2727
8252
133
3107
3092
360
126
700
332
125
283
282
128
115
240
248
170
9517
776
139
219
337
281
433
169
598
6404
1638
6632
351
4724
7285
1139
161
174
115
4002
401
6650
329
887
306
1058
410
434
105
314
129
302
323
449
1085
717
119
1424
156
702
120
1408
143
460
4478
4343
744
7361
267
147
2669
2300
299
443
1766
100
143
1585
128
1255
173
195
449
605
1203
328
213
292
657
352
439
1773
132
932
226
139
1252
1156
400
118
6258
1102
111
235
213
718
423
1498
986
667
1327
5780
258
7041
6269
577
258
1927
729
190
378
167
136
1456
225
298
2712
945
1116
261
138
173
105
415
2670
8199
237
158
227
241
429
3104
646
551
149
672
279
401
160
465
302
260
488
215
1380
1055
7738
1088
2908
194
188
242
406
131
620
167
115
108
188
372
405
616
440
2224
8971
236
309
172
109
369
5323
5305
693
5595
1336
385
966
313
162
7804
385
966
313
162
106
2757
5883
171
6832
641
6479
1335
421
8166
693
2510
1973
7606
921
5521
1217
5149
856
7411
1054
12377
150
306
163
143
4731
1952
7777
155
670
145
244
13758
156
100
612
380
725
122
254
174
274
2020
4778
1491
479
222
1239
534
425
1327
520
2996
5319
1340
6617
6233
1548
2757
6213
709
4966
2549
116
1774
2178
631
490
366
1094
355
11456
212
110
2722
245
1760
157
212
288
219
458
133
7578
1787
692
148
294
517
705
202
119
297
517
707
5626
439
651
160
749
2933
165
438
649
160
751
1457
2260
8349
5377
9332
845
1911
3059
1111
714
502
175
1073
130
704
199
502
1272
130
262
442
107
13629
160
213
172
532
265
1467
2824
746
811
12426
732
174
157
4858
2751
2188
252
9448
2723
1176
3691
3812
532
4675
4194
6604
8889
4848
4019
2188
4613
4620
227
109
134
142
141
244
161
206
109
394
270
363
956
143
6590
913
174
8761
2370
7521
698
1436
1431
3118
396
456
225
130
11633
245
120
284
1438
1227
949
3740
2141
689
1467
331
150
9416
177
109
400
158
642
154
116
109
161
1411
1939
104
117
173
4931
126
8652
5174
125
8694
1121
9327
2278
1502
1921
7433
9156
305
555
890
341
257
2716
362
502
6309
157
288
177
604
121
13508
187
168
256
497
226
1811
934
3033
627
125
693
604
190
158
355
106
101
2919
1777
8833
416
1219
392
436
1288
447
1990
106
804
119
512
162
506
1828
387
196
124
2226
10793
618
420
15338
376
7065
3648
309
1650
7360
110
131
214
476
127
3730
8107
4473
4148
1024
10198
213
4077
474
350
649
13405
443
4890
2526
818
471
1463
377
104
115
361
1066
1168
4963
6941
6690
389
293
358
1093
105
973
113
238
401
441
485
351
145
244
996
436
3294
1394
7632
2292
1603
336
11981
3799
733
119
118
110
296
436
274
1879
1206
779
328
13876
1035
2906
658
439
367
160
1036
165
113
142
439
419
160
1070
288
1488
5764
1533
1482
5841
2775
1016
217
3122
2491
376
100
133
154
127
104
107
859
156
127
104
2320
528
284
4171
231
642
724
707
897
1471
267
7845
1837
1465
2024
1189
163
1545
2292
129
132
1006
185
636
1285
1012
177
133
100
478
700
687
2669
1523
2367
123
833
2160
1103
108
3725
281
290
4021
4331
3768
4698
6293
758
371
4682
340
4680
409
1043
665
274
173
803
215
189
3097
205
381
616
421
563
383
5162
6467
344
329
4668
7521
384
714
6817
5201
1327
469
221
237
6245
8705
2337
1094
166
341
1483
126
172
126
578
9126
426
381
191
137
573
136
1057
179
1709
136
106
179
104
180
273
407
105
716
494
432
133
1017
1485
1617
7116
155
133
1014
1730
1395
803
661
3485
105
118
2096
151
4733
507
13661
435
1776
617
164
109
103
11991
153
645
701
240
1290
117
289
1292
9355
1194
127
730
193
216
541
1718
9342
7379
194
444
1088
648
5285
1092
3394
8806
3624
8440
831
401
377
8861
130
196
108
128
483
13921
12252
233
162
468
221
249
146
628
217
846
156
119
282
729
296
635
576
248
110
101
558
701
677
1164
124
519
131
392
572
167
198
239
419
439
205
266
8850
310
815
230
1021
7796
1069
1342
933
319
630
753
2141
4018
8924
3404
713
634
3765
504
179
390
111
338
6234
12566
2545
883
133
158
224
225
174
140
514
330
117
137
13699
9062
1344
136
407
174
1076
1559
2901
5776
723
1910
195
222
131
120
128
138
142
643
3332
1351
9508
7181
9442
352
646
2276
105
7145
8191
694
1855
8895
2118
894
2041
292
301
2377
229
441
7252
4783
452
109
2917
560
184
217
438
644
676
527
4333
11711
4582
7878
210
1025
257
101
3587
278
4757
5743
11600
3699
1013
287
606
107
100
318
282
123
166
1346
183
311
943
152
153
3836
1781
1047
344
1018
118
2500
347
1420
155
633
6126
6919
2992
1079
1460
360
523
410
172
4947
1644
8927
5175
156
102
218
125
136
232
7824
322
2414
592
346
151
284
366
519
119
376
105
182
309
2480
6569
233
2493
6572
1790
107
408
133
1063
3576
644
2012
1449
3971
3337
105
162
2972
2102
449
3847
449
6608
452
126
528
316
236
181
603
452
998
955
505
363
615
493
473
197
415
108
254
417
212
434
447
202
6480
345
344
344
341
4775
699
806
191
118
129
405
7434
9219
782
310
121
170
191
132
219
235
188
381
337
153
3125
262
365
222
509
1472
837
2875
2214
9137
6772
13600
11056
3554
637
256
8941
861
147
189
6257
4717
343
1077
2169
107
229
361
296
1033
106
228
443
440
751
572
351
179
1271
433
109
125
339
825
9353
102
100
294
317
119
798
6020
457
1619
1934
9909
976
812
2262
3653
447
4035
335
838
340
389
649
216
209
497
225
380
263
1038
1507
360
386
705
361
901
572
1744
1050
154
725
3100
4583
183
144
3861
1055
331
1365
217
703
632
143
586
7306
826
2905
9388
496
496
239
351
457
113
2914
227
155
132
129
106
331
184
688
136
705
152
169
143
331
190
685
138
705
219
145
458
496
185
7371
603
222
4381
1325
147
7365
565
458
1255
1161
218
922
525
458
8552
3630
8397
693
1082
292
125
136
141
109
891
4087
1692
1465
1134
769
207
1094
1969
500
249
628
4327
8602
1276
1664
7676
474
107
480
7226
731
2141
1344
351
248
567
1030
342
1627
6206
154
109
395
714
2688
310
317
414
410
194
948
1856
274
274
219
1328
195
630
104
9519
266
256
109
5021
7237
338
146
209
706
101
265
187
161
158
256
172
233
224
2329
118
2027
153
710
1119
371
391
435
593
344
181
2492
564
1046
4554
370
225
1336
240
309
612
272
333
3677
1644
169
408
2607
616
324
351
1570
1351
1110
162
6223
399
162
170
166
133
405
691
816
945
224
122
902
232
2302
801
725
770
1001
603
427
132
108
481
6711
1684
2091
103
423
1644
497
974
1401
263
2398
1562
285
201
146
267
1652
1813
289
299
780
841
714
2621
561
4141
788
4012
4187
7213
772
13319
7790
279
694
8774
674
1254
422
111
364
497
297
329
132
1855
238
568
3812
3839
13518
920
10214
1845
354
116
516
103
290
481
162
151
147
683
210
111
474
265
290
515
151
147
773
1352
196
603
472
7252
5075
8385
413
596
3154
632
154
946
116
403
2752
2559
1333
1168
753
114
453
1689
1196
203
381
150
1580
183
220
120
610
1272
2329
4652
15355
255
625
3753
670
663
1455
455
1330
1969
1292
584
2787
1402
821
191
220
1518
2706
121
907
117
1586
821
195
1519
2762
4609
520
4230
5152
106
7473
165
380
1239
252
649
141
468
651
192
359
135
2921
166
651
190
360
347
141
1040
1333
252
580
211
144
699
3615
409
280
646
167
5440
167
329
130
318
212
142
9331
10126
2040
450
634
10815
2712
593
823
716
173
303
531
241
264
266
520
585
1334
340
931
1819
142
2341
7410
567
611
551
115
693
174
307
534
240
142
1051
3331
1439
842
1035
179
2225
424
1123
178
353
483
124
232
133
125
201
102
486
158
147
424
1083
316
318
405
134
6836
1263
5512
3414
649
1222
887
1261
846
1637
1483
1527
8882
189
7465
10240
12361
9744
3915
2607
3241
353
1707
122
3394
8143
3195
7217
875
3103
1121
4080
268
462
688
432
274
120
267
461
711
5277
1228
11931
573
3661
3885
4025
6304
237
117
186
250
681
108
134
1144
193
179
464
758
4200
340
627
330
116
6788
7364
2067
527
414
270
108
2888
1927
7487
1906
1472
4916
670
120
199
694
331
213
186
4947
288
178
937
680
218
2893
270
136
936
642
4378
1869
11720
1428
686
878
143
107
102
1296
108
255
336
422
279
119
1426
9402
7409
181
556
11720
7366
1619
12048
224
9181
913
826
102
9348
518
1069
182
131
5399
1159
105
5834
2081
113
1375
8854
9484
949
602
136
9742
4877
234
1787
532
6408
355
126
1436
1558
175
168
370
1206
164
131
1543
11851
5384
2895
319
646
202
661
265
317
135
310
2199
157
442
642
655
139
9313
325
817
3400
3284
397
1181
335
288
7509
2020
128
205
233
7486
687
907
398
111
3903
4793
103
1570
2226
1250
172
224
619
738
1714
217
7395
291
1083
330
887
321
6543
353
4749
4879
695
8346
4596
6624
8854
7032
2044
4371
828
543
2779
254
9251
294
9203
294
833
128
144
140
1059
114
561
8890
13115
4106
1450
372
422
9781
409
2357
1400
544
419
217
758
1319
439
622
496
443
104
249
874
2530
608
679
716
2300
4186
7361
4812
12077
5140
700
8343
1815
328
659
513
2047
6040
837
111
149
275
243
279
208
111
2070
8128
776
561
140
156
344
137
101
100
213
454
1321
2360
2027
2531
692
5369
3381
1922
8834
2690
313
163
1081
736
3878
1947
147
382
1317
2704
1565
2159
8878
4522
2791
4355
630
320
791
231
1004
335
177
167
166
169
439
2169
127
179
156
120
102
262
461
221
152
462
1484
291
312
125
1168
247
133
104
172
384
277
130
1327
130
512
789
107
101
204
216
1334
6536
13882
1019
239
7463
163
352
4747
355
6563
141
184
342
205
899
9042
255
7191
122
251
4810
1200
804
2757
8946
2960
2194
118
3207
309
736
150
211
135
1169
104
392
476
9074
8792
112
128
151
136
123
194
112
128
151
108
202
425
133
169
151
189
1400
1325
105
101
106
555
396
9402
501
108
321
501
271
421
221
284
129
306
190
185
692
303
412
109
102
841
1373
834
478
378
325
8877
731
1026
1602
609
1577
517
7266
723
1190
125
752
732
174
1846
1348
466
1664
504
4244
191
1084
745
733
927
238
3047
1560
7384
3689
352
235
2148
216
902
517
1178
517
3022
193
239
309
350
189
511
733
522
100
193
228
309
131
1055
165
102
430
607
12671
121
238
127
705
229
164
113
230
184
5083
120
263
238
349
308
248
175
4821
8020
9328
5802
1041
752
3844
968
376
572
2070
176
381
321
5902
167
667
5527
1961
7491
5953
197
207
116
503
106
261
174
4599
1549
4504
14036
197
310
199
284
5151
8871
10022
239
1603
1531
3450
743
1075
6022
1353
953
1750
109
530
112
102
519
111
120
160
389
931
833
341
2914
3945
647
4123
897
4805
368
8182
1112
3352
9817
5810
696
564
202
2661
672
1339
387
1146
400
7757
358
1135
402
2026
133
244
1107
234
405
4746
580
5839
158
10928
14872
646
9402
2077
2355
3165
5499
1109
4015
2813
3947
679
2152
680
220
555
186
179
1626
1034
1138
104
9346
924
2398
25450
1327
2547
7269
2571
261
443
431
721
258
9298
1954
4068
14929
9635
3059
7232
828
391
7247
128
2583
129
183
239
855
540
2801
582
501
217
1792
1860
205
143
158
2999
166
587
371
190
1049
640
8715
444
1226
184
585
452
9400
4234
444
596
174
333
187
273
524
121
108
977
367
234
131
116
366
1368
3344
4670
486
431
102
227
682
437
100
349
7337
6563
7015
2350
442
621
401
257
583
237
107
201
442
619
163
107
213
126
105
107
3276
1641
648
445
249
3132
455
100
100
642
667
8789
7835
4675
398
878
182
243
2687
802
103
204
306
491
1111
6106
195
231
189
159
298
658
1705
706
184
244
455
716
5587
11763
881
341
4663
706
459
1370
945
3182
100
149
414
1096
201
198
422
1489
562
267
173
162
508
131
875
128
506
171
716
1450
507
158
3889
6638
242
163
160
338
159
528
294
7975
5183
9349
4128
895
1662
4941
643
234
107
1250
489
181
373
643
234
4083
2026
9324
230
2147
743
142
101
106
219
322
300
1022
552
403
175
588
391
186
441
426
167
182
1325
447
372
106
474
2784
3872
366
1002
102
146
186
658
527
1355
159
3933
137
253
526
1021
1167
608
3439
7414
1693
493
1542
519
3782
820
2114
11501
6172
1602
3575
1163
1091
331
245
129
782
217
114
403
1436
3814
136
1201
1038
1146
2784
3831
136
537
3568
547
228
213
104
548
2231
439
9132
856
173
102
189
228
607
190
2733
899
621
158
175
106
702
174
222
202
619
158
175
106
1046
295
5220
2737
1801
1291
1269
2843
2525
1088
331
14946
246
234
143
121
227
105
179
310
150
9291
330
3134
324
355
131
856
1025
600
3292
3134
906
248
172
195
5784
3730
679
3563
8907
343
1074
383
3538
3389
3375
1819
13616
393
5206
4476
1409
330
115
130
646
167
2933
342
115
129
648
442
2886
6921
3974
2042
222
248
224
147
123
132
1562
3138
3912
1803
105
204
283
271
170
1652
554
1033
294
203
192
151
13631
143
912
1467
928
2862
5849
132
185
250
144
627
3059
4616
1012
729
3798
1173
5769
178
7662
487
12680
180
8985
197
219
174
196
370
195
646
218
2906
212
167
196
370
195
646
944
235
133
170
807
793
552
1012
299
177
151
157
899
3606
1085
261
560
975
1224
300
297
13676
1299
124
308
170
9756
153
108
334
1360
158
236
134
177
125
14140
9407
670
2608
195
158
8892
126
131
101
329
145
133
318
7366
384
831
105
106
152
7964
1099
9503
196
112
257
3323
142
1457
536
100
162
2505
304
4602
861
743
343
1092
449
337
1071
446
339
1069
205
209
599
328
134
912
202
1310
147
1927
187
9464
2014
10528
2638
120
135
2898
2160
321
1397
484
1697
174
2537
365
150
115
146
216
108
191
490
248
9137
14938
1669
152
182
485
6116
15474
3041
435
8827
108
8844
436
758
310
215
182
703
390
122
1753
384
4273
1755
386
2315
638
2070
9382
6784
1028
5916
1288
862
201
1287
773
1805
1799
1279
412
158
119
3210
204
157
589
106
1474
2636
112
7334
176
134
143
698
2941
1596
1680
7197
4270
1279
115
187
147
1036
239
229
398
6631
173
1542
276
1038
147
241
204
127
473
494
141
3618
1639
5183
1187
3831
1117
2183
2592
2473
158
6512
4732
6402
1014
118
404
1191
4288
1208
4032
520
595
1920
620
1519
461
136
163
699
2443
117
133
596
2575
9636
3503
6164
1528
4666
7712
1098
3041
101
117
6191
1452
447
440
1339
1969
4247
1360
217
594
465
270
1490
347
6249
808
812
110
1200
431
579
867
413
5749
14905
2167
116
1045
11633
2387
791
277
240
343
208
748
2422
4238
7413
538
8630
715
1713
1808
1785
7309
4897
429
1401
577
548
238
253
169
719
1329
646
1275
5764
1077
9735
6326
2709
5233
1333
2570
1255
301
1561
127
13652
115
219
238
169
296
901
1250
160
705
104
161
140
8680
1116
7450
1464
334
149
342
120
298
120
296
771
607
389
159
13887
297
332
192
115
1285
431
194
116
126
132
262
165
285
212
153
755
710
134
290
404
106
367
1107
551
8229
360
320
9963
4748
818
1454
625
712
181
161
3239
284
125
204
441
100
112
245
194
140
307
154
521
108
120
108
9360
166
173
118
370
127
144
2506
8928
3684
1462
923
141
8055
999
819
261
147
222
117
162
160
231
974
2811
179
388
125
151
10983
9241
5100
3622
695
2070
410
991
576
582
184
177
1071
105
195
983
1792
1676
1224
15483
7538
9534
128
5259
2088
309
478
102
140
126
253
553
110
410
208
528
540
138
405
149
246
111
218
144
415
904
4054
1030
2054
103
132
485
107
501
611
7451
175
303
399
4153
5590
3934
353
161
228
1196
274
425
442
174
641
306
213
150
164
3774
9465
2133
2505
161
368
172
346
207
934
3374
113
1509
5769
1499
244
2355
140
4241
915
922
127
547
131
320
8866
827
638
521
5018
829
6172
207
510
556
1018
178
202
159
171
185
101
838
189
229
3782
1129
3558
611
1171
1892
14303
7332
111
1358
1506
153
825
501
1386
4734
651
272
5251
363
158
124
415
221
2221
2579
790
178
668
470
349
1946
4329
2649
583
1245
654
212
4654
1247
658
228
1871
9673
2809
1044
359
11235
1976
509
521
232
576
493
321
949
116
648
112
2911
394
874
116
647
1071
8909
1140
316
2280
111
100
855
251
1439
507
811
489
156
341
192
786
224
489
310
132
344
9471
160
6521
2090
8635
1865
1447
834
109
125
116
127
2782
197
2386
1442
2847
9132
2059
2233
2416
730
2195
1944
169
3183
729
878
7465
3642
1475
7316
5073
326
304
505
141
578
352
411
181
100
270
390
159
129
2011
196
987
369
192
376
126
285
2050
1094
150
186
100
387
204
200
349
410
105
10083
1594
231
467
144
549
282
705
1670
1218
156
309
244
287
1326
229
215
257
246
113
1586
182
695
144
264
307
1123
127
903
3086
151
273
107
184
264
168
104
471
4342
828
115
221
162
319
534
1617
148
1221
511
491
1071
371
6219
2296
2844
699
5316
665
6846
990
2788
9271
9033
221
104
675
1118
124
514
1926
895
147
7324
4055
1757
958
822
1319
13456
910
5128
7478
1298
115
1112
180
243
247
9096
161
1183
332
203
129
4125
4171
979
195
244
8364
437
134
181
251
196
4722
3927
126
120
106
104
2488
467
6686
206
1998
200
2330
4717
8465
716
1726
193
340
259
8428
115
3512
3227
1117
229
426
320
430
134
220
135
147
222
199
444
1415
4198
2973
3773
2637
9023
667
343
5045
703
8159
1350
8917
694
315
555
239
1052
1352
103
114
323
903
237
116
341
139
233
1119
1593
6673
338
397
100
226
845
554
243
326
1747
2462
170
1396
615
537
212
448
1561
1268
7777
1306
989
480
802
3707
2094
684
8975
2502
2244
438
515
422
108
140
240
248
432
3445
1855
505
650
1784
168
1235
1016
2549
210
9692
283
318
576
11652
318
484
479
144
208
3078
586
586
1034
1168
479
146
208
2551
2014
631
3873
1206
458
335
2239
7381
3406
277
1939
903
2356
150
338
4967
3382
3452
243
141
1526
256
617
572
116
643
1750
256
2948
564
342
127
2908
7317
6387
852
189
2154
226
222
5891
704
187
921
182
735
131
179
274
304
116
121
335
2585
9446
3758
6556
711
609
171
262
268
129
957
2709
1389
223
3962
1023
7421
1784
3129
1666
4957
5165
6910
1110
4543
1147
160
2936
1709
377
3714
7979
1664
171
143
106
384
117
222
134
239
2472
13192
420
15498
576
176
150
375
287
221
134
246
580
170
2470
2385
1917
1676
9192
5704
787
273
734
112
5616
462
335
3609
1178
2825
2754
883
2006
12461
3006
143
280
401
715
239
268
464
999
980
448
126
515
283
3620
151
819
366
998
6608
650
1055
857
5144
3261
1998
14522
4087
1521
147
2225
633
805
9336
1177
699
243
250
2519
4179
602
387
107
174
184
151
137
274
1670
996
196
907
6819
6369
1720
1032
144
106
566
281
240
177
588
175
140
128
138
113
182
594
969
473
2655
9531
927
1447
178
200
223
129
132
133
699
175
112
178
191
592
481
1240
3961
2918
9075
158
1457
577
1086
594
633
2882
4350
591
7428
4522
661
818
200
2321
268
419
803
103
488
139
950
715
216
588
636
1393
2605
3038
1055
149
106
380
131
1018
9361
3902
9378
3285
1817
740
2468
14814
522
170
697
179
143
255
192
104
243
1109
1809
4035
2434
776
1140
856
149
380
203
856
149
388
313
941
100
2387
3245
100
362
140
128
1689
424
2886
198
632
775
1200
228
132
1194
915
168
237
6866
5074
628
116
1594
203
941
418
156
1526
139
841
1426
187
243
630
1402
3022
414
1600
1365
14989
5528
3464
884
1776
137
14862
1680
662
703
696
167
5479
241
131
296
2043
233
121
120
476
169
138
367
273
126
167
688
646
139
442
574
386
240
181
216
238
534
3941
2192
142
326
527
327
156
108
1530
1163
7328
3476
135
219
161
593
934
271
276
212
659
1941
2008
2684
322
4227
130
1028
136
729
149
1149
200
726
978
2656
3312
8882
4823
482
1866
879
790
662
292
153
190
11686
404
188
355
139
328
237
223
675
210
140
448
138
1271
504
668
443
107
2938
148
579
440
250
15364
1124
2144
7365
105
191
1888
751
810
10344
6591
485
3198
2719
121
2023
2582
848
392
284
443
402
142
1418
235
442
1589
120
974
211
161
1002
434
549
338
469
341
2750
3555
639
3834
3845
449
2101
1422
904
5344
699
8173
9299
10556
111
3792
3035
611
404
2668
700
813
195
136
200
197
811
1781
1111
1666
3576
347
648
131
342
184
101
2053
3695
126
698
387
379
530
1621
114
1326
265
286
1413
433
1058
666
6235
1988
4211
205
1548
567
1120
5294
1203
1630
583
157
198
241
340
337
1285
300
345
6154
2957
923
4055
120
11593
332
275
196
2995
1427
4092
2491
4865
2589
140
4657
4834
311
4570
4767
1866
470
6750
7383
1324
2127
1422
2736
2119
642
1429
6996
11408
426
12660
6843
706
3979
162
5292
4095
6031
831
5131
1334
2063
387
188
310
253
439
1518
2885
9535
990
2157
4281
6048
2677
5250
899
8435
702
5256
134
202
228
346
132
142
108
155
237
102
397
177
217
700
145
448
405
228
395
326
570
260
904
458
521
303
7959
3299
570
1173
388
393
488
506
404
4265
367
1747
700
516
120
645
581
1920
12883
236
1750
1536
4286
1679
630
1322
1825
1545
1037
4366
1484
1330
14970
434
6549
835
1147
278
207
142
4865
7012
4389
14897
1553
2955
346
9249
319
873
977
1117
1767
117
2386
1336
7406
586
737
2883
114
479
100
740
202
1589
6753
841
173
935
1077
708
839
5419
5552
600
675
133
113
196
483
199
603
675
131
113
196
482
3147
1353
1224
647
658
316
113
136
159
5691
1438
7173
2257
424
118
542
5354
212
473
182
8762
1279
1229
253
9271
142
320
147
176
159
176
188
131
108
104
298
129
238
257
121
195
627
266
717
6409
3932
1021
1809
103
5890
4050
136
2776
872
7297
2288
1104
943
1399
716
4103
1897
124
5423
240
560
5217
14867
8969
1365
129
653
1099
146
168
848
112
1585
616
183
1866
508
123
736
1099
1462
2016
7517
767
540
1029
464
1091
1074
253
7254
318
796
199
1980
154
9406
9527
2411
858
598
924
208
660
601
1165
2915
13583
1379
405
1094
4871
715
107
116
150
1023
5060
7106
195
1027
173
102
219
1473
1258
2495
13685
2588
3958
5193
3573
4866
3635
8042
149
1213
137
271
316
524
252
128
170
6254
645
189
155
409
2888
163
703
154
2655
512
110
158
1019
177
8860
623
519
6694
1233
560
1953
1376
1804
5157
473
380
310
258
208
9466
907
208
270
4547
216
143
103
155
174
556
1104
246
1614
1400
757
639
124
117
204
188
200
137
1539
1462
460
591
531
201
703
538
104
441
277
7316
224
100
116
102
509
300
614
707
208
823
708
254
442
395
436
177
135
1500
321
3295
2097
3433
4031
733
751
882
15472
5241
1615
421
250
171
1084
1018
529
7828
1363
1187
2466
4434
2714
642
910
406
2922
160
162
642
906
411
264
5317
964
107
5753
6175
2146
4388
1344
2189
932
916
1769
278
2991
2332
1020
280
2187
1947
174
3115
1023
282
875
1274
403
1900
1776
3893
279
2265
222
697
201
226
694
4902
124
257
945
147
103
9533
359
118
6665
7153
494
837
724
223
6821
855
1840
496
157
833
728
3206
2934
143
257
150
627
233
2916
115
252
620
743
5696
527
6435
2531
876
4654
1254
3073
8267
699
5135
1297
4368
1551
347
119
210
155
204
334
690
557
585
4680
6129
653
624
148
116
648
112
1486
137
661
149
148
116
832
6468
910
216
334
623
8794
217
334
625
2262
884
2790
1088
13469
607
461
199
1622
4487
1848
126
259
116
185
111
121
5133
209
261
125
116
147
182
117
194
286
1178
292
4919
10343
112
2414
700
295
1005
134
201
699
132
102
1216
314
3073
1265
538
4695
310
354
3889
2447
630
7419
1612
1666
116
472
2310
13338
1323
1730
7286
1037
8489
255
1098
202
109
647
160
2858
254
1099
217
109
647
2509
1904
207
250
182
120
5456
206
246
193
120
412
1368
2107
5119
665
741
882
702
5599
519
390
8489
12136
1587
569
988
2058
1652
1652
132
7246
836
4267
407
507
488
392
390
1190
1319
6884
4644
1178
402
9044
9901
165
950
182
160
467
264
216
5323
2856
805
461
452
559
121
197
146
999
258
2139
226
222
5869
1005
926
6809
1400
611
576
190
442
3341
119
153
960
124
1593
610
575
190
443
3330
536
1090
596
7509
1437
599
2883
245
493
11645
4250
422
2298
1359
273
208
125
345
2606
342
912
144
376
561
208
6651
4360
936
183
2237
177
151
111
6470
348
4746
411
449
284
144
7274
5000
102
302
790
265
228
1722
4318
9353
5192
1494
134
187
303
139
365
900
117
242
507
4002
2316
2730
2178
3290
12167
2539
1416
240
9088
1117
279
604
619
109
14917
493
1534
110
365
249
167
115
190
616
194
185
558
526
157
1268
1971
1954
483
4666
601
446
320
114
3998
190
702
1200
376
307
4772
2382
1567
3703
3689
7653
15475
5211
198
188
387
120
123
175
165
682
387
1790
823
2590
104
3472
9340
1457
1347
118
736
224
1729
1704
232
387
387
328
181
157
145
649
627
5131
5037
7241
6815
7220
2964
4205
1340
860
382
534
697
7707
146
188
149
128
241
190
3387
8665
196
696
177
196
148
128
399
444
306
1416
1737
7767
1721
1004
1865
3064
2304
14855
9168
3524
9538
1012
4248
2377
264
247
861
160
483
200
606
333
863
698
6431
2421
968
110
1727
642
1178
126
151
158
876
2177
12487
955
4731
139
11282
310
1747
9323
103
207
171
272
309
210
559
176
4315
622
856
12453
444
644
223
931
129
258
2901
157
444
645
158
933
137
261
1875
2452
1199
1179
11709
243
100
202
314
130
127
7490
3532
1202
1651
211
315
138
642
530
783
8179
12336
2653
1038
748
14171
544
630
211
191
752
792
170
224
216
300
382
215
186
332
970
4164
2493
1705
698
4958
985
180
7133
596
1979
534
1051
207
1800
219
121
325
171
2584
2219
10472
616
152
104
159
193
140
446
216
249
549
411
1041
168
286
1016
550
527
964
200
7566
126
1382
1859
220
210
1407
189
782
6049
1876
592
489
2615
1703
267
497
170
160
1712
3336
279
114
427
259
689
161
5626
490
699
709
1061
205
3245
296
1130
350
109
103
135
314
102
202
615
291
3689
4225
4118
448
588
252
194
466
110
12745
502
1078
767
305
3278
278
11631
138
206
3212
181
230
7264
4961
705
193
9208
578
144
158
612
440
3186
974
155
311
353
1038
854
952
325
235
165
124
705
362
3222
117
691
156
152
215
309
1018
247
372
284
1557
226
177
2960
2189
4649
2025
180
4841
166
462
230
364
6415
1196
1310
5831
652
371
168
9583
232
2911
202
638
118
135
111
420
481
146
233
3253
2805
613
567
14844
6190
1868
625
5472
304
1052
105
7637
492
2385
421
1276
458
5897
967
381
970
122
168
241
665
494
242
201
346
731
1376
2098
4945
7255
808
106
379
164
1815
7603
4514
3247
3990
205
618
108
189
608
463
309
8952
199
115
165
1704
441
1484
953
162
162
483
7405
163
598
486
347
307
193
611
451
262
935
202
130
371
404
820
4954
8875
702
183
742
165
146
709
660
9584
158
777
211
186
3575
6283
653
122
182
249
100
348
311
729
1325
8252
692
5293
170
653
183
249
100
348
424
1095
1719
4311
206
459
1901
4040
7325
769
3094
4991
10356
4510
734
195
328
363
1069
613
4987
4255
3011
2899
2332
5138
252
670
107
858
311
1863
324
2143
1896
2108
1077
1757
1371
284
152
142
209
177
191
190
309
1680
5069
119
672
117
203
649
2808
157
137
351
728
148
612
1046
834
673
283
186
182
110
194
102
107
136
1193
104
2714
488
118
275
147
154
650
116
2919
432
117
192
334
268
148
100
4813
642
902
254
2890
139
165
632
904
232
271
8110
1764
159
5108
906
8814
283
1627
9104
123
618
840
395
107
749
966
4376
5447
279
277
977
296
185
209
509
960
6776
137
303
1998
5705
1343
1870
5794
3146
11339
933
5987
477
2196
192
1025
5526
1470
1384
107
3259
458
229
214
459
461
420
1077
108
138
236
116
268
358
145
200
984
148
619
202
980
148
705
5460
193
692
2104
557
408
368
226
465
596
1321
221
273
681
1444
218
147
252
129
112
115
116
855
114
1820
545
7370
654
4406
2509
204
394
1078
273
1838
148
132
168
193
107
324
227
317
1852
702
1272
1333
162
339
617
154
1042
877
12339
5810
7345
443
648
223
678
126
194
284
142
137
442
390
163
443
424
163
703
135
321
232
165
199
226
201
704
321
203
165
472
224
680
129
199
283
142
1063
1887
147
138
160
9131
6520
1897
278
838
180
161
5428
872
158
205
2247
7187
114
945
626
241
296
2991
4149
3143
353
652
314
353
654
310
349
654
328
347
1420
856
1336
7368
510
446
624
376
387
716
104
1441
14984
2084
705
12684
1737
312
495
127
704
181
3135
170
151
364
502
149
692
489
120
671
287
272
289
176
259
128
12846
3185
7465
477
1800
1711
2488
2515
697
8083
778
200
3293
292
1347
301
648
465
221
116
106
400
299
102
340
108
6474
291
297
162
183
398
3926
124
1443
1378
211
130
111
140
189
1853
581
290
167
126
973
1868
439
110
560
1700
1068
623
369
312
400
323
1920
580
2663
6523
160
107
1821
2265
334
911
9780
858
510
669
4037
3767
5687
2569
218
2995
8873
237
1347
354
1148
105
7753
345
1071
124
10101
860
1743
189
187
210
344
754
114
164
605
2913
193
186
210
344
753
5415
278
105
811
752
218
3107
176
814
735
348
1047
1085
5349
159
4286
1239
169
415
357
248
9863
105
1370
351
7673
1341
350
1336
3727
277
8519
127
633
122
162
197
1218
1525
516
1679
5297
3323
669
4833
246
9084
1724
1178
5433
1122
187
1449
1567
105
812
146
160
375
116
107
146
444
172
216
343
406
692
186
1212
508
265
491
177
193
800
13913
2417
109
217
231
902
158
125
2722
2720
2831
200
165
562
698
996
910
275
214
371
9371
109
151
2128
9342
6995
703
106
188
534
3495
474
2578
9081
2818
508
491
140
198
698
122
338
176
602
292
213
1657
1122
131
159
1937
1693
1914
1143
629
110
192
817
8743
1447
9136
8678
3697
13902
400
588
8104
691
8155
540
425
332
202
1924
6172
328
7293
375
957
419
174
231
702
8075
700
5080
647
204
216
159
149
256
120
219
2948
662
549
13784
117
955
204
381
254
136
322
267
130
166
243
147
167
2849
1299
7802
488
164
121
492
1415
9625
938
971
204
239
163
309
4199
4575
304
5034
192
1423
176
347
1036
100
104
206
255
376
110
696
146
280
541
104
2032
549
124
548
144
3118
112
339
945
245
153
162
636
8976
103
112
619
202
371
129
4486
11705
4438
951
233
661
1142
624
122
183
194
847
158
180
152
262
125
9949
4567
226
868
191
415
357
487
139
227
1106
100
472
490
348
251
357
1170
9223
202
426
916
474
341
102
1341
970
412
646
235
4792
3357
3884
207
172
150
160
101
8488
182
793
579
154
1430
1665
378
3982
109
575
218
115
136
103
231
1815
3132
879
1073
264
387
114
624
661
1412
1155
9545
3120
962
288
144
170
114
136
169
221
866
633
518
6178
2270
180
896
2076
7544
2017
222
776
9250
1744
905
1034
446
331
278
958
3235
590
4781
606
122
643
993
127
137
346
300
1165
159
199
195
297
377
3405
539
151
148
169
467
402
528
9172
198
2436
1672
253
1140
1634
1582
125
1057
128
122
577
621
212
1516
256
415
239
126
330
361
551
108
136
647
521
687
2106
7454
373
508
368
2128
2063
187
531
305
1458
975
1259
319
273
1477
1726
2483
175
133
143
2291
946
10212
5743
7546
15949
1812
10641
2874
9368
1629
605
171
6876
846
214
154
755
101
202
360
388
304
341
148
390
4120
6218
412
445
183
119
261
109
125
156
172
204
123
126
171
115
200
5599
344
864
6418
1124
591
3140
4209
968
632
1565
3849
342
3659
9545
5901
1160
1830
778
456
776
3005
402
413
2612
2276
3501
1151
3743
1686
104
289
396
266
6286
293
233
176
230
137
1281
144
1581
162
840
836
372
307
1826
420
1710
363
121
1640
362
9326
1011
8902
4780
9204
2909
246
208
379
285
175
321
2364
2631
156
186
2193
1171
1024
1411
3492
9344
1755
153
896
475
6539
10262
585
108
949
481
4073
1468
415
292
126
203
105
1732
2745
4476
2707
107
363
2911
2640
6238
166
113
993
498
172
287
187
120
645
227
406
109
183
187
3235
421
127
158
272
107
101
750
168
217
460
823
1443
178
589
693
449
400
1807
710
6333
550
1187
506
123
222
1080
3348
8854
726
106
293
198
8666
104
348
901
357
185
8870
355
429
414
132
100
277
640
181
146
100
391
118
184
186
277
139
387
856
8855
1159
176
185
123
127
1119
5430
8945
4058
387
322
206
102
213
459
2099
684
5691
11701
7563
282
1139
1616
540
149
2896
6732
1698
1402
430
542
182
172
158
2998
147
162
902
701
125
1596
431
802
454
182
174
160
2996
2355
4967
2303
2175
3943
1313
5020
6806
1353
2642
382
1420
111
12358
3430
13827
8485
108
153
625
1528
575
1029
807
205
147
137
494
422
359
12669
334
131
473
534
1052
835
975
528
630
386
404
177
215
451
9109
935
757
609
282
181
400
428
512
475
1131
386
129
158
1061
1540
11681
9940
7415
1758
649
579
155
149
305
329
202
1349
206
1069
957
335
2083
13860
3333
201
1156
125
362
760
145
161
188
757
162
177
629
196
671
1945
433
398
6239
8633
8934
2412
2514
3115
164
211
171
140
5756
3090
337
139
143
1850
4581
2615
854
2335
962
647
799
8701
4545
515
186
1351
1208
222
226
3475
615
6565
3756
117
1113
14785
197
812
352
219
7324
123
287
224
358
407
9350
2080
1549
249
3281
7354
3555
2338
711
336
1114
1358
3183
422
9042
2836
8874
213
441
280
127
11755
794
380
216
646
237
317
468
442
185
388
155
157
105
430
126
483
428
1109
129
477
240
1412
563
717
127
431
195
359
894
566
118
419
434
13630
2446
3852
1503
226
505
1610
148
1938
5213
1086
1280
201
299
384
515
173
228
231
480
255
324
1056
334
286
430
201
290
139
301
680
2167
1349
1047
6818
1395
1348
381
206
1386
7772
382
202
1377
105
3096
340
1056
311
3351
4217
8802
2969
540
562
1129
360
2555
301
184
6745
5063
1154
3525
8940
1443
707
8388
6620
351
144
560
9540
310
119
133
107
163
642
2543
171
215
2519
3116
8474
537
197
714
102
620
443
198
541
321
235
698
117
706
605
5975
1129
1266
1458
1870
4736
9321
679
3870
3980
2297
1853
143
369
1691
591
1698
590
14006
874
154
1265
8842
10276
12898
5229
490
12803
490
183
1138
116
2954
295
101
128
143
275
1294
421
2429
1334
1334
3139
3523
548
4937
2668
141
825
283
112
108
4623
6881
2751
14659
929
123
121
483
342
813
7207
258
486
403
408
705
215
258
131
331
427
409
703
201
258
310
448
409
705
428
158
349
284
117
3173
169
551
1191
679
552
134
1197
185
428
1854
348
208
105
337
5080
313
2711
268
635
160
588
9485
148
8970
720
160
698
219
387
244
312
335
298
150
7505
167
181
1146
131
535
4873
1662
7407
543
8878
3661
2897
703
158
595
106
446
1672
11418
4748
174
705
890
1725
230
345
675
189
129
8938
2107
4611
4807
1602
1508
3630
936
1028
191
860
1029
1473
1845
197
132
1098
349
7776
630
147
354
1374
485
9465
3409
713
1309
5081
8169
529
341
1282
551
107
1277
904
512
3679
3051
9339
2550
1816
12478
7445
1367
7362
223
788
131
4303
336
974
136
6891
204
451
100
172
220
2030
237
457
891
653
168
142
519
309
331
135
7908
3752
167
330
518
1502
1869
393
240
115
1525
1582
173
153
299
202
180
160
169
119
185
435
3214
2088
449
351
1347
2401
434
168
509
235
2806
442
11150
168
518
124
601
3207
5093
296
345
101
6938
9546
1701
2272
8859
1671
8587
3547
101
112
197
245
538
172
132
179
830
441
176
2023
211
323
268
9009
299
1021
187
479
472
10060
1779
2660
145
508
390
6870
5051
822
7725
6954
951
8922
327
1534
14921
3246
4021
583
9432
4890
161
875
1982
318
2361
324
413
8877
3149
8915
10378
215
139
1314
307
7187
1513
132
386
219
552
589
424
376
544
173
1201
180
643
332
180
480
1282
146
174
641
572
1182
113
165
222
292
186
803
783
114
123
302
8793
573
134
348
209
361
254
274
574
9080
3969
9359
128
1595
574
2481
454
1286
567
222
515
601
250
244
248
393
2239
101
211
3475
7126
2263
497
102
380
337
125
1967
2124
149
4517
9380
2800
667
180
1052
1099
113
261
510
1436
1243
231
684
1605
200
1001
179
619
150
200
1004
153
250
705
172
5840
123
182
171
117
6859
5084
586
788
12366
131
291
166
500
279
298
2054
103
223
144
123
718
108
476
203
278
243
640
277
148
238
148
2542
14992
10128
162
426
1074
494
512
120
114
1493
318
439
655
905
191
508
155
379
2935
416
694
111
1695
389
1114
644
436
731
305
268
260
410
129
1711
141
204
165
791
211
1408
1057
348
7792
1012
431
103
106
144
236
1069
107
166
140
734
309
463
430
126
1033
198
1583
2141
118
462
190
905
139
636
254
295
113
383
406
219
111
168
112
104
2698
626
2925
9124
1610
164
356
520
394
330
186
306
622
340
9231
100
831
389
426
2118
1277
7424
196
1965
4407
2704
979
2252
609
2547
142
1488
3872
9162
1331
726
133
382
7692
578
216
2796
3273
907
120
773
489
329
180
170
174
1255
2688
6362
5560
4652
1123
1560
160
2879
2308
2283
196
382
1206
538
447
291
173
178
116
669
176
169
541
7377
156
8984
8404
1836
205
246
209
597
200
279
263
201
2544
9418
419
468
9713
3215
649
182
160
165
366
4887
670
1290
6582
131
5279
3345
109
105
1436
194
366
7764
1430
195
368
1337
245
131
3126
245
652
182
163
165
467
103
131
412
1059
152
233
204
380
6219
4563
11484
406
1165
155
163
109
5031
205
8981
2695
7336
1011
120
536
333
101
144
151
104
204
122
284
819
193
282
207
239
636
442
335
2454
272
790
348
232
314
677
152
115
1585
174
190
231
8916
438
3421
14896
493
166
594
143
326
190
8866
109
988
409
187
3573
629
410
178
120
105
859
223
654
967
278
358
594
318
333
568
534
1815
580
378
873
1024
309
2149
227
222
6830
314
928
227
150
9111
681
237
9193
166
763
190
289
444
214
6360
14948
2537
115
304
309
188
166
404
1706
103
7480
106
9407
487
6536
3829
1851
6131
1186
3076
7435
9683
1852
1855
112
127
1822
4675
3022
6064
1595
147
361
161
144
140
143
111
297
1076
9325
443
2399
307
285
234
176
505
775
430
187
423
8852
309
159
248
253
584
152
273
5404
4770
3911
7785
8001
1339
382
194
1150
214
1786
1773
1403
7051
6741
1546
371
105
404
244
5337
3508
158
508
216
1878
2738
10649
2339
351
2517
7408
8813
5283
1709
4176
676
174
105
1252
496
181
372
669
139
1907
9740
3565
3256
7551
707
736
1324
307
303
174
822
5538
4417
4168
8407
302
293
1522
208
6173
7198
4871
321
3934
1035
200
227
4920
3423
241
7307
5057
9381
275
1697
1655
455
528
296
121
690
224
212
551
605
2941
529
296
121
690
144
1719
1254
1464
7483
1946
1541
239
8398
700
5342
280
127
428
7332
1009
9284
6024
6829
454
362
266
135
523
468
169
217
682
106
220
1212
458
4010
1091
3587
244
222
8183
8047
4862
116
9588
2246
853
323
2451
2749
9363
1906
3124
4902
2742
1549
2634
529
203
102
6677
8923
2754
290
265
214
329
127
212
120
124
138
2338
198
1294
909
864
2302
9220
9297
1961
4483
106
1458
388
1332
129
124
115
1450
367
1338
6179
1452
384
1340
934
774
205
179
2090
207
221
4414
9031
2316
255
266
802
9709
135
538
166
502
624
705
455
527
202
225
176
4746
1309
841
6695
8991
18066
9616
1601
2986
5267
1200
311
922
3673
2054
903
277
949
617
101
1047
240
119
5245
9268
627
5537
547
199
133
593
147
546
199
133
595
442
3459
13898
444
620
134
298
462
418
457
206
708
288
461
410
444
1603
2550
207
101
6186
922
146
106
8951
9388
7404
121
240
6899
575
2460
5366
8340
111
5039
8822
206
3930
6947
9392
1953
2227
1315
3254
187
10105
4653
1802
1933
3047
1871
2836
6666
2375
1524
470
3310
447
1367
2858
397
218
910
11650
3568
8937
7523
8575
426
1318
6471
9349
1225
1004
781
7684
1911
1467
2093
114
1164
104
1179
113
269
3853
233
137
212
119
7668
946
14022
113
1122
113
1212
113
1211
113
1211
113
1208
435
206
1041
5277
496
533
376
239
116
601
491
449
2133
7893
1847
7625
516
3577
9793
639
294
156
1599
5495
202
1498
364
1174
389
393
490
507
404
4265
923
5550
2918
3333
1464
1014
6834
166
768
307
1872
603
2210
601
709
3573
1114
871
1784
1101
1362
288
479
223
181
136
927
7937
1175
396
393
490
507
408
4270
139
2078
6812
727
412
156
4317
162
216
793
264
379
117
107
298
2996
8947
4976
1128
4439
407
507
489
392
397
1175
393
393
490
507
408
4270
5724
645
642
6705
4599
1518
1186
1049
264
1547
2770
626
1319
9487
1599
1611
185
244
572
1845
6851
5605
114
226
1103
194
382
1340
5211
1710
1607
420
2051
277
1127
395
264
485
507
407
4270
10771
1401
1874
1060
3262
2051
535
2407
3903
4269
407
507
490
393
394
1172
607
211
677
378
494
1174
396
393
490
507
407
2429
1175
398
393
490
507
408
4247
2036
1408
784
328
843
6869
3933
440
4002
1122
337
7804
1147
336
1343
800
4375
1036
1321
931
4323
1879
876
1402
538
217
1372
3685
578
842
481
103
2930
142
481
103
161
591
671
119
6811
124
224
113
418
1204
336
183
109
359
7796
9477
6609
278
130
129
2525
296
215
218
139
156
137
178
110
777
441
202
192
252
106
139
233
447
110
779
441
3071
224
3491
172
139
369
476
6718
6613
2000
3267
1276
160
287
137
278
143
429
9291
7423
3616
7404
8788
700
5374
171
683
235
2522
3605
243
173
11134
2138
907
1023
355
209
160
2778
1030
536
273
4242
211
276
443
234
403
4521
112
104
127
195
121
6267
122
1340
1380
875
120
142
3942
5681
591
475
757
584
14952
2059
2496
2082
5921
1026
820
313
1361
338
129
288
136
864
111
145
371
123
794
411
756
700
100
203
167
180
367
799
2533
888
1468
1711
1825
15341
6240
1211
413
207
1119
263
5038
1210
1019
223
361
597
710
854
452
2312
9709
4033
6084
2697
2757
396
4209
1072
16291
10020
554
110
462
331
5912
5788
2681
172
13777
425
153
339
119
177
851
261
3163
4258
246
3366
6083
7586
9453
3089
2012
2960
3392
114
132
134
1154
158
206
207
7331
160
206
207
826
129
126
389
3143
5708
411
1492
3327
1266
5582
1608
9426
1084
9339
1942
1134
1256
1987
122
5855
8705
5440
929
2904
3778
1238
158
2274
879
2373
128
155
542
757
457
211
151
421
106
1117
187
106
1538
284
126
174
232
565
8509
8711
297
1018
5186
6924
4095
9117
4758
2025
8359
8898
434
2017
120
294
271
432
4786
121
2738
817
9941
1042
872
264
9359
264
2904
2035
6771
1167
124
1157
728
205
6370
2599
332
6518
175
9281
9403
167
174
643
335
179
344
1434
186
660
784
100
4151
685
212
8865
320
5772
7048
2976
1932
7476
6210
2056
4084
267
1199
270
182
354
6551
6863
140
163
445
305
1612
1379
2699
7068
1237
752
298
1396
9053
1242
507
275
152
7105
8573
1921
595
450
283
1144
1346
1872
5527
968
119
379
131
772
12243
251
464
939
514
120
100
9066
396
160
122
427
206
101
351
7854
8234
692
5064
1279
101
9416
8914
464
177
163
198
163
464
6466
102
14804
130
173
3236
1452
9403
7998
520
206
103
696
13714
101
1155
1547
7414
687
519
1062
111
103
3688
521
660
1184
131
523
5198
145
178
1213
176
1170
119
5081
2396
1924
7545
3067
142
6482
356
4751
1703
9334
7521
1506
3282
483
9201
2249
230
417
632
227
239
193
121
9075
452
1112
1873
519
237
400
1193
124
522
488
9443
2288
8702
879
12432
409
241
9182
269
182
157
490
645
130
754
139
307
3124
173
646
127
139
716
362
119
105
5827
438
570
416
536
230
294
694
571
418
536
229
295
698
667
8491
5874
2402
11677
1883
7349
1693
2846
140
9161
698
138
804
803
682
137
1152
226
693
2668
1525
241
283
204
105
1799
3912
3138
1562
132
123
9471
134
1287
2542
314
509
122
360
475
579
1332
1048
1042
1275
1150
1012
1152
910
285
313
542
942
353
7517
358
957
8139
912
364
511
578
4315
7418
3434
1831
332
7355
315
1153
1237
998
1148
294
163
194
175
304
365
1656
471
1150
655
787
1152
1691
871
342
1623
1150
661
788
1154
1691
1515
109
120
1450
7426
3958
1311
427
238
189
281
474
285
451
366
139
1218
367
415
367
976
479
367
245
415
366
1783
890
739
973
616
226
233
1012
297
2618
7273
2571
2269
712
152
2951
7494
119
2967
1666
514
110
4294
190
223
1872
7728
7336
1190
4758
5240
116
13785
9388
9040
308
520
681
1201
115
521
132
508
1441
494
238
519
359
698
1683
2003
148
136
1120
529
3667
9474
1580
4297
4518
1122
221
1481
3363
2136
179
135
265
311
250
297
150
259
386
134
766
307
673
537
9385
233
706
207
416
242
187
770
706
415
8646
237
174
143
163
463
212
196
225
260
349
9499
201
227
109
197
509
588
1174
218
1101
1142
1758
2397
677
3992
156
453
168
3260
302
120
204
453
110
2466
1300
127
419
1071
125
416
780
9392
242
108
136
278
183
163
850
255
159
663
443
223
134
2913
185
163
849
256
159
663
443
199
11595
4241
7306
1143
8847
2032
750
442
2264
2509
5910
6720
346
4724
3069
1513
3181
5750
3926
5148
2835
650
866
594
2816
199
1347
9520
871
1384
287
131
113
380
144
11883
349
6541
309
256
232
1269
433
185
348
309
234
6221
112
1623
5250
1787
2074
2099
1652
250
4981
460
1318
13342
165
7328
326
1097
11168
939
2168
8231
3836
455
318
5339
7353
6841
1435
271
140
255
322
1751
2795
11870
358
1706
302
109
266
233
1160
249
879
9109
130
132
264
218
649
339
145
4943
249
12352
2113
4570
412
117
102
11178
118
128
136
1105
1202
156
127
600
154
323
8538
7325
2972
3904
4536
664
4314
295
104
205
4100
14601
4248
2311
780
106
2022
1670
2500
782
106
685
2557
476
132
13995
699
2882
1996
392
1025
574
232
156
118
318
184
207
717
262
647
742
1404
7038
138
688
341
11875
900
129
4906
7463
7149
1515
7021
5346
7896
1445
6913
15477
2752
5121
11590
1478
112
1317
813
3067
178
1987
2780
799
2318
179
1409
744
9554
748
2342
1220
503
404
433
651
317
1040
104
554
560
234
353
7833
2948
940
128
187
239
349
124
105
810
183
197
385
212
162
106
1075
417
134
158
113
1328
863
614
194
3282
162
140
109
375
387
5485
6895
6907
1165
4650
343
6444
497
1020
188
620
4631
303
262
178
356
419
1277
1302
1009
5415
1600
5146
669
5315
4404
310
5910
3142
230
4922
2999
7361
3513
843
3060
1067
2282
6867
1523
156
443
425
3083
596
2274
7381
1051
4593
3381
3920
3041
317
1545
10462
2583
2136
115
966
365
3547
7398
3942
264
3177
672
2487
1545
1179
1378
121
3779
2902
1114
4885
2240
13665
152
109
1033
1348
1644
564
100
1563
336
2249
652
1328
1011
5023
135
310
1648
3529
11884
483
100
171
763
252
117
205
246
216
115
228
482
100
171
762
252
117
448
211
2727
3634
450
112
122
136
111
135
550
832
133
1815
753
429
674
325
9256
217
145
160
102
215
178
2521
9432
4776
3310
876
185
204
342
136
449
207
238
1198
156
152
259
106
472
172
377
391
739
312
2231
14895
5479
2645
537
178
935
356
1180
222
248
194
124
200
209
156
121
685
1109
118
267
172
175
134
514
13763
386
160
369
1629
1522
102
109
172
102
246
132
233
449
9441
180
1507
888
435
1336
180
156
164
614
138
318
271
143
181
145
790
357
164
832
218
4746
347
6630
174
136
157
612
210
116
1241
371
761
588
111
589
8883
2449
661
994
704
394
1297
221
275
630
3297
722
406
3953
123
1506
1441
1974
654
414
580
135
608
741
383
198
318
279
138
117
168
418
349
202
120
165
314
307
138
117
167
417
348
120
187
133
647
126
149
110
141
308
2962
613
536
186
189
442
128
120
286
125
126
175
190
1091
281
1219
1555
4369
8855
2229
220
228
253
429
336
7810
161
336
753
948
671
660
305
1190
125
739
124
220
2374
14879
723
155
631
639
117
2248
5412
1379
1358
121
751
5634
400
199
312
211
2832
6759
1214
952
221
1403
568
185
244
2045
135
201
115
901
1888
1057
6212
2413
1173
499
15355
3473
1260
1404
537
2506
339
134
286
109
229
567
1352
1876
162
243
197
137
300
199
2088
3254
161
115
5016
3562
12810
5319
189
989
7532
983
1052
103
734
188
554
973
1383
236
748
142
5591
2173
316
1066
181
203
114
126
113
1471
738
483
190
3586
5358
9672
3805
4222
1266
1546
160
142
150
134
200
217
265
7474
976
6685
723
1600
141
306
885
327
180
220
698
143
148
303
142
165
328
670
127
222
131
695
9423
797
797
1473
7406
2547
103
215
634
7466
1291
388
3928
7290
6053
244
2293
202
8950
3817
9368
5552
285
4180
11523
5228
1420
319
185
470
439
123
116
160
683
163
9210
156
421
1164
761
416
428
160
2717
2232
1959
614
696
2021
9610
5419
305
1666
157
177
927
2010
531
133
289
1659
235
571
4539
183
726
388
499
232
1728
1414
231
313
979
598
8356
1415
361
237
2519
209
13279
491
366
1158
798
846
1401
625
186
178
1711
251
191
151
106
939
121
894
1593
625
186
184
1971
191
165
106
942
441
11575
8391
112
487
1248
140
161
231
100
476
669
204
216
311
287
541
148
265
215
381
904
128
9253
782
602
1142
470
1330
369
4782
1851
375
1781
9246
5698
2831
276
453
2852
184
514
185
244
167
213
1741
146
542
119
273
100
169
759
1348
11827
398
104
629
499
510
365
4463
12549
1672
2643
546
3340
3021
592
586
1033
672
3340
2829
592
585
1034
673
3341
2328
441
565
357
150
1360
332
880
1306
266
379
1392
304
305
240
132
170
279
481
323
648
440
790
463
243
1526
3207
6876
9322
1313
7356
3965
3117
1185
4639
1161
11118
8890
200
167
1309
102
200
165
195
841
230
2111
257
832
471
362
410
354
139
469
13444
13690
171
504
617
226
600
121
212
1050
7743
179
1013
1345
1938
8860
664
149
433
636
1343
9387
662
2138
3517
866
404
148
729
845
657
1889
9694
3927
195
119
9117
628
135
591
1266
127
188
106
5476
314
136
297
854
911
198
2953
316
395
308
857
644
443
327
3271
408
3490
261
233
200
326
3235
1987
130
724
4753
130
3391
440
178
164
698
1301
356
1431
258
207
13754
12630
388
195
3105
187
183
175
148
450
387
3783
108
514
515
100
335
450
974
557
227
219
278
128
3551
7480
2462
188
118
3066
3957
334
1434
3520
5394
193
515
443
912
665
238
127
5058
131
3482
11550
2753
208
443
908
659
238
128
161
267
2456
1485
1270
5243
6979
1361
952
5203
2985
340
587
640
512
599
210
389
496
410
2900
11140
2956
146
346
2126
1118
5280
1121
223
2554
362
190
284
111
4999
691
173
201
703
109
196
691
173
201
685
195
2691
420
176
443
1914
1094
309
121
1372
1058
108
144
422
1231
119
330
1367
522
383
3072
327
2136
953
9356
5419
4614
6259
1004
264
158
125
101
118
158
170
341
1276
231
526
578
6560
458
446
7283
9814
1241
215
2775
8895
5169
364
354
158
178
183
151
240
318
14090
399
633
234
113
803
106
216
185
234
159
356
237
418
11713
3231
305
2226
930
951
3138
6296
2336
2477
1063
115
348
232
834
940
1327
1029
3042
2593
2060
705
207
354
136
118
159
112
229
182
125
2623
1632
1463
1312
226
824
106
2887
1636
2122
135
116
300
1517
552
211
202
3773
9360
166
1052
465
570
849
9462
1226
336
753
114
796
126
177
797
126
177
442
101
248
115
107
648
182
284
126
9100
193
411
153
1259
385
7405
1535
1375
4342
6378
1032
899
298
100
190
150
267
2182
3982
2541
1713
694
141
121
825
127
244
190
6690
476
310
119
319
329
662
279
1026
3932
122
2320
366
584
264
167
5616
366
584
265
169
374
308
529
146
443
250
484
143
700
148
222
374
147
439
259
437
143
701
297
1317
6693
441
645
132
190
245
522
222
190
201
441
646
145
184
245
521
222
190
2503
6859
2386
1572
1957
167
1459
929
5845
1619
921
329
685
1029
8566
4210
1687
5364
3757
141
441
1365
1549
2603
1241
5389
10317
647
4659
8217
6100
5704
7057
2707
9456
1744
2763
781
6495
658
565
481
3427
821
6294
4730
1632
1004
118
2915
577
555
212
166
365
104
315
395
7695
7054
6943
471
1449
334
7347
144
822
252
1639
2169
3322
8964
1343
1388
6547
109
349
361
2070
1967
109
551
106
1175
694
551
272
3264
5027
7268
1838
7218
1204
4173
3106
2716
3351
117
2903
1569
1589
419
5276
206
2191
1213
606
11795
108
2446
5198
704
7987
6062
6993
13115
128
9473
2028
572
372
213
198
4853
1172
174
123
826
152
620
442
200
198
181
121
827
152
646
6260
1887
143
928
8855
4703
342
950
520
140
607
331
195
478
1282
146
174
641
685
1169
124
521
1582
9229
6602
9234
820
2959
138
1866
835
5594
476
128
235
256
148
606
4321
796
1790
4213
3725
9958
134
3978
2829
393
1863
6312
9136
7647
350
121
668
11439
230
755
6863
630
440
14969
150
240
232
6438
2290
745
2316
1683
2473
745
984
2195
778
222
3599
1720
1021
1749
7934
1519
1458
268
198
132
133
285
3225
457
174
165
144
407
283
1770
7044
11641
1641
8897
277
1584
3367
588
3416
4027
324
669
174
1268
489
179
374
646
233
3178
6717
1221
435
911
180
802
245
196
102
156
306
3669
1017
210
140
108
2532
922
285
465
253
1435
703
1575
293
5954
4187
5465
2686
190
120
136
137
310
270
6232
1403
130
458
405
1064
152
144
1187
2928
1204
2525
1984
3830
3376
417
199
163
144
156
113
199
882
180
2909
156
202
177
115
2232
169
337
352
293
110
101
323
203
878
6517
645
340
179
627
602
422
435
455
5079
1561
3488
126
702
9238
829
386
1023
491
184
1051
103
137
3070
123
110
144
278
679
312
441
700
805
701
202
9375
804
160
426
442
125
201
108
783
935
1210
2169
8232
138
106
376
350
266
2814
441
619
470
315
136
210
703
469
315
135
5752
137
396
590
444
246
548
599
2885
268
273
136
396
701
516
3484
2541
3104
694
5617
740
1329
542
721
173
293
580
287
586
986
904
633
424
709
4679
4581
8943
4748
9619
9681
119
105
899
913
1832
1660
1884
5136
7494
1951
2210
6321
7360
1701
104
512
210
714
1470
4201
8871
637
504
4169
107
364
648
143
570
607
1506
2727
6048
1630
106
336
669
441
154
3207
2410
3799
1283
267
242
928
483
124
990
3236
14872
1515
530
1059
1362
141
148
283
262
290
346
361
192
8829
517
272
14241
152
580
226
225
231
269
198
9267
134
182
315
6793
2131
3317
2386
114
183
480
121
360
203
227
165
588
118
146
224
308
269
258
276
393
162
165
164
152
393
153
1043
1345
3336
107
102
170
356
127
262
226
298
100
388
212
418
149
143
1173
679
1218
795
333
613
296
180
1671
9394
5766
737
1044
1886
467
205
429
2886
482
183
2523
1038
493
415
103
266
526
4115
9178
4857
1131
138
1308
1101
202
1018
144
968
363
748
4846
688
4994
1118
322
10390
3024
1684
174
988
540
1140
112
773
295
5334
5307
4967
4691
3658
7187
4584
3439
2176
1480
847
2596
373
263
306
175
1251
145
115
14803
187
1038
1514
906
341
469
477
244
647
4462
5215
3938
5158
2055
1024
1089
825
700
175
2948
825
703
4281
2422
1042
302
1352
823
927
3491
105
4948
960
2375
1489
3087
3063
7455
4754
926
671
135
391
259
1063
795
294
211
161
296
597
192
277
170
290
383
626
317
142
374
318
4510
2769
6782
11663
2619
588
323
241
201
1960
7333
274
587
377
913
147
168
188
906
190
298
369
2322
11838
134
1061
4102
1323
382
1331
2330
883
210
856
190
295
338
2253
814
2318
2112
3005
810
1002
6584
6337
1398
3333
2206
337
5312
995
354
628
116
503
616
560
1898
8840
5407
4847
2327
271
146
185
274
137
643
2480
1647
415
1287
561
129
499
1995
168
543
106
397
14909
173
124
1163
400
231
518
101
1413
137
103
1050
1068
1508
9645
1402
364
676
298
982
793
138
140
668
551
344
1581
130
1281
3856
2315
782
7054
6859
8891
178
647
4009
8970
19309
5123
417
3052
263
260
380
1115
554
700
203
135
287
1106
1356
5926
9297
316
494
220
344
7271
574
341
1073
1403
355
4252
638
334
1029
232
6597
656
338
132
174
253
387
139
103
185
465
107
174
199
316
215
1272
171
8917
118
492
373
605
2357
11637
1256
104
175
199
796
337
239
198
1071
355
166
100
122
175
243
9171
382
302
183
382
436
13323
819
106
5030
7336
9919
121
138
489
776
142
189
551
210
383
263
2917
138
217
587
288
646
5760
379
6949
330
469
7243
3851
9694
3795
1143
5232
189
819
1701
168
613
147
1191
211
611
147
1201
210
1029
147
628
448
1779
278
9388
315
3475
203
370
177
7446
248
234
239
234
477
161
142
959
347
393
271
199
1835
1071
480
141
432
237
653
367
164
230
269
228
885
1104
200
475
8477
1876
559
10342
3571
7854
391
177
374
105
156
124
177
169
207
13712
404
219
235
232
195
466
458
269
357
535
441
5493
6322
13623
1658
473
9326
15033
431
127
578
2084
1231
1554
481
440
611
169
720
626
657
147
698
109
720
626
662
153
627
169
721
627
330
253
3550
266
13043
5565
14845
2770
1253
5301
4020
627
364
2159
3174
409
1926
210
934
1056
247
589
2048
4021
811
295
574
7624
1598
1559
300
7222
2685
1985
765
174
280
141
423
488
702
214
452
153
368
269
3555
1926
3340
1186
1784
2619
439
468
104
100
6562
129
116
128
279
946
746
319
10158
2579
1590
279
4176
4011
1797
9350
3825
3967
1179
585
194
522
172
518
170
112
118
686
146
454
164
393
194
367
6193
4853
737
130
165
134
184
265
417
607
136
695
121
504
1447
207
188
293
167
156
141
706
146
191
530
3147
9379
1581
241
208
157
121
3971
155
159
533
327
391
1058
2878
5307
8888
4003
5274
426
986
1394
416
440
115
182
472
155
596
652
288
1209
436
458
483
234
353
876
104
999
1033
2157
225
222
5787
3048
4349
1012
929
202
9271
1103
1143
404
1859
606
1159
109
733
204
113
503
146
104
256
151
325
114
1671
4963
1606
1558
213
236
108
596
445
174
2918
213
130
168
652
446
151
142
162
160
441
602
3581
5113
738
2125
2762
724
7786
4164
4872
746
8296
627
110
603
1060
1020
2208
4156
165
142
1230
259
428
282
108
137
531
133
428
171
282
963
327
120
769
852
390
2401
1146
2194
8584
8607
679
726
446
600
1078
1218
4222
3415
1222
121
213
189
7407
122
514
148
134
9356
142
143
2328
201
396
320
170
13654
902
1891
3889
9075
2705
3362
3130
615
531
104
133
197
143
179
111
103
124
222
105
863
2680
514
308
4566
1371
1768
238
322
164
149
9195
262
229
228
158
173
138
1030
4608
9208
3246
1050
1337
1445
435
878
4270
2078
5752
8988
8358
475
322
150
261
181
183
191
240
1089
1017
116
7308
490
167
160
183
104
125
705
238
701
745
2911
603
116
704
749
9353
253
1499
2874
260
2251
2659
359
994
1347
130
405
779
10072
322
1427
595
666
5231
1416
591
665
1705
4645
143
517
6591
633
3147
1270
115
217
2388
4314
5138
2768
640
9396
347
877
6159
177
6206
1493
1312
2019
936
351
750
209
176
193
176
215
192
133
305
1317
1027
194
163
364
110
511
529
201
6002
8522
129
669
619
880
158
111
553
148
484
189
233
1455
401
227
1928
14078
9596
580
1314
2090
941
352
777
209
177
419
193
429
216
195
134
307
1322
1030
196
163
400
8953
110
512
1833
619
706
876
142
196
731
875
789
626
185
1782
1721
304
683
195
114
1165
437
1320
1416
2335
472
3987
385
11253
2882
4794
1462
1238
3122
1082
15393
5148
5589
720
295
146
194
884
235
2409
164
389
607
295
146
194
885
5677
3258
188
364
104
589
111
5114
7387
433
2974
4226
1017
1504
104
428
194
363
179
13367
342
213
108
218
1477
488
9069
258
232
2360
3618
1675
9390
479
1041
126
106
200
175
5675
1046
126
165
202
177
2053
1209
8923
3416
3325
314
525
375
1549
208
110
239
299
1366
510
1108
166
765
8891
5626
1093
179
427
188
1001
132
751
381
111
146
446
209
1001
448
240
135
166
440
835
251
206
282
129
357
222
237
103
863
1510
834
299
1836
311
299
130
445
173
611
398
166
550
137
517
321
144
234
8947
668
3294
142
487
615
731
449
404
446
9480
152
218
267
418
133
111
203
184
700
202
267
417
203
184
694
117
180
109
104
318
263
274
363
8857
230
560
239
9053
1207
544
4206
665
390
163
141
373
529
902
549
6525
12488
2567
2717
622
3845
4438
2275
1993
137
218
238
255
253
332
146
608
200
168
364
196
333
720
725
162
1313
151
419
1012
100
240
129
4172
413
200
168
244
334
722
727
162
1314
151
419
1011
100
240
129
1334
8924
7586
341
115
712
1274
2295
1236
6034
6831
5616
446
710
110
358
4094
1466
3219
4673
132
105
205
1047
2123
2066
283
511
965
605
241
118
171
118
5659
135
198
3595
116
738
1172
333
376
408
5458
513
803
7595
921
201
2178
186
136
110
1657
2562
3493
3408
963
538
701
127
478
300
1848
266
9810
3727
4270
152
171
116
260
149
236
443
167
650
113
168
1135
169
224
2207
114
650
111
168
1135
169
450
8989
168
159
115
147
167
125
254
363
2041
1344
434
154
5207
973
1761
7687
1757
1468
2597
247
3363
929
7396
6730
1210
3925
1625
234
282
104
110
3134
134
116
184
181
205
104
291
3700
8910
3634
407
327
6482
350
4757
176
614
2893
138
116
185
204
120
457
1761
135
526
149
415
1305
164
8696
748
998
824
470
497
1170
2628
2110
910
355
252
2285
221
4526
5004
632
1188
3515
4471
1560
13291
3292
9255
5052
7962
4366
1643
134
262
263
125
240
144
7033
7501
1952
1679
272
1411
7083
8942
716
279
1436
1571
452
119
150
558
182
213
258
163
2957
229
168
806
1089
422
5164
120
993
179
264
620
141
200
182
181
3250
411
269
2315
964
2109
2427
773
146
385
1540
1676
148
827
148
300
296
5312
101
441
158
243
177
164
165
163
101
442
346
1151
1187
127
427
11957
1044
549
121
270
239
548
578
6437
247
1268
7473
3414
493
872
641
247
478
6775
2253
1008
187
472
291
182
509
120
1748
176
109
825
15176
695
460
100
5201
142
252
416
119
6324
1397
626
580
184
1076
231
161
274
380
287
201
115
172
991
344
2797
259
474
313
510
2740
318
1043
210
1487
1199
1433
5239
130
116
4433
1061
279
660
116
1061
299
731
2486
3488
4354
7241
705
120
1468
143
705
120
1464
1167
580
624
187
416
1055
2322
5986
883
419
9435
276
197
2757
6175
521
1748
575
4521
3461
188
182
314
627
177
2296
917
1039
13777
9708
3956
2687
7348
3775
474
443
155
159
2881
161
642
232
2913
126
191
296
323
3095
4437
4565
1176
1588
348
4025
387
1254
577
128
205
3605
572
2241
1561
409
734
1033
604
154
14008
441
2783
1618
355
801
8748
4154
3640
2818
336
545
216
148
201
127
125
207
859
155
383
9058
425
174
458
176
164
169
163
441
3239
1216
293
457
351
246
402
161
109
615
1762
710
399
654
367
386
244
445
122
245
246
165
465
322
4508
9068
4471
3603
4921
4350
8231
2558
3068
2963
4976
1871
2492
3381
2289
8863
434
617
284
304
279
186
171
125
194
129
214
138
803
439
2123
5824
328
177
854
275
567
407
128
420
128
1320
189
163
1261
4673
2032
629
4327
2743
586
576
1058
671
4353
375
5289
546
469
1907
674
2263
1488
1210
2913
1231
199
977
650
266
367
117
667
7244
2353
465
505
208
301
242
6687
501
208
301
2859
1069
11501
236
6385
1478
2669
1159
1077
1118
114
501
1451
1858
574
319
2060
1907
982
4598
4791
4305
3812
5306
1616
1558
1213
1969
942
4731
2227
876
665
143
129
2909
166
875
666
177
121
1803
608
888
1822
1914
519
363
344
164
172
1402
127
424
8871
477
1097
1553
6168
1575
9335
5030
3707
117
355
2954
628
337
371
373
187
327
221
595
2641
474
448
490
612
164
143
138
880
316
635
392
160
504
571
2412
6646
355
4740
516
141
2790
2317
254
264
228
1806
8203
6508
437
354
4704
3589
14145
968
419
1376
176
122
175
324
205
3226
1354
174
134
130
164
294
205
303
235
150
430
255
487
152
131
1272
352
161
158
3148
443
592
739
135
158
212
409
2942
138
331
454
263
104
246
127
4169
6236
115
807
104
1503
9572
199
4570
257
206
170
225
979
160
125
156
451
341
109
651
142
9392
2661
182
266
159
421
102
336
108
368
153
643
223
1561
1488
506
102
1212
2157
5575
3264
9452
252
293
385
13659
1381
1017
106
123
221
310
206
176
195
156
11137
11621
2533
307
311
300
919
129
109
391
289
292
7950
539
156
148
404
204
816
877
164
3125
477
139
382
207
645
2520
845
479
1704
2649
200
2323
1549
1499
958
407
507
210
1362
113
687
106
1956
7502
107
247
941
4015
102
377
107
132
117
122
795
324
186
177
6580
166
301
1412
100
231
239
846
230
572
446
191
279
399
1652
156
341
452
206
222
706
117
321
197
122
101
152
101
683
137
433
704
312
199
143
151
1475
6466
420
9718
3539
1466
569
907
8746
905
962
432
177
207
280
1065
440
662
1464
725
670
1575
163
2250
363
347
724
1304
935
9403
114
603
883
300
379
254
160
148
8926
571
5112
813
695
243
478
310
9327
13847
683
164
535
747
639
107
597
928
1140
1436
1134
870
921
512
262
245
442
127
201
1881
995
166
2874
1770
2637
5544
4228
926
169
904
2528
353
1285
258
542
187
1038
258
244
526
9556
328
371
105
375
160
389
759
723
2036
4853
7290
159
6714
1743
6342
12033
681
200
399
1136
124
725
2700
161
204
156
541
906
2258
914
594
704
132
137
514
919
232
359
1491
1958
109
659
320
516
384
197
138
226
1141
279
8814
9118
5032
288
106
513
179
387
215
268
217
1307
3917
3433
130
370
160
1638
13463
6626
1751
888
2665
1219
1593
12526
221
165
1042
216
2476
3036
1926
11697
2326
2663
294
1656
7375
485
9421
842
188
1882
415
733
721
2226
315
216
525
370
250
101
174
100
372
7452
1733
14907
6304
13730
6947
193
1912
3707
1267
1100
453
169
1567
1440
305
126
442
107
747
631
212
164
153
149
306
105
204
2113
2517
11542
497
319
167
320
131
242
320
106
206
5845
3002
194
1944
711
7459
2352
1400
156
388
185
7214
1552
1474
134
123
170
114
254
1780
1371
12204
8252
185
736
326
5194
381
538
117
206
1990
344
236
464
149
122
684
439
1790
6045
8249
697
5628
356
636
201
303
183
162
106
512
323
138
154
514
7325
2285
2336
710
2376
2898
695
179
617
2645
2850
3145
383
118
168
294
1245
217
149
265
403
4660
169
417
109
113
420
453
999
916
207
4124
234
5613
752
1315
7338
277
473
1030
153
105
13364
802
914
9378
574
281
149
143
224
1136
7216
131
2513
4784
3931
3383
1100
581
1505
684
216
244
4016
2051
2296
4454
8970
13933
798
4337
5367
698
8350
8834
7020
4811
4772
658
206
2304
473
431
236
319
144
239
217
309
512
415
517
1724
2940
4734
1671
13092
285
331
1495
334
1339
355
201
933
775
329
116
101
102
207
309
383
265
292
4545
421
171
2690
119
351
233
3480
3053
11257
144
2100
528
647
620
1739
798
327
226
293
230
178
403
3896
8105
7457
1960
1625
177
8713
456
118
400
107
405
204
410
283
114
1777
1481
169
379
204
2423
11682
105
354
572
243
201
3402
142
892
122
571
2083
137
8867
486
297
322
1029
20411
1591
1189
537
1805
2451
1133
6586
529
1164
432
4588
674
1505
9352
973
295
1396
888
840
828
191
405
2735
212
1535
1914
220
791
279
168
189
934
142
1591
889
840
649
201
192
998
226
2733
3215
3573
1134
147
131
4004
266
2080
1421
8949
1329
2569
5602
6750
1331
1238
260
105
1591
1268
1308
2164
5560
614
2652
2584
589
8209
570
452
815
3047
2431
359
403
133
262
153
4679
555
215
194
700
8121
456
6007
995
3233
364
2611
3290
566
175
2781
4474
2355
425
445
607
206
232
286
1552
701
143
196
1476
7310
612
248
936
374
500
1840
1185
114
151
662
2952
202
629
3376
1089
185
563
182
150
415
392
9574
331
204
253
2012
211
167
3529
9971
13419
159
2368
3191
142
13561
188
158
347
127
427
9577
375
107
9299
333
183
254
181
427
9010
5820
470
650
276
308
302
203
427
1326
6455
340
341
4635
510
400
413
147
121
2119
485
880
146
1007
177
196
373
2378
1837
167
2720
211
105
389
152
217
705
1563
1564
630
839
10797
1523
722
144
6758
1591
710
645
492
7363
426
393
370
130
347
222
234
1511
9331
1308
762
490
1264
2177
2480
1567
838
827
472
1245
214
225
1722
7789
1735
1459
778
224
499
612
559
3998
1114
734
3967
2723
6867
1153
112
2665
7148
136
3993
1331
154
130
117
142
604
601
2826
527
180
503
276
199
237
434
183
166
132
589
589
338
178
1221
243
381
264
8885
142
291
125
364
515
4266
407
507
488
264
398
1124
4424
1230
6575
134
411
822
3869
7286
4422
6786
201
1652
3023
6866
1920
7386
4598
247
170
131
146
4782
319
752
939
440
132
318
147
450
2462
160
188
172
132
171
155
160
395
1476
685
768
611
286
182
678
766
609
285
5800
153
3057
114
113
135
126
463
7252
5024
588
182
116
138
9053
311
162
631
166
140
665
257
658
136
359
1071
382
1091
214
273
1146
9321
4182
697
8401
441
421
321
166
626
3992
1411
706
143
1417
707
3502
1635
1984
661
2935
126
541
1686
174
200
125
1544
112
4558
1553
112
1522
5710
317
140
194
722
107
1041
3993
238
1608
1804
2176
6645
4398
8614
3756
1016
8779
253
902
801
1398
1607
184
2030
3621
205
7534
4807
178
1709
5362
2801
874
477
3529
1344
366
1443
7797
366
1469
3554
4935
282
7518
646
495
1193
1100
481
4575
653
325
114
2330
4535
4803
1485
1178
7583
6161
1697
1532
257
835
515
1403
2419
678
855
493
4604
1562
6559
4679
2952
3331
343
2661
216
527
540
1019
369
581
5478
374
539
273
861
457
648
207
1171
124
150
433
2448
5238
839
727
2987
705
1285
1163
650
348
145
104
127
679
371
308
473
537
1460
268
172
1395
621
543
210
227
366
462
204
332
800
756
285
7379
371
7421
100
1319
219
273
625
3297
745
1374
1007
1847
1423
878
3083
2451
2445
1719
5957
1007
1548
2108
4676
5070
5393
703
8267
8942
6851
222
238
607
764
115
343
2562
557
291
756
2708
171
254
122
1197
9570
975
211
150
246
1372
239
1266
3916
154
198
248
346
1030
2902
385
119
999
615
4102
293
489
641
291
346
371
195
914
4697
343
353
355
6479
1560
3794
1270
7323
195
1630
7693
343
839
596
1295
963
4319
8859
5941
159
9518
2650
1190
440
4822
10817
2934
6257
158
147
457
399
424
327
3366
1163
1468
1836
1463
192
856
7980
843
142
128
384
327
865
6612
9374
585
118
318
233
241
3077
132
1528
911
285
385
603
214
614
319
200
1282
134
920
569
703
646
185
205
1057
2085
193
5418
696
8073
699
160
699
849
165
594
890
5561
1136
187
118
212
141
157
2701
465
187
176
141
1648
1611
1598
204
145
178
991
697
187
2911
194
446
347
991
149
694
2410
2099
738
423
1312
303
611
1975
1250
207
611
145
11422
484
709
1292
3948
5178
2577
961
3510
3739
294
564
101
244
182
1064
827
1218
6468
410
4683
1378
770
3033
448
695
238
333
754
241
1710
1887
281
212
429
248
147
380
192
146
143
314
4257
2212
225
461
478
260
782
409
208
485
499
126
214
322
130
394
1527
314
581
208
4744
9478
228
234
1349
745
1011
13608
2689
321
1000
8806
188
1389
347
661
6466
346
346
282
443
7325
3694
3551
294
302
127
674
314
285
330
312
139
303
328
183
3334
191
273
723
6035
195
254
214
600
6529
5033
632
803
148
674
2216
321
181
512
2176
157
369
119
466
785
442
168
161
134
492
3067
332
573
259
143
3546
6370
10814
215
222
199
2239
7419
1029
484
497
224
600
625
417
222
120
2002
4498
6365
681
1266
11835
2039
1130
147
231
184
181
172
8662
1675
333
7400
2257
2887
3341
9369
704
174
7367
105
105
208
1886
1581
2517
5201
2236
283
626
534
948
2082
7335
1378
4050
3429
4055
3282
1084
2064
334
2656
1521
336
1612
223
1315
483
376
461
1887
434
5941
9092
9578
3619
3498
13769
191
268
4828
3932
1159
13160
510
568
116
110
371
365
319
125
11857
2856
643
10931
1325
3946
429
5681
378
1911
578
1573
289
1613
271
1638
1528
211
241
141
612
327
13575
1261
3483
184
9301
220
1797
589
103
13286
556
1277
209
4968
207
108
7849
393
6523
1548
1462
253
152
213
199
5308
272
364
383
4736
3836
1994
4046
820
171
3156
147
596
435
300
1527
156
493
634
211
316
377
293
109
166
1476
2659
8863
4643
3296
6618
4439
298
1553
244
5294
702
8353
1052
4420
158
1056
9352
2888
1598
154
1207
894
564
109
10831
8949
2914
555
438
156
128
108
206
209
5794
438
156
164
129
108
206
209
1972
2852
7254
6239
6199
580
208
601
1922
422
2459
500
6139
2678
691
107
1256
653
898
103
105
1543
707
171
606
495
747
112
298
699
433
213
1444
663
220
201
8986
1279
1981
2281
1186
2855
7509
3942
9774
1501
952
733
879
378
185
513
9232
1596
438
242
877
543
146
6933
7679
8896
1855
537
325
2110
8541
755
181
9184
256
276
335
187
110
122
154
661
632
418
2672
170
7320
6660
955
2120
4813
2440
1279
181
451
561
410
331
315
186
492
630
132
306
383
403
1368
863
254
6457
123
275
298
141
698
368
590
849
290
523
243
193
455
12515
1630
143
1150
111
113
110
160
134
226
190
280
7312
979
538
683
320
4568
5680
1244
129
126
103
1931
7511
8862
2565
455
1337
412
6991
7303
1525
2361
330
158
129
4908
1208
340
379
423
232
632
104
224
110
374
888
338
5041
324
234
611
385
134
1865
5634
1321
7094
2201
8960
5927
3384
6919
192
329
444
138
110
1232
5230
11931
1327
7350
2829
1710
11557
11062
14264
6006
9215
3177
1801
925
308
207
136
290
681
3363
2462
1376
2969
176
262
2197
2655
441
101
163
165
164
176
150
442
101
1015
2634
1469
6287
8825
2607
885
11937
471
289
170
364
341
108
1090
164
102
899
679
147
320
10506
2328
9406
4545
5053
925
3851
8874
1765
8896
3309
1300
4740
146
7680
7981
222
227
3518
1469
226
132
213
160
3953
1727
7967
654
9493
179
408
631
255
103
534
154
525
5024
8905
1916
9330
380
663
443
189
309
223
169
523
1388
1337
7843
713
445
190
331
245
165
486
180
1147
137
3065
652
133
269
7504
114
202
544
259
5220
114
197
543
259
1817
1982
163
242
140
1226
683
259
7325
1002
9006
2186
6073
3549
5469
682
2703
2284
6685
728
974
225
8270
1536
123
349
4939
11715
9997
3609
1179
7388
9407
3728
1809
311
2641
544
9310
1630
279
3633
263
6562
136
140
137
174
1535
2515
4807
105
391
3916
5306
698
8058
4025
14988
235
9276
1789
1317
171
122
138
235
382
141
320
1057
756
932
1911
2561
1477
131
773
6730
4493
8953
2838
1118
1848
9091
711
1327
397
110
169
164
133
9021
105
423
2903
174
873
423
3214
1373
5872
3440
759
233
490
717
473
164
370
721
174
1597
2202
1437
4045
7209
8705
5827
3278
1145
488
160
1142
114
100
2974
550
382
194
265
2211
339
132
109
107
199
225
316
274
209
113
129
1142
216
388
630
170
204
120
283
1442
1565
150
174
662
265
158
256
378
3182
1468
298
1282
172
648
184
102
422
1002
1993
5612
1307
292
484
357
8751
1398
606
725
297
416
194
222
461
1623
10595
2910
5611
673
7967
3243
111
6502
2716
9115
2431
2910
514
537
301
233
307
396
692
554
278
145
301
873
224
665
665
1655
9199
7560
277
173
492
330
177
140
151
425
493
8975
13125
561
3506
485
4543
4858
151
656
321
335
807
3080
177
269
1458
2028
320
335
806
2266
523
852
9136
2420
8885
832
705
1380
1784
8910
6415
964
13615
138
277
191
1262
7226
1151
1611
156
166
126
3872
9058
2597
768
8986
870
2344
600
9273
6372
107
8893
171
160
123
13791
300
509
2953
101
201
117
355
242
111
207
473
201
101
384
473
207
111
459
250
150
243
115
1137
169
613
270
396
276
1147
813
156
9267
6797
14489
2205
1355
2511
431
1268
415
123
11145
110
741
477
12269
1421
288
157
245
107
105
236
340
197
1979
1093
6942
6969
131
139
142
513
204
168
8859
498
408
314
679
132
190
148
158
108
180
716
739
201
243
148
211
108
180
716
739
515
418
165
1726
1188
115
1248
5757
550
682
1164
117
551
353
3029
197
558
180
8913
279
1046
149
698
104
523
138
365
441
927
606
4136
5518
7460
1416
149
107
153
963
2107
12717
7026
6326
5018
8027
1030
2686
7301
1152
8597
5270
135
275
182
429
234
639
104
195
1893
1552
5051
8786
2332
4395
130
283
129
226
9376
153
448
3699
9391
4176
1122
169
234
169
308
239
173
1257
429
188
370
303
105
141
168
540
135
2600
6880
5132
3897
2198
6779
2743
346
242
252
223
107
191
380
348
119
106
389
184
102
109
137
133
200
170
370
1092
202
293
126
173
5817
171
114
5002
1355
3713
473
1573
700
8096
2707
119
204
1410
5171
284
171
1576
594
782
111
333
102
969
146
1158
829
268
3792
7334
268
1559
413
233
7350
191
341
148
491
178
1013
2790
6329
620
997
699
5344
7951
1070
2403
3384
296
1332
1579
393
435
521
692
465
358
148
287
108
405
216
4525
2849
1334
152
476
305
211
124
114
2032
646
888
524
2914
107
663
888
524
2545
6027
9110
2664
703
198
630
305
211
690
301
957
241
131
297
129
696
103
162
161
985
976
694
734
7815
2781
6469
335
4693
6829
122
1183
842
225
176
155
937
278
355
317
109
169
132
144
2012
9017
2255
11723
2853
6302
10667
343
223
195
316
103
291
195
1926
3207
2733
12559
3424
1041
2004
144
521
120
1090
1091
1089
1087
247
9262
700
159
271
230
755
464
244
2598
5244
5778
8219
189
231
126
128
1800
792
10256
940
13305
232
106
519
7298
177
1449
707
1416
116
125
145
152
192
6497
140
593
1000
208
1720
765
108
363
111
113
360
221
131
112
135
124
133
109
475
846
122
7032
2069
3797
13821
3568
4782
6756
2627
896
288
875
359
806
154
1186
221
106
141
150
1382
302
438
103
143
1424
415
1835
201
142
103
120
827
4165
10043
117
1435
106
391
101
176
124
162
425
2765
2091
148
115
111
213
943
2148
8176
5915
4422
464
7704
131
1162
310
6659
553
131
759
3860
233
205
150
330
3193
1135
467
7426
1408
9137
6999
931
3738
8871
4872
1457
210
372
123
1258
156
9325
179
238
179
610
220
5353
8920
804
3169
3161
9460
122
233
111
102
3573
301
1810
4905
4776
3857
1001
310
1463
1405
959
2032
3850
547
855
1571
1910
3249
1298
6059
7165
910
462
1411
9450
3630
227
339
121
5398
260
155
1132
657
444
143
2896
267
165
1131
713
2433
204
13913
6245
972
7750
130
4752
9745
169
427
187
695
147
438
14837
179
425
704
129
315
466
356
4230
7240
542
15077
157
420
133
549
7418
506
8539
5843
660
473
149
545
1246
1786
621
5612
2361
8947
265
1340
114
1449
7216
3246
7187
4881
627
154
1714
222
3166
8147
2352
257
848
1411
1402
597
477
195
1848
1680
265
1044
121
885
110
935
678
623
704
2065
2775
6399
5958
2110
448
3831
451
3101
2515
1609
1756
7215
922
2502
1232
454
315
294
911
3080
4320
4174
1367
459
306
300
6812
13621
1191
9369
5511
1519
123
556
342
385
8214
4221
3563
12345
1459
4239
3156
160
6499
4587
1741
585
603
1029
733
4336
1366
8933
2221
231
211
7334
552
592
656
238
117
167
170
113
203
155
133
160
111
148
13453
422
5193
4720
308
278
171
7345
139
570
351
1650
1344
5075
703
8237
1444
603
1071
686
4240
278
207
143
162
250
200
265
188
152
270
1024
7231
1774
210
189
5730
277
2541
1030
134
167
1294
208
648
218
2905
134
158
1287
208
648
1038
128
207
791
1835
12543
137
929
3307
9785
2428
5095
706
5787
6839
2472
769
8953
1710
4006
625
230
108
836
476
145
271
9618
3906
218
1583
4397
5740
1828
207
464
265
589
245
382
1297
888
1068
13823
1595
204
128
130
5475
308
209
126
129
2055
306
9397
122
4625
1092
1422
8874
2918
4390
128
242
243
1528
408
1189
162
179
148
102
158
239
285
193
597
118
153
5988
13497
118
7310
2987
1503
129
302
153
3338
5425
5340
101
121
158
433
205
118
195
3239
420
187
158
405
107
286
428
253
975
112
9016
6314
1543
560
2987
176
1688
2772
560
2222
1426
171
1054
1367
979
1374
2257
881
8686
876
874
1007
3154
105
132
560
339
108
1387
385
7788
1384
385
1333
566
108
263
314
311
149
175
773
109
262
314
401
2292
706
172
989
492
201
705
173
995
175
306
1616
1123
11253
9385
130
14532
533
102
347
375
406
120
1498
196
421
974
317
123
217
163
241
120
742
817
705
144
136
248
103
162
147
410
187
110
2481
3979
653
544
1551
18364
357
536
523
299
1730
2286
9383
587
7340
447
655
301
146
551
161
2136
2479
929
3739
199
8240
1863
374
720
708
201
300
719
708
1131
5330
160
492
108
1030
306
283
870
193
178
182
945
521
314
8611
449
378
1384
2185
428
278
643
310
633
603
1359
321
4742
353
6711
775
1338
133
3879
5380
651
133
1280
423
318
561
329
561
329
647
118
8423
1254
10313
457
283
908
146
116
666
166
1929
448
458
284
909
147
116
148
666
990
164
804
169
169
401
306
1716
1508
2394
2167
13964
6741
135
12059
15353
154
630
968
1229
1427
5125
286
143
295
268
620
1062
207
3088
719
2812
7679
838
4415
163
360
649
2732
582
309
617
111
152
3066
195
424
311
111
602
173
101
152
1552
186
181
174
2326
202
2011
925
564
1239
2915
5943
335
250
1091
142
884
417
241
2620
158
140
1026
215
1597
9397
908
407
240
8976
1382
365
342
1358
3831
402
626
4572
178
427
8893
154
147
294
406
565
284
155
694
306
111
388
258
559
302
232
307
436
256
127
581
2613
3348
593
1370
3889
258
183
6256
345
4750
552
255
1566
1047
202
2516
3323
6745
190
2760
1703
5100
1459
9395
2535
5658
1484
823
587
4104
243
146
513
552
2443
734
871
1673
408
547
630
4853
7258
266
549
181
154
124
1574
1170
410
388
172
5208
695
8156
4212
1467
703
5151
181
336
196
144
705
1480
1524
710
25535
2590
4842
166
1877
126
299
4435
1464
239
407
102
352
192
2719
131
13744
15644
3942
9720
3182
807
2809
181
9382
185
967
9977
4052
3959
5075
450
646
686
187
306
143
296
219
158
947
574
135
2672
1693
1677
163
1452
10904
394
218
5957
3352
6200
1843
3883
4230
645
638
184
1628
4721
539
230
100
426
200
539
231
100
398
7134
2730
611
551
114
638
644
443
574
966
1415
707
2255
443
646
212
674
203
660
1472
4271
4894
2673
678
7785
7593
690
4891
275
629
1079
1189
1699
1249
578
2035
631
420
835
2073
7821
4663
4606
1378
601
1044
938
909
178
823
579
1072
920
5311
1711
278
1733
1637
521
477
2404
262
136
4695
2589
1961
652
195
180
162
1851
5720
1600
7809
1767
856
114
702
210
178
163
516
1340
190
930
190
543
298
2578
580
158
685
1788
6208
166
393
3010
5072
7587
5937
4051
2845
436
1217
184
662
105
392
2719
1155
708
462
1719
1924
1049
623
610
15465
10130
332
835
954
6763
488
1798
7318
393
7981
124
830
2096
2630
246
795
313
154
15195
1227
1166
148
450
695
197
468
473
9285
616
186
506
490
223
164
132
827
1647
164
515
169
837
1943
479
238
187
275
7294
3013
176
138
362
378
1065
339
545
2050
845
2148
8781
2171
864
1361
1855
646
7329
602
2921
113
445
651
603
228
2851
224
8014
244
610
1627
3135
3634
507
399
665
398
259
273
729
435
4413
2362
8880
7462
4765
616
9545
612
212
2423
1659
433
2115
3107
1655
432
186
208
1123
5617
1117
2111
7389
1388
513
372
209
437
431
350
647
361
341
219
863
123
903
1592
476
376
190
445
163
354
172
657
366
372
155
1088
251
2193
333
8054
353
157
442
101
7733
145
109
359
3858
124
227
609
1508
102
1028
265
5355
479
2032
1208
309
1846
388
793
303
1365
162
451
107
269
1007
718
198
212
135
154
317
2890
314
742
406
198
330
203
488
146
1285
110
3628
1243
13526
5458
681
718
1475
129
6154
4326
230
4160
13668
485
584
3315
231
3023
202
255
516
13395
2652
9396
3131
392
9006
1558
2257
211
6297
602
141
6572
8895
2216
147
106
1214
1257
1269
612
412
1339
214
114
677
5365
14907
2125
471
2024
4330
1772
9114
3157
3228
2127
307
1621
2078
2032
4219
7370
3830
1840
1705
1445
4225
710
4095
7382
1153
3544
331
12089
1855
1192
4995
9388
983
1370
1622
2092
1252
4768
4008
3484
639
338
967
2102
1119
865
889
6525
810
211
741
556
985
145
292
289
121
111
564
106
275
100
8201
5914
235
235
368
158
1343
567
1013
195
452
2150
597
6236
5879
150
241
146
152
298
3054
932
415
1335
542
1460
616
158
1799
148
153
255
586
114
855
1365
140
151
343
13989
455
5705
7634
163
172
9279
871
9322
2356
163
151
591
219
351
1709
1288
491
457
1115
282
181
868
116
132
706
704
3284
9183
2655
1458
9363
3357
1707
327
274
121
258
142
298
244
494
4081
1573
5980
241
187
6072
7337
876
9423
1542
9483
1296
8856
711
5055
4710
352
6709
112
339
1703
238
866
817
218
111
300
635
311
114
119
190
276
146
119
133
665
6545
1002
6544
277
1988
2535
3701
8915
1483
151
2245
504
115
438
8808
718
145
405
336
177
433
243
191
338
110
126
2599
605
1604
590
853
171
1278
1006
524
109
2653
3061
171
1219
6010
2987
4622
341
2955
3050
2394
1860
2968
4978
191
2637
710
1302
2580
187
527
472
337
496
730
316
224
268
528
12970
473
161
7309
241
265
5527
2116
386
419
448
455
1794
363
211
431
13111
7338
1636
653
1652
876
5528
4575
4629
3957
8418
259
1459
7214
4667
1027
9511
2588
2436
9421
3157
1492
252
825
517
171
431
231
717
794
105
604
307
1220
216
7368
5738
345
190
184
142
117
466
1694
288
799
417
227
145
350
118
102
114
1368
143
908
105
394
2155
319
703
160
2891
318
163
648
422
282
210
1831
6973
2636
9284
969
14819
5993
264
114
112
118
118
251
311
1106
459
342
287
171
279
1078
342
7642
4362
342
1087
102
121
3136
1242
111
1036
1145
477
104
178
1159
1337
1013
7569
9527
1312
255
4524
4831
146
159
8801
3855
1620
6299
6674
484
156
640
134
191
910
9459
111
307
318
271
284
131
1699
1260
9848
386
590
1357
128
127
9318
606
183
432
135
692
701
199
212
584
184
432
129
696
698
381
264
131
1285
280
595
301
1315
186
140
291
7963
340
1097
452
5004
7277
211
270
940
2381
5428
4000
15492
3586
6530
265
124
2403
234
126
315
258
141
394
145
481
4597
176
624
1129
9954
4544
435
638
226
194
111
2902
174
440
639
150
385
203
193
110
9312
359
10317
5650
310
206
197
138
278
191
2263
195
294
339
401
293
142
113
301
836
131
643
113
3138
142
112
170
837
130
704
207
278
740
224
218
1183
320
5381
106
1192
105
383
2234
1167
182
565
3430
5309
699
128
103
188
339
474
577
180
189
1067
9163
888
529
1456
117
636
187
14884
319
4538
130
174
3353
129
685
515
393
202
2598
4167
136
2002
1039
132
130
211
728
446
394
144
114
342
675
112
3909
3181
9419
207
5514
204
493
538
6670
10338
567
847
442
101
163
165
164
177
108
442
101
223
101
7791
117
796
433
1154
377
183
1635
182
6113
12665
6316
9161
2032
329
4064
1301
1538
5920
6461
4063
3307
2599
121
190
11031
9419
2050
699
126
681
525
105
176
449
611
684
486
172
222
813
1229
2978
194
1677
2157
314
11793
826
2181
459
4380
1245
3747
9367
3379
1669
878
547
219
768
364
236
1085
5826
1507
8167
703
5335
259
874
239
593
8750
184
212
210
578
414
764
210
184
304
522
414
764
1003
4861
360
434
1017
101
830
442
201
416
1017
101
829
442
476
10125
921
2999
8175
702
5240
189
445
4350
143
616
394
1083
227
214
649
441
202
396
1146
227
214
649
441
1694
104
235
279
2730
5162
3689
4613
487
311
730
649
446
117
2902
191
368
749
647
444
117
1302
108
211
168
241
116
121
218
494
144
705
108
212
168
244
116
120
182
497
144
705
107
212
168
244
116
120
181
490
104
2593
2738
5657
6403
244
384
153
129
627
133
535
5008
8253
3664
931
3281
8878
6432
738
107
802
120
126
9480
120
159
100
8919
578
156
210
1500
2058
4179
1588
165
479
202
1591
165
479
4681
6263
7414
1478
4500
6688
8971
2649
160
6369
4577
4280
2487
5708
203
371
243
128
344
226
182
331
1727
8795
1321
8505
700
2778
3752
1547
166
942
101
209
788
319
528
630
212
279
941
101
217
451
450
296
858
762
960
126
5075
302
1144
336
1206
569
5600
2250
1017
699
131
809
235
508
567
7339
128
290
133
154
241
553
687
185
8759
178
409
203
211
277
197
869
308
311
168
232
349
314
1588
790
5231
697
7988
5388
109
713
496
282
170
1090
1532
144
823
8903
668
148
472
1304
7241
208
431
197
113
993
170
222
191
127
700
195
549
224
368
262
914
691
1094
452
192
358
279
279
139
156
344
181
6544
334
4685
194
357
275
331
792
509
1200
7513
463
1588
1120
8912
3833
506
1028
992
2759
3472
556
101
2480
740
624
3544
1315
231
199
6653
4078
5354
7360
506
631
371
359
1314
3490
229
342
2736
349
9066
112
370
120
558
135
147
344
114
184
273
916
299
1303
243
475
2350
194
114
261
155
123
2817
736
482
941
9095
317
677
360
6655
484
13295
547
759
5815
111
762
2262
735
326
388
6135
1429
726
1945
3197
1301
577
9390
6113
120
119
367
3678
681
148
6322
7119
383
139
1033
2299
107
14215
207
230
1306
1047
595
102
216
7503
1953
115
2190
627
4322
6560
1837
1916
203
438
1112
371
5338
3103
372
122
118
1407
603
673
879
949
2435
299
818
166
498
195
156
264
409
202
824
119
507
202
107
263
403
13581
6673
1034
636
178
2113
206
109
183
2605
9396
3048
1918
120
221
126
479
13928
6798
160
243
420
161
177
181
123
9614
196
273
5424
5120
2356
127
1909
691
2443
2257
1399
791
780
324
237
714
323
196
626
1405
434
793
4941
1682
1539
258
1234
152
131
101
3426
2309
4845
2379
247
7309
2215
7712
4785
169
1967
5364
6310
679
414
204
126
251
847
1999
1556
4241
4824
615
644
1049
502
2498
301
498
497
112
6648
4065
148
625
126
1145
4529
8926
10824
7395
2011
890
268
5247
3812
3722
3206
5349
333
6565
118
7342
126
268
154
168
242
4000
5967
683
269
154
160
239
354
138
107
1077
424
728
857
693
244
248
5088
1026
265
113
225
633
223
668
218
489
564
1095
6993
818
734
8839
740
2438
4478
234
1112
218
591
917
1340
245
204
157
158
5932
8732
1951
9964
1966
2007
14807
374
630
6116
236
171
1565
9120
456
8889
13937
131
184
294
161
3695
864
9305
5183
453
168
1571
1440
306
126
461
691
14820
617
1064
461
159
242
175
164
156
163
462
210
588
1050
220
547
894
104
1048
7782
555
8879
401
896
7290
114
126
288
228
317
6150
9225
4979
247
170
499
222
228
131
127
168
897
173
141
191
9487
1107
1201
9123
157
408
1594
502
729
171
201
125
1033
234
350
999
440
138
185
344
132
224
212
528
1372
106
107
105
591
137
125
165
235
2906
621
181
232
586
205
139
609
138
224
11706
180
350
2289
9362
6211
169
167
1075
116
313
1387
2059
157
268
126
1440
1560
195
174
172
295
1285
4794
1069
5060
173
1374
612
340
385
299
209
370
693
9118
9043
275
157
106
157
155
393
585
125
223
1059
5305
704
8175
305
121
295
204
6720
319
120
2667
4717
283
150
129
1360
337
8851
1003
8557
1674
246
506
752
234
316
202
6886
565
320
126
117
157
215
658
3716
8189
400
483
159
179
125
627
108
269
200
697
227
165
1058
8317
1382
568
371
108
265
11566
9367
302
275
138
328
212
185
1087
4463
3069
202
684
301
630
160
191
8258
698
5432
13831
122
125
403
134
913
4620
9278
839
149
171
1277
690
910
1365
338
358
970
777
9175
783
2635
723
104
687
6192
6012
13600
7758
3689
7496
1292
275
7414
274
3242
272
2139
4053
3925
7400
4574
9459
2381
2474
1433
7919
1086
286
488
1138
1677
561
328
293
793
113
124
133
153
174
317
1446
751
623
695
358
171
1653
453
640
1958
1351
110
124
4979
6687
9590
194
2316
7350
7861
1649
6472
1255
1247
287
1328
1775
107
900
192
202
536
129
376
263
254
471
165
792
1619
342
1198
9258
495
5692
8832
206
1646
622
212
369
7660
1012
754
3046
178
1717
2360
754
2268
1557
165
6562
4526
408
923
217
495
541
793
165
427
927
126
1830
621
211
1425
216
497
263
542
792
2083
924
1066
2504
7809
934
359
7357
168
335
1678
110
431
415
1276
419
1278
552
1114
150
699
164
2918
1113
150
699
3680
188
235
146
3166
126
1036
4371
5277
4465
3960
7235
178
215
119
2491
4360
689
101
106
107
148
1020
9424
6391
221
102
2739
586
116
157
1833
7749
2608
180
166
820
125
113
642
161
114
2896
180
164
820
125
113
641
185
928
3655
7353
4342
1009
529
837
1573
1761
6634
8836
3958
505
2667
5201
941
404
121
136
328
969
108
699
201
282
968
109
120
692
8937
2545
446
4884
1388
4997
1361
453
257
454
8001
624
506
138
279
945
1317
1763
1838
7306
2275
2900
387
2303
157
6226
538
8587
6252
186
10080
3669
2605
712
5345
531
167
8966
978
2648
3810
669
5069
148
1485
6287
1434
11440
3115
12518
4366
8433
544
676
239
416
395
250
224
275
105
144
4896
276
670
507
279
155
406
193
155
257
319
150
9244
309
152
107
129
8278
5191
498
5059
780
487
218
204
258
5891
2632
325
295
1186
5908
278
611
1128
192
2936
6527
188
770
534
123
4619
241
984
5609
8881
1622
335
2708
1924
13527
4663
1406
2957
674
1482
504
1026
1347
885
1735
256
275
213
533
125
145
700
5085
1052
371
1211
250
589
137
368
193
133
3099
130
593
149
14893
101
137
366
193
2330
4833
1429
659
5396
217
2218
14930
11752
234
2389
1179
655
3025
6242
7238
1432
1729
3200
4549
605
4293
6113
2576
221
105
953
373
837
2292
1141
493
148
154
3022
4019
5928
131
3992
3589
1337
386
944
319
144
7805
367
955
321
145
106
770
5219
122
836
11820
2293
1204
7243
1899
5153
1912
9398
7257
115
1030
233
184
1053
273
152
735
176
185
1052
273
736
109
1364
4432
1113
6186
7164
3925
1220
840
621
1275
1931
208
1992
854
4849
3605
1072
8856
237
4138
5318
4259
2260
7202
268
121
3121
227
337
223
5178
2196
938
225
1405
1266
115
276
183
191
1800
629
108
141
321
747
2154
14932
418
2897
8680
4000
566
5929
5218
158
478
158
337
369
226
247
148
160
482
1941
271
2194
7970
1772
351
2732
1396
4293
6826
5001
140
1058
202
1482
606
560
2459
1175
393
392
489
507
407
4269
2938
1423
606
535
181
400
4439
407
507
490
266
394
1127
3236
839
5261
1957
212
197
6863
1309
1369
1127
396
265
489
507
408
4269
245
365
1445
1930
514
492
1399
13285
1026
6775
253
1720
4152
541
473
338
1033
610
4219
905
3649
9558
5429
1112
104
158
4540
806
141
137
134
127
173
177
325
2408
7360
811
1071
1421
178
944
836
3911
1272
122
474
110
119
928
3247
854
411
391
2244
1112
189
8489
1112
671
579
1404
132
1814
4294
2361
912
820
702
249
13715
234
1462
643
545
3663
4491
173
511
147
149
636
186
106
2907
173
512
147
149
646
224
558
635
495
853
382
300
346
167
2943
614
528
106
484
103
297
338
150
369
112
110
110
164
146
963
2231
2164
1638
426
576
107
271
122
1032
2585
2774
588
603
1083
713
3498
6809
12865
8872
1024
2497
842
1534
725
8906
414
297
423
166
188
334
385
171
1994
219
120
284
591
1999
178
396
3854
4769
100
262
148
335
138
3300
629
107
221
1963
11557
1791
514
176
133
438
2968
1336
365
195
976
338
158
7709
367
194
1476
106
1067
340
1131
747
396
333
136
982
474
4249
3058
868
1208
1074
2542
2114
413
3701
11110
2109
722
883
1092
2532
3283
9506
3228
234
104
1457
1781
8955
631
9341
178
129
129
3110
104
1331
123
569
144
209
444
387
186
7227
4623
4413
913
562
9828
5394
3850
4173
6082
199
168
1543
462
662
1681
6501
2682
3704
1337
1211
6782
110
544
479
464
8089
6759
14916
8177
166
399
2202
2128
813
2388
443
348
7340
449
276
190
2921
149
650
451
274
113
5426
7378
1617
336
4009
242
131
163
289
101
218
326
396
296
706
251
2919
258
219
326
396
296
588
1038
458
14912
203
393
309
3085
518
149
160
109
395
1421
7506
2891
459
118
414
130
264
133
112
101
343
693
4268
3332
814
547
139
724
970
3436
710
596
4195
1270
9541
550
199
7542
4359
5264
5385
1728
4004
202
1375
1186
1540
5401
696
5440
645
200
136
277
562
136
132
260
2818
3280
899
5028
2454
613
4161
3943
9798
1694
802
119
165
249
672
699
201
253
101
847
701
104
553
143
426
381
497
1068
1710
455
2014
191
9350
139
14852
696
5553
14908
1659
814
7696
1922
1462
2487
695
5376
1280
150
588
680
4718
3848
803
610
1168
345
435
299
101
7293
1395
200
7406
758
342
1103
3828
4564
1400
540
184
1696
355
440
102
115
148
168
740
179
2904
6629
878
192
103
606
220
155
379
1163
118
1063
645
129
1170
785
1053
456
552
1066
201
2351
108
537
4629
3465
773
105
584
4090
4198
766
129
151
864
5068
521
552
489
582
310
215
7582
331
109
129
130
234
161
212
3840
1880
1885
920
3954
147
203
414
154
132
1386
4495
399
4115
1373
351
1080
2194
1405
1579
250
972
1398
4525
14672
4710
4082
4562
4583
1338
367
1112
176
7805
364
1444
104
1910
2887
8900
1400
581
177
876
1129
487
9068
1580
2409
340
1541
13545
13166
13649
1669
1675
209
160
537
626
6211
4168
3855
427
2370
9680
4066
4485
5290
221
1536
100
618
9243
12850
860
234
230
208
106
147
118
118
108
331
2967
7034
9327
377
6259
1199
145
153
914
378
8705
446
756
9162
4202
149
151
151
127
532
308
232
190
5246
1413
395
186
159
9278
177
305
247
147
4267
658
1198
1345
306
140
232
132
1092
193
9729
3855
774
172
164
461
428
953
235
368
102
966
1951
7510
113
6203
310
399
168
144
174
289
295
202
152
3341
288
11826
5266
384
224
177
204
4671
476
185
163
132
486
281
234
209
312
195
407
135
139
103
8166
699
2270
8813
2754
5360
2525
2800
275
116
334
1495
7361
221
13614
1367
268
6345
4272
704
209
403
1168
121
723
4634
2813
460
9196
332
663
117
176
206
104
846
465
112
228
175
101
419
7741
3407
377
230
213
143
407
3557
9352
1917
411
1034
165
135
800
8823
305
139
2122
277
500
499
6547
503
485
5025
709
8427
701
1023
1328
1124
320
1382
648
5219
5037
6905
847
157
215
233
125
100
158
1218
7534
2865
7430
6547
3913
6334
3424
2173
347
4719
2570
3299
244
618
407
1229
13657
523
9590
3801
189
156
385
141
140
141
1768
8396
8875
909
5882
557
141
101
436
214
126
184
7234
5079
2391
3560
963
197
8823
620
295
8449
1745
553
4974
7247
7679
9263
1904
1401
351
385
246
183
1281
823
720
369
228
101
270
1000
140
939
1595
302
252
144
212
1289
825
722
371
230
100
1237
153
3099
8831
1624
137
150
686
1885
374
3746
1899
104
108
252
3819
961
140
3009
906
4891
1337
3683
676
124
660
124
2906
116
676
124
658
124
279
274
1941
7528
1425
310
1540
8957
215
130
2218
2903
232
9314
4659
766
131
4305
125
224
1889
9072
3272
3575
4726
4734
2176
572
297
17587
5742
9359
3483
501
1214
132
871
1121
8865
2512
2980
3301
901
1361
364
363
1061
504
717
2634
957
218
138
118
625
119
1267
8901
327
131
115
876
188
147
2633
958
218
174
117
627
456
119
1394
8583
1032
2297
5019
6965
2957
683
166
155
10909
13681
680
106
602
5045
2718
6617
3035
1979
2042
439
571
595
311
265
3796
13574
2838
317
112
141
123
133
293
112
3626
1482
1421
4591
3480
1757
211
481
215
543
388
131
1463
1165
556
454
4146
8882
1169
4858
5632
9141
13695
5785
3590
3493
9041
456
3960
769
539
105
2890
136
303
976
366
7720
137
302
965
366
1338
2331
1676
3091
995
101
270
4683
1172
1794
3793
215
504
119
2212
2105
13793
3029
124
503
213
3716
6261
5794
3457
204
537
173
180
195
3312
306
350
204
532
113
6086
1100
13822
427
294
231
143
497
6902
164
396
167
1341
1467
1643
7799
1647
2824
1456
1684
154
7697
1808
5480
170
3047
1550
2749
6219
4644
1599
6332
2215
199
7440
148
458
107
378
216
1052
263
385
9334
264
183
119
135
176
681
107
211
615
142
244
139
425
652
1338
937
125
328
7300
940
1172
2420
257
200
214
561
346
2440
1519
1188
379
1547
654
192
252
1431
1641
4606
187
315
7554
1929
723
1225
230
1797
5348
303
163
239
533
612
483
9268
8910
170
4741
353
6556
5279
9408
4306
3971
387
503
829
3884
1908
5447
154
210
234
648
2061
4020
1029
9488
2137
709
5141
1178
129
4538
422
172
1331
1529
1233
396
101
659
1358
114
156
3489
221
215
293
277
107
116
442
9440
5663
1962
7483
2644
225
263
105
570
101
8852
2641
4122
106
1509
195
388
3356
4063
1528
388
1330
3727
8856
1193
3321
1602
11381
335
3060
2110
5498
700
8429
1721
9699
2132
1630
205
229
193
749
737
1325
186
349
126
1990
1352
281
141
374
6828
15168
555
1719
3865
1341
367
1158
368
7771
366
1156
367
106
2387
281
192
745
265
237
7039
1477
4551
5719
11498
3779
9494
780
412
1173
1173
1225
9486
11588
4804
1235
485
182
1145
115
3100
428
126
268
465
309
1617
13415
1136
1020
103
1484
597
152
1272
222
192
14501
319
1217
1902
440
163
126
1458
3065
9062
5075
3210
106
9379
225
255
153
463
154
126
268
190
9264
8365
1885
1540
226
133
106
125
238
211
104
126
258
145
162
569
12717
107
140
216
137
194
182
677
184
218
150
9145
1463
170
259
1419
440
206
2248
191
2884
2550
191
5518
2803
302
377
5026
5900
7788
1509
8878
312
335
8845
101
644
1594
2013
3553
1948
6833
5376
4774
500
4197
1882
1254
489
534
1365
119
183
239
103
126
113
1050
327
309
313
3260
1180
8578
5563
196
1112
3817
4623
500
5080
5598
7548
101
441
151
176
164
165
163
101
441
4836
994
767
136
222
228
3184
4248
361
343
116
1131
649
221
240
8861
679
205
120
9279
968
3354
9637
3749
7107
5923
6482
1375
267
442
659
310
288
133
128
2182
1497
4067
2355
8887
4795
1547
1618
7828
1638
115
141
699
131
157
308
459
313
101
1019
296
120
9420
1312
2174
11648
4066
287
429
1014
9276
553
793
2468
1723
9087
954
2795
4629
123
691
11603
1210
3817
1164
553
451
958
460
655
169
370
2361
2112
6674
1850
1131
2333
11471
2885
294
221
1132
114
170
408
11654
1580
8604
3607
707
6884
3234
3319
4779
2013
477
211
157
468
653
109
143
333
313
609
289
437
2179
840
1021
11538
1050
4846
2300
295
576
261
234
217
186
215
2737
5135
11326
2820
234
186
167
2262
224
276
131
2836
359
2282
122
12968
1110
204
9011
636
357
378
1337
124
7507
1986
113
173
615
465
5123
1675
5104
1878
461
407
274
444
344
109
226
142
266
5829
1295
1311
494
388
132
221
5224
8891
3686
1058
1080
475
174
433
164
108
343
1744
124
254
109
280
102
1140
3624
372
143
239
11610
392
666
4115
7364
5025
128
257
1265
177
740
113
645
230
323
229
4744
1104
8265
5228
3296
5415
746
109
135
581
852
542
673
756
200
165
3146
2272
963
3489
604
978
108
158
315
294
13605
783
359
634
13880
296
359
337
125
371
301
776
1394
9113
6178
484
139
256
217
480
178
125
1164
120
312
615
195
134
5053
272
133
149
183
426
229
289
568
130
1398
649
818
609
104
169
797
284
113
232
14164
361
2406
13271
4714
11208
1985
7384
4554
111
534
396
114
1540
1458
318
414
4149
1709
3310
453
325
11294
1018
935
10017
1684
6573
351
351
4689
2232
3312
5882
9061
1711
344
2892
966
306
555
195
128
152
1286
1084
125
180
9326
133
206
621
9329
102
236
203
298
6531
4665
198
2517
2158
6980
125
1225
133
206
277
796
698
126
101
207
310
117
5533
726
1092
9537
2584
351
915
5959
906
502
3747
3926
7330
860
107
978
220
3616
7308
3838
643
551
9098
938
112
221
141
1025
3157
204
332
141
953
8158
108
2337
3634
6372
3096
5625
401
8255
705
2124
1896
2182
322
641
107
103
116
466
185
109
144
146
2064
4192
9794
353
106
4243
1500
290
8898
1415
349
199
1360
7807
347
197
1364
108
207
489
1559
524
221
9350
297
310
7322
140
3884
8670
8938
807
505
2415
3008
8310
6861
7096
1268
120
194
290
5782
6849
12502
375
2241
13602
7326
3825
346
1484
385
5113
193
281
144
155
3097
136
1172
184
487
298
207
698
1628
158
122
945
821
444
874
1951
143
1590
2689
13757
5008
1770
1562
322
116
251
7690
107
908
101
207
582
5659
885
323
773
1358
335
279
252
1014
635
135
8185
6480
116
243
112
117
13972
2957
242
111
142
580
10971
6354
1886
2513
215
3286
1227
123
169
669
1090
1348
214
691
1089
4813
144
9197
1148
339
4611
9332
1713
121
745
244
1030
152
143
176
1147
417
740
484
124
3837
119
143
111
377
134
469
186
1370
148
9463
292
9400
210
9223
309
272
9389
1140
1096
124
281
219
273
4863
8920
4396
137
246
250
200
100
706
743
102
183
266
413
1554
166
149
366
442
947
181
182
135
1097
274
1223
1170
368
193
108
249
274
203
111
146
986
292
333
393
302
127
204
438
133
207
488
104
1094
305
635
373
3425
2145
1331
6172
4633
329
2396
806
5028
4741
3915
622
1974
1918
9284
1536
2345
4307
7324
1171
217
148
498
165
515
7810
1601
331
341
119
802
4395
189
134
365
9460
123
549
187
1080
117
134
1167
280
177
589
135
408
109
401
175
166
194
323
1562
1403
120
356
3231
7797
12641
3863
8975
1800
9332
1391
180
247
372
467
316
227
167
1950
1519
442
1628
751
9501
1436
314
236
9481
1615
1623
357
532
213
543
781
1591
4442
5406
946
1274
2927
1842
2367
7132
181
8881
712
1158
124
520
342
154
232
5449
838
722
2746
3738
8461
5477
13893
3504
211
3806
9606
1022
3138
7289
3193
11976
218
292
1161
3774
275
395
144
433
329
148
790
446
151
129
499
323
136
233
360
229
1506
8937
3848
1970
198
635
1281
163
331
636
121
11289
9348
2384
328
133
275
697
625
9356
2775
1515
182
226
135
273
306
144
905
340
2408
242
187
250
141
1360
127
710
228
130
169
6661
7366
2778
204
377
179
324
200
639
220
145
751
223
198
481
100
413
193
374
541
134
125
391
608
205
438
386
100
413
193
375
285
259
390
106
247
163
1908
198
1023
1232
163
368
242
283
440
200
2718
3242
1626
667
198
123
4436
4431
213
1201
1223
165
181
281
122
215
226
424
649
4766
230
375
9363
9158
2184
3929
6243
1591
5401
11432
6859
1047
1761
134
306
2046
747
104
421
654
1769
2552
680
4926
7297
140
585
549
129
4222
9800
492
373
761
173
382
109
405
225
135
237
1535
116
125
110
339
676
173
286
168
132
286
131
113
123
414
161
436
197
439
589
2799
9336
2950
7846
127
371
293
452
4641
2759
8839
1402
11657
7573
9289
1683
2472
3422
516
194
3280
7171
1507
302
708
170
1510
302
707
1824
5658
404
143
179
1110
185
5865
4107
2431
8281
703
5206
6538
1571
3328
3513
124
107
1056
461
206
276
320
614
131
388
439
267
171
276
682
449
111
389
441
167
3299
307
13535
682
8961
3800
3875
125
160
975
262
4003
207
4493
5103
8598
4671
6901
344
1098
4156
289
8930
3405
9670
114
1619
7876
1669
1494
106
681
179
282
12010
2542
283
121
135
132
825
8255
8643
9219
787
902
9497
913
534
121
813
114
169
131
115
1334
2350
654
6617
257
240
305
287
357
613
487
241
127
13592
246
172
845
204
436
1014
3866
309
437
123
132
136
116
227
952
252
226
130
2963
8737
169
434
121
447
158
421
106
104
569
125
125
2799
733
1446
120
138
200
701
105
1448
125
1638
989
108
13678
12239
2912
393
15491
640
835
888
8178
119
575
611
1044
3763
3236
390
147
956
2555
533
779
5473
817
172
490
601
567
569
571
100
346
103
134
108
638
318
1538
10672
1194
525
284
331
351
6634
845
523
822
1032
517
355
893
4245
7764
320
2076
11239
3467
9039
173
7802
1742
1303
2430
11511
692
763
1006
166
3138
762
890
443
10503
8014
6061
384
220
726
1185
124
514
2999
3615
1286
3508
124
109
138
132
216
859
9366
8240
323
102
678
209
644
246
211
491
598
2910
686
645
443
109
6613
272
161
1087
365
725
154
150
315
704
250
512
205
738
984
403
535
283
1932
196
5029
477
411
751
989
1612
13815
3065
176
1554
276
265
1505
1655
2458
5088
170
2408
543
738
186
103
233
394
5124
9033
141
310
127
257
163
141
133
404
219
105
383
314
168
713
174
663
144
134
9033
3251
3837
618
120
1009
164
135
5358
597
296
12296
117
703
13033
13680
413
812
132
1409
2274
643
264
384
390
110
168
2901
175
646
706
317
325
9387
265
307
304
490
9355
2741
110
9439
251
307
685
520
1085
157
443
8844
4276
1979
747
1787
179
992
613
435
1125
3280
138
740
135
1158
3106
1665
2263
1179
193
781
234
5843
273
137
3596
9435
776
1016
138
197
596
200
106
5500
11651
1894
1114
5628
1144
2131
299
914
784
7694
1634
811
1796
1216
8899
291
984
184
1074
2228
291
1016
138
214
2205
2288
8812
9098
8936
1362
134
803
1047
447
1074
759
308
140
1914
6027
644
585
456
1126
4542
1643
7751
1697
1465
4284
1785
610
515
174
187
13636
226
135
588
455
211
147
403
127
207
635
5278
135
146
140
115
157
4074
8951
5045
108
169
158
1025
1339
4225
6270
8748
1736
345
525
2169
3995
1428
4878
2617
4118
5359
5045
205
1208
160
435
375
110
189
351
104
186
108
423
132
174
1175
3527
2723
13875
1027
6390
110
493
801
129
4287
1167
358
841
1408
11637
575
596
232
169
1798
613
151
1197
164
934
153
1593
743
189
169
1802
613
165
1148
150
892
1084
11831
908
3180
6351
643
1775
568
1055
217
459
475
6572
10257
9252
383
8587
549
567
187
374
707
870
315
149
708
870
315
149
707
870
315
201
120
9455
453
107
157
1470
304
143
177
400
240
607
250
404
11079
596
1419
471
6699
8881
2768
3083
426
375
9272
8839
134
964
202
1140
3425
5290
9328
8420
5765
206
470
5595
108
309
3931
160
103
211
178
217
425
140
680
377
519
105
114
166
398
1663
247
303
924
122
137
1030
231
360
820
4032
1586
111
279
798
1906
149
275
113
9442
280
482
1141
652
188
265
149
203
116
2936
180
950
161
9477
161
2924
4925
9026
379
443
521
206
8874
640
188
104
160
264
150
203
154
118
159
2667
882
168
195
125
178
249
163
205
172
392
125
621
195
350
7388
153
1502
7201
197
1855
4017
2153
2945
445
910
644
442
201
445
911
644
2142
5346
8828
4144
315
166
5504
166
685
3067
916
9319
620
106
137
166
182
1076
174
206
329
4067
1359
1111
1286
113
283
372
149
108
5956
5577
3274
3467
114
511
7356
2055
1547
275
8358
482
711
204
292
343
174
441
100
712
202
291
342
694
219
195
389
107
189
250
116
232
232
1776
179
6820
5123
3510
123
101
1523
212
462
284
293
948
810
435
12242
2434
1771
1486
4533
3369
2429
469
110
638
104
211
198
1962
4749
4204
1658
237
2913
523
248
123
402
208
362
161
2677
4698
744
143
157
136
249
189
226
203
717
136
185
8848
705
177
716
175
461
400
201
345
13742
364
177
714
174
380
129
211
222
119
200
2401
1128
4143
1619
2123
174
210
141
2749
799
754
674
1291
820
813
148
136
236
541
203
143
676
202
142
185
135
1220
964
3605
1212
6417
508
3937
9399
8918
9349
1533
911
927
204
125
171
3926
302
238
4504
7476
1922
3363
2267
2726
2328
8866
1005
3392
937
396
9143
1166
2156
501
8087
1580
662
635
2179
2577
8404
5867
986
8940
3727
199
976
8468
308
101
861
173
538
146
165
816
441
1049
1558
217
229
267
1237
333
162
148
158
381
521
5217
8167
702
5188
1878
834
248
148
2090
235
352
5943
247
148
566
317
5470
625
1467
1059
198
121
1205
5024
5179
11134
897
3175
1899
759
4588
350
5504
439
618
159
1223
221
437
615
158
1130
162
368
8893
327
592
3801
103
310
115
267
216
1082
3632
5031
3236
584
118
1466
1398
161
374
1353
431
150
161
349
1248
893
288
1352
179
156
434
688
262
7991
2071
105
1471
372
7779
1438
384
1354
5714
4307
5539
1057
231
671
368
182
496
1258
231
690
2149
6330
128
8891
1319
126
3980
1057
225
233
296
1418
143
185
530
605
1037
346
916
120
1056
225
112
232
298
1399
185
530
605
1070
302
5334
408
755
9063
5053
318
321
130
153
251
161
330
212
179
631
442
115
110
1322
15465
884
172
105
129
153
252
117
330
213
179
687
8417
3304
298
3628
1466
7184
1489
4812
180
1967
5387
656
981
2356
7346
2643
6087
1571
1255
1049
380
199
225
115
699
2985
3391
101
102
131
1856
660
7321
120
1561
139
257
4342
4579
210
172
272
319
535
205
704
109
144
344
283
142
346
228
462
149
613
109
144
289
455
424
8835
8918
152
437
9433
3429
473
314
638
143
1762
128
841
175
212
1163
1184
1332
328
334
9085
2511
903
7247
8961
1142
878
165
337
1440
304
167
225
1927
8940
753
226
108
213
146
674
115
4213
131
702
259
421
12188
224
158
568
261
748
2820
1059
138
260
281
206
307
421
152
707
391
131
138
9642
106
489
139
3275
1102
701
138
502
182
103
699
216
194
573
851
299
111
205
695
258
569
844
300
114
224
960
117
701
110
138
503
181
104
219
560
10103
132
427
195
238
272
225
698
201
168
441
193
235
495
125
9292
220
355
5434
9052
3186
119
306
364
132
474
261
122
117
1463
397
104
103
181
542
335
116
153
125
233
231
219
172
157
1103
8832
576
285
105
139
189
136
424
137
902
464
1307
3836
1428
575
285
105
139
136
421
137
900
460
1306
3813
203
1559
1259
300
6612
7357
981
15464
269
1176
976
202
421
421
742
923
729
219
190
797
207
538
9329
114
3678
3802
1594
145
661
331
163
389
100
943
120
979
174
1273
120
659
4589
269
236
190
132
3372
1613
1166
587
386
839
6685
169
213
962
9329
100
102
1056
305
1059
495
251
450
2295
397
209
549
119
132
587
746
254
609
2791
7016
612
254
214
564
276
158
7810
13791
530
1078
674
441
198
103
1078
699
5550
1175
391
393
490
507
406
4269
1870
263
193
251
121
106
147
262
256
320
3046
209
248
669
11329
603
178
259
174
148
133
148
128
161
121
371
4245
5172
8406
779
820
3888
2568
197
635
263
8881
7162
1555
1406
646
915
352
237
2910
166
646
778
394
3344
981
4242
117
644
646
365
177
343
273
460
649
142
566
103
178
256
242
926
5033
1101
7073
4683
913
325
735
145
2276
6866
7333
6784
257
116
103
186
878
11216
1662
9007
1132
1631
933
136
466
195
1543
10218
1315
572
554
141
706
134
351
460
196
4862
2722
1374
380
776
8908
110
291
176
4074
1886
3759
380
199
1337
106
9848
4928
243
2091
4452
705
931
194
362
201
441
620
1490
3746
690
5273
209
1215
169
9012
166
249
179
205
1421
305
2999
617
123
834
691
436
365
8967
100
158
768
122
131
1366
184
177
209
514
5971
110
610
3337
4447
1005
107
439
374
175
810
193
272
289
199
479
175
811
193
274
288
235
642
165
9261
3170
3932
761
1109
323
184
417
768
7339
6635
13024
280
111
695
1238
8940
597
124
165
601
223
138
214
139
2911
111
647
241
628
198
138
139
5692
103
4124
2282
308
199
119
655
144
117
133
218
323
606
687
3332
1495
1105
968
359
164
418
321
301
262
168
545
165
410
119
6581
2347
622
255
285
515
206
5470
337
364
247
471
531
108
699
445
653
6917
4532
994
858
142
671
441
112
2789
696
188
587
386
3349
126
161
267
2931
613
550
188
117
604
126
156
286
136
3505
129
576
1639
4171
15423
4743
5248
106
138
185
265
107
7433
183
632
120
103
2957
9352
1021
144
115
347
1369
1465
488
10204
134
504
239
687
115
2897
134
504
239
700
3268
410
5207
8143
350
444
861
634
172
199
349
284
444
863
637
171
5521
2317
1024
109
4300
1635
469
1548
173
1773
109
622
8445
5015
715
504
142
103
978
578
632
210
467
2276
178
1047
2158
226
222
2869
3610
270
928
2132
289
194
553
852
505
1388
637
438
634
4290
680
1056
602
589
123
128
156
146
523
1186
681
520
147
411
250
308
120
1220
375
235
137
167
123
250
127
1638
1474
127
449
195
1326
543
843
228
159
4099
113
454
157
1333
399
133
5222
569
348
479
486
598
419
252
3383
435
129
104
661
197
845
112
643
114
2898
196
844
111
640
441
1295
422
921
1649
4352
4679
4172
1590
198
508
3097
1272
7516
7359
4008
2131
2751
1747
534
2256
7214
142
4655
479
431
119
7096
4605
11729
3053
2410
348
4698
15469
4782
347
1530
1552
1212
1503
649
1191
301
151
6190
1403
593
555
684
204
182
330
124
9654
3136
493
164
220
438
313
136
106
1534
160
931
1595
592
533
178
177
331
633
236
431
311
137
106
1533
486
3977
516
337
1595
689
4655
3499
2429
637
627
1872
198
212
236
466
1072
118
5453
119
198
213
236
323
427
1073
118
402
119
9530
336
191
650
512
452
13615
1071
9352
626
238
489
809
477
174
373
645
232
137
3592
453
297
1341
332
1011
1770
789
162
390
3787
15481
223
357
148
399
782
696
122
231
139
685
335
8264
1369
106
221
407
150
647
116
671
275
511
149
338
102
2902
169
115
227
196
370
116
549
438
1454
450
367
270
131
145
240
685
1365
3359
1190
890
9529
8172
1138
147
121
104
107
670
203
9258
153
253
603
186
102
157
136
245
506
159
699
145
100
140
158
245
126
307
696
137
724
1360
690
1305
142
136
496
1608
2724
586
592
1050
637
156
135
153
239
102
1603
2231
1536
896
6335
11660
1090
4683
7560
5487
672
7758
1012
109
217
798
124
593
2232
3052
265
524
586
611
3502
2679
1552
266
217
812
139
1386
4865
1792
824
1576
309
516
9360
2130
8148
518
146
2486
184
3610
1781
1839
2844
877
11694
844
410
137
119
126
226
754
1426
518
1590
226
116
315
197
193
3099
10491
2265
2064
7356
5454
1214
1369
863
2552
369
430
154
639
2802
4303
11000
1575
120
184
7353
2037
1271
557
840
861
1088
1373
917
8838
8160
967
111
885
4223
4423
4639
2153
12461
9523
2406
5107
4914
552
1867
7420
2827
6222
178
518
9147
187
363
493
535
3955
575
14841
5347
11396
726
616
1221
3439
321
137
168
3807
145
273
518
1641
106
483
1512
535
137
128
759
422
135
312
346
13551
156
501
623
162
451
120
903
311
2128
11367
10729
2807
2180
261
537
169
130
807
434
265
150
341
900
358
378
4013
639
573
313
334
348
303
221
248
714
217
220
273
647
206
112
168
793
2896
172
703
206
112
214
748
9276
112
118
1172
600
215
1031
903
1702
9346
6195
330
4015
5074
3944
856
363
463
791
362
1150
113
1141
994
1142
109
1137
646
1123
649
1131
652
1147
601
9578
318
2100
1147
795
365
531
398
467
1148
112
1140
598
193
760
695
252
394
346
359
353
291
1348
529
793
800
618
1861
110
904
201
148
900
312
336
247
276
304
340
573
205
464
581
487
1141
1216
101
1800
1000
926
1781
178
101
112
108
2123
1141
224
377
163
193
2375
1073
3331
443
609
797
2924
575
704
801
142
1937
801
611
247
216
123
1415
209
176
1372
707
485
148
336
804
586
109
130
531
453
169
1566
1440
303
126
452
107
13524
160
214
268
168
133
481
190
9078
527
358
267
138
102
100
13659
699
1271
100
8782
469
494
634
828
5479
3542
7460
5390
1866
4804
1895
675
669
217
103
222
125
435
314
309
5676
757
591
120
303
379
354
406
159
7269
142
444
651
6842
306
379
341
294
106
2828
298
1309
370
103
452
216
280
117
129
104
198
259
138
312
196
8917
278
1538
5616
6231
8940
9777
165
13873
231
114
7183
138
123
6800
350
4762
615
157
112
119
556
584
514
245
687
1019
1405
261
307
499
660
8887
1125
150
552
1655
542
262
309
1808
536
261
629
320
327
550
5794
8855
213
5235
8880
3727
2058
649
333
848
153
180
357
2323
4667
11128
209
273
1565
176
315
130
1000
289
697
1017
648
573
298
611
3129
309
427
173
102
1272
433
185
424
308
148
8944
173
4282
6132
3039
240
8889
505
208
836
166
704
200
552
189
181
756
166
616
407
166
122
179
323
812
9482
539
9092
193
859
122
2827
1474
186
1344
507
1642
1206
162
1220
529
9064
598
1617
830
356
108
139
319
1507
304
699
6421
6568
429
4703
2760
180
114
323
3153
5243
453
4052
499
4232
2275
171
2004
515
383
550
1192
354
8883
762
1218
7374
130
9356
150
512
299
150
228
876
1200
301
475
2485
958
365
667
681
212
204
660
2059
618
165
937
145
405
888
113
132
1617
365
671
680
203
188
404
1822
479
1102
7952
3592
162
3569
998
856
1771
2490
1727
5362
4523
10124
2428
3970
1253
2201
12008
10179
4351
4641
448
2043
2984
1647
570
574
2927
415
148
118
420
113
704
207
140
516
148
118
420
703
1461
7124
283
2025
2292
10463
4266
2644
141
165
148
641
3509
910
1744
2570
2766
122
503
235
643
135
2918
379
315
280
275
154
699
5313
4768
14859
2497
1880
3401
3928
258
385
184
147
102
930
7313
11630
2672
151
3117
158
1361
7423
103
147
135
106
150
1730
874
1387
130
225
488
164
1423
414
168
246
101
129
592
210
109
7466
188
5090
112
842
471
568
205
4597
1097
558
104
203
2193
699
411
447
313
1535
1672
5381
1246
720
463
120
1182
158
248
507
1190
556
175
548
579
1382
1072
475
357
566
545
915
2168
1470
665
2936
5494
1309
6279
2657
1636
1119
14409
456
6304
2135
2706
7350
14208
7446
9414
9824
2023
6710
3476
1563
539
1143
745
8870
630
262
3241
10329
788
5146
2613
1326
495
3005
3330
594
1509
7762
2736
711
136
260
235
235
2913
688
3219
3341
1851
1829
902
3883
1752
133
1452
7322
145
362
599
183
184
163
399
3104
9324
2194
164
1230
10174
7326
1512
320
9464
1128
5495
405
496
1417
280
1795
709
404
1199
2285
180
10096
8497
214
5812
675
1324
342
2683
313
3900
5836
704
105
1182
218
647
131
105
1184
365
14931
9298
143
5035
308
2209
380
188
406
126
134
731
7233
3523
11158
1871
509
491
682
4374
356
1302
1626
658
3062
4210
113
255
305
199
697
414
362
2146
794
721
1438
145
13617
7016
1477
548
304
610
343
9236
477
886
5782
1648
595
763
1055
12627
2143
766
4481
624
394
1887
285
321
248
102
278
2394
252
9412
1754
250
3135
2084
13898
7308
996
7392
3628
481
2456
1574
731
183
502
107
1007
602
290
184
472
967
1624
2123
269
131
219
2259
5064
4050
3021
5441
652
892
2907
190
134
1166
378
646
7967
203
4668
335
6704
1760
11430
1380
174
5350
1394
673
257
2324
991
271
6946
5461
1591
156
1781
111
279
227
251
396
110
1705
3094
2178
134
442
153
468
226
542
117
161
730
144
209
207
378
1812
104
114
1021
7264
2794
1013
262
2828
4910
302
1996
9930
19063
2172
1825
113
292
169
186
279
454
203
114
289
167
325
279
152
1056
6783
578
394
1099
2024
730
705
153
7317
727
919
704
558
383
879
8831
1220
378
1676
151
1352
1963
1021
2343
775
238
312
215
507
2148
477
109
4233
432
161
104
149
156
869
5450
128
217
109
134
653
507
553
1469
109
149
247
168
381
131
101
111
131
184
195
418
686
327
1493
4986
1832
14552
9983
4026
681
137
2253
1992
146
177
224
181
390
606
2800
149
1620
815
3170
8691
2035
3162
3745
1130
4105
375
9363
2769
1816
1022
229
2819
5471
1206
516
634
220
333
474
607
221
298
478
245
2132
153
141
1134
1882
213
238
229
1615
1005
869
779
6841
1890
1461
165
416
14302
614
136
2876
3104
1106
229
348
574
637
222
3046
1718
2968
3400
4106
3956
2744
289
151
478
189
2187
1500
5738
1356
9537
138
4637
571
291
575
2100
4717
8940
2062
414
284
121
198
110
127
502
450
287
738
288
203
172
309
148
170
269
146
112
9643
306
1072
103
416
436
116
2901
465
290
1072
101
366
436
346
5419
1461
7392
115
1151
113
177
4153
9301
334
584
124
602
345
180
1547
2756
4475
9256
1664
300
1246
230
606
9095
11208
386
136
118
167
264
164
341
141
152
144
440
203
195
177
619
134
2730
320
4491
13812
7871
1309
2321
3256
107
545
13924
170
267
936
147
3066
8869
6456
4168
14121
9311
5570
15361
7135
4613
603
6654
5779
381
678
300
670
4791
7236
186
1977
426
131
339
756
2648
387
230
792
143
4747
9323
380
119
290
431
647
9635
4367
5200
735
329
178
178
680
305
353
247
278
711
393
1052
192
209
178
300
156
267
5122
7373
2718
359
14543
5976
2612
381
639
1855
1226
5044
1375
348
1382
7739
346
1179
134
2228
178
438
205
2797
242
1747
618
2055
105
765
3328
630
119
105
514
700
416
179
328
627
121
5548
896
2105
408
106
2924
1360
3857
346
143
301
323
201
108
160
451
159
132
5801
230
203
450
123
944
120
705
238
229
205
451
123
942
617
9099
229
586
619
204
242
1186
188
106
100
242
248
316
105
300
106
255
195
188
2519
1966
252
425
1689
4809
2974
5185
11498
2212
1128
4910
475
136
3278
127
397
254
523
220
379
262
2837
280
106
1400
12194
1530
5050
282
391
3407
9445
11797
1982
2867
903
695
1643
148
139
121
148
358
477
209
151
141
122
148
153
371
108
139
195
139
647
133
1598
587
4236
160
5789
586
2573
118
135
362
1493
2249
3021
3637
5653
734
1843
4416
205
257
106
746
1349
791
939
133
105
255
878
1318
457
703
197
216
438
578
919
724
2582
7112
2339
1336
464
767
478
464
145
139
3648
5199
308
257
375
1319
708
7272
693
5206
1285
184
174
1004
136
143
645
1408
5266
6222
1985
2201
699
376
210
250
126
140
134
1445
100
1034
9725
978
1207
4026
4946
2295
2517
11183
4815
4696
11352
3905
115
1425
9241
1097
2534
1154
514
613
509
2151
354
9459
332
672
1302
220
134
213
380
705
333
137
1101
788
209
136
249
145
125
180
2812
434
391
746
333
14876
4185
990
196
1719
789
817
998
225
317
170
688
192
995
317
10773
6227
5523
5321
674
4780
118
2836
194
2759
3596
1422
8867
5992
920
423
3212
595
7295
4997
880
340
143
131
130
800
110
542
194
781
756
328
103
576
645
1174
259
123
410
121
792
1112
690
1125
684
200
724
133
352
376
109
2915
105
184
615
133
177
297
375
356
2479
7343
348
5245
6961
7322
1913
173
464
2429
775
440
303
4776
336
167
7998
101
128
109
292
196
144
4661
352
14836
652
158
100
127
114
245
277
7371
646
445
876
2749
1167
5127
6174
1263
3901
1633
4955
3711
1153
6588
621
1249
226
7349
216
8684
7333
765
7885
219
207
131
130
116
111
574
5709
201
250
669
3133
143
240
4521
118
132
138
224
397
138
1427
373
164
445
1348
9299
566
114
1532
1544
126
100
435
1378
1028
4333
8378
3401
1031
109
404
9344
533
208
356
418
647
1714
380
797
11604
2524
228
973
1417
1063
1104
182
728
1599
911
112
1535
1065
1091
211
239
728
1378
345
991
9178
515
581
130
919
234
199
580
130
913
233
848
6833
592
5093
111
5799
354
144
142
655
401
360
1944
284
1478
1737
2493
7366
4177
136
660
1002
1803
931
4346
324
551
283
258
456
284
275
6838
1311
7399
195
212
3861
2899
649
192
183
733
1595
136
897
162
2933
677
186
206
732
1153
242
3593
223
145
122
258
132
141
222
129
294
146
1276
323
131
229
416
103
142
133
294
146
1276
323
131
229
353
103
142
214
191
364
210
172
261
516
1277
526
131
229
142
191
364
210
172
516
2571
107
413
109
148
192
1282
770
920
615
1678
3603
136
338
403
295
170
393
557
272
331
835
141
4089
338
489
231
395
820
228
273
333
838
141
971
1731
2712
7448
4763
1366
7348
5003
4321
1200
7794
1585
1712
916
4642
781
963
204
759
2628
139
307
9068
181
286
876
9335
280
233
1222
596
1296
658
2038
687
3422
147
2680
2149
1140
5568
12311
1030
2759
455
2750
5561
3797
1398
9166
10784
724
677
9232
2539
169
6317
3895
4375
2307
2021
2603
1932
7497
2963
4174
412
4811
1102
1004
1289
345
1002
7359
278
309
301
120
231
268
555
7390
121
122
219
158
2359
3620
651
2682
121
243
276
568
115
283
1692
169
191
148
105
183
3878
1938
5876
6740
3893
197
674
223
423
8851
160
3791
324
461
131
314
10101
9115
1203
4374
2362
5544
9530
3579
1343
8618
183
1612
114
1693
1084
2265
2502
1184
1156
372
9337
3722
121
170
1463
705
666
2003
3257
9812
961
1865
105
5389
247
11990
3093
105
370
2269
576
149
153
305
345
425
901
2272
101
106
371
529
1904
444
652
147
187
301
136
136
189
197
302
220
106
316
223
134
1919
189
267
3419
1858
834
829
3161
1035
2118
704
1055
188
224
352
232
2039
3920
707
2367
1976
2853
101
334
202
160
512
224
376
263
2517
1105
646
169
547
625
6440
116
409
9390
681
3704
9466
11063
499
1376
687
1360
760
220
1786
125
1614
592
142
221
931
4302
876
2853
2084
119
213
282
414
460
522
210
1733
182
456
641
577
638
6794
868
940
2811
3361
1401
442
1782
951
1575
146
923
1591
442
124
1915
956
375
1248
621
3796
1429
7369
3722
1018
7155
306
1850
6836
7260
415
7370
1386
193
211
650
994
1398
100
990
610
292
1052
735
218
925
7744
935
1377
1707
10262
4743
416
1481
5052
5184
4406
478
1070
790
202
124
5474
521
101
109
116
187
448
671
2650
230
1424
267
359
5826
2099
860
229
476
278
947
318
358
2286
107
982
107
660
140
201
139
137
142
131
161
106
150
120
142
460
191
1269
3711
5013
3097
1615
4365
832
7334
2619
700
1049
5980
3776
1085
3262
3706
492
508
4743
351
6544
1025
9228
449
162
214
264
101
109
802
138
352
850
439
1879
283
1253
159
287
172
129
315
358
592
841
419
145
474
116
167
657
454
217
479
436
614
2958
267
226
186
161
8949
446
106
3622
150
9429
330
1011
1356
458
428
101
1224
662
453
409
263
252
672
106
2597
204
9456
13605
1773
215
9292
380
124
105
815
1234
1059
612
9539
7355
1727
7705
1733
1456
7291
111
761
206
129
1606
152
127
319
276
174
105
2646
944
189
234
242
357
134
702
3269
131
7496
570
339
7480
416
9380
9186
6418
219
438
1987
641
3511
2817
2894
653
226
218
245
4211
295
7424
1651
676
1106
167
162
269
820
624
161
557
545
117
326
4504
4874
9389
199
4435
3100
199
4757
6031
6574
155
5544
6052
4945
3352
2066
455
712
245
3881
157
5091
502
4039
112
333
109
645
128
887
1757
137
112
333
109
646
3314
4244
347
572
3108
8881
11859
5909
1875
753
1180
372
174
1540
242
396
550
144
181
490
904
2103
4030
8045
329
597
1718
358
1626
1897
1226
2714
846
361
322
386
709
552
13691
8550
697
336
701
138
200
648
857
291
219
200
701
138
200
648
857
290
219
4724
2742
686
221
633
2859
561
1734
7209
164
180
6990
2564
1896
1390
117
692
394
712
171
811
602
117
9481
173
130
9527
950
144
783
673
4800
8844
321
8869
1612
1141
100
1113
1033
135
480
998
758
560
225
418
4754
4255
123
109
213
155
108
223
247
150
166
479
144
114
145
183
103
115
223
246
150
167
160
178
1565
1649
7669
346
286
231
115
329
249
150
167
160
178
1563
622
996
445
100
4619
221
407
300
356
136
255
176
1028
300
166
1424
788
7338
465
159
149
357
6665
884
839
1316
207
2365
253
109
133
904
537
13922
9178
455
8293
688
2653
2468
265
169
1027
962
326
216
113
465
160
150
580
2641
510
309
110
105
1319
3695
1628
373
1162
199
1709
2015
1879
350
4530
459
701
131
651
164
2855
459
700
131
651
1947
123
201
603
165
354
187
1391
6570
351
362
4668
7431
1795
13260
620
215
2062
708
480
100
236
271
333
115
154
123
138
2947
110
114
709
141
340
115
187
169
201
131
1226
491
235
395
1252
109
1403
8888
3566
330
299
153
2214
697
4750
9572
1981
7368
1029
102
889
624
611
476
162
202
624
149
128
163
138
2872
204
624
149
124
166
137
648
2325
983
436
156
260
393
176
1024
1594
197
1628
625
7475
4420
1616
1186
320
127
629
178
158
149
193
307
4347
3048
14567
377
221
165
1219
2952
2197
398
268
861
654
1552
14917
8013
572
653
382
8867
184
2422
6313
6527
1494
102
900
621
5440
1592
530
2236
781
1581
1269
347
306
547
9473
6248
1263
6020
1124
5503
106
332
106
1413
115
372
1343
898
212
216
243
543
1429
7473
3627
607
2487
2535
7302
1191
254
612
211
370
477
2669
291
357
263
1413
745
4125
11786
4733
629
1962
812
2549
6325
164
416
1311
160
4872
4831
3557
2863
6791
5451
1935
4631
6298
582
5282
14885
548
1391
8209
13578
1731
1621
734
1541
2738
5832
9376
346
1534
8856
2351
159
254
109
104
783
345
9530
13603
3643
160
276
415
2880
260
365
133
148
105
349
435
236
715
1334
7489
5133
8990
196
1897
184
338
612
443
288
169
1218
9276
488
651
130
128
223
326
448
106
135
2119
1727
1032
132
185
257
232
104
8807
191
187
552
1136
247
691
563
1611
5949
8592
692
5005
2569
2563
8212
1421
4835
482
9293
2738
527
3866
4744
338
6460
5475
1116
979
2037
3049
929
821
579
7419
1009
2455
294
201
5006
881
260
1126
1604
4031
740
209
1233
2934
1434
5002
7143
6035
8834
397
246
7387
349
2529
3053
2458
344
4982
2468
1175
396
393
490
507
408
4246
5602
1127
1175
392
393
490
507
407
3129
604
6827
5994
7441
3487
1026
7259
432
339
126
1035
129
122
589
121
1278
1261
252
4146
172
13339
1144
1004
9199
115
234
1088
1283
475
279
1613
290
1117
137
276
5616
309
176
179
1102
1638
590
245
341
683
7603
6159
117
1794
431
337
11889
1739
274
340
673
7597
6147
1790
430
168
259
503
15453
350
4306
2061
207
1426
625
120
1009
5544
119
187
1494
218
255
9457
951
201
143
125
5073
548
418
240
210
214
699
1146
10395
1485
321
215
389
696
300
113
396
9080
671
583
1244
1147
8984
4840
116
500
358
130
2231
1621
2072
335
800
8882
3067
339
3980
1193
221
11542
2001
142
8968
8813
504
7389
5908
10987
687
695
555
1411
844
776
135
1952
12071
1758
4170
7304
1448
140
226
236
864
646
109
2559
7376
7329
4412
1201
1774
145
191
921
503
213
1207
665
1287
619
206
101
187
679
932
369
206
233
175
279
121
821
650
1487
193
136
120
192
228
3142
238
444
671
193
168
192
100
197
174
5185
7964
4874
512
4632
3315
173
524
369
280
3252
470
174
115
529
294
189
245
1018
115
101
3070
135
116
157
267
111
4929
222
153
6041
728
641
602
1758
795
506
372
197
737
1046
542
419
518
7637
465
807
726
491
11433
196
476
235
341
447
3831
447
2105
128
4620
8847
2433
471
195
5170
136
231
487
279
539
6564
355
4719
649
318
128
257
156
292
608
106
961
1618
3685
233
348
118
1731
3194
762
973
7438
398
4451
101
285
384
1378
1051
108
8666
1150
8933
8420
104
137
5538
142
289
625
317
688
591
5515
9037
1312
131
108
1310
5514
6737
156
102
318
227
8870
8904
804
109
531
108
200
556
241
5990
366
203
7310
554
433
2687
5536
901
538
4935
6522
13850
2635
1779
1059
181
1282
189
2342
204
3559
380
3976
2260
7344
9066
463
1049
2947
170
328
467
1784
208
466
1116
136
13718
280
1892
661
108
261
243
344
157
190
721
503
2332
3878
443
662
806
3823
124
1094
654
427
806
927
278
129
168
144
1328
129
314
774
398
1478
2623
504
192
672
307
189
234
475
135
343
650
774
474
585
4688
9128
702
704
1625
175
704
1625
323
1247
360
210
288
305
141
134
142
131
412
396
205
6296
853
153
184
270
141
458
173
1778
8821
1146
205
156
221
269
190
3942
5176
651
160
131
347
200
262
548
141
707
13691
142
259
1481
9228
781
333
219
2043
1073
138
239
100
4566
141
165
1401
7830
1290
1469
274
3606
4008
2368
1468
1536
6762
1004
535
243
815
474
7872
104
802
533
505
165
651
792
137
158
541
189
248
136
156
246
319
543
8515
5813
3348
115
13523
1986
114
158
155
121
233
292
5338
167
1064
181
103
107
233
291
2354
4877
7505
2475
599
11890
645
366
344
148
147
731
387
338
8119
637
5297
474
435
451
265
105
389
334
1635
2661
3902
5212
474
434
451
265
110
392
336
1097
5601
4543
988
5262
4661
331
6555
475
434
452
265
111
389
333
8674
5249
475
435
315
9309
6845
15030
1603
2125
1604
117
1974
1363
720
357
915
753
1549
110
914
753
3755
1290
394
314
2075
631
1382
1217
8782
273
184
173
1029
180
1238
14877
1375
240
377
118
6977
13721
399
173
136
223
852
175
1230
8665
198
227
474
890
2089
309
234
171
4915
314
181
630
3887
738
132
278
374
320
111
189
364
200
736
132
277
361
197
112
188
366
5890
325
184
512
758
508
143
181
628
599
3979
9599
6287
595
104
1154
120
266
4036
406
9321
265
4948
2670
13714
2830
616
538
4245
190
246
769
635
276
235
167
446
237
243
806
2312
280
6165
865
4205
1663
5244
957
354
528
6519
9389
592
488
184
268
3945
526
15342
342
123
908
112
101
2441
1181
671
412
195
123
280
4282
3077
3949
4762
310
492
181
1145
115
1076
2026
115
132
1360
442
445
3292
154
103
127
202
7293
453
2903
364
403
118
500
357
421
160
371
1060
8830
596
2351
114
155
153
223
312
203
251
171
140
694
115
1191
418
4761
5137
743
178
8930
4735
101
638
296
139
486
279
3096
116
1146
175
489
3625
279
13660
279
189
116
1447
5415
704
8105
389
6724
5220
4265
177
430
234
913
132
371
208
370
234
913
132
371
2450
7244
710
343
122
1623
177
104
857
2156
5479
6161
8092
619
1144
134
215
202
620
1493
791
812
8054
2045
3364
644
5081
233
12382
4996
7182
1188
543
986
1476
1580
1446
309
199
8838
637
2518
1969
204
109
11406
155
298
145
231
1174
111
108
348
162
161
262
223
171
171
170
172
171
172
172
171
170
184
167
108
462
191
192
462
108
117
163
112
309
9093
3238
150
1953
190
1144
170
5441
313
820
149
1964
352
1370
705
1042
124
176
705
1042
175
1562
2579
2262
1051
7897
1044
165
4121
343
686
9400
8793
1305
1547
1278
5624
7292
1402
7130
9116
1920
186
151
160
304
120
103
105
9044
545
323
3862
234
246
4911
1050
702
387
1274
1047
7726
1031
2129
1513
1676
267
311
405
172
182
102
133
611
442
3718
121
647
2432
132
187
470
751
554
253
131
316
265
279
13652
9486
1060
998
1470
505
349
8999
9423
3767
8339
255
143
1229
731
4852
4328
14925
3036
1607
1634
547
238
404
1154
120
7315
2930
11375
492
4886
4858
158
237
415
174
151
150
198
1037
2414
1257
131
225
198
586
2448
13562
105
5343
1946
177
1844
3828
374
439
4780
206
397
133
160
637
151
631
305
1062
524
1153
6736
1869
4993
454
735
986
805
1187
3965
218
108
1771
143
100
325
2807
3025
443
433
160
128
517
159
209
384
550
1264
236
277
187
299
339
7413
805
8691
143
119
422
2411
1339
357
208
598
603
486
121
217
540
379
824
137
548
851
102
702
2190
270
244
776
628
157
255
1469
3373
4008
2299
1298
5142
1584
8931
2338
977
1780
1525
6144
1705
1166
211
331
379
145
111
4218
148
5411
700
6587
12541
1665
1978
7507
136
334
359
725
190
213
1708
216
1516
452
144
206
145
222
470
1376
1638
621
717
708
1475
410
228
164
1099
9741
2167
124
452
3791
452
2028
133
140
323
131
2628
1096
700
138
1114
158
1688
696
8221
127
3152
3706
2301
106
234
327
231
13694
160
110
3580
11575
215
9566
5755
156
133
186
111
1053
111
453
125
137
151
153
244
379
160
110
486
2093
266
5836
8163
507
1306
5310
5235
685
8242
1401
509
908
2348
5262
5408
160
410
639
512
1367
1027
103
127
8859
176
109
189
9400
669
265
119
195
8123
11665
803
1285
462
2460
442
258
373
173
6295
1664
6011
2863
132
466
293
8878
216
2671
1794
2097
10018
5797
1444
1977
7531
2736
328
2058
9087
3247
311
1828
7469
909
150
218
163
101
104
1324
8876
2787
631
196
202
240
182
145
237
227
102
704
6288
330
315
189
601
216
408
143
101
100
133
224
224
107
572
567
213
195
157
242
1396
4129
2246
464
110
175
164
9338
702
7707
672
207
654
294
1311
6956
1339
5284
679
9446
1037
210
162
469
338
301
148
570
7302
4553
8267
699
1636
13632
3771
4393
4342
3806
305
232
108
112
220
116
154
111
433
123
1095
1661
543
539
12063
1447
415
1083
1582
1505
7410
142
5523
1442
982
1905
7453
685
7978
9355
1265
8906
152
132
1296
481
449
153
166
2327
1226
116
182
237
162
566
132
841
198
580
106
3362
175
699
760
128
508
518
115
197
299
881
761
200
128
313
670
177
123
3318
9319
586
4527
9302
4337
3496
1568
113
214
136
255
144
883
390
256
268
171
630
382
983
206
186
190
579
116
110
188
134
308
6647
1343
11699
2446
215
481
3306
2980
785
625
3428
4084
546
2619
3056
4712
366
120
617
142
790
308
167
147
884
143
771
343
120
166
110
1438
3508
661
232
1284
518
150
332
662
206
5631
573
11190
738
5908
671
1087
1815
962
4004
3990
5166
767
516
151
13963
404
9322
7418
388
265
143
408
703
1093
168
163
666
420
210
559
774
642
140
647
9439
300
357
149
114
6600
9316
1519
2164
267
13942
3365
358
3333
8165
698
5128
5034
157
251
134
386
568
7384
1245
2287
9226
3041
8851
1366
329
167
145
117
333
146
4248
168
2468
222
226
3606
213
140
614
315
407
182
315
247
104
593
249
242
446
160
250
121
104
9184
9004
179
333
155
164
386
13899
2953
8841
6629
164
927
194
363
265
124
383
121
128
142
233
361
108
5206
291
3310
2084
2123
499
692
122
589
422
162
164
163
176
161
449
9474
12950
2301
595
628
6386
130
5665
810
8936
1611
1263
498
128
247
154
204
797
4866
1333
9014
1260
443
4051
9051
4147
630
1279
1425
154
202
116
140
169
195
1729
309
1201
1263
936
678
489
208
614
679
330
404
8105
1865
8923
104
9764
3528
5292
3265
264
160
102
273
2797
290
2680
9353
374
455
1716
770
618
3891
9775
645
3119
684
174
1277
501
180
372
663
176
748
727
1189
121
771
5962
950
429
772
3607
3415
240
1069
1378
118
241
165
127
457
1526
2555
877
9291
8397
322
107
194
139
126
4939
704
645
1846
5314
1949
7496
8113
5468
380
954
210
167
2498
1508
347
2525
3286
2439
6801
5117
4032
4362
5300
1788
726
438
464
397
700
545
745
2690
7321
1085
8853
5299
8291
799
2653
3625
9709
2174
9675
4071
5586
6360
11502
459
2357
9386
2830
259
2453
4734
100
133
1523
614
1190
480
568
150
137
280
180
141
142
448
103
215
336
386
214
166
214
449
762
1635
167
807
151
216
246
194
131
132
9230
550
676
1212
756
1140
121
564
263
300
139
502
122
149
264
653
576
184
671
144
204
2137
1711
271
679
683
1082
1389
9563
1271
3626
7051
4718
3102
109
2355
5034
7251
2359
1635
696
557
572
334
1675
2695
13756
596
286
203
10691
359
129
611
542
4911
8948
659
161
144
140
301
387
126
102
246
176
1136
4429
5092
2836
1129
1373
1163
159
1438
1659
159
543
8837
2473
1472
869
104
4445
1469
870
104
257
646
171
3765
796
973
1119
1316
4472
7359
2426
1551
2751
2826
13920
3400
6833
506
825
527
6574
823
500
11500
2387
594
1954
8919
5387
116
109
360
1106
7461
8834
1830
175
310
102
11682
3680
627
8628
164
110
441
146
177
161
163
412
8937
128
259
347
1177
253
1462
380
6818
4621
6363
1667
5683
6425
7436
2993
4944
2690
3037
4790
6670
870
143
8907
7374
9463
1516
102
644
300
6806
1425
581
131
616
256
2797
215
114
9106
13895
134
335
170
4956
3701
5064
2723
481
3263
3360
9564
4020
146
186
3934
1236
2658
347
863
134
912
116
225
277
225
170
125
1046
595
5309
699
8259
820
817
133
915
222
1486
159
640
8535
8856
664
686
8650
850
2755
5253
4835
421
4340
137
2456
278
2008
6431
437
103
307
138
3439
1229
2322
3030
717
680
1150
124
585
1385
284
1086
1620
322
1723
5862
14092
1377
2809
1324
4459
1262
11389
1003
6744
3529
282
105
159
228
589
364
100
121
1227
193
133
844
2201
113
379
332
127
139
801
253
2910
113
378
331
126
139
733
1361
2505
1590
6455
5390
696
3418
4924
2815
3474
5458
3271
3558
5863
5450
2103
105
838
451
223
101
125
559
121
7996
1464
2125
7690
1955
1062
3777
442
101
162
165
164
177
281
110
442
101
1198
103
135
624
232
1436
555
165
372
664
231
1025
508
106
271
189
8855
532
9130
287
195
678
5208
702
8349
994
1029
1630
169
112
699
153
164
116
421
675
5122
1381
632
2107
451
3720
453
9027
3139
315
676
251
5278
1982
381
9277
530
738
313
494
121
396
764
617
148
124
607
112
394
763
617
440
9644
6435
474
1214
689
233
763
4678
1502
6773
3263
9535
2445
9672
717
9113
2847
625
1320
1627
2947
559
5395
698
8001
5829
11622
3266
2100
343
1395
461
474
625
9281
3242
997
3241
198
5575
8985
837
2176
183
246
1041
650
200
183
367
1045
649
1578
4735
175
6384
11449
910
2772
209
1750
1104
619
334
402
792
157
145
110
506
469
122
9286
1959
148
207
3201
206
315
1838
149
4630
1857
460
128
408
106
1327
836
1244
244
10575
1234
224
133
697
141
921
310
108
2902
599
477
128
444
645
141
918
312
107
312
443
2160
1970
4234
453
386
364
11681
173
516
612
199
176
518
631
151
173
1110
151
187
2095
105
6251
2771
129
296
1034
4736
2893
268
125
185
167
3300
420
126
184
3556
4672
3799
3308
111
109
211
931
482
1610
4472
13574
734
168
395
6008
6852
7496
2585
4389
6166
4184
1054
131
210
327
1229
448
329
206
138
265
169
124
148
8523
9453
598
1153
122
695
249
200
409
344
183
488
395
1071
1664
444
222
551
155
201
367
114
550
611
2905
332
102
368
310
118
233
1696
4239
8920
635
607
9378
117
6446
343
1656
2813
1136
243
703
115
149
166
550
271
277
595
117
287
119
143
169
118
135
118
337
1179
1197
1449
464
893
764
269
417
163
173
350
228
176
1290
10043
102
1159
613
440
221
1263
120
574
440
2481
8901
847
7611
181
281
640
2111
135
645
4610
155
366
276
3459
159
121
247
6125
121
1170
8965
310
921
201
310
450
4527
1595
3706
3580
4518
4255
614
220
129
260
129
125
193
191
178
224
118
125
156
140
6339
7799
3413
3878
201
367
160
220
130
261
128
125
194
168
125
156
140
201
370
178
261
129
125
193
168
111
131
125
140
9394
192
371
256
130
261
129
125
193
178
224
131
125
137
4905
469
134
151
165
419
6625
345
345
4727
1019
318
1133
9432
621
288
330
401
105
155
143
148
763
227
329
195
169
8240
13552
392
3907
431
1664
210
180
577
858
689
116
557
611
2178
208
157
138
350
146
700
117
741
857
690
863
219
3785
6229
776
776
534
370
150
110
255
280
129
731
7448
1986
487
9445
3868
804
8842
2643
1825
121
119
4615
8940
513
152
121
120
5121
152
145
121
120
351
969
3595
121
201
270
502
653
107
3890
623
9050
449
9339
3607
272
144
8872
129
152
127
439
1303
8775
892
3784
6290
7428
525
765
365
9242
8974
4820
2075
5257
5570
3530
2934
135
901
15525
127
1715
2421
1265
1089
399
1214
2820
596
824
251
107
300
118
191
472
210
370
988
479
265
136
2428
9393
522
3509
227
339
121
7719
4171
5298
1696
307
8901
1548
13969
2986
2793
9161
791
135
232
129
139
208
128
594
491
115
157
8517
187
279
310
352
324
246
216
601
8879
164
2099
1445
7335
818
281
330
122
368
127
284
177
200
770
883
141
656
205
614
1694
705
870
269
311
121
145
699
869
162
119
6079
526
405
364
174
1077
2379
610
7508
1943
1656
263
415
481
1303
7328
7467
627
435
477
377
288
328
621
4600
271
276
857
1935
7514
545
2666
131
125
8891
265
718
696
538
237
216
363
479
111
263
762
522
210
3431
9368
7238
12559
3146
1472
595
115
131
117
185
205
367
115
146
6711
9349
1591
646
161
854
360
5093
1093
899
166
112
494
1912
4680
8876
4176
4154
846
446
4752
3207
15360
208
5575
4109
989
254
12126
3554
9241
5176
500
5431
8993
1144
4778
441
4300
678
105
211
324
401
112
294
216
124
376
950
848
748
416
1074
1462
2004
101
300
289
214
251
1006
452
15074
863
209
199
241
297
287
433
513
159
181
652
446
3590
234
349
7920
2912
289
286
426
556
648
472
186
187
280
583
381
3704
143
215
111
178
148
261
1977
7374
6897
1956
1890
195
193
353
504
334
479
354
205
2999
982
1236
326
279
148
300
333
1553
520
504
1831
127
104
900
434
185
621
8800
7284
1534
3265
368
256
326
279
148
352
1363
190
520
504
1641
2746
8793
3457
1544
2560
352
346
365
4893
1850
1367
1255
5961
2262
624
539
184
4790
193
4702
539
3041
341
341
341
355
6476
3309
1149
1013
755
1327
187
203
1585
504
5396
182
185
1605
10143
5100
1772
361
116
117
182
1199
1537
807
1088
668
183
663
861
2826
420
395
200
684
6542
329
143
132
122
165
108
1080
194
367
1336
115
129
1198
407
147
156
276
400
372
562
3613
141
131
139
166
105
130
1220
420
3647
2209
1026
270
5653
293
1021
269
132
3737
289
568
264
449
700
184
288
568
444
701
1876
14777
645
159
118
203
108
183
191
187
259
160
241
158
118
195
488
148
1142
113
3078
152
176
133
268
346
2740
2547
4684
3643
6441
341
342
4601
675
10394
280
1655
319
332
5133
754
383
264
699
3980
2307
8847
8058
6590
683
279
7407
1523
164
1619
7787
5619
1017
1177
8924
7371
708
6056
1132
582
113
368
202
3515
7519
146
5407
160
281
116
923
2513
431
6057
1490
1656
6178
3516
4938
548
768
439
366
172
3554
7267
7966
815
341
253
2989
2086
2112
392
389
507
2342
1789
1974
7501
118
2278
442
15456
2654
642
177
143
256
129
5375
112
276
781
9332
102
875
2088
211
343
1612
791
472
3722
1382
2705
479
3352
9389
224
134
424
566
277
12581
13630
1353
911
144
162
798
831
287
567
480
3398
133
311
797
887
111
6944
472
4344
231
634
371
180
495
654
526
270
653
4100
322
235
1186
460
162
169
154
177
243
460
124
702
961
213
259
115
141
697
829
188
210
115
181
4863
1583
1398
3634
286
4778
1372
1019
286
4159
505
338
413
642
184
11087
2412
3022
700
8248
1462
8705
827
3594
1352
7419
7793
1143
704
313
139
203
705
131
314
2253
375
1347
340
198
1083
115
8572
1104
5307
1142
223
1361
338
197
1066
102
165
537
115
1485
7845
1474
1372
11392
399
162
185
9097
11357
5160
126
9420
711
2921
13764
5963
2402
4222
265
1295
1831
370
276
181
158
1561
1440
284
120
267
107
1211
3073
209
4409
4169
2491
9112
3884
9083
8762
4600
156
8863
182
12336
5263
1562
2463
1187
300
335
118
373
1926
7462
329
196
140
1303
382
241
445
2099
7237
1062
787
2672
13606
307
192
136
230
170
110
619
200
7325
188
244
171
110
619
7565
1060
757
261
419
208
338
550
882
5447
424
8920
1434
3682
9476
453
14940
2823
611
944
710
211
199
394
2027
367
290
851
386
290
102
852
4999
7200
187
164
239
101
150
103
127
585
639
300
4083
9453
3036
101
130
2557
234
1083
197
366
195
287
127
852
209
1065
1079
594
1269
1700
561
3698
7353
1892
1837
679
1368
6338
8875
833
7378
1948
441
616
165
298
517
376
525
202
440
618
165
301
520
376
497
525
202
619
165
302
520
254
252
298
496
645
10972
122
338
120
666
484
1851
739
995
704
105
11972
391
3943
3889
4198
2443
1137
355
340
340
340
339
327
1795
8947
4618
1334
112
749
8881
1607
334
344
174
189
427
420
745
598
9617
340
1433
756
4738
349
4385
5430
701
7956
133
483
187
606
111
669
445
105
140
130
136
162
357
187
617
112
116
646
476
2040
632
3715
363
320
313
565
109
103
1337
4867
103
1348
1881
2250
697
3308
5328
1497
194
2352
3291
5587
1708
732
7534
1497
4890
4508
4139
1285
2681
2611
2718
1070
220
105
2035
959
7702
3010
123
1495
7344
115
683
306
167
3444
2056
167
672
2571
1460
674
167
264
1210
142
120
431
1670
1500
407
1621
538
436
220
588
110
103
707
357
130
857
408
225
346
8464
140
290
3428
2580
677
4847
5312
7053
1377
233
2812
434
185
832
508
1590
505
147
976
372
2541
4090
161
133
9274
164
163
161
5549
4104
3135
2036
184
205
820
506
1399
2093
13829
342
234
376
270
300
1850
242
7330
2836
1253
2173
9666
336
208
399
323
4657
9093
321
6976
3391
134
499
151
134
102
353
709
833
114
7872
868
4412
6056
1407
694
765
1768
1027
555
2752
2696
4387
2873
966
230
2898
4631
4660
431
125
733
135
116
2236
5533
833
255
925
1443
158
629
255
121
194
255
3921
117
898
8918
1344
3028
1633
2322
3992
197
199
197
554
826
6270
8834
112
1601
7435
507
146
350
228
9293
201
189
137
136
195
8880
372
1341
13442
174
2126
152
1131
226
1259
163
132
121
132
106
179
1944
165
1373
9336
3992
1891
1954
528
2110
397
164
274
806
6261
126
169
530
238
131
648
680
359
360
359
360
360
358
4743
1059
107
550
198
102
101
706
1341
154
143
207
595
1342
155
127
1231
861
224
1361
2183
4000
3335
11633
983
545
1192
105
209
2849
11109
1495
610
427
293
578
756
163
697
2695
6220
852
335
8870
963
1518
5012
6711
2212
4813
8070
703
474
3378
475
4025
8103
1403
347
7446
286
207
326
614
1111
133
1296
186
181
864
133
118
1572
170
446
188
149
320
554
914
11662
6442
605
233
720
5623
777
572
130
501
105
204
6823
5130
169
465
2017
2320
127
3420
9329
918
4887
9269
3704
1998
340
8675
533
938
5443
144
3058
5332
851
1207
688
4896
361
287
229
365
308
643
183
162
400
148
145
208
311
298
123
1081
776
573
1073
153
4738
3550
5968
1361
143
175
632
720
246
556
634
2915
136
175
767
182
663
443
6002
134
174
364
174
191
104
13550
107
182
482
1502
150
7350
236
751
366
310
1060
111
705
168
257
280
132
145
180
107
113
6022
181
102
755
605
266
2488
1595
716
639
4548
107
5252
10473
999
645
1458
347
324
173
158
142
1030
1098
1357
5552
195
141
4662
342
355
1099
8741
6216
2749
1548
6228
5388
800
221
485
1649
11648
1484
9479
4668
1653
487
2148
534
5748
1120
221
1260
283
8211
2953
832
467
648
4003
5366
3972
1071
1086
1432
1374
168
874
115
1590
463
195
276
186
556
1448
343
382
1465
2968
1143
1081
1040
1125
1082
1044
9463
6557
101
156
1758
154
370
471
525
3194
1844
487
421
6824
338
1241
484
531
897
6100
414
110
146
178
118
616
189
488
345
311
118
263
124
188
207
125
193
134
793
112
7390
6921
4627
628
404
305
245
118
188
206
194
750
698
138
143
534
252
291
311
139
938
105
244
282
151
128
135
119
135
108
222
5922
9179
3203
1931
6561
107
276
211
204
441
200
8864
5583
396
224
1201
338
148
893
9363
2889
481
13460
822
6415
3720
2729
306
7351
444
2762
3426
506
518
207
255
461
100
378
3868
1968
174
2254
229
13530
2074
2826
8241
702
5338
10203
1368
796
1490
309
566
100
160
1840
1072
1686
7474
1919
1566
702
2412
864
214
140
288
302
126
1132
284
2326
7496
3517
11099
683
3749
474
2930
2902
3238
132
376
315
563
252
723
201
132
375
313
561
252
723
1579
349
676
1054
103
140
755
2681
2235
676
412
1474
277
5702
637
5516
9238
1282
667
106
400
135
143
166
155
395
6886
2443
6591
7204
180
207
293
141
203
467
389
141
121
648
3408
1955
471
159
343
2078
7226
729
798
3138
2357
5625
211
228
190
113
582
221
1027
1681
567
2632
136
535
143
297
179
341
121
5769
533
143
309
360
1891
443
2349
289
1179
4767
7873
1173
440
4630
5480
479
3098
2226
224
128
928
707
144
225
128
928
707
817
1812
220
4045
2174
3160
4832
1123
2723
332
122
401
467
207
595
472
554
213
291
699
2174
480
712
1306
905
2236
613
522
148
906
460
422
205
299
101
378
147
649
103
151
520
2517
154
938
1400
1642
707
5086
8137
696
5073
2879
1099
1713
144
1162
632
140
145
184
2103
137
144
168
168
778
353
223
141
162
390
11661
123
587
9310
6464
346
1973
8965
2780
628
590
266
329
250
663
2741
332
4004
5033
467
1738
685
886
239
8887
1013
574
881
238
260
354
463
207
101
238
9142
837
167
981
414
218
303
450
109
140
5210
446
158
133
171
1964
457
9390
294
3702
663
2137
204
3109
186
6533
6518
9341
2834
1405
506
841
548
3235
4686
223
212
261
639
992
183
997
9007
3408
652
183
281
2943
7451
110
122
2031
573
298
346
176
568
297
358
345
1112
9118
1473
129
704
261
186
517
438
190
148
440
478
680
113
263
106
517
435
188
263
4896
259
382
158
312
934
4572
343
6552
181
646
172
220
227
143
155
1290
1329
109
647
172
220
227
143
155
1289
1329
109
647
172
219
225
143
155
7855
208
203
393
253
117
266
165
245
158
127
3108
1006
183
241
9115
9615
241
167
217
9381
2714
247
197
294
1033
320
1363
208
1027
7691
1035
775
375
1352
116
314
154
1504
718
163
1764
1311
1482
320
317
179
615
2518
2703
2921
429
5162
994
669
8895
951
8866
150
1816
964
2635
172
908
237
577
619
1579
912
139
121
1447
1171
630
889
233
565
613
1378
849
1412
5366
574
706
460
142
8470
746
8685
693
4517
6884
117
160
535
256
153
2903
502
146
544
8966
228
9423
171
114
111
180
148
184
2896
460
169
789
186
1246
199
203
139
116
613
628
349
100
12505
3330
129
2771
5697
6762
5005
203
1938
129
278
508
294
537
280
152
301
100
194
5799
931
7395
131
902
2125
1459
104
138
524
234
136
144
243
148
1689
107
163
527
182
136
144
130
211
139
285
100
125
357
1510
599
813
7621
729
3493
2571
8835
3204
1010
1454
868
754
8906
761
2443
715
1281
3203
9065
1013
1614
2167
1616
2810
8837
1215
809
533
1954
4236
401
14924
744
1611
215
119
963
334
1836
1176
389
9183
173
162
806
265
9592
746
8735
627
4022
4699
137
349
3887
3339
4804
363
428
336
1364
532
8863
4561
2996
1071
157
2511
141
348
347
3630
12735
2519
4683
442
371
130
137
944
154
143
441
370
130
137
946
153
2656
848
111
1216
703
220
9371
112
1220
703
6540
1023
696
5004
9174
291
1292
215
145
781
9409
1506
3894
2441
631
8966
633
945
1180
3048
3588
287
128
9093
154
166
112
1028
748
622
657
397
433
2903
2497
3714
5054
2615
544
192
583
336
181
293
187
826
1472
260
2365
1593
1080
8848
1075
2415
9525
1932
2714
2677
3145
3395
251
105
133
123
153
166
234
245
278
700
548
321
1293
198
219
189
224
212
5186
7053
7336
2121
804
1706
9237
3745
3880
518
121
1181
681
528
173
7426
616
3187
625
113
12271
866
14863
5761
5677
2578
1346
105
218
3278
1938
11347
482
104
162
1696
807
202
4159
7352
1234
156
1084
2485
946
396
251
932
846
160
2907
737
129
105
8113
5539
5982
3521
946
7017
759
333
106
229
2304
941
4335
653
454
753
159
1243
1100
272
681
103
914
7341
2531
1611
510
3052
2115
2827
428
2278
2132
127
343
270
147
170
1634
1841
611
764
213
275
106
203
686
764
244
293
106
2717
466
2560
1317
144
120
158
878
7920
654
215
282
4488
124
2104
113
1738
11440
7780
2088
1517
3176
6978
8924
5392
1660
129
479
105
341
274
150
14930
187
136
390
969
1574
12529
1014
379
152
7382
251
824
789
338
1289
259
458
4465
683
132
556
5100
123
152
597
662
304
613
893
100
5144
701
268
166
672
191
179
201
703
268
162
675
190
179
2958
1898
9361
3643
4332
5352
4244
117
3172
3740
1808
169
249
587
176
1226
441
182
707
407
236
195
142
237
337
577
240
774
231
681
153
5578
102
362
313
131
1100
257
3537
1323
1983
128
484
4218
7375
7810
1251
4267
264
122
275
165
146
138
144
103
164
700
115
167
122
272
254
111
145
700
3359
168
105
307
121
420
112
296
539
335
957
678
207
7267
5019
117
374
117
128
467
308
278
472
323
962
150
691
3954
7258
2198
8949
317
167
103
489
366
546
1332
2904
3014
431
2471
174
1043
4403
8937
6083
6862
5193
2115
3406
5916
7150
669
101
257
107
193
1037
1206
455
854
942
119
154
224
433
4309
4843
565
267
207
703
199
234
875
1361
179
159
125
152
175
1022
361
948
123
280
125
1098
178
3887
2906
6095
2053
1504
524
312
129
299
979
471
1047
1200
2548
1951
9338
2838
5513
8301
1072
1202
521
336
455
377
296
197
875
396
499
271
293
874
617
247
100
191
684
189
960
125
450
3556
908
875
302
3376
11424
1860
406
578
456
9340
141
4259
428
353
3511
9419
2905
1766
407
124
3788
1373
700
665
4097
1038
167
1808
319
531
209
126
114
223
1171
1543
377
1508
1169
124
984
9387
138
369
1574
211
298
177
669
149
13301
106
682
426
414
109
4638
11421
4270
807
8942
338
216
257
147
269
188
8958
337
136
4618
834
8462
975
11508
4077
7341
3461
152
175
162
1030
5757
5305
6807
353
4749
4132
3637
1168
5583
121
340
114
225
3388
126
4619
7299
1445
290
113
467
7589
103
206
1098
7383
538
778
447
562
2210
964
6602
9173
131
383
443
130
149
232
370
454
118
1456
1325
745
4178
376
277
4295
2763
131
384
443
130
149
232
371
454
118
1456
1319
736
4579
361
1126
186
106
3208
6172
2531
3146
436
860
747
447
135
101
205
944
741
439
133
134
736
8802
628
895
1440
1480
1952
1680
3298
1632
111
5044
1687
633
395
8840
122
107
108
116
249
848
188
420
522
248
208
106
787
432
468
1249
376
312
2669
8977
1454
3747
1167
8965
8294
785
4109
8916
1775
212
107
207
5950
1301
181
4869
8073
1643
1245
115
217
617
122
643
6116
1138
7286
1609
4915
605
202
570
153
142
181
2105
105
530
340
214
1723
899
218
325
1578
6797
5033
976
394
156
3788
1052
225
1509
206
222
136
6863
277
301
323
124
120
184
300
139
173
108
617
209
299
323
124
120
184
300
312
108
617
209
300
323
124
120
184
300
312
616
657
3616
436
267
2888
309
824
360
1607
369
345
169
206
176
186
9464
308
650
2691
13781
4573
127
1170
107
182
210
810
113
646
445
193
2882
182
208
145
798
590
503
112
180
180
6985
213
7419
125
127
131
303
210
425
2087
206
1789
8878
12281
290
4413
1462
640
8905
363
640
2348
1263
205
3615
189
437
378
259
939
101
220
149
647
241
591
3683
4710
354
6457
625
1301
541
466
812
574
550
1971
3162
100
365
1082
2406
1463
1395
7904
788
9391
223
191
1245
1957
6522
603
6516
2618
127
207
446
2922
1369
344
127
519
2195
1256
306
1321
899
4913
11685
1508
1972
670
119
375
322
448
469
9060
2216
3887
9661
12629
2997
125
396
8135
1444
2211
4602
4782
477
1084
274
1057
433
126
953
377
7614
358
293
116
795
1039
2578
3045
1835
4232
451
844
3362
3781
1603
985
152
1591
12396
854
2459
3674
2656
1495
1617
1068
824
419
562
207
175
175
400
516
216
301
118
271
353
145
115
6651
337
8837
1849
142
805
220
105
9025
155
156
670
1416
1231
9648
3919
2543
6235
5480
314
1019
309
364
2261
175
212
715
542
4315
872
176
761
354
347
567
654
7287
230
1074
138
2491
802
212
225
699
1580
230
3733
4759
363
185
1159
139
216
139
265
165
259
111
708
2871
1145
1371
3782
8971
5649
6232
985
108
115
146
206
131
160
107
476
103
146
229
271
149
344
108
108
344
152
109
234
1204
431
228
186
489
225
1144
113
3093
709
130
268
1138
312
1453
1658
324
829
224
102
455
6348
3575
6869
1096
471
1432
167
1040
1150
2795
230
10604
100
5903
279
671
8962
2274
4874
1173
439
8523
2993
4757
352
6686
2321
6044
7371
591
237
398
1195
124
750
2833
789
298
8849
9054
9732
3633
279
177
267
516
118
159
140
264
111
1182
291
1053
165
102
345
312
367
193
814
703
117
2862
367
194
796
645
444
869
553
311
950
3928
3936
3499
197
198
434
299
1660
181
131
134
435
127
131
130
208
214
1324
6627
345
4681
156
401
223
408
1285
790
309
8543
3050
7633
4303
2024
7265
9022
216
149
342
8919
616
347
726
147
2932
603
551
115
690
639
124
1854
4681
630
107
142
112
592
143
1062
8583
763
9273
3718
202
132
104
114
185
469
152
7482
470
152
171
165
264
443
101
187
163
134
242
113
442
101
326
172
558
610
2941
164
264
481
351
319
100
690
8934
403
659
113
1152
454
939
5034
9373
1613
2834
8814
3294
7326
178
192
2391
574
277
1090
5741
215
1080
1990
1104
2245
420
408
507
313
2512
2727
3597
9640
2637
136
248
338
164
219
161
424
617
414
4294
344
728
365
588
255
412
1254
209
3067
2488
176
341
604
257
9471
537
574
999
8838
7454
146
5088
8833
3151
9161
227
122
276
617
430
338
616
319
444
646
665
317
310
2909
171
443
645
802
317
293
309
13668
9193
4594
360
142
1873
9555
2136
3469
215
1047
100
2765
7690
1607
7779
1622
3586
159
182
204
120
430
3297
125
159
186
436
7359
13661
106
117
1207
114
1282
449
840
832
162
365
242
869
1349
871
1160
703
168
988
4858
4720
134
6057
373
758
4488
1108
356
3010
9297
4008
1343
386
1414
7787
385
1426
106
4069
2610
871
135
761
1212
148
402
239
775
137
120
175
458
9075
6871
146
145
8904
145
141
9377
9085
143
828
529
173
225
127
6677
2586
114
173
150
2101
6064
3411
1215
6990
1627
113
1617
2065
186
524
317
4916
644
2420
1461
129
8936
309
610
170
590
342
265
323
301
236
1860
152
400
401
7782
7039
1252
958
6040
2999
528
252
304
948
228
146
294
448
213
200
268
275
470
2051
452
1183
2505
2722
4547
518
683
1103
124
518
4300
200
177
747
252
731
196
199
179
746
253
733
640
7074
476
2642
4703
1620
2480
402
183
521
237
363
14932
864
117
520
7319
9007
617
509
710
685
1181
139
740
100
111
1144
1033
7242
2869
1856
1405
6639
14072
6134
1786
405
111
314
181
166
732
2575
1124
8140
635
478
9439
888
334
156
150
12994
1917
8693
5030
861
1032
5106
2683
153
488
637
4509
1880
8158
5549
1078
120
4149
3296
10265
3239
518
101
1241
1075
1052
621
1033
235
395
282
595
1040
234
385
5877
5133
497
124
955
2756
5446
1603
329
118
538
1992
2658
9362
341
421
1457
154
246
155
170
454
104
7562
11678
1760
1596
1390
572
104
131
120
127
667
756
207
1208
4472
421
163
153
161
172
443
2295
372
679
872
129
100
163
372
269
101
215
476
123
332
581
141
516
300
288
461
163
208
180
159
143
932
693
3849
163
372
269
101
215
438
123
332
581
141
516
300
322
2449
9462
1141
7095
1427
5248
1215
1420
9324
1048
824
130
265
211
205
130
127
165
936
261
212
175
206
130
130
165
935
106
190
273
176
154
226
332
638
171
238
108
220
359
12334
8847
1641
288
474
2827
752
1814
375
1237
2955
689
175
113
166
376
172
1708
346
310
273
137
141
372
3628
3477
8989
909
3676
2501
1678
1988
190
2506
5426
5842
1963
2190
181
144
166
107
9281
619
127
121
4343
8621
448
281
15819
4522
7801
6627
9179
676
7151
5222
380
3557
5193
132
105
8817
572
575
365
147
223
157
314
1716
109
8918
1629
3032
6719
6677
412
440
182
171
5498
151
171
1048
132
465
6600
10373
153
881
7473
1716
8291
697
684
449
279
724
124
713
102
3825
228
248
310
5001
6562
410
1282
135
355
782
456
264
203
327
232
9232
673
276
235
4894
1128
126
4337
449
194
404
1196
124
520
8708
626
104
480
101
489
142
101
237
104
188
199
616
105
134
141
3861
9667
11747
326
488
106
557
1110
510
217
7816
410
2767
1736
5675
116
2712
8958
2450
9433
3751
236
828
138
2865
9403
391
799
1679
107
1059
9024
799
496
216
196
336
104
1553
7391
168
1598
999
1245
7070
7352
4035
9234
1283
8936
220
5093
4092
2375
351
260
341
2767
1283
7952
707
5136
857
2089
8280
302
3284
915
598
422
3106
109
916
597
423
12259
369
5251
971
160
6472
2469
363
1467
430
827
833
882
1399
491
2157
2023
9541
3542
930
135
230
424
240
114
139
635
7172
6061
4976
2897
9350
3254
4518
3543
1536
7738
1030
22194
986
600
1460
783
2654
3565
9388
2717
4004
4864
1342
490
1580
128
406
456
11623
896
134
7459
122
170
218
4880
7269
157
146
232
1021
124
402
2157
6857
248
4239
4029
518
357
350
353
6472
1634
322
225
148
1407
502
551
101
310
333
8753
468
13900
7970
2362
192
1207
889
7776
2130
3811
1967
6958
1150
304
9377
418
1338
1985
15341
3851
7618
228
227
423
1037
451
115
273
112
1058
698
122
205
129
350
147
271
120
244
492
356
909
464
1426
5596
4738
351
6625
3111
6285
2579
2979
377
136
153
304
617
556
170
119
215
200
210
230
100
102
430
4621
7375
2636
677
163
122
138
453
147
932
240
731
3847
1688
113
350
232
670
935
307
386
4624
350
340
2531
14921
2152
8907
1760
6522
663
153
467
101
406
230
254
300
7395
16059
361
6135
2385
115
126
1384
1856
135
300
111
127
375
111
130
186
217
391
228
143
130
795
2368
11338
3707
6783
3196
880
479
140
109
110
566
123
128
7251
117
282
477
1552
1551
1384
1023
272
143
111
131
293
5006
606
3350
8521
450
768
215
2410
139
2758
114
162
650
238
141
980
1317
8881
3052
201
399
141
353
1428
241
1980
1511
361
140
162
1040
134
596
704
407
1346
221
363
2858
8822
342
3289
743
406
153
1589
233
446
717
407
1145
656
3676
236
204
2571
5160
1379
3123
1426
460
3610
464
385
234
191
160
1268
1000
1074
108
325
452
1395
414
5427
703
8003
173
333
413
761
1449
417
2810
123
929
6184
11710
1592
200
1839
2757
419
334
321
195
369
608
223
270
761
326
770
758
305
1251
1497
8751
304
166
8740
961
5930
375
8592
1956
3393
622
1224
478
169
161
351
340
122
318
316
150
179
178
103
114
411
587
129
134
11542
501
291
125
122
123
110
118
5871
4374
4177
588
3914
365
1665
206
502
198
9350
2574
3092
7396
104
416
2615
125
671
237
170
385
117
2954
680
212
135
190
194
757
813
161
279
379
235
277
15465
208
247
185
2361
9030
2413
1804
3166
5200
2354
10801
5456
782
1948
130
211
153
134
169
156
126
242
330
5485
130
211
111
5068
108
2068
115
537
1328
160
237
125
366
332
456
1682
5321
1243
777
102
1183
165
137
117
113
210
650
1178
164
252
1492
105
331
1466
856
733
505
9398
271
1074
872
358
188
336
489
127
703
632
247
2614
13252
7667
11648
8174
691
5240
3908
7850
559
174
12194
578
121
864
7742
583
9199
305
1466
1044
1398
712
194
962
240
113
171
147
346
157
147
443
494
228
1473
359
489
1777
2451
1313
684
10221
6663
7430
137
119
217
111
2412
684
4046
2064
194
335
1001
324
222
119
629
952
1061
655
621
2937
169
104
452
4574
337
6465
1328
718
196
1709
145
1085
141
916
125
1588
612
969
960
145
1091
651
2797
4206
14837
5680
2189
2835
3014
118
113
373
2580
665
8756
747
131
7758
111
1056
1305
136
297
2724
1017
265
240
349
101
758
1122
1550
3659
2263
812
144
8849
812
144
186
695
3782
883
2779
197
1057
324
1360
620
222
217
336
258
1404
720
600
306
190
107
335
325
133
157
192
2822
2448
1456
1759
7913
1972
108
113
1525
1744
273
1393
373
494
420
231
9355
711
114
177
166
337
361
248
2914
598
496
172
157
2323
196
1295
936
147
707
683
114
6806
215
249
453
127
205
116
101
789
448
274
173
311
129
2254
318
225
6824
5038
629
8282
747
4443
2146
6948
188
935
370
335
824
199
777
122
1048
149
1224
1130
1898
341
373
338
108
792
2110
166
365
337
812
520
383
696
141
377
9058
6848
4038
926
2174
1306
13683
1339
2572
5125
2743
876
1369
560
118
1294
1608
9264
1297
239
569
941
1050
186
184
450
102
1401
902
664
1144
471
1562
5737
1081
11166
877
367
182
154
152
981
1027
253
9417
254
2844
1229
705
727
630
471
233
390
118
194
483
793
183
165
700
131
249
254
425
172
398
8414
694
4934
451
1517
140
356
302
198
111
113
160
174
581
330
175
490
1279
180
706
142
365
1624
866
131
313
149
1518
220
1537
4603
339
338
354
6489
130
2431
7140
2247
6779
1643
4228
2511
650
4150
3157
2172
3678
4031
1959
4451
4478
264
394
184
161
137
159
5334
104
259
180
160
138
192
150
1804
946
1854
160
297
283
294
6866
544
586
9167
5257
1697
5925
521
154
291
250
127
436
2093
1410
3853
3527
8822
6599
478
4480
4381
3030
2150
2520
378
9518
5953
562
1237
4264
407
506
488
265
387
1127
274
1558
1189
1020
445
1071
145
671
5655
2706
203
120
182
857
3046
7422
6537
581
362
344
216
182
1340
161
162
926
1595
174
523
119
206
1149
566
290
361
315
369
206
1329
1551
1638
537
1380
151
122
127
1710
2848
540
160
2234
2152
1363
1140
618
7972
9600
107
350
455
605
537
126
1531
5952
2214
761
110
463
131
1797
306
210
145
1206
941
147
1745
535
117
8877
8258
697
5234
4858
9388
764
130
223
117
423
1428
335
544
435
1366
4602
1875
732
6493
163
492
485
3599
453
2163
14867
936
9672
5351
5262
262
190
421
116
940
2889
351
7420
3073
11179
939
1401
634
196
1275
211
2021
131
918
1589
580
490
196
1278
211
2030
835
3417
272
115
1568
3952
8931
1169
596
1534
1567
9132
4317
10180
4480
114
106
199
235
224
236
717
7419
868
865
658
529
1231
7291
328
491
368
2231
6674
134
826
203
131
342
172
305
117
157
154
117
8870
492
149
110
247
139
176
195
172
306
118
166
156
341
633
698
1958
435
422
477
6584
10224
167
9093
113
145
525
537
101
207
288
555
528
608
147
344
513
155
393
508
294
2260
269
280
5316
9637
4146
13702
1056
9623
1958
128
743
106
2238
201
1525
2107
7190
519
1784
7459
663
466
344
1480
1881
7208
2262
3284
1128
216
579
507
1594
4236
4808
887
162
161
3280
1129
212
458
458
1400
369
7432
1450
3241
5371
1076
754
2223
9541
1879
862
198
7451
368
634
1022
278
853
1074
121
3128
108
947
1079
119
4258
1113
461
2226
223
357
313
239
731
889
451
817
484
124
282
583
145
1073
2770
6062
1383
1011
6786
1319
645
193
9843
4832
364
258
362
278
272
123
445
734
3533
4645
1035
2306
5733
5247
121
4634
398
970
826
724
2929
487
241
318
700
202
480
240
317
702
611
558
117
423
240
5217
699
8153
174
235
582
589
109
526
340
498
186
567
630
1752
4286
2402
2906
567
2997
719
6814
380
134
1428
11522
341
457
186
156
170
144
784
1453
3657
3029
595
1354
2329
2909
1721
1285
263
237
166
873
172
484
199
263
205
164
874
172
484
5588
2517
1315
11614
869
5048
5014
171
148
1193
1324
7391
6129
320
108
1491
1996
203
272
623
258
4536
3934
5117
444
1330
6439
255
769
686
791
7825
965
1264
642
1811
982
1319
1496
187
193
870
830
1400
13638
6804
1029
1017
7730
382
218
145
303
1003
365
7804
1458
367
1338
1233
106
6001
1174
138
989
916
141
112
255
236
354
1036
389
147
619
284
452
370
571
727
155
3976
1978
250
275
6453
410
351
4684
267
362
1747
1178
625
938
1009
569
366
246
951
321
363
461
1736
361
309
547
561
532
1041
603
396
360
358
246
1126
695
260
12721
713
6582
117
9435
169
212
127
165
116
227
156
357
197
222
7384
589
9595
3813
124
116
200
122
325
423
205
253
156
422
1101
459
245
130
224
202
2000
253
204
231
118
809
11265
6444
4934
566
394
185
123
216
127
481
627
274
532
190
236
265
447
219
385
836
1273
3175
101
5731
1689
744
522
1846
7355
7253
678
1072
242
185
869
116
700
155
143
182
865
116
132
700
131
120
762
141
121
227
394
193
2215
494
172
662
305
149
208
13665
102
121
113
247
370
139
407
166
445
4944
5867
9361
2337
4093
6794
341
4603
7213
7543
1835
2475
433
188
108
366
253
648
443
101
157
3531
2642
2913
9682
3910
1178
847
225
707
236
445
1195
124
523
1324
441
1073
3844
7756
2754
4151
458
696
8327
272
966
4253
717
144
5569
144
400
439
305
190
400
258
186
1545
186
845
8305
2061
9349
3572
619
122
836
297
516
209
619
122
838
298
417
3063
5228
697
8073
307
433
179
344
616
1790
208
4569
997
189
483
7596
5685
1342
2005
1346
208
1554
214
12864
3978
4058
1195
230
659
824
870
1446
1874
125
736
934
823
162
2257
1491
2024
286
1321
420
904
286
3672
3963
304
1015
351
6059
1993
7454
8880
1791
2383
7307
2021
2043
1994
10496
7009
2884
327
1411
4074
814
1150
160
2335
1250
2431
417
871
2679
7384
4339
4021
780
1056
118
722
132
4088
903
2410
730
295
637
405
210
610
295
632
426
11198
263
2772
2798
262
304
220
1932
260
471
107
396
1773
5101
561
14108
239
361
469
1451
4320
363
7785
331
4377
115
315
194
181
145
183
116
125
135
166
218
179
4585
140
728
318
199
182
145
129
146
186
104
135
166
222
181
1644
2277
406
3797
1028
231
181
178
114
3646
168
667
4909
8835
2945
2524
4028
966
4268
332
176
1397
994
157
1539
2145
421
509
4309
639
204
8378
444
1073
203
598
6849
335
596
1005
476
1539
481
192
850
11693
651
168
496
617
2905
180
227
558
216
340
242
3763
5457
362
362
823
9506
2801
592
914
171
800
481
196
184
297
578
404
200
437
372
127
111
236
574
399
625
859
966
122
229
196
173
101
2610
13403
199
104
2339
728
150
241
117
168
357
341
241
154
141
809
790
3693
1185
366
2342
214
331
215
677
556
522
2589
1182
10923
201
1036
439
260
1373
356
1351
441
1334
1963
486
127
1478
4715
1986
298
1730
7758
1672
813
2174
5806
4008
1327
588
4060
1408
359
1508
463
371
853
289
181
206
189
236
129
128
191
133
1469
1442
8140
1315
279
1152
593
113
499
610
1104
108
2476
7393
1382
7036
178
129
510
427
360
952
1046
446
1779
183
273
290
265
212
579
416
139
2478
268
163
7345
446
500
184
6944
188
160
113
107
616
7418
159
8902
2910
180
7438
1614
2713
321
2712
1196
5118
311
145
3447
506
4629
1136
321
6353
451
213
541
573
547
1469
864
7790
864
106
158
7466
2326
269
121
299
410
282
184
1416
1177
167
2561
410
4981
2415
359
141
326
660
203
646
162
159
1633
995
314
321
507
651
816
105
280
662
203
606
3716
9458
1095
1053
210
139
591
128
129
1037
192
9397
213
2769
325
129
201
214
185
350
135
351
2976
394
6069
504
413
221
14355
315
245
161
3423
170
174
14224
1870
397
154
761
7397
1254
5945
1343
614
129
120
565
2614
1353
3609
226
1899
332
331
1514
5342
347
4795
3313
169
6288
783
587
166
4123
243
180
100
164
168
168
322
564
2372
612
518
6501
344
219
2587
3335
2836
4820
5094
1500
2781
396
105
615
955
195
1075
602
2832
804
256
499
833
126
515
591
449
615
196
137
516
586
169
707
502
252
404
479
6631
10375
228
136
1334
184
114
474
108
174
156
109
164
148
3361
349
179
1366
439
396
116
169
278
149
246
221
171
3593
1465
1666
633
6476
345
4718
7269
1696
208
3843
226
801
176
743
3052
543
986
7251
4085
599
7445
8051
1049
2603
988
1720
814
890
4550
1017
364
502
1212
2375
467
951
1227
359
160
1841
247
186
1395
253
135
1015
482
8834
7514
259
121
1817
793
388
9649
3472
3145
135
327
375
1684
494
551
1051
7651
8151
699
5123
4758
218
125
244
1838
389
158
199
1557
3633
500
158
306
287
119
155
449
169
136
6045
1862
131
136
156
204
268
631
13565
3385
2042
334
999
117
199
337
232
100
645
989
1176
285
347
3311
601
1085
974
640
204
129
282
958
2419
388
897
175
515
328
2943
388
857
389
598
1400
162
767
198
425
158
305
201
2230
309
434
1416
1020
679
186
1252
1399
367
608
106
185
1461
585
1978
126
925
1573
408
242
184
1448
628
1929
1679
128
499
197
389
170
278
607
2080
509
1618
2357
7123
352
144
3969
800
2025
399
3437
5018
3681
1246
14843
3125
1143
486
602
585
2493
410
457
186
826
153
518
236
348
106
1514
184
448
137
1369
11706
1384
956
1431
1279
6728
279
285
688
134
279
489
705
1938
155
1261
1563
1045
614
228
380
9395
1042
522
593
2552
2058
545
1387
6823
699
942
584
303
680
641
301
576
162
1178
6148
520
165
581
652
1027
472
1523
820
531
507
362
481
1122
445
131
116
619
324
540
185
515
145
1434
2041
105
201
2294
3402
5912
600
606
440
108
2919
662
443
204
608
715
3268
1276
1908
1153
2555
184
7363
1311
1840
803
1405
827
185
207
149
297
303
5342
690
1923
177
6163
4825
287
201
179
198
230
258
172
580
463
479
201
121
115
150
273
648
184
187
916
218
1586
830
224
212
149
1224
954
121
217
935
1990
7113
1478
768
836
1182
7680
1808
122
289
1469
1388
7690
534
910
2000
222
986
4066
252
237
178
256
172
544
651
118
996
525
2905
190
651
118
991
523
1284
265
748
846
601
1863
413
447
111
401
1404
608
7366
143
171
156
109
942
1785
350
439
3323
285
187
143
1132
150
371
435
286
188
159
1132
5099
380
4476
262
321
224
671
707
278
447
2025
278
236
1090
2375
2708
523
697
1338
393
1408
9540
4126
1402
1242
413
151
1108
1140
627
665
605
1404
382
6782
1508
14815
5843
241
200
218
2161
7517
322
885
893
4066
9409
323
2188
1245
332
2386
1946
7461
1417
1451
1801
9618
867
1838
208
8431
935
138
179
352
142
652
149
185
560
611
2912
149
177
142
146
140
439
1907
315
8870
3559
2675
3358
396
13646
106
268
1858
319
278
208
464
364
334
197
130
727
974
385
1089
4663
6264
379
4680
177
493
505
407
483
100
2088
348
1236
5714
1683
453
471
239
211
817
140
103
140
785
203
323
194
983
5719
1683
453
469
240
212
822
140
103
140
784
205
325
104
979
2987
319
3640
8471
1447
161
1733
318
314
187
1157
153
215
981
1385
2843
1051
380
5153
1027
2748
3068
2085
2808
1882
5846
6927
4417
329
1828
2326
1229
270
1649
917
3161
343
2230
781
1601
2676
168
323
2604
781
4690
108
229
213
5911
7768
562
425
584
123
14523
294
537
764
447
184
779
123
174
155
141
161
1457
856
110
162
1471
849
100
359
310
180
139
179
421
701
1340
323
703
2117
652
5550
2179
653
1026
287
1160
534
3587
3880
468
630
1641
1904
3033
382
3923
2296
3098
110
216
3983
1444
545
1396
184
1647
7344
735
582
195
167
1329
2738
161
169
853
498
4307
6923
119
133
127
1599
629
486
194
2784
2293
7327
236
7382
1216
246
814
662
2274
224
1738
2706
4828
144
741
1823
414
102
302
234
333
2926
3266
1937
678
163
408
1109
492
575
115
685
2453
405
836
946
2472
361
691
216
150
106
140
128
105
707
142
846
238
328
291
791
499
300
1706
134
152
173
104
135
4334
1913
134
111
101
2195
905
775
13256
4736
648
3708
275
142
3479
117
980
1057
343
867
2067
792
165
159
126
106
114
139
371
106
249
368
173
166
103
125
238
304
103
2876
1127
2779
1228
1413
166
168
265
111
241
219
481
227
342
2275
1634
355
2732
2864
4541
110
2177
6859
196
3591
7241
1137
7404
7765
2700
669
131
914
4113
310
312
118
182
183
7403
223
9351
786
2646
203
11130
103
438
1378
615
1098
686
7557
1103
2231
3015
6872
1983
1170
248
2816
1086
4870
2289
931
4733
194
173
115
708
166
189
738
233
5442
143
217
2783
346
137
3576
614
1576
1549
924
378
4281
6672
3240
470
265
860
6899
3668
4954
397
1330
359
1146
266
547
418
370
682
811
156
768
188
1413
1508
156
265
993
185
649
743
139
2923
114
444
647
744
149
4066
575
913
1612
524
266
176
255
102
1157
3992
5339
1090
9352
2022
4279
322
1785
1986
668
5586
171
1341
1586
936
903
630
1388
384
9484
195
152
1972
4632
1206
562
1181
671
2410
4331
387
511
2138
1521
1034
7283
4946
829
335
646
435
2992
2480
4564
676
6796
313
554
111
139
598
1674
685
367
571
129
656
113
150
1363
1465
1533
2262
2865
1847
2580
144
520
671
2047
6027
1395
1338
9058
5305
3962
3864
226
744
227
577
4354
6921
669
243
5594
423
705
137
585
8728
1010
130
117
240
305
4259
2214
509
811
126
1346
7202
143
190
248
237
141
176
300
8785
532
439
145
545
186
201
673
440
132
138
112
14859
269
280
729
7470
1044
141
296
2716
731
502
4824
417
1759
1365
538
463
1347
4063
711
132
1120
144
712
130
1118
351
2289
1277
8950
182
334
1041
121
111
4799
4622
3428
4792
335
1026
120
331
1074
799
293
5248
910
165
202
2066
5266
3714
5029
4215
1626
814
1403
690
177
185
704
842
651
456
860
192
10166
2974
702
172
363
366
331
161
156
665
2736
150
449
648
125
193
121
361
138
109
131
145
3649
4989
7272
1058
1263
186
286
14062
4350
2119
4440
2714
1391
1789
337
606
121
385
147
174
11224
184
515
404
2804
896
521
165
7325
174
10387
11152
2869
8812
3206
465
1406
3153
454
3637
608
3808
950
273
1481
683
237
2409
549
710
933
4141
8857
1534
1543
693
199
145
105
107
125
191
357
867
536
1124
1800
7453
515
614
495
4837
7273
113
449
574
269
1081
627
439
503
9037
1662
1717
1774
995
110
326
631
157
131
333
483
1780
826
1300
374
5100
701
8031
4742
186
196
316
4919
6479
386
417
347
907
13618
1949
7415
205
188
125
115
114
168
233
1659
7292
309
276
188
1437
433
164
127
348
309
247
485
215
311
3664
2102
12670
5340
597
118
603
180
142
118
694
192
504
347
2719
6010
140
310
1266
1325
311
1051
645
103
181
2893
614
551
172
482
277
103
228
1726
2176
632
7418
198
3867
4981
5358
1186
143
3521
646
14811
129
2042
186
106
7766
1384
9183
1527
4657
129
158
110
296
212
129
159
157
1344
619
417
358
122
8213
4698
7342
1239
279
3703
9775
126
5695
11642
3192
178
7459
808
1367
701
278
8909
11880
7110
1387
699
199
1253
507
268
436
219
1013
1024
495
794
2770
6090
537
507
316
551
4394
9531
3069
1401
701
532
210
1245
296
283
379
550
1173
1046
101
507
191
1815
1846
2943
12581
1919
1256
219
12569
1083
125
492
914
202
492
912
358
6509
10305
517
545
502
214
315
3752
7367
2192
1222
465
262
6983
409
7362
246
1268
131
2883
140
117
341
811
124
447
2097
6227
8596
1810
112
157
124
102
423
1513
323
552
490
7219
1103
225
8650
658
215
106
482
277
1435
1204
913
232
184
665
1314
3148
171
1962
5386
426
2260
876
5171
334
6221
4680
343
342
6480
1006
404
671
594
582
7170
1269
995
233
896
597
1078
601
1269
1392
709
246
173
1232
508
288
286
353
117
921
2213
975
582
2617
1136
1750
255
344
5304
1516
1258
1136
135
1750
372
1949
319
168
402
1238
535
920
634
265
1065
602
1430
377
132
140
249
442
9042
685
431
589
132
525
543
4922
5517
246
2418
4554
3167
5869
7412
3888
301
378
284
129
431
506
283
469
341
117
143
1823
14831
3240
4005
220
172
420
1074
104
1132
396
134
216
130
121
242
174
157
150
375
121
134
824
447
617
2907
420
114
214
200
185
359
515
278
7388
184
440
540
3330
3980
2296
2240
136
4391
167
587
2903
4818
187
4207
5221
133
471
1290
10456
3628
360
1683
134
122
165
161
109
1071
125
1244
567
400
7038
532
7941
455
107
131
137
691
497
1526
162
429
338
160
129
2233
9460
590
14922
442
379
123
615
219
428
184
885
117
179
7355
473
334
364
438
113
513
322
148
144
233
7459
4793
2944
9294
2074
2468
421
1216
1791
646
166
327
132
326
223
2906
631
546
185
204
645
181
7361
133
270
120
7333
119
654
4182
6640
757
866
135
249
426
386
225
148
865
135
249
492
464
222
3301
646
101
142
149
171
464
110
104
555
178
264
198
196
150
171
141
317
164
141
172
214
181
713
570
178
217
180
182
168
136
480
170
1049
309
183
1396
138
582
1207
244
438
430
409
223
232
161
195
666
2499
2135
1329
617
2954
784
2550
533
13429
2514
11376
3583
4456
14876
6442
4984
5051
15328
2366
533
3056
445
4271
129
2492
8873
298
8062
694
5335
2198
537
2678
387
858
412
123
2903
160
645
865
111
122
1018
343
647
9441
322
282
158
127
7362
428
3242
167
153
100
411
158
2387
8999
903
5384
191
704
7424
108
317
175
193
205
8726
2891
7362
3004
1020
7473
1690
4578
140
249
703
959
275
252
100
143
702
958
439
192
252
100
119
214
131
199
3951
9347
5607
732
116
255
457
284
4777
150
5310
356
156
1972
239
4168
1561
400
222
803
103
704
325
114
425
210
100
177
127
187
123
9091
341
9377
511
340
13973
104
142
334
319
1028
537
8262
2529
1753
622
124
101
1093
1574
4862
6757
338
2441
10395
466
6738
3430
17168
205
245
105
1059
166
771
176
3139
229
1062
166
770
440
4909
6863
268
8848
2730
700
8370
5098
1193
365
1754
7340
4886
517
1783
449
7454
2771
13394
4148
1197
11147
3519
1330
5541
2463
397
374
2854
4111
3408
9116
3793
515
501
1625
116
107
120
100
6818
559
276
177
121
224
918
186
188
2903
557
177
168
128
209
636
188
2909
555
177
122
225
648
186
116
3722
11511
2206
705
170
707
872
107
149
115
136
167
1701
1439
1155
450
200
706
124
879
108
151
117
136
167
391
104
143
106
2768
118
126
5852
5603
369
422
639
623
200
290
420
638
623
2667
308
2372
731
10514
6630
8372
3105
183
446
638
120
210
211
409
451
461
270
675
180
199
210
199
240
407
450
464
601
428
326
510
790
3471
1182
4160
279
1112
4397
702
790
190
168
2910
164
702
787
190
168
392
441
4267
2828
277
706
172
106
810
148
216
426
173
707
172
810
112
216
426
4781
1252
440
651
188
521
582
100
8413
134
107
137
8844
200
255
177
548
136
184
260
2287
132
134
134
278
792
123
126
105
134
103
126
105
120
112
174
164
125
582
695
4590
6701
2543
2774
11312
5808
2307
7480
381
465
108
134
179
175
163
465
6871
700
129
106
193
732
3740
786
313
3888
623
1059
1781
3371
1473
1690
4142
820
659
266
139
2964
820
662
3999
1867
952
1100
398
11239
349
13943
2116
1213
1317
1931
588
603
383
696
694
1322
1361
1057
1224
4324
1023
1187
813
2253
10003
382
6965
1907
117
3984
9283
6862
483
489
411
3221
936
413
591
187
7915
156
1003
319
156
449
758
404
262
699
6085
353
117
139
107
385
232
219
2835
145
485
354
229
184
254
182
206
4933
3589
2149
3056
1249
993
164
1370
1569
1846
1212
6435
4097
618
290
214
507
119
1771
492
514
388
141
215
710
283
482
1095
8922
12278
530
9270
1445
6458
253
14048
13826
4406
4507
673
4540
1067
514
1904
13513
7463
1918
1065
1575
144
243
171
153
409
424
113
424
351
421
224
1027
324
148
656
442
433
198
153
396
352
422
224
1023
326
1395
1491
548
1238
441
1643
160
1868
835
354
311
3471
392
3195
1315
7922
131
9439
4770
2660
1179
1849
4090
198
6242
151
1178
4071
4194
8522
1001
216
444
8983
5424
1755
4161
5128
1589
147
1565
2870
1406
446
408
826
408
174
269
1304
155
1219
109
125
895
1597
453
409
802
676
167
424
302
300
192
1217
5661
790
5175
2854
105
123
861
849
348
5650
1306
3117
8844
3771
3820
6107
1829
5041
5042
13798
195
309
494
349
808
131
4220
248
294
179
107
453
126
306
1440
1568
169
423
504
181
1330
7737
230
7848
388
225
1563
2420
12611
2715
4160
9330
4660
720
1220
390
256
892
178
193
520
770
1772
563
271
295
2373
2397
133
335
1247
305
301
299
287
116
176
140
935
7328
4090
419
242
124
289
658
387
119
4908
2396
185
294
119
171
231
362
353
382
204
365
110
856
164
2373
954
262
1053
2264
397
188
199
769
139
688
2284
100
130
963
155
589
724
163
177
111
435
661
152
571
388
757
3055
1337
9360
5433
1344
353
704
158
313
588
306
347
225
7759
483
195
199
211
593
294
164
211
176
200
481
196
106
212
591
293
163
174
419
5232
693
8397
986
1824
124
219
237
511
8913
8210
142
2460
899
872
454
4915
11575
4533
555
397
727
2956
8964
3144
5885
8608
763
1142
2579
395
169
393
169
603
713
1285
1835
590
6497
3435
1595
646
249
1031
6267
1478
119
132
621
633
760
1436
587
223
111
1605
1247
399
141
355
516
617
1105
684
735
100
483
189
102
735
100
483
1407
221
6884
1941
6341
1301
1818
1465
958
328
5541
3408
665
231
7404
3448
1738
2391
4256
2596
1840
298
846
399
1044
297
546
204
269
1461
240
707
128
536
678
1776
333
866
2906
884
731
918
446
607
187
169
602
783
1182
371
186
531
243
1095
195
115
132
497
122
1407
6581
698
894
168
2903
160
698
918
167
417
183
238
373
162
104
1311
223
2246
1564
1739
7833
1715
149
1102
8352
386
2760
527
471
460
1863
1125
517
705
283
311
182
345
7370
10391
1009
307
515
390
705
477
220
1135
677
13644
1492
108
221
7896
344
1096
662
186
139
531
501
195
138
378
652
7445
947
326
121
13710
3235
1341
571
854
338
4354
381
475
1540
9302
2771
6852
173
169
173
101
870
1324
1035
239
110
1211
13918
8919
677
1147
4785
374
571
396
189
234
108
3215
1150
1549
1341
12357
1223
469
656
132
121
13976
608
181
324
195
230
388
464
534
2089
9524
3819
760
341
199
716
146
5434
838
727
358
381
1168
217
2244
449
2404
1379
479
327
211
645
382
162
1533
218
544
562
3664
1069
383
224
703
200
385
780
1215
9598
6121
1836
4076
1911
2438
1550
292
381
394
193
541
2620
5497
436
903
1823
197
2254
2450
11232
3514
265
536
100
311
525
497
170
1126
195
1378
9230
887
110
838
4739
939
1368
424
757
498
608
1220
118
1787
292
228
1053
234
461
192
215
217
111
154
121
556
213
1357
328
1343
632
925
671
2426
8892
1565
120
127
102
255
139
1046
9176
297
209
117
198
1205
16289
3461
147
136
117
131
131
116
146
190
652
4198
6820
7153
3088
341
234
104
639
1351
332
2044
212
362
1428
531
594
291
416
11754
2493
2195
485
13417
3871
9358
1160
1971
1674
274
7625
4476
9058
7421
1361
1231
156
2446
599
366
394
104
902
14141
5244
218
5371
175
612
136
399
151
323
1402
2237
616
159
819
105
1033
7628
1230
146
7733
334
6520
757
7406
1279
7376
1181
177
239
473
977
463
893
134
398
1538
699
210
517
127
911
738
1325
5578
473
5698
340
412
435
658
292
10152
3312
261
135
181
373
313
232
221
521
2906
239
508
528
383
3363
582
1515
226
1439
286
851
136
3324
2148
133
710
1578
1394
1042
177
4775
168
1544
5721
669
103
188
3450
4161
2177
540
315
617
592
8925
906
553
1087
603
6690
105
248
2056
1028
1491
628
868
699
146
1130
684
563
736
7075
9066
107
532
200
207
438
1314
1639
8653
2513
1150
2007
1096
246
1040
126
191
148
132
131
455
1418
686
162
135
109
556
1135
238
386
106
151
1849
1262
115
1442
1372
302
524
7377
4577
4178
735
569
127
453
1085
1124
8950
405
554
553
283
199
142
359
196
183
137
133
247
185
126
121
138
157
5438
981
1492
1601
142
139
406
158
138
217
334
2830
114
139
104
815
313
383
131
187
167
1387
668
466
382
5887
588
115
100
9059
120
181
123
140
167
398
137
106
132
294
129
117
117
9348
369
555
154
1078
652
680
1153
278
378
232
1343
130
126
240
269
956
3396
158
270
177
177
182
3249
411
158
246
142
209
2822
211
2305
7352
610
780
769
454
608
173
559
960
104
767
155
799
1051
116
424
2305
7177
216
4194
1491
248
1841
152
281
237
178
269
416
101
391
378
225
191
255
1495
2804
636
734
1177
144
111
113
160
134
159
103
309
202
131
516
135
692
135
242
146
142
103
233
243
108
211
379
232
100
2250
297
6930
252
9474
102
1493
146
1496
7189
409
1683
124
122
108
524
607
1611
155
307
9534
203
2067
606
4741
556
121
116
325
266
136
7324
459
1263
1847
504
166
1432
7808
522
168
1432
107
274
124
113
318
1522
1415
177
149
184
1473
199
5029
7246
137
156
801
437
171
111
287
203
187
504
2181
197
957
203
504
119
238
232
830
191
417
210
266
126
590
194
1513
599
129
152
2964
3761
9123
3663
4498
1751
853
503
402
8078
954
524
104
226
612
1920
2474
5555
1641
1469
429
792
165
145
2014
6552
4525
334
735
441
747
8843
630
134
198
262
164
220
182
107
696
111
170
1338
170
100
434
617
508
304
336
268
324
137
103
599
962
653
239
535
8904
131
759
533
408
2273
346
259
9348
142
4992
122
423
439
2600
4368
1268
706
127
109
152
227
7292
5030
135
202
110
285
382
358
202
201
170
650
115
225
506
215
116
7346
7572
665
1128
318
3860
149
225
357
205
110
139
951
483
3905
666
206
195
154
452
1800
289
5681
2992
1117
628
5534
629
354
2349
368
309
237
619
328
885
1101
1334
1168
2937
1100
6136
5342
706
142
161
178
398
265
627
266
1376
956
1686
1497
505
157
390
455
943
377
112
153
110
580
370
178
212
712
869
224
748
322
270
917
106
183
2076
517
124
1190
404
520
2336
639
183
284
192
131
233
127
1211
313
9481
504
769
259
630
1304
175
4244
364
298
3213
1423
828
162
107
2881
6469
357
4661
6685
586
210
234
127
311
885
227
2034
307
211
160
215
8937
13356
7080
723
118
377
272
395
377
133
1047
1921
464
7647
712
100
3762
1690
2773
385
156
277
678
198
1841
832
3170
396
4010
1325
8882
6698
125
1183
344
7835
1346
347
1360
2061
1236
129
158
2495
8927
6775
127
121
138
100
419
134
111
203
165
139
123
276
160
110
129
3190
1873
9748
3067
2170
11616
1037
1659
1467
3284
231
1617
8912
1206
144
980
216
113
217
910
276
350
1249
7564
2087
149
8869
561
107
437
203
125
355
5957
4632
8870
1030
6792
5102
1191
4269
408
507
490
393
392
1174
486
497
428
362
370
159
698
126
3697
772
1775
171
1170
394
392
489
507
408
4266
2085
163
117
4326
804
778
2030
210
568
1392
1322
11449
6033
729
1313
252
1388
606
191
230
2019
262
128
301
1341
168
907
1587
554
9446
107
191
230
1987
1980
302
1346
7307
806
171
1942
155
415
347
146
284
160
216
413
267
882
557
383
318
244
158
120
349
454
271
11241
487
136
322
193
100
4145
495
207
152
227
124
306
421
130
130
731
425
172
346
173
164
571
114
515
607
236
1995
9425
175
186
382
358
154
7824
146
585
1121
421
190
297
373
1149
234
3144
2508
1149
868
4351
694
341
6473
5484
1528
2380
252
1481
141
124
711
128
214
703
245
548
601
2896
141
123
714
128
215
703
390
388
291
233
449
256
6215
196
447
259
2165
7336
539
139
5337
1962
178
4795
142
385
3131
191
341
11609
284
718
696
522
860
3055
826
288
105
455
170
173
318
121
6222
13217
3024
1054
367
327
1050
2380
2951
113
4821
120
117
4233
7331
345
102
4036
587
4726
4193
443
1126
352
7048
1482
366
1282
515
116
120
821
2532
5169
1104
177
305
2528
983
139
1066
3618
224
123
614
176
321
1347
108
127
1463
582
8889
4830
195
103
438
157
155
425
3239
110
105
250
157
221
713
3661
161
279
278
12307
1229
147
681
106
1368
563
2397
12472
1861
1566
15872
4029
1724
7333
468
279
309
240
3148
103
1055
187
705
127
110
2194
1347
1491
293
2324
202
1073
2024
6720
476
501
103
4597
294
308
436
103
198
1009
259
232
1416
2902
956
1120
620
1607
1372
300
608
5457
400
134
127
260
149
7116
1561
12308
2423
10958
3439
7505
10183
1260
458
559
4149
13666
2490
4845
163
684
1112
9336
7643
5571
2976
1010
1208
362
5175
3374
3144
1141
908
203
1281
213
2324
150
224
615
206
428
9246
340
444
160
620
218
165
213
625
108
907
119
104
126
116
204
2019
7621
334
203
214
254
194
281
8263
695
5074
907
119
164
126
121
199
203
340
375
13289
177
168
724
252
891
467
207
231
226
11430
108
580
3477
113
2650
8909
1968
8702
1153
993
905
1439
8051
13728
325
875
413
142
740
500
180
210
727
1582
131
620
902
143
6233
2713
745
115
1397
388
833
3718
314
8837
8805
6560
917
2308
181
169
470
354
1005
439
251
506
13704
2091
177
156
168
470
202
145
132
969
435
389
8495
11390
518
397
131
267
144
107
4571
451
3027
214
226
3388
496
363
411
677
2633
3321
4751
9429
684
4054
615
742
486
8005
744
2461
6336
1595
1176
216
677
131
110
218
174
369
268
108
124
1543
505
1590
578
7352
4830
3739
1351
7428
3368
506
1651
370
331
646
323
290
104
787
200
149
370
107
944
1371
127
838
289
3039
621
814
1750
1620
171
1492
2056
475
2391
3846
333
918
1977
3726
2906
112
182
554
755
129
703
165
2905
136
417
755
129
639
443
811
2659
2232
13129
4001
149
138
156
742
788
146
134
615
1679
2296
139
149
743
586
312
1989
2302
720
131
1074
1287
2814
1665
8134
1186
1006
186
445
719
131
1122
4324
9441
11887
1422
179
360
510
1093
617
373
215
101
389
155
155
112
450
1025
333
1608
2844
8389
218
1001
540
5579
8856
111
102
3858
1260
5967
3342
6475
470
318
7166
9283
577
1462
385
1351
3623
2051
1753
4820
203
130
8173
8869
923
395
343
982
164
166
1095
1796
9803
3726
2330
4724
9047
4152
4942
10116
478
2661
196
1499
1217
1741
205
153
204
231
118
193
6231
8839
2638
122
424
130
190
133
667
1121
204
248
576
100
2396
434
1259
388
1184
133
402
132
1431
484
625
438
164
104
239
181
383
9628
3946
118
7212
9659
1399
169
2293
897
5495
698
8177
647
11667
519
192
7290
454
7314
155
402
2305
5434
2667
780
2327
269
12755
1706
180
3124
848
984
3466
2039
9390
3631
138
149
513
510
293
128
143
100
6006
325
412
1054
146
704
8169
6239
5049
2043
4332
3483
2790
4220
106
178
164
1148
328
7778
176
1139
367
1336
2607
433
773
1464
204
432
620
111
1603
3029
656
379
227
112
731
374
439
194
114
376
227
112
732
392
438
2099
119
326
113
225
3604
471
5438
296
7222
8913
6239
3830
2574
281
1277
1462
8407
1991
2539
112
6271
9317
1309
2438
5801
313
9004
482
172
1141
129
3007
546
3680
2944
1487
620
123
208
144
182
123
271
167
206
178
493
319
317
155
1084
423
147
158
560
202
144
125
213
133
271
167
199
483
353
155
178
158
1120
423
109
2226
179
130
1026
306
840
1079
8596
157
9787
3789
226
2651
8835
780
667
186
660
118
3299
478
560
211
143
664
190
185
655
117
104
978
4931
1960
9283
221
2514
5302
705
8354
11905
1147
128
108
109
6689
6774
189
279
275
1094
382
7759
128
310
997
366
1337
7218
4849
321
116
176
391
364
214
109
280
9359
3111
497
536
728
126
133
107
678
404
228
108
164
466
158
113
392
2788
13712
3255
1200
627
330
1015
539
521
1009
1423
9245
548
448
945
552
1908
486
6584
10429
601
523
146
1181
355
236
593
2789
648
767
870
171
261
107
1003
1379
133
886
1231
1185
172
1574
211
752
215
175
289
107
469
327
2097
2318
2358
8754
7433
5592
510
393
300
227
1457
672
183
146
254
380
5260
2474
3252
5589
833
316
646
5828
1824
153
13396
327
170
11155
301
3914
2645
3179
7867
189
548
127
131
241
103
190
242
189
206
6114
718
8985
202
2164
8956
1805
826
330
231
236
3489
9458
1825
328
1690
118
138
921
290
209
180
130
489
184
726
705
120
452
108
452
133
1770
1112
862
134
265
5259
6266
8961
2516
3655
9430
145
221
4019
9707
14278
392
9397
830
1030
5495
700
6014
1667
1162
120
372
128
643
1009
11662
2687
222
914
159
298
641
159
578
598
2934
168
681
159
229
645
442
3807
1979
7451
1350
2837
851
14850
1491
1989
9880
758
1025
591
585
856
1343
2401
463
689
135
174
285
177
227
11949
6988
1752
799
902
279
281
695
869
649
163
446
141
200
134
2907
124
602
7431
1603
1301
8797
448
1233
7455
245
1029
231
1877
5482
9449
8348
236
137
119
1474
131
699
199
136
126
1525
131
699
849
8831
3409
1040
262
808
6663
4702
4942
1143
190
195
138
1367
353
1124
7732
348
1126
131
914
831
1365
527
9042
135
164
634
418
492
4769
154
967
680
186
213
112
434
282
687
118
3426
3986
2300
8197
6626
10923
2374
3925
432
201
917
1085
1245
986
227
222
1844
4801
334
331
1106
924
9693
9059
1306
8887
1742
668
307
2382
1278
6493
1596
2315
183
669
1863
932
6523
3964
3455
419
350
314
448
654
147
491
474
191
1328
9227
1402
9118
3489
4116
5350
7392
2911
3256
4100
654
148
396
7484
9485
738
210
243
406
384
1294
320
144
249
175
105
151
703
8838
674
770
1163
352
2332
1308
431
187
112
210
774
4052
7413
2543
2256
661
320
1476
3916
263
105
1125
183
125
435
747
163
568
693
105
1452
207
386
7778
1462
193
329
1341
3425
1113
105
1734
654
3194
10325
979
121
1826
445
994
243
206
134
871
846
3915
4747
445
346
859
431
2814
603
331
903
174
2902
116
602
333
905
175
116
600
859
514
1964
1032
3686
7462
3144
163
925
1378
821
4079
2033
541
1361
5190
700
8259
192
179
146
3008
232
493
4582
975
204
209
301
611
440
143
980
206
210
305
130
611
439
6817
3290
601
485
10503
1138
1988
180
4765
415
1221
149
7208
100
316
111
106
109
101
178
959
4383
7009
290
177
750
2139
315
379
1512
2504
681
397
153
174
281
421
205
1008
650
564
1578
117
947
153
396
296
297
239
492
204
305
717
184
208
652
543
121
1403
2047
7231
207
163
473
251
869
239
569
4882
1569
2530
13511
4016
125
3608
8798
5466
351
2083
171
202
164
476
158
101
3180
13544
8166
1114
1346
483
1115
294
731
132
930
114
101
114
396
590
421
323
1890
103
189
215
161
114
165
829
3693
1179
5030
539
4171
5108
398
2726
605
4915
657
2279
331
354
2270
613
159
212
102
1184
1770
4011
578
682
1772
380
1387
2670
2417
4106
672
171
131
419
159
7680
3463
228
7302
1207
5006
6981
985
1886
176
4306
5139
2562
1546
5128
1356
133
402
8781
4112
1387
1035
941
220
377
161
166
151
347
1861
316
313
1164
156
1796
138
486
895
1200
2782
7815
5980
4943
592
225
332
587
1381
1494
183
784
794
1671
699
435
9423
7022
349
1403
7726
187
121
169
384
3133
5252
771
138
1112
567
105
165
374
6094
14135
1302
1066
1289
1280
482
2701
7220
126
242
167
713
565
293
193
200
438
826
106
256
246
300
112
7230
5024
180
898
11577
909
1820
2365
363
9057
110
1286
110
1765
200
1036
109
463
186
163
177
464
1268
5546
109
132
632
529
705
410
10425
3643
1354
491
1413
1294
161
4114
4036
3999
713
1482
7470
1937
1960
9321
129
125
522
478
115
653
4782
5235
1476
1070
3879
836
1346
344
14881
557
171
7649
1027
642
1121
209
114
1865
127
613
750
135
627
1786
4597
1904
4127
232
2061
204
2320
8912
6611
7002
819
203
127
123
3327
283
2585
953
680
7215
484
268
480
1369
9878
2414
8870
2549
1696
134
1141
184
491
128
626
269
127
220
2212
5405
695
8231
1231
7392
2279
3131
435
9072
919
130
317
304
289
252
156
133
2682
5392
702
785
9585
7737
7958
2569
333
805
857
5179
702
8243
1354
1218
815
2631
195
580
1807
101
208
141
277
9617
1402
747
184
9330
3777
1724
485
135
180
141
1083
793
3436
12203
6200
7452
3555
8986
878
103
6570
410
351
4685
209
276
561
706
543
206
106
120
144
617
441
144
208
104
3891
389
360
269
140
1194
209
1717
300
192
304
275
578
2592
5176
2614
192
271
171
522
179
117
145
1706
507
301
486
802
599
314
215
710
120
278
779
104
1218
226
171
511
986
9475
2911
2860
1335
382
203
1135
254
7314
11594
475
373
1098
127
112
219
1018
169
9251
787
1399
1373
1572
576
904
600
2861
331
174
688
791
219
182
252
366
330
2210
1558
381
257
1349
323
1012
249
792
604
231
554
1495
113
138
927
1310
1821
2324
205
486
416
773
140
730
191
486
115
415
771
140
725
6794
2206
8964
2312
308
1002
174
698
2915
878
1229
546
7391
1017
540
588
591
3440
905
580
142
277
248
754
103
1223
1649
413
897
7233
5567
3448
12235
670
363
226
216
160
569
101
227
227
163
168
4111
7324
3540
1546
774
1692
8943
8921
100
1403
621
216
187
1978
2266
1384
123
932
1593
681
245
187
2011
2590
1389
369
1380
662
1203
3027
110
333
261
443
594
2174
7054
1343
1662
2283
301
889
359
4159
1771
3040
4402
136
747
4800
2795
1671
187
2835
233
932
185
355
233
608
559
151
200
206
525
4035
192
106
333
128
155
203
670
168
1095
331
5590
161
1577
4023
5030
7573
220
307
156
196
1675
161
6528
4542
7169
1610
136
124
171
116
6642
855
388
187
6947
13756
3205
3008
5364
700
8247
1718
4626
1548
503
285
2097
242
143
452
127
247
425
110
119
139
7370
613
440
1729
452
122
252
9097
233
855
373
5157
7154
990
363
303
200
12567
14719
338
254
184
173
332
281
1252
195
170
326
420
649
3489
847
1099
222
201
627
110
170
214
429
438
799
692
146
522
193
141
248
463
5136
693
8466
117
205
587
4660
350
6730
195
260
193
423
194
7356
473
102
110
391
505
220
2591
518
468
368
348
758
127
1237
430
187
170
349
3276
363
1451
1451
1376
118
1047
154
695
382
270
634
438
206
266
587
382
270
637
440
6819
4486
146
286
656
114
182
290
329
1626
3021
3283
8927
298
8746
248
1900
5426
5866
138
228
2695
7229
4435
126
290
410
612
146
2524
454
3146
455
3132
455
1282
173
294
1154
1148
307
1275
6540
661
2396
2755
2637
526
611
3694
217
104
908
2196
175
106
189
125
160
192
569
6708
1400
144
101
6085
3073
2269
246
648
240
102
1250
445
181
292
629
159
6720
7582
1126
302
385
3545
299
308
657
2137
1277
5020
2236
372
126
787
118
131
279
4097
447
260
613
155
647
166
2911
445
260
615
155
647
2454
351
3875
9265
835
207
611
180
161
284
362
207
128
4683
347
347
3910
2567
862
355
186
354
332
1448
260
207
137
606
147
482
803
7349
348
129
975
1839
2888
2245
678
369
101
1012
6517
319
7747
7779
790
1111
1019
3412
662
140
1266
518
180
333
677
140
1265
478
180
333
640
140
749
13475
1126
1732
8873
3408
503
233
251
9362
273
268
1384
121
853
5298
455
453
1197
315
146
377
4924
1051
457
2830
3519
649
693
196
161
139
144
115
2857
111
186
255
696
443
1191
875
520
190
246
596
9332
205
684
139
1171
464
844
547
390
4805
1031
101
675
142
1313
1357
384
173
188
308
1893
2306
180
130
227
731
1591
117
707
12109
271
189
120
958
358
2304
177
201
735
1402
749
2813
1438
2748
4253
4906
1027
1072
912
1589
730
226
1343
163
299
359
158
146
336
847
122
225
866
129
1611
635
116
107
210
1379
285
336
144
270
529
992
344
2022
2387
2389
2789
297
2744
4682
1197
253
13719
2141
196
301
2718
171
251
387
883
6848
533
1190
298
7306
2075
2589
559
1397
607
191
230
2024
397
302
1342
3770
3253
14853
3196
1546
2739
6197
945
4853
1114
618
1110
615
130
303
104
524
132
9565
135
6256
4661
195
9438
616
328
311
208
489
136
107
160
131
980
214
3759
2758
1299
397
196
124
204
208
102
506
195
107
447
164
171
337
435
506
9142
674
550
150
734
6701
9061
2090
382
291
700
110
271
258
131
120
278
767
624
360
126
1493
131
178
103
193
12642
230
2891
342
8836
1068
805
144
2975
706
2185
337
2127
2595
4917
2761
177
450
3774
186
2173
642
731
733
763
3488
4771
4903
840
988
15492
2265
2052
878
4148
2703
4847
571
168
109
358
142
134
281
785
5521
977
176
851
165
416
151
113
11228
278
795
113
452
622
2934
278
494
151
113
634
965
210
393
165
290
1259
839
1669
222
670
418
9389
8020
1162
1410
100
4088
608
750
2882
4398
131
245
2363
120
413
492
1578
115
198
365
138
197
326
191
1046
304
238
3275
885
169
170
1599
6888
4559
1970
171
879
3645
8693
253
8910
307
8977
541
4150
263
161
12350
628
1441
321
204
205
229
190
343
289
1296
1955
7468
1603
265
383
764
118
326
254
375
649
595
5129
199
298
1147
445
215
291
112
718
383
1241
204
633
2866
1336
156
898
2353
7414
6461
335
110
716
7323
4879
912
798
6232
941
1475
971
6393
9463
380
9774
587
9380
267
1036
216
153
1088
888
117
3991
1518
442
485
192
167
190
127
631
128
2642
346
366
105
143
215
1941
9354
160
365
2211
2813
4851
5867
1930
1034
5589
207
139
758
597
143
206
141
756
708
5580
497
1991
419
428
592
5401
1046
4809
161
3293
5993
2494
5184
401
2194
121
7347
9422
908
203
160
273
210
240
258
5598
593
298
106
334
477
112
368
273
107
333
469
633
128
120
1367
925
2533
291
363
205
595
860
143
7468
222
1822
2784
3937
8442
697
5550
358
5866
6677
479
169
110
135
223
245
302
229
266
5128
736
2453
3324
3150
144
3577
311
246
149
110
1314
13697
1390
1356
366
456
7412
166
876
147
205
128
4305
884
1376
2339
1558
7744
6622
751
2648
2593
2772
6114
556
170
123
168
2463
8883
218
1036
136
873
1593
157
394
140
321
7195
7321
2328
7266
5144
308
798
488
590
1729
986
387
404
243
1312
5258
708
111
143
168
286
564
199
618
111
143
168
286
564
122
4327
161
3141
236
8914
9348
194
111
776
726
279
110
413
158
120
429
3237
199
177
110
368
635
1377
653
231
1021
1563
235
1364
256
128
14805
206
228
320
687
438
9478
1559
114
3927
3081
5893
144
214
106
299
346
159
317
227
153
146
118
1041
1117
8805
994
272
2638
391
2002
150
153
159
280
946
6173
1919
130
131
110
756
2210
9378
1638
307
103
8926
167
105
1179
331
2393
305
130
540
426
1793
1099
819
109
269
3041
4065
797
11624
5714
11668
5150
468
112
176
161
160
494
2365
862
1621
8715
2132
4649
7733
3243
4606
5573
857
3070
3404
8894
5462
10296
2131
7390
825
3221
513
159
5562
330
1079
1163
1300
2864
8878
1668
106
132
881
123
1127
3274
3155
4241
2568
8901
553
1134
115
198
447
163
327
840
102
5028
4191
284
2776
158
177
2877
140
7516
313
5102
689
8177
549
105
1143
239
520
880
169
1148
219
236
560
4666
382
1527
500
420
569
134
8908
621
672
161
384
2604
191
613
306
706
201
156
191
705
137
706
199
155
191
612
306
618
851
122
277
1689
2466
297
1926
1251
8418
9386
419
8072
1475
2358
4034
877
1141
13602
7421
3061
5002
3999
3091
4802
1391
133
235
149
163
1867
3952
4352
4151
13664
7397
102
3257
2698
2233
103
162
311
1051
195
385
7784
162
313
1006
195
385
1342
2797
8930
8535
160
4003
2237
339
4703
390
477
8030
694
11718
2321
5241
699
8267
2813
7860
2738
1431
171
192
123
393
455
1577
910
193
2739
1354
171
191
122
392
455
1403
6604
1284
1820
634
1032
1174
240
4476
8870
3133
5347
148
9411
192
1057
436
173
166
3457
746
9273
591
9267
12239
1233
192
683
108
111
121
200
4021
169
122
3563
9277
2104
3589
4921
3446
127
11232
4729
2873
181
648
9319
7502
1572
609
147
239
372
1199
425
200
166
3596
571
370
398
286
263
677
360
146
385
1201
428
248
333
282
7355
363
304
241
251
255
217
270
266
109
180
131
2826
4481
1848
4947
176
1575
258
12461
227
510
2234
474
124
589
477
659
1282
2203
133
104
176
191
190
229
162
658
195
145
192
103
289
139
2913
112
162
649
195
145
192
103
291
284
139
120
705
200
400
239
120
705
101
137
252
651
440
732
374
126
131
301
336
167
113
788
492
220
131
234
185
133
164
1256
1013
8860
2284
127
198
102
738
1375
429
267
203
691
159
3130
628
268
161
158
485
1606
606
8695
110
267
198
1735
505
183
3807
3968
2522
506
184
291
907
647
495
106
588
298
237
190
250
118
149
175
569
1597
499
131
4129
248
4300
137
114
511
134
169
608
3056
9464
121
133
128
1182
759
1785
5681
1578
1730
8112
1683
112
1939
177
3160
114
119
1340
1035
252
15106
107
296
804
1846
4066
4842
2606
188
1038
695
107
517
185
132
342
309
114
156
699
107
565
185
129
168
336
115
711
2368
151
252
1029
739
201
147
150
1248
648
7328
8733
3343
5075
5535
443
663
133
164
758
152
177
103
2937
172
716
133
164
756
152
177
102
1135
3174
6118
9126
278
110
382
141
171
771
3645
231
351
259
7715
1241
910
660
699
183
506
399
470
203
639
183
195
523
130
131
667
204
164
405
490
118
143
170
635
7933
4665
354
1356
3627
516
204
447
1141
105
519
202
721
119
549
1457
364
738
9190
174
286
370
5388
3375
2587
9338
282
477
106
123
110
130
1457
214
211
767
228
6034
919
6792
237
225
2072
264
1061
1733
8761
5585
105
215
125
1224
118
357
929
11221
1272
142
139
138
217
125
408
112
9502
135
204
1972
3054
9053
4069
114
218
5479
998
1313
671
173
155
1695
204
1334
406
204
1182
11885
231
3190
1220
5368
211
1557
106
1388
385
5128
1340
384
620
7719
381
1399
2570
144
582
376
1320
2072
10756
1766
733
7317
4992
293
8360
613
256
423
185
185
598
220
587
206
1331
3999
642
504
437
503
178
700
206
639
503
503
171
248
178
703
4407
3200
596
1591
113
211
8343
3062
9413
6574
2406
1701
6128
1386
703
123
1716
1194
3702
5138
2824
182
976
528
7176
10392
1012
1473
1550
127
151
6139
163
191
337
359
160
4411
3507
7466
5059
169
212
359
199
3715
174
3469
199
362
344
259
129
152
4522
4721
3909
1774
311
112
255
287
132
304
278
158
1044
390
148
621
7529
1946
284
398
369
554
3622
255
277
133
305
279
158
1049
390
2685
663
4667
3031
5646
8905
7041
2711
450
286
729
1125
124
384
1290
685
224
310
462
13381
647
726
339
448
332
368
3140
225
730
341
444
331
496
323
586
3025
1152
3580
2327
285
142
421
13941
310
312
1251
1199
4524
14094
8090
3839
311
1250
1993
1378
9023
138
154
163
8295
15357
791
231
160
802
206
192
134
105
2207
5308
714
238
7221
7030
6152
3333
787
13354
307
1068
1634
451
712
453
975
2106
451
3863
454
1143
3115
313
828
4097
1889
6664
2195
263
235
6639
9175
2741
9186
4030
125
146
9905
8884
3835
6093
4751
209
532
8307
184
722
143
698
846
4159
259
232
275
5729
6313
1276
313
1638
9123
4324
130
107
315
1270
8852
121
201
953
2936
1118
132
2032
1112
311
358
522
158
299
304
115
223
385
294
245
942
241
420
165
2056
106
369
814
162
788
719
118
5444
693
8265
3643
1029
2743
142
331
283
491
472
732
197
646
4729
346
6468
1307
433
399
144
344
279
391
605
1712
1209
5720
101
734
5159
6709
2589
281
141
355
124
161
136
393
228
7440
1292
9326
1073
618
9399
175
7076
7194
143
187
132
254
420
182
163
168
162
486
9057
1140
1266
488
284
116
300
155
149
190
608
151
8833
2063
6343
530
8792
5802
5982
1146
2218
13925
4991
2017
8151
1100
229
11546
139
111
1915
7500
1927
9664
151
158
176
311
144
155
1278
252
201
239
311
156
137
104
1068
423
240
251
141
143
133
11159
914
266
2146
222
217
6391
275
922
2631
640
246
135
536
280
321
5118
1012
173
146
151
272
146
330
361
143
405
7357
309
198
174
131
256
147
339
361
704
198
174
156
256
147
339
361
704
198
174
176
147
339
361
456
646
157
119
225
1727
240
254
7267
136
101
689
12757
804
9355
117
450
328
2329
199
1890
657
7665
179
412
4384
688
2079
871
1792
6605
2134
1645
414
4283
540
407
4213
1465
318
180
197
845
472
678
347
160
162
133
210
522
1438
149
340
4549
117
101
416
129
112
152
189
206
149
933
8677
3945
9331
841
109
8934
6300
283
3095
13669
8502
7070
372
3299
218
129
287
227
310
216
470
8903
1082
1084
117
1124
1177
426
13783
2342
283
314
273
318
332
222
2127
1337
367
209
1487
7773
364
208
1493
105
7810
2216
592
192
578
143
231
210
201
586
139
802
168
212
1878
383
201
1196
815
269
255
149
703
267
2902
129
704
285
248
704
7654
433
3478
308
4709
534
742
13370
171
328
165
4965
7063
309
119
110
306
6117
1213
1378
4826
8554
1648
184
115
345
5548
5359
292
361
551
1039
7008
1202
1239
6025
525
442
221
1132
2129
1002
2008
13583
12189
3082
364
578
235
369
152
1167
229
9119
4012
5188
1230
1224
523
761
7295
7413
2738
637
708
108
129
168
116
4405
9021
4713
117
150
261
111
262
11561
149
263
131
320
155
594
170
191
176
199
195
288
442
510
351
342
754
1329
4791
4607
674
7043
771
158
267
179
187
3560
415
158
320
185
118
107
705
1933
1929
3050
9064
4278
2759
110
350
211
936
257
110
509
4867
1571
779
1338
380
1277
7712
379
1278
106
214
6454
855
9267
653
5362
2727
1298
13643
377
7493
3739
8258
1433
296
7410
722
458
1866
546
696
2388
6022
2748
141
210
4010
648
243
262
120
302
303
158
2928
128
648
243
262
120
302
306
177
5303
141
210
981
316
375
7792
1246
1180
609
14318
352
491
4908
1140
1333
1352
209
181
9146
101
8888
5610
8160
866
2391
4693
334
6558
1075
141
294
112
3333
9341
1247
481
8863
207
1507
476
195
690
1523
4288
400
9301
533
271
3493
2793
221
226
2161
270
944
103
133
733
1145
1868
2360
907
551
308
119
187
130
216
302
2353
3652
8109
126
307
227
107
286
113
107
202
148
5308
695
8262
397
692
167
5431
234
266
218
250
183
353
5642
6455
1958
7464
2969
698
7949
201
1600
428
305
2721
113
136
6184
5045
3004
419
191
1264
647
7947
350
233
3599
10545
148
201
112
1406
1440
1363
157
1710
3093
2996
1752
115
10565
8898
309
348
793
120
3226
13564
9004
166
3989
1064
302
3553
186
248
415
212
129
546
199
3074
188
418
212
646
251
7376
1142
877
8688
1318
2041
1217
2035
441
712
380
165
1249
201
176
3781
1123
4592
217
450
147
101
317
100
132
161
617
440
5085
8909
4656
171
268
130
356
225
148
191
3062
111
1135
148
361
13641
123
1377
8630
8847
539
698
304
140
236
828
166
12039
3028
1762
5834
1046
4244
5077
553
405
13899
458
156
1247
7138
2208
2468
695
8982
1557
713
2125
237
480
2460
130
336
281
305
884
649
210
1024
448
132
179
4351
4366
1024
443
100
4312
1167
4029
862
7707
2809
3624
131
501
4072
927
256
2146
226
221
6731
270
925
4295
701
2861
2438
560
102
209
198
1712
2007
173
1474
5307
205
158
1996
166
121
174
2464
354
7167
6421
402
509
6266
4494
584
703
8502
2251
1249
1914
346
704
168
107
213
954
476
201
614
123
956
473
309
224
437
124
122
272
109
6162
1855
135
159
652
287
158
182
198
613
113
241
5868
8892
8964
703
1018
225
100
138
707
141
1020
227
500
213
211
177
1326
674
2727
4918
11703
2293
574
1764
151
2335
202
536
362
10060
1003
828
507
5655
5553
484
108
106
231
121
137
542
170
170
164
785
2038
891
4904
146
2256
3901
3420
2406
9899
9443
2333
1221
5232
133
576
406
208
101
1252
5274
1297
2200
1504
6528
5183
2000
5572
3797
201
3141
847
13723
1027
3085
7232
307
101
1591
5302
188
323
351
209
1253
2420
180
811
8940
8998
426
245
2655
9288
4479
4567
6976
7433
278
2395
6302
8893
1158
198
165
165
286
277
8869
678
231
116
313
242
330
418
1067
3965
497
5219
140
233
257
1030
3977
497
5147
140
233
258
221
107
142
434
538
183
150
1092
7106
9289
962
3315
2827
9686
6117
5530
1126
410
106
131
172
101
167
322
680
2360
8161
8825
1268
356
1639
7456
3639
118
104
185
8937
107
140
121
125
5755
12593
3974
1388
8879
2634
2003
9710
1422
6876
857
895
317
2406
1661
2107
977
316
2241
537
1277
1720
6772
8962
2635
12368
6808
4759
2005
2666
2817
1181
120
104
1169
120
3774
8887
10125
104
1181
120
278
1180
120
9385
177
1160
120
158
460
11743
176
154
155
168
457
138
105
146
145
704
498
214
334
5785
885
1187
1468
893
487
213
312
3493
129
688
265
9311
161
177
143
304
264
188
238
245
638
9364
427
173
717
167
5492
167
164
127
409
442
114
210
909
3873
7399
1434
402
2404
909
6763
521
121
1139
683
532
2233
232
2146
491
448
289
258
243
3930
1256
5385
704
205
450
335
277
411
253
707
8446
2176
434
1291
174
190
4236
504
1663
2183
426
9388
201
511
505
1664
2185
432
201
305
5498
3652
7160
9552
573
2174
158
192
296
106
183
192
1864
13828
1414
413
315
158
488
102
188
102
1431
378
7766
281
1034
9076
923
2624
340
1233
601
1364
901
6682
8987
444
338
4040
871
211
335
6276
439
385
133
202
193
136
2905
612
109
514
135
190
202
271
135
109
267
2920
151
162
106
189
148
183
9713
160
6522
424
355
355
341
919
13915
3412
9183
972
2519
1092
4025
1911
11638
4406
507
403
4770
8698
2463
149
519
141
204
383
911
3794
859
1062
9385
6296
3731
126
184
205
132
293
1525
5401
887
651
619
112
167
113
807
1900
175
439
910
619
112
167
103
113
3070
1914
201
526
107
415
103
2498
3125
201
526
107
415
103
2498
3128
201
526
107
415
103
631
263
279
3820
11057
415
1268
4318
774
239
162
172
161
185
175
468
1252
172
435
9010
126
3220
402
234
171
485
239
266
367
210
644
111
534
1013
102
771
394
924
8132
1069
7456
8888
771
6459
342
4684
104
234
360
574
422
185
1226
162
238
309
4836
1353
13876
115
309
391
1325
118
126
2344
1263
11282
619
6555
131
5122
7383
107
133
106
308
187
100
480
152
289
180
249
310
310
4244
5293
443
609
1431
161
282
115
1115
1672
165
443
609
1427
281
1885
111
476
10011
2049
122
362
194
421
391
215
685
132
438
345
161
715
448
134
170
340
166
417
1343
146
1594
143
718
204
257
222
207
247
246
701
182
289
304
146
312
151
477
6581
10252
275
577
3744
7865
2184
12668
6271
274
334
211
626
108
648
200
137
644
440
200
114
272
335
211
626
108
648
200
137
644
440
7734
2764
6764
1200
387
156
112
441
428
809
442
362
1980
2704
2684
3351
383
3057
1092
349
421
309
2613
8831
1899
2000
4294
5267
700
8257
2473
706
905
279
141
3553
140
370
138
151
322
363
1553
376
312
271
4956
1549
459
187
272
127
2015
148
140
352
138
154
171
153
153
202
481
1057
613
3165
8245
701
2508
780
5491
580
2668
9097
282
642
310
255
8000
6004
1064
5443
126
321
431
429
289
970
2353
507
204
145
1455
7056
5079
7237
160
4505
334
2648
142
541
785
1563
816
463
1053
166
5297
6986
3061
3790
8240
702
5329
587
7381
3101
3863
1437
455
189
112
3378
7445
5686
2582
1462
1832
5110
1386
4716
347
6624
8028
274
1675
1260
222
5180
301
136
1040
12969
12801
1035
5321
1282
211
207
4627
336
336
334
6478
6212
12772
11687
1240
5197
2229
622
9456
1687
463
7335
1590
1786
2293
4325
132
929
921
140
202
1268
2459
695
6648
1917
317
243
354
144
7306
107
1511
4566
6507
160
3817
4796
8873
3992
259
702
100
1256
5307
11645
1044
7377
2552
172
137
650
127
170
236
4856
4245
8045
158
539
128
240
284
314
571
160
101
149
111
152
113
208
104
147
698
9345
201
14085
182
167
191
110
147
451
1057
703
135
329
102
380
205
701
134
329
103
188
164
1646
7075
4921
834
4347
2612
613
4270
407
507
486
392
394
4660
1261
3164
2091
5111
812
1481
1131
126
957
214
991
106
109
423
204
119
360
3236
174
183
182
110
425
158
365
253
253
118
154
860
619
14691
176
221
6630
4008
4407
3379
1268
500
7420
237
1526
1364
1880
1344
621
109
100
165
296
860
465
189
238
331
148
702
201
140
117
337
118
148
702
2311
4265
1438
9251
467
10891
1263
2392
986
7519
1003
3197
174
466
236
274
310
1392
5435
8889
610
4391
4592
1605
604
589
1053
652
174
459
283
343
473
2475
691
126
119
140
932
244
3414
117
8952
3360
5413
1596
8640
1372
1536
230
207
683
108
212
1260
1560
116
941
1194
854
441
203
942
1132
854
441
331
3358
5531
130
3640
1467
1702
7994
1587
112
2117
1161
1365
5278
1022
151
791
8958
151
791
2338
8251
3607
4340
9150
3040
250
1544
2749
6202
690
483
9363
395
193
3001
354
1888
937
2264
126
182
2844
563
3267
342
294
750
9057
146
112
199
444
158
386
163
209
905
2022
186
203
181
236
316
386
356
1120
152
7837
151
108
693
377
280
147
174
295
114
843
309
158
1411
1014
1942
2729
672
6898
4081
7561
3242
1093
478
354
168
5506
1693
9382
832
828
2628
7405
603
847
3111
114
604
812
3061
184
1087
160
114
703
190
166
1274
160
114
704
7902
3188
837
6651
351
351
4689
4257
1332
12120
233
6542
397
640
150
505
299
3261
485
568
315
439
611
152
505
151
810
143
12994
201
8850
1737
358
5731
3298
316
263
380
517
280
142
764
115
3083
101
115
1147
191
183
493
728
332
311
244
453
326
172
169
342
332
380
4811
370
183
302
116
194
9274
1874
464
163
166
165
177
100
461
1422
273
313
1596
128
222
5010
2020
3221
1374
4583
205
2338
2885
1892
5712
120
984
240
282
978
2239
101
371
385
216
386
586
1353
395
513
543
532
128
1386
1746
13342
1359
4459
1673
7332
905
218
302
5981
9481
3568
533
119
1259
1040
134
141
192
139
475
432
11668
1049
199
151
908
318
208
197
157
202
267
140
642
435
2561
8844
1755
975
107
236
855
1288
1646
2793
2447
796
1430
9405
536
2012
178
1070
9598
2172
494
6989
7411
7914
303
613
405
14454
2816
1565
1918
1296
3586
607
9103
178
1171
343
8827
208
2994
133
2551
4885
310
338
104
1314
10984
777
120
672
128
205
295
131
199
442
692
765
164
299
132
908
273
1266
5388
610
7311
384
273
101
578
158
358
442
615
381
273
103
107
584
4501
2174
1412
7681
14870
7116
6404
392
329
372
205
1379
130
146
142
110
4467
372
258
376
2591
1806
9368
6920
6064
1986
6655
128
257
256
231
239
201
534
446
340
5337
1232
1218
307
181
104
240
255
221
137
225
2150
576
3591
617
6420
1322
2960
8850
557
392
309
2219
8887
3214
283
9184
4731
5064
1678
7846
12116
8823
1251
202
992
277
302
220
1108
2554
463
175
164
162
463
7020
298
499
279
377
626
429
519
133
172
147
1037
440
199
298
500
280
377
626
429
519
133
172
147
1037
440
4862
2557
5941
102
114
196
128
125
116
160
330
266
275
151
5437
4774
3751
441
177
164
669
5181
3942
3340
587
603
185
679
149
132
1204
361
178
108
7678
554
208
235
216
2014
518
7792
1423
568
628
9193
9511
192
222
178
2541
1326
14916
6020
4983
2907
233
164
385
219
174
115
698
112
498
1643
9180
14913
4457
9526
938
1392
7801
1264
1456
1046
2399
169
385
174
801
3012
175
121
129
927
1323
2511
3650
1345
5637
172
3113
159
984
5626
106
1391
352
1381
2348
6361
7317
243
825
182
110
267
203
224
113
353
337
142
206
169
3746
1294
2287
2387
4467
3808
7301
1269
791
311
145
9664
3907
502
319
168
204
3899
1181
618
11426
2502
10250
950
1689
826
2273
6574
798
4755
1668
1470
793
981
208
3656
2152
2324
208
2885
3808
13142
226
5483
4344
8185
157
3572
9384
811
2548
9068
4227
201
4900
109
110
198
154
129
3481
1201
3981
791
703
13346
703
8521
2398
1823
6193
2784
7242
537
333
217
3714
130
106
1799
7947
1822
1141
409
5231
2381
7155
1815
6470
425
1359
9506
892
3552
1317
2482
3593
9204
2362
3348
3281
7135
9184
1750
313
223
299
8522
132
518
135
163
8881
175
127
159
118
1772
1392
6331
101
2582
7990
351
406
3711
347
164
512
719
505
2209
861
1440
1598
2246
11797
6338
5344
563
9228
490
4871
9320
2524
1448
126
2772
474
159
143
486
148
448
607
112
1658
333
1429
134
916
467
120
1571
603
135
132
290
132
700
205
181
516
266
783
156
107
149
288
698
4354
790
8173
697
2909
2540
6595
1983
346
234
3622
2118
197
1741
1327
8901
281
9272
530
110
1649
2148
195
7397
6338
6974
275
7411
1040
2467
4068
11036
11039
105
1380
379
4909
959
1370
386
1329
1362
736
7416
2064
5128
5671
6148
5344
1968
176
4806
3406
4487
1847
1090
7853
699
328
320
165
159
101
123
125
144
698
328
284
159
161
159
1833
6162
119
1347
194
199
1039
182
222
1225
279
4814
496
4237
113
351
6168
1961
174
446
337
327
151
618
441
200
173
447
338
328
151
618
441
2356
9751
1028
1536
1416
219
6615
811
5973
254
113
335
161
373
101
501
161
158
428
183
4792
11184
4583
188
3276
429
120
158
466
107
207
305
1269
3749
2743
9617
5377
377
289
547
8850
11376
105
694
107
1189
402
160
689
2260
366
195
3680
9824
1170
9936
8817
699
5112
309
248
225
4789
1093
11964
406
11690
3095
183
431
465
228
454
283
574
1071
484
4021
4069
973
2661
4347
1749
2793
485
447
105
8559
809
282
207
146
666
167
5442
166
257
6860
15526
2098
151
1353
386
1390
7819
371
1406
221
8309
4684
279
4211
894
5029
4021
6005
3842
197
1405
754
871
735
8883
735
1323
620
975
7795
1761
538
572
2331
127
7394
2043
9129
5111
158
140
3529
8796
3114
151
5588
8209
5276
8982
2227
4242
3545
743
183
1215
7908
1756
1809
1183
2583
3683
5633
1245
971
619
755
228
241
830
436
1406
5566
622
1179
170
1788
2834
11177
6536
1177
171
2556
3903
3946
3853
4633
4670
3803
323
115
495
630
1390
6371
1829
6168
1205
550
5347
8894
172
3375
4624
14861
3497
4350
1581
14171
695
6000
8139
1585
1957
4612
5109
420
318
166
139
127
228
186
700
199
381
398
358
127
230
191
618
4043
6472
347
347
4693
111
100
9463
243
214
243
1807
9428
7538
220
116
8917
3513
2026
482
9418
2618
7497
3612
448
108
133
162
163
492
221
1124
5048
1123
2141
877
785
730
1136
145
802
101
1392
1907
8908
2014
182
167
196
398
208
187
157
112
422
4388
555
702
8153
13224
1774
1012
3572
1441
382
1345
896
13543
1615
1490
1627
5902
998
8323
2127
3722
389
2633
3251
4136
468
166
175
668
3143
904
131
127
533
3035
1466
1059
9381
4016
415
7864
1709
119
1621
136
274
188
209
418
104
249
144
136
275
186
209
419
104
249
1394
856
830
242
479
2687
3426
1211
5213
1309
2867
1830
554
1358
3146
4426
3907
2302
308
142
227
116
119
414
3332
1717
7991
700
5564
7146
608
1571
146
312
6800
2323
152
607
3321
3544
9624
1826
700
8201
3588
520
1771
5089
1004
2027
109
797
188
249
184
145
138
125
207
269
265
8952
149
230
1755
115
1355
199
372
7790
1378
199
371
1355
215
1391
223
422
6333
3856
187
4709
1444
159
9038
9646
812
130
129
133
248
166
152
398
1239
11715
9293
571
541
9039
793
338
148
314
11076
8880
2911
168
270
212
325
721
1080
123
2595
130
3548
14496
497
1158
724
218
290
434
234
455
460
886
309
114
374
134
118
136
117
429
344
111
440
167
5182
2075
1301
4581
152
120
411
274
129
133
1623
2004
233
370
4591
657
1322
155
711
101
201
134
189
198
131
148
1079
2489
1037
1003
193
177
114
135
2147
113
461
1046
572
3895
1338
367
1114
196
292
7810
367
975
306
145
9672
416
2902
5868
7040
4047
1675
5258
704
8427
8436
2796
4510
403
195
3972
412
458
125
317
162
581
882
444
207
545
487
1000
4413
107
431
204
121
430
3312
107
147
170
419
204
4399
2234
687
323
161
566
704
182
131
161
508
210
3924
9680
139
146
684
7779
1220
363
393
102
121
117
697
4326
590
109
175
164
684
1406
5620
128
145
623
573
8951
1882
2862
701
8045
592
592
652
1270
288
867
906
210
1103
1304
8194
213
2737
400
241
5416
7342
2259
308
663
1357
7500
1920
4410
612
112
288
589
368
317
151
128
114
233
440
614
286
586
176
369
324
154
128
1040
3862
193
692
261
326
9370
1259
114
283
283
133
1047
202
169
210
242
141
1429
284
134
114
163
153
1870
9379
1292
8088
120
117
103
744
8861
7610
2660
8839
6001
6312
245
3098
5216
2942
423
217
121
139
143
283
589
451
1362
222
106
133
534
7087
5010
11193
3859
1977
1288
146
1534
649
7497
5176
695
124
1204
682
711
8945
4568
1752
1671
584
221
1000
726
1156
261
222
330
1479
478
1182
357
507
1968
3814
6129
140
818
2228
1197
225
1174
6883
354
352
4770
166
302
2483
148
175
139
119
122
299
123
140
118
198
181
114
906
700
134
519
173
3027
9316
6567
4960
5238
3941
1488
7801
8153
2062
883
563
2740
4690
6174
3058
9588
1825
9265
714
682
930
1333
251
124
549
2401
4033
3207
254
125
102
2070
108
439
173
115
177
108
464
115
701
768
125
423
112
1216
242
5435
6037
2074
2503
8080
1253
108
145
123
1913
283
1445
193
1245
9662
3860
610
1254
12256
317
6073
8312
765
9404
3372
2666
330
102
635
931
579
853
103
4359
9288
9413
135
1607
648
148
313
2838
1248
6569
7226
5388
314
290
3424
973
2958
7155
701
2911
116
2327
4543
3028
101
500
1878
498
4759
7801
9231
978
2962
7149
695
3077
170
277
1843
538
333
769
343
7116
4456
7347
4941
1712
10451
1685
544
578
366
216
604
301
104
176
1725
702
154
1139
213
273
223
222
701
155
1141
214
222
11496
8899
534
104
127
1331
5171
1660
10495
3257
1296
7221
1192
291
269
118
136
770
102
217
15089
4982
225
191
145
780
437
1378
178
642
3402
392
9011
3418
1213
231
8893
8608
687
423
4053
3970
9641
2664
305
151
304
127
238
144
170
8805
190
1438
294
176
5638
8160
106
1395
203
360
7776
1402
372
1356
753
8411
257
9084
949
104
179
686
143
5318
928
233
4604
598
2049
327
235
2154
224
907
224
144
349
5651
3574
5686
3775
114
123
110
172
237
251
329
680
3669
5336
7440
1945
2959
4139
3509
2601
778
713
532
116
1076
429
9479
1232
6464
540
8179
659
400
326
9309
351
183
284
1373
105
152
601
1259
399
195
107
11146
146
135
187
189
132
109
9348
112
273
751
3309
437
119
283
3241
150
183
413
158
1337
334
1717
8853
1436
6895
4260
1330
2089
1357
333
1042
226
796
2001
602
1555
1484
128
224
132
164
124
227
217
129
405
209
1155
212
428
119
9101
1454
404
4256
2835
166
296
115
174
123
152
155
275
216
850
3216
8791
3223
4157
430
430
988
1705
4544
9412
3259
1710
972
9336
3126
13988
1432
1511
562
461
155
164
111
231
232
241
426
116
647
440
11671
289
684
157
186
14068
271
294
4544
466
2933
7329
331
380
999
121
682
4796
1666
2432
1596
405
549
688
1157
144
6921
4548
311
6535
5510
475
2645
497
101
11451
2632
250
147
342
7499
701
1124
490
301
233
107
215
211
253
240
4727
625
2538
7372
547
1003
9098
223
13068
171
309
346
1869
8879
2404
304
120
405
153
160
161
240
213
279
156
315
881
334
412
1091
4707
3902
138
320
548
540
198
158
370
442
4905
3854
9625
8759
1673
1951
888
7411
9088
244
1270
172
5010
9320
4247
336
190
101
131
165
2509
2172
118
506
313
134
279
1211
766
252
118
266
285
342
7752
154
1035
177
211
106
113
972
362
209
193
1018
139
248
1981
9732
1243
714
697
1070
111
340
913
250
2662
9324
6186
3942
4715
350
6727
576
1021
211
1190
5547
254
7390
1346
4745
2409
5200
1647
137
396
616
6037
4676
435
352
352
354
354
355
697
453
1116
1706
1445
373
1889
498
7491
1717
3735
171
216
756
1258
2546
5063
9399
4034
6371
1358
512
259
550
122
5311
2141
1071
348
1490
458
456
139
252
284
305
4297
9297
7534
4388
1027
4794
4323
541
3618
321
9513
2587
1429
4537
369
670
197
128
480
116
2901
194
518
110
113
420
938
9356
612
392
716
662
379
163
282
123
251
268
263
3168
8989
9337
206
287
108
1408
366
409
712
6209
651
1649
745
681
366
233
210
189
256
523
165
186
714
195
102
219
406
267
289
9329
476
208
303
536
298
136
2735
240
119
5495
193
1235
212
7371
310
2905
4643
700
891
213
244
280
399
253
685
509
141
144
104
137
117
397
141
292
2901
8939
6270
102
314
12865
658
161
639
101
211
116
307
112
205
328
1076
326
142
815
126
328
245
331
1967
337
576
4932
6060
1169
1626
2735
158
8906
621
4621
715
679
1158
123
721
2224
9212
1941
401
114
260
494
175
1145
115
101
1705
1123
471
159
269
301
181
361
127
585
8685
1417
656
355
9331
381
202
106
1160
112
490
384
428
160
889
324
8442
738
9356
3966
710
474
9021
2286
166
3256
1287
9060
4268
248
3756
818
8595
155
311
187
310
200
134
486
482
5796
1226
8286
574
6185
1840
4536
493
535
7108
6094
2851
276
4642
11606
2608
2521
1965
1752
7505
154
4135
300
859
3462
8482
998
9346
105
196
115
108
1599
101
7751
1371
174
327
1248
5251
700
3229
4172
5028
9370
3356
699
5276
705
307
1762
13751
2550
3916
9361
524
13813
1220
177
115
197
236
9375
1466
8916
438
560
1075
1535
3180
359
8848
2000
8946
628
4596
7332
2786
3035
5816
132
8766
271
445
232
110
219
209
2196
6950
1860
520
3840
6082
9088
905
276
176
750
6913
8822
256
591
342
5271
1050
1176
3409
1057
2504
194
678
111
5370
9290
110
330
188
118
1180
6675
1557
396
557
1975
324
387
5454
518
1536
192
106
2623
7773
121
339
114
227
3563
6746
310
526
184
113
1212
1150
153
153
158
112
258
441
142
701
11718
762
749
214
1207
120
116
388
122
118
1036
308
5477
4701
335
6712
1166
107
222
818
140
459
3795
10218
10198
2177
661
1306
3350
1790
5822
1945
7526
1355
126
1164
241
346
152
706
1945
8953
7301
512
306
1128
130
407
493
9095
508
140
166
508
9101
1976
8833
6273
328
166
5513
167
732
8183
689
5202
177
228
1161
490
1142
128
3024
425
499
164
267
2085
2846
7341
2158
5242
6836
3915
735
3682
4112
7254
137
3500
5305
104
869
853
219
138
7404
772
208
4970
206
119
125
116
173
180
3467
174
621
341
164
421
725
514
174
576
3313
5052
160
113
378
350
329
824
292
165
325
1735
1255
3639
978
9236
7798
4759
497
1878
500
101
3033
4539
2336
116
2279
962
135
145
106
417
142
824
224
241
280
319
387
227
737
2170
234
346
1143
406
748
2016
9155
2140
674
102
3169
115
1643
1232
2876
251
165
121
931
3593
1887
1481
6150
206
398
674
231
1308
369
700
910
1050
7342
2896
952
939
552
163
174
2335
412
7283
4961
5030
7331
933
9709
2720
2032
250
118
107
120
213
279
1491
1091
2290
9155
721
165
107
854
146
143
123
2915
117
442
662
165
107
853
164
143
123
230
611
1218
320
8779
2658
1129
11274
1387
1386
2271
304
283
101
863
132
196
163
3084
2196
5956
472
325
1593
157
110
1216
159
300
405
177
489
384
1611
1168
1121
4011
1775
1504
121
326
234
2391
1123
127
4728
3705
3499
200
128
113
101
116
202
107
119
173
4347
107
115
173
636
1193
224
112
208
109
525
145
1068
121
7725
1155
1267
2681
145
2336
279
14961
778
308
197
6612
14928
235
1529
145
321
384
1736
9532
3911
2094
2205
230
4529
4492
204
111
222
287
881
855
927
303
121
939
570
310
4665
4585
633
692
224
206
3988
195
1357
169
1446
451
439
175
8811
310
3425
214
9333
308
204
408
153
182
122
3260
114
285
125
204
443
720
170
635
166
271
2962
599
570
212
164
717
170
632
166
271
110
122
188
187
2777
1678
204
450
169
183
193
3258
306
412
204
448
107
220
153
125
125
188
239
258
643
945
244
759
1163
7601
5049
2707
4357
6512
1873
2053
2663
9441
1789
5284
150
100
503
1212
1549
12619
1139
5000
7430
5902
224
357
1303
393
1181
7860
7313
310
158
7361
347
129
9023
717
215
155
222
141
936
234
200
201
115
100
101
690
119
611
2907
227
201
115
100
101
690
117
611
2907
236
200
201
115
100
101
690
117
611
2907
231
210
3161
129
1139
456
523
2921
3161
129
1125
688
1961
102
331
180
114
420
631
4180
963
835
264
5369
9532
3057
834
2224
161
478
145
521
480
279
189
265
1171
5918
644
1254
1606
1106
338
1569
2314
2167
753
1325
239
11631
845
518
102
175
141
5679
3154
481
3366
369
921
491
475
176
387
327
3490
1567
658
1730
157
8995
2653
1578
440
366
108
191
108
163
645
4337
478
5060
2253
173
366
824
702
279
303
380
122
278
355
149
452
279
304
388
122
431
360
3280
191
109
3311
208
492
120
901
3987
334
6478
343
343
343
341
2460
6719
354
352
4723
2234
402
487
148
1172
131
2144
9243
953
504
135
281
1785
551
195
249
1124
553
1070
802
3564
4659
644
470
2656
6524
5100
3800
3221
2779
130
15332
3206
551
188
743
147
899
2905
1022
994
194
362
1116
8949
1808
1095
4381
3985
4758
3569
442
641
313
232
158
152
780
129
149
142
442
640
313
232
204
153
784
149
142
442
640
313
232
204
153
784
149
143
442
640
313
232
204
153
780
1717
7135
1220
347
203
171
8938
204
420
100
186
191
3242
114
285
120
204
454
100
107
103
2197
6623
8668
286
113
2437
112
1142
182
489
126
139
367
1080
269
149
434
3114
147
1142
184
489
269
122
182
297
805
226
9341
100
201
195
481
352
1685
5182
5520
3710
9094
9057
669
660
3771
8857
4783
870
693
1252
357
164
150
690
1263
360
2783
343
836
5251
624
132
437
387
3732
13634
127
1170
199
110
2205
245
144
130
9510
169
146
188
233
299
1372
8301
8904
772
189
1271
143
590
255
205
162
596
433
313
217
221
719
129
159
510
1870
8264
700
5403
7466
8896
4300
311
217
208
179
115
158
141
105
3739
5012
469
2172
13614
5508
13814
7256
4328
3285
180
6573
410
351
4690
1872
1698
748
201
1208
8847
133
428
1488
8954
222
443
151
645
2720
6675
6765
1967
2528
495
9258
7162
5521
425
4598
201
186
503
616
2903
396
186
103
1081
450
8879
3546
6123
100
3460
2715
592
107
852
609
237
614
185
1093
202
634
170
685
445
504
200
244
864
1873
705
158
202
157
152
124
1692
2423
13665
4259
505
192
290
1104
102
2128
7174
3415
2634
7362
2729
3274
331
2165
8932
1602
595
429
388
217
4693
107
433
628
122
610
217
277
628
613
174
4094
415
1623
197
691
3185
130
162
383
251
100
345
105
557
610
2874
121
166
383
241
101
446
890
965
209
4529
525
138
103
121
2046
1000
905
209
1445
295
14264
8523
697
5206
280
138
355
118
303
294
2989
154
1139
140
485
461
1012
336
1303
318
713
194
166
376
306
5112
203
232
2468
802
2161
1425
974
210
199
676
541
169
169
378
305
1709
949
161
124
263
243
325
4189
229
5030
8480
105
160
1464
1488
1625
9165
6057
677
1144
971
5206
550
436
148
11723
2836
734
5039
262
10435
662
894
909
1322
195
2365
8090
698
5340
288
427
812
476
156
461
1549
357
282
1972
317
1251
879
429
577
127
276
230
2258
730
8954
2290
232
349
120
1689
579
6735
6549
2460
2482
13604
2205
356
9397
3383
840
905
938
3762
177
768
13774
9415
7266
275
701
14783
202
139
125
277
498
239
102
115
993
6416
1478
1051
13661
117
8868
6646
246
4256
632
5272
12494
766
107
763
128
512
208
706
1127
8404
5687
8826
9815
460
9106
701
7504
525
145
135
354
1445
2091
197
893
513
210
255
307
1841
180
1357
366
291
9393
206
259
139
634
355
1423
176
152
237
873
366
1113
1247
1510
1655
6214
1077
3066
7212
207
111
1233
1710
1637
556
211
287
9596
2825
539
2081
8860
3720
132
292
479
335
141
1335
875
699
966
253
130
127
201
700
969
158
135
134
171
135
152
1116
3926
103
163
353
301
411
124
589
416
593
325
984
376
230
168
567
196
211
2816
209
231
1023
292
453
306
309
238
171
9130
160
101
463
475
1807
2695
393
223
220
471
307
366
443
8945
1846
255
2935
4718
9671
4388
1264
647
226
3205
186
519
493
392
375
313
1749
7258
693
1197
756
146
5685
1193
292
1034
2017
2714
4765
3521
1840
9073
2534
319
1869
1020
1813
222
1853
3867
792
406
7659
1114
4748
3888
575
8896
1774
13561
126
8846
337
863
104
895
727
286
260
9355
488
328
164
139
8872
130
233
140
4889
4887
1264
634
1620
443
645
1088
2913
597
575
115
444
646
1099
767
129
4116
194
4758
15396
2766
162
7310
1909
106
525
458
115
788
337
795
887
14662
393
1921
361
317
155
108
100
439
148
644
748
967
476
751
135
286
104
441
135
265
13343
208
176
628
444
160
101
376
318
9182
349
7436
9187
182
678
502
253
447
13365
2223
423
655
128
112
425
1191
305
13553
103
134
661
279
399
370
507
836
9206
2619
2786
689
299
7571
8869
6122
147
2267
7126
1214
152
212
9242
1580
971
227
10672
1793
1342
219
1094
136
167
3504
621
1550
1097
221
285
1041
203
234
418
6974
263
1528
472
595
691
367
4793
210
8960
410
169
3862
1274
4503
697
5116
13340
166
754
944
336
242
375
342
490
521
408
239
336
1788
2732
11029
225
438
370
183
975
476
291
137
414
310
377
1013
442
218
3136
506
290
235
203
351
723
497
376
524
199
115
424
131
2871
9391
5162
7339
171
615
8775
5009
398
166
531
315
108
5582
962
1151
1875
1680
576
739
13912
1954
252
233
1028
342
102
1361
2096
1941
279
909
1946
3717
2048
4910
207
13780
349
147
455
127
13121
1053
199
230
169
268
707
144
6533
686
8687
746
584
197
154
177
155
3235
412
158
399
100
101
1356
704
815
441
191
207
706
815
440
194
642
135
159
118
118
313
13845
13855
135
258
4474
919
375
336
181
232
125
880
4753
8028
920
601
1266
125
115
110
189
104
12456
5980
185
3092
7468
166
134
348
261
172
100
1127
170
133
216
124
136
2984
5102
202
1645
1225
723
309
1264
261
143
316
2319
8459
9241
716
1277
369
115
185
4775
2001
8916
115
610
136
3462
7428
1424
309
123
9346
6641
6606
1073
4434
7421
3755
1044
318
1219
3422
465
11096
541
1060
367
1767
1220
116
278
120
173
298
296
161
252
354
8668
9280
518
255
191
386
231
178
110
670
128
273
126
195
520
644
115
2491
726
6654
3862
3658
5576
5239
367
503
595
794
301
197
778
1738
1668
405
122
136
231
261
363
501
108
133
164
659
249
174
166
122
134
115
125
229
216
243
202
1608
181
132
113
264
278
421
137
329
202
272
150
6093
3861
9275
2764
208
262
400
122
278
8115
3567
379
7768
8817
5263
7145
3870
9288
2407
300
269
392
401
1003
5882
3394
3905
2293
3233
206
706
635
3592
8942
681
245
956
1433
419
660
875
510
557
142
2484
1075
3796
1178
212
1180
3977
3112
7387
331
8840
4604
6645
8799
1233
2262
752
146
2329
1923
201
3011
750
146
1018
1769
110
114
1015
10331
1382
211
234
109
143
298
658
8934
254
212
282
175
1333
108
126
273
221
13580
446
9359
143
444
3653
9441
7972
1801
640
738
1360
770
932
884
2005
6296
4172
2596
1110
1814
1540
307
134
504
3061
615
140
241
145
160
174
5383
700
8263
375
194
699
140
241
144
157
320
372
1272
1513
539
294
433
250
103
4910
13487
270
712
229
936
317
1363
155
321
116
246
644
216
388
533
126
665
330
682
511
488
1228
1071
735
1064
1124
372
758
2459
5928
463
856
597
1279
786
989
927
139
174
570
2265
604
3552
2510
1445
138
313
534
186
144
899
331
470
892
142
1035
176
195
1707
1476
2934
1540
2288
227
222
110
276
114
105
662
228
240
598
489
1313
164
101
1210
13782
4077
4187
2594
117
126
497
235
139
3299
490
9352
120
1082
737
526
190
3110
109
9361
1218
825
423
352
4176
454
1098
780
184
108
187
472
5176
11544
2261
3362
151
364
2357
780
1566
531
702
1691
150
7496
7101
8522
2110
7050
1687
2446
2306
6585
4723
5098
2916
13649
11228
4168
2661
282
193
134
705
247
582
13846
202
4676
191
156
197
526
248
818
127
310
122
156
668
166
422
302
182
1166
567
115
270
9342
3738
1271
5724
170
132
140
6855
565
301
204
2048
266
103
239
2692
195
179
278
231
1387
559
8838
120
456
267
1416
152
1220
3875
9506
1247
1695
231
1376
475
207
484
6082
1966
1246
868
213
332
160
107
429
158
180
302
649
2611
9321
188
177
300
6643
2699
158
1136
460
186
156
165
163
441
7724
188
174
253
251
186
248
121
3887
936
6266
7520
1916
647
9332
3140
596
2513
599
3434
130
191
753
3172
5590
248
167
170
403
338
13912
815
550
121
166
313
3912
378
6208
680
182
9135
2690
139
109
1437
697
180
355
126
269
211
649
399
100
183
191
3240
284
125
204
447
100
107
1716
156
3545
5478
902
152
130
9483
5439
516
224
521
3772
8858
3192
1238
2553
261
118
167
275
257
394
163
142
418
8789
600
699
417
541
130
672
128
692
172
5489
5111
6843
2391
14866
1205
626
288
287
348
886
559
655
9385
289
535
244
223
246
890
466
6490
410
351
4660
7715
1118
115
7789
4815
946
615
190
693
308
672
3006
175
109
1048
1540
621
2436
8901
6430
8690
310
299
182
5940
167
699
147
1356
10885
106
1418
385
7798
1395
386
1352
2599
648
1892
942
345
550
383
679
527
220
185
8413
292
253
121
1042
678
342
273
200
622
758
833
538
678
1135
115
367
199
866
148
141
9438
1819
6672
718
106
177
544
1607
1761
658
143
116
163
8927
672
4049
285
220
153
1224
113
1360
1586
7481
7258
1474
4747
521
4398
600
525
1932
804
106
168
128
3169
964
491
136
123
190
387
355
893
720
114
168
128
104
257
238
277
288
319
114
184
5956
8396
1213
569
2866
1125
631
1112
102
1036
7059
1707
3024
526
4215
640
2103
248
411
880
183
729
365
1400
8701
2428
1771
1938
143
263
394
1489
716
210
487
11359
899
279
1396
3999
4002
5422
4996
5796
3297
11602
455
700
8185
474
374
388
278
395
2727
1341
121
4623
5374
860
1483
1261
206
177
1575
1633
7779
1612
2137
657
154
146
940
1195
4621
6658
1019
1291
106
4365
140
270
186
630
214
513
142
1326
418
2489
8967
317
361
212
241
192
6542
8945
475
163
160
155
177
437
2851
128
137
148
282
2638
8907
9293
5249
9062
119
716
4524
286
2557
1776
1402
492
386
216
3626
159
921
1591
492
386
216
3634
1249
984
8478
8934
1405
3557
7259
544
8936
172
1994
7532
167
1384
4914
979
130
700
202
1054
132
587
4130
194
562
770
8275
702
5348
334
182
104
100
135
109
111
1064
1534
1215
942
1984
8808
4196
5723
697
3585
6445
334
504
132
145
182
359
2474
1977
149
1037
220
1260
132
191
144
210
534
414
254
2579
435
187
187
137
701
348
385
126
330
209
455
237
647
900
2486
2934
1068
2288
999
127
138
288
301
140
702
5879
2114
281
103
205
362
423
631
228
135
188
7382
829
476
656
234
264
126
259
794
2477
151
1146
8960
1261
470
840
910
3016
142
138
602
3900
120
205
1336
2378
225
4944
336
1268
121
101
1239
453
509
2834
7144
927
7178
8688
2023
105
215
151
600
2038
1353
1207
5145
884
583
1230
319
1079
155
145
736
499
501
610
282
336
811
2278
903
150
121
1144
177
461
127
158
1478
356
302
303
184
297
388
8997
1248
445
312
383
120
1092
505
866
139
126
388
228
2251
13830
686
5127
6850
503
1488
217
1630
473
185
196
356
519
937
1197
6067
466
208
130
429
188
2836
3459
9349
5575
4599
119
100
924
237
176
723
6401
343
149
733
195
673
115
2923
526
732
196
674
2913
332
948
652
1678
555
184
102
412
199
237
459
9048
412
1580
303
7379
182
288
127
493
1747
11506
7359
177
250
360
351
313
8482
278
247
861
433
368
102
9478
121
7326
874
139
190
125
2864
12716
1281
119
1008
7382
139
531
454
487
254
160
121
420
136
939
588
121
112
310
310
350
1116
8887
584
435
458
297
124
112
351
248
168
100
691
4773
3859
309
188
183
364
801
678
181
1405
278
181
139
193
354
1388
372
1974
311
154
232
118
976
6115
1092
5300
700
4774
3570
4685
9480
3387
2902
275
120
1061
226
241
2368
628
264
385
192
147
106
161
644
888
249
9255
109
381
109
704
5585
464
307
1466
867
309
7740
872
125
100
721
7376
3959
2931
5252
242
157
333
109
147
212
294
670
1407
885
5655
718
1050
308
8712
323
1462
2690
886
2571
659
2241
4361
1922
401
429
324
112
235
357
469
479
735
1709
602
703
382
312
346
1500
8874
8034
185
222
142
111
1122
1606
1233
195
2922
366
1572
1229
6546
4274
325
9469
3343
1439
160
13670
118
126
206
552
131
157
675
131
7054
8994
1930
3432
9360
137
470
184
1167
137
3101
824
136
248
313
242
130
435
423
386
596
295
5045
3361
371
538
759
13720
310
103
180
614
2116
4755
2669
10320
4025
7391
2478
2588
151
358
313
125
254
563
422
126
107
352
502
634
222
388
342
374
624
206
532
1567
843
290
2729
8869
4634
2766
124
1291
171
203
323
112
605
9094
771
8851
106
1433
362
170
483
3805
7591
193
119
683
198
3083
155
1172
148
493
250
457
177
5612
329
493
421
199
158
210
148
101
4291
275
976
628
117
100
106
496
5069
797
959
123
118
100
493
1736
4583
2569
262
109
13075
3517
915
3382
4209
1056
368
1881
2109
2591
9413
2279
7387
697
847
147
146
13684
676
250
225
113
183
461
215
240
120
2310
1261
3739
3523
7364
8414
3128
399
195
212
151
270
1317
816
100
2758
107
1298
7218
4927
205
231
328
4780
136
102
176
615
967
2473
2937
8904
4704
6073
5531
1086
163
113
484
856
1401
728
241
2984
232
616
1213
4864
311
132
538
365
1545
203
220
2645
9466
6404
110
6562
13890
122
1760
3602
6764
2436
1620
11216
2094
258
449
399
791
457
645
5270
117
355
794
1070
480
912
1792
1569
115
1731
2533
1786
1461
2250
711
149
1157
719
708
364
715
224
536
197
154
8844
944
187
230
3275
369
164
695
187
134
5024
885
917
158
229
209
156
210
156
322
13874
699
4412
461
108
177
162
198
183
462
4776
720
281
238
388
113
709
856
401
201
256
123
129
350
162
177
8942
166
858
333
254
189
283
257
122
144
414
244
101
118
110
645
106
132
886
487
939
193
106
101
132
838
132
179
908
771
1136
9251
1778
106
702
348
347
203
4761
3265
11517
2600
6237
2065
735
136
114
1245
208
4343
4246
1623
2343
2673
3754
539
503
305
171
263
659
899
129
733
264
264
129
200
157
656
5647
3075
3825
236
259
2236
185
1167
148
125
13403
2808
2833
234
971
1304
745
1089
16932
481
351
642
564
513
145
122
152
209
147
618
443
208
494
122
152
209
147
618
443
145
12445
315
280
705
203
125
328
280
646
440
216
143
391
1344
385
200
1400
7718
385
1413
109
2918
143
151
231
1376
365
1464
3721
4059
364
1413
107
367
946
1474
8332
150
296
652
614
208
148
318
651
575
438
574
252
514
993
1266
2799
7288
589
648
1086
3620
9015
631
185
222
125
1253
120
1604
3354
991
1932
13651
396
136
2134
482
1409
11549
2363
2791
462
232
9386
275
128
143
169
125
362
2933
359
1219
151
128
5438
423
153
225
106
104
635
725
611
5877
7441
955
699
2242
4329
1316
11860
3017
3673
10397
512
227
479
426
260
441
279
443
266
436
171
174
522
858
2342
12524
248
205
448
118
254
194
363
252
702
142
272
445
445
249
199
387
252
701
2327
6413
819
3318
4148
457
193
9527
513
764
12495
1297
8146
698
5327
1099
14211
8007
113
9394
207
230
133
137
9307
13695
124
129
349
9261
155
545
261
404
132
127
318
120
119
228
196
219
1180
492
567
7303
2930
2786
1322
3028
7742
9593
1170
929
2790
5272
2741
4479
2452
8332
699
5097
1743
4052
1152
417
14062
7574
3944
4557
11663
1258
800
8866
853
102
2320
168
232
235
449
180
189
277
622
129
300
139
235
126
944
195
309
445
648
174
318
497
2913
166
425
174
319
534
200
104
162
327
525
645
144
8038
7352
786
5784
8262
489
196
463
665
963
161
324
117
124
436
599
117
323
538
468
669
139
389
435
100
1280
1345
356
1599
12687
146
2525
387
322
181
285
3612
4264
7458
466
5016
7175
415
3359
4467
7013
8657
145
1052
3488
4546
13539
8990
2005
1220
697
217
501
395
197
3095
117
8906
698
217
501
394
5459
1625
4271
3282
3813
2441
784
2180
1668
179
3220
786
2180
1667
179
3228
786
829
5410
3889
117
10979
4301
1437
9382
521
792
8932
531
7390
117
7768
3289
1651
4266
1312
9150
4088
108
167
255
235
719
222
136
768
114
146
188
3389
1867
7293
1204
9452
2160
191
168
7782
8213
3627
6398
566
450
149
259
164
401
211
500
618
1320
2234
344
6404
2823
142
100
119
135
1803
169
1057
151
143
567
125
1981
701
159
112
1068
5198
206
5840
1089
410
157
7069
5328
3305
192
6615
931
182
269
158
160
130
121
183
112
1564
10283
2527
152
178
375
162
1269
441
430
106
217
1482
226
3440
1370
1763
279
5712
5136
2010
3747
372
861
340
1087
278
152
261
9579
4510
167
2248
152
194
583
207
198
5875
11078
1509
706
143
1505
706
3874
5524
3966
402
198
1490
227
263
394
560
692
138
672
14837
773
436
219
3123
223
1022
227
1312
308
327
720
4622
4156
5133
2172
6136
1401
628
552
240
177
1095
154
213
298
289
245
1021
162
924
1592
576
181
177
1095
155
241
487
240
483
2368
2140
605
111
8191
699
5418
188
268
7186
175
3671
309
196
940
894
2751
6976
463
3916
6657
2258
6908
6478
340
2477
9419
2242
130
255
152
334
843
9174
521
861
185
5629
108
251
141
147
671
129
108
1587
1914
7706
583
266
8802
1295
1466
6375
704
204
204
408
100
149
133
190
1150
249
939
521
760
2813
635
1664
857
5070
1738
595
132
134
167
268
160
341
2682
2661
875
126
183
255
163
953
107
258
615
793
614
1939
5184
2038
6521
3040
4019
1434
1153
6813
501
1158
386
1926
2479
5670
2842
524
294
1224
268
180
1518
1113
3762
1361
4276
703
987
187
101
148
732
982
183
1488
3639
3593
6166
14926
4573
134
173
190
103
698
3234
138
1774
358
1725
8434
699
5312
835
1020
260
640
438
9267
171
1495
181
510
168
223
736
178
254
1473
126
179
130
112
1183
165
261
169
320
105
293
437
346
236
191
478
105
1387
5597
13817
741
1029
660
1400
281
2579
462
249
112
754
147
104
276
140
276
286
112
144
312
262
118
1321
918
149
3546
279
347
649
137
999
653
188
345
1431
101
178
107
140
5911
11686
862
4925
167
293
309
422
186
511
1425
173
296
309
6591
650
435
13349
1145
6504
1250
2515
1667
5219
694
8075
1157
114
1672
1776
4512
668
5387
125
313
438
1198
126
179
247
473
121
119
1189
345
231
110
188
4376
3724
8685
8978
703
3412
246
9616
3846
1492
226
397
120
170
914
324
1335
1169
4891
3736
8222
4308
1014
3231
7807
1365
1469
3721
133
10632
1353
5002
4406
185
1266
9331
937
3903
758
9249
998
2741
1281
2738
13803
145
122
160
10986
3323
14106
5874
1702
184
346
103
704
147
2566
589
13817
114
11659
174
174
313
125
1177
4216
585
659
267
136
206
590
663
291
126
4804
6220
2872
238
631
9099
1782
845
4682
4327
497
471
146
345
178
282
2119
551
1710
486
4776
167
685
215
796
482
100
109
9254
268
724
1424
7272
6759
4699
4233
5831
661
5060
1581
332
566
11081
1182
959
7392
213
137
9749
719
457
1001
347
2423
2776
701
8433
263
1105
9379
100
115
172
444
122
133
169
2911
328
173
1435
703
327
172
1433
700
233
118
353
9323
1084
490
168
1616
111
111
592
351
121
6478
1131
8924
178
1937
363
5591
7310
7972
214
313
831
501
1005
7395
391
370
572
1182
1000
2779
583
111
6702
5664
9623
2457
888
1576
100
1643
742
7503
1568
1903
112
139
123
111
119
111
647
110
594
1410
9335
259
3909
9555
4229
362
639
891
912
256
243
160
4461
1457
1774
7767
1265
1743
207
117
245
320
1244
4514
9048
3755
361
437
8900
3846
983
2185
6816
4551
642
231
2757
1786
106
739
547
120
117
670
196
248
172
255
13811
503
2300
366
1207
1826
9319
268
418
465
2586
377
350
269
171
115
218
394
683
6081
5932
2307
14326
6340
150
5948
249
500
8923
203
1597
7402
11962
420
236
410
582
132
1390
529
12804
296
2760
109
427
787
156
133
409
453
597
3017
9427
726
507
352
319
119
188
638
1189
3034
4524
838
107
101
100
689
1060
693
372
8873
4610
371
3296
300
158
127
358
1166
1708
236
901
119
127
118
2747
8394
418
1093
630
194
1880
123
424
381
127
698
241
2320
4213
101
13348
124
112
121
342
7423
7270
485
452
1653
139
206
143
192
228
280
1869
5466
105
646
143
1157
683
517
1389
13732
9061
409
282
270
1044
699
212
1331
612
440
1455
624
221
12256
2688
4709
2859
356
4644
343
343
357
1626
877
961
432
134
185
872
963
435
135
4852
2446
10309
4053
480
4745
993
196
587
294
235
1125
686
370
732
13885
856
993
229
245
938
900
1127
687
370
1392
2123
4204
5341
511
1809
735
1091
9925
2957
231
4993
556
3514
2123
343
985
5004
1356
103
246
1027
1370
3334
1185
640
222
103
382
1630
1053
9336
3615
1168
4738
2361
137
180
590
2114
308
11619
8688
2723
1524
2328
3875
9222
138
6246
136
202
4782
1757
592
196
1075
1584
3288
200
1067
488
4308
5155
699
7867
6479
349
4730
508
745
132
160
337
371
2830
321
5344
1918
2118
108
314
701
102
185
458
161
106
173
254
266
189
590
185
475
158
13479
174
196
252
3786
208
6489
392
3483
4952
889
3214
3276
3974
2274
1463
10454
198
887
514
100
5097
107
437
832
301
505
122
1461
1517
2357
7794
1442
9380
5110
378
444
9475
679
562
9925
9367
5602
3963
346
112
152
940
3357
660
971
2541
179
1227
3516
498
1084
3071
5887
1297
3365
119
203
699
3693
1892
9065
1535
4618
658
426
147
180
115
881
190
1144
688
827
504
1395
4617
604
2520
261
1369
2536
3833
404
105
706
602
707
600
4092
818
2202
410
338
2961
5909
182
533
353
2762
6111
5716
4661
1650
9362
119
188
224
1203
223
4861
362
1200
3595
2170
185
205
249
176
599
1160
5229
379
450
601
1163
121
5961
4566
139
106
1274
299
5966
1205
2749
2389
5355
523
114
422
340
8999
116
1177
987
268
101
186
678
211
252
125
705
163
2902
269
101
186
678
211
252
706
478
196
447
355
350
243
1493
540
237
215
1217
5385
8841
3470
144
939
412
1397
240
452
352
129
886
120
196
110
759
468
119
220
3619
135
175
281
9340
477
136
370
107
136
148
241
354
3457
8163
228
914
633
492
8848
177
2473
9406
6289
166
104
173
1353
1077
8843
4081
163
387
272
584
256
1404
403
115
3618
1045
110
1851
401
165
143
128
165
443
1005
4513
1943
6819
2112
659
160
642
135
2896
246
443
657
162
639
135
6743
2375
933
1201
547
677
1939
1679
320
2981
2355
162
203
128
853
1752
2183
2934
1518
1404
149
178
581
562
137
439
121
242
299
367
187
650
140
190
502
9294
2924
3496
619
113
254
562
258
207
199
702
112
253
566
399
7133
13164
2829
134
366
144
204
113
590
163
225
220
339
430
117
4274
131
830
267
124
749
3053
149
1041
9213
138
184
483
402
1788
497
2005
4076
9365
581
4330
4787
1058
402
177
4372
8870
4753
3250
400
235
5389
4323
9032
837
4545
102
481
418
1195
340
193
145
360
233
2749
9301
3055
9303
3863
3898
304
110
452
620
148
420
1201
340
193
145
360
123
620
674
491
877
5191
9315
119
328
580
121
1277
476
184
332
579
133
720
750
101
195
199
583
581
160
617
5910
2683
176
328
1036
2681
14878
2016
171
7422
469
7212
9719
3908
1959
6813
1325
10558
4325
1811
781
283
1361
515
144
4073
10469
212
1977
4809
440
123
3614
129
120
184
1657
1401
367
644
105
213
168
329
3055
120
121
932
1593
366
644
105
214
168
330
3053
7711
149
159
254
2337
231
3078
450
385
510
7043
2108
3087
4689
2488
296
101
227
371
243
251
131
302
111
130
186
215
111
148
250
8887
2955
148
188
210
450
613
439
181
13691
2266
416
270
1885
747
13581
4957
416
259
634
146
211
450
149
686
4498
128
294
791
5271
3580
1374
1541
841
129
495
135
1001
208
4016
3140
8349
3774
262
832
703
261
827
739
1496
8844
4050
1323
4233
1301
1356
13747
149
192
829
454
368
1618
915
178
1275
1349
177
192
472
3369
3907
2272
484
367
1400
6893
457
530
344
456
530
347
1388
699
5581
1403
4734
278
2814
8307
313
213
504
101
254
5582
270
8244
657
140
172
173
885
421
5213
697
301
314
164
5452
164
674
8136
4958
519
680
1144
130
517
153
5058
2046
400
568
565
112
712
2128
1140
882
335
387
3620
613
720
165
2909
444
260
613
155
663
443
103
3654
365
1328
2117
144
1029
2140
191
124
117
104
2902
4954
4132
109
4878
9246
6472
434
331
1272
625
1409
151
704
1756
552
481
171
808
306
228
481
803
179
106
363
234
9107
8794
552
4849
228
1948
327
389
227
316
115
813
2203
6496
4894
681
480
7265
2212
580
109
221
120
191
109
4889
2527
3099
101
800
124
1179
731
714
9635
7371
319
224
295
698
491
648
195
796
9331
2346
174
454
142
163
298
632
120
6135
135
457
2606
878
4699
831
233
4670
545
843
887
1912
7477
12337
1345
364
195
958
345
162
5015
6310
5240
2686
383
195
1445
105
1721
150
1156
1588
1770
1291
4984
1925
3257
1317
9586
1300
321
1126
139
1723
146
1757
7311
1715
280
400
249
421
3736
580
5082
14876
1416
2085
9393
825
7444
1611
5605
1211
8183
2432
13643
1079
169
181
1600
331
9316
3937
280
2558
417
373
6042
113
134
3232
117
339
131
188
313
351
329
147
242
414
115
350
307
219
4819
6872
170
826
220
530
315
107
279
307
195
149
111
192
696
203
11685
435
395
108
165
264
321
267
192
110
162
8175
685
5260
1120
169
624
135
351
170
424
1031
9849
116
104
316
10650
4780
464
1259
1012
542
970
3944
3761
8874
567
3306
1142
184
451
459
1597
3304
1141
212
472
459
1404
480
4488
4132
901
200
366
7856
123
895
208
383
1339
4593
1028
124
590
2749
282
502
184
4622
6598
1752
1423
9367
259
2159
161
100
107
205
192
2770
802
701
124
211
253
304
152
192
442
614
622
290
439
202
443
596
863
5126
6820
121
810
177
227
299
271
916
121
808
202
428
198
476
125
211
254
132
8599
4329
9363
2476
331
997
3642
619
1287
3436
9821
1236
818
131
817
279
850
408
167
153
310
485
9064
2789
7754
1939
912
4022
279
492
247
225
2840
646
150
194
215
9392
280
1055
5876
522
373
130
7076
440
650
869
396
5943
167
6679
3264
2583
202
242
190
125
174
235
337
170
126
106
9676
3917
613
440
350
227
1255
144
1816
534
1560
6685
546
189
216
313
697
121
1170
692
517
353
11770
1059
13967
13927
1527
3979
2165
383
13648
3198
206
158
194
3204
164
4646
330
355
6426
164
324
148
182
2606
183
3482
4304
4424
6290
961
4082
1288
1394
1335
1035
838
255
4624
366
105
129
2634
5255
1589
210
172
120
1857
1653
1084
140
406
583
121
121
1754
7865
5473
928
13906
1357
154
489
116
360
390
235
508
101
445
452
138
161
375
476
1827
1557
6936
480
14078
131
3672
2069
2797
484
518
311
1401
595
381
233
760
638
335
224
380
138
1499
12992
11566
1068
155
648
144
13759
259
195
2346
1079
1195
133
524
1274
1837
137
1022
5033
1575
744
129
3000
7627
3119
9659
15495
151
958
6716
736
293
624
127
129
143
736
293
625
224
691
1176
922
7873
1904
1018
474
362
5240
1013
321
435
359
188
303
4298
2601
186
1458
3473
3470
4865
640
1864
1684
648
200
1680
647
198
380
106
170
288
976
385
2600
720
1338
682
5204
170
308
955
385
1344
4630
2797
1008
261
4718
163
315
3765
1954
247
409
1135
129
217
692
8281
1545
576
184
186
344
1450
101
137
303
972
366
7710
137
302
970
367
1345
2476
8865
3176
1591
722
3353
716
889
1046
430
746
271
165
105
389
317
4673
8902
202
8951
4271
278
317
1367
2585
4599
2970
1929
7483
6211
759
9351
325
695
686
262
357
2560
9338
14741
6581
126
160
5288
5696
3649
4866
2013
220
437
473
662
215
3719
2587
524
8941
1419
119
316
604
356
190
143
135
754
2037
8846
1571
7317
498
9085
2520
1744
293
908
8952
11279
292
309
116
872
262
9307
264
2898
590
2178
1505
406
1742
441
975
119
904
286
4283
329
5106
8769
2142
2482
8961
1525
3621
2349
5259
189
1649
164
6761
1551
2253
1714
13941
4463
247
623
370
104
133
116
177
261
302
314
1562
2151
3861
1771
135
173
4060
216
2333
9187
695
3078
109
7355
250
950
2576
462
997
1018
519
880
622
731
2234
100
151
296
263
142
993
2153
222
310
842
910
212
473
799
473
1686
7463
3839
245
237
1025
737
484
102
661
532
529
223
177
1172
142
13952
160
284
205
121
211
360
7371
711
1056
2464
343
3392
564
232
4424
9318
4487
1236
257
339
115
763
334
4661
2195
133
387
196
171
2494
396
8853
2469
845
149
500
133
135
1087
1120
2231
11379
2146
8756
105
169
317
901
195
385
7775
170
317
924
194
385
1347
270
3729
6927
2073
183
367
823
169
696
142
182
368
824
169
698
7461
1030
134
610
120
6128
130
102
795
311
126
300
198
161
124
112
382
468
724
682
641
5593
536
2169
4589
253
556
994
1371
1021
108
250
908
1122
128
489
382
425
187
358
906
663
394
229
159
114
933
183
191
353
462
1379
5835
5087
697
8072
349
2582
4539
9560
376
550
529
262
184
211
448
11731
267
1577
132
122
860
153
713
171
539
811
969
1002
785
462
1399
867
2496
9354
8908
4171
785
714
418
1336
928
3395
7413
1035
3110
954
226
647
114
452
147
1413
877
105
459
301
3300
240
1779
608
1068
967
1808
7408
1161
2276
1746
4414
9426
1934
6703
6882
4719
4809
930
236
2741
261
1139
179
206
1401
142
449
709
143
289
701
4482
4832
1463
192
341
156
1198
1509
857
11958
1148
1738
9307
420
3174
577
478
173
500
264
154
434
645
131
119
137
268
5004
697
8173
114
583
576
599
688
126
206
392
156
281
1133
14166
431
2174
155
251
4648
251
134
195
107
3713
3210
105
192
2217
173
3508
572
433
484
3217
517
14874
1125
238
6872
3371
941
1284
378
9545
1557
669
1051
15361
538
1292
8880
834
1243
2653
985
6761
222
708
154
12393
880
2979
7514
2622
2886
3881
1700
13923
401
6759
6477
350
4747
328
4893
3521
6310
366
122
154
9641
542
1753
1018
304
475
809
12305
715
134
142
1068
260
744
7343
2069
3939
2006
1689
2478
161
165
701
134
140
808
446
2587
881
443
600
723
629
2141
115
588
724
517
123
1187
683
519
1017
4224
270
4804
4653
112
618
111
623
384
107
9679
3900
4985
1093
2738
1374
1108
7783
1108
147
184
100
1233
12822
2059
2328
5735
8432
1276
692
146
228
614
109
1729
130
304
227
202
154
220
9192
122
432
190
190
515
131
1163
517
494
619
3218
13883
279
235
347
119
2715
187
507
4521
605
3634
1104
376
784
674
121
572
1053
867
886
100
428
116
554
611
2898
887
100
426
443
113
719
2908
4781
7322
6676
5949
6773
146
1581
440
528
379
119
186
132
131
796
185
137
363
101
314
101
309
116
104
110
259
117
133
298
770
102
358
102
323
105
131
1711
176
128
468
406
122
756
8766
638
535
306
129
154
272
324
234
323
619
237
703
4796
985
7966
290
671
1436
13780
405
207
336
192
162
186
3162
11719
2303
232
195
186
453
1854
655
582
191
223
771
307
648
105
1052
126
239
159
187
134
788
250
227
302
189
178
7394
370
723
3128
112
232
351
259
7784
618
958
104
126
122
164
369
205
128
113
204
538
112
304
1925
492
191
231
4285
386
412
268
135
120
1338
362
124
627
122
128
819
1040
182
257
127
206
1361
454
457
1337
1963
405
1066
457
325
171
176
272
148
522
976
932
539
1092
664
159
194
228
126
257
331
134
826
195
1196
399
263
1153
7792
1369
1294
6841
277
527
2048
226
438
1378
9123
1081
1469
1474
7797
1930
2398
163
264
309
254
173
1127
208
234
333
1307
2299
346
545
2766
11764
5549
1341
123
225
1717
2108
7312
143
870
12111
1081
276
5965
11710
1066
641
141
142
354
787
534
172
176
629
150
205
245
5128
152
13874
13399
175
216
9066
1399
3397
220
914
3006
1903
7515
2332
366
1119
637
158
917
476
1226
1067
5920
227
343
833
319
6084
1332
984
335
2363
2699
216
187
1078
646
1385
335
885
1066
812
540
1476
5921
448
3851
447
2096
3472
7351
1371
399
2064
5188
3965
1943
192
930
634
682
7272
1158
1904
622
1092
11827
3459
1771
6286
459
114
684
653
255
254
129
116
151
320
450
3787
448
2031
253
121
178
160
115
193
505
646
3091
303
293
226
253
120
577
2393
264
171
229
7003
670
4048
347
3707
4443
4042
9304
2616
4052
6600
720
115
144
435
375
119
196
200
278
130
185
1409
1821
880
221
3301
306
1622
422
3743
564
1100
14966
2502
3395
9314
2154
8585
2130
459
2188
743
307
1104
513
1604
8352
690
300
239
255
109
390
160
567
2241
479
242
279
8801
478
243
278
955
947
1368
420
3007
177
4775
9345
5815
4616
5785
201
371
8411
15481
3053
1707
1075
798
261
952
729
142
128
687
557
228
730
141
128
689
440
124
218
672
292
319
210
663
103
1384
1014
118
412
414
9398
2612
127
14857
9688
587
632
310
192
2783
671
336
244
243
109
116
113
705
168
9379
535
293
309
221
257
251
109
7876
354
964
190
654
2181
495
1176
14871
681
312
176
185
339
1355
8926
333
157
769
107
610
1583
954
147
1401
961
397
412
153
166
1246
601
700
626
1330
166
107
606
1408
239
2920
512
256
2937
4721
751
442
163
856
197
1446
617
308
339
241
335
110
114
524
361
3376
110
196
198
4491
5183
9660
8862
5078
174
215
103
116
711
114
490
612
478
10005
3302
2462
266
253
189
670
841
719
148
9560
752
895
702
921
1483
210
1040
271
993
519
129
1277
754
211
1883
3051
239
151
1180
120
1678
1177
6434
4343
2498
568
121
1098
401
211
555
164
3876
1636
1028
10340
279
405
8994
3836
4479
463
319
1208
8919
336
5084
9812
633
433
700
196
960
193
958
193
958
193
960
193
958
193
957
193
951
915
913
200
2915
14757
1229
8150
400
946
118
5498
3699
2613
1768
2461
507
185
1742
8981
15493
3401
1403
672
8347
5152
137
1408
1183
478
496
250
772
664
499
3263
2772
9354
6813
1234
14940
1747
7274
5048
550
4504
7716
4507
1440
1773
11679
807
211
1128
5060
1120
170
4895
1116
2160
24642
115
126
2021
187
1135
2233
910
232
173
14944
149
591
1365
219
815
2314
3988
659
289
9372
10915
127
5046
741
314
215
100
507
6650
3785
216
497
659
595
497
1985
508
1304
1985
7504
2702
4328
133
487
2145
508
513
279
697
1238
971
217
199
413
637
605
534
961
164
262
1095
175
164
144
139
399
4847
694
721
838
136
1109
4497
715
221
5972
278
154
1109
230
272
330
1345
8431
358
2072
3434
399
1092
143
134
1652
1178
3003
1026
11751
6339
1874
151
109
380
183
172
3241
284
187
204
424
100
107
623
2414
207
1471
992
671
5084
1314
144
1604
503
1494
1661
176
1288
230
2733
249
1173
108
132
130
2339
9116
3459
172
4992
264
671
4505
1199
495
2303
3940
3465
1331
4252
1493
681
166
178
8146
701
5412
388
2857
2159
188
288
211
100
174
604
187
181
280
1339
109
309
189
9360
387
192
126
134
1310
319
129
102
1566
2011
617
518
666
686
774
1552
496
502
140
843
7338
3317
240
137
670
3574
701
200
298
391
204
143
304
698
136
199
298
391
204
143
12605
4953
11773
6309
581
362
186
1448
160
634
13613
644
513
1679
6839
7314
513
677
2260
689
720
227
153
458
498
1400
8373
1188
3697
2685
351
130
942
3264
3165
962
204
9464
203
2891
3308
348
349
4871
6225
654
497
140
564
6235
159
6937
7250
9549
589
540
5530
8191
300
1793
9448
479
202
236
389
180
499
262
460
254
608
442
116
2912
460
254
607
442
5106
1015
7345
331
556
893
464
349
520
4014
2230
505
5754
693
3139
966
311
719
571
228
211
378
1061
2567
1466
478
9206
1136
7684
1532
2806
1876
296
133
842
191
287
174
180
290
1876
116
147
615
1584
384
1549
493
1684
529
7401
3207
1174
988
455
9396
953
611
183
329
651
152
376
429
171
304
283
934
160
914
1592
613
183
329
662
152
385
605
138
307
286
932
10125
3750
4429
593
497
523
3096
116
1695
2640
2538
2657
623
1231
1139
623
1394
7454
6984
4840
7341
8948
340
1627
510
423
9396
6880
7372
194
14684
101
793
367
1461
12632
604
4246
241
141
103
755
1804
323
299
114
218
128
651
2588
455
105
4479
11534
5242
3827
175
5353
150
782
274
3054
823
6465
346
4691
3432
157
214
294
204
249
487
205
4769
2659
124
196
439
281
385
5236
228
3245
538
485
102
206
1016
327
1021
1014
706
167
631
408
177
236
166
347
2986
4352
530
168
655
263
695
444
156
116
169
701
119
177
105
1323
5914
6296
7353
8618
1539
162
100
2577
700
256
172
114
139
154
348
391
337
240
9041
188
2674
223
261
163
307
141
146
727
730
972
8839
531
1090
9093
613
132
193
132
144
563
178
115
135
127
478
6541
6364
14863
3760
110
7269
5687
583
8090
697
5304
650
229
223
155
2752
120
701
951
170
105
220
700
954
199
169
2584
682
1620
2685
1819
649
104
611
252
345
2915
114
443
651
589
3440
1687
1453
265
3870
1458
219
132
702
176
1452
219
131
702
5620
242
107
224
363
573
612
1885
353
521
155
153
150
946
194
143
1139
1573
326
429
6537
3683
1445
3026
636
2033
464
1320
3431
9538
9434
1848
277
6860
2064
699
150
169
484
226
769
10835
15344
2354
235
279
1641
1247
5472
3724
325
8756
160
1035
4483
5486
1405
1273
236
206
495
844
650
113
520
3378
1848
345
6462
310
438
163
156
164
437
1429
1339
366
194
1146
164
7755
355
193
1181
153
106
679
142
709
442
141
699
278
705
206
711
278
688
502
577
444
779
8239
315
158
495
413
2361
132
212
731
428
443
7467
1966
182
293
305
372
190
525
1287
134
299
309
194
170
279
100
168
136
682
5428
682
6375
223
436
208
199
153
146
151
330
106
160
511
299
2970
365
356
4435
140
4773
956
165
572
322
4135
567
582
387
1268
445
165
170
549
195
360
261
148
587
137
129
311
208
196
192
6052
9282
3270
229
702
1538
3408
691
121
7992
1143
688
516
843
169
103
1008
7762
1043
263
2783
4379
1210
922
154
410
633
418
443
698
3157
708
309
177
278
362
1273
106
666
310
174
277
370
1382
1928
8756
1415
2471
1054
1847
105
579
318
316
718
5467
139
7244
4159
14940
776
6355
523
228
239
362
9376
419
190
8265
699
2760
2265
481
387
190
627
608
273
643
770
7443
126
805
169
332
171
702
144
867
169
213
157
174
593
442
164
252
9297
9407
260
397
639
9017
580
143
166
187
121
159
145
879
11641
1340
280
147
11306
267
346
326
157
274
197
437
516
483
318
2878
153
279
184
101
425
775
1717
7384
4515
6526
4168
2663
412
8632
347
3236
8648
207
169
597
472
1142
686
514
8860
395
1171
605
334
178
396
330
1324
146
428
1073
1264
159
342
303
3736
1692
7689
1734
7695
1679
1460
1536
1581
6657
700
100
733
156
104
2907
162
696
100
735
157
104
351
4736
8651
6468
480
3750
2160
2785
9373
4588
5417
7139
7325
1699
1505
9446
352
748
449
1160
386
304
148
103
9366
1933
2455
3521
109
164
100
497
2838
9286
1008
4857
9264
8860
7712
960
2342
1248
535
378
4953
214
431
8930
1011
1190
122
175
336
5425
101
112
1234
4987
624
930
1039
130
1346
740
3200
1199
4617
186
2311
792
5281
702
8197
1138
198
168
279
593
2183
1043
580
1099
1341
853
1125
439
641
1070
135
2912
147
438
608
1070
135
379
1814
219
653
4042
6237
8805
350
3628
2215
151
2332
202
1071
1169
700
224
6727
477
149
157
168
430
130
140
3323
1029
2145
238
352
5299
608
558
791
306
3737
1687
691
301
2671
3950
11530
5414
3868
460
169
272
1318
142
348
476
107
1103
7416
1633
2712
3243
223
198
920
7726
1823
5056
3888
697
889
2907
109
1025
954
1101
5968
487
9285
319
1315
1302
441
128
307
3316
1089
1003
159
1114
770
201
576
563
1592
943
162
2094
159
1113
722
229
572
559
1400
2734
2020
2215
4749
352
355
6544
1747
1059
125
14025
2885
598
1084
7382
3215
8418
184
275
129
211
452
144
101
336
3625
255
475
267
1105
366
444
905
438
222
314
409
5246
780
3130
591
1267
106
11456
1476
6441
807
861
222
286
275
233
240
615
314
330
696
537
598
1583
121
908
186
146
868
159
869
230
281
231
204
241
613
388
329
676
545
609
1360
1266
193
451
496
482
5803
1793
5298
581
208
362
377
3145
1171
1705
234
2703
5587
1010
284
216
5333
693
8082
612
558
314
392
173
240
167
613
1476
5185
2911
1399
635
240
212
1423
1888
506
1006
1864
4681
958
6480
4679
1157
185
1375
899
5151
2461
328
123
5469
158
681
919
120
193
511
1446
1989
141
307
159
375
676
118
564
330
2249
14377
379
4394
4776
197
195
263
2907
136
3202
687
440
13990
9308
3917
280
507
214
3746
4373
133
440
1660
445
516
214
314
141
3025
14961
4416
429
127
148
621
1024
1518
7390
6505
7249
5039
1330
2741
107
123
238
359
7038
12357
1893
182
5495
703
149
378
341
255
193
193
597
303
330
228
247
300
206
206
1776
3894
2401
140
227
430
232
217
822
116
2904
141
244
424
232
217
958
2404
8897
150
13663
5858
1040
10434
270
1036
716
146
100
151
100
579
1721
779
7914
1853
2044
9215
205
157
402
1204
125
289
505
135
125
2916
6591
1380
1267
1112
1486
157
1429
876
323
2991
3296
976
318
181
349
157
194
113
445
211
181
557
180
659
271
111
1833
768
107
1096
3001
625
2373
705
136
128
198
257
244
209
343
100
137
137
118
136
128
134
257
244
207
704
157
128
134
254
244
2566
185
1250
202
310
1024
551
485
279
1138
305
5200
2560
4053
1917
9547
10672
936
2502
1064
164
14875
4286
1154
1752
521
1527
581
947
686
891
1254
397
205
733
1384
2305
19544
1725
116
980
9101
2773
120
706
144
704
105
376
189
162
172
701
176
4684
15413
4359
127
3169
124
216
136
162
101
238
129
152
230
118
191
155
233
445
115
110
4499
8944
4874
2845
159
353
211
223
142
154
223
704
105
4778
274
236
259
133
112
783
475
860
2924
175
588
348
190
448
1265
181
567
1382
341
1552
113
282
205
108
137
137
5079
698
8271
138
101
619
442
508
2965
1921
104
932
336
1355
269
1278
149
123
2502
1755
6409
700
5291
11371
678
259
395
119
1034
341
170
845
143
137
462
894
150
502
2099
293
321
1366
1110
102
361
100
940
327
171
8815
1400
3215
9405
3016
987
1334
1391
9543
4808
2951
10822
9006
3083
7346
4272
452
297
659
591
7771
543
378
166
1159
306
119
408
413
110
309
324
1466
4718
353
6645
3466
3573
13659
4501
1866
874
367
507
143
166
7004
236
236
383
116
337
147
118
361
4810
9350
1646
360
357
354
4765
344
283
156
175
1214
293
229
137
375
1140
6031
3731
10067
2854
14062
579
3627
103
390
8906
2535
166
146
1026
4179
11979
3534
1042
198
1047
5666
6612
815
605
658
379
161
167
162
132
127
432
5358
132
1042
730
2930
311
364
141
201
140
214
152
337
210
933
1721
134
224
363
166
115
186
132
1238
1303
8797
701
5407
192
7918
1341
367
1094
178
7759
383
1095
179
106
5121
6003
935
677
429
278
369
4181
343
277
526
262
9021
817
302
3030
288
201
684
626
117
514
219
115
930
2017
1995
9386
4458
1197
798
235
3032
374
4797
3133
5947
1439
346
1748
945
848
615
223
154
329
187
788
203
9586
476
151
5525
125
364
7372
321
2567
1638
2662
1708
2438
447
3655
161
6482
4605
367
1720
5841
5596
6491
464
1105
8900
2955
4951
105
1146
404
200
549
1783
465
366
134
7294
109
400
204
120
115
3223
190
175
423
204
2256
7388
706
139
119
160
167
396
854
1175
369
823
163
927
2993
402
129
165
181
107
142
138
7419
110
169
110
104
302
9095
3649
3045
284
131
800
1583
217
1013
2483
1668
800
6408
1390
673
1034
5851
3648
3719
6206
2268
5194
557
711
1088
1070
210
1388
935
964
5302
696
8078
131
884
447
2274
1438
166
224
8016
5987
103
4677
6471
333
489
9065
507
1454
227
171
102
658
378
1567
602
1058
5533
2712
186
187
132
102
4510
3685
11307
1175
1348
4369
7783
3867
128
443
592
194
697
109
2903
129
311
164
124
593
143
691
635
987
127
511
122
167
168
1186
100
4636
967
13955
661
127
135
110
707
158
117
1562
4916
8265
321
1533
725
1486
133
135
726
390
3175
407
224
228
1238
150
385
6605
342
4551
114
8802
401
112
526
537
340
129
1996
142
126
154
142
170
486
150
744
630
965
7253
1293
610
10165
391
149
343
262
13361
249
111
2453
5078
8955
4460
218
189
321
2402
423
1239
11830
1105
8635
6875
2497
3896
154
671
8587
2519
509
7271
4982
4049
6190
2981
133
320
365
427
5613
1360
1012
1840
227
1740
290
389
194
158
135
521
330
230
113
295
280
350
270
240
139
6488
352
365
352
4751
1954
1357
254
307
9085
913
104
4180
666
1958
3135
186
151
2865
1192
1052
345
6186
849
4730
355
343
6471
3998
9900
1468
1650
4914
1793
1024
3928
1126
1218
8911
3363
308
396
504
3274
551
1354
2572
430
8773
314
6672
1637
142
169
176
1234
975
188
670
575
2849
8912
205
129
206
277
149
123
181
704
2075
2511
1725
755
128
327
502
364
735
226
337
778
640
6906
246
6572
479
2392
4354
580
1299
701
197
162
144
344
503
345
258
200
699
197
151
144
401
388
156
2167
454
330
253
1285
484
129
963
1500
2528
3237
291
7339
6470
104
2985
2871
3427
549
117
508
344
935
147
220
445
2552
6990
208
165
166
113
363
219
287
124
231
1542
387
255
1943
142
106
3701
1218
311
2864
7429
4847
478
177
120
138
172
125
697
110
177
756
316
524
195
700
110
177
759
252
379
9724
4790
6194
13369
163
150
3768
940
128
276
2897
5012
222
225
2169
248
783
620
13960
144
821
165
142
112
2269
135
9369
128
166
367
7502
705
155
268
679
104
1327
268
586
7409
1049
445
134
1072
850
151
146
118
397
324
510
762
865
909
282
3211
1089
2217
9901
2445
14543
8918
973
4036
347
347
1371
779
1127
665
7197
1531
289
278
7292
4827
201
751
3507
716
478
786
2949
594
560
112
719
478
786
208
175
153
902
271
329
260
426
297
133
754
280
180
1742
1686
421
199
306
465
323
420
1154
140
153
638
275
177
365
411
112
905
3692
523
11439
3414
213
5902
690
252
777
131
140
1007
319
230
1552
1981
642
292
683
342
358
387
219
340
112
600
659
7424
6872
8474
654
153
309
142
7511
1906
6994
161
330
1951
2111
1137
225
3527
3284
765
441
366
188
176
162
1111
120
110
702
698
103
230
384
265
197
700
103
350
107
105
166
125
1147
177
166
1439
131
156
111
4201
681
1108
2126
841
1174
5887
9523
2760
1211
2141
203
307
308
369
185
431
1291
131
251
1717
1047
1982
2033
1990
527
2824
339
309
2198
1716
7372
1648
1122
719
209
1125
268
145
140
169
380
217
123
134
4376
9418
2770
5636
329
518
376
3439
572
223
2715
128
133
142
349
1068
202
3013
341
5328
1336
386
192
1456
7767
386
1681
105
5080
11671
3347
584
7338
1368
7202
1014
415
139
180
170
169
909
1431
12115
1398
143
827
651
177
1527
2769
146
926
1576
142
827
259
1718
1378
873
3352
6195
109
3506
1305
878
245
1699
5231
386
7371
889
358
147
7195
2321
753
2674
1958
180
3093
494
991
7003
155
318
202
736
443
6651
351
889
105
2018
685
578
9414
1461
117
770
164
2893
1456
118
697
8370
2331
644
6484
323
169
843
185
306
543
7348
1416
754
553
4109
3515
8533
519
1157
7507
397
232
517
715
2999
774
399
155
143
669
116
132
212
505
952
1444
268
216
625
439
327
163
3104
7036
1138
13611
137
2871
306
210
140
519
885
179
359
1523
2019
396
158
155
490
102
113
128
471
1878
115
108
372
165
331
2655
187
245
379
138
6010
836
2108
1129
5551
1137
220
1675
2193
526
578
363
2006
5216
5827
2167
2510
8821
2043
417
4367
1232
203
449
1261
405
185
4737
1942
6884
105
1427
366
1337
2435
7130
6900
1044
1294
235
187
106
101
472
7345
1038
248
918
162
200
2939
1040
248
919
123
113
1594
192
1330
109
9786
4031
357
364
101
4345
4531
1036
1707
1139
1625
1496
160
1348
198
389
617
397
630
189
303
706
801
119
245
202
441
618
804
242
642
658
718
279
1500
1468
809
1186
2522
4629
340
341
774
464
1104
620
441
207
464
1105
620
441
5692
6074
1573
1079
394
518
1783
678
2812
1542
2429
960
443
636
202
132
297
241
2913
646
503
7192
111
679
707
5305
138
708
257
206
303
230
4736
910
661
5026
4546
273
188
2054
896
4336
1735
2322
700
107
223
117
165
337
101
391
1288
7403
12408
2478
2759
220
152
1318
1037
536
1919
3162
1277
399
156
383
255
1836
396
156
382
254
1835
399
168
385
1630
2079
1899
626
3637
9331
1338
452
2872
176
215
2118
125
884
180
133
126
148
245
557
1277
737
699
199
118
598
617
143
102
114
746
236
122
303
144
154
453
607
1749
2613
1013
2245
1450
1492
4173
1400
627
195
1791
622
245
256
3722
1163
164
7368
4680
911
7979
532
499
5399
3098
751
3252
1390
503
831
649
204
181
285
184
8971
109
522
3981
3002
2223
379
248
1321
2115
199
705
2210
378
840
4649
4589
3105
1430
8796
3933
867
305
1717
156
301
2486
9403
327
947
825
522
508
901
7378
150
308
162
452
2059
362
992
261
2249
108
646
1043
175
194
369
2393
161
112
192
192
2044
414
1655
229
370
196
617
224
156
205
117
119
5781
1289
11184
2550
3013
1033
3562
3021
610
3737
2924
505
1558
3135
284
792
363
100
125
291
203
138
122
915
258
2153
226
307
6567
130
929
202
428
107
117
821
585
181
5149
2412
1687
1198
4810
352
6718
370
1674
104
214
5405
557
520
523
1744
4678
1993
11502
322
4788
229
543
137
3938
4953
665
1090
188
129
1212
5941
7268
110
437
130
261
686
106
221
1503
136
1353
1592
163
3115
582
250
439
180
561
704
3515
2013
478
132
468
226
121
276
683
722
137
277
686
699
671
114
2898
166
142
562
629
1124
551
4360
1880
7403
221
7206
4106
618
544
1655
1167
208
158
280
177
183
173
3237
421
127
158
343
115
2037
1107
137
2547
314
8578
2162
221
194
175
1151
188
6418
320
4622
3888
1279
158
582
270
143
116
168
197
657
1334
3988
10763
7327
2833
205
391
277
13952
2971
1600
1076
545
121
181
639
143
966
489
318
840
2531
511
188
278
707
161
540
614
2911
504
167
301
106
240
706
1249
1624
296
1048
3038
9063
705
847
6750
6632
3718
1534
4868
1664
2463
4664
298
1184
2195
211
861
163
126
804
1015
1678
6423
8934
1363
1748
1466
143
216
327
139
139
1391
448
155
194
1565
1489
119
286
178
936
1135
2000
6667
478
198
2956
1358
166
112
744
933
436
12514
2299
4531
144
140
169
159
185
194
501
1520
532
1196
11547
3215
613
2663
416
179
183
167
699
142
414
185
699
5627
699
5291
3366
450
110
100
165
495
486
191
1145
114
149
943
4669
4350
2810
1526
487
419
242
189
282
142
2475
479
2810
169
3039
139
488
166
119
481
6687
1644
511
146
116
821
437
176
116
817
434
287
146
1003
6989
508
182
622
1570
7309
615
388
1117
193
4790
356
6417
268
654
100
308
4980
117
139
1876
198
2247
6921
1898
161
392
155
280
112
105
680
2378
378
626
558
109
108
124
635
7317
4838
138
305
113
2082
369
412
3231
176
176
176
393
1004
156
1171
183
488
155
198
2659
211
396
3348
9068
2937
1769
310
107
146
119
3992
1316
285
6244
14955
2014
2517
256
210
328
309
208
422
186
428
774
490
111
209
328
309
450
424
441
101
163
165
165
176
242
156
263
1317
228
926
663
171
590
594
346
254
227
1069
919
11545
486
115
289
588
287
5459
354
289
1085
4347
157
3903
1567
1588
7833
743
1005
3671
1000
396
130
420
120
6761
368
478
110
336
166
123
193
485
914
488
941
953
346
4344
351
163
241
2374
435
199
268
532
214
168
291
101
668
700
204
214
289
667
701
167
215
2238
2819
1078
666
510
315
1374
2410
504
1048
969
453
907
2596
687
577
1135
6799
256
2690
418
404
303
1429
304
9064
2739
4295
9365
1447
1400
573
217
117
1934
1359
101
148
150
271
173
1240
109
662
5761
8233
473
222
110
690
207
129
181
314
105
130
107
178
111
202
1597
1357
5818
8213
135
117
388
195
157
283
455
1787
5232
6907
1822
5424
1499
4357
13740
688
9359
456
1563
353
107
264
329
263
8891
166
165
240
484
208
195
1955
9805
895
1194
7895
1165
1465
3559
388
451
106
1051
129
233
6507
9039
7905
7348
1129
1022
103
3083
1183
6034
2586
7348
153
466
1388
7341
706
642
138
753
200
152
125
739
1814
223
701
138
749
358
125
101
9181
13887
397
1187
171
254
167
5135
1170
1342
8473
5013
174
5485
3060
1673
4846
171
3214
1218
4703
104
1398
371
1342
1320
482
409
1179
1564
3239
11964
435
1317
850
2729
1335
851
234
5581
772
481
129
208
129
610
599
234
129
208
129
609
547
207
479
128
149
205
130
609
481
8107
3683
112
107
160
112
127
157
1079
966
275
1022
5841
315
114
129
7538
1940
291
483
8157
696
5085
6846
1191
110
191
210
2279
1246
3712
9159
334
492
1073
7333
8905
1937
1658
252
295
133
191
193
178
780
205
1049
1272
168
358
414
423
183
184
166
1558
1439
126
435
119
932
5612
3308
139
9343
495
5170
5459
105
366
1059
194
388
1341
2731
5938
3932
4162
132
888
342
440
3049
6259
3456
9114
289
9046
10744
223
223
624
9040
162
152
226
185
323
196
253
1574
322
578
141
513
303
325
181
153
145
926
4760
226
184
317
196
253
1572
322
579
141
515
303
325
152
143
925
4768
227
277
310
221
252
1570
322
579
141
516
304
147
179
3487
443
589
908
153
186
2907
605
549
246
442
588
908
153
186
8002
204
706
114
257
309
246
124
523
736
509
3363
5770
190
347
308
158
184
1547
7808
3301
237
8570
683
918
232
578
562
2935
683
916
694
11493
1515
420
137
1037
129
620
443
191
420
184
135
1039
706
7502
264
206
906
4237
223
174
186
1066
1734
162
128
574
500
114
6180
3520
4441
628
2290
388
111
165
130
283
693
181
3855
9700
361
630
143
248
118
465
244
149
144
367
2656
3347
5784
4601
874
1371
161
1403
620
7882
8342
3991
126
208
1428
225
167
1491
117
233
157
516
188
104
272
9021
142
125
161
261
1341
4257
1627
592
785
159
1076
224
612
138
4560
233
211
146
325
294
6826
884
8789
4429
9429
185
9503
7360
1656
764
189
186
451
110
5411
9301
9390
6005
8889
4121
11765
5423
417
658
3550
1582
7323
5485
452
610
2262
7326
5208
359
181
383
134
1845
3109
207
309
115
155
526
344
5559
3814
382
432
104
422
158
223
185
346
309
249
148
4045
8959
226
196
643
208
221
2771
8289
1252
703
7715
11884
1391
234
296
165
126
140
3046
15371
2173
194
13896
870
906
322
300
1895
104
677
276
1019
831
606
7868
276
1018
830
2199
2986
105
222
1093
108
220
3162
13479
1472
1881
5378
5957
731
8876
118
448
1052
385
272
8838
3075
1160
1085
876
2613
4713
9049
265
3892
5146
974
475
1612
271
7504
194
244
283
613
8904
217
1241
211
242
236
545
702
114
4984
106
1042
414
1082
8787
6023
107
227
160
189
110
143
161
201
687
196
114
167
225
153
189
110
142
156
1267
1503
228
141
210
113
306
128
3282
173
305
115
703
123
190
234
148
107
141
615
2072
4028
9353
5181
1572
109
149
220
187
148
922
703
202
165
109
232
337
823
701
1839
188
145
287
2359
5342
3545
3844
5074
835
1464
1887
3239
9165
2908
592
1280
2303
567
525
120
265
700
2082
703
6059
1309
1670
299
119
340
232
1826
102
123
142
606
309
269
149
2837
996
385
110
177
163
193
457
3295
6032
3005
3757
3557
3202
9029
6446
2979
106
1523
374
1355
6924
443
650
165
460
118
259
200
441
646
165
460
110
258
3515
298
1070
259
438
156
9010
159
193
113
211
1220
700
585
229
213
144
483
9311
160
587
224
308
913
6815
9347
1727
429
366
321
563
2938
101
2577
1804
4353
3868
1045
700
1697
440
140
163
177
459
445
2211
5375
7453
2488
134
2019
1371
425
951
102
995
1377
2333
1626
151
3330
3977
2305
241
145
379
1459
4300
696
1707
3811
8784
823
138
4950
13253
8401
8039
4642
1077
108
538
137
5973
9382
5140
751
1632
443
1548
227
272
904
367
9559
681
740
343
202
275
268
269
391
333
101
632
1205
972
527
12784
2157
256
137
307
228
2849
6361
203
1376
9320
7864
3030
9121
396
1693
5488
109
1103
157
112
100
424
112
111
212
391
204
202
1646
1218
1508
623
749
254
290
1038
176
13571
132
314
9303
1281
276
407
475
327
1033
229
423
1582
1077
1373
1019
188
6496
299
967
205
4537
588
822
606
432
144
6907
2970
389
254
820
719
3249
1026
110
197
401
127
141
517
4062
335
268
129
693
935
176
447
1121
2251
2667
1394
7460
606
1284
124
314
345
188
165
180
355
127
900
131
410
109
487
798
364
6180
190
7437
1020
315
148
403
178
344
8291
9453
787
203
815
1268
9092
203
3512
980
187
331
1721
2689
9395
2656
2370
14213
247
327
445
167
165
295
163
119
123
5328
283
100
132
3791
479
1352
4912
9663
3994
1809
2569
218
8104
2930
160
884
195
180
615
482
1423
1650
449
637
725
159
153
142
2147
1284
9037
1495
615
1210
141
178
2725
14916
6171
574
940
1197
712
107
553
504
7976
222
567
9303
299
115
9101
373
130
3163
148
1141
191
489
306
1348
384
1532
7807
379
1492
105
279
3672
5425
121
172
366
226
645
108
3127
148
113
178
226
699
4101
10003
8250
699
1099
319
11176
2231
1678
13626
2469
128
1100
4112
401
2173
1265
7031
7547
299
1421
9250
354
9371
6497
2713
8840
4120
127
691
365
9049
1938
225
603
1383
9489
8384
264
577
6476
9315
515
5459
540
1119
738
1124
112
1133
112
1128
139
4038
8874
106
134
2480
559
11627
4657
425
931
3145
291
181
385
168
802
124
101
11945
168
209
250
102
125
131
1060
397
261
8828
148
234
4740
721
574
6681
1687
2396
2940
703
8249
831
2405
2944
701
7282
8032
856
124
463
160
425
200
691
850
392
116
117
140
623
612
116
140
1326
13723
170
7412
977
452
505
128
275
7658
7427
221
556
6118
379
5167
3930
111
4871
537
9439
4195
6882
102
1208
361
2819
362
5294
413
3170
7374
1392
485
2381
1525
475
159
488
2216
7061
335
527
233
1013
7320
605
2731
2729
1341
194
212
825
499
1392
3697
434
6339
1994
7368
1009
479
337
615
443
331
676
657
3273
2190
2992
3946
5393
762
2438
3918
4833
2307
4546
2961
453
1270
100
6392
4342
3632
1853
5016
306
111
386
242
2638
109
1077
179
431
327
159
1974
241
130
2179
680
205
1865
537
478
242
219
530
176
257
1573
165
1448
634
512
5201
13645
359
396
196
468
135
1682
3159
7185
260
139
1381
970
272
1019
1778
618
3851
706
162
584
133
202
705
582
136
4441
955
277
1233
7651
301
1236
1455
282
9128
11471
2622
806
146
1025
187
807
144
1025
3806
677
185
183
296
1332
875
154
158
2166
5464
101
3789
1409
5142
2042
167
211
237
178
196
166
204
5779
165
210
230
176
341
101
245
4775
344
6454
305
161
5108
1766
13110
3639
758
175
7782
505
179
296
192
106
162
176
312
508
102
226
268
192
879
116
5350
508
211
269
3027
1141
230
932
879
9714
4745
982
1637
177
1274
1569
460
175
203
460
8077
437
981
4185
880
840
154
7362
450
802
7322
11725
1835
7370
159
1603
531
313
403
5776
429
6108
473
1895
645
730
5771
2058
1599
5543
3204
2314
218
141
302
469
107
302
444
617
928
332
299
141
453
929
303
295
100
146
421
1341
1449
2084
2550
308
201
364
457
1846
178
185
269
119
128
338
196
239
125
169
423
340
181
158
402
298
198
456
126
123
140
236
304
122
145
7288
4971
144
703
184
178
211
171
141
146
233
150
149
136
229
344
7309
1405
501
123
700
585
358
459
289
248
104
6746
5179
3929
2166
153
897
147
847
4315
670
391
4775
1594
507
123
993
573
359
747
484
515
264
888
2249
4843
9344
1409
369
609
134
3322
140
427
881
118
217
1598
369
610
134
3322
999
8947
358
1658
5310
1067
8918
5932
866
5291
7330
3659
1945
790
311
5557
2578
479
2004
119
177
2168
1208
12450
1652
1715
629
14860
10113
4577
343
6627
324
3473
4821
726
1685
2637
9551
8203
2335
2729
2709
661
1770
1483
203
943
253
136
299
203
121
728
1078
1647
7122
5159
350
2678
12191
129
192
6304
858
4049
255
290
897
1078
603
3293
4098
273
287
1568
192
987
3592
123
7326
376
2040
7790
5036
4992
1684
1797
975
701
5216
1129
386
271
144
138
390
199
15029
1236
367
4464
858
329
709
548
191
1123
127
579
625
1400
2188
4798
1469
3346
192
139
408
221
206
188
3112
164
701
143
193
158
237
291
222
206
188
11484
1422
322
235
301
137
4026
6482
5150
9397
291
374
307
310
366
4917
5475
1545
314
152
278
454
100
302
321
197
1437
12386
1001
1050
5185
6702
7426
740
10257
1543
2188
545
1638
1194
1141
851
576
597
270
303
432
672
189
169
830
698
302
3341
925
170
1281
1294
1048
124
115
322
105
252
149
351
145
247
236
105
133
5471
343
255
151
348
155
268
166
237
106
133
327
2498
2261
394
100
673
9237
8191
4531
464
398
202
2196
334
106
5021
1393
1217
191
201
102
1538
194
203
1108
1236
812
406
370
6573
410
351
4689
262
170
116
103
344
107
186
124
443
13456
684
4831
2960
191
10541
123
1312
702
160
112
314
253
300
202
168
375
102
100
1475
623
120
547
239
404
1165
120
548
241
402
1159
120
548
642
1157
143
648
555
1022
298
327
5562
308
238
203
2712
2281
3665
126
351
2246
13875
883
4241
5633
3919
1555
674
8868
100
1598
9349
1957
1224
13859
7724
6046
522
203
2486
301
6556
347
4701
3322
263
107
100
104
409
149
701
192
100
3077
416
4315
2796
132
187
835
448
5673
146
14828
9960
2513
2170
7192
9612
2234
726
5423
9548
1998
7383
1556
2749
987
245
2077
6855
232
1449
560
1169
695
678
199
686
803
10839
458
260
231
946
161
156
160
136
4115
430
447
742
940
4678
411
1586
159
522
124
116
1513
2541
690
196
1314
711
934
555
440
503
3072
223
128
494
291
1589
4546
2252
916
268
208
191
1730
185
697
1580
927
123
685
380
473
193
1745
208
488
1213
1159
5200
446
154
1117
4119
595
101
562
291
264
812
483
352
125
114
544
188
340
213
241
711
708
138
481
422
446
11169
208
874
276
183
698
1319
4750
2008
349
201
139
520
602
149
172
558
581
788
8698
4717
344
344
347
2093
102
620
150
704
618
200
2768
458
231
229
191
396
474
419
506
435
164
470
7091
536
4539
926
390
166
492
1836
303
308
735
208
155
874
945
2077
2025
972
6252
1912
293
15499
677
5386
704
8264
12274
839
970
1489
2104
8265
1448
984
6893
761
1270
296
3445
1347
276
311
4473
457
1225
678
266
183
482
386
1337
286
253
633
266
128
418
8970
203
622
1276
683
4790
7255
3171
332
198
357
6554
199
3445
1825
256
118
621
758
1578
4108
948
7487
1976
1100
13631
1883
1380
132
284
467
1107
1493
239
377
131
512
187
202
592
193
1248
326
299
109
1300
7511
1744
440
651
167
344
327
168
166
185
1207
2437
307
311
104
152
802
212
203
115
764
4594
12934
384
130
147
270
268
185
471
1375
755
212
263
356
109
1070
757
7514
745
727
714
517
106
164
599
116
2900
488
509
267
601
1305
151
154
596
169
341
465
334
115
881
13504
204
532
170
180
195
3581
130
204
515
476
272
455
11206
9854
470
200
107
1080
421
302
9663
9746
7828
14846
1427
4664
7989
4199
4235
15480
2821
1273
274
266
806
325
906
3971
1345
189
381
446
1584
896
142
122
1357
158
253
853
1786
215
121
494
1396
2432
2129
12652
629
1362
4828
479
593
5326
527
11701
1776
291
2299
4351
8099
1547
6520
284
259
202
130
246
169
460
1079
109
164
874
6044
679
1800
124
1002
485
1270
5529
986
1094
2581
5009
7245
3621
1879
600
968
1366
221
523
1539
210
617
355
5154
698
8003
1264
925
112
122
2296
1188
185
619
1402
881
1092
4409
7402
2202
901
1339
1356
482
1403
665
184
171
333
114
15288
234
224
180
598
1535
1940
8259
2841
9039
4348
474
169
285
243
121
414
2874
196
654
112
153
285
159
249
425
647
238
4357
4224
2034
1431
399
14858
1188
6838
1583
283
7052
1088
347
7385
467
181
210
127
194
451
869
701
1952
1344
191
150
229
234
140
4666
3992
558
273
649
202
548
112
279
100
687
11182
1676
504
472
148
1808
4994
5283
700
8158
1023
960
462
1732
5307
8963
2195
109
397
698
733
103
397
1299
2213
3880
1615
13650
1385
761
2301
7319
2838
15478
4241
149
1462
2743
1171
194
1146
998
1142
3083
1855
1050
962
125
2369
836
815
8824
814
2463
1905
842
291
203
507
1917
4680
2240
10920
173
3293
699
6117
7390
1851
5809
7506
3093
1679
7415
3411
536
2994
186
647
235
190
528
291
391
472
1998
383
212
217
444
647
235
190
529
291
473
5267
961
458
9371
1147
5686
130
2060
13763
241
707
1547
436
607
171
124
113
188
456
108
150
279
127
1911
5977
10352
634
7064
14890
888
2497
1158
513
553
182
110
163
112
280
1009
1645
6545
2012
5641
3278
3690
1027
955
8911
8756
805
779
2220
807
4368
9303
3906
699
5276
155
7504
4043
1625
1560
4440
2951
149
2342
250
126
630
787
520
2986
2567
5417
7423
2044
409
102
465
228
1190
173
7170
382
149
1023
209
684
155
154
217
3021
1107
5007
559
113
5279
463
6848
287
1107
1081
649
4829
625
338
100
173
943
7698
581
726
1615
196
1955
6439
6568
475
989
1231
238
172
185
623
958
1399
182
900
1365
1449
1074
2811
248
308
145
2402
205
150
169
500
339
2650
116
1030
216
277
228
143
2025
334
637
612
3177
1501
2075
2626
9102
358
661
3268
1105
102
2798
453
449
1461
459
592
493
211
125
7204
236
407
459
796
719
162
652
649
700
3911
9686
2436
209
8951
446
647
155
559
240
129
699
9213
6201
2737
1214
274
2148
4100
245
158
684
6461
234
13379
8367
699
5137
1548
928
4249
496
1078
1012
1279
1446
273
947
214
1262
4504
1188
1274
296
607
652
3326
255
309
393
6491
225
2014
247
3901
9760
2328
3195
2567
684
448
708
569
372
404
249
335
473
1311
629
1538
2027
1170
137
646
225
3192
111
129
184
352
529
103
499
2224
7497
12265
374
2147
4210
517
127
374
446
1698
293
155
1160
163
323
544
668
148
231
237
121
1043
1356
6252
6274
202
1122
423
448
1164
4906
626
3785
5982
2322
2244
706
1150
908
7607
9364
3685
641
6278
3970
166
266
206
803
150
616
196
105
102
151
812
620
756
443
438
741
511
7363
2038
4979
1742
3048
4400
7343
2272
3076
3032
103
206
125
1895
731
598
1289
2903
2162
980
6686
4970
7075
699
193
173
206
355
111
203
702
13416
132
173
205
100
355
111
1381
1224
7115
189
1458
262
2878
366
246
104
123
1015
1438
1866
1153
183
375
211
233
593
276
167
169
590
329
802
131
284
167
380
289
319
636
423
1098
175
608
187
118
125
296
675
1198
294
315
5016
1350
938
313
14700
7467
901
548
1400
629
205
164
1214
187
522
431
197
187
135
1057
1689
336
3887
1674
188
118
108
100
1406
3336
2118
189
118
108
100
1406
563
990
3729
1020
698
204
183
103
196
430
325
615
518
152
583
343
144
172
127
2501
112
336
146
201
134
402
2317
2345
2247
3980
3306
1207
3061
123
4035
1355
347
124
162
102
159
260
1458
951
174
1422
901
4368
8881
7325
2086
5373
1040
9202
2022
4144
321
307
224
128
280
249
1980
723
171
101
641
240
141
789
180
2132
375
217
1581
12479
920
4924
11028
273
329
2264
8651
3341
867
106
938
106
887
173
131
121
933
106
881
101
175
188
110
213
411
242
103
118
13750
176
310
13799
302
318
594
1954
398
562
404
209
8157
398
564
891
769
14449
341
171
252
560
3207
1101
216
218
313
117
185
6058
1132
2125
194
197
114
106
787
314
1123
928
1653
1639
9395
4652
677
1864
1406
730
212
2573
1080
160
924
1590
729
211
2571
1079
2250
2567
960
7293
2181
1184
857
2193
1056
1632
2116
4906
7270
1003
1237
1775
950
4906
531
320
201
4993
175
171
1323
239
168
118
148
325
522
648
408
559
1104
243
187
4850
435
519
4842
681
783
7037
3396
3414
340
186
139
218
279
110
702
624
2781
226
750
874
172
1692
6972
7501
1927
7697
6589
921
139
178
1053
338
200
922
140
179
1056
102
151
177
845
120
1315
1344
326
489
491
563
470
205
7367
1753
1615
539
7407
1840
4766
6126
863
1181
3187
4263
1722
331
113
338
251
188
991
494
1140
135
394
929
478
900
5668
216
838
860
1049
2521
326
1299
343
1759
9476
1960
5033
4782
4332
1941
622
1822
743
425
111
183
1010
7749
931
534
589
1585
201
699
1058
530
940
988
1010
720
14822
651
903
1783
7433
5131
256
1631
1801
957
385
6269
9578
1784
3217
1654
721
295
2227
1828
645
1103
124
191
2877
114
643
1103
123
299
835
3445
5140
2098
7726
4616
123
411
940
164
487
3270
123
410
1062
2988
11592
200
2345
4941
8093
2587
6540
166
1590
330
850
447
14943
333
1171
156
963
235
693
806
323
8822
8789
998
956
224
238
127
298
228
351
162
311
200
559
387
222
173
618
139
145
187
1108
312
453
7266
7410
1720
860
5962
107
1426
7639
1493
1475
1452
565
2122
2677
219
4622
6524
4834
189
9123
350
1059
425
642
215
236
130
110
188
130
188
131
110
188
131
203
221
5348
8883
2034
1464
134
1209
109
649
1465
1365
7961
1205
104
213
253
2888
2427
448
2668
1627
2594
449
1487
380
1639
215
1150
4251
4337
5042
101
153
318
287
260
236
152
639
654
201
208
320
214
259
263
153
697
201
155
323
211
258
237
153
585
446
201
155
322
295
259
237
153
690
3824
166
112
2558
11487
228
9202
2496
1080
6648
6831
1448
526
246
7252
9435
2135
1029
658
5916
4582
661
1561
1923
135
143
621
13600
248
213
401
2886
2772
2603
11986
11070
9549
3297
5844
1462
9376
187
238
1849
428
415
147
143
676
137
119
279
200
178
216
113
175
418
132
3123
9133
4993
6159
179
212
1340
6280
14195
7591
7121
9369
242
4871
7421
1282
360
13343
114
15376
3188
5105
698
8253
122
182
206
450
365
140
129
106
162
324
219
228
111
1338
930
240
970
8884
794
5978
10018
4812
1379
5567
499
988
167
109
280
12016
2754
543
105
319
153
2527
1148
117
250
1664
1805
118
141
1001
291
2509
111
2745
2227
676
214
391
476
5443
6839
687
177
353
477
125
2747
128
591
151
178
3990
267
344
258
110
126
3340
3021
1704
395
9042
1586
646
150
139
411
105
546
217
221
183
151
202
623
150
121
105
549
257
256
2171
1937
208
392
137
173
302
347
398
280
251
113
5552
208
391
193
488
345
397
265
200
163
448
1703
215
102
763
3326
1907
405
1989
11819
3783
600
762
9146
257
7926
9397
5687
216
364
663
532
235
465
1979
13441
242
110
342
592
9443
1969
1327
441
454
1322
129
709
1477
146
277
109
140
3978
9524
4063
873
7376
3517
11422
2452
414
211
675
1223
249
234
263
1592
102
3751
2065
7353
5333
467
1996
133
130
418
333
1158
2305
1427
1408
126
416
333
1144
2324
3303
107
258
1249
414
11333
143
4695
4355
589
8251
5751
446
429
1641
510
8146
14824
1022
328
134
105
138
151
13757
136
430
184
181
123
7289
12919
819
4370
2568
133
1558
375
260
114
3425
2902
6047
210
463
962
237
3009
1420
108
705
198
1424
706
6279
312
2879
3095
5026
1024
1367
759
5332
454
150
1235
787
5596
3597
8452
4570
373
1077
2129
865
580
176
209
326
129
184
181
854
444
644
145
1069
141
140
2925
166
443
643
144
1069
142
141
156
1580
522
1083
111
139
104
171
336
440
228
244
494
143
168
146
1481
1546
668
1758
224
1290
2410
4649
141
8276
1826
1077
1019
2144
346
1088
1442
442
609
140
161
849
260
320
2921
138
442
609
140
161
849
259
319
5121
348
3762
9921
5061
994
1263
705
170
489
104
311
222
309
4990
2209
9331
114
787
643
442
117
1662
1096
114
792
643
442
473
1760
1704
2844
4367
655
10457
3401
9073
1122
557
1631
399
9124
294
433
3045
3063
503
1340
920
235
447
128
315
111
136
287
539
106
164
103
127
324
3401
1536
289
1847
786
341
240
243
221
450
1738
102
236
439
222
8909
114
345
239
483
906
320
1743
3136
6113
3547
525
119
111
604
395
1037
1653
7320
1530
1167
1038
595
3348
4461
8109
631
2387
545
682
1139
124
551
8200
5204
833
2522
646
106
274
570
2824
450
247
269
6477
2971
1708
1572
7237
4804
446
182
210
6782
640
119
234
101
221
5842
308
7332
6985
4990
2491
7231
4504
3890
2626
3931
503
639
213
304
392
376
100
828
14708
118
499
1177
136
442
129
218
117
226
194
190
451
491
558
115
429
359
968
347
1089
377
415
3414
221
174
120
110
2745
404
616
1395
1060
172
690
726
1763
482
133
650
254
425
2277
7147
129
3601
700
986
133
248
282
5471
881
113
644
259
724
195
436
2902
169
636
253
262
716
190
2598
128
405
177
241
109
226
327
2057
15439
191
644
232
187
145
355
464
1420
344
220
2149
760
189
227
120
281
195
5322
2919
2612
13727
9663
203
1368
298
382
100
6752
4948
209
116
313
162
281
1049
13691
1442
1217
4352
3771
823
9344
752
570
183
6057
1715
338
245
3609
403
1126
138
1838
475
803
703
202
474
804
708
7647
551
1122
121
8920
131
8880
428
100
772
718
140
115
9406
158
185
113
261
103
121
216
129
143
4988
698
8678
123
219
276
104
8902
375
382
657
298
20737
648
8868
5395
2901
523
342
105
110
2113
510
7043
1253
638
240
671
7564
901
362
472
222
529
279
185
127
4574
487
866
327
1078
4219
4797
8716
15391
660
5467
113
102
8880
121
582
335
164
480
1280
130
645
404
310
190
154
172
214
133
743
122
1153
5415
3015
238
173
189
114
146
245
565
144
8893
234
235
178
113
146
251
604
430
9011
214
1089
1217
334
1557
205
249
149
311
311
1625
3887
149
164
214
107
446
108
114
1429
1561
151
169
403
4761
352
430
390
6473
131
208
144
301
107
261
126
285
1440
588
1850
2312
4312
819
8067
192
180
409
204
138
9381
111
256
157
392
577
2270
583
123
1172
389
200
518
1958
673
176
107
196
112
116
107
120
106
161
9599
3800
391
627
1491
196
227
1251
203
1560
254
677
142
564
604
2563
2985
7974
1340
385
1438
1152
6358
1432
383
1177
381
791
478
10401
3713
304
341
130
430
159
309
131
124
3717
241
674
463
9454
312
9630
3796
189
187
162
133
188
5432
626
855
354
3104
3231
604
1006
1192
5933
710
896
332
3147
1097
3395
3343
702
115
939
144
155
210
616
937
143
156
440
422
5209
705
8155
3311
5084
1855
13731
5455
5098
172
1262
148
174
278
499
171
2219
668
120
260
175
205
703
138
543
2120
3839
301
8777
8559
3240
1225
147
145
289
422
942
678
165
5840
8968
183
538
176
140
115
1100
120
149
374
109
106
134
146
103
127
1098
948
8544
1696
145
1298
7833
1306
1466
8072
1477
745
120
115
543
172
305
311
636
8753
754
819
605
8069
13739
1373
280
141
1004
208
293
1096
112
238
1087
321
673
101
1026
1353
772
117
338
10427
6618
479
365
377
321
228
633
431
116
188
1672
7298
2701
2268
880
124
459
740
3222
319
231
311
1012
145
135
181
721
210
320
232
310
1007
145
135
181
720
8256
274
217
461
2190
224
360
931
1121
2260
4847
2284
749
1202
2186
2684
227
5274
7437
3740
1040
9081
1771
1314
12555
1273
2018
166
216
8717
106
1481
385
7761
1447
209
384
1336
639
116
8529
634
1944
7501
611
1281
4866
1234
1365
7301
260
217
9241
2364
5254
2530
8788
6067
9233
5324
1558
1043
159
105
405
429
186
168
406
194
193
133
299
133
206
211
651
155
274
189
648
4289
6733
9490
149
2558
1455
9522
3275
418
7492
1911
527
224
574
207
549
651
6949
2697
3534
4575
1722
967
3257
219
7867
12341
5953
852
3639
13750
170
378
266
1142
401
2545
151
130
289
268
548
234
167
180
442
345
196
560
268
335
2889
409
149
513
134
167
145
1255
14562
3334
6510
159
231
936
144
468
641
223
3137
228
936
144
466
640
357
1106
275
229
1693
14423
2612
103
162
218
928
2933
7379
4906
200
929
1476
1052
3534
142
463
790
1954
4303
3242
1447
199
14153
501
112
185
218
234
557
267
153
244
159
118
410
2267
8912
652
2797
656
338
746
1620
439
1542
1532
621
120
12569
148
423
194
150
171
609
103
206
476
2087
124
131
185
175
116
196
613
440
584
5575
1965
389
110
859
114
147
708
201
391
110
858
114
148
709
6582
110
4172
4360
838
941
1025
928
313
191
360
808
482
140
272
210
14933
146
201
506
153
1087
562
274
676
718
160
330
164
1161
3923
1154
1367
880
124
124
142
13425
332
6053
9385
4057
7376
3516
8139
706
5223
8845
295
609
851
316
104
125
279
7544
1911
550
416
590
198
178
211
216
254
125
1094
370
3242
112
105
102
202
373
1385
1789
233
179
222
143
105
2054
5332
12135
6336
1302
14939
429
9473
682
637
5096
8761
9466
7638
5063
309
2448
1047
470
4006
1184
7406
1317
177
182
332
2559
1099
894
697
562
3217
408
160
216
1100
148
145
106
1187
190
152
313
139
152
209
432
13712
160
491
175
1397
1528
496
432
1111
730
158
120
310
198
142
269
164
134
123
135
104
337
9675
4649
1590
5036
643
120
526
693
505
180
347
587
430
101
162
170
166
176
255
130
430
101
106
112
728
2863
2247
7510
320
4837
4233
216
313
490
169
135
134
168
5155
3464
6687
5356
1725
4207
2462
560
1144
13489
1275
3818
269
2203
145
481
554
938
113
4286
14129
222
311
225
118
110
549
295
222
356
226
120
139
168
187
195
367
3148
4264
267
1108
131
4607
6073
9400
6831
7349
992
137
5222
133
1106
331
1045
1095
3412
448
4351
8836
346
1292
284
343
168
579
298
216
792
535
159
1304
896
606
309
221
1442
169
1535
493
677
968
1158
1749
3249
4136
638
2125
5216
704
2557
115
1318
705
201
120
115
1314
594
5711
2368
7520
2678
1324
1041
9317
114
164
682
206
318
400
6927
1549
742
745
2681
3777
778
1691
2352
435
380
1910
231
4140
13691
4548
2202
494
150
243
1413
448
100
153
14857
607
131
539
602
505
138
442
648
758
254
187
262
178
4722
137
419
264
608
704
8772
1935
4012
1957
1483
131
643
436
113
1485
644
221
3678
11675
2041
1246
4177
2573
500
611
1469
717
1001
258
190
114
9164
900
105
4261
247
680
9639
194
698
130
186
180
427
167
149
182
3624
9432
3818
117
1651
8887
2169
950
222
867
746
136
806
4217
196
3934
4813
6321
150
132
153
153
409
134
128
137
1232
444
579
102
557
484
144
2028
2159
169
298
310
2805
1509
2061
9009
4509
138
106
192
290
121
171
250
407
1102
401
374
1248
482
620
782
112
244
4668
1364
789
1417
375
7391
6873
790
611
2090
164
3689
7183
347
354
6115
7260
226
2664
906
304
135
2946
1366
498
318
510
641
809
105
206
111
118
1946
7602
9320
4046
447
566
11451
162
341
922
1050
572
620
2961
168
188
458
337
313
248
132
100
590
1314
103
3065
7356
1947
7287
5402
330
4687
2578
284
122
425
148
135
397
4916
9598
2638
1297
893
246
549
605
2911
1301
892
1212
2227
3025
558
618
345
235
1839
1860
143
1452
905
239
141
1247
124
907
3949
4643
6545
160
1856
1267
5677
746
133
395
421
753
131
866
2810
548
3056
3513
942
337
707
733
636
516
1167
2613
236
580
3721
1354
462
1322
1957
2051
396
210
1745
171
518
245
752
3980
1228
627
101
112
101
2793
9002
9625
130
4395
2932
5362
2760
3056
8009
413
717
153
308
290
277
615
510
1198
153
153
451
231
343
132
5869
3002
9400
298
148
162
477
614
4354
484
405
127
386
4354
411
4595
345
3167
6638
646
205
230
123
545
507
296
952
1927
164
646
205
716
483
100
4678
221
147
402
296
619
441
202
267
146
399
296
7449
704
2207
2311
917
478
2136
1535
2848
1783
12376
2476
413
7198
1808
13324
1898
1283
132
7560
1631
6706
145
733
1335
1064
6428
703
131
333
190
699
332
221
174
167
130
214
167
308
131
210
698
332
175
168
130
214
175
155
310
1309
509
164
2340
2152
221
375
532
250
705
2358
145
920
908
164
2904
146
916
905
162
4142
8862
233
13973
600
463
363
326
680
9065
421
135
708
1253
2217
112
450
5187
702
563
2560
406
546
4813
1481
1309
14671
1451
8143
742
246
172
135
105
146
198
246
115
176
353
349
354
400
2649
1602
1765
234
1593
1036
9103
1152
1285
677
4071
121
307
358
764
7477
2616
138
1327
378
184
218
1009
2164
8842
209
2446
2069
2946
2669
1026
1278
102
813
695
281
360
205
8922
972
189
223
107
597
5041
7303
8389
358
100
526
189
302
2913
218
643
203
527
407
2547
2040
548
983
825
5231
144
985
825
1717
10530
3998
792
150
474
2628
1109
1170
4857
8182
687
5152
4249
238
523
372
1548
241
586
622
1396
2354
1398
586
559
189
1402
253
467
7350
1159
1374
9744
910
817
803
8900
801
2483
346
500
6493
430
3053
9445
4432
3687
10063
879
2446
6752
7824
6865
723
2408
363
463
351
14257
14561
2450
814
2155
1984
178
3210
806
841
5198
8417
8059
698
5237
5348
468
1073
159
7453
4558
924
833
1267
8731
13616
5660
462
6718
1116
565
179
276
109
561
619
442
559
167
1555
5949
12358
6473
1306
270
2250
230
991
253
168
180
156
110
1539
178
905
203
7293
1557
300
625
162
249
226
310
110
566
143
420
913
131
231
353
238
2671
691
112
356
444
217
237
243
596
103
357
447
213
241
9418
167
1223
222
3907
1021
916
165
556
610
2951
1019
645
3167
164
643
6061
8799
1566
1495
328
605
863
8774
113
438
241
449
4147
4007
566
413
310
418
358
1261
865
526
383
697
201
6726
552
1298
163
5562
1535
2873
360
240
1020
3558
210
223
526
2073
2436
127
117
160
314
135
305
1098
128
196
192
244
1654
158
597
327
175
135
305
1097
127
192
111
244
1437
1639
8792
3290
3549
654
3287
8998
3374
2009
3748
379
2709
148
335
308
511
4668
384
1552
104
1374
1005
179
7524
294
676
6148
447
1028
180
2564
13953
9580
173
391
451
1602
931
191
1335
1530
210
1432
101
384
145
117
13399
13854
425
5389
1588
8858
11378
3322
11991
1133
3991
875
1410
197
862
6309
5173
922
750
1587
252
1627
1090
7420
451
617
1016
204
362
1285
9508
1154
4240
7539
1312
2044
301
177
274
492
1862
217
194
108
110
246
125
246
4511
247
183
204
619
477
391
143
190
466
199
421
757
422
178
321
181
160
1320
704
159
112
156
8775
118
296
167
205
280
1233
2909
7368
2686
8982
1167
1486
213
1728
1231
699
268
152
2475
454
1222
596
9338
2867
8369
1960
6674
9190
819
3967
161
862
359
130
164
1738
893
1298
1444
173
252
781
408
134
5281
252
744
2758
3951
8963
3787
276
3399
1853
2798
602
148
480
1134
5541
953
1143
158
1771
5435
1362
5656
697
568
7416
121
159
204
557
315
788
1187
135
792
234
270
126
487
614
199
197
8860
137
405
382
340
661
1697
501
513
5363
266
212
3807
342
342
6454
2167
7364
185
2952
611
499
170
670
574
8845
5073
8396
698
5422
2883
7480
1929
1790
115
260
415
187
154
111
1562
1218
419
330
125
11661
134
132
451
665
1206
9198
1723
428
347
168
296
672
309
1051
899
649
561
142
1580
577
919
192
430
348
170
296
416
605
180
309
1046
651
563
142
1397
6702
409
2268
1401
3586
232
2920
286
514
362
3282
1204
234
647
310
457
401
370
276
133
658
235
971
125
1325
336
1045
153
698
9008
6408
809
164
314
491
305
200
1038
1463
1345
1107
148
112
235
583
7128
329
8447
9531
818
483
11700
2817
141
142
251
636
3582
465
246
3495
2424
457
511
1829
230
1059
198
441
13655
641
7154
3781
9785
1711
1111
565
746
5384
112
8957
5196
3130
13323
324
669
4650
1720
105
127
199
345
114
489
703
201
106
128
200
353
113
471
3107
8803
5947
559
2020
439
364
158
171
187
464
144
106
702
6469
342
4597
137
446
648
155
871
311
276
2902
219
445
649
155
199
872
497
127
230
100
105
198
354
1173
473
294
241
154
507
610
441
135
116
177
196
223
223
100
1132
3318
2907
2198
9393
2006
3334
6276
8401
1306
3938
109
123
708
643
201
114
520
639
3609
498
136
123
151
148
138
190
701
144
496
136
197
148
144
191
4750
247
4428
410
372
306
590
480
100
1468
347
5903
1139
538
167
228
344
660
176
249
2839
6396
144
395
1276
517
1808
439
304
246
2388
4019
645
775
1391
339
1153
2201
411
446
645
187
345
829
1299
2184
10884
431
1002
851
332
251
689
201
850
331
250
238
604
1419
7231
575
6468
342
4759
5411
309
157
104
270
132
107
150
240
121
154
147
197
377
106
350
9377
1172
245
339
220
1007
4939
2463
2939
154
587
120
1757
126
124
1854
442
3763
474
340
218
846
163
215
1318
5665
4180
5123
2100
5511
162
158
121
144
126
524
161
472
149
8167
2469
6812
5182
2379
4494
1917
1000
1325
9071
5554
9664
4865
829
992
1372
685
258
179
169
719
104
114
226
603
234
2908
181
169
719
709
2883
108
8914
8647
8799
1420
2507
1892
14862
847
101
12527
2133
876
3196
885
7663
129
1027
687
1087
1033
1173
345
5493
2183
1908
279
2173
2131
548
126
258
7106
2016
2137
1019
1414
1346
174
188
805
1583
919
186
2723
1348
174
195
806
1400
209
580
497
379
1125
3213
1416
311
2970
176
473
1047
5909
1039
7358
107
1875
1465
191
151
7818
1019
194
110
5620
223
188
761
262
774
3017
1494
195
187
7764
184
4312
342
237
401
5364
4127
435
586
120
790
11277
3509
1051
7430
886
7734
444
8896
177
170
729
5032
1899
1545
1161
152
155
119
296
215
177
140
439
332
227
284
252
196
186
295
920
9349
233
161
235
227
237
115
152
490
330
1983
230
1151
688
196
102
194
279
295
8886
791
107
130
373
129
789
221
280
704
176
448
375
787
220
186
702
176
129
376
787
221
280
703
944
196
186
137
110
2912
220
946
1467
9427
1925
7607
186
187
123
110
2700
263
101
108
4067
4043
4863
848
489
258
156
1070
292
1334
676
112
302
193
238
277
124
275
440
450
301
169
207
692
124
264
236
195
198
215
1605
334
620
139
2126
4348
1851
614
519
1723
477
414
1969
3833
1184
396
700
627
726
236
133
277
11906
9325
1660
144
218
748
135
109
4716
156
309
103
1423
1144
216
228
185
125
168
190
11422
162
3250
118
121
337
119
1522
7350
2136
529
442
481
641
440
195
3100
572
444
483
175
699
4884
712
212
770
166
9236
2036
182
208
1344
369
460
162
356
105
475
7285
2428
218
249
126
270
631
143
131
763
425
7764
8908
3026
5907
685
7336
8138
4804
3557
5596
1685
1010
4251
186
3613
245
2496
519
3619
2827
111
658
190
710
780
101
523
1171
670
1001
13744
250
1978
138
3021
2250
936
539
6339
288
286
1919
2305
245
254
5881
222
224
3526
149
684
420
1872
8864
230
100
699
106
480
1240
149
700
106
164
1038
155
2517
9407
278
3690
1006
12236
639
662
9661
627
8829
745
4476
168
2075
11229
1504
102
694
723
2710
283
12720
1564
1180
270
897
3594
1317
12146
106
1765
1676
6424
521
352
5033
13666
3083
3704
447
3870
451
2108
1222
8760
685
4921
1077
14992
352
839
788
8814
8582
311
789
2458
6209
123
260
369
130
220
446
2108
836
127
1028
224
1778
365
152
195
301
153
563
179
208
735
217
483
191
165
513
172
105
7557
111
5728
603
153
130
171
205
117
134
212
452
153
130
172
235
204
116
127
1922
252
337
312
372
295
341
7514
521
719
5186
8685
110
117
396
345
195
204
165
290
487
184
387
344
134
3993
154
113
106
225
676
144
495
137
153
212
529
782
1711
309
198
781
3303
928
989
334
381
3014
4661
1217
830
333
203
148
2193
1763
2155
1538
3027
1678
490
576
747
170
1708
628
253
263
134
367
4729
699
113
1618
205
439
642
113
1619
8907
490
576
747
175
1133
214
616
143
197
1261
179
1143
199
234
449
5136
1036
298
3216
657
6789
3642
879
2384
2354
305
278
188
436
1751
3969
641
250
189
436
468
3445
9040
7014
1157
1433
4817
426
212
4827
15363
501
149
783
212
423
12013
2088
515
1363
1531
1106
689
328
9409
1491
178
261
381
213
434
263
1791
207
194
11017
182
365
460
2293
314
14892
130
763
3636
210
11779
8871
3127
169
855
878
8789
876
2439
4926
2377
181
178
180
247
534
948
5770
329
13592
193
707
1173
196
214
105
205
141
232
2498
3065
197
214
241
144
435
427
179
117
960
123
201
162
731
139
5168
572
153
367
382
146
244
448
174
267
192
139
256
199
1163
337
5911
578
1229
3858
1467
1877
7662
1863
7952
9451
753
427
2422
108
660
4834
8818
574
4328
286
761
194
1875
268
424
392
180
165
101
7366
4204
4759
346
348
6607
232
930
321
143
114
303
130
107
1518
492
107
279
13417
371
155
164
103
390
474
1024
164
262
180
305
8385
725
234
251
9234
187
100
132
8864
119
228
237
1375
1488
489
7511
11496
1626
2714
1217
157
7030
1783
16430
1516
689
213
111
676
100
199
2915
165
701
213
111
675
128
235
5396
683
313
262
189
116
182
2919
135
209
696
394
230
122
224
117
2196
7469
2919
413
228
175
1132
203
8288
715
2989
2404
1634
469
8935
3528
684
142
130
7691
6481
351
366
366
352
353
345
4702
6293
2588
9405
6279
794
5705
11620
8994
4644
2763
3858
163
970
9264
5094
2917
9351
467
987
209
205
315
317
854
1095
414
190
620
1590
928
146
864
288
139
120
157
318
853
1094
414
190
619
1403
5369
108
561
296
1161
515
9100
7492
1919
170
164
111
527
5018
689
8168
113
2942
7368
6513
1299
411
125
158
139
206
250
2097
8797
2688
9397
4048
1672
5501
212
9418
557
1318
478
247
853
349
585
8268
1027
1140
490
209
120
118
612
440
2238
4238
2228
8392
5713
6412
1286
143
612
247
219
125
1450
172
263
219
133
211
7328
570
14950
1127
482
175
808
441
191
435
235
643
940
1822
236
8846
7896
9773
387
165
348
206
652
162
114
2927
409
174
358
207
708
2617
8561
377
13607
5597
101
939
134
1187
108
131
704
241
1185
108
131
705
888
3919
1797
312
114
239
2112
1015
150
271
108
139
9285
1279
423
1051
314
1072
3036
8046
539
9707
306
9265
276
194
2166
340
123
196
415
157
396
904
7570
2006
331
1029
595
593
2639
336
112
139
404
155
390
539
9091
465
480
161
406
3241
187
177
100
376
158
101
284
331
1056
9236
525
1249
491
414
120
315
7525
8817
668
359
5128
485
4020
2507
2356
2664
3542
2793
3165
9225
10695
1470
7752
8834
417
927
134
237
3065
2821
222
227
2159
131
241
762
1856
4732
163
1839
182
192
219
152
476
285
235
979
3324
4511
3796
518
8972
703
107
217
3144
8970
3563
9368
433
616
1384
216
127
186
101
251
243
118
138
124
108
109
473
140
623
3338
182
2059
233
180
423
1274
109
177
606
144
236
245
351
150
297
117
537
473
5621
8983
3754
451
1967
106
3870
2899
314
9231
311
836
9429
8643
714
229
144
161
243
155
658
115
2900
187
228
217
161
242
155
658
115
2906
187
230
400
6378
160
244
156
658
1866
451
2104
2176
125
202
210
1097
7559
251
13567
1037
124
123
114
465
199
375
363
491
204
514
167
184
192
3240
114
109
158
498
143
270
152
740
238
249
5975
4141
11201
5465
3137
5476
706
1482
1841
894
6064
300
112
127
2365
174
661
204
333
172
493
1258
150
174
652
203
6927
122
1358
2577
478
3884
464
2369
1461
6695
834
1327
970
1132
737
8679
2635
1242
458
152
159
6294
109
8698
3918
7269
2711
103
520
4255
136
9202
813
789
1216
1337
1907
419
101
132
6984
320
143
346
122
293
299
2110
5303
771
707
117
2365
2272
9339
1542
797
7062
550
110
602
387
3686
1061
568
751
634
7320
655
1097
1743
189
260
497
997
3577
424
140
169
275
184
248
338
496
1013
201
455
403
143
1015
181
201
455
403
143
1016
181
710
1122
4099
798
319
247
179
808
220
101
483
195
319
247
179
808
219
101
483
4102
674
1120
2371
7559
3110
345
339
326
490
321
9450
2469
891
275
1347
4625
343
341
6532
748
1141
1246
453
1373
3000
7258
4804
277
531
1670
2781
2313
1105
6406
2473
307
155
137
181
7235
6271
738
357
186
415
383
489
100
1139
1100
2311
1171
586
264
3415
1456
5283
1467
1892
5961
2543
1169
586
145
360
428
382
176
150
3254
7850
108
115
171
100
135
101
169
4032
228
337
140
154
148
917
123
146
102
118
449
2144
8217
9209
684
214
12993
915
168
758
501
104
9453
1462
1908
7689
1862
4326
184
175
642
200
101
1723
4565
582
255
3105
221
224
3518
7723
353
136
9257
578
240
295
207
209
111
1134
123
482
6511
4086
5431
2801
100
9258
140
106
344
127
242
174
284
116
124
365
335
306
205
706
140
329
128
174
277
123
364
335
305
166
354
206
327
2566
2344
636
361
158
8918
329
363
274
161
1003
6913
2408
7527
1997
2355
224
356
308
714
516
451
401
1588
3153
112
179
112
654
3596
191
3400
520
946
876
135
145
5880
2281
2231
256
3390
6368
8974
1708
4360
271
234
877
2384
112
4285
1051
141
618
330
164
492
773
490
124
675
7368
634
1306
669
2167
7097
3719
620
1028
927
395
2913
651
521
359
266
500
1620
180
9248
3604
188
125
7623
1251
6055
308
397
9380
442
619
158
204
149
112
530
9074
7276
13755
544
1640
1392
3921
2657
393
1197
669
1149
291
125
169
202
648
957
289
170
7803
6979
13687
1697
2286
263
405
457
1886
202
1980
6504
6659
458
163
105
703
108
121
831
106
237
118
143
701
121
839
259
239
132
9091
8283
4830
615
533
379
205
618
534
123
119
338
12232
4211
2787
272
150
151
167
133
4781
3892
105
288
126
138
2407
11588
4988
1571
143
161
108
268
261
208
123
148
445
314
103
125
149
505
443
170
431
178
192
148
445
326
125
125
1498
9498
1429
7044
3485
4907
1941
6968
4031
9085
3455
2147
129
118
194
2345
618
300
183
856
453
4129
453
579
695
892
1042
1448
1893
7660
1921
2518
2807
5612
662
151
301
142
812
3109
112
1155
183
491
514
432
4147
2543
1072
1202
856
168
1346
5212
480
2274
586
2723
102
119
2896
5219
9410
5979
1689
6216
143
132
185
742
8131
551
8173
151
111
723
7434
2529
185
100
1764
1443
254
124
2558
1549
3200
11641
588
1418
1801
173
514
611
288
317
835
5688
253
5221
896
2035
1938
1332
455
470
1196
143
819
706
173
2679
292
1136
617
107
258
637
131
153
272
187
129
542
210
570
424
433
157
279
426
204
185
697
119
7422
2909
159
252
185
426
182
108
186
638
268
1401
2728
185
161
226
120
1478
1562
153
167
440
1129
2014
5186
6715
13941
310
4006
8060
1393
6923
5180
11081
805
613
692
126
230
556
104
119
1490
580
531
6721
353
351
4749
2545
126
230
556
104
119
201
287
2483
102
7350
3521
230
350
119
485
6446
6517
1281
400
126
128
210
129
114
1545
488
5459
12708
3433
767
127
2913
5399
9605
3913
1684
8914
4018
6666
8903
1193
5076
8969
3937
8939
2218
821
3182
9172
738
726
192
160
128
444
227
113
834
729
1556
6190
6239
301
1860
4825
655
5974
13562
3223
1000
143
357
138
586
7802
6890
2707
7979
1663
527
195
707
440
368
203
108
153
121
437
243
196
359
1298
578
3634
9271
3974
444
649
102
147
432
319
148
152
130
2879
346
167
5570
167
740
113
590
175
428
361
149
155
113
136
3749
492
5042
1015
1844
248
1264
709
611
554
116
440
593
108
121
416
191
6314
2664
5187
2530
162
569
423
187
481
771
503
174
154
604
132
370
269
100
177
1460
1950
190
390
502
22125
6235
2924
1880
486
526
198
277
436
486
118
352
264
683
532
102
576
8382
9352
122
692
9347
11536
8550
700
500
408
3486
3197
945
4617
8219
666
9341
603
478
261
863
165
170
187
708
202
1535
439
489
132
494
261
860
165
170
186
708
414
114
279
266
343
227
509
346
226
510
11626
1830
258
149
177
193
334
113
160
485
165
554
609
2910
257
147
177
193
333
113
158
483
7188
6409
13443
2244
818
183
1365
1488
2292
381
6453
2638
9148
1771
5553
2631
147
166
204
392
2853
9344
927
5878
167
694
518
109
1364
442
1350
153
651
519
148
2717
449
552
115
709
181
670
389
158
547
773
523
107
616
5563
9065
3490
673
165
443
9350
283
1520
313
227
190
143
1946
7524
8847
366
579
504
2456
691
3219
170
5082
1060
175
700
223
122
107
107
122
120
109
245
206
120
803
437
308
102
153
160
143
218
473
137
136
338
123
297
101
412
189
437
349
107
1529
5986
429
3489
5660
176
163
462
135
2903
3095
11635
1262
7102
110
327
128
163
9337
8856
573
452
598
369
430
212
528
2595
2767
5419
2415
541
2124
2621
632
1065
1334
310
6457
340
4652
9245
7419
312
2949
9931
140
131
9299
147
220
112
2197
4506
9079
2251
1306
2373
442
422
188
9052
386
2059
5518
138
20759
3280
221
394
1097
129
117
147
2577
447
237
117
346
144
698
205
235
117
346
144
138
192
173
152
169
128
516
281
455
148
1612
959
420
589
153
3629
9445
170
1343
990
700
924
245
363
1622
647
674
247
557
598
2960
638
876
7153
6500
212
123
125
2690
9685
3960
7075
544
8834
3424
679
117
328
126
13490
718
212
127
323
1734
2117
9401
5798
3375
1536
8858
7633
15343
4678
8877
4802
304
142
9146
5402
11130
7997
654
3482
523
594
1165
111
523
3779
172
1171
126
1993
725
114
1279
410
197
724
1275
303
13502
871
203
451
1295
8101
8671
1158
788
2155
9227
2530
109
136
115
318
250
4794
132
262
517
156
9299
6070
144
7346
1275
178
394
113
354
707
229
488
304
296
113
316
700
6159
685
6069
7360
1280
304
513
113
316
180
709
229
101
305
288
294
113
316
697
6159
319
137
227
191
142
517
397
332
177
222
389
3247
9447
1092
329
807
2534
11636
6533
766
473
120
125
134
224
6204
9056
111
176
110
332
112
262
6817
130
881
955
1292
197
218
2713
3039
449
6092
1164
2960
7286
5031
2235
3773
990
218
638
190
138
958
2583
4296
8877
4619
1007
142
114
108
173
256
183
270
210
597
140
141
172
843
184
115
668
579
602
1065
1183
288
140
142
136
844
185
114
669
531
9329
604
1063
1184
292
122
1015
275
2280
2030
8144
894
6915
324
134
163
191
216
134
213
190
122
214
216
190
122
216
134
163
122
145
533
399
334
177
221
1680
481
1060
818
177
314
138
100
152
329
766
418
147
1471
1816
7799
1954
1006
1446
2224
1167
778
480
2473
135
222
1071
1287
167
201
644
579
306
12366
159
246
142
284
189
143
532
389
176
218
1676
479
1056
329
822
176
350
321
100
293
348
787
372
172
321
309
904
718
219
1688
136
847
165
904
717
219
4379
190
415
100
185
195
302
581
1295
3442
14359
5659
934
7055
5316
244
774
196
113
109
129
135
226
3400
13994
1834
8943
1124
175
143
255
260
344
313
403
207
212
325
204
642
187
1721
140
175
280
126
1353
125
911
3084
140
8639
459
3709
8710
3883
1517
4568
211
1485
8629
592
3377
3082
215
441
112
209
368
348
1134
9044
345
14661
3666
231
9448
11771
891
3603
582
161
3577
455
358
3385
1873
139
266
160
295
201
222
594
207
139
375
160
295
134
222
594
210
139
266
160
295
134
222
594
550
484
200
3847
2462
9339
7193
1872
310
4185
637
408
195
292
1946
156
499
2303
309
11359
175
146
388
299
189
194
1402
147
450
334
204
2410
4646
3814
6489
1863
167
283
684
3436
143
121
200
8057
1347
1154
154
100
243
230
154
100
1039
307
7262
3662
1283
780
3695
8501
3357
1691
1985
220
170
263
529
2825
8732
2906
1365
372
1398
111
8775
1034
153
669
7834
13687
121
3287
3105
812
803
387
7362
336
151
141
109
538
505
166
281
813
339
391
506
8496
327
391
486
2299
3630
4419
475
1758
508
498
6431
407
5045
3214
699
943
2543
8456
2980
5552
3030
9887
1507
3387
15361
1274
350
4873
4003
450
194
109
1080
287
189
539
4350
4595
545
570
125
1161
1660
1167
9350
7687
1764
130
2610
579
138
208
419
211
224
136
366
4133
864
1710
1087
3011
163
188
809
3557
4771
6633
410
9368
1336
165
1524
7401
5881
688
928
2046
4348
679
635
6459
343
420
342
3903
531
138
353
829
211
293
137
234
321
328
1354
1001
2280
7342
766
8887
1420
2251
3805
11847
3994
6019
697
5407
3276
858
100
202
693
679
491
432
316
241
450
299
9574
463
757
966
2619
536
789
1299
416
3285
4419
4985
7145
1753
1287
1252
621
787
339
908
105
543
109
127
2923
611
551
116
947
105
565
109
905
119
377
329
130
1492
671
412
459
113
566
509
146
706
140
888
119
338
329
2552
1343
6507
7319
946
146
281
4396
445
268
652
108
553
570
2931
464
648
2307
678
151
154
154
171
181
797
811
114
3199
1552
1351
269
7668
1556
115
214
917
346
1492
154
294
2130
900
707
400
107
365
227
286
127
162
221
489
1073
1198
488
8902
276
401
111
466
323
1617
467
267
376
130
342
2222
169
1509
301
242
4420
549
7413
2438
2994
3013
7267
759
1110
4150
179
658
230
105
2367
567
580
924
362
132
173
692
1086
1484
559
234
231
369
228
285
127
552
571
101
1147
2806
163
282
381
7283
154
703
199
4474
297
4771
294
558
112
559
997
299
163
446
2975
475
861
5419
391
4514
1795
9739
1345
219
209
13854
789
119
436
998
1788
989
633
356
179
1940
147
1073
3725
2500
4731
935
705
146
154
177
167
573
1660
1788
102
360
400
994
8885
203
769
9299
2314
171
216
108
228
119
148
723
6808
405
232
182
927
335
7809
3280
1128
4058
201
989
315
1365
111
270
266
278
130
149
140
137
269
396
4926
534
2220
834
7468
1943
1310
115
396
811
3428
227
304
1526
291
2908
653
145
524
667
439
193
345
582
3157
3303
648
761
124
2597
154
408
229
183
3279
491
186
180
313
111
611
432
6420
187
4757
183
521
2772
2244
9283
3294
8872
4850
1010
103
229
125
195
401
1306
1727
1074
3653
2954
13745
661
1062
184
3268
1072
184
590
150
119
106
797
2840
9359
10503
382
1956
2605
295
1643
157
520
1643
307
2605
2773
555
348
356
287
1258
139
596
149
107
4251
669
1144
3292
214
671
634
177
218
143
2915
11251
9108
2560
159
5591
331
1082
915
213
1169
1127
2585
1086
121
1787
1163
829
118
106
217
158
348
165
6334
3139
7558
2048
699
5385
187
515
1559
1364
1783
134
143
1020
131
275
111
168
111
298
100
175
4046
2171
6716
6867
131
1184
127
106
125
1728
5739
2099
3173
964
108
155
377
816
1934
7552
372
9362
2796
667
6002
5240
4040
113
9000
7771
1319
2526
9442
320
1217
5036
775
1105
2820
1224
108
103
343
242
109
213
132
125
3278
225
6257
1335
317
1017
7762
313
1103
105
2660
106
186
578
7554
7365
1352
639
4569
3280
1274
3305
672
1812
4004
474
3939
4647
4935
673
213
246
1454
2684
3933
449
159
581
490
297
226
614
199
449
159
580
478
290
333
226
614
1186
6781
6213
2969
2861
2402
350
390
195
2105
1058
657
527
352
2922
117
715
527
352
1336
619
893
432
154
1879
354
4826
1562
637
7705
1415
2400
4081
347
3153
3385
182
161
123
153
392
119
483
7448
583
145
406
334
7503
186
6852
1798
479
103
2674
940
358
7256
4753
131
4820
1016
11458
1218
4439
1546
7444
279
1069
10317
3346
1619
199
1063
437
1473
676
386
575
1042
359
338
422
338
1013
6799
1136
430
1709
10874
598
160
2522
7094
9148
743
2611
396
4663
426
455
117
361
592
381
209
505
614
400
651
590
498
667
8832
1647
5599
253
2331
266
722
131
694
158
127
424
935
356
140
226
690
204
195
481
199
141
226
689
204
129
426
252
2811
3580
1962
262
274
219
1063
316
855
117
1697
393
1513
1243
1508
573
287
117
129
478
348
529
2270
441
369
534
180
218
116
134
192
109
501
4736
347
347
347
347
6438
168
682
367
182
221
1307
4404
4370
14879
2901
6903
3230
196
4702
546
934
2116
1028
577
433
14196
674
6736
119
1070
152
766
167
1421
200
7267
9323
6661
4346
1561
1787
497
13704
3057
14971
552
585
309
176
132
267
255
107
256
199
253
103
702
109
612
215
109
7446
214
174
103
279
712
4591
467
1146
2425
157
4687
630
8880
747
3087
512
1758
1715
442
119
1100
2900
3844
157
317
308
1414
4095
6934
589
137
177
129
173
137
211
231
305
2995
6343
352
944
6238
154
132
138
330
102
107
694
368
435
139
691
166
103
335
170
3270
258
893
1091
1308
7441
596
497
876
868
925
177
151
447
217
357
106
480
131
7374
291
157
139
240
103
172
289
10288
11993
4217
5021
9572
4973
1579
11839
2776
1895
954
152
209
153
1545
4677
7502
1180
305
368
662
973
571
5335
370
368
1207
122
827
377
106
1088
1307
484
294
271
197
7895
12454
1850
349
794
2287
410
710
446
276
766
611
2795
2949
3078
833
156
353
170
417
126
365
213
184
469
161
700
145
226
224
189
467
161
699
145
226
224
184
409
278
697
195
228
100
273
4273
2819
564
1505
212
7257
2006
448
1468
1861
4295
1307
3449
1728
183
1034
335
1173
287
268
135
1355
157
7397
2354
6313
1071
1793
129
4236
1562
505
2629
9121
303
4480
9487
2390
4907
4258
242
507
489
393
377
336
109
113
499
2726
265
535
1081
501
151
122
1100
129
105
221
1096
165
1096
109
328
1877
127
312
11726
102
123
2068
4762
9870
1701
100
1115
1001
575
2068
675
780
13588
1825
129
7873
1088
951
1370
261
150
223
190
103
2432
13966
1582
1338
367
1086
335
7703
365
1448
104
421
2675
175
934
564
185
329
207
150
645
195
527
217
141
133
618
1599
503
800
314
659
367
456
590
108
356
127
389
195
130
122
523
579
7449
354
1408
3226
3109
1756
624
514
140
392
347
260
289
1401
406
12106
793
1609
102
116
104
106
314
210
110
199
140
124
639
1175
194
327
134
133
119
605
991
5630
6343
4595
4707
350
444
6428
633
307
1347
1448
258
167
814
331
103
1535
499
8142
1523
165
503
421
7355
1129
12959
2435
209
296
113
251
341
375
352
315
441
171
400
11788
11100
301
386
113
174
1434
943
324
157
598
383
3198
157
168
267
699
780
847
236
374
1533
2091
104
135
5488
4821
196
679
115
216
194
136
284
2895
614
511
650
227
438
687
115
115
192
506
230
100
189
1113
502
455
121
126
306
3496
585
432
186
205
117
217
714
586
1024
301
191
1798
1367
2117
171
4587
553
7474
8916
1585
1370
795
271
683
4377
1594
7453
2770
224
345
1760
475
160
1741
8714
253
470
162
298
100
140
564
4374
276
473
162
296
531
649
980
2156
915
2149
1047
7510
3348
1161
371
388
488
503
406
2399
1001
826
6400
4747
940
1012
663
1218
8578
1143
521
1623
9340
108
233
533
1176
1303
429
563
283
240
927
176
507
673
1495
4966
4276
407
507
488
265
387
1141
5778
6822
3201
362
4164
620
537
415
5003
2919
1181
2978
294
333
326
879
702
208
2913
445
230
116
877
700
6605
459
1045
319
466
637
849
5797
873
515
324
172
271
130
107
194
206
1026
1005
758
326
3965
105
1074
3760
7464
1968
222
112
116
428
531
103
818
249
395
3957
383
144
108
384
102
249
144
636
702
2783
100
116
394
181
165
545
161
104
445
227
110
278
129
369
441
428
8197
3230
411
842
666
988
1158
268
4005
1847
7213
473
6852
1984
3743
5121
4001
6834
2938
4822
5341
1248
280
198
458
184
204
177
461
1426
167
686
576
457
408
349
107
622
801
1435
1332
4110
796
166
261
216
589
240
177
481
141
241
612
164
134
454
5494
3369
9715
1710
1179
2063
4969
7234
1094
228
178
1518
140
1987
337
162
228
128
221
170
3794
4200
9526
1371
3860
4532
1799
3446
1597
509
113
134
128
141
160
110
7507
440
608
162
228
102
221
227
135
184
1603
608
130
458
6745
3560
109
281
153
192
182
110
135
141
910
113
125
279
651
151
237
223
124
2325
7301
574
645
547
328
4573
7300
240
708
142
265
211
185
143
239
223
128
115
104
175
1526
393
398
156
190
197
266
233
437
7089
13529
427
165
131
123
117
188
179
143
342
1067
383
157
2568
417
128
244
1430
1109
1592
5567
2225
1427
506
278
125
329
103
119
373
149
868
160
376
161
176
3120
304
127
158
434
309
112
191
14445
820
9603
2471
1008
2961
3762
5114
580
265
3888
1401
805
192
427
2790
193
920
102
1592
704
752
198
192
2799
358
6834
5732
1532
3912
981
6670
766
4883
12232
5549
371
4301
4224
5382
6070
5229
879
591
3182
855
615
423
1362
429
965
135
331
407
239
282
481
399
791
653
747
11062
2324
6150
223
163
144
275
166
1967
4551
2838
237
432
5627
2749
805
588
9190
6081
186
386
119
1040
6115
9208
3098
573
440
8894
139
163
150
310
189
434
1392
3976
1511
3041
2619
230
213
111
498
150
4727
111
8843
1112
373
2147
2606
6390
107
1424
202
369
1338
2597
2925
116
343
231
179
1565
8839
300
410
1741
411
408
113
290
302
103
9625
238
141
8392
746
5711
175
444
12438
630
440
125
158
191
154
216
161
107
152
220
221
1114
5119
1113
2269
164
160
366
223
288
2263
1070
1302
4814
414
4299
144
4984
249
420
1187
108
161
126
6973
1990
608
3084
115
9286
1500
532
2928
209
9476
191
905
7915
699
461
13276
1314
5809
2990
2262
2593
1273
11381
1123
182
128
194
616
512
331
201
153
2041
517
234
1089
2493
1523
3729
138
121
162
825
1685
7124
3787
618
3947
4764
345
345
6462
136
154
172
119
105
140
134
190
474
762
9474
166
1432
3747
7252
853
6024
3791
1804
451
8005
458
522
1808
687
1568
127
102
120
181
7511
5585
13832
9331
149
855
9349
2013
131
1535
4283
308
230
1394
1934
595
1246
442
617
730
741
149
704
730
738
8476
3940
116
6832
5118
7484
601
101
513
145
1186
726
328
276
150
5989
987
101
117
187
154
796
783
112
149
110
131
216
444
3079
8942
2077
209
686
119
507
9241
427
185
1322
604
8888
1687
2091
5117
318
662
134
105
139
338
952
109
100
152
640
159
2917
177
109
100
152
640
321
6934
8850
3946
8982
7373
2835
8943
6348
391
4534
1970
6968
8884
127
585
279
250
204
1196
3085
8482
8092
693
8161
279
314
125
452
1038
120
479
258
349
244
557
113
110
5946
1152
5800
263
525
973
171
131
694
209
121
524
974
171
713
1816
688
2251
2319
204
638
172
106
521
689
368
179
327
654
171
768
339
130
9637
720
102
186
695
104
469
3370
7393
1208
8808
4408
1256
451
636
147
555
132
527
9022
235
210
687
1327
460
163
157
164
177
387
106
770
8689
1254
1163
849
3706
3359
11601
6059
2976
1369
4754
812
647
7354
135
148
9299
3695
854
2816
4968
11713
4168
114
143
9294
314
158
139
218
14150
646
447
5062
132
9394
444
166
164
166
177
417
838
8462
324
1224
5053
350
5848
346
5537
390
312
4223
591
242
208
165
164
165
451
1597
350
186
198
322
257
3267
2229
352
185
198
495
123
358
352
236
167
100
257
615
185
1162
7623
4798
281
1177
1048
191
7625
1036
102
328
2225
340
358
630
1025
488
1554
2190
853
936
13160
1545
228
104
1154
441
302
984
1734
174
214
124
161
139
169
220
165
104
308
497
136
584
607
2687
213
265
385
634
8844
273
5656
4545
3258
2035
3775
3680
1037
166
221
909
7466
5767
387
120
213
3805
1536
2723
6821
5750
2417
206
2075
8923
7282
693
4547
2730
11106
127
4403
1433
132
9341
176
202
102
104
502
724
452
2524
120
114
105
125
260
114
105
147
629
509
129
165
889
793
171
2377
1674
2159
8862
817
8963
1850
8258
4042
643
133
1617
257
106
772
147
421
930
4865
693
1281
131
1164
399
193
685
873
3793
201
142
896
4084
1593
628
612
907
557
1251
3100
126
345
5183
8765
625
224
323
308
337
118
305
637
195
261
165
5450
166
671
173
110
173
399
118
1224
2493
123
1195
1795
961
290
3378
194
1764
5645
1877
1380
2186
1723
853
8177
9019
481
1263
2492
409
566
258
222
1044
341
139
1728
111
197
224
331
115
154
143
1515
1448
6788
9564
852
7576
3045
6287
5963
179
191
12507
8972
1069
120
201
312
156
274
218
8575
441
618
667
407
129
202
441
618
668
408
5217
865
141
3128
1617
132
315
9413
315
2221
6953
478
3140
4070
1215
8898
8448
689
942
5227
6118
4890
13398
875
2869
348
9305
135
14032
435
422
228
107
201
130
470
429
149
1521
226
871
346
185
394
130
572
137
345
139
286
356
1443
515
145
371
209
3870
857
103
1542
2746
3582
7347
10680
1124
1372
385
9406
673
827
456
160
723
338
333
308
240
177
700
638
203
318
443
3843
1083
1585
1473
3387
187
114
384
362
276
6933
224
6812
5115
859
242
1526
126
203
626
165
184
170
8927
538
204
328
1055
407
2243
1045
209
163
4726
2926
8923
2114
5158
2038
285
157
1685
7819
651
8967
5257
4072
7351
2052
1105
225
1188
118
132
122
352
5130
140
254
112
378
839
471
153
1944
7456
1576
343
173
113
187
3943
672
8299
2336
451
212
2726
676
158
308
110
119
105
957
729
11819
120
179
175
358
220
301
429
6474
283
9103
1846
3968
9182
254
999
4509
8967
2536
8558
1313
983
145
9469
132
3839
4732
1343
456
106
454
130
295
562
130
1032
265
260
114
504
159
108
989
338
723
199
236
7609
683
7399
380
170
349
104
221
1076
2997
190
110
329
285
177
267
1680
586
9829
1176
13551
5861
8944
6620
120
268
255
9614
3346
2397
809
2315
1910
3173
809
1538
568
139
331
301
388
3943
8271
7894
704
125
405
936
404
256
214
441
619
131
138
428
940
205
151
159
194
830
1587
299
109
423
234
136
324
375
333
683
384
580
419
142
618
1002
8929
3907
2792
327
205
3486
4483
9463
1460
521
7191
191
487
122
157
478
1192
169
1604
9278
385
656
132
8898
1964
195
106
571
137
120
150
613
440
209
166
107
573
136
138
848
5708
625
2388
706
5258
385
4624
3209
2872
519
2871
968
5211
700
8270
189
1110
203
1004
251
4970
499
4184
755
384
200
279
9075
584
291
779
529
1405
369
142
1404
125
587
164
939
722
198
259
149
815
1157
13762
386
240
163
180
147
580
615
6578
347
4716
6624
1032
8719
457
8761
2815
108
203
284
2841
6587
8745
4073
115
321
9787
3977
103
5958
1304
5086
8934
161
901
12067
177
279
272
188
119
417
501
1552
274
549
394
261
308
2296
196
474
388
1490
6181
7535
7701
162
145
1178
679
566
419
216
398
270
1303
208
685
210
620
493
342
388
1400
318
2074
401
5517
404
108
118
104
5396
149
968
874
459
632
147
125
183
551
13874
116
627
540
455
122
183
205
1590
322
241
985
878
101
156
531
2940
598
548
246
878
102
128
531
12832
270
409
189
1041
352
912
106
7531
1987
7300
7195
1641
8884
1382
4679
346
6450
340
9367
11526
111
228
437
2277
578
5231
702
3102
2982
2283
1950
8840
2694
964
4153
9337
6188
407
1521
419
7450
1924
104
885
823
322
291
3702
101
408
157
128
284
1187
1997
155
190
117
724
123
1152
237
707
170
422
142
4700
1178
206
246
211
797
2856
177
334
556
635
615
144
816
249
608
206
615
144
825
583
2887
119
417
517
1273
1377
4789
9342
4901
253
757
131
4225
177
209
380
242
1318
1577
1242
1399
1552
8921
3695
468
1789
11518
510
262
238
8956
7432
13518
151
156
155
165
213
134
263
213
4621
8618
1278
309
191
298
601
3707
5680
13610
1304
552
100
793
2053
1003
1206
1351
3725
135
233
896
247
572
554
2938
135
235
892
8077
663
1319
101
786
122
14050
1338
385
194
1010
313
162
108
201
420
154
515
7919
1360
162
502
1849
1291
5880
547
6896
3161
1221
131
3916
454
440
265
1889
565
1103
508
191
230
180
165
106
214
382
149
138
166
206
700
279
515
232
180
165
106
215
140
137
166
688
7579
5329
704
7799
626
4026
5375
4152
4830
3425
5383
9412
548
7673
255
348
231
3473
487
506
1056
355
6933
1235
1884
7279
487
498
704
192
232
281
202
3434
596
562
662
2003
4301
1922
8909
4338
7955
1359
2028
3556
9337
2383
2340
2217
8937
556
702
8258
347
543
201
135
114
174
106
1295
163
1153
142
234
332
302
1240
123
1363
146
1153
6909
7320
1942
182
203
106
175
160
222
1071
107
1159
411
531
549
956
11527
7895
5767
2413
543
8925
2932
668
3007
8798
1286
318
201
408
700
6098
164
148
210
6288
9482
2747
222
210
202
188
227
239
143
2427
3988
9505
4210
168
455
9418
13558
113
938
2430
248
2291
5388
521
194
442
1188
124
521
107
1920
7412
1932
3816
2650
205
564
393
238
238
186
153
165
359
123
3565
308
295
170
114
1271
430
189
347
11613
309
251
170
341
1471
847
1290
511
397
102
6458
1967
395
305
1368
5171
7206
8723
425
1560
176
386
525
353
134
106
1052
548
3388
350
4167
1033
1326
380
203
1357
6987
12034
4898
2332
497
161
1008
144
700
354
5327
700
352
2947
9682
1854
278
400
152
1360
1981
1079
1117
2701
781
8352
699
5043
3903
6549
1252
987
7402
4531
6546
563
202
199
213
4430
9659
5130
365
116
244
100
129
223
141
144
322
197
137
264
405
118
657
102
127
175
189
103
167
714
158
201
134
8865
9250
129
164
480
247
136
120
168
144
265
125
120
7280
353
102
308
155
133
4280
768
1765
101
180
109
321
1047
5477
109
335
996
498
4203
2557
1377
8918
6734
4207
3185
164
1577
101
502
332
210
104
172
276
127
153
779
131
4231
4493
3353
216
9368
3151
1760
1838
319
256
865
234
172
698
164
3181
287
861
155
169
698
164
495
254
9151
6061
8094
665
4999
6684
5264
101
451
10500
1337
386
1028
299
144
7807
377
946
7790
563
107
997
11438
200
158
247
1190
177
173
242
1495
7322
1462
8731
469
5163
910
116
1124
157
2908
164
909
107
1122
4601
3947
9929
3332
708
6014
570
328
161
512
182
263
9644
169
127
166
306
119
486
437
173
431
1407
4182
588
143
303
2001
1500
6306
535
1800
790
209
210
260
266
129
207
253
368
2599
2165
465
163
132
134
465
2314
782
376
1853
744
2331
1739
170
3101
842
895
2028
697
648
166
554
601
2933
694
645
4027
673
147
7312
6164
144
679
1842
278
4583
337
4662
188
111
164
1071
1505
9187
157
365
112
263
136
154
188
1387
113
1722
7818
1726
1466
12145
2176
1332
7791
7532
207
1431
5056
1411
1932
1516
312
1486
128
325
211
161
101
109
333
272
206
201
457
2413
395
229
1860
131
207
1167
217
1102
950
461
320
176
244
322
105
426
2734
15348
1617
9288
9258
118
108
2833
115
319
210
648
269
3114
133
181
295
214
10835
8934
190
2291
9311
531
2600
575
4682
8848
3480
3785
1277
5217
492
440
369
166
120
198
741
186
142
107
140
437
368
100
399
572
107
106
157
255
856
552
7299
2376
2404
1115
476
107
1399
379
7698
1400
382
1336
151
1451
930
1962
7484
9284
101
988
443
375
106
482
425
152
205
125
286
1402
457
12634
2374
7264
5307
757
417
615
135
150
315
138
745
125
648
100
208
193
193
5659
704
8274
342
3007
598
4928
3414
442
648
151
862
287
316
202
442
620
150
867
287
313
10562
8940
868
439
204
408
3452
172
114
154
350
468
129
3118
8884
10667
145
258
232
13773
154
929
992
1451
480
266
240
132
199
965
9311
6215
6625
1593
553
9519
554
2330
799
2855
155
201
507
6847
119
149
287
603
746
103
258
101
153
122
366
699
143
181
168
102
121
365
538
7976
673
699
6764
8849
1574
7590
7408
1458
11425
256
14779
934
202
5367
7255
458
356
1605
183
490
184
655
4986
1242
3843
485
113
3078
145
269
318
928
937
5115
139
211
9251
8922
2552
11685
2248
309
649
945
456
206
705
946
455
929
249
327
124
221
144
165
182
110
1941
583
486
907
414
794
423
235
226
105
103
1914
694
9805
3889
2654
8070
390
302
5010
2385
150
371
725
344
1661
415
1242
127
116
434
181
11293
5426
6046
2389
610
4442
1492
232
407
243
324
250
700
4582
221
112
6280
5281
125
369
149
224
100
104
121
152
174
160
101
308
2655
233
935
469
357
233
608
130
198
201
1439
7801
211
3902
3532
2579
10060
5016
5068
203
112
1066
9329
1383
3588
6825
4715
356
6650
2812
6488
384
1039
1372
160
817
3466
1420
6809
100
4959
8994
875
3710
200
1390
200
5219
3894
647
5107
695
272
4658
451
692
3231
338
115
225
3584
2004
222
506
409
4697
5432
603
14887
3151
4104
4292
1251
3575
9454
3818
103
403
217
490
133
414
524
145
209
1274
1995
7013
634
127
126
4632
4699
3466
9078
5783
105
116
11304
594
140
1064
146
151
145
100
1021
9096
1438
2598
8443
509
127
288
254
138
648
444
113
592
608
2881
127
298
373
138
286
318
652
291
1253
9282
6259
125
563
149
111
231
211
363
2909
610
564
145
703
113
222
215
371
905
13754
103
218
125
120
2420
1229
284
422
9482
582
1329
6552
3888
225
3486
3966
1228
378
335
3629
5464
200
1832
10090
158
125
3489
265
441
1994
6628
680
367
5266
8519
116
2137
4839
1215
118
6581
6602
135
119
883
140
718
116
2935
359
883
140
657
1942
7987
262
432
722
139
555
266
3943
481
521
1960
7719
1841
158
376
1169
1281
2674
9349
317
1429
322
1143
106
2975
1973
395
302
605
464
1424
9298
527
1461
1749
5097
6927
9655
1266
706
5322
106
365
3688
7102
1114
2008
2698
223
275
1539
162
209
500
617
406
351
2018
770
104
221
3193
386
216
108
608
5347
4632
3693
4513
9318
2105
883
480
2193
474
1365
152
114
3122
9368
2647
156
195
260
179
320
216
1407
112
2769
2420
14914
4103
3150
347
567
109
108
168
466
654
482
590
576
341
653
547
146
6820
733
144
136
143
498
225
124
235
270
117
611
1343
6954
1517
1342
4158
4823
7498
8138
699
3386
1821
1328
1518
1597
111
235
171
701
329
1743
1864
4769
351
6554
2473
10234
506
3633
5590
699
149
145
166
381
354
574
568
201
700
149
145
166
381
354
571
2949
123
158
185
8099
108
1309
325
283
109
693
201
452
210
697
698
4317
171
355
1713
4680
224
145
693
704
196
479
348
759
155
108
705
104
2137
8862
2827
4751
103
3478
1678
8945
2221
1095
184
130
156
321
5493
994
158
3695
1855
5249
2230
8905
5166
1097
1616
7248
1466
638
237
355
108
129
617
138
126
1619
104
199
703
138
126
1635
172
153
3235
120
158
390
3299
1634
705
5557
234
8937
7352
116
134
13987
6260
3159
2292
3504
2816
150
8856
278
1640
4158
131
813
196
163
255
150
288
164
109
149
302
640
223
1184
3478
1801
2536
8503
6227
3929
410
6674
749
1788
1527
1115
252
1776
715
1725
1838
1554
3945
9347
1335
143
129
106
110
264
225
180
2705
559
113
655
967
1040
601
605
2746
2716
654
113
655
303
102
120
105
146
246
9359
136
364
131
239
3082
109
7436
4367
139
627
5179
6875
287
164
422
1281
103
140
647
1698
139
111
107
119
745
658
1293
161
127
116
144
536
460
158
134
163
201
462
367
367
155
442
2586
9422
5786
520
144
1161
681
695
4231
144
144
103
104
149
195
468
14089
136
107
126
3565
278
12546
490
225
1142
129
2410
545
132
756
139
268
5722
10375
8829
6170
206
1262
103
178
205
6523
1265
247
1526
380
111
9435
301
333
274
153
702
172
2923
301
347
290
155
703
401
128
7333
100
358
115
237
442
661
122
190
758
201
229
114
2888
173
712
122
190
756
201
229
114
169
236
3718
1191
795
155
7454
1282
6063
2570
7403
2835
370
4837
1357
7338
2738
12587
1014
5275
9268
998
643
2836
9505
8902
1485
123
169
164
197
115
603
8909
690
1893
177
808
469
143
448
149
127
478
182
1170
112
3030
208
9186
319
109
267
1383
7750
314
170
162
343
145
101
186
2175
11216
201
9462
583
278
1104
516
7729
8860
6260
104
390
6270
298
346
338
157
208
4474
8666
1002
8273
8902
800
155
9481
431
104
165
192
1102
7800
1631
2971
114
156
174
148
124
1149
6377
261
500
276
298
2554
2063
543
806
244
151
968
111
238
366
1514
1974
183
5085
2904
499
5329
187
1231
546
201
1830
2211
4808
957
229
545
297
555
9050
1216
143
464
7365
117
208
209
711
1360
309
106
117
238
153
2449
12247
220
197
443
615
171
1064
135
183
127
353
198
443
616
1066
134
185
159
142
174
164
251
182
104
11044
1106
421
1657
8811
619
732
482
290
378
2898
1533
4549
160
1408
1816
7777
608
366
689
8312
12499
980
1377
3733
115
2509
9305
4870
123
474
228
124
113
200
264
385
8893
11463
112
103
450
1722
8844
2587
103
1167
1927
3740
1270
7617
4264
9347
5237
1671
6654
692
7470
404
241
551
308
5690
5482
9221
108
206
177
1021
2214
118
183
3822
830
9018
275
290
500
243
429
383
4631
104
891
191
678
297
1036
107
196
1245
449
1586
133
930
175
566
848
496
149
254
5386
167
715
543
2149
167
703
163
206
930
155
9240
382
594
180
578
278
2904
213
914
177
591
140
281
208
3641
369
1021
6956
1281
910
672
3254
317
210
11701
1516
2255
651
2419
5975
6815
1217
344
169
292
275
325
149
121
194
704
5013
6071
4580
377
138
2842
351
232
3510
1260
7013
16944
4425
561
481
152
5535
7374
1911
204
208
150
129
707
194
169
137
344
1265
104
196
140
7030
9203
114
107
1041
333
1364
152
1180
293
137
731
1964
419
157
323
13730
9926
3190
146
3013
1435
1725
703
147
8252
696
5249
3016
3955
3136
1020
1021
7148
8973
240
1906
346
9411
2479
403
105
164
278
226
217
9410
284
9423
325
324
135
129
1311
4051
334
6262
2056
2683
213
261
270
897
8805
120
125
699
1021
332
120
132
200
700
1109
281
122
131
778
9305
517
8823
5979
7422
471
2369
10046
6466
1398
1307
8093
699
5295
2818
9366
7631
2816
224
147
14755
1267
195
3788
8588
4784
3069
299
5457
5291
3778
351
351
4683
487
181
1173
112
3048
286
101
130
144
202
131
188
112
110
111
124
187
496
127
160
214
337
1720
1368
7820
1606
134
1489
1566
177
316
322
8320
1156
150
167
169
172
181
437
111
428
11504
137
227
4035
107
387
340
1105
195
386
1343
944
3685
2576
8946
2960
1448
1954
2046
13630
3803
8666
216
1567
1220
3042
5162
5725
150
525
372
145
496
705
187
321
114
115
200
9365
4165
407
14244
8205
150
613
1464
1639
7719
1193
275
1050
599
195
347
213
144
687
333
8602
307
2740
3563
752
12129
2359
115
6094
142
5503
129
1925
7485
890
704
1347
8830
917
536
7369
559
197
446
7102
264
922
183
218
1092
1016
1856
5571
471
4308
2844
12027
914
2542
897
3948
9696
1306
1259
1268
280
115
194
132
327
316
330
176
194
203
132
174
129
703
3957
5140
5814
2962
3903
7186
1936
11530
3274
279
8358
3408
5888
135
724
4811
626
335
785
208
1319
227
199
164
695
684
1188
124
563
391
130
271
157
2237
403
8803
681
5354
309
118
309
119
309
129
412
445
143
695
309
129
415
437
148
695
102
291
177
759
509
508
511
8870
441
300
129
911
141
693
308
102
5795
3442
166
778
2347
5249
697
8178
412
581
684
2038
397
162
104
551
237
401
662
7364
177
703
113
771
202
690
111
764
312
127
270
766
2023
341
282
243
596
7097
1946
1716
3259
144
5868
518
1120
402
238
360
4689
351
351
6647
193
9000
543
393
163
190
6613
279
6935
223
279
651
667
938
3321
1177
2068
2148
1325
115
429
283
300
688
2529
8349
3059
6254
3539
399
691
1080
579
3416
3253
291
326
9712
4770
2293
6940
1204
140
117
105
101
100
317
8440
688
5256
1400
633
607
195
194
255
2573
191
926
141
9156
1598
12335
320
1449
631
605
185
194
210
2538
480
128
8183
701
5305
1111
171
284
318
1446
969
6194
7320
3803
690
146
1152
403
239
160
1150
1215
8400
3244
1933
548
639
1150
120
608
163
284
104
420
384
210
702
111
286
104
320
421
411
550
600
1444
8431
8482
3263
1971
8868
587
1441
8417
957
6720
686
7696
380
12440
546
1327
454
174
440
160
153
147
769
203
1705
1553
1020
238
519
573
13616
257
652
1318
2202
417
449
1903
438
186
375
913
205
1561
506
823
653
881
9328
303
1730
354
558
439
457
592
7346
1902
9368
1694
345
399
6436
1626
548
105
126
100
4745
494
174
892
6170
1468
2900
6191
787
486
2907
578
443
636
707
2927
611
558
366
263
394
159
523
191
234
640
1118
361
4660
689
2080
209
9324
998
187
222
2245
1470
7348
7044
162
222
2808
1002
2449
2614
175
201
298
825
174
111
141
223
110
588
6439
1391
366
350
100
111
176
102
9289
140
1496
1789
537
2708
9542
7413
1291
180
182
145
275
2312
7454
1763
107
600
145
774
11129
2783
1477
3213
1623
11644
11891
1240
3335
391
248
212
447
1583
118
914
185
146
3329
173
658
118
580
1382
2455
1921
2505
232
204
9644
126
102
1253
1075
3059
968
154
105
1719
103
281
182
925
991
4063
541
725
2919
137
350
162
495
158
649
121
693
150
232
1619
372
5821
1340
373
127
682
362
322
3925
717
753
1055
441
839
1021
686
556
749
10316
6550
478
2882
240
679
200
6909
8158
451
1506
13471
729
104
217
140
1002
136
237
514
1718
1713
659
4567
241
2246
1077
2229
8735
11632
4011
8003
2124
549
1047
7310
574
1010
556
1150
11799
1011
5493
116
141
985
159
1397
1645
11280
5893
8283
1544
1079
694
4826
387
2159
460
335
1282
872
231
168
604
159
178
4676
155
108
201
268
825
345
327
1793
978
686
1380
158
267
2624
3065
1182
115
145
146
250
194
175
214
197
845
506
1671
830
2537
138
240
7179
1327
167
2275
216
539
586
1591
138
939
185
138
1327
167
2276
215
540
617
1637
2051
3163
221
13402
828
579
826
603
1839
335
254
162
420
971
345
344
344
4744
4324
406
507
487
390
398
1170
276
150
310
1970
994
9198
1697
528
753
1313
1461
806
226
7894
971
1429
210
185
964
326
6538
342
3723
275
340
156
576
197
117
266
394
597
315
817
335
7148
2905
166
208
161
1064
853
164
2857
375
280
986
701
1855
975
1756
2444
467
9418
2199
1370
4507
987
13643
209
11426
373
5913
14930
3369
3916
2506
6214
2751
1545
4635
1032
826
1054
606
5038
669
3162
9367
1171
3587
196
2503
1111
169
168
963
857
167
325
125
1698
6815
137
396
1702
1373
930
7780
936
110
1087
183
125
172
250
303
1120
6144
2512
3116
1962
238
126
139
382
109
315
522
395
510
11982
157
1399
150
13683
116
119
124
262
986
120
216
174
5174
2360
139
428
206
208
102
6236
7418
1296
1208
411
830
658
529
212
281
476
132
302
547
248
883
141
137
430
161
2640
111
968
458
278
12054
7487
2861
232
193
380
230
1401
497
212
329
745
162
184
257
2238
184
943
1589
499
212
329
746
163
185
259
726
1102
1421
1549
2750
6167
889
377
963
1032
934
134
402
158
126
522
11604
817
181
176
3189
4622
4783
108
256
113
724
175
5474
144
396
360
112
151
137
115
328
360
256
156
300
578
428
176
188
114
106
139
5249
121
134
142
124
175
113
106
128
1019
15597
1211
791
1843
680
110
1662
737
276
478
349
205
127
153
288
431
602
209
112
1295
392
143
7371
3475
12612
2107
108
1313
1370
6267
445
7153
8995
5449
1415
10352
124
173
125
968
1441
2381
9069
6669
1464
1625
115
197
170
741
216
296
220
106
894
704
2773
861
8268
700
1709
8893
3532
112
617
121
1284
476
185
334
615
121
257
194
177
546
359
104
2695
380
127
213
127
150
177
163
159
167
292
220
695
996
1379
140
209
266
723
1520
1359
291
260
881
273
192
131
4016
872
131
438
1163
155
149
462
316
160
704
137
507
1398
644
100
1037
432
797
939
264
161
2240
1059
214
543
638
866
316
974
5561
132
2222
295
1793
1099
191
9367
191
2007
2530
899
1179
123
2881
9350
6144
441
1878
212
843
570
695
6693
396
3585
2371
105
101
106
174
144
197
201
354
169
219
230
253
1476
313
760
3718
2403
5777
183
223
110
379
122
3183
352
177
319
1216
219
119
147
195
186
107
233
184
100
608
1981
1451
593
785
4300
730
1290
3113
255
731
1293
4228
793
2361
157
154
238
434
622
135
703
504
1550
7491
102
441
615
202
131
100
220
328
392
187
703
114
193
931
512
1655
6483
425
4715
2538
3119
566
1990
115
100
193
191
390
3208
4987
7254
4022
4779
308
364
221
8108
9352
3020
640
342
599
228
971
308
6279
1363
911
7715
102
468
1454
967
460
222
1450
6201
5006
1342
286
231
2354
565
643
273
530
1281
4278
6130
318
146
129
1371
182
808
569
721
291
212
289
666
416
115
1665
1891
149
807
6671
160
1644
218
186
647
112
279
288
164
128
1278
370
212
271
1208
14935
6025
7586
111
376
7476
7079
5248
5437
9065
1984
189
505
389
1042
444
354
247
313
464
2169
973
573
621
432
201
211
100
113
317
246
232
127
323
1325
369
116
9457
480
611
2935
127
323
423
269
620
5400
980
1125
7113
8547
4594
6454
343
4691
6145
520
100
120
317
300
373
546
326
780
210
239
178
919
153
685
1340
3081
159
11389
649
395
511
249
1452
212
1023
1542
456
221
3384
1397
171
1051
1093
161
186
254
368
511
3977
2077
782
879
4562
2149
135
313
273
782
4904
14935
436
274
456
1435
496
408
290
216
2910
610
563
568
1127
119
491
804
5398
930
209
1496
4058
1046
4000
228
245
118
411
131
601
209
11816
117
638
142
1989
8224
3237
475
133
862
124
698
116
2922
256
187
716
129
697
196
1707
757
725
5008
7251
3345
4024
3106
3968
823
1512
692
622
5368
9349
4009
7417
2481
466
282
464
2125
510
1089
343
419
4627
1483
1754
4497
5250
4313
3037
3055
416
1518
4352
448
198
2320
116
219
1453
114
382
786
1210
1468
1278
6782
2677
135
309
291
149
137
175
111
117
649
117
2892
135
312
299
152
173
148
117
454
4585
1418
1462
457
389
260
491
353
178
442
341
125
278
257
178
276
2413
6831
531
646
207
785
231
114
702
289
169
102
172
270
273
194
518
161
332
136
2896
395
267
244
23269
277
177
477
144
833
1161
232
285
1391
719
1814
131
2146
1370
8935
3961
1498
341
436
256
125
581
3926
384
528
270
698
165
228
188
185
495
284
2813
2603
6840
6971
151
3951
13657
2012
5577
7424
4847
1615
1056
9039
2627
11556
1778
678
399
847
503
850
254
1848
758
387
144
167
240
458
832
1854
2423
743
1038
788
7806
714
637
662
1587
6483
3264
404
179
466
570
208
356
179
468
187
370
441
568
238
190
326
328
1093
2235
328
5039
3616
9387
3666
3679
899
700
1100
1369
169
108
149
147
165
322
403
197
437
7470
673
8840
4949
1294
243
246
664
207
110
183
141
172
3993
867
1112
207
112
183
142
172
6730
6281
1578
6055
149
3851
884
2476
1953
155
291
149
251
122
102
101
632
160
636
7254
2618
2063
3795
2319
2745
10633
7252
131
112
147
119
1109
120
2761
1948
1145
496
1393
184
1319
197
9183
139
139
117
609
318
106
205
216
160
215
142
206
718
137
147
176
162
179
2068
1273
378
257
2795
801
181
281
170
646
143
110
111
3381
9068
379
141
488
1131
279
213
192
202
218
681
383
736
174
106
1294
7367
201
495
1686
4788
2229
4037
6902
538
2994
444
677
134
155
181
177
143
131
371
997
581
321
872
699
143
578
322
875
699
194
576
322
876
610
440
1921
259
445
651
134
155
181
175
128
139
263
218
4475
2903
4007
1017
4631
346
3967
1238
3410
11071
6278
3864
667
125
110
134
128
168
104
149
232
301
220
105
892
135
171
164
233
174
602
645
284
228
418
167
330
498
762
191
637
7052
941
4393
2266
205
953
4845
882
1073
1586
7690
710
332
7028
821
1473
2157
172
196
506
1055
975
209
3605
2151
2300
208
1779
3181
444
715
1089
582
2696
1482
1000
1062
2273
597
483
5651
4492
115
1462
115
1425
352
7795
1337
194
352
251
514
4461
904
430
457
417
643
1813
3161
4467
939
13958
1468
1177
4641
621
1298
201
590
1298
2380
1273
3214
14901
3859
569
5941
693
1325
644
1769
189
903
190
192
1341
166
201
723
440
11858
1335
565
966
143
734
239
1914
201
440
388
171
291
440
112
7408
526
1784
584
2012
4973
3320
665
2475
318
6945
3962
1659
743
3178
12758
7378
5132
2371
1467
236
292
494
642
1630
1009
546
145
111
213
2273
638
9272
625
363
159
1005
135
314
124
330
218
141
106
254
161
234
328
181
175
169
121
119
594
117
2911
234
327
190
265
121
119
478
212
9378
155
327
230
193
590
545
421
933
361
192
463
1993
4733
1891
475
665
7778
668
1374
1219
1366
2278
682
9182
115
2895
491
854
185
330
119
236
8857
787
211
145
121
119
4231
5940
140
145
163
351
354
741
7916
1195
1552
949
1822
278
170
298
1027
7373
963
1356
2518
956
317
115
632
394
216
152
159
1691
1255
269
143
129
3070
115
250
341
490
1129
11907
1098
203
489
147
910
518
101
657
380
516
247
141
868
329
9164
1273
362
733
257
784
7248
4570
232
5123
2526
113
213
206
937
11776
3756
4704
329
4843
3038
901
4626
335
1356
4004
641
388
685
529
9648
5646
3434
3909
5962
203
203
108
100
283
166
212
226
648
240
768
756
5978
206
202
108
100
285
109
212
225
648
222
14796
2902
205
203
107
100
317
173
212
143
104
3787
4672
2501
771
928
12071
5169
698
6372
641
2096
1911
7359
952
12994
2040
127
868
255
544
615
209
128
867
254
514
614
1643
13521
3050
100
683
341
12649
1098
2572
105
767
631
1892
163
128
156
228
350
163
242
184
131
165
848
184
509
426
1608
970
166
121
230
244
171
135
184
7273
3989
9781
2103
515
236
115
1468
4363
5646
8329
311
348
3320
1003
424
130
446
602
2917
105
458
650
225
14880
2140
903
879
141
494
405
787
346
421
183
646
1391
874
3059
6649
2054
142
128
2508
9346
12502
152
1794
3208
9396
4625
350
1045
477
124
6693
184
800
2515
1459
11653
386
1228
569
322
578
301
767
4128
139
979
4980
298
212
355
272
211
485
790
1346
5860
5923
786
301
5744
3759
4453
2468
1140
214
513
498
5142
943
690
749
3414
127
308
252
4993
323
2471
218
418
164
617
416
187
229
302
114
620
2324
555
7144
8877
325
156
166
655
1223
519
166
1099
5003
1130
190
1044
2620
698
132
121
558
289
194
692
133
119
554
351
2150
444
651
612
183
302
180
2842
180
182
471
268
355
812
7386
226
225
944
240
6681
1336
275
102
914
145
165
179
210
229
697
366
793
211
233
225
811
9541
856
633
4331
638
150
385
186
328
251
299
418
2273
5186
1380
457
163
101
100
293
677
119
643
450
202
197
565
131
151
275
123
149
158
100
135
550
1063
136
5867
3842
889
8631
3411
249
131
306
105
295
677
120
658
887
790
170
8875
104
14447
351
4968
595
148
251
108
683
1222
3486
9416
2504
828
851
374
976
359
2256
189
383
2240
165
386
1682
708
362
166
854
1059
496
698
112
388
133
421
159
135
491
198
601
443
494
343
583
1592
1834
2531
972
324
120
669
137
261
587
121
272
335
125
395
465
3066
2408
9578
605
757
461
678
753
1549
8522
353
108
201
1305
1401
119
649
160
168
928
579
461
582
480
975
2879
344
4757
456
1990
515
2303
4156
1324
7214
5220
3829
1387
888
5917
7568
260
1341
2240
562
1277
1144
177
13533
187
228
952
400
468
827
1956
334
1504
835
1251
676
1309
9298
584
2184
229
1826
297
241
134
321
1758
483
114
408
1385
241
367
1399
1014
1187
511
688
288
612
169
3095
193
570
3635
12641
2013
811
1355
277
516
134
216
493
270
271
142
164
335
137
238
288
1132
4391
583
458
217
370
277
2565
453
1581
6913
884
14058
697
352
449
1511
465
106
218
160
124
202
184
223
1343
213
373
607
3579
104
177
129
190
117
163
1846
1615
7302
916
8489
6137
2389
2412
5133
440
4097
10833
9378
4978
1035
149
170
699
115
2919
167
1040
149
170
700
462
411
1792
1001
123
3570
7391
1931
559
2866
9143
402
784
2677
9381
11190
4473
689
113
405
145
570
2914
166
689
111
408
191
145
216
337
845
586
1983
170
115
6281
632
120
140
187
2905
611
461
121
3983
123
1189
424
3334
7503
440
128
180
192
666
317
151
941
488
13645
138
152
100
1567
3083
2398
1461
1223
394
221
248
183
381
141
405
137
332
296
168
201
14630
102
474
3009
241
1941
101
616
1479
128
956
806
2563
2354
113
425
915
3928
2937
2828
5097
496
242
155
227
1480
274
209
553
216
538
231
551
6765
1082
2950
198
685
232
7368
984
476
136
4929
2068
343
170
124
203
373
344
377
130
431
470
308
214
3043
1423
412
123
1522
189
2103
129
2312
9293
5490
501
369
443
238
1286
133
310
124
312
217
328
206
2872
266
359
123
513
187
272
1546
2748
6196
2913
12185
1427
13540
2418
435
2525
1289
362
263
444
359
149
116
671
8214
6615
11508
1630
14116
2770
377
7063
4710
2381
2159
394
1449
864
390
1610
200
2005
1129
5798
480
223
341
383
1218
106
401
250
142
110
108
112
3124
5620
3783
1547
242
345
106
4372
3622
824
1124
14562
646
14875
13123
926
4642
971
3074
648
6930
202
310
167
115
306
379
145
174
686
2230
104
373
155
206
232
675
216
224
557
1586
327
142
587
1085
9606
149
1079
341
1893
2841
5231
9474
4889
1835
876
7388
1326
1158
669
562
288
107
129
187
321
177
1956
5867
1672
125
130
103
257
7428
110
183
382
760
839
871
173
185
224
852
166
4680
308
309
194
181
6511
4639
309
328
343
271
7485
142
598
3711
3390
3254
636
180
261
3747
1674
4923
167
645
181
111
637
6011
1169
311
114
860
6226
7246
1290
2701
4470
12717
706
1220
201
1037
764
184
528
1583
120
899
184
156
1261
188
968
1032
936
198
612
107
3952
456
699
661
12138
454
712
326
371
1386
2654
963
6678
1023
1653
198
2304
852
964
261
520
9455
174
120
163
106
553
167
563
609
2891
171
1566
3012
316
425
666
139
1336
406
462
204
3055
617
252
158
150
315
434
12182
2204
804
1300
1042
5159
1117
220
259
170
209
9327
147
175
1018
138
217
483
233
13492
439
248
204
2132
340
6767
4340
222
226
385
5611
5003
159
142
1918
3860
809
101
941
1493
186
942
1500
981
1067
397
395
470
232
104
100
110
115
878
7472
2411
11685
3176
3598
308
120
878
1448
1633
559
144
154
124
135
156
270
1745
9098
3122
865
4516
5515
844
482
362
174
1178
196
211
107
628
9220
828
640
166
2256
255
13513
181
607
154
13738
1040
1641
8009
1735
1469
331
4220
7351
733
3216
708
233
1205
472
185
1114
3994
11416
5220
174
143
144
1325
1178
3888
540
3958
234
118
191
169
183
1980
222
224
1463
6197
619
7451
1971
1659
9108
1012
121
9408
531
550
182
1115
369
122
262
1383
1027
209
747
227
1060
1414
11756
12750
343
489
649
123
217
1094
2135
9675
3552
1742
468
406
1260
674
471
221
133
150
13739
132
9079
190
182
1124
935
1318
2595
3732
3405
400
328
234
129
11709
123
172
194
224
110
152
132
241
164
103
109
273
733
8966
388
7006
7608
1365
773
355
373
505
614
230
167
190
221
427
119
2060
100
108
231
1386
2808
1232
13313
1334
383
1463
3734
384
1435
221
140
9179
132
8080
7726
11382
3067
904
125
2327
175
1020
660
724
565
238
403
313
275
114
128
172
130
418
2676
169
108
765
125
582
137
240
356
540
605
334
219
2325
303
5344
1260
144
138
698
196
1262
166
140
192
682
2151
237
755
9084
2071
1570
219
125
283
108
522
511
3722
3627
242
207
2526
157
6525
4592
1925
3184
6055
337
113
223
3631
6649
345
1862
1689
476
361
411
523
105
501
352
241
162
127
103
127
183
380
226
148
8858
157
217
181
141
266
287
114
136
123
189
301
9142
4517
580
111
139
151
140
238
231
150
1099
1792
426
3816
3077
2265
197
411
118
3260
913
336
247
229
663
8297
338
115
226
3583
735
1672
163
176
104
1214
460
7149
385
8858
298
1149
2070
1481
213
596
1050
1425
181
107
845
544
301
693
213
212
183
415
706
282
223
100
489
145
270
6243
1933
8964
5051
251
119
5069
6751
1523
3390
742
1247
162
196
236
173
201
162
644
212
133
185
557
119
2896
169
646
213
133
185
560
121
180
326
8924
1455
1207
7958
171
882
6175
6621
8825
3459
6721
355
4727
2038
1221
456
117
604
304
240
5522
693
2111
5627
839
227
2028
689
554
107
896
726
222
1321
2886
9346
6532
517
113
8887
1675
2143
111
7509
602
315
2430
8946
201
149
221
1402
1041
227
115
409
495
190
204
9499
152
435
5936
356
186
116
9139
187
9258
1313
15349
10419
762
104
8037
11750
24721
1008
1366
7246
397
489
189
179
2679
15488
2060
410
2119
311
110
195
185
142
661
172
706
203
313
111
195
185
142
662
172
457
482
1059
719
158
2750
483
1059
720
2279
121
135
130
211
230
437
346
317
232
122
445
315
126
228
5310
700
8098
2318
780
398
209
562
1714
478
11807
482
1098
13290
544
163
161
189
248
231
155
555
1903
245
667
132
221
103
960
441
618
103
1535
202
703
104
1533
233
832
13195
4286
6611
209
233
939
842
1224
704
139
6979
2236
5003
155
200
141
163
237
4635
9362
2295
4008
3869
7542
11702
7373
2485
9399
4281
425
1354
485
262
224
1377
1782
110
1243
109
123
824
2292
328
355
9792
1992
1594
1350
9171
488
453
1538
162
661
222
126
100
127
127
263
191
221
377
1343
1101
15548
4074
3324
11141
2544
218
428
4862
122
4559
810
166
146
12265
700
211
266
460
2891
145
701
211
266
460
1747
188
138
205
380
895
2768
2670
382
369
936
649
1285
348
288
560
262
328
316
278
130
151
175
177
417
127
548
193
117
885
445
121
9310
528
369
1570
563
517
367
279
214
2874
622
254
1463
814
256
431
2076
7532
1160
1453
145
276
228
469
438
222
684
1039
751
387
152
275
310
876
764
2384
4979
1864
121
106
566
372
701
111
394
229
2932
612
532
147
182
370
636
415
950
683
799
4981
1207
1570
1470
700
208
668
993
516
1777
140
835
271
1142
127
2461
635
415
7203
4134
140
846
447
113
2772
1653
163
120
9349
5312
1041
9588
1782
4788
308
201
599
8853
3393
3344
11566
4983
695
1839
3170
2024
677
4629
517
177
150
9343
138
753
228
1508
652
113
368
698
729
1102
9027
6370
1305
147
366
13552
175
251
4359
190
371
2477
198
3267
298
658
216
387
440
454
1362
349
575
1704
118
330
393
345
2309
3961
3369
201
7473
811
375
744
6297
4760
9102
252
628
598
178
137
650
284
2956
253
756
136
663
375
811
375
811
374
214
879
909
184
219
731
192
6748
3064
195
124
1796
123
144
435
209
108
196
4799
141
5222
474
588
124
8217
9417
1066
225
601
483
163
11731
248
120
101
116
162
567
992
425
3770
720
132
4191
177
177
1391
646
8700
447
1400
3515
8926
5767
202
203
118
179
112
206
689
194
115
142
130
3454
173
702
589
431
129
2911
608
579
303
226
170
124
113
163
106
478
690
589
434
126
460
3530
5024
9246
234
4978
396
159
284
110
11507
3673
224
336
117
7889
2302
310
4027
8885
4966
149
409
212
217
281
168
260
165
145
1535
1557
418
106
844
1256
445
2994
7484
1952
2099
4444
9240
230
2747
1242
111
9045
2399
8872
4293
3258
8835
4876
12018
1281
443
117
366
119
130
1411
101
442
280
176
164
165
163
101
442
954
3348
240
676
4090
1205
1507
9182
5815
669
5057
1179
213
5038
349
127
163
433
1239
580
1105
659
3720
160
8852
3199
2706
7735
1132
2352
1026
1194
645
444
116
2900
108
1196
632
443
8329
204
740
183
253
349
365
111
296
175
109
138
2695
229
358
168
1061
351
230
361
138
734
985
190
228
212
562
1004
4282
8926
9465
694
1410
3214
3881
4735
128
1367
371
7796
1362
372
1374
5611
126
515
159
307
8894
1078
1047
8697
480
314
1651
3267
8948
3417
7519
674
4005
2171
8933
3386
11668
1086
249
164
422
331
282
108
436
114
214
446
166
171
132
265
961
8880
878
272
176
172
315
161
206
717
2247
379
192
123
1451
233
270
119
1559
101
105
583
9223
129
127
119
165
7581
5921
6302
1450
6913
3566
1195
9269
2926
375
205
1952
105
503
163
1147
2498
560
482
142
271
1468
1539
7724
1823
1204
555
1117
130
573
200
172
1121
131
574
279
4228
5054
1647
842
186
145
116
2033
2314
1028
13366
1220
302
648
169
230
188
218
13591
245
170
238
106
207
224
445
647
257
359
533
371
442
201
150
141
238
106
206
223
626
169
235
337
955
115
550
614
2692
134
345
1821
3394
8884
4088
2147
594
443
166
168
700
433
4055
620
9542
5465
601
1036
5375
266
9374
443
283
7984
990
318
309
923
460
1320
708
469
142
193
2662
711
124
1148
403
717
154
6903
518
359
246
1128
367
156
643
508
1577
442
374
166
336
116
115
116
290
752
2310
123
2181
1940
8907
263
173
3204
149
8823
3690
207
107
113
648
173
560
608
2901
394
196
107
111
369
423
170
310
119
314
186
255
125
1294
5233
7210
756
1467
322
7480
1350
9058
11276
518
599
837
7781
866
1375
522
211
1564
275
287
317
526
110
154
108
189
116
1591
106
121
546
107
158
485
201
978
140
688
175
101
160
478
202
141
689
175
101
7457
480
582
1060
379
610
188
234
161
141
11672
718
180
199
499
137
783
946
139
488
265
134
275
125
113
192
300
897
100
703
286
412
370
237
237
265
108
241
389
1002
13295
884
7433
8595
4951
136
187
284
402
371
564
331
207
223
1024
1421
657
705
195
661
702
9159
3637
323
387
2823
4933
151
2383
318
108
225
339
1348
4113
2266
3608
1059
131
704
226
1058
138
131
702
626
635
3622
3379
2590
7370
2078
4637
3917
143
9424
3029
102
867
138
8877
1284
106
292
209
195
318
255
1586
8552
166
541
3656
1730
313
334
836
509
617
387
216
1255
114
264
331
103
1053
2058
8776
1627
258
179
147
1866
611
15312
263
5166
641
107
1030
618
4218
3695
12482
3629
936
13586
5087
834
14896
6490
7688
998
1363
958
1392
198
210
104
10018
3429
125
172
1194
215
196
1894
149
155
577
936
232
1132
114
209
1911
140
2749
1518
186
844
505
1403
5776
1461
6290
122
167
4008
11480
4008
450
4920
3658
1004
1124
383
7784
1394
385
1347
10146
190
104
102
436
462
9447
4346
8871
4487
241
721
266
252
674
1225
546
3160
7252
1103
349
352
221
178
731
1144
269
341
549
1560
120
915
1584
347
347
213
188
733
1121
268
480
433
1557
345
2698
167
1052
4866
14925
3570
1018
100
7181
4498
162
4717
213
359
182
118
314
222
200
1844
286
361
220
4233
11469
9866
126
151
126
143
229
285
206
337
104
184
139
657
471
232
208
226
2091
618
3333
605
117
236
287
262
275
136
13106
517
740
587
8824
9960
510
446
182
747
135
360
3632
159
110
443
811
6362
648
7469
2421
299
326
279
830
1464
1879
2744
395
164
501
485
108
148
589
161
575
356
160
452
629
4136
175
127
402
480
108
1924
4459
12085
1165
7365
523
1793
1721
145
368
386
168
1022
118
344
233
5656
1027
1573
7367
7230
140
195
115
707
112
248
100
1836
305
918
3351
2827
224
301
999
273
916
3349
578
6387
262
114
198
115
7160
463
2272
101
113
134
457
264
105
101
938
11187
119
135
324
485
294
217
3636
809
199
6519
162
950
963
1247
749
851
2786
12350
6254
677
9623
9329
4038
6292
7117
9279
2170
5029
6880
4136
131
679
123
144
510
5993
909
298
181
128
9015
5061
6887
9387
2372
6880
255
223
948
339
736
132
2901
223
943
339
736
348
1648
611
288
158
381
1331
1537
1747
7708
1605
116
5837
871
217
1257
760
5203
7182
271
3396
230
999
8847
1349
412
3633
749
1721
633
163
4987
129
270
287
186
196
112
5785
1353
1047
4860
6876
4261
1871
415
186
155
187
182
240
153
650
163
1051
342
1339
109
139
220
143
113
195
546
565
309
1042
548
420
9204
1920
631
5138
452
457
319
569
376
209
512
334
570
580
3670
9960
461
4852
8860
4056
3740
358
310
220
131
106
102
213
630
9566
5016
2363
883
1458
5073
5030
2593
440
120
943
163
9367
415
501
103
310
3555
1583
1052
3347
1464
130
503
2286
209
301
315
162
11653
606
114
983
137
298
875
102
3277
144
295
131
1315
701
239
242
261
194
217
676
6185
419
577
879
762
1808
1288
218
1274
5414
3276
2627
9298
1251
8772
222
6401
6900
705
2378
6645
1169
517
1229
129
2967
106
7820
6806
2652
1130
143
2448
2476
4026
4214
130
141
110
239
334
2102
192
305
366
621
1710
583
2768
3747
2147
962
219
224
230
324
195
108
7416
2480
6850
124
146
156
3259
848
11855
3937
1431
110
220
187
350
414
7072
455
390
674
279
243
203
123
200
396
583
279
242
202
123
121
1178
1532
633
2334
1952
1680
560
190
206
496
1403
195
342
367
151
2504
2424
2036
7450
5010
4267
12058
1319
2557
326
127
100
403
428
161
371
107
1818
9302
874
161
151
693
272
137
442
550
922
408
141
162
177
459
190
5007
6902
13945
113
7550
9429
1354
3043
222
232
238
883
1162
193
1597
394
1942
416
467
4337
13034
1728
1691
2104
445
2171
476
223
340
921
1206
794
124
642
234
430
9056
295
429
2498
114
390
542
364
2713
4681
5444
176
810
214
227
282
1161
124
567
194
5226
7318
3828
159
559
3259
629
7095
5768
8777
446
369
656
560
2989
7166
5003
4880
3784
9322
3305
362
289
400
198
235
7383
103
370
127
286
306
152
487
802
521
333
104
581
9475
130
610
358
1305
421
773
7404
1693
397
920
194
491
204
750
3033
2754
1345
384
7231
7003
605
2497
278
433
117
2955
14932
3872
7667
4484
4879
436
2644
4633
1899
4152
7323
131
102
340
1411
582
9736
289
2607
3058
1864
1274
2774
7395
177
238
2798
306
8670
2577
691
192
508
115
111
466
476
200
691
275
440
115
111
285
489
2009
2604
221
205
630
601
356
9142
157
1080
2667
124
269
206
162
281
692
372
147
125
7342
684
188
130
199
2249
918
2223
1731
194
3052
918
2222
1734
171
3046
917
872
204
582
584
1876
4300
2314
2953
6068
149
100
201
128
307
132
120
9459
106
13345
128
108
114
112
4850
420
208
11235
14990
1441
447
7079
6187
12787
1193
341
5253
140
178
164
398
160
165
124
174
1161
328
605
716
8360
201
7560
165
132
157
383
191
208
197
116
132
738
116
260
572
266
143
131
651
153
370
522
2189
8900
702
612
210
146
681
364
398
277
150
469
559
448
117
635
210
281
173
466
462
2472
103
373
158
499
2877
142
274
172
117
155
359
128
160
658
166
2856
158
274
172
117
155
361
129
161
659
403
1149
5298
870
479
6668
114
417
350
491
4830
463
115
357
1414
1690
619
847
707
223
5286
1630
1186
8165
267
684
2239
330
430
159
1197
173
316
243
344
1020
268
161
363
156
120
132
100
694
115
673
359
260
934
106
105
4814
2103
113
569
1016
131
145
330
220
115
172
1688
2142
3643
519
941
1274
727
1024
258
605
259
280
2672
2941
1206
2409
603
188
140
1071
227
159
1168
5229
3911
758
315
2109
113
571
970
282
247
131
145
330
220
115
172
1681
1917
15541
744
1519
7404
255
2562
1869
1063
600
257
279
1763
922
1349
1197
2400
601
1095
682
109
110
1112
147
702
1069
135
262
1064
5221
3900
5142
346
262
1061
2498
469
9048
885
1131
1132
714
2134
4313
4647
278
380
127
102
173
483
155
1062
1932
8388
753
139
250
833
698
201
139
728
608
740
5338
732
776
2913
604
555
166
732
778
1974
5936
725
2179
199
276
401
281
115
378
440
202
184
198
252
402
281
113
377
439
4601
3023
813
803
2403
1515
208
345
574
195
404
155
261
803
142
128
110
157
14697
2346
761
341
1108
609
8290
837
466
4695
332
6633
945
634
172
677
749
461
263
598
541
294
266
1141
478
7232
8996
273
120
1017
1061
209
227
888
352
835
372
254
647
117
616
416
104
137
145
253
647
117
143
418
104
137
134
122
430
151
174
425
160
2067
763
4438
1876
213
249
108
455
365
130
206
181
175
631
233
471
418
13376
256
6831
398
1255
1127
11468
5999
4464
1321
114
255
359
161
186
477
333
3007
6387
8580
118
3309
3677
6935
154
188
1369
213
1900
462
250
224
225
428
1404
4332
2259
5002
169
1126
512
206
165
3402
4705
2004
4145
210
338
1263
1211
2084
1491
349
103
196
177
1003
135
893
485
2141
210
419
592
264
838
619
444
888
2619
124
341
502
181
351
923
338
1949
1221
1436
416
350
125
999
130
122
251
761
978
1230
142
128
267
207
565
219
167
453
346
260
253
996
1108
3862
3946
5184
122
4353
462
354
6564
9416
6286
2087
1509
3640
708
187
198
741
140
2907
112
709
187
167
673
106
107
283
100
108
8806
3882
279
206
164
309
283
167
1717
8464
138
4272
1977
131
1035
2180
133
1759
8643
580
122
192
146
303
128
101
667
4035
1690
5267
2327
444
595
1093
2881
160
444
595
1091
226
698
106
945
1585
3210
9315
166
175
120
7605
2456
1560
8896
1112
2361
203
214
293
315
147
121
758
339
5809
331
315
147
121
807
118
734
1367
1036
2918
497
3386
867
226
1276
8133
169
142
984
8069
3689
4386
861
173
373
1246
399
1008
214
121
2487
347
6999
865
1286
211
5404
430
217
183
189
594
5262
7971
7271
14488
6426
110
9802
3259
857
317
6672
6174
1412
1404
4397
1632
4163
3157
4032
320
4482
14875
1148
222
1140
1339
1755
7365
3647
3538
1121
2130
5208
2814
8903
314
663
415
267
155
271
193
293
147
673
387
101
485
1296
157
2803
3917
145
307
145
197
166
234
278
242
382
435
326
9934
4055
202
110
168
304
1242
382
311
6510
428
538
374
9271
111
152
697
7496
1977
5455
236
164
303
1961
2934
4008
985
114
662
115
553
596
2950
983
115
684
2039
13591
2798
2916
6610
3881
940
2171
1412
2308
568
180
524
8816
948
143
304
263
347
236
570
430
2648
6074
240
220
2101
6142
3876
2406
3712
703
816
317
120
135
136
129
2910
165
704
857
137
132
128
11805
1401
2667
8354
3495
1568
110
214
809
9041
1388
205
245
453
589
316
970
298
1734
279
318
2914
9458
222
9288
441
654
6150
335
151
194
162
246
353
208
873
1288
6602
566
8923
110
102
408
369
804
10452
9452
4500
465
360
410
836
1729
1816
569
4796
8500
4123
834
128
128
102
7473
123
176
1853
397
108
425
362
172
359
508
321
137
120
1916
2815
146
436
214
467
288
170
255
206
261
918
994
1392
439
706
233
10508
1242
653
1955
237
373
139
406
207
310
694
1986
1421
121
1481
376
1189
106
161
121
365
11396
1544
1875
148
537
126
108
168
140
573
199
200
145
535
108
168
132
590
507
504
240
632
192
103
621
397
259
535
706
8870
441
651
150
367
918
232
618
2934
687
1429
1042
185
14623
4107
7346
9052
121
144
134
251
2154
8887
10293
464
449
171
425
199
193
149
612
270
6263
6976
1390
2083
696
5269
575
306
8957
573
1088
3478
9645
412
372
1551
1469
681
6215
248
1101
2028
1019
3454
1290
814
420
824
910
201
424
823
909
2812
229
1350
395
403
293
198
258
5122
1353
403
247
1987
4482
5483
200
409
221
1139
5082
1141
2119
8380
11734
5291
11247
1025
2427
226
230
1100
528
567
104
143
159
284
303
9364
276
477
114
132
310
343
181
115
165
155
1659
540
2142
2853
816
10157
209
625
172
188
733
963
1482
1629
1685
6609
1182
1036
171
3477
3957
294
1405
646
144
136
107
412
3126
609
444
690
379
167
438
4256
1370
1491
6021
195
3167
834
661
4086
1271
1832
952
1967
6845
284
388
145
400
9476
112
8662
8918
4693
2467
1640
532
297
260
357
228
286
226
2067
369
2936
1140
279
176
382
291
6616
9253
101
851
5484
209
7006
1034
7201
4774
956
703
118
286
212
410
189
137
703
117
280
213
183
302
423
413
123
2339
928
383
2677
1464
854
11486
996
7695
1771
908
119
102
564
191
4127
661
453
843
532
370
723
319
194
227
861
1825
2230
934
189
5518
113
1050
2898
1983
5084
444
9412
106
1692
5157
9661
3534
8668
307
644
853
2905
164
644
849
505
470
158
202
901
483
446
1345
2162
909
4357
387
1257
1463
455
820
1510
9361
1836
160
6429
4578
2898
1663
225
1190
657
1315
328
7425
3925
1636
1024
484
157
784
4604
501
156
3614
1153
223
3287
814
703
113
107
125
114
170
691
125
114
170
693
143
587
132
510
611
2923
108
110
174
693
730
174
126
103
2516
345
4891
1065
111
1505
182
250
175
139
471
379
186
155
347
439
249
1832
13611
4312
122
1803
6201
9349
1885
199
303
195
599
214
472
9596
114
2893
199
299
195
163
607
113
478
690
9301
4891
174
122
1006
5909
127
131
112
194
164
545
178
124
138
598
206
465
124
164
544
178
124
138
701
11672
4156
600
4696
132
110
3680
106
200
8252
5620
906
738
196
286
152
906
139
737
1690
545
1643
292
2288
6214
367
1469
1367
1225
360
749
2006
2731
257
228
2591
209
382
1347
1501
398
777
315
129
7777
113
592
129
430
204
399
244
9536
9821
4908
3396
5289
8582
8888
272
1979
1438
671
262
354
812
3150
164
2011
2009
282
353
814
2345
491
4742
322
1819
472
8474
4671
3688
400
131
121
276
368
124
3807
1134
112
585
939
2656
8207
215
161
12357
392
1518
183
3401
589
1011
160
969
506
168
171
151
3874
107
6562
407
3567
2522
2198
185
160
524
1308
1602
2998
1023
251
524
1325
1108
2970
318
4251
3466
2598
1024
9450
181
2319
146
101
245
115
9289
108
774
136
803
104
745
859
400
394
513
416
7398
7205
1349
126
2793
6121
1588
11920
656
1870
12044
173
222
126
118
162
154
267
149
2946
192
125
397
13909
1803
11519
321
251
3727
711
165
368
147
402
251
561
151
233
733
711
2239
6582
796
292
7503
154
2912
598
5145
8740
5097
977
439
354
805
405
2922
252
358
209
2978
754
8806
635
453
5004
11731
203
220
461
202
270
715
546
338
1317
5864
7476
13589
461
170
482
4671
3784
121
188
274
490
341
623
114
3448
5774
769
2125
486
210
1147
128
2585
603
690
177
146
269
7818
4420
3043
3838
2190
2951
3665
3541
5369
1633
537
4813
764
365
493
3065
1273
372
966
9423
310
277
418
103
203
697
193
204
143
314
298
431
297
103
171
8874
7230
5051
1093
3069
2036
6660
7256
5603
4895
164
217
118
1060
3263
487
171
1163
128
3070
769
137
264
144
243
1056
112
323
139
165
175
184
149
136
8905
4167
1169
4974
5618
216
787
123
159
124
365
112
158
444
648
236
105
216
289
252
204
251
172
139
1227
285
311
299
310
169
635
198
171
3476
145
165
7165
1985
149
1104
4887
148
1105
218
2427
680
2545
528
149
169
308
310
176
2643
2869
8901
3484
330
503
662
627
1954
1014
882
633
169
131
9276
421
514
1540
178
1377
195
133
138
144
122
628
214
681
147
7307
132
1070
7959
115
341
8908
812
308
3376
130
292
129
110
166
143
299
532
315
395
787
222
364
117
185
106
620
685
472
8984
1064
121
181
543
490
5386
9159
976
8950
1147
950
2236
183
450
972
171
162
209
690
2779
2778
2781
2430
13592
13832
13366
13843
235
160
231
1185
240
1061
6816
251
841
7491
13638
1462
3696
203
209
5024
8887
2024
1108
233
349
121
1359
5056
7274
4221
1047
933
233
8702
9001
163
109
111
206
478
194
7251
3270
484
565
296
1220
6224
433
4201
7351
4086
3607
2717
11601
2502
347
111
209
101
120
238
105
271
369
2892
2172
106
3135
2263
149
9120
450
1538
5227
2685
1242
1115
1045
6791
2907
1967
2422
275
263
777
8727
266
267
321
441
3245
4829
3292
816
327
107
203
406
146
1185
1589
2826
1581
305
13524
260
434
535
282
316
2372
3305
381
5963
3642
106
1048
325
393
641
113
164
1250
725
3347
100
908
2236
605
5530
3654
9233
991
9374
5130
1072
1367
6022
3059
586
1150
702
202
101
445
906
617
254
219
136
242
1089
279
1475
382
673
1528
2193
442
7820
4418
152
5478
112
111
363
191
133
706
8946
1099
105
164
446
316
106
359
1605
1780
4535
167
114
406
4035
5655
1203
906
1778
4228
4476
1152
626
1213
153
209
522
7512
1907
334
5069
4811
2130
5379
2102
239
108
286
122
166
110
373
100
110
2358
147
141
4595
2998
10393
1055
139
116
139
173
362
3531
922
273
650
919
253
108
363
158
6150
2266
1277
5194
654
117
1045
112
7379
111
654
980
805
757
2339
2495
402
141
5910
1860
1830
299
117
591
255
563
421
2945
296
153
116
11185
393
2953
874
100
1866
461
973
346
131
393
302
165
4248
1796
170
156
319
7291
174
208
127
6901
291
3144
160
183
156
203
529
1170
11215
9014
2419
160
130
163
214
585
345
14827
219
125
103
703
199
123
163
227
560
570
219
103
604
438
439
101
1257
483
241
302
5392
1758
266
158
130
362
332
254
251
3113
113
919
335
254
251
1181
1510
3913
1917
104
333
2596
293
236
9138
912
2734
4700
1787
9879
4527
13906
1538
219
846
157
616
230
8741
153
256
105
154
6913
1192
998
8671
153
1073
220
4646
2842
686
883
1265
231
150
147
515
200
377
647
201
110
125
181
132
148
515
201
218
121
164
703
2773
1269
152
242
226
101
141
210
463
125
135
311
150
877
2548
9403
446
13781
287
4641
2784
3089
141
1199
2427
12124
1293
161
117
965
2242
6871
580
936
200
210
227
4421
888
7952
2495
9120
4310
1271
812
394
315
384
3961
363
556
5435
3751
9379
635
2117
313
1427
613
161
316
1417
685
1378
9377
1985
2248
14870
1795
4669
5402
2987
393
13560
893
167
141
182
459
145
160
8213
221
226
3576
1447
627
488
380
5631
1123
3900
13737
2213
1480
196
362
117
242
118
175
463
282
208
7423
162
174
162
7364
588
115
216
119
174
167
1043
683
6267
13628
4755
304
286
127
149
595
219
1045
323
1346
454
111
117
330
127
815
279
317
230
2824
158
249
559
7521
4025
7454
10370
1439
142
1054
378
229
160
792
727
1851
176
1333
244
630
3541
7428
6255
1486
1957
2753
4714
11716
4671
4983
203
1782
2831
4129
7262
1443
9169
9369
5286
467
10702
4283
741
861
14903
3125
1239
307
113
147
555
614
2893
426
651
243
809
230
136
188
136
327
2605
4711
218
9771
230
4171
1190
338
889
6411
1685
1276
8308
8893
946
585
454
306
337
574
171
233
701
193
1259
102
184
704
2861
4996
231
262
127
402
8471
865
180
682
141
506
198
866
189
685
141
506
199
863
189
686
141
349
289
888
439
354
128
240
5113
177
163
129
168
128
151
177
163
129
168
128
151
4550
1245
1659
7153
1936
454
5421
453
883
460
163
166
165
143
416
1310
162
165
165
144
109
416
1308
3768
708
1473
149
707
1475
1367
1376
7372
3241
218
2372
8916
5418
4850
6240
126
157
986
6159
536
225
100
607
987
2325
4652
1181
216
536
1721
693
184
250
391
359
1595
922
168
1184
217
534
1716
692
184
250
390
357
1586
923
168
1181
216
537
1721
692
184
251
392
358
1406
389
2144
7504
2536
761
514
863
249
1227
2838
680
8911
474
1065
6193
193
220
124
197
3983
4288
8943
217
1300
5328
372
314
1286
140
730
7089
6535
7642
1666
11400
8092
4354
1007
1029
106
1359
383
7767
1324
383
1334
1435
303
144
151
157
937
476
236
5794
9117
1160
4346
8917
676
266
1258
2319
4327
2099
2782
12555
8480
132
2943
2319
1371
447
559
119
169
664
605
973
3987
5814
7088
3820
7292
5110
550
948
166
152
3300
1161
7280
1565
151
109
2104
451
5088
699
2316
265
6976
645
5965
614
504
1122
2661
5410
5258
408
123
1946
197
2339
123
198
577
355
9039
2343
101
4202
6403
8844
7221
3491
671
3190
774
365
143
3683
403
1514
143
4329
3904
353
323
1085
2376
2201
260
484
443
2659
7334
5980
259
306
7281
5046
635
795
4557
588
145
1364
512
187
418
212
573
600
105
148
190
167
109
133
178
136
323
146
127
866
1147
245
431
492
359
1931
414
529
316
188
3403
9383
2146
3248
225
262
278
1546
506
1317
7409
350
421
167
280
9303
14049
143
138
222
246
103
468
133
212
142
701
197
117
374
247
106
468
123
211
141
702
249
516
133
134
330
353
235
108
127
186
2592
340
114
819
122
150
951
8110
7379
1863
2412
6001
173
243
198
3590
645
5741
354
4728
2243
132
160
109
841
116
1175
1603
1673
937
13654
8806
3975
7214
786
9171
1014
149
553
14722
928
7693
1910
415
4170
4062
1063
211
620
211
473
232
130
104
320
143
620
210
474
244
130
105
324
344
739
3726
12679
9867
1057
1722
426
264
213
838
7571
642
1141
5248
9016
4453
406
534
417
592
164
1232
274
614
659
9128
422
796
930
1344
866
105
936
204
307
189
1213
1077
9174
239
327
701
128
889
1503
583
269
1220
6730
351
351
4686
2561
9454
7466
697
124
4213
157
5266
133
624
6024
130
739
350
181
847
126
690
204
1206
195
229
128
605
432
1561
4120
106
4715
8220
1870
3380
3058
2426
8756
1296
9401
4861
3672
134
157
169
163
457
3106
2142
4842
1078
9253
197
198
8859
179
137
142
625
180
141
107
685
111
497
492
204
737
108
8983
1036
7765
1013
1349
785
2252
106
1974
707
3491
3301
676
117
213
182
158
125
192
702
142
908
791
346
3099
256
731
791
245
117
119
6954
4499
192
766
11273
3164
1267
3610
1592
1933
7409
1520
652
2855
2640
7476
974
9718
1416
509
8454
1364
1055
221
104
215
355
1343
1078
177
221
9302
194
572
1724
137
109
978
232
1388
392
128
640
755
139
148
480
160
755
139
468
13506
4387
205
7239
1679
561
199
146
4029
3139
4978
7766
1082
1180
402
246
1094
1747
1491
6037
3213
1805
1175
4109
736
449
243
372
118
267
177
936
7901
925
516
2346
9895
3973
171
3301
729
242
226
1205
411
792
124
285
222
121
478
152
279
101
186
104
915
1347
234
283
311
161
408
363
261
9361
1318
126
9364
280
546
202
13429
575
159
318
275
288
106
200
905
159
317
265
290
535
1199
222
1398
250
226
276
451
126
1360
200
698
495
725
126
699
278
9451
2969
495
136
182
115
173
187
237
462
423
178
215
1027
112
158
181
605
262
284
1589
12450
232
125
640
2140
5382
12516
1903
136
420
108
126
649
149
101
174
1435
2967
7321
6330
441
3390
5432
7415
1222
8838
2520
1213
391
1289
12920
6063
339
696
161
310
1783
229
742
13853
4745
1901
748
327
169
9259
139
341
185
202
103
220
826
9071
138
223
6928
1187
479
144
515
619
138
120
152
225
103
223
9343
138
615
108
120
152
238
171
882
169
122
211
9201
162
206
432
186
129
1169
471
13517
1872
8651
4424
193
2112
3385
1994
3859
211
152
125
865
215
121
593
1439
1019
3042
2993
4686
171
5997
804
130
993
929
3133
1335
367
390
314
170
7738
362
197
973
344
152
105
10810
2272
161
398
1238
283
8879
282
385
261
322
262
488
191
1169
137
3080
782
132
270
490
184
1139
115
101
3067
122
755
135
290
484
201
1151
129
3074
640
110
266
6626
224
181
552
315
184
127
153
329
7420
1284
1037
163
705
820
153
221
706
820
213
3655
2966
2057
3546
3118
5021
7507
4813
161
9434
159
947
2086
3549
298
1414
2698
9559
3625
6316
997
648
112
604
488
147
1164
136
150
1708
1958
9342
8997
8867
2695
956
483
432
8660
1781
1495
8119
1544
1033
555
12573
428
648
143
269
4534
285
2558
2437
9208
6642
552
1318
761
3531
3769
2034
3076
7543
1587
2368
2376
1828
9146
225
282
1797
2345
2842
199
882
443
649
117
825
177
954
703
303
446
353
590
1981
113
443
649
117
824
197
974
8827
4277
8825
3267
1516
1266
217
1343
1310
8535
328
443
2897
7598
1512
131
2810
2282
545
693
138
381
638
204
202
247
1187
423
8817
8308
3762
1403
1591
115
7188
8859
1705
321
9838
3474
6008
244
3173
9377
333
6956
1078
3933
9912
289
621
219
803
1598
123
1830
1459
364
1031
139
129
120
1000
333
809
770
2257
625
334
217
8768
624
334
217
887
3327
638
1182
337
177
104
120
171
506
581
1330
7731
104
118
623
5324
702
8166
3648
669
143
211
133
708
107
2881
674
143
213
134
883
439
3345
1024
1789
175
932
589
783
7395
1601
3634
8777
2550
1676
6383
2593
918
1598
3386
4656
1788
6018
8882
1462
879
7456
383
2004
2016
6831
7510
8076
452
134
155
676
332
146
325
128
106
9438
300
228
4584
9103
5974
8771
8097
703
5190
183
7651
537
122
344
205
279
155
312
384
3515
3689
2191
9228
2357
2929
127
122
178
4360
107
2104
1097
1164
1098
311
4224
1492
8670
123
109
221
239
148
114
423
414
3267
440
144
1030
383
268
2610
154
1092
707
2050
4875
5645
2466
532
1968
1156
108
569
868
9539
216
454
216
555
1381
420
1487
572
1856
167
245
361
574
209
9245
5251
709
254
409
6890
7817
8709
13801
160
3780
227
191
158
187
3316
183
190
213
347
158
5145
105
473
3327
9428
3341
320
297
358
749
385
1188
5994
6748
146
1178
617
340
104
274
292
195
5614
342
104
274
292
195
5582
341
104
274
292
194
1870
6844
424
1074
224
421
285
276
187
548
116
155
436
110
14939
1578
533
1402
11154
1216
107
1411
352
1374
1814
646
1875
4708
1985
7351
195
101
108
328
120
192
174
3454
394
3976
267
108
357
157
1807
2004
7540
3530
8684
307
126
3339
118
217
160
1915
584
9619
4005
8804
4286
6314
4028
5306
144
1274
5772
13766
234
2696
4991
6087
2711
1031
1343
1820
8881
1053
272
156
166
6863
7351
1977
110
104
286
643
163
329
187
494
721
478
154
4469
2608
7368
414
8924
2097
1085
129
360
8237
456
179
174
148
355
181
772
8975
1841
4695
346
6559
1700
2275
5546
698
2243
784
5947
1554
454
10971
757
3568
4819
426
290
299
200
351
2520
5980
4898
1893
234
561
447
6294
1933
345
709
9369
442
339
119
5537
3043
4312
4562
702
164
165
187
658
117
284
134
111
2887
221
642
219
188
648
158
137
205
112
118
280
7446
434
388
6090
616
132
117
105
215
572
2383
1370
1037
137
120
231
575
9142
2978
687
309
316
509
294
324
1421
8943
3481
8142
882
171
129
251
693
276
2591
448
881
203
2569
113
1404
9346
7642
1569
1473
1714
7409
4740
6756
9295
140
694
257
154
271
155
373
151
462
187
717
229
193
274
3834
557
161
345
1459
630
1575
701
5197
4484
163
7691
270
1879
2032
176
7176
2276
2285
362
4848
229
122
7115
282
137
110
365
742
131
2651
128
121
906
152
264
176
179
1519
391
209
587
105
117
153
149
698
1090
181
242
340
110
349
424
606
320
310
309
2377
1705
795
3971
627
1686
7471
2213
4787
3154
4133
320
7449
590
1368
318
197
3776
2245
1131
7327
6147
743
135
2550
845
240
1517
297
125
234
3901
194
210
357
334
1459
549
423
143
359
862
279
3926
4590
5298
1228
2577
3565
172
1418
514
7167
1969
6928
1780
677
1477
130
524
9394
136
390
236
156
603
343
396
573
2835
776
212
636
302
250
467
756
8806
638
2280
571
104
133
8917
272
713
358
335
315
353
101
231
127
107
147
1741
614
1834
511
172
978
8849
105
172
1416
254
7421
272
398
1103
343
1235
671
4555
761
268
136
107
178
164
492
136
5047
384
574
201
203
299
5659
8159
611
8927
2264
800
8835
800
1019
6087
5349
2471
1802
141
9077
159
1333
179
2410
147
3408
3982
2293
1984
8739
181
1122
2453
1566
1447
8560
192
1641
115
234
472
237
8028
4323
2104
1186
4984
4680
347
6473
4375
1302
1905
1154
6571
1447
507
489
183
1069
112
113
2243
564
290
104
139
1192
275
4304
4360
4260
139
147
466
8550
326
225
244
152
122
188
141
115
127
191
708
441
1232
7460
2753
265
1329
910
113
5482
363
1740
5074
313
126
206
108
428
1454
222
177
2157
232
347
118
612
7265
4266
3329
3937
2281
733
137
336
185
175
389
6835
158
435
419
364
4979
7221
415
473
1804
1123
1461
453
3316
3336
867
456
806
314
422
388
636
1371
204
217
114
609
4747
8827
1190
914
475
9061
6378
5725
6326
4357
773
2626
507
10894
2509
574
126
2553
183
199
177
200
148
218
477
4116
8494
538
1577
5310
1841
1195
718
7916
1201
770
156
416
9540
369
2488
4858
2889
197
7323
4842
7312
1857
3079
865
224
599
1519
7221
1115
236
133
1402
7465
719
225
211
139
370
539
196
1567
467
460
442
644
113
947
219
237
2901
114
445
647
113
951
173
235
1789
170
183
343
227
289
214
159
161
954
124
316
834
377
233
397
517
131
383
119
110
578
3279
3833
941
176
127
377
162
741
358
110
435
1423
137
109
190
1101
4759
187
2290
4214
5790
4226
3213
177
312
284
179
273
5352
8510
9386
396
1862
269
165
138
2534
587
6656
281
1934
592
1817
1414
214
323
6775
1322
4304
936
7306
3086
2293
481
1809
301
728
309
237
690
295
4752
14925
3431
693
422
184
9387
224
463
262
103
2787
210
4837
9496
1623
3424
4407
219
700
262
288
1488
271
219
196
611
137
201
280
276
130
115
168
271
109
138
363
3212
1959
960
8309
3348
2317
8921
3318
204
106
9191
122
179
105
239
1043
135
220
440
1033
147
206
104
174
335
664
904
2789
5163
2342
2231
7337
7027
3284
186
1144
576
163
145
337
285
139
580
785
156
467
808
219
105
885
276
136
305
1332
299
132
11029
275
10904
521
146
1187
683
523
2625
309
185
279
1234
579
637
141
579
637
184
800
611
181
1357
204
525
324
1640
134
517
815
544
162
303
1502
356
283
1611
1821
1086
100
9383
792
262
390
737
298
257
185
161
834
163
1022
162
649
255
248
355
124
130
119
185
226
118
132
699
141
146
9231
8932
179
225
117
131
125
358
587
157
272
143
113
4348
138
150
142
208
354
389
132
417
9315
3170
157
177
426
158
237
470
470
1868
151
111
7852
1044
284
2730
1578
9230
7332
7437
1567
2056
225
480
114
109
111
124
281
143
122
178
197
118
115
105
115
115
199
311
282
4798
3932
117
116
106
114
115
202
312
2730
1585
1983
2097
102
484
179
303
137
157
167
196
264
1202
119
437
6173
704
476
705
305
663
1618
166
704
183
476
301
203
2589
9387
4342
1128
214
2299
344
1636
215
1289
3904
391
2243
1058
10283
6694
3014
252
6673
4402
684
5225
4253
625
3077
9126
1198
1409
353
223
410
107
118
412
543
1193
1717
570
1143
220
105
228
382
230
643
8918
361
131
611
362
525
1186
227
4127
8877
632
3427
8920
4033
3318
5509
359
9405
1980
281
152
287
137
118
145
110
170
245
319
3715
549
479
1811
9366
4525
346
4628
106
1142
4041
7845
5231
232
514
177
701
404
153
710
1188
2117
172
2457
163
138
276
212
326
229
533
191
705
200
164
165
276
213
340
229
541
192
706
1045
6538
321
269
494
704
2027
8883
599
209
107
8462
435
141
1100
1123
1699
545
2033
543
124
1174
404
228
532
1899
532
1651
1370
1389
152
971
597
463
787
3425
6639
196
523
809
9325
2807
549
4627
1533
1784
6976
9338
342
121
1141
643
532
3785
3180
1762
100
154
3719
6094
3804
8431
163
3200
1861
2733
9366
939
915
307
1127
1767
463
127
126
570
105
283
2744
1676
381
120
481
525
244
3000
2211
471
513
365
5487
168
954
2183
4890
791
1739
5522
765
443
590
976
118
6413
7148
453
1019
2144
2290
1111
687
1617
14303
1112
221
1355
830
2698
1343
5677
6639
10334
3417
120
946
718
620
670
514
472
256
110
177
149
1955
891
1362
2327
347
4757
7508
1080
154
3393
169
115
209
206
106
1172
114
212
344
107
127
126
110
1214
219
168
488
255
2092
2805
1969
113
100
147
229
147
198
203
365
3344
3027
1802
463
815
241
107
675
137
8829
673
113
3124
677
136
646
105
277
885
1868
6748
117
1645
372
7779
1430
199
369
1375
3673
705
13701
143
259
282
697
135
143
270
1352
236
391
208
109
205
7493
1192
159
272
194
422
116
438
418
154
103
597
1463
270
9205
379
305
1071
1076
1097
333
4551
454
675
344
4840
304
256
635
1637
755
1589
1527
9554
1243
14914
2617
6764
121
9404
117
298
928
703
7599
12733
6760
4047
105
1104
552
496
7898
1106
553
500
423
2976
5705
4002
2171
2873
2758
1535
220
822
1566
134
896
168
193
2754
1538
222
822
1399
572
405
9411
667
9552
1147
3147
569
3684
955
255
3686
8880
10441
3419
1229
9357
1494
6605
5459
2890
2541
812
1245
221
9306
1293
3871
442
634
523
265
481
2915
163
440
641
828
277
266
435
607
355
228
3728
5197
174
2100
9315
4777
7517
825
7774
8246
702
5153
7208
5614
205
106
242
178
256
675
224
1767
710
9298
2567
13582
3056
9046
4208
15508
3978
6054
1310
4268
11752
4851
9279
1392
109
608
8878
9762
266
8848
3193
188
157
345
534
4699
10254
1606
2640
7361
4789
1723
8814
1920
242
231
4595
9185
8845
610
272
106
913
1402
530
183
1270
1738
339
1520
162
942
1587
585
470
183
755
1855
603
1525
8497
214
534
4611
3588
2690
428
118
157
262
1995
7353
4858
711
120
499
233
948
3140
219
233
267
336
273
645
8698
394
104
4081
580
269
2002
4882
1888
1412
2738
2259
4316
596
154
401
1163
7916
1087
523
1554
478
129
3935
1468
1138
1570
1223
1190
305
697
889
5902
280
497
8058
1259
147
135
741
175
373
309
132
243
225
659
5280
103
144
309
317
648
749
318
464
201
647
745
317
464
120
106
103
700
8455
13911
123
1130
247
157
120
610
1423
604
8872
119
225
320
1259
471
329
378
309
126
6735
9937
1376
250
1143
263
2118
2381
117
429
1601
7161
7023
8157
700
5068
1880
299
129
281
238
233
4901
843
7492
1913
8387
544
219
1628
9460
2051
1441
433
786
9412
1072
219
1374
9263
12481
1149
1140
7937
114
3739
668
2456
254
9093
333
114
136
281
9305
301
5662
679
8409
9322
1953
369
8572
3244
763
1514
2527
1656
7321
11630
1745
331
312
298
338
246
110
405
204
589
962
470
286
183
104
107
115
129
180
186
1920
281
1068
189
1223
529
986
514
119
3939
593
171
114
9426
627
195
336
407
253
116
149
465
968
175
101
173
312
10738
107
403
158
110
428
3229
186
192
183
411
158
1894
7656
1936
1472
258
9407
455
166
652
2031
997
5811
2630
179
1461
2608
234
126
7480
2244
3740
3354
2005
342
256
268
703
312
146
118
108
5411
256
284
700
311
146
118
108
1925
8147
4695
335
6551
4811
4600
952
191
173
369
157
315
676
149
1901
7472
3545
149
299
114
108
231
373
245
9849
8174
695
5401
3675
197
147
1613
274
144
4348
653
486
143
191
109
2275
2002
9353
5381
361
1246
2381
1405
717
212
188
546
174
1175
425
347
1221
6522
1525
1704
764
5053
199
4752
8211
11960
613
573
153
13484
970
357
239
382
2075
609
609
136
364
352
201
165
149
3824
9669
2401
721
516
783
148
176
138
124
392
1091
479
588
479
121
6202
7711
3164
1404
629
627
183
846
115
2650
138
945
1592
629
626
183
846
115
2650
5717
438
9418
1308
7876
788
124
329
491
147
1135
111
2057
7408
1062
102
222
106
279
416
183
1570
666
343
4643
343
341
341
421
1339
387
1155
108
6070
14904
422
174
1225
132
9359
687
4948
5128
699
8354
1076
337
1298
485
315
790
279
1369
1088
1682
6492
123
218
1154
194
264
175
194
1150
223
7755
386
1086
905
653
1635
1771
1340
649
1972
1082
196
422
611
5122
1968
4738
350
6622
6644
129
875
310
549
124
1147
395
191
517
1521
9148
1984
135
220
1889
589
1401
421
418
813
3945
3016
5205
193
140
461
894
3884
2587
572
1014
435
587
1147
1303
1374
582
6250
4676
3141
988
1369
186
276
4843
118
190
142
1587
8916
6350
124
682
368
195
501
1328
115
646
2974
1537
499
1539
7883
497
1572
105
1091
1692
112
157
3934
5798
939
128
482
4295
9069
587
595
223
4877
1215
856
1030
9528
1307
2511
1198
3451
435
1156
8954
4450
236
3144
103
8886
446
511
145
109
312
273
283
131
127
130
138
122
1265
2852
168
121
1570
779
4789
453
172
192
195
3314
306
351
204
453
110
1670
345
4748
2602
8620
4784
150
142
11687
9363
4087
1656
589
7159
358
123
316
439
128
222
105
574
9254
1806
245
147
119
813
748
751
781
654
176
5007
3043
1154
243
1255
121
4049
9850
528
9243
152
511
251
105
309
312
693
1197
278
8877
2369
8154
206
1168
2842
7259
8937
4202
2094
260
956
9283
132
357
279
143
9034
151
9130
1322
684
3852
9183
9834
202
4486
340
114
228
2143
258
923
254
109
123
119
110
1104
111
702
6148
158
1479
11184
200
279
204
453
169
3257
305
412
204
442
116
5708
8360
9124
326
573
102
698
106
102
626
121
273
447
516
683
1149
123
518
133
106
625
121
197
440
612
106
211
115
231
5341
9747
2204
2064
7210
1922
3298
139
117
237
165
369
1939
9061
1204
319
155
540
749
342
7022
198
270
215
1140
235
1965
706
458
2558
8727
297
715
8900
699
448
204
251
129
1497
8944
1310
164
700
449
201
252
149
499
1362
673
2778
8111
317
150
152
161
577
2167
5571
697
8266
1542
4775
1359
1431
8910
1064
186
1303
281
11163
1164
1383
1069
1545
6174
1583
273
184
122
6792
1221
1364
722
576
177
148
314
7503
9340
1649
2421
516
118
1140
401
239
709
1493
4898
4077
4969
289
146
331
395
202
250
361
210
901
5293
106
104
641
2879
210
107
297
137
351
137
126
115
147
3908
124
2309
995
951
166
1031
1645
1027
237
615
1284
161
2529
8228
1470
2092
10824
655
668
5887
1592
214
1724
7799
1619
710
718
6816
678
353
183
9646
3857
701
113
680
669
112
2936
207
701
113
681
653
333
113
469
244
1061
164
645
444
193
3127
470
279
1064
164
141
647
445
140
448
484
929
271
8594
270
924
108
594
213
372
372
263
2384
453
1396
100
561
5492
3603
170
327
308
702
411
108
223
1481
3955
3466
7420
572
4993
526
13442
11823
1194
3180
544
674
105
336
210
441
1882
2887
1392
803
1787
239
697
638
264
3648
1631
2763
11467
1136
407
234
982
677
227
584
625
1571
2044
7995
8895
4213
2979
229
423
100
930
161
706
193
227
424
100
934
161
706
1218
1224
12378
2089
2361
9038
6710
6919
156
116
102
1085
2699
2542
2602
833
6153
13658
2440
1929
177
4663
1400
566
529
2016
3249
144
927
1587
567
529
1940
3249
365
9366
7623
2594
1119
5384
286
417
1119
4941
230
943
112
363
614
1792
947
1704
140
1147
4472
201
951
113
2450
363
614
1792
950
1690
340
1143
494
980
349
166
883
643
164
603
388
7488
1970
4130
389
695
514
3864
172
600
5134
6875
310
3534
7508
1923
1386
852
102
639
4368
9029
1982
322
12209
1359
872
11541
8377
15283
2125
2857
6233
670
453
5171
699
1753
2810
675
1230
1254
6444
2658
7399
5282
109
130
485
311
689
7919
9254
1032
2155
227
222
5955
570
296
927
581
7336
969
1245
6422
7466
2552
2559
408
4783
629
2637
669
1138
677
149
160
141
294
259
128
457
114
6189
3699
9791
832
1348
2441
183
3678
788
348
5934
1265
2314
185
237
122
592
1583
126
935
147
1237
465
1518
336
10952
2235
427
171
240
117
505
1643
2119
102
1113
1778
139
343
641
4007
2283
283
696
752
956
878
509
559
381
915
1358
7298
2872
1421
402
701
172
7787
10949
4734
349
297
14959
6185
2350
1976
300
4621
1526
230
191
127
151
148
181
114
1161
1742
7765
1775
366
109
123
206
173
152
180
107
109
4926
5394
1732
14908
3068
226
252
1008
4192
859
283
399
109
1526
7189
821
9461
2058
919
393
2346
610
1163
1000
1673
24278
3742
152
250
194
198
8923
4367
4941
196
4027
128
2326
2418
1421
5817
3982
7427
922
7346
885
7342
837
9340
116
1661
9350
107
936
219
984
7331
1649
1051
1121
229
145
473
359
264
260
394
505
1075
528
1058
13133
944
152
345
400
250
173
142
1027
1286
406
182
146
119
504
166
417
603
139
978
133
5193
141
234
111
160
229
192
1589
109
160
177
132
240
739
392
1851
3982
8455
1141
10609
204
2838
1302
1495
1285
1383
687
155
656
257
253
2698
1962
308
100
425
158
110
430
3238
160
145
460
157
1297
5089
5079
320
115
253
129
160
946
132
326
374
6755
660
3052
6145
4962
4769
2133
132
2265
560
317
2379
3013
1195
1407
788
8582
8921
1187
355
478
258
157
232
317
9336
4926
3088
2833
6041
995
103
268
114
214
199
3111
156
1146
184
489
490
148
1175
139
121
144
3080
391
169
1684
267
622
138
265
1237
324
1281
1989
9256
236
2115
3210
2478
9029
6678
4033
8808
621
891
2363
6977
3270
1124
101
121
384
289
160
875
110
454
144
446
236
202
2156
174
160
209
627
8844
849
7693
2231
1219
823
1787
1460
240
304
400
891
3883
3123
4824
1045
8408
9097
101
156
396
632
379
444
129
124
193
514
115
1144
366
242
693
1491
1568
145
205
142
153
121
450
1191
149
701
211
1193
585
442
677
899
359
187
415
383
497
1107
446
109
742
347
1364
100
9505
251
1040
227
113
201
487
1391
1041
153
6811
8368
7337
5555
872
1056
124
106
175
544
4115
6950
4727
1167
309
242
875
1289
218
287
868
219
715
632
607
330
185
4233
536
339
7238
5253
200
198
269
366
137
5358
5235
1157
1451
712
144
163
144
1303
261
158
140
140
246
293
157
690
102
159
430
204
397
386
104
174
261
167
955
2525
7580
292
329
211
1080
3060
8944
2484
692
8276
235
617
218
217
386
1037
4323
4325
2233
781
1315
2004
2983
130
7497
3810
1849
1807
7407
1812
101
3971
118
430
574
745
8850
7172
124
422
1027
148
701
144
127
421
1079
148
701
1167
3922
6791
5066
2322
8802
5406
165
568
6010
8253
142
728
13730
834
791
259
1432
3498
720
6395
880
334
6892
6347
1351
140
5118
108
135
902
114
109
430
517
312
233
1786
474
260
249
2303
7926
1549
2752
6217
1172
246
1111
204
525
248
2536
395
102
123
117
139
692
231
122
128
676
118
139
440
2156
1960
1860
4005
310
1695
534
319
1280
600
388
216
733
798
101
149
182
246
1528
385
192
8907
354
523
162
180
148
102
121
245
111
2314
1206
349
2600
6055
2521
569
212
522
4339
639
121
420
189
160
527
1482
6307
616
4518
11183
1194
950
[truncated: 3,579,731 more chars]
