# Supplementary material for: Effect of sequence depth and length in long-read assembly of the maize inbred NC358
Source: Nat Commun. 2020 May 8;11:2288. doi: 10.1038/s41467-020-16037-7 (PMC7211024; doi:10.1038/s41467-020-16037-7)
Supplement: Supplementary file 4 — Source Data [file 41467_2020_16037_MOESM4_ESM.zip › Source Data/Fig. 2B, Suppl. Fig. 7, 9-11/nc358_ref.fasta.pass.list.len]

7570
6867
7572
7565
7571
7347
7568
4561
6840
15568
14978
6226
8933
19853
7397
7566
7336
6842
6727
6840
16575
6840
9458
6780
9575
6831
6863
10186
7413
9485
13855
6055
7420
6855
6825
10790
6968
17857
6855
3980
7413
15564
7420
9631
21653
9486
7867
7433
9916
6834
6800
11876
13547
2058
5218
15408
11661
7510
14222
14127
11589
7452
9475
9070
6213
9394
6799
10320
9487
6764
11004
15046
8959
13960
12701
8218
7340
7337
9609
7467
16231
7479
7451
7337
10169
10163
9357
7390
10198
7375
9460
7302
7371
10649
9311
10519
13499
15012
7979
9355
13704
13664
15860
7426
11346
9375
11497
7365
9499
9590
10773
11856
9541
7399
7419
9461
9441
11085
9445
12950
7424
7406
14119
14630
9619
9327
10066
14180
7433
12891
10281
14953
3634
10406
10905
5842
7352
8906
7363
9501
14904
9015
6852
11244
9345
9598
9807
9160
7390
6251
9171
7350
9571
9622
7502
9232
9407
9517
6994
9623
9348
7699
15402
7425
12833
13675
15562
9445
9354
5349
7342
14901
6231
9495
10177
12563
9130
8253
14846
6482
8013
11281
7258
5410
13613
7015
7424
13669
8360
10286
7244
9488
13422
9327
7798
6806
7195
10409
7365
7357
12407
5273
9581
10565
7140
7438
7387
10054
9484
11060
11578
7439
7498
13598
14834
1944
9145
7366
7350
7647
13646
12726
7352
15403
13875
14965
13717
10238
9595
9392
9106
7452
9536
12702
9271
11232
15534
7409
9399
13483
9547
7328
7511
9487
9306
7393
11713
7439
13933
7436
7325
8955
7511
8227
13824
14830
12941
9421
9590
5089
9555
9492
16326
7361
7362
6907
7941
12375
14960
7359
11483
9599
7582
15551
10237
7357
12410
14778
8949
9428
11719
1869
11076
11244
10159
12300
7369
7433
6998
8943
6698
9733
11202
5059
7392
3575
7331
11526
13220
12332
12141
5416
15580
7171
9653
7335
15392
10013
12126
9542
9564
13486
9276
8209
7732
8296
10741
8404
10683
9572
12356
9006
6943
12178
7349
22991
7413
9487
15574
7381
7768
7404
9410
3213
7472
6889
9385
11584
15012
7368
14966
7445
8912
7327
8912
9515
7503
13688
11555
9593
7453
15037
15037
9510
12322
6942
7411
4802
5107
11689
7414
5476
7332
7365
8910
11428
7504
9523
9391
9395
7343
7343
13490
7373
6871
8846
15015
7457
13517
8820
11318
8966
6462
7817
7468
12791
8143
11560
13088
9552
7399
14971
9163
9551
8712
14939
10135
7463
11609
7284
10814
13408
8920
5213
13625
7852
6820
9392
7437
10438
7469
13665
13685
7232
7228
7367
4744
7494
15577
7344
8492
8173
9132
7447
7631
7337
9606
12324
7459
13957
8733
5491
9931
8534
8163
11588
8865
8954
9124
11624
7397
8989
7391
9514
7741
14986
8944
12955
8873
8500
7446
8676
11731
7656
13753
11690
11616
9374
11577
9187
9795
15585
13739
10662
7381
15309
7889
9528
11652
7360
11310
7327
8891
9377
13509
10251
7523
11310
7452
9403
7410
9536
7437
7958
13709
6212
7476
9081
12306
8942
9000
7841
9467
11038
7478
11926
7394
9518
9274
9591
9117
9439
12107
9342
9186
4893
7399
9406
9406
11613
14043
8940
9368
11648
14993
13581
7366
6926
9467
13059
7453
12744
5154
11752
9011
7449
9142
9523
14094
7362
7506
11571
9155
14306
6848
6462
7012
6792
8895
9461
10218
23156
16739
7780
15397
13671
10295
9486
9397
9337
6726
15306
7889
12274
9567
7534
13548
7443
7365
6888
9479
7308
9586
7376
13648
13750
8156
10030
11582
13514
11276
11136
9565
7117
7355
7388
10469
7511
9558
7961
9393
7319
17616
9547
13463
6794
9637
9452
10183
13332
15013
7347
9572
8572
7805
11444
13644
7370
7467
11457
7340
14257
8875
7348
11646
9335
9335
10652
6990
7339
14939
6316
9173
1875
16117
7941
11735
13674
8906
6903
9311
7415
9619
7350
7390
8340
9498
7360
9347
6926
12779
15005
7211
9032
6697
9298
9359
9356
7511
7924
9493
13195
7513
7427
7286
9296
7347
9210
9492
15002
10026
13662
7448
7448
21837
6838
9379
9412
12346
15554
9321
8929
6801
8960
14474
14337
8975
9527
9314
9554
9075
7351
7370
10197
9002
13964
11400
7637
9470
8299
13927
8154
12097
8843
6675
7562
7399
7496
10220
7378
7949
9489
9640
3097
9842
9014
7330
9593
7328
7003
13866
9446
13799
7492
17170
10134
9023
12490
9614
9306
7361
7407
9051
7348
6158
5681
9557
7981
9442
13637
9314
7442
6359
9389
10309
7363
13899
8991
6910
8912
9438
10016
11530
12534
14949
9003
7313
9132
6949
9357
11281
9474
11734
11210
8562
8896
8992
8181
9125
9519
7361
14510
9548
5182
11857
10523
16788
6183
7471
9346
7360
11729
7448
7405
9304
9009
9718
7960
13941
9486
7426
9360
9585
6211
11559
9450
11442
9349
9400
5290
7627
7323
7351
11767
14174
5252
9557
16129
9634
9002
8965
7286
9333
7359
9557
6929
8889
11612
14991
8897
12033
7854
13023
8612
13383
15399
7376
6246
14175
7825
6901
9114
7441
15006
8945
7786
8559
15558
8747
13995
10900
14393
8934
8937
7249
11612
11685
14981
9548
6490
8939
11651
21017
7632
7448
9293
7407
7802
11467
4838
13825
9531
8876
6430
8211
9425
11691
9698
7387
11461
9359
7445
7455
13664
10843
7070
8764
11584
15823
6425
2343
7395
8495
8968
10714
8918
13850
10596
9374
7355
7175
10750
9163
9459
13684
13350
6437
7422
6448
12294
11618
8809
7451
7185
9472
9025
9403
11653
11505
7802
7996
9547
7151
14986
8940
20302
7369
7345
5506
12264
13243
13132
7390
8943
7644
8957
11752
7001
12810
7450
9541
15402
9544
7441
12454
11224
7377
8829
12097
9153
9312
9913
8941
8155
6834
8924
6808
1654
7365
9358
11656
7366
9461
9436
9205
9521
7380
8768
6806
7381
9534
7856
11595
3169
5205
9502
9482
9546
8851
8062
9524
9525
8215
7441
13746
11481
15446
13777
9388
7936
4690
11491
14972
12075
7382
7512
7383
13639
8520
14072
8477
8357
8958
7364
5906
11778
9593
13885
9459
9423
8264
9451
13536
9493
13661
11378
12719
11792
12752
11810
14767
9554
7464
13963
9475
9437
7493
7455
9565
9662
7401
9361
6064
6891
11590
11759
13627
11737
9009
11789
9429
6330
7815
9522
13997
11760
8978
6423
4808
9481
9393
6492
14341
12130
9596
9362
5511
10411
8402
9447
9364
7642
4268
11734
9310
13928
9443
9441
8074
7486
9299
9553
7408
8121
9002
7444
9586
9478
7311
5734
13687
14753
10867
13638
15536
8073
8851
9057
13724
14214
9585
5201
13901
9583
11694
12528
12861
7787
16576
7433
5533
8048
13540
13712
6428
9405
15040
8918
9456
8707
7342
9342
12606
7391
7865
11496
9517
9455
7746
7387
7442
7367
11602
11602
7827
13704
13605
13518
9546
9606
12812
9527
8945
4670
8377
9473
9494
10129
12114
13993
14897
9403
10188
10215
8929
8948
10118
7478
13905
13255
13772
5407
7364
14901
8967
8980
14310
9344
9034
6253
14258
8957
12086
15025
9392
9106
6743
8409
7222
9495
11929
7345
9532
11374
15403
9466
8361
9291
10271
8986
4975
10148
7452
9535
7412
14451
14217
15801
8946
14034
13919
10590
13900
10655
7515
10259
9141
9829
10222
11700
6473
8958
9386
7341
9537
9568
12641
5759
6892
9530
9765
7283
8080
15022
12151
9517
7035
7367
9479
14018
12005
13970
12470
9158
11278
13989
10770
1807
8592
11265
11627
9592
5747
9321
7325
13699
14181
13960
8469
11514
9280
13522
12925
9441
7349
6281
7397
7370
7348
9494
10056
9386
9715
7354
12760
7302
6716
7396
11649
9152
9613
10054
9291
6481
9362
6401
15559
5579
7419
13879
13838
9414
9115
9808
9264
5275
9590
9210
5380
9667
13857
6199
8215
10323
13652
15625
7368
13663
9669
3770
14530
14106
9422
13905
13272
7410
7774
8961
11195
8923
9532
8965
10076
7223
14907
9192
13656
8880
11597
8832
13191
9446
10086
14008
8925
8965
9541
13826
8972
12161
5448
9402
11817
9148
8820
9570
9636
7471
13623
6392
9414
9363
5471
9407
11638
11702
7344
9443
14963
10012
8564
9184
9299
9008
8980
7317
5309
9336
9345
7836
7929
13885
10020
6075
6762
14936
12410
7561
8907
7270
9498
9369
10309
11796
8032
13144
15018
17174
9457
8130
8957
7392
4044
9351
13742
8904
13587
13629
9471
11404
11312
5487
9558
8974
13847
7769
7798
7456
13685
13384
13981
7381
14156
9330
6633
8676
7654
8995
15568
11616
9473
11969
11757
8405
9393
9278
11432
14259
9004
4138
11753
9486
6860
9091
11745
12015
14329
9019
12841
8251
5724
7352
9587
6492
7495
9402
13651
9183
5085
11760
9638
7441
11668
13953
7541
9064
11325
7333
8344
3624
9529
9330
9805
7325
9533
9880
14960
7957
10103
7331
7447
7312
9466
14145
8976
9261
8112
9545
14965
9375
11244
9238
4838
2762
10052
11753
14833
7386
7036
14224
9014
9438
9439
9467
8875
8976
7439
10093
14099
9881
11545
15972
13696
11517
8952
7361
7430
7382
9448
7570
15631
8172
11753
4941
9554
6863
12516
8996
8052
10218
9440
9495
20438
8889
9133
8944
15099
6151
13849
9292
12706
9230
10358
8946
8946
9376
7384
9332
13156
5196
8933
9427
11583
8929
14940
9923
13276
12566
9519
5078
11293
11580
8971
8972
7629
3617
11771
16755
9523
12646
9530
7449
5604
13929
12342
13783
11798
8933
9539
7419
11501
7254
11812
8972
7668
11302
11856
6165
9357
6799
15963
6486
8178
9432
13659
7406
9053
8540
12591
9522
7464
9603
14177
12023
7279
6951
9201
10473
11547
9519
8836
13926
13932
15001
8405
13459
9134
14084
9491
9528
13972
7465
9426
9546
8931
9970
11513
4656
11275
10438
7429
9555
9570
7448
9407
7379
9477
7338
7313
11313
9462
13538
8338
10056
12409
9248
9526
7480
3281
8916
15576
9569
8563
8693
13747
9209
8942
14275
12306
5413
12930
13076
9237
13909
3624
9350
11592
7433
9121
9528
8118
8170
11522
7370
9431
9521
7330
15010
8220
15021
12002
11547
5650
12987
9282
11428
13638
10367
7315
3749
11897
7445
6928
9435
9051
7407
7353
9601
9493
7444
6433
9444
9546
7936
14050
8894
12593
11588
11611
8930
7359
8935
16224
7324
7823
8217
7363
9516
8869
6793
8763
9422
9447
12071
13448
17545
8944
13386
7423
11838
7294
8735
11222
7349
7827
14460
12449
8894
13619
8935
7451
7511
13630
4004
9373
12419
7370
7356
7307
9003
13985
9423
7890
8938
11313
11580
7928
14966
13897
9028
11425
9112
7425
14111
8871
7323
9457
1843
9544
11318
9316
9295
12773
13689
7459
8201
9328
9442
9468
9398
11819
7246
8982
7399
11729
9622
12009
8954
9524
15019
13450
11871
12113
8494
8935
12509
9502
9572
12766
8997
9472
9196
8956
9036
5348
14628
7496
7265
14918
10683
9473
10700
9566
17524
8929
7437
4753
14165
13845
9288
11535
9134
10181
10218
7366
14557
9127
9468
7319
7998
11220
9321
9023
8549
7377
8987
8914
14162
6117
9053
9117
8992
15016
14106
3628
7357
10922
6055
8938
9517
11935
4750
9439
12012
6486
9272
14300
7367
12008
5553
4362
9504
7319
12544
8946
6967
9173
9291
7455
11099
11247
8961
9327
9889
7364
13878
13740
9546
9371
9358
8933
13843
13758
8473
9517
7286
9643
12095
8969
8968
5223
8914
14026
9424
8976
10045
9272
9501
13921
9512
9484
11635
13712
7475
7398
13581
9452
5142
14845
16289
7375
13432
9419
9522
10759
7145
9439
8935
9313
8776
10956
13652
6903
8945
11616
8061
9310
8980
11756
13538
8921
12828
13705
8977
7884
8431
6439
9607
11305
8579
7495
10739
12639
13453
10299
12126
8865
9464
8038
8595
8951
8038
12795
7514
7121
9542
13707
7368
6140
8926
13449
8944
8924
13547
10339
9515
9581
12045
8941
7346
4895
9206
9421
9595
8438
11860
11589
7951
9671
13709
8724
9501
9462
8110
8550
8997
8916
11244
15037
13712
12410
9336
14190
11696
9457
13463
8944
8445
9515
6879
13890
9372
9205
7488
9626
8954
11770
13877
8670
1576
8839
17832
9522
9498
8947
9368
8928
8845
7702
14072
11546
11395
8905
8237
4790
9589
9130
9573
9515
8995
7446
12655
7342
11322
15719
8420
14028
8934
11525
1881
8933
8484
9584
9121
9261
13829
9355
5219
5067
9269
7482
8694
7382
9525
7805
9333
9340
9432
16407
9400
4955
12646
11746
7862
9001
9526
13687
13854
11318
9504
7366
9545
7991
8835
7396
8884
8989
9389
7360
9379
9288
8079
3991
9409
7407
9574
9292
12569
11553
9643
15563
13600
7198
8961
15474
14164
9363
6551
16559
7285
8959
9329
7382
6500
14205
11984
11757
9516
8812
7798
8879
13534
9289
9440
10655
11244
8770
11773
9601
9522
1993
4774
12053
7403
15512
6498
9499
11705
6050
7345
14355
9298
15400
4903
13723
8856
8948
9004
6455
9328
11545
15559
16275
5627
10277
9116
9511
15744
7797
7511
9545
11190
11487
9211
2245
7418
8899
7378
12362
7369
13616
8997
7453
9494
9467
8662
11447
5349
9314
9000
9290
11911
13681
9592
14793
7405
7972
9904
9553
9014
9417
8980
9381
8953
8913
8989
9527
7818
8660
9542
13718
6410
8973
15373
6391
9275
10730
6847
8861
5574
8190
6489
10862
8902
11607
9376
10265
5409
2220
12339
3712
11797
6854
9515
9122
11751
8941
11545
8963
8977
8983
9472
9824
9491
7358
7396
7438
9188
11568
8880
2887
11763
12381
9503
8956
9502
8989
7112
8251
8934
11504
10950
6846
11957
10276
9465
8507
7019
8921
2340
4813
8898
7431
9391
10386
4774
9467
20546
9471
8808
9510
8976
8936
7364
14345
11608
9613
11137
10487
17529
8076
8993
8728
9525
9667
8971
7802
9477
8338
8358
9496
7395
8314
8106
8885
13704
10354
7685
9478
9443
8317
13645
11119
8853
11582
8930
12050
13220
9491
14322
9493
13854
9497
9527
12526
7815
8960
8303
4026
4026
9469
10679
7215
7216
7693
10679
8938
5932
5521
9520
7342
13435
9341
7975
5279
13775
12257
13559
13878
9496
8553
9526
5753
11934
7818
11209
9292
9282
9535
12491
5294
12748
10516
7398
7941
9572
10434
14143
9287
9523
9570
8973
8961
7949
11928
7253
7026
14067
9481
10426
9089
8899
9531
10371
6208
4571
1920
13544
14187
9893
6764
13546
8930
8972
7086
8957
9304
15052
12759
9535
5718
14852
7773
9002
11474
7835
14342
9102
7669
9454
6140
8736
8892
11661
7076
9440
8258
13641
8916
7749
8934
12257
13388
11752
9496
8088
12144
13070
12565
9541
8947
13264
10542
8951
7404
13968
13811
8759
9633
13714
5187
7350
13722
13739
13538
11536
13938
7389
7419
9306
8943
9287
8994
5535
14176
9460
13522
8420
11585
7344
6421
10816
11713
2061
9567
7381
13413
11933
9188
12664
12103
6208
8948
11532
6869
8981
8954
5096
8740
8984
13847
6211
8780
10928
9433
9449
9321
14236
10895
9494
9399
8948
16488
11830
11647
8992
15418
9167
6292
2731
5712
1881
7319
11838
4952
11680
8673
9104
8901
8901
11146
9324
11335
11502
7351
5965
7982
7264
6346
7029
9379
11213
11517
7336
20037
8449
7452
9520
6168
11611
8725
9456
14246
9516
7367
13841
8958
8878
14013
10118
8805
8008
9534
11772
11914
7391
11723
9528
8523
9447
9480
8978
8831
9472
12236
5851
4350
9447
7315
9523
13485
9518
7454
10185
11516
7381
9520
7441
9409
9552
7382
6925
7401
11683
10061
8892
9349
7733
9540
7341
15815
6963
7606
10677
7513
7446
8898
8120
11891
13767
13231
5812
7937
5850
13899
7286
5211
10474
14427
1752
9474
13581
9070
7312
11394
14908
9016
8973
9347
7435
7468
9422
7447
7475
5338
8963
9524
13418
7386
9413
9509
5029
13733
11010
7357
7426
11800
9395
13819
9110
9524
15052
13720
10597
8131
9008
8958
8909
12649
7344
13585
9328
5488
13701
14974
9527
9473
8991
11763
9563
5237
5833
8967
10311
8961
9146
9173
9466
14754
3740
4912
9023
9494
9600
7546
7426
7912
8812
6393
13665
14859
11596
9490
12314
9452
8972
9525
8978
8168
9354
14957
11624
9561
6658
8241
17250
9204
22918
7362
10663
13642
13664
7320
13974
13893
5309
12768
11559
9606
9497
14986
11009
10084
7324
8055
9520
8851
7443
9360
13970
9533
13806
1842
9350
9110
8911
10859
11848
6955
13597
9481
11748
7424
10103
7378
5475
5398
8920
8971
8867
8922
9542
5258
9684
7835
7512
13826
11846
4792
9038
7225
8973
9468
11281
8962
8926
9463
9374
10639
12784
10337
9443
8936
13585
9134
13694
9668
7301
7320
17502
13523
9835
8105
11415
11268
18892
8999
10246
6846
9488
9546
9562
9328
6869
9515
1576
9430
13524
9391
9333
9622
9527
7514
7456
15528
8941
13233
9525
11503
11238
11501
13472
9108
9098
13687
11882
12833
11720
9496
9088
9474
9023
9244
9078
8962
9212
8996
7894
9005
9007
9009
9445
9734
14121
5180
13758
15280
6100
13767
7024
6968
9513
5263
8959
14149
8961
11576
11879
9349
13932
8952
9462
8347
7419
9083
5410
11501
12325
11137
9302
11552
8926
10196
9365
7504
9015
4562
17395
11717
9300
7450
7380
6454
8971
10421
16982
13672
9398
6849
6222
12095
9113
10720
14177
10634
17384
8970
1596
9593
7340
8294
9208
9120
16387
7458
8967
8961
9338
10186
8780
12270
8891
8506
7313
9224
11397
9479
8961
13923
8944
9606
7146
8926
19274
8859
14118
14114
13873
7412
8662
10442
9502
13050
7315
8565
11321
7368
9330
9460
7660
8959
13738
19727
11831
7361
4948
13401
5817
14168
7940
8864
8270
10248
13289
8957
7803
14083
8988
6747
7372
8543
13673
8712
15013
14096
9045
12836
11391
11502
7446
9619
9279
9527
10064
9025
9005
9365
6902
14131
8894
10601
14988
6984
11916
9806
8907
7543
8328
9328
7309
11832
8911
13392
10333
8897
10814
12764
14008
9156
14051
1716
5257
9548
8741
11463
9353
8904
8910
9527
9192
6941
7247
11809
8053
11758
12761
9014
9534
8961
16398
8199
13605
9513
7508
13545
7470
9344
15390
8927
8930
13830
7041
8265
9524
13969
9491
8961
4919
8989
5475
12406
13844
12154
13720
13873
6539
17194
9208
11786
10423
8944
7434
16375
7450
7456
8918
20255
6726
20526
9664
11455
8312
7397
9790
9417
8140
8905
9509
13442
13387
8013
8237
9513
7781
11646
10343
13996
9385
9300
8889
7911
11161
14783
11250
8387
6657
8984
9445
7853
7567
9458
12515
12515
14824
9370
9306
9471
9690
6948
10030
15406
8999
6881
14982
14118
13362
9467
8983
9482
9317
8897
8937
8992
16155
7280
9519
14592
11469
11115
7410
9553
13241
8951
10448
21725
8062
8117
11752
12088
14900
11716
11635
9390
7124
7266
7105
11754
7419
13711
9456
22716
5947
8913
3570
7349
9773
9520
8944
15587
9467
4150
11522
13673
13923
8959
9466
11651
9589
10220
13617
11858
9137
7377
7418
9379
12522
9378
12679
8996
8921
7420
10304
12024
11688
12995
6404
14955
8994
11088
15590
7313
7407
7367
12128
9338
11284
10352
6063
5942
9302
8210
8450
7737
9527
7318
9085
9255
7459
11730
7238
13613
9496
10145
1576
7365
8724
12402
11617
8456
12556
8247
9202
9551
8925
13738
14192
8981
13721
9435
8027
9492
8317
8993
13677
12782
11587
9324
9539
9362
13699
8856
15555
7975
5467
19471
13634
8299
9505
14083
13523
11755
7435
9099
8719
6659
12773
15255
9638
9443
12198
4795
8978
10905
10299
11614
12895
10258
7347
10364
9549
9466
8934
10784
7360
9520
10220
7285
7333
6848
7058
7793
9355
13118
11995
7364
6839
14378
14272
7379
6452
14409
4475
9016
13725
8542
6395
13734
11786
8919
6845
11885
9494
9401
9526
11559
7536
7438
8120
8944
9067
9504
9486
7977
10699
8933
8889
8682
7407
9011
9148
11557
9306
9547
11639
6114
12609
9596
7513
7468
9686
15961
7530
5365
15584
10058
9665
11782
9320
14223
13817
7791
11611
15264
7939
7393
9635
8991
9420
12234
14133
11479
14879
8379
9334
6001
12116
10497
14130
9650
13891
11143
9481
9498
8939
7821
9047
5479
10386
8991
11311
7596
7767
5135
9314
6844
8730
11349
9531
9466
11536
7359
6258
5999
5226
6275
14012
8928
13659
13148
7369
9387
9084
9203
11925
7315
8888
9379
9030
8440
7620
8216
11768
7357
7537
8947
9723
10845
9437
7936
6467
14977
9081
9028
8162
8885
11493
9471
9569
7434
11591
5546
8908
13725
9246
9607
11653
9410
11841
11318
14967
11107
8946
14769
22910
7333
13355
9798
12040
5609
12440
13637
8121
13409
7394
7418
9485
9801
9529
9177
5702
8043
11385
11273
9460
9555
6759
7788
15015
9479
12934
5310
13358
13329
15397
9530
7553
7789
15171
8917
13735
13738
13450
13738
9178
6492
7724
9400
7415
8882
8877
5505
9558
9665
9538
9411
7318
8607
15967
7025
9563
8498
7432
17966
7782
11723
11807
13738
11510
9139
14019
14636
8359
8373
7304
10113
7555
7315
12771
14915
7402
8176
14911
10405
8188
10012
9385
8316
9466
9531
7366
7877
9407
11669
7457
10224
7585
2114
9468
8868
7455
17375
8434
9297
9590
9482
9187
12133
9429
7616
6207
9124
8750
13894
9060
16608
7338
7451
8937
8318
7833
11551
9882
17326
7861
14152
13243
10592
9377
6850
7688
13428
9347
12901
13510
6812
7313
11614
9516
9350
12777
9646
8945
9536
8906
13985
9639
9391
11310
7410
8057
9312
13696
9382
6388
6528
11497
8992
9698
1644
11754
10041
8920
8938
13774
7455
7440
11804
7316
11490
11741
10025
8869
8293
10601
11219
9270
6897
15402
8658
15560
14957
9421
1859
9537
8953
15565
11439
9450
9210
7731
9303
8746
10068
13595
9986
5131
9450
9543
14204
7324
7307
5026
9675
10235
9113
7585
11648
10503
7485
9421
9505
9122
14989
10256
14402
14951
9549
8572
13249
8268
7343
7340
8550
8396
7313
10233
15008
9189
11779
11220
7356
9552
6246
13667
11728
10282
11518
13946
14810
5746
9627
7389
2527
7342
7452
5847
9491
8576
10755
4794
9413
13908
7158
5653
7386
7349
14966
7933
9510
8956
7344
9513
8316
7957
12765
13410
8375
11943
7372
8932
10466
9752
11702
9427
9516
13909
7347
9530
14975
11785
11604
9525
7328
12794
7782
14018
11780
9519
15377
9610
9473
6847
8226
8791
8965
12819
7501
9334
10396
13672
9515
11615
13701
8911
12262
8931
8964
7389
11906
9560
7369
13393
7410
14001
11420
8564
6822
6210
14979
7798
7475
19460
8896
10243
11805
9591
14117
13705
13164
7451
14103
7947
13861
10193
10177
9317
12011
6867
12770
7849
7450
13474
10862
15031
7315
10721
6547
14093
9562
11331
9241
5363
7470
7458
13279
8216
8850
9494
12435
9544
7361
7350
14976
15547
9483
7134
8445
9477
9352
13847
7374
14768
7433
7306
7971
13785
8267
12146
7389
5287
14973
11878
9355
11404
16439
12817
13645
7394
11721
8134
11383
11309
3018
7459
9356
14977
15547
13032
14855
9572
3533
7454
7318
7351
7407
13228
5040
15405
7407
7487
9626
8981
9364
11579
7232
9624
9286
7394
13487
13707
10249
6209
11614
3937
12268
9941
8478
9370
7298
18451
11456
7463
7468
9338
13305
9086
8960
11370
5342
1777
11624
7950
13069
7378
9524
7364
11367
11145
8094
7348
7391
12071
14285
13672
13739
14010
9415
13706
7445
8633
9560
14963
11563
5825
16544
9045
12224
8773
10793
14162
9566
9444
7240
7345
9416
9177
8525
14189
2198
5842
7424
9569
5500
9402
9582
11587
10423
9523
8964
9001
14764
13561
7514
13549
12010
5835
7053
11596
9588
7350
7249
14032
7374
7371
11082
4992
9754
7336
13219
9150
5495
7464
3236
8901
13875
7516
7893
7417
15028
8767
9504
11560
11097
11655
10171
9394
8907
14716
7430
7447
12451
11757
8938
9604
11576
8659
13651
8998
10302
8971
5334
7458
12402
9133
7392
7572
15579
7354
8992
9140
13690
8937
8136
12172
14049
9525
7362
5254
9708
7383
9334
7782
6272
15023
15519
8129
13706
12163
7343
14057
9394
15005
10558
9360
6868
9414
9070
11095
22920
7954
5350
5845
16733
12430
9525
16521
13949
13673
6038
10185
7600
7319
14001
11054
8991
8929
9286
9402
8825
6826
12689
14208
9063
7205
8167
10037
9632
7297
7804
13644
7300
12708
7333
13589
9503
11350
9723
1472
15398
12109
9308
7573
14013
6987
10109
8947
7934
8959
6917
9471
9473
13713
9509
15565
9316
14991
9008
8305
13710
9479
9547
4985
13315
8951
4999
9637
11196
9239
14089
13363
13497
7959
14988
2807
7448
8951
14980
9553
7513
7542
5557
11933
9626
3239
8708
8940
15404
10658
7318
20421
8305
9436
8795
9732
7337
9547
9639
7448
9684
10144
7437
13986
7357
7337
9443
8903
9529
8981
7394
13418
8274
7346
9552
7382
11620
12774
9571
5242
15579
13730
9600
11989
10902
6797
6501
9551
8946
7254
11442
15601
23147
8190
8654
8597
5766
9629
15005
12896
7460
9511
6244
7371
7319
7450
15425
7879
9527
7869
13691
11654
10330
10408
9465
14662
7298
9518
14178
8455
6726
9481
9446
8485
9541
14974
7782
15567
6794
7253
15759
13399
7081
7559
9403
7462
11565
9515
7397
14599
7211
13602
8237
11687
14149
13890
6920
9197
6847
9318
14928
7380
7553
7806
14958
9604
18635
9485
12574
7947
9568
6964
7531
9523
10173
7442
7513
7155
10931
13677
14919
7413
7323
18142
9483
9600
7469
7369
8330
11310
9485
7991
11311
14791
9533
9411
12353
7378
10065
8298
8033
9552
7439
7395
11677
7440
7313
5304
8175
11900
12031
7416
6486
14022
17262
7468
7431
7522
9008
7372
5356
3194
9090
9980
8926
16937
11274
9478
7286
9493
9543
6609
9002
13925
7414
9328
9607
10981
15015
9469
12323
9389
7520
9545
9356
7314
7319
7448
7305
7201
7362
9449
7439
6903
7434
11077
13908
9663
13516
12979
11577
13656
13702
11682
7414
10454
7462
7367
19402
8225
9356
9439
7479
7785
9566
7334
8940
11401
7346
7364
8997
13269
7377
15395
13611
13712
9503
14997
6877
9297
7443
6877
13812
13525
8367
9330
12354
9535
7365
9309
9169
6958
12843
7367
9624
9556
5522
12045
8959
9050
9312
11803
7845
9514
7158
11028
7520
11761
8704
7414
9410
9575
10736
9487
7438
9526
7511
7824
7940
5208
11563
9561
13669
19085
7371
13714
7511
11464
9556
11693
11413
7864
13724
8074
7393
10572
11861
7418
14903
9378
7239
9511
10987
7420
11110
6967
9341
9045
7356
15487
15033
9462
13698
12732
8930
9617
9601
7412
7752
7446
7343
7439
7368
7440
7799
7632
11485
11268
7455
9533
6869
7509
13384
12528
13694
9648
13433
7466
6606
13604
7375
7388
9585
13584
5211
8895
11528
7361
10314
7338
7430
8653
9621
10874
9489
7374
16533
7385
12437
7509
4952
9358
13693
7531
9685
14959
13581
9616
10879
7465
12057
14095
6831
9532
7488
9370
7821
15027
8142
7336
8381
11788
7372
14209
7650
7367
9112
6846
7570
14964
7428
9797
6959
8133
9508
9488
11548
14969
7538
7273
9535
13745
9197
8902
9481
8364
10354
12751
16651
6846
14133
13720
8900
10339
7264
7581
11668
14325
7512
11702
11982
11579
9586
9424
14944
9580
7715
9545
8928
14144
10422
11746
22524
3243
9597
9602
9594
9618
8955
6018
8290
12432
7369
12870
13866
6473
9472
7438
6862
6874
9489
15086
5916
7224
7415
13531
6776
14945
4811
6832
13468
10051
12526
6889
9568
6688
7474
6028
12956
6826
10239
6865
10746
11462
11765
7459
9419
6830
6834
7282
3977
9001
9401
17591
6833
6872
6844
9408
7380
13772
7921
8895
7823
10515
6640
8923
8349
5392
9360
5547
5545
9584
9544
7819
7267
9525
8913
9529
5455
13671
7971
7794
13808
9424
13969
9166
9477
15554
12775
9243
1883
8957
9559
9603
15502
6530
8546
15500
8116
9388
9353
8974
9523
8904
8676
9299
13699
7451
8935
11609
7460
8931
9316
9011
11711
8932
13485
13694
8974
11728
7457
11957
6913
12756
9480
9358
9605
8944
8964
11135
12044
6717
12218
6948
9526
13783
22537
8831
8085
9400
7402
9393
5043
8686
9552
9076
13773
7509
8943
9010
8907
13616
8844
5751
9468
9132
9031
2161
9682
6483
12445
15129
9298
9487
7420
12802
9514
9430
9532
5142
9587
7365
12303
11495
9648
13728
9103
7449
12634
4748
7774
7424
7508
7410
2914
8941
7446
8046
7340
8964
12832
9176
9105
7171
6477
12199
9555
8889
7365
7387
8865
9036
6703
9536
4943
6625
7945
8022
11617
8215
14072
10803
10819
9371
9401
8922
7419
11387
10436
11805
10198
15630
8129
9638
9500
7372
11655
7858
14318
13948
13436
10907
7391
9541
12343
4891
7506
14096
7367
7371
7425
7356
9426
9478
11211
5657
7420
8179
10180
7348
7455
7625
8849
7423
10392
9555
13916
9509
14962
7239
8842
8952
9281
7570
8911
14735
7459
7818
6933
16304
9596
10289
9836
7710
7403
11629
9623
11778
9476
7355
11636
12597
13559
13707
12282
7374
11701
13197
9515
9345
16634
7688
8239
7796
13555
9015
9461
8753
15566
9270
9549
8124
5295
3473
9536
9464
3171
8976
9322
9301
9700
6477
9509
7428
9142
5251
9203
9446
9463
9391
6329
7965
11673
9540
7339
8380
8952
6931
10355
13698
7448
9336
8963
13989
9551
6990
9629
7694
11278
9289
9374
7421
7421
7395
11753
13477
8968
8974
9425
7365
9489
9517
9544
7339
13797
9577
9646
13795
9530
10326
9520
11508
13374
7570
12831
9669
5842
9462
7302
6937
6029
5824
9443
8862
7767
9477
9446
9354
7815
9469
5185
7481
8881
9580
11079
14082
8949
7367
9326
8135
13854
7458
9490
15144
7421
9103
11963
7798
7099
9042
9493
7419
5764
8978
15229
7373
9178
7356
9379
7294
13183
7390
6951
7412
7487
8953
11675
7328
9615
7267
4790
8120
4251
8874
6613
7360
8916
9147
9096
9526
11659
4897
12298
8934
9513
13804
10352
13709
11563
9478
9253
11751
13528
9656
13691
7310
9878
8997
6147
7328
11734
7460
16814
8976
14509
13543
7455
7441
7218
9848
14015
8895
9375
7583
9165
9513
9773
6826
12738
9336
7421
9546
13440
12761
5369
7488
7554
9414
12024
6212
8943
13360
14932
9592
7031
7358
6536
9944
11691
7445
5804
11417
9480
7945
13740
7475
9012
13651
12203
11425
7017
7440
8059
9435
14993
9437
9550
11515
13834
4325
4958
7396
8944
11259
6843
7424
8285
6836
7393
13464
11850
4419
9546
7492
9528
9575
11415
23659
6499
9017
7443
9348
9453
9442
10764
10018
9207
13458
14231
7507
9433
9633
7863
4994
4994
4792
13985
11804
16403
7335
13698
9549
11700
9457
7405
8808
9456
9560
11861
7359
9379
9174
5518
8963
8921
9512
8936
13636
9461
8924
8694
13811
9375
13670
9445
8904
13739
9516
6455
7525
9020
8946
7399
13692
11131
14411
11541
12228
11517
9316
9554
10032
9304
11414
11965
14964
7410
8591
10261
13998
9484
9619
9476
9464
8983
9538
9485
8967
8153
8902
9876
13332
5340
8957
10124
9494
9657
12178
12210
7348
7391
7434
8093
8990
8983
7350
13134
12110
9553
8813
5321
11754
7961
7808
9171
8947
7390
9389
12079
7524
9010
9379
9319
9826
14045
10708
11067
13578
15570
9377
9421
8934
20085
9005
9325
9554
7365
14134
14099
8302
9283
8157
14057
9399
7300
11354
9460
7430
8975
11285
14998
9015
8987
8944
8718
7631
7941
8110
8958
8963
7399
13961
8975
13912
8972
6988
9493
9453
8947
8236
8946
5559
12814
8982
9420
8910
7889
9305
15401
7384
12195
8137
9367
3647
11644
8332
9677
8985
7426
8952
9519
8955
9473
13213
9491
5150
8996
9278
9451
9294
9604
9482
8934
9020
6378
13529
9385
9319
11660
9502
9500
14002
11900
9359
8953
11406
8690
13370
4423
11616
8995
7672
7340
16247
9538
12738
12926
9523
8089
11368
10448
9024
9297
8974
9445
11555
9851
13037
9487
11480
9476
7341
2051
5839
5415
8620
9545
8924
11758
11752
9452
9501
9309
9302
16801
7345
8997
12787
12094
9562
13465
9012
8707
6955
9068
9381
8970
10182
5215
9590
6863
6858
7573
6878
6864
13944
12517
13350
11474
15561
7568
13490
9371
7393
21931
9543
14051
7409
9531
5090
9013
8870
13395
7451
12024
7227
7431
9494
9295
9635
8213
7575
7738
9505
9510
7412
7324
13446
10139
7323
8038
7358
4429
6863
7360
13876
12115
1383
9252
11753
9612
9587
7533
7330
14204
7396
7184
7340
8792
9203
9461
7547
7421
7448
7607
7351
7456
7470
7551
7732
15169
9663
7404
13654
8560
6276
9415
5027
7589
7329
5830
7489
9523
7444
7353
8881
7355
7367
9709
7370
7462
11651
9629
7397
6851
11680
9551
9183
7397
8884
11778
8830
15513
11654
7308
7479
6815
8967
9581
13989
11610
12214
8947
15906
9485
10795
9299
7468
10298
7344
12675
4237
6476
9358
9716
12757
9387
8986
7370
7510
7433
22358
7327
19362
9617
13063
9148
8233
9345
9393
7415
14197
7448
8926
8839
16114
9368
9302
9523
7367
11443
9913
9684
8920
12162
9368
7465
9538
7344
9473
6762
9019
7416
8964
7328
12816
5218
13687
7494
12787
7407
9644
16173
9345
8043
11881
7503
9486
11799
7378
7523
7319
11242
7942
4789
10185
5114
8645
8931
5205
8942
7334
9104
9433
6449
12354
7757
18811
8463
7472
7409
8895
9691
15236
7330
9558
14935
9139
14935
15861
12655
7322
9346
12348
3635
7808
6879
13872
7955
9541
7398
14415
7364
9405
14045
13136
12691
10037
9542
8282
13855
12679
9633
7418
9615
11768
8964
8937
7335
7817
9317
7390
10210
9497
15188
7374
9437
7218
7338
9415
7391
7509
7869
10026
7509
6997
9385
12318
13909
9378
8886
11495
9447
13331
9442
9585
13210
14992
8927
9015
11760
9627
7476
8872
7457
14101
8178
12787
11570
7393
6791
10023
9480
5803
7399
9211
9007
7457
10165
7283
7376
10421
9011
9374
9171
9028
9981
11640
9542
8904
7385
8955
7365
8665
7361
16146
13819
9937
13696
6259
7361
7507
8906
6859
7371
9114
9598
10929
7363
7425
17448
8368
6431
9091
7783
7362
7346
8949
16264
8969
13879
9731
9544
7255
11340
7969
9593
8929
7366
9460
4185
7999
9361
9627
13779
9619
16223
7294
11637
7529
8887
13559
8872
11458
15407
7496
9473
9645
7953
7503
9354
8952
11491
9004
10330
4262
11569
7383
11695
12623
14345
11754
14116
11778
9676
11657
14847
7028
10766
8937
6444
10712
9628
5183
8999
7443
13870
2967
9647
10317
9498
7826
7369
11351
9118
9168
9670
10112
6849
9690
7342
7359
7363
9481
11389
7492
12416
11644
10231
11558
8841
9448
7003
7342
9379
9605
13690
9526
8758
11805
2451
13712
12197
7532
7946
7204
5223
7356
9489
13518
12625
7527
6471
9682
13765
8871
14080
7393
8583
12657
8931
7439
14484
10211
13787
9405
15569
14054
7447
11688
6209
11464
8250
9438
13986
10025
13888
11573
11783
9526
1838
7361
11284
5480
13722
13526
12775
11187
9565
11067
7354
3627
14696
16242
7385
10804
7553
9166
9334
8943
6800
8856
7896
5733
13654
13457
13656
8986
11796
12040
6837
13895
8661
8300
7449
14295
7000
9366
7514
8201
7387
7369
8373
9186
14051
7387
14031
9002
13153
9511
9370
14933
9338
5972
8193
9535
9776
9022
11309
9267
9447
6971
9590
10275
7594
9313
12427
10502
12808
16223
11669
6090
10256
12260
14125
9686
5750
9318
9564
13994
8939
13107
10095
10139
7823
8413
7499
9358
9459
7457
14115
11291
20963
9333
4690
11737
13665
13472
15817
14124
8965
12595
11628
7986
9514
9519
8874
8899
8608
14992
20398
13854
12195
12303
7815
8709
7463
13420
7364
14122
7450
9392
9415
8939
9098
9847
9543
11606
13312
7346
7375
13581
9143
9587
8958
8101
9475
9647
8944
9400
10306
7042
8149
11866
11601
9426
8943
7124
6801
8940
13969
5405
8938
13191
7390
13680
1404
13721
11487
11763
13114
9457
9306
8530
9557
7378
9625
10175
8909
10176
12414
8337
10521
7356
14642
10152
9235
9407
13724
7516
9330
7351
10933
6865
9595
11629
12462
11422
9290
15054
7440
11174
7560
8941
9273
9338
13190
10625
9037
11694
9437
9001
14789
9439
9452
9510
15565
10353
10567
13880
11663
7586
10391
7352
10097
9386
7444
7439
14926
13376
9644
9749
7234
8955
7058
13699
14067
8936
13643
12236
12906
10527
6246
9399
5635
15968
13801
7397
9327
7438
9649
6864
7726
8346
13795
11794
7100
15396
7288
6845
7408
7452
12899
13658
9577
8629
9453
12647
9746
7948
7314
13809
14185
8049
7377
8330
7043
14996
7034
3788
9287
15394
13007
13734
8928
9140
14977
13487
5610
9020
9526
7415
10484
9075
13774
9515
7510
17028
13664
13699
11532
11274
14053
9271
12544
9421
8943
1492
9126
9551
7361
11712
7512
11497
13830
9524
7433
14285
6884
9334
7395
7426
11740
11564
9569
8993
13717
13258
7386
9018
13061
11370
4746
9715
9328
12765
14747
7384
11915
9749
7418
11896
6784
13658
7305
13695
9405
14951
8675
5866
11769
8926
7877
12648
9665
7348
9423
14036
9418
10932
13710
13622
12916
9457
7398
9460
11741
8988
9393
7363
7009
11643
9608
7310
9017
8906
8980
9375
12551
13484
7433
7468
9855
13394
8929
9374
7348
8932
9304
11752
11371
12137
9474
6965
9307
7451
8924
14123
8076
13374
13145
9339
13716
9097
6441
7753
7024
10737
8991
9557
9233
7460
12550
13384
13631
8085
1804
7966
8566
7511
8870
2044
9540
8529
7396
7466
14858
11583
9487
7459
11577
10027
9488
9017
7586
9268
5241
6854
13653
13659
8347
14974
12518
11499
3094
9200
4800
9562
7341
9626
9468
7381
9393
3303
9649
7858
14153
7145
10777
13096
4777
9574
13370
12833
7412
10316
6861
8137
13686
7493
10535
13803
9563
12684
7405
7368
11460
9384
8599
9514
5625
8050
9490
7915
8918
7356
12465
7961
8964
8911
7445
7852
7978
9300
9512
11810
8178
7341
6857
13660
8187
14167
9528
13592
10373
11740
14035
6220
10110
13011
9381
7512
14927
9547
7382
9404
12006
12801
9526
5505
7557
7511
7502
10334
6750
7399
7365
11517
7727
13590
9624
7352
7455
7415
16981
7505
15392
7387
10896
11506
13571
7368
10656
5445
9176
8954
7383
8905
15405
15528
7477
7270
10891
8915
9487
7439
9613
14202
6829
7327
5083
9382
9347
9310
7446
7522
9554
9542
11904
18377
10080
7328
7422
7437
7395
12238
13748
7403
13608
13457
5518
7468
13723
8282
9359
7446
11007
9450
15401
5545
8561
14482
9478
11756
6098
5805
9106
9389
9631
11555
5822
7342
7342
7467
11476
15013
7363
7407
6421
9349
9399
13751
8953
10531
13568
13649
9498
9370
5611
1836
8917
7393
7510
15040
15409
11467
13536
7479
8944
7423
7822
8917
6898
6848
8979
11816
7447
13700
5214
9399
14477
10241
9365
9565
11273
7295
7409
11756
6275
6214
12831
9058
7945
14320
13902
15399
7334
7796
8895
9476
12530
7459
9591
8982
11675
13200
10188
16870
7343
7396
7450
8850
7079
9542
9464
8587
8950
12185
9668
11491
7749
13038
11577
19359
9548
9143
8967
9493
8937
12840
8714
13682
13656
7654
8955
7453
11560
14012
9573
8937
8104
11288
7356
11284
10854
9522
7333
10758
12107
9531
9467
9516
9410
7358
13875
8471
13622
6682
6412
9443
13875
7363
9359
9481
7214
14558
8368
14137
5216
11614
7225
10693
11729
12572
9676
7299
8890
6834
11618
11552
13008
8283
7513
12706
8302
7965
11872
9622
9557
15403
9424
6208
11791
11736
9299
6173
11760
7427
14940
7796
13824
6810
7942
11506
8301
10414
9380
8634
9525
8992
10647
8972
7341
5470
7367
11985
6846
7454
13708
5511
7457
7438
14732
7399
11727
7613
9337
12165
9502
9436
9610
6768
7536
11752
9457
11680
8000
4798
6379
13514
8996
9358
10529
14142
8930
8556
9238
13702
10203
8908
8977
7390
4793
2357
7343
7264
11513
13034
9386
13551
4798
7341
16315
7448
11327
9620
7499
15794
16385
7432
7025
13165
11753
9179
8963
9078
11579
6425
7415
13713
11601
7407
7275
13626
9397
7455
8894
7192
9374
14048
4801
16789
13731
8924
7365
9479
9146
8946
12395
9904
8634
11686
10787
9472
7380
12153
9323
4723
11914
11348
8905
8689
9461
7441
9446
13165
14169
9685
15405
12716
9451
14985
8935
11974
8097
13402
8819
7226
8986
13247
9475
8941
8804
4966
12031
10988
14613
9233
9458
8874
8505
13854
5633
15516
12515
13524
11779
6375
9317
11762
9224
9571
8069
8958
11689
12076
14940
7384
10053
6993
9395
7870
9079
8886
9491
15398
8573
12786
7515
7450
9469
11771
11700
9474
9453
8736
11756
8065
8966
13677
7778
8185
14999
9633
9290
5048
10270
13771
13373
9034
5178
9733
10929
9173
10256
10379
7001
12258
6985
13467
6999
6985
10224
13682
8960
11058
10165
8899
14038
8781
8126
12651
12785
9524
6421
11770
9886
9370
11648
6902
13496
8913
12221
8883
4681
9294
9524
9027
9534
9528
14197
13707
12242
7979
13691
9480
8861
9747
8999
13707
8950
9472
9419
9312
13675
9414
5797
8788
8650
6475
12721
9357
8964
16384
7511
9718
10237
8996
9431
11990
5315
2894
9443
9530
11646
6030
7455
9435
12638
8516
17736
7312
9534
8852
9481
13673
6126
9560
9415
6149
9465
9564
14157
9454
8866
8995
9114
7510
7365
9674
11725
5888
8851
9449
9510
13549
15399
8626
7550
9313
15565
7930
8971
13926
3642
8948
8963
8927
9472
7365
9699
13548
11272
14875
9341
15009
14340
8435
8306
11141
10710
9897
9398
14778
13676
9084
13822
14139
9483
9558
10713
13655
9634
9524
14568
6731
8876
9562
9470
9422
8995
6247
7396
9095
13902
9149
11164
9501
8854
11750
9539
12891
9328
9360
11760
8969
9442
11766
8951
7400
5799
9427
14803
7369
9424
9530
13482
7466
9365
7914
8950
13756
11698
7400
19479
8870
8608
9535
13371
12252
12277
9165
6243
8950
9451
6410
5624
8944
13929
6181
14267
9570
8983
7476
12831
7481
9361
9529
7288
9050
15402
12316
9519
7801
6678
8558
11437
8654
9519
7765
9531
9449
11854
13385
9336
9356
11750
8941
9744
9429
7022
11769
8946
11794
6151
12074
11864
8954
18960
9495
9534
5139
6433
13665
5242
8870
16551
8979
8808
9063
11837
7076
12709
9408
8266
9459
9550
7980
11758
14938
11843
13871
13845
5310
8874
14251
9545
9512
9479
8461
8940
9009
10282
7345
9449
7833
9085
8166
14015
13695
13306
13172
13571
9649
5103
11274
9758
15011
9792
9436
13956
16619
8944
11628
8993
8050
6132
8943
7489
11165
20523
9240
6224
6643
5319
9286
7508
8137
7796
13991
9513
9016
8355
9382
1736
13388
9351
9023
11757
7400
7343
7381
8879
8681
8850
7822
11808
7364
10765
9281
9477
6357
6842
11569
12698
9428
17554
7942
12858
10126
13733
9066
8882
10270
8785
14587
8909
5505
9426
9445
8901
11558
11657
7876
9456
9987
10386
7455
12304
9530
9484
12546
8976
9391
9529
9350
11285
9337
8830
9465
13622
11334
8944
11922
14322
11141
8291
9389
8918
9509
9384
8691
8956
11494
9546
8908
13542
7459
7380
5175
8214
7359
5252
9296
12309
10991
12804
5563
5318
9784
11727
13174
9493
11899
6194
14113
13981
5858
1575
11544
8741
9000
12647
9531
9006
8976
11633
8909
5584
2253
5958
6890
9441
12810
11688
6843
6869
8971
7362
12138
9352
12662
5215
8987
9663
10654
6889
7415
17267
9320
11315
8944
5848
7209
11614
9850
11671
15099
8931
8923
9405
8911
11773
8916
7444
12485
7342
8961
5201
9470
9110
9510
8928
9554
9895
9409
5858
11803
6423
9507
13883
8260
9224
9430
9389
13768
6159
9351
9261
13518
7935
5469
5470
1880
12917
8949
9408
5470
13947
9424
13783
7429
6439
9527
6485
9563
9561
12816
8980
9563
5946
9541
8987
10622
7320
8975
7347
8953
12803
13550
6442
7756
9250
9136
10520
7419
11674
10998
9438
9551
7349
9021
11741
8967
6512
9513
11980
10699
9021
9257
8356
11982
13294
9448
10828
10038
9534
12978
10193
16524
8540
7444
11642
10694
12706
7774
5915
13699
8990
9489
7376
7448
6801
9628
8828
15547
8295
9445
9478
8274
9197
13692
13942
8031
9469
13765
8883
14140
8969
7409
12116
13841
8936
9376
8200
7455
9414
5304
9289
5352
9416
8996
7389
7413
16176
1574
6433
9307
9456
5367
11406
13743
9522
13996
9342
13767
9534
8669
11784
9404
9393
8862
9015
13399
14555
7252
9544
7482
9434
11722
9533
8944
8967
8910
9348
13635
9415
3417
9005
13740
8921
5214
8990
8929
8964
6717
9565
12821
13505
5027
5811
13760
15515
8927
9114
8969
9448
5595
5012
4790
8752
9542
22825
8951
7311
12511
9601
12002
9507
13652
14494
12033
9505
9308
8891
11409
5360
5043
8930
5191
9418
2800
9548
11602
13355
7348
6373
9499
7890
11759
8609
6686
7742
5294
13411
8924
9398
9485
7470
4266
8983
9441
17449
9407
8947
9521
14077
13529
9332
8827
8305
8826
8931
2687
11179
8067
9521
10901
11486
8304
11808
5547
6073
11357
10121
7489
9351
11784
13786
9518
8977
7361
9473
9695
13789
11765
9506
9280
8889
8877
9029
6894
3194
7980
8913
12970
9530
9470
4723
9501
10642
6252
8981
9552
7231
9521
8952
10533
8012
6384
9324
8070
5687
9514
11690
8972
9403
13813
6793
8986
12107
13538
9436
6470
9053
9473
10315
9528
8690
9376
6057
7365
13026
4884
9543
8329
9461
13662
8943
9456
12928
13506
12894
9288
8478
9524
9523
14100
5850
14296
13858
9344
10346
12204
9472
8286
9019
8908
9324
9009
6360
13795
9277
10444
9459
13342
11908
8986
8983
8065
12055
11800
9003
9411
9485
7363
9999
13719
11991
9277
8972
11770
9572
9578
11579
8876
8777
8871
5173
9551
4262
11754
8903
9444
12575
6373
9473
8939
2858
6165
2835
11665
8995
5619
12537
9010
8950
11755
7346
7865
12008
13819
9467
11751
5410
7353
13701
8922
9531
12066
8912
14155
9022
14044
13660
9399
9279
7300
9479
12488
7355
9702
8259
10517
8956
9481
6074
4251
9390
11589
11547
8988
7362
10109
8962
10490
11561
11747
9210
9288
7853
8984
8880
7677
7333
7403
6415
11884
9696
10120
9281
11535
9486
10324
13930
13711
9371
8874
14156
6853
13632
8845
8948
15064
11757
13607
5767
10563
9475
11375
7375
13694
6384
4908
8990
13659
11982
9275
10286
11755
8916
5095
11658
12171
8995
20789
7395
9374
9068
12370
8941
7178
14625
2099
10934
9431
8770
7462
5441
10246
7407
9494
9529
8982
11766
9440
8984
10284
11767
5334
9477
8910
7811
8960
5248
8832
8945
9113
7343
17434
9508
8915
13700
12250
9277
9455
3761
9345
9370
8882
9295
7463
8871
7831
9516
8923
9506
9457
13872
8975
8843
19029
8901
9483
13205
11276
13816
5523
12524
8837
5745
10089
9418
13687
1825
9457
6238
7396
13064
14974
7374
12859
7509
9450
12279
7139
5504
9048
9122
9533
8838
9205
6184
7497
8957
9469
8934
6455
6568
7562
6250
7572
7437
10634
6820
7569
7568
6862
9469
6861
7562
6891
4436
7565
7572
6853
9591
9207
6830
14068
11426
6855
5714
7570
6878
6863
6846
6447
9544
4850
11071
6880
6863
9406
6803
8995
14965
7571
10186
7567
11837
9936
7398
7577
9636
13799
7447
6725
15100
7736
11730
6969
8959
11024
15406
7377
7379
4884
9810
8271
7313
14453
9598
6864
7388
15570
7557
8174
9434
7291
8207
7367
9200
9391
7348
6899
6707
6845
11475
5171
10190
9146
6959
10691
9511
10399
10505
7706
7148
14426
10768
9521
9445
7332
11691
13436
14074
13761
7770
8957
4863
15044
7352
5208
14300
9563
5482
13520
19749
9372
6644
9543
7401
15127
11570
5109
7440
7342
10374
6848
8235
12694
7775
9396
13916
20651
9352
9523
5179
11518
16376
9517
7364
10046
7435
7475
11665
7253
9955
12240
7421
13699
5183
9701
7900
13896
7459
10258
9580
8926
11829
16936
10119
14962
9597
12101
8381
11768
11629
6827
9545
9413
7392
9564
9534
11429
8404
5202
4200
9441
9620
11337
7333
8851
15040
9472
14950
9607
7399
4924
7384
8821
8787
11837
8967
9627
14975
13612
12765
9536
7303
11389
7894
10830
2372
8882
7347
14914
7458
8950
9582
10071
7382
7445
7448
7808
9492
13696
14849
7384
13832
13149
7813
9426
11767
9471
9998
9481
8901
6881
13601
6882
10052
5197
7457
15003
6999
9004
9426
7521
12509
9651
12285
7397
11440
8871
8769
13591
13694
14978
14587
13726
8853
8979
9576
7443
10401
11170
8998
14293
6864
8342
10756
7944
8910
11562
13782
9335
9055
12620
7371
9377
9377
9554
8718
4770
7347
8728
5247
13895
7194
9577
10154
5888
11563
9387
7344
8928
10493
14928
7451
7358
14007
13808
7409
11876
7516
7482
8948
9599
9629
9337
6855
9330
7366
12510
13912
11683
7414
7478
9323
7803
7350
14020
9962
11139
7440
11164
7132
10574
7728
9445
8871
16308
7397
15142
9324
9620
9479
5447
5553
9148
9403
7982
8865
10605
7323
7305
7444
13615
7343
9381
7336
13492
14946
13851
13675
15552
9273
7368
11446
8979
7366
7588
6420
14983
12875
11990
9096
9495
15529
18566
7292
11440
11049
9324
14938
7351
7842
10386
9217
9519
7375
13611
7439
11790
7394
6941
7341
7384
9041
7855
9482
9409
7376
6949
7347
7940
14067
4945
7394
7461
9310
7460
7372
8999
7497
7354
7394
7433
7477
7470
6848
6808
9565
8985
11242
7146
10565
9562
7776
7440
9154
7437
7368
9505
8514
8008
4228
13966
14999
15576
9195
11359
5670
5751
13496
13015
9540
15380
7521
9372
11441
12298
11470
13796
7311
7316
12962
9444
10534
9481
9570
7358
9444
14931
5353
9462
7862
11344
9544
16860
7362
15258
8703
9395
7426
5198
9577
8982
14190
5282
7132
9141
9157
9331
13655
13681
14925
7510
13869
9534
9485
6873
9460
9604
5826
9462
13331
9528
11484
7518
6436
8142
7721
9640
7844
13610
11593
7400
9803
7089
12656
16262
8827
11591
9201
14966
7429
7361
15563
9799
7448
11685
8984
7346
8816
9542
9623
8095
4929
9458
9402
7363
6817
19691
6496
5859
10188
11498
9797
7300
7377
7260
8200
9663
11971
9968
7387
7397
7746
5211
14973
7401
8744
11289
11285
9161
16473
7511
9446
7765
7384
8653
10199
6829
12401
9368
7945
10860
7437
7509
8218
13665
9420
13380
11334
7693
7495
7385
8994
7352
11995
7276
7842
9327
9587
11700
7433
11369
7002
11666
9001
7518
7738
15045
7544
9528
13962
13833
11685
8909
7703
7535
6204
11028
2009
9367
11389
9405
7342
9533
9398
12811
9376
9381
13670
9051
9424
11337
7618
9337
7337
14159
11978
12631
7484
7343
7384
13660
13457
15511
7460
7514
9194
8911
10426
15037
5229
10697
9386
12562
15642
9463
12673
5792
14789
7369
7237
7623
5287
11845
13901
16036
8577
8888
11484
8990
10546
14938
5865
12022
8976
9471
16625
7351
14108
14378
10315
9368
9313
6192
9568
7300
9146
9294
13328
13812
9395
8976
11901
7366
16861
9269
9500
8961
7812
6925
12173
7431
10814
12208
13751
9567
7434
2799
7511
5602
13736
9540
15412
9446
7873
9346
9502
13814
11732
11722
13951
7368
8982
9526
6112
4793
9509
9233
12954
8922
5523
11626
7974
9185
11772
9090
7381
9520
10812
11372
9329
8879
8992
7759
8581
14927
7369
6405
9537
15403
9527
11707
5942
8932
9001
5851
9400
8916
8963
8950
5853
12102
9434
6930
11754
13819
23897
18767
6946
9868
11004
7510
11498
11972
8711
8867
6490
13362
11496
5203
7316
9359
9823
6676
9523
13844
14925
9524
11916
13843
1639
9513
14004
6127
14177
8083
12556
7373
6988
7468
7467
12726
7436
9872
14085
14182
8843
10586
10172
9535
8948
9543
8411
15138
9473
4796
11756
9447
9511
8752
9524
15447
8084
6705
13439
8409
9009
9322
8941
9039
14284
13781
12896
7338
8074
7512
9432
8968
9462
9463
13503
5112
14358
9349
8997
21164
7471
9009
9529
7679
9521
13985
13244
6441
14118
14782
6856
9458
12677
10499
13573
9439
9286
12082
8547
11577
9458
9903
8918
8898
10161
7859
8921
7844
8916
7602
8197
5312
7381
13564
13790
15397
9265
7850
6840
16703
7396
12882
8184
9307
9556
7355
11190
7455
8752
12013
8461
9522
8742
9504
7408
10253
9973
9521
11791
13225
9294
9554
5187
9414
12775
7003
8178
12075
7338
9442
9249
6618
17494
9435
9612
9631
7518
11791
9134
4849
7392
8914
11755
7860
8941
11546
10013
9724
6417
5386
9121
9954
9530
5606
5467
8579
9318
7416
9450
11341
13772
8928
9394
7345
8269
7526
9529
9593
13672
9012
7391
10019
9517
11410
10916
6344
7419
8851
9362
7923
8729
9534
8958
8348
12028
9236
8972
9510
13760
8977
9529
9561
13781
7752
9328
7384
9415
7396
8918
5206
9546
8943
8350
7396
11843
6001
8901
14511
9387
11452
8838
9283
9467
8985
11681
10810
9506
7998
8998
13667
7154
9540
8979
9012
9913
7425
9510
8948
10125
7335
9528
9322
6123
8231
7520
13417
8985
9294
9537
9470
9079
6533
9559
6637
9550
12670
6485
9179
9795
11791
12689
8371
12246
11659
7358
3741
8283
9415
4967
15401
11633
14832
9514
12197
11187
6904
5759
9153
13933
12099
6311
9115
14184
8954
9546
11577
11106
11764
8937
9629
9062
8546
9327
8990
11627
15566
9502
11177
11754
9660
10016
13987
8884
12327
9377
17174
8233
5990
5402
4065
11227
9043
5229
11810
11839
9336
16346
13352
9199
5927
5484
9721
11290
8829
9227
6142
8117
9658
8959
10040
8095
12527
13749
5474
8990
8913
9019
8937
7436
11616
9672
9385
9521
8967
9597
9462
11289
7430
15389
11008
9405
9500
13501
11204
12753
13070
9122
9255
13508
9487
9617
9437
8907
9528
11209
8980
9330
13987
7934
9275
12917
6889
11966
6885
8974
8870
9494
6381
7456
6950
9430
6933
11441
13530
10819
11398
11196
8547
11594
14929
9515
9356
7611
9517
7389
8921
6961
1579
9456
9475
6903
10382
16189
8834
8578
9295
10435
9517
10105
14633
7428
9419
15402
6367
7363
9654
15939
9448
9020
9486
7448
8412
8102
7276
8856
9334
8879
9679
7415
7220
9014
6871
9314
5294
10967
9502
7355
11828
5120
4716
9053
9250
9345
10262
9437
9114
9354
11632
7376
9050
9017
9480
10278
5784
9485
13630
8958
9311
10307
7338
5522
14834
11828
9009
9320
12789
11725
7428
9553
2868
11765
2789
7392
11564
8888
6200
8118
8906
8471
11595
7353
9282
7391
8234
13364
8904
11344
9458
6455
7117
9422
13856
8979
8258
8889
7358
15201
9990
8846
9524
8926
7432
9416
9487
9177
5230
4799
9348
7372
8956
7295
13560
13948
7001
9540
9509
6487
9014
6415
9516
7834
8663
8983
9452
9493
1977
9426
9230
5660
14008
6165
16886
5886
9429
13325
8947
5742
7313
11292
9443
16428
11312
11326
5063
7394
5590
8940
9516
12998
11402
11753
11537
13846
9396
8882
6492
7800
5891
9536
11540
13667
13249
8893
9508
9526
5555
9518
7352
9492
11697
9533
6440
9482
7938
6914
12791
13448
13690
6936
13717
13719
14336
8954
9446
8969
9550
4926
5634
8867
13510
10657
7439
16812
11174
9218
10015
13685
7364
6385
9554
9316
8791
9464
9223
9355
8962
11785
9381
7341
10273
1894
8933
5762
13516
7391
13670
8902
9421
6149
7459
7793
13498
6968
9377
12512
9339
9316
12135
12867
14150
14868
7368
8926
9387
9398
13705
13622
3621
9526
8864
9479
9482
8920
8575
11308
9475
7519
7518
12169
9583
9643
8240
14100
9439
8899
7369
16317
8909
10932
10913
16484
7390
13552
9630
8951
6420
9384
9501
9549
13360
9120
9411
11266
13965
11979
13119
13655
9387
8900
9564
8025
9317
11047
6999
5632
11787
15240
8950
8995
7329
9181
9530
6203
9512
7520
8990
13059
12980
7560
8921
9142
7500
10023
4835
4900
10195
9672
7456
11500
10572
13783
5282
9388
14962
9525
13444
7365
10797
9387
7363
9462
15032
9462
7901
14926
7288
14363
9520
9518
7511
7388
11768
7369
11619
11156
9523
15608
9479
9468
7858
9519
13216
9443
9444
5459
9525
12065
12418
9266
11806
7458
9583
7328
8696
8955
11920
5275
7436
9391
9520
4901
4339
14026
6205
5037
11846
5703
5067
15029
11970
7458
13660
8945
8950
9885
8967
6578
11564
8941
11036
8940
9532
10592
5053
9385
9330
8999
12828
9162
13532
9501
11770
7146
7482
14050
13497
8925
7392
6235
9464
9546
6285
12155
7390
9280
9554
7371
9501
9067
10278
9387
12017
13861
8592
8612
5198
4995
7390
10442
8381
9494
8936
7267
14092
9349
11593
9007
10011
11629
10463
3182
7517
8962
8517
13393
8948
9387
14967
12009
9521
9008
7383
9509
9358
8877
6872
10786
11335
7512
11612
7430
9397
9454
9367
13589
12307
7406
8975
9624
9330
8937
9437
13243
7475
8947
4792
8129
7452
7942
9492
13803
13961
5682
7341
8997
14680
13568
7350
11990
8912
8844
13619
12173
9112
4794
14151
7639
8925
9635
7897
9463
7513
9147
14945
7271
9445
9472
13674
8992
9159
14161
13547
6968
5178
9435
9512
9120
5150
9384
8947
9607
5452
9256
8694
9378
11485
9592
8946
7753
13765
8963
12649
9330
11719
8971
8281
10273
8892
11557
1587
13853
8227
8587
8199
15020
9484
7409
9444
13378
9494
7361
15582
9612
13811
8973
11254
8519
12633
15402
8093
9302
9272
8663
8872
11999
13921
13160
14987
10509
6432
9547
6176
9566
9527
11707
9577
11551
13464
11775
8933
9527
12263
7329
9652
9615
6636
8466
12829
9375
8916
9555
4898
5240
8950
7326
9270
7427
7367
4990
13209
9076
9200
2366
6208
8573
7317
14419
9291
9561
6445
22201
9666
10211
9481
7401
9520
9551
16896
7376
7107
8884
8564
7311
8373
9986
7412
17130
7286
9119
13662
15393
9524
7341
8032
8906
14018
8939
11891
9455
7425
12148
7455
14051
3619
8243
8984
16201
9481
14880
9493
6442
9440
7814
8951
8250
8942
9503
13627
8500
11764
11949
2265
9340
7377
8095
9698
9540
9012
12843
6880
5716
8890
6504
12292
10154
8943
11553
9526
16895
7445
8974
7369
14585
8986
10732
5370
11675
9482
5150
5942
6385
11268
11755
8583
11828
4268
9433
9384
12624
9522
10613
9776
12729
9044
6709
7536
11000
9359
12942
7364
8935
1868
9425
9486
13667
7345
9022
8921
7117
9502
6734
9374
8915
12729
8912
8977
11671
8894
9545
12146
13414
9493
9518
7311
13723
9512
13719
12910
9320
9284
8933
9453
16034
13670
9300
8840
8960
16887
11602
7309
9627
11919
7798
8910
9337
11827
11298
7842
7537
7407
6201
7366
7303
7554
2877
13398
1822
9543
9009
17690
9439
12226
7980
13676
15476
9192
13799
9325
8951
7211
8495
9012
9429
8811
7420
9332
15388
10559
8935
8042
9233
7648
4916
9460
15030
13959
7152
12011
6403
13107
9425
8963
7060
8918
12768
12225
7334
12420
11715
12789
13740
8849
10019
7136
6215
8850
9475
8937
12316
9008
4220
8715
9235
14037
13609
9282
7304
13670
11544
9465
13684
9449
10512
11292
15299
9489
12034
14117
10833
7364
13738
3623
9504
5831
9321
7551
9478
9461
4774
9408
8683
14127
6900
10243
9414
9243
7444
6997
8072
7446
4897
12187
9393
13891
8936
7799
9212
7201
14947
7533
7810
7447
11723
10487
6429
6430
9717
8886
9448
9303
11797
8836
8949
13360
8982
7456
9522
11468
11373
9405
11466
8360
12145
7393
13719
13335
9073
7412
9422
9643
12023
12722
13735
10198
13789
9901
6807
15554
6859
9537
9611
9376
13503
21196
11759
9458
11845
7429
7303
11899
7287
11649
14545
12671
8940
9408
9026
8907
8158
13943
8297
9468
9495
7374
5211
7593
3967
13458
8242
8375
9298
8764
3623
8231
14154
8285
9452
8166
13011
14870
13455
9460
10971
8991
7391
7352
2531
11670
11527
13731
13998
9280
7399
6243
6415
3698
11263
8952
14377
13134
11703
7484
6956
8232
13158
9450
9418
13862
9525
14938
9333
15179
6180
8995
7505
12417
7511
14073
11053
12622
13687
13920
15567
8878
15406
8977
9326
9664
7371
9623
9406
14746
8845
13996
4798
10435
9679
9136
11845
11908
9661
9502
6160
8008
11608
9302
9547
7089
15705
9556
9526
16675
7352
10381
7511
11669
8437
9280
8841
13658
13448
12967
10472
12775
8899
9436
19040
7793
8979
9136
9671
9524
11483
14222
9380
15399
7460
11992
6473
9444
11340
7359
11281
8969
10138
13556
9482
9363
8964
9333
13806
17300
11883
15561
11771
11759
11650
14948
9326
8807
16762
7351
9428
9325
14422
10158
11508
9015
7581
8944
11827
13714
12818
13591
10384
9073
2542
9419
6979
13260
12301
11740
9884
8998
6954
9025
7449
21899
9522
9535
9425
4935
8038
7354
13704
9531
9273
9497
9427
8606
8971
8929
9452
9269
8789
9440
6975
13118
7424
7396
9403
7589
4989
9984
13700
10266
5155
5497
11728
9014
11428
15566
6459
12949
6000
14956
10056
10027
11772
9257
8950
8876
8849
8975
11773
8281
5359
11642
7831
12367
3778
9167
9330
8137
7894
12075
15883
8969
11540
13715
7511
7392
9190
9308
10890
13835
9533
9437
7375
9293
6798
8194
10123
8951
19947
9676
9450
13490
7426
9515
9522
13020
13662
13970
13786
13516
11496
13772
10883
8932
7507
8544
7793
9108
1574
17785
11643
6907
3782
7479
7158
1674
7341
11740
6385
14730
7158
5714
11482
8930
7424
7467
9725
7544
12288
11092
9093
7395
7317
9034
7443
13707
1983
9557
7412
7523
6663
11646
15007
11370
14124
14949
13547
14953
11421
8910
10637
9834
7444
11563
4430
7227
7396
14519
13977
9009
9298
7394
14941
9322
14090
11398
7189
8900
9345
6450
8962
11428
6527
9557
11914
7344
12583
13684
15200
7333
8969
11108
6530
9586
9532
7491
12379
6491
13520
8392
9363
12999
8942
8592
13739
9539
7403
9544
14421
11791
8747
9519
8408
11425
10287
8925
17390
13666
11894
9521
6903
14088
8950
7638
14512
13312
7871
10479
10858
11749
9155
9414
11489
11688
8465
11876
7809
19955
9084
8175
11035
6453
7583
7086
9475
7418
7398
7358
12153
7417
9485
7402
9355
9471
9487
14001
9402
9589
7989
7303
9492
7512
8835
8908
9278
6898
7158
9506
9457
6002
23036
9356
11357
7178
11385
8991
8858
15000
9451
15547
9928
13683
15390
9492
7403
8933
9222
7786
7462
8943
9455
10161
13642
8886
9411
14963
9478
14973
7366
7361
7302
8988
11882
9019
9523
8979
10640
13879
11329
9550
8948
11593
9512
7376
7432
9375
8325
9369
15398
11561
7374
4728
6787
9523
11411
9469
9471
15386
10503
7426
5933
12743
7560
9210
13864
13499
8924
7357
8402
9291
9090
9341
7439
13779
9162
14991
9523
7469
13393
7763
9545
9220
7746
11512
14452
14980
11705
7458
11256
9170
9219
7690
10370
15872
7530
11719
7470
8936
9550
9527
9084
9170
13903
8174
13089
13467
10033
11651
11743
9101
7371
11882
14960
9327
8240
6850
9545
6438
11580
14994
7356
13601
7801
14259
11652
9384
9535
7397
9868
6845
7434
9448
14211
13714
8990
7165
7320
7408
13653
10539
8878
11873
7408
7309
7388
7530
11264
7775
7383
11795
8929
11146
9547
7831
9006
6892
9569
7435
8036
12086
9037
9399
6863
7418
9043
6043
12238
7462
9416
8406
14359
7349
7983
13861
13760
8896
9466
11415
7374
16890
8446
9475
7355
11268
9570
12502
14054
9498
9289
8128
7424
7607
9394
8957
7461
7383
7432
15807
7986
7415
13578
12186
7905
7377
9070
7377
9360
7228
8518
7367
14797
7532
8295
7335
13181
9515
8936
13511
7361
7333
7425
7484
7386
11300
12200
9086
9290
6823
11672
14103
9368
5546
7461
10244
13758
9133
11012
7316
11652
7441
9486
13561
7018
7217
11031
8431
20752
10525
13537
7452
7491
7386
10582
10238
9702
13370
8853
8906
9457
7470
9066
8062
7398
14531
9288
9374
8958
16289
12321
7436
7179
7221
9646
7433
8083
12179
10459
8004
12723
7434
8899
14211
8983
9671
9370
9301
15551
9316
12550
7234
10380
9400
7417
12321
10189
7458
9326
13804
9501
11246
13986
9432
14062
8970
11623
10187
9636
15536
7214
9564
10374
14618
5713
9544
5071
11622
9344
7442
5412
5823
5997
7393
9203
15402
14469
8990
9994
14092
12602
4777
9505
11554
7505
7421
9449
10235
12822
9422
16249
8768
8678
13441
13479
14902
9652
7389
11143
7454
13937
13996
9297
7354
7360
7424
6850
7317
4996
12152
15013
9324
6483
10183
4817
9645
14953
8926
13059
13977
9577
11749
15752
8904
11547
8522
7369
9452
10532
9796
9382
14671
9080
17073
13936
9524
14536
9525
7444
9391
6872
6775
7348
11433
13662
8954
11706
8287
6967
7504
7481
8319
7414
10038
9497
15031
7389
5191
8184
15559
6992
6153
9580
9391
12576
11612
6384
7352
6425
10448
7315
6182
13719
7926
8914
10061
8982
3286
12562
6933
7457
7485
12915
8945
7449
7196
12363
14927
10438
7306
9592
7912
10279
9405
9012
7503
7390
6649
8022
9390
11526
11509
10438
6881
7513
7342
10190
15153
6886
7512
7384
9555
7563
6900
6711
5410
6864
7227
6840
7568
6854
6871
7328
6749
6872
6869
6870
13810
6821
7530
7571
6846
6864
6851
5361
7567
7572
7574
6855
7555
7312
12820
12828
9326
13703
7385
7511
9231
7378
11536
7512
7179
7455
4884
8066
16298
11271
9714
4757
13503
9555
9407
6501
5092
8216
5450
8243
7427
9505
8552
5300
9326
9526
9512
8906
8973
8961
8980
7336
9377
8969
9582
8931
5207
16232
8797
9084
9329
9162
9469
9477
9495
9462
8988
9343
5475
11687
8906
8969
8961
9525
12064
6186
11281
9546
13492
8990
9405
8981
9528
14357
9529
13495
7956
14641
9641
14061
7320
8963
12634
13688
8899
9357
8903
9439
9552
12654
9537
9433
8139
5515
8910
9405
14224
9320
7335
9559
13263
10286
9040
8936
6267
2484
8967
11854
9124
10522
9520
13854
11569
14014
8939
11800
12296
8966
9432
6645
9581
9515
5254
12169
7462
12826
9448
13839
7396
9434
11288
9547
6095
8225
9364
13721
4481
7970
8191
4886
7438
14054
9525
9734
8980
8209
18958
9434
12760
9552
7409
13799
9346
8937
8527
12644
7456
6159
9524
5730
9141
9136
11194
12622
9509
9319
7317
7393
9551
9530
8968
8966
11571
9550
14720
6489
11538
8935
6890
9548
9530
9517
8329
11728
8244
7307
7515
12465
17007
8255
5749
9012
9475
6416
12062
9463
7369
9219
17562
8517
9070
13497
11704
9264
11720
7081
14416
8934
7393
9305
6133
13992
13444
8856
9343
12453
12487
13654
14150
14008
9528
7806
8892
8815
4267
8920
9524
9258
8546
8910
9469
13868
9519
7429
5824
9513
8777
5415
8982
14031
10230
7626
11533
9519
14083
11662
8980
12688
7825
8206
14980
14612
9512
7978
13949
1981
8894
9364
13358
9558
8944
9540
7902
5091
14072
8476
8450
15737
9358
8978
11663
8717
9537
16673
13859
9480
9008
11400
9517
10954
17743
11640
8917
11533
9709
8928
6418
11873
9324
7853
9362
9331
14179
8433
16331
8973
11760
10514
10322
7447
7912
8293
9328
12375
9987
13532
11434
6902
7326
9491
9383
7361
9464
9055
10247
9480
14232
11785
8958
9525
9495
5662
9361
4694
12867
11540
13338
9171
9452
9536
15455
6468
7426
9377
7878
6443
3749
13654
12646
7329
8958
14007
7986
9519
9005
12807
7076
7409
13674
9055
6679
13816
13794
6023
8972
12711
12624
4933
7181
7515
7391
8951
13658
13524
11758
12848
9490
9515
11270
12141
8928
19643
6905
9464
11288
9543
11474
7529
3363
9213
11267
6430
6385
9518
17240
8551
7556
12085
9400
13788
10903
7394
9486
7463
8014
8385
9437
13445
10124
7353
12365
15826
8972
11275
8928
9213
7076
10189
13691
11475
7765
7378
13659
9332
12771
10621
11683
7255
12156
7385
10312
11555
8943
12111
8559
8910
8752
5863
8916
8978
8265
11846
11242
9154
7424
7469
9271
11616
9000
8976
7947
11684
5207
11695
11625
13394
8993
5223
9519
7319
7964
8342
12534
8887
9403
9283
7414
11597
9587
10083
7791
13430
9529
5175
6639
9524
11920
5318
13673
8928
9513
8467
5939
8855
6452
9334
6202
9473
10251
10800
17024
7797
13570
10184
10464
13550
9529
8927
9408
13499
13857
9119
6165
13304
3297
11644
9023
9406
10466
13242
8128
10819
14104
11674
4929
8946
13695
13492
9204
11072
11714
13714
9554
7611
11723
8861
7190
7408
11996
11724
1998
7304
10549
8933
12782
9487
7446
14983
9382
8797
9330
9502
15519
11752
8907
15541
7813
5243
9524
8956
13577
8966
7399
11864
6891
13488
8199
9398
9556
10734
8987
14648
13698
13674
7825
9849
7714
20130
8590
7548
11627
7427
11931
15407
7779
9556
17452
9501
8982
7436
9679
3439
9384
7224
5750
9490
10059
15216
7857
6096
9426
14145
9625
7054
9519
9410
7432
8963
9534
8922
13707
8636
7565
8421
9534
9003
14568
16903
7514
7514
13776
12769
15535
11969
13674
13596
9540
9547
9523
9375
14770
10025
8044
8932
7389
9386
12046
7319
9435
11051
8513
7254
17751
8938
10305
9516
7927
9307
8722
5378
11735
8930
8906
9320
2013
9299
13337
8682
12185
14747
9855
4791
9445
7379
7690
9519
3520
9502
8918
11297
8929
7461
7375
9661
13743
13556
9297
11952
8183
8948
15044
13714
9158
6082
14517
9524
9523
10299
7347
7341
9296
8109
11719
7459
6452
13558
8887
13461
9416
8479
12145
9543
9002
9360
8648
7511
8944
9609
12367
13969
11697
8886
8414
11411
8433
10337
13347
12311
7454
10514
2431
11608
6779
6904
13589
15397
14293
7452
9341
13700
9908
11578
14081
15030
7289
12010
13961
9935
9384
9290
9212
9598
10351
9466
4792
9530
4670
7370
9302
12013
8958
7864
6432
9434
16161
15253
7410
13809
9213
7605
8970
13096
6424
8503
9085
9231
8964
9399
8977
8895
9078
9332
9019
14078
9272
9448
14034
9520
11331
12761
7944
9397
12469
9530
9481
13811
13714
13919
9629
13891
11619
9861
14109
14233
13736
8959
8910
10274
11483
9118
10651
13286
7426
8933
7822
8131
7385
7622
7352
13674
15575
8939
13651
10203
9483
8913
9654
9573
5948
9518
15013
13237
7848
8760
12052
11912
13681
15024
10026
10874
8926
8343
13543
11588
14112
7389
11765
11705
9419
7375
9505
8983
8942
9463
4875
7833
6843
9380
12660
11647
14087
3625
5294
9338
10416
10317
12075
11111
14768
9568
12508
14940
8018
11764
7333
10189
13120
13406
11608
5974
6146
6089
9400
15100
8997
8556
8925
8876
8970
9439
9128
8831
10060
10222
12818
11483
9518
8983
9013
12026
9013
14966
9013
9581
9397
9379
11532
9462
9127
7423
12277
10071
13888
9519
11839
7410
11639
9390
22560
7817
9520
8975
12790
6121
11376
12396
9416
8365
5967
10713
7798
12980
8852
11622
11751
10206
7517
8515
9507
7377
6455
7975
6469
7463
14150
10001
9397
9356
13799
9444
9444
7410
8321
14478
15342
9210
12025
8979
10779
11654
8875
7778
10803
13959
7354
9541
12310
7408
8899
9534
7411
8917
8932
7251
8823
8001
13913
13691
7842
10447
22886
11501
13371
9056
9646
13457
7412
8894
9523
8274
9434
9581
8930
5247
5717
9606
13964
7466
15401
7367
10552
9005
13998
14559
13930
13434
17328
9423
8960
7453
9547
6386
7444
13381
12154
9462
3396
11207
11986
7439
7373
9271
12047
14943
8947
13697
13890
15581
7392
10321
12566
21114
6140
10893
7987
5427
9482
9010
9428
15592
8966
8950
13487
7360
2092
1845
13685
13550
6045
9338
7346
8996
9640
7427
14976
7343
15393
6802
8248
11746
13713
13578
13424
11718
13654
10210
11516
10803
1807
11861
14979
7456
7392
14045
11550
8306
10850
7396
11851
7470
9858
4846
11649
11576
8010
8938
13875
9584
8893
9009
13542
12363
9816
13898
7209
8991
8050
7360
10803
8242
7387
11788
11231
14189
8971
11667
15028
9527
7666
9009
6428
14431
13226
8319
11390
9450
15396
14793
7306
9527
9714
10089
11587
13352
8344
7711
9113
9542
9783
7378
15121
7679
15498
8136
7412
9469
16051
8906
11537
9215
11577
9545
8333
5179
8922
5808
13514
8889
7510
8922
18934
11670
8932
4972
8373
7290
17188
7540
8352
9494
7262
7236
9352
11765
12543
7638
9519
15225
7879
8898
16966
7797
5285
8988
13524
11892
8865
11225
9328
5816
14559
8830
15115
16570
7452
9624
8293
13497
6146
7468
11877
11577
8961
9445
14021
13699
7338
20645
8720
14977
7436
11336
7296
11734
19121
11173
4801
12575
12377
7985
13150
8945
8474
10256
14919
7912
7001
9446
9549
9392
11621
8155
13734
9208
12773
12066
9422
9126
12281
10803
2938
9576
9345
9402
9619
11849
10450
7541
9524
9625
9518
8926
11409
9604
9603
11508
6207
10419
9623
9371
9559
7412
14131
11631
9993
12290
9159
10097
11315
12632
12056
13372
6390
13019
7006
7353
8987
9620
8565
13434
7830
9574
9396
7410
7437
7458
9187
7764
12878
14189
7396
9516
7354
10594
13101
7471
9513
13923
12373
9655
15402
11451
13619
7770
14122
11058
11565
11926
10129
11792
7744
12017
7432
9176
13719
9123
6606
9334
11643
15828
7467
13997
6672
9493
7935
8841
7344
7310
9525
11480
12426
15731
8228
14977
9303
13791
9420
9563
13997
8928
8894
14182
6760
15028
7392
9598
10806
12605
9571
14985
15523
8992
4789
9476
9581
7353
14123
8940
12021
13450
5203
9399
9624
8920
5228
7436
9096
7836
8515
14111
11337
7803
9619
10210
9544
8952
7367
7439
8697
6209
7424
8958
12204
7435
9512
7627
13535
11697
7347
6949
6912
10490
7511
10247
7365
9977
13954
7830
8083
9372
7367
7017
9418
7383
10653
5411
11537
7407
7288
7913
7437
9511
8933
8489
7349
14018
11606
8181
3048
7913
11569
9622
14990
8135
11834
9491
5227
13690
7372
9328
13538
12693
11548
16395
12543
14959
6941
9624
7459
7495
11334
9481
9363
8032
14794
7356
7364
11392
15559
7356
8475
15572
8104
7412
6896
6851
7459
10614
7435
13627
15554
7299
9400
9390
9375
11679
8935
11281
10396
11893
7396
8186
12840
5089
11796
9397
8526
6864
11613
7446
7445
14140
5207
6902
11585
8353
7762
14861
7122
7681
7500
8142
13244
9542
7339
14966
7435
9594
7050
7442
9530
9269
9389
17014
7511
15403
11487
7418
4912
5011
7367
5410
14962
9593
14921
9580
9363
11553
9392
9602
8975
7332
14988
9370
9421
15396
15572
7339
14966
13875
13699
9105
13669
9346
15569
9510
11898
11669
10554
10290
18751
8737
12747
11605
7478
5161
11391
7298
6843
8859
8917
9584
9574
9514
12346
9923
9585
14215
7374
15375
7325
11538
9546
9384
6222
7025
11468
9544
6842
7111
9573
5890
7357
13683
13009
11799
11792
7365
13459
8824
6847
9606
7042
8263
7452
6961
7357
15403
21247
3181
8918
5466
9386
10265
8927
10287
9483
12678
10271
7102
9018
11165
14218
4874
7500
7391
8951
9625
9491
7985
7302
11630
14149
9324
15407
10973
7778
11994
7802
11566
8823
7366
7299
13611
13653
12352
9399
11434
9008
9606
13687
8836
7267
9719
8397
14024
11588
11695
19982
7366
8885
15393
8792
9172
9512
11401
9619
11761
9393
8236
13050
7368
7712
9529
11994
9487
7371
9547
14110
7327
12881
6674
9368
7397
9463
15558
7545
12340
7990
12586
9544
7512
8933
15562
4232
7392
9454
7376
10531
7350
5409
7448
7448
12952
9483
14144
11465
5245
5848
9469
7249
7305
15028
11480
7425
9527
9535
10080
9258
9555
7386
7215
11858
6846
7385
5153
9528
9557
14941
11271
9557
7311
7365
9581
11753
7703
5540
13153
8506
8681
9387
7324
8311
13827
10946
12071
9822
7436
9428
11918
9678
11646
14961
7395
13660
7479
6853
11731
12752
14990
9365
14279
13989
11274
9583
13823
15967
8604
7391
11614
9148
11014
11551
12737
7934
13736
10191
7375
3198
8936
11613
8936
9579
7512
7326
6844
9184
14200
14214
4798
8928
13748
7189
10113
9587
9675
9377
9401
9551
7337
13718
5358
7413
8513
10254
16111
8929
7379
9583
9017
7396
8291
14935
14658
7745
12306
9136
9019
7806
7355
9322
6879
12370
9390
8925
14500
6840
8945
14971
10005
10235
6923
7448
9429
11555
15543
7822
7571
7803
7471
13857
11930
11548
7757
9133
11320
5378
7361
7560
10070
7573
7921
14945
12144
10137
11725
7572
8390
11558
10111
15040
7570
7327
8253
8174
7819
2317
7569
6602
6837
12055
3525
15470
7574
7573
7570
6855
6860
14415
7571
7571
6870
7573
6864
7404
7557
7420
7573
7573
6851
6845
7447
7367
7439
15397
15015
7491
7341
9350
11876
7355
7367
9509
11809
7356
8985
7396
7440
7332
9490
7397
12303
7400
9468
9323
6994
9370
8236
9416
9422
13262
7502
13490
5822
13119
10304
11365
7349
4426
9934
8119
15717
8342
12164
9367
9532
9487
9395
12054
17697
8883
5206
9261
9452
14192
9630
9485
9292
9939
5104
5301
12789
9517
6167
14086
9376
11927
10910
9484
9473
7362
8330
7442
9408
5665
9546
8444
9505
11235
10749
9337
9543
10480
8935
5444
9547
9448
9519
9475
8957
11729
12431
8969
13338
8622
10936
6489
12061
8918
9283
9507
12221
9392
8989
11772
9453
11137
5850
1797
9435
10687
10526
9344
8932
8897
9285
9477
9407
13716
13469
13705
7353
8586
9309
9346
9346
8929
11752
6619
15743
6421
4822
11387
7203
13254
11789
8976
8899
9444
5464
9404
7390
8962
7849
11783
10891
7538
9422
5181
5109
7362
9320
15710
7513
4927
1884
6915
6200
14026
12285
8950
2943
6432
13762
11514
6514
9515
7367
11558
13906
9330
13903
13907
13458
8628
6250
9286
13386
9447
5894
8810
18232
6433
9543
5406
11877
9346
11723
9438
8841
8020
13545
8913
11095
9481
14992
12773
8597
8865
6263
8924
9009
9378
13814
8993
9349
15099
9456
4299
8317
9441
12809
9511
9436
13520
7379
13615
12004
8846
9051
9367
7553
8617
11214
8191
8145
9461
11144
9479
8926
9493
14300
1565
5947
9515
12798
7368
11624
10222
9531
7362
7863
13551
8889
10529
9795
10772
10765
9137
13595
13594
9449
9333
13728
13529
7762
11212
11469
7251
14990
13931
9270
8879
6418
9449
13589
7393
12712
8966
8284
13198
9521
9525
11496
4944
8990
9330
7420
9533
11582
13682
7318
12123
7510
9526
9445
6432
11958
15629
8801
8744
9462
15455
12833
13369
8704
11685
14566
9529
8936
11755
9011
10705
6438
13789
7554
9037
12122
9263
12655
11894
6251
5800
7456
11871
7398
7398
9573
9478
8869
7426
11974
16420
6975
9347
13893
6870
9392
11752
9530
9522
8902
10287
8386
5146
8870
9415
8852
1961
1934
9500
9007
9006
7414
15190
13822
7400
14094
6182
13668
9385
12744
9523
9525
9458
10610
7290
14060
9553
8465
8950
14243
8981
5678
12173
8897
6080
9339
7511
13975
13776
13665
9264
13993
8946
9434
3621
8996
7585
4557
9423
9469
9505
9275
9542
8973
14232
8945
7055
9250
9485
14693
9088
12341
7435
7341
15020
8889
8313
9205
9339
4946
6844
9031
7411
8991
5191
2133
8976
12682
9424
13723
13559
9536
7375
11319
12829
8014
9021
8212
4897
9486
6081
9508
9514
9521
10745
9515
6415
10136
8991
6406
9417
13538
10091
8580
9471
10179
9193
9567
11817
13549
8350
8926
11796
7392
7220
8239
15039
11570
8930
6217
9481
16051
3582
14112
11788
10487
11570
9521
14116
8947
11962
9224
9654
8938
8888
12270
5886
8802
10054
9028
8744
12612
5785
9522
9545
9589
7947
14008
8398
8939
6595
9065
9520
8998
9455
7304
8925
9334
7353
11087
9299
13333
7441
7193
7500
9372
9382
9372
7190
13674
8136
16923
7883
12861
9529
8964
8950
11585
13783
8961
8922
12787
5393
8944
7350
7345
10626
4856
8253
8858
13702
6486
11772
14973
9271
9472
7445
7386
9033
13072
11592
8935
9587
9501
11640
8997
12652
9187
6427
8119
7342
9371
7349
11512
9388
9584
6111
13911
10820
9001
8263
9196
7451
7366
11746
9545
9342
16820
13650
13521
7336
8992
9514
8536
6121
9301
8279
9370
13585
5239
10242
14999
9115
13924
9377
9481
9369
11696
9388
9528
8463
11778
9588
6307
3362
13690
14136
7342
13403
10963
7857
9369
5392
13653
14512
9309
9716
9716
11277
8810
9368
6837
11377
8901
7369
8154
8884
7453
6986
9457
1857
13534
13688
8989
12107
11353
11237
8086
9427
14894
13777
17119
6894
7485
8333
10528
9095
8923
9106
7514
13648
13459
7258
8179
10282
6780
12859
5463
1923
13688
5991
8980
8243
11541
8177
9447
11201
9254
12327
12083
13462
13677
8956
13366
13446
9444
6255
13205
9345
5496
9324
11811
5730
9337
16267
7377
8305
11969
8344
15956
9512
8105
9005
13447
7341
11668
8924
5195
14173
4672
5433
8717
7032
13658
8025
10017
9270
4909
9310
8984
8433
14422
13618
9023
14953
13837
8891
9008
13907
9573
6443
9093
13845
4786
7456
14283
8975
8966
7317
14284
7271
6404
11192
13682
11737
12232
5207
16431
7394
11528
12801
6219
11764
12239
5141
14127
9158
7287
8916
5162
8785
14062
8998
6454
9460
11945
13917
9595
7364
6842
8366
9807
8160
9040
12774
7263
8735
6064
7889
9274
13686
13971
10751
8981
1870
7839
9452
11068
8921
8323
12305
8902
8186
13724
9210
9791
8934
12478
7910
9520
3355
15019
14961
9599
11342
9641
7419
11493
13857
5199
10563
15561
7231
9374
11275
9032
7965
7301
6489
11747
9459
8321
13611
9387
13689
7319
13890
11609
7221
9417
12079
12389
8803
9432
8894
14360
13740
5712
9480
9531
14953
9442
11115
9331
8259
13163
8962
11618
13731
13678
12368
9551
9568
13249
2854
13811
2850
7358
11688
15029
10544
9383
7380
15784
13690
5506
3606
9551
7971
1576
9023
7457
13976
9124
10476
9032
7431
11456
13523
8958
7433
8978
9439
9492
9533
9006
13527
10530
8677
5710
7423
10905
10721
13632
5456
9460
9356
8915
9868
9150
9118
12764
9256
9325
13207
9304
9368
4797
8919
9030
5402
4917
4882
4980
2479
6260
15280
9479
14450
8359
9384
14208
7483
11616
11723
9478
12746
9484
9097
9108
9354
9503
9501
4995
13929
17036
8933
2424
13964
7790
5722
1572
9897
14484
8905
16421
7367
8899
8965
9330
9396
9714
9459
8897
9438
13584
14963
11008
5843
9271
12735
13516
7032
21224
16928
9409
9424
10859
7884
9367
9483
8950
13765
9003
7460
7506
15021
9311
13847
14031
11767
8142
4796
7305
15907
6563
6563
11192
7395
7319
7448
8938
13838
5978
8935
7438
9493
8911
12533
7449
10259
8186
12368
9196
11304
11716
10216
11580
6923
9551
7802
9401
12319
4567
7177
10440
9534
8883
10192
22120
8439
5249
9250
9067
9339
5206
9334
8264
14918
14182
1572
13713
7877
8895
13771
9577
8346
10103
9352
8141
3308
9563
7280
9494
13671
11744
14136
13953
12839
9469
11971
9447
11953
13712
11580
4741
15146
13930
15153
7733
11085
6995
6948
8244
13456
8953
9534
6396
15212
9555
10299
11823
6913
9334
13345
7445
15414
11694
8865
10084
11779
17035
8082
7501
7664
7438
13763
8207
8971
14109
10494
14654
12825
12762
7669
7438
9185
9965
7376
11785
9500
12888
13799
9493
2229
9506
7469
7365
9425
9595
11700
13762
9488
14393
6941
5021
14909
8920
9599
10413
14122
13695
9652
11621
10278
11574
15838
12310
10161
12123
9479
9467
11731
13711
5298
9531
5238
11741
12331
7058
11271
9272
9519
8879
9355
5653
4357
13722
8898
7832
8907
6832
9480
8871
7387
8076
11979
7480
9139
9014
14064
10859
8218
13538
15549
12388
7348
8952
7785
9472
9566
8991
9717
8249
13234
9353
9547
9546
11490
10331
8963
13850
8888
9627
15022
9485
10013
9076
7350
7387
13801
5134
9303
9363
9390
7811
8944
7459
11580
6901
11607
7462
9343
9533
5611
7419
11171
9334
13541
5297
13997
12882
8578
9298
7062
15705
8121
7185
7367
7472
9819
9215
6994
13708
13677
7315
16969
7825
7571
14608
15558
7365
14929
11059
17048
11764
6375
7793
7410
7820
8907
7868
8716
8022
13568
7300
9382
8860
5196
8869
13537
6363
9459
13978
7348
8145
8746
7822
8982
6670
14172
9303
9545
9484
9459
9551
14906
8199
9005
7459
7239
7415
7397
9000
8896
7291
13733
11376
8902
7513
9610
9565
7816
9009
11761
9400
13631
14898
9402
14970
8944
7257
9019
11669
7443
11859
7339
11576
9708
4850
7445
7399
9419
6961
8966
6227
9557
7280
11274
13740
7463
7463
9496
7879
7436
12653
9398
7382
7344
5284
8955
16855
7363
8912
6231
7347
13630
6221
14987
14896
12598
7398
13756
13805
4916
7563
13862
6940
3172
9568
15369
8005
11881
6262
9533
13644
9025
8292
9571
7266
10370
7408
9591
5200
13817
9449
9047
7892
13261
11292
9639
7767
8931
10630
14992
13454
9343
7357
9438
12123
7672
12778
8926
17630
9543
11648
14878
9540
8963
9697
6966
13620
11654
9623
9430
9518
13139
14196
6312
13489
2425
6288
14933
15002
13832
9779
8971
12061
8922
8838
9401
7519
11837
8653
7328
7332
8856
11670
13826
8957
7867
7381
10114
8735
9573
8841
13553
12994
9864
7287
7454
11438
7367
13667
12569
9539
8923
9786
7460
10311
11698
11552
14983
7376
9625
11361
14577
13675
7340
14254
13724
11453
3458
12783
11734
10544
6270
12074
9365
11403
9470
11327
6399
8317
11307
13555
7347
5128
8819
12485
8934
10680
7379
11539
7355
13759
5710
9569
14233
9007
6417
9750
11629
9833
11533
8539
7342
7399
9682
13696
8970
7816
7469
13462
19146
7355
13690
9562
9566
5339
17917
7469
9696
9484
7341
13459
13324
7220
9503
7374
9363
7184
13951
10053
11732
13483
6844
9505
7445
7337
11635
14944
7343
14020
14958
5739
7369
8890
7428
7281
8973
11234
11771
12033
11625
7972
14993
11275
9534
9554
9015
8830
7453
5174
7256
9512
7259
8773
7799
7465
11872
9534
7389
13642
8673
4179
9009
11808
14656
11500
9496
9393
7437
12037
7255
8886
11803
13992
14976
7335
7141
4904
9585
9551
9477
9737
6994
10790
7343
9453
7930
17273
7880
15750
9466
11122
10523
9257
14135
8588
13442
8154
14855
14999
8976
7347
9508
9479
9537
8937
4576
10708
9134
19284
9000
9445
8310
13822
11773
13456
11209
8904
9515
10053
13837
11968
11564
9339
9673
13668
13431
8189
9389
11787
9446
15393
7374
13362
8641
13709
13754
14002
13707
7131
14975
8259
11179
7204
9183
7452
7315
11417
12809
7495
7347
7399
16764
7326
8593
9082
7380
7516
13301
7530
7415
10843
9569
11065
9127
6427
8669
17543
7500
9517
7389
8979
15572
7525
13487
6891
7424
9380
7447
8996
7511
9542
13194
1560
5439
7343
11866
12521
9551
11581
7379
9453
5075
6490
12655
7522
10558
5390
7316
9054
9511
9427
9521
9688
11460
7271
7351
13449
7871
13283
7528
17073
9273
9644
9614
8873
6726
8504
12839
13769
7492
9402
14144
7498
6661
12457
12791
13892
7452
16360
15573
11553
8341
7393
9105
5506
9621
12553
12813
7518
8894
7420
9363
7363
11501
11501
7470
14281
9601
9052
14066
11745
8891
9555
9525
6851
9410
15860
6941
8961
5016
7497
9623
9384
7371
10785
11752
13979
7458
8786
13733
7397
8273
11275
15742
10225
9463
8011
9622
7362
9531
9217
17845
7315
18136
7201
6836
9515
9496
5197
15025
11781
8925
9357
10255
10723
9276
9442
9069
4690
9393
8718
7597
13207
8822
9616
11172
7412
13101
8908
6668
11440
8297
13692
8336
13115
6386
14988
12183
11311
11558
8109
8165
9443
9462
7389
11239
7210
7330
8948
11799
11803
13544
6842
14918
9348
14191
13679
11696
22626
7398
13860
9355
13525
10142
5204
8093
15574
9503
9000
9586
9488
7434
13482
10361
9180
12282
9206
15563
9522
9021
8982
17668
7969
15023
11347
12572
7481
10991
9420
7364
13531
13735
6907
13556
13588
1964
8851
5616
7508
9744
7339
7354
7416
11620
8976
9187
5829
10980
7446
7783
11574
10379
11766
9621
11567
7322
9328
10146
10058
7821
13703
9449
9384
13727
8890
7516
9615
6842
8051
7365
7366
9926
7267
7488
14945
13620
7507
11700
6892
15584
10404
9641
8169
9807
8816
6875
9327
9412
9119
7499
9142
8749
7311
14234
10309
6978
9502
9008
8035
10668
14945
6830
9553
15559
9459
6908
9662
15968
9471
14244
7465
9341
5826
10184
14867
7472
11486
14015
9986
15013
9266
7324
9634
9360
7344
11641
7416
6193
14211
9387
9322
7573
13573
7597
11727
7509
13884
12520
9490
5151
5186
7285
9755
9394
10938
9180
8802
12044
7507
7307
8985
7324
9808
9590
9669
10252
11827
17007
9583
7509
13852
7251
7509
9545
7366
7508
13030
7819
12610
7764
15396
14928
7416
7464
5412
9385
8942
7476
9286
9295
7444
9601
8351
10541
13639
9545
7905
13733
7362
11611
7340
11569
11713
6681
5175
13600
9268
7343
9382
6830
9545
7478
7360
7347
7747
8975
9437
7492
9582
7446
9393
9679
9395
9544
9641
11680
14950
7412
6818
6889
7436
7336
13775
11750
11739
10323
7314
9685
15484
7876
7342
11728
9338
6905
9210
11547
10306
10494
6859
7171
7376
8230
13724
7481
13639
9405
15394
15393
6808
7344
7121
7364
14232
7297
9462
8297
8763
9520
9189
7565
6865
6711
6832
6763
6861
6867
7573
6112
9602
7432
13598
6133
6866
9544
16100
6798
6805
7342
6821
6828
6865
14439
7572
7567
14195
11635
9682
6838
6861
9476
11828
9562
7456
7445
7569
7400
9184
7569
7539
9311
6745
7272
4513
7455
7575
8701
9465
9544
15401
6926
15579
9255
7389
7572
12369
9519
7099
7377
7570
7570
9530
9386
10583
7413
8774
15563
7291
7453
10516
9117
6772
9392
9812
7308
6839
7576
11430
7466
7011
8098
10387
14047
9569
9397
7568
12982
7493
6862
6875
8619
10731
13702
7413
8029
7412
8891
11492
11548
15040
13712
14939
9283
7474
7338
8080
6751
7411
13985
15253
9570
7363
7450
7816
9422
9387
14093
9459
9214
7246
9605
11480
6833
7582
12548
14997
14252
8332
7497
7395
15007
7393
13695
15569
6840
13863
6869
9710
7399
10897
10679
10389
11260
7474
7435
7493
8987
11712
11383
9200
11442
7474
13714
8959
9371
10760
13965
8926
7395
9439
6966
7382
10600
8613
7206
7351
7413
9611
8817
7456
9647
10097
7512
9439
7384
7506
14429
8657
5856
11778
9025
5660
15475
5906
15556
6336
9571
8927
14805
7450
7300
7383
7437
9148
8208
7450
7227
7456
10208
7896
7843
11513
11440
11874
13882
11573
9421
11916
7480
9168
9036
4314
15571
11003
7511
7348
9556
15561
4719
7396
9020
7252
7379
9453
7287
14037
14204
9537
8942
14961
7405
7366
5835
9142
7336
11594
7458
9220
14733
7395
9285
10190
9366
8443
6815
8866
5132
7332
14920
7366
13244
7450
9538
9671
6916
8932
7342
8916
9160
11773
9721
9622
7428
8888
6287
14276
8280
11346
7464
14933
7424
6511
9623
14983
10145
13734
7538
13843
1540
14943
9629
13453
9417
19789
4882
9004
9364
11116
7133
7507
7239
11761
7397
9376
7513
7380
9359
9175
9527
9518
15216
7448
7509
11550
9515
8925
11890
8950
10335
10335
9353
10128
7348
9472
10217
5132
7350
12590
7946
7521
15944
14097
9474
7391
7353
11878
9541
8934
13452
9406
7382
12502
9539
10765
8322
9705
14938
9408
12575
11361
11780
6472
10957
7935
12953
12584
8948
12257
14936
10576
9478
8918
12874
9558
9342
15212
7348
7403
7940
11576
14996
10673
7310
11750
8557
13563
14955
13783
13951
9369
9009
12066
5984
10091
11571
7478
7381
9184
14921
9058
12507
7393
4826
1857
9888
9583
9428
8198
14002
3338
9604
7450
7504
12062
8930
7565
12192
8586
9391
11753
9644
11510
12016
11864
12209
13742
8849
7383
4908
7390
7283
4983
11280
9337
12058
9500
9241
7468
5803
10081
11760
7123
9585
7949
14935
11673
12815
7797
9387
8824
7393
12561
6775
9427
9286
5195
11267
13722
13676
7512
15555
7350
7320
6944
11622
13660
7427
12968
5226
10212
7556
10181
10440
6861
7361
9369
7373
12538
10712
8920
11293
8913
11575
12663
11177
9589
7463
7352
14961
14718
7075
13663
7441
8986
11818
13764
8151
9395
8365
13736
14666
5208
16918
7516
5914
13764
11553
6205
16956
5184
9231
11406
7456
7400
7518
11500
6423
7488
9337
7408
8190
7492
13904
11505
9526
9524
8913
1538
4819
7475
7801
11844
9256
9311
13708
6791
7360
10450
15837
9508
5614
15575
9450
8807
12679
11780
8339
9572
15561
8966
13701
8890
9406
6885
11443
3636
9480
7420
5377
7303
11133
13979
9457
7485
9445
8358
8828
7362
11752
7510
8625
9409
5330
15560
6595
11301
1564
7317
5336
10633
11426
9483
8548
7386
14147
7493
11096
15343
3455
14996
11991
10645
6243
14977
8215
9205
8299
9264
7499
9453
5353
9395
7345
7464
7217
6873
9382
7885
9630
14986
11574
9963
9373
14249
15507
8107
7446
7808
9018
12458
11361
7340
7345
12498
2029
7354
14129
9554
13866
11592
11359
11151
14011
14118
8641
10040
8903
14074
1397
10195
7766
7512
11267
11611
11724
9531
7522
9504
9534
9524
9691
5795
9516
8936
6042
6179
12028
13769
10332
9028
9476
8905
13653
7392
5355
15809
6841
9766
9021
8631
13992
9520
11727
11852
8281
9497
9442
9484
12009
11030
10869
9342
10305
7965
5500
9514
9477
8926
5880
9269
5161
10087
10945
11702
13786
9448
10717
6794
9528
9480
6398
11896
8984
10785
7848
7942
5274
8051
7409
8812
4761
8968
8958
9444
8944
13457
10217
5477
7681
9525
7300
13791
9521
8998
8823
9484
8980
9443
9447
7996
6330
5532
8897
12172
9520
14585
8892
10102
7311
12913
10129
8671
9433
11449
7720
7395
12564
12735
6677
8885
9528
13883
8931
8914
9279
12630
8116
13923
9021
11275
14410
9497
12798
13638
6237
8925
7330
11812
4923
9018
13931
4466
10859
7512
14976
9521
6725
9338
9464
7710
12723
13438
11275
9658
14184
9430
9453
12842
6777
9539
7264
12782
14015
9486
15198
9535
9500
9103
10390
12602
8902
8920
9002
8098
11656
9523
9557
6174
8061
9548
9548
10129
7346
9524
5341
11043
6438
11741
11701
9422
8436
11819
8933
7800
12773
9616
13416
8882
14040
9348
9353
9518
6077
18069
9521
7798
9368
11035
7412
6936
9459
8899
14252
9607
8887
14177
9408
10931
11715
9413
13987
9515
9526
11499
7987
8174
9541
9534
9440
9374
11152
7452
8912
11221
7620
11614
8587
5697
8099
9540
8919
9490
8916
11831
9048
10216
6978
13683
7796
6918
9490
8260
9536
11645
8949
9445
13056
9529
8944
9476
8960
8960
7906
7456
9577
9443
11720
9603
17747
8984
6419
10296
9476
8952
9197
10287
9298
7511
11613
9530
10010
9465
14893
6413
9478
14051
9068
8654
5695
12843
8905
9351
13725
5936
8936
12133
13558
7342
12706
7431
7445
8975
6410
9437
12414
5267
9265
8935
9523
8998
7271
9533
13375
8570
11813
6555
9324
8248
7837
8700
7502
13335
8118
11766
8238
13580
9434
9471
8724
9442
5682
12516
9396
7351
9161
9604
10258
9289
9377
9433
9561
8226
4869
13679
8094
11742
6423
11510
11950
9302
9526
8945
4798
7372
7397
9454
11122
11412
8247
2124
8930
9529
7257
9484
9243
9552
11305
6360
5625
8965
8229
9522
8038
9482
9476
8879
8887
11276
8964
6328
7819
9605
9358
13787
13865
5396
9559
8661
5203
7362
8911
7343
8919
9483
9382
9472
7436
7319
8531
8740
13653
7461
11968
12001
13502
18661
10968
12136
12302
14201
11776
11554
7528
7526
7568
20562
11814
7330
8969
9484
7722
13389
11570
8808
11574
8686
13364
12314
13480
14979
7202
8271
10283
11357
14996
7926
7386
8664
11828
16176
13988
10961
8830
8102
6515
11804
8153
9093
7798
4990
5807
8939
11742
9483
7992
14109
8257
10172
16985
8260
5476
8835
8289
8753
8308
8720
5568
10633
4803
8900
9672
13186
14955
11448
7965
5115
8093
10075
9327
10165
6244
14667
9505
8215
10310
9570
10317
8267
8219
11922
7350
3828
11799
11801
14410
10403
8228
14989
7445
14242
8120
6506
7260
10995
8380
13490
10057
12008
14891
18412
9541
7420
13494
8755
19340
9153
10748
14269
8625
7676
7667
13901
8145
15000
10990
13501
7818
10318
13355
11893
11371
14248
9447
11527
19763
13585
8602
7552
14988
7511
12736
13690
7322
10220
10071
20370
4792
9863
8009
8001
15005
7717
15543
14989
8462
11644
8257
14822
14969
11319
7923
12363
12790
9532
6494
8736
5485
8538
8162
7146
11801
15557
8556
10596
8938
10456
12036
7782
7426
8204
14973
12667
9603
11801
4762
9290
9351
12894
8317
2938
10125
9411
8901
11512
11421
8662
9556
11388
8959
7958
8937
8083
7925
7333
11594
12383
1599
3585
5263
9588
11805
9359
7802
6844
7513
9554
7666
9145
5741
5759
11614
11482
11514
10549
8708
13304
8603
9468
9369
7442
9570
7804
7380
8427
10677
13716
7414
13997
11436
9523
8208
13795
12163
11328
8916
19623
9344
13702
8921
7393
14387
8292
5412
9900
13927
5204
9558
5479
11763
13696
7373
16612
7478
7305
5490
12129
9495
9027
9584
7204
14952
7253
6336
23240
8882
15559
7480
4796
10624
12752
12148
7142
9544
14113
7796
14060
12774
9453
7865
9314
7514
9467
9392
10662
12228
7720
13850
7379
10786
14933
10387
19039
5783
9521
11707
11444
9457
11283
13547
7355
10025
9380
8449
6922
11750
9540
7802
12521
7363
9327
8047
9169
12654
10171
9458
10093
13930
12736
8019
10053
3136
6439
12695
9321
5462
11723
17815
11402
9393
11112
9483
8794
8530
9531
9513
9326
8213
8258
20816
7890
13700
13696
8959
9622
9576
10598
13619
7805
1351
8998
8915
9136
5425
7394
9440
6872
7378
9592
11776
8688
8177
6401
13961
8993
9449
7408
8922
13803
13961
8863
8159
10849
14118
9326
7766
8899
10230
8481
7840
9544
15022
8905
6235
11519
19732
8226
8656
13158
5710
10267
9232
8699
7375
7122
8755
10485
6215
9538
8525
11159
9626
6878
12033
13693
7636
13109
2173
9544
9929
9599
9604
7436
9544
8669
19836
9331
9678
6900
8961
13585
8017
12589
9702
10536
9583
7336
17336
9508
5249
14217
8905
9662
15555
10434
11406
7432
19663
11831
9676
7991
8923
6890
8890
12706
8439
9521
10179
8811
9497
9035
10474
10497
11719
7381
7430
3452
7373
11660
16908
8534
13687
8300
7366
14763
8291
11946
9174
8946
6843
11584
8095
6962
15032
14451
11773
12434
6811
8317
13687
12212
14094
10498
9588
13714
12247
11676
7834
11657
10296
8313
15027
9394
9654
8307
13532
9354
6852
8132
9401
9435
13327
9488
10386
8620
9569
9484
12304
9539
7760
12417
9970
4952
11104
9486
10900
10067
11388
7988
5728
11418
14241
9488
13781
17296
7881
7881
8591
11559
12222
8904
9478
10379
8166
6443
7856
10200
10679
7509
10436
14054
9544
11620
9516
8911
7343
7343
9520
1587
9338
9202
13003
7530
9584
7528
10485
14161
9661
10047
16179
8841
6427
8941
9666
8998
11583
10377
7426
6486
8678
8505
9230
9348
7315
7348
10015
10565
10352
8409
9042
8839
7456
10529
7411
6863
10140
7511
10862
10292
14998
8428
9436
5493
9438
9426
7828
8205
5091
8194
13902
11601
8024
12523
7758
11577
9554
21897
6489
9508
14059
9619
7796
8431
9397
6891
10775
7831
13857
7406
9678
9645
7485
9809
13799
11891
10517
5547
6842
7437
7845
9475
10157
10384
11764
6924
6500
7396
7364
9438
6781
7373
7796
7345
9674
11880
7426
8929
9142
14958
13648
8865
8623
8941
6522
6467
6884
12782
13073
11491
14263
9243
15411
23408
11324
8727
8032
7422
8944
5986
9947
13742
7403
7397
9390
12112
12804
10179
10090
8106
10116
11399
11643
12042
7341
9375
6877
14948
7462
9331
6854
13035
8069
13816
9495
12991
13693
6235
11748
14280
7472
8495
14142
7290
12120
4052
9516
9214
10258
8944
6250
11682
7387
7381
13519
14162
7144
10717
7825
7371
4826
7516
7453
12240
15477
17204
6866
7366
9572
7364
8907
11639
12139
6076
13680
18568
15539
9349
7301
9458
14435
11786
8940
7643
5639
12458
6435
8983
9614
7368
7435
12764
14930
6870
9437
8050
13929
7566
8641
10071
8861
6776
16788
7405
8880
5182
7359
9476
9197
10331
14785
7331
8938
9441
14940
6400
6904
11378
11818
7691
9630
8229
7365
7452
8180
9352
7454
7448
7583
6875
9466
9629
14110
9440
11807
7130
9593
9564
11316
7172
9848
7980
13252
10519
7382
10255
22670
7407
7826
10752
7404
14462
14936
7337
8976
13682
7385
8579
10244
11533
10423
12838
7405
14899
7340
7929
7397
11899
7926
11287
7422
13680
7353
10005
7424
14553
8326
9568
11093
7822
17811
7343
10174
6838
8355
9049
4255
9546
6895
15038
9547
9445
10452
11622
7386
8960
8934
12506
7506
7241
7399
6771
8978
8368
13837
9581
11397
6764
7087
6862
11367
7480
9834
8622
6872
14849
6861
6840
10219
9478
6746
7573
6897
14880
7436
6231
6867
7570
7572
7573
6868
7572
7574
11372
11638
12822
8964
7340
2064
11261
7410
5563
9349
9337
8261
4920
2032
7230
9516
5848
6833
7975
8391
13535
4626
8919
9771
9424
9508
7442
8984
11491
3119
9554
4740
11269
3017
8108
4994
9545
1527
5181
15440
4819
9505
11770
8938
8954
16386
10123
18091
9834
9493
6985
8756
11594
7498
7235
9548
11977
8757
11777
9286
9533
6004
8940
9554
9536
8957
8962
9882
9522
8891
9395
12086
8947
14133
4461
11874
7365
13706
5209
13706
8943
11784
9291
11710
9473
8949
8955
7582
8821
9475
9531
8815
7071
8154
5600
11739
1806
11368
8779
14433
11771
5203
9468
8221
8525
9433
11750
9519
7427
6072
7207
7332
7515
5229
7712
8913
8060
14769
13650
14138
9498
13598
9521
9321
11150
5455
13814
13547
9559
12989
9310
9725
9064
13983
14704
8941
14384
6905
9038
9529
11654
9000
7393
12674
6483
15338
9339
6939
9743
9511
8935
20279
8980
8586
8987
8995
13974
12611
7881
9485
20962
11751
9342
13818
9996
15640
5185
8779
7140
13352
13828
11774
8992
9552
6749
9520
8962
7549
6014
11362
11762
8282
5251
2224
5833
7909
5256
5251
2224
5833
5834
5257
12075
9407
11695
9217
8146
9528
7352
9436
9554
12002
9507
6381
8709
7377
9338
7396
9331
9122
11762
15315
9409
9400
13474
8580
8915
9014
7965
16501
7071
9185
8967
11945
10338
6222
13457
11625
10287
9087
5240
9296
17308
9508
12916
11731
9428
8981
8925
11263
16968
7421
12138
9488
14293
7373
15493
7447
8919
5095
9183
11472
11950
11755
7483
11622
4673
17272
9494
8918
8985
9133
8706
13675
14104
8020
8944
11584
15399
5274
9008
9656
8947
7316
9523
11411
11806
13959
7921
9575
13972
8594
14950
10007
11802
11539
12693
5712
1902
9526
8974
6418
9518
9461
8957
10843
13919
8995
1786
16678
7378
9505
9525
7370
10180
7446
8218
13345
7330
9421
9552
7358
9042
9746
9634
5295
9332
8990
9973
9468
9486
10233
11702
8966
9446
14084
8919
8920
9344
14058
7972
9463
9583
8974
11580
13904
6474
9073
6355
12784
9544
19111
5250
8155
5401
10428
17674
7513
7148
7982
13845
12992
13689
8901
9140
8610
7363
7436
5475
7448
8941
8914
5594
9033
5189
15422
13147
9396
11656
15365
13707
7433
10192
9278
9792
13423
17431
8952
13447
7416
6168
10134
11615
16500
9485
11616
13973
7446
7375
13398
21644
7930
12776
9345
7369
8843
9451
11552
7361
8063
8224
8209
13274
11231
7533
12726
7195
7321
11378
11821
8695
14515
14961
15100
8806
5456
9095
7355
8851
2469
7415
13821
8464
8799
12570
12224
7315
7429
9013
11529
15226
7362
9351
7428
9372
7509
6986
11552
9546
11544
13786
9559
9562
9548
8055
5848
8908
9294
13807
13745
7033
8968
8936
8086
9573
4959
9513
6949
12433
7804
9511
3411
4794
5264
9018
10109
11759
10141
5183
4709
11992
7511
14174
16849
7326
9626
9598
13980
9362
8130
7445
7425
9351
9489
1874
6408
8991
6643
8898
8236
9314
12593
11264
8934
9385
8989
9548
5591
5199
9446
9001
9346
14238
11149
11430
13247
9088
13864
10281
7500
11749
10082
9781
9201
17742
2299
8984
7453
9599
9445
10117
6735
4099
7438
8990
9483
4693
9506
8805
11630
8917
7348
8817
8906
7327
7988
9559
7352
8338
8155
5369
13803
6002
1565
9281
6284
14179
9456
9436
12589
9454
10062
6171
9136
5257
13839
13833
10985
9522
9012
9323
9351
15395
9438
4926
9499
14109
6858
9465
1965
13510
9478
9021
8975
7352
9467
9580
6431
8095
14141
7394
11585
11964
13735
9618
14101
13190
9626
7382
10389
9625
15039
9537
7731
13440
9364
9628
15014
14073
13210
16861
7857
9449
9520
9176
8851
9438
13546
12008
8984
11751
8899
14976
9571
13571
8320
9555
10298
5828
8451
8109
8984
9347
9980
8898
8951
9544
10556
9539
13829
11588
12195
9700
11642
11476
13799
9434
8994
5393
8870
6393
8199
9599
11552
6964
13783
8957
9396
13817
7378
9482
12782
7952
11858
11765
11754
9456
11946
1465
7272
7273
9512
9545
9007
13335
9376
15992
11907
6790
9291
14905
5426
9306
7452
13485
9398
13341
8887
17639
8864
9681
9464
16766
8972
12861
14168
10896
23636
11834
7415
9164
11965
9005
6487
8484
7391
5442
13713
12049
5564
9474
6447
11622
10957
9807
6556
7857
9466
5408
10013
9436
8962
15013
13972
7568
10048
7477
7399
10188
9435
6874
10306
8913
13698
9516
8905
9552
10038
13976
9023
9482
13098
8896
13722
11196
8825
10104
9931
11818
7490
13807
11911
8898
9320
9038
8646
6227
7897
8979
5373
6490
8929
7990
10971
9433
9338
8288
8988
6491
3017
9504
7362
6280
10810
7898
12215
14155
8921
7680
7395
13451
13793
8988
9468
9458
16774
8870
9524
12644
4848
6031
9458
9648
10461
6112
4253
14168
12832
5059
8783
7367
6968
9709
7476
20311
11653
2704
13530
9599
5344
8927
12561
11861
8091
9341
7408
12780
9461
4835
5745
9195
12030
15017
9808
7940
13701
12135
8917
9018
7364
7174
7174
13703
8945
4952
6032
11349
9798
9202
7805
8644
9313
13401
7379
9514
9737
11179
9114
9009
14117
8842
8947
14959
7562
7849
7080
9461
9306
13679
9496
7266
13802
8924
9596
11535
13441
8898
7396
9530
13747
9516
12760
13842
6706
9518
9565
9532
9367
7330
15890
7462
9421
14994
10064
11447
9556
13265
14065
8611
5466
13536
9524
10301
7451
7229
9027
8915
8925
15403
8252
9479
9458
8162
7342
11473
6450
8777
9578
11671
9493
10755
10100
13304
11297
7436
16031
7552
12944
9553
8973
6701
11541
8970
5151
7430
7480
8976
5369
9401
8985
8802
7804
11309
9489
13704
9387
9428
9336
8730
7444
15794
6879
6758
9524
9221
10735
8988
8864
9125
9219
9592
7287
7421
9480
7434
9487
8934
6177
8819
9371
13476
13720
11245
8922
11843
9475
7409
9539
13663
11706
13877
11785
16693
7775
7000
14839
12141
8125
8857
11699
8970
7337
7351
6901
9406
8507
9379
9489
8365
9511
5455
8962
7456
8511
10504
6879
11258
10256
13393
7378
9508
9531
11462
4795
7384
7422
6579
9458
13667
11469
14204
11977
9519
7843
7410
5739
11274
9478
13597
8961
14572
13551
5303
8883
13476
13221
9349
9011
8918
9492
13702
7935
6415
9527
13505
10073
5144
7395
9358
7681
8871
11517
8022
11634
9557
7458
8933
9558
9381
9532
11535
11792
11741
14338
9278
9412
13560
13818
12112
6384
10916
11733
8961
9345
11683
7939
9516
9520
13385
9441
8190
8958
13902
13931
7249
8981
12536
7265
8910
9496
13814
11650
7392
8991
6411
14206
13851
11668
13853
8791
6791
3038
8925
5190
8945
5883
13766
11262
14198
9415
12320
15476
14026
14996
12565
7288
13416
15548
13264
9377
8951
5915
9283
9557
13571
9436
7429
9344
9018
8640
9483
11196
9785
9561
9537
9148
5793
15109
6189
11450
9075
13322
11662
9530
14916
8929
8962
8193
7002
9429
9635
11628
7511
8677
7774
7645
9388
5133
15572
11722
5912
4799
11039
15405
13586
7458
7455
9426
14161
10422
9554
12799
9432
7445
5847
10276
5459
9725
7457
9580
11404
15017
9521
5817
8095
12084
9530
13662
3214
9481
20552
13461
11718
8974
13911
9521
8136
7415
5148
9437
9679
12034
6448
14928
14803
8937
9262
7365
7455
9009
13494
7406
8914
8984
10576
6884
9303
13378
13500
7775
9494
15576
13774
9351
12303
10208
9622
14997
7353
7525
8955
9494
8937
10828
15557
8721
7304
9390
9468
9365
7419
9456
8868
7379
7309
16243
9573
11491
10193
7439
13782
5573
6653
7431
9014
9466
8831
5870
13593
4219
9437
4930
9485
7349
7463
7311
13557
9415
9334
9615
6993
4797
7463
10755
7409
7351
5277
13577
7749
6911
9368
5060
8965
10813
7407
8984
11667
7352
13884
7382
7359
14515
11594
13583
13652
9311
11389
13503
10057
7479
7508
13337
7409
7465
7404
11314
18477
6809
7408
10240
10746
22661
9001
9525
7979
8311
11606
8980
7449
8225
15576
11471
9599
10889
7720
9599
2022
9144
9034
5470
11181
12841
11875
9506
9610
9437
11742
15087
9482
14924
14168
6389
9223
12242
7402
8948
5715
7441
10181
6588
13719
9397
15408
13752
10138
7099
8939
8946
7851
8705
14011
11491
5091
9518
8956
8959
9039
14011
13696
8703
7499
11663
7352
8579
14994
14095
11199
15054
8761
20541
13707
7370
7184
8272
9064
11224
13603
11664
9312
7437
13176
9476
8966
8221
11507
9441
6205
9039
10757
8952
11533
9420
6671
11513
12542
13464
11862
13594
9527
7037
14983
12505
8961
13682
8304
9630
12383
9508
9154
9537
10636
7500
13610
8911
9359
11510
7382
13736
7339
7266
7900
7373
9548
11373
9329
4555
9118
12198
4289
9542
12296
13596
9199
8401
8401
16059
10095
5222
11903
9329
11876
6193
10314
9457
7423
7391
5531
7984
8700
13692
9827
13661
3616
9526
11683
8830
3479
11260
7944
8932
6489
11816
9545
6946
7382
14070
7388
9352
8973
13238
11602
13567
7024
9861
9442
9262
7434
11656
9358
5703
8973
6685
6457
7410
15020
8958
11707
7404
10315
7358
13935
9479
10676
11600
7179
7386
8932
8013
9647
9419
11103
7687
9555
9610
11711
13460
7366
14888
9080
12269
9278
9516
11652
11682
7324
9343
7351
8929
12184
9186
13967
9588
14983
12623
9391
6432
13685
8915
8835
14015
8905
14026
9007
15492
9538
9326
13945
11369
9415
11804
15457
6475
13757
8998
11729
7396
8796
12770
9329
11769
8968
9602
14254
13497
13570
8331
7525
13439
9520
9499
7349
9516
9340
10652
7361
13741
5145
14330
9008
8960
13356
10212
7458
7510
10200
13464
9150
8950
10427
6602
13239
8817
9098
11814
8597
14127
9080
11624
14954
7471
9533
11794
9583
11648
14946
13245
7418
11378
11836
13450
8842
8604
13686
9140
10048
8231
7578
7380
9151
7402
19672
9872
7353
8382
10836
3037
13545
17540
6600
13600
4387
13722
6237
12508
11586
6251
9444
8375
13702
7192
13037
13924
9131
10164
13811
13363
8131
11428
8540
8144
15507
8623
13650
9362
9604
9412
8816
9511
9153
16692
7500
9424
9743
9370
8980
7436
7324
8160
9649
9452
7360
7315
6429
9235
12757
9431
7677
11753
6041
13648
11487
9405
15563
7502
7374
9356
9149
9423
8069
9361
9472
7323
9489
10887
7750
8882
9429
9598
6956
9376
9554
9499
9903
11394
8881
14003
7412
7509
6969
11472
7454
7849
13217
8924
9509
11539
9004
7407
9232
7415
7442
9817
7389
8922
9795
7419
11435
10378
15510
8014
7990
9249
8421
8141
13796
9461
9067
13747
16671
8870
7474
5065
13176
13657
14126
11773
4864
8256
7002
8865
8271
14474
7354
9443
8954
5227
14142
9406
8984
8919
13633
16335
7366
9453
5266
8334
15042
13560
20119
9539
8143
12408
14080
15730
7460
14926
9339
9418
12220
13984
14087
10688
12292
13673
8809
9416
11774
7767
8871
13955
2833
7307
13646
9521
7987
8318
5509
9049
5805
9178
9534
9558
9156
9404
7173
9571
6856
7442
12188
7764
15568
15564
9668
12535
7869
12421
13443
8987
7352
12186
12377
7352
9359
9545
14337
14985
9509
12113
5820
1995
9425
8770
7406
13454
4881
9226
8461
7352
14476
13827
7345
11786
11868
9666
9421
13360
9423
11233
8940
5551
7006
15572
9509
7386
7361
11572
8996
9396
9353
13047
9488
7359
8960
9615
7379
13020
7747
7794
15611
8005
7356
7459
7366
7546
9116
13688
9420
17070
9386
8407
9519
8881
12574
9526
9024
9490
14244
8941
9437
7465
9410
9442
5826
9179
9000
11731
13922
9557
8122
7419
13868
21138
6158
8008
7504
9521
13564
9420
8900
5274
7403
9509
11195
22868
7941
11485
8288
9286
11989
11754
11361
6006
11108
9080
5586
5075
9643
14016
7358
10841
8308
9266
7376
7973
9381
12759
13983
7365
11732
8944
7259
7328
9381
9479
8849
8087
7354
11191
11797
8039
15400
11905
14778
7956
8862
9356
10231
10083
10064
13699
9345
12997
9534
9528
13797
6795
8992
5501
7455
5560
6255
6488
9297
8149
19086
7352
9544
8155
3695
11306
8187
11262
9459
9463
9541
8345
13938
9334
9372
9601
7475
13975
9301
7366
9531
6448
13837
8933
9003
11599
5132
11930
6650
7318
7466
9413
8956
9389
5661
9476
5110
9599
11556
1335
6076
8573
9277
5109
9519
5410
12623
13219
12728
9410
9404
9361
9567
7746
9009
7331
9579
7356
7540
7511
9534
6472
16838
7400
7361
7488
7402
9414
14000
3737
7439
11575
6484
9316
2757
7332
13753
9587
5750
9095
11566
11521
12075
14285
22156
1587
13451
9592
9495
1580
11717
7440
9887
8099
9475
15384
7513
14500
9540
7134
9481
7353
9492
7997
7618
13983
9458
9166
8928
8956
7901
9015
15480
11682
7433
11400
9005
9149
9017
13811
6492
11900
8747
4932
4912
10703
11756
11461
12500
8789
7472
8546
11522
11706
9527
9502
9640
6354
8919
8925
14206
9507
10522
7376
12163
12165
6927
4921
9318
13642
11823
13632
9709
11981
9019
9528
8335
8965
11712
9426
11437
12814
5068
8304
13491
8991
7398
16475
13675
9349
7457
8990
8919
12798
8969
9471
11953
11881
5191
5037
13985
8074
13901
14158
8937
4946
7381
9016
11666
5117
9490
8920
8943
7385
11372
15565
11938
5372
8939
9480
11999
1815
13790
8944
11979
8941
9526
8623
10052
8911
8995
13727
13794
13716
12647
15418
9513
7168
8859
8914
7168
8856
8923
5122
11595
8847
11839
8912
8746
9540
8891
6340
8903
11273
4795
9220
12127
9774
7414
10141
7419
9534
14914
5633
12528
9513
13658
8879
9528
5576
7360
9485
13125
9340
9522
5252
13155
11400
13975
9475
11646
14975
8602
9548
5932
1884
11373
6895
14009
8949
5836
11462
8070
11830
11752
9558
13875
9414
11601
7529
9431
8946
9461
9511
9450
7508
16777
8168
9298
8557
14884
6146
15693
6394
13552
11730
9639
7469
9130
7271
9531
9528
10096
8867
20651
9308
8956
10726
9433
6605
9465
13322
12212
14716
14681
9413
9495
15311
8899
7427
9520
13972
11898
11439
8787
9275
9473
7465
7394
8744
11247
5745
14072
11982
5400
8944
7800
7407
9411
5130
9010
9514
6492
11791
8439
12384
5797
11545
8931
9557
11567
9331
9271
11514
9238
9285
11576
7346
12909
8957
7287
9432
14062
10930
13666
8963
11572
8953
6701
5142
8863
8870
11610
11512
7329
9528
11706
7225
13739
8992
13879
8521
4986
14671
8924
9308
8974
8753
13602
8606
9133
7377
8996
16349
8959
11969
7349
9342
13424
6872
8994
13631
7689
9020
9565
9055
8310
9020
9388
13903
5750
9725
15206
9494
14162
9332
11797
7374
11690
7400
9659
7910
3145
8949
7378
8968
7532
7493
11998
7840
9384
7542
10817
14642
9484
11686
7764
15272
13735
9541
9634
5464
9978
9274
7609
17419
9473
8148
9285
13359
5291
14481
7287
13601
10449
1813
9139
11616
13674
16998
8048
8925
6428
12091
9505
13766
4935
15403
14371
9569
12749
8996
9522
11509
13936
9469
9443
8878
7319
9517
9588
10599
9398
6825
5472
6289
9434
10584
8797
8940
11514
12282
9476
8866
8123
12596
12110
13551
9394
10831
1933
8860
9060
7320
7450
9422
7200
9537
8302
9522
9151
8492
9431
8948
8941
9491
8788
9011
9483
12693
15030
7524
5428
9521
3898
13192
11558
9463
8242
11262
6435
7159
9631
6471
8945
9542
7888
8070
13965
9691
9537
8779
12555
12784
11194
9658
9463
10634
3508
15447
6449
14963
6714
7216
9421
13460
10832
8493
11683
5488
9483
9552
9543
8930
13740
9354
11545
14039
9228
9512
9552
9391
7512
7456
9534
7720
9515
9344
7373
11839
8533
8661
12978
7857
12184
9273
10424
11713
8864
14752
11327
6184
8467
14119
9299
9468
9517
8893
14158
5112
5294
9184
10695
9476
8936
8817
16636
8981
13672
14969
8940
12658
5600
7356
8912
9951
13988
8929
8984
8114
16195
6920
9526
5540
1961
11725
9601
9602
12847
9425
9669
12732
9470
8787
9438
9556
7326
4966
13617
9530
7944
11970
8937
8974
6186
13375
13369
4787
9445
10087
8924
9454
11807
13898
5205
5395
13900
9261
7624
13751
9448
9482
4796
9267
13519
11272
9225
9525
13129
7369
7358
8888
9572
8978
9468
1863
9121
16271
9389
5600
13942
11348
7354
12320
9604
9527
9527
9129
12648
11363
6544
9532
9639
12510
14140
8944
7383
7487
7322
8371
7856
14936
13663
9490
7497
8656
7511
13825
13936
9112
9086
4822
7477
7436
7440
7381
20915
3383
9522
8176
2091
5533
3381
13568
8708
9550
9158
7371
12525
13649
22336
7331
7332
5275
8885
9729
8249
6350
13346
6156
9337
12314
4655
9422
8944
11643
7344
9207
5239
9332
9346
8436
6612
13702
6205
9491
5246
11575
2412
7400
17213
5987
7480
8914
9443
10168
9525
8934
13445
12465
7443
8851
13415
9980
7960
13293
3212
8998
9406
9431
13669
15400
9495
7750
8896
11569
10272
15951
9526
9444
7369
13683
8964
6325
8911
9357
9334
12076
7412
13905
14941
14200
8844
11859
16402
7467
9558
9414
9409
9496
9431
8809
8938
9522
11561
11930
13600
11948
11753
12105
10706
9416
10640
7394
14143
3345
9457
11751
13866
11324
7819
9356
5991
5489
5121
9482
8856
13826
11893
9286
9469
7437
13783
6264
9306
8182
6896
8449
8904
11756
7461
9680
6428
7418
9334
10261
9521
4900
11546
14284
7449
7854
10107
8979
10223
13826
13646
9464
9488
8927
6922
8929
5658
14103
7374
11631
7809
8947
9122
12252
13650
6387
6224
13221
16272
4630
15130
16375
9409
9298
5526
5839
8326
9281
13921
9379
13922
9378
10919
7339
9415
9546
8924
20625
9351
9523
11744
11673
9438
8995
13902
9537
11703
9531
14147
9088
7409
8969
8099
13886
8893
9539
11748
9677
9459
2485
8987
9520
9369
10171
9309
14097
11269
7179
11582
9129
9001
13859
5916
13407
11838
10928
11650
7729
7338
9709
9506
11598
9701
8956
4332
13690
11185
8420
9033
7509
9509
9521
9476
10338
8955
4821
4800
12264
9420
7571
7287
9446
5918
5109
7376
9341
17410
8728
10129
9447
8697
9392
13433
10607
8923
9464
3626
8189
12771
8940
8920
11531
9660
7384
12808
5860
15575
7375
7472
5827
13745
9342
6779
11875
8957
7984
8509
11152
9332
11542
9597
9456
8875
8307
12407
8921
11708
13523
14915
11740
9331
13836
8497
13731
9367
9529
6188
11485
5206
8738
11373
10815
7286
9436
11565
9016
5823
5834
11243
12640
13625
8928
1858
11606
11343
13487
7308
13468
9458
9518
1864
9586
13564
11519
9215
8860
11587
3355
9490
9158
7420
9462
13660
9302
6929
6427
5229
5757
15026
9200
13673
13393
9279
5840
5175
13148
7399
11528
14404
9535
7426
13489
8484
11291
9390
9352
6156
9535
11600
7510
9285
15021
8067
9079
9590
16368
11983
11725
8888
7516
13484
14934
9028
12522
9414
8000
6125
11610
8429
7377
5177
13690
9116
8974
7452
10380
7420
6871
9534
7365
8842
12766
9154
13853
5013
14841
8036
9387
8901
9450
10484
8237
11596
9455
9018
9330
13536
7483
9352
9756
9140
11755
13719
4262
9484
7326
7794
9449
9370
11602
5334
13897
6310
11756
11858
12794
6852
15143
8966
9551
8388
6483
9529
8470
8957
7987
11644
8898
11997
8926
9787
3750
10092
10950
9530
8091
8253
4798
9161
17427
1693
8936
8348
13490
11666
13510
14118
7436
9396
7459
15036
8591
6423
8059
10310
11774
17229
7822
1249
8916
9379
9375
13542
11534
18947
15397
9154
8950
13774
11526
8205
5784
14336
9536
10362
11754
9489
7428
11830
5409
9539
9860
9585
7502
8708
7397
11682
22569
8931
7367
10652
11694
8985
6951
9492
8915
7271
19428
8965
12726
9496
8933
13664
11543
13450
6825
10117
9640
8964
14051
7411
11742
14966
7511
11679
8445
9147
13420
9553
13416
8824
9449
13634
8406
7451
10171
9469
9899
9384
7270
9507
18762
7530
10658
5192
5195
14969
12228
12246
9429
9356
6775
13583
9363
7277
7445
13040
9827
9428
7428
14537
10130
7496
11589
8835
9133
9618
14963
7602
15010
7334
13614
10841
7413
8728
18504
9632
7796
14094
9643
9559
12818
12035
7891
12894
12921
15396
10414
16643
11084
13757
7701
9560
13686
9221
11773
7296
7364
11672
11762
7909
9841
8920
14628
9030
13478
7381
7389
13639
9555
7327
7389
10666
6723
6884
7485
14942
7320
8066
11976
7543
9489
9563
8891
15006
7935
10156
10279
11405
9560
11615
13723
7354
9520
8757
11499
6424
9551
8940
5205
2212
9129
13687
8860
13085
14139
14966
9575
11827
8829
9515
8784
9640
13679
11681
10209
8964
9559
7456
13635
13898
7364
6501
9538
6933
9445
11746
7331
13917
4790
13313
7445
8773
8723
9291
8915
8831
7268
7755
14956
9390
7428
14950
11602
8950
4463
13208
12191
13336
8943
13720
8952
11396
9290
8905
9434
14962
9628
6163
15323
13746
7496
9394
9454
7642
7375
7360
9614
9616
9600
8937
9413
9698
8926
9345
12795
9041
14981
7745
5103
8860
10050
8881
14596
7359
13954
8981
14912
12791
7932
7450
8950
13721
6856
12814
9032
4759
11502
9604
8942
10295
15553
5791
5515
11919
7898
14697
8597
9420
8907
10386
9638
7386
9295
10371
7936
14843
3534
11527
19711
7426
7800
7887
7272
9534
9350
9483
11674
6605
8482
6854
11409
8922
12405
9500
7345
14961
9512
9476
7358
7384
12200
8891
9621
7546
9410
7367
9366
7337
9683
9121
6982
11536
9064
9318
8915
9351
8021
7877
11744
7479
13461
11515
8995
6829
8687
9595
1949
11606
11375
8939
10225
9625
9232
11748
21282
8937
9438
12201
8816
9294
9008
8795
11396
4859
4859
9452
13532
7346
7866
14900
9462
7454
11442
8926
7304
5795
8632
5436
11607
7334
5369
9292
8906
8929
7835
8885
8831
12571
9388
8961
8907
8929
15028
8342
9194
7439
9338
8983
7011
6812
6748
9471
15405
15515
8174
11583
9368
6282
7386
8887
7357
6491
9551
6735
9500
9158
9292
7271
15574
8852
13973
14965
7356
7399
9360
13493
9400
8752
11419
9480
10119
7310
7454
7068
11158
12476
7277
5521
12685
13691
10292
9353
11223
9406
8847
7258
13002
9496
13623
9330
8828
8842
12669
7436
8224
11309
9439
7803
13505
9358
9522
13366
2996
9529
10640
9585
13827
9330
7364
5209
16193
7328
7354
7946
8947
7822
11975
9554
5844
7341
9703
9538
7326
6953
8140
12181
9275
9524
22745
11582
14921
14030
7504
7387
15630
5916
9632
8910
11596
12030
8829
9028
12307
13849
21055
7356
9432
14979
11574
7409
14190
8881
9569
2146
13938
9509
8967
9491
13779
12799
7435
12786
7180
11614
19580
13730
10465
7422
7382
8930
9511
7286
7352
12137
9467
7349
8931
9630
10606
8958
7225
9512
9417
8976
7440
15559
9588
9585
8334
7268
7267
11895
13481
7358
9388
11120
13718
7795
7355
8917
14815
7304
15279
12560
6448
7297
9384
13932
14263
9488
9497
13487
8276
7514
7617
9579
7128
11784
14101
10768
4802
8957
8999
7426
9214
15760
1971
13007
11970
14960
12214
14751
9564
7299
8168
12701
9453
8954
14896
7458
10068
9127
9359
8332
8703
10739
13542
14855
7982
9589
4840
20521
7368
8928
10234
12690
7487
14968
7727
13499
12668
9287
13535
11699
8990
13954
12557
7336
20502
13880
9255
11673
7405
14962
8064
9523
11859
5480
10292
13691
13686
10537
9168
9396
8078
15984
15024
9000
13904
7734
8955
9001
14475
7258
12773
5064
12838
7361
9330
7515
12290
9539
7533
7368
6403
13646
10539
9632
14054
8850
13687
5182
7985
8954
9474
13947
5083
1845
10213
7975
7788
9435
7855
9460
13942
9159
8097
9457
8925
9125
14964
12431
7396
7058
9344
8974
5928
14155
6850
8119
10506
10506
9036
4860
8280
13689
12907
13677
9607
8850
7652
10504
9397
9396
7412
13898
20586
8365
11595
15540
8944
5712
6209
7433
11447
14914
8036
9137
7371
7380
11711
11297
7295
7033
9013
9502
11637
12873
19173
7197
14799
8987
8313
9716
8917
7822
7512
6465
13897
8195
7458
13718
13738
9751
14139
9595
9557
7772
12650
7378
14169
7481
13153
9402
6843
8974
11661
6803
8253
15513
9370
14493
7394
8894
11756
15537
7668
11556
9283
9527
7238
8972
8968
11761
8849
8915
10917
12013
8538
10203
7802
8190
13614
6162
11437
13645
7389
15556
9234
12003
5238
7724
22955
7380
16216
13709
8480
9604
6597
13266
4927
9401
14291
7402
7507
9347
10184
8849
8282
7349
10017
8242
11274
7412
6433
15410
13460
13491
13221
7020
7383
10035
7132
9443
9313
9618
6904
4378
6898
7432
8289
8944
4258
9664
6901
6507
3687
5620
11789
4751
9465
14948
9545
7338
7796
9485
8990
7629
13493
11817
11291
7967
7352
6902
9389
9592
7506
9501
9399
8057
9455
13554
9553
12404
11709
10830
9325
7958
7659
7365
8725
9828
8923
13655
7858
9424
7889
7526
9391
9396
17992
11617
8690
9539
7666
7931
6793
7458
6932
8932
7323
10461
10588
9504
13706
9425
8251
13345
9417
10159
13600
8374
15014
8164
9472
11470
7362
13790
12581
8972
7465
12175
8490
7430
7511
7510
10067
8420
7259
13734
7382
15401
7436
9537
13303
7354
11476
9377
9469
6821
13782
7455
14019
8880
8884
7538
9075
7676
12609
13443
1664
14241
7304
11643
9651
9295
9363
6788
9218
9169
11681
4104
11747
11759
13672
9521
7440
11757
7359
11538
11250
11569
19570
9342
10822
14855
8913
8395
9659
8407
11371
9714
9386
8895
9558
2448
6662
9281
9526
11552
8997
10136
11201
7436
13643
9409
9495
8151
7477
7478
9543
14853
14079
6455
8948
7957
7493
13674
9264
13362
7684
7413
9395
14903
7463
10094
10742
9542
7243
9498
8021
9663
7366
13708
13757
15525
11432
6795
13482
11560
14938
9333
7509
13721
7511
7342
8889
7498
9007
4596
9454
15035
13770
12292
7365
7407
6826
5250
9362
8289
11741
9543
6851
7664
14146
9458
10849
13457
8297
13936
14056
7986
9425
8802
9540
7139
7612
11543
9452
8836
7703
12612
9553
8920
9558
11717
4226
6855
9437
7317
8124
7385
7385
7418
9544
9591
6453
10671
13567
15257
7467
9005
12876
6843
10451
13465
7442
10237
13712
5329
8835
10087
9354
9499
7394
12754
6501
11951
8949
10407
7457
9059
8880
7441
7459
14979
9487
11920
9109
10423
7365
9534
9359
7312
8238
7401
7402
10612
8761
12015
7343
8995
7742
12122
9580
9478
9059
13495
7969
7516
14915
7369
9446
9438
9156
8944
13927
7568
7380
9759
16370
12926
10251
7396
9609
3133
13930
15006
9584
7928
11586
6845
9569
9387
9372
8850
9178
6231
11883
7403
8399
9050
15400
9492
9512
11428
7342
9604
13612
9420
11218
8819
11653
9376
7836
9280
10315
20355
10993
8879
8148
7291
7991
9578
14958
7744
11903
7354
9306
12401
9525
14666
7388
9591
9399
9413
6690
9554
8983
9398
9554
7370
14089
7837
12524
7375
13595
7350
7898
14929
9813
8928
7427
6701
11086
5848
7363
7583
7408
13624
16103
7438
8485
13720
6857
7994
13909
11354
6573
16314
11869
13675
8902
13257
14982
9528
10383
9957
8859
7832
13679
8216
7346
9625
6803
9382
14012
7435
7572
6436
7337
7568
14208
7352
12577
11577
9053
7197
6922
5822
10584
9526
10856
8050
7514
8927
13142
9094
14019
13647
11752
14140
7378
7308
9417
11943
13711
7511
8925
9320
9363
9242
7122
7269
14850
7451
7427
13844
7393
7372
11431
7440
7471
7878
12080
11432
10099
11764
7460
10158
7370
7335
12628
9535
9358
11391
7375
5032
11567
14115
7564
7383
9421
12049
13650
10130
17374
10278
10155
8057
6904
11409
7368
7454
9142
9604
7339
7382
13692
10466
13710
7386
7345
7535
12138
9420
9386
10534
5261
7549
14326
14941
4779
6489
8261
13867
9434
8722
15393
16379
8939
9516
8259
12769
9522
5807
8883
18905
7413
12600
9722
8098
14560
7292
7275
13844
15400
7466
8995
15417
13698
16903
4888
7945
7368
7152
8982
13728
13629
11867
8957
11883
9694
9615
8982
9388
8763
13751
6845
8059
8653
13425
7485
7386
8889
4532
13797
15565
10638
9334
9142
9167
7471
16090
11418
10189
9577
15040
13895
15017
9393
10131
7276
9170
9363
10379
7435
9901
7336
7325
9567
11686
9481
8698
10067
7408
5216
14277
7509
7361
13369
11224
9602
11716
5297
11444
10070
10542
7448
7371
7558
6991
9379
7358
7466
5390
1567
1382
7512
7450
16040
7531
8156
8730
7272
9137
8986
9381
9212
7756
14078
9608
7299
7773
9426
7586
15158
10029
14693
7448
7382
9008
7341
8962
9386
7570
8948
6889
13898
8890
7413
12019
10921
11589
16246
9621
8930
7357
15397
7322
9601
15569
12219
5828
11430
7928
15023
7400
12121
14851
13816
7477
9389
15392
9539
14989
13664
11179
1906
6851
14116
9244
11534
13945
10550
8280
7467
7339
12316
13852
15400
13435
11740
14671
8213
7383
7572
14972
6939
5391
9489
15025
7797
16194
15392
7373
7706
14963
10290
9566
7455
18467
11459
11453
9452
7298
13878
9069
7053
9402
7354
14998
7426
7408
9779
14640
8651
7221
13540
9534
9343
13749
9480
7371
5455
12230
8330
15045
7427
7646
13884
11863
11702
9752
7758
13915
12338
7414
7367
13522
15389
9342
5580
11479
7370
9146
9655
7423
6667
11512
7349
9562
14262
7472
6443
7672
6847
9412
9126
8774
9171
8168
15012
7570
11361
8912
19957
7565
15046
7364
7273
7569
6831
7370
7568
7570
7570
9448
9556
11732
6795
7573
7573
5435
9545
7574
7571
7569
7800
7569
9658
7570
7570
6842
7570
12969
7571
14310
7450
7571
6886
7917
7573
12812
7572
7565
11532
7575
7573
7567
7570
6869
9575
6839
6863
7569
14882
7569
16890
7571
7571
7572
5198
11652
9552
6865
7569
6852
6820
7572
16553
7570
7569
3551
6801
3066
7769
6888
6846
12886
11685
9609
9491
9473
6812
21701
9657
15157
6256
7013
10835
7998
14007
6837
12083
8539
9744
11548
8314
8688
13919
8380
8907
7796
6847
8186
11931
8590
12850
13662
20629
10228
7432
15026
8902
10681
14992
7297
8914
7512
9502
7348
7361
4990
15018
13669
6425
7970
7362
9369
9564
9471
9572
7351
7571
7384
10315
7364
7391
14978
7444
9658
9036
15511
11518
16332
7256
16157
9474
9603
23276
7235
13142
9349
11684
13196
7476
14016
5091
8959
10291
14930
20841
8855
11273
7339
15557
8934
7653
9673
9519
8129
14888
6915
8947
13079
9352
9140
9572
15043
9402
7760
7377
14643
4819
7427
9372
15000
6686
7892
7836
9496
9571
15400
13743
7282
7287
9143
15556
10480
7396
7895
9501
8702
6334
14974
7380
14917
9647
9361
7423
9011
9574
7202
17914
7512
9314
7319
9089
10687
7401
15321
5891
8371
7462
9092
15027
9718
14206
6836
11542
9559
9547
15565
14166
8307
12917
9403
15541
8887
13698
7429
8394
7349
6876
6363
9435
15323
7472
14983
9663
11475
9460
7471
8889
7337
9607
9733
7410
8910
9552
13876
15049
7455
8861
9179
14016
8308
13962
14037
9484
7802
15001
6969
9274
7451
11247
12570
13682
11227
7375
7642
9204
7467
11816
7300
15399
21849
6846
5701
9469
13958
9315
13780
1555
5123
7367
9578
9967
7453
7294
17395
15402
9609
7428
9556
9474
7471
8878
15557
7434
7314
11618
13899
5603
14229
9486
7417
4919
13676
8236
3623
10243
9249
14930
7471
11128
6367
1836
9386
9325
7450
7985
9321
11404
9517
9356
13697
15537
7175
6466
8943
14799
11838
9596
8957
9620
9567
22385
14361
6995
7072
7372
9476
9488
7348
8674
7505
7355
7429
7414
7818
7472
15091
7456
7399
9106
9564
7404
7428
13878
8917
9419
15701
8077
9613
9285
9328
7383
7511
6450
8020
13666
11879
7467
8237
7406
7453
15154
12058
9298
13743
12147
7446
7431
13942
8335
11237
7614
5762
6971
13685
7453
14191
5203
9458
7402
7779
10789
8463
10727
7371
7366
12366
11463
10167
7433
8955
9258
15578
7528
8032
10959
8415
9651
9560
9067
8825
9232
11368
13907
7451
7373
7415
12983
12189
10221
11999
12831
7511
9420
7440
13848
15125
7479
8825
9191
10331
8856
9623
14985
8995
14961
11196
9185
9379
7346
8968
8319
7277
8514
13932
14378
9388
11564
20240
13157
4259
5590
9364
7405
5186
8931
7505
10218
13652
5162
15564
11321
9615
13701
8251
14991
7573
11306
7450
15011
7266
14963
14773
12321
7366
14656
8233
11494
7514
7758
9390
14874
9589
7335
8265
9587
7939
10730
8500
7368
13623
7378
13323
7302
9709
13674
12166
5485
9974
11936
11629
7784
8400
7358
13813
5374
14955
8794
13753
9742
8752
7367
7291
11792
8427
11389
5061
5590
7450
6745
14011
7503
8877
9632
10010
11759
14079
7379
13709
9464
14275
14006
7456
13689
11650
12367
13997
12121
7426
9483
7352
9208
14269
2122
9523
11721
13709
5399
9063
10494
7817
9445
10004
10918
7260
11594
9480
13788
11541
7379
9552
15163
8945
3151
9508
13122
11448
7389
10438
11309
12026
7344
7692
9574
13698
15016
8933
7579
7310
14804
9397
7917
12286
15409
8888
13679
12983
12062
14961
9897
7499
15846
8948
13700
9272
4697
9328
14799
11609
6441
10438
9418
11299
9504
6260
12220
11709
9389
13645
11696
10180
11553
10732
9551
9591
7786
9483
7354
10158
11530
7429
5924
7396
14088
13723
13746
9549
13649
13561
9575
7945
13800
9110
13742
7506
9622
9541
10503
9428
12753
9466
9622
9525
13347
8840
7388
12017
12725
7455
7622
9140
7396
11283
12781
9016
8362
9414
9439
11187
7471
9539
13651
9410
9324
9589
10025
11773
9579
12885
8978
7607
9533
7372
9568
7275
11642
7446
6419
9311
14290
11325
9582
7192
9937
9597
7451
4870
4858
7410
9527
8908
11398
8947
12486
6994
8865
10671
8900
9534
9308
10496
9937
7338
9047
9524
13668
9147
7315
9476
9032
11424
9483
8606
8813
9477
14219
13740
3627
5103
8764
7383
15400
12438
3381
9336
9616
8256
14934
8827
6863
11594
7511
9353
13726
9141
8462
13761
7351
8908
11659
6831
12466
5667
7420
9013
11563
8907
13365
9518
10582
8701
8044
7357
7473
14969
11210
13651
7715
7350
16308
9596
10311
7243
6756
7394
8985
9325
8884
8916
4727
6411
8952
6617
12728
13885
9059
13712
14101
7935
11176
11297
5198
9586
7392
8887
9397
10385
8968
8854
7231
9500
8959
7826
7515
7407
7367
7314
10155
9447
13833
7458
7464
14981
15560
7522
10199
9527
15576
10927
8787
5888
15021
7304
7349
7359
11750
7349
14935
7823
10605
15506
8236
7395
6886
2942
14945
7224
9407
7438
10204
6908
9825
9580
11730
5826
9068
16428
7575
4765
6732
4651
7209
11596
14011
8026
10505
7308
13634
13567
14100
9284
9573
11735
8983
9459
9551
7361
6901
8929
10438
11562
8962
15754
10480
9561
13934
11560
11647
10837
12323
7368
11432
5198
5877
8916
13727
13849
14014
7435
7460
9504
9450
7483
9166
15395
9430
11614
14990
11189
10563
6792
7383
7369
9596
11669
7342
13108
13709
7412
20794
7106
6151
7325
8208
8802
8207
9366
7067
8955
12420
9429
13456
7494
7510
9457
10941
14474
7306
15572
4750
9527
7930
13186
13795
7587
9170
5050
11756
8234
7435
9519
10059
7396
15843
9426
7369
14988
9075
14032
9388
7418
12823
11599
11745
8364
11790
6866
12780
11560
9014
12085
9399
9293
9405
12728
9638
14105
7441
9510
8105
14428
7509
6485
7384
9514
9383
11663
11723
14355
6758
6851
10992
12827
14044
7388
11594
7381
7571
9348
6328
12721
9388
14998
13629
12288
9327
8940
6507
10173
14378
9288
9468
7445
13402
8915
13723
9466
8972
6087
14651
11677
9081
13628
7315
11679
14560
7913
9090
9770
12234
7935
7418
10112
12304
13637
9790
7400
8777
9207
7395
9288
6611
9464
8268
9557
7461
7454
10117
6844
9002
13896
7181
7438
8933
21777
8110
7030
13963
11577
6491
9393
13815
9541
9804
11244
9543
11686
8933
12579
8906
5211
7388
7580
8955
12592
7345
11380
7398
13700
7511
8831
15570
11766
9154
12600
13555
9400
7389
12358
12389
9965
1757
9449
6786
9367
9330
9515
7428
15029
10175
7400
7432
8138
14029
11700
15355
4925
8351
7323
10189
8796
7384
13759
7489
7397
10200
7419
7276
14916
8556
3105
8982
15688
9312
7033
8954
7411
10305
8991
8155
8971
7410
13840
13443
13614
13505
13646
8989
9326
11552
9503
5221
15725
14975
11283
9466
13806
6420
8926
10362
7517
13334
12520
9532
10154
10900
11620
12015
8993
8218
9192
3217
11504
6348
9476
12006
6844
9430
11477
11425
6560
8957
12077
9656
4792
11484
7398
7018
8199
15018
12112
7510
14116
8362
7354
14403
13715
14942
13834
12720
13484
9506
11382
7392
7557
13648
7453
7359
7988
6947
11418
10077
12962
12721
13666
7451
7408
11540
11184
6674
6065
10219
10444
9546
9677
9015
14119
9569
9520
12008
8953
13229
11621
21098
7635
12732
8633
13699
9278
8918
9618
9144
2088
9618
9432
14978
13663
7927
9125
9108
9566
11279
7034
8867
14029
7342
7371
7542
8457
9435
13610
9372
6349
9618
9117
8898
12324
9450
12627
11767
9015
7835
10198
13668
7331
13396
9498
7613
8958
6606
9202
7393
12789
12756
10318
6897
7444
9157
11261
9332
9523
10393
7424
9481
9469
9340
8936
8994
11866
14624
9437
5988
11795
11760
9474
9011
7304
8563
9438
7316
9007
8943
7388
12325
9336
8500
6378
8991
9473
8926
9170
12927
14048
9473
12449
5130
4288
7385
9197
9422
13663
11744
6379
8137
9540
9551
10882
8343
13231
12417
4774
13673
8991
8976
13541
11546
8683
5216
7356
14263
9190
11419
4792
15400
5255
9279
13474
9314
9529
11547
6947
15455
7357
10184
9190
9481
11796
9407
5648
8139
11691
11243
13706
8943
9345
21454
14965
9403
8693
9289
7056
13707
12839
7973
14906
8987
15792
10643
11189
9518
9473
8896
14232
10788
9109
9417
9235
20699
8131
7478
15008
7437
11629
8618
9308
16064
8713
14162
7536
12905
11905
7439
11916
9339
9529
8929
9510
10984
7446
15582
7769
8028
13728
11730
5297
17208
8893
13560
9808
9594
9565
12307
7961
11270
15566
9286
10107
12977
7543
6595
8940
7643
11190
7815
7304
8897
13696
8867
13987
11952
8070
13801
8919
11872
11511
12496
13738
8874
9406
15783
9542
9330
9521
5369
8932
8951
8989
9296
9487
8929
5376
6949
8977
12019
8983
9529
14033
9477
10197
9363
6837
13341
7610
8934
8988
7443
8954
9126
11608
13491
6382
4585
8859
9383
9216
9748
6346
9364
9301
8982
9000
8950
12365
8882
16149
8908
6837
8924
8298
9526
9437
9373
9462
8928
8915
9526
9568
8764
12868
7770
6884
4266
8969
11382
7399
13308
9518
10443
7369
9420
13322
9601
9394
9508
6042
8199
13925
9298
9271
8049
5811
11576
9462
6374
9455
13575
9475
8889
9607
15566
14249
9608
13288
10381
15020
9527
10674
9526
9554
9553
8929
7762
9498
8735
7792
7271
9508
11423
7385
10705
10646
9552
8928
7429
9626
9367
13652
8997
9448
8981
9527
5879
9529
13676
9700
7320
9300
13969
14320
7846
8989
8787
13688
9556
11265
5797
7387
9617
8552
9965
6841
7063
7374
7366
9452
9359
8937
8931
13429
9466
9545
10150
10257
6825
9287
16937
7951
6394
6491
9280
9377
8961
8581
10947
5376
8981
12790
9516
9117
9687
12372
14142
7460
8282
20373
9417
9513
9439
7700
13689
13283
9364
8931
8621
11646
7509
13565
7836
8160
8927
9518
10506
13745
8026
7621
6848
9439
6471
13094
8828
9586
4670
13900
9426
11282
10271
8721
8170
9352
8922
8942
12795
8928
11108
9009
9543
11623
8896
8965
9563
4913
11024
12379
9351
4239
8976
9425
9445
8916
11860
5247
5007
8949
8999
9463
9513
8941
5444
11855
9020
11318
10252
13964
11811
9526
9455
9550
8894
8947
10039
8956
8957
9132
18671
7493
14969
6770
10778
7436
7317
16297
7327
13504
9701
8037
9543
11846
16340
2663
9395
9065
9877
9395
13140
5684
8968
9424
9552
9232
8995
7405
7379
7978
9374
7357
9311
7330
8981
11782
8961
9282
10926
9800
10086
9440
7466
9153
11554
7397
9378
9388
10060
7545
7498
7404
9342
9794
13609
8619
14370
7377
7368
7576
9433
11211
7383
14935
9455
7394
14125
8121
14108
8203
9726
7278
8926
7361
8959
8937
5181
7355
9581
9193
7515
8696
8979
7248
8913
8929
9008
7414
7459
8039
8478
9466
7322
8927
9328
8200
13974
9358
8885
14044
12717
8967
9016
7446
8937
9007
8478
7478
8900
15561
9482
9046
11805
7346
9125
11122
5754
6495
11841
8895
1749
6671
11754
9020
12142
11269
15397
15017
13743
14952
8837
7384
9382
8938
9630
6294
6925
6490
6076
13875
13754
9297
8880
12980
6901
11152
9428
7498
7440
12679
5439
13038
11296
9951
8925
8996
13399
7185
16523
7349
7409
9438
8461
8966
7436
7992
9294
4955
7389
7593
11364
4920
11664
7913
12801
8911
13690
10194
9607
11684
8771
8914
6315
5171
5204
7648
14119
9537
11480
13694
9357
13577
7384
9503
12552
5206
8032
9352
9553
8621
11860
8005
8901
13805
7458
7402
12769
9275
8017
5067
8942
7456
7720
9297
7530
15767
6342
9015
7566
9350
8935
17106
9474
8962
4602
8878
13612
8922
8975
8086
7426
8954
16292
9791
12085
13390
10236
7463
8868
7370
7511
9043
9479
4882
9568
14978
11042
8865
9384
14592
9394
11659
9422
9340
9536
7356
17075
8127
9546
13700
7458
8158
10055
9306
9500
7327
11185
10667
7351
9562
10924
5141
9588
6841
9574
7467
8577
11535
9701
9102
13726
7440
8960
9568
2841
9415
12669
7361
9398
7483
7214
9471
8111
9335
7443
14314
8980
11620
8985
8973
6134
7391
8944
12652
7439
9563
7368
15012
10608
9478
13825
6897
9571
13998
7513
9030
14226
12794
7636
13592
9489
5294
12686
7461
8662
9089
10878
9559
9880
8969
4772
5955
9407
7899
9522
8988
13660
11456
10620
14301
9434
11459
7364
8518
7425
1825
12975
13968
8993
9497
8994
12547
8946
12646
14119
13445
10112
11817
9468
7352
8979
8927
7452
12787
11474
6841
11154
7224
8913
13931
13680
9447
20095
13775
13454
9322
15635
8196
8707
10237
14576
13956
6789
9358
14713
6252
8906
15515
9310
10199
7496
11508
10208
9482
12579
9490
9090
7327
9404
7002
9526
9947
7384
13717
7364
11870
9355
8025
7963
13727
14018
6317
5651
7455
7435
8065
14302
5312
8829
11549
13561
9621
10994
10031
13360
9389
9409
9971
9721
8964
15407
13273
9426
9417
5580
1877
8390
14007
8859
9987
13976
8244
7696
9453
13736
9313
13944
14296
8946
12702
7354
9428
7519
7385
8503
9585
8476
11968
5481
9507
15183
7426
9376
15058
7260
7569
7799
9393
8914
8979
9387
9101
9145
7439
6269
7365
8669
9514
8809
11990
10300
12333
9361
13598
5548
5780
11794
7356
6080
8870
9543
12353
15006
8160
11516
7377
13988
8988
12933
9245
10806
7461
13144
7443
9302
8887
8226
9327
8923
7414
8557
15578
7677
7367
6414
11752
7456
9626
10031
7685
13728
6771
7573
7448
14226
7455
8891
12322
9457
9390
9108
9455
9526
7805
6507
4232
9620
11321
8189
14972
7545
4792
7357
9498
15019
9017
7368
9398
13894
9425
9090
11581
7367
12271
11659
9461
11552
6635
10442
11786
6920
9459
7354
9570
6462
9342
8962
7254
7369
11316
10235
7417
10192
9680
8961
12002
7459
12454
12099
14988
9435
11309
13446
8081
8984
13406
11673
10623
7449
11701
9184
7284
8647
9394
14900
1574
8984
8982
13709
9392
14932
11234
9528
9274
7276
9609
9632
9625
9365
8894
8881
11310
9473
13669
15042
7845
7443
9635
11329
9658
8470
7449
15716
11596
16635
8986
7470
14492
19669
7512
7977
7589
10000
7364
23028
8749
8747
10979
5795
7337
13758
7453
9443
8225
7542
11581
8457
10060
8892
10090
12942
6084
14820
9404
14976
11619
13368
10324
9560
12038
3858
5253
4984
10079
8966
13775
9331
9353
13910
14228
9395
11624
11488
11158
9567
7278
9641
7392
9401
9525
13720
7336
8911
7463
9540
7380
11907
11481
7403
7392
14978
18885
9674
11632
9140
8948
5270
9797
8678
10462
11322
8636
10073
3653
7698
9509
13928
9382
9525
9523
9144
7517
7465
14472
13781
8514
7377
12475
13510
7004
12060
15575
9401
6845
15393
9348
14513
9444
9634
7360
9437
2161
14324
12109
10167
9332
7378
9168
7953
12180
9489
7475
9671
11479
9722
12474
17392
11405
9367
8141
9210
8923
10907
8985
14800
14283
6913
7510
4659
10370
14970
13573
7473
13367
13637
7427
13121
8911
7361
13593
13941
9490
9312
9528
7439
9635
11477
7371
12775
12693
9163
11630
13773
9684
7523
9628
12909
13963
11549
3139
9283
5416
9585
5707
9122
9532
13867
10016
10624
7362
9523
9334
13725
10153
7384
9344
6597
9246
5146
11517
7413
7484
13704
7380
12017
11335
6210
9434
9536
11826
7375
9542
9050
9468
9400
7435
12769
14949
13631
8982
6898
9365
12045
7435
14677
6834
13704
8625
2595
8901
7397
10641
13725
9127
8908
8990
7365
11625
13735
14996
9521
9594
7390
11561
7400
15593
8874
7459
11733
11572
9495
9397
7396
6969
11761
7526
6063
7366
9443
7346
11618
7345
7449
11148
11447
7439
7486
11948
9724
9578
5814
8966
10976
8899
9380
8029
9337
7452
9434
8931
10597
7458
9601
7956
7445
2007
14931
10665
12146
5290
7473
1855
9056
7421
9415
9498
6844
9645
8193
5191
12624
8963
7348
7529
13694
11251
7941
10416
6817
6984
8318
11651
5146
10258
13500
7386
9407
24141
8570
14948
15549
9359
9477
21364
7657
9591
7869
14203
7349
13557
8867
15397
11751
7497
7438
7825
10268
11639
11438
8634
7355
13297
14360
7485
11585
10750
6800
11384
5466
10466
9416
7699
9337
9926
8846
6883
14926
7450
11674
9566
8911
14113
7788
9429
9390
9384
7366
10263
8043
10162
16682
7365
6750
7370
9020
9450
7380
7455
7410
10123
7382
16532
11339
11750
8969
9396
9398
9341
6533
9542
6275
13616
8971
1932
11050
9587
10753
9441
5046
8994
7384
8089
9471
7494
7437
8767
8910
8985
7301
14040
8443
5769
7517
15063
13710
13775
10745
9005
9908
9434
11544
11292
9455
7883
12106
7353
11650
5263
13231
7084
10477
4837
11406
7512
13691
8530
13292
11459
8923
8886
13736
11455
9434
7450
11422
10235
11868
11982
13513
8991
9491
10148
13384
6935
7382
12590
8963
4627
9016
14984
11994
15593
10236
11357
7906
13568
14809
9522
13838
11427
7437
5156
12793
8923
14478
8994
4737
5200
9513
9499
7576
14984
9656
9537
9505
8983
7737
14556
7351
13007
17131
7481
11865
16856
10461
8149
6905
7435
9306
14151
8930
14052
11395
13801
14588
9556
9320
13036
12398
7520
9387
1570
7357
7286
11481
7301
7343
9443
7882
9591
11560
13780
9432
2811
7438
9444
8332
9455
8919
6849
8708
14917
9335
11270
7911
5380
11785
6885
7443
7328
6415
11746
9152
7898
7433
9549
9646
5448
8727
13389
13267
7354
11445
9536
8596
7355
11207
5711
8913
6686
8238
9472
13436
9547
14999
12296
8956
5121
13504
13946
14340
7319
8584
10362
19106
10846
7375
6941
12080
8882
9604
12422
7443
7460
7500
13679
14722
6892
14179
9380
11748
9541
20430
8938
6452
14013
8904
7370
8935
12289
9569
7512
9631
9541
9464
11661
9098
8110
7524
11607
8943
13954
9028
11130
7417
8938
9511
8910
13334
9920
7812
14089
8352
14194
9522
6490
9435
15898
14941
9186
10485
10570
9483
8370
7400
9546
9115
7327
10740
8943
9510
9452
9418
9219
9360
7399
8934
7815
7876
6493
11026
9581
7366
9486
16107
8296
13657
11359
5334
15401
13979
9773
8962
7932
9387
8302
13673
11925
7330
13511
6416
4952
8927
6841
13727
11398
7304
7364
7359
11321
12363
13685
19236
7411
9019
7452
6685
7849
9581
11607
9129
6431
7430
12186
14957
8903
11737
3127
7359
7480
9518
9045
8956
7410
7790
9474
7799
9237
5202
14776
8244
14978
14320
7486
9460
7760
8102
14974
7535
7557
7365
8298
10891
14322
7467
10789
14631
12023
7424
15559
11565
10153
12494
12757
9398
9352
7342
7356
10337
6845
8438
9348
12466
13852
14117
14978
11585
11425
7899
9519
9541
9307
11749
9050
11610
12672
7329
9017
13454
11778
7346
1880
6832
13470
7433
9543
6936
7392
10223
10563
11208
14246
11790
10116
7334
7495
8125
7386
7396
7396
9261
9490
7341
7615
15030
9218
11671
6504
15561
13134
15001
14968
9280
5650
6744
9358
14788
7406
12344
15009
10219
8359
7324
9664
11219
9560
14826
7386
12898
12618
7460
9309
15572
6869
6745
9433
7453
6451
14567
6898
7374
9508
11535
9523
9328
9469
13680
7835
8965
7438
7791
13265
12511
14866
9589
11748
13879
11427
10600
7380
9577
14295
9112
9373
7282
11072
15536
8380
7360
11692
8883
9150
15398
9570
13997
13966
10306
18283
8090
7493
14434
14243
9552
15400
10187
6411
9400
7464
7442
7368
7379
9463
19626
9809
7430
16052
8548
9526
11975
14887
13822
7401
6759
9702
7512
9478
8287
7334
7420
10538
9667
8658
5209
11854
7364
10650
7310
7434
5205
7276
7436
7473
9429
5673
7303
8232
14921
7366
12677
12067
9520
9409
11512
4882
10458
7439
14956
11748
6373
7378
7948
10205
12184
8320
15346
4115
9902
9648
15404
15585
7346
7365
7365
9531
9276
4984
15552
7399
13793
7462
7833
9617
7074
7388
15436
9411
7364
6907
7382
12005
7407
11784
7425
7432
14999
2150
7372
13928
9549
13956
11265
6973
9601
6751
9530
14998
7573
7409
9435
7933
11841
5584
6741
7493
7408
10458
12405
9493
11170
8976
9399
7426
11466
7446
7391
7016
11737
8103
15402
13710
12513
10741
9388
9570
5147
7428
7319
7505
11589
7377
7823
7397
9302
8989
7409
12885
7534
10212
9163
8049
9560
9320
6866
9601
9514
7360
9739
7703
13487
7364
7350
15665
8217
8343
9585
14163
8299
7822
9581
9162
11669
7241
11198
5316
7486
12793
7385
13460
7365
7657
9563
12125
10696
7318
7702
13726
9532
13807
7339
7876
8870
11875
9248
7443
7347
7443
15025
9374
12263
7685
8730
13700
5394
6867
12575
11388
9373
7401
5220
15309
7890
16568
7397
11623
11183
7363
7853
14913
9360
14944
9471
13490
7354
12337
9407
13555
7372
9669
13730
7422
21712
6699
5377
9403
6760
9450
15821
10734
7308
8677
7341
4826
7458
11210
7434
6843
17150
8211
9427
7386
7377
13681
1838
2006
5400
14990
9429
9459
9417
9645
6833
7384
9403
10161
7419
8920
6850
13712
9285
7365
7040
9616
5066
13068
15032
9528
7513
16039
6800
7332
10919
11952
11641
16052
6902
9592
6847
15535
13740
7498
7419
6646
9399
14225
6847
6859
15042
15042
13551
9619
8954
7364
9471
7477
7299
7534
7569
3715
9088
8779
7454
22878
7307
7309
5309
7401
18579
10394
7368
7354
9529
11730
7369
7342
10215
7358
11965
18602
6846
7368
7403
15015
9518
11461
15572
11752
14015
7460
7339
9423
7362
8671
7867
9543
11412
14953
6851
5960
5741
6731
7566
4643
7572
7570
7571
7570
7574
7570
7570
7350
14279
6864
7572
6218
7571
6850
6842
3061
7567
15169
6658
7571
7569
7567
6890
7575
6308
7570
6868
7571
9021
4932
6829
7570
6840
4800
7571
6868
7572
7568
7570
13558
6730
7563
14979
7572
6838
7573
7573
6861
14421
7572
7572
7574
7409
7453
6842
7573
6780
9597
7574
7570
6543
7572
7571
9352
6875
7383
7552
7571
7794
4602
7574
7571
7540
9382
5897
7573
9382
5896
14766
7568
7571
6867
6786
9370
6730
7548
6840
7569
13741
11542
6869
6870
7406
7364
6730
11083
7381
21085
9385
14782
7366
7575
13953
11601
9105
11235
7675
11409
6837
6843
7561
7363
14357
6785
6807
9491
10378
12655
8669
7337
7335
11676
7448
6689
7501
9249
11517
10501
7568
13687
11554
9427
6761
6818
7340
3779
6925
7379
7367
6878
9441
6726
6854
14254
14187
10846
9399
9551
9579
13508
5940
6720
7417
8161
8934
7541
6781
8254
5631
11729
9397
9364
6671
8724
10187
11080
13706
7423
14971
9189
13983
11928
9175
7634
9471
8071
7436
13714
6861
7437
9402
10241
11456
12890
9507
12375
13609
14942
11693
9396
11648
7517
10850
6953
8314
9212
9014
7365
9418
14373
7531
15000
7471
7551
7305
6829
9383
7925
14978
11446
9407
10452
9212
7981
4835
11849
11207
19820
9654
9334
7361
9377
13688
12075
7473
11475
13470
9605
7344
13946
9571
11791
6138
11360
7451
5104
7473
12430
9492
13691
13376
15426
7931
15012
13750
10497
13697
4927
12743
11875
15553
7396
7465
9387
9983
8700
9118
11313
10160
6819
6701
10043
11000
12364
15024
8006
7331
14963
11595
6858
6865
14878
7384
9359
14876
7433
12466
15402
9330
9481
9444
11269
7148
14964
11279
8271
9432
9333
7513
9509
14261
14113
6116
9498
8514
9326
8975
13697
8851
7466
7254
6883
14091
7372
9199
13847
9629
9633
5331
5905
6801
13553
14991
15382
14129
14089
5679
6836
7372
9971
7473
9425
10984
10089
9476
7394
8835
13685
12357
7452
7103
9566
8927
9368
8940
9546
7277
8972
13547
15553
14959
9577
8437
15404
14283
8991
14710
9516
7367
5181
9682
9505
7364
6887
8931
8132
14432
9098
11350
11758
9351
14801
7343
9221
10629
7367
9562
9291
4567
9495
13904
8875
13353
10471
8946
7376
13469
13955
6909
13495
7373
7351
7449
15038
14944
14991
7933
7402
13837
7362
7314
13801
9068
13299
9033
9270
10152
9393
9568
8968
9585
13702
10083
11649
12223
13638
7792
12088
7382
6840
7795
7370
9636
7101
15270
5952
9578
11151
15568
13662
7350
9936
8363
11036
14985
7771
9590
8904
11679
7522
11322
9443
11394
13539
9605
10539
7500
7156
9912
7341
7360
9938
9558
11651
9176
7438
8989
13409
8064
9619
8213
7362
6491
6497
7435
7438
7374
10114
19224
9855
9479
9469
10476
7550
15398
11486
12097
10076
11346
9578
10160
9500
11359
9422
9371
9572
7287
7305
10071
7960
11745
11658
9617
5179
13655
9506
6807
7816
19263
9477
11464
7513
9716
11380
11732
7445
7424
9726
7391
11479
7389
7701
11484
8385
7568
9403
15553
7458
7458
9511
13872
9182
7364
12310
8946
9235
11921
15404
9526
9459
19200
9404
11675
11686
11666
13705
9444
5390
9436
12097
7217
13918
13854
9479
10023
13110
8217
2601
10719
9471
13756
5501
11792
3736
13937
14939
9573
7480
14392
14934
15572
11600
9556
9588
9601
7480
6949
9195
8537
7511
11917
12583
7376
9393
9514
11537
7519
8423
7415
8940
13880
7511
7712
11660
7423
8874
9132
7364
14979
11872
7552
9229
7329
9562
7384
8885
6744
11669
7440
11292
9675
13670
9615
7722
15248
5647
5360
9624
11497
8983
15571
9446
9365
9503
6841
8865
13857
5372
13434
5076
7503
7409
9605
9344
14274
6948
7435
14384
7936
7595
8950
13655
12044
9454
7595
9321
9528
7457
8156
10820
9519
2851
7317
7985
9459
6688
11449
11563
7350
9012
13583
8985
6966
9499
7434
7439
15559
7351
9380
21286
15582
7819
15414
9034
7304
11493
11815
9125
9551
9330
9529
9295
9023
7455
5742
7490
7383
9400
9020
8996
11875
16931
7513
9501
5916
11276
7433
5431
9359
5182
4737
11247
13440
14968
11173
9161
7351
9491
9331
11098
9142
7293
5153
8842
9674
8188
22340
7409
9901
7367
12119
7378
7430
8437
7647
13976
7444
9052
7936
8933
2795
9379
9530
13621
7414
10486
6921
11507
9387
7317
7230
6947
9525
6525
11582
9993
7862
3052
5519
8541
15013
25263
11638
14977
9660
12157
9138
12284
7336
7459
7344
18002
9594
9525
9579
7280
7751
3331
6210
7256
6490
11998
11527
14041
9399
6136
10615
12021
14962
7508
16898
9405
6209
8252
10381
12134
11616
7175
11671
3234
9720
9264
11727
8907
9554
9961
9361
9535
9478
9452
11787
7444
11256
12274
11563
5895
7405
13162
9410
5353
12072
6572
8928
9539
5218
18267
7472
9397
9619
7398
9521
7407
9427
14198
7426
13694
8085
11756
12209
11728
7380
6847
12540
7988
13704
9611
13235
6145
15077
12816
12390
14943
11794
5354
8954
7411
10138
7289
9073
11704
7403
7433
11149
8790
11751
9718
7876
10530
10728
9120
7854
9581
8814
7738
4444
9827
6819
7437
9362
7361
11300
7573
9287
8958
2682
7363
7318
9570
7421
7460
8871
7280
9490
9399
14074
7800
9461
14184
7494
6877
14996
7487
9397
13729
9329
9783
13432
9468
12371
6480
7432
9844
17599
8902
6721
8980
13549
12817
9637
9543
10121
11212
10160
9420
9704
12631
9477
12135
9486
13090
7214
9468
7545
9344
9815
8898
9434
5038
9459
9207
18773
12764
14803
9160
13724
7401
7846
14096
9326
13562
7434
7850
7342
8074
13605
9018
7347
7161
7392
7392
8145
7189
7806
7333
14945
9468
7288
7454
7487
13678
7366
7453
12202
14946
7946
9399
4814
9191
8805
8760
7224
14916
11278
7392
15298
7014
12317
7913
8103
9158
9387
9311
13550
13065
12927
11656
8916
13706
13871
13436
13918
8987
8951
7312
5646
6150
9294
7471
6256
11781
9584
7407
12436
9580
14944
11777
8292
11740
8256
7248
14924
9337
9603
9459
13805
9554
8981
9447
11842
11778
14750
7374
6657
13472
6847
9670
7342
15394
7408
4151
9472
12704
11550
7389
9000
12811
14938
12530
15408
1595
10162
8204
13625
7369
9220
9525
9521
11404
8727
9907
15403
9349
8894
7459
13691
8677
11459
8984
4885
11393
8927
9521
9338
11399
14101
14107
11266
9126
13714
7885
11416
8006
8027
8319
11563
11532
8796
14090
9055
7155
6391
7657
7488
11429
9503
15399
10476
13615
13865
5490
13665
9304
5706
13617
13378
7989
12883
12152
11655
9004
7370
11612
9537
11704
8140
11692
7455
7454
12165
8273
16180
10074
7334
9593
14224
7850
16574
8981
8761
5026
9488
9297
8684
14977
9517
9028
8442
8618
11761
8888
9451
8152
6891
8924
7667
8995
10441
5791
7492
10275
7308
9716
9483
8874
11916
7382
7362
9550
8995
14022
7840
13806
9528
7174
21922
8381
10244
9105
6862
11744
9364
5250
14968
10537
11196
8982
9405
8791
8957
13869
21186
7511
13768
15018
11832
8874
9145
8282
8266
9851
9005
12795
11687
12041
9476
10178
11684
10184
9133
11482
11776
7330
9534
8119
9401
4841
13583
5941
9387
10903
9007
10031
7814
5091
11955
5967
7817
8159
8086
8273
7417
7371
8943
14997
11169
13701
9062
11598
13968
9015
6639
11313
11301
9033
8195
8428
8940
9292
9878
9380
8678
7341
8592
6435
6017
8936
9459
9479
14028
7376
14081
8951
11485
15807
10892
11581
11225
13860
1426
6853
8896
13638
8931
8939
8908
9523
5317
13838
7380
9470
8953
12390
7127
13966
7406
5872
8996
9368
9532
16440
7459
11948
22741
9032
11795
4811
6834
7059
9527
13029
6743
10889
7059
10268
1818
8241
11761
9340
8137
11537
12221
13665
7485
7363
9313
9410
13242
13673
14973
15012
9478
9432
13242
5831
14976
7440
9088
7439
7335
7387
11896
11374
14048
12289
9055
9557
8966
10547
11926
11693
5940
8919
9539
11572
13798
12023
11750
7352
10281
8968
9453
13649
7630
6972
11480
14971
6762
7450
13903
7343
7269
8866
9544
10781
10784
9338
7511
8970
8437
13723
7915
12688
9454
7392
8345
6200
3703
6425
7045
4917
9485
11779
9484
9616
7413
6299
7912
7338
9462
6415
8523
6257
9519
14977
14951
10098
7317
13720
8977
12340
11435
18032
8031
11863
9381
7400
7418
11443
7418
9587
11280
8885
13528
12008
11753
15582
13409
9036
11270
8002
14219
14213
11620
9508
9713
13870
12533
8941
8776
8919
14967
8993
11751
11748
8630
12787
11756
2093
8194
13729
11876
10303
12220
12535
9559
8620
11582
13957
9459
6060
9474
8997
13492
4724
13895
8932
8949
9524
8121
8904
15855
10785
13780
8859
8969
12677
9353
16703
7360
4834
14093
13413
9264
8981
7308
9470
13683
8943
7195
11638
8728
8951
11873
8611
12068
12206
9457
12842
16774
7371
7384
11751
13652
13644
13499
13657
8930
7376
8848
11793
11739
9413
16186
4800
8944
13885
13122
14046
8939
9561
4955
5722
8910
9460
13971
7459
9369
9343
13472
2269
6306
9392
6210
8599
13749
8989
11455
7502
11595
9521
10260
11688
9555
8940
9604
6024
6388
9525
8600
9487
7392
7421
11192
9554
7390
9631
12770
8843
8977
9539
13039
11544
9406
8729
7383
6516
5228
9329
9228
8382
8938
10040
9272
7836
10916
7437
7972
13708
6633
8854
18310
6495
8233
9348
14089
8955
8982
12794
9539
7308
7363
11894
9267
8845
8037
8982
7465
13741
13105
9519
11689
7337
14003
6726
9857
8948
7438
4219
7356
8925
9471
8169
7013
9547
1203
11295
8538
7388
8089
9658
4400
9398
9300
7352
8875
7303
9334
6187
9460
8959
4585
4743
10238
8943
11190
11537
12883
8050
5872
11535
11163
9599
9622
12446
7353
13697
9424
9522
7396
9190
1950
16332
9360
15562
11706
7439
9440
5280
7383
9012
11886
8660
9540
16951
8900
9519
7911
6027
11623
9471
13665
11269
9484
8871
6485
8853
4778
13625
8526
12000
11248
13679
6487
9515
9443
12385
9676
15395
7366
11847
13508
2041
8327
4899
4797
5115
4839
11113
5754
9559
9880
15445
9540
14028
5455
13924
8955
11597
10581
22440
13627
11729
12409
9485
7560
9524
6894
7468
8275
7347
8215
8224
8930
6020
7419
13874
7483
11122
10028
8946
13652
13906
11756
6970
11580
10244
11467
9462
15635
5836
8011
9151
11670
9406
11595
8050
8641
11168
9536
9556
8963
6420
8295
8196
12296
9462
8001
9506
13184
13397
13750
11993
9735
8955
15580
12789
9540
11869
7373
7397
9967
7755
8944
7382
7955
13785
11404
13926
9403
9096
10701
9179
9305
8040
7914
9088
14621
5819
5021
6804
7391
8959
9604
7421
7338
9491
8888
7427
8339
9146
13603
9530
8882
13411
15669
14036
13667
14105
13931
6487
9512
9370
9438
14047
7470
9644
13469
4940
8473
12020
13968
10107
8979
8956
9501
7400
9927
9371
11399
9498
8862
4874
9480
8916
11618
11769
8991
6166
9462
7373
13674
11557
9487
9394
9407
11787
15007
13941
9454
9138
13962
13860
11772
9305
6035
9545
7166
9582
9769
9261
7564
9399
9588
9453
11255
5509
7228
8888
8648
8870
9005
11744
13903
9163
11758
7429
13908
6365
8985
8876
7213
11505
7357
7366
9067
13387
16085
7865
12946
9563
7509
9104
11449
8986
9437
8990
9393
7460
11723
11221
9597
14996
8910
8972
8779
8279
1722
8421
7426
9135
11961
8298
7385
9732
13410
7250
9010
7364
14936
9215
15030
9422
7449
7164
8429
9143
12799
8949
13469
5406
6674
9360
9469
8975
11784
5979
9316
7443
7763
9455
14082
9268
13101
13683
8847
14976
8289
9430
7341
15397
8934
9286
8962
13626
8919
9433
7952
6348
4820
11415
7301
11610
8799
5754
13876
7370
9232
8929
5939
8942
10372
9216
9281
8975
13547
9362
8135
8849
11812
11834
7655
8872
10174
7486
9304
7426
12072
7437
12414
9235
7378
9483
10332
9450
11855
13727
7190
7448
15578
9601
15406
8966
8934
12218
9404
9440
11744
9483
9636
9337
13917
11650
15397
13969
7555
8877
8825
9392
4651
9412
9473
11553
3626
7342
12152
9475
11707
9288
7376
8948
8015
9547
6839
9491
8999
9575
6859
4123
18897
8979
8759
8895
9630
14222
9034
8961
7313
16734
9541
9447
8785
11794
5087
11434
9324
9382
9034
7744
9512
7419
7450
9573
7510
9469
9583
8919
11512
5276
9399
9613
9399
11015
11252
11866
7412
7438
9645
11486
9908
9530
9516
9361
7183
12039
7387
9381
11533
18312
9151
6884
7886
9675
9804
6080
6194
13359
8692
9213
9702
11425
6690
8954
14937
7464
9431
13875
7501
7341
7443
7401
9393
12261
7337
7462
9352
7464
15401
14341
14165
9594
13599
8892
9373
9655
8972
9398
9361
8388
7376
7364
7375
9672
6483
17199
7820
9457
10620
9597
8939
7346
9441
6887
5990
9497
4935
4610
11675
8936
9343
10890
9015
10715
8929
13637
7504
9317
15404
14286
14934
12097
15410
12740
10193
9104
6166
13822
9491
9543
10735
14075
8928
7307
11279
9546
6697
7633
8886
14244
11763
15576
9451
8891
14094
8806
11422
7432
8901
11686
7454
11859
13553
9314
13903
9297
8761
9519
6412
9485
11718
10024
7464
8051
9531
9183
11005
6430
11866
12245
12944
9423
9315
9335
10386
9410
11699
8987
10720
5153
8244
13709
8257
12935
5436
1709
9376
8527
8987
13612
9480
11907
13538
8520
9395
9327
9425
12309
9517
9974
9379
13676
13810
8939
11326
14737
11908
10328
13737
9612
8962
12533
11603
9560
6196
8870
11148
13477
8979
7397
13471
10064
5318
9319
9528
13061
13871
7488
14227
12083
9524
11751
8977
8970
9480
17129
7939
3825
11896
9509
11618
7810
13385
9527
10241
7814
8944
8907
7940
9177
8928
6249
9331
11797
13554
14552
8294
13627
12865
12629
8932
9359
8955
11917
9521
6187
10088
11616
9381
13080
9373
9495
8655
7731
17039
9597
13660
8237
11842
14258
14103
16746
7483
15400
9857
8912
8886
11728
17152
8944
13822
8961
8483
9485
15151
21927
8239
13747
11601
7474
9475
11387
7800
8463
9376
9526
5294
12130
7821
8946
11186
9242
9566
9334
12799
13734
7909
11273
9556
9524
10186
13940
8947
7766
9414
9332
8637
8943
12762
9380
9529
9428
12289
8009
11956
9481
13810
9610
9428
7435
6886
9423
8125
8956
6000
13719
11432
5182
13966
6846
6711
5149
8997
11489
7414
11633
11356
9543
13644
13402
15403
7386
7412
8225
9233
11681
9554
13712
9581
9627
9404
8291
9527
7267
5115
15934
6816
13571
6374
6844
9303
11780
8690
7613
8290
9449
9462
9462
9149
9079
7327
11387
3748
11354
10569
8968
9579
14239
9412
9831
9546
9428
9161
8833
9269
8931
7451
11793
15400
8369
14116
7451
15518
9419
7446
9543
10359
15409
11546
13153
7461
7857
1812
8957
10597
6466
11337
8562
9828
11485
16034
11577
6828
3416
7468
10547
17208
14016
9383
5845
8184
7481
7371
7443
7364
9533
10142
8880
15399
15011
9000
7562
10179
13410
7334
7951
12582
10370
9152
11741
9507
7322
8328
8980
12759
14458
11609
15076
2011
5049
8167
4796
8961
12320
14279
8945
13611
12046
7499
13852
15403
9528
1935
11856
10582
8663
5443
11962
15576
10114
9531
8213
7740
9128
12685
10629
8934
10220
14307
8988
11401
15956
8919
8414
8117
9401
10150
8716
7947
10572
9341
10215
8299
8981
9571
13448
10107
9650
7805
7757
9479
13540
7366
7452
22940
7356
9529
13768
7306
7365
15040
5597
12698
11189
13211
7912
7281
8324
8960
13318
9808
8911
9419
11525
9439
9452
5451
9294
11683
15387
15387
10521
9585
9585
13597
11764
9482
9342
9538
10355
18339
12939
12128
8511
11176
9605
14099
7356
9438
10089
7481
13677
12353
13868
11544
7305
10439
8121
4800
13789
9299
9409
21007
8945
8926
7815
13337
8349
8918
8928
7307
13885
11997
14963
12536
6458
8478
7581
9580
7395
13566
9431
7527
6081
16996
7983
9527
12251
8938
8190
10372
8009
8240
9353
6157
7219
7168
7456
7357
9142
2531
10171
7890
7348
14034
8911
14187
8144
7746
16966
7460
11694
14307
9302
9036
7571
9545
7569
6875
7600
7337
11732
6863
6779
7569
6853
4171
6875
6849
14177
7298
7419
15725
8131
9638
6857
6873
6855
9386
9383
10699
11048
5850
5727
11416
12314
9774
9451
11606
7529
11833
7375
6870
10537
9560
14887
7366
9325
9570
6909
13734
12631
6822
10208
9736
6356
7405
7374
7355
7358
13872
9605
9565
9550
6842
15403
9369
9660
7353
6962
9148
11596
15395
7404
7374
7254
14809
7364
7094
4657
7309
7435
15582
4499
9391
9417
11666
10332
13968
12262
8117
9637
7298
9715
12829
15569
12057
7431
11568
14212
13512
9614
11097
7413
7392
15980
9151
9317
9556
9333
7459
7273
8901
7365
7258
13998
8100
8182
14920
7221
9067
7992
11674
15576
8070
9574
7336
9518
11315
9500
7359
6614
7440
14969
9152
9366
11590
11255
9913
8052
6833
9162
10126
9464
10219
12247
9592
9287
6842
7503
7730
9676
7827
9096
6448
9408
7174
7760
9069
7681
8162
8161
8005
8145
8597
17160
10341
9624
14999
12231
10164
9542
5706
8999
15550
9486
9483
13433
6758
7428
13667
7934
7446
9401
5394
15577
10802
8673
7388
10444
12431
7583
9518
11676
7454
7405
10046
9407
14345
11324
11943
11879
7549
7362
13891
7334
7505
5369
11393
10484
7784
10662
4884
7395
9485
7397
7344
13412
14647
15393
6028
8281
9650
12642
9459
12767
11278
7765
7380
10509
9368
15368
9366
7394
6592
14957
9539
7542
6842
6873
7407
8840
15381
7694
7377
14993
9508
13185
11462
11002
9457
7801
11308
7690
9569
9304
11692
10644
11829
13929
4874
11552
14931
6890
15749
5436
9067
9568
7307
9542
9287
9509
11508
9475
14398
9572
9397
9572
8935
11177
10145
6113
7427
7396
7898
8570
9589
13626
9565
6843
14171
7639
8276
11594
13790
10248
7456
6214
10079
7295
9154
6434
10181
12188
7512
19270
5198
6863
9630
10351
9650
14068
7763
16563
13767
7413
9488
13805
7627
7550
8137
9392
7339
11613
6960
11459
7377
5989
11750
5264
11363
15933
6428
9132
6836
13938
7001
12720
9473
11697
11663
10337
7481
7359
7486
9596
6442
9596
8921
6162
13670
10182
7482
14886
7376
12655
7332
6840
9975
9404
13479
12762
8869
8862
7444
11634
7215
8899
7460
7402
11652
7806
11112
9438
4161
10377
13730
16273
9258
7345
6884
20339
10873
7434
11958
6453
9630
9412
14797
7928
10230
7364
19108
13753
7216
13699
9000
9498
7455
10854
11244
14206
10804
8923
13642
8891
7437
7367
9086
9388
6848
9561
12571
11352
9137
7420
6589
7368
14245
13712
9649
7221
11412
10764
9293
8894
8825
13555
8224
7427
10128
8997
11674
13719
8869
7940
5758
7449
7262
9596
7365
7384
12889
5126
11018
14977
7399
9980
8126
8234
14069
14466
8042
14988
11565
7570
15384
7942
9899
9476
9554
13686
8871
7317
14425
9663
7927
13814
14946
11853
14008
11300
14994
8273
9487
8886
7316
7359
9382
15392
7386
7386
13526
11317
7373
7960
2714
13717
9701
7768
8141
5757
7031
7018
7385
7805
7811
11798
8891
7096
9477
7406
7358
6968
7464
5478
6448
7479
9474
14388
7423
11404
7021
11564
7463
6442
7511
13158
14012
11602
11784
7347
10039
7380
7983
10982
7375
3325
9543
9488
9522
13691
9541
9442
14218
9663
9072
9213
7357
7401
9386
11215
5456
14399
6908
15413
10346
10031
9570
7303
9060
9689
7236
8779
8373
8985
9458
10212
8942
7469
9626
13859
6865
9292
7353
7466
9553
12612
12626
8201
7392
7369
11622
7175
5307
5312
15907
6969
14960
7401
9477
9477
15016
7367
7512
7390
7345
7999
11837
13945
8977
13680
9283
9192
7327
7511
9212
12063
6954
7372
5891
10913
11758
8913
7439
9608
7426
14924
10341
9044
7345
3333
7549
9541
11015
9526
9251
7390
7388
7461
10500
7914
7150
9534
5064
9342
13171
3515
10374
15499
7939
5729
7374
9823
8939
7324
8543
8551
5626
7286
7018
14121
7355
8949
14034
15007
2723
9589
7357
4945
9428
14953
10248
9485
8833
11632
7933
12756
11762
13686
13662
15608
10617
10810
9433
14245
7419
11185
9551
14978
7431
11837
9393
14104
14953
1910
9656
11262
7540
9421
9365
15981
6407
13612
7484
8877
7339
7575
15021
7322
9478
9804
13690
13928
9057
9430
11472
10064
13782
13374
11812
7345
7393
8924
11172
7235
9164
14895
7464
8643
5069
7375
11627
11843
7582
7497
17151
7695
7119
8954
7446
13735
13641
7384
9334
15030
7385
8212
6883
14908
8154
15569
22333
7356
7363
8087
13526
7246
5510
11827
9231
9492
15911
7355
11662
7394
7427
11768
6835
13508
11314
11622
9582
7394
8948
11761
9510
8772
9393
8082
5207
9213
8844
9111
7269
9232
10609
10599
11634
13692
5177
10232
11563
22338
7369
8265
11613
7400
9572
14611
7290
19127
11519
20318
7436
6955
14955
7308
6077
12405
11617
5667
7947
9540
6267
14992
7398
9461
5315
7446
7473
7826
6844
5226
9568
9462
7396
15568
7495
7472
9382
7820
7416
11681
4554
10514
10616
7152
9808
7431
13648
7154
15019
8879
8946
7339
9600
7428
7302
8926
7056
9009
7340
7345
8947
7439
7411
13653
8652
8365
4805
8359
11735
7996
13731
9128
6904
4899
7209
9080
13713
11507
9486
9402
11618
7805
7374
12360
8782
8022
7319
10182
13407
8964
7343
14928
12860
8684
11740
9447
13803
14965
9534
7996
14862
7409
7381
3289
13725
12353
15579
5354
7464
12620
7864
6757
8963
8899
6846
13768
11554
8954
10117
9240
12400
9414
9309
9507
7266
7440
7576
11696
8588
15001
12721
8586
9641
14999
9786
9477
6844
7347
7460
14245
13273
13731
9405
13100
15403
9507
9631
13772
13677
21533
8086
8937
9194
7435
12097
9605
9456
7207
8827
13997
12938
21138
7401
11075
7400
7441
11739
7368
15676
13950
10440
10127
14026
12574
13415
9438
13684
11339
19349
7358
9495
8938
4702
9879
15736
7368
9249
6421
5882
10105
9291
11404
7830
16978
9569
7514
11652
15027
9609
9650
22406
7461
13639
11681
9626
7382
7439
7986
7384
7982
14437
14113
9380
11560
9387
10622
11720
8961
9508
6726
9395
16037
7370
4438
11130
8963
8861
9329
8769
9681
9485
8226
7495
5890
6838
13188
9395
13716
9303
8899
8929
13824
6434
9415
11714
13899
7004
8777
19159
14977
11880
8998
13879
3325
5288
7404
10864
9353
8953
9478
13844
10490
14097
9304
10659
6773
6407
14242
13735
12500
9627
5068
7549
13676
13692
9661
7395
4905
13756
9482
15967
7340
12716
11423
7746
14098
13605
12901
6208
8961
9271
11834
11608
7601
8887
15412
7744
7461
9638
9524
8370
13284
8895
15576
13423
9312
8343
7327
12020
9619
7356
9601
9605
13313
7398
11613
7397
14970
6293
13556
12718
6838
14859
14671
9587
7897
13875
9524
8543
9641
16261
12796
12820
9636
9445
9132
9522
7402
6426
13745
11655
6985
9794
9483
9416
9533
9029
9577
13405
7369
15132
7885
11870
9402
8051
9363
8193
11606
13014
7882
14994
8961
9366
10741
10102
8899
9482
15574
10221
9439
7486
7214
11435
9539
9651
7698
7087
15014
7440
9752
13670
7443
9428
8921
7460
11711
8136
9434
8949
11772
16254
8967
9364
7356
9171
11094
11524
13653
14982
13352
10555
9567
13270
9563
7407
5085
8874
7951
7932
7356
8616
15394
7415
7369
7480
13529
15011
14990
9497
18258
9699
7432
9389
7367
8938
5819
9198
6606
8962
7517
5444
9386
10388
9063
7745
8819
8943
12810
15019
10182
9380
8926
9314
12555
8888
7366
7360
6847
7830
9688
9395
9590
9539
14997
7440
7464
11758
11861
13770
8528
9441
10155
12935
13547
9944
7439
12981
7622
9596
10556
11598
3873
12033
9389
7344
7346
16562
4731
8949
8221
13465
13869
9590
9508
16207
9020
13678
5078
7351
12288
6958
11376
8914
9372
7375
14183
8043
9806
9400
4611
7511
8952
7436
15008
8924
15477
9332
8860
7443
22297
8131
7475
9538
6915
7965
7840
7439
11779
13667
8895
9614
15188
8762
11279
9140
10199
11486
11963
11749
8999
9625
9548
11648
6930
9484
12860
8746
8945
6991
7324
9449
12059
11726
5249
5924
9574
9535
13507
7469
8973
9423
15562
7194
14937
9269
9038
8997
13125
7510
1753
6241
7344
6976
9495
7340
9572
8574
8943
9595
13618
7417
7189
8914
9365
5562
14839
15009
7319
13730
11681
8769
7367
7352
7272
14810
7386
9402
13561
13821
7472
9278
13737
12450
7216
1821
7404
9581
9359
9551
11631
11753
11583
9436
11587
12772
8874
11536
7369
9305
11381
9892
9623
8945
8921
9477
9234
7938
13955
11126
8946
5271
11167
7862
9482
8679
8385
9195
11649
7378
14974
8931
6272
7348
7468
6860
7414
7369
9205
7345
7683
7363
9622
9438
11578
9102
10467
10207
12390
4748
13668
9444
7384
9577
15693
14646
7290
9360
13690
8286
14678
7517
9310
7394
8076
7474
9838
10185
12570
9454
11595
10113
13587
6507
7366
5084
10532
7540
9392
15000
9427
7362
9410
14936
9329
11525
8937
11460
8921
8850
6718
8161
12438
9378
9006
5020
9008
9526
12929
13660
7351
9695
9522
8147
13459
7475
5275
8830
8970
9552
8950
12149
9123
8969
7405
8981
9141
11718
9189
11698
7839
6899
7412
12292
8298
11694
6532
9131
9287
13660
7432
12139
8909
7443
8875
8897
9562
7350
13538
11453
8740
8955
9485
9483
9277
8957
14985
9200
11423
9596
9095
8998
7536
5190
7368
7451
15025
8948
8402
8969
12978
14061
8547
9872
12068
11738
8764
5607
13940
13782
8936
1384
14043
12430
13658
14973
13680
7386
11788
11464
9544
7419
13500
9323
12754
7459
13042
8876
12251
4794
13248
5474
14868
13832
8547
9355
9408
13544
10480
15050
11263
12992
8707
11862
13703
9692
9587
13842
8932
11712
5440
9542
10138
9769
8462
8991
7796
13624
14936
7330
2225
1597
12190
8944
13484
8902
13843
5839
8947
13897
14543
7369
12260
7380
5462
11604
7412
4801
11613
7208
9283
12125
13518
9342
11021
7390
9122
3774
11246
9737
13869
9293
13815
16450
15571
7371
9186
8962
7394
11608
10376
7407
8882
11645
11868
14017
8988
9397
11966
8956
13543
7127
9300
11862
7305
6778
1842
9577
10549
14267
16243
8234
8902
12167
9591
12717
13927
9459
8411
9353
9347
13482
8930
12171
4257
16308
7384
7332
9375
9473
9506
9258
14197
8947
13851
8029
9474
15383
13773
9808
13535
11759
12515
6794
15971
8595
5866
8384
12155
7780
9233
6481
7335
8328
8059
12818
8869
13708
14595
9588
12148
13742
9542
12774
9193
12211
13716
6863
8945
11818
9186
7444
6128
9691
10192
13992
8940
13854
14106
7526
8291
8883
13828
7353
8112
6891
7804
8643
13646
8990
13660
8930
9191
9468
12024
8981
8221
8794
8156
8991
9621
11318
9486
9483
13582
13717
13499
4189
10117
13975
7348
8943
7386
11545
7397
9440
7751
12422
8910
8925
13440
9501
13575
12359
7525
8503
11753
9476
6848
8918
9545
18762
9824
13529
13623
9515
1570
5896
13648
14068
13003
6403
13540
9481
9490
10539
8879
8036
9392
15037
8998
11520
13667
8455
9564
9683
15703
8353
11023
9406
9525
13779
9341
8905
9281
8948
9785
9205
12492
13638
11792
9441
9437
9599
11863
10261
11689
9492
12575
7367
8742
13774
9582
6409
6599
9481
12433
12436
14257
6498
13699
9466
12155
9152
9538
9246
13521
7336
11548
11595
5207
9241
10300
10503
8103
9432
9412
8965
8003
9039
10227
12558
8863
11141
9550
11756
9452
7425
12722
16185
9742
8929
7631
14968
11290
8179
11276
11745
9446
13639
7426
5216
8933
9728
5515
6425
15661
12754
8887
9386
10108
4722
9308
9309
8148
9606
3622
10193
6458
7343
7404
8827
8955
11551
4981
5976
11806
13634
9300
9396
13474
6491
5403
12614
7336
13886
7319
15392
6937
7509
9380
11590
7349
8959
7515
7140
9471
9145
13960
9499
11865
9136
4681
7646
9378
12347
8940
11771
9524
9361
8959
11636
8677
8989
9060
7469
7747
8019
14158
14157
9455
13673
5518
7767
9117
19641
7286
9308
11781
9470
4694
8941
9023
9599
1793
13516
8908
14117
8876
13819
9222
9478
11568
8964
11721
11152
8976
8293
6214
12649
14135
8949
12965
11767
11524
9756
8670
9514
8902
7364
7387
8497
8962
11776
9473
8963
11903
2558
12393
9464
9483
11988
7335
9205
8961
8960
9143
14964
9329
12487
9348
9523
14065
8799
12795
11768
11636
14643
11589
5116
11578
9395
9161
5879
9521
8933
7345
9325
11619
9006
13990
12231
9532
11675
8989
5975
9696
14847
14847
9558
12082
8229
11889
6497
9436
6360
13647
6168
9520
8974
13606
13609
14964
14200
13558
5681
9350
9602
13754
9525
6210
8982
8863
11143
12032
14808
7405
11588
9650
5210
8985
7511
7951
14064
11652
10206
1799
8876
9441
20537
9465
7377
7355
9360
11288
7893
7384
9194
9299
6160
13660
13483
9826
6181
6672
15406
9560
10273
5535
9474
11551
9422
7345
9465
5085
9056
15418
9537
13698
13384
8701
7821
9645
11633
9449
9598
6237
9535
11455
8935
9303
5423
11892
12052
11103
6796
8945
9751
9747
13648
9750
8872
7517
7434
6917
9749
9723
6810
9354
9520
13773
9525
9387
8450
8976
13151
9360
9442
13737
8921
7319
8926
7356
8941
8946
8949
10543
11909
6150
8899
9340
11526
8966
11732
16887
7368
13458
8412
9552
8856
9512
13782
11321
11668
9339
8366
13910
7359
9502
13734
8954
8925
15000
9478
7288
7288
10178
13042
7836
9403
9469
9408
7379
9572
9019
10280
7432
11757
9526
7502
9514
7795
9498
8925
14117
6920
14778
11635
10731
9356
9244
9419
8998
12535
8265
7470
7479
14057
13430
4791
9541
8948
12095
5479
13960
7336
13409
13481
16035
11774
9100
8943
8943
7461
8931
8480
8775
9000
2996
6402
9343
5122
11756
8068
8904
8969
13556
7161
8228
6453
7335
9387
7434
13586
8426
11181
10824
8965
13652
5089
8924
9537
8012
9497
9515
9032
9751
1919
4755
11759
7416
7387
11767
9468
9422
6483
11279
9425
13741
8953
9065
5128
9228
11419
9379
12769
11751
13926
9425
10052
9522
14967
11287
8974
11279
8204
8931
7969
16150
8890
9273
8493
5049
13379
11837
9492
8011
6230
8965
16130
9547
9579
8906
6435
14264
13728
11580
12791
3422
7365
10180
8380
16178
10059
7505
7364
8903
8107
7400
8785
13819
15580
6451
10920
8993
11637
7252
10340
9329
13635
10366
8943
11810
13587
3611
11549
9502
7427
7898
10540
7439
9891
13383
16602
7433
11725
12543
7635
8964
9022
17031
9069
9503
8337
10549
14949
9362
9520
10968
9144
11427
11586
9017
7858
11301
7373
9278
11788
7343
13717
14138
19919
13937
21015
7364
13348
9287
7334
5130
11186
12845
13528
13397
8289
11488
13843
9586
14126
14172
9552
10088
9346
7803
14217
7492
17109
11462
11620
15401
9153
8798
8843
12541
7844
11740
8933
7369
6069
8873
8873
11841
7512
11282
8949
7610
11390
8991
9604
9820
7201
13413
7360
13703
9445
11173
8586
11829
6428
8437
13641
11527
7798
8987
9420
11181
11530
15404
9472
7365
8926
10343
13700
9472
9472
14500
2836
9517
5067
9720
14051
7344
13612
11288
7464
14112
8350
9352
13516
8795
13621
13468
14036
8961
11331
7453
9422
9358
13791
11617
6505
9998
8965
8962
7437
7385
9026
8334
8245
11699
7788
8238
14927
9298
7355
10133
7303
7355
6844
7915
9531
8357
11876
4924
15012
9001
8972
9478
8903
11634
11304
9305
14026
9335
9590
14450
8670
11744
9479
9553
14980
13532
23084
8037
9014
9531
6429
11299
9419
11595
9532
9426
9322
8908
14382
10475
8996
9573
9109
8861
11422
11720
14975
7347
10567
12562
8871
11718
12303
9456
11755
8999
8178
9334
9454
9739
9136
15532
8045
9592
7462
8919
9545
9456
9395
7306
9461
8531
9329
13828
14174
8590
13499
9464
8945
8944
7432
11800
8922
13217
13666
13402
7406
9466
7315
8443
9433
7393
7408
14197
7117
6197
8919
8778
5858
9497
9903
8671
13693
7449
10769
7365
9302
13154
9882
9552
7374
12390
4897
11650
8929
13128
9259
7411
13874
10199
9899
14937
11607
8908
5735
9761
9474
10950
10327
7441
9421
12004
7945
13575
7358
13711
10456
8899
11862
7259
6773
9445
14201
8904
7419
9746
7793
7591
13454
11550
9038
4798
13690
8254
13676
9520
9546
7305
15375
11760
10969
9564
11476
14533
7484
8041
14999
13053
13649
12548
12113
8378
7379
4370
9037
11474
11319
12393
7450
9477
12453
14146
9307
9404
7369
8006
13284
9153
3280
9217
9662
11780
7372
9417
7326
9664
9629
10298
18150
9292
9807
16554
8705
8899
3167
9669
15379
13807
8901
13299
9591
11336
9488
13426
5210
7469
7461
14987
9718
7373
13520
7513
8851
9516
13861
13681
7398
11687
14432
7388
13678
6387
11751
7506
9379
8997
7924
11748
11960
10720
10209
8747
9534
8912
10820
7389
7416
11653
9019
10357
12089
2320
12796
8931
9005
7940
6272
14985
7400
8605
7352
9594
9361
4796
8932
7344
13717
11596
9562
5137
7947
13658
9583
8877
11548
9597
13724
12273
14078
9124
6391
7409
8631
7493
10346
7478
7478
8963
7354
7884
12013
14090
8920
7429
7358
7469
9312
6830
8936
6908
13112
7365
9468
7462
7921
9323
14129
10189
13794
6971
6920
7015
9193
9907
15199
9432
10114
9105
8702
8580
8468
12554
12424
5171
7446
7399
9412
7368
7455
14960
7375
9286
13918
9521
9288
8389
11714
15415
9368
10155
7452
9529
8911
12218
8987
7357
16820
8042
12265
7491
9607
9388
2689
11825
7478
7401
5130
9514
9012
9477
13639
6934
9206
9578
11693
9520
9926
10381
7455
8450
7378
8966
9536
10198
13650
13693
8651
8225
7378
14990
9461
9054
7367
7835
13704
9550
13720
9401
7202
12262
4840
11460
23208
8288
7410
9429
9469
11824
4968
11644
11964
8117
12071
13394
9612
7304
14911
7440
16305
7335
13681
7385
7323
7066
11618
9012
15407
12524
11716
5250
7291
6843
7364
7339
6875
9621
10889
9945
9358
14987
13680
9072
9391
6922
8954
7974
9527
7908
9520
9455
7282
7786
8934
11302
8929
13490
11402
9448
7465
9473
8932
11592
8928
7385
11256
3376
15093
12507
12710
3146
7372
15563
9569
9231
9318
14361
6843
6942
7438
9599
7456
8972
9398
7360
8230
10050
7846
5352
7424
13798
6874
16062
9951
7365
9586
8967
11707
8788
7398
12537
14084
7395
8813
11407
11900
12982
7539
13838
9580
12852
9491
10313
8603
13227
4909
15147
4568
10694
10802
11237
8912
9395
7362
19509
14103
9483
11746
14186
12747
9273
10417
11771
11745
9181
8230
14129
8937
9439
13622
9432
9629
9319
9447
12750
7915
7338
7596
9392
8717
10139
12180
7351
7797
14672
5329
5630
9376
9867
7309
14928
7916
9574
9567
9447
7040
15539
5794
11302
9468
8014
6896
9014
7354
9617
9396
7966
9372
7926
7357
5614
9546
8893
7328
9567
8433
10800
11205
9009
3835
7410
13474
7373
14997
9382
12718
13762
5938
14015
14972
7365
8929
11618
15578
4770
7362
4770
8356
15537
15086
9482
10573
13835
7366
20238
7371
9556
11669
13663
9456
10051
9615
7257
9557
14943
9605
7368
5312
7282
9276
9475
9632
7308
2843
9456
9013
14982
7455
12820
14314
7454
13659
13486
10297
13694
7412
12247
8502
10598
13905
9398
4418
7991
6943
7415
8909
6525
13969
6480
13721
13705
12150
7438
8191
7738
7436
9108
9093
7766
8143
7488
14098
6688
11742
9577
6263
9327
5396
13544
9629
7425
7403
7454
5044
7364
7364
7313
7316
14167
13950
5327
7398
8114
13721
8201
7420
9540
9531
13693
9163
13727
13143
10537
13735
11289
9494
9174
8955
9629
7876
9577
11668
8941
9572
8910
7354
13818
4318
7030
11761
5052
9288
15406
5244
9174
7350
13522
11571
9470
9502
12401
9487
9133
11022
2479
11419
13429
7313
7381
7360
10337
15568
15562
7226
9505
7458
7383
9717
9410
8382
9188
12538
7175
8534
7309
7318
9611
7963
8687
7352
7453
7450
5585
7508
13976
9867
7483
9117
7365
9376
7486
6733
6907
11840
12981
13830
8928
14007
5937
13748
8942
13152
9552
14997
7356
9387
8283
14587
6844
13668
6899
9487
8988
7377
6471
8488
5191
9550
5310
5886
10172
7343
7350
13662
9644
7807
5925
7837
9075
9363
8648
14001
9618
7450
13737
10302
11256
7458
7424
14957
13595
12731
8974
7443
9535
5266
6900
9319
9048
5122
9343
11286
14384
7521
7385
9596
16513
8963
13040
13705
7374
8969
13706
9276
9395
9338
9377
15782
9389
13583
10299
9565
9764
14975
7482
7312
1577
9361
7993
8941
7555
1946
9391
7949
8159
14945
12088
8388
8965
13669
13710
10307
9803
11756
9485
7511
11584
7463
9623
8819
7366
9503
13660
19983
11623
7478
7382
11709
3890
12153
12849
13340
13718
10270
9833
9128
13706
11461
8920
13667
7340
9555
8355
6873
13695
14301
8576
9536
15895
7289
7361
11912
6075
9418
9619
6441
7179
13985
8127
9654
7410
7380
5226
13841
12678
7059
10349
7255
9448
7493
7484
9551
7306
8913
19197
7457
7394
10242
6894
11485
9589
9492
8920
7433
9530
14280
15809
14065
15402
9586
10927
13919
10750
9432
15396
13705
15550
7526
12742
9443
7361
11905
9319
9179
11759
7346
7356
15790
7364
7403
7397
9083
11488
7388
15502
10427
9431
8413
7350
6821
9554
11155
7351
10019
9397
10313
10600
8279
17997
14763
11452
9556
5146
9512
9133
11916
7672
15400
7446
14214
9388
7312
13508
12733
9616
7447
14998
11577
10396
14370
15549
8395
7451
11511
7406
8469
9523
5042
9612
7307
9502
13697
12544
9287
16276
8917
9556
11658
5792
13467
7397
7355
7367
8307
13068
12386
7535
9204
8999
12733
11349
5600
6879
5294
7448
7513
9326
13822
9422
9485
7407
7509
7411
15542
8984
14171
7401
14915
15406
13850
9594
6798
11760
15564
12697
14936
9755
9662
11675
10123
7533
13655
8984
7966
9568
9616
8919
7401
11137
14139
12754
15719
9531
9499
7257
8945
7363
7338
7300
12915
9406
3667
13428
9203
8964
15031
8533
9517
12357
7366
14928
7372
13602
7313
7291
7461
10717
17536
9713
9581
15015
7770
9372
14067
9616
7592
14065
8900
15909
7327
14498
10585
10076
15572
9388
7246
6993
10916
8113
14102
15789
10454
15579
14983
9778
6822
11362
14369
7564
8972
5288
9661
13533
13104
9474
10645
13576
6887
8022
22466
6951
7370
6883
6920
11260
9575
12425
8970
6866
16159
8759
11233
7485
14550
14556
10190
14166
9389
7412
6859
13691
8812
4566
11474
7354
14757
4563
6810
7367
7375
14447
10039
7070
13265
8809
10111
7402
7268
11848
6645
10238
8890
6754
13896
7437
6741
8944
7345
7457
10525
6755
9669
8959
5825
15051
9290
6843
6966
7396
9359
7353
6843
14109
7272
6815
13804
7594
9508
7298
6885
6423
12399
9467
12122
6529
6868
6010
14476
6881
6873
6851
7411
6859
9720
9441
15641
6867
9526
9558
6884
7783
11710
6429
6842
13535
9003
6867
13917
8574
6870
7573
7464
7469
14952
9389
8393
11305
6836
7575
6755
10144
10208
7826
7571
14100
6846
9842
6846
7570
7217
11716
9287
7037
7571
7570
6867
7569
8009
7570
7573
14337
7571
8228
6882
14425
7436
7037
7573
7574
7571
7571
7543
7570
7569
7572
7570
13693
7571
7565
7037
7571
7365
7541
7359
14439
7567
7352
7576
7570
14978
7569
9536
7398
7570
9370
22397
7036
7576
7564
11605
7286
6873
6842
7419
7571
9474
9557
7568
7566
7888
9775
7568
7868
9336
7574
7515
7574
7569
7569
7572
6872
6901
7963
7426
5958
9473
9524
9827
3788
10334
7569
7345
7571
7458
5244
14953
14809
11541
7398
7571
8991
7104
9344
12993
9450
9614
8560
3806
7194
9193
7448
5558
8081
12290
9654
9350
7386
7333
14838
4711
7364
9343
7354
7374
14855
7238
9566
10337
15024
5242
12459
11337
9558
7361
7291
1729
9387
9161
11826
10392
15553
9206
14960
7158
4770
11797
10066
7366
7469
7391
9393
14145
7920
9100
7809
10895
13404
13442
9616
5346
13761
9565
9549
16252
8825
10358
8964
6032
14014
7515
12683
13519
9362
9389
7468
9405
7067
7379
11349
7374
8969
13119
13369
8477
4430
9581
8975
7422
7463
7318
12024
9337
13911
5318
14960
15396
8992
7514
11600
9655
7346
10169
10239
9309
12837
11705
7355
9551
7406
11625
13956
6842
11818
7328
5132
6858
7360
9197
14967
9331
13726
9356
15584
7916
9454
14930
9526
8990
7676
13370
17662
9601
8952
15569
9386
14962
14984
9385
12466
4745
10236
9737
9398
11841
7319
13710
10295
7368
9417
5180
7351
9392
7393
11553
8721
22340
7367
14978
14124
8092
8439
9563
9294
6472
5392
7171
14973
9380
9428
11722
11412
7399
11881
10099
7352
9407
8608
8956
5465
14178
10599
8856
11419
7425
9860
9389
14363
11777
7400
7504
7924
7265
6841
15581
7504
9619
9472
6851
9370
8798
9429
10376
13695
11276
7505
9457
7416
14445
7450
7349
9462
9533
8056
8056
9465
7442
8984
11603
9947
7443
10088
22640
11294
10467
11723
7543
9487
15538
12831
10331
9561
13689
15556
8071
11774
7375
7377
9539
7439
9221
14908
10617
9324
9436
9536
7490
7942
11899
8934
9013
5187
7660
10988
13409
11649
14058
7948
9405
11924
13987
13664
9472
8306
7808
12027
17243
7380
9167
5093
8983
9655
7484
13041
6860
8935
7365
7398
9323
9306
9371
7344
11561
9539
7561
11410
12724
8947
13265
11307
7882
7426
14991
13693
12631
7249
9470
8102
12434
8681
7405
10861
7742
19168
7583
6848
12302
7378
8926
8028
7889
7485
9589
8946
18639
9893
13749
7424
9874
15550
14975
8744
12407
9734
14018
8989
7431
9628
9547
9271
7414
12741
9470
12562
8901
21864
8920
11968
7464
9392
11283
13606
14531
12466
8583
10209
9774
8919
11496
7310
10034
6406
7050
9411
7411
14123
9528
8995
12739
8907
12560
7965
8239
7422
9541
6715
8969
10984
8252
8935
10364
4380
15411
8025
9479
11841
14344
9303
15000
11752
7307
8906
9505
9529
8955
9456
9075
8868
9373
14189
7040
14698
8929
16562
7445
10258
10154
7388
9466
9602
9012
9520
7389
8162
8882
7577
13096
8198
10490
8932
13667
16343
9463
7389
9447
13684
10657
8544
8280
21895
9534
8687
9335
13372
10467
7537
9483
10211
9436
8653
11907
2995
10303
9049
10087
9447
7439
11771
8173
1844
13821
6697
4269
11986
9425
7341
11918
8943
9486
11527
7361
17382
8427
7451
8803
7384
7368
15538
8945
9412
11836
13085
13017
11490
15073
12401
9572
9395
14966
8939
13010
9457
10150
12788
7353
9352
8887
7621
16390
7428
7348
7474
8751
13320
12219
14948
13468
14033
9476
9469
14379
10065
5511
4744
15399
9411
9347
11574
6291
9472
8474
6167
6163
6108
9480
9246
9620
6200
7811
16161
8775
9334
9413
7604
6898
13657
8366
9492
14148
13752
8272
6998
11572
6851
15572
13622
7358
7319
9158
8914
15563
14070
9351
8171
12380
16940
7755
14072
7459
14937
7358
9613
7372
8797
12904
11730
5499
9703
13530
8588
16031
9484
9497
13915
11407
13361
5931
7461
13366
7506
7922
11566
11265
8837
8875
8224
10489
7509
9377
11459
7373
7354
9403
14974
11661
14320
8258
7230
9328
17497
13738
7030
9446
9454
7452
7434
8703
9763
9043
8952
9301
11534
13925
7364
11530
5740
13629
13715
9570
13772
9571
8945
8022
7384
9353
7378
9570
13714
9449
9509
10034
8986
13389
9504
17593
10110
5270
11286
13701
13805
14978
11011
9441
9641
7344
8982
9562
15394
8926
7337
9345
12060
9311
9412
10245
8950
7731
11907
8257
9198
13729
7541
7276
13975
9181
8976
7445
9413
7355
8343
14084
9358
11700
14965
10655
11557
8685
8909
9515
7319
9489
8949
10422
8221
10061
10531
7984
10154
9554
9555
9350
9093
12450
9480
9146
8435
14924
7380
5412
6430
9882
7341
8977
11878
10125
6429
9431
7347
9254
7942
9404
8927
11736
9514
13881
8406
8344
13717
9528
7504
6990
9484
13856
8851
9542
7466
7367
9534
13281
7882
7373
14931
13687
5443
9453
8722
8595
8495
7004
7356
9543
7443
6671
12907
15573
7513
9285
9291
9032
7511
8858
8831
15039
9588
10243
15216
8951
6843
9455
9478
7142
7144
11279
11710
16290
7374
8269
14987
5304
5776
9617
7168
10500
5517
5633
5647
3798
1887
9491
11519
11930
14201
23119
9460
13718
14279
7320
9912
9540
10242
10461
10056
13369
11752
10021
21402
7356
7367
8827
12056
8968
7821
11563
6199
9415
8891
9614
14013
9365
15398
10350
8937
7169
13900
9312
8664
5082
7440
7361
7377
13876
7383
9248
6820
8929
7396
13546
13653
14375
11983
9450
9487
13637
9521
9017
8948
7380
6876
8831
7341
11802
11157
7649
7492
8914
14062
6912
8867
7940
7385
8373
7345
15575
8380
7311
9155
9087
15361
8844
11832
9491
11660
15569
9595
7371
9507
8975
8891
8914
11110
13808
14975
8943
10279
12134
13718
9458
12755
7344
6190
5814
14097
9534
9109
8994
11098
14965
6437
7440
8803
3161
7475
9362
9338
8351
7433
7357
14067
8100
13708
11973
9116
8890
6700
11659
12236
15361
11178
11736
9599
9555
8956
9076
8923
14279
8077
13715
8952
13732
7531
7402
8794
7924
8230
13653
15036
9420
8979
20332
7426
8939
6280
8929
8858
12387
11530
9535
11112
8849
9043
11779
15503
7353
13448
9540
7433
7286
5409
9447
9371
13444
9509
7430
10462
13878
9371
6189
20137
8872
8911
8919
9882
9013
13945
10159
6013
6203
7936
9399
7886
11222
9625
8927
8542
9377
14959
7375
16017
1852
9008
8926
13895
8884
14837
13368
7776
9383
5827
14056
13963
9152
9634
15388
14080
10364
9367
8989
6235
7404
6487
14239
10905
9408
7839
13425
12744
9512
10045
7432
9696
6925
7451
12135
9182
10100
8874
13748
7864
13776
9549
9156
8852
9405
6839
9497
8949
9129
15407
15827
7379
9433
5364
7365
7472
8924
9081
5443
11562
8107
7434
12374
13652
7453
12822
13716
11640
11502
9595
4863
8790
9428
11836
9364
9533
7380
8132
11587
9351
9388
9351
7538
7999
8205
8978
13892
7398
8196
17361
2127
8305
9442
8123
13668
9533
6415
8838
7375
9479
9585
9343
12832
7359
7388
9600
7495
7469
7433
7383
8982
9423
7386
13708
7365
8865
7863
13861
6765
7327
7946
7513
8996
9480
8952
1655
13896
8939
9432
9466
7213
7685
7425
9038
8922
13813
5355
5391
9635
8198
9477
8974
10974
13919
8950
13548
11367
5681
5243
6185
7364
9257
8935
9590
8933
14999
10265
9141
15013
9367
10198
11917
6397
14444
13522
14887
12538
9644
11942
13910
7345
13673
14980
9395
8134
8948
8929
7328
7337
8031
7455
3418
7947
7372
7806
7801
7442
7159
19215
6301
15402
9528
7451
13444
7366
6862
9425
12791
12260
9537
9174
9486
7076
7332
13459
9107
11782
9381
7788
9353
13246
11919
8366
9571
9470
11510
9443
5101
9460
9432
8950
11262
8962
9530
8727
9349
8960
12432
8906
8963
13687
13692
15147
9423
14200
9452
16123
9525
7886
9954
9430
7370
10262
12638
8673
9342
10437
8937
8948
14146
7319
8909
8944
12470
9696
7718
9526
9562
11729
7459
7361
7850
9245
9939
14058
9421
9533
9589
13316
13655
13440
9625
14106
10188
9235
11754
9538
8744
7336
14683
9612
9482
7383
10096
9835
5662
5236
9458
9432
14977
8115
13823
9450
8930
11535
7364
10824
10739
11889
7273
9292
14613
7500
9138
9520
11884
6896
12815
8975
9268
9272
9545
9029
14592
13529
13857
7377
17148
8898
8876
5148
5231
11460
9348
13951
7415
11009
9376
7969
9625
13374
9420
8192
7349
13711
7291
8986
8941
13683
15585
15671
11630
7326
9546
20200
14028
8929
7767
10298
9336
9015
9430
10632
9404
8960
8995
4640
9409
9715
7421
1935
10004
7336
9076
16447
7855
9522
8863
8981
7426
11674
9539
12763
7328
7905
7895
13097
11507
9882
13723
7352
9528
8878
8920
11601
13882
15395
15007
7086
7415
7444
6933
9547
13663
8310
14101
7456
13085
7802
13892
8845
9535
13714
14969
13681
7236
12017
10747
10747
12609
7286
7499
5718
5622
13739
17544
9771
11818
11773
9714
13733
15630
7832
9200
9547
9397
7466
7552
9540
5473
8944
8980
11473
7432
12523
8950
9443
8165
9001
8088
7520
7968
10356
14028
9522
14296
8680
9167
13878
9361
3116
9091
11643
6501
10539
7446
13703
13650
7343
8055
9340
9422
10839
12930
9533
9426
9369
7374
9419
11644
10732
9127
7888
9473
7303
6826
14169
11194
10002
13177
13523
7363
13841
9205
9341
11206
4819
8992
7473
14520
9167
8808
7425
14473
13763
10458
7448
7454
8440
10343
4876
1727
8020
6845
8016
13251
8943
8561
11787
11766
8955
9215
9564
12082
8948
8902
12867
12440
9526
7369
4913
13472
9527
13659
6764
9495
16594
11920
9060
13516
9006
9022
5689
9181
7368
11770
9932
10497
8806
9525
9544
9688
5306
7385
12803
7063
8862
9107
11689
7509
6862
15585
7439
15569
9519
11254
9621
7458
9454
9394
7907
9859
7510
8290
13435
10020
9392
7429
14018
8810
9484
7425
9436
6476
13456
16648
7357
9392
9176
9399
8958
8976
14092
10259
10299
8925
9497
12116
8968
8974
13443
2572
8907
7794
7554
8931
8995
9008
9591
10163
13463
9532
8843
8990
7893
11675
9308
8996
11796
8949
7619
8248
9411
8493
2371
9009
9330
7903
8864
8918
12562
11487
15032
11088
7348
14053
9553
5311
9303
12132
8570
9469
9020
8909
13640
8964
7917
11977
7363
13439
4993
11769
7434
5352
13758
9701
12258
12820
12809
7901
13966
9515
9353
9473
5452
9487
18159
13635
9387
8336
9753
7459
9420
11716
9514
13967
9458
9249
8968
13818
9564
7062
3610
8964
7346
8906
10223
14181
11999
7389
9557
13817
9684
9544
9049
8945
11756
13894
8209
13905
12067
8948
14018
8131
7220
11741
10554
9557
7431
14809
9455
5311
8894
13845
13596
9022
10218
8047
7442
9579
7425
7357
9340
8989
13546
9296
8981
12421
7430
3771
9536
9712
6597
9440
7509
15021
7799
9481
9484
7436
9041
9414
12209
13884
9512
6157
9171
12514
12828
8670
7512
8918
8944
11967
9531
8130
8430
9346
9374
9492
7635
11333
9492
8990
8969
9011
12104
9515
6388
7517
6940
8613
9025
5420
6395
8986
8813
9281
9545
9434
9548
6131
2110
9514
9012
10671
9415
14703
9408
5185
9489
9071
4966
9431
8954
15774
6231
11732
8867
8951
12890
6951
9443
10435
8938
12938
8539
9013
13465
9394
8872
12005
15738
8289
11793
9453
9198
13689
9289
9552
8905
7886
8971
6990
11658
7485
9318
9514
9103
9399
15578
9384
12040
8966
11748
8935
13857
11810
9367
7354
8338
12144
8938
13701
12193
9303
9517
9536
9459
12681
12659
9342
9526
8535
14388
12041
10175
7569
8757
8869
13627
9514
7440
9520
9284
7343
8903
7427
9487
15533
7462
8251
9454
8929
12018
17249
6445
17267
7845
6242
8980
9483
9269
8302
5823
12827
6151
9544
8950
8875
8844
9360
11811
12601
7254
9554
8127
11362
14019
3698
7402
8009
5280
8873
9331
8101
8446
6947
19059
7509
8713
7802
12458
9440
10547
8653
9350
9423
5028
8951
11083
8933
7352
6385
7460
5242
7428
7509
8913
8919
13030
8375
9524
8215
9137
9206
10622
11091
12551
9283
11411
5695
8705
9003
8953
9341
11752
3095
5162
4332
6830
8626
9544
21002
11702
9466
7930
12004
8714
8907
9356
5310
9333
9483
11617
8988
14062
9559
8290
14200
13780
9490
9335
6941
12955
9508
9430
8996
5336
8926
9382
20768
9524
8976
9527
9331
9538
9559
8936
11588
10330
7288
10108
9466
12845
11604
8861
10388
8984
9011
6400
9008
13399
10138
9521
8954
7349
2540
9365
11368
9501
9513
8563
17401
13897
15708
7437
11508
9120
11731
11655
6303
8921
4967
10264
11702
9465
13808
9422
7294
7177
9482
8984
9606
7045
6151
7086
8956
11821
8944
9554
7593
5060
12833
9456
6183
9441
9478
11728
9404
8359
12355
17804
7497
13843
9765
11583
9520
8982
9269
11864
9410
9004
6932
12074
14162
9515
9525
9072
6893
9527
6622
8015
3802
9492
8462
8971
8923
1957
7091
9330
16553
7574
9451
9339
9545
14939
7354
7440
8964
9483
1790
9611
8945
16519
7426
7850
11321
9444
11354
15830
4703
9391
9255
12708
8969
13683
12537
8790
13730
3382
9589
9498
5132
8882
9534
11861
7364
8936
8983
8364
8914
9799
8112
7801
5882
6843
15574
7950
7446
16905
9595
7455
7447
7282
8934
7349
9400
4896
7408
9582
3668
14028
9372
8921
9371
8862
9434
13984
8066
9299
11966
9507
7457
9389
9482
13384
8919
12390
7355
9448
9422
7448
7383
13928
16463
7034
9292
5389
9286
7966
7361
8927
5303
9587
13430
10089
8119
5204
9698
6147
12605
9494
13731
11621
9589
14056
14241
8864
7693
13939
9530
9138
15884
9464
13702
12134
7409
2000
9443
9463
11751
11786
8368
8004
11252
13992
7454
9481
10823
13960
5190
12977
7508
13728
9571
11946
9658
7367
8934
9455
3236
11757
6167
8949
8969
8982
5938
11790
6085
8997
9498
9415
7355
8961
9024
13479
9515
7433
9434
13722
8215
9013
8062
8229
8207
7825
6249
8856
10772
11645
14116
6128
9849
11622
9328
5439
7059
8793
8954
7857
8141
7422
7385
8899
8470
7361
8976
13920
9518
12985
9848
13013
5473
13603
7963
11828
7430
8888
6874
6863
7568
6910
14681
6764
6857
11599
9596
6797
7577
6859
9376
6863
6871
11578
7440
5009
9353
9617
12900
12808
7168
7522
8418
9417
7392
11613
9517
10433
6840
7592
9365
9365
7338
11850
7356
7453
13644
11886
7422
9344
6765
9621
7462
14213
13643
8140
4664
6814
9566
7454
9584
16403
6864
10024
8682
11574
10258
9439
11575
9533
11570
14939
7384
8985
14997
7348
7370
14027
14966
8191
15484
14715
8178
9508
7356
7425
14013
13679
11541
7461
8933
14249
7358
7366
13647
9590
9479
8194
7366
7353
7518
10358
7251
9371
6177
8386
9389
9433
7399
11523
13186
11738
6550
9561
11587
9157
7344
6765
9404
9820
10821
14986
7354
9370
9515
7427
7426
10464
9495
7394
11412
8763
10443
7012
7397
11573
11617
7355
7465
9258
7468
9362
14998
10090
10090
6438
15046
12757
7384
7519
10904
9383
8985
15529
7499
8502
7371
5105
9470
9155
8888
14935
9585
13735
14163
10584
7430
9588
11269
9369
13626
9474
15012
8331
9685
8865
11594
9519
14933
13301
7510
13833
10179
13679
7972
8926
9465
14933
7423
11695
8983
11534
8174
11630
9284
7347
5528
10521
7334
11686
6182
7533
7754
7574
6827
14046
13667
7391
5262
11496
7007
13868
7506
13945
11858
13604
13661
14182
7726
7885
7304
15514
7427
10611
9561
7363
7371
9558
15030
15019
7533
9274
9431
7939
9386
15564
7401
7413
15054
14936
8337
13541
9572
14697
7359
7405
9543
14979
7396
6726
9777
7393
8651
12651
8415
8272
7490
7407
14968
11381
7453
15393
15030
13727
15562
14992
8866
13719
11578
4877
13690
8994
9193
12017
11686
9632
5318
10705
12899
5916
4943
7342
9540
6792
8919
11054
10233
8420
9926
11152
9534
7426
11633
11954
7213
8700
10286
7383
5565
9281
14145
9402
8984
7310
7295
13935
7393
6815
7426
6838
5824
9471
8963
11649
12478
14999
9434
4995
9435
8214
12588
7426
6324
11691
7456
10236
13098
8872
16188
6048
7395
7509
14205
9366
13795
14934
7396
11538
7992
7058
9476
9296
13733
13670
14289
6913
7330
8092
10277
7271
9696
8953
9459
8868
9375
8406
9540
8901
10177
9635
3985
9496
9433
13877
12108
7367
11756
14990
11110
7481
12666
11905
7339
9681
7156
10607
9147
9528
7373
9397
7275
9593
11905
7509
8581
7388
11280
15221
8226
11204
12166
7383
12406
11660
6956
7340
7478
9362
7503
9455
7501
7501
13605
9357
13784
14219
7510
9818
7458
8622
11860
9396
11939
9570
14348
9315
11829
13656
7510
13414
10122
9372
12530
10428
14051
9653
18911
7445
7449
9444
14969
15001
11915
11604
9362
13521
7461
6880
7369
9001
1828
7320
9288
8055
6901
12782
13717
9517
9234
15032
11508
15565
11430
8361
16115
7361
9481
7620
7367
7381
7056
8938
14180
13658
8210
9730
14791
8965
9654
9578
9532
9340
13849
7494
9507
15340
7537
12533
6845
8947
13773
12825
5848
7114
6865
9568
9053
7406
7305
9449
7220
6646
14326
12620
9566
8911
9607
8877
9540
7515
15049
10249
9287
8634
8994
14919
5193
6432
7496
9625
4353
10742
9492
8283
7288
7338
7354
8965
7500
7983
7312
8867
7426
9290
12426
9523
9451
9954
8947
13654
5208
11639
15599
8248
11577
9311
9553
7517
15534
9665
9517
13843
7060
11412
6177
16620
7653
7314
7530
13678
11656
7364
11578
9668
7298
9485
8938
15016
11609
11490
8970
9299
7616
6822
12026
13280
9608
11659
6623
11643
6938
11986
11615
14553
7336
7512
9392
9167
14979
7451
10279
11897
6836
14196
7772
7512
7946
8919
9461
9636
9570
9441
12011
3024
9612
6987
7632
7474
6837
4801
8209
14988
14800
5152
9488
7006
10562
8007
7278
7538
12742
7025
5042
15005
8915
13479
8914
6934
12088
10641
14160
11533
7461
7398
14973
9521
7435
12850
8377
8947
9548
8888
7428
9594
7448
6990
7479
13639
14134
11214
9074
4810
9517
7448
3627
7846
9195
8977
13307
11163
14948
9635
9375
8991
7511
11558
8937
2765
9717
9644
7334
9471
9518
8432
6879
7471
10255
8975
7146
15572
14171
4706
9461
8946
9505
7388
12095
7230
5745
10282
14145
7370
14189
9039
9359
12405
7378
9243
7448
7453
7315
8882
8931
9584
9036
9352
8908
7438
7784
7117
7466
7302
9493
9527
7493
7417
7354
8888
12567
9425
5517
5821
7905
6189
11766
8531
8276
9227
14909
11618
5384
9157
9375
7352
7313
8257
7336
17784
7878
10217
17327
6095
8084
11918
9530
15190
8026
7509
7285
4930
15480
9122
8083
8953
12004
9295
8902
13958
11252
9272
9422
10576
7376
8865
9431
9348
14165
7452
7288
10105
9286
9449
7856
1841
9195
7321
7351
9311
11810
8861
7511
10205
9622
9367
10312
9022
13584
4827
9236
9431
6844
13489
9432
7453
12921
9482
8957
8408
13579
7151
9555
1816
7383
8798
13397
7342
10808
8530
8217
8860
7372
14068
13859
13676
14952
14063
7416
6839
8957
7777
10131
8928
11692
11475
13519
7863
9981
10321
9643
8971
9556
8961
9469
8213
6444
9493
6453
12793
8898
11739
14999
7318
8883
13451
7424
11612
10618
10244
9491
14210
9666
8543
6428
7391
10236
10217
8233
10031
8376
9386
12036
11898
7540
9520
4967
8926
14026
11885
10268
8228
8952
7822
7286
12580
8948
9224
11534
13890
8995
8883
8922
9389
7711
10564
3824
14135
12777
6205
8288
9503
9624
8701
8969
7569
8984
8827
13293
11699
6059
18989
8807
9455
9333
8993
9008
12032
8889
10308
9504
11675
9225
8951
10280
14422
6050
8012
9243
13467
3781
9331
7552
4902
7186
9543
12178
9516
10386
7341
9198
7572
8755
14023
11988
9294
7002
10474
11752
1580
15158
7357
8401
7772
12741
5768
5807
8147
8914
13922
4231
9509
9471
10018
8894
6189
9519
1833
7990
8932
8449
8221
5513
6838
8341
8529
9301
11432
9069
8977
5041
5523
10372
8362
7287
2786
7940
7159
8961
13096
7515
8816
14106
12440
13066
7872
9027
8012
9555
8393
11891
8405
7366
11348
16769
7427
9324
1938
7781
8948
8920
11853
9298
4754
9554
5140
11616
8930
8116
7396
8170
9469
3622
10856
7893
8948
8070
11498
7598
8954
11636
8187
9479
14266
8898
6742
13910
7569
3056
7414
6843
7560
6824
7385
4427
8527
6825
9375
6860
7543
15046
10277
7567
13678
6865
9367
7568
7511
6853
10527
7500
8944
9397
8915
7572
4430
14935
5547
9738
7577
7312
9432
11237
7467
14908
6852
6850
8139
6945
13602
11625
11278
7437
9450
9449
7323
7461
9451
13204
14949
9722
7510
9636
7360
14261
7382
7298
11391
7355
7429
9581
9634
14696
6855
7578
8698
9430
11673
14128
7451
14918
9537
9386
11491
6842
9576
6871
7734
9421
11374
14500
9536
7440
9617
8159
3357
14214
13944
8964
7311
11249
9654
13770
9654
15073
7464
9539
21333
7392
6645
9575
7477
9987
15334
8457
11664
7400
9156
13715
6857
7362
7566
8940
13930
8109
9186
11378
7155
9569
9428
5593
7446
7840
7888
7282
13928
9624
8703
8897
9435
9490
9602
7473
7459
9513
9105
12980
7267
11409
9560
7562
13228
11735
12304
10294
13701
7513
8704
8995
14205
7405
7363
8155
7376
11658
7430
16476
12234
11759
7488
13657
14977
7435
13712
9454
7384
9381
11158
7536
8074
10193
8978
9383
9959
8927
5937
9592
14656
5523
9335
13611
7366
9393
7411
9424
7368
13694
14244
7792
11446
14221
7986
7342
11729
9593
9891
13753
7522
9549
15243
7736
9375
15022
7723
6875
10875
7570
8904
11302
12859
9369
7241
11542
9331
9609
9588
8867
7011
9399
8897
11730
11800
13951
7242
9399
13375
7374
5665
1822
3080
7344
5836
7257
7468
12778
7460
7400
10293
9611
7304
13891
13271
11713
13727
12068
14247
7750
9422
12154
12486
14031
13840
8038
12048
6490
5169
8994
13325
8740
11604
8933
10739
8986
12607
9135
8960
9539
10142
8973
12192
5120
10206
15408
11300
8024
8978
12929
9487
7449
8702
9578
9038
7817
9588
7398
13634
7450
13589
22350
7362
11714
7276
9015
8922
7866
8961
12314
11734
10260
9146
11820
5718
13299
9461
9465
7174
8555
8955
14102
5204
7597
11702
9574
9353
7377
7437
9382
9368
7362
9492
11751
9458
11705
7341
6833
8954
13039
6774
7353
17002
11795
9434
7455
9103
11655
15039
14274
11753
9305
13706
9418
13748
12812
14249
13810
13703
7514
7355
9515
12042
7940
7285
10151
7366
13700
9576
14985
9397
8945
6794
14205
15527
12617
7356
6552
7396
12357
10227
7560
11954
7356
7904
11607
7318
9406
11704
7392
10449
8973
9391
12750
9466
9518
13984
9549
6927
8729
11509
9474
8006
7288
8074
8990
9449
4611
2213
14964
10691
7509
13672
9421
13461
7432
3031
10202
7295
8913
8955
14916
13426
7510
7479
14966
7311
7371
5521
9361
7894
15520
2779
6845
10469
9363
9038
8835
13039
8997
7853
9426
7459
5142
9585
7428
9626
9629
11201
6924
7396
7385
10472
13925
12678
9495
9846
11673
9457
15401
14408
10504
13918
12158
9075
9300
8037
9457
8429
15677
7425
11899
2888
10733
7424
9511
9594
13822
5205
9587
9936
7554
7940
11834
9138
8184
5278
10764
14725
10408
10673
7433
9461
15567
13647
3322
13643
9358
15544
13717
14520
9611
9812
9471
7549
8543
15529
14607
12370
8713
12492
9564
13749
8967
11334
9615
10136
6843
7902
7388
7383
8867
15021
13815
9410
8692
6518
7511
7357
10241
7276
13725
8936
8202
7489
7730
9606
13282
11669
9369
9736
9526
15049
7828
14434
6818
7298
7446
9450
10491
10209
8916
7364
14037
13713
9564
14068
11736
9338
14048
9404
15603
13670
14140
13987
7497
14935
7311
13707
9150
7808
14892
9542
9517
11621
9578
11715
4262
10231
9518
14971
11783
11552
7592
13535
7446
7257
14319
10182
13731
9452
8946
9474
10196
8891
13664
8065
7129
11672
11497
13555
14964
7388
13420
9806
8975
9918
9481
7408
5217
9643
13305
8712
9017
10334
8565
9016
4262
9003
6787
9456
7682
12793
7361
9579
14964
10224
9536
14947
9359
7443
7332
8352
14565
13545
7379
12214
13695
9554
7919
13958
6794
9492
11542
13891
7483
13389
9596
7458
4879
5202
13669
11591
8290
9039
7355
7166
11273
7487
7388
9115
12392
4818
1955
14682
10029
9024
8967
11435
11296
12561
10115
9405
13647
8949
13806
9472
9446
9415
15032
23616
8930
13657
7894
15578
9533
14717
6490
7336
9495
7500
14043
8084
10566
8904
7345
9209
7322
9383
7502
11350
7321
7439
5567
5184
8842
4768
9380
8004
8219
9586
6904
6901
7933
7396
7895
16304
6841
13076
9377
10162
10506
14161
12322
9424
8983
5101
12275
9578
13645
9607
9515
11421
13449
9412
11278
6928
6493
7318
5107
7360
7378
5212
13540
7453
7326
13684
8364
9004
12416
9617
13706
8913
7072
9444
7511
11633
8864
5719
9330
8946
9735
9547
7513
17152
9422
8937
8930
10230
7373
11665
7306
14629
11008
9022
7254
8955
14243
1845
8951
12735
14915
7740
8456
9332
9611
13404
15404
13632
9716
9488
9552
7430
12294
8958
8043
20226
8891
4828
7443
11859
6355
8850
14992
9453
13932
13267
13784
8287
7365
8565
13788
13593
5709
7345
7449
14361
9312
11527
6907
8362
8724
14043
8877
9605
12194
9427
10810
5600
8988
10079
9081
8112
9530
7458
11093
7453
8135
9481
7455
9510
6045
7566
7853
9010
8981
9457
11536
9041
10396
13930
12913
7252
9905
7615
11103
10860
9012
13321
11970
9969
11605
7360
11329
9491
8234
18910
9549
13590
8126
11647
9525
5170
12216
12975
3750
7342
14969
1927
14021
16266
8935
12785
9388
15548
9531
12016
14760
13753
11500
9416
9668
11487
8167
8995
8248
8815
5523
9428
9550
9158
12763
8164
13056
9591
11566
11465
9230
7361
11545
9558
7365
10634
13868
8884
8920
8128
9154
9139
13545
7328
9467
8315
8932
13910
9399
5639
8904
7446
7329
9585
5254
8959
12839
6875
15009
11610
7351
9269
8936
9494
13846
9479
11662
5197
11805
14538
12742
13669
12020
9031
9497
9281
16250
8773
7437
6485
13720
8159
11601
5730
9745
14946
6812
9216
10303
14770
9437
14381
8774
8295
8924
8237
9470
9245
9509
2169
8909
9321
5152
6798
14174
16698
8811
13668
14928
11661
11728
1968
9914
7733
15550
9663
12017
11661
9056
13537
7004
13699
9016
9439
14970
5199
9171
7452
13876
13630
7320
15714
13789
9480
11893
8841
10470
9533
7511
9534
8003
13658
15008
9119
9504
15009
9121
9345
11233
14262
9507
9425
18606
9904
13602
9353
14973
9594
4389
9439
9643
9438
9102
9443
12629
8868
8914
13919
8984
9371
7340
8983
5477
11835
8902
9466
9099
9538
13696
8191
11582
11996
12021
9338
9415
12829
8959
13939
9555
5364
9727
7374
7375
8963
14622
5550
11863
13984
7527
9524
5289
12369
7388
14017
9361
8598
15401
9502
8068
6843
7761
7385
14948
11720
9403
10130
12077
7454
10140
7433
9425
6943
8176
13913
11500
13248
11740
6293
7343
8536
7400
10693
12148
17403
14315
9337
2914
11647
11476
11647
12392
14798
13394
11636
8934
17275
7820
11195
8137
9596
6866
7417
15176
6963
9477
11704
5294
11755
10333
7455
7477
13536
6622
8942
7385
7543
9431
7258
5482
9444
14969
11089
6219
9309
9509
7310
13972
8914
11622
9532
9020
11588
8929
7363
9290
9530
9540
9365
11153
8920
7369
8949
1846
9467
7351
7407
7471
10501
7349
9449
6049
6453
12075
7448
9373
12011
8521
8946
7366
8981
8948
11936
7989
8104
8961
9769
14628
14997
9431
9362
10802
9673
10119
9548
9329
12907
14945
13420
10759
11728
9346
7831
13836
7754
7434
9253
13699
13819
7764
7288
6299
8097
8915
15402
10117
7799
12900
9229
11579
10598
7342
7809
9183
7317
9671
10818
15406
10325
9554
6449
13999
9342
9458
19541
8973
9291
13715
8288
9477
8844
7455
7512
11056
2888
6804
5214
5486
13269
7752
5479
10666
9659
13674
9061
11622
7336
7443
6871
9015
7829
7376
7314
13757
12271
12271
14212
12302
8855
8893
9526
9006
9435
6426
10585
8990
11210
9448
11770
7441
9298
15393
14191
8941
7160
9289
9550
7354
9295
6851
13912
9493
7401
12527
12615
20019
11683
9479
12789
8319
10774
14977
8866
13676
11486
15572
11568
9352
18264
13730
9579
9504
14336
7393
3632
12242
13773
9016
10869
9672
8959
10623
8134
13740
13912
14157
11207
14957
6941
9556
13661
8981
9365
9590
9436
7460
11139
14041
11792
9524
8940
5972
9331
8941
4749
8894
13119
14124
13452
5064
9036
8883
12720
9620
10378
5835
12614
9388
14047
10332
8996
9381
11791
11782
8027
9024
12827
8541
7358
8961
2944
7934
9450
16433
7369
6360
12138
11759
15463
9105
8032
7844
7344
11603
13139
14064
7729
13688
7784
9303
8927
9016
9558
9518
11332
7515
8970
10644
8951
8418
8942
10510
1875
8940
8667
6420
12416
11688
7699
13482
9218
10166
8400
9548
11478
13585
7426
8991
8976
10577
8089
7320
9557
9512
7500
9617
7441
2152
11554
10587
4671
5815
14948
5751
10687
13610
9547
11720
14229
13653
9172
7383
7397
9034
8897
7161
13439
13578
8899
13404
13708
13317
11672
7379
9001
9338
11633
8939
8967
8894
6298
13212
8435
7500
2266
13208
11646
13811
6497
11254
8129
14951
15859
9035
7326
9518
9528
6864
9205
8293
7265
11172
9465
12151
7583
9453
13818
14641
9416
9483
13238
7364
9317
7329
8677
13518
13401
8329
5242
14317
7464
8968
5456
9004
13385
13427
9902
15305
13791
8992
9316
7731
11408
11324
14565
8929
9541
8931
4915
9130
9578
8923
10398
11261
9654
8838
7271
5240
5361
9146
7971
8584
11766
8990
13575
14803
9020
9752
11607
9167
5324
7351
7474
6824
11752
14112
6909
11689
11754
8927
9533
8633
8484
9408
9541
9322
14375
9533
8083
9554
8903
15395
11601
7445
13712
10250
12839
11759
7460
8951
9295
7103
9457
12572
9237
13845
11476
12339
9158
13502
6461
11639
7378
14080
6835
9453
9284
11354
9571
9569
7438
7239
7350
7288
5133
7426
11746
9293
14184
5406
9385
4762
7012
8868
8903
11652
12050
11717
8093
9308
7352
9451
9033
11746
7301
7372
9491
7570
8850
9452
11398
11751
9646
9660
8941
9523
12625
6230
9496
12507
11601
8985
9482
14141
9995
9301
9430
6894
9432
13902
9189
9341
8601
8161
7411
7314
16431
7372
11048
9401
7356
14378
9578
9266
7134
9604
10846
5308
9369
11918
7486
9259
8929
9368
9305
9390
7512
7582
7816
9419
9425
9475
15581
7838
13862
9334
8849
6842
7482
13776
13694
8160
7347
7339
8063
9580
8924
9021
8951
11279
8963
9497
9467
8436
7030
9550
7356
7819
15577
12623
13398
8914
7443
9446
11578
9056
12784
7411
8826
7407
8425
14515
9326
7604
11625
8938
9291
12722
8891
7996
8983
7375
9484
9393
8930
9520
7453
8895
9482
9526
6336
8064
6726
8940
10471
9525
10957
11658
7351
4921
9598
9366
11734
14233
9706
8905
9308
9362
7807
16222
7355
7526
7481
5053
8615
11731
11618
4475
3661
12651
13423
9510
8899
10807
13535
12707
11773
13699
8085
15892
8067
9031
8678
7395
9508
9223
8989
12441
9431
8620
9050
17279
6898
8952
10157
6050
6787
11726
7422
8302
7346
8928
7380
7094
7793
8973
12817
18842
8976
7426
7366
12751
11220
9494
8212
13961
9026
13464
8927
8403
6407
12956
9608
8036
12469
9507
4776
5204
8912
7439
12413
11900
9498
7383
9854
7705
8797
14924
8798
7340
11270
8061
8997
8528
8943
13679
7650
9320
21406
8853
9273
10951
9037
9019
8708
6809
8509
12753
11243
17476
8130
8233
10576
9264
6995
8542
11619
7298
10297
9292
12160
7541
13703
9023
7390
12895
13810
8112
7933
15590
11651
9554
13017
6253
11407
11717
17522
7426
12126
12790
9622
8996
12379
7812
9336
17198
13672
9442
10718
12262
11688
9289
13145
9362
9368
9523
15429
9163
8904
7671
11512
9283
9341
9089
13202
11630
13712
8911
15398
11196
10003
8491
8682
9295
7361
7358
12741
11760
9606
8933
9412
12421
9889
14033
12441
9531
9358
9708
8982
9133
12265
6994
13454
13698
7459
7342
6842
21173
11745
9878
7544
7923
8382
15034
13799
8318
14174
13926
13993
6837
9068
13241
1868
9522
9156
11266
9539
8952
9512
7541
7297
7549
5353
9086
7360
8846
6117
9470
9431
13463
5208
1869
9340
9280
8219
13533
9486
8285
8951
11785
10687
8913
11740
8320
7444
11828
11256
11413
15669
7607
8262
12020
8496
13686
11830
6429
13582
9388
14254
9589
13879
14122
13894
13636
14026
6589
11790
9375
7355
8110
9434
7515
9511
7330
7721
7350
9469
7143
11293
7454
7406
9634
8957
8808
10254
16299
7381
11709
9468
8934
14107
10396
4388
15048
8893
14126
15557
13987
8974
7395
6435
9487
15259
13708
12124
6898
7198
9273
7754
10893
12651
9321
9332
6122
8950
6819
9372
11883
9454
7363
9627
7318
8975
7450
12229
9425
9436
12412
7364
9023
9547
13444
9528
16514
7327
9497
6904
10330
7500
7222
7418
12323
11201
5355
9437
1390
7481
10411
9482
9548
5270
7316
13589
9649
9391
12488
7418
7470
7373
7183
6838
10188
9019
6835
9520
10017
9563
9422
7397
9221
13258
8217
9408
13706
12143
16691
7367
7361
11394
11888
11717
9012
8940
11280
6803
8700
12487
15540
7350
12799
8883
13556
8533
9072
9475
7439
8989
9862
14931
13702
5037
8477
14492
9514
14150
16548
9289
8860
7489
19344
8963
8180
6896
8361
7303
8440
9455
7095
9482
8205
7065
6931
14939
8836
11562
13687
10698
9494
5473
11720
9459
7401
13664
13969
21549
6489
9446
11513
8762
11701
12151
13661
9412
7278
12782
7864
15399
9539
11642
14042
7800
7541
13666
15050
7812
9375
9528
14988
12830
9091
13863
13624
10434
12114
9029
9072
9429
10375
9347
7811
8805
7368
8950
9593
7371
7289
6479
11515
8940
8463
12870
7954
7352
8964
8950
8881
6272
7944
9068
7844
11855
8808
6421
5132
11587
7855
3127
7383
8208
7425
8671
5831
14354
16302
7381
9391
8408
11532
13482
9601
8818
7955
13779
7353
7326
9546
9371
9112
11130
13549
7365
9493
8912
12728
15399
6831
9863
16753
7397
10189
8242
7362
9367
9342
7332
7430
8943
9476
9552
11380
8922
9304
9260
8950
7461
10173
9496
11170
9442
14963
7389
11950
7397
15055
8655
14942
15125
7554
11521
7143
12316
13741
7345
7389
15403
9275
8908
8021
15402
5323
7815
9016
7361
9338
6844
9401
10126
8890
7392
7415
13691
9440
10383
9536
11515
9406
8174
14020
5311
8913
9581
4768
4898
13682
12333
14899
7270
7930
11279
5466
11496
9384
7326
9546
8909
13331
6831
13885
7512
13679
13764
8945
7451
7463
8237
9564
10263
8778
7488
7489
7431
7380
13882
7413
9613
6425
8977
8891
8935
10397
9024
12246
13318
8971
9484
5709
9366
9010
8974
11858
10457
9185
7365
10032
13801
13940
8478
11310
7350
15550
8998
10418
7342
6228
14962
13725
9588
11424
12807
13718
11720
8865
11905
9687
8570
9415
13702
7833
7337
7335
7280
13446
7425
7465
8951
7857
9469
5049
14956
7367
13672
7499
9252
8981
8864
9581
13830
9336
9383
12708
13540
8937
9623
7492
19617
9403
7455
7788
13713
9025
15557
5587
5587
5997
8816
7476
9899
5636
7393
10540
9016
8942
12783
7347
8979
8956
11611
4269
13966
13874
10131
6917
7030
7342
9484
12049
16832
7764
11762
8234
9429
9427
9484
7477
9398
13562
7491
8564
8966
6869
7389
9164
9367
11657
9645
8996
10391
9554
8763
5751
11151
8649
7972
14924
7380
15409
11804
7736
15043
6902
8500
8935
7953
6485
8074
5237
6870
15363
9642
10727
9382
7376
9207
8984
12168
8792
7358
15574
11384
11252
9343
13825
8891
7401
13692
7515
11506
12262
8361
12461
9551
7876
9695
8918
9526
7312
9562
8000
8946
7388
9736
7452
7886
7361
8971
5401
11856
9285
13852
9434
15608
15270
7328
6843
9467
14942
9532
9484
7979
14717
7362
9559
9803
9430
11485
15013
7335
14962
7363
7412
9607
10052
11633
14968
14913
11590
5153
5843
7315
7336
9473
8646
9129
14246
9355
11549
11826
14071
12801
9806
9423
7530
9265
6847
13591
7363
10777
9603
9171
5191
7505
8943
7474
7408
15207
7835
9526
9375
7324
9372
9399
13597
14957
7312
14665
7291
8904
14984
7398
7379
7379
9579
2066
10442
6648
9192
7371
9484
8304
13744
8904
9888
12994
9415
9413
7435
7438
11690
9422
12685
9575
9333
9452
8972
11695
7344
11705
7383
6852
13572
7394
13568
6820
9480
6884
8927
9386
9541
7367
9408
9530
9176
7376
13385
7360
7477
6852
7386
8001
9205
5969
7355
7350
8710
7375
14932
4790
7353
7362
9996
16298
9538
11383
11255
13922
9651
11870
2837
23066
8128
8249
7394
9360
15383
9358
9292
8192
10176
5847
9278
9515
7532
13683
7331
14032
8797
11271
11841
14003
13852
9348
13325
11303
9929
9612
15674
11194
9526
9632
7074
6934
10020
11077
9549
2570
7464
7240
9427
9428
13605
7327
9534
7313
7468
8196
11332
16462
10330
9348
9157
11054
9637
7565
7363
8234
7812
15827
8713
11841
9483
6846
21758
7510
6848
7009
9543
6794
7455
9287
7449
7496
9244
7645
7391
7458
11630
6256
7312
7564
6834
7511
9530
9580
7417
7432
7663
7320
7641
6865
8880
7834
21774
6884
7316
11777
10363
7962
6858
7584
5421
6834
6858
4686
6864
9421
7418
7329
11489
9700
7405
7441
8895
7533
7366
11509
6826
9481
11971
7506
7424
7361
9539
11556
7416
7449
11641
5356
14759
9336
7452
8947
11306
7357
9759
10442
11365
3645
14100
5229
14985
13464
7256
11741
3850
12541
8943
6825
9377
14682
8437
5411
8837
14950
8651
8078
9515
13983
9432
9523
10180
9550
11887
9554
12270
9464
9506
17542
7511
12766
13873
17308
4549
7477
9388
5175
9290
4316
11816
10873
8598
7483
5484
9988
9555
6393
8260
11671
7414
11363
8958
9527
7335
5042
9488
7964
10379
13151
8895
8933
9524
15874
15016
5063
8947
9392
2040
7825
13793
11152
1376
7785
14431
9675
9744
14277
8885
12055
11429
4565
7454
9518
17356
6883
5803
9558
10404
8951
9311
9175
7889
13497
7347
9431
9590
9365
9428
13890
14200
8568
6844
9319
7475
7405
9536
7448
12065
12504
8963
9836
10677
14942
9459
8706
6353
8964
13689
7346
9529
9459
7380
7285
5243
8863
7345
14767
9470
8934
8175
11741
5193
8882
9522
14228
6948
14046
11362
10078
8881
9379
5234
8568
11799
9517
11922
9103
9427
12065
8911
8089
9538
13758
9447
7219
9517
7973
8329
12261
8052
12010
9517
13531
9243
7423
9351
9277
8947
7555
2634
7364
7363
12957
10389
9510
7402
6445
8734
8945
10639
13676
8937
14868
9568
17775
8958
9553
11268
9003
8965
7288
7370
9301
13357
12182
11377
7851
21421
9526
13113
8889
11712
15025
13675
7269
8974
9548
5328
9561
6843
8898
9522
8270
11538
9272
11292
8914
8975
8855
8934
4350
15018
9513
1722
8966
9440
8897
11618
9465
13695
7455
9482
13494
6382
15171
8931
13033
8939
10389
5254
13926
11582
10846
11641
9029
12464
9481
9529
7375
9609
9435
11697
9252
9020
6764
8927
9387
12783
6764
3419
8351
9728
8909
8954
11756
9016
9457
9471
8919
13955
9422
13998
12343
7441
9528
12045
8216
7864
8998
7448
9538
7216
10220
10563
2684
9682
9498
12516
9076
6121
14226
9385
7509
13707
8940
8976
8965
8935
7360
8996
14656
9486
9399
14774
9291
7350
7463
8742
1936
13670
5846
9500
11832
8962
13706
13652
3822
7421
9543
11743
11997
7804
8862
9462
8899
8236
7471
13717
7377
8977
11428
11417
13519
8131
9378
13939
9469
16855
6440
9503
9425
8967
12001
9532
7570
11748
7939
8958
11739
13895
9534
12020
6454
15017
9011
8665
9458
13734
7138
9335
9490
13189
8381
12797
4267
9005
9018
4793
15167
9576
9290
9039
11729
9277
9468
8899
11573
7511
9464
2859
9338
8922
7151
3554
9337
8987
10259
11719
13866
11167
12572
5392
9482
9391
9554
8585
13876
14968
8944
10287
7771
13983
11613
9435
13423
9275
13597
8919
9406
9528
8926
4023
9530
9436
14795
8659
13525
13629
8558
11778
8979
7396
8934
9366
4430
8069
11550
13706
8444
7481
8898
7442
13668
9521
9546
9543
5245
9348
13156
9517
9384
6089
10208
5221
7173
17719
8921
9667
9499
9391
8967
7602
9406
12541
8948
13700
8944
10242
9526
9558
8076
9524
12782
10416
9460
8851
5184
1853
8308
8880
6467
9165
13772
7739
13906
11872
10785
15993
6471
7455
8968
8930
9506
8975
9310
8936
8955
9544
9542
9347
9273
8938
8537
7399
9553
14235
9557
9399
14137
8851
8956
8587
15886
7014
9390
7365
8999
9691
8805
10638
12058
8849
8895
7926
7446
9464
11581
13565
7018
9489
11624
8258
9548
7324
13544
9302
8446
9146
3289
7421
8806
9477
8074
9463
11710
8987
9261
9491
7395
7479
7392
12909
8948
9303
5673
13371
9073
11622
9417
9424
9433
9439
8935
7352
12888
5985
12041
9550
8543
8884
6916
14068
7372
6848
8804
7446
5517
7392
7366
9521
5541
8044
9582
8447
9020
9453
13935
11711
9514
9633
11634
15038
7190
14642
8979
9563
9514
9463
8940
7514
13721
12661
7379
7842
13461
7406
9505
9700
9279
8960
9038
9487
9289
7427
2948
7438
7404
6435
9483
13606
11771
9447
9512
12562
5185
5260
12716
11708
9404
10319
5577
9563
10709
13911
7511
8728
9484
5869
5993
7344
8755
9286
8957
4860
11592
12271
9048
9100
7567
11846
6131
9474
8949
9537
8983
8996
9023
17346
8177
14033
13828
9528
4884
11541
9492
3753
6898
9472
7343
9487
8939
8994
2631
1799
13736
9107
5805
13374
16002
9385
9032
13729
9486
11615
9455
11682
5242
11757
17096
7399
9357
15401
9293
7401
14374
14235
8934
8895
9423
8935
12000
9002
9556
5827
9011
9453
11313
8929
12836
9237
13534
13707
8872
13701
9549
7280
13403
7411
6374
11550
9058
5196
13716
9646
7887
9549
14472
14393
5224
10334
8942
11855
8630
11668
6703
7284
9430
14015
6435
10266
6209
7530
7429
6605
7893
11689
9153
9276
10391
11390
13473
12541
7359
7424
7379
9529
8940
12094
7361
11589
14184
8942
10000
8538
9312
5413
7446
13807
10917
14892
7134
5724
13591
9473
9491
9397
7413
7401
9522
11238
10268
9545
4766
8718
7339
8920
9531
9592
9405
17232
6163
6192
9591
6736
9924
11805
9429
7432
9020
9002
9095
9579
9388
5828
5828
5311
13790
15480
9656
10089
8286
7797
13572
12155
11547
13954
12077
8920
10214
13647
8932
12094
9500
11820
2013
9343
11630
8952
10488
13660
6001
6413
9065
9436
7020
10941
13388
10319
8270
13720
8962
7381
11310
11633
13944
9494
11584
11461
9271
9286
9274
6884
15412
14126
10408
9541
7766
7485
12345
9425
7952
11972
5489
9531
11311
8865
9445
9016
9419
11962
11366
14979
13891
13852
7484
10123
14202
7797
7375
11741
5827
8958
7382
8863
1953
8872
8842
7294
13694
12884
7456
8839
8352
8955
8306
9456
4792
6694
7444
9398
9394
14330
8954
7403
7038
8210
8902
8193
9315
8622
14070
13409
9411
9528
13683
7525
11154
6891
4602
9592
13008
7289
3008
9742
9471
15572
7183
2024
12818
9449
6954
7511
9055
15606
8240
6404
9125
8930
9458
8913
7161
6100
3289
7512
9559
9737
9520
8989
13951
8035
9459
13860
8906
7481
10153
14080
9525
1844
5827
7970
13729
7154
9395
9272
13449
7376
14336
9446
7367
9438
9431
9548
7759
8442
13570
15698
10755
9558
9558
8981
9546
9476
9527
9552
1417
16946
16303
11684
9409
7291
7948
14934
7396
4785
8409
10960
8923
8356
13324
7432
7454
9511
16032
13006
7475
11079
12128
9353
8870
4920
7043
13736
8809
8870
4912
7045
6756
4907
6759
4921
7042
8127
8810
4920
7044
11552
7381
9001
9216
14142
11730
7367
11459
8928
9658
5302
15015
9480
7447
4052
9052
11363
14039
8963
9511
8728
6586
13817
11782
9272
7924
9528
9487
11651
10339
10020
8441
8042
11781
11687
10462
13841
12790
11770
8961
10169
7511
7356
14806
11644
7369
9005
9528
8510
8920
8922
6801
9349
9483
13981
12144
13216
11755
11170
9352
13364
12377
11099
8998
9012
8340
10400
11732
9448
6800
8208
10021
13012
7917
10221
8901
9535
16794
7465
8026
9482
8896
5212
14977
11708
9543
9454
8956
8928
9457
13658
4750
8478
6878
13125
8641
7426
13992
13992
7346
9356
8919
8974
11632
5913
9400
7453
8939
9024
8929
9484
7481
9522
7224
7622
7387
9376
9300
7323
8885
9696
11707
7452
6696
9394
9211
7512
13456
17450
8968
5549
8934
7824
13326
9675
11754
13486
8960
17554
8517
6665
13529
7751
10324
8975
8926
10705
8849
9411
9488
5716
9405
14040
12803
9602
7109
8789
8952
11221
9460
10197
9483
5500
9548
5512
8969
9515
11322
11752
8920
7360
9397
9470
9329
8910
8151
12088
14959
8107
14183
14797
9253
7565
7465
8918
11818
7331
9517
10758
6182
12603
8949
8930
9623
9283
9345
15477
6487
13563
5408
9560
10898
9505
13449
20335
8613
9236
7775
9323
9463
8793
9453
8972
6651
7987
9497
5464
8965
6351
11623
5980
11278
7045
11748
9355
8943
8978
7393
11740
8108
11743
9113
11488
9446
9520
13372
14991
8945
14239
7513
9727
10705
9110
15401
10467
9084
8923
7515
5197
9260
7942
15084
9429
15403
13818
11535
10086
9477
8967
9682
9180
9345
13618
9436
11231
7563
8335
8810
7423
9369
9443
13710
9520
13659
16028
9450
9501
9007
12785
9456
9436
9439
7498
6343
13266
7372
7370
9478
7445
12679
13304
7357
9493
9500
8962
9345
8494
7362
14989
7685
7370
7107
7399
7440
11271
9464
11724
13457
10195
9494
7452
6535
9640
8918
2811
8866
9484
8936
9034
2417
9401
8761
7794
7206
7494
14305
13519
11291
8927
5832
7430
8866
10486
9545
7845
9540
9515
5774
9013
7324
11616
5862
5021
5948
5294
1882
7357
8974
10437
9431
7376
13778
11850
11450
11603
9120
5407
7800
9127
11708
15512
7348
9526
6423
11793
9114
10370
8957
8925
11497
10362
8973
5292
8998
6429
9451
9257
9447
14224
8222
14335
5427
9463
13675
10007
9299
7503
17108
7422
11348
9839
9492
14021
13854
13694
9548
8510
8915
8641
8880
9318
9515
9547
8963
4757
6388
11820
9437
8948
7406
8209
6471
9541
9743
12772
8939
13688
8345
11766
9416
7463
8783
9528
8928
13979
14070
9581
9539
9480
11715
6325
10238
11753
9465
9565
9531
5728
6579
5012
8841
9442
8578
9082
3625
4712
11301
12866
8311
11769
13678
8945
9509
9462
8987
8982
13884
6780
13677
9236
9493
7522
9097
9009
9490
12008
8186
9535
6390
7974
12010
8921
9457
13378
9158
6406
11192
13989
8949
9295
9548
6392
9383
7932
9508
7426
8907
9722
13971
12509
10193
7461
9004
9514
14110
6059
9527
9526
9528
8901
8960
8703
9508
14036
5196
9410
9276
8863
13627
4794
7846
13730
6447
9546
7942
8937
9210
11192
7204
8331
6407
1870
8544
8989
9039
8997
8799
8943
9541
8065
9508
13132
13736
9115
9442
9545
8989
7771
8568
13613
9522
9533
11817
8948
8674
8771
11586
12790
8960
13920
9465
5718
6187
7373
4018
12468
7345
9264
9113
14160
9291
11669
13524
11240
14055
9827
8582
11828
5366
8999
11601
8982
11752
7868
9413
8982
6923
8978
11466
7367
5116
7187
8685
11729
11596
13408
11555
9748
12475
9715
9594
15060
6866
14120
9557
7155
8983
13858
8928
7576
11535
9006
14211
7369
9163
8535
11411
7607
8945
10271
9457
9412
5471
9283
13624
9559
7317
9509
8914
11260
12350
11559
6889
8966
13723
14993
9489
8951
13933
9010
5535
9496
9419
9343
1576
13590
13568
13419
12201
11570
8828
9336
7361
9059
6218
17888
9017
14128
16921
7386
12814
9529
9559
8939
8394
12769
8875
8940
6162
9260
5488
9538
11178
11484
11205
9667
9405
6209
9352
1857
11172
5128
14240
6792
13480
13398
7510
13875
9357
9376
7350
12714
7354
11100
8440
8936
12697
14184
8949
10794
9624
9360
13580
9321
13953
6533
7403
10206
13924
15003
8586
9310
7931
11828
8940
9339
6654
8965
1855
4803
13535
8921
9522
10676
6719
8185
9467
13706
14866
9126
6433
9395
11581
8772
8772
9467
9476
9454
15870
9424
9364
8378
9633
7430
10845
7468
10231
8889
8940
9587
9325
7382
14159
5211
3428
8613
7456
7461
8617
13533
9328
13703
8668
8824
7336
11285
7883
13846
9741
12405
9633
11653
13958
8299
9301
9455
9109
7086
7367
7555
9004
8970
9516
8624
9256
9977
11333
9469
12912
6468
8705
8892
8812
6610
9455
8969
14714
6888
7261
7885
6426
7385
9310
8949
7890
7348
4989
8948
9520
9364
7360
9145
10185
9096
9462
9346
7116
12033
6942
6871
7462
7460
6938
6940
11403
13549
7368
7399
6936
9244
9127
9245
9152
11481
9126
9129
9812
9176
6872
14228
7655
7396
7417
9192
9634
13195
7451
7457
9561
9490
7375
13827
7339
9633
8977
11873
8915
7428
11510
14134
3408
11858
8922
12008
6850
17182
6948
8962
6991
7362
8490
13015
9431
9663
8981
5551
8369
4914
9549
13630
13683
7478
13019
12667
11020
13851
3106
9342
10358
6441
8889
14996
8939
7422
7980
8972
7657
9594
13706
10845
18423
8685
9771
9429
7349
5616
14295
11752
11462
8954
9558
8873
12764
9712
8758
7399
9430
8173
11781
11901
9445
10249
8964
6776
7495
9529
5829
9400
9443
9528
6451
10345
5270
8712
13766
12083
5112
11500
8044
8942
11975
11429
8504
8129
8983
5004
13888
8133
12139
9030
11722
8027
9779
9395
10463
7953
15717
9449
12756
8921
8002
3956
13822
7958
11746
8986
4810
9518
12971
8313
6223
6441
6498
11803
8685
7364
13931
9000
13896
13638
13828
13622
13990
10718
7516
4781
8960
8785
9563
9487
9545
9489
8923
8322
10957
6900
13693
9085
11759
13668
14252
7784
11902
11540
7573
7567
7575
7572
6864
14438
7572
14440
6878
7570
6781
5934
9228
6886
6871
9522
7566
6841
14130
6863
7037
14788
5211
15027
7513
7570
6877
6456
6846
6710
6866
7572
9385
14990
7571
7424
15034
8943
10897
7382
7390
7390
9443
6660
8957
9442
9395
15575
11934
14819
7567
8482
10557
9653
10446
7388
6853
7362
6483
9434
7569
7411
9484
14206
9646
11117
9040
9207
7370
11683
9507
9521
7402
25484
14963
9355
8043
9502
7907
9470
9406
9172
7445
8265
6718
7368
8819
9408
4866
9528
9467
7349
13726
14216
13503
13337
15029
12209
9544
9425
14957
5578
8292
11703
11640
7347
13303
5232
7478
10257
7352
7518
9522
7392
7398
7442
6864
7403
7561
8881
7415
7757
8963
9502
9525
12896
11992
14146
10237
7362
5839
14237
9321
9352
13670
7303
6528
7451
13801
9489
9491
9488
11811
17202
9381
7336
11315
10909
14855
9367
11653
8110
8783
8275
9022
11621
14037
14268
13994
3854
9390
7367
13655
8859
8889
8929
15027
11667
15572
8626
11319
14924
9464
9435
14873
11717
13672
11759
7482
7482
7798
13540
8916
8160
9398
9448
12293
11832
9387
11987
8918
8344
9616
9548
9251
14993
14020
9437
15574
11595
9256
13734
12018
9536
10514
15113
11780
15029
7441
9394
9522
10766
9149
8559
9410
9361
13724
8204
15019
7038
9797
9001
8457
13560
11170
10186
7398
12621
11392
8918
12976
7947
9010
9538
7433
7379
5398
11695
6860
9558
12076
9557
7394
8328
11336
9384
9023
9148
14896
7316
9521
8898
7356
12365
7413
9498
13360
9417
11837
7322
7386
8066
8979
8872
9558
16976
8206
9461
8984
8838
8668
9546
7412
14959
5170
8813
7275
4798
9552
8167
10393
10460
13831
13120
13971
15266
7791
8273
13599
9398
8942
1574
8885
9596
14934
9592
8918
7431
11683
12235
7592
7088
13096
8108
7326
2985
9447
13659
9550
10451
7775
11525
13704
8918
9444
13830
9412
7855
9595
7418
7427
13696
7508
11389
5111
8901
7140
7163
9348
9014
9226
7296
11781
6331
7542
9546
9358
11899
9472
14950
7364
11379
6417
12847
8954
7410
8173
6852
6836
9965
11638
6490
11678
6848
1936
9514
10426
6237
9468
6116
4573
14960
9369
8924
7860
11590
11637
9489
5098
9219
12273
10255
9350
6687
13240
9403
14968
13633
10743
10166
10117
7398
9288
13987
7362
15563
7309
7318
11432
10473
9343
20157
9001
7456
15565
12084
9500
6939
12801
11703
8898
7194
7351
11644
7437
7512
7399
9105
6852
10129
8238
6847
10071
13292
5414
7609
9543
14932
9390
9059
9428
8914
9296
7516
9420
7404
9077
12512
8548
13815
8712
12722
15808
8918
7455
8981
7387
13380
8960
7381
9459
16177
6920
9519
10110
10898
7394
8428
11265
7463
11681
11586
15558
13062
13847
8936
8535
7391
13769
11620
8412
9562
14062
12856
9367
12780
9239
8780
10681
5772
9311
8971
7938
13691
11478
10358
7345
13762
12600
9605
5400
8742
7716
8729
9474
8241
7438
8714
10769
8846
9524
14028
7803
7442
8824
7426
9289
7895
14945
8166
9508
20838
9319
12568
7443
5772
11430
7391
9474
10036
3305
9304
7325
9471
15040
8941
12288
8563
6185
9573
8085
11766
5648
9653
7303
5518
8323
13766
11613
8930
7476
8799
15399
6997
8400
14306
2130
9445
7458
8983
17551
8938
13319
13543
6452
11294
7452
6391
11597
9293
10243
10733
9150
10032
10152
9222
9270
12796
14245
16310
4793
7199
7201
8554
13706
9369
7456
8968
8192
8930
12219
4730
12797
13788
9491
11869
13681
13644
9388
9027
12007
11006
7471
13677
9532
9009
11580
9757
4941
7510
10414
13699
10199
11622
9615
10253
10502
10769
8990
9455
15562
7462
9302
9302
10676
9392
9521
9427
7511
11150
13495
11350
9025
14052
8984
6799
11308
9192
7265
6452
7351
5444
8905
11847
11991
15178
7828
8937
9388
7347
2447
6171
9339
2542
6628
11978
9516
8163
10284
8902
11191
13283
7833
8282
2012
9443
9479
6273
14257
14937
7370
9509
9682
8990
11682
8260
17589
10088
6011
8985
11758
12568
14991
6867
9167
15049
11679
5095
8931
8690
14211
6937
8965
9129
9392
14033
8081
10655
13856
5416
11792
10756
8539
10036
9033
8017
7448
8887
9405
8975
8949
9677
9537
9471
8916
8967
8245
7738
5334
7339
13246
7451
12807
12609
13625
9264
11266
7495
9021
9492
11904
13701
16318
8918
9004
7111
11613
8978
4903
14164
12576
11539
9298
7687
10134
13857
7376
8903
11858
11135
13403
11877
5231
11583
11949
8728
9538
9400
9545
9431
15933
6454
7980
10343
9458
9458
12973
11549
15026
7789
7426
10889
8944
11560
9631
8953
11783
13734
13722
9085
9399
13263
9320
8068
11607
8959
8685
8191
7413
14132
9103
13990
7347
9439
9608
11533
11693
11604
9637
9310
4836
10011
9381
9032
13764
9436
8960
14021
12211
9534
11997
17160
7716
6196
9519
9500
9342
10282
24767
10304
12302
9000
13828
10028
13462
13744
12713
13832
7129
10069
9477
8924
9928
9436
8824
3643
3643
10903
5133
13570
12753
9009
7496
9075
9520
9401
8997
9461
9259
11793
11666
9389
8688
9472
8971
11738
6846
10561
8946
7724
5236
8879
7355
12733
12122
9231
8419
11571
9528
9433
11275
8721
12368
9287
9296
13669
13823
9505
10641
13139
9004
13577
8901
5258
8971
3931
12970
14297
13942
9819
14993
10321
9406
6972
9365
9307
7511
9426
8953
13578
12657
8914
7426
7314
9480
7830
9361
14257
8915
9614
9247
8959
8985
7711
9337
7426
9445
8199
9530
9338
14035
9524
11614
9131
5684
9456
9474
9078
9494
9406
8482
8989
10825
5375
9470
8841
9420
8833
7380
6841
7581
10484
11757
7414
16910
13735
12335
8990
16906
13993
13978
8945
13739
8397
11662
11264
8166
8913
8953
8972
9482
10524
9598
9049
9282
13293
10274
5227
9927
9523
7336
11456
7360
12148
7493
4871
9437
9590
9354
14088
5241
8853
8774
7366
5215
6982
8059
9110
9376
9595
17029
9067
8878
10437
6891
5460
9472
9640
7391
11587
9385
9563
9589
9348
7352
15471
6846
14383
7447
9590
9508
5398
9318
9486
12014
9613
9313
14006
7352
8901
11217
7433
7363
13948
13717
9439
11273
9600
5203
6861
7017
11827
11572
7281
8955
7328
10985
9485
16339
9463
9005
11182
14106
7352
8909
8986
7453
7579
8513
7374
13653
13958
7045
14928
7537
7405
9454
11570
9564
8495
12976
12881
11622
11791
9643
6753
9009
8852
8941
13672
7761
7213
9537
7380
5663
13842
9438
9431
9514
8960
8288
9369
12788
12717
9442
8985
11388
9507
7455
7345
6438
8910
8941
10306
12640
17003
15573
13709
9612
9071
12572
10028
9790
7828
14079
14702
7813
7338
9005
13518
8962
8864
8929
5181
11302
8429
9657
9387
11868
8849
7467
11425
10427
9548
7436
9632
13502
7747
11447
21918
13737
5600
5185
12856
9544
14455
9389
8230
11416
8979
8904
9508
11669
9493
13810
11717
13857
9464
9439
9288
9289
10240
9422
13924
8952
8957
7470
9551
12188
7832
9291
7351
9433
9517
7409
4890
8960
7360
7466
6351
9513
11836
9389
8944
7423
7388
8949
8965
9593
13556
9442
5930
8766
11610
7371
9803
8904
8610
13657
11580
6906
7356
7801
7302
9524
13812
12162
7452
14101
7450
8785
14111
10327
9464
11807
6911
9062
7626
7842
11563
9636
17981
14285
11754
11865
12461
7375
8741
14429
3293
9394
11881
7365
8984
9572
9280
11746
11608
11885
7375
8281
11307
7381
9536
7937
14284
12957
9313
9501
7441
10644
13687
9526
9383
7704
11133
4770
6900
3093
7196
11755
9609
8937
7929
8947
9601
9517
9537
16984
14044
8927
10609
8943
9130
8920
7025
9404
8001
10381
11606
7423
7132
9522
8498
11242
7436
9517
9464
8924
7384
11875
7426
9431
9479
9486
9341
5943
8983
7510
13969
11835
9042
8872
12217
15188
11304
7380
9482
9472
11753
13279
11799
9529
13654
9651
12009
5880
3515
11591
9250
10361
11629
15014
7397
9470
11794
9530
10260
11543
10701
9325
8151
15508
7377
7364
9480
14172
7440
8918
12547
9554
15029
7372
9459
21562
9009
11588
18008
9241
11859
5753
10956
10930
9436
5835
9018
11628
10781
17259
7426
11551
7397
15144
7346
14059
11747
8687
6401
6458
14069
8986
8874
6233
7345
9350
3520
9453
11628
9767
8911
9398
13596
9083
9743
8680
9478
13818
11760
7361
8912
13700
10713
16954
9220
15574
13748
9231
11801
13562
11342
9342
9811
12812
8938
5585
7363
11592
9505
9527
9352
9483
7415
9566
9290
7459
9229
9390
5819
16208
7635
9362
8002
10369
10885
10221
9702
2901
9035
13852
8973
13864
8896
13895
8998
13698
9540
8938
9518
7299
7344
7452
7439
7538
6847
7474
7436
9356
11520
7538
7420
7387
7431
9146
9485
7361
11612
7513
7481
9486
6709
7509
9600
7407
9386
7401
7141
9544
9335
6991
9484
9362
7346
9417
5836
10825
9489
5921
7503
6753
13038
11740
6178
7891
7365
7484
7494
9481
7369
9367
13691
13519
7818
7371
6628
15391
7349
14996
11652
9543
13674
9589
14994
