# Supplementary material for: Effect of sequence depth and length in long-read assembly of the maize inbred NC358
Source: Nat Commun. 2020 May 8;11:2288. doi: 10.1038/s41467-020-16037-7 (PMC7211024; doi:10.1038/s41467-020-16037-7)
Supplement: Supplementary file 4 — Source Data [file 41467_2020_16037_MOESM4_ESM.zip › Source Data/Fig. 2B, Suppl. Fig. 7, 9-11/NC358.11k_50x.contigs.fasta.mod.pass.list.len]

14907
9369
6750
7416
13714
8922
9320
13640
11195
8874
7410
9599
7347
7383
8336
9446
7355
9328
6918
8897
10673
14981
7285
8893
13946
7508
9479
7785
14881
6964
9261
7444
11245
12511
13669
11203
7367
7638
9198
10360
7464
11750
7281
15376
21818
6844
5692
9455
13938
9307
13765
1554
5117
7356
9567
9954
7451
7288
17361
12505
9319
9287
9358
9389
9676
6937
10021
15378
8950
6863
14957
9409
13644
9375
10492
11242
15245
12006
14096
10824
7360
9302
7349
11600
10942
7897
11654
7362
7240
9200
13645
9333
9499
7693
13735
11080
16609
10408
13607
13683
9501
11715
11217
12734
8791
14026
9433
9341
12459
9293
14879
9140
8927
8934
9173
11660
14111
7430
9387
7448
14992
8585
6413
8039
10304
11719
17146
7789
1247
8876
9365
9369
13486
11497
18886
8074
5199
10135
11010
13850
7395
22583
7737
9134
11618
8956
18871
9670
9526
6383
7355
9381
1838
9499
11777
11556
13885
9982
13973
9426
8249
11442
11239
7406
5511
9342
9301
8258
4907
2032
12181
7216
9482
13598
5458
12961
9808
12978
14666
11840
10296
13712
9588
8926
12524
11595
9544
8858
11121
13454
8933
7393
9328
14992
9110
13513
13942
13836
10306
11720
9265
6031
9545
7165
9550
9766
9226
7560
9395
9571
11237
5507
7228
13495
11445
15356
8973
8967
8913
8907
8628
11214
10510
14927
5863
6581
11977
8921
9435
9237
8387
13333
20984
7358
13931
19872
14115
9319
5594
1832
8905
7387
7503
9219
7491
6858
14984
7482
11661
14923
5343
9364
2794
8905
7925
9026
7419
13950
7636
8428
7429
7377
12106
7355
9893
22323
7402
8175
9666
8835
5142
4178
8665
13632
7385
9506
7463
7788
8760
7256
9508
7246
5160
7449
8802
9002
9516
9520
11272
14975
7970
11650
7363
7357
8894
7457
11496
13664
13996
7419
7349
9406
8173
15470
8181
14917
14018
7373
7348
14944
8959
7375
7306
5840
6823
7964
8382
8860
9575
13827
9305
9360
12650
7401
7459
9417
10177
11707
9700
13717
9453
9443
9059
6893
6523
9540
9527
10289
12615
6478
9169
9761
11732
12659
8362
12228
11605
7356
3740
8279
9359
4967
9342
7569
7374
7508
9522
7989
9336
9586
9468
8191
16715
7769
10205
9421
8894
6788
7009
6444
14298
6843
9133
11557
7505
15501
7461
7268
10854
8890
9426
7432
9607
14192
6819
7315
5074
9358
9326
7431
7510
9534
9473
11821
18343
10071
7328
7421
7430
7386
12199
13731
7400
13582
13440
5511
7464
11485
8917
7261
8833
9649
11171
9307
9151
12092
5900
9013
7376
13006
18580
6833
7365
7392
14977
8908
13954
12955
1825
7406
7407
8514
7359
11439
9428
14286
10607
11453
8871
7450
16357
7440
7420
8883
10418
11713
17117
9137
6537
13858
13709
12143
13936
13806
12401
5463
8975
4918
8927
9455
13952
9475
8227
8030
7035
13802
8923
8918
15386
9308
7467
13529
7502
9447
13583
8196
16389
8936
12433
11963
13582
9533
9466
9456
9350
11739
11976
5979
9378
12867
14732
7348
11044
9452
10041
7387
7437
7125
10561
9575
5258
12401
7346
7353
10397
7191
6800
5302
9248
5044
11220
10998
9391
9590
9388
5272
8909
11657
9418
13698
7471
7396
13551
9410
5123
14804
16264
7366
8872
9274
7381
9632
10357
8871
8904
9527
11711
4953
5719
8884
9411
13964
7451
9334
9293
13448
2264
6299
9377
6193
14927
12723
8962
7439
9534
5264
6889
9309
5118
13919
1979
11649
8890
9356
13351
9503
8920
9533
7898
5083
14040
8457
8436
15723
9349
8945
8714
9477
13829
9467
8994
11352
9405
10946
14138
17291
9875
11510
7811
8309
7443
14109
8063
13724
13451
10024
13821
8969
12293
24719
10261
10279
9329
9466
9492
6172
17107
7703
11965
9525
12184
13999
8907
9354
13742
9012
9371
9997
9290
8891
9612
7383
13499
11307
7347
7950
2713
13677
9354
14240
7394
7502
9359
9336
13654
8865
12623
8896
7315
14054
14630
9631
7911
13464
9493
7424
9172
13651
13799
7405
10827
13548
8801
9216
9525
9412
9486
6130
2110
9443
9553
7783
11853
14090
9631
9431
8207
6402
1870
8540
8951
8975
8926
8788
8929
9523
8058
6843
9102
10232
21911
8378
7164
9498
7356
10179
13907
10081
9417
10145
9159
8036
9294
7354
12487
7801
6936
9311
8352
7462
9066
14993
9707
14169
6823
11536
9549
9518
6827
9009
15736
6336
7522
9251
7716
24354
9135
7510
9421
7886
9617
8907
7634
14149
9111
13627
7409
8018
7411
8862
11467
11533
15021
13678
14924
9189
7464
7338
8075
6743
7406
13976
15245
9565
7357
9246
8191
8871
14971
7335
7421
12325
14681
9078
7555
8897
7365
8946
13622
12828
7431
7396
6830
7286
15382
11768
13782
8339
7717
6855
9645
7425
9257
9251
7360
13785
15924
5602
9349
13645
6237
10508
12846
12186
13829
9342
9540
8884
11702
9190
9672
3234
7382
10438
7553
9481
11655
7443
7405
10039
9380
14339
11306
11937
7547
7361
13873
7329
14926
9554
7414
7327
9461
9429
10212
8037
12489
6855
4940
13635
8909
9584
7482
19597
9389
9378
9318
11510
10294
2484
12931
13706
8854
9131
12724
8155
13056
9566
11554
11460
9216
7307
11494
9537
7360
8929
10625
13845
8864
8903
8124
9150
9129
6838
14690
9615
9560
7400
7318
11371
7290
7381
14257
9624
7508
9718
10596
7377
6959
9427
7391
8880
11614
11664
8602
5052
7474
7501
16206
7345
7800
7930
9389
4799
8781
8747
7219
14900
11217
7375
15292
9413
15559
8955
13464
7354
2091
1844
7565
6852
6847
14381
6810
13750
8922
6839
6203
12529
7534
15313
9410
7488
13821
9306
9198
9497
9554
11443
9651
8955
10335
9721
8202
13649
14151
8912
7053
7371
7364
7595
7350
16105
8354
11416
15527
7835
7450
16312
8485
7390
2343
15803
6413
11545
8757
7069
7388
7434
11443
7384
9692
11686
9422
8205
6419
8863
9505
13809
4826
11441
8922
12459
7354
8493
13773
14464
7455
7510
9133
8938
9513
9443
9371
13907
16693
9468
7672
3645
10044
8621
11275
10447
8669
9740
5266
8928
16526
7569
7560
3537
6781
3065
7734
6878
6841
12866
9342
9288
12889
9517
11728
8841
9480
11139
9138
13886
8896
9087
7395
6244
8961
9410
9431
9546
8868
6720
14546
12688
7341
11093
8424
8903
7429
6902
5475
11780
12679
11363
13616
9473
13522
9538
8919
14124
10414
11724
10592
8840
11417
7422
9346
14357
7390
7498
14964
7899
7254
6837
9426
5262
11759
9108
9492
8928
8854
9374
11336
7408
7309
8952
12310
8434
12717
9217
8778
6420
7310
7369
7352
9435
8154
9498
7318
7429
8939
9324
11267
9448
8507
8877
7449
7430
14725
7383
11695
7328
14902
7354
9468
6170
10100
13584
6441
7355
5502
5079
10526
7532
9365
9663
14927
7307
14898
9367
7374
7365
11727
9353
8709
9384
6850
11642
14974
7332
7577
13407
6864
7564
10878
7563
8569
11481
9518
9137
7847
7419
7390
7380
9446
7347
8791
7810
6052
9406
8271
13366
13350
11653
8891
7424
5465
9535
9379
10606
9117
9481
10244
15350
11352
7354
7442
13586
10005
7554
7386
8335
9200
10368
8918
9189
7359
9038
11731
9291
9502
9511
7870
9566
7975
14844
14262
9431
13212
12045
8882
11573
8842
13636
8306
9415
9443
7679
10337
13684
8826
8103
8312
7392
9453
9476
9805
14038
10701
11050
13550
10078
8832
5323
13677
10222
7434
13443
10438
6843
12777
8983
15242
7461
13531
10667
6443
9564
9518
7418
7382
7381
8117
7315
9407
11290
7142
9453
7340
7714
7325
9485
7512
9411
8907
8095
9369
11778
14010
6587
13593
13886
13860
9584
9383
13555
6420
11776
13643
8495
11978
17292
8213
7597
15634
11399
11209
8959
6447
9431
11931
11545
13899
9554
7364
6838
8845
7562
6875
7566
7352
4719
7483
15534
9513
12335
4888
7500
14067
7366
7357
6955
7415
7344
9420
9460
5651
16361
7416
8174
10174
7344
7452
7575
8844
7415
10387
9550
13902
6390
11476
11942
9293
9433
14162
8297
12908
9393
15522
8882
10058
13673
7425
8390
7349
9506
7443
7350
8860
7345
7359
9710
7369
7443
11638
9590
7394
6830
13814
7274
7291
14545
8094
11619
8011
18020
11427
12323
8917
11678
10878
6483
8843
8888
9233
9465
6338
9316
8144
13542
8820
9446
12631
7356
7377
11653
11272
7287
7030
8998
9452
9003
7340
13643
9450
9371
1866
8923
7360
12927
9315
10983
7535
9028
9748
10608
9468
12614
9367
9381
21288
9445
9361
13585
12238
7392
8949
9606
9295
8899
9373
8878
11485
13325
9438
9576
13201
7386
14030
11528
8299
7487
4586
9373
8611
7197
7336
7411
9599
8803
7449
9628
10095
7506
9419
7380
7491
14412
8643
10348
7385
9572
5178
13791
9391
13235
11240
9624
7763
8928
10626
14981
13448
8906
9436
9644
11131
12763
12508
8773
9518
9683
13937
8063
7873
9512
8912
8346
6470
9622
7142
6430
11221
8213
9449
11546
13163
8235
3893
9503
5424
7519
10398
9526
7758
7471
12297
9419
7937
11967
5470
9506
11252
8826
12087
9502
8968
8867
10629
8717
9418
9461
11696
6818
8700
9467
9345
11470
7353
13277
9526
7427
7210
11527
8878
7470
13169
11672
9279
13123
7232
23271
9598
9428
16141
7300
7336
12148
13688
15497
8111
14999
5709
10520
7354
8350
7506
12076
15003
8196
7009
7394
11686
8095
7360
10746
8874
8661
9258
13673
7443
8894
11577
7441
8925
9270
14451
8818
10935
9438
7483
7489
9406
12391
8936
8873
11242
15010
13710
12389
9293
14170
9403
13413
8930
8439
9371
9476
6874
13879
6446
10910
8965
11553
7249
10831
12296
7364
11420
5191
5876
9440
9520
8860
8899
13969
9310
10124
10052
7812
9583
9773
13650
9392
9374
13697
8884
7501
9605
6838
8035
7363
7360
9899
7261
7464
14934
13615
7499
11685
6873
15532
10394
9632
8160
9793
8808
6868
9319
9392
9098
7495
9117
8747
7307
14215
6863
8831
8873
8213
10476
11256
8800
9352
6829
11331
12534
9477
14860
7287
9490
8842
7353
12353
7404
9480
13355
9409
11817
5351
7314
7381
8064
8927
8805
9784
8921
7300
8502
5620
9495
7329
9564
10521
9676
9188
6936
11350
11630
5877
8911
9455
9279
9466
7347
9154
13422
7363
14966
11791
11470
7540
9223
9489
7381
8962
8293
13643
9455
9521
4984
13291
8943
4998
9602
9143
14075
13323
13470
7954
14957
2807
7442
8935
7432
8901
7326
8894
9507
7496
13679
11449
13895
8164
6930
9404
7428
7452
12051
10380
8091
7008
7464
11418
7569
6820
7306
9777
9375
6762
9092
10510
7445
7287
15533
8761
7410
10575
9379
9510
7565
8890
7364
7094
11699
9488
12342
7565
7386
9249
15543
6921
8871
8899
9389
9124
8806
10045
10219
12781
11474
9441
11558
7073
7332
8976
13454
9393
8715
15385
16346
8923
9514
8254
12760
9500
5807
8857
18886
7411
12591
9713
11551
9570
7434
15005
8962
9551
14940
16917
10108
11768
8922
9567
10252
7449
13881
7880
9694
5166
13959
12689
8847
15509
7266
9263
9121
9474
9492
6488
7350
8843
7378
6274
9360
11543
14910
15496
8158
9506
14062
7322
12561
7346
7325
8275
8924
4248
9652
4815
8842
7996
1583
9482
7334
7334
8870
9505
11604
7358
4768
13650
13640
10287
9460
9390
9331
6705
15287
7880
12236
9546
7525
13529
9465
8266
4313
11800
10839
8588
7480
9980
6385
9355
4818
14629
7371
7502
5365
11374
12849
10477
7773
10645
4876
7383
9482
7390
7333
13341
9453
17251
7306
6824
9270
7418
9647
7386
14141
8855
8894
13988
9536
9402
13773
20636
9118
8948
12749
7492
7447
9454
13632
8925
8946
8858
13190
8433
7496
2266
13160
11586
13806
6494
11189
8126
14932
15851
9027
7309
6984
11518
6834
13581
7349
7318
9149
8904
6797
9337
13143
8945
8447
9386
9195
9499
7096
7362
5933
11790
6082
8963
9443
9394
7347
8932
8960
7500
8986
10606
9332
11547
9370
14095
14432
7974
7379
7980
7437
7364
9606
11651
9433
11663
9466
12642
13890
7383
7389
6894
11147
9611
7426
9561
5139
7456
9379
7829
8966
8795
9032
9334
10466
6840
15493
7888
9351
5510
7366
7309
12018
11709
11162
8958
7277
7419
8858
5729
14930
15692
9500
5708
9136
9126
11165
12601
9468
9288
9527
13705
5343
9607
13373
13393
10885
7787
9099
7911
14111
9379
7332
9644
15525
5405
12114
12327
13208
11455
7327
3574
7391
5057
11193
9721
6681
8925
8022
9388
6464
8642
8782
5773
9332
13650
13939
13129
10469
7388
7888
9454
11348
9499
6773
4726
7364
11553
9297
8262
8943
9490
9405
17761
11338
9396
13839
5644
7372
9535
7185
11979
7748
8921
4972
8358
7283
17174
7532
8317
9451
7257
7231
9334
11758
12519
13650
9303
14158
11429
7782
14240
13643
7360
9407
7404
9383
7361
13606
9312
14628
5499
9573
5933
8862
9887
9474
11583
7803
13370
9553
7347
7501
7380
10178
11037
13639
7419
14939
9183
13658
10530
9144
9383
8068
15974
14949
8974
13894
7718
8912
10039
14359
9431
9415
14000
9630
11552
8903
10878
7420
7781
10429
21694
8051
8110
11660
9396
6757
13620
7472
13684
8197
6511
7368
7159
6853
10486
10297
11526
9203
6903
9325
11654
7340
7869
7750
11415
13350
12709
4373
9468
14630
7413
9413
9480
12493
9400
9388
9585
9317
7374
14128
5194
3418
11906
5364
8893
12292
9410
14934
7451
16940
7741
8129
14154
9062
7406
14122
8907
7380
9328
13609
7442
6383
9536
7452
11547
8947
9356
17306
13425
13921
14539
13988
9000
10545
7363
7500
8917
8975
8872
13564
9082
8833
5737
11753
6463
7302
7435
9021
7299
7387
9083
11079
12285
7540
9652
7454
7421
8901
5698
11752
14442
15029
8081
11572
6817
7503
8917
9439
8934
9483
9558
14619
8959
7181
15029
9527
7354
7294
9531
11236
14890
11233
14351
7510
7360
9566
8622
11300
14908
9415
9475
12942
8878
8779
7967
3193
6881
7437
10391
8924
11272
8884
9478
9373
8425
6994
9544
7351
7815
15547
12585
13390
8887
7442
9402
11555
9051
12756
7408
8816
7397
8417
14503
8905
8899
12189
9379
8954
8981
11664
9458
8973
6429
12400
5622
7637
8916
11732
8965
14975
9564
8854
9490
7360
7426
5081
8656
9280
13888
7165
8888
10330
4139
5785
9379
8429
7225
8062
9429
7399
8896
7190
13631
2866
11754
11712
8105
8165
11512
7362
9419
8906
13298
11145
14911
9612
9332
8930
7509
11540
8927
2763
9709
9630
7327
9439
9503
8423
6873
7469
10245
8964
7140
14154
4702
9389
8929
9435
7382
12042
7215
5730
10275
11782
8848
7370
8884
12262
14074
9115
6388
7363
8622
7488
10337
7469
8903
6139
9406
8889
13590
9383
9338
8949
9321
7444
13665
9536
13625
9618
11800
7961
8296
12705
10894
7382
8334
7322
11616
13381
8971
5223
9474
11291
7403
8583
10255
13996
9457
9608
9430
9460
14097
7438
11303
7987
9476
7454
7436
8853
7452
5403
9536
18195
6428
8802
5888
9403
5344
14621
7484
11404
13559
8899
11447
13286
9414
8923
9498
8929
7449
7509
9509
9606
9309
9325
13513
9422
1575
9463
6864
9284
13753
9417
8146
9217
9416
7460
14850
8900
6677
14002
11402
9686
9179
11595
8687
13353
6190
8311
6077
9787
9661
7882
7491
6876
18297
11506
9374
7381
12605
12748
17497
9140
8426
11655
19656
7502
14936
9457
11710
7401
14042
8924
9627
10108
6817
9285
5389
9486
9578
7444
15440
6841
7342
9419
8257
9412
7604
9132
10185
11475
11947
11673
8982
9624
9519
11576
6921
9481
12857
8713
8921
6988
7313
9399
12031
7698
14926
7367
15347
16163
7793
13535
6371
6833
9272
11979
8899
8842
13713
14261
6417
8882
9562
9519
13441
8911
17522
8510
6660
13510
7742
10319
8938
8886
10701
8816
9356
5708
9398
14014
12770
13779
7252
11333
7354
12310
9588
9511
9443
9119
12637
11356
9505
15524
9158
12266
9161
10348
13473
7432
9475
7443
9267
9160
6959
8913
12535
7314
9470
4360
5547
6372
6427
11207
9206
3360
7519
11455
9502
8289
16253
7367
9278
5695
13683
9326
8850
6858
10760
11875
14773
7928
8858
9277
10214
10051
15514
12072
9483
13655
9682
9558
13829
13551
9603
10869
7461
12051
7370
14188
7644
7367
9110
8801
8954
7343
12777
8912
8991
10498
6412
9539
6167
9562
9486
11696
9574
11546
13424
8182
7310
9403
11469
8445
11860
7794
11694
8750
11504
9380
21525
6488
13947
7376
8358
9496
14070
7426
15485
9404
7440
9537
10347
3420
11489
7393
13142
5160
5808
13364
13650
9161
11069
11513
13514
7856
7360
9504
10216
11620
7357
12764
9486
5928
1565
14289
13936
8947
7298
11224
9648
13742
9648
15053
9522
21312
7387
6629
9555
7468
14018
11930
14698
9513
15538
7892
13624
23562
8899
14984
9393
5251
11544
9436
14900
9476
11892
13791
1639
9480
13973
8719
9494
8944
8343
14716
7149
6377
11689
7337
7477
3770
6905
9217
9126
7277
9022
11669
9380
8950
14774
9249
9125
6527
11603
8284
12284
7401
6881
7828
11625
10096
7346
9391
8603
9303
8927
5445
10198
9369
7567
5891
14486
9509
9048
16251
8880
8049
11737
5120
9286
12516
8337
7953
7304
14515
7376
8968
13675
9384
9384
14923
11195
20216
6725
20512
9661
11449
8304
7389
9786
9417
8127
9023
9323
13762
11554
8908
7934
10740
8337
6853
14288
8985
11152
9252
5181
17671
8860
12015
9352
9398
9511
9418
6404
8220
8922
7812
7273
8871
10521
9615
13878
11591
9845
14095
8102
4987
11328
7502
11556
7411
9385
9492
7418
2450
13687
12191
7525
7200
5223
7350
9431
13503
12597
7521
6463
9678
13730
8868
14015
9434
14007
9515
15424
9866
8906
7451
13582
7384
8543
13951
13637
12212
13123
13666
14079
9577
8831
12322
7448
7102
9550
15502
8914
9351
8929
9545
7272
8958
7349
12931
3744
7326
8529
9732
4684
6842
6841
12031
7366
13848
7359
9170
6816
8878
7390
4799
13520
13638
11967
9438
14636
9876
9544
10868
7365
13603
8192
10158
1594
8447
13760
16325
7805
9293
6893
8961
12732
11704
17449
8045
9031
14800
7347
7507
10160
8941
11734
12767
13812
10448
11655
11690
8034
8430
10017
13857
10311
11634
9479
9884
9495
7919
9231
11753
12015
8870
7403
9333
7707
6445
9171
13695
7415
5457
9300
14119
13627
8860
9139
9725
13808
7778
11604
15226
7932
7374
7009
8163
8896
7352
15383
9507
7545
7773
15150
8876
13664
14609
7317
9612
9297
9484
8988
11217
4738
9534
3118
11481
8957
7423
9496
13694
8847
7920
5741
13634
7439
7254
9584
7364
7383
12875
5109
12294
9380
6982
7506
10021
7848
7491
6172
8528
10094
9502
7259
10828
9129
7465
9636
11703
15648
6112
14863
8549
9250
7466
16714
7506
9417
13291
8505
8946
7509
3180
10450
11610
10004
7383
9471
11947
12594
7480
7330
6848
7347
9494
14966
10249
14392
14928
9538
8560
13243
8265
7326
13280
7330
8541
8386
7312
10223
14948
9167
8862
13561
7963
8148
9505
10126
9386
9391
9569
9614
8878
7922
7504
7724
14162
6828
7544
6854
6842
7562
6869
6865
7370
8964
13982
15522
9430
14110
8884
8584
8193
9503
13424
7460
9359
7878
8882
13682
11677
7395
9233
19420
8867
8014
9641
7365
13678
13744
14970
9384
7569
6850
6698
9254
6842
6446
6860
7556
7509
9505
8993
7436
12634
7331
11314
15691
8414
13632
9238
4917
6924
12128
7371
10520
9468
9460
3632
11421
6886
9383
8885
11178
6400
9108
13367
9451
8899
11822
7477
17079
12978
7343
14528
7734
8963
9477
9537
9607
5208
14938
7568
9462
8116
9320
3639
11623
8674
11499
10644
14824
8956
13928
7349
14586
8863
10048
8823
5092
7739
14944
13531
2052
5208
9360
12322
9642
13431
7410
8811
9406
6867
7336
9252
16232
13703
10371
4157
14570
12043
9579
12125
9256
14095
8458
6172
11320
14737
8831
8902
9447
12118
9148
9485
4784
10743
14086
7114
9563
7577
7503
15084
8253
13477
9479
9459
14259
13911
11691
9201
9008
6761
8909
9373
12743
6761
10582
3418
8344
9718
8902
8906
11721
11767
6370
9307
11710
9220
9563
7421
9467
7223
9372
7435
10197
6895
9769
9553
11711
5807
9064
7747
7432
7337
7427
7358
7437
7791
8784
4554
13689
13496
4187
13963
7336
8895
9430
7379
7357
11526
8955
9386
9343
11774
8930
7310
7196
11220
7386
9435
9434
8157
8092
11292
12160
14983
6385
13109
13656
8901
13815
9576
9505
16197
9015
13641
5070
7333
12276
6946
9292
10697
11541
10257
8888
9511
11495
9387
9426
5441
8062
7251
7996
9459
11482
8716
6916
9521
13960
9506
12715
9387
8945
10444
7374
11655
9394
7314
11574
7898
7351
11939
7550
10224
12337
11622
7393
6548
7350
12611
9054
8801
8954
8820
5239
9404
13625
6408
9363
11558
7403
14156
8877
9545
2145
7316
10100
7787
12864
9193
11576
10593
7329
7798
9185
7193
3803
8836
7508
9580
9332
9484
9582
7880
7390
11549
7376
9319
13525
7333
12583
8895
8913
8964
6481
10579
11599
7509
13421
11709
13784
8299
19232
8955
10704
4576
9520
9471
9501
13441
9388
7449
11701
11164
9568
1785
16633
7355
9461
9394
9443
13608
5500
7692
9097
19626
7276
9275
9238
7329
9367
6810
9515
7474
7358
7344
7740
8954
9430
7489
9576
7442
9387
9661
9384
9538
9616
11624
14939
7411
6803
7505
1377
1566
5385
7461
7337
9364
6246
13401
9461
13640
8874
7296
7807
11140
7633
8880
8552
9354
9261
8851
8777
6557
9405
8371
7567
9387
15544
7454
7450
9507
13849
9156
7357
11990
5827
1839
8394
6394
12881
9574
8011
7419
9358
9539
6201
11532
7357
9221
6791
8150
10089
19935
9673
9344
8968
7351
9599
9382
7944
9353
7918
7352
5603
9510
8892
7322
9563
8425
10793
8976
3833
7388
13463
7366
14966
9373
13717
5936
14010
14946
7353
8901
11605
7379
9915
8981
9311
5255
9620
9716
9029
12100
7348
11656
11489
9488
7370
6895
14541
6446
7440
9399
6851
15524
9274
7450
12869
14809
7383
9523
11155
9642
7314
8345
10208
2222
5830
8296
7485
7388
14954
7387
13628
7327
7345
6897
9360
8494
7423
7012
13163
9294
9244
12361
9384
9528
11541
8404
9223
12093
12711
7345
8854
5232
7718
8935
10547
6842
12692
13619
6749
6869
9495
16550
11781
9164
9058
13492
9480
7478
10044
5169
9382
7799
9337
9407
25168
14960
8534
13011
12628
10981
13825
11031
14992
11954
10630
6208
13545
7014
9431
11605
8245
9526
11724
9442
13792
14948
9484
7991
14860
7408
7375
3286
7430
7443
12144
8243
16173
10066
7324
14786
8624
9401
12172
12018
8595
11851
8904
4561
11422
12016
8876
14259
11222
6968
9571
6748
9575
11502
8357
13826
9576
11386
6753
9143
7083
6849
11362
7460
9828
8616
6850
14838
6855
6829
9456
7567
6889
6820
14870
7562
7569
6866
7571
6803
7568
6877
9458
7208
13841
9638
15539
9442
8848
14067
9426
7328
2046
5817
5409
9409
13356
7378
8965
9458
8877
9417
7333
7348
9248
10038
9548
6683
7464
6019
12938
6810
10227
6864
10743
11448
11761
7456
9387
6819
6817
7270
3977
8985
9367
17582
6863
6822
8842
10528
10729
7360
6835
9395
9910
13313
9379
8932
9392
9276
8867
8917
8966
16108
7269
14581
11459
11091
7404
9516
13194
11512
8125
9332
4999
11718
8224
1815
10260
7056
10868
6737
8817
7415
9412
10179
9667
11966
7456
12448
12074
14979
9420
11303
8842
9471
7356
8180
7805
16198
7319
8905
7352
8880
11583
7786
9309
9027
5091
9200
11393
9356
12732
11716
13896
6993
7420
7360
6843
12262
10155
11237
11060
9427
14774
12396
8948
13679
14761
13642
8905
7508
8964
5935
9312
9443
9444
9372
7425
12392
5266
9240
8922
10671
7279
9287
9076
7702
13522
7333
12671
7428
6883
6733
7469
9363
7361
9108
7461
9864
13960
7505
5580
7446
7451
7332
8668
7960
9598
7316
8112
7307
8515
7172
13108
9170
8703
6458
12857
9430
11318
9953
8619
9460
9391
8949
9455
14079
9604
8882
13628
11765
7433
7829
7750
8932
9498
9519
12826
8900
13928
9392
9109
7342
7354
1941
6507
14822
13577
7492
7429
11535
7497
14009
8070
10553
8892
8114
13655
9478
6409
9587
11659
6867
6842
9415
7389
8009
6839
8006
1719
10333
8438
7448
7444
10451
13752
14456
7423
8782
9087
14499
7470
8972
4816
11151
9322
9192
7336
9448
12047
16810
7751
7870
9475
13899
9463
9244
11366
13918
7441
7326
7317
9364
11434
5442
11265
7902
7260
14871
12328
13635
4896
4763
9550
8902
5301
8171
9401
11487
9521
10378
9406
13667
7412
7389
8873
10119
11671
9398
6830
9317
7361
8999
7803
5317
8265
8012
7800
13527
7473
7362
7388
12730
9504
7398
13750
8925
8525
12611
7439
6157
7449
7771
9490
9344
7464
7473
8956
9114
4554
9586
10046
11618
14935
14903
11572
5145
5826
7312
10606
7335
11700
8362
7330
8132
15022
7820
9360
7471
9532
6826
11139
10540
10207
7372
6934
7422
11330
10467
13745
14980
15406
7921
13361
13665
12403
9308
9323
9367
16367
9363
4952
12556
11704
7852
8979
13648
9370
7354
7362
7392
15581
7308
8949
14921
6402
12010
7169
9308
9476
9517
9898
11465
9602
7423
7406
7765
9586
8868
11610
7493
11316
9439
13832
9577
6795
7428
11826
9388
13766
12737
4730
12190
8923
8180
5185
10554
11917
9265
9012
14795
13572
8910
8580
10369
9405
7307
7371
14113
8886
7460
9578
12118
17068
7729
10920
11631
7725
7336
9676
12607
8940
12536
13555
8974
8393
11602
13754
7381
8527
8875
9566
12733
13828
15504
8913
11578
11674
7459
10297
11205
8424
7383
10869
10105
9497
16170
6918
9388
7384
9373
12010
7315
11035
8495
9432
6434
9402
7796
8928
8904
8245
8906
9480
13611
8480
11939
2264
13961
9117
14037
13716
7488
12906
5180
13661
9807
11753
9038
8846
15360
6990
8386
14289
2130
9396
7442
8919
17512
9601
8897
13308
13520
6439
11244
8957
9516
8918
1721
8960
9395
8893
11616
9434
13672
7447
9410
13460
6381
15165
8923
8826
8839
6888
7148
9494
9358
5996
9351
11323
7171
11380
8965
8840
10693
6841
8843
5554
8185
6481
10846
8895
9390
7991
11888
11632
8349
4804
8353
6704
7570
7540
7347
7558
7560
7410
7428
8912
7334
7334
7053
8892
7295
7420
9579
7335
8921
8868
14992
14992
7151
13631
7421
9756
7138
10614
10501
4530
13366
11642
7408
7804
9356
9647
8023
9419
9255
12183
13694
12136
8297
16788
7350
9329
13554
8865
5252
8936
3928
12927
14290
13931
9806
14959
10301
13613
9368
6962
10367
13278
9599
7506
11487
8223
7353
12316
14766
9504
9372
11677
6315
10225
8962
8851
7333
9589
9449
6825
8220
8763
8949
7498
9277
10379
13634
9500
11598
7283
15390
9563
9483
7828
7883
6650
10245
12316
11481
5405
9030
7413
8322
9393
9277
9445
8937
9343
11824
11545
8930
13757
9128
11500
11416
8654
9483
11379
8934
7947
8934
8079
7912
7324
11573
1597
9175
8894
3572
5260
9573
11776
9342
7796
6834
7507
9524
7657
11138
9142
5719
5748
8967
7566
5132
7389
9344
7673
8660
8855
11486
8014
9196
8953
9529
14249
9347
7822
11781
8360
7999
11213
13963
7434
9428
10796
7508
8232
13419
11358
11647
7437
7413
9712
9368
7388
11474
7382
7689
11468
9488
8509
9425
9466
8968
8783
11391
9341
8856
7435
7435
9116
11560
7160
11208
14082
9281
10158
9465
8965
14899
9842
6717
13975
7332
11658
9453
13060
13729
7463
8972
8033
8841
9258
9499
6481
11785
8422
11934
12351
5783
11524
8898
13197
12132
13948
10538
9432
9349
8966
5006
8921
8975
9502
9559
9419
10765
11611
6940
7307
15195
7320
13145
8867
11711
7430
8903
8918
9419
13497
8579
10465
14155
13804
8518
9393
7302
9387
9459
7981
14064
8253
4510
10169
16894
7949
8242
5460
8829
8279
8733
8297
8703
5566
10621
4803
8881
9659
13182
14942
11407
7953
5107
8082
10071
9400
8017
9353
9455
11321
7481
7441
7406
9611
6935
10585
8270
13781
17963
14756
7352
11442
9527
5130
9473
9200
9433
10144
12728
7352
9317
8872
9361
9311
1575
13553
13554
13319
12109
11545
10520
8285
7607
8672
9266
7570
11249
7355
9348
7431
6816
9770
4439
7737
8798
9554
7845
9111
10718
10519
7194
7810
11724
8814
8778
11134
7431
7385
11663
9063
7286
10132
7406
9439
9470
8871
9470
8896
9529
8577
11679
7433
7257
9505
9257
9400
12391
10106
13727
6840
8892
13960
10740
8976
8308
7979
9458
13640
7295
9374
8283
11135
12276
9480
7358
15558
9566
13797
8917
8868
9710
9420
8866
11848
7379
7359
9526
8984
6840
9230
7520
9421
12790
14055
11721
11535
8513
9144
7350
11637
7492
8690
13675
13994
11528
5702
9438
8939
13296
12234
10395
8888
8871
6291
8971
8868
6229
7341
9321
3519
9428
11578
9750
8869
9342
13554
9049
9727
8675
9400
9413
3985
9351
7403
9572
8165
9282
12502
11530
9640
13590
7195
8341
13918
9309
8911
9343
9589
7469
13953
9247
7353
9503
11568
6852
6862
14860
9314
14870
7428
11815
9479
8002
6226
8369
7911
7534
9836
21133
11707
6837
7335
7458
13647
13414
6979
12247
9127
8877
9709
8927
9341
8625
13692
9256
8103
9453
8723
13654
9492
13359
12134
9545
8845
11600
8929
8883
12720
8854
9356
6718
9474
7111
8378
10017
8221
10170
10211
7391
6412
8532
9643
14169
14171
11640
11184
8556
8869
8958
8167
9105
9505
7354
14505
9477
5176
11839
10513
6165
7465
6206
8283
8933
11135
7342
7833
8028
9088
15444
8894
11730
11800
13648
7312
13517
9253
8439
9141
3288
7411
9419
8053
9370
5381
7454
7411
15368
7758
12600
12989
7506
7361
9540
7504
7232
7505
5270
9001
9638
8913
7313
9478
11355
9511
8962
9469
9470
9486
12527
9341
10112
13362
11917
13834
13639
13427
14089
10147
7505
9208
11728
9520
8739
7335
12387
12813
15067
6838
8964
17648
7954
9334
8899
8930
9227
8890
10234
8162
6621
2542
9327
8947
6164
2446
7339
9349
8927
6432
15164
7814
8933
7359
10076
11829
9506
8875
5129
9459
9578
3381
13712
8746
12499
8188
9619
5353
5343
13793
8902
9011
7419
7682
6334
16408
7349
9391
7932
2944
8926
7229
9440
8920
10512
9523
8900
13297
9360
8917
9247
14364
7361
6185
5241
11347
5668
13539
10357
8933
8925
9523
8895
13962
9617
9385
11302
7405
8374
10403
5506
9347
9576
14912
7373
5404
8908
6427
9863
7331
8927
11785
10122
7012
7349
10770
11848
6646
6158
9199
13968
7660
5469
10196
13431
9038
8899
9360
8917
9284
9249
9428
7353
8316
7440
9376
5668
9494
11619
8969
9379
9307
8518
9005
9611
7343
13565
14652
8950
11351
9416
7615
11640
11998
9608
5174
13628
8137
4663
6793
9482
7447
9577
16350
6855
10019
8670
13676
7333
5263
11743
11567
10318
7448
7466
8673
9544
9152
7367
12517
5306
10811
8924
8694
9428
8922
7516
7348
9601
10166
12278
9322
13766
17673
9474
15338
7404
10831
9556
11058
9110
6418
8652
17485
9190
8442
9496
11194
8791
5252
11753
9398
10845
13407
8281
13929
9644
8975
8152
11708
13383
13825
13532
13686
11747
8247
6783
9484
11418
8060
13997
12331
3575
16032
9408
6209
8894
11567
15026
8192
7214
7384
11774
8868
9516
9368
7800
15025
12656
7521
7790
14030
11619
9529
15359
8905
9503
8917
13631
9422
8913
8679
13792
11877
9380
13938
11359
9411
11793
15417
6465
13720
7222
5899
15080
9483
12776
6863
6850
8958
9358
9422
9391
16947
7417
12116
14283
7369
8904
10625
14572
4857
8468
11289
7335
9370
9536
8914
12515
7425
11439
11700
15199
7439
11533
9492
8855
13600
10424
11388
7422
19631
11801
9661
9368
8824
8984
8017
9761
9377
7944
15655
9415
12745
11196
14038
9245
8948
12530
9391
8885
1492
9106
8925
14935
7377
11646
9147
8385
8668
9436
11365
7850
11078
5264
8925
11112
13950
7926
9215
9466
8919
7417
8363
8926
9495
8885
13322
9915
7804
14070
9349
11862
14967
5291
7387
12113
8259
13755
7968
7297
7430
14758
7373
8909
6821
9292
7464
7351
7419
8875
14072
11993
7869
7343
8872
13625
11861
16305
6572
11348
13885
7992
6848
9404
9312
7481
9263
9339
9487
8850
10416
8928
7903
12916
8506
8106
7406
9522
13688
12789
7956
14890
15786
8895
8816
1464
7270
7269
9442
9509
8968
10395
11577
9553
9389
5487
9553
7421
5815
2196
14170
8516
9154
9405
7339
7239
9549
8880
9462
6554
13670
11159
8806
9672
10090
9924
10723
11813
7482
9335
9457
5454
13608
10067
10699
10868
7411
5688
8675
13320
13310
9536
14212
14421
7471
18269
8078
10288
8323
7346
14613
10141
9194
9403
13703
7511
9324
7508
11397
4836
7078
5260
11615
7353
12097
7853
9438
11250
11481
9409
9904
8983
10689
13756
15024
7511
5763
8441
14018
16739
7289
8958
8899
8759
7430
7490
9458
8082
7342
7347
11454
7209
8864
8938
6361
13875
7421
11697
9112
13894
11707
6705
16284
6868
7557
6865
13804
14105
9448
9555
10709
9527
7358
6879
8920
10430
11547
5170
15746
10475
9537
13890
6816
4811
14916
11092
5122
14214
6788
13439
13394
7503
13871
9348
9362
7341
5743
6888
9510
9760
7785
7271
8068
14975
12108
15635
10612
12764
9306
13646
7351
7757
11451
13664
10148
7061
9203
8905
11222
8935
17530
8256
11663
8948
9681
9473
7363
8897
14922
14243
6265
9575
9509
7344
12788
8536
7350
5280
9313
14906
9491
7384
10706
9358
7366
9197
14163
10709
9085
12092
6222
6846
9398
13650
16954
10405
8957
6437
7367
7449
9200
11642
17391
4553
9001
7492
9354
7565
7472
9705
7361
8750
5058
9412
9756
6561
8910
8336
7498
7340
7292
11189
13554
10491
12673
9372
7348
9375
12749
8972
10885
7534
7339
7317
1881
5692
10572
6287
15394
9157
12680
6865
11532
7375
7446
7408
10111
7378
16516
11279
11733
8944
9379
9383
9295
6529
9540
6273
13611
8941
1931
11048
9580
10745
5039
8979
7381
11628
14945
11352
5242
9527
11645
7355
5105
5175
9330
9444
13987
5183
9299
9252
8845
13618
4792
9544
5697
13738
7353
11530
7369
8913
12463
5011
8807
7347
5128
13548
11271
8307
6398
11248
9409
11732
12151
15529
13395
13408
8905
8879
9349
9398
7364
7370
7054
6835
9960
8536
9610
9323
10169
7886
7837
11426
11797
13778
15292
9887
9412
9022
13072
6410
5994
13653
10481
8924
11607
7754
7468
9326
16289
11155
11728
7425
11633
9311
9500
13255
12423
9390
9383
5575
1876
8370
8958
12525
9455
9460
9414
12289
7449
10378
9418
7872
11629
11552
8854
9398
9385
5489
11527
7347
5992
5226
13996
8920
13607
13123
7363
9372
9430
7405
9043
8531
12580
9475
7459
9598
14157
12019
11648
7370
16741
7346
7396
15497
4981
9263
9520
7361
7354
7326
15548
7298
13953
8905
9421
8429
7365
7337
14016
9420
12544
8928
7355
6131
8946
8960
11603
12119
14273
8955
7440
9316
8090
9451
7202
7478
9383
7358
12659
9407
2841
9559
8937
7428
13664
9100
9684
11520
9568
6840
9561
5136
10903
9547
7343
12710
10655
11176
7322
9485
9265
10041
8146
10201
9454
9219
14256
7465
11493
7399
10369
7384
9374
7434
10315
10920
9434
9735
7105
7352
5722
8881
11595
9730
9564
10296
13562
9348
9361
9330
9391
14944
9246
13697
8936
7370
13660
13031
8946
8860
10226
12747
8315
10758
8861
13636
11474
9369
8900
12613
9250
12102
13626
9478
7445
8733
12703
9384
8759
7457
7398
9487
7440
12026
8169
9114
9456
8218
6844
11748
3711
12329
2219
5397
11630
10260
9365
7354
8874
7307
8883
13695
9400
5803
8086
12028
9512
13637
9464
8883
14147
5094
5293
9163
10645
9403
8887
8801
16594
8947
11409
8896
9605
9567
7404
10234
9696
8843
8896
9448
7458
9048
8058
13741
9800
13488
11708
12493
6790
15943
7368
5795
9360
9340
17134
7800
12293
9329
6785
9340
9310
7504
13601
7428
11880
7305
10339
13607
9237
9586
7805
16132
8754
9322
9405
7598
8968
9320
9422
13585
12304
7814
11655
8879
7188
7345
12091
8887
4777
13300
7443
8738
8723
9276
8883
8806
7259
7745
14928
9389
7422
14929
5129
9395
6846
7353
9170
9459
7810
8148
8060
8269
8888
8956
11460
9603
5349
5643
15220
7711
9583
13646
9639
11231
7413
6740
8881
10962
13640
9524
13741
14083
11199
9271
8951
9504
13974
8069
7334
8098
7469
6818
8184
8683
11250
8935
11501
8058
9296
13256
9385
9057
13702
13685
11772
9361
13331
5799
9091
11290
7834
7527
7403
6200
12408
11651
9339
9383
6779
8197
10016
6418
12984
7879
10206
8889
9513
16762
7451
8019
9448
8884
7334
7418
13238
13764
8275
7415
7359
8533
13777
13580
5702
7341
7447
14270
9304
11525
6888
8355
8690
14033
8871
9584
12187
8840
8948
11524
12696
11676
9395
7477
9477
7236
14492
13382
9385
9387
9109
8872
12307
9422
12614
8834
13776
7788
7956
13660
8927
7374
16129
9690
8878
7613
9488
9451
7356
8897
7378
12191
8885
9590
13649
8792
4783
8912
7325
13698
11577
9555
5134
7940
13739
9463
13961
8977
9341
13746
9578
13010
3786
8002
6616
9492
6885
9059
9453
9475
14125
12071
6928
5379
9015
9625
8923
3143
7906
9637
7397
11622
7357
9253
5565
7370
10273
8689
7210
11947
11605
9528
11143
9915
8404
10220
11052
8879
11701
10070
8559
9350
9358
9475
13098
8930
13999
7375
14021
9178
7365
7372
8196
7503
9289
6980
9531
7435
14899
10612
9299
9366
9507
7461
11632
11756
16461
8919
9370
9478
10884
9475
11884
11844
8803
6418
5131
11541
7851
3127
7372
8202
7424
8657
5823
14336
16286
7371
9378
9318
7425
13693
13605
3615
9511
8842
9385
8514
13534
11612
7513
9560
16947
7817
11369
9269
10097
9499
9394
12255
13796
9092
9449
9548
9528
7505
10058
8840
9341
7724
15088
16333
9367
9384
9246
14968
5520
8317
9237
8941
9288
9403
10236
8915
8877
9387
12569
15100
3618
8173
12749
8918
8897
11515
9646
7379
12745
5841
19039
7503
6946
8436
9467
13344
8542
8926
11688
6531
9305
8243
7816
8673
7462
7790
7559
7809
15502
9153
14092
5141
12213
8296
11697
6212
13354
8851
13557
13396
7144
8869
8970
7385
7374
9152
13635
14220
11670
9119
6911
9382
9025
13666
14982
9346
9931
10881
9584
6842
7333
7357
6842
7290
6546
9794
12167
10946
13969
9507
8076
8630
14917
8831
8433
5408
14663
6790
8923
16288
12467
3839
6256
9537
9491
7710
9688
12442
8899
7520
7316
7451
9213
9463
11581
12050
9313
11252
4978
7272
7384
4903
7374
8843
13721
12175
11572
7575
13659
7557
6919
7684
9318
8905
7740
8894
12236
13381
11736
9451
12111
13043
12535
9505
8919
9363
14063
7711
8963
9327
8877
6478
5361
8953
8694
7874
6222
8615
9018
9315
8878
7533
6916
7404
13797
8941
9607
9888
11370
9301
7357
8848
12761
11575
9435
14969
13604
8858
8824
4703
10230
8691
7375
9480
7786
9433
9593
6980
4793
7453
10749
7400
7344
5275
6326
8044
6725
8927
10464
13699
8480
7427
16080
9386
13622
11238
9451
8828
6481
8835
7308
4735
13591
8521
7365
9547
8949
13855
7888
14643
9566
14853
12638
13553
6258
14917
7390
11607
7391
9784
10019
6728
13991
7496
8863
9616
10005
11747
14049
7371
13684
14267
13987
7455
13639
11638
12363
8860
9347
13574
7354
9542
6117
9743
7390
11092
15886
6547
6547
7295
8134
11713
9195
6338
7782
7962
10169
1843
5079
13941
9445
7979
5176
13675
8845
14042
9624
13631
11296
11128
7409
9128
7364
6177
9167
13458
8969
9329
11947
8173
11769
9505
7971
7834
12353
8724
7370
7458
1570
14882
9384
9348
8919
8968
17334
8160
9632
9354
9606
7505
10017
9360
10309
6899
7912
9415
6840
9374
3695
11299
8183
11219
9421
9426
12323
13772
11793
8929
9579
6416
10700
5379
9080
9944
11524
5815
16533
9041
13284
10243
8831
7931
14141
5790
9343
11983
7548
8544
17215
8975
9443
8946
8956
7934
9099
4790
7430
15701
9384
4250
11777
8581
11732
11197
6374
5928
5143
9391
9447
7352
7392
7433
9172
8863
2885
9328
14001
8894
5219
11716
7335
9610
8966
11834
8910
7416
11475
14104
3408
8855
8886
11975
6845
11664
5225
9501
5279
7363
9877
9280
8918
11201
11083
9508
8867
5190
11718
8172
8918
9443
14753
7344
8808
5239
7280
7362
9439
7356
11800
13497
2040
8318
4895
4781
5102
4833
11089
5747
8910
9363
8898
9350
14007
3667
9554
7401
13798
9408
11281
7311
9126
5740
8915
13281
9394
5856
16863
6151
13994
5658
9215
9357
1975
9464
9420
16936
8200
5738
15326
9380
8976
6777
9395
12781
7360
9550
14944
10216
9513
14937
9345
7443
7326
8342
14561
13539
7368
12204
9554
7906
13951
6789
9471
11522
13886
7424
6867
8975
14887
11428
7366
9389
7297
9344
15510
18556
13641
12122
6066
11632
7361
9558
7349
17195
6862
15453
12925
12218
7451
7493
4828
7367
7814
10706
7138
9611
7387
4845
9133
7514
9618
17442
9390
6608
14992
13617
13628
11813
12043
8858
8749
13215
14990
9478
5939
9548
9648
8895
9414
10191
13590
8888
8901
9405
8689
7287
9369
9410
9298
7411
9418
8844
7378
7306
16225
9550
11466
10160
7436
13737
5569
6649
9767
7426
8977
12316
8875
7443
14199
7443
7478
15445
7351
11543
6946
13976
9477
9464
11579
10966
6853
6744
9444
10319
6792
9380
6206
9055
8275
11702
8944
8823
9170
13710
9115
6554
9326
11632
15802
7454
13954
6660
9454
8834
7339
7309
9501
11451
12385
15717
8224
8888
7316
12586
14982
9273
6164
11672
7424
14918
7778
13804
6801
7911
11473
8293
10403
9359
8631
9488
8915
7515
9678
9327
9067
14175
5196
9413
7389
7773
10755
8458
10720
7358
7353
12351
11452
10164
7424
8943
8886
8086
6295
17240
7830
7414
7378
8960
6783
11655
8926
9401
9572
9530
9396
14042
9928
9201
8839
7321
15353
8895
9264
8939
13619
8902
9361
7944
6336
4815
11699
7330
11971
9432
8888
7421
7426
9344
7357
7407
7959
9472
5038
7324
7567
9639
7415
8908
7289
9423
13649
8883
7177
11599
9586
9415
9194
4889
7345
8922
12027
9569
9499
10334
13517
8897
8934
13439
9417
14927
5573
8287
11589
7203
7357
13475
10255
5126
9086
11504
11509
12065
14261
22126
1587
8393
13446
9577
9419
1579
8167
11707
7424
9863
8079
9449
9321
7313
8981
14921
8875
8911
8766
8889
12516
4711
7958
7359
9355
9555
2009
12769
8938
5482
9093
7389
6502
8964
8469
14204
7613
9460
15214
7872
8863
16937
7778
5272
8918
13519
11834
8916
9370
3614
8977
7583
4553
9335
9454
13884
7506
13743
8930
3587
7448
7459
8200
9551
10250
8763
7471
7472
7425
7379
13877
7406
9607
6423
6977
6241
15140
7569
21676
9647
6806
9444
9474
13622
12803
5430
1922
13675
5975
8955
8240
11522
8160
9364
9276
9419
9447
7353
9594
8897
7419
7448
9416
8911
9423
12394
7345
9010
9251
8928
9763
7091
9198
12481
13616
11755
13556
9434
8882
9589
9524
9426
8856
11561
9441
9392
7392
7913
9559
8960
7990
7583
13961
8895
12744
6435
9389
6411
10106
12520
8805
8782
9116
9608
9205
9234
9372
9890
13939
11976
7285
9164
8918
13581
9465
5288
12640
7456
8648
8700
7776
7312
9394
9516
11591
13197
8932
11956
14575
13790
11366
14033
8909
13690
8468
13977
9396
7867
8920
11256
11561
7919
14952
13890
8992
11413
9092
7407
14091
8835
7306
9456
1842
9541
11284
9299
9223
11566
8927
9345
9274
9388
7508
7577
7790
9389
9422
9468
15529
7821
13850
9290
8849
7922
11583
6839
7474
8824
11070
9127
7280
8886
7390
14475
9364
9355
8540
11581
14901
9376
9592
13696
15538
9704
6352
7397
7429
5002
9581
7791
8951
9279
7906
6022
9495
8859
8940
12303
8946
9240
11490
8174
11954
9399
8985
9090
7515
8533
10479
5957
6722
7558
4619
8918
7448
13625
9407
8232
7429
8689
8827
13019
7745
11480
9658
12118
11769
9281
9497
8840
9454
9252
8129
9303
9147
3772
12292
7818
5358
13666
9562
9551
9415
11543
9345
18249
13690
9473
14324
7389
3631
12236
13745
8979
2713
11654
7225
14791
7822
9500
13602
8902
9455
11130
9417
8896
8121
8145
11124
8609
7341
7338
9240
13830
20433
7330
12506
13913
8972
9358
9614
10786
8916
11142
14160
12675
10819
10461
9699
9340
9453
13458
13694
7343
7385
8854
13703
11608
13135
9081
9306
9268
11480
7667
15408
9154
8871
9502
9352
13134
9354
11634
12251
10698
9345
13608
17178
9294
7800
12372
8980
9608
14096
9486
9408
7342
9520
8110
9208
14272
8902
9501
1902
5711
9413
8913
13417
17564
8243
6947
6989
11070
15117
7716
8719
9403
5649
9581
7409
9399
9769
11525
6983
13674
9443
14929
7414
7509
8025
7316
11462
12801
12618
8906
20609
9352
8914
9498
4020
8891
9503
9397
8888
7262
13583
9252
13385
9424
7438
9398
5880
7425
14919
12294
7128
11505
15085
7545
8919
8571
8321
9432
12649
9538
13574
15026
13537
6622
12476
8980
6404
1870
9374
6888
8492
8901
7950
6468
7934
9977
11736
1978
11422
7352
12355
7915
6904
7350
7345
16314
9478
9546
5085
9582
12830
14822
9504
9460
9471
6692
6432
11948
8908
9394
8235
4833
7976
9197
7964
10337
8918
13905
9340
10887
8903
7384
7497
7165
4915
12604
12685
8944
6022
9445
7813
8826
7397
9424
7443
12744
6979
11732
8948
7624
8914
7277
13442
20504
11552
15830
12302
10151
12090
9462
9459
9500
5804
8880
9803
13312
8930
7395
11877
7904
11249
7419
13657
7600
10253
9413
9360
5466
9273
13605
9511
7296
9489
8876
7402
9462
9473
7733
7572
8205
9619
9271
9493
14679
9447
7429
7223
12006
7447
8859
8991
5082
7644
9519
7404
14038
9514
7383
9359
13487
7561
11637
15378
9259
7392
7453
8971
13342
8913
8823
11518
6383
8974
9149
7469
11878
9408
11557
13725
9111
6898
7205
9073
13666
11482
9474
9352
11599
7790
7364
14632
11583
5110
11550
9394
9145
5876
14862
9446
8957
3609
5235
7799
15487
8887
8205
8971
8036
8938
9592
13739
7343
10348
11464
13639
13991
11513
7197
4647
6705
4758
11297
6569
8721
9383
9111
8066
13951
12033
11670
8087
9292
7338
9441
9028
11737
7272
7361
9411
7560
8847
9493
6377
7952
11827
8870
10318
8338
8913
9516
5205
8905
8921
13805
7125
8770
5178
15630
9271
13377
20930
11728
9447
7877
12600
8867
9359
8831
8901
12989
9361
10097
9306
9383
8871
9028
8914
9240
9468
7398
13409
7827
12642
7363
13712
8916
9479
7585
11581
9542
9426
7442
6783
9617
8814
15531
8288
8884
8873
13755
7442
7431
9465
6916
7790
7324
7418
9780
6955
8124
9498
9478
11546
7525
7258
9531
11625
8844
11619
8941
8860
6964
10786
6810
6833
7402
13846
6050
9462
7403
10154
6854
6823
14012
9388
7331
9424
9380
13331
14833
8863
5612
7342
9408
9741
13657
9586
7656
8940
7961
7387
8937
14991
8841
6434
10347
9335
3106
9486
9696
6584
9392
7500
14996
7789
9478
7425
9031
9375
12188
8274
13661
9341
14634
7285
15371
12628
13687
13762
13698
9578
11536
8872
9551
7455
8722
1935
9474
9268
11237
7052
9644
13896
10083
13427
9566
5300
8884
8886
15365
7354
11656
8972
10122
7422
8216
9178
14897
7214
10070
8922
7329
11882
9478
7215
8860
9093
9378
13675
7339
13581
8756
8848
11435
7398
12271
9637
7515
9409
8979
6996
14970
9593
11771
5896
7361
8902
8329
8472
14054
8496
13628
7379
7506
7368
13637
8851
8883
8889
15012
10195
8875
8000
3955
13809
7954
11707
8953
4802
9479
9441
8485
8867
6872
14057
7345
6839
7439
5505
9318
9766
10274
5471
11834
9517
8057
7337
9422
8187
11090
9067
5580
5067
9641
14000
7349
10822
9535
8214
11592
8008
7912
6621
4939
7602
9328
12152
9485
9380
8176
9574
11554
6762
7527
9351
9482
8344
9494
5450
8898
7455
8484
5348
12922
11816
8581
9813
14014
13497
11214
11648
9265
14136
9063
9173
7338
12449
7364
6184
5703
11806
8304
13772
11699
6916
8431
9373
10009
7355
13528
8292
7355
9252
10158
10000
8960
9431
8950
8665
9320
7388
9328
9096
10161
7557
8740
8266
9473
8855
8863
15523
7307
7350
9370
11564
11794
13754
9218
11686
13483
9060
8498
17487
7351
9375
12041
6415
9401
12358
8911
8968
7065
9332
9520
7960
1576
8991
7450
13956
9109
10464
9011
7429
11447
13507
8931
7399
8968
9368
8869
5271
7328
8639
9504
8896
9431
5935
8458
9489
11532
8968
7632
7341
16241
9510
12710
12895
9420
8083
11358
10435
9010
9283
8968
9390
8559
7308
13023
14886
9129
8861
11668
7347
8377
1777
5337
11327
8941
9081
13288
9306
7460
7454
11453
18434
9211
10242
9463
6196
9327
6440
9376
8161
17047
11193
8889
13650
9430
6841
7547
7505
6468
5395
12609
7334
13877
7434
7332
7387
11882
11366
14028
8862
7754
11711
9407
4783
8941
15484
11550
7533
7417
9356
9391
13902
8310
6980
6805
10408
13866
17295
4544
7473
9385
9454
9618
15591
8097
10166
9431
9152
8953
13794
8838
9534
7059
3610
8950
7333
7303
9455
8871
11164
8973
8362
8882
9792
8097
7791
5860
7368
9463
8976
6781
13619
7284
13680
9378
14927
5861
11751
10096
8337
9557
8872
7855
11575
12508
8872
14037
7928
9492
9379
6429
7436
9479
9555
7350
7381
7096
8781
8950
11188
9245
13934
8835
12502
9455
6223
12618
9461
8880
9645
9615
7750
13481
8904
13925
10172
9453
9529
11241
7907
13700
8501
12792
9564
9170
6861
8144
9369
7493
6332
13252
7370
7354
9462
5200
5196
7434
12665
13266
9389
7347
9449
9476
8922
9327
8485
7348
14979
7682
7370
7396
11381
12708
8927
13263
11284
7872
7417
11830
9480
13876
10059
12269
7371
14226
15455
8062
7434
7782
9142
8977
12425
11346
7333
9529
13434
9425
12714
7773
9141
8917
8934
12031
9577
11700
11114
15350
9457
9208
9468
8929
11235
9381
8903
9553
4915
8906
9530
8895
14553
11285
11389
7726
9293
11030
9547
9631
8232
7196
8951
8932
5843
8885
14997
11392
9558
7434
2484
8933
9113
10511
22783
8919
7308
12473
9592
11976
9462
9388
6806
13664
10865
9644
8929
10596
8123
13711
13864
8951
12041
9478
11538
6862
13685
14961
9456
9390
8909
7411
11369
10417
11925
13841
7446
6465
7559
9417
15253
13698
12122
6891
7176
9229
7742
12630
9286
9297
10247
8438
12083
11847
8733
9379
9405
12063
13409
17450
8884
9497
12317
6933
7409
4793
5074
9464
8396
7682
10367
9453
8890
17368
8519
10166
9429
11784
9387
5637
8133
11631
11239
13676
12665
14979
13762
13945
9370
15306
11736
8912
7664
11243
11791
6160
9355
6799
15924
6472
5029
11835
5696
5056
15538
9284
8969
4939
8927
11443
9487
7634
11284
9389
7870
7188
7448
13662
7475
10123
7360
9303
9391
9520
9463
6836
7323
15252
10905
15604
9415
6864
4635
6784
7566
7556
6862
9406
12537
7431
13661
8954
9508
4923
8925
8205
5447
8236
7415
9467
8550
5300
9307
9469
9488
8881
8952
8912
7331
9350
9201
7242
9590
11466
6817
11706
5897
7438
8853
11478
9621
16055
8706
9458
11477
14154
7528
9644
8952
5538
8357
4909
9543
13596
13906
13799
9332
8959
13984
9703
11567
12398
8735
14946
15498
9863
7399
13649
7819
7257
9491
8888
9412
5445
8393
9467
7128
8437
9475
7632
14506
13306
7863
10454
11584
11718
3095
5161
4314
7346
11100
10309
15122
10407
9335
5290
3609
9473
5213
6412
13619
9005
9494
8606
9335
13058
13592
9320
10079
15336
6167
9506
15893
7012
8602
7301
9369
9481
9498
9246
12761
9556
10169
11415
16087
7468
9118
9118
7608
9573
10529
12120
8912
5921
13692
9340
8156
8878
5873
11649
9657
7352
7507
9102
8950
8839
14068
9379
9460
9400
6142
11335
11510
1856
8889
13537
9187
7332
10376
9482
12117
8245
9442
9027
7363
9500
8296
6800
9326
9450
13650
7461
11002
9389
9498
8791
7060
9105
14000
11897
22665
8978
11583
8934
11516
9326
8878
6140
8879
8888
8918
5112
11593
9390
8896
8171
10291
9208
5202
13640
9493
5176
5255
8828
12650
9388
8535
7439
8247
13709
15513
9244
8957
19492
9399
9325
13993
6443
8951
9407
9320
8878
8867
6849
7387
5245
12170
8462
9520
7426
7505
7509
10063
8415
5195
11144
7425
10934
6498
7326
9558
11589
7789
13070
12725
9718
9478
6464
8191
7392
8928
9398
7615
8536
8877
10751
7432
9399
9528
7374
6922
7397
8945
7649
9383
9307
7355
11274
8654
7808
9491
6412
8897
8904
7765
7279
9436
7776
9456
7900
9471
9495
7446
7877
8958
9490
7050
9606
9421
9528
8892
6841
9429
11722
8490
7512
9189
9433
8943
12751
13443
9556
9470
12479
1879
8135
14987
12908
7476
7448
6930
12553
7337
3286
7320
8919
5772
9480
7355
7297
7548
2875
13395
1822
9540
8982
17668
9435
12194
7971
8947
11941
9459
1802
8926
2941
10364
7923
14826
3534
11516
19687
7416
7792
7877
7264
9478
9330
12351
10995
4912
9365
13612
7269
7394
11575
9370
14762
10022
8040
8933
8915
11546
16551
7827
14209
9592
7371
9414
14975
13668
13809
5583
15492
12493
12293
16245
8950
6797
6845
7315
6869
11065
4850
9540
6440
6830
9408
8915
8547
15409
8072
6691
13418
12518
12518
7798
8940
8280
6937
8949
6985
7362
8483
13009
9399
9418
4816
15386
5173
1527
8861
8800
5306
11718
9423
10086
9499
11659
9527
14875
9528
12448
9342
7943
12732
11324
9500
14008
8039
11750
7416
9431
7322
7428
9362
3546
6830
14002
7995
10822
9470
6486
13899
9511
8757
8645
8899
10845
6497
5088
1867
13231
9510
8956
7763
7835
11713
8904
7315
8867
8882
7430
7154
7215
9483
11243
3545
8923
13667
8341
6461
9479
8925
6865
7566
6851
4431
7558
7571
6846
9569
9145
6797
11409
6836
9486
19731
11841
5442
8888
9402
9533
7564
9370
4775
8379
10926
11936
9629
7361
8882
3229
7567
6655
6828
3972
6854
12114
8355
9465
9202
11387
13857
13954
4264
7445
10139
9487
8612
13309
8905
8804
8097
8231
7560
6830
4684
6810
6858
8819
9476
8874
5924
5519
4904
7040
9997
5395
9352
13022
9475
8892
14005
8953
5975
4977
11533
8932
11666
9210
8930
14404
5366
8976
7647
13946
10249
9162
5901
5460
9712
9751
7325
8930
7511
7041
4911
7566
13637
13777
9389
7512
9508
4962
9616
15746
9457
11718
10166
9488
7334
10156
3615
11516
11519
12957
9461
9295
7355
7501
9595
9343
7403
9132
9134
11624
6843
11242
11594
9387
9993
7381
8925
7340
11800
9307
8847
8938
13128
7396
8206
7897
9370
7504
7377
7510
14040
7298
7500
7402
8601
6861
8023
8071
12085
9926
7366
7419
5365
5056
4434
7564
6977
6757
8937
7568
11468
7344
14738
7376
8668
8866
14948
9192
8921
11326
9117
7422
7164
8886
4218
7437
8913
11478
9675
7395
7146
7438
8885
7374
11512
7502
7351
9625
9265
7441
9378
7166
6870
7568
7403
9208
7439
9378
7934
7186
8754
9398
10158
14817
7372
9407
7370
9508
9490
8387
11475
7320
7414
9635
9275
9456
6230
5788
7453
9348
8907
5906
6862
6540
11489
7367
2986
14248
7417
7061
11470
9362
7362
8515
8903
9407
9408
13646
15358
5906
11575
7567
7331
14252
7566
9354
9481
9374
6981
9324
7370
7566
7534
7561
8343
7306
7339
7567
7388
3055
7426
7568
7563
9352
7792
9363
9424
7364
9175
7566
4626
9424
13656
14438
6879
11469
7419
7344
7555
7562
7559
6780
10170
9833
9474
11570
8069
9363
9372
8776
7804
15612
9709
7304
7359
7331
7379
7385
7539
13662
7401
8230
7570
6839
4388
8371
7507
14896
13173
7419
13074
6227
7323
7434
6863
12570
5734
7559
11604
9576
9399
9665
7357
16235
9385
9681
8297
7717
7382
14479
7439
9415
8706
9463
6804
13629
9717
9833
9474
7419
8079
13682
9659
9931
9576
7990
7329
9455
9615
9255
7422
14044
7560
6823
7567
7418
9667
14739
7351
15028
6961
11823
9298
9587
4886
9545
9833
9474
11624
5242
7011
6937
8021
7301
9653
7389
9454
8269
7386
6718
9348
7344
6762
6468
9749
9389
9313
9733
8790
9667
6844
7353
7369
6695
4550
7561
6843
14439
7570
5709
6869
6843
7356
9530
8910
9622
7549
7417
7040
7335
7334
6825
12293
7367
12209
9417
9617
7560
4520
6889
22120
7139
7568
6865
18026
9342
8533
7416
6112
8606
7484
7375
7417
7408
5438
7324
13628
12053
14948
6979
9496
9396
9084
8725
8009
7277
7347
7421
13515
6861
4511
8124
7410
7328
9392
7429
7539
7365
11621
8440
9519
7338
12716
7369
7861
7684
7325
6699
8781
7307
9534
7375
7346
11977
7381
21569
9303
14201
9338
9613
12877
7346
7405
7449
6855
14166
16582
6863
6775
17116
9459
7569
10120
12656
7571
9290
7482
9425
7372
7363
8024
9564
8479
8240
7307
7361
7463
7298
9394
9422
8826
7281
6226
7888
7338
4844
9559
9536
7565
9332
6839
6480
11947
7435
9449
9830
7314
7423
9546
12044
7388
9441
7444
7412
6347
7337
10203
12727
10146
9331
6841
9657
10535
12668
11616
7370
9481
6859
9539
9454
9365
9114
7346
9492
7672
7315
7347
16744
8431
8073
7713
7354
7353
9387
7413
9685
7320
6954
9386
7508
9353
9463
5027
8060
7702
6985
8936
7545
6842
7347
9458
7397
9522
10173
9454
7563
7698
4531
9551
9518
7394
9892
9533
7382
7336
9646
17575
7404
7367
5394
9322
6793
8524
8167
7809
7449
7359
7374
7332
9399
11836
7398
11613
11999
7400
7836
9460
9485
7385
7376
7417
10788
9379
9457
9756
7345
7360
7384
8961
9320
7567
9385
21249
7578
8472
7394
14941
9359
9649
6931
10016
9658
9298
8937
7321
7474
12865
6915
7391
9650
9353
9629
6852
7441
9663
9333
7806
7456
9593
10589
7332
7326
7504
8825
13902
6990
7424
7389
7277
7319
11385
9427
9588
9513
9475
11372
7334
6843
7326
11542
8063
7273
7501
9357
7322
7335
10124
9771
9413
7909
8024
9689
9535
7336
7350
7440
7568
7568
8792
7100
7419
14735
7314
7286
9448
5944
14435
7567
10144
6886
7418
9341
8915
11573
7360
9338
9627
7297
7336
7429
7346
9551
7418
9420
11491
7347
7307
7380
10448
9375
9656
6899
9342
9340
7567
9303
10790
7358
7358
8134
6849
9721
4760
9604
9877
9518
9161
8804
7374
9336
13683
7270
7337
9545
10073
9713
9587
7354
7396
7456
7315
9529
9514
9372
9372
7424
8523
9373
9566
7409
7376
7346
10132
9352
9527
9338
8006
7296
8332
7694
7802
7386
9141
4846
7568
7243
8722
8020
6841
9155
7347
9270
11535
9642
9545
3743
3401
9379
7355
8049
7693
7334
6842
9712
9447
7381
7381
9434
7311
9385
9597
7263
9659
7447
6473
6422
9439
6676
7318
9550
9652
7379
10016
9658
9298
8937
7358
7417
7381
9354
10281
9203
7279
7172
9349
10120
9762
9402
7569
7790
7329
12688
11611
7355
10362
9366
9382
9639
4625
9481
8870
8197
11583
10074
7326
10451
10092
9375
10409
8766
8407
8849
8048
10835
9388
7565
7798
9581
6458
9367
9544
7305
7683
7348
9897
9541
7385
6924
7371
9383
7394
6829
7756
7403
7092
9688
7350
9356
7571
9520
6823
7309
7496
7563
7437
12524
7342
9545
6797
7508
7540
9983
6423
9416
7342
8179
1823
9354
10079
5732
8802
12500
5519
13810
11270
9451
8877
8824
8927
13837
9441
9490
8894
11755
13210
9179
9469
5156
9398
16079
8904
7826
9438
8978
11044
17559
8904
8295
12299
8892
8179
13691
9198
9789
8918
12452
7895
9490
3352
13754
7447
6527
7296
13646
9330
9316
5816
7356
10230
14100
11922
9603
7831
14079
7353
9386
10064
7479
13666
12346
13848
11524
7276
6229
11509
19675
8212
8621
13154
5702
9196
8697
7371
7118
8749
10478
6205
9471
8516
11109
9625
12015
13638
7632
13100
2168
9542
9899
9590
9589
13491
7429
9535
8664
19821
9321
9678
6893
8938
13577
8011
7527
11646
6110
9562
9377
11496
7333
9532
9517
7386
8320
11312
9339
9142
9767
11368
5725
5826
11036
10683
9372
7319
7343
7941
8895
7809
11954
9513
5829
7336
9699
9518
7308
6949
8133
12164
9260
9493
22731
7575
11898
14903
9603
9102
8810
11568
7487
7135
8225
6445
7331
9356
9614
7418
13566
8417
11105
10784
13610
5087
8879
13640
9328
7451
8972
8887
8858
7978
6948
11408
10058
12924
12656
7446
7398
11529
11177
6647
9385
6059
10211
10428
9534
9670
9006
14114
9541
8894
8022
7339
9485
15365
13613
9113
17080
7409
9975
8370
7304
8554
8873
7094
16877
7371
9518
9487
7375
9422
10203
22145
9623
6442
14652
9355
9750
10525
7357
7349
8500
11522
16870
15692
8855
9572
9574
5507
7246
13516
8083
7359
7331
15532
8152
14895
6879
8188
9493
12575
11531
7425
11063
8557
9467
14892
9347
10107
11682
17972
9620
11509
7825
7614
9047
6902
11799
9423
10317
14076
8782
7410
14095
7452
12128
9465
7287
7784
7351
6899
11560
13647
8602
8898
11693
9771
8520
7351
11586
8758
5898
9404
13539
9579
8931
8932
7381
7418
8920
9377
11803
9458
6346
7464
7348
8912
14543
4885
7403
9490
9397
7350
9246
7821
12170
9496
7451
8925
8912
13916
9338
10236
9266
9285
9399
9417
13845
13799
9471
11598
9502
8891
8956
11411
8228
9372
14395
7786
9510
12782
5180
5592
13725
21895
11423
7729
7731
12758
13491
9630
7421
9511
10420
11396
8868
7459
14706
8848
13846
9338
11599
7497
9416
8899
9392
6887
10217
7390
19125
7451
8905
7304
9515
7484
9442
7254
10342
7045
8916
11652
5439
9492
10130
9708
8458
8953
7784
13602
14920
7327
2225
1596
12184
8908
13477
13352
11446
6474
8809
8706
11955
11489
7510
10997
13681
8948
15521
9541
8333
11703
12661
8779
9448
7823
15520
5614
9284
7100
10826
8210
7975
13481
15507
12382
7346
8935
7777
9439
9536
8963
9680
8236
7373
13221
9332
9539
8957
9496
11471
10327
8949
13843
8873
9624
14981
9444
9967
7346
7383
13797
5125
9274
9345
9372
7810
8906
7457
11505
6891
11577
7459
9334
9500
5604
7419
11155
9325
13515
5293
13990
9400
12862
8571
9102
7046
15697
8111
7177
12505
7357
7459
9213
6989
13679
13628
7311
16945
7816
7566
14598
15548
7361
14871
11050
17036
11735
6370
7782
7396
7811
8871
7859
8710
8005
13555
7296
9377
8852
5184
8863
11527
13533
6360
9423
13951
9359
11198
9216
4831
2755
10048
11705
14829
7383
7031
14201
9001
9412
9419
9445
8855
8971
7421
10053
14070
9350
9853
11536
15904
13653
11510
8891
7355
7423
7379
9389
7563
15614
8159
11547
14914
9291
8801
16752
7346
9412
9314
14325
10154
11493
8968
7576
8907
11815
8261
14096
8913
9546
5373
7351
9571
9548
9482
12324
9914
9555
14211
7370
15351
7316
11525
9478
9376
6214
7001
11405
9519
6834
7107
9537
5889
11430
9583
14839
7379
13824
13146
7802
9405
10406
8374
11708
11931
7367
8898
10458
9750
9318
9371
9492
13898
9406
14969
11771
11601
9483
7306
7325
12769
7773
14007
11759
6201
9493
3180
8880
5439
9357
10259
8925
10271
9473
7098
8980
11148
14212
4846
7490
7382
8927
9620
9448
7979
7288
11608
14106
9316
10958
7768
11966
7779
11547
8785
7360
7285
13572
13615
12349
9375
11418
8996
9603
13658
8831
7265
9717
8392
14013
11577
9326
5239
10522
11121
11622
13644
7529
7309
16562
6169
11394
7057
13836
9497
9010
9660
15520
7510
9299
11560
15569
8239
11605
5207
13614
8913
9951
9437
9597
9512
12412
7411
15526
8858
7301
7965
7498
8944
7349
7316
2589
7280
8276
9452
8974
10733
4347
9617
7488
6426
5192
14869
12771
7904
7433
8942
7322
6840
12783
13271
8988
4758
11480
9597
8909
15532
5781
5508
11877
7886
14682
8584
9365
7431
13140
11527
10152
6401
9391
7456
7440
7360
7369
9458
9807
7427
16038
8541
9512
14869
6878
13798
7389
6738
9687
7508
9443
8287
7332
7414
10531
9651
8650
5195
11840
7362
10644
7302
7430
5167
7265
7431
7469
9405
5667
7299
14898
7361
12674
12052
9516
9403
11473
4867
7414
14933
11673
6363
7371
10203
12178
10120
8310
15324
4107
9894
9630
9335
7425
6418
11458
7480
7376
7449
9229
5180
16950
6193
11494
5913
16877
7508
5202
14628
8272
9347
10994
9441
9708
11205
13648
7711
7338
16251
9582
10305
7240
6754
7392
8928
9319
8879
8900
4722
6400
8922
6604
12685
12687
13865
9006
12763
8812
8967
9483
13025
11492
8879
9374
8723
16881
7379
6501
5215
9307
9210
8370
8883
10024
9217
7829
8921
10900
7425
7964
13683
11998
6605
8845
18252
6483
8223
9336
8930
9491
7305
7325
9359
12738
7509
8889
7416
9358
7329
7350
12308
9321
8499
6376
8976
9465
8904
9120
12892
14044
9429
12409
5119
4278
7377
9375
13623
9401
14969
11241
5098
9641
13549
13147
13282
13627
9414
9400
6477
11266
9378
13737
7364
14007
11927
9287
6981
10466
11722
1580
7350
7764
5756
5791
8877
13891
4230
9481
9364
10011
10011
8865
6182
9422
1828
7988
8916
8443
5502
6817
8333
8524
9294
11427
9061
9237
8955
5040
5518
10365
8338
7268
2785
7935
7130
8955
13085
8796
14095
12436
13019
9016
7987
9523
8376
11885
8396
11952
7360
10068
7771
13421
9491
5170
6625
9544
7152
8951
13835
8926
7570
11513
8996
15388
7434
8947
8910
8879
9173
9340
16623
7353
13429
6471
9387
7423
9383
13992
8791
7423
9373
10009
13470
14889
13686
9648
7383
11134
7436
13929
13984
9254
7339
7351
7421
6839
7304
4989
12128
14973
9293
6480
10177
4801
9633
8904
13035
13948
7516
17002
8017
9263
9623
11500
6652
9401
11523
8939
10742
9011
9397
8965
9463
13141
7429
9277
11642
13528
9037
8266
7175
7367
13686
20517
15003
14070
9371
12672
6327
7389
8904
6956
1578
9398
9417
6878
10376
16174
8821
8571
9232
10422
8028
14988
7569
7401
9420
7928
11819
5567
6722
7490
7401
10448
12390
9464
11168
8961
9453
8533
8896
9352
9264
6487
6385
16911
7938
9225
6821
10237
10139
9321
6739
1894
8931
5732
13475
7279
10098
9424
5921
7452
13355
7503
7952
7907
11545
11214
7423
15008
10166
7395
7427
8133
13995
11650
15337
4915
8331
7312
10162
8788
7380
13750
7481
7396
10192
7401
7269
14894
8548
3104
15665
9268
7027
8914
7405
10298
8963
8144
8957
7407
13429
13597
11200
8908
11603
9582
5736
9307
7307
13679
14154
13942
8439
11508
9249
13491
12915
9358
7320
6266
7392
7369
7340
7344
9466
10054
9374
9703
7347
7237
10949
7841
9361
5390
13634
14507
9286
9714
7502
19174
9415
6802
9435
9123
7303
8994
12526
8375
11507
8636
10000
9425
8907
6890
8978
13887
7354
10302
9372
6357
7436
5138
9296
9424
7972
9546
5672
6151
7346
10301
7404
7358
9306
9601
15451
12472
9020
10125
17166
7487
13779
9415
13827
7312
9592
7325
8973
9823
3092
9611
5335
8974
9406
9464
6929
9286
9464
13777
8934
8277
9310
7358
5197
8155
16174
12026
7425
11523
14204
13504
9601
7404
7370
15952
9124
9309
9513
9317
7450
7268
8899
7348
7256
13990
8089
8169
14889
9038
7982
11625
15533
8027
9542
7323
9495
11306
9203
9193
9482
7352
6612
7418
14927
9353
11579
11244
9909
8019
6829
9141
10119
9424
10213
9569
9285
6836
7497
7723
9651
7789
9083
6444
9403
7167
7751
9065
7674
8148
7996
8134
8592
17156
10339
9608
14968
12211
10140
9513
5699
8986
9424
9447
13429
6736
7408
13632
7424
9394
5385
15532
10792
8667
7322
8883
11950
7432
9632
9672
9418
7431
3362
10841
7460
10223
8878
10122
7416
9404
14950
14947
7434
7250
7265
9349
13546
6754
6758
9349
9405
12205
14951
15366
5184
10639
7528
18755
9483
8710
7311
13225
9470
8060
6839
7746
7369
7170
11591
12100
8246
6209
16872
9396
7497
11957
10602
6129
9366
11525
11953
6477
7252
6203
3327
7750
7271
9573
9494
9238
11674
7190
7568
6828
9833
6813
14091
7568
7822
10202
10127
6741
7571
6820
11296
8372
9373
14939
7462
11972
7461
7568
6849
8557
13909
6842
6842
8978
13525
6838
6424
11650
7769
6869
9378
9547
9518
6849
8787
9406
9393
4423
6843
6809
6808
7396
6847
6857
14444
6854
6833
5995
6849
5822
6519
12087
9431
12376
6417
6866
7293
9471
7569
13776
6798
14079
7265
6826
7348
9334
7393
6965
6816
15016
9260
5805
8934
9660
6724
10517
7448
7326
8939
6718
7428
13863
6740
8863
10227
11469
12294
11432
14919
9365
7517
15354
9534
8960
12934
13451
5742
5649
11346
9166
7419
14989
13942
4221
7984
8510
9488
7363
7423
9154
7437
7769
7144
8523
7379
8935
12883
9490
9494
8898
7301
11729
14981
9267
14320
11781
9462
15392
8010
11928
4371
10338
8239
10965
8918
9536
12443
6657
7483
14121
9398
7475
13756
12821
8498
8942
6722
8861
9575
6988
9529
9478
6484
8938
7352
8951
5280
7339
13034
7377
11732
7428
7873
9479
7455
7452
13729
11223
7273
16322
9521
6221
8952
6954
9404
7390
7439
4848
9702
11483
7337
11852
7433
11649
8971
7248
9396
14872
13626
9392
11712
8993
7807
9518
9595
7508
8885
11353
7276
8882
8979
7379
7405
14669
7238
7454
8987
8177
14897
9538
9447
9467
9544
9276
14164
6664
9324
7348
9382
8031
7668
12738
8873
12152
11302
8895
19596
9321
10022
11101
7473
13855
7420
6015
8920
8220
7344
8270
7456
6887
9491
7557
9419
12391
11709
9002
4459
14400
6449
7369
14264
14329
7357
11959
9178
13091
9324
8880
7780
7032
6843
7331
7277
12333
9449
11489
7353
10768
8877
8525
8785
9449
11106
9382
11400
17794
22330
7347
10602
8842
5625
6057
9346
7394
7765
9635
9543
7443
7475
9356
9448
13959
7454
14723
9519
7469
9006
13626
12187
11412
6989
7425
8053
9370
14977
9408
9544
11490
13820
4323
4957
7393
8941
6833
7415
8275
6838
7391
13449
11837
4412
9508
7476
9510
9566
11412
23621
6495
8983
7442
9350
9425
9400
10718
10001
9191
8646
16225
8748
9409
6403
10226
9436
7414
7482
11517
9492
4762
12578
14071
9990
6837
8746
6778
11854
8932
7965
8456
11134
9300
11531
9589
9379
8853
8305
12375
11696
8802
11241
11274
8942
6459
7805
7467
12787
8129
11538
13084
9543
7390
14959
9127
9526
8706
14928
10123
7461
11597
7282
10781
13395
8910
5210
13588
7847
6816
9379
7434
10435
9383
9546
6843
11581
7911
9556
14973
13903
3130
9587
7388
7388
10247
12911
16362
7374
7555
13892
8912
9144
9362
7370
7509
13487
7964
9053
9421
13457
7365
10225
7508
10472
6901
6947
7341
13603
7028
7569
7561
6859
7564
7998
7567
7569
14326
7565
6877
14403
7419
7031
7570
7566
7565
7566
7541
7568
7565
7565
7569
13671
7567
7563
7032
7570
7357
7540
7332
14433
7568
7341
7569
7568
14957
7567
9520
7389
7567
9352
22367
7028
7563
7561
11556
7276
9522
10720
10085
7456
14899
9387
7393
7674
13314
9253
13637
7489
7950
8922
6452
14041
14839
9515
7464
7473
8147
9424
9394
7432
11191
10130
8990
11499
9500
9271
6633
2446
9489
8887
9375
9705
11365
8389
9650
8380
8892
9428
11104
9302
13160
8933
11609
7421
9587
6108
7571
6864
6852
6754
6823
6700
6858
7563
9159
9484
8759
8294
9448
7295
14205
14219
4501
7339
6799
15366
12512
14894
12778
8966
7385
11536
12680
9459
4144
7390
7333
9658
6835
13464
6649
7374
9040
14727
11771
12033
14891
9883
7493
15839
8933
13681
9237
4695
9320
14776
11594
6435
10419
9401
11286
9472
6255
7991
14594
10984
12014
4964
8782
8874
9381
13200
8941
8809
13364
8091
11959
8898
5292
9636
8880
11440
7356
13784
9675
14154
13144
9394
7427
9438
8685
11406
11385
13471
8128
9375
13929
9450
9318
16831
6433
9477
9377
8929
11962
9499
7565
11638
11710
7924
8943
11715
13829
9530
11970
6442
12683
9459
8986
8974
9061
9360
7771
9312
13234
11913
8345
9534
9420
11480
9371
5092
9418
9423
8911
11215
8955
9512
8722
9286
8867
12421
8881
8948
13661
13679
15142
9416
14187
9414
16105
9437
7883
13796
9936
9380
7364
10258
12617
8671
9294
10426
8909
8928
11481
9022
13658
11073
10260
9115
9308
10190
11888
6397
14407
13497
14883
12481
9629
5808
8907
7355
9375
7424
9681
18244
9485
14944
11702
10399
9252
12175
7845
12952
8654
8523
7352
9310
9476
7700
9473
7507
9368
5268
7306
13582
9630
9389
12455
7411
7459
7362
7859
7177
6835
10162
8951
6841
9460
9970
9548
9401
7390
9198
9192
7450
11368
7404
7485
8399
12641
8595
7384
6747
9767
6719
7395
14944
9513
7378
14688
7356
9540
13508
8334
14913
14997
7404
7386
6751
11754
9411
11537
13649
7557
10496
11493
9238
7494
6682
7446
11656
7335
11958
16820
7346
10210
7339
7366
9482
11696
9485
7347
7357
18544
10365
7387
5307
7290
22860
7305
7441
8769
7562
7529
7267
7472
9430
7361
8946
9611
13530
15002
6837
6822
9390
6634
7416
7492
13705
6833
6835
9576
16035
6889
11599
11930
10915
7321
16006
6787
7509
9511
14999
13055
5064
9606
14459
7037
7358
9245
13684
6839
8911
7415
10148
9391
7357
6813
9634
9394
9429
14958
5384
2000
1838
13634
7371
7379
9333
17134
8201
6824
7431
11205
7450
4826
7337
8673
11218
11193
11459
11103
9431
15237
5487
9192
6155
8921
8871
12740
8386
8938
9517
9500
12792
8842
8333
9427
7310
7423
8899
12594
13558
8947
9407
5537
7507
9254
9354
8830
7932
7380
8372
9113
10750
13708
7171
7427
7343
9369
6198
13689
6601
5363
13783
7349
8393
7771
14325
6731
6834
10981
14012
7361
11562
7366
7308
7426
15519
8874
7461
9469
9518
7422
9585
9358
8840
9136
6228
11841
6765
11897
15972
9320
5168
9351
9501
9097
5150
9367
8913
5450
9228
8682
9346
11476
9575
8919
7740
7443
10456
9637
7567
10155
11320
9374
9136
11974
9271
8876
14966
11651
14811
9417
10439
8976
9524
14060
12508
13451
17445
7481
9384
6050
7345
11941
16303
8938
8983
7370
9122
8980
8589
8273
13587
8738
8932
9300
8906
14656
4973
8513
12010
13311
8866
11787
5467
8957
14801
7328
9356
8950
8950
9456
5423
7976
10875
21102
6135
12560
10236
7391
15533
13856
7424
8946
10560
8079
9517
9486
9610
7437
2152
8875
8881
1746
6661
9011
12133
11227
15011
13737
14903
8830
7384
9375
8910
9612
7905
6915
6475
6062
13856
13697
9293
8877
12974
6895
11132
9409
7488
7425
12678
5424
12971
11237
9918
8904
8988
13356
7163
16500
7341
7403
9374
8454
8906
7431
7984
9246
4949
7386
7569
11339
4887
11645
7904
14050
7340
8856
8036
8203
13864
8521
10801
7335
8761
7379
1814
9530
7143
13528
8396
9080
8927
9456
12892
7448
12547
9416
13478
9397
9209
4825
13578
9005
10299
7592
9487
7434
12172
8915
7416
13974
6200
8690
7437
7339
8932
9532
10177
9603
7787
11334
8507
7815
9080
7418
5224
8909
9606
9389
5200
13409
12066
9846
11479
7364
8532
9306
8911
8872
14066
10167
8991
9288
7973
12212
13643
14152
9477
10910
11999
7398
8871
7332
13873
6868
8935
7564
9351
8929
7334
9000
7368
14682
7441
10020
15113
7572
9414
7770
7284
9601
14062
14068
7732
9189
9372
8973
9122
8728
16028
7526
7434
12569
7360
8738
13759
9540
6398
6591
9434
7333
14245
6486
10060
11478
7436
11731
7367
15661
10429
14018
12505
13385
9400
13683
9159
6865
14983
12540
6413
7344
7239
14010
7371
7355
11075
4951
9730
7331
13209
9128
5495
7456
3236
8899
13845
7506
7850
7413
15016
8758
9500
11538
11062
8884
9818
7353
7650
7940
9272
10827
11640
12397
9409
7377
10055
8291
8028
9531
7427
7381
7437
7307
5297
8164
11803
12022
7403
6483
14015
17213
7446
7429
7520
8991
7361
5353
3194
9072
9968
8908
16913
11267
9435
7361
7278
9488
9525
6606
9454
7261
9335
12673
9890
9419
10111
7443
8371
13603
9428
10155
8810
8123
8521
8732
9152
13440
13889
10974
13457
19305
9130
11314
11574
14977
12337
12736
9500
6490
9945
8733
5474
8536
7142
11727
9584
9298
7404
13120
14076
11955
11572
7393
14112
8089
6421
9560
9401
8961
8985
9446
1964
9370
6849
6844
14015
4904
9384
15797
9432
6738
9392
5333
21697
6684
7413
13694
9653
7361
13553
9351
12302
7348
13461
9427
14927
14896
9349
7849
7362
11161
11616
7374
7865
15281
5213
7394
9330
11366
12534
6854
5392
8721
7681
12244
9367
14997
7438
7340
7442
9238
11872
8849
7866
7329
13764
9516
7691
12081
13443
10094
7319
8037
4422
6853
7357
13874
12108
1382
9215
11733
8882
9588
9579
7526
7323
7382
7182
7337
9190
9454
7543
7397
7418
7572
7346
7454
7465
7546
7722
15114
9634
7395
13650
9241
8549
9389
11647
5023
7586
7328
5826
7486
7287
7296
9389
9388
9366
11673
8890
8862
16725
9394
9520
9500
8895
7755
9472
8712
9289
7783
7271
7271
9459
11419
7371
10692
10618
12505
15374
11578
12642
7318
9004
13425
11744
7338
1880
6813
10428
7509
12074
7302
10809
8984
8243
7444
7361
11715
9514
7550
9312
16775
9457
11666
10254
11844
9592
9425
9428
9136
7126
5278
14171
8947
9573
5183
7423
9390
16815
7345
11486
9542
11301
7849
9413
9395
8129
8982
8081
7511
7940
10332
14014
9465
13692
14290
8664
9121
13833
9347
3114
9079
11631
6488
10527
7441
13671
13642
7340
8888
7410
8056
9330
9386
15785
10836
12922
9473
9422
9362
7366
9414
11567
10698
9122
7880
9436
7286
6797
14146
11173
9994
13168
13504
7346
13762
8689
11494
8560
9535
13293
7437
7420
10530
7892
7418
9467
11525
3610
13575
11712
8911
10354
10651
7438
16779
11164
9209
9983
13654
7361
6383
11791
9521
12569
11215
8909
9385
8971
9515
5580
5172
6022
8280
9634
14939
12623
9418
12744
11235
7763
7366
10484
9319
9352
10953
9133
11412
11569
7850
11247
7360
9247
7341
13674
5205
16407
9442
7386
11489
9469
4772
5203
8878
7431
12406
11871
9469
7369
9844
7701
8790
14915
8721
11233
8058
8981
8521
8912
7642
9295
21359
9262
10928
8957
8970
8650
6800
8507
12738
11217
17425
8112
10563
9235
6994
8533
9348
4946
7506
12396
7380
7367
9481
10860
9616
8638
7422
7335
10302
9682
9502
7338
11517
8885
5201
9570
7385
7373
13587
6605
7463
13394
6630
9615
13668
12502
13346
7507
6859
9508
9473
9554
14996
7434
11236
11460
7345
9488
11634
8893
8833
7011
4758
9361
5397
9264
11686
7419
5111
7284
7347
7227
7409
9504
14923
8012
11756
7323
10185
13114
13359
11585
6117
6078
9361
15084
8978
8552
8598
9973
11604
9474
8883
7378
8939
8654
7352
16101
13783
9913
13662
6253
7356
7496
8859
6852
7367
9111
9595
10914
7360
7402
17429
8354
6410
9075
7779
7325
16239
12027
6841
13876
8288
7439
12082
2318
12765
8914
8965
7933
6265
9376
8019
9259
8922
9041
12112
13752
5255
7956
7663
6026
13599
11458
9347
7500
7366
7355
11468
4546
8797
13650
6832
8006
7398
9376
14156
10180
14548
14538
7483
7425
11220
16122
8734
6863
8945
12418
9544
11214
6901
6873
7357
22423
6941
8010
6881
13552
10638
9469
13523
9658
5273
8945
14356
7553
11353
6818
9762
14954
15755
10428
14079
8094
10903
6980
7231
9799
15569
10066
14480
10569
7323
15905
8882
14059
7590
9609
14030
9363
7769
14998
17525
9710
10709
7411
7285
7308
13585
7369
14919
7363
12352
9511
8522
15020
8945
9163
13423
3666
9348
12913
7293
7326
7349
9593
8917
8564
9552
7328
9487
6974
7329
6233
1749
7507
13078
8977
9029
9246
14915
7151
9515
11456
7528
8008
8904
10955
8410
9638
9557
9061
8816
9228
11364
13893
7443
7367
7405
12970
10209
11913
11942
12805
7505
9408
7431
13835
15114
7477
8813
10308
14180
9036
9345
12384
7372
9242
7414
7447
7312
8873
8899
9544
8988
9303
8869
7433
7775
7114
7448
7299
9486
7489
7412
7347
8870
12556
9371
5502
5798
7903
11717
8521
8271
9162
12227
5374
9368
7345
9468
9556
14929
7782
7547
7364
14920
9290
6840
9143
9571
6913
13846
14098
11661
8221
13586
12986
14595
7208
7356
9514
11548
12721
7456
9389
7554
13358
15754
7239
8761
6792
15520
7777
14899
9533
8474
9419
6720
8439
9510
14656
7297
9460
10397
10321
11635
13677
7850
9501
15405
7874
7448
7301
7362
6239
9456
7453
12878
14991
9607
5739
8596
8648
15548
11429
7249
8920
9507
6490
6791
9343
10898
11958
9596
13698
7227
9356
11236
9023
7954
7296
6483
11689
9425
8317
13602
9384
13684
7311
13860
11610
7216
9407
12067
12331
8801
9411
8886
14352
14240
9611
14027
13760
9503
12069
10660
6422
8879
16981
8038
13652
11582
9113
1812
10441
13589
7278
14417
5291
13327
9236
8133
9403
17388
7592
9231
9972
5446
9629
9523
13686
15252
7760
11669
9460
9467
21197
8894
9422
12129
8793
9196
8989
8792
11388
4859
10837
9386
9484
13630
11695
11700
11660
9160
10246
6209
9626
9366
9073
12612
8862
8874
11081
7341
14025
9351
13703
8838
9320
9344
7260
9299
9312
8263
7169
4919
7409
9445
14171
5601
8336
15936
8793
9475
8957
6698
7388
11619
9141
9600
10049
9261
6473
9355
6389
9765
9117
10254
7510
10649
13884
10581
4399
9648
9548
6549
11660
13183
11486
7399
9429
8386
6176
9360
7248
10345
7514
7349
7364
8907
9270
8904
13584
9393
9328
9280
10248
9598
9141
7336
9387
15269
6075
13735
7021
6966
9425
5261
8921
8933
10735
8907
11593
8739
13318
5168
6479
11959
8027
13820
12475
12122
9389
7739
14228
12068
13683
7197
8423
9419
5479
9385
9396
7819
5087
8193
13883
8016
7745
11567
9494
21883
6482
9500
14051
9616
7789
8421
9389
6884
10710
7828
13846
7399
9627
11625
9638
7470
9741
13741
11859
10508
5534
6836
7421
7831
9404
10153
10378
11686
6922
6486
6489
7382
7361
9435
6779
7299
13878
8989
11435
11455
8876
16013
8568
13885
11810
5282
7614
7216
7365
14787
5792
12667
9463
15616
12556
9359
10692
5221
15029
10420
8870
8921
9486
12795
16909
7878
8133
13640
13640
7160
9352
9360
9369
7472
7190
7424
13317
9268
11082
7345
7345
9275
8893
7302
9417
8983
7353
11490
9334
12599
7386
9326
7332
8678
9454
8882
15035
9386
6421
6250
7355
10328
8195
10480
9397
8880
9376
9459
7445
4045
9038
11335
9693
7763
8132
5754
7009
7015
7385
7799
11736
8880
7092
9469
7401
7350
6962
7428
7453
5466
6405
7473
9449
14369
7416
11378
7012
11554
7447
6441
7510
13119
13982
11601
11718
7339
10029
7378
7953
10978
7375
3321
9542
9439
9503
8968
9437
14207
9656
9043
9211
7345
7398
9384
7415
7386
9461
8598
9504
6385
9602
8877
9521
11672
10247
9504
9109
7511
7346
11737
7365
11593
9488
15596
9482
9398
7853
9481
13209
9427
9426
9421
5458
14197
8887
8891
6343
9563
9436
9468
11675
11501
8540
7457
8781
12468
11433
11729
8953
10695
4900
5004
4925
11944
9445
10342
18315
7979
12910
12123
8502
8431
9144
9474
12426
9074
9306
8658
8831
9548
10114
7982
10063
10061
8168
10412
8918
9471
7313
9063
9511
13674
8174
11994
12002
8904
13481
11378
9443
7456
9444
8840
8463
12807
9353
8901
9525
4895
5235
8943
7324
9246
7418
7364
4986
13199
9022
9188
2361
6202
8564
7285
15408
8965
7459
7379
8758
5101
16876
3626
13689
14203
9470
8801
8603
9474
11424
9028
9395
7306
9140
13661
9481
9024
7330
9928
9292
9526
8895
10663
6982
12456
8911
11366
8893
9518
7398
4857
4867
7444
8894
10154
6045
6772
11676
7422
8299
7340
7333
7372
7091
7788
8938
12793
18809
8953
7416
7355
12740
11160
9433
8210
8965
9001
13425
8880
7420
5373
16676
7293
11123
13960
9422
7482
9406
8354
8822
7350
11727
7509
8618
12088
4773
13354
13365
6179
8950
8921
11919
7920
9497
13613
4962
7318
9372
8742
9412
12713
9656
9422
12831
9578
11706
1958
5529
7312
9435
16184
6915
8102
8969
8854
13949
9942
8877
7348
5591
8887
14904
9711
5063
9481
2835
14481
9462
9462
13664
10335
8904
7362
9450
9657
12322
9403
9469
6469
5496
4741
7355
8926
9607
16226
11565
7012
12312
7909
8095
9156
9374
9278
13547
13052
12850
9536
7313
8380
8951
6927
10352
12145
9009
15547
8084
5584
5586
5992
8764
7468
9888
5634
7387
10529
11936
7362
14280
9240
6476
11957
9019
7347
6747
16673
7362
10121
8035
7789
14240
11627
9368
9478
7393
9860
6844
7432
9424
14190
13653
8919
7165
5237
7317
7391
13625
10537
8843
11790
7403
7309
7378
7526
7757
7377
11736
8919
11132
9510
7823
8972
9541
7431
8032
12076
9030
7271
9385
6854
7415
9028
6028
12225
7457
9368
8398
14354
7341
7966
13858
13751
8869
9434
11392
7369
16853
8415
9381
7352
11224
9531
12494
9467
9263
7409
7588
9381
8935
7454
7377
7427
7981
7413
13547
7866
7365
9064
7375
9346
7220
8515
7358
14773
9004
8902
7773
13675
7718
14038
13132
11494
16029
8916
7404
7776
9461
7784
9228
5201
14752
8235
14960
14293
9424
7755
8095
14964
7528
7519
7363
8278
10887
14304
7454
10773
14624
12017
7421
10729
9313
9184
9390
8939
12475
8234
7458
7475
14045
12243
12250
9152
6238
8916
9448
6407
5618
5616
7095
11924
7401
12137
15112
9456
7453
13838
8125
9305
7356
8930
14054
11061
9559
8870
9251
9422
9546
9055
7341
7362
10168
8962
13804
9469
4880
11493
12185
14069
10482
9578
13701
12225
11653
10290
8300
9379
9653
8271
13504
9340
6844
8129
9374
9391
13315
9460
10382
8611
9560
9481
12299
7756
12406
9962
4952
11096
9475
10893
8481
11367
7984
5725
9447
13772
17282
7878
8584
11546
12186
8900
9374
10376
8154
6438
7850
10187
10666
9524
7324
9893
7430
10379
9344
9108
7516
7272
10119
9390
14948
13880
9552
8283
9001
12000
13630
9504
13659
7437
8864
7473
9523
6980
9604
7675
11245
9233
9357
7417
7408
7387
11751
13471
8949
8957
9371
7363
9472
9511
9525
7334
13751
9576
9626
13792
9493
10312
9508
11501
13362
7565
12805
9664
7855
9404
7873
7512
9384
9392
17991
11598
8657
9528
7650
7909
6788
7454
6928
8914
7314
14267
7728
9503
10451
10586
9501
9477
12054
7052
6835
4805
13630
8940
9043
13067
8887
7507
8037
10850
9509
10576
7854
5808
6918
7180
9041
11569
12564
7349
14203
7558
7327
6431
7567
7431
13974
9368
6803
9625
7345
8211
13674
7812
8839
9943
10378
9496
14967
13254
8263
7336
9534
7378
11578
12764
9559
5238
9438
9494
12083
10748
7324
9521
10851
7355
11222
8097
8903
9525
13999
11534
7443
8925
13642
7651
13642
8711
12746
5548
5313
9732
11717
13164
5044
9284
9624
9408
8864
7579
11588
11772
9241
8948
15617
6207
5195
5195
9198
8827
9103
7268
9225
10547
11595
13660
5169
10228
11545
22320
7363
8256
9535
7391
8939
11737
9497
8760
9357
12338
15533
5353
7463
9495
7858
6754
8948
10525
7959
5818
1843
9452
6475
8854
8243
4854
10608
7339
7336
8862
5389
12751
12004
8887
8914
11548
6438
13905
5563
14958
9433
9213
5438
10646
7360
13552
11479
10842
7385
15361
16852
7414
7445
7345
8424
11818
11581
7948
9644
12565
13547
9330
7383
12345
12325
12372
9924
1755
14027
9382
9122
8932
6937
14191
8676
8918
5093
8768
8967
8160
9105
9305
13635
13648
14904
7503
13833
9505
9463
9381
9588
5825
9417
13316
9515
11476
7510
6432
8130
7712
9606
7837
11573
7394
9761
9757
10380
7349
10090
9380
7440
7433
14901
9637
9745
7217
8922
7781
7055
13674
14057
8927
7450
9616
7687
13735
8339
11690
9591
9412
7362
7462
9494
2227
9477
13775
12872
9478
11709
7367
9941
9169
7431
14478
7656
12754
12780
14644
14076
8948
8195
13751
7415
13165
7661
7491
17005
8061
11716
10076
8833
11654
15380
7440
13334
9317
6892
11785
10279
9501
15190
8969
9129
8698
13673
14068
7955
8909
11582
11524
7391
9550
14603
7286
19064
11472
20268
7427
6948
14933
7306
6075
12399
11605
5666
7937
9534
6263
14965
6729
7393
9437
5282
7418
7470
7812
6840
5201
9529
9407
7393
15549
7494
7468
7443
8970
9320
8015
10463
6894
8849
1953
8861
8832
7281
13648
12869
7452
8832
8313
8859
8298
4784
6684
7439
9351
9342
14305
8936
7397
7037
8203
11078
8884
8182
9310
8615
14058
13405
9402
9491
13668
7499
11079
6856
4602
9565
7279
3005
8896
11639
9003
9547
17449
9425
8923
7426
9662
3437
9323
7217
5743
9459
10028
9126
15202
7850
6085
16870
4880
7939
7355
7118
8981
13689
13624
11817
8939
11770
9670
9590
8949
9385
13725
6843
8056
8638
13413
7482
7384
8875
4529
13790
9467
9479
7397
14955
9337
8038
9474
7900
9447
9399
9156
7435
8257
7360
8815
9388
9507
9431
7345
13639
14195
13456
13335
14984
12205
7512
14214
14091
6103
9391
9306
8922
8847
7451
7249
6876
9382
14086
7363
7386
8921
8921
12255
8863
11469
7418
9620
11308
9584
8923
14982
9374
7907
9420
9246
7528
14994
9532
7358
7348
9535
10607
7426
15480
7262
7876
14172
13651
13577
11829
13926
7504
13847
7003
11483
5260
7389
7422
13647
7357
13991
6824
7573
7747
7530
6175
7364
11656
7326
10513
5509
7338
11542
9250
11624
8151
11533
8942
9521
14043
12840
9362
12761
9220
8748
10659
8884
5755
9280
8954
7909
14727
9534
2787
7385
11556
8838
6193
8092
8873
8454
11572
7339
9258
7387
8224
13358
8858
11328
9391
6449
7105
9400
13808
8883
8250
8873
7344
15190
9986
8828
9421
8889
9406
9479
9171
5223
4777
9326
7364
8928
7289
13489
15541
7501
5131
9440
6830
9355
8793
9417
10364
13665
11252
7502
9446
7410
9101
14420
7447
7342
9424
7336
9687
9509
8054
13613
9260
9421
12823
11576
8850
10353
8913
8965
6395
8978
13346
10135
9423
8915
7347
2535
9347
11350
9381
9465
7162
8821
11713
8927
9267
7567
8890
14720
7450
7793
6923
16290
9591
10279
9737
7700
7399
11569
9611
9440
7349
11609
12497
11612
9532
9385
5145
7375
8894
6840
14917
7828
7833
8883
3332
9309
9239
4687
9473
8790
11615
8906
7348
8782
6840
8881
7322
7986
9543
7350
8330
8145
5366
7371
12118
10274
8920
14959
11104
8899
9428
7327
9560
15509
11651
7748
8434
13562
15678
10737
9510
13599
9436
8887
6919
8900
5643
14030
7371
8964
11571
7796
8907
9115
12213
13637
6377
6213
13197
16230
4627
8932
10484
8164
13030
7571
8860
8157
9321
11480
8943
9299
13785
17282
11862
13522
10647
11178
8759
11737
9564
9454
8798
4772
5817
7468
9259
15472
12048
15144
7444
7405
8228
7459
11821
13635
6445
7510
7367
9311
9259
9599
15700
8077
12234
9363
8909
13855
7419
7401
9547
8949
9102
12589
7396
7448
15076
7469
7807
7400
7428
16390
7348
7495
8668
7345
9460
9470
7371
7070
14336
6972
22362
9563
9592
8934
9580
11827
14774
8937
15507
13684
9341
9503
11356
9303
7976
7446
9279
9365
6363
11071
7470
14917
9239
10241
13956
3616
8227
13670
7418
15307
9434
6875
8441
7452
12306
9249
11753
9420
6322
7795
9438
13980
7669
13721
6756
7565
8982
14617
12164
8889
9833
9352
13971
12066
9582
8887
9410
6189
11532
7805
8911
13668
8902
8947
7280
13707
7347
8167
9373
13350
9608
7960
9365
11000
7401
13949
9341
11405
1971
5225
5134
8844
8890
8886
17118
7366
13845
13512
14568
9008
9545
9239
8929
12807
6886
11813
9468
9123
7496
14612
9260
7267
11847
10734
10629
10777
7363
11526
8920
9415
8882
9022
9486
7865
7511
9344
9351
9288
6691
9019
7205
12326
12657
11110
9569
7457
7348
14974
7390
9575
10796
9564
9459
7789
8005
6477
14837
8237
9110
12553
10166
9483
6228
7340
5349
9342
9391
15511
13634
12770
7424
15378
7668
9335
9622
6993
9502
9388
9199
7500
9608
9547
7348
9168
6249
7385
8883
7981
9134
9803
9579
7715
9328
11209
6849
9000
7421
7454
11240
10274
13718
7443
7353
7345
7327
11925
11466
9178
5090
8891
7444
13128
10524
13696
8893
11255
9485
9139
8916
9581
7868
9546
7508
6847
15566
7412
15536
9455
11452
15000
9115
8882
8860
12583
10384
9043
9470
9506
15147
9428
14013
12753
7261
9506
6742
12819
9436
14170
9421
9653
11239
13387
12680
7698
9377
9294
6706
14940
9486
7509
10812
4457
4452
13881
8991
4921
11732
7329
8832
6232
13622
11994
8935
12742
9491
14370
11213
8947
13893
8095
12588
9252
8875
8826
8877
13856
9483
8880
14089
6677
12719
12538
7387
7713
11360
10118
12902
7306
9450
9899
12091
7467
8913
7413
7813
8898
6889
6843
8933
8645
8865
7540
9286
8871
6180
9390
9266
7348
8866
7291
9327
6162
9414
8905
4570
4731
10184
8898
11185
11525
12863
8043
5858
11502
11136
7459
11686
8127
9399
8886
11726
16217
8937
9361
7344
9152
11090
11510
13585
9538
9619
7466
13589
6371
11885
7365
16847
9185
9407
8935
7797
6907
12148
7430
10797
12178
13717
9547
7426
2794
7510
5595
13695
15377
14905
9408
7867
9320
9494
13808
11729
11682
13942
7360
8981
8973
9431
6107
4783
9502
9230
12937
8899
7416
5522
11532
7973
12371
10590
7426
8094
11506
5442
9074
8904
7459
8876
7359
5343
9397
15748
7365
15373
9127
8928
9494
6831
9401
8818
9498
13763
7851
13706
9348
8860
10084
9178
12124
7443
6914
9683
7419
10036
9496
12734
13420
7836
13681
9374
10899
14232
6479
7402
9441
6218
9320
10358
14055
15356
9631
9138
8020
9358
9492
13835
8895
7472
10149
14023
4779
8912
8972
8926
5401
4913
4878
4979
2479
13621
11210
7803
9367
11622
9060
7433
8945
13398
8055
9605
7358
6486
6489
7433
7433
7370
10097
19209
9851
9418
10458
7524
12082
11937
6832
9529
9559
9559
13848
7349
7374
13378
8969
5452
8961
7463
14295
5208
13395
8323
8672
7303
7344
9411
14634
13802
9416
7576
10965
9385
11109
7251
8277
9167
6857
9385
11665
7423
13962
8982
11602
11227
9291
7307
8892
9446
8911
7378
7480
7312
8361
11785
10897
13535
8950
11559
8938
6693
5128
8859
8836
11589
11507
7318
9504
11686
7206
13681
8952
8938
8788
5270
7468
13413
8141
9517
9694
7345
12909
8897
9493
11718
7394
7369
13594
8856
8659
7817
8101
8778
8237
9293
6840
8560
14194
13868
9408
9357
9585
9381
8856
7339
13489
7885
9543
8912
7449
9581
15516
8036
9113
9721
9403
9313
8165
8995
8892
13650
6429
9342
12614
14941
9572
13930
9158
12177
8908
7348
9340
7317
11665
11561
9455
9273
7778
7355
10931
9577
7506
7353
9154
7405
9961
12367
7385
9711
13866
13881
13620
13609
10718
8615
6865
7490
12921
7568
9382
9560
14018
6886
9379
8835
8940
13824
7349
9477
14210
9399
8716
11611
6160
9504
7095
7448
11360
13488
9582
10523
7490
7154
9906
7335
7348
9926
11766
12576
4743
7770
7420
14890
7506
7405
2913
8915
7440
8036
7334
8944
12828
9152
9103
6469
9020
10192
7034
6974
14188
9262
14901
6840
13141
13516
8942
11195
7799
5091
11949
5958
7411
5823
8940
8870
14001
10077
12632
7419
9529
7363
14996
10602
9456
13817
6889
9548
13958
7510
9009
14118
7788
9378
9483
7276
8858
7457
7413
9554
7301
2682
8926
11605
14896
7381
8956
7404
8838
6451
6673
8956
5698
9342
11637
7417
9205
9440
9846
7023
8012
8839
9358
9368
12694
12754
10411
8848
5172
1853
8869
6462
9147
13691
7735
13853
10093
11853
10783
15920
6444
7451
8951
8918
9444
8938
8891
8931
9509
9508
8879
9494
9293
9263
8863
7422
7425
9509
9353
7347
14932
10801
9382
6759
7338
9141
11530
11513
7329
9476
13709
16681
9425
7412
16807
6860
9308
9534
9340
13654
8845
15530
7958
5439
19452
10311
13342
11611
9359
14810
12937
10087
8868
10055
8451
11565
7535
8202
9434
7446
13748
7335
5786
10965
22967
8723
7350
9993
7583
7965
19660
7511
7467
4784
8928
16616
11575
11577
15682
7448
8467
9640
8600
8856
9450
8970
16779
7341
9280
9234
9480
9391
11740
11738
8906
11849
1807
10791
13772
11512
10846
10194
7385
3727
6637
8008
9386
11509
11485
10435
6857
7505
7329
10188
15137
6861
7511
7381
9547
8887
3127
8041
7358
7469
9470
9428
6891
9421
9956
14122
9504
14034
8849
7307
11212
6686
7594
8868
14241
9558
14179
11678
8997
9474
8972
10628
13863
11311
9546
7281
8918
9490
14314
8251
7227
9254
17491
13716
7029
9392
12895
11893
7422
11896
9295
8908
9475
10956
7440
15561
8026
11900
11640
5929
8893
9457
11498
13928
8889
8288
5809
12789
6136
5870
7786
6481
8879
9314
13022
13831
11450
9418
8921
6172
9074
17027
13904
9506
14528
9516
7441
9385
6859
6770
7327
11426
16405
7448
12999
7523
9577
7517
10471
14140
9653
10043
8493
14128
16153
8820
6419
8904
9658
8993
13931
8269
9296
9398
9104
7077
7352
7508
8972
9407
13765
12740
7430
12760
11585
19535
14397
13817
10044
9496
8898
9584
9529
13482
13580
13645
7811
11597
7366
7442
7383
9315
13823
13947
11825
11257
14017
7324
13668
7527
9464
9272
5823
10170
8936
9515
9337
8967
13660
9037
13645
13822
14941
7331
15333
9408
9366
7330
8971
9586
9354
11532
9333
9559
14903
9570
14940
5409
21210
7360
4896
7413
11455
7471
14087
14211
11806
8857
9466
5574
7347
9460
9337
9477
9778
7524
9416
7364
9278
7330
9668
6976
11529
9014
9303
8891
8015
7860
11731
7463
9090
10698
9724
7511
14228
14394
9504
7423
13480
8443
11273
12114
5444
9400
11707
9427
12047
5835
8891
8926
10646
8871
9348
5819
8968
5925
11683
9457
8928
9133
13943
9436
11810
7508
9115
4672
7639
9368
12335
8877
11760
10301
8886
11997
8979
8990
9316
9418
18956
8794
6037
11671
9475
7359
7864
9340
11648
7451
10215
7583
2114
9455
8850
7452
17330
8421
9224
9577
9461
9146
12091
9394
7605
6202
9108
8746
13888
9057
7334
9535
7316
4922
7563
7373
10308
7358
7384
14958
7439
9650
9032
11501
16304
7245
9551
8584
11596
8625
9206
8947
11285
10410
8033
5215
6332
7105
6862
7470
9029
7403
7302
9413
7217
6638
12577
9560
8883
9584
8868
9517
7506
15027
10245
9268
8628
8934
7393
8837
14128
12209
7890
10786
6276
7349
9430
3017
6474
8948
8283
9302
11587
9472
9313
9644
6209
11683
7424
14045
7409
8049
14266
5302
8826
11522
13882
9610
10989
10020
9378
9389
9958
9709
8913
5147
8845
8772
8866
8877
12192
8768
10169
9316
7562
7906
8078
9259
3788
7033
14972
8316
7354
8039
14152
13795
7300
7939
9738
12587
9385
8620
9548
8848
8912
8574
6973
9374
7343
8955
9683
8783
13564
8957
7330
15195
13677
12563
7331
11911
9532
6521
11399
8959
6446
9340
8896
7187
11328
8912
14068
9315
14911
7384
9278
8984
11735
11779
9329
9358
19310
8858
9538
9115
8912
9438
15392
8927
11206
8853
9387
7356
19482
14088
9424
11680
14179
12742
9256
10403
8820
8463
8911
14237
9268
9506
9451
15437
9413
6900
8941
7895
8908
10099
6979
13621
7308
11663
14525
7907
9064
9753
12219
7924
9399
7406
10088
12294
13629
9778
7393
8771
9204
7386
9207
6592
9456
13563
7352
13691
10445
4810
8868
11853
7256
6757
9441
9441
14186
24245
8885
7414
9739
7778
7584
13444
11531
9006
4792
13661
8238
13636
9497
9538
7261
15326
11744
10967
5492
5492
8944
9471
11288
11713
8889
7340
9364
9415
9323
8896
8129
14941
5263
8101
6839
14766
14053
6427
13230
13977
7878
13847
8940
6960
11583
7475
9280
9495
9062
9371
9449
11528
13657
7363
9415
8987
13712
8533
6366
12745
8998
7491
9067
9513
8568
8907
8988
7935
16447
7038
9163
8957
10324
9302
10164
8808
9445
9032
10464
10486
11643
7371
7410
3451
7358
11656
16898
8525
14973
7837
7321
8003
14990
12357
10962
10028
6692
6808
10148
11291
9109
8700
9982
9369
7460
7378
9243
7438
11732
9228
4825
16661
7356
9347
8935
8837
13727
10765
15780
8892
8116
8606
5446
13528
9483
10285
7441
7224
9019
8910
15394
8233
9435
11753
9556
5233
5824
8954
10302
8883
9111
9166
9434
14748
4910
8970
9474
9581
7546
7410
7905
8757
6390
13647
14851
11570
9431
7260
12310
9436
14740
8951
9505
8953
8162
9345
14947
11525
9498
13299
7506
13886
8927
9242
9134
4891
7375
9376
11594
14034
9094
8914
5349
11429
8655
9433
9403
7448
8978
14308
9249
9321
8865
13522
14175
9532
8937
7402
7349
5821
9121
7322
11584
7452
9196
14721
7386
9190
10183
9362
8432
6815
8825
5126
7308
14914
7345
13232
7447
9528
9636
6896
8898
7321
8888
9121
11710
9700
9610
7421
8885
6282
14251
14226
8278
11344
7454
14924
7418
6505
9616
14932
10094
13705
7529
13800
11554
9517
9763
11549
10252
11552
11764
10499
9429
8530
11553
15010
8697
13657
8520
7351
8937
14074
13752
13820
11774
14889
11695
7975
9507
9407
8253
9316
12700
7064
11785
6142
13904
9372
9404
8933
3210
13267
8959
13397
10179
9109
7318
9634
7993
8773
12354
9397
13348
9492
9604
13628
9558
6912
12272
5094
8955
9424
12313
14136
10501
10129
9368
12960
13003
6837
16268
7886
7389
7921
6891
6892
9562
8207
7986
9371
4758
8834
5151
5567
7430
7314
11256
7499
9376
9440
7319
9200
7328
8985
9328
9442
8892
13618
7366
5351
15794
6834
9761
9000
8619
9577
10587
13175
9325
9272
8918
10534
7507
9416
7891
14902
7276
14340
9446
11481
9472
5208
15708
14956
11236
9434
13802
6418
8898
10359
7490
13326
12502
9506
10136
10886
11595
11998
8202
9166
3214
11453
6340
9438
11970
6839
9382
11462
11376
6553
8954
9641
4785
11453
9582
9599
7478
6945
9186
8921
6055
8731
7256
12754
9009
8147
9785
8356
9426
10967
12279
9364
9245
7351
8209
5169
7368
7443
13489
8864
7962
9685
9535
9000
5695
8877
6483
12281
10143
10250
8929
9283
7384
7377
13923
7325
6481
14382
6936
8922
5015
15174
8751
11218
11846
9461
9607
9283
7787
9565
12275
9113
9404
12047
12763
9198
8136
9375
13717
9559
11375
12795
13688
11695
8812
11863
9672
8562
9411
7814
7333
7328
7278
13381
7419
7456
8899
9418
5043
14928
7362
13642
7486
9214
8962
7746
13747
14055
7330
9425
9495
10718
14417
7142
7695
10502
10392
9498
10680
9108
9319
13742
5991
5487
5121
9469
8801
13812
11870
9231
9415
7435
13763
6260
9294
8456
13819
11544
7413
2468
8827
7345
9089
5453
15069
8777
14937
14510
8690
9438
7333
9338
9353
7434
7369
9312
9567
11659
7586
5203
14089
8952
8548
7170
9444
9429
13297
5697
11727
11808
9125
10256
5289
9430
8897
7807
8900
5245
8826
8932
9110
17284
9388
13625
8869
13659
12233
9245
5305
19038
11755
16264
8940
8408
14156
9319
9353
7831
9291
11850
6413
8908
9702
11513
8873
11625
17728
11540
10939
5182
8905
8888
9552
13851
7976
11562
13329
4419
8685
11396
8917
9321
8642
11863
9223
9489
7380
11209
3370
15081
12455
12689
3146
7361
15540
9557
9227
9290
14355
6840
6937
9590
7437
8918
9377
7354
8205
10043
7841
5334
7421
13765
6857
16037
9942
7357
9508
8954
9444
11684
8780
7394
12511
14033
14019
7391
8770
11347
11843
12979
7534
13828
9571
12799
9484
10306
8597
8842
13217
4909
15134
4553
10689
11728
11721
9413
8681
5546
16315
7426
7835
7873
7267
13927
9598
8697
8888
9433
13328
9581
7470
7419
9508
9069
12921
7264
5195
1868
13965
9532
9487
9491
9430
8157
8869
7772
8935
8038
5665
8942
11574
20549
8364
7390
9388
10473
7640
8849
9599
13648
12845
13632
8262
4853
8983
9132
8111
14131
6840
5923
8947
9336
7053
7392
12392
14926
9103
8897
9453
8933
9396
13992
15539
9585
7874
9437
7328
7297
11461
7277
11732
7325
1570
9369
7489
12389
9342
13031
9309
9527
11255
8270
7395
13696
8778
7458
13973
14436
11733
10775
7369
11237
9348
9623
7495
5013
8932
6938
15850
9371
6842
9492
9547
8884
11714
14054
9047
9581
13660
13580
12894
7318
9467
14984
12282
8555
6167
9555
11742
5638
7303
5515
8317
13746
7474
8788
8610
7350
7919
7916
8850
5083
7405
9532
13259
9544
10552
13284
14966
13597
13656
10656
22884
7358
17225
9187
8237
6656
5483
11293
11377
9463
9181
13554
13704
9331
7385
8935
17512
13538
3035
10822
8375
7351
19620
7398
9133
7370
7575
8224
10042
9138
13626
8596
8834
13441
11815
11374
7410
13239
7270
9414
9438
13661
7306
16988
7508
9376
9250
9513
7433
8913
7047
9567
7431
7337
9533
13227
8136
7481
7677
7118
14854
7751
8349
6893
14116
7439
7434
6938
11588
6857
14891
8521
9386
11676
5085
12827
8172
7394
10385
11241
13550
9577
10516
15333
6853
6852
6839
14175
7297
8923
15720
8129
9614
6834
6844
6837
8149
5598
11656
1805
11340
8767
14426
11742
5202
9446
8214
8523
9385
11703
9472
7405
7207
7325
7511
5210
10961
7704
9067
9482
7419
5752
8965
15221
7369
9151
7353
9337
7290
13177
7388
6938
7411
7482
8929
11669
7325
9602
7262
4775
8117
4249
8870
6586
7348
8897
9086
9084
9513
11642
4896
12289
8910
9477
13795
10347
13677
11540
9429
9193
11678
13519
9644
13655
7301
9867
8985
6145
13525
5133
10861
3642
8771
8773
5449
5934
13712
8934
13115
9545
7579
14961
7343
9365
8277
14585
6833
13621
6897
9476
8973
7365
6461
8461
8695
6330
7377
14908
9631
15417
9337
7408
8988
9543
7200
17904
7509
9305
7306
9085
10670
7400
15311
5882
8367
9428
9600
9141
9594
7379
8915
14346
13219
8304
8332
10542
14947
9350
9003
9301
14676
9381
9412
9066
4960
9399
8949
6229
9355
16256
9102
1863
8648
12159
14740
9848
9367
7370
7662
9464
3518
9406
9347
11219
8748
9711
13751
8786
9712
9507
9500
9675
5781
9486
8898
6033
6173
12020
13756
10320
8996
7452
14985
6845
7366
7370
13461
7332
7339
9344
9369
9487
7493
11025
11395
11425
8903
7364
7326
5476
7397
13982
7435
8778
7414
9266
7883
14872
8162
9478
20814
9308
7333
8485
8166
9079
7440
7606
7323
9577
12305
7449
13919
8728
5487
9922
8490
8144
11551
8863
8918
9103
7385
8972
9353
7387
9506
7739
14953
8927
12933
8838
8484
7437
8624
7648
13734
11669
10379
9603
9317
7369
8093
10799
8884
9422
13641
8859
9511
8021
6983
9825
7361
13678
8038
7481
11446
9385
9510
11410
7341
9588
13599
9411
11211
8814
11649
9342
22457
7817
9277
10305
20339
10987
8838
11253
8140
7276
7978
9565
14910
7726
11881
7351
9286
12392
9524
14661
7381
9574
9383
9405
6487
6687
9468
8944
9384
9541
7356
14057
7818
12494
7361
13589
7334
7889
14895
9802
8898
7421
6691
11078
5822
7359
7580
7402
13591
8981
7435
9463
9540
9476
7311
5724
13654
14744
10862
13589
15506
9032
13701
14183
9567
5200
13890
13890
9549
12516
12854
7779
9259
16540
7414
5533
8047
13511
7332
6851
13616
14165
9481
13583
10358
11701
14007
9597
7578
13613
9623
6936
15295
9315
6479
12667
7380
8994
11617
9521
7151
11363
9159
8103
13911
8876
7559
7356
6835
13651
9126
7395
11603
15329
8454
9416
11906
13743
4905
7391
9648
13668
13618
7506
13962
13764
13632
9187
13982
6919
9524
7789
9390
9374
12299
4567
7169
10428
9444
8870
10185
22095
8429
5242
9202
9056
9300
5205
9323
8223
11158
6929
7059
11083
8198
9481
9437
8437
7295
8352
6894
8159
19326
8952
7485
8840
9210
16527
14117
9498
14473
8462
4978
13674
14915
9848
7429
9465
9069
8525
8853
7335
7339
15500
12483
8686
6786
11235
8914
11889
11332
7358
9353
8964
13997
10102
8775
8003
9518
9511
8966
8996
12010
8971
14936
8995
9555
9393
9372
15372
9411
7351
6449
9316
8953
7245
7362
11289
11270
9185
12331
8176
10247
7422
12474
8907
9467
7431
5975
13830
8921
1614
9647
7437
7314
9398
7380
7491
7430
13488
13522
20742
10519
8420
11023
7213
7011
13532
8846
13480
9472
7416
11643
7308
10981
9129
9465
9200
7342
9198
7285
7413
7509
13187
8878
7440
9579
9439
8872
10104
6733
4098
7432
7504
9844
7454
7415
12484
9363
8924
9267
9687
14219
11704
9363
9591
4917
12705
10783
8825
10325
8263
9270
7146
8908
13635
10019
7446
8041
9447
8879
9176
10986
6425
11842
12119
8942
12213
12911
9392
9297
10365
9400
11672
8970
10691
5149
13673
8237
12920
5429
1709
9329
8524
8961
13583
9436
12802
11702
9445
9073
9463
8992
9224
9062
8940
9186
8964
7889
9002
16852
7408
11726
10474
7506
11544
6825
7375
8823
9387
8835
9425
10824
5375
8928
10351
7333
10255
12878
11513
10286
10900
8946
9334
4792
12172
9339
15220
9627
12755
6654
8713
9094
7425
8940
9111
13683
5165
7363
8421
11591
6119
7984
9328
8994
9556
9388
7445
18461
11455
11421
9444
7293
13863
9041
7045
9375
7348
14961
7413
7405
9765
14621
8648
8916
9425
9362
15573
13651
13953
7491
14914
7308
13661
9119
7780
14883
9505
9489
11560
9536
11636
4253
10225
14940
10272
10504
9683
7357
9402
8843
13523
7339
14198
7862
9575
21325
9442
9353
15504
14937
24049
8533
9388
16263
5623
11873
13786
8944
9147
8977
11380
7416
11652
15468
8959
7891
8940
8897
9117
9446
8070
9255
9371
7343
9376
8949
8865
7391
8828
7988
9545
10166
7353
9491
11289
13834
13650
4837
20496
7355
8911
10232
12676
7479
14921
7720
13495
12655
13487
9985
7848
3052
5515
11567
6517
9510
6938
7216
7300
9378
11480
6893
10481
7414
13606
9512
8036
7367
7353
12808
7504
9394
12255
7127
5499
9039
9114
9483
8815
9364
9515
8723
12001
9437
7387
8861
10083
7278
10316
10314
5366
14052
10710
14549
8966
7369
14302
7448
7565
12947
4405
7566
6831
7567
7568
9645
7564
7784
7561
7566
7563
9545
5432
7567
7568
6777
11728
9540
9431
7564
7568
7562
7368
6786
7563
7271
15009
7345
19927
7559
8903
11340
14997
7560
8142
9155
8721
9113
9403
6840
7661
6442
14246
7464
9552
7339
11495
6658
7419
9635
9118
7365
11419
5545
9318
15355
13470
7365
7395
13897
7754
9730
11695
13843
7628
7419
14974
8318
5451
7367
13290
9461
13732
9325
9481
7215
11268
6924
6486
7302
5094
7350
7356
5180
13494
7437
7311
13660
11699
8358
8944
12410
9609
13683
8878
7068
9398
7507
11618
8838
5714
9299
8933
7287
6170
9382
9681
9407
10153
11203
10216
10110
9532
9617
12804
13481
8971
6712
8875
17590
9804
12362
6471
9443
13427
9774
9316
13700
9380
13651
13651
14270
6898
7325
8069
10261
7267
9694
8935
8914
2124
8224
11405
11117
9391
7385
7369
4784
11324
7340
7359
8950
13261
7375
12815
9712
7293
9626
8113
12254
13947
10328
11655
9408
9332
4483
9454
9262
7391
7391
7385
8116
7489
7326
10096
11774
9397
10767
5593
8951
10061
9068
8104
14894
14081
5675
6823
7368
9953
7457
9393
10959
9036
7475
6212
13705
7946
7433
9508
7394
9394
7449
11232
7517
10248
11777
15337
13492
9339
8870
7321
7330
7327
11626
9463
15292
7878
7363
10657
13728
15558
9752
9176
11559
9371
11594
7381
9608
7178
5112
7359
11451
8931
6912
8923
9366
9415
6457
13650
9022
9422
10305
9515
8680
9337
6054
7357
13010
4878
9512
8328
8972
9386
12192
14110
11468
14874
8374
9301
5994
12075
10453
14076
9634
13866
11076
9461
9417
8879
7796
9027
5463
10362
8951
11275
7591
7759
5132
9308
9418
11258
8920
12808
9227
13593
9224
13955
14535
8279
13529
11666
9349
9595
9452
11866
12828
8226
11166
5463
9023
9123
9398
9411
7828
13265
13158
13892
5400
9447
13636
9995
9276
7425
7389
7407
10220
14156
11967
9535
13797
9677
9521
9046
8925
11729
13881
8196
5218
10078
16011
8572
8675
8398
9186
13591
9567
12293
13846
9434
8213
6953
7466
11582
13104
14353
8912
11254
3694
6399
6242
7383
9262
13977
13684
11502
9783
11641
2528
7345
8378
7390
8988
10954
9404
14844
12975
8164
9403
8279
8920
7375
10313
9543
12808
15511
9486
7532
11719
10459
11259
10081
9936
11600
8952
7435
9461
13290
9070
11653
14636
16249
6078
8925
9448
13680
9475
5388
6936
14903
7566
13633
7375
8209
14656
11680
13370
7436
7397
9456
14335
9252
10165
6490
8912
9320
12286
13619
9398
5366
9413
13662
11646
11672
11596
9393
9453
9499
6749
21281
7562
6844
4167
21848
9476
7447
9015
6940
8986
9879
11703
12294
13253
6953
9383
2542
9068
10363
9655
7297
10312
11684
11651
13733
7331
7431
6882
7507
8604
7308
9419
4349
5844
12223
9424
8817
11848
9430
13538
8589
7539
7372
7365
7451
7373
5725
7935
15452
10365
13165
3514
6215
9336
5053
9486
7137
7890
10495
7457
7383
7389
9218
9509
11013
9534
7540
3331
9618
10066
7334
9040
10325
14916
7423
9591
7438
13642
8878
11751
10895
5844
7364
6947
12050
9191
7504
7323
9179
9280
13658
8955
13928
11834
7977
7342
7375
7499
7364
9390
11773
13376
9326
9348
11679
8921
9739
9395
6998
11750
8894
11787
11351
7849
21377
9504
13092
8868
11686
14992
13667
7253
13542
11033
7268
9354
9103
14288
13494
14983
9560
7375
10596
11395
13859
11744
6967
5517
8923
11207
9362
13356
9397
9642
11783
11780
7333
13821
14463
7349
8457
9217
4876
13437
7399
8755
1992
5811
12109
9488
14947
14328
9541
9351
7347
12333
12117
7349
8954
13390
12414
7850
12530
9648
10792
7356
9541
8216
4858
13659
8093
9565
6842
9380
9047
7365
7433
8879
13636
8851
10794
14148
11200
10842
7441
9496
8972
13669
7182
13732
7357
10229
7924
14782
9396
9608
6446
6752
14170
13532
1919
4567
6190
10352
5701
6576
5010
8839
9426
8548
9076
3621
4707
11264
12859
8259
11752
13635
8938
9452
9402
11653
2834
6159
8907
9434
6365
12532
9423
8893
4251
9452
8974
10648
6426
13771
7554
8965
9124
7125
7450
9407
14989
9198
14919
7340
8988
11381
9383
9297
13643
13559
11592
14510
7357
7357
7371
13865
7344
8975
7401
10796
8919
5043
9363
6901
7738
13571
9396
9423
6221
9050
7299
5385
10553
7515
11400
16420
12810
13609
7366
8129
11349
3018
7452
9353
14968
15504
14850
9559
3533
7449
7315
7402
13195
9468
5034
9024
7298
6103
9358
11739
6309
13871
5316
7447
5649
6311
14008
13695
7956
11217
7505
7755
10168
1396
14046
8873
10036
7479
8623
14080
13964
11105
12684
13821
7111
10060
9446
8912
9386
14178
6789
8932
9379
14954
9572
13664
7350
10089
7271
7917
9435
7341
7510
13690
13807
14227
12801
13739
9410
13663
9286
11726
14250
15010
11526
9100
7453
9426
11756
16996
7347
6738
13006
8917
6834
9529
9358
15359
9378
7477
13798
14836
12113
7395
15002
7905
11417
5817
12211
15496
9587
7311
11606
14868
9496
8950
9660
6961
10263
11673
5298
9123
9445
9414
13959
7457
9418
9541
8917
9935
11484
4653
11210
10433
7422
9537
9563
7444
9390
7377
9474
7333
7312
11298
9366
13536
9479
13823
8848
9542
7459
7362
9481
8904
7873
15514
17008
13927
7825
8079
9348
7367
7013
9408
7380
10635
5396
11510
7371
7285
7903
7404
9480
8917
8480
7331
14002
11536
8166
3048
7904
11564
9616
14981
8116
11531
11825
9383
5224
13682
7365
9292
13515
12671
11533
16353
12513
14216
11475
9493
9667
9098
8935
18973
7770
9370
8853
12744
10466
12957
13441
13639
8831
9226
8999
8895
9172
9319
8743
9314
7445
8825
9031
8367
10345
10556
10001
7344
7308
9320
9217
8497
8667
6482
7409
10367
11569
8312
14167
9483
6485
9427
15883
14937
9163
10476
10537
9469
8366
7393
9427
9519
9077
7326
10729
8909
9486
9437
9366
9182
9339
7392
7049
9319
8195
8793
8164
7315
6143
9373
20732
7082
7408
11914
13678
13097
7339
11637
6842
10391
7830
4864
7390
11801
8859
14499
9361
15060
8919
13602
6843
8913
9425
7442
9328
8009
9355
8885
7335
10920
11872
9537
8922
13432
9375
7384
12484
9530
10740
8316
9702
14921
12545
11342
14868
10955
7928
12936
12536
8915
12251
14797
10573
9433
8877
12848
9552
9336
7361
9592
15088
11943
6714
16164
8935
9849
9489
6864
7371
7414
9989
7345
5414
9300
7450
13448
9362
13307
8852
17635
9392
8853
9665
9388
16737
8908
12827
10848
23577
11820
7407
9155
11949
8961
6473
8439
7380
5441
7465
14884
11607
9054
14118
8590
11805
9182
12708
9418
8954
11326
9484
7449
7342
6437
8899
8927
10292
12587
16931
7505
9735
8915
9458
7787
13281
9442
7497
7426
8980
13667
4876
11546
13652
8862
14977
15533
8679
9717
9001
13951
14683
8872
14376
6902
9786
10025
14884
8893
9552
9311
10405
9358
14976
10549
9324
6858
9349
9016
11067
14956
14946
9620
7867
9371
6856
7206
7459
7342
9381
5337
7482
9211
8298
9198
8200
11014
8357
9930
13619
11148
9566
15262
5947
14897
7092
5822
8431
15355
14273
11577
13604
9629
12000
5860
3511
11562
9249
10343
11534
14959
7388
8841
9981
13918
8200
9438
13686
9241
13883
14284
8922
6997
7007
21168
16895
9395
9391
10853
7858
9364
9418
8932
13756
8962
7456
7506
14971
9287
7343
15134
7395
11548
17169
7426
10774
11598
8968
13728
5820
9406
8071
10890
10937
7432
12004
7736
11787
8330
10039
12371
9221
7475
3280
7387
10197
9478
15177
7371
9415
7208
7323
9379
7387
6940
7376
7397
11725
4749
1919
9735
8983
9450
9425
7997
6866
15355
9632
9574
7417
7422
6833
6836
15523
7903
7438
16887
8773
5123
8893
7276
7503
10374
16608
7329
9477
15647
9504
7830
8139
5000
8925
8001
10269
11945
6845
10946
11484
8926
8243
7108
8968
9476
8909
9493
12375
6134
11325
7437
5104
7449
9286
6908
9661
9484
8983
9435
9274
4679
8876
12209
8878
7366
7364
11118
4878
9797
8263
7309
14443
9586
6840
7378
9323
7390
6590
6591
14944
9522
7538
6831
6861
7406
8829
15362
7376
14982
9486
13149
11430
10987
9449
7785
11294
7680
9563
9286
11659
10623
13906
11526
14884
6880
15742
5429
9064
9548
7303
9523
9500
11483
12099
9471
14372
9552
9383
9558
8917
10140
6104
7413
7389
7883
8561
9588
13619
9546
6840
13386
10101
11706
9404
7351
9401
7336
7324
11985
8728
10542
7399
7379
8229
7304
9349
9519
7345
10414
9101
11917
9457
7622
5282
9372
9312
11434
13460
9585
11525
6204
12068
12654
9123
11908
13390
7362
9557
2053
7467
7423
9127
11171
11829
8260
8958
8896
5847
12680
9351
14334
9215
7112
7257
14826
7446
7423
13834
7368
11357
7416
7470
7860
12023
10092
11713
7448
10139
7358
7321
9507
9354
11384
7373
5029
11535
14098
7559
7367
9363
12036
13614
10122
17334
10275
10147
8048
6882
11408
7359
7443
9558
7335
7378
10458
7380
7339
7518
12129
9360
9365
5251
7545
14315
14923
4756
6471
7736
9403
13452
9493
9049
17008
8965
13759
8867
7630
7358
9358
13607
5791
8876
11740
9417
8852
9156
7372
17206
11978
7804
8300
9384
13646
13957
11891
9396
8847
7935
14038
11632
13392
10934
9422
7649
5179
9004
8917
11882
7894
10637
8969
8643
9374
1568
9517
11523
11777
11705
6433
10081
14980
9358
7463
9234
7464
7341
11576
7392
7012
10433
8760
7375
9471
10457
9373
14108
8948
9233
8105
9479
7562
6858
9520
5197
7562
7568
16837
7565
7563
6222
14847
7567
7568
6851
6825
6825
9552
6858
7567
7556
7567
7568
11520
6697
7558
7566
12797
7564
7912
6871
7558
8943
6419
4806
9434
9382
6484
11655
10169
16849
7392
7446
7072
9517
14048
10379
7508
8911
6804
1647
7355
9338
11616
7339
9459
9389
9150
9445
7370
8760
6797
7368
9486
7848
11578
3168
5196
9484
9469
8846
8049
8186
7427
13737
11466
9417
10435
7404
13853
14057
8203
19196
8822
8903
7134
9257
12508
7223
10376
9384
7397
12311
7456
9316
13782
9448
11226
13960
9388
14019
8947
8496
11606
10181
9625
15480
7206
9558
10349
14615
5704
9531
5066
11605
9338
7439
5410
5822
5993
7388
9194
8981
16993
7793
13562
10155
10459
13516
9500
8916
9401
13432
13836
9093
6159
13248
3293
11628
8993
9385
10456
13226
8122
10814
14086
11664
4918
8883
13677
13434
9188
11056
11664
8209
8918
8285
8755
14361
9367
14765
10261
9187
6801
14933
9741
5721
11587
8155
11760
8558
10184
8876
11528
9287
9264
11101
13839
14011
7427
7441
9477
9441
7472
9160
15317
9392
11567
14965
11181
10515
10603
6790
7377
7467
9354
7494
9442
7485
7485
13595
9293
13738
14194
7508
9809
7448
8607
11847
9349
11928
9555
9294
11823
13654
7506
8896
12706
11990
9610
11833
7423
7260
11586
14535
12662
8933
9327
8983
8894
8148
4798
16739
13714
13716
8919
12181
13189
4452
8933
8104
7396
8106
9465
3606
10845
7888
8927
9234
9102
10271
10203
7336
13388
8918
9360
7343
8037
8926
9301
11740
11365
12111
9439
6960
9278
7449
8907
13341
13134
9326
13684
9090
6434
7742
7021
10712
8965
9509
9186
7457
12533
13354
13612
8084
1802
7948
7503
10449
6147
9482
8941
13587
13578
14953
14190
13550
5679
9327
9592
13734
9480
6198
8921
8828
11999
14800
7387
11550
9641
5177
8949
7501
9118
7943
14029
11638
10200
1796
8817
9407
20469
7376
7350
9347
11237
7877
7339
9174
9242
6151
13646
13460
13561
6659
15356
9543
10266
5528
9413
11532
9389
7341
9442
5077
9050
15379
9527
13636
8699
7811
9638
9596
6221
13486
13596
8934
9168
7334
7373
9022
8950
9469
9469
10266
5772
9474
13621
8944
9254
10305
7331
5518
14809
9702
11751
8994
9435
14465
7342
8928
5216
14126
9391
8971
8965
8892
13616
16301
7358
9439
5248
8327
15031
20053
9486
8134
12395
14058
15725
7439
9337
9410
12179
13956
13414
10675
12551
8898
8837
7896
9279
8969
2371
8485
9356
8234
7606
8890
11754
8988
9275
8878
9514
10112
9388
9656
10770
9351
9384
14610
9751
8959
8095
7977
8845
11926
8907
8970
7363
8925
8514
11982
9362
7440
12062
6448
9420
7341
10487
7467
7407
7342
9387
15060
8909
8866
13927
8885
7216
10066
13492
9500
6406
7923
6355
9352
9253
8912
6899
8921
11584
8049
4748
9297
8964
11737
13497
8889
12818
8909
13659
8917
7875
8417
6429
9578
11291
8575
7482
6141
13414
12094
8858
9433
8036
8572
8912
8032
7369
7358
12788
7510
9521
13685
8966
6640
9420
7228
8963
8956
11753
10910
11997
8516
10192
7792
8177
13588
6154
12002
13272
9587
11640
7762
6623
11534
11945
11593
14545
7331
7507
9387
9151
8893
11728
8957
11999
5166
13462
9296
9000
8830
9168
9494
9416
7821
13201
14066
5887
8782
10920
15529
9490
10190
7513
15500
7380
15827
9413
7356
14962
9057
14025
9366
7418
11582
11713
8350
11767
6854
12757
11508
8992
12079
9378
9270
9386
12719
9626
12057
7385
7346
8086
11133
11359
7356
9501
7376
13061
7915
7200
7226
13621
13645
7389
8582
12587
8923
7420
14473
10204
13766
9398
8899
11661
8281
6954
7496
7464
8308
7391
10028
9476
15008
7381
5152
5133
8161
15498
6990
6137
9563
9383
12569
11535
6381
7340
6422
10441
7311
6174
13679
7921
8911
10047
6961
9485
7421
7433
8899
11323
4721
12121
7365
9431
4986
9469
9484
9102
9045
9453
12009
9596
13994
7345
8896
11197
7430
7354
4992
4993
13119
7836
9610
9379
9356
7504
14203
13439
19924
7351
15346
8790
9166
9510
9227
15551
9530
15433
6465
7424
9369
11164
7866
6435
3748
5877
6773
13544
14975
15337
14067
14862
9350
11764
9129
9413
8027
9356
9463
7304
9480
10874
7747
8867
9395
9585
6945
9353
9525
9463
9891
11360
8870
13985
7407
7504
6969
11462
7816
13211
8900
9424
11508
8986
7407
9199
7413
7438
9784
7379
8856
9789
7418
11432
7603
10376
15469
8011
9326
9343
9334
11564
8123
7368
9510
9359
10218
6468
8954
9381
7329
9483
9558
16916
7742
12363
15535
8167
11332
15397
9429
8357
9264
10251
8956
4974
10148
7443
9500
7410
14200
15791
8812
16892
8923
12328
11458
12044
10074
11302
9564
10153
9463
11351
9418
9365
7280
7304
10067
7950
11440
7463
12036
10008
10608
7353
9510
9320
13708
10143
11619
7380
9331
6595
5136
11507
7412
7481
13648
7371
11966
11333
7433
13750
6196
9516
11790
7372
9539
9050
9429
9384
7426
12732
14940
13624
8971
6895
11997
7426
14647
6803
13674
8595
2594
8878
7392
7613
10628
13690
9120
8905
8961
7361
11596
6442
9502
7934
8926
9193
7341
8096
8961
7470
7488
11989
7832
9386
9338
7535
10761
14622
9302
13890
5318
7496
14861
13472
7466
11720
16346
9575
9064
14999
9251
7509
11593
9498
6144
9320
9369
6299
8916
4965
10237
11683
9444
13801
9414
7290
7169
9410
8973
9577
6143
7066
8942
11776
8935
9529
7588
5058
6842
6858
6848
4866
6786
6836
7565
6787
9535
11568
5470
12152
13646
9670
13307
7374
13617
7362
8499
14903
10722
7925
9557
8254
7329
9568
14867
9366
7753
9394
9309
9370
9506
9505
15176
7817
7404
7468
8928
7498
5154
9132
9590
10767
7359
7320
13617
7087
7474
7375
7408
7847
7369
11268
9436
13433
11798
9454
7448
6530
8862
12044
2811
8840
9458
8917
9024
2417
9276
9461
9611
14167
7820
10177
13632
7324
13368
8917
9541
9285
11590
8005
6146
9478
16596
9107
9640
11868
11817
9119
9664
10430
4786
13981
14738
9399
9618
7370
9650
9307
15388
8962
8844
10309
10551
13861
17426
9335
13605
6667
8883
9112
11967
8091
14050
7353
7416
8339
9302
9354
7467
3160
8797
7437
6429
11096
8946
9103
9467
14093
7307
14653
8890
14938
7396
7377
9574
2065
10436
6648
9163
7355
4639
9483
8295
13698
8892
9878
12987
9402
7429
7432
11676
9411
12642
9556
9322
9434
8961
11686
7329
11655
9240
10094
10677
9461
10642
9451
17504
8913
7432
4751
14131
13831
9278
11515
9130
10178
10204
7365
14540
9084
9390
8917
11572
9321
14082
7259
8932
9470
8367
10419
7385
4992
5177
8610
8590
13852
11998
9323
10277
9058
9484
7606
11715
15777
12339
7341
11121
10110
13413
9366
8379
8004
7456
9454
7390
10883
12023
7384
15454
6468
9471
11683
6043
7343
1958
14345
9284
8857
9140
15373
9381
6201
11784
12288
14192
11754
7519
7562
20516
7329
9466
7691
13355
11527
8803
11571
8684
12283
13446
14964
8868
6677
8230
9377
14118
13399
9540
12287
8932
5119
13481
13911
14332
7313
8580
10360
19095
10840
7368
6933
12071
8858
9598
12396
7425
7450
7497
13640
13685
6884
9370
11725
9116
9467
20378
8916
6444
12763
13952
8899
7368
8918
12284
9544
7506
9613
9496
9424
11654
9084
8106
7501
11548
8927
13917
9382
5181
9533
5297
5886
10167
7328
7347
13616
9641
7767
7814
9033
9345
8636
13985
9609
8941
7339
11147
9550
6792
7346
8368
9425
10415
15494
7385
11436
12245
4876
8153
7954
4475
13678
9357
8193
9517
11213
9398
7392
13810
9418
4880
12803
12811
6651
8889
1852
4795
13489
8907
9510
10655
6689
8182
13635
5862
14850
9114
6430
9354
11521
8765
8768
9115
8016
11429
7432
11711
8588
13643
5873
1567
7569
7555
5349
6839
6862
6832
7568
7524
6846
6829
6864
6861
6785
6862
6738
7325
6860
6845
7564
6828
7218
6863
5402
7359
13916
9272
7395
10163
10727
13618
14947
9388
13234
6665
9344
10231
12250
5086
9458
11581
11509
8892
7828
9356
14955
4568
6115
9447
6219
9486
1936
6843
11661
6481
11621
9963
6832
6842
8161
7406
8932
6396
11350
7361
14931
12847
9429
11891
9352
9528
7478
11721
7294
9220
8989
9335
7163
7125
8891
5108
11371
7506
13668
7423
7400
9585
7848
9327
13810
9404
8896
13690
11453
7760
10444
9540
13614
4237
8941
9408
8898
9673
11799
5241
5244
2217
5821
8270
11725
11341
6007
7529
8917
9492
9524
8960
12495
12188
8989
8892
16124
9275
9002
8401
8908
7385
14378
8284
5407
9882
13895
5196
9519
5478
13676
7360
16599
7467
7288
5454
12100
9462
8874
9576
8861
7800
9454
13780
11155
11053
7345
8581
9511
11439
7354
13223
13379
8674
5447
9632
9521
7424
7892
7919
9134
11682
6411
7313
7431
6869
5335
7907
11242
9312
14911
8703
6832
8912
9415
13354
10140
9440
8972
11903
11853
10230
11415
7449
9424
9433
5241
8907
11548
2411
7391
5978
7474
11194
8855
9399
10154
15466
8893
11021
13399
12453
7438
8848
13395
7428
12399
8954
9243
14907
7252
11637
12004
9173
14951
13651
7913
9117
9552
11237
7019
8857
8308
9190
9311
4945
6838
9019
7400
7651
8983
6423
14384
8912
14184
9197
9497
9232
5141
10082
10927
6676
5168
9444
9795
6477
13845
12857
12715
7363
12385
8285
6000
8928
9577
9578
9597
9591
22506
3242
9611
13441
9402
13319
19778
4881
8993
9363
11111
7133
7501
7233
11747
9616
7397
13682
8896
8206
13678
11334
19342
7355
9463
8910
4702
9849
15720
7363
9224
6408
5872
7215
9486
7369
9357
7130
9873
13929
10018
11619
13479
6835
9487
9271
11375
13821
9019
13570
14410
8421
8875
4903
9263
10013
8020
13631
6996
8712
8820
14866
5418
4666
9348
10185
10209
8902
8904
7462
13899
13216
13757
5401
7345
14894
8902
8947
7274
6949
9175
10458
11540
9461
8828
13906
13923
14972
8399
9547
15232
7731
9359
15002
7706
6869
10874
7564
8866
11292
12828
9346
7240
11540
9318
9586
9578
8808
7006
9392
8879
7354
9500
8980
9457
7381
10136
9522
10254
16548
7440
5625
8934
6125
9286
7468
6248
11720
9563
7398
12431
9554
14931
11753
8289
8253
7210
14889
9316
9604
9376
13754
9514
8941
9420
8723
6669
9349
9394
11667
5613
8253
6769
7535
8898
8138
7413
6714
5913
20683
8956
9451
10045
9592
7254
9523
14908
9582
7358
5303
7271
9240
9470
9630
7285
2839
9415
8976
19345
14958
7444
12809
7449
13660
7406
12238
8473
10591
13875
9373
4417
7978
6937
7396
8894
6519
13956
6469
13715
13701
12095
8185
7734
7435
9092
9087
7754
8139
7482
14089
6682
11723
9559
6248
9302
14907
5377
13528
9626
7416
7398
7441
5040
7357
7356
7304
7304
14125
13933
5326
7396
8096
13679
8192
7395
9525
9484
13666
9096
10060
7362
7468
7391
9370
9982
13995
11467
7470
14857
10175
5824
7360
9330
7460
14217
9440
9649
6897
9437
15532
9498
6813
14927
10666
8019
8962
9480
6958
10294
9360
10101
4717
9286
9287
8887
7248
7319
9372
9403
8834
8072
7327
11175
9493
7361
8900
7347
5827
10887
10401
3631
14937
10276
7363
12861
7430
14167
15355
9302
9478
9399
11242
7148
9392
9392
7904
13841
10189
9306
12010
6858
12719
7842
7448
10935
13428
10859
10692
6536
14067
9362
9548
11290
9236
7447
7451
13267
8170
8826
9455
9540
7359
7343
6255
8166
9414
7398
8757
9685
12734
8861
9518
8951
11443
11741
5453
9334
7372
8951
7833
9397
8858
11714
8888
7422
12468
7339
8951
5198
9421
9110
9489
8904
9524
9887
9363
8873
5853
11786
6417
9482
13877
9383
7319
13684
10288
7361
9408
5178
6981
7342
8492
7387
11528
8718
22317
7357
14960
14094
8076
8437
9550
9234
6467
5393
7169
14953
9374
9405
11653
11371
7397
11861
9473
9128
9493
12253
12731
9384
6839
9294
14928
12714
7375
7514
10892
9373
8982
15517
7496
7368
5097
9451
9112
8880
14907
9579
13692
14082
14099
10572
7415
9569
11236
9361
13563
9470
14951
14979
8325
9674
8859
9549
11762
15110
9511
12018
13718
9221
11588
9558
9543
8971
9494
10078
7337
10150
8849
8259
7340
10008
8229
4990
7352
9437
7342
9464
7360
11644
7436
7396
9292
8966
9712
7951
13902
9474
8969
2299
8047
17712
9154
7924
6458
7963
9457
14583
14957
8194
7804
9832
8890
8836
11657
17127
8928
13796
8894
8442
9360
15097
21866
13701
11586
9456
8891
7467
7908
11701
15851
7518
10365
7682
9191
11210
7441
11642
14954
14443
11487
7730
9538
7755
13336
7466
8325
9505
8265
13746
13746
14117
9474
8352
13629
6873
8977
7422
6025
11627
9475
9421
2894
5294
11909
9364
8947
10231
9710
16375
7507
8928
9342
12699
13584
11309
8889
11878
14284
9500
2319
9345
13647
9372
8886
13714
9480
6448
7511
8973
8909
7394
13668
11075
6354
14399
12736
11522
12210
11468
9299
9514
10007
9277
11384
11905
14901
7789
7398
11452
8851
6779
7435
7430
5304
7358
5013
11724
7416
9475
9263
9698
9408
7313
12136
8948
8326
20014
13312
7346
9279
7432
5552
8076
12280
9635
9340
7378
7331
14824
4701
7361
9313
7354
7365
14834
7222
9547
10314
14971
5231
11313
7356
7275
9367
9142
11820
10382
9200
14956
7153
4757
13282
10040
9569
8472
7377
10581
7514
7430
9626
11556
7758
12178
7437
6838
9562
7159
9366
9143
9546
9533
9157
5793
9034
5491
8474
9345
13388
8871
13549
6449
7457
11638
8089
9243
7335
8924
7342
10294
9490
7479
10109
7383
6825
9315
10191
9424
14005
9506
8941
13320
9475
9345
13480
7795
9415
11304
8205
7027
7434
12662
8830
8826
12854
9303
13607
9493
12943
7245
6861
8835
9404
9314
7403
11520
11240
10185
5168
11432
11433
6840
6676
6896
7336
9370
9196
7359
8192
7289
9417
11248
8161
7547
15504
15442
13746
9361
7901
4688
11483
9603
11690
9388
8921
8228
13027
7343
7707
9476
11950
9470
7367
9527
14072
7309
5786
12869
6666
9354
7395
9441
7938
15640
9475
8869
8301
8909
13665
11065
12716
8986
12783
8913
9496
7138
9446
7306
9599
5019
8920
13870
13479
8947
9431
6057
9402
13887
13890
9299
21404
14933
9289
8667
9274
7053
6755
9019
11122
10427
5779
7476
10264
7302
7305
8974
10049
7464
7503
13333
7407
7453
7385
11303
18414
6802
16327
7390
10238
10744
22649
8994
9496
7966
8306
10602
7432
8208
15557
11456
9573
10864
7708
9593
2021
9172
12003
11690
7398
9431
8920
10117
10160
8968
11343
13485
11142
7510
9416
8840
9495
8404
8881
7407
7184
8877
9330
5531
12033
14826
12024
14219
8937
6246
10993
9014
9275
12301
8935
8085
4783
8163
5040
2007
15064
11593
14448
12736
8321
7307
9494
11684
9130
9676
14094
5172
8857
9411
9469
10526
8846
8030
9364
15005
8976
11497
13636
8445
9557
9673
15681
8346
9424
9413
9256
9494
7383
11917
7282
7453
11023
9448
7826
8919
12294
9608
11295
9476
9423
7348
7341
11324
9321
9758
12768
8927
5583
7350
11565
7339
8950
14972
14821
8141
8582
14129
9218
10502
11101
9440
15735
17177
7836
7917
9426
7336
10767
6989
9730
11729
9387
9478
9570
4903
7134
7331
14960
13967
11781
8871
7254
11999
7433
9389
9490
11473
14640
11796
8977
6856
8113
13654
7461
10522
13795
9552
12668
7398
7361
11446
9370
8584
9504
5618
7344
9362
21249
15543
7805
15357
7419
9205
15746
13000
11941
14908
14737
9561
7293
8162
12678
9435
8934
14877
7453
10063
9107
9321
8298
8696
10731
13490
2848
7354
11665
15006
10525
9369
7379
15758
7292
14202
9873
8857
7770
11893
11518
8953
11525
8672
5206
7334
9156
4777
5240
9188
9368
8899
8922
7339
7473
14274
5206
7396
10063
11543
8693
9483
7385
12729
6486
8937
10388
7349
13681
8863
9487
9234
7265
9589
9624
9606
9316
8878
8869
9437
13647
7349
9217
8671
8486
9998
11166
10699
9006
10884
9324
8904
16445
7377
7636
12546
7937
9546
6956
7524
9468
10144
7434
7498
7151
10921
13674
14886
7409
7306
18130
9515
9466
9591
7465
7350
8326
9071
13750
9270
8924
11590
7562
9279
12086
7351
11577
14148
8904
9995
8527
9292
5405
7431
13794
10870
14874
7132
5717
13584
9464
9390
9344
7404
7388
9509
11209
10261
9522
4761
8690
7328
7330
8888
9511
9578
9364
8891
17203
7192
6175
10571
9454
15070
4768
9378
11511
11549
8314
8024
7999
11394
7836
13684
9110
11224
14073
11385
9317
9489
8912
11366
4879
11402
8632
7414
10856
14719
20293
9411
11102
7793
7398
7456
8871
8871
7213
11612
7436
8823
8847
12743
13447
9386
6817
7326
12653
14874
7369
7476
10152
13641
6147
8915
9556
6432
9582
7482
7340
7460
9451
10320
11644
9462
12712
6995
13928
6816
13413
9099
15911
6417
11341
13388
5238
11714
5984
7364
6953
11608
7330
9376
8128
7545
7612
13795
9483
7408
13754
7756
14062
9647
10348
9615
6858
5172
19259
7509
12179
10165
6427
9142
7293
10074
6214
7451
10239
13778
11566
8262
7615
9409
8942
8890
13784
7631
9575
7038
8250
9310
7410
6955
7354
9312
13755
9492
8964
7344
9408
9689
8860
11943
7849
13008
8602
13328
7445
11733
8911
7330
9557
12577
7778
7467
9420
9345
19363
8214
7364
7460
8074
7302
7243
9405
9458
5842
5236
11449
14081
14117
9477
7443
7443
5400
7348
10524
7372
9426
7389
4230
8230
6798
11608
8926
6839
9358
13120
7475
14163
7390
7362
12644
7758
9528
9591
9732
13705
13638
7452
8187
13874
6461
7497
7804
8878
8311
8966
14794
19126
7161
11618
3766
7400
8172
7483
13897
11424
9475
9471
8874
1536
4808
7470
7787
11821
9280
6774
7333
10447
15797
9487
9047
9425
9539
4263
8766
5410
8963
13971
10226
7575
12764
8506
8916
8626
8878
9263
9505
9514
6715
8948
4753
6382
13824
9276
11676
9391
6414
9443
8967
5613
12527
8997
8918
8915
9043
9294
7908
8873
8926
8958
7349
7938
12859
8458
8902
11437
6465
7285
7358
8888
13694
16913
9158
13944
8996
6635
11286
11278
6348
9414
15005
13937
7139
12009
6403
7779
8540
7498
8862
10885
13747
11482
13501
7913
13952
13621
13012
12387
12849
8867
8924
12063
9549
9209
8909
11771
13904
14105
13919
7405
11640
13904
12505
7363
9280
6838
9320
9609
9574
8931
7507
11811
7404
13799
7346
7442
14887
10486
8876
7330
9378
11546
5887
10124
9544
7193
13884
5243
8719
7335
4770
8700
9424
9374
9374
7362
12593
7334
8869
15050
6228
7342
13584
6203
10157
14850
7386
13695
12406
9403
8618
9033
17255
6895
16455
7391
8929
13472
8300
5054
12785
9384
11704
13902
11474
9506
8961
12728
9557
15013
9361
7924
9251
5192
7508
8903
9072
7355
6921
9416
13040
7446
12740
5136
11749
8997
7442
13681
11449
8906
13639
7319
14912
9532
8324
6860
13669
14290
8573
9530
7284
7353
11904
6070
9404
9605
6435
7171
13973
8116
9639
7401
7371
5218
14907
8937
8879
7286
10187
7420
13446
9300
9399
13658
7506
10682
14954
2213
1650
4608
9431
13808
9199
6703
7558
12706
5929
7421
10499
13934
7553
8869
8814
9388
4650
9393
9334
11529
3620
7447
8939
7337
12131
9459
11639
9238
7358
8002
9538
6819
9431
8962
9563
6846
4121
18862
8952
8738
8857
11537
9612
14204
9017
8951
7310
16644
9536
9395
8774
11715
5084
11412
9313
9361
9025
7738
9504
7416
7435
8119
9479
13882
8894
9298
7325
7316
9189
1840
7846
9397
7373
9281
13771
14193
7477
13801
11570
11249
6734
8926
13696
8262
10312
13384
10896
7011
10070
9454
7380
9494
13484
6893
11618
9363
9875
11706
6412
9482
12747
12631
8117
8919
7248
9472
9490
15699
12747
16210
14126
11124
7392
8901
9612
9559
11302
7959
8955
7532
10095
11652
9649
9746
14908
14904
13901
9096
9080
4802
7464
7427
7429
7895
7374
8856
20878
3376
9504
8161
2086
5510
3379
8901
12690
9203
9389
4696
15820
11294
9441
11267
7819
7503
6707
9483
7489
4871
11751
14162
5250
9529
16110
9616
16312
8982
8963
7256
9329
7351
9524
6919
8870
7857
9538
16072
8036
8036
11726
7346
6123
8884
9344
12942
9336
7101
8966
7569
7359
11526
14795
14925
5238
7452
7569
7343
7561
10329
3787
9813
9488
9470
5954
7425
7956
6901
6861
7565
7562
7563
7567
7564
9319
7847
7565
7885
7563
7569
9546
9472
7569
7415
6841
6862
9493
9377
13469
7370
13611
8831
9046
9336
7504
9432
8217
7483
5877
6833
13183
9370
7361
13527
13717
6895
13545
1963
8837
7500
9704
7338
7344
7412
11600
8949
9145
13906
9568
9568
13681
13634
11268
9581
5201
6849
6923
9290
13641
9447
7405
9154
9300
8861
8975
7752
23459
8569
8931
9153
11932
8278
14749
7363
8284
14032
9309
11718
7450
10370
7413
6868
9508
7362
8837
12716
9152
13846
5010
14828
8025
9497
8874
6339
6122
8893
11205
4772
9202
12080
9772
7397
10136
7414
9524
14903
5631
9413
12503
6831
7569
7567
7407
7570
7560
7562
7348
11876
9548
7366
7390
5212
11991
5736
13771
14971
12047
6171
7543
12307
7949
12532
9538
7431
9433
9432
7319
7460
9445
9562
6776
9452
6831
16552
6826
6720
6817
7334
7553
19837
7395
8933
7387
9240
7571
6736
6865
7148
6837
6215
9076
9001
8153
8858
11487
9464
9533
7428
11569
5538
13562
6884
6766
11581
2429
10852
11072
7608
9885
7693
5528
13112
9274
8500
8675
7322
8299
13793
10908
12058
9755
8607
9363
8876
9180
5271
7399
9498
11182
22822
7918
11453
8280
9277
11934
14947
5033
8483
9244
16132
7960
8868
8872
6337
8164
11250
8968
11278
14939
9452
10049
9421
9262
8893
13516
9347
9502
7952
11503
12551
8949
14100
15816
13442
13639
11120
11982
6712
12210
9482
13771
22473
8802
8066
9359
7395
9357
5040
8665
7399
8389
9045
15470
7348
13420
9530
7406
7285
5399
9370
9367
13427
9473
7421
10456
13858
9348
11268
9921
9578
15653
11172
9508
9613
7068
6921
10011
11074
9529
2570
7462
7236
9407
9408
7324
9480
7314
7452
8177
16434
10322
9311
9122
10986
9632
7559
7362
7800
15787
8692
11833
9378
6841
6839
21727
7509
6836
6984
9539
6777
7449
9271
7447
7488
9197
7617
7387
7454
1909
9631
11243
7535
9404
9350
15971
6401
13603
7483
8874
9711
7334
7571
15009
7315
9461
9769
13656
13905
9050
9400
11467
10050
13775
13372
11727
11746
7343
7384
8912
11140
7215
9143
8146
14879
7444
8622
5061
7367
11606
11820
7579
7498
17114
7692
7097
8934
7442
13716
13626
7379
9321
14967
7356
4254
7764
12852
8760
9555
9490
13337
8908
8886
9437
9360
9413
9490
8278
8915
6808
8835
9505
6849
8934
4226
8904
9524
12603
7700
8809
9432
11531
7606
7130
9525
8801
9366
7981
7326
13615
14970
9337
8124
8878
8903
7307
7331
8024
7446
3418
7905
9211
7367
7787
7786
7440
7139
19180
6293
15355
9494
7447
13437
7364
8686
11423
13494
7346
9557
8879
8852
7438
8906
9393
9488
7222
7496
11536
6970
9433
18075
9826
10110
16348
7556
7556
7569
6861
8923
11509
7442
11426
6837
11065
9447
7435
9404
7350
8334
14036
9355
11675
9163
9175
13835
9620
9611
5317
6728
9274
7531
9222
7566
9170
7395
7567
7439
13685
7450
10176
9558
11798
9421
6850
6828
7566
9674
11624
11687
9394
11624
7516
10843
6943
8289
9199
8990
7364
7010
7381
7407
11444
7403
9386
6843
6858
15730
6859
7566
4258
7302
11941
15624
8793
8683
9436
15446
12799
8692
11678
14548
8864
8811
13702
9390
7416
9438
13472
13810
8950
12308
7355
7355
13825
12297
8814
9633
12017
11535
8875
9615
5910
15604
7378
7487
14025
14910
9430
7937
16481
7368
10213
7467
7381
7504
6645
8836
12090
8149
13890
8296
9431
7636
11390
13629
13842
14940
13479
7325
9351
9364
7337
13610
7440
7289
7313
10598
8834
7971
9387
9142
5551
5431
9475
9598
9301
15114
16302
7393
8856
9420
7713
7114
11094
7436
11110
9952
14006
7347
9304
7475
10541
2683
9679
9459
12496
9075
14200
9359
7506
7358
9491
5331
13772
7454
9616
6765
9331
7417
11823
13615
7452
7355
7355
11781
7334
9351
9351
7582
6817
10424
9489
7381
9411
8408
7520
7163
9601
12804
6842
5034
5178
9403
6962
7414
6855
9571
8917
11148
17243
7798
8882
11620
7397
9459
9304
7305
8439
9428
7385
7402
14184
7114
6182
10158
9373
8889
14706
7422
7434
12385
11712
8926
9563
11543
8652
13612
8977
10270
8942
5326
7454
12360
9126
7391
7567
7349
8956
9139
13643
11649
8916
8113
12163
14028
9505
7362
5252
9661
7379
9310
7760
6257
11267
8895
14017
7868
10157
2530
9136
7348
7449
7144
7205
6146
9322
8237
8000
10364
8175
8906
9502
7973
14338
16953
6077
7516
9393
13559
9139
9278
8919
11774
7927
9290
8580
14978
13881
10195
7389
13945
6528
9305
7451
12289
13330
10327
8422
11333
8389
8856
11670
13944
8978
7401
7322
11622
12386
14788
6226
9558
7181
9930
9590
7295
9428
11178
15341
7461
14885
6837
6840
8121
6942
13599
7465
5159
11385
7282
6833
8993
8843
8730
8267
1719
8410
12370
7423
9119
11937
8296
7384
9721
13362
7213
7560
7851
9440
8958
12074
6632
8382
11233
14774
7901
8869
9267
9366
13956
10338
13436
11628
7770
8176
9470
8278
8007
13352
13431
9471
8902
7338
13607
11268
7461
14092
8343
9331
13481
8785
13580
11855
13570
9510
7028
14970
12498
8958
8286
9628
12382
9475
9145
9513
10623
7498
13592
8895
9321
11505
7374
13681
7333
7264
7896
7354
9073
9199
11900
7309
8849
9324
9002
8428
7589
8204
11722
7354
7534
8926
9718
10801
8697
10533
7389
9631
14964
7545
5066
9605
12478
13709
14234
6399
6768
10646
9287
14081
10483
13812
9444
8938
9333
10855
7398
5271
3325
7569
6855
7563
6305
7568
6871
7554
4677
12456
7532
6202
11014
2007
9315
11365
9391
9735
7339
9508
9387
12786
9364
9356
13645
9049
9423
11279
7614
7915
9310
7333
8220
7790
9209
7843
7459
7445
13814
9443
10109
7310
7365
7399
7510
9439
7794
8946
9481
7228
8853
8883
8900
8931
9382
8874
7389
9585
9451
14021
7441
12148
7418
9382
11853
8901
6307
7364
9540
7437
12441
11217
7372
8796
8797
7342
8942
7438
9768
16408
9271
13843
8977
11641
5114
9337
8877
8875
7384
11363
15538
15538
9352
5452
13799
11465
8279
13359
13491
12834
11178
5109
7340
7333
11522
12484
9614
9481
6529
8943
9303
7379
6488
8769
11957
13280
7820
8900
5544
8916
8283
17428
13412
7508
9200
9384
6692
11782
7446
9671
8876
7342
9369
7383
7612
7215
9487
7450
9470
9362
9499
9383
9512
5426
8924
10095
10745
9444
13454
2425
6283
14931
14955
13815
9775
8957
12030
8895
8830
7510
11827
8649
13429
7323
7322
9422
9289
6207
11076
14872
9388
5454
7255
9408
7538
8928
6606
9139
11604
7431
8899
8955
13657
11442
9382
8956
15624
8852
5827
8001
9126
11578
9367
11581
8036
8624
11111
9496
12801
9506
2090
13659
16664
5806
5339
22910
7951
7349
15805
6959
7561
10673
7501
7441
8863
8111
11877
13750
13228
5801
7913
5841
13880
7282
5198
10471
14399
9463
13550
9060
7311
11367
9722
9464
7174
2024
12774
9369
8099
6948
7509
9023
15577
8223
6399
9113
8920
9401
8856
9432
7154
10247
7385
12135
7255
9407
4749
8472
6873
13108
8630
7420
13968
7345
9352
8898
8946
8912
10118
7765
8913
13564
8817
4601
11723
14033
9531
11392
14939
10010
9407
7453
15879
7519
8323
8325
13559
13464
14243
9599
8939
11727
9314
4062
13425
12747
8787
7394
14301
10201
7509
7299
7970
9508
9344
8920
9483
9533
13567
8116
11581
9486
5149
12203
12281
9417
12198
11658
7372
6843
12531
7978
13676
9598
11945
13223
6132
7733
9475
11721
8646
11419
8552
6672
7793
13436
10147
9570
9548
8838
8998
8932
8918
7517
7779
8879
9430
2568
10492
10235
9592
8816
13129
11608
10186
13656
10402
7502
9749
11548
7484
11157
20486
9234
6223
6634
5318
9227
7507
8134
7775
13956
9439
9456
8346
9378
1736
13364
9334
9254
7501
8898
5218
9165
7348
13518
11516
9457
12389
9460
9112
16882
8936
8814
9233
13655
16014
9418
8900
9265
9311
9041
12891
13675
9479
13655
7304
9465
14213
9532
8982
8851
14750
7389
8527
7564
7419
14992
8934
10891
7375
7386
7386
9429
6648
8953
9428
9362
15531
11921
14798
7563
8475
10524
9642
10440
7383
6842
8835
6481
9430
7563
7401
9464
14150
9630
11110
8956
9198
7359
13829
13953
9479
7542
7727
7514
8940
11648
6994
11355
7421
11681
9555
9310
7816
6928
7269
11048
7478
6679
7816
9457
9563
11594
6418
6394
7425
12159
7479
7310
9572
1577
9343
7983
8932
7547
1945
9374
7939
7938
8143
8383
8952
7209
7381
9544
9232
10076
9522
9498
7421
11458
9506
16989
8090
14411
7511
6458
14930
12072
11659
8915
8052
7439
7805
7532
14926
7194
9174
7789
13863
9358
12175
4891
7439
8049
6992
7438
9199
9368
10237
6886
14125
8658
9337
4768
9434
9467
7539
9295
5821
9453
3606
7317
13960
13854
5302
12742
11554
8862
9568
9461
14979
10973
7314
8050
9504
8850
7434
9318
13961
9454
8900
1842
9306
9104
8855
10849
11831
6944
13580
7417
10066
7373
5467
5385
7432
7403
9614
8917
8798
10246
16237
7374
11702
8900
14095
4386
7207
9431
9380
8924
13872
1655
8902
9414
8935
7509
7918
7319
6761
13828
7859
8851
7358
13659
7905
7385
9402
14240
8951
7378
7410
7460
7493
9590
7380
7350
12166
13319
9298
7366
8842
9350
13955
6840
6695
5147
8979
11477
7404
11622
11324
9530
11671
7468
9478
13900
12365
9632
15345
8929
13602
7760
14121
11563
11915
10110
9725
8871
13538
13598
9619
9704
6784
7292
13897
11736
11647
9369
9554
9493
6847
6849
8995
11967
9289
10298
7933
5496
9479
9727
10231
4742
12460
9374
14978
14955
9349
15536
14393
8931
17635
9584
13343
7673
8972
9489
14917
9446
7907
8963
6407
9418
8650
7803
9495
8882
8908
9339
8943
9414
8973
9333
9541
9871
7966
19956
7404
14775
9588
13644
11860
9256
8944
13328
8127
11416
8518
8131
15494
8613
13627
9349
10511
9399
8803
9508
9148
16669
7490
9726
20076
13436
9312
15609
8177
8678
10223
14569
13940
6771
9340
14698
6251
8855
15470
9296
10193
7476
11499
10200
9476
12557
9418
9078
7266
9387
6994
12683
6996
8141
12068
7339
9374
9232
15728
8283
11920
8851
9376
9465
13417
14972
10287
10853
7509
10137
9550
11343
9258
9392
6830
14029
7373
11048
11609
6434
9133
12325
11460
13832
9211
8023
12568
9456
10376
4766
8914
8917
8892
7525
6049
7361
9434
7035
7346
7344
7437
11143
11414
7433
7478
11927
9695
9565
5795
7348
11682
14675
9607
9481
7375
10092
9829
9299
5656
5226
9407
9359
14940
8101
13786
4262
8801
11622
11702
14853
12082
9398
9426
9181
13663
8003
13744
8859
13910
9360
9913
11563
10475
8090
9400
9358
7996
13507
9421
8050
9387
9486
7488
9377
6896
7342
7958
11264
11760
6839
11608
7401
9543
7344
11695
12807
9300
10221
10141
7345
9648
11581
7510
8953
7369
13495
7509
8817
9486
13851
13674
7389
11682
14412
7374
6387
11748
7494
9357
8980
7910
11728
11953
10653
6865
9695
7394
10886
10669
10386
11237
4355
7464
7420
7476
6883
9445
8966
9313
8905
7506
12747
15157
7955
8311
9505
7335
8910
9501
14956
7319
7384
5640
7155
13896
9401
4775
10737
8545
8871
9436
5813
7445
7340
2524
15501
7387
9619
14797
13929
11497
10281
11634
13632
6229
9535
8899
7348
8276
11191
9225
6888
8951
9480
7973
10465
10460
14380
9415
8828
10229
7486
11379
6403
9542
7457
7444
10090
6822
8982
13880
7171
8357
7421
8902
21747
8097
7022
13934
11527
6479
9385
13808
9531
9756
11208
9499
11665
8913
12533
8896
5197
7380
7567
8914
7330
11369
7392
13672
7504
6629
9582
9632
7324
12239
10033
9495
8903
11943
8867
8649
9227
9282
8082
15380
12614
11230
8966
11592
7053
7322
7380
13645
8333
7329
16285
7430
14909
7304
18680
9588
13374
11979
8112
11959
11959
11628
4954
11816
9457
9418
7419
7408
23191
8280
11456
12249
4834
9395
13711
9517
13659
15400
10335
14392
6902
5448
9546
7504
8619
9351
7332
11870
7477
11105
14981
11718
7361
12101
13875
9401
9454
3985
8918
9631
10174
9523
8403
9356
8857
9422
10237
11677
13836
11132
12552
5385
9463
9361
9474
9504
8894
10258
8375
5141
8858
9358
10719
8931
20613
9274
8858
9497
7793
22545
9359
11621
7404
9583
3617
10174
6453
7325
7398
8827
5862
13565
4213
9409
4921
9435
7336
7454
8902
7301
8852
13523
9414
9278
12175
11601
9520
8875
7361
7346
8846
9396
11430
11684
9492
19025
5772
10375
14863
1798
2630
6829
8664
9583
1946
7571
7331
7372
14359
8607
13565
9750
9336
7395
7495
7506
9496
9236
9387
15487
8112
8533
15469
8998
9571
9407
12052
8941
11660
9324
8681
9362
8953
11715
8585
9462
20950
9429
7893
11971
8657
8880
9337
5300
9324
9449
9539
11513
11678
7024
5815
11957
9617
13534
7502
7502
8918
13545
14758
8958
8913
9720
9012
11281
9196
9390
9576
10269
7591
9282
12423
10491
12800
16194
11654
8887
6077
10218
12251
14078
12103
9676
5716
9291
9549
13098
10077
14149
7055
10784
8757
10243
10711
9270
13705
9432
9060
4687
9384
7577
13199
8819
9584
11114
7408
13088
8868
6663
11429
8289
15509
4715
7392
9007
7249
7376
9415
7277
7386
15941
8587
13810
9567
11235
13951
14187
9340
14961
12726
11670
6845
7465
13624
7392
14943
13710
8848
10566
9391
11483
7448
9663
9701
10170
4889
4832
10014
7494
8911
7554
12971
12987
8958
7509
9471
6193
9395
9162
7321
8977
8930
15226
11618
11760
6997
10990
8948
7856
6415
9393
16143
10872
7455
15528
9463
7427
8898
7334
5176
11966
11272
7254
5401
13557
7009
7407
7408
8359
10272
7237
9446
13394
9313
7777
9368
14777
5209
7032
6853
14124
6832
7555
6861
6868
9206
6765
7461
6138
13478
8254
9606
16542
7439
15084
8818
14556
5811
9317
11191
8830
6850
13472
8160
9389
9518
10662
8959
14640
13665
13659
7820
9838
7710
8584
7548
11608
7422
11911
13942
12789
9414
11961
9418
11946
11321
14276
9292
6394
7436
7275
9559
7352
9520
7605
8964
9564
14073
9853
9333
7420
12684
7445
7460
6981
7364
12550
16927
8051
9436
6116
12795
9375
11441
8947
9426
8979
13767
9244
9572
7801
6327
8930
11216
8826
8854
9382
9429
8034
9422
8166
8955
5617
6353
9468
9241
9464
7244
9176
7438
9684
10188
13965
8920
13810
14100
7492
8273
8868
13813
7335
8110
6885
7798
8627
8976
7374
10255
13711
7460
8230
8871
9593
7435
6863
9314
9553
8016
9135
10208
7525
12829
7403
7063
8974
9280
8939
7392
7808
7377
11577
7497
7314
7429
5125
9559
9385
10734
12487
13679
10352
8882
8699
3234
9612
11909
5554
7537
7508
9553
14968
8968
6768
7392
7485
7584
12486
8917
8926
7371
11612
10448
9441
9530
9522
6884
9540
4252
9033
8338
6826
17800
7339
7800
11085
9556
8319
10266
14537
12687
9246
11223
6853
8600
9521
7358
9269
5345
7437
9001
9510
8331
8955
9391
8939
8902
9241
15039
12754
9526
5713
14844
7765
8989
11457
7829
14336
9091
7609
9435
6134
8697
8890
9195
7147
13784
7759
7822
13225
11370
8905
9365
7365
14180
8031
9804
14992
9389
11566
4608
7507
8949
7423
14987
8889
8101
9852
15422
9281
8848
7440
22268
8122
7472
9516
6912
7963
9409
9491
7435
7427
13285
8348
8879
6862
15032
9554
9714
12408
9736
11526
13380
7308
11470
10017
8862
7431
7860
9463
9621
8088
7417
15484
10123
9506
11690
7449
9729
8307
9551
9379
13583
18125
9442
5421
9484
13952
7362
12241
8199
8908
16491
7337
7330
16348
14895
10431
7289
9585
10268
9391
8960
6259
8839
8594
12733
14963
11082
14053
6154
9471
12757
5298
5101
9932
9384
7763
8855
9418
5808
6929
7285
9406
11830
8917
10322
10322
9311
8927
10112
7348
9415
5340
10201
5111
7340
7942
7511
15932
14060
8924
9467
7390
7424
9423
16358
7417
7287
9580
9202
9099
8847
8968
10723
9205
9439
6755
6846
7438
8722
9240
9358
13037
12923
5412
13122
12275
14261
8936
9170
8410
8933
9494
6721
7170
9389
15380
9235
14244
11483
13063
12766
6874
6465
6516
8906
8593
13637
8855
14945
9123
8870
7422
11853
9666
7787
13460
17769
1574
9073
9468
9354
1927
14934
9148
9148
7310
9665
10805
14949
9395
7414
7405
11469
9014
4367
7366
8369
8805
8948
11314
7447
9393
9356
13759
11594
8825
12503
9375
8950
8872
8920
14967
14003
5080
10286
20830
8846
11254
7334
15518
8929
7650
9666
9494
8123
6905
13077
9199
9345
9323
9134
9543
9243
8168
6893
8445
8895
11724
7457
9653
6419
7407
9299
10254
9486
4866
11531
14266
7446
7843
10103
8936
12300
8954
7859
9418
12145
7435
7412
13932
8328
11228
5760
7368
6965
13653
7446
7914
7421
9390
8884
9479
14053
13507
8816
8300
8818
6588
11245
1564
7313
5334
16518
10632
11407
9306
11213
11239
9391
14942
9443
14956
7358
7353
7874
7296
8969
7280
10425
8118
11198
4791
13777
9225
20987
8918
7812
13327
8341
8891
9470
7739
8890
10257
15929
9508
9407
7362
13669
7434
2321
11711
7356
11515
11237
11551
19551
9337
10812
14785
7294
7306
8966
9389
7445
9312
13657
9883
11565
14049
7434
7467
5193
13419
9461
11305
9564
13267
8893
13782
15367
9659
8939
9300
11657
9203
6774
9354
9267
9631
11620
7297
14232
1660
13393
12604
7668
9041
7523
14001
7451
2686
11097
8065
9483
10857
8298
11790
5542
6072
12620
11297
11566
7285
10286
9226
12120
7532
14178
12869
7759
9170
7453
7411
7396
9365
9559
7824
13426
8559
9597
8949
7350
6995
7814
13000
7714
6984
10644
9323
9323
11581
7342
7338
11410
11425
7461
7361
13624
11425
7792
8566
9524
7341
14993
13310
9386
9611
6792
7352
18985
7491
3287
6094
7567
5357
4429
5376
4445
6862
7530
7567
14437
7560
7564
6864
7559
7562
6806
7296
9396
9385
8354
9014
12755
11252
7388
9109
7615
7448
12699
11992
7910
12709
8858
7988
8949
7366
9421
9384
8921
9513
7447
8874
9451
11653
8933
5966
9648
14800
9536
12075
8221
6487
9382
6355
13630
9337
14750
9341
7388
8237
8135
23047
8115
2836
10237
8925
6693
9499
8896
8148
6833
13818
10164
13668
9578
7962
8910
9456
14923
7424
4609
4933
8870
9489
5988
6883
9230
9233
11177
7808
11915
11797
7823
9497
7156
10992
7520
11720
8690
7413
9398
9566
10734
4700
11103
9510
11517
12367
8851
8907
6269
8929
20253
7414
8972
9320
15034
13644
8223
7907
8764
7396
7526
8928
13664
8073
14246
8908
8930
17375
9766
9228
13101
13946
8460
7474
8895
15484
8923
9433
9041
11748
7336
9115
11094
5732
6476
11665
12749
12720
14805
7385
7266
7342
7357
8710
11670
13685
7307
7296
13273
5228
7469
10248
7347
7515
9512
7384
7391
7440
6848
7394
7560
8873
7407
8862
9488
9236
5841
9407
9357
5859
7401
13946
7125
12379
8913
11506
9432
7370
13803
12848
5303
9456
8866
8887
8911
8873
10681
13594
8892
1425
13852
11215
11559
8006
9338
11862
7362
10263
9781
9475
7511
11573
7462
9592
8814
7363
9471
13603
19963
11611
7471
7377
11703
3882
12846
11551
7427
13682
10240
12834
15538
12686
10260
11877
13998
8901
10325
12751
10636
9325
9377
8891
8937
11265
9471
8950
7153
8989
4781
11823
13796
7502
8880
7820
9676
9664
12716
5254
9475
8843
8955
9245
7447
9548
12571
12580
8191
7378
7362
11607
7174
15886
6963
14933
7396
9470
9469
12682
8907
14213
14213
8930
7238
9010
10995
14614
11875
14081
11588
9339
9429
9175
7579
8955
13083
6421
8497
9057
9191
8920
9389
15973
7369
14937
9367
8539
8901
5255
7375
9383
8931
14979
13954
7569
10028
7469
7391
10168
9406
6869
10280
8859
11699
7453
9288
7450
7330
12245
9380
7396
7437
7338
7495
5997
9269
6279
9367
5505
12787
13581
8932
3553
7137
8865
9302
2857
9399
7509
8879
9408
9249
11676
8998
9280
9575
15157
8996
13976
8905
9269
9534
6381
9357
7925
9497
7404
8897
9721
13961
12485
10164
7459
8959
9467
14101
6808
6050
9493
9491
9472
7569
7563
7567
7563
7565
7569
7567
7348
14262
6855
7567
6213
7569
6845
6833
3060
7563
15143
6637
7568
7563
7449
7453
18616
10957
11788
7345
7414
9371
8319
9361
7383
14110
11558
13526
8335
8920
11963
10851
10017
7603
8907
8933
7422
8893
11598
13472
6356
4576
8849
9367
9206
9718
6337
9354
5733
9692
11233
3760
9119
7387
11017
9330
13509
12113
9254
11145
9422
7205
11591
4796
7405
11587
5451
7376
12252
7318
7348
9407
7443
8397
8084
7263
8843
9322
8870
9676
7413
7219
8978
6855
9262
5288
10961
9458
7355
11750
5119
4713
9000
9231
6605
8669
7638
8970
8940
12736
9148
7896
9486
8936
13628
10663
9493
8918
13927
8207
7335
7335
9602
7458
7462
7331
10164
10124
7386
10190
7369
9441
7294
7361
10632
9300
10511
13488
14965
13829
7971
9318
13648
13641
15841
7425
11339
9367
11482
7359
9494
9570
9424
9351
9498
6837
8858
13839
5348
13428
5048
7487
7402
9573
9320
9826
7469
8067
7385
9305
7497
15691
9547
7377
9419
13633
4747
12380
10174
10455
9100
9362
9594
7357
7335
9196
7368
7404
6848
7460
7344
6272
8930
14104
7017
7284
7281
8989
8238
8813
7000
8247
4859
11761
13644
13171
5064
7462
16639
8850
13724
9060
9423
13785
8137
8405
9247
7978
7011
11812
6747
11538
7273
8913
7322
10981
9464
16332
9352
8986
11176
14100
7341
8888
8890
8940
7440
7567
8505
7360
13626
13907
7039
7526
7397
9426
11556
9536
8470
13890
8879
9023
8901
8906
9452
5086
11464
7998
6381
16273
9222
8066
5684
9472
11651
8948
9363
11910
6476
8898
4854
14957
7340
5198
7983
8864
7327
11710
9578
9881
13732
7505
10252
7335
9371
10297
9363
9455
7253
8894
7555
12381
14924
6742
6071
10009
7927
7832
9304
5299
7315
8950
8963
9271
9161
8489
9991
9419
7342
11620
9385
5461
9310
8910
9419
17116
7509
9511
9559
7131
14353
9555
7353
8859
9378
9367
11045
7359
7299
7406
8151
8587
9148
5043
7576
10450
7416
7378
8922
9496
7282
7348
9419
7343
8895
9599
10588
8935
9485
9401
8958
7438
15499
9577
9569
8315
7257
7263
11889
13478
7358
9378
11116
13670
7782
7345
8899
14804
7299
15261
12505
6445
7281
9373
7373
7310
13416
11406
2475
11014
9539
8632
7440
13667
9408
15957
7338
7393
8102
8877
7360
7493
10035
16161
8927
8360
10172
7357
9379
7951
9543
7509
14929
10464
7386
7350
7111
9533
11130
11262
13479
11568
11569
10020
8153
13740
13645
7371
9561
7304
9451
6881
7362
7440
8891
9393
10120
8201
2939
8305
12886
9312
9268
4757
11766
9576
12662
14963
8193
7425
7777
12013
10453
8908
10521
8550
9712
15082
9396
14144
9313
11525
9515
9872
13134
9271
7358
10694
7447
8658
13826
7498
12040
13587
8848
10221
9414
7480
7207
11412
9531
9628
7683
7077
14951
7440
9742
13666
7437
9402
8909
9556
8054
8941
8946
7348
13003
12056
7453
7176
9364
12209
11655
13642
11058
11076
6385
7269
7312
8909
8945
14256
7445
8944
4784
13793
9010
6439
9545
7733
7511
9063
8655
12820
12497
9163
6155
9422
12973
8952
8398
8923
7440
7358
5174
7521
10222
7357
7302
9459
11154
11731
11211
9642
9950
13964
8878
12297
9354
17139
5969
5397
4065
11201
9038
5224
11721
8685
13964
4785
9086
10419
9135
9370
14054
7024
7251
11899
7948
8911
8946
9562
9460
9238
14115
10428
9556
7916
7397
10511
12729
5290
12479
7983
10937
7309
12888
8936
7282
9414
13735
8459
9135
13723
9313
8822
14915
8254
9598
9326
3379
4930
6794
7566
6836
4793
6822
4799
7566
6852
7565
7556
13547
6722
7561
14967
7564
6825
7567
7570
6854
14413
7569
7569
7567
7390
9569
8864
7429
11655
13648
7192
7763
9391
9346
9453
11668
6602
8459
6847
11365
11381
8883
12400
9436
7329
7441
7808
9378
9371
11634
13894
9278
9447
7452
11942
6912
9417
7811
7806
14449
12445
8874
13600
8926
7443
7510
13616
3998
9348
12359
7362
9323
14243
9083
8633
9468
13847
8995
13295
11960
9962
11529
7355
11292
9462
8227
18884
7343
9350
9569
13647
9477
8738
9382
9484
13494
4751
9713
11203
16257
11635
8045
4878
7452
7164
14922
9227
7309
9602
9352
7338
11626
7409
6175
8912
14178
9378
9314
7567
7747
13806
7808
9334
11698
10741
13392
14930
12902
9284
8763
13107
11679
9589
10178
8878
9194
7827
7442
9489
4793
9052
11205
14110
13616
7457
6988
7445
9583
7423
8859
9483
8923
8370
12847
7425
9508
9451
9479
9513
8124
6375
11728
14004
15453
12316
11209
4729
5176
9320
5424
7409
9443
16848
7508
11866
14905
8977
8986
9396
7373
7483
5741
7455
8987
9241
9469
9285
9536
9057
9567
14854
12494
5406
9492
5107
9252
8561
6075
1335
11553
9598
5102
9397
5661
9351
8906
9411
7451
7310
11926
6649
5115
11561
8851
6067
9310
10846
8962
8912
9859
9141
9113
12735
8956
9371
11675
9270
5239
9076
11548
9243
6239
8622
9431
13869
13874
11548
7349
9481
6484
11489
13688
6421
2943
8887
12252
14005
6185
6911
1884
4922
7507
7414
7505
7492
4916
7617
9221
8030
8932
10775
9326
7413
8771
9422
8991
8492
7187
8944
9291
13771
9168
15472
13654
8935
10843
11536
13917
10379
5248
8924
13020
9503
8428
8881
6889
12765
7815
8720
8127
14413
7343
8910
8974
11238
9468
9295
17743
9554
14860
8893
13614
10635
8722
6436
8832
7397
9460
10384
12947
7352
7359
2634
7504
8929
9243
9330
7415
9163
13511
9502
8107
7325
2984
9419
9491
6384
7511
6934
8597
10330
8556
8960
4253
8968
11723
9529
9244
8934
7008
6678
9431
7969
7314
2847
9470
10806
8127
7445
9422
9291
7587
9440
11992
13652
8933
7582
7907
14368
7416
6935
9323
9367
1998
9467
8834
8028
11922
11922
10573
6417
6389
9251
9431
8974
7474
9513
8889
8847
12294
14180
14181
12247
12266
12327
13736
7311
7372
7804
9011
6864
7429
7324
9039
13621
9646
5471
8862
12802
3017
11786
14020
11104
7458
9404
9581
9324
8955
13650
9542
6938
14921
14126
15373
9567
5896
13749
9554
8932
7996
7376
9313
9331
7373
9487
10012
8941
13336
9486
17576
10104
5270
11235
13675
13773
14967
11004
9410
9623
7340
8910
7331
9287
9377
9374
8905
7361
14135
12856
12128
17154
9298
9291
12462
9351
6965
13464
7786
7447
13727
8889
1384
14022
12674
6433
3131
10050
8009
9862
9365
5617
5312
14644
7790
7348
12143
10133
8713
9362
7534
7334
7896
8904
12711
9407
9266
9617
9385
13614
9387
8887
14096
8225
9171
11679
12021
13647
11647
9547
7365
7362
7434
11672
9929
6521
8993
7346
7013
16645
10991
8938
6965
7586
13540
9197
9221
9191
11441
11560
6441
10579
12033
8849
8880
5784
10073
11717
7080
9572
7941
14927
11619
12811
7784
9370
8815
7381
12552
6772
9398
9256
5177
11246
13675
13623
7507
18523
7259
11389
11045
9319
14933
7340
7836
10379
9189
9470
7371
13606
7406
11742
7365
6931
7339
7378
9017
7846
9448
9467
9366
7357
6938
7336
7931
14061
4942
7375
7449
7452
9295
7453
7365
14981
8981
7494
7327
7380
7431
7454
10961
7467
6828
6802
9539
9555
9384
5326
8966
9580
7457
12503
9467
13676
8863
7784
7318
15386
13897
14299
7920
9054
12701
9500
9355
9426
9370
6418
8914
9716
5507
6406
8844
15619
8881
10631
9830
7438
11552
4427
7222
6715
5132
9373
7642
7760
8672
7511
11621
9620
9398
6998
8177
8939
8872
5196
11285
11173
7915
7424
9318
7384
14888
13795
7897
9636
14414
7308
8863
13657
14866
9546
9390
9450
9888
7920
15363
7566
11539
14966
8026
14455
8231
8119
8115
9965
7394
14931
14157
9424
13475
8401
11562
7334
6413
10798
11655
11518
8199
5779
14292
9495
10311
16576
7344
14107
14368
10311
9361
9286
15379
7379
7407
8223
9205
11638
9439
9574
9602
9399
8279
9468
7262
5110
15889
10589
6460
8557
9816
11452
16005
6826
3414
7465
10532
17183
13981
9369
5841
8170
7474
7366
7422
7362
9498
10137
8867
14973
11636
9421
7488
8253
7327
9380
8902
6625
10437
11777
6917
7235
7509
12670
13483
9355
9383
7466
9377
7062
7376
11317
7373
8937
13107
13340
8473
4427
9571
8894
7414
7441
7316
9384
13779
6391
8673
9441
9385
8151
8915
13498
7788
7474
11740
13633
11705
14865
9435
9458
8970
21151
7466
8986
9399
7670
14073
11006
11642
12657
17843
17019
7509
9484
13753
9070
15748
10480
7407
9524
8999
5598
14969
11680
14280
7452
9231
11849
5396
8964
7345
7880
7445
9730
7382
8937
7981
9532
7306
9506
8887
9671
7832
9541
12431
8348
7513
13657
7385
8881
13807
9343
11228
11368
15533
7338
8788
12149
3653
4471
5464
8566
9310
7412
9419
13689
12748
6899
8051
9262
7316
20914
9331
4689
7336
7614
14971
9212
11654
6492
15512
13113
14972
14917
9264
5634
6741
8897
8849
8993
6743
11745
11605
12845
7086
7581
12198
6991
10234
13427
6022
8957
10355
16229
8807
9522
8922
11730
8897
13834
9269
9422
8943
8924
6604
9182
7392
12757
12746
10299
6892
7438
9135
13539
11233
9291
7442
8976
7851
8208
12026
9492
7430
12337
13977
9395
13931
8861
9437
8793
9142
10100
8973
5260
3409
6152
9498
7793
12418
6947
9438
4956
9568
8082
8866
8937
7037
9768
8982
11039
8445
13523
11081
10179
12692
7387
17160
12603
8887
12896
7920
8952
9225
9600
8888
9336
9547
9444
7367
8801
9393
9301
5201
7804
7328
8907
8920
11726
9519
7417
12669
13816
8233
9541
10032
13135
14032
9333
7360
7398
9536
7936
13853
6878
7799
3629
12323
15183
9278
12652
14913
9115
14918
9490
8164
15195
7311
9689
8874
7397
7460
8455
7745
12343
6444
9095
7332
8920
5193
8862
8640
5100
11829
10183
4778
7915
11211
7317
7508
7360
8930
11767
7383
9983
8934
7491
6179
9181
5205
7418
13599
9376
9279
11731
11113
8163
11222
11972
9408
16146
4796
8915
13947
10097
8947
8936
9404
7393
9877
9363
11383
9439
8830
4873
5078
13640
9369
7490
6478
9554
7347
5695
8247
12775
8995
14326
12007
11729
9084
6859
9436
11720
4131
8941
14254
11429
9241
9341
8398
11716
11897
9448
11605
9461
7555
11736
11775
5969
9410
11858
8941
8925
9319
9403
9458
7415
10384
9531
7328
4942
5916
12868
5308
9622
9281
8891
13929
11181
9268
9407
10561
7375
8857
9419
9322
14153
7446
8240
12320
3352
8157
9606
7435
7549
9511
14486
11368
9411
11608
7725
6850
9563
6835
11484
9376
10357
9532
14898
7437
12385
14069
11647
9417
8684
7567
13671
13580
5733
11498
7362
13920
11512
9300
8948
9037
9744
8691
7426
7439
9417
11471
9131
9238
9343
9444
9093
10165
9132
7358
9352
9446
8906
4982
7338
7881
8914
7383
6421
7825
6867
8933
7449
14138
7370
13966
13349
13660
7451
7789
7762
10216
9079
13629
14771
9389
9886
10708
11094
8271
14328
14979
14872
11235
13679
7889
20801
9345
8246
8202
9494
7453
9254
9056
7312
7730
8446
8201
9299
5936
6058
10340
11225
9326
12091
11453
4787
7380
7418
6573
9403
13651
11458
14129
14175
9482
7825
7385
5730
11215
9469
13564
8921
14558
5294
8880
13441
13213
8505
9345
8980
8905
9483
9116
12782
7375
7309
8815
7318
11729
11124
7641
14053
10295
9373
7382
8249
9644
9424
15436
13756
5305
5827
9327
9570
9257
7379
12144
6280
9498
19436
8880
10236
7380
11523
7394
9362
7743
12364
8853
8887
13405
9461
7251
5811
6184
9274
7336
12698
9424
7715
11904
8252
9161
13693
7540
7270
13952
8933
7161
7162
8856
9412
10933
8472
13037
7379
7390
10679
12409
8909
13820
13266
7378
9077
8584
16749
7314
7395
7331
7485
7363
7289
11777
8410
11357
5059
5570
7449
8878
14929
7395
7923
7280
9406
11668
16287
4948
11676
8668
9097
8889
8893
11137
9314
11331
11498
7348
5957
7982
7244
6340
7010
9371
11157
11506
7335
20002
8445
9409
13316
9576
9370
9419
6036
8191
5580
13892
15232
9224
5799
11559
9410
6369
7691
13936
9489
9127
15819
9453
13599
12044
7402
9075
9326
9081
16209
8781
5194
8889
9576
9737
8966
6845
10110
9656
9162
15756
9071
11346
7363
7816
10305
9619
2964
13871
7435
8965
5159
9607
10672
6419
8912
10760
14823
7026
11641
9667
11742
14078
9379
7308
13490
9611
7437
8811
14957
11564
10387
8389
7446
11497
7392
8457
9451
10382
8325
9180
15547
11458
13328
14173
14046
6405
7390
8888
10358
13122
8867
8906
9455
15864
14996
5061
8915
9357
2038
7801
13783
11148
1376
7780
14416
9664
9726
13396
9407
13062
5348
8903
9401
15927
9645
7354
6358
7556
9511
11541
7321
9352
8950
9263
7383
7361
8892
6841
12991
7482
9644
8916
5087
7394
9456
11683
5462
9438
10695
13667
11541
6989
7552
7365
7433
10536
10035
11425
5280
9581
11199
6865
13105
7360
9458
7457
7908
9302
14128
10172
13780
6959
6905
9140
15174
9423
8343
9230
9527
8117
5289
3469
9502
9438
3170
8949
9306
9288
9692
6466
9471
7423
9125
5247
8831
9185
9277
6327
3167
8884
8704
16540
9806
9272
12968
18134
10283
9591
9639
7310
9417
7366
10554
15035
7385
8070
13671
7850
11401
11672
9534
11450
7505
13690
7367
19077
13631
9539
11543
5200
7926
7821
7503
9491
7436
9481
9464
12431
14014
9874
12408
9365
8888
9605
9366
11625
8860
9551
8894
7344
13798
4318
7030
11715
5048
9239
15334
6348
8827
14921
14913
9398
13925
5318
9116
8939
9504
10136
8950
12173
5113
10200
15401
11291
8020
8954
12919
9443
7438
8691
9571
9037
7802
9582
7398
7236
9363
11993
8912
9392
8849
8910
14221
14372
13836
8867
5311
14771
7425
9433
10545
11686
6981
7205
8122
14017
8895
12015
13898
7379
8899
8983
7310
9415
8542
7295
8940
9182
6604
8950
7514
5439
9377
10384
7737
8767
8938
12775
10138
9373
8923
9285
8871
7358
9163
8928
6409
8090
7335
9319
8289
9240
8150
14030
9367
7294
11300
9411
7423
8927
11242
9213
5159
13655
11738
9069
6885
10952
8312
8894
9428
9492
9461
4781
9470
4664
7354
13781
7455
7826
9598
7066
7386
15431
9387
15041
7346
11949
7395
11768
12680
7422
7423
14985
2147
7364
13890
9534
13934
9369
15173
7420
9444
5456
11910
8464
9203
11567
9517
8276
5173
8886
5796
13482
8885
7505
8909
8726
18899
7370
11635
13570
11021
8926
11554
6571
8951
9876
8937
13644
7430
11948
14961
11645
10026
9222
9603
10213
8892
11371
14173
14196
11196
8968
16350
7415
13358
15938
6392
14921
9428
8914
14771
7328
14933
10309
9177
9432
7350
5164
8877
13284
16757
7405
11475
11589
6251
7303
7558
6814
7506
9525
9548
7398
7411
7656
7316
7633
6864
8860
7827
21753
6865
7295
11738
10357
7958
6857
7576
5418
6826
6841
4681
6859
6857
13632
8636
8203
7374
8932
9520
10186
7817
13654
15354
13814
9556
3172
14950
6930
13851
7558
4914
7435
9387
9508
10755
9094
8552
9404
9350
13715
8180
14788
14932
8188
4793
6831
7469
7632
6970
9591
17446
8169
8931
15018
13695
9115
10737
10769
9487
15480
7378
11891
6279
7319
8535
7389
10688
12120
17397
14283
9308
2912
5808
10958
7430
7776
11548
10352
13927
7391
11763
7545
14930
8642
11891
7365
8911
8921
9057
8944
8914
7347
8968
14633
9420
9327
14741
13359
5910
13849
10201
11649
13648
8736
6443
9411
8919
14886
9289
5965
8180
9453
3396
11192
11939
7427
7364
9227
12026
7566
7568
7566
7564
7557
7562
7569
7569
6845
9258
8906
8835
8118
12127
6991
16660
7760
11747
13854
11652
13610
9526
7404
9465
11759
8874
11213
13686
13458
9359
8814
9477
13474
9581
8884
9509
11193
13493
8956
9289
13953
7918
9262
12911
6884
11959
6881
6874
7354
9180
9304
13149
8926
11481
8959
10322
4257
11554
7376
11642
12585
14329
13149
14993
9457
7402
9417
9195
11729
14114
6386
9265
8039
9443
7894
7355
12395
9641
7953
8940
8811
7431
10008
9547
7298
9057
9688
7234
9559
9537
9441
12665
7038
5787
11257
9424
8010
6889
8920
9565
9663
9414
11475
13734
11914
9521
9386
12760
8923
16246
11550
9204
9478
15903
7353
11596
7391
7423
11693
6792
13502
11312
10058
8940
9260
8748
7342
5985
5857
9481
7505
13893
10621
8886
9548
5575
10314
9392
9581
17701
8952
6413
10281
9421
8911
9180
10272
9226
11237
8934
7600
5237
14199
11186
9311
9380
13486
6370
7449
8915
7292
5781
8621
5419
11600
7332
8977
5367
9271
8884
8903
7807
8840
6502
9131
9987
9526
8957
8934
7415
7378
8995
8319
8239
7773
8216
14905
9288
7353
10084
7263
7353
6840
7898
9512
8351
5788
11401
9451
7919
13725
3820
13608
7312
7305
10940
10499
8012
14017
9567
11601
13674
9472
12554
6142
9688
12515
9367
7412
7372
9123
6447
11847
13602
10202
9588
11577
9417
9421
9670
8728
8540
7776
8914
14936
7439
9098
6888
7801
14145
6244
7368
8973
13476
9493
11225
12089
7801
9474
8889
10214
11416
3457
12742
11706
10537
12048
9048
7781
7419
8943
7821
9432
4788
9312
9516
9395
5010
8995
9311
12397
8154
6711
8850
8891
11242
9604
7455
9426
9150
9378
7876
9854
6454
7374
5265
9353
7434
15536
16306
9334
1944
9162
7395
9473
9256
9346
13687
7326
12401
9618
7344
6835
9452
9741
14941
9622
8577
12704
12703
11344
12565
7480
10898
13677
9294
8890
11592
8868
13656
13830
13419
13877
8969
8925
7308
8916
6872
9526
9479
9480
8294
11699
8206
7276
7512
13805
9408
9463
7402
7507
7399
8968
14152
14908
9480
7213
9449
7536
9317
9810
8887
9418
5030
9453
9182
18725
12691
9155
13678
7394
7825
14066
9307
13539
7419
7833
7341
8069
8967
7333
7149
7376
8133
7182
7798
7321
14927
9415
7274
7450
7469
13646
7363
7444
7331
8960
9476
8530
9245
8278
9360
13577
5231
10227
14981
9100
13888
9359
9442
9340
9377
9499
8419
11711
9544
6303
3361
13663
14129
7331
7561
11292
7422
14964
7260
8892
11513
9360
11934
8912
6348
8700
9449
14892
10662
8927
9249
9386
7343
9374
14736
7361
8908
10206
10476
9430
7413
7278
6814
14420
7803
14979
9470
9717
9360
11623
13262
9492
9604
7722
7485
8201
15917
8925
13679
7250
9352
10237
7349
7502
6516
8658
9409
13807
8851
7378
7382
7889
6836
10129
9602
11323
13727
9531
12477
8702
12308
14596
15524
8539
7544
9444
7464
9778
9598
14482
13665
14251
14022
11557
8994
8892
12479
9342
7596
9375
9443
9648
8892
17675
7167
5218
6085
12225
9363
9492
9328
8943
10425
9160
7351
10029
13784
14007
14011
13359
7372
9462
9525
7362
11562
9660
7294
9481
8862
15010
12481
11603
11459
8944
9281
8544
7574
6814
7452
10328
9922
9489
8904
11643
9546
9192
13586
7381
7386
7359
15742
7355
7329
11725
9175
9292
11852
7358
9434
12740
7521
15505
6918
8891
8892
11519
8306
8685
13912
8367
8898
7792
6838
8178
8582
12777
13618
20584
10213
7430
14997
13620
8286
9487
14076
13502
9642
8874
8054
9340
7494
7945
9640
9441
7491
15378
11423
13555
8868
8874
7525
11615
7278
9606
13770
9612
9342
11955
8965
7476
9130
8982
9482
14951
8947
14165
11198
11754
7376
10779
7359
8036
8932
9416
9136
10999
11505
12698
7916
13694
10189
7367
3198
8919
11604
8869
9364
9562
7498
7302
6828
9140
14179
4781
8902
13731
7174
10105
7506
9578
9658
9363
9385
9525
7323
6907
14768
11553
2810
7427
9438
8321
9393
8898
13414
9311
9331
8406
13908
12697
9579
12125
8863
16200
8201
10546
9536
1841
6765
7292
11832
7127
13538
8922
11954
9372
8946
10452
7410
11664
13654
13638
14410
11559
12933
13504
9656
10195
9887
10539
7448
9586
7941
7432
2005
14907
10626
12129
5289
7469
1855
9056
7412
9397
9422
6841
9638
8182
5171
12570
8938
7338
7528
13645
11243
7920
7379
15353
9282
7884
8858
9363
8912
9633
9179
11940
8917
14096
9503
11561
10475
13558
11114
10244
9657
9579
7317
8966
7301
7505
12026
8788
9158
10930
9390
9731
7282
5178
5145
9433
12501
13864
7504
7382
7433
7439
9483
11392
9420
9200
7723
9259
8740
10050
13583
9970
5128
9422
9537
14186
7300
7299
5021
9615
10234
9108
7580
11632
10500
7436
9407
5468
12877
5467
2942
7924
8849
11719
7485
15003
7434
7811
10260
11629
11419
8624
7352
13255
14348
7482
11572
10741
6787
11378
5464
10452
9417
14235
7693
9307
9924
8832
14919
7447
9524
11646
9562
8867
14067
7779
9366
9372
9380
7365
10229
13522
8848
11203
9566
7416
11417
7412
7396
9321
11372
9507
16283
9976
7345
7336
4781
14918
7370
8686
7349
7340
5947
11622
9199
7975
7373
6842
7463
7356
13320
7371
9156
9508
9396
7363
9524
12647
9376
8925
6872
9477
6814
13564
13554
7381
6844
7380
14922
12486
6446
8471
7574
7085
12650
16245
8814
11582
9193
14951
10479
9563
10228
9717
8243
6345
13331
9960
10249
7400
9407
8734
9495
8883
8459
13851
13555
10006
9605
7454
14914
7365
9510
16255
12789
12726
9610
9396
9122
9511
7397
6422
8183
7383
13857
8934
8201
7984
7534
8897
9002
7299
8938
13306
8898
16371
7448
9115
9200
8284
7337
9591
1596
8931
11355
8528
9160
14185
5527
8552
14474
9471
11703
6098
5796
9097
9379
9598
11507
5805
7338
7460
11446
7345
8987
7396
6410
9320
9379
13729
8936
10521
13566
13624
9467
11381
8554
6807
6205
7346
14317
11588
9590
11131
10484
17502
8064
8970
8725
9476
9655
8918
7794
9414
10017
13107
8184
2597
10706
9431
13747
5493
11790
3731
13904
14935
7470
9383
7460
13820
13876
14940
11343
9383
9002
8650
13225
9448
8898
8938
11709
11726
9433
13739
11612
6981
9705
9474
9412
9015
9563
13374
7360
15122
7877
9369
8028
9346
8181
11559
12953
7875
14980
8941
9357
10740
13031
10100
7656
13529
8956
10010
8153
7199
14202
9058
12630
6813
8819
9395
9235
8897
8967
11052
13982
7313
7581
10175
5786
6030
13634
2853
13233
9561
9546
12352
13646
7220
10870
9401
9164
9375
7326
11843
9511
9451
8808
7386
9396
11675
9531
13687
4898
13677
8844
8928
6449
9294
11528
9336
9442
11289
7514
8927
10637
8910
8399
8917
10493
1875
8913
8887
8613
6412
4311
8863
7456
11680
8836
7542
9727
5540
7831
12999
10163
9759
7284
7284
9441
14943
8901
8898
11523
7329
13466
9232
7506
8287
7324
13176
9501
8898
7351
7305
7416
7436
7372
9067
11266
12192
9082
9277
11608
14084
14076
9346
5523
7449
10185
13749
14979
6939
11355
6861
14194
7647
7391
7414
9174
9631
13188
7447
7449
9547
9469
7374
8876
13470
8902
14979
5040
7023
12728
11557
7538
7267
9328
14504
9438
9620
7355
2161
14319
12091
10164
9293
7359
9121
7945
12140
9423
7466
9660
11462
9715
12445
11355
9362
8129
9153
8883
10891
8925
14259
6899
7503
4651
10331
14904
13557
7465
13357
13612
7416
13105
8906
7359
13558
13921
9466
9257
9490
7437
13359
8977
6934
7380
12583
8937
4617
8972
14976
9295
7405
13601
12366
9483
12838
11450
10235
9384
7429
6845
7429
8068
9426
7628
9174
9088
11635
9477
11483
7418
12236
9942
11646
7469
7432
10019
7362
16339
9491
11491
5159
9476
9343
13893
9375
7761
12637
8226
6842
10369
7341
7428
5109
11552
15122
7392
9528
6644
6858
19722
9354
13499
5481
9555
6001
8153
7342
7338
8054
9573
9464
8875
11595
6343
9063
6471
13893
11562
8958
9570
9398
7961
14016
12578
9596
7365
7398
7515
6663
9390
13145
15389
5188
14944
9486
9261
9475
5018
8749
7403
8893
9533
7405
8892
8907
7246
8805
7996
13871
13672
7838
10442
22814
8645
5191
8892
9325
9812
6664
9457
9392
11355
11428
6790
13463
10779
11666
9880
12328
8920
9143
9454
7362
11496
13530
13362
7380
8951
7428
15777
8914
12705
8694
13811
8535
9074
7375
9363
7516
9250
8872
9347
9018
9373
14907
9540
7606
5412
9466
7512
8142
7363
7394
9956
8905
8856
8900
9250
10018
10038
14943
5990
12933
6447
15511
11408
8979
11693
5146
10251
13686
9982
4970
7586
9354
7394
7422
13111
6973
9434
8773
9225
9425
8907
7119
8923
8591
9459
9267
9486
8888
13660
7349
8029
4933
9369
9243
15495
13413
7284
12559
12560
9415
12748
8957
9466
9419
7755
7269
13438
7347
7372
13622
9476
7303
7385
10658
6688
14908
7316
8059
11954
7531
9122
7390
7359
8723
8002
7414
8887
5981
9937
13720
7390
7379
9379
12092
12799
10127
10076
11063
8086
11392
11624
12027
7328
8035
9368
6874
8528
14931
7460
9306
6838
8063
13798
9430
13688
6234
11671
14247
7462
8490
6813
14131
7284
12113
4051
9482
10560
11336
11379
7311
9077
9138
9440
9426
14924
7246
11445
11153
7758
8061
7342
13488
7482
9340
6918
12076
10625
14154
11531
7454
7397
6844
8771
11974
10291
12323
9356
13521
5522
5769
7354
6064
8864
9542
12323
14997
11502
7344
13956
9464
7565
9775
7538
9380
5894
14745
7561
7565
6861
12914
6776
9344
6722
7547
6824
7555
14058
9034
7152
6390
7517
9508
5276
12356
7385
9340
8591
6777
6777
8180
7560
12804
11398
7308
7442
9152
7199
11178
8246
14964
7110
13994
13744
13690
8620
7370
9446
9371
8164
13429
13627
9666
14581
14941
7460
7349
8016
8683
10578
9481
13352
8899
11552
8981
7411
5659
12454
6834
11661
8981
12819
11386
7435
9595
9271
9525
10054
9002
9361
6888
14099
8885
10594
14987
6977
11879
9803
8872
7540
8323
9321
7302
8132
9542
19053
7348
8140
9250
6486
6252
5557
7444
5500
8938
13765
9475
9491
12966
9333
14142
14211
6839
6699
15008
9439
6864
11964
5390
8930
7797
7394
9381
11283
7432
16008
7548
12936
9535
8964
6701
11442
8951
5147
7423
7476
8968
5368
9397
8977
8798
7793
11278
7454
11983
6470
9428
11332
7341
11271
8898
10136
13550
9425
13645
22319
7327
8967
9071
7827
9393
7331
10264
8987
8918
8453
8814
9453
9482
9515
8849
5309
12407
4769
13659
8982
7409
6404
13433
7015
7378
10032
7122
9439
9616
6898
12791
4370
6890
7426
7355
13675
15015
7356
9456
21512
8970
11547
17997
9228
11842
5743
9355
7901
9646
7351
7445
6949
9118
11593
15370
7400
7369
7252
14789
7357
7088
4656
7303
9527
7425
8848
7448
7362
9646
13732
13549
12965
13543
9243
13876
9271
8757
9244
7468
6797
6827
12200
9887
7341
7434
10136
9651
7441
9618
9539
7336
9719
8765
9424
20380
8297
7311
10657
13843
10331
8905
4818
4797
12241
9352
7562
7276
9366
5915
5106
7369
9319
17356
8669
10127
8898
5365
6935
8957
11986
15372
13468
8881
9444
12682
8942
19419
7268
8893
9446
6948
8963
11675
7721
11500
7358
7393
6746
10325
7443
7508
7549
9509
11921
9365
7376
9475
14919
7488
8349
7705
9384
8142
13739
8958
7440
13641
7067
14680
14879
14021
14926
8994
15470
9499
8940
9552
7456
13865
7357
6474
9474
6908
9393
7329
9019
12101
8108
13862
4999
8920
8107
8492
11420
11973
8929
8040
11478
5107
13728
8693
5254
10308
6449
9433
9390
5814
11198
7378
9031
9410
7371
14096
8096
14096
9707
7269
8886
16200
7350
7568
4599
7569
7379
6867
9335
7567
7559
6519
7567
7570
9596
6778
7567
6821
7444
4667
10291
7415
8896
8984
12670
8798
9453
11842
12742
6840
8290
15138
8904
9519
8386
6479
9499
8446
8914
7983
11600
8882
11985
8892
9765
9362
3741
10084
10929
11763
11370
7318
7192
7529
13266
8166
8203
8061
7356
11549
8826
5248
9414
8841
7362
9301
12762
21625
7915
7370
7437
13919
11586
9439
16470
5235
9335
8425
6841
10315
7346
7334
8379
11692
15516
11626
6802
9545
9360
7375
9547
11418
8393
5200
4197
9409
11334
7323
15016
9461
9587
7391
4918
7385
8781
15191
8946
9612
14945
13599
12741
9529
7296
11371
7868
10807
8870
7346
14892
7444
8928
9557
9267
9435
7063
8129
7833
7554
14930
8861
8834
14079
8975
9090
11078
9727
9489
7372
13367
9297
8637
9195
9760
11335
6025
4945
8745
14847
6410
9424
7650
6847
9511
11730
8280
9353
5241
7405
7362
12291
13756
13271
9142
3278
9123
9645
9630
11734
7662
11906
9067
9279
9404
9383
18600
6396
9568
13563
8308
7492
9478
14744
4546
6796
7361
9354
14417
13669
10027
7068
13254
8802
10099
7394
7383
13626
7261
11773
6639
2940
6875
7395
15482
8217
10581
7816
8978
10409
7333
6225
11721
8515
13455
7485
12366
7507
11381
14055
11040
12600
13680
13879
10195
7195
9483
10884
11303
7334
17163
9361
11747
9467
9476
9446
9477
10736
9276
7460
10275
7329
12644
4219
6468
9346
9709
12748
9364
8895
9330
13766
9472
9371
8207
11002
7485
7617
8887
9304
9353
7339
14903
11598
7326
7441
8891
9374
12696
14219
8988
6416
9742
9323
14065
9316
11519
9422
9116
11583
12266
9042
13850
9095
7563
6128
9418
8897
11450
8931
9286
5397
11872
12006
11093
10945
8765
9280
8892
9413
7126
10711
13913
9366
10910
5504
3602
9457
8355
13273
8875
15523
13383
8333
7322
11982
9599
7346
9592
9601
13303
9330
9346
11232
9294
13659
8818
7331
11248
7869
13809
9719
9622
9621
13840
5480
13613
9245
5702
13596
13369
7983
12871
12108
11640
8951
13349
7368
11611
9526
11671
8118
13024
9479
7350
8898
9587
7376
13009
7738
7775
15601
8001
7347
7448
7353
12734
7537
9104
13662
9412
9175
9374
8402
9510
13658
8833
12561
9468
8998
9477
14217
8907
9404
9650
7462
9339
9413
5823
9160
8957
9492
7448
9088
9384
9571
10231
13693
14960
12898
9540
9495
10156
10579
8792
13641
15347
9452
7392
8922
9191
7782
7458
8932
9425
10158
13628
8864
9361
10647
6770
9454
6390
11836
8971
10782
7842
7923
5271
8034
7389
8793
4738
8949
13546
15362
8600
7541
9306
15528
7907
8953
13905
15360
9502
1928
7344
9397
4894
11236
5827
5811
11488
9392
7286
10802
11350
8720
5205
6176
9486
9358
13700
13418
8491
8919
13899
13652
11519
4137
9411
9501
9766
7347
3567
8873
5939
22658
9376
13690
7410
11731
7095
7248
7122
14137
9340
7347
7378
9432
11730
9069
11509
7353
10750
11791
11370
9523
8772
8837
6434
11423
7335
7512
7327
12882
13776
5330
11343
8695
7838
8901
8921
7092
10128
13691
15358
9356
13702
6586
10168
7418
5709
8918
7379
9166
6385
14139
14921
9431
15066
9476
9460
9338
7389
9472
7414
12131
7352
7396
7405
9470
7080
7574
6450
11006
9515
9352
7358
11184
9153
9369
7342
8943
8303
7276
8493
13906
14369
9375
11561
20228
13108
4246
5577
9356
7403
5183
8901
7493
10202
13587
5150
7347
7344
9261
13327
8914
13390
12063
12050
10216
20614
8699
14952
14894
7422
11304
13500
12349
9688
13845
7196
8986
17615
8188
4892
9458
6074
16007
12997
7470
11071
12099
8117
8858
4913
7037
9347
8861
7653
7482
11419
9457
9393
9398
12950
9540
13538
13786
5450
11137
8972
7368
7507
7414
22342
7325
9600
9040
13035
8219
9312
9383
7414
14184
7443
8908
8815
16109
9351
9288
9499
7360
7361
11418
9897
9670
8914
12144
9352
7457
7351
13883
8360
9322
11661
11290
5619
13761
11317
7555
11676
11132
9536
7303
7427
8220
11547
9415
8878
8433
11755
15005
9550
14966
13452
8814
7367
9308
9032
8338
9231
14058
11661
19980
7449
7225
7450
8196
9131
7434
11594
7382
14783
7432
8906
9571
6327
4347
8919
8848
8942
8863
11245
9231
11533
8261
9467
8893
6841
9543
5324
9508
7859
11413
13076
10394
9000
11509
9429
13324
8962
8970
7844
7566
9489
7441
9468
8131
7444
11091
7456
9510
9098
15488
14947
9409
1857
9529
8941
13627
9428
10231
7805
8920
8883
7917
9162
8914
13609
9279
9314
7505
7418
5284
6865
5597
11311
12688
8965
9199
7519
12340
13059
8280
7365
7351
7380
13443
5778
11650
9546
16263
8906
9245
12536
7393
9431
7350
10580
13093
5186
4878
7448
9587
8910
11356
9541
9428
8915
7412
7327
9256
9351
7350
8232
10180
16725
7389
9854
6833
7510
14456
9519
7129
9439
7353
7914
7533
6589
7348
10232
9453
11429
8913
8685
9372
9429
8864
6145
5243
9870
9518
6928
7425
7413
7430
6873
9323
7393
7422
11649
7329
11775
8869
7549
14747
9205
9413
9168
6425
8981
5291
5820
9621
9418
8237
13338
9416
10145
13555
13594
8369
15005
8153
9448
11455
7361
13784
12562
13619
8942
7444
9591
8936
14052
7374
14013
8909
11724
11450
8827
9244
9407
8981
11614
10801
9458
7968
13643
4328
8912
15428
7382
12341
4817
1952
14672
10026
9024
8933
11422
11260
12542
10101
9376
13615
8894
7347
7358
8913
15482
8138
8861
9398
8982
8279
9431
12195
10341
9286
13820
5826
9490
8476
9259
12885
12896
9436
14045
13973
8915
9498
8780
7244
11452
7418
8848
13690
14579
7912
7562
10063
7554
7356
5374
11265
7750
11511
11558
9308
12102
12593
8096
8835
9421
12270
11479
8887
8768
10565
9393
6283
5450
6811
9366
10591
9580
11558
9513
7298
8851
9605
8911
6853
13620
12202
9187
12770
9539
13686
7410
9600
9455
11691
9483
4917
7041
6419
3703
6186
8338
7376
9417
12674
7885
13694
8427
8953
7509
9306
11241
8581
7441
7453
8613
7465
13954
9603
5708
5245
8889
9535
8215
11731
6592
15734
6418
11337
7193
13212
11675
8962
9310
9621
11151
9594
15568
7437
9038
7155
13649
9417
10329
9471
7369
9206
7431
12057
7426
9273
7485
10130
8850
7638
9840
11781
7370
5391
8858
6380
9598
11526
6960
13615
13619
9402
7286
12763
7850
9432
14929
19138
8770
6998
13884
9391
6427
9366
11705
5978
9291
7435
7747
11603
9185
9389
14062
9244
13093
13638
7886
8848
8520
14960
8274
7342
7338
8842
11098
9347
13748
9513
9497
8901
9260
7351
8919
11575
8945
9495
8924
9536
10681
14938
5743
5798
4652
10581
11542
7369
7345
7442
14972
7990
4182
9398
7360
8919
9587
7953
11321
7248
9529
8212
13865
11526
14676
6471
9545
11562
8933
8942
9486
9537
7386
10220
7316
8948
10030
9255
12062
12409
9362
13740
9446
10496
13724
8021
7613
6841
9432
6466
9588
13068
8824
9574
4668
13895
9373
10259
8701
8148
9347
8886
8932
8876
12686
16494
8519
7433
11612
10676
12651
14194
7750
5894
12688
16042
8902
9420
7403
15482
8131
15117
7678
7367
9542
9106
7694
8338
13320
11582
10085
9490
14784
7303
7372
7767
7386
9405
7471
6884
9365
11476
7363
7451
10274
13628
7441
9645
9589
11659
11373
10386
9248
9139
11655
7885
6590
7422
7520
6209
10258
6429
13970
9395
7278
6697
7459
9260
8866
9353
9300
3755
7492
9336
9383
7637
7366
7356
9615
4663
8887
9411
9678
8656
8882
9322
12742
8191
8998
13258
9374
10388
7359
7456
14929
7358
9590
7365
8792
12894
11710
11084
5494
9695
13524
8560
15986
9437
13891
11396
13328
10974
9422
12282
9379
7515
9544
9349
7306
7443
7293
7187
7351
9427
7429
6887
7423
11070
9281
9413
7406
9531
9192
7455
9190
9353
5817
16186
7628
9352
7991
10358
10873
10219
9692
2901
9016
13846
8934
13831
8858
13860
8987
9518
8916
9498
7291
9392
7746
8071
13657
7424
9416
7396
9501
7386
9611
9388
7456
18232
5210
9533
8902
12061
6568
5346
9352
13149
7403
5890
10891
12267
11243
7444
9406
9445
7460
4256
7163
10440
7992
12704
7429
8878
7393
14536
8969
9527
20165
13985
7388
8927
7744
10294
9292
8984
9378
10546
9379
8921
8984
4627
9407
9710
7411
1934
7329
9062
16384
7790
9515
15584
7922
11535
8102
13779
12863
7372
9558
10839
5307
9300
13590
11937
11716
12081
10649
9411
10623
7390
3344
7307
9457
14444
8355
9370
7471
11593
11709
9454
9416
7465
7430
9344
9453
8929
14903
7898
2219
11534
8888
11250
8905
10708
12526
7361
9363
13504
12893
8971
9316
13426
7684
6842
9368
10579
13872
10135
11622
13634
9382
7331
6301
9147
1874
12486
16104
7917
14547
9361
9380
8807
14919
9558
4879
9475
9028
7505
7365
8824
7456
10230
13353
12068
9779
16269
8925
7425
8082
8946
9411
14362
7520
14968
7442
7546
7279
6821
9369
7896
14958
11434
9402
10449
9362
7442
6898
10215
9989
14966
8922
6833
14489
8843
9381
12334
6873
9317
7339
7792
9009
6862
9420
8034
13921
7564
8635
10060
8857
16116
6774
16394
7332
15305
12664
9371
17545
7936
12772
12791
10096
13692
9059
10057
6826
8229
10121
6852
9102
7372
7432
11397
8913
11418
7428
16619
7676
9293
6502
9489
13168
9356
11608
7362
12266
13661
6897
6493
3685
5615
11781
4727
9430
14933
9522
7334
7781
11899
9441
7620
14870
8959
12889
9181
10798
7456
13123
7440
9243
8854
8202
12635
9322
8877
9715
7429
8944
6837
7404
13634
12357
11269
7346
7359
7301
11394
13679
6840
8914
6409
13500
7320
11912
13647
8298
9386
10744
9491
15359
10247
13610
9715
9474
9473
7424
12257
8949
9636
14886
9509
9131
8374
12760
4256
8972
7774
8850
9386
13687
14147
4252
6098
10453
9642
9428
6029
4844
12551
1861
9576
13557
11494
9438
8945
12552
8871
9508
7376
7418
7358
12517
7448
7508
6862
6804
6861
7561
6860
3450
6817
9552
15401
6443
14890
6711
7211
9405
10822
8475
11607
5486
9442
9502
12851
9535
8916
13680
9290
7565
7567
13806
9490
10612
13107
8478
9378
9474
9074
9407
9439
5672
9124
11563
8091
9485
14017
9327
7281
9502
8195
7414
9303
7448
13169
7894
9505
4745
11378
9432
13466
12707
14899
13673
8258
18731
6934
23862
14030
9644
9615
18888
7438
7444
9405
7819
14063
14697
7805
7326
9002
13504
8838
8922
5180
8420
9641
9378
10338
2995
8973
8763
8471
8927
7460
8924
9099
11714
6101
16027
13468
11663
14931
9541
6486
8932
11638
20956
7622
7442
9254
7341
3072
1819
5664
7367
13372
9388
7221
7401
9376
3748
6895
9400
7335
9459
8926
8939
8943
13684
8929
6174
9593
9570
10586
13589
7797
8038
1350
8985
8871
9124
7389
9401
7375
11706
9583
15531
11759
8678
8170
6398
13957
7827
8983
9396
7405
8903
13792
13905
13918
8853
8146
10843
14110
9253
7754
8874
10224
8475
7801
9539
14967
5169
11425
13699
5996
8938
8116
9383
6866
7430
13644
7479
11737
12223
16439
7417
11650
7367
8150
7359
7405
8980
8699
7502
13635
10288
12293
11688
13218
7560
9546
11382
14267
7827
8969
8772
13675
9516
11215
5785
7377
7381
8596
7348
9579
9351
8838
12252
5867
8781
9287
10044
8953
8728
12581
5767
9348
9544
9587
7918
14002
8393
8915
6584
16892
7386
14112
17855
8998
6209
9033
7354
9313
8822
9429
7597
6970
11427
14955
6758
7407
13893
7328
7266
15468
11497
11149
9653
9497
5499
8826
10466
9451
9325
10742
6861
11684
5390
7369
7427
9523
8949
9521
8391
10158
9178
13473
7682
11679
9237
6883
10561
8974
8876
7406
13471
8961
7455
7353
9232
8874
9447
9468
7380
10242
5436
7456
8763
9388
10904
2099
7170
7689
8899
12354
12182
9292
9469
7444
9365
9263
8321
9478
22969
7399
7337
12169
6937
8986
4533
9552
10617
8873
8356
10714
8287
7722
8201
9216
9554
9542
12078
10008
8123
8843
9007
22941
7373
7720
5209
11980
9173
7386
13602
11431
11056
8870
10366
9096
10397
6418
9530
8083
8903
12048
9044
11881
9493
11743
8561
5226
9339
8849
10069
11331
9588
8836
14168
9389
10899
11619
9375
13961
8451
9328
9600
9209
9322
6151
13744
9336
8983
9470
5125
7382
7464
11807
2688
9384
9598
8302
7489
11469
16803
8032
7314
12196
8899
9509
7440
10150
9364
15369
11708
8386
9245
9472
7476
4775
10602
12733
12102
14077
7770
14024
12754
9415
7854
9307
7506
9382
9288
12203
7707
13820
7363
10760
7393
13479
16239
8767
9218
9493
7465
9258
5062
5206
9104
9337
13818
11722
9244
9117
9546
8475
8854
1881
8144
8871
9893
6798
15501
16412
7026
7374
7444
9398
9402
7345
8934
12360
8914
13380
9460
9382
7442
9460
9395
7352
13941
10778
7773
8861
11638
10760
8947
12019
10655
6721
2494
9197
15330
14471
8290
7380
9429
13787
8215
9344
9365
9997
14104
7459
6465
7967
6451
7368
9457
8504
7511
10198
11724
11614
8840
12951
7781
10711
5949
9366
12375
11330
6106
7293
11664
19076
11121
4792
12525
12369
7978
9487
13085
8929
8456
10253
14889
4137
7898
6993
9375
9446
7426
9622
9354
9006
11685
11686
11354
9171
11423
7468
13682
8956
9333
10744
13957
12687
9428
7361
13494
11109
11710
9358
9541
7311
19806
7352
13770
9294
11178
7993
7300
5401
9318
8862
8952
8700
5690
11392
9263
12538
11065
10615
9163
9131
8203
11178
12728
7418
9324
9085
9234
8393
7343
13472
9637
15027
6427
9210
9507
6925
9396
8891
14213
6943
6416
8075
9329
7402
12749
9451
11150
5731
9190
12019
14991
9797
7912
13646
12131
8890
8988
8986
7361
7169
13643
8904
9419
8951
10348
8977
11641
7402
7385
10812
8888
9514
8720
10191
9272
8976
4898
9087
6350
13659
7372
11332
9458
10552
5764
13601
9335
9305
9504
18027
9487
9354
11029
7409
11503
9366
10279
11731
8915
5095
11577
12165
8985
20743
7390
11104
14318
8215
12141
10131
11642
7564
8378
11537
10100
15008
7558
7323
8237
8169
7805
2317
7566
6587
6828
11951
3519
7566
7567
7566
6842
6839
7569
7567
6859
7571
7571
6861
7392
7545
14760
7399
7567
6819
13680
8927
11439
7475
11178
13640
13408
7348
14868
14870
9073
12243
9415
13622
8381
7519
7386
9403
7888
7362
13134
8901
6178
3444
7421
7418
11974
7336
4200
9604
9281
9035
11816
7399
14889
9371
7236
9491
10980
7412
11093
9252
8422
15653
7423
11843
2888
10722
7410
9473
9573
13814
5191
9929
7552
7928
11829
9133
8174
5248
10747
14714
10659
7424
9417
13617
3321
13619
9345
9340
11586
8650
14436
9574
9281
13998
9273
9259
11281
11618
8839
9441
8909
8983
14990
4923
9418
9476
9395
11474
9105
11705
8098
12113
7350
8965
6861
6824
13547
4382
13716
6227
12501
11579
9387
8363
13676
7178
13893
9119
13214
11558
11574
11567
8284
6410
9094
9318
9158
13791
13820
7417
5576
9445
11669
7991
4798
6370
13487
8949
9348
14102
8904
9211
13693
10189
8899
8939
7382
4791
2352
7342
7263
11509
13031
9376
13521
8366
4793
7334
5581
16283
7422
11281
9603
7484
15779
16372
8478
7972
9378
7692
13682
13280
9297
8902
8598
11586
7507
9430
8575
11773
6423
8428
9501
13615
11509
7785
8942
9410
12456
8815
9197
8113
9640
8936
10029
8080
5463
8869
9007
8896
7434
11597
9652
9332
9484
8948
9592
9451
11284
7412
15352
10953
10991
9402
9247
17725
7309
6914
10121
9594
6844
19147
9383
7725
10855
7393
8674
12404
8092
9456
7246
12595
13675
7407
11673
1967
9911
7729
15513
9628
11980
11649
13501
6995
13674
8965
9381
8879
14945
5186
7437
9144
7443
13817
21518
13612
7299
15692
13742
9368
11888
8832
10465
9460
13163
8257
8891
8900
12633
7368
13580
9399
6412
8874
9248
15018
8848
7505
8982
9224
13926
7510
15543
12885
6661
7436
9505
7351
6989
8484
8586
8713
9469
5524
7418
7364
8898
7346
7343
9321
8634
8936
9917
6730
9580
7360
12106
15207
8216
11248
7385
8569
7506
11843
9565
7272
9379
7369
9497
9125
10592
7145
9668
11312
14938
11103
8925
14757
22853
7304
13336
9783
12026
5592
12427
13596
8112
13402
7387
7410
9393
9794
9497
9153
5682
8028
11376
9438
9543
6745
7784
15008
9475
12930
5309
8123
7469
11137
9257
8091
10603
7279
9537
6694
6847
6845
14407
7559
7450
14986
7434
9535
9580
9393
9634
7820
6840
7331
7513
6116
9472
9303
9487
7331
7796
8786
8189
8197
7822
8826
10763
11604
14109
6119
9840
11567
9304
5427
7047
8782
8902
7850
8127
9568
8906
6842
8918
14081
6893
9463
7502
7437
13407
7508
17492
9450
9444
12258
9527
9532
10149
9522
5593
14168
7462
9401
11774
7127
9577
9560
11291
7169
9834
7973
13229
10515
7367
10248
22611
10748
7387
14460
14917
7307
8912
13679
7379
8569
10233
11528
10418
12828
7391
14894
7335
9509
11754
11756
13269
11727
9454
9478
7353
11299
12211
8865
8984
11819
13961
10125
6164
7411
13426
9073
8921
9479
9576
14902
13351
8904
6177
11991
9406
7546
7484
5358
12710
13431
9478
7417
9284
12722
6814
9686
9501
9110
7576
9356
14990
8863
13434
7425
11601
10611
10234
9467
7422
8902
9461
9575
11453
8536
7371
8961
8891
14148
6101
17735
9047
9112
8970
14076
3624
7341
10899
8914
11866
4746
9429
11583
7524
11812
7373
6857
10532
9536
14876
9406
7364
9315
9547
6903
13713
12611
21786
6813
10200
8923
13211
9476
11495
11474
13443
9095
9091
13637
5344
7408
8496
10252
16067
8897
7373
9575
12194
8989
7390
14918
14637
7741
12295
9124
13909
6921
13685
13663
14302
8928
9411
10181
12703
8532
9353
9441
8500
7314
9217
9423
8906
13912
9593
7346
13615
7633
14123
8207
3615
8761
9288
8369
8219
13452
3964
5207
7361
17620
9435
8286
8909
14919
9559
17032
7726
9435
11216
12539
9426
10046
9134
13802
10967
9410
8991
9297
9342
7333
13356
10108
9101
8664
8573
8452
12544
12401
5166
7439
7388
9339
7361
7451
14934
7357
9254
5595
8760
11562
7004
7355
9379
8973
11681
9459
7394
9422
12877
13617
13666
10889
10915
9395
9008
7793
14013
9418
7341
9665
12631
8899
8931
13923
9513
5361
14567
9718
7372
7369
8933
14607
5542
11804
11800
13937
9291
6478
11566
7434
3734
13981
9410
7397
7472
7359
5282
16826
7395
6465
9486
7510
7528
7350
9548
7328
8993
7737
9556
9333
9365
9404
12702
13206
9441
11660
20003
12583
7388
9491
13890
6842
10573
8657
5443
15554
10229
11315
7861
13557
14804
9494
13818
11411
7434
5137
16136
12744
8842
14469
8985
4731
5195
9499
8614
6859
13845
9614
7463
8903
10179
9440
8964
8362
8772
7309
9274
10921
9794
10069
9432
8875
7455
9109
11549
7395
9348
9374
12706
8118
8921
9058
9454
7976
10691
8917
8884
8670
7391
8970
9134
11543
15446
9285
9504
11620
6090
12515
9593
7508
7442
9669
15950
7525
5341
10050
9663
11778
9302
5588
12764
7401
9635
16155
9339
8033
11805
7498
8332
13648
6842
5240
9237
7580
14558
8992
9451
10024
13969
7457
9442
11568
14849
7462
7344
8512
9527
9629
8782
7447
9401
8917
9067
9839
9518
11588
13284
7332
7365
13534
9133
9586
9579
8938
8091
9468
9622
9638
8927
9365
10288
7029
8144
11861
11570
9371
8205
8850
15657
8240
7500
9625
14138
8015
7741
7452
9052
8670
11610
8936
9466
8963
8858
13583
8929
7912
7358
13436
4992
11719
7430
5348
13752
9696
12251
12792
12767
7878
11911
11337
11718
6812
7560
11878
9458
9365
9501
9530
9396
5682
13134
9376
9866
9037
9387
16309
2661
6381
11834
9494
8031
9700
13497
7323
16268
7310
5284
7431
10746
6766
14958
18611
7455
9121
8948
9415
9419
9412
7477
9391
11031
8913
5017
9367
9301
8633
10542
9384
9530
8908
8678
7311
9551
7449
11790
9256
9404
13477
14944
9196
9399
7423
9020
13062
11586
8895
9571
9467
11619
12145
8050
8894
9286
13644
9347
6375
6525
11476
13048
13609
12540
12108
7448
8916
12031
5519
12772
9536
9593
7363
12835
6956
9160
9299
7345
9506
9563
12347
9327
8360
13513
13796
7443
9281
11145
8405
9009
7505
9472
9476
9566
11289
8866
6393
8954
7431
7378
11716
8938
9428
9464
5654
9322
4694
12852
11514
9688
8236
10515
8926
9461
6065
4251
9456
9372
11574
11490
8978
7346
10095
8962
10469
11559
11703
8838
7327
16282
4235
9380
9491
9421
9482
8957
9311
5465
11712
7377
7456
9476
9284
7507
7506
7332
8886
14876
13977
12069
10125
9449
9434
8366
8919
9525
11628
9512
12168
11113
6883
9140
13910
13910
12074
6309
9105
14158
8930
9512
11565
11100
11710
8901
9314
14223
7333
13644
14571
11342
19700
9595
7358
11490
11688
7447
9772
8909
9520
12504
13629
7363
11417
7432
7277
9858
12984
9485
13548
8794
9559
8733
10109
7378
7849
8934
13814
11653
8845
8888
13461
7383
9271
9611
7231
11538
9336
8948
9610
7487
7404
7839
9391
7353
13869
8466
13603
6409
9442
13632
11963
9647
11451
11448
9412
7469
8885
7322
9595
9711
7400
8891
9527
13866
7436
8856
9152
13988
8293
13953
9540
9596
8072
4929
9440
9389
7332
6807
19663
6490
5846
10166
11495
9746
7278
7363
7259
8180
9647
11955
7382
7393
7745
5200
14963
7384
8718
11242
11240
16451
7510
7762
7381
8629
10193
6817
9355
7935
10830
7430
7507
8210
13660
9381
13351
11326
7684
7493
7367
8969
7340
7426
7371
9453
9348
14914
9226
12982
5644
11980
14994
8214
14951
7322
11748
11400
11597
8794
5728
8873
7483
9088
10697
9176
9298
8033
7895
9086
14605
5768
5015
6785
7381
8956
9560
7403
7325
9402
9368
8879
7393
8322
9131
13585
8855
13307
8113
13558
7440
11633
6310
7424
12542
8210
9405
9431
14977
12454
11638
7921
8934
9449
5819
6835
7414
6802
7393
6755
9448
7337
9494
9484
11219
11990
8897
11562
9526
7392
7386
11460
11890
7371
9509
7450
8872
7327
13706
9481
9374
7392
9637
7267
9555
11136
11466
11619
9389
13894
9351
9325
9537
13757
8909
10075
4982
5246
3855
12034
10433
7483
9476
9569
9512
8908
11370
9596
9602
11486
6201
10414
9610
9346
10099
9548
7404
14092
11609
9971
12278
9130
10093
11290
8943
11587
14784
7353
7358
11385
7346
8468
15535
8082
7379
6891
6830
7457
7422
9454
14111
8867
11517
9192
8896
9334
9308
10084
9485
14109
9549
13040
8868
9293
5299
10053
13406
9546
17599
7297
9491
8739
4779
5012
5595
8937
9098
8905
15488
13754
5770
5023
13468
12802
9539
6708
8860
8850
8986
5183
8880
13716
8968
5138
9457
6984
10555
8002
7884
7478
9554
8925
18628
9885
13723
11892
2554
12391
9428
13425
6888
7374
9362
7422
8949
7447
9487
13145
1559
5436
7337
11840
12511
9537
11555
7372
9443
5064
6487
12629
12065
8925
6807
7471
7305
11631
15505
8782
11703
8872
7395
9148
9455
8844
8541
9220
9521
8844
7912
9243
11390
13407
13645
13632
5710
7886
10241
8831
13410
9473
9488
7346
9496
7810
9332
10641
7344
13684
5144
8986
8936
13338
10196
7448
7509
10195
13446
9143
8932
10424
13191
8817
9092
8945
9689
1638
11711
10023
14187
9263
14664
9350
9274
11468
11730
13102
8854
9438
9291
8527
9523
7374
9621
10167
8878
10169
12409
9259
13731
8922
11128
4419
7355
16005
13427
13638
7510
9083
8888
9087
10496
8304
7477
6876
17097
13760
9399
8082
11197
11345
12077
8965
13638
13522
1854
9408
6981
7443
8832
8138
7360
8880
13979
9365
7357
20380
13823
12178
12300
7801
8706
7456
7361
9438
7377
7378
8970
9396
8778
8918
13842
7507
14996
11880
7375
8900
8991
9464
9286
12654
7448
13008
8918
8854
12230
4783
7326
12202
12739
8899
7025
8914
13536
7323
9464
8314
9475
11542
9302
9192
11499
9225
9252
7505
7504
7368
9353
9158
9314
7421
7442
8118
9297
13950
9592
9574
16731
7323
14158
7510
7426
9497
10025
11472
9977
10316
9636
11924
11726
11697
11852
7944
8811
8872
9241
10748
11405
7206
9625
13678
14208
7364
6561
7408
9124
11312
11286
7385
13978
14378
8893
8897
7240
9424
10987
11601
7412
10514
9133
9202
7750
6425
6423
13516
12764
8915
7338
8963
7317
8940
9502
9486
8973
12770
9523
9531
9040
13662
13958
12461
9143
11212
7900
7333
9422
10804
12367
10601
15580
13652
13648
7920
11623
8827
9483
10233
14922
9401
4940
7355
9585
2722
14972
8537
12078
9237
9405
11317
11575
13834
9516
7350
9355
7034
14673
8914
8898
8952
9501
11431
8892
8881
14860
5737
7369
9433
15354
13864
11588
8901
8853
7348
13709
9803
11497
13047
7890
9252
7322
9484
9416
9995
9472
8895
6865
13589
6865
10001
5175
7449
5793
9194
8985
7377
15901
8903
12186
11585
13971
9577
9305
9442
7301
9603
10283
7390
7458
12749
7465
7253
5813
8887
8852
8231
7720
5326
7322
13237
7450
12747
12603
13622
9249
11211
8979
9491
11824
9561
8856
8855
5961
9288
4742
8886
13109
14098
13416
5058
9032
8855
12678
9617
10366
5812
12592
9377
14040
10326
9355
12019
12732
12520
8924
5343
9584
13515
2703
11631
8879
8557
9378
8933
9644
9356
8885
8722
13552
14245
8236
9588
9441
8929
7469
9640
9457
9455
13936
14269
13649
11204
14933
8815
13695
9507
8812
8928
7295
14789
9388
7910
9275
12277
15384
8875
9440
14960
13523
23031
8027
9013
9490
6427
11282
9406
11539
9523
9392
9296
8904
14346
10467
8971
9562
8856
11406
8845
13808
9197
9345
11555
7247
7567
7797
9086
9373
8890
7208
8863
9334
5649
4355
8892
7825
8867
6815
9464
7375
8057
8915
14330
14467
8928
6774
8923
9306
15513
9405
9362
11518
21782
7433
7441
13627
11263
11709
7230
13588
9469
10142
9105
1574
7356
8718
12385
11594
8452
12511
8237
9172
9515
7348
9009
11716
8954
6507
9495
11908
10677
8973
9185
8342
11967
13279
9440
10766
9992
11215
9465
7444
12966
11304
16733
7420
9278
1936
7773
12748
13715
16885
7507
7507
11236
14561
8926
9423
9482
8415
7559
8631
9241
8905
11686
5359
9281
7913
9435
10274
8918
7249
9397
7504
7269
7570
7363
9436
13285
12163
14692
14657
9376
9441
15284
8882
7424
9416
13949
13499
13717
13712
7348
5187
13680
9588
7342
9503
7561
7878
7568
6088
6856
7568
13960
9773
8946
7924
6836
14947
11383
9519
7864
8664
7326
9420
7337
7444
14006
11726
9385
14897
7858
7342
13471
9355
12104
6363
10898
7254
4788
13453
14970
5219
14077
3643
10434
7347
11297
8909
7448
9300
14747
5339
11610
7387
11479
9523
7309
9850
5670
6839
7307
10094
14945
14963
9510
6248
8518
6408
9406
7418
11162
9524
12282
11826
9387
11975
8917
8337
9613
9213
14949
14002
9405
10651
10521
8857
9322
8889
9762
5239
8151
5395
10422
17661
7508
7121
7976
13838
12985
12801
8898
9104
8598
7347
7413
5471
7390
8934
5581
12918
11688
11494
9740
8653
9464
4840
7352
7384
8491
8909
11705
9438
8950
12558
7376
11908
7506
8144
13562
13685
1572
9872
13627
5312
11913
9493
14158
5464
13177
7828
9162
9167
9385
7457
7535
9506
5473
8941
11453
12002
7203
8932
7395
9594
9826
11516
8523
7335
7396
9672
13687
8950
7801
7466
13426
19125
7345
9554
5338
17889
7463
9675
9478
7333
13629
8985
12452
9476
9479
9379
8307
9353
10008
8179
10397
14868
8168
14873
7383
12753
7291
7553
10099
7289
8359
8341
14622
13961
9101
11481
13697
11799
11678
7772
7421
8496
8878
7432
9706
9996
11482
8933
7855
11723
8889
8949
9176
11963
13692
9989
7314
9537
11457
11787
7385
13650
12474
14952
13644
7832
8909
11999
8872
9713
6425
6427
10483
9743
8857
9380
7569
6851
8942
10839
8945
14914
9288
8236
6845
9545
6432
13880
11992
8891
9515
4783
10930
16287
8898
7362
9379
8716
8886
7293
11800
10845
7393
11839
11519
7461
9856
4840
11598
13967
7766
10278
8982
14110
14097
8882
7697
8885
11663
11561
3936
12260
9908
8469
9359
7295
8333
9190
7432
9308
8955
7010
6808
6726
9430
14844
7715
9548
14933
9375
9575
11570
11973
7507
14303
11618
7566
7259
10328
8889
13684
16626
6834
12692
10346
8358
9461
8872
9176
5556
12784
8882
9624
11209
7881
9380
8987
7922
6004
10155
13937
9011
8877
8868
20070
7633
9435
9342
9317
8423
8118
9483
7998
7357
9401
9296
14132
12451
9423
7436
12380
9521
7363
7573
6416
14950
14969
12816
11983
9091
9448
13806
13951
7391
8888
10524
10258
7279
10210
9545
7506
13586
5034
5216
13818
12875
7419
12465
9357
9898
9487
5849
8771
8892
11662
9135
11692
7453
16771
8939
14503
13520
7443
7433
7214
9845
8966
7406
12093
13823
9358
8143
7444
9375
5287
6861
7397
7362
6726
11005
7378
21085
9387
14776
7362
7567
13902
11591
9087
11212
7668
11409
6836
6830
7557
7348
14337
6782
6798
9490
10367
9458
13946
10131
13837
7372
8863
11787
13391
11792
5230
11519
11494
9588
4853
9415
7335
7396
7929
11547
7360
9578
8921
7370
8793
9331
10374
9418
9063
9024
12047
10411
8125
9436
17155
15015
13136
8029
8907
12091
8544
8885
8733
7413
9621
8966
7339
9322
6040
7503
8278
12969
11531
11591
16201
6823
8887
7293
9657
12547
11707
11706
10677
11601
14543
8361
7023
7338
11977
11301
10433
7356
11416
13112
9376
3150
15139
8923
11265
9520
7372
11532
9442
11582
7256
10910
9991
9418
7805
10477
5399
13695
11686
9480
2105
14235
9197
9480
7425
12109
11396
8719
9893
7365
9552
13491
12718
9228
10992
5828
14944
13561
9408
8880
9415
9696
11762
9300
8898
8867
16395
7362
8887
14477
1571
5715
7783
13946
8918
16944
11733
9138
9649
12154
9113
12280
7332
7456
7330
12295
7363
9569
8908
7341
6378
6211
6264
11707
11715
7393
7291
11250
9554
9360
10226
14475
9387
5200
13671
7440
11761
12713
9473
9463
5923
9627
13744
13651
21490
8084
8925
9192
7421
12052
9592
9415
7204
8808
13968
12897
21126
7393
11061
7393
9349
12544
10213
7867
8972
8829
12765
9363
8265
4276
9426
15077
9324
8969
9513
3615
7285
13621
9819
13677
8682
7972
13633
5528
7385
7419
9457
10306
6182
11871
9552
9435
10513
9437
12950
6893
9386
5634
8872
7436
7327
9567
5229
8865
12807
6869
14978
11604
9240
8915
9463
13827
9419
11635
5191
11742
13646
11959
9462
8740
11768
9533
7402
9532
13719
8585
8922
12982
9341
8383
6478
12370
7482
21214
7556
6816
7371
4422
8509
6815
9369
6854
7539
14998
10274
7556
13662
6847
9347
7562
7510
6844
10512
6743
7496
8918
9390
8871
7552
4419
14921
7303
7331
17714
7860
10196
9261
9367
7238
13726
7366
9383
12281
9505
9960
13643
13790
8912
11280
8145
8774
8957
11942
9443
9168
8902
13647
8960
7365
9074
8875
23220
6332
7240
15382
9011
11826
13633
14834
7446
11681
8854
7427
11398
8779
9352
11738
9411
4690
8933
15499
9016
9595
1786
7403
9243
13102
11636
4896
12378
7363
13549
7471
7482
8556
8907
6867
11439
7376
9138
11639
9641
8981
10372
9426
8709
5735
11130
8630
7956
14917
7378
15386
11786
7734
7409
9722
9434
7369
13808
8343
8906
1693
9156
4797
8227
8088
9500
9448
9656
9658
9317
6202
11355
11596
9503
12803
8951
7336
2060
11457
13624
8954
7323
9343
9545
11061
11060
8907
9340
9492
11645
11633
9360
8966
13866
7437
14116
9064
9498
12416
9331
9973
8883
8942
9457
10542
9453
8888
13807
11510
12171
9697
11624
11454
8900
9267
7333
9529
13231
10272
9007
8914
9462
9445
11556
6912
11727
6161
8942
8962
8916
15686
7791
7505
9545
11134
11428
9198
7398
11516
8870
7370
12359
7362
9450
9327
7369
8239
11290
7373
9523
7901
14264
12914
9291
9483
10641
13617
9501
9364
7692
11122
4769
6889
3090
7191
11749
9606
8928
7915
8935
6571
9556
9494
16942
14004
9612
8922
9121
8899
9719
9478
9790
9231
5266
9574
9201
5345
9664
6174
8213
9360
10314
13626
9439
7361
9277
9674
9394
14185
11180
13742
5873
8924
5184
8919
3033
6768
8713
8786
11108
9936
13844
11649
11693
7493
10274
9067
13222
14117
9094
13972
7330
7452
8182
9304
9422
7355
6846
10434
10129
7546
8708
13297
9637
7406
9438
9904
8943
9759
13399
7362
14936
13544
11476
11615
11621
7127
8060
8906
13647
8877
10179
9413
8904
9427
13700
10172
14306
7251
7433
13474
13484
7336
11738
11390
15929
8877
8411
8094
9388
10144
8931
8701
7943
10543
9306
10213
8296
7400
7400
9392
13424
9542
7322
7506
9428
9301
7384
11651
7425
7435
7315
8912
7509
8218
11916
5272
7426
9354
5877
9474
14871
12169
13317
8737
7468
7323
16343
7424
7602
9406
12088
7562
6968
8940
8696
9444
8288
6192
12756
14108
3817
10540
9341
8863
8853
8971
9351
12719
7429
8449
7351
9581
13902
9546
12003
9286
7355
7411
9559
7440
8041
10209
9011
11756
11785
12382
9333
13409
6126
9286
7390
8907
11773
7077
11692
7359
8100
7741
7381
8086
7373
13996
11609
9401
9474
8388
8342
9524
7474
6977
12404
11638
6953
7333
8294
9031
9564
9006
7676
13594
11815
16367
7453
9477
9403
9370
9435
9343
8800
8885
9454
11551
14760
7386
7353
14964
9624
8787
9356
9654
8789
9361
5360
9433
9289
6429
1574
16148
7400
7388
8632
8647
13680
8938
8877
10259
11464
9107
10645
12791
13254
7401
8907
7810
8127
7374
13347
4940
19673
11785
13700
9088
9579
11416
8905
8838
14176
14898
13894
7403
12023
9289
9314
8882
11390
9563
8950
8878
13660
13191
15372
7386
8994
13045
11345
4745
9707
9312
12737
14710
7352
11737
14097
6900
11674
11697
8853
9465
8629
8477
14145
9310
10162
6237
14618
9458
8204
10306
9567
10310
8263
8209
7331
3817
11800
14404
8853
8485
12291
7370
8907
8024
13357
10898
6339
7409
8806
12575
10731
9451
11792
5187
5390
13864
9234
7620
13720
9406
4787
9214
13508
11210
9216
9445
13123
7366
7349
8878
11244
7951
12300
9547
9573
9797
13553
8885
17186
5290
17280
6089
8063
11901
7719
9467
15156
8013
7508
7285
4928
15426
9117
8083
6172
7886
7359
12241
9034
9527
8958
10534
11476
9419
9769
9548
14708
7353
7977
9257
7423
2947
7438
7391
9417
7397
13535
9360
9388
9372
11612
9064
13362
5670
9268
8929
12879
7385
8953
7877
12874
11426
7348
12117
7491
11592
8780
4866
9420
9573
9296
14055
5240
8835
8727
7363
5211
6974
8057
9097
9360
9590
16949
9047
8865
10427
6889
5449
10136
11394
9507
11594
13708
7351
9511
8724
8267
11468
6422
9462
8900
5203
2210
9118
13647
8855
13072
14123
14935
11778
8771
11973
14927
9384
12607
14946
9388
9557
12395
11483
13003
11952
7460
9392
11252
13600
2833
11379
13888
9361
11133
1955
9439
12737
8687
11590
11864
6399
7365
7529
9501
12288
7514
9308
7351
12833
5062
12747
7253
14462
7306
7348
6831
7402
7563
9382
7570
7565
7569
7557
6867
7560
6204
14431
7560
6863
7552
6641
9498
8397
8683
15123
9398
4782
11707
9438
9484
8748
6129
8048
11727
8933
11609
13880
14925
7376
10044
14998
6987
9390
7865
9061
7400
8233
7953
12537
8850
12725
8945
9485
14110
7401
9294
7047
6401
10021
7304
6416
11491
8899
10198
8580
8046
12453
11515
10721
9460
9581
7781
9464
7344
8871
16592
7421
13856
9580
9011
9262
11526
13279
7388
10267
5223
9902
9482
7331
13936
16499
5128
9472
18914
8936
10196
8654
9426
13732
7109
9316
9453
13179
5191
13671
7363
11856
4452
14125
12070
9327
8842
9875
8937
8926
8909
9486
9516
8929
6001
9480
9218
11742
8692
7419
15014
9278
6215
7388
8886
13446
14030
7453
9423
12028
7094
9420
13461
11556
9071
13861
9400
9383
7364
14998
9455
7354
4783
7534
14956
8185
11303
9600
4228
6495
7789
9501
9440
9352
9439
7492
7448
9583
3337
13986
8190
9423
9568
9884
1856
4817
7386
12491
9000
14914
7374
11553
10082
5979
13890
8167
13078
13416
9464
9310
10670
9265
9282
7448
15483
7337
11673
9087
7790
5404
9106
11442
11793
13766
7360
9368
13663
9428
10431
8915
7349
1882
5286
5943
5018
5826
11520
9591
9427
8867
7636
11529
13174
9278
5491
9318
8942
7396
9394
9366
11045
7437
13692
9398
13079
7344
6362
9453
7873
11719
8600
6675
7739
14419
5292
14176
9211
13689
10425
8843
11942
8723
9515
9372
9387
9542
9365
15882
6423
9390
9463
8848
9370
8936
10031
8909
11809
7093
6794
8927
13959
5399
8931
13183
7387
13651
1404
8396
7332
8410
11698
7360
13403
8817
6841
7373
11501
10171
7452
9424
9566
7336
9403
13101
4259
6694
13818
1842
8172
11720
7437
9354
10080
10297
11901
2994
8636
9395
10202
9469
7521
13369
13739
8686
21857
9504
8253
8528
10643
13649
9432
16331
9452
8935
9404
8955
8880
13219
6833
10230
8971
18878
11196
8943
7285
7339
7353
7347
7316
14234
13702
23032
11895
9460
1887
3796
5631
5504
10489
7159
9591
5775
5294
8250
19433
16267
7369
11655
11248
7139
9433
9426
6838
15202
8937
10230
8928
6836
7409
14038
14932
13656
6941
7373
8739
7452
13683
9509
17040
8114
5370
9243
7955
9514
9320
8992
5852
8367
7777
9228
6467
7325
17274
8312
11132
8026
8064
11453
5821
13999
6880
11351
1880
5920
9533
8587
9506
7199
12595
11787
9351
9404
8813
11832
4920
7353
7352
16497
7315
9474
12784
6902
10311
7494
7218
7416
12318
11137
5350
9406
1390
7476
12595
10401
9446
9518
9445
13666
13312
6433
7413
6440
12272
8805
7447
7181
9450
8969
9339
16980
11638
10060
4777
7999
7711
9460
8852
14233
14987
7571
6891
16985
7571
6849
6858
6841
7562
6860
6857
7838
8948
8824
11848
7666
7320
7353
6404
8094
8869
9510
11716
9630
11723
9503
7405
3822
13629
8936
11828
9442
5831
8981
13674
9726
8960
8196
18895
9370
10393
8223
14986
7438
14231
11952
13727
13358
13168
7998
9418
12287
8193
11963
7452
11185
7353
9549
9290
8181
12853
16680
7395
6839
7820
9253
15365
13772
5298
8191
7594
8877
10156
9895
14962
7351
6905
6847
7395
6801
7569
6833
7448
7561
7454
7562
6900
14674
6752
6853
9593
6789
7566
6851
9351
6849
9293
6856
6821
8940
12071
7856
11742
9354
8900
11732
15019
5192
9485
9487
6826
7201
18128
7297
17827
9197
9507
7355
9618
14088
15534
7403
7413
12915
9442
9413
9457
7418
7397
17847
6847
3977
7401
9361
9362
6867
13868
9329
16372
6969
11946
11924
7426
8854
9458
9551
7388
7391
8108
7281
9420
12447
15165
6179
8958
3213
13292
8590
9448
9354
7437
9567
7791
13221
7375
8421
10671
13696
7406
13984
11428
8201
7799
10312
13342
8936
11531
8936
9427
9550
8962
8563
7408
8421
13655
16006
15527
7859
7834
14170
8961
13779
7950
9253
9424
4881
7419
14044
9501
9509
11711
9619
7456
9376
8857
11865
7445
14070
8152
12773
11553
13666
7382
6778
10018
9430
5791
7392
11165
9202
8932
7448
10161
7273
7370
10413
13618
8926
6319
11585
8285
9011
7341
7130
11243
7441
7409
7406
8163
11632
9573
13550
8129
9405
7416
9319
8991
8630
9477
11135
9779
9555
9468
9127
5781
8082
10288
9509
9444
9348
11325
13502
8967
7770
14884
7620
4258
9278
8339
9425
8059
7421
9145
9038
8956
6879
11559
11742
13617
10453
11718
8987
9403
6947
8910
8825
7512
7714
8735
5392
15371
9395
10738
13912
11656
9102
8842
8859
7051
12795
7380
5300
9683
9514
9489
8797
10486
7363
5670
9005
10223
8939
4776
7513
10703
13795
13790
13600
13889
8985
7355
8675
11798
6482
6424
6207
12964
8308
7450
9625
9265
9991
9633
9273
10296
9585
11623
8834
9539
7409
14937
14938
8804
7263
4793
9537
8138
10383
10455
13822
10176
13106
13961
13964
15239
7782
8260
13593
9392
8933
1572
8862
9586
7730
6720
7443
13765
9606
7570
7389
9936
9524
7430
7567
10394
10171
7550
7568
6398
7537
7526
14893
6723
7549
7559
7569
13821
9169
7364
11680
1992
7295
10543
8919
12768
8570
9482
12534
8855
14153
5471
13681
13520
12754
11173
9543
11047
7346
3616
14683
16221
7372
7547
9101
11250
9286
8922
6769
6807
7337
3766
6917
7377
7346
11983
14359
8531
13688
8856
9041
9044
13662
9485
7272
13391
7403
6370
11500
11519
9043
5196
13661
9447
9641
7876
9532
14457
14373
5218
11359
10796
13528
11427
6931
9418
6945
7450
6377
9437
8863
8959
8928
5806
4988
7790
9088
8143
11770
6511
8097
8825
13971
16166
11812
8655
9445
11228
7382
7912
14972
14943
11354
10266
14341
14266
5110
13462
8922
8957
9329
6854
6827
6305
5158
5185
7645
14089
9512
11460
13639
5523
9386
5923
4829
9387
8110
9488
7322
11751
11452
9118
10164
11654
10136
9464
12004
11680
12763
8966
9842
8248
8276
9138
8854
8919
9524
10585
5039
9373
9329
12819
9153
9223
7920
9373
8896
8931
8835
1415
16904
13474
11712
13392
12799
9454
11217
12122
8902
19606
6897
9394
13819
12293
7328
7457
8272
10540
13928
13935
11526
9213
14058
6836
1905
11147
13628
9040
7351
7424
15437
14992
9450
13672
12702
6961
9315
9311
16420
11307
11220
5056
7378
8884
9486
11354
11693
12659
9101
7736
8181
9500
10107
11716
11691
8624
12773
11734
8603
8608
9328
9333
11736
9763
17528
13722
5615
5714
7492
7272
12563
10738
11930
11915
10734
7221
8150
12633
7038
7406
13645
9051
6664
13783
13773
9799
9579
9481
7417
7473
5336
8943
9484
13408
7416
9718
5459
10248
5826
7425
7425
9402
9539
10418
14132
9397
7450
7430
7456
13576
7358
5192
8652
9164
7429
9627
8365
9351
9371
15859
9425
9445
9501
9530
9569
5901
5233
14960
9399
7354
7364
11437
9364
7498
12317
9359
8947
10169
11521
8048
7532
11151
7292
9338
7371
9446
13647
7428
14909
7567
7567
14429
7569
6850
6807
6855
6809
6809
7340
6795
6793
16047
9527
6851
6132
11838
8975
9474
11560
9750
13842
2835
7491
17723
12352
8350
9374
7372
8874
9416
9485
7428
11223
8490
11928
9478
7126
7417
11583
10374
7989
9400
9336
6806
8918
6118
13829
10868
9220
9188
7388
7510
13635
11632
13918
13518
9589
6412
9372
9493
9510
8849
13349
9091
5406
13850
10647
9421
7356
13246
9401
14328
7362
13445
9252
9377
7150
7493
6759
8910
10249
9029
9384
11841
9232
9438
8970
9353
9070
7437
14937
5827
14999
14965
13184
15485
9406
9467
12227
8903
9101
9669
9413
6975
13877
8944
8943
7548
13951
7397
8929
8914
9623
6162
15298
10270
8935
7412
7424
9390
16846
10447
8140
6889
7435
9290
9118
9126
9011
2156
9659
6477
12423
8893
9246
9420
7419
12729
12724
9459
9419
5128
8970
7548
10169
13405
7334
7943
12575
10360
6984
13359
13644
8926
11054
10153
8873
13999
8772
11729
11703
9407
7418
1932
8852
9058
7318
7447
9412
7187
9535
8295
9496
9128
8485
9365
8928
8907
9423
7377
10188
9446
5485
9514
9447
9494
9421
8800
7563
8905
8902
9287
9285
9449
10234
8500
9039
9430
7353
9371
9479
7321
6898
13561
13471
9979
12328
9296
8280
7884
7430
10307
11941
6847
14425
7557
9005
11096
8857
8901
11375
14885
8930
8927
9360
4407
8059
11478
8865
13671
8413
11784
9326
8905
8896
8845
7452
9482
10149
11507
7420
5919
7383
13716
10193
8312
7271
7469
7903
13197
12691
15003
5576
7347
7260
13749
9472
7350
7443
7355
13531
9453
7745
7799
9646
10102
13392
9547
8930
9551
9402
9824
9527
9416
8963
9402
11979
1811
13754
8926
11954
8906
9500
8616
8889
8980
7452
7358
7831
9357
9477
12712
11722
8161
8944
7483
7482
12136
13371
13484
7770
9482
11922
7266
4507
7445
7569
8695
7449
9437
9542
9542
9401
9385
6115
8840
7353
9075
5332
7547
7292
7529
9479
8883
9493
11224
9133
9484
7537
7560
7570
7569
6860
14428
7565
14421
7567
7565
8054
11481
7583
8930
8913
11579
8185
9430
8892
6738
13906
8961
9467
9729
9507
8905
9428
9601
9252
9409
9212
5136
9410
13178
9467
8888
9467
8906
7421
8954
9633
9385
9393
11850
9691
10076
9275
11512
10314
13901
9433
13491
6401
12970
13664
11573
4741
15101
6187
11437
9062
1471
9705
11317
9473
7325
12687
7291
13624
7784
7295
9624
7505
12695
12695
11623
8250
14807
10735
11867
11479
12473
8866
9378
15782
9542
9291
9443
5368
8888
8938
8964
9091
9286
9463
8867
10873
9726
5155
9007
13322
13770
10255
13832
14099
14966
11552
11557
8269
7790
13570
12144
11505
13947
12064
8895
10208
13616
8904
12060
7510
7690
11599
7405
7386
8847
9421
7810
7869
6480
10235
11022
9558
7359
9463
16078
8291
9080
13624
9229
7364
7966
9353
12742
13969
7361
16726
9517
7627
8967
8963
11534
11264
5073
9424
12027
12025
7841
1809
7463
8934
8980
6357
13770
9247
10438
13320
11881
15525
8919
7509
16653
7358
12138
13664
9146
11735
10853
9473
13670
9438
9363
7414
7475
7391
9458
9181
8934
8918
11642
12834
5693
8603
12250
9067
8049
12240
8301
7963
9393
20348
8275
7459
14115
12347
4897
4333
6190
5035
11484
9321
3636
8874
10078
9484
9456
12713
9370
13637
6173
14086
7395
13760
15176
7380
12067
14885
9868
9597
9762
7200
7352
13630
9068
14483
11962
9439
9265
8849
11392
5354
5041
8890
5180
9417
2798
9519
11568
13506
7361
7367
6229
8926
8900
6172
9372
9516
6855
8939
8911
5073
8716
8959
13803
10226
6201
8767
10899
14197
8813
15803
10853
9486
7502
8000
21127
6154
13856
7419
8117
9553
13906
6430
9482
13589
7520
15533
9340
8924
12026
8823
7360
7352
21377
10007
11724
9627
13363
13251
11768
8913
14002
11502
13840
12178
7568
8925
7976
6319
5525
8866
12157
9484
14572
8859
8738
11780
11655
7276
8945
7358
8950
11737
13505
9372
6394
10115
6404
8453
11908
9615
7304
8926
13873
3618
9321
11584
7429
9089
9484
14146
9440
9474
7986
10736
9373
11633
9562
7349
9367
9072
8896
8868
9545
8074
9468
11712
7337
8822
5653
13797
9480
12675
7933
7450
8119
4778
8914
7463
13236
14912
6982
14262
8614
7665
7665
7222
10978
8379
10044
11987
13464
11485
8876
8884
8878
9343
11418
8738
9531
5250
1716
4021
3963
4024
4023
9433
7187
10675
7381
13302
9057
7400
9368
9348
9238
7413
11574
9567
7411
5138
6473
8890
7942
11229
3478
11657
9574
9367
11617
14783
14909
8124
6447
12020
9643
9394
7559
11187
13589
13973
17343
5796
10402
8943
9290
9108
9298
11538
6289
9338
9431
8469
6159
6161
6107
9503
9535
7419
8748
7408
3768
13429
9229
8012
6035
13648
8504
6999
8872
2338
4809
7413
7415
12763
9371
6889
5944
2253
5581
14018
12671
6841
6851
7568
6848
6849
6853
14423
7563
7569
7564
6808
10612
7555
7427
7564
6249
7561
2525
7777
6858
7561
7558
5194
5193
6834
7565
10173
10171
7563
7107
12027
7175
4897
7521
4895
7546
10547
8853
12548
10559
7338
14929
9497
8862
9380
6754
4898
6749
4912
7039
13731
11501
13734
11603
9203
11786
8522
9980
9341
9349
6885
9574
4881
9367
9389
9413
9806
8165
7509
9620
12661
9814
9849
9513
5398
11357
9402
9404
8889
5555
9503
7344
9401
11659
11647
6439
9394
8291
2126
7542
14424
7560
7417
7299
7299
9430
20516
6843
6846
2517
9373
7388
9347
5826
7554
6853
9657
9281
9294
9402
11133
7358
7356
9495
7501
7380
7390
7379
7429
7501
7429
7342
7351
7570
8192
7565
6845
7355
7378
8294
7567
8523
7358
9360
7462
7493
14866
7530
9141
9142
9523
9581
7359
7338
16486
7350
7352
11557
11574
6701
7562
6836
12186
6856
7559
7557
7567
9571
9590
9601
10169
6858
9456
7558
7566
6779
6765
5918
6617
11699
10761
9669
9311
9348
7346
6890
7510
7508
9341
21928
9457
4844
7306
7306
9833
9474
7924
9498
9507
7798
9713
9711
13637
6479
7302
7300
8186
7466
12193
10774
7304
11462
11411
7427
9330
7281
9313
9345
10485
8306
14353
5668
7363
6542
8392
7380
7381
9419
7380
7464
7455
9425
15013
10030
10080
9722
7366
9721
8164
4384
7318
10359
7386
7385
7915
9434
7487
7487
12757
6888
8012
7380
9116
7303
7264
10471
9451
9473
7392
7398
7288
8918
7401
7400
9518
9531
8851
7411
7413
9443
14201
7387
9360
9376
11576
7349
9657
7341
9548
9571
7453
7415
7415
8791
9379
7532
7552
7315
7314
9341
14735
14050
7346
8486
3248
6822
6823
11625
9661
7357
7345
7350
8892
13598
13287
7319
7330
9742
9388
9368
8768
8409
8851
8049
7725
7366
13644
9559
8047
6861
8103
7186
7567
7529
7546
7992
7558
15384
8382
8023
8761
9199
8403
8844
8045
8751
9191
8394
8835
8036
9345
15333
9758
9399
6840
6844
7368
7376
7375
7329
9923
9428
7299
8832
6821
6846
9353
14941
6844
7418
7508
6393
7362
7367
9582
9573
7405
7407
7509
8739
8381
8822
8023
8401
8841
8044
7382
7379
7558
4685
9452
12521
5193
8012
9346
9541
8606
11838
7997
8882
13793
7457
7384
9240
5065
8889
7453
6856
9447
9666
11444
7246
7342
13439
7868
10037
10167
14908
8667
12859
7343
14909
7336
13835
8944
9521
9043
11203
14242
9429
9413
18592
9897
13583
14967
9566
4388
9399
8174
11838
13946
7740
7996
11242
14595
7365
9515
13541
13673
9408
12658
8955
2128
5189
8930
9383
11509
7359
17355
8415
7442
8780
7374
7364
15511
8897
9397
7405
11004
8931
7811
12108
5282
9504
9344
12008
8457
7782
11317
9430
7459
8518
9430
10148
12881
11421
13531
9930
7416
12931
9511
7357
9731
7687
13477
7358
7344
15650
8215
7420
9564
14138
8288
7818
9574
9142
11623
7231
11186
5313
7478
12770
7381
13416
7339
7643
9548
12110
10675
7305
8861
16168
6035
7388
7509
14174
9327
13785
14907
7395
11494
7983
7041
9453
9179
13684
6769
10280
8170
3305
10029
9466
7388
11416
13037
12201
13722
9100
7380
9768
9416
8952
7464
9578
10628
9465
10348
9457
7350
9232
11953
8915
7468
9268
9271
7414
9595
10532
13588
9468
7890
13709
7356
11611
7328
11540
11651
18711
9824
7346
7397
9314
13440
9398
8736
11397
9430
10115
13973
7301
7448
7065
11096
12457
7275
5517
12681
13641
10278
7270
7347
7339
8838
10141
10339
9315
9228
8213
13491
9437
8271
8918
10657
8883
11684
8309
11687
7440
9259
11219
9556
8969
7358
11830
9348
3291
14393
13925
8738
7367
6640
9565
8071
15849
8034
7394
7260
9542
3307
8111
9186
9483
13700
9526
9273
9332
9483
8920
13761
13750
8463
9476
7283
9622
12066
8930
8903
9309
9325
8828
7451
14499
7506
11048
2886
6801
5195
5480
13245
13261
9912
14931
8923
11556
9386
8913
5196
13149
9281
7376
9348
8886
8914
10334
9224
12697
9256
15070
6151
8914
9124
8865
20390
8193
11725
11723
9452
11662
8426
9300
9312
5237
9188
7341
11618
8891
9347
4654
9339
11606
12818
7446
13591
7243
13927
13881
8916
8162
8914
5155
7353
9574
9177
7506
8940
8681
8909
7208
8903
8894
8971
7382
7448
8020
8463
9420
7313
8886
9300
8196
13943
9347
8871
14016
8964
9520
15306
13687
7427
8937
13927
16805
7332
7446
6388
11581
9262
10228
10720
9140
10026
10149
9183
9259
11759
12788
14236
16303
4782
7184
7179
7436
7430
7343
7679
9267
11529
12548
4896
8957
11516
7105
9650
7466
13812
13547
9369
9907
7389
10764
13944
7379
7363
9488
5538
8042
9566
8439
9005
9383
13906
11682
8870
5438
7325
7258
6445
13297
9164
11297
6799
8944
14038
14986
9611
9327
10021
9574
9319
9367
9538
7463
7418
7618
8951
8892
9512
9655
8935
8959
9387
8874
7429
8000
8997
9418
15503
12764
9195
7037
7318
9385
8791
9409
9237
7769
20322
8604
13377
9475
10886
9552
5403
13553
15432
6465
9265
9610
8917
8900
12490
11446
3094
9160
4791
9540
9031
7338
9620
10091
9602
9657
11432
11550
7345
8981
13521
7239
7182
8772
9537
11604
13945
7534
9059
11285
7320
8335
3621
9485
9303
7773
9799
7319
9518
9878
14918
7950
10091
7324
7432
7308
16550
7281
6536
9352
14140
15466
7347
7346
8911
7375
13111
8869
13226
12230
5494
7338
20272
7362
8908
14963
7148
9470
7958
7787
11488
13796
11631
9494
9354
7419
7335
15547
8378
7309
9150
9051
15340
8891
9604
8828
11802
9409
9575
9453
6859
7580
7444
7442
9289
8171
7437
7362
8221
9621
7671
11742
11349
11174
7798
6877
6789
6849
13416
9304
9390
9106
9327
11600
8368
13020
8889
7507
7420
5238
7459
13825
8418
8924
9220
9857
9379
8665
7335
8547
6428
6004
8884
9389
16940
8192
9437
8922
6238
7476
8704
7394
11664
22517
8893
12636
8968
8728
11478
1573
5848
13932
14103
11870
6167
9229
9304
9079
9141
7432
6264
7353
8660
7353
8906
10030
13936
9016
9437
13090
8861
11231
17225
9288
7377
6879
10651
9644
5205
12657
10224
13583
11636
9625
9351
8853
13579
9446
7436
9479
8899
7256
8885
12515
6477
9504
6432
7425
14512
9366
7489
9446
8907
8560
11250
1797
11114
5827
9451
11730
8933
8940
16846
7440
8872
11630
7379
7510
6213
4926
13242
6587
9589
9562
8804
7784
7561
7568
9190
9559
9556
6245
11398
7557
7366
9469
11566
9670
8237
7451
7488
9482
6822
9417
6746
7457
8672
6302
6335
8946
10267
8876
7954
9431
7349
14265
6841
7382
7434
13720
10991
8058
7345
7997
7278
8019
7659
7299
10423
9313
7330
10444
9326
7333
9200
7413
8193
9556
9549
9579
9618
7378
11567
9373
9539
9429
9413
11613
9654
7309
7294
8431
8075
7315
7574
12752
7410
9509
8195
7377
13669
7331
7489
14968
6841
9578
9662
9160
4842
7353
7364
9574
7423
7450
8018
7658
7297
7355
8648
7328
7362
9478
9675
7337
9221
7356
8052
12907
13660
7512
9670
7414
6844
7425
7392
7360
7418
7387
6710
6684
9636
7447
11505
11565
7353
9669
17235
8061
4684
7383
7346
6863
6718
6851
6836
6822
6864
6890
9357
7338
7318
6806
6836
6807
11838
7359
7407
7306
9390
9371
13682
9176
12620
9388
14116
11531
8062
7344
11895
8375
7322
9879
7409
7395
9010
7284
7323
6989
7568
9340
7298
7497
13659
9584
11484
11135
9685
11583
7308
9511
7346
13897
7440
7362
6893
9322
10062
6819
14202
6842
12449
12114
7310
7327
7496
7334
7352
7417
9408
9415
9145
7329
7342
4171
7393
4150
7340
7453
7457
6806
6811
6750
6469
7363
7330
7352
7331
7353
7408
9447
9570
7184
9367
7344
7278
7290
7323
7381
6906
6951
9676
9677
9708
8038
7380
7427
7297
7342
9347
9311
9347
9342
6805
6816
9739
9751
7292
7308
6843
10267
9365
7382
9656
9643
7441
10291
9728
9377
9386
7321
7344
7366
8281
7015
6896
6902
12550
6814
6840
7320
7301
9225
6857
7268
7254
7191
7351
9373
9390
7507
9334
9614
9389
7349
7305
7524
9351
9326
7410
7401
9116
5698
9576
5414
9221
3139
13951
12900
9609
7493
9662
13742
9134
12650
12734
7365
9088
13379
8901
9359
11357
13616
11403
12456
11617
9581
6862
8239
10895
7344
8936
9363
9358
6669
5390
13457
9265
8937
9120
7370
13653
5428
9458
8909
11165
8900
7765
15014
7405
13263
9362
14063
14066
14527
3768
9651
13610
13753
7892
8887
7817
10507
6634
8904
5384
9300
5524
9575
7384
8953
8897
9329
11716
7043
11245
5957
11554
6349
8938
5455
7246
13778
8907
12633
12721
13711
8845
10017
7131
6205
8832
9400
8958
4219
8664
9228
14011
13599
9245
7296
13643
9336
7377
9373
3303
9619
7842
14146
7145
13093
4767
9557
13357
7408
10311
2012
9481
8777
8959
9506
16509
7424
8937
9600
1789
9442
8940
7440
7343
9545
9321
9407
16543
7572
9292
7082
1955
8879
8920
8453
8436
12099
17513
7424
11688
13235
7500
13487
5790
13114
10301
11361
7324
4412
9927
8115
15702
8327
12153
9367
13606
13849
9077
12774
14953
6428
11661
11632
9383
11115
8431
11754
8910
7764
12737
9596
8838
5210
8300
7558
9382
13595
9331
9147
12001
9538
13459
8986
8673
6953
9056
9369
8948
7433
10173
5198
9575
8915
7392
8546
15544
7673
7364
6407
7466
8277
9481
9429
9464
11974
7347
8464
8876
7382
7405
7388
7382
8821
13322
9504
9606
9427
12716
9385
10498
9489
9602
7504
13719
9095
13779
7932
7343
9588
10582
8914
5831
13828
9359
9194
7474
13923
9606
9964
13860
8663
1574
8792
17790
9483
9467
8865
9334
8868
7695
7445
14012
11542
11373
8886
8224
4779
9583
9124
9570
7793
13295
8144
7429
8065
11925
13962
9651
12200
7344
7389
7433
8071
8941
13402
11651
10579
7448
11657
9177
7280
7260
9376
7453
14089
11255
7029
13730
13798
9237
8899
5832
8023
9355
6127
7498
8385
8968
11098
12342
7457
9343
11738
10019
10459
10229
9478
9886
8611
8428
7419
8432
7369
9380
15103
9090
10779
14228
9399
9455
11182
10637
8102
5201
7320
9254
9364
13522
7356
5177
9670
9504
7357
6869
12591
8925
8121
14429
9093
11337
12333
11693
9304
14784
7331
9208
10578
7361
9511
9276
4561
9440
13873
8845
13309
10455
8925
7365
13461
13945
6902
11899
9486
2169
8875
9286
5147
6786
14151
16669
8808
10313
7354
13886
9445
10630
11588
7173
7380
8918
8001
9627
9417
11065
7682
9541
9571
11694
10077
10101
7726
7418
13421
11888
13639
17383
8889
10277
11412
8397
10468
15024
11170
12962
8682
7377
8338
8367
9391
9708
11571
11443
17087
14181
7784
5243
8923
8880
11806
9221
4753
9550
5133
11575
7515
11520
9496
9391
11802
7366
5462
7341
8955
10604
11564
9432
9319
9327
17079
7390
11715
5240
11649
9414
11607
9452
13716
14157
9273
8986
13490
11752
9554
9151
10168
9436
8570
10078
9630
7365
7786
6835
7372
12030
7779
13594
12222
11576
10062
13661
9564
13631
9259
9386
13449
7360
9561
9423
7507
9188
7407
12723
9426
8881
8899
7844
9514
10475
8861
7427
5827
8900
11248
13517
14297
7483
7481
8896
9543
9363
10147
9229
8995
9008
13278
16492
13773
7309
7338
13775
7391
7921
7415
9610
9347
11404
8095
9820
13471
17491
9466
7318
7293
9664
13676
9097
13569
8895
8855
5259
8004
7090
7390
3697
14013
11321
8759
9658
15525
11706
9786
9488
9345
9559
7392
1816
7210
12422
13731
9378
13770
9602
9340
8856
11139
9521
11773
8658
9444
8825
13741
9318
13941
18723
8722
13693
11589
9324
11632
9514
11807
2010
9324
11378
12613
9503
9606
9382
8129
5500
8896
9351
11935
9230
9309
9311
5688
12493
2029
9465
9439
7490
9311
11346
12777
7550
4842
9543
9313
8300
7426
7464
8949
7417
7403
9374
9682
9647
11485
9386
13806
13448
13088
12728
7913
6926
6904
9341
9323
10121
9763
9404
7419
8056
7298
9164
10534
5223
5345
9306
7359
