# Supplementary material for: Effect of sequence depth and length in long-read assembly of the maize inbred NC358
Source: Nat Commun. 2020 May 8;11:2288. doi: 10.1038/s41467-020-16037-7 (PMC7211024; doi:10.1038/s41467-020-16037-7)
Supplement: Supplementary file 4 — Source Data [file 41467_2020_16037_MOESM4_ESM.zip › Source Data/Fig. 2B, Suppl. Fig. 7, 9-11/NC358_11k_50x_pseudomolecules_v1.fasta.mod.out.len]

6929
56
104
63
80
74
687
5581
215
41
61
53
121
94
1889
370
620
148
638
221
327
661
1766
54
138
600
707
62
407
122
102
24
859
327
661
1581
1878
104
1332
477
78
447
47
656
1934
7514
156
178
4956
8943
78
308
34
56
4598
3672
5675
5336
53
69
56
457
253
352
69
125
145
56
135
122
38
133
41
50
37
451
110
131
174
508
177
134
105
17499
5219
4323
2916
607
4899
6897
5416
1425
106
155
1058
2148
91
934
45
830
134
106
132
619
134
1283
589
129
299
909
1063
5633
78
1756
124
437
1292
3281
3791
105
501
78
325
601
1380
1199
2995
3841
276
9491
364
45
45
249
616
86
125
75
47
66
19
95
527
8174
5082
1856
818
9361
3822
8715
9348
3826
3094
136
206
52
296
111
328
524
497
7191
2216
1419
641
129
81
84
129
42
1272
552
147
99
263
3757
10158
420
89
2577
455
525
88
1859
10472
638
203
152
100
172
1958
885
6336
146
9344
1337
263
110
3798
111
60
789
555
130
108
403
1534
9453
12412
1485
528
555
1013
518
130
105
201
325
78
201
74
714
53
6142
10794
3405
1961
8929
407
8944
1398
6972
6503
512
735
14903
5552
1437
605
6080
5289
394
506
1308
3308
2468
286
661
569
1142
8907
4915
1240
184
452
1420
4023
5128
470
58
303
606
282
1597
2724
2245
653
162
416
126
2259
64
484
7585
6606
480
271
69
4763
215
901
200
353
713
1860
57
192
594
106
403
169
53
902
200
152
3982
9744
204
713
1672
139
723
352
1087
6545
7311
856
75
601
2274
3212
1815
471
1022
67
3097
477
1021
67
842
7936
5257
7592
5979
1599
9463
5882
1970
670
5153
327
44
333
42
3307
1219
70
1188
610
394
2355
1190
972
519
739
227
340
622
124
518
89
3830
6975
205
38
2842
226
689
335
340
4093
2508
8268
698
5457
11265
7947
756
69
1850
496
5481
429
492
1886
2505
3707
114
462
5349
6364
51
783
131
5198
136
198
1004
1410
1292
245
496
8795
249
124
68
56
1004
6797
153
5184
985
5548
7283
3510
378
78
4947
4163
1266
204
55
2937
543
1772
421
444
69
3968
667
1873
1196
11180
4521
618
6316
2599
6261
121
641
4342
222
298
227
109
382
212
557
2524
6099
2596
378
1217
2319
245
101
134
914
8946
193
1628
127
245
763
76
730
585
509
512
1423
104
1847
82
311
43
487
5382
307
31
207
1967
2162
1838
3596
2994
72
527
204
1114
242
1185
6217
2754
1549
7944
2304
249
1784
2180
74
435
109
94
67
904
136
108
71
73
260
5805
1352
6350
6894
492
882
6401
4230
1433
793
13750
42
125
291
1851
8272
6025
54
1002
5430
8833
2324
5073
6804
3924
1167
1853
3603
427
7195
8863
751
576
216
266
3979
1822
7441
1812
1849
3821
7501
130
2984
2008
1348
2235
4328
4337
1466
542
100
1891
235
8339
696
2484
8937
3061
1126
211
112
329
145
105
7560
997
1389
68
968
287
79
104
211
58
92
11
92
538
127
47
155
202
259
623
140
47
320
1304
64
163
721
92
1452
1159
5240
59
5362
1947
117
113
183
4791
7242
341
171
537
4312
215
331
607
78
633
715
219
870
89
179
286
218
1290
286
878
242
267
75
775
1168
4725
6959
4100
239
544
683
564
2054
5512
7605
8389
7282
2603
259
291
201
88
489
578
9131
574
9501
1472
348
742
85
445
1138
59
442
383
241
194
53
49
212
101
900
678
1529
494
345
1191
2025
496
345
273
450
8953
690
244
365
225
723
617
146
50
517
96
3715
1038
1040
9143
8417
1067
70
4843
2491
3890
991
412
1786
220
850
2305
8045
8887
190
158
205
2607
52
111
1490
232
92
1203
268
68
1124
3270
6979
3237
621
8840
4044
6694
9039
2484
5383
176
337
714
9270
434
1990
1281
56
489
1237
72
73
103
88
280
135
67
3086
101
112
1175
506
505
1146
112
101
3112
209
104
282
501
377
622
6040
2840
3082
4949
7868
5605
51
92
111
172
278
2593
172
278
7397
216
315
1173
113
101
2987
384
294
649
50
63
450
122
679
87
4956
1979
382
242
99
310
419
97
679
390
2754
89
66
197
641
45
256
91
143
459
410
1856
2979
7374
5236
811
175
6252
1206
429
111
62
1331
3005
73
843
2585
8484
1509
701
700
51
3399
1007
1127
679
7467
325
248
1550
9528
5913
2072
1292
1066
9399
3286
312
443
11
91
395
627
133
32
476
149
1849
624
879
125
112
588
424
588
6528
7432
2601
88
105
112
5241
3941
7129
614
7799
1802
3013
417
184
150
119
223
1306
549
685
227
157
217
631
129
106
128
10185
7373
3418
469
95
933
310
3198
2122
574
2904
2052
3129
268
468
228
1479
430
41
11501
796
426
366
1109
680
309
9067
376
1353
136
9287
354
1171
112
100
3013
9396
120
211
119
379
282
168
437
39
62
291
77
126
112
1291
418
682
341
137
2131
503
3545
155
1270
550
328
277
11728
3783
1522
341
5811
395
60
262
47
5311
4749
1177
1871
3655
1180
3023
733
1282
704
57
299
58
704
58
361
1242
3812
4648
945
95
595
391
1886
109
3517
2653
109
682
47
86
97
430
1660
306
121
251
434
153
1028
118
2574
49
408
51
46
519
1111
279
569
14
154
536
1203
81
49
107
124
255
2858
3323
5724
2542
3454
168
7452
527
87
84
217
949
6824
1322
391
224
6141
71
474
1078
44
2305
4606
517
85
2647
119
107
127
69
30
111
3617
228
6545
57
2560
279
9180
9311
56
317
509
477
272
14037
925
732
8964
821
205
165
143
208
67
3150
46
4314
9353
4578
35
35
209
133
2113
1680
1196
6879
1958
8242
2982
1694
237
93
998
1988
7466
1390
92
150
161
43
158
78
712
56
110
4882
7308
357
1404
712
316
61
49
944
3555
3188
7809
74
83
115
247
131
11045
9442
103
2484
306
480
555
54
161
135
1685
1113
118
5845
5717
204
98
639
80
2315
1568
698
777
8882
3355
1088
106
154
91
55
663
2015
67
577
2760
647
462
92
57
154
106
212
118
1242
368
500
8165
1230
124
38
1199
88
134
120
404
75
222
10591
129
155
161
924
209
104
49
7626
546
4222
54
1052
1659
906
432
60
63
573
223
9424
93
119
2759
279
531
636
12061
1298
139
139
9428
8817
99
85
63
62
46
836
811
394
206
127
32
114
2276
1907
1309
912
896
3001
5908
3326
2506
2190
1058
53
629
8885
3133
8127
230
580
272
629
147
546
63
326
104
1079
510
218
57
254
268
1944
166
75
593
344
73
392
859
632
972
375
2783
2198
1078
888
91
84
508
487
8982
306
559
177
53
162
229
2268
103
92
4465
2162
3946
9216
1140
871
83
117
401
322
208
211
521
122
30
161
130
64
123
214
137
273
226
3083
7594
695
8837
1346
6039
154
139
79
154
139
79
9466
105
135
1192
120
5261
183
1151
5033
708
3181
946
1994
9356
1099
226
62
176
518
239
359
226
720
616
129
58
518
99
33
35
1531
139
9258
105
5036
139
1995
172
185
5618
8687
330
65
550
689
226
372
614
129
486
98
2842
2837
2967
2848
90
1105
2515
51
185
262
64
4578
788
107
31
252
103
241
951
8966
3332
2889
270
521
96
8009
2817
9425
326
8005
2237
3058
66
99
58
186
2972
182
109
8529
1618
99
93
200
138
1477
819
9048
2976
1269
4256
278
1191
132
75
193
95
56
322
107
78
1792
1617
7088
7517
1934
93
182
193
7918
230
229
3770
80
111
507
1146
113
102
2487
8347
4733
261
703
8103
1410
3863
628
96
202
73
124
18
282
179
224
60
107
109
3686
69
4425
119
707
126
571
83
297
906
1296
538
621
44
269
4080
84
1140
530
1641
13962
1579
1308
2538
9152
3636
1565
2478
3609
594
1503
4843
1402
59
284
450
168
114
627
548
141
31
7561
8030
9441
2781
1417
2389
352
370
199
198
1949
3117
70
115
157
87
114
70
399
91
52
101
746
7516
9008
1105
7378
306
51
144
2038
3456
513
404
80
142
87
111
55
51
101
50
312
537
745
1499
157
1165
475
80
100
776
489
188
981
196
251
556
489
67
509
652
446
512
122
38
192
94
57
119
180
232
1297
853
472
3726
1505
3660
230
218
3043
71
41
428
4560
4171
11491
49
516
11651
5906
1100
77
9518
184
541
1659
294
2909
7424
589
37
216
1096
87
235
1297
4939
3629
65
519
723
227
291
227
492
513
93
179
845
8869
2566
3325
75
249
230
139
101
434
277
215
8884
217
220
8779
421
380
137
53
61
72
133
57
105
322
186
6205
1868
153
614
286
9307
268
2136
419
97
50
213
2257
69
233
170
401
54
204
182
84
1159
1201
7312
312
485
10804
3194
278
817
43
112
55
8592
3193
278
818
43
112
55
77
79
148
944
5953
8210
8835
914
3179
853
8940
2645
335
120
203
39
8828
1141
36
1040
9109
2708
9622
4205
5183
9428
7349
5755
1353
405
342
451
171
5133
3276
135
110
413
57
38
9483
77
47
59
76
648
66
123
1040
64
5183
2317
8170
701
3686
5307
703
5373
4597
8354
699
536
9413
4796
475
1492
328
46
230
422
453
193
2468
351
5427
154
9468
149
8828
580
184
132
132
132
166
141
3653
5055
77
211
119
440
1875
1729
1896
4687
351
351
6494
38
2518
528
2459
1005
67
69
229
3669
1977
5190
526
67
45
38
6160
73
64
117
50
1274
60
154
87
61
36
122
377
228
205
648
211
1785
9504
7150
7126
270
92
126
95
634
50
128
337
2219
758
326
198
500
428
538
835
611
280
7448
78
219
8150
682
530
7601
693
5190
51
594
1595
5581
12564
1155
43
1440
99
692
124
669
341
224
685
303
3268
119
142
362
85
1262
55
1431
1193
119
142
362
85
1262
55
848
8289
420
1540
174
1506
9458
1954
121
216
728
1592
7335
726
186
167
109
219
256
729
151
169
133
404
67
87
114
69
112
429
2327
996
67
362
3687
1856
1521
3576
420
60
6703
4005
2797
7599
3684
11157
1286
5560
30
3499
4076
9386
1324
7554
1901
58
168
590
2603
58
223
487
1146
113
101
3069
273
251
394
298
103
5516
966
232
332
2515
1673
2587
1142
5715
90
12016
135
315
2079
524
765
2396
6582
769
56
337
4797
276
230
316
876
463
176
102
2606
1756
7203
4416
7348
176
117
1550
2728
2388
1044
1524
6924
5945
131
57
1970
3748
2341
4359
2038
800
586
2885
482
6561
170
51
1978
527
74
2244
8882
2046
9395
163
72
156
378
68
503
1168
113
101
848
1862
71
193
693
63
644
231
370
624
124
65
549
63
97
1153
8726
577
63
95
281
92
547
147
5813
6081
4617
3691
35
2106
11992
3559
9123
6643
4107
1363
3037
317
82
167
178
9314
80
164
6562
3758
9466
2871
746
6015
63
84
779
148
94
2280
8869
7182
328
83
132
230
70
9419
35
460
171
74
1421
8855
506
11659
130
445
243
2145
6092
1627
309
128
218
355
112
137
267
355
1349
6457
253
219
43
77
288
136
100
610
174
316
196
733
1292
1492
1678
314
3523
218
83
5468
5692
898
1900
241
175
314
197
5433
182
153
171
4119
182
153
171
1900
380
171
121
508
8898
3053
4558
336
2399
5021
1267
1811
460
481
3825
9097
1519
125
3719
1276
3675
1803
5694
2635
5381
1772
902
157
4937
3104
912
1670
164
4558
241
467
1494
1234
134
124
240
242
51
285
506
290
167
120
709
197
179
191
140
102
219
71
216
770
600
2432
1547
82
8575
3687
3738
791
2284
73
137
89
77
114
155
4624
342
356
2780
3627
6734
2823
2547
5059
1475
7317
3895
3706
687
678
509
292
7381
89
126
370
50
969
4256
121
971
479
1409
1327
2330
992
67
125
114
52
128
697
62
109
1236
2406
74
709
406
1221
186
1881
718
391
199
1088
223
65
122
2373
1558
146
1180
54
801
1766
549
272
252
116
290
92
227
2199
76
3054
5684
81
70
988
88
8831
2081
1101
6322
1926
1270
1171
5657
534
940
123
272
16
788
461
1889
251
216
540
1267
119
152
145
444
239
491
1146
113
101
3040
159
282
604
2583
99
126
624
631
4372
1331
1340
2041
64
4901
9157
1338
142
2564
8911
4081
2377
224
152
479
1257
281
479
331
67
13333
1836
8978
2339
510
366
8194
339
448
374
362
8190
356
1430
5724
6828
3637
338
2495
2958
32
282
63
154
2338
1810
532
4557
11632
3024
143
179
850
489
459
2988
3991
6954
1822
654
343
5554
1564
936
3178
39
12934
98
5620
651
1860
181
868
102
640
313
56
234
117
44
89
112
71
4425
1582
11251
8785
6601
490
4327
52
726
62
7175
1069
55
2116
1069
55
834
1771
49
215
170
129
1471
1480
101
112
1172
322
8919
187
239
244
584
89
112
682
145
167
411
59
741
9376
165
47
71
1683
82
649
1259
9405
9478
1262
181
8105
701
504
1624
237
13809
386
65
12
180
11
127
108
952
1257
272
47
238
421
11795
1140
43
218
132
43
137
113
43
38
189
132
43
31
137
113
43
38
189
132
43
31
136
113
43
38
188
132
43
137
113
43
38
189
132
43
31
101
220
137
235
156
3192
9447
1743
5600
6190
698
5377
1451
2459
786
213
145
9286
259
1197
254
244
1335
6690
56
1611
6461
6022
3192
3346
5187
1350
2402
150
185
203
81
129
133
84
71
2755
4602
2666
5955
3968
1578
98
59
61
208
1477
7874
35
587
89
215
832
196
159
423
2128
6656
46
162
6201
3455
96
618
65
124
632
373
221
685
517
65
1686
533
65
124
631
372
219
684
726
5471
397
80
69
76
157
204
46
271
127
1894
13803
1950
6965
95
723
124
154
39
739
831
2016
5082
47
216
245
2016
104
512
111
1269
4547
4819
7550
178
416
131
107
1071
461
3027
671
1287
1896
3307
3727
2663
683
545
8716
8383
1092
1456
5073
195
53
176
93
67
195
282
409
25
96
43
271
97
980
362
379
1397
1861
467
608
141
1976
445
466
609
141
1007
463
5995
163
4606
1308
256
8911
8884
778
68
153
570
3767
8939
5835
3855
61
62
3817
186
63
155
1245
182
458
49
46
102
174
74
1045
488
110
1004
2425
1541
4087
6254
122
161
68
370
1250
339
4265
197
1437
381
75
139
3616
361
69
1020
1193
6855
895
381
78
523
654
11159
4582
4810
354
3823
843
3889
7245
519
1446
230
202
383
5554
1509
5867
292
634
1949
979
83
68
51
355
3571
632
1442
1749
8849
3301
47
240
52
242
255
4598
255
862
8631
193
263
3381
4203
2160
8905
3629
3608
6881
5187
5803
83
400
1461
515
196
2311
255
86
5289
256
752
1265
301
210
113
175
2905
12654
200
154
106
157
32
129
881
100
27
178
35
348
44
323
453
74
37
209
1231
9123
469
607
62
1919
3611
214
83
999
2392
425
1525
207
111
2284
10164
1166
507
370
844
292
13391
231
91
128
260
108
128
2040
7001
939
34
196
706
5940
217
226
1534
480
3445
2573
839
195
712
126
252
7362
2875
67
637
8783
756
4594
208
157
3637
391
120
1390
8887
525
522
695
376
528
577
1086
1070
74
1282
189
316
78
765
1349
1424
1555
74
234
132
175
149
280
412
725
158
130
127
167
1150
540
747
11024
168
1150
541
745
11655
1513
6205
2022
2694
1243
3430
344
118
102
81
322
14
119
311
67
1889
105
13
90
19
1478
137
193
36
177
196
336
294
408
57
2817
7858
713
2845
275
101
112
1172
505
279
502
137
1330
95
152
215
37
205
533
1378
1592
514
99
5771
99
1640
6372
2489
8380
758
410
808
9226
381
206
121
206
3696
6007
11350
6413
1687
824
3708
4900
925
1512
7223
1214
6582
122
206
1242
184
161
6786
777
9950
879
2706
195
99
87
185
220
18
581
134
1355
327
288
61
192
2232
4445
4055
9441
492
7856
5190
700
8357
4862
1649
406
743
124
327
210
232
152
62
114
397
185
173
301
665
122
137
90
184
2731
44
1451
391
8284
390
590
8981
58
140
73
3488
1858
378
415
33
122
71
88
111
64
87
105
40
121
79
3260
84
381
55
159
267
182
277
64
84
9424
58
13355
5400
700
8091
996
3830
4334
9339
5384
1806
59
118
110
1461
10365
7138
4995
10432
667
6379
262
1319
8886
90
4675
344
6444
212
2997
3756
518
3459
280
1512
5120
718
158
178
182
51
2414
3244
8831
1325
9210
485
7843
4663
357
132
2862
1036
8902
4750
156
638
2642
2545
4781
156
642
3368
2324
8929
141
700
8099
53
113
45
394
424
9283
331
1719
122
125
245
5732
162
6222
6940
3015
8342
698
5074
6320
549
13575
654
100
5074
702
8179
1107
4318
1825
337
170
141
126
161
221
931
63
66
80
629
221
213
71
1674
8651
9743
8569
1208
574
532
8278
538
1448
914
553
171
129
608
54
162
208
1105
229
44
185
108
128
494
74
372
186
33
117
110
118
59
1834
80
628
221
220
553
171
129
609
54
162
56
9724
3929
159
1107
229
44
185
108
128
500
74
397
187
2905
9399
876
33
117
111
118
59
3973
6349
7357
5350
7608
302
237
1447
69
2051
2872
224
90
1857
197
246
19
577
120
59
1785
759
109
67
197
67
59
374
6449
68
924
753
64
79
182
253
9588
225
188
220
5043
3985
438
93
1732
3103
11290
3974
1636
208
190
707
5555
160
3924
4824
226
113
92
84
90
1870
887
2117
216
1359
1818
10813
376
250
4369
542
96
4467
337
438
4176
304
599
523
279
4550
49
551
169
129
608
54
162
208
1104
224
44
185
109
128
500
74
396
184
33
117
40
216
344
1211
1911
640
75
579
2929
107
956
67
81
118
58
4698
1315
1062
1638
247
4940
700
8190
1545
507
180
289
306
2031
988
52
33
117
110
117
59
1110
518
118
59
1836
279
257
271
291
139
54
888
153
22
110
118
245
625
221
221
554
171
130
610
54
161
208
1104
229
44
185
109
128
500
74
395
186
33
117
40
216
344
1212
964
154
22
110
118
59
367
810
64
110
61
66
66
66
308
8431
108
7391
58
50
62
7446
8888
6994
805
69
32
190
58
204
63
343
740
110
1893
103
199
5376
473
103
231
55
798
95
520
50
3443
70
67
62
133
9502
10987
9350
1235
532
1145
113
101
2990
297
126
139
281
73
300
61
161
8934
797
802
772
9315
4605
9121
2377
8919
1788
70
211
5141
7518
1948
3877
558
73
164
143
9417
3135
769
154
212
76
130
71
10533
6468
1736
11053
363
245
996
153
1700
66
644
7012
153
1565
3400
9648
2471
323
200
189
73
2534
1652
114
151
1692
1786
114
151
405
439
3446
78
199
161
5960
8865
3102
8841
3409
11578
1656
1936
198
131
153
1000
98
188
483
194
2234
340
758
500
127
53
85
7412
1876
1238
302
254
1339
11736
4444
260
382
13381
274
1415
168
7922
204
43
60
191
96
56
38
135
3360
8893
8902
7740
8905
966
45
106
3224
3562
8896
4753
183
900
2149
155
163
147
858
631
118
132
8256
378
8181
788
9332
2807
62
83
75
67
398
3396
637
6760
1062
126
56
112
194
907
5483
13931
141
235
175
1162
958
8809
1902
7117
9603
6733
743
8890
4304
2379
6485
1365
748
66
256
48
184
41
1477
40
8063
2110
6613
985
350
210
186
245
105
103
114
131
7472
1219
7672
2026
72
65
1475
905
144
150
506
1169
112
101
3101
127
281
281
163
156
12424
2736
101
112
1172
504
31
107
1307
9435
1743
101
105
184
489
121
682
101
105
184
9364
714
92
1260
1287
11550
179
123
272
71
6005
676
2979
720
307
170
3723
2568
9130
728
14336
272
2231
503
77
167
91
271
209
2153
5677
335
3660
292
250
776
615
431
2755
287
142
471
91
23
195
498
4080
8935
147
4339
1235
527
8926
4729
222
658
205
90
670
827
131
4243
541
172
358
220
336
405
1695
187
391
7487
249
8358
536
175
149
55
24
497
1447
64
5337
86
3664
112
200
53
490
1173
113
101
1886
11457
1202
1038
176
135
1644
8470
2505
9226
3120
660
2268
55
553
746
792
6098
6769
480
619
47
149
59
170
338
1387
201
59
177
50
193
1052
129
183
417
117
75
174
85
132
55
16
69
31
104
133
188
38
43
113
137
31
43
128
215
43
31
42
130
101
30
43
68
455
3808
1205
105
419
600
69
426
159
1323
547
332
291
57
34
170
887
8989
2908
94
279
304
506
445
951
7765
252
256
9172
3084
6606
1274
3061
3911
822
506
458
5912
1680
83
553
227
161
784
5844
62
77
103
81
71
125
207
945
9110
762
612
50
496
736
428
113
101
2864
67
87
282
9526
9403
197
116
2776
3756
2244
2580
1970
178
3035
1242
5088
6360
88
789
1042
8196
760
1310
918
560
111
874
70
695
597
425
523
95
6152
345
4704
347
624
738
6969
3616
63
79
343
669
54
71
406
195
89
126
1426
843
234
141
131
8980
263
9241
405
8902
664
413
95
208
954
459
4991
724
839
5531
4358
514
1723
729
137
272
224
397
167
500
100
13992
88
1669
413
2511
613
8939
8348
6826
387
1433
1654
81
973
269
501
1172
114
102
3034
80
125
188
10564
8184
102
1216
681
98
244
203
88
1322
1190
825
1291
260
232
265
9619
2758
7910
2434
8849
477
216
1636
690
4324
585
21
77
58
3145
77
115
1658
3015
1283
6687
378
511
386
8216
373
1451
2386
2345
121
178
623
114
121
65
115
21
135
101
1237
1887
152
317
49
406
133
2570
209
319
41
126
66
73
133
94
3057
383
1452
2461
2915
290
8313
704
1206
3447
61
995
1514
5938
703
1317
4096
123
4076
726
1659
238
232
2829
570
231
7923
8937
80
81
707
5471
286
161
1003
1277
534
154
398
65
231
372
625
123
535
95
839
6672
1403
162
714
323
102
86
135
54
870
52
51
110
460
650
421
216
56
1595
713
323
102
86
134
229
641
6799
8238
3772
2675
378
13533
1295
1919
285
183
132
1520
4017
1911
284
229
883
81
274
223
312
47
748
96
390
415
518
248
37
119
356
1208
401
99
116
103
2079
527
62
525
2887
293
93
87
209
92
158
1050
77
112
625
170
3383
1282
357
103
346
1655
142
1061
764
3900
467
44
77
300
189
962
3727
229
218
8112
8911
47
711
51
9462
54
3594
235
113
30
69
118
108
121
32
5305
2268
536
86
6190
12459
149
95
742
146
625
371
230
685
743
3428
4090
6002
6496
4781
5720
214
32
79
97
5044
1530
8834
1635
329
530
11709
12361
1701
4726
720
1563
1780
717
3749
230
111
30
69
42
108
42
7797
1294
4618
161
4730
7776
193
2180
412
264
969
36
175
133
3537
2079
136
1359
160
325
1396
4016
3058
8884
1924
7710
84
89
49
133
525
69
9086
688
909
88
597
45
1627
201
13553
505
239
732
1529
441
241
673
5487
2049
3209
770
256
247
520
594
93
1000
9167
732
268
122
185
145
90
1278
9367
234
185
53
1129
528
98
128
273
194
1344
266
85
6103
9399
2865
243
94
186
165
4685
80
635
511
44
100
331
718
1821
57
222
429
640
475
169
51
636
510
44
100
332
718
1633
1327
5746
7488
7278
5044
1649
888
3880
8398
73
1652
2504
1291
1242
1281
119
184
9092
2952
5652
1410
172
436
171
6695
174
312
901
2179
82
1759
5228
1314
1851
3283
225
65
1037
2325
152
4336
1860
3694
520
1434
3790
77
232
8911
3424
1329
179
8946
1453
76
754
8812
638
50
130
252
268
76
100
471
197
181
1971
7509
130
191
33
582
408
59
51
9560
3529
36
281
372
123
1978
1022
516
858
1168
2177
727
89
476
312
104
576
58
159
63
127
119
29
189
185
300
556
113
136
61
295
70
285
249
1478
523
419
9256
762
927
1273
112
1544
308
198
804
1380
227
278
133
1292
43
544
117
94
100
1275
178
101
122
118
235
2458
1307
7278
13354
108
7843
185
231
4001
239
1896
246
939
530
761
1660
8909
204
387
2665
141
121
82
8868
3013
6453
7849
798
64
1883
94
517
5505
472
94
92
377
43
8550
1094
4644
299
54
7927
700
5104
9399
92
80
215
35
71
112
9113
9253
939
46
61
640
8805
756
9305
2607
45
56
83
74
476
1165
113
101
783
280
130
92
506
293
111
71
96
94
7506
236
310
370
235
543
119
121
147
4038
185
396
204
4493
1023
6220
2747
1549
3751
1794
442
783
100
4241
127
172
41
68
339
1658
4232
1142
648
691
115
61
121
143
104
596
96
569
43
7397
5858
1905
675
8416
2275
312
1131
9089
4887
4237
4663
339
354
6609
9039
1878
6227
1325
78
157
224
15
124
1392
94
189
88
672
131
1747
567
12259
7471
3515
1774
5211
2154
896
192
244
5471
244
1452
1624
3276
2429
2544
141
618
3505
61
182
4866
59
270
504
85
804
33
985
116
131
164
87
131
805
8810
88
195
229
1152
83
507
169
333
271
998
2759
1887
9103
4795
506
191
314
5878
1960
4655
797
1213
274
865
1214
228
160
132
103
120
160
172
155
1739
12729
7598
2066
1260
11603
808
208
1086
1697
96
10402
1226
347
5278
162
648
590
291
152
92
157
270
79
133
90
605
592
217
2983
4980
909
2100
7153
2318
3051
1380
9129
3605
8302
6141
1525
429
792
1824
5536
5195
1556
138
1000
3859
3695
1481
594
1511
6846
261
63
128
75
304
249
986
310
134
142
132
218
110
89
92
40
146
4749
267
535
1825
9103
89
179
6893
600
4824
7855
9170
1015
402
1567
261
9230
5703
73
78
156
212
731
1477
563
202
6244
9242
7325
219
5444
2331
301
308
343
304
7808
9737
9045
4029
2135
104
463
1147
114
106
60
449
514
1251
554
1003
138
6914
4863
7059
1749
138
1561
66
1848
1667
118
470
418
1712
2529
654
816
803
33
351
572
116
65
5501
166
152
564
159
166
247
14
105
82
2267
526
5918
8446
640
43
59
99
99
104
13745
9400
914
341
576
538
515
467
237
5089
2727
3859
4656
1101
3189
233
96
160
163
225
41
134
8894
82
403
220
82
70
39
8033
8176
12169
4879
6653
1636
3547
2203
9402
1993
1214
1169
70
429
360
36
2309
1455
3178
5324
1346
213
7304
966
13860
5334
696
9641
3917
135
84
383
72
481
2285
95
331
144
519
209
447
225
348
454
12814
11451
212
146
553
8929
238
92
50
648
45
94
182
181
248
189
74
6987
5090
4905
5246
885
57
70
384
43
157
557
100
103
6279
13752
3108
491
5044
2320
8746
6679
8936
87
104
255
8859
65
225
165
84
149
4360
4139
6243
3143
2554
576
236
54
182
224
348
1340
1600
489
196
446
122
271
2394
3850
2745
1550
127
123
340
369
834
124
2435
331
746
915
268
3469
6645
346
4635
5943
780
1449
10648
340
612
428
532
139
12328
7342
1334
21695
110
59
175
934
9388
9503
292
448
9408
656
198
101
85
506
713
4328
590
4734
2092
1561
1265
54
173
419
444
995
8925
13297
153
210
5519
228
8929
146
59
156
77
87
129
108
498
3040
101
112
1169
495
111
161
1837
8874
4603
4499
4670
524
2012
289
58
59
4669
524
5974
524
475
3188
4738
1397
304
196
2511
1643
113
536
227
125
112
1027
1324
263
172
272
787
5642
456
58
478
171
139
754
753
190
69
299
12511
259
115
31
4276
6262
3962
289
81
88
129
415
112
2562
8096
1322
6961
814
162
63
23
1136
1940
105
142
545
98
497
10676
1795
2859
2484
61
508
713
9433
591
2307
404
316
106
140
48
20
132
283
566
214
95
285
6291
5185
901
2472
7068
158
125
307
357
4662
2914
2881
71
306
362
159
131
151
764
2958
61
976
357
2956
61
977
7436
4321
463
84
171
32
151
1314
2062
69
1226
153
858
84
171
904
1862
248
359
710
5853
1387
115
8873
144
641
9541
8940
3230
115
51
1157
8952
6152
108
41
1320
1647
5656
2787
645
275
5953
50
1439
227
198
2054
37
6617
351
4742
357
268
2897
8941
10212
460
155
247
1412
460
322
529
63
188
12774
7798
1314
263
725
138
4157
171
1036
8389
3973
175
158
156
54
2964
1081
5385
8859
3515
28
1942
92
167
402
192
354
893
7482
1928
1898
6181
7447
679
57
83
419
224
340
87
220
828
526
1270
9389
5450
2592
1263
294
655
103
2009
196
97
79
111
30
103
152
269
875
75
592
4410
146
67
292
1037
687
1708
656
2254
1031
1683
1254
4059
41
11252
9378
746
7315
738
966
193
1839
9106
3320
3339
3633
69
4542
2221
9356
1719
376
592
84
749
555
217
506
338
93
203
15
133
1448
515
943
846
1252
270
1247
1105
1029
11596
291
2219
337
315
2986
1909
2605
4628
609
61
316
208
373
1884
4325
5599
6117
1176
9431
183
10431
2788
4087
2657
1121
5568
374
1020
1889
324
612
1942
452
93
7570
1070
50
755
769
957
164
505
697
97
1206
211
222
9348
14611
695
684
160
125
8477
594
395
196
126
173
5582
196
126
179
1985
727
442
3342
90
9157
164
307
430
708
208
242
1699
13971
198
45
159
1206
99
63
44
725
3816
65
480
735
98
78
1333
81
161
566
834
245
212
232
113
115
376
217
1577
790
109
1024
106
388
1520
1778
425
137
98
41
34
273
310
141
531
182
1435
109
571
545
991
274
15
2819
1658
2463
95
713
124
665
46
389
224
729
523
67
11685
3948
334
817
8891
1982
4738
352
6483
603
238
504
1173
620
417
159
357
13
80
39
334
407
1855
3265
560
550
309
479
2818
906
190
562
566
564
8842
2748
37
374
4920
4747
3124
6535
3903
1131
10075
1879
479
1210
2493
479
3474
103
1011
246
943
59
1008
616
387
452
1317
101
1061
3703
103
735
4487
3959
455
83
71
220
100
85
602
104
95
1145
295
228
847
72
157
808
360
53
118
76
147
90
67
9415
7495
1960
42
86
95
535
75
66
80
128
5674
102
268
86
6379
5360
2304
4388
277
1762
302
67
240
377
87
73
49
193
104
379
208
401
187
144
2471
1691
10068
800
184
180
1292
9381
90
161
59
136
231
284
86
9359
90
97
7079
3265
1041
2393
885
85
177
8394
528
9358
7953
11810
635
875
220
1659
1292
3238
103
42
1120
295
236
6147
66
1363
183
1064
138
95
408
79
1630
38
858
1050
254
739
126
821
937
404
163
61
594
4026
1428
4628
652
627
13686
3156
7177
207
95
567
114
1707
713
3674
136
49
135
3888
171
149
172
151
549
403
353
8956
1685
143
812
520
2070
116
969
39
8526
14763
3298
3125
5096
67
425
115
2140
156
1787
8826
4212
12507
6867
1869
6236
7011
107
576
424
7143
173
2093
1742
2052
6287
12605
124
140
239
186
103
903
307
7392
140
132
41
66
8836
538
1431
214
780
4829
208
35
2624
9500
1501
2467
3079
764
60
594
352
100
262
169
761
2552
7850
3117
3176
83
263
188
762
1413
2836
8413
72
2042
5878
3657
1659
146
428
1286
2264
146
428
2323
552
271
17
440
433
159
561
1626
31
46
131
188
30
43
101
3593
783
249
2306
230
218
6701
270
927
505
2212
164
169
100
5829
164
169
100
5828
163
169
100
417
5371
651
4746
2585
1243
2674
150
1922
1338
1374
814
1334
1335
1377
506
601
363
28
4576
8893
3284
412
4932
689
1586
481
3717
502
1456
1698
742
6171
3830
2378
9457
5797
342
136
3389
1786
5666
7794
1518
5579
2046
13990
7336
3300
446
288
9156
1268
1705
391
14902
284
225
179
559
107
331
522
364
73
200
5064
9057
2243
376
125
101
8934
113
109
42
627
562
148
279
234
279
9135
9085
107
70
72
199
151
271
275
81
9790
573
659
940
3084
2127
5664
9140
4547
4067
1437
453
383
965
7502
1949
138
414
6095
856
55
859
138
296
75
118
61
270
2079
55
859
138
295
75
118
2920
736
72
6225
491
1172
112
99
2666
415
163
280
187
265
879
86
8970
415
536
3836
391
279
897
1435
6129
5036
134
552
536
264
296
268
251
8835
42
777
2798
1517
9665
3024
7901
850
3328
2037
607
1712
2178
144
459
6110
6101
2545
2044
535
1401
338
121
62
158
744
523
210
281
226
370
598
124
523
238
356
65
226
370
595
124
710
98
479
312
313
1867
5643
152
8650
1322
115
91
544
456
1401
1898
6210
1354
91
540
774
1171
852
80
143
8909
78
588
230
203
1575
504
3697
8921
5111
348
5450
513
558
9262
1872
1125
1953
113
4086
1241
1371
835
48
778
104
4119
3142
2629
9590
6755
482
4404
6485
355
3779
6310
355
4754
4556
1330
167
533
1393
375
4886
133
1397
217
729
83
102
11
77
427
423
545
410
53
148
461
703
127
58
1589
219
728
75
102
11
77
425
422
545
411
4658
2829
138
3383
3273
7346
5742
236
2956
291
437
5476
8890
664
177
2089
1687
675
184
8925
781
9479
189
108
62
73
222
48
23
2878
9421
1715
2936
1740
7838
1716
2942
5785
4116
828
3673
9185
9405
2666
184
74
99
335
1194
8798
384
450
1242
3795
7549
3243
3028
140
506
1171
112
101
2755
8620
1234
9406
8917
520
4456
126
3834
277
244
431
126
135
282
332
211
1884
95
1903
243
2211
1099
2479
233
9453
157
244
603
221
8615
152
9810
614
143
430
487
124
388
2924
76
51
45
8954
189
90
3572
464
1876
163
68
256
479
194
825
9089
1331
140
8977
5100
9430
1813
4773
1812
72
123
176
222
1637
2360
222
362
120
657
5026
1936
265
229
374
254
53
256
2185
14
64
256
2593
263
375
7552
97
714
728
141
76
6620
152
47
147
741
40
142
609
289
361
817
2134
3744
367
298
2736
1136
8860
6740
1168
3964
12069
930
236
2559
3244
341
7060
82
4809
155
129
266
1043
5496
1174
3669
161
596
2693
4361
3161
10265
8880
4664
936
2477
105
66
119
277
328
2432
2466
934
1925
4922
663
6341
4431
670
903
284
89
845
155
1219
69
296
19
81
359
414
53
68
56
3201
318
88
447
1062
2088
1231
57
523
238
352
224
382
623
107
719
95
12024
2128
735
673
47
265
47
254
618
563
908
90
224
91
516
132
5818
229
177
219
1507
2345
219
78
8504
4566
1706
85
195
107
142
48
49
6782
7760
336
106
5690
725
689
221
338
638
146
725
97
3588
555
502
7373
74
495
88
212
120
2549
2510
6821
5124
580
586
115
245
1407
100
102
1547
5332
408
253
444
1249
282
277
17
192
76
124
100
384
338
132
144
107
317
337
109
392
280
220
1141
95
519
118
647
341
231
65
404
211
521
2932
188
201
145
1230
1816
284
536
190
5288
284
536
190
306
319
209
519
11484
475
478
3625
46
771
8926
1927
397
155
172
132
536
1590
1303
251
310
1821
207
442
133
1900
53
55
509
306
2849
53
219
626
136
192
107
57
77
1191
4480
431
5030
5881
1867
905
285
3514
3207
1270
1867
576
866
35
1133
3565
2418
8968
2419
1112
2339
9476
147
1137
54
49
5191
6921
4139
8464
7693
2072
762
423
3059
1073
8909
9243
847
911
641
76
100
95
151
98
135
55
52
151
2343
103
173
83
42
45
1232
233
93
73
179
426
9210
333
3283
6492
1887
3167
752
4710
55
412
3134
413
1860
637
880
86
120
321
202
682
128
221
1468
60
124
49
652
79
425
148
52
868
120
320
192
681
195
221
1403
2268
9493
4379
902
5371
2688
2331
2181
3462
982
8092
6035
634
2550
64
120
204
1175
85
802
225
127
114
58
149
199
12074
1592
1321
11675
3000
748
107
149
212
95
64
177
88
256
3668
8863
4514
4599
346
6570
160
5295
99
181
9191
117
81
46
621
1500
3923
9805
37
4027
4895
7433
177
2857
2169
7064
2323
7252
1284
161
86
76
5305
204
392
50
331
8431
4653
5077
7352
1491
2953
9456
6297
2649
462
128
122
202
48
70
26
96
113
199
2200
176
57
8806
430
825
128
1608
79
9678
90
131
8723
974
8996
400
2231
1662
660
500
96
1193
450
744
659
134
821
95
8868
7428
667
4251
225
142
130
96
119
425
50
139
621
370
225
687
519
65
9715
555
8259
593
576
9441
261
1678
1093
133
268
53
1228
122
125
8929
8093
7722
35
6871
4587
8936
1057
121
77
388
250
11541
555
140
71
102
57
158
94
8936
471
204
166
487
444
136
405
57
493
649
1093
200
3988
124
7080
6076
5744
1682
149
107
89
167
1281
936
9114
6378
8784
4433
1127
12903
120
12015
1556
81
103
137
70
75
137
79
190
1556
83
9456
233
161
312
44
46
101
68
49
100
160
123
579
149
155
2156
9441
8911
4594
276
8218
2461
4200
1109
827
608
111
6843
391
224
127
1418
112
1545
858
91
529
62
11749
6091
9462
812
166
4807
1343
2756
472
2616
1095
20
125
32
69
56
158
70
9445
98
92
111
244
63
141
233
222
9161
12329
190
53
213
8998
181
3279
1197
215
139
190
471
162
262
245
632
260
95
204
391
370
379
148
5397
1665
1674
2986
4676
342
6583
1372
777
444
4952
3594
414
112
2228
3179
190
112
1468
7576
3437
2925
93
9284
625
162
1820
105
587
5542
415
105
582
3181
9365
3809
4704
339
356
4401
36
342
6476
2097
174
3497
2402
7952
103
111
134
170
237
1098
1102
4767
300
1050
2808
2173
1064
12609
1087
6027
575
2164
187
1193
2117
3858
7007
193
332
1198
43
921
507
211
817
636
4449
44
613
117
590
462
203
14273
1040
617
316
163
192
342
5197
6475
833
162
181
624
95
58
124
61
734
132
1202
297
107
133
893
677
2710
2951
1279
3956
167
372
120
160
354
8921
10563
9373
3280
2673
1281
4268
370
50
63
160
1501
1543
641
988
201
151
374
37
203
507
46
618
268
3468
452
738
271
75
267
1681
836
51
998
404
2799
169
174
819
6484
343
340
340
4809
1363
202
1887
679
2568
8843
7585
4799
98
48
78
4788
726
839
6832
102
43
99
2131
453
8852
1849
2112
556
642
225
307
646
137
748
95
1505
78
4477
10703
2836
56
635
1594
766
128
1006
12584
527
12508
4278
4611
1129
112
180
161
2991
4033
726
342
75
116
4354
409
64
603
4618
2628
7834
520
196
2229
1335
1864
274
821
59
243
338
2765
144
503
58
351
62
97
720
306
62
243
342
158
2107
378
401
336
459
648
1225
198
804
380
231
120
6388
136
1001
64
139
68
671
94
190
379
340
79
61
384
15279
1246
3478
103
84
228
48
4796
128
692
9050
35
40
2622
40
1623
102
1208
100
3160
7928
639
9376
584
2989
235
735
282
2187
52
131
1829
402
8963
3575
746
572
5264
314
1168
5552
1964
64
519
432
848
1422
14288
345
62
76
209
324
83
1113
1665
5918
6806
357
4728
3583
99
101
112
1143
504
172
111
113
11692
131
79
786
585
5729
944
2281
9448
1616
623
150
7367
2867
9451
6611
1692
994
193
7461
878
154
177
48
540
5298
480
2047
5853
286
210
2646
411
801
250
1345
184
305
81
538
3609
555
2211
103
118
49
139
360
596
1950
383
2690
980
58
137
6104
8205
993
1129
629
2902
108
103
100
137
967
7803
1049
7423
11946
157
9495
8939
848
281
2171
229
111
36
68
125
107
77
6613
250
965
417
1081
203
851
599
234
357
2031
2391
1228
6756
2136
821
5538
771
878
1889
2613
209
30
5867
69
8908
264
58
161
390
1487
76
663
673
150
436
733
1208
811
94
873
149
207
94
166
884
152
120
167
55
132
87
90
289
3400
1922
6407
6066
34
75
148
149
342
9253
9339
3458
180
69
208
114
93
13099
8943
562
2377
9940
1098
2677
3946
12181
9415
320
889
71
37
92
79
82
7095
8783
2088
5028
8981
4086
5315
9333
2040
100
180
107
134
88
420
369
212
9541
72
494
656
1085
200
3971
147
32
177
99
1784
979
492
1172
112
101
1166
3572
2235
5385
208
402
6152
1816
73
80
2537
289
969
362
104
7023
2553
1557
112
830
675
687
132
299
953
7037
2304
5100
1699
1570
580
1048
775
213
256
385
275
96
514
702
451
4039
14787
1663
2511
63
158
457
760
1074
1811
4500
297
4791
270
822
9023
2615
5639
41
102
108
69
30
111
1776
230
1288
202
45
141
1258
11135
9097
1047
101
79
882
11860
250
8949
600
130
132
180
101
3174
1536
9256
84
1260
6104
907
5486
64
669
534
41
78
43
380
3711
1669
8944
2017
230
109
30
69
127
108
102
42
2585
6066
2022
230
111
30
69
126
107
102
42
7821
9249
212
801
212
409
935
8029
7761
238
102
9406
170
109
106
182
1213
32
182
1213
32
182
1212
860
142
254
158
929
30
558
8192
9288
751
2259
5407
698
482
859
588
2701
7819
7091
1291
2964
39
683
153
1944
3185
7998
6636
1797
8288
3821
3992
1202
30
11339
276
9394
8791
1032
145
166
149
116
59
502
9602
3941
136
3213
1290
1717
516
1037
319
698
1647
1487
6600
1237
929
257
53
2348
231
111
36
69
123
108
82
3175
3311
258
53
929
2960
1476
63
68
100
197
3620
1401
1306
902
2515
221
4968
8627
497
2189
2281
1350
4025
1981
3593
198
116
92
115
470
1358
7030
3729
112
652
410
11352
9433
81
9403
697
2813
1868
1890
101
8882
43
2988
2306
660
64
256
380
6455
6607
480
3488
108
982
420
1102
61
35
204
328
373
233
4895
8664
307
588
12696
2277
969
127
1384
1078
2751
7569
3020
100
7448
6493
7276
115
8811
590
226
64
8978
259
89
138
756
399
2173
379
6497
2142
3927
13574
2019
7421
3638
30
2971
129
165
280
2029
1590
2253
601
4333
1444
401
8247
258
7794
359
543
2952
519
486
3292
77
665
304
141
103
132
71
132
178
2414
369
4471
3888
9161
9144
4518
53
99
70
589
315
456
1774
590
370
695
112
59
673
529
8208
8180
7381
152
708
406
785
138
816
249
84
2302
230
217
5877
857
108
84
927
1413
2515
113
122
940
962
3207
173
129
798
473
449
555
91
3908
8637
91
86
2503
50
67
215
149
1261
49
50
53
52
141
105
37
251
4949
800
384
849
9015
1983
8534
3182
2016
4029
4032
4840
2153
5390
1038
7370
1845
4475
8870
201
333
6725
1376
116
1487
1206
1986
54
1124
54
3370
54
2768
40
526
363
446
2021
193
254
1285
5629
8896
1588
428
118
184
3815
11546
3414
4774
7398
639
172
203
446
152
395
844
119
64
3084
9219
2875
106
10606
960
270
2289
229
211
6574
280
938
660
945
4201
11134
4914
2049
501
909
336
221
190
107
81
212
716
335
67
462
102
134
60
2892
2314
4461
1735
9545
2435
3351
9767
7505
3023
7791
2114
5561
228
1494
8032
5022
1162
1479
3994
772
368
1940
8741
6190
58
714
294
1153
343
122
398
133
711
4012
1864
1363
833
2004
471
699
1912
1614
311
6892
429
13182
66
72
7663
1722
9110
3568
2147
474
244
6045
604
1904
2126
415
309
4733
351
4325
4685
1949
183
5165
666
7196
10493
1005
2695
2700
4272
1427
2333
1184
1667
1716
2883
1209
6231
97
409
4988
963
279
59
83
5367
9094
2852
951
281
1356
44
350
239
5338
4038
52
35
4675
1862
289
7057
1570
1308
7634
1302
7327
502
13715
8292
1268
4036
6187
4512
5773
628
3610
1003
8154
129
4006
6479
347
4702
1925
3621
320
2561
2529
4554
8676
312
167
79
1146
2218
1416
9399
7880
89
279
50
43
66
624
9294
881
1509
7274
2862
1152
186
5067
114
272
1122
355
468
680
355
250
773
1229
176
540
102
200
109
85
102
153
546
115
405
522
149
149
321
4338
4911
4462
3850
4509
711
46
6187
1473
2035
4413
3036
2253
280
2470
490
95
304
267
102
106
108
171
648
1040
2356
1260
7029
8454
4947
450
120
325
1436
2984
32
282
151
845
89
203
923
304
135
268
65
165
126
49
819
404
830
293
80
158
65
189
62
49
230
8858
340
184
97
258
300
2864
974
7095
8928
2264
653
75
75
187
131
458
498
137
8922
162
118
229
440
70
174
155
80
426
298
216
199
117
118
228
101
1217
108
201
1890
330
150
1541
20
47
71
130
1324
307
212
1418
302
1606
8844
4114
1088
8248
702
5416
11748
3936
528
399
870
261
4225
2080
1614
8084
3219
2377
57
1203
1278
311
10030
551
450
8253
405
1486
825
1307
651
5836
555
232
104
429
77
361
661
1587
57
199
426
656
86
91
187
109
51
52
556
233
104
429
77
361
661
205
1401
3024
366
8754
2629
1374
99
483
1486
1245
4926
52
630
94
635
1590
786
559
102
1452
5816
2867
15349
472
6739
9464
1842
359
670
414
12898
424
6704
621
2164
1170
102
3514
9293
10227
3273
10304
786
1467
851
869
435
205
530
1945
1642
7343
595
196
8851
584
301
574
4546
8291
688
252
383
8962
590
91
572
1898
165
718
89
151
225
2521
1111
51
589
491
1143
112
101
3027
406
126
283
115
95
11683
154
48
449
290
88
118
99
6313
9471
1569
89
240
610
207
157
436
197
204
6829
3940
9671
837
3855
172
4310
6825
263
5307
1216
3876
213
100
6159
5117
610
118
72
39
296
193
302
3172
427
196
637
1651
118
447
3614
361
69
76
1027
2129
118
8890
444
473
916
121
38
7384
117
117
77
95
185
126
3244
6095
3469
1236
129
4907
5362
1883
4798
5632
8833
48
167
9454
2029
155
206
1510
274
336
621
63
99
193
98
241
334
2694
2318
8831
1404
54
81
194
295
377
137
92
28
81
425
198
373
408
40
80
108
6943
9108
2172
342
1080
1514
1474
5833
1407
307
173
1995
527
8899
4849
1167
5878
1252
811
1984
4394
348
22631
354
137
266
456
3900
5111
5029
8842
3476
282
904
2137
2956
2273
700
8635
1192
131
816
635
1388
136
152
474
129
1640
512
70
1564
6738
1976
7490
2212
1067
226
540
461
7210
540
680
123
356
4998
7264
1847
1952
235
658
1675
80
1416
4647
1328
2138
215
252
70
548
73
103
96
521
57
70
112
623
372
231
404
236
521
57
117
218
11737
245
192
424
348
5618
710
4407
847
11061
3091
239
13777
3400
7690
539
535
7981
675
6767
9460
252
917
1017
1324
14674
75
77
161
71
1488
427
3264
427
1519
1377
159
98
1103
520
96
1399
11178
4934
65
1902
189
436
3685
2827
189
408
483
62
7169
715
9352
8148
6102
67
67
213
356
167
1917
72
113
4157
72
113
3175
2819
5488
9193
3956
866
10291
75
380
2964
5422
4923
8599
3436
1768
380
212
121
462
61
670
87
138
1650
9364
114
442
2706
7924
1307
115
435
548
636
81
677
473
183
558
3662
8970
1265
6349
7784
2491
3907
145
111
697
1576
1706
60
47
1158
8804
627
2558
52
30
695
400
115
606
836
3965
4334
206
2272
9380
53
826
254
96
1039
175
98
231
231
85
1162
68
83
134
85
79
346
658
2460
2316
8914
1383
402
211
450
1428
61
65
73
165
822
131
4249
150
1731
9044
11707
1006
1793
6451
256
617
271
1682
127
236
3196
7598
2194
14427
127
150
489
1836
506
416
1879
5127
114
452
2445
8962
198
248
53
1430
6280
10745
704
2528
97
561
138
808
4347
4238
4689
131
100
93
6135
4865
1605
3237
7445
1959
4298
4793
504
1173
111
11957
3113
175
47
326
260
674
1085
6466
196
377
314
12
1776
8769
8418
8865
5343
3116
2503
134
46
105
80
76
62
627
159
56
277
945
4022
251
5573
1123
101
4950
101
213
8106
9374
157
7379
113
103
181
116
417
259
6292
2853
4485
6966
153
1732
5008
489
1320
1371
1354
184
53
182
51
753
1006
661
7360
216
128
144
576
9288
587
74
5540
8971
2882
298
144
637
1839
168
8079
509
4379
182
185
61
12873
6077
595
423
78
81
1415
75
138
162
8956
6467
2462
1222
10590
36
2103
9120
9492
6087
530
143
292
49
185
4348
7281
4929
392
58
201
260
184
178
222
2314
1608
222
178
145
81
249
91
65
59
44
120
4682
351
6670
43
128
186
30
43
31
42
127
101
30
43
1650
287
592
2160
84
1075
6536
5912
9352
6610
186
634
407
762
1226
7899
670
71
635
2262
244
8448
484
505
241
413
1605
1221
1284
190
643
583
128
105
141
222
51
164
172
171
182
809
222
435
631
3854
1854
2146
590
7043
1523
61
105
78
61
4285
4240
7854
4610
9100
49
10016
4116
262
183
227
2237
8811
4707
389
1118
7195
982
7023
8836
2136
893
1561
1275
11843
438
1236
51
8693
4903
113
159
113
243
68
576
432
118
1953
7509
133
97
232
7460
9240
1688
1331
441
1337
2240
64
1569
164
8587
179
936
49
4477
526
424
2925
14
198
712
423
2177
4786
428
228
6670
6007
15507
1279
2230
321
1874
428
3269
429
88
94
409
114
3828
166
172
3864
4722
9449
139
878
82
8826
142
225
183
252
70
84
315
199
254
85
1435
467
1483
1670
9640
5432
127
469
27
2382
1214
36
175
3759
1926
1429
929
139
158
1110
49
47
695
12504
2859
58
504
198
359
224
707
603
125
711
97
904
1014
120
1469
263
9621
1726
4168
307
5361
3596
1357
146
602
8168
84
29
98
16
197
50
629
8839
747
45
80
15141
1096
8927
1683
9351
815
6005
214
434
260
3274
13752
107
38
79
53
3565
284
63
1608
8456
702
405
1688
5203
1291
6947
469
853
55
2635
865
55
839
3446
407
563
3294
483
9255
3620
11033
223
1833
511
3002
1112
1326
1748
154
4226
43
2309
253
472
1347
7427
1669
1263
7343
295
735
2095
164
157
152
717
684
226
712
622
124
701
70
833
178
617
3878
1506
9713
3900
7382
673
2883
195
5036
165
161
71
2143
193
391
174
1156
13428
91
655
99
80
597
535
164
904
86
555
716
103
161
1217
917
8916
516
204
115
202
1267
65
128
2336
8671
122
8344
2002
1852
5651
359
3014
1532
342
531
1975
42
74
67
122
65
81
109
37
92
90
3672
120
981
73
226
616
887
334
108
92
192
158
9718
49
131
2819
6884
5117
3047
1897
8988
1042
76
160
55
174
9169
7964
1198
2311
1894
1454
230
218
2881
257
70
84
76
65
5180
5430
9425
1861
4782
8722
56
120
9376
1514
115
1814
304
1179
364
66
1377
235
261
216
355
232
757
219
128
135
899
56
253
267
72
38
227
311
111
2197
466
352
224
1117
64
381
823
281
275
453
116
410
459
100
1689
5282
699
555
8886
7818
3970
9915
43
563
3324
438
151
1602
731
1495
131
404
1576
400
52
3032
1617
9094
2769
89
311
3506
69
1219
153
862
89
45
271
902
4831
64
96
84
114
63
73
75
88
34
9414
3162
1593
7063
109
750
1225
424
119
192
1237
93
140
112
661
7339
8958
2100
345
44
129
140
218
129
10811
1956
329
1342
72
295
89
160
87
70
365
134
427
99
131
222
4057
3465
9442
6346
899
42
7391
4047
616
131
2966
2791
7660
1200
6309
4005
329
709
8644
6884
1176
126
483
211
90
183
128
214
54
1111
1494
8006
120
1724
1626
1794
6196
5835
2328
4894
2808
519
277
4998
4412
7354
8533
1683
978
7539
853
1211
1684
304
101
1674
89
2201
9545
6949
1052
2072
6998
1392
8905
2702
2155
592
318
2165
4074
1110
188
1401
265
1012
8503
1646
3204
7468
511
10166
6481
4009
1485
549
865
354
171
625
944
64
160
334
181
223
139
547
1141
54
82
352
50
64
386
176
178
258
7353
521
55
274
149
526
823
3776
3186
9491
6200
5341
554
730
450
272
1325
112
1189
1352
2252
729
1027
4885
2639
1308
524
556
117
4791
406
813
3634
2523
11289
6393
2307
817
854
466
65
2258
180
161
861
143
497
84
295
119
1309
4683
351
410
3615
2630
106
151
304
205
3900
1333
13834
8412
1898
1787
2286
13650
6756
946
5384
4984
5277
386
1836
1196
404
9360
2016
407
2549
141
921
429
574
5363
2090
12463
1095
116
53
428
344
1422
104
2013
70
61
7298
11969
5789
278
208
196
154
49
486
618
127
2308
8906
6857
421
8355
686
5295
55
230
235
100
2202
8979
399
1239
502
453
2388
181
702
454
113
1640
10407
294
498
81
50
1096
277
1877
11704
2645
12557
9548
3948
54
641
4635
97
5104
153
97
97
954
8658
4475
3889
4883
5917
60
642
3959
1202
453
404
1454
2823
887
3655
7823
111
1257
131
1761
728
656
131
280
618
503
2959
147
933
3948
866
1257
131
1748
5894
6162
5222
3379
1796
9165
334
245
3416
78
12448
4146
6049
1203
79
87
316
55
153
682
234
732
3460
1301
1703
1262
795
101
211
420
1780
9405
5242
164
87
185
148
11539
6366
1039
9375
794
70
8943
144
4428
123
5982
1114
5751
9162
691
7486
881
3212
181
1932
2220
2405
4675
1410
545
407
1454
1320
1361
1176
3428
2112
2144
13607
789
656
314
358
85
196
73
9323
5408
50
2403
1273
9308
1018
3080
343
357
6717
1430
68
91
123
113
96
1004
9456
673
127
1835
117
110
97
10332
14216
40
214
79
39
106
95
160
280
4028
395
2524
900
476
1159
150
1133
1972
5710
6312
7786
65
595
684
231
743
605
124
79
595
96
1884
7104
831
262
211
1587
7583
45
49
315
2226
4771
347
2649
95
520
3992
5212
153
61
102
263
408
9480
557
86
355
227
562
1533
6969
1885
7375
4428
2582
4057
314
703
1577
4485
4877
761
869
76
163
4762
3932
64
877
172
700
1030
1324
1318
1689
1026
1067
423
64
874
171
698
1030
1325
1318
1689
2071
4467
7547
3566
201
157
4401
2768
6506
4712
385
93
196
2220
134
198
184
66
171
2050
242
92
3857
9282
5110
92
11554
164
315
59
113
612
119
159
47
182
85
5062
5226
77
58
174
111
113
853
224
36
56
434
9105
111
127
177
359
80
126
277
434
80
164
46
8821
56
639
4309
3035
1514
775
629
9127
365
343
1489
1051
1840
6347
2573
5855
257
456
514
1487
9361
196
117
243
1654
4567
4484
505
1162
112
101
3100
104
107
282
95
3639
3513
9272
4780
3599
9380
5809
995
119
205
138
90
76
208
212
208
469
12403
690
1525
443
1728
924
121
562
265
125
145
78
1444
61
1852
1186
934
736
3793
13833
3570
8403
976
95
905
11722
2013
125
196
1170
137
726
102
428
195
53
312
256
183
85
129
92
102
94
1151
6370
347
311
151
109
9244
43
516
378
91
618
219
9121
81
139
117
7544
1965
118
83
77
42
130
497
257
120
2760
616
64
160
141
101
1877
296
2933
60
167
690
5498
5520
4356
9294
1641
211
69
87
119
803
219
3707
7807
103
522
146
670
334
221
693
596
1611
5141
2408
5801
8854
7994
529
2486
404
42
1832
500
177
1929
104
1388
523
635
139
325
87
1881
1403
2219
200
902
81
80
1188
1673
350
243
208
5046
8976
5711
2951
381
235
137
2594
11478
4817
185
625
249
537
71
861
5925
6566
118
8772
10618
1970
369
208
164
5692
370
209
164
580
2785
1232
79
158
435
1333
121
128
74
87
47
904
96
260
55
193
353
1287
1296
10358
6639
2281
2548
5404
2034
178
4817
842
479
2268
8926
1384
930
17278
517
6977
2000
1200
4045
158
8173
697
3942
6413
698
5156
74
5161
137
845
55
1084
2583
55
1086
427
574
8260
2320
882
7231
6320
2158
468
629
512
5142
372
394
1820
145
1031
5060
6269
312
323
3394
7247
180
483
1958
72
2180
341
73
218
227
2275
207
755
153
86
3952
772
97
2385
1311
1994
101
8914
647
8947
3769
3386
4808
6308
4163
249
254
8470
318
323
5564
1731
5378
345
337
1803
116
422
2241
387
133
996
83
437
96
2797
101
11565
1036
172
480
77
178
176
24
150
383
451
645
549
235
9282
231
299
9276
83
140
749
1308
132
133
279
96
67
355
55
290
494
893
5587
6068
229
101
6516
42
3686
257
112
101
3112
39
147
279
137
72
81
117
7448
9301
218
77
57
113
185
791
9051
216
4582
1241
309
7493
2024
34
1259
1920
6301
43
27
481
2421
1547
6945
1732
75
70
4247
131
829
138
738
92
2930
1967
5961
465
327
2262
4354
4653
1113
147
813
61
55
128
88
33
341
130
63
85
270
114
109
72
568
637
221
582
7141
545
130
99
2295
1423
564
364
1447
7659
1754
2569
2961
514
462
84
273
1467
2261
551
95
7097
2336
4221
9505
4668
282
903
757
75
189
84
47
96
519
924
4887
4703
5398
4517
8065
65
461
840
227
1231
838
181
811
794
305
112
106
56
98
2484
245
204
89
5132
38
65
1102
1295
498
9570
2267
9124
1726
98
6216
492
494
7300
5033
82
4922
4030
219
1310
536
39
88
82
4779
91
1182
462
95
100
686
115
6966
879
358
84
782
153
283
32
906
69
3487
357
84
387
408
1693
302
60
4584
1209
4977
83
46
293
2054
8914
2236
69
69
319
69
69
319
68
129
94
4499
7664
56
2043
9380
407
555
392
32
278
153
387
40
323
703
289
31
101
227
225
184
603
94
118
54
26
3217
8844
5994
241
1288
126
501
502
64
106
116
6401
435
11373
1505
52
102
525
124
630
732
226
404
145
548
170
241
70
132
96
66
471
3931
9723
796
199
137
139
7356
4641
341
6560
936
6795
8915
3063
4061
1058
662
2056
8930
2189
1143
896
1222
5699
389
440
5067
707
8089
426
4176
1510
2350
306
484
1328
1885
226
1296
703
8081
2566
2416
807
91
59
138
583
1399
9246
1017
141
225
92
4196
9271
909
9399
1010
27
212
14
237
9313
138
225
102
208
74
38
654
912
441
532
67
9276
4756
1156
371
7461
1523
8811
193
1322
2227
4100
1889
19
254
151
59
3039
324
4834
6928
134
174
69
199
2790
3415
3655
929
3441
9316
144
697
975
5304
8813
1547
443
1887
53
103
85
118
1534
8881
12532
4154
8916
534
64
9334
65
754
98
210
135
2119
2135
8865
6336
5506
703
704
4529
58
141
328
73
80
3776
1295
1201
2888
9467
534
639
452
278
2375
183
1203
69
757
1945
39
7517
3714
352
15681
231
83
167
540
1623
191
330
47
75
101
69
67
141
215
2498
997
43
30
188
129
43
31
137
276
131
41
31
34
56
4228
5881
2788
969
77
258
270
115
178
179
6098
601
14525
2553
2508
5322
227
89
126
670
452
1899
1037
4746
350
6636
13694
668
1371
8911
545
909
697
113
117
10907
910
90
465
8902
81
414
772
478
77
161
2623
593
565
792
3461
585
2956
4150
572
185
777
1297
209
99
137
9479
2993
118
132
662
738
97
320
66
894
13930
3962
7202
333
1228
8559
5094
540
463
1864
140
71
3168
185
7821
8903
2222
830
246
89
860
154
4919
89
470
2422
264
281
499
182
132
162
97
70
31
115
259
460
76
212
54
9325
4472
2739
2993
542
254
1068
1277
264
517
216
1297
9194
8262
868
144
400
110
151
182
608
5555
301
282
166
238
6635
9359
469
2265
5107
4932
438
4517
3682
615
899
13498
5114
703
8025
2915
5116
703
8091
286
2440
6874
2942
103
2865
878
1418
1042
1511
123
293
1551
342
38
165
510
86
2058
225
7532
1932
1053
92
9406
186
531
621
119
113
291
293
329
5698
4586
322
82
4404
9396
4591
6387
76
66
265
216
605
75
130
42
165
231
3657
125
8453
5287
99
263
2851
456
99
162
265
1975
421
6236
11258
3443
398
8930
1291
597
96
429
285
73
446
54
521
230
71
122
570
115
155
4979
7231
69
8667
1125
700
1316
347
486
2296
6882
1452
360
8221
360
573
2428
9403
3336
346
2621
6136
8191
4271
2210
7868
893
555
1755
3276
758
510
147
149
114
110
3028
217
85
969
88
49
853
116
144
201
451
997
5571
11652
1093
101
126
219
4824
14170
4025
812
99
75
454
589
978
4209
9293
1408
12393
1772
83
1394
92
2091
1347
2599
9340
322
204
674
1603
548
8866
548
990
3029
2444
3796
57
9770
6720
1616
11819
8928
3333
31
5324
2673
9795
11102
2269
311
9818
15010
5125
1705
9080
3694
11242
36
552
305
3294
8867
436
6906
8873
2579
174
38
5760
117
330
91
84
76
127
219
9404
189
882
458
486
161
67
3766
8980
1552
1264
108
448
44
222
703
252
62
265
1221
940
243
138
285
293
166
410
8936
2174
3686
3734
5229
4759
8550
7425
1088
434
3778
151
99
67
3380
67
2061
65
523
106
561
319
1614
202
1523
187
1714
487
442
94
192
114
29
1168
34
3288
90
107
96
421
54
797
1266
3755
9453
1292
1224
1178
5710
1153
874
862
9375
1176
12383
5752
8962
1793
196
1929
3900
4142
5377
88
3798
8993
2994
2102
2066
204
463
3849
126
189
41
362
131
12535
575
9449
968
1103
174
128
1663
701
13663
3236
11829
917
97
615
14267
147
5209
419
8277
696
5009
7322
2265
5185
209
6046
489
1889
235
3623
234
438
554
161
111
108
357
31
115
322
88
630
134
282
2197
1237
1281
2979
9163
79
5315
698
2238
359
219
225
138
359
5108
219
291
138
359
1603
6120
4698
99
741
146
612
370
222
717
520
3921
14243
5042
365
390
508
207
35
4125
318
6547
2569
1489
128
147
237
93
221
136
131
153
1217
173
338
113
102
8893
290
91
488
886
366
1715
243
6710
67
1210
942
458
490
1736
757
116
380
570
490
1581
97
810
5993
5352
95
727
94
617
33
128
58
9586
210
226
683
522
65
563
40
5324
1911
484
1768
1118
9415
1126
731
2492
4013
3691
588
839
9197
151
84
42
1536
1291
167
269
410
78
181
43
7291
7345
6281
6802
351
4785
873
6075
115
104
733
2158
284
44
151
2290
8602
232
412
1502
63
75
289
446
1182
1043
1602
329
87
68
69
620
2211
196
538
128
174
1562
69
260
41
1812
265
413
532
1946
305
107
87
185
125
122
595
820
305
4910
8922
1529
87
285
161
487
488
2531
163
92
18
126
74
135
392
11173
1412
3756
4727
606
198
300
213
255
328
559
224
439
1219
1571
8238
3208
6860
5181
3804
171
2077
9569
6792
481
3980
9380
1504
1820
362
272
49
13714
168
1325
399
9499
265
1417
112
262
62
1378
4586
438
60
1895
960
98
3719
3624
74
1207
96
217
654
79
649
219
81
856
154
52
61
97
227
1451
375
8284
375
491
176
4641
176
2279
1626
133
87
114
52
323
72
495
634
487
36
105
194
143
2066
8897
4009
2047
5830
1227
3756
181
8934
5448
3835
9521
4346
3978
48
81
524
8214
114
224
336
322
63
651
80
12158
8162
1275
588
85
58
114
596
8083
698
5519
375
372
1859
8886
5751
6299
9344
2874
6026
63
1155
104
72
454
191
303
9208
137
762
800
192
8890
3284
874
5268
3557
1193
1627
9355
994
163
8537
162
1562
273
165
9389
68
214
114
103
46
701
989
7358
8395
1505
655
212
535
7182
2321
215
4045
945
271
53
2071
228
218
75
2834
463
876
9375
2886
8966
3771
281
52
933
5311
122
85
790
451
8587
87
88
225
106
186
895
3212
4742
536
1415
1621
928
53
237
6681
218
229
2304
219
801
7755
265
964
120
229
256
854
249
104
93
65
74
166
60
174
167
89
969
81
591
8892
1992
5040
2156
982
1207
83
3780
371
2544
662
532
35
90
5362
8920
2484
1135
65
74
359
775
383
221
140
187
553
270
1453
83
107
1339
1235
437
309
1169
3977
4310
7816
594
13700
2356
2915
8628
4121
376
3177
609
3087
1584
1288
9521
9803
5894
592
121
8860
112
67
1002
1093
125
1406
177
1189
5961
850
278
556
1693
4634
2872
2340
926
168
218
217
84
388
7091
142
7358
1924
144
5572
508
1599
1912
381
6002
387
454
5011
9117
1464
492
94
9533
973
913
6070
1533
219
71
2175
6996
8914
105
653
3576
5607
161
436
105
629
270
188
114
95
194
90
50
63
117
134
291
3611
8844
2840
2038
491
485
47
122
1351
162
4310
126
828
5756
8912
6580
164
92
199
7822
116
108
69
30
111
2061
230
1493
570
2287
4706
9164
6905
4714
3866
2054
6796
530
58
8934
169
91
226
1141
149
631
5817
1661
282
4968
3573
279
176
106
1795
317
394
2389
1174
6095
1126
2594
2540
7475
1225
1784
6700
329
2460
492
1274
59
68
492
164
74
43
75
101
3893
1921
58
4297
1381
438
453
155
1654
7825
12491
7726
106
69
30
111
3613
229
947
422
374
109
3288
374
1878
713
146
587
102
78
745
5581
206
716
155
631
9129
568
52
36
642
145
3159
2916
230
104
105
109
321
100
398
75
9433
4914
2989
5935
1910
4722
353
6672
221
1117
9435
9228
1800
4424
93
662
366
603
1019
122
110
392
1391
1010
86
396
5183
6911
121
1289
87
239
3371
9556
9604
2236
5761
236
800
475
7015
107
87
1980
200
372
2332
23
227
6893
1451
429
8240
428
513
1714
3404
388
703
8184
2938
2030
1682
486
356
131
101
127
80
219
66
728
1157
8889
1793
5659
1693
478
145
1915
149
239
120
109
143
2425
8315
243
385
7196
308
106
138
4470
3266
8974
745
1251
328
250
59
148
69
126
126
231
38
31
129
99
6141
203
608
2379
987
83
216
3579
610
3671
4452
114
115
1661
1020
8640
488
40
283
7482
74
459
45
111
592
1443
470
82
9094
370
84
188
7972
8580
3344
2641
11291
893
442
617
130
1162
1848
6280
142
1107
533
372
111
138
273
184
66
381
59
170
131
712
105
133
1237
531
11800
34
623
143
49
3929
214
1253
146
210
1285
483
522
481
83
3772
278
270
127
1016
98
170
112
353
178
885
964
1152
40
1622
4526
1229
75
1449
645
363
58
174
1025
122
258
439
1226
37
6857
2471
5030
7292
487
606
3312
138
73
267
63
185
79
127
8789
6429
320
9589
8428
2455
1342
9022
163
269
456
7510
8869
5370
107
349
1850
2112
104
56
75
538
140
92
671
80
697
84
521
1924
3079
579
1863
3624
403
458
3823
2837
7867
106
70
30
111
2324
228
57
644
686
226
372
635
98
57
643
97
1348
6352
1460
7259
354
296
595
718
126
4158
2518
551
210
404
65
227
295
228
646
106
8917
551
96
6787
296
3588
3940
13659
8507
368
1622
7443
5355
3237
3349
144
1016
3146
2817
611
727
489
283
420
156
497
517
113
877
3139
4004
164
75
2587
11227
3074
1783
1167
153
64
475
8909
774
42
412
6413
7387
5257
2868
5121
1056
1093
124
12818
5391
8908
2308
1451
374
8189
374
495
5783
400
322
4755
306
133
180
130
83
64
47
12
3556
229
109
27
69
108
117
864
993
2553
6608
148
4944
5425
668
381
516
11662
426
312
8964
3309
1860
11058
6042
309
9297
1504
66
4748
32
58
49
207
5666
1523
506
1079
2213
821
1226
124
72
121
1254
172
76
698
1135
68
108
240
57
224
731
129
61
180
573
2942
324
140
92
1175
8965
100
291
1816
430
669
198
2681
430
107
226
209
161
443
2567
19009
8960
5051
520
342
90
454
612
2934
3844
6916
6210
333
23
47
6530
333
4688
168
114
395
553
124
550
367
112
4083
3731
8921
112
1485
4257
69
119
2509
4732
2814
189
170
8780
188
64
4496
294
195
1154
120
56
6312
204
1843
626
154
70
555
520
110
614
1921
2709
5969
199
637
978
8171
703
2951
2406
123
209
127
582
315
362
187
38
196
146
92
189
146
2791
7577
9464
1174
1368
9996
1167
175
103
9424
210
8412
70
989
8912
213
2615
2189
641
463
7648
8955
105
167
542
1321
10854
2851
3474
102
1227
147
3959
3967
57
585
95
5865
204
428
84
729
91
151
356
301
5295
1649
8954
7935
7711
1277
3901
748
277
564
2797
3922
629
716
2984
287
316
3918
2607
6193
1582
3494
117
56
92
80
146
261
1062
247
999
2602
80
408
67
107
79
120
182
68
3283
8318
4994
192
80
95
523
2772
2253
9290
3304
8903
4851
1010
226
125
171
1311
1729
485
4087
2958
13750
1768
475
184
3276
1075
215
150
808
2853
9413
10538
383
1956
2605
295
1644
157
521
1644
307
2604
2773
476
390
266
75
1258
140
150
81
4253
669
1144
3294
53
82
671
863
74
143
97
2916
11266
9099
2564
159
5590
333
1081
904
213
1171
1127
2606
1086
121
1788
1162
830
118
98
61
217
3140
6346
3145
7573
2048
699
5398
2408
95
613
3786
1784
2379
441
1046
84
539
584
4053
2172
6728
6872
131
1186
106
179
126
1728
5744
2097
3178
131
1073
256
393
178
818
9144
12071
321
1219
5038
332
140
57
93
65
776
35
1102
179
3276
128
1063
11405
528
6261
1442
386
50
5361
7263
385
51
510
2661
351
74
767
7551
7366
1350
640
49
4576
3285
1275
639
209
350
13839
637
171
1576
56
127
433
650
72
389
108
51
52
637
104
770
99
4290
360
518
170
1400
6024
4483
14804
533
1552
4686
1196
4774
3351
1637
2694
739
395
129
658
66
179
176
57
265
139
650
52
451
4674
184
75
1307
9410
8161
115
113
76
158
340
48
13553
1614
7396
6225
709
5145
2214
113
320
152
652
136
220
2994
4485
484
439
1054
13698
142
216
128
91
684
3247
1693
11617
7426
2754
992
337
1842
2261
298
494
143
70
131
227
9540
9418
2800
110
112
9666
8716
75
9024
9412
94
49
60
211
157
63
1477
8953
7849
116
410
178
928
43
57
268
6653
109
69
30
111
2292
229
42
278
957
154
58
351
161
400
1301
1671
177
1696
78
15
77
4247
570
9475
2357
93
1286
3486
7588
57
667
684
226
343
680
144
521
95
1803
1756
338
254
255
82
109
1558
8878
12158
104
210
100
105
126
168
145
160
88
438
391
38
137
273
394
489
364
74
61
530
29
94
137
905
1240
465
313
884
190
1523
1183
359
215
162
127
152
1892
1299
3047
82
166
13899
4799
762
1682
6164
2083
9476
320
9244
1716
97
111
950
7474
320
9255
1718
98
117
597
209
447
231
296
233
647
124
652
96
177
81
81
202
5587
726
3858
8948
4188
6989
4831
4203
4412
4227
429
4687
89
121
3735
9334
5145
196
109
10362
92
707
4383
8897
73
1174
872
863
524
2000
829
418
2405
4745
509
703
8092
3988
492
8943
103
152
5219
72
60
96
1281
9891
466
562
1677
762
9328
1297
8903
781
41
121
360
1153
255
83
179
43
236
3669
230
111
30
69
42
108
12
7682
158
101
7027
3286
39
656
8930
64
8365
2583
237
8497
2628
2203
586
222
232
139
60
9502
160
13609
310
137
157
530
165
181
9155
289
3732
7389
4692
64
3590
98
524
124
613
696
228
107
404
239
525
159
4454
9160
641
8821
2258
6573
410
351
3585
9622
1104
3796
255
1653
2281
3707
3702
3519
434
484
3256
6202
1094
3737
3700
3718
320
301
477
494
84
1635
8830
1790
149
2029
7502
1953
5461
1850
2421
6545
213
8118
687
4902
9416
335
104
94
91
104
1767
2680
250
2383
104
101
90
104
647
4114
128
355
486
6318
5035
387
88
61
1145
5102
98
5716
1379
105
44
45
196
52
52
5777
8870
3543
1174
252
2303
899
89
1659
28
862
94
181
66
71
38
8466
5321
8194
5575
331
2784
1282
4436
5031
77
162
182
844
8930
14003
1242
86
7712
1183
4106
478
1214
300
7935
4260
729
127
109
590
725
225
685
551
1464
285
951
511
48
4481
1986
7509
9451
207
60
77
321
292
81
44
282
120
523
4261
1217
462
4783
723
9332
727
8765
9764
84
3816
1522
131
102
471
386
691
182
133
1187
63
2244
9273
822
4319
415
4819
259
5360
378
1478
9654
787
7517
479
1583
1751
820
985
545
52
1779
13716
505
937
727
171
150
61
58
282
135
17
87
204
111
1396
8126
9412
4764
822
34
919
101
112
1174
110
595
1361
244
616
785
77
487
171
4963
707
7590
1437
696
8184
172
90
1144
2596
1688
5733
9399
805
4841
5730
5912
6621
7363
2038
162
8963
570
67
5796
1222
1877
4763
353
1711
3056
39
5610
87
127
88
102
40
1732
497
190
348
802
9280
1183
188
156
641
2651
1148
46
84
84
46
12370
1029
407
128
260
222
359
46
1082
507
1939
3861
160
83
705
3009
509
92
237
138
2807
1775
5309
212
4168
108
1863
10020
3722
1102
513
70
2055
6997
579
624
553
133
67
102
146
135
445
179
106
134
398
206
181
491
655
1086
199
3952
478
1696
8918
268
6660
6561
1718
894
232
54
2304
229
217
1853
4647
230
52
928
2414
448
3961
2811
539
901
3964
710
3098
6749
11165
10640
89
211
718
3004
100
2937
754
159
236
2154
9060
1214
1196
203
7854
1225
1537
184
578
3835
1950
3081
1296
7443
1076
1391
201
63
93
184
9267
256
150
7921
8642
2421
359
113
161
539
67
1225
90
200
1265
656
898
53
97
1542
98
1884
557
747
112
194
298
170
329
531
434
262
1441
666
248
115
204
35
9168
1296
70
47
15
2013
2294
1184
2864
7554
3990
9779
1502
940
733
131
582
271
70
1121
185
513
9240
1595
94
2402
242
688
545
145
7005
7716
8913
1869
556
326
10713
760
181
9236
590
256
276
187
91
103
857
1429
418
2675
170
7341
6681
956
2153
7241
1278
465
617
411
522
529
98
219
105
492
228
420
2223
171
6948
452
427
86
1660
371
590
846
193
565
523
127
249
12
455
12535
1630
123
1201
167
138
58
95
282
7314
952
537
684
320
4599
5697
1251
130
75
104
9470
8870
2577
197
304
1492
368
6993
8832
2376
330
53
129
4909
782
167
173
381
83
432
173
638
270
110
888
221
5021
219
95
31
76
610
386
137
1866
5638
1322
73
3054
8381
5928
3389
6931
192
58
68
69
386
138
65
99
1244
5233
11936
1329
7362
2831
1711
11576
11103
14280
6015
9240
3181
99
1803
83
925
309
1329
211
82
96
136
310
684
3389
2510
1375
61
3456
72
5195
2226
2655
6478
1015
2638
80
1504
6294
8846
2611
889
9230
2429
472
213
605
36
107
211
1278
115
907
680
40
191
175
4621
7827
3324
1302
260
134
329
4746
144
7703
7993
218
228
3671
1470
108
224
83
96
142
61
90
160
3848
1728
7967
641
9504
91
99
179
409
715
255
139
52
230
108
453
1895
91
5030
8914
1920
9318
369
3045
463
89
342
1457
72
1388
1335
34
7843
1998
69
1206
154
846
89
107
166
505
1156
112
100
3085
75
539
115
282
82
7539
177
257
5517
259
2027
51
1999
164
241
139
1226
116
683
85
258
7341
1002
8994
2183
6080
3580
5480
679
2704
2288
6674
731
974
225
8268
1543
123
199
91
349
4939
11725
10002
3602
1182
7389
9411
3732
1810
2642
545
9289
1631
163
3630
263
37
6563
76
53
107
51
78
53
4071
4823
391
3932
5330
701
8073
4031
13077
14262
235
9379
1818
1337
46
178
150
455
85
390
78
96
1280
757
934
1915
154
325
2575
1482
139
848
6742
4497
8981
2841
1117
1851
9112
712
1330
1167
110
2628
9050
749
1567
98
207
2900
174
468
874
427
3216
1384
5887
3443
2610
97
2716
2759
1586
52
89
82
2216
1438
177
4048
7224
3449
1229
5849
3289
76
1183
297
507
1143
112
101
3001
60
102
62
474
102
68
71
2212
95
339
102
416
136
191
238
316
298
118
222
89
63
1145
586
547
541
215
11162
3592
602
704
2227
1469
4597
1563
1005
1994
6913
119
60
102
642
8763
1397
607
813
295
385
98
231
166
467
1623
10612
2916
4129
3494
676
8100
3270
113
6518
2690
9133
2428
2914
516
540
172
130
161
75
307
692
593
58
68
130
161
297
310
225
232
665
678
1655
9208
7570
279
130
173
495
331
528
494
8961
13165
195
4255
487
4548
4867
151
678
95
3084
177
269
1459
2054
95
2271
65
525
96
855
9161
2425
8891
1271
169
2069
1885
8886
6423
964
13653
53
77
277
191
1263
7247
272
227
174
1154
1605
336
439
132
3871
9065
2591
766
8937
870
2336
598
898
8684
898
2345
602
9300
6377
133
8930
173
171
123
13802
850
2226
2050
65
54
101
355
242
55
89
281
101
54
65
58
281
89
55
463
251
75
53
1309
158
614
210
111
396
325
228
301
1147
815
166
552
9279
6807
14527
2193
1355
2513
384
1403
413
80
11183
742
477
12261
1423
349
139
50
104
142
373
1663
1101
61
6996
6994
131
146
142
150
539
50
135
35
204
116
169
8893
498
142
679
459
3770
1994
514
417
165
1726
220
81
102
74
1189
81
115
1259
5762
529
682
224
339
212
183
638
141
551
96
353
3031
197
558
896
120
456
58
8933
279
1837
504
153
474
1432
5676
5521
7464
1614
153
965
2116
12742
7029
6333
5021
8053
1033
121
65
2690
7300
1165
8612
5281
235
211
184
427
1938
44
49
104
96
186
142
51
55
235
73
1898
3427
5800
2336
4429
282
1231
136
276
386
9405
287
570
293
454
3703
9390
4179
1123
201
169
234
59
470
84
247
3573
69
1213
154
864
84
193
863
548
335
64
120
2609
6921
5155
3910
2208
6805
2750
52
340
243
243
61
465
348
130
87
119
66
98
230
184
1058
102
67
55
63
77
68
200
1125
203
5985
178
5005
1354
3716
474
1574
700
8101
2713
118
132
205
91
22
1411
5176
60
286
105
88
170
1576
595
783
111
460
102
175
969
146
1158
221
649
118
258
3826
7359
258
1559
59
413
233
7365
191
393
96
94
486
179
1019
2840
6370
627
802
1005
112
5373
7981
1070
2404
3390
133
1580
960
521
254
233
692
180
331
49
109
405
81
80
7772
1569
160
116
135
373
2034
1652
360
243
570
5514
250
360
243
567
2551
6042
9130
2666
2429
98
372
77
162
115
134
1760
151
961
199
86
393
303
129
698
725
338
66
25
986
1894
7830
2786
6473
340
4702
6834
128
1184
82
843
226
70
532
2134
349
103
2014
9045
2260
11734
2854
6306
10686
349
71
195
195
347
1926
3208
2735
12567
4649
2005
144
553
88
1092
61
1091
60
61
1092
51
92
1091
51
88
82
9278
703
48
159
230
707
464
244
2599
5241
5794
75
8232
71
189
127
128
1801
1763
10259
65
227
303
263
391
215
13308
220
118
519
92
35
63
7320
42
177
234
282
1450
93
5461
386
387
6499
1409
1005
208
34
1725
772
234
61
129
78
359
43
137
113
357
222
131
136
123
81
598
889
209
259
1045
255
7041
2077
3801
13831
3570
4799
6746
2627
140
267
909
295
2048
154
376
354
1298
1535
275
379
298
326
1381
275
439
98
143
1426
417
1836
60
200
103
120
827
4171
10064
411
232
81
1435
107
268
59
6082
2765
2091
71
148
113
174
189
95
943
2150
8210
5928
4427
483
7714
1169
6663
583
149
757
3861
78
17
205
13
351
50
3194
92
1145
444
7444
1408
9139
7909
3740
8913
4895
1457
257
202
123
1249
44
156
9389
616
214
5355
8334
8367
806
3169
3163
7445
2013
124
246
111
102
44
3597
302
1820
4915
4781
3862
1001
1561
163
1849
2035
3874
163
860
1574
1913
3269
1301
6096
7172
911
198
291
1267
9461
797
3790
230
111
30
69
127
108
102
42
5429
679
515
5664
1909
2447
205
40
5351
9058
6257
974
7764
14551
1558
466
14907
85
82
140
283
257
213
412
2040
211
4251
7252
547
20235
3167
7774
702
5283
934
372
1724
277
69
5483
11757
1696
8712
2411
253
210
184
193
112
2643
415
7216
467
130
314
52
265
73
69
59
1441
89
3927
727
1646
1288
2183
579
347
1659
7484
6164
3388
3431
371
9989
4231
227
130
34
14621
190
559
1609
1349
349
360
224
190
624
456
299
1190
8940
4639
1977
8299
142
150
138
1437
6441
561
235
359
227
73
7742
1182
268
622
83
548
96
709
8019
3585
10675
922
574
5293
579
741
800
140
251
392
244
121
555
354
3785
309
519
238
227
295
229
642
127
519
86
6980
5132
6494
5140
3664
379
309
92
6641
358
5001
56
218
61
117
134
5969
504
135
384
1675
7968
4371
101
307
150
137
681
1558
153
8641
152
1006
4523
9097
3827
103
8876
5214
481
8904
13665
3686
1286
324
1811
559
9189
110
5669
9433
1688
66
47
69
2376
8952
6989
414
12769
37
190
185
558
152
1012
173
1599
418
5698
8850
3742
554
674
55
1282
25
7580
4112
6246
1448
525
8366
518
582
3206
9837
1601
2622
617
40
1050
9057
149
211
2612
11775
1360
160
5380
1072
883
195
901
1485
5045
7248
4692
402
1847
5351
699
7619
176
293
1450
7027
4060
1057
2168
1454
739
7989
8917
272
708
554
4881
9470
325
285
6597
1177
206
321
26
3542
6661
3144
9348
2181
8693
1185
7976
214
3328
269
2824
8438
4585
2449
1867
3289
87
75
72
2740
6900
5179
1801
7844
1867
432
2057
993
169
420
149
392
71
47
92
115
325
57
35
79
1120
167
125
561
57
327
1411
903
490
5637
4171
2070
1012
344
775
61
99
320
1225
231
40
134
110
1036
111
380
566
1803
100
546
2621
7213
3779
1481
3685
5078
1942
1272
1500
9449
3123
3342
12454
14570
570
141
1271
321
618
477
138
82
128
153
149
101
97
56
416
210
6537
538
4366
8070
4578
1768
78
312
387
120
101
70
273
91
87
177
2525
9982
529
1022
94
105
541
536
8178
624
1362
7802
388
1452
7505
1939
278
202
616
75
2393
3670
2639
8951
3553
40
14918
3338
8926
3211
7708
68
182
814
1450
531
1883
112
162
208
6864
586
1847
8019
6835
5190
11714
6281
651
679
3464
589
89
54
142
1171
743
1072
121
43
58
43
401
106
81
606
5097
5010
7287
2876
1594
5902
2783
1149
668
2578
6152
6313
2132
3788
457
2944
5829
2638
33
2400
2324
4034
2910
1834
4322
1578
3416
4539
430
41
71
2846
218
229
3667
5114
5877
518
1128
220
7864
8297
1388
7427
2884
8932
4702
1192
1090
400
228
797
6098
211
172
223
220
174
614
723
5012
928
53
257
6751
218
201
2158
2106
1709
10682
4478
1264
8261
291
61
170
137
1065
100
9138
46
4100
1110
9422
6022
81
109
273
3890
9727
152
130
1250
447
2173
3791
1086
83
193
34
185
137
1975
1955
8930
7287
5413
725
4628
338
9750
1914
9304
1589
10241
1325
1498
144
673
146
354
219
151
45
55
211
1761
1283
498
6421
3423
505
94
113
3414
96
113
1813
1955
211
2098
12323
12794
108
11253
364
7663
2079
185
377
6918
5386
4808
1237
225
1209
1466
1270
250
1253
4873
5215
2805
1629
506
2477
7452
358
1113
877
195
120
1279
32
150
1555
90
3501
38
9024
10284
10202
456
9314
1196
15532
2251
5842
88
132
86
5962
8843
3411
131
185
652
827
212
67
9311
69
111
454
99
31
6522
3073
12597
154
12732
5418
586
1132
134
141
41
133
438
761
232
3030
7340
42
752
230
3030
8971
1852
349
349
5364
9223
1099
362
316
93
158
9299
308
7825
58
3294
58
8150
11284
86
44
712
1089
2305
9541
1499
9371
5313
1842
91
3875
142
174
394
1539
9456
5681
3184
2852
1614
7618
2380
1901
193
2216
140
566
648
7267
6329
984
1904
1250
1187
40
8840
3602
75
851
55
865
131
114
708
567
300
70
8907
38
653
334
1181
280
434
86
57
99
539
725
69
235
73
17
3416
3052
1179
2812
9057
1655
145
292
1164
3486
124
2467
2105
3797
282
608
1250
4152
643
38
680
110
123
157
20
97
73
135
404
58
400
3924
925
1364
76
334
66
68
499
642
4006
486
2037
348
1454
187
197
1081
516
110
1305
90
182
91
364
1275
13496
88
1265
719
154
775
8018
1204
1637
8181
698
5237
10445
1703
111
117
430
276
1970
413
952
826
7407
479
710
141
125
271
373
153
456
56
202
31
258
28
29
311
80
52
52
1410
2553
172
36
89
120
1699
4435
2527
759
9092
1747
1100
10295
1119
1022
692
7399
1622
997
365
131
935
2750
279
970
5540
11451
2650
536
3442
141
148
217
1820
309
205
173
291
115
31
736
1493
7509
6790
13890
4340
14952
1298
1788
8309
48
152
391
649
542
2315
133
389
452
392
651
540
1527
2774
1034
125
44
477
419
198
45
55
2711
188
174
1593
2156
41
1026
9073
223
1091
86
8870
820
313
155
3520
10479
316
7991
1537
1295
2959
63
5727
161
116
59
239
2745
6483
344
4734
6541
453
56
830
1110
2643
2885
971
3212
11256
5210
8920
1035
68
606
251
403
2406
1039
606
251
402
1657
8906
808
2729
954
76
580
43
718
959
130
98
4294
53
2007
8795
546
8891
8757
83
406
3947
364
3425
5118
56
9396
650
7569
1638
702
331
860
52
169
420
94
721
202
60
1826
702
332
861
743
1401
782
5963
6621
1794
9079
1041
1140
8901
509
936
382
8624
526
278
679
357
1757
5367
5162
390
107
73
732
214
103
301
196
105
881
54
18
13353
457
1211
610
164
181
92
391
491
185
412
115
277
7439
239
43
1280
1089
349
683
215
116
512
167
135
103
388
195
84
1009
86
524
5939
2063
7306
2853
4729
3258
4395
4056
3315
4310
468
647
88
249
840
14950
422
116
113
1429
8445
697
3753
1259
524
8271
524
550
13096
7362
852
29
32
1847
94
1781
8991
999
5605
13594
14146
112
303
75
178
1154
576
3118
52
149
246
97
56
4073
693
92
389
1425
700
807
8504
226
777
125
1252
113
419
1215
1294
1489
780
872
9055
573
182
3598
4754
9348
5361
102
1231
71
97
251
381
223
135
32
285
3904
9615
5159
8273
5940
450
948
1240
633
312
58
332
716
194
1564
82
141
422
625
110
139
91
200
156
53
632
247
56
332
716
194
212
1020
3153
389
556
7575
459
6831
166
53
1630
586
2261
86
69
352
6764
2077
1502
5807
3019
3880
123
169
1461
902
54
4105
9172
1521
9498
737
48
50
801
205
9292
289
13617
6374
119
69
1829
307
7273
464
66
112
713
907
66
68
7510
5050
7267
67
394
7962
284
231
223
4715
7443
1406
826
183
184
145
122
478
60
1042
4762
81
443
145
8926
36
206
66
3077
12722
1218
1636
185
109
118
126
72
306
792
127
5825
65
49
61
66
3039
269
46
1346
281
169
141
96
51
3118
101
112
1171
489
1035
445
1385
3048
2034
13601
5444
4739
496
1243
401
202
174
37
258
1907
1040
120
206
9042
8905
151
116
111
402
290
66
732
308
257
84
33
96
345
838
465
160
98
108
1037
57
417
114
995
270
132
9745
1393
255
139
45
278
203
148
234
340
8358
5817
211
206
1120
71
1610
5491
6967
205
56
227
49
8909
3308
1400
212
683
332
307
638
51
146
413
106
526
412
127
57
1587
211
683
332
307
638
5531
7806
4909
3841
869
1223
4917
3856
9645
304
224
160
324
367
77
11583
636
7339
528
74
162
777
1175
3427
3451
705
1280
1776
691
4026
7017
926
57
6674
218
230
2329
48
928
719
103
134
8273
701
5251
88
7964
697
5251
90
536
50
60
102
270
486
89
94
1398
14572
7776
616
51
269
123
143
141
154
146
149
1327
3857
3516
6628
2091
2117
643
567
86
248
1027
550
52
238
404
231
373
630
124
550
97
320
12910
1094
160
97
1946
198
238
6103
2791
801
3822
2031
7308
2176
11801
1035
1685
123
100
3192
7415
1248
9129
4727
1518
126
189
154
134
406
162
552
30
166
60
116
9425
173
230
8893
223
925
200
1125
132
325
8274
716
4544
666
117
635
1645
65
553
684
227
745
611
131
65
523
80
91
522
681
652
967
328
16562
1348
1264
2750
8433
324
7981
12331
223
329
102
11
86
21
1233
1303
1577
8914
7009
11808
1451
789
8264
788
571
2017
232
66
219
1436
506
270
3492
286
559
880
702
2664
9400
1381
245
112
595
9405
821
7054
179
7406
3077
3380
3842
36
2590
9055
901
1115
4325
5147
2271
545
98
2652
6822
8553
9379
1888
587
183
202
72
39
9956
481
132
201
41
482
130
2114
6624
1775
535
648
7997
2380
5809
6274
1399
546
378
188
357
38
114
109
140
6779
92
306
8862
339
171
419
746
451
70
399
855
623
211
762
1502
7990
320
146
5518
146
2037
1891
4473
315
2544
316
124
1574
516
9864
8017
91
364
2889
364
1856
4667
1566
1309
1692
9197
1565
1309
1693
12696
10864
939
63
97
78
114
5794
8874
1369
5928
2388
2308
112
168
166
1703
346
73
210
108
110
370
523
645
352
1252
325
82
154
196
197
73
216
1172
9471
1243
166
75
292
324
7356
727
202
206
2470
6724
2173
1349
535
1394
12687
7781
3544
1679
1503
8180
4919
96
202
5563
685
8683
295
5828
7439
443
151
1925
4626
2340
149
156
281
32
887
69
1954
97
1095
1467
4213
960
2649
415
559
1887
5976
7319
61
2904
4669
12472
5409
7362
656
361
237
68
75
451
145
277
224
100
158
901
1444
8905
769
7352
88
65
584
2669
1369
3945
8926
4416
699
564
1473
1164
333
143
161
52
66
84
1225
636
135
8251
907
6480
352
4751
12146
6346
1205
8751
3836
2189
247
1908
62
291
4500
294
289
5329
9184
291
1038
5748
9574
3939
3198
586
3523
218
3744
1865
3249
301
1100
5023
242
97
4010
620
51
173
19
188
402
566
10461
1336
1532
320
4953
7257
11236
1148
8871
5223
3669
533
46
1327
96
96
1025
9116
3331
298
227
690
602
94
3944
5120
61
540
95
913
535
280
120
981
8933
134
659
477
7336
87
276
94
139
108
152
409
5253
95
6343
3659
7442
5448
2030
6639
41
155
386
389
557
30
314
58
1415
208
197
575
68
718
188
674
5532
189
34
61
4817
1392
1535
14954
8007
4079
14037
138
6107
43
1065
3059
268
4988
614
1251
6404
6563
352
4705
1101
498
5662
475
3420
1647
58
3490
117
58
355
300
350
9492
816
97
4345
98
4176
666
210
177
84
634
1466
1071
8955
8419
96
131
1786
209
687
225
118
486
169
2933
1212
507
151
753
1276
1131
172
484
9379
851
337
3701
1332
409
272
93
6185
218
643
175
277
246
30
199
2268
6262
3263
44
196
152
11735
6489
813
636
2696
581
134
10490
8819
3194
2460
2805
6585
1211
83
478
1613
7436
572
3202
7535
1956
1938
688
8359
1692
1456
1375
1701
178
1977
2808
251
2292
208
1444
3212
2189
3306
9555
1270
1831
4848
5096
5155
12582
3230
1414
99
34
215
179
8568
131
549
8819
7350
865
1516
7381
350
1226
1189
134
82
181
157
127
107
6339
8250
697
3787
4287
702
2866
2442
2729
181
574
7424
13234
1198
2732
1311
2680
2735
416
370
205
149
3632
1591
1698
94
835
1139
1679
888
153
3182
1425
353
687
1650
5762
153
1732
3176
1012
3027
166
1954
2327
2331
220
402
654
2684
9040
3134
213
682
187
237
139
108
51
170
41
58
65
67
119
41
162
1133
703
764
100
62
179
212
175
1101
658
1306
1074
96
9273
27
3338
9325
1785
7682
8369
1767
4059
670
2330
403
55
933
8785
1691
187
2924
1497
1876
1354
440
470
266
42
42
38
38
201
72
93
4859
42
38
42
38
38
42
251
83
1086
63
1670
192
93
80
121
103
64
998
7428
10550
5039
6841
2197
96
132
3771
80
6233
1769
333
972
7312
737
271
194
101
84
273
77
154
465
91
745
507
60
7274
8763
615
96
521
57
124
626
374
225
64
404
210
522
57
8600
16584
1500
1646
108
46
4211
131
814
595
1556
1902
9341
455
1336
13607
3539
11279
1938
10197
3690
927
618
1028
122
378
3129
124
368
374
110
574
4403
6896
9258
1158
2416
877
5525
51
4770
183
959
41
390
4884
6699
1165
5783
8929
3908
3971
3906
1126
1540
5197
4129
3667
163
212
222
642
303
5668
3286
1140
624
529
329
161
303
505
1142
113
101
2858
209
262
268
617
52
135
180
40
5632
11519
1723
29
1304
89
202
34
42
394
68
1238
501
2206
8798
4782
350
65
39
41
1487
1640
320
8252
2165
1265
56
373
214
3568
14994
7248
1679
87
4722
854
8863
4273
238
427
448
13646
12738
129
2945
8504
176
2746
149
131
138
1420
8377
1580
1776
626
184
2875
1013
183
2040
6435
138
1020
849
130
680
4243
14951
1558
1728
5603
1005
4489
7132
113
129
1454
2165
700
79
2996
8656
3533
87
235
9714
96
8027
398
1855
166
70
294
297
107
15
172
15
216
615
116
425
1650
147
325
225
399
2543
327
860
30
124
35
221
359
548
238
407
226
711
605
123
708
91
775
129
7872
3847
115
1091
494
8293
9419
1296
936
39
325
44
2067
1080
6071
7362
3250
2762
486
5287
2679
5377
1504
1441
11512
4237
1309
5041
6749
7151
211
3311
454
188
712
2090
2347
152
5666
355
130
187
705
132
11313
881
62
1657
437
386
2592
396
147
210
961
181
263
515
478
1542
521
478
84
66
84
140
53
4731
350
347
6477
242
489
389
5671
6062
9046
872
4922
4233
131
815
808
84
330
9492
9286
2610
461
93
172
164
208
371
2214
3175
91
187
164
208
371
1928
1283
352
174
1453
884
275
91
114
83
736
2828
4085
685
1167
1464
1122
9090
1632
7453
1639
2110
413
13864
502
4264
7429
6439
1411
617
220
6492
354
4738
16378
9379
89
144
87
225
536
84
49
1375
89
7813
1779
8908
1017
8041
282
128
145
3072
100
111
1172
507
2579
287
55
9321
1473
121
3619
9802
3997
7715
4696
100
6990
9117
603
797
1142
89
142
201
58
7422
1406
7913
9610
13037
279
4697
343
357
4277
2207
310
4792
310
1385
516
91
187
125
66
88
137
74
93
142
950
163
216
91
167
84
143
4021
709
194
35
5843
151
500
8801
195
98
312
12
183
81
144
90
78
329
3589
1137
165
44
434
2523
8935
379
3422
276
101
140
80
151
4978
8641
85
89
45
127
83
229
56
4101
1174
7408
12277
1863
411
4057
7091
6066
56
8173
56
131
119
72
76
5471
89
2447
193
286
57
220
1894
998
355
340
341
351
4625
197
231
337
260
4122
65
9175
3288
2571
5813
5774
2893
398
1154
102
1184
956
8441
2480
1813
577
3650
3899
2664
40
8896
2117
8884
8813
4561
44
87
35
381
118
1447
391
6459
1360
412
8191
392
505
14052
748
1730
1290
72
62
1299
1193
323
359
3249
5456
345
374
183
73
46
285
11493
5520
3057
548
110
653
427
228
1409
2348
64
280
3515
161
230
1419
340
472
110
829
195
92
209
158
915
8919
968
2251
66
519
1923
13
106
219
5681
886
475
5555
56
37
76
1143
3429
1294
131
61
2411
67
128
60
237
227
901
556
95
275
93
82
56
5864
6902
1203
10506
1393
1390
6726
181
195
1724
8774
909
10326
3943
6856
321
2418
1184
2222
1620
7777
11983
1379
878
7389
200
696
5550
234
12
118
764
552
59
291
1298
328
218
458
645
1260
69
181
705
1320
164
150
12463
70
216
8903
166
520
241
64
213
3059
149
240
44
162
62
1990
8526
6987
9457
1156
113
12229
5828
7625
7475
1790
6512
5267
85
55
41
84
136
77
96
713
131
665
64
349
231
677
711
185
242
338
209
2154
1193
122
1184
1171
1581
359
407
192
484
123
520
895
1836
231
732
414
514
449
246
65
91
163
110
87
163
71
9221
842
702
898
8856
1794
8464
956
411
1243
5316
1325
2601
132
156
55
9348
2843
128
3602
229
111
30
69
127
108
119
5468
2264
3116
3008
3821
398
61
325
58
81
171
229
99
39
593
56
164
98
5942
676
785
1225
1130
1411
499
76
540
2854
47
1973
500
76
408
130
1007
4644
1741
9977
118
90
153
216
13552
2385
105
625
1100
487
347
840
419
1151
1941
1974
271
132
1426
5407
1429
28
4179
1641
101
112
171
1368
1955
148
3880
147
569
7793
1016
492
9145
461
143
560
70
151
137
2349
2178
284
2194
87
108
284
2101
1808
2059
1968
4547
995
7355
615
616
4287
1169
401
13536
1592
7004
9366
6835
53
593
94
2266
55
473
1813
6529
162
1616
7312
3139
436
479
2331
1705
2348
275
170
149
90
125
8935
117
394
52
7333
116
4346
3160
3897
4650
2406
1880
64
469
1442
219
2287
3906
9474
22
2202
1039
122
1486
1193
11426
8273
716
1168
305
2307
4515
36
7377
1647
9143
3267
133
660
5141
9390
144
7444
147
208
5870
4807
350
4406
1148
550
95
1299
255
7526
9537
896
135
693
8855
857
7422
926
7497
1878
436
5751
434
1440
14987
31
27
1773
2209
452
69
83
159
961
4994
1186
249
2991
551
1075
47
596
913
121
886
420
3736
921
828
25
191
111
435
1564
1535
491
1290
305
1137
82
130
98
1553
147
678
551
754
601
69
127
59
677
162
6739
182
80
1947
493
47
205
1376
870
1529
57
1282
170
1316
632
2400
1200
3305
4528
10254
5077
140
7348
1500
807
57
518
163
358
61
140
233
221
612
2289
8971
902
6241
204
6308
4898
11484
3527
822
8343
263
90
7134
218
77
13895
1748
101
1306
1656
4634
2423
6991
813
8929
367
28
3072
615
1772
558
646
138
123
4971
7272
397
102
4003
9917
146
238
51
133
50
228
1023
685
3092
9418
1529
5807
332
4359
537
1048
7457
1236
5907
71
2083
13964
1176
1087
677
602
484
159
428
486
724
583
2791
3191
1088
118
9266
2042
6139
8818
3722
1957
7464
3478
1099
5819
104
9445
160
217
105
97
560
121
542
714
227
631
554
64
3267
1758
7352
3850
876
7293
4111
1636
95
523
107
121
614
735
226
596
5671
8127
689
4926
4226
702
5209
3206
92
521
338
648
75
183
265
210
1178
3314
69
9123
1967
98
523
124
669
335
221
398
144
523
1539
66
724
622
1270
235
315
375
5233
8816
220
192
1450
640
6650
1064
365
8172
642
493
3827
3512
656
289
1839
146
429
3813
985
331
11565
237
1211
62
923
2649
427
1957
6450
4397
1045
467
1173
112
99
3077
88
93
32
135
278
120
169
304
4809
1584
102
709
332
97
52
210
638
53
148
103
199
82
92
130
72
651
421
140
54
1593
102
710
331
103
52
211
638
1869
14972
2262
699
9082
6969
13923
56
639
2174
1081
858
8190
700
5053
10405
6945
5819
493
242
114
1907
3072
1342
11749
1476
2774
1795
4514
439
884
2358
617
1153
1496
1479
151
687
1490
9461
2176
1656
1109
186
505
133
96
104
295
63
348
325
312
117
229
57
9258
1696
1181
1086
4103
3906
1155
703
8531
3920
65
523
80
95
5943
6772
2225
193
513
151
148
58
1301
35
623
219
332
147
1417
265
9147
98
133
5458
1906
348
3375
361
69
85
1014
1917
491
349
64
3447
1657
3412
2300
463
169
470
247
498
3612
98
176
13562
128
221
1016
215
58
325
306
4596
7229
187
13703
8131
307
573
253
46
70
138
157
993
474
318
1365
3456
1193
969
124
222
318
221
92
106
192
107
2280
751
355
911
78
109
428
702
480
78
109
431
1130
141
1007
1193
298
881
102
195
184
769
766
1163
6949
222
270
2280
1169
1278
1763
8956
7669
1773
2110
837
1685
1075
6202
114
8990
6398
587
210
104
47
890
320
132
900
51
139
94
429
93
634
433
141
54
1585
210
219
112
721
510
1311
13541
12480
490
8943
3932
1295
3250
1771
1015
144
902
694
4035
2310
252
2768
627
2447
1221
218
3760
1906
65
1696
42
74
39
74
11142
6348
4688
3126
347
1095
1429
385
1890
412
3565
412
461
8909
2767
7459
1118
652
3928
160
77
95
542
413
507
5575
1022
482
114
349
124
602
707
226
401
237
550
231
7024
8683
2405
7515
1972
3144
227
2259
5836
1328
157
10216
3949
81
348
272
912
2387
7278
3036
34
115
125
45
386
296
109
1800
5888
171
370
1398
285
312
1568
9169
217
3400
9240
791
137
94
57
234
166
92
120
101
4431
3303
725
489
408
416
168
495
3306
1234
81
486
173
261
720
126
1919
7318
4069
13805
8567
988
908
2325
9045
611
1845
1912
75
45
337
81
87
149
314
1611
109
187
60
352
628
56
423
564
996
8869
476
4729
8839
1240
1730
7405
2487
131
702
1015
50
114
205
109
1024
8321
2751
238
274
125
192
79
85
909
94
47
111
727
100
1568
76
138
297
1074
1393
5775
118
49
406
399
178
737
7793
1227
1758
13614
5525
4977
4564
4124
5358
2185
1238
2421
2225
111
756
9430
1662
198
247
1422
461
1989
265
2184
11676
1156
6948
205
1967
454
11543
10867
7023
35
173
106
162
84
127
209
93
122
214
39
152
105
693
95
122
819
131
1361
847
54
1085
406
538
446
255
1529
54
1085
407
542
1281
9345
1611
254
219
192
64
87
3257
4100
1186
5072
280
5410
2615
1766
2270
438
119
658
497
153
426
487
716
585
874
3785
4497
1631
2271
243
322
930
40
325
2625
9686
1266
654
64
1881
2461
8898
8662
1111
352
228
356
523
370
90
112
253
24
531
126
312
1197
6549
5177
944
580
112
5164
2060
1269
8884
363
311
9355
100
1016
9022
1788
172
416
382
137
1910
206
4126
8138
154
7467
700
334
9222
1049
2581
7448
4899
4111
6445
4884
46
5405
6654
2286
3551
63
133
67
2660
351
619
342
6160
147
8716
620
41
62
50
47
170
102
213
93
5339
11792
2109
136
183
174
2410
1765
353
148
1738
6373
465
55
2261
3576
7422
9429
1622
514
343
2033
284
1679
6904
1177
1221
435
1247
545
416
117
4996
5411
1264
994
6986
9013
187
33
92
33
382
227
336
249
87
174
592
123
117
116
316
9532
2590
1352
1045
36
158
166
158
158
167
222
233
140
257
490
1131
113
101
2727
4616
8912
864
4269
421
70
71
2829
106
129
69
30
105
1347
247
2250
2081
8808
1734
397
319
49
292
552
5027
1677
3377
37
108
12707
9235
1897
119
192
44
601
55
111
88
11745
72
406
85
136
11161
72
37
407
133
136
135
182
127
628
686
239
1476
1241
2347
355
1164
2698
7991
467
429
2395
213
244
850
430
1875
1352
10761
1043
5378
1312
11472
7418
1744
4460
5064
1790
2999
4712
380
207
202
140
80
417
780
542
395
8494
331
13
90
71
8929
162
56
373
242
704
64
129
1174
67
83
5252
700
320
11795
7937
139
159
907
192
60
222
1943
3862
4470
66
179
2373
295
399
213
473
198
248
38
86
93
1224
62
108
3134
71
186
61
1078
471
126
55
4182
95
753
127
598
706
230
737
758
2712
7575
6202
165
55
179
449
96
778
3128
567
8644
1264
410
697
695
227
747
613
123
1598
530
8274
528
394
534
201
96
399
2474
532
914
286
4868
481
935
3319
8648
1198
3363
4225
8913
3953
684
458
153
67
484
5128
5192
7268
753
547
3580
344
67
1055
1906
473
200
549
242
201
5593
282
755
8905
12862
1794
156
58
184
294
431
2599
156
101
204
102
3524
4414
2892
3572
8153
4402
281
130
161
59
2120
3986
3733
7464
507
8865
3755
968
101
112
1170
505
88
765
1609
3044
10665
5681
1898
5640
6499
1749
1838
169
5566
123
139
577
5465
2834
717
695
694
232
345
618
129
695
102
2064
3254
13943
149
149
572
13935
151
993
2827
11064
566
96
224
221
211
119
1864
4560
4095
2793
1387
1473
4027
12269
3368
288
1455
2321
110
127
680
142
172
104
51
6270
2289
83
139
829
87
6286
619
195
198
92
218
149
614
1072
149
102
42
201
595
847
8927
4993
1892
876
255
207
993
59
5347
13576
2007
110
149
56
57
58
1330
75
409
412
1913
56
38
66
99
88
58
247
170
982
952
9517
4554
106
8347
3396
1638
8602
1635
1326
67
1603
1878
8822
1791
5669
942
24432
9077
4915
1181
309
368
298
434
12
140
132
102
194
123
194
34
112
600
3614
78
114
72
120
34
151
62
44
126
110
36
210
381
122
36
385
159
236
225
1488
11281
5065
162
172
157
4056
3589
57
57
4867
48
422
1321
102
250
21
534
109
142
356
83
31
905
38
106
37
634
292
6885
4055
5063
1163
759
6532
995
606
103
5872
3099
3264
3098
5869
3929
199
96
1359
1865
239
187
159
345
622
48
1802
526
239
158
96
531
1764
8645
11534
3563
205
300
317
252
438
3827
3814
5008
1638
1455
402
543
2855
1418
5907
1295
2276
52
501
7473
2868
480
886
87
2069
1176
2748
1185
747
215
82
237
3643
1032
291
2044
9565
1172
1665
145
71
103
442
144
132
6900
7460
1928
2519
1634
6386
1495
8351
6364
3380
3618
8054
5220
2368
11045
5270
2238
5401
221
1201
358
359
356
353
4726
857
8960
1843
236
141
121
119
97
39
89
162
1557
205
8150
14931
421
729
1249
1486
2771
51
5009
212
3809
1987
4028
95
1372
926
182
15367
6508
318
4140
5065
1876
6132
4470
5751
141
529
1604
50
78
148
54
152
95
1348
159
64
201
80
35
26
173
5139
70
56
1362
96
143
1095
1940
8932
1302
8307
564
6108
1390
79
966
119
109
56
345
141
827
253
929
6886
3908
1204
1207
9212
1053
68
491
842
117
149
360
2679
8990
4073
2471
1918
11556
271
521
13497
692
595
2973
162
5418
9349
520
7261
279
256
109
65
54
9093
143
61
8896
534
568
466
331
10673
1203
3213
964
295
56
254
609
956
9395
321
451
1233
1282
1121
3657
5103
5179
5603
192
499
32
156
1368
491
256
196
238
75
770
347
4952
220
74
81
255
98
172
971
8913
1582
96
82
6262
9426
2868
1525
783
193
457
131
119
62
50
58
1044
5814
2029
582
473
216
43
47
77
138
4683
215
116
3157
73
8048
648
293
1018
1764
57
140
421
641
47
51
398
147
53
640
293
1019
189
160
1401
1127
1181
6009
3277
1439
2360
7376
2530
3128
9348
1168
8886
4675
6843
275
4133
541
8625
489
9478
8914
1620
1571
1254
430
241
222
146
3436
122
1632
221
223
150
2339
7965
198
182
9224
262
66
437
12697
37
723
8548
9256
632
7886
185
157
108
1961
412
108
88
155
186
139
2321
60
1171
240
358
3735
8793
6948
503
9498
3923
1400
209
191
240
2353
223
137
563
1926
1974
943
74
429
192
13839
239
830
579
554
8290
716
2327
73
43
1331
117
459
520
31
215
190
2067
129
2483
7063
4438
1727
1865
316
5464
1447
2525
168
108
192
543
306
914
91
492
2430
1170
5076
69
52
166
402
2979
8914
5214
695
5505
2956
1951
3677
1084
56
1085
920
228
33
57
9002
8935
349
265
9157
576
213
180
203
269
738
55
2147
798
269
738
55
845
684
180
1856
8820
1657
2469
755
4629
8193
3405
670
445
7208
4021
6419
2305
2352
270
1152
9461
349
71
110
120
168
138
1349
127
1694
9929
57
2778
671
144
3793
9429
143
1444
71
1863
568
5899
566
1127
670
1507
1252
2963
603
1218
5612
1179
74
228
1181
818
288
203
442
591
3205
445
151
1901
212
270
133
123
755
1469
359
512
485
310
6393
13761
815
1352
125
204
1949
296
4435
2328
1782
3636
8958
5957
1636
5540
67
1600
5322
10619
890
6471
404
346
3141
6312
5387
2322
2380
142
108
52
30
128
134
84
62
258
117
116
2038
300
1604
2376
301
55
51
113
514
1381
1296
411
569
5031
7348
7903
3900
66
1471
428
493
755
703
1649
6749
12007
6404
833
6647
347
4715
1824
2604
769
640
93
1689
119
122
133
69
30
111
2238
229
41
826
124
135
1203
2668
1462
595
7522
560
205
330
483
29
204
224
119
867
575
672
1380
454
477
3522
217
936
714
704
246
466
3764
2190
9133
2563
173
2916
1821
2771
207
160
436
2854
240
438
1527
4651
890
1929
110
135
2639
564
316
135
1645
155
183
8880
295
516
1168
3211
9409
2308
1809
7379
1251
971
1162
213
7134
196
7423
750
1162
6117
95
247
8924
308
2761
7355
10973
107
146
630
360
227
682
564
63
656
1565
538
727
1825
431
483
89
148
358
378
167
417
512
244
433
1253
503
1705
8155
593
116
92
177
11177
2465
9311
1114
8834
3538
8900
1194
1950
1656
318
1304
4873
6593
4475
3138
2195
349
9471
1337
1486
160
217
198
182
155
136
5796
2505
5519
5728
5167
3044
705
537
1568
217
8674
3804
13655
2060
1955
1451
2952
8939
2577
3685
945
1454
631
656
4033
126
11536
436
182
127
184
53
455
172
78
96
195
39
185
430
1156
8326
322
3746
7532
113
153
8083
153
1722
1170
160
134
494
115
79
113
43
38
187
124
109
166
112
43
215
131
202
317
65
3050
101
113
1173
500
4660
365
410
3700
72
53
5283
5438
292
3064
4784
8587
3788
160
157
1254
400
14764
966
2807
7596
9350
2820
464
5300
699
8100
83
1307
1398
6478
10054
2375
94
476
7421
5981
8838
520
9341
778
448
3253
276
445
1954
8855
81
904
84
329
213
2687
2057
6263
335
4053
1310
180
214
121
325
325
9445
9419
63
35
217
215
77
131
2484
9412
2420
240
9001
8419
133
1024
3143
3956
3016
5249
699
8281
149
40
700
1729
51
1431
3015
150
40
3203
9936
13787
109
2180
733
219
282
63
1196
191
2554
517
99
9207
7031
140
54
90
94
114
104
1266
296
344
87
307
169
143
1427
189
1912
7383
5540
1282
560
4434
16952
7024
1262
3655
228
111
30
69
118
108
2841
71
70
317
4580
6074
5016
70
707
974
163
344
1219
6819
5980
2418
2255
1516
11705
210
317
3259
908
1308
6972
1023
373
3658
305
509
5512
479
1918
9202
894
92
4678
1018
167
2164
547
48
263
620
746
5492
255
153
496
849
292
176
931
135
51
1575
1252
1221
297
678
192
893
91
104
138
88
4632
64
428
275
9858
3880
5920
6669
94
9208
5493
5710
93
551
241
404
65
7471
695
6653
1673
5244
9359
4267
7604
1286
3756
1948
227
743
621
108
104
2607
8857
1723
454
96
104
86
80
11489
8927
395
172
130
49
475
123
56
4874
9336
2511
91
3747
1383
985
8956
114
6219
702
5292
1055
57
9308
996
4364
9183
885
1950
353
227
506
1236
1600
97
68
158
7694
12677
14013
3338
1449
1639
2212
421
4359
1719
5343
124
645
340
227
1594
183
463
867
90
5767
4660
350
350
2007
4620
348
350
6562
1255
422
547
128
83
904
156
9150
1389
77
6728
9579
2658
5109
12642
4097
14877
4754
4779
448
1055
82
25
87
47
98
94
99
129
660
110
29
102
7503
885
7473
1978
5056
208
2051
179
67
4256
97
490
469
626
1969
198
109
196
318
53
370
512
469
238
1379
4563
1274
94
371
5689
3916
178
39
221
2161
183
67
4281
97
1910
392
76
118
82
3178
391
76
118
331
470
9478
290
243
1977
199
109
198
310
53
372
513
470
63
1625
2754
7800
1918
9243
94
89
159
307
1831
32
8962
2434
627
1902
159
146
473
411
4485
1279
546
1863
407
3397
8227
704
2663
359
8019
694
5224
6130
161
39
208
2223
183
67
106
103
89
159
1112
8857
1671
861
1614
277
9383
46
234
2333
619
46
238
9088
1829
190
159
42
86
2979
1843
7308
3777
17
52
827
510
103
8894
194
104
193
4433
8595
195
125
427
1424
458
441
1870
1149
5161
8835
13479
6381
1863
218
1172
862
704
462
687
125
715
896
1456
998
494
1534
207
7432
27
4858
7293
1257
3313
1277
4979
388
290
7324
1979
15
169
142
4127
9420
16598
339
847
4969
1258
92
470
120
238
628
1403
2240
630
573
1219
137
446
1370
8493
80
32
199
49
142
387
1457
669
530
3561
1180
83
507
501
2717
302
501
1488
1913
93
9985
310
1442
1393
914
208
2856
3719
9750
2825
1097
323
136
3101
323
136
1653
1080
827
1266
1007
9967
14918
5395
1917
208
487
5303
154
2590
3045
1930
4028
218
1201
1154
1732
4774
5150
167
238
1915
5660
1788
7331
1558
321
221
121
128
197
407
152
103
82
85
455
200
127
277
1352
540
353
3579
1028
352
1445
3627
7773
1655
137
53
1953
3795
294
4965
6751
832
1115
1849
217
548
759
620
3945
9924
2546
1298
376
2368
115
1224
1160
43
62
90
56
152
196
189
225
180
1760
1479
9305
7578
7333
2287
7505
100
9425
6364
1063
483
93
1332
154
10368
5463
3713
817
5713
1899
3165
1265
2355
103
2804
5587
988
81
116
67
83
479
94
36
143
88
388
87
79
143
7514
1940
56
366
712
786
896
1426
13354
7823
613
449
3622
107
216
465
550
680
7122
3011
846
67
1130
42
387
2304
67
1130
679
8517
4651
2757
137
219
11706
125
442
385
2685
203
60
1183
22
1883
860
3980
7147
1060
197
64
5362
7320
2323
439
617
48
1075
3576
47
8549
2881
1516
7493
85
1527
667
429
482
1659
172
624
10282
1670
14091
3249
488
500
337
6701
7503
513
68
2239
1274
2751
534
163
9065
200
1723
1745
1529
160
85
1819
56
108
81
192
7534
86
321
132
13945
121
57
766
61
84
133
76
485
229
576
1209
1406
163
679
323
864
53
164
386
638
427
127
59
1596
213
195
680
333
294
11606
647
3332
6144
649
5450
1988
114
219
220
327
1263
2792
1018
265
6782
347
4705
538
596
205
737
6158
7432
3395
689
3743
982
653
4689
655
52
2013
2034
434
4132
303
295
164
69
1228
156
1634
551
363
124
709
123
513
58
67
163
992
9819
6965
6977
163
1407
142
207
130
286
112
1433
230
111
30
54
115
103
102
42
1370
665
56
293
626
53
549
632
219
121
176
82
273
576
1570
1554
453
429
682
194
162
596
6398
962
9156
3753
4678
1856
1862
4697
612
3320
5465
1661
5087
606
8272
5200
7017
5805
3153
364
1324
6470
13640
1146
4289
185
81
814
759
2347
848
939
372
301
242
4180
104
441
9054
2253
45
536
713
74
7306
4824
1282
2228
6397
350
4599
1320
1904
664
672
2143
536
921
7039
8958
312
11294
587
1093
1418
55
285
7490
386
278
309
80
4558
390
176
116
1093
974
1298
156
176
365
68
300
1977
319
332
139
1067
119
278
113
115
202
2831
204
699
71
135
1765
77
644
46
848
203
110
408
615
573
175
162
247
5513
573
175
162
3050
1055
573
175
106
1656
94
4015
215
119
47
323
473
140
376
55
114
74
1262
882
336
4709
336
220
12403
811
87
1267
941
1875
262
1127
844
2403
14728
227
58
1239
248
817
452
3584
1776
86
7065
3020
61
217
223
19
93
9554
1558
6895
2626
1365
3518
4942
36
50
304
90
65
536
1179
506
618
3403
585
833
3391
2833
1234
300
122
494
35
204
34
90
151
371
5594
739
106
1307
814
105
104
157
67
364
1292
5713
119
60
2877
4871
1677
1238
402
3790
2072
8096
1297
8284
8971
585
2524
2335
84
331
105
70
47
305
53
72
7800
441
4401
949
12775
1000
8953
2257
1193
8939
339
8995
568
1213
5461
753
99
180
70
1710
1946
109
1662
1669
344
3808
160
366
845
117
146
5852
9096
123
5737
705
5227
1644
476
415
944
414
1176
807
1059
338
2466
168
258
295
192
127
67
14326
64
217
1415
1637
67
59
6676
7509
1977
2712
85
283
239
363
594
619
162
100
1216
135
58
82
121
130
96
253
274
670
62
1434
478
3710
361
69
1017
1902
478
570
5390
1968
6344
2249
66
242
157
273
2951
110
2135
156
273
2366
152
155
155
155
205
618
362
117
48
1528
7952
9462
973
5930
539
172
9026
11739
9145
102
487
2260
359
34
60
386
1969
669
171
179
766
102
293
77
43
979
6095
102
4972
486
162
424
308
487
726
618
104
672
149
4537
819
7315
742
645
1411
5419
361
146
126
166
29
953
99
64
9300
8431
3853
1745
65
107
1278
1135
47
3663
230
111
30
69
133
108
116
1826
8925
6134
338
160
90
63
136
108
1245
5619
50
87
91
9234
58
87
270
1683
665
6930
1255
1971
172
86
79
1744
9436
11934
2225
11737
7070
78
158
216
426
485
8289
5403
704
388
3388
6818
3892
1657
247
121
1907
2353
1779
3516
1661
744
8808
2280
4598
4759
8952
4337
1485
196
1224
224
225
761
51
305
93
277
1289
109
223
112
1914
9543
5610
7315
4468
486
58
152
329
304
4273
7427
1746
711
1723
656
462
3181
1107
132
615
8049
1273
218
551
533
6629
8754
2773
34
982
1740
1364
4309
4018
3105
269
969
153
148
89
297
203
9241
216
137
111
258
50
139
620
342
222
7353
683
768
550
45
89
27
85
66
195
1126
3566
9341
5612
244
1711
76
425
1323
1712
315
2104
164
266
125
1867
116
630
3783
108
76
211
330
2181
804
105
76
248
1644
145
1952
111
444
352
109
2093
3926
218
1204
2568
803
188
3229
7524
1588
11887
344
2143
1469
344
9163
756
132
349
5250
6930
133
1288
213
292
308
244
592
1498
128
2174
9448
2261
9154
10332
1300
5988
4768
354
6483
814
727
231
374
648
124
50
521
98
1319
8542
8223
9820
7991
5737
835
35
154
167
130
52
6661
8996
1123
172
72
33
110
184
265
88
126
128
498
804
362
153
1683
83
211
143
78
66
12326
441
7622
4246
1666
108
109
1918
6625
2354
1882
734
353
2956
385
557
106
1361
769
233
3642
560
196
2195
1244
631
443
3219
558
246
1895
928
518
71
90
1643
244
606
204
533
1083
3258
58
45
801
35
157
98
100
413
1082
7080
5740
1389
1849
191
86
1660
5353
699
8112
1620
190
86
649
409
1536
149
97
404
2808
1158
4824
7370
2733
2657
1630
12341
1795
2005
13317
3304
3646
300
1122
3377
1995
1962
2606
563
657
851
82
733
1572
933
874
9257
2790
553
11743
2713
2436
953
13690
2966
9411
3082
3168
2702
9161
6537
302
552
636
105
9446
2193
7451
1808
714
5735
7789
8363
219
174
979
375
495
290
5714
494
286
2698
2442
6471
7762
677
1863
568
2029
5892
5357
179
819
13575
301
272
291
9425
97
13419
2611
318
622
43
125
1473
221
459
4677
208
1420
317
479
705
49
1252
4626
5255
3876
93
521
59
2780
760
98
375
61
1911
8086
619
432
3832
877
497
439
486
44
83
180
80
5375
5584
1781
1398
5297
1559
8465
6177
3637
205
2626
9604
7604
1726
418
8586
5264
1086
314
2655
2788
8869
6725
39
140
1710
203
93
275
1165
390
1295
748
1726
6413
1250
8944
559
685
296
374
412
1961
7530
660
194
144
9334
660
104
202
144
123
380
4723
380
92
617
5666
193
99
343
456
744
3966
8857
2167
2226
1964
120
365
325
594
549
227
551
104
8363
1113
5340
711
552
1638
1886
2918
4429
6874
5406
2271
193
2871
556
498
193
2871
559
375
234
3077
1661
415
537
416
170
58
26
186
6423
4029
98
757
65
255
72
1006
170
160
1274
4954
473
2428
1223
1825
311
1026
14772
115
724
86
121
140
170
394
106
674
86
350
10862
490
2232
135
4276
6196
5234
9580
1291
179
56
48
70
117
62
1416
460
251
1395
422
104
1383
179
1073
3189
3723
9463
3860
372
59
86
9172
2596
4221
14094
42
158
183
301
332
878
351
187
887
3037
9186
1589
592
3222
363
2904
3340
1448
383
8154
385
639
2501
8902
1381
1968
12786
621
2002
2039
126
804
67
115
240
467
1518
1083
69
178
56
75
9245
2645
6140
3476
2790
10972
3901
9655
3940
4974
9202
7270
116
85
1362
552
795
86
383
387
601
298
1038
8863
2235
297
623
531
1089
320
3043
441
3933
9708
9077
7480
7376
4955
652
4488
5449
329
96
79
74
93
252
188
4715
194
2636
1560
167
1007
4517
6014
261
179
118
31
619
262
719
121
141
92
278
8296
697
5338
177
9331
1328
92
1216
144
766
2999
61
140
339
101
9724
1333
4661
1425
58
350
303
163
352
846
196
850
314
269
146
68
102
71
7385
95
744
667
4862
3388
8935
5523
3242
4602
12283
6969
6806
2806
4438
338
466
5318
1869
93
186
217
3093
93
186
217
3737
1763
8957
769
101
112
833
3218
1740
4296
308
492
40
803
1013
9371
424
274
2931
9445
7644
1291
162
149
56
808
76
284
409
285
100
77
6318
6215
1819
2833
938
1176
131
6353
2872
362
140
146
464
465
54
146
1646
567
6256
2673
252
1433
2911
1138
1847
15015
1854
1427
1857
828
322
3055
498
127
8811
8326
740
3996
225
63
76
112
45
90
64
8029
66
333
99
243
115
118
174
314
1058
9488
5743
1901
542
5943
541
1246
126
199
101
9363
5140
3255
81
68
609
9455
1041
56
10721
597
36
1169
1940
1267
128
557
7399
860
146
7253
8776
54
828
197
677
208
126
71
8894
430
2647
364
279
119
541
1558
142
231
401
7458
378
5259
2306
833
122
3109
763
124
623
372
231
65
404
212
8026
10217
61
394
137
113
346
59
42
31
245
1204
591
615
4168
1026
11081
328
1279
2060
1559
152
7019
917
5209
3750
809
95
551
130
628
349
228
231
551
70
65
378
899
310
13568
345
14924
3530
2734
4331
1737
249
638
1544
1273
4050
364
831
349
5581
751
202
95
120
153
313
97
183
1993
3321
2737
181
6993
690
726
226
372
627
122
705
93
2934
4001
458
4141
2296
196
5722
529
2207
194
8917
196
454
876
466
1844
87
207
1955
7153
181
87
1352
87
205
1949
11895
106
1657
592
763
107
385
283
8856
137
583
2572
7243
2555
1478
1864
256
760
453
177
2397
255
444
4358
837
55
1242
65
1804
851
55
1242
65
554
645
6285
339
867
49
36
68
66
80
42
81
507
141
194
5479
143
9340
4027
1281
177
166
653
321
75
427
299
561
45
79
146
170
85
161
82
292
436
226
13
44
1473
177
166
653
321
75
427
297
561
4008
432
3518
71
3101
81
7706
2750
820
9304
180
492
124
6131
371
7229
3773
102
2754
202
67
126
264
259
267
267
831
36
190
293
1416
1318
7523
2229
9025
5297
355
139
5679
1909
417
50
58
1330
8928
376
97
248
640
239
28
1186
125
397
5330
739
732
107
553
7315
201
10488
8950
3267
643
419
426
78
263
204
660
133
195
163
1586
57
127
708
70
91
247
169
51
830
419
427
78
254
204
660
133
195
163
1402
174
106
3605
108
72
83
56
89
8528
8963
333
132
120
223
5694
3584
127
1932
1848
3956
5249
391
669
274
274
432
2924
8265
1028
9685
829
274
948
2139
3849
6895
5578
5118
6872
1721
268
5498
11977
58
625
1334
2995
302
134
220
83
520
107
223
4526
3727
4797
4960
4538
3663
66
2546
3798
2042
4156
14867
30
10582
7146
7390
2436
3868
4836
7298
305
186
262
348
878
223
177
744
106
174
160
174
112
1012
7710
236
141
118
9419
407
840
82
7372
95
11
85
117
78
428
262
139
224
173
140
224
213
2849
157
19
7041
4238
68
1657
374
3614
175
1213
36
2126
374
505
3677
1521
1266
2023
33
111
30
69
127
108
119
3150
11620
2373
2129
437
2876
75
3512
2939
323
774
728
97
197
534
66
767
1131
12367
343
1814
280
5461
78
319
8031
5869
61
81
75
517
13628
9310
735
481
933
13627
5464
9029
5766
678
209
109
32
3675
8825
5210
271
110
4996
110
1138
9078
9643
3844
1492
117
144
2220
115
352
124
7466
936
111
113
103
55
178
384
613
647
1757
493
128
151
328
211
76
98
454
76
7317
5004
126
1597
1236
775
2336
2978
10672
1693
4358
198
9538
149
84
7213
1456
523
8343
415
643
136
5642
1447
524
8340
541
657
3617
95
1944
25
2900
216
121
466
8803
2562
288
646
555
12
2045
95
1679
3132
8445
5179
3944
1105
680
196
150
132
44
87
1124
637
121
119
223
691
104
67
279
296
41
203
294
553
159
107
546
3304
9061
521
8545
3456
7121
9510
728
9513
2223
1768
5482
75
122
703
8865
384
169
120
1017
40
43
115
122
9400
470
2951
422
1286
3246
5238
2446
296
587
197
193
5651
3249
429
1268
527
121
38
1416
1302
60
91
51
52
145
73
189
5106
148
748
112
171
275
705
99
112
329
44
48
606
792
479
180
327
7363
2839
5438
5122
2453
4549
1022
1980
8016
6197
3623
7645
69
3189
1684
548
7401
1978
134
1743
169
3724
3351
11565
2414
11603
1276
5845
2884
1618
65
518
237
65
226
369
621
122
58
564
97
567
75
693
2938
733
309
974
323
2704
1185
1140
47
1942
4324
1649
52
587
690
32
195
1228
415
135
257
245
929
10449
8950
2581
582
3581
893
13845
991
1552
693
300
138
1239
1120
7015
2249
2260
6906
3676
4753
2188
2285
78
13810
41
173
219
312
863
380
141
730
95
9264
130
209
93
257
616
82
183
37
7111
1309
4549
4199
279
81
132
309
892
111
235
182
67
625
11050
194
1735
5289
3476
285
7494
1986
321
175
9289
674
643
42
177
170
203
217
187
1688
446
875
159
769
146
846
55
853
477
3215
55
853
477
2576
148
120
95
51
393
9337
321
5234
8870
3587
1501
193
316
124
14001
530
473
5492
537
1885
70
511
2137
180
161
739
690
1921
7470
223
697
600
128
691
107
521
1624
3952
698
8397
336
3922
694
8456
2326
3291
10655
219
11538
5968
6037
4465
12620
1425
177
132
58
1343
8892
841
160
195
406
96
156
97
155
274
592
86
3283
810
4086
354
1067
4732
351
353
353
449
172
590
1384
110
275
209
8107
491
5826
5421
697
8666
451
384
248
5527
384
1659
64
3135
91
236
590
211
2547
5770
1057
384
1041
84
100
161
131
213
218
1264
8858
10262
368
107
220
139
13298
248
183
59
965
260
8848
198
2295
51
57
572
95
195
625
392
1572
920
197
3615
49
42
240
41
8879
110
2509
8468
67
1284
9290
366
2055
138
9178
154
432
1768
2827
8904
6011
224
254
65
223
121
908
31
116
122
363
139
658
2265
58
479
2517
2454
321
1098
4737
868
479
6658
895
100
102
122
79
150
246
255
13670
656
398
7214
83
11004
1894
138
483
5471
482
138
486
2822
9063
53
693
694
113
122
38
65
229
73
239
32
66
225
638
8941
92
214
7579
92
214
572
342
10548
98
566
1207
190
168
261
1912
9355
3491
932
8933
3766
354
356
6651
3609
4770
2932
1961
2190
1067
4239
345
168
230
481
645
1251
213
249
2429
120
418
159
2707
325
79
702
407
83
5802
1314
524
9344
8845
7111
461
264
8910
90
735
13692
4481
982
2890
1986
7484
3621
4947
1080
105
332
114
320
123
132
184
93
255
915
8918
7972
82
219
203
181
150
121
1236
305
506
204
160
2839
8330
1059
146
129
67
171
1913
243
477
84
137
171
692
127
2003
8910
6577
397
287
3699
458
2036
6268
120
119
34
1199
2329
137
359
172
142
123
123
104
69
87
2981
4258
6593
1320
719
129
1163
86
219
1744
2432
5059
699
8229
6935
1018
107
197
5047
516
7433
6044
5604
9381
3670
2309
245
12957
90
68
1221
248
201
2425
436
3907
4848
1702
3187
675
2763
974
674
417
285
183
5691
4358
515
2136
347
347
4752
2591
126
4417
1418
515
3837
1831
319
59
477
1280
566
10120
89
541
40
8080
228
4342
62
9987
8922
225
87
68
63
84
261
1721
6376
13819
3038
208
122
51
57
566
3645
9362
5268
134
110
91
97
549
74
2694
715
68
265
90
315
6354
1989
233
551
834
153
892
79
260
875
292
1112
154
1133
4412
2614
135
1074
5212
694
8187
3329
3924
1180
4239
81
69
3509
143
47
671
123
662
448
14540
64
190
448
119
5251
3351
454
175
145
625
297
4427
2429
1988
4432
477
2675
118
1724
74
5201
74
302
3814
9690
1057
1564
7166
4473
413
458
2512
214
1246
57
1896
502
89
639
240
8851
119
274
464
109
136
265
261
377
103
693
131
3120
8525
697
5225
1136
3768
220
828
1879
7468
4444
1884
2843
497
515
1433
1139
1205
5072
923
214
903
1416
459
512
1464
6386
64
1365
9991
3867
833
196
535
1618
3967
558
320
839
110
312
9651
318
264
83
8960
100
4619
1049
818
4671
13394
284
13610
1199
5876
5337
6447
7868
2700
355
53
7361
17
52
73
8194
3678
3672
229
111
30
69
102
107
119
7664
1908
51
227
73
240
156
63
9187
77
295
9439
67
71
220
147
166
212
46
247
227
1836
965
739
99
2144
55
72
8881
4528
8976
63
191
9276
1361
2785
486
479
9497
2922
10593
1749
1901
3061
2252
309
86
149
136
13665
1338
52
8924
61
78
98
320
81
143
323
107
103
184
155
114
137
150
1250
1258
1788
4942
4908
1908
580
5641
472
574
4844
1378
9373
2664
4038
942
13297
142
1557
56
36
101
175
232
50
55
253
203
194
99
149
406
1079
839
2120
442
358
4741
5985
1669
159
1925
7750
4575
1266
11238
2112
403
2344
11518
11930
1216
1635
35
203
117
5828
4291
7408
8852
6174
3731
9341
1154
9218
4145
1040
3215
1073
322
672
204
12921
13785
279
114
148
172
9212
95
9664
568
91
1351
254
191
1324
240
306
384
4549
385
95
117
2199
126
763
5355
698
8281
6522
117
103
81
37
113
9201
9574
46
1252
14756
36
68
109
639
150
4146
1143
166
131
188
238
430
515
5273
719
3607
11813
68
1520
3083
14929
368
191
59
132
85
166
42
219
1581
177
3048
9244
5131
177
418
2080
71
5242
71
219
291
5394
2411
373
1267
8943
6240
8814
6815
1180
1022
8826
1026
6010
1874
266
324
1033
1870
240
230
727
1093
1069
171
304
1062
49
111
9101
88
3838
4767
148
5275
9318
340
9166
7953
613
13791
2166
811
13820
3130
2331
249
1548
537
5340
450
693
232
296
260
241
660
146
547
8667
703
5971
711
133
150
755
917
13927
183
732
7320
2579
67
9349
8148
14893
2867
1896
11958
55
391
16
74
2772
2349
29
48
8935
1191
1901
1922
2928
1699
4447
1455
1084
1624
813
515
922
373
165
2412
991
373
165
646
1183
522
459
11020
306
12150
774
7806
3150
103
313
370
956
1484
2911
182
103
5018
160
4922
1454
4941
1590
1966
3361
83
508
314
1896
164
47
9355
313
419
671
1011
1225
202
610
209
1839
475
411
159
1051
450
13671
231
143
6473
2481
473
112
189
51
36
2613
9276
2794
8860
2437
57
343
3494
5643
1942
3661
5340
1683
3556
1941
1769
3957
1199
80
4566
1580
170
220
672
85
486
210
1733
6111
1093
191
397
64
210
202
214
101
538
108
889
196
270
8952
1336
1482
2211
4079
1798
4574
897
1319
868
1794
3930
6429
2137
5134
398
882
9231
2318
203
92
450
420
215
111
97
555
1865
3177
2604
268
90
2657
555
760
4137
6315
3134
7827
9600
134
3434
1773
9150
821
2270
3318
228
5596
2499
1705
818
1795
7388
142
7949
210
2300
492
392
1450
1903
513
6004
872
5834
2477
1540
721
459
8247
453
7847
8282
458
543
2392
204
5935
3663
46
6409
1223
3501
2175
8394
303
3176
3070
4726
53
4393
1483
1721
2343
6777
7366
2304
1281
148
1110
8111
75
4019
9768
1956
453
185
31
168
715
800
3429
1664
2138
834
2407
3054
7899
7547
2460
6059
1320
4906
8895
2517
303
127
148
1167
181
590
4966
1828
9228
7289
835
4624
209
5175
2191
6699
276
596
8722
9374
2970
472
5883
1847
3239
8922
1785
1526
5261
614
163
335
548
439
1625
75
63
192
279
134
4792
352
4704
954
1084
473
42
669
9466
1561
1333
342
6431
7031
14836
44
992
6885
44
7340
631
1423
287
911
604
1100
1811
2351
279
309
191
168
161
7369
466
1437
9284
2160
7392
616
195
280
43
506
343
133
346
75
143
1191
631
282
9284
100
391
3546
809
266
1074
627
2705
285
494
310
122
71
668
4169
295
5228
13830
4024
100
1440
37
287
2484
2968
556
196
9002
195
2302
4596
533
115
1955
1753
220
2521
290
458
81
3091
101
112
1172
492
994
1178
139
195
763
60
6031
98
541
183
351
9358
3792
4608
222
670
331
194
5361
3799
1162
854
671
870
5583
7317
3839
9581
304
1065
543
2638
1712
1414
3447
475
8275
7635
2657
186
1006
2384
657
383
1453
3419
773
684
236
1058
1298
1853
6858
1900
6726
2525
9793
4002
1394
757
78
1951
9249
693
115
2256
379
132
39
344
209
387
69
149
155
551
2316
298
297
287
210
390
3564
9028
5425
1923
7491
1941
3922
2310
1457
4560
479
653
1470
96
80
551
65
131
603
707
227
210
551
1800
4611
2316
1063
600
9187
5484
1082
67
2351
230
218
3578
2925
67
957
99
147
163
138
299
1093
125
120
649
322
254
68
541
567
1162
8501
120
493
1368
112
115
550
57
3333
115
115
31
81
90
32
396
9186
4069
9802
216
89
142
361
3236
54
97
220
1727
193
746
3881
8176
702
5302
6949
799
11956
1710
3624
4021
7810
1592
2200
1385
2565
2115
169
2645
70
78
62
658
169
830
159
2528
130
104
413
244
7036
3718
6441
240
3889
1602
9566
2344
11651
8696
3112
2232
4823
350
426
389
6482
205
32
841
23
116
7307
9075
719
5493
342
313
197
145
34
1464
1028
11093
2702
9307
8531
8918
337
303
493
2143
343
921
1271
2031
84
109
4798
232
314
166
259
155
123
135
120
189
615
541
2814
1807
964
5181
2356
2309
1458
1667
118
3122
670
210
5854
419
6035
3241
710
236
404
233
362
625
125
710
92
9670
8347
3159
755
2490
234
66
188
1330
308
6479
342
341
342
1690
1148
213
636
208
71
39
384
158
113
1346
117
224
537
560
520
88
155
200
110
78
123
82
16
27
1188
113
123
1188
205
949
118
74
2532
12756
3063
5964
8889
2032
2614
1867
334
679
16
189
3974
15
7456
37
1967
6201
6746
2849
3585
143
63
1894
106
265
205
8981
103
450
152
153
751
198
223
1310
5060
4763
351
5197
6483
352
348
4693
1292
224
7460
84
109
369
92
321
87
46
8908
88
1457
2059
463
220
2251
365
47
240
2673
11200
6200
8960
266
115
215
176
1860
122
137
792
131
712
4692
8934
2433
8882
3998
487
39
98
108
96
164
566
460
2554
622
97
1259
460
1923
529
5256
4133
194
56
311
70
220
99
242
1495
434
616
1106
2874
9215
938
5943
7751
1495
466
224
273
13398
125
3644
9156
5480
47
62
74
65
132
87
4725
1269
8392
4694
343
6470
782
1437
594
6265
5398
5132
56
112
85
112
1800
596
342
3267
7389
2187
1758
42
290
286
65
670
96
163
220
5239
220
220
1824
995
80
2892
13944
2837
265
12481
2843
414
384
919
6039
5526
11143
360
9098
6378
242
1383
124
9143
363
2997
127
1553
489
163
421
489
712
3292
2994
127
1005
777
579
149
93
86
212
669
5144
4126
6439
4716
347
6529
166
4698
347
6648
858
4694
5338
1484
290
1979
13958
4575
1069
9565
11965
165
861
323
686
1587
64
199
593
101
94
91
224
148
53
860
323
686
1403
7978
703
1557
464
7369
7816
5397
7335
5289
5295
7349
4013
4089
1340
5691
589
885
654
3247
147
2050
73
108
133
69
30
109
2297
228
225
743
77
616
134
86
41
3435
461
71
5155
9277
159
700
3530
9907
3791
6156
1816
444
72
600
3609
130
92
48
108
30
691
604
59
73
579
654
6919
172
1567
9367
1917
13012
81
334
888
9434
438
478
633
8164
1126
2578
5754
1793
6144
14073
6644
1404
1860
2873
7260
148
1034
1156
117
95
545
65
138
623
371
231
684
543
65
34
519
617
9007
7339
97
614
117
648
31
153
14988
190
225
65
282
235
521
58
183
416
2489
63
1621
4705
79
2645
478
251
611
139
7085
640
1885
845
52
369
2568
201
199
4302
96
517
82
124
614
657
231
685
518
50
4165
3106
2513
1185
452
2047
376
471
59
443
275
500
82
213
1481
84
245
90
948
354
303
252
580
3002
6037
978
1254
7046
7785
49
399
398
144
1884
64
88
39
236
300
346
566
68
207
1888
8957
130
1464
2425
659
4920
318
525
506
186
155
2068
1622
113
1627
7022
4650
6067
2087
272
190
173
114
476
2587
6687
225
188
76
135
830
144
9089
9405
36
122
145
8917
146
56
146
6888
62
9127
39
986
77
3314
776
243
1370
234
1364
761
48
938
2613
4069
557
401
8278
401
1455
4013
9294
3019
356
749
5299
763
370
6125
127
4723
4858
1013
87
169
225
705
1163
917
1349
874
581
89
77
274
162
86
968
429
1282
309
1317
136
97
169
13693
148
65
7356
8561
9778
3574
1628
7788
1613
7722
2785
1051
222
3480
2141
9562
1856
79
361
4593
9205
13690
103
583
61
5574
507
61
1887
311
615
125
263
70
98
86
54
54
40
118
113
94
425
1874
142
461
9191
3161
8851
5091
147
7492
8839
997
573
540
9483
268
1884
2975
73
3070
289
44
130
64
1255
413
234
582
777
153
313
44
4304
590
221
908
2293
625
2638
13330
2725
2515
107
523
287
169
408
421
2245
1104
2361
175
6115
175
575
2397
185
195
69
7329
341
3294
8824
2832
1606
9381
5035
954
67
92
74
454
1152
100
111
660
155
87
8960
186
125
211
2180
1433
229
440
3594
233
76
994
1121
907
280
5067
1192
447
250
303
1610
50
7487
670
1060
1124
1143
96
45
199
177
628
204
3740
94
9313
9415
1063
610
2780
138
475
423
644
4690
1863
446
392
93
2131
1216
350
3587
394
93
1038
8925
628
70
149
28
78
102
208
9023
7275
2030
4313
7639
3054
8578
309
792
88
1284
243
442
412
138
4683
347
6638
1328
214
234
50
131
163
463
136
131
237
1663
203
3499
3938
3942
193
951
313
555
871
1669
114
426
2978
2319
114
424
126
93
312
1263
1184
112
53
125
408
160
142
33
118
408
279
195
417
3631
9736
9059
8863
152
119
85
791
2838
95
80
769
124
642
375
226
685
80
598
58
7382
6058
2324
38
6704
354
4762
2995
9967
450
511
452
5713
453
5687
2483
10281
9310
3530
66
1870
1206
3442
2852
623
5848
1107
80
13728
11949
1168
694
9765
583
107
73
615
2313
95
520
57
9117
1671
2467
525
465
5688
466
27
1913
5856
7510
1072
14488
1878
110
2943
87
440
198
273
451
5525
475
1862
516
285
1478
750
8330
751
564
98
1087
95
13426
692
8969
3315
9726
136
136
420
694
13201
477
3894
902
904
80
216
156
2015
711
9104
8473
7100
1922
2373
8361
6136
132
385
150
1642
5579
10581
1958
1469
1552
63
158
497
624
230
72
65
87
127
455
1211
1133
3684
7352
1668
5498
12278
192
1391
8998
825
789
380
359
153
2180
56
12010
11914
9349
4322
67
970
133
5656
1316
87
135
127
12735
9578
9158
119
3069
8812
6097
183
1407
6501
1873
1730
1175
2952
3299
9018
44
648
1288
746
63
86
171
239
96
47
20
132
1256
664
2001
8946
2134
802
736
196
750
4257
7246
442
636
542
129
77
102
155
299
703
143
1398
1138
237
110
30
69
100
106
1891
140
2235
5344
702
8186
1737
810
58
2172
664
277
524
8928
111
91
581
58
1427
1366
1723
152
612
2811
154
8606
4259
3134
454
239
404
228
345
637
111
522
91
2422
1223
1010
125
160
56
54
118
86
4063
1298
8114
290
74
171
408
168
456
861
8073
408
8269
695
5482
422
85
45
7413
3684
5371
2135
2036
7521
1968
110
59
71
50
50
112
1334
633
152
728
244
7180
13743
70
7443
80
61
1659
507
5507
249
373
1985
340
593
9326
7257
154
6286
246
1205
2104
14956
9220
2206
4536
5075
699
8455
4579
158
3943
80
290
1348
1648
3563
106
226
8743
4690
47
1350
2718
5092
633
748
12387
8883
59
1399
3022
2448
641
317
1149
2844
4625
2889
63
2736
1290
4842
60
68
63
76
101
1228
118
1282
479
6139
459
37
2713
6265
308
2595
2821
315
1839
3138
10737
9264
662
4902
517
3883
1160
8826
1816
8904
1397
9301
1982
56
64
333
63
5805
3051
1791
1240
87
115
98
90
58
213
4049
312
519
1983
1479
630
5043
701
4028
7217
3229
624
549
4364
423
9429
3366
479
83
3517
6004
15397
1936
3035
760
131
290
44
133
64
1089
92
194
657
4517
4969
4153
338
3309
669
3447
13661
1178
521
52
132
112
111
179
4665
173
55
65
219
2297
3842
4352
5346
2336
537
1882
766
716
477
6608
10361
56
1182
2781
6349
9875
97
58
680
627
505
727
3780
4630
4418
117
1335
159
123
464
171
5002
7329
7888
141
120
1114
184
98
46
74
62
11890
55
7266
7033
2143
58
94
62
46
660
92
1880
120
829
2287
230
111
30
69
127
107
120
1672
229
5885
9478
3033
2226
4229
2050
374
2534
1593
149
3203
1501
837
930
363
200
404
8860
227
339
632
159
88
253
582
122
603
491
3050
298
521
2917
298
519
1526
4148
793
4621
14987
140
347
6491
1086
8268
702
5159
116
3635
501
7427
193
4054
4408
2295
4131
824
588
834
9545
2686
2831
496
105
2579
715
187
2404
1329
480
4746
4179
57
690
523
95
518
97
592
2169
91
6051
2183
1274
531
441
193
2195
9093
5110
2640
3715
1594
625
9378
6154
185
13339
4308
1774
5334
9263
949
871
3033
2797
454
112
1650
67
1799
2312
147
87
3950
13208
2264
370
517
7450
12034
834
6147
537
143
217
13600
153
8853
1633
1633
67
50
8977
702
161
158
346
72
349
105
5222
1170
4347
1354
1511
380
8516
4377
3548
1470
4780
5342
9241
8872
3748
977
4061
307
208
5425
162
700
9014
190
390
131
65
578
54
363
1031
9275
190
131
2702
267
407
778
134
78
3408
7351
52
12418
4425
8947
359
183
2252
218
67
5343
571
202
67
3471
2947
210
11
260
1781
3215
71
122
563
28
1049
166
2345
8932
3400
4538
1404
171
993
109
966
1730
5897
1013
286
65
162
368
137
255
104
545
54
38
82
479
14898
775
183
4189
5145
188
1167
162
204
593
410
236
85
104
384
393
195
368
5127
5401
3939
9750
317
9478
185
845
425
145
126
283
91
2687
379
518
8942
512
8551
7903
702
4536
800
599
372
802
268
169
507
160
7462
520
216
6702
6582
1392
282
547
8847
95
664
398
1158
175
2180
130
3082
148
359
748
167
2211
3402
162
1903
5686
503
27
469
128
3871
4888
37
4918
8904
4424
553
6867
6701
79
2139
2110
168
35
207
1925
541
1171
47
136
1442
73
146
401
1268
505
450
98
1138
32
1304
1866
284
1095
73
1796
7781
645
190
1372
11404
100
5519
2788
5219
159
212
75
151
701
84
6749
983
666
777
361
259
108
208
904
111
77
64
4589
1935
370
5570
430
425
279
14082
4531
4810
8744
4172
551
98
149
88
382
66
143
1248
353
962
224
254
75
609
421
5812
3384
2055
5525
628
454
5538
355
224
3009
8772
8088
9348
3353
611
67
5853
14069
444
12378
251
14876
3857
1398
82
1259
2676
692
1646
698
8199
154
904
55
571
82
691
78
1448
7691
6909
5161
934
6104
5181
1167
321
78
148
107
101
96
82
196
425
121
867
271
215
113
3520
2245
117
114
1644
108
342
116
258
65
414
47
85
414
384
76
170
1704
44
442
146
535
9449
144
146
85
3670
9449
6812
1953
7483
909
255
6032
35
73
7189
3561
152
2920
192
86
1923
78
646
1674
299
645
540
1085
229
1465
135
979
217
2415
76
6667
697
239
435
220
342
632
124
101
1648
90
388
419
88
342
247
69
194
2176
217
392
696
104
365
2177
270
139
152
188
228
2160
2510
198
2243
5323
1185
1541
76
7463
8955
2262
7263
5747
7299
1103
2650
2232
58
332
75
136
202
84
444
35
156
263
145
223
110
68
86
76
731
5718
1571
152
8742
152
978
3364
1613
12667
10065
5373
2532
2531
215
1017
154
425
308
489
724
1064
2533
944
472
422
4235
1448
3191
4208
2107
556
1115
6598
248
5761
65
708
730
54
58
393
5053
7273
3178
691
1058
4596
320
445
1254
605
86
1574
2951
7546
2012
4192
185
59
84
502
514
887
8774
688
381
657
518
520
420
529
56
215
183
634
9053
210
84
1189
1615
790
65
108
523
3688
888
9004
153
1565
9975
321
107
128
82
391
143
9624
3888
1431
1450
476
8314
512
658
11673
1876
110
659
195
294
2394
112
443
79
303
365
309
155
9300
88
183
63
99
228
203
149
197
609
203
52
195
600
348
61
1958
8901
7635
361
52
64
60
95
11751
58
143
128
63
9972
2271
1270
1592
356
300
104
142
477
568
46
1788
51
93
62
5486
51
93
62
135
564
97
56
54
198
7366
96
94
160
1478
677
578
5856
7442
1022
477
7383
13130
1377
463
1258
907
2989
20
112
552
1187
3179
5881
5478
3255
3204
556
915
112
2384
11173
1221
7585
912
1448
5245
694
5399
3035
574
634
1449
520
1120
152
102
25
342
3457
103
1916
2117
3076
1439
512
1552
2749
2935
562
264
9403
1741
8569
651
366
75
85
56
177
5031
88
157
56
177
1733
618
2039
342
329
9722
9382
155
9288
2200
659
1377
702
2854
2497
8473
1780
2117
151
11490
11954
6020
2717
4232
6670
1450
390
8272
389
576
737
2013
3483
469
396
3018
3032
424
340
340
361
4726
90
769
79
448
1030
9007
1766
239
9349
378
2304
790
7386
2122
51
238
1112
9326
266
108
406
78
5253
3268
7332
3971
6518
104
4393
4032
837
3090
3950
4728
832
5154
1732
301
255
117
233
1451
2905
6813
1056
1590
9454
4015
8882
2915
3704
4603
146
5327
900
4083
1275
203
205
1997
351
89
282
95
9386
379
647
186
6421
110
56
390
1111
8908
5853
670
5396
119
1973
4917
6250
90
2261
7168
9426
4221
1625
587
13634
7505
223
384
8198
388
386
1450
424
3653
1079
4218
45
1107
918
292
134
129
657
491
181
216
250
198
355
2434
1683
6043
8295
431
3591
2881
66
134
9331
9616
2908
2395
13991
209
9378
8056
279
176
417
1661
389
5532
444
53
326
98
13475
368
354
111
64
87
104
7745
46
82
1232
69
892
379
862
426
262
281
114
234
3286
2824
2135
4900
9657
10519
4004
5321
139
4739
14154
3695
175
1215
497
84
3898
4617
1017
3589
1376
557
433
2637
563
759
108
1034
261
89
13514
9367
5426
6052
2370
6363
171
190
433
404
1847
6205
2192
3348
182
91
71
368
133
155
4838
2081
535
1343
130
106
199
108
92
394
211
179
3026
25816
964
3260
7432
143
5870
4899
135
3223
410
181
141
83
168
1402
160
251
965
134
31
916
133
106
181
2462
788
639
116
2097
2575
112
1956
5256
1780
5230
1225
83
156
654
2122
9295
1540
14596
3436
10457
2932
346
211
350
3980
1322
2951
308
7109
1639
1090
6151
877
2111
7447
76
762
1431
670
2159
1454
438
108
181
2762
438
292
496
538
7970
175
44
108
256
160
89
156
1572
87
166
2405
1039
1750
7428
474
359
183
154
446
1452
92
256
73
39
22
169
93
9404
819
1399
1476
4574
7403
5116
1445
272
1137
274
157
546
276
1656
1442
1423
835
166
104
201
103
522
118
1187
897
3826
433
6473
42
88
1770
57
219
164
568
9549
1468
131
66
76
127
88
253
276
9746
4055
1217
564
95
161
4500
9395
4516
440
136
422
549
13779
215
113
110
1746
89
5200
81
53
277
9620
183
66
52
791
1584
1026
582
189
47
243
4656
43
940
189
145
1434
64
924
6438
8824
7386
3898
2946
116
1387
1077
386
138
149
424
72
4660
3921
82
123
77
102
332
654
163
151
11446
149
1563
1215
91
552
58
124
607
709
223
409
238
552
58
2431
1942
135
2253
120
5754
520
270
574
380
710
623
3618
8176
698
5333
3332
7388
309
340
282
215
13701
517
182
1368
603
198
631
597
88
1501
484
8278
136
104
3282
1394
129
414
181
310
37
37
157
222
379
158
4176
131
731
5753
452
135
3707
41
8699
329
5479
1094
47
437
3618
851
941
3077
97
8219
5571
708
107
4204
132
715
372
104
421
2035
455
3735
1881
105
113
432
3141
105
455
431
4086
878
147
13921
129
1303
5188
402
341
2639
135
30
791
1907
2254
773
7482
2367
214
400
196
1372
6497
357
341
2705
8896
1984
3309
13589
4102
106
196
570
4040
566
8726
979
602
4375
941
531
386
556
1901
1078
4997
1594
2744
247
3064
2966
9850
1958
332
1130
1348
289
1915
895
1598
3228
113
651
13654
8489
63
152
910
1712
628
129
169
218
157
2972
2409
43
2649
9102
346
210
626
143
100
254
180
388
160
114
430
802
957
4927
935
584
5257
2077
75
130
1929
88
3686
754
3582
7209
2305
444
446
3004
7250
4977
5389
1074
2549
1113
6834
1137
3103
2015
96
254
1715
3625
96
257
429
340
84
1545
23
4023
3148
5003
1696
217
82
1029
7441
3885
1205
409
219
206
8981
796
442
1865
318
389
168
59
49
194
142
22
8074
59
49
194
72
142
22
9452
4689
1876
6232
1958
3788
7406
1171
2686
630
32
251
87
7534
1953
404
1653
162
105
208
137
88
102
131
209
5441
701
7326
7627
1765
83
442
2255
342
163
819
105
154
220
233
148
6203
1751
9295
1263
356
267
2688
154
178
10609
10405
130
152
184
1194
2585
2489
866
3640
879
1942
2683
8244
8884
2719
1457
299
75
124
84
47
219
115
152
184
158
1364
302
196
2518
106
1015
105
72
1468
147
175
146
32
878
2093
2912
9076
1663
2602
734
530
7406
7011
652
1300
594
10279
293
7620
5594
447
14884
832
403
427
74
296
657
9383
212
1406
251
1725
309
116
1156
120
90
119
322
113
1474
405
237
3658
481
2308
4046
338
532
445
167
1557
5615
3400
1674
79
3754
1192
7419
7711
3618
137
6669
907
274
1910
850
2444
2235
8980
2288
144
382
204
2164
1359
90
373
171
906
4047
507
386
4358
47
3716
388
1451
2177
2168
677
164
6504
334
1828
432
42
2280
62
8418
4013
2541
1587
9348
7127
4825
416
236
3969
6844
4791
256
896
210
1255
446
332
760
448
249
3207
658
1229
2022
3261
533
27
2652
6799
91
932
297
234
462
204
2813
783
315
341
5756
2895
2412
3078
173
381
1061
304
172
346
1943
2868
9137
164
5896
867
56
817
2633
428
810
567
5339
217
4913
2455
191
57
5731
4056
511
161
334
2026
2493
581
45
6113
45
1813
1167
350
3681
51
436
1276
380
178
252
43
351
9058
76
202
80
147
69
408
74
1054
326
1144
327
1986
3167
203
123
125
102
74
228
953
55
384
5591
295
306
102
3462
124
308
102
443
533
8897
1511
31
1534
268
131
119
474
831
8914
6515
9347
2855
1194
79
2750
37
92
1471
2328
13105
1562
8861
2619
508
7265
5015
4054
6819
4660
6537
955
181
105
649
142
477
5160
105
644
6827
699
5453
2044
322
1249
5238
2785
409
2666
4224
8950
136
2260
4751
217
200
2788
3404
99
7349
950
3443
9382
5942
12267
1270
1748
2475
3326
2260
216
921
1286
850
6313
83
5237
6979
1142
7489
1957
2553
86
156
168
217
4342
1276
133
246
4124
541
419
412
430
88
17
414
108
246
881
8275
696
5471
12240
724
116
76
254
243
1248
1540
145
473
123
706
165
497
699
159
120
1040
520
2085
6419
1750
8943
778
7729
4090
104
1905
1069
6065
2722
1346
2172
91
57
155
80
154
40
2493
8745
2393
859
6162
7803
7059
611
68
1794
3432
694
687
227
725
638
146
746
70
3649
1894
71
358
52
4416
8820
3417
163
9430
1429
1012
7989
178
1372
315
203
4300
5277
701
7172
868
213
296
431
490
1161
1177
882
470
118
1468
7142
392
1411
454
454
3590
90
478
1001
2393
1363
452
3811
5055
259
156
5882
41
68
114
88
1358
1265
1369
7476
1974
83
92
414
1642
291
2862
114
8701
102
59
825
1044
95
450
364
226
10041
1700
3809
723
554
275
2761
1247
652
7820
8206
3471
1332
5001
2799
686
6762
6926
3268
551
64
258
1427
62
10389
2463
2591
188
2636
343
1344
6575
9420
535
4902
94
139
477
678
5342
503
677
2170
260
497
118
347
936
261
933
346
1572
506
1201
2894
1042
109
69
447
291
1636
104
2618
706
294
217
366
597
222
83
66
117
109
211
93
70
7203
113
1240
7882
8987
65
2097
212
6641
346
4731
5191
498
481
5522
1855
8447
3928
9629
2725
566
3605
350
3707
1877
538
4521
3378
6743
4999
5192
3694
683
1966
526
1629
816
680
621
711
11560
65
64
5025
9104
5572
3326
35
188
1268
369
259
176
6879
42
405
242
658
71
85
1846
4257
2673
4302
4142
100
10174
1275
3652
1166
508
1453
71
4404
7234
503
1144
113
101
3108
118
293
90
92
135
279
183
85
129
91
100
346
72
157
72
2619
9346
4025
343
4868
611
96
522
128
607
338
226
404
192
523
838
3955
3835
909
36
1495
7394
7897
4192
3282
476
2092
1034
9088
82
7695
7897
13578
728
1399
203
9098
938
280
347
96
357
113
64
2579
197
304
1477
124
162
884
83
28
244
156
666
1442
152
394
114
1279
7063
7765
6613
871
105
84
62
62
459
55
105
84
49
130
134
3596
6056
2310
3936
3389
2822
5280
12
129
30
132
4707
3540
8889
1593
180
228
280
150
9543
238
164
161
4045
1948
1678
8808
1645
2270
840
1569
1184
2282
7443
1039
5011
4060
715
206
86
88
117
920
12187
573
4339
2347
2993
2065
1986
9141
537
163
155
1285
32
209
204
146
70
691
373
832
135
1078
160
500
400
4474
9356
4952
225
364
1044
217
2382
3847
209
249
5331
100
198
249
1261
66
65
62
206
363
96
796
5750
168
117
2122
1283
196
4727
301
9232
1000
1129
9448
413
337
76
360
3655
1629
87
197
13959
173
406
105
9175
131
219
174
131
119
218
165
1046
14318
952
4375
7454
4948
5286
4224
1584
181
26
543
6706
719
3245
646
7266
8936
141
1126
283
1584
1009
38
264
417
50
142
460
660
2517
14613
365
140
229
182
56
67
1834
993
6222
44
266
84
416
118
1303
1109
272
2744
1589
1027
3494
9532
763
131
818
208
119
84
266
43
104
683
272
6516
4340
2512
1713
2566
5353
3149
726
1769
7010
2104
12244
8060
6867
1603
1769
718
1015
7186
7049
7051
1483
4808
4616
46
6545
207
105
116
876
62
81
56
568
4435
198
5303
1680
8609
4855
62
3325
1646
4133
1072
1345
12744
1698
1507
8938
307
710
12692
13761
293
3482
963
3872
1193
8793
428
1642
736
738
4313
95
551
520
645
11498
84
36
48
1505
104
124
336
2303
92
9911
42
6944
8726
118
135
5327
4065
1742
2806
6608
13559
11645
1704
759
5240
702
8251
7608
4400
475
1639
99
3538
363
230
65
3117
397
3969
244
1230
5055
10148
3857
12913
2234
281
163
1405
8881
12679
49
1578
101
114
1146
487
274
652
324
1082
274
770
214
120
9322
448
31
934
5141
95
3868
4564
342
6457
340
686
13622
799
1917
444
89
277
1425
88
1061
5969
463
84
325
258
9473
2465
831
401
428
78
254
204
558
1639
56
127
702
56
79
92
91
199
148
50
828
400
428
78
254
204
560
1577
826
69
902
32
282
46
153
860
84
529
915
3806
954
69
1218
153
843
89
310
883
3508
10845
3874
6791
1037
69
9419
7740
4604
535
9421
859
2484
1637
126
79
422
1369
2160
126
74
427
307
2529
626
3435
446
9618
482
2753
694
321
8943
217
1860
294
638
212
361
320
202
716
99
161
1409
6647
4759
4002
116
4325
4664
4433
1059
3981
3386
382
204
114
1752
142
9412
370
1728
6741
279
147
87
145
59
3101
101
112
1142
268
299
2970
189
74
810
821
307
381
9203
59
2670
2638
9195
6740
5398
1503
490
705
4919
523
1018
258
47
2952
8036
3232
1194
525
7284
3233
1195
525
969
4904
1308
4185
665
1208
1442
246
515
2058
102
82
4509
2425
12308
929
4090
2935
5450
700
5100
1256
698
8162
6651
5100
3461
478
401
83
500
3806
4510
2157
573
295
79
155
1890
177
1922
3412
178
578
997
929
53
269
6714
218
228
3463
6348
201
149
3047
8908
1751
9627
275
2623
485
1498
13825
1250
58
612
66
84
124
122
1171
53
6245
13576
8485
135
84
106
7324
94
3378
4376
1570
3493
9593
3967
994
699
7918
1293
31
115
261
465
5203
96
63
524
3345
1281
190
689
165
13881
358
573
2758
801
289
1165
490
1174
112
101
2648
294
189
283
57
94
194
4906
6006
5808
40
279
3092
618
105
108
303
376
407
6093
6326
4230
8902
351
7087
1169
3324
338
1235
431
297
480
54
60
438
139
793
362
103
57
191
223
297
450
125
515
217
191
607
531
87
188
968
1044
3231
325
4907
70
365
640
209
290
243
97
1217
469
1292
168
14054
90
123
888
8842
8876
109
1468
139
464
8498
173
1185
471
1290
149
155
1223
1356
185
11214
2255
192
133
253
144
159
110
109
95
110
29
6084
9359
3283
67
102
181
163
481
6713
36
157
245
863
910
1086
535
58
210
1929
411
351
343
668
2120
7379
530
573
5066
511
700
7506
6386
7531
556
410
2372
7667
9533
1109
133
386
805
7368
128
352
341
1460
11975
10993
6696
1510
2175
895
1422
3721
9419
3608
60
97
633
381
308
192
680
1402
151
14964
5590
13089
4886
9350
3532
8003
699
5567
150
465
1688
48
3464
765
149
465
1691
48
4397
10545
272
2264
48
34
109
4780
9129
35
225
1084
105
95
213
215
608
168
162
180
319
529
111
216
634
1141
1246
114
118
354
576
112
524
6673
11483
247
174
235
700
97
465
219
1100
78
2267
466
28
1098
67
859
211
279
156
525
962
72
116
9097
426
5179
697
8369
405
1227
6044
126
7722
1053
146
2393
1627
146
3187
3129
1063
2908
6634
348
4695
2474
4124
370
2707
4913
1790
448
50
82
115
1311
350
1304
1029
8461
7401
1441
240
163
440
3197
241
152
440
194
2058
178
9361
276
8817
310
71
145
473
1248
5130
112
371
972
217
43
1782
485
374
1892
1216
760
9406
861
112
198
159
2787
59
1280
1453
400
3581
5250
701
8336
1037
3722
400
554
6052
1114
337
1278
56
307
248
14804
213
116
3112
10655
453
83
464
1111
2456
4332
2862
488
2300
468
499
2473
2285
2106
1845
3068
880
8505
253
292
194
386
1111
515
6797
9499
2411
107
466
492
9417
2411
107
467
540
320
377
1230
1423
1692
3635
1279
5003
697
8521
6479
342
4645
129
3513
6045
677
868
2900
405
856
7791
554
82
1764
35
54
71
100
1083
1176
1431
313
7039
5315
307
1109
9129
193
87
478
3273
27
932
13737
6105
882
1443
326
33
334
3270
7427
3063
32
153
38
38
676
1303
171
1514
287
483
1184
466
6803
1821
5351
71
568
80
104
2628
79
118
3051
174
93
302
319
118
2158
3214
416
84
443
49
1191
939
102
3738
5033
322
799
894
210
1576
3231
547
72
1934
2500
1708
1877
459
1119
55
14371
1032
108
369
131
85
85
2356
1876
1082
4519
546
61
1480
303
4595
173
2263
435
1878
261
1930
477
551
378
109
2772
472
9062
11098
2711
599
6392
302
44
281
434
125
636
800
873
116
131
521
746
1675
158
118
5202
720
5944
8223
627
2608
1234
2478
115
104
113
119
32
202
78
614
7251
2261
527
30
231
257
208
117
168
144
279
92
120
478
3706
8047
9469
537
360
327
4046
295
129
120
141
463
237
9500
140
4828
1969
272
1859
384
376
401
680
8933
1706
274
221
14571
209
575
737
362
942
2260
2306
430
6634
3625
2555
2005
220
192
3184
1967
1344
462
1385
2140
637
272
332
700
163
257
1341
53
127
598
108
94
126
91
220
148
53
639
272
1003
165
1408
1617
79
559
90
179
5751
559
3168
90
179
1981
1810
80
948
5225
6900
1820
731
406
177
718
132
4079
61
1142
297
140
202
156
93
3287
6477
361
4740
2684
1317
3428
1151
8898
496
1852
370
5629
755
437
5933
436
431
46
1067
251
1554
2157
5361
1337
3238
750
7391
9293
1947
1330
98
1684
196
734
784
119
968
46
68
1391
1094
147
187
190
392
3385
382
1650
544
2000
626
325
208
314
137
192
108
1233
9486
6016
1434
296
99
4964
810
3720
8887
5553
2344
1477
792
156
231
56
82
708
5605
390
168
476
83
164
43
2134
6629
214
9239
407
1470
4493
1926
4180
248
1433
260
216
296
435
14
159
117
33
144
11
140
31
42
263
612
901
4207
2031
373
4771
64
680
491
2664
2865
1272
109
826
73
1388
2292
195
518
379
2529
1005
211
1671
1277
697
1305
487
936
4127
91
11719
9325
3212
1820
165
521
1684
851
129
936
3787
134
550
5702
144
408
184
924
170
221
8691
823
750
353
466
394
72
2809
425
126
280
218
3309
7370
5842
59
125
1414
830
1086
1155
1225
1982
7484
3663
81
71
272
1642
1152
643
1535
1235
469
1553
138
1735
110
737
401
6872
202
118
2281
2210
517
82
165
5262
4042
5114
1138
754
364
555
5755
9389
3132
870
1747
2963
3659
5802
879
616
7339
11859
1453
586
7729
711
56
4081
1186
4968
4679
145
1208
9338
800
7356
2925
1762
185
455
104
343
47
227
4341
131
826
107
566
97
165
118
323
8924
32
203
40
2315
489
925
260
288
273
133
183
57
62
1670
702
5205
4648
357
357
371
356
6476
4476
4275
4288
2590
128
127
232
1677
495
6812
2402
296
198
2522
40
575
421
1415
83
240
298
294
550
193
403
226
740
607
146
696
92
1795
2163
58
1555
896
11593
58
224
8385
12
328
749
6360
5002
246
72
8911
276
526
7297
441
865
293
5272
195
189
623
1262
1238
206
994
10238
11927
1175
1567
2424
207
163
221
5361
216
277
805
7850
305
1214
297
127
95
102
58
98
9371
141
59
3139
282
1349
2318
59
2676
222
6833
202
309
249
954
2141
142
3138
271
1349
1354
5119
947
2299
2373
3490
2426
3117
971
2675
432
310
89
639
1277
323
2145
63
226
35
129
16
570
193
219
299
501
1845
676
194
2716
511
385
104
228
68
84
11757
161
60
1209
59
48
68
50
1352
8896
3997
209
7328
197
287
953
1504
8099
696
3145
7889
695
5442
12138
682
139
1812
91
2936
5805
646
3543
3427
492
596
95
3347
90
218
535
465
93
252
128
338
296
208
782
156
4188
4421
6669
3213
73
136
100
332
1882
2374
5833
888
53
1063
320
2739
8857
1733
478
658
2040
1416
440
5547
459
5190
700
1170
1104
700
8215
4179
1315
150
9307
191
2454
347
694
151
1410
2744
6215
1790
2650
3332
41
3808
109
3085
4713
520
295
283
160
134
651
258
159
1417
2826
713
2790
6263
102
209
288
43
32
221
14522
187
266
67
452
8686
8550
5994
435
680
214
126
4302
365
408
124
438
222
1148
9151
2583
157
9384
4855
45
1313
9362
2749
1047
10853
82
58
244
109
108
405
7123
3856
2621
810
1233
2201
71
236
813
128
72
194
1274
2691
354
9432
372
44
836
219
936
89
1177
72
1614
8936
684
56
434
1833
6467
148
5135
239
35
2095
356
251
10269
652
10504
11832
589
457
3833
122
265
2105
2688
6267
246
73
596
477
2648
6156
3521
4476
1068
2185
3551
2138
290
1292
1079
560
377
1168
421
64
735
102
167
106
160
309
5842
2447
8810
629
7530
779
756
208
327
1502
286
38
43
632
149
280
529
618
209
1605
6974
61
1662
341
418
4162
2596
1756
118
318
277
181
587
7378
4279
178
1972
4017
6485
348
342
1852
2387
1353
2170
1205
63
8940
425
359
341
241
81
55
229
122
110
1615
1847
3938
3150
1788
5276
5249
130
2011
4542
7437
9540
2453
7584
3912
1041
139
7917
386
2362
1195
10698
7155
8043
679
1199
95
71
228
1443
1987
7449
6996
38
137
5459
108
302
212
235
2422
287
7443
507
1171
112
101
1883
9714
13850
3746
1166
152
282
256
591
1982
340
203
1509
126
105
116
936
1128
2638
1015
178
2125
5723
162
1585
129
1809
1575
138
8677
138
924
5146
1513
821
7268
627
6980
91
107
7685
9378
441
4609
1597
1797
9057
1009
843
2652
1885
549
5306
2786
3637
198
385
642
87
3778
266
301
169
66
138
1126
11732
150
12
147
12676
13
550
3119
6491
701
548
903
222
1244
194
355
87
682
8948
2120
67
5447
1366
9246
8911
3916
39
1267
9488
1865
898
489
2456
1313
1296
225
9193
1245
12148
690
703
93
274
73
134
696
93
274
125
51
118
459
40
63
9026
8845
956
5334
1150
929
1062
206
264
5448
697
8428
1673
3108
6500
7375
143
217
136
200
141
74
186
272
169
572
1539
678
9079
3693
2885
4807
3900
57
617
572
236
47
44
303
3173
57
550
198
9539
403
203
716
612
117
63
519
96
1222
99
2026
2560
1265
336
108
177
214
46
989
361
5681
212
5050
978
466
555
569
708
4822
964
1810
6701
1893
504
756
552
364
1453
437
1747
2521
499
1119
2420
1902
8869
5894
2603
6431
2216
2616
820
2141
3808
253
3278
237
24
109
155
370
523
355
369
1253
325
82
154
197
202
65
209
1849
3454
1902
105
341
3293
105
341
2050
3725
2444
4955
966
162
419
489
703
3444
4442
3748
1019
11259
3143
89
293
1812
269
3972
497
2580
117
352
77
1178
486
128
655
259
186
7338
736
9222
556
304
263
7613
1036
117
417
202
703
1765
56
124
606
61
91
347
168
52
1035
118
360
798
244
214
876
256
7362
66
201
700
122
172
1283
1540
147
12
57
198
2403
8908
3859
7224
7364
9235
546
1560
135
1019
764
241
565
2259
575
1655
2442
5304
14963
1016
2048
2933
938
7226
2260
4747
600
589
3850
65
7152
9386
306
869
1564
3657
841
11765
1493
732
310
251
8009
7489
1993
5848
1939
103
169
120
705
2196
6579
1923
131
37
520
3637
131
42
517
2835
9590
7787
1649
11488
353
153
1215
2703
216
153
539
1511
92
725
7097
431
222
157
149
2159
2730
5560
3712
83
9674
3161
7882
191
13774
214
1524
1961
1305
2749
10644
9100
1060
63
7836
1887
3883
1947
176
3690
344
1232
2400
240
604
656
49
270
366
1978
2014
393
561
466
235
274
715
440
224
2509
8133
6349
92
200
228
217
75
132
106
67
969
1565
204
185
188
174
1679
6407
568
371
1179
476
791
283
881
1017
507
168
1461
4717
2555
5011
11382
9339
2331
562
4888
3392
3501
985
123
130
2166
1432
8969
3712
1395
9450
4077
175
980
313
122
240
1434
96
3621
148
173
265
556
977
279
279
7337
687
57
149
272
57
13909
73
110
135
1985
1106
2701
8846
6690
377
483
82
2465
8584
4446
29
56
139
85
136
447
392
420
67
1906
111
142
383
4162
82
2856
279
104
179
1044
608
89
1019
3334
349
2327
9072
2605
83
846
176
3636
123
1336
277
186
132
145
179
107
194
1230
110
1433
1347
3052
4395
120
8879
394
192
128
385
224
714
599
189
8805
548
6282
1204
2413
1166
465
302
14
657
822
1296
139
1830
9480
2929
62
55
143
4232
131
842
149
894
1469
481
54
6471
343
339
338
4623
11651
8615
1818
22
391
65
166
4640
4008
343
2698
9475
263
223
178
1637
13847
205
235
2201
1887
227
219
1813
4253
164
747
5559
353
134
118
1114
9406
146
1308
96
3873
302
298
3736
2810
591
720
487
413
157
462
853
3730
393
8345
5490
263
98
57
518
58
179
2810
5216
123
624
378
227
681
518
57
39
1704
1635
8958
3435
2703
1470
446
683
115
1965
2511
96
257
932
564
147
1264
5439
62
273
46
1431
90
84
219
1634
429
416
489
587
1156
229
382
69
47
175
133
3665
1860
5477
7200
6440
2181
6623
9286
8636
10044
2422
1808
9290
664
650
1535
246
1645
185
34
30
455
2173
2836
448
386
2337
474
786
7413
1651
11941
843
7268
1099
71
371
164
698
224
939
921
1187
5004
4332
8778
1199
203
35
1795
2605
304
640
74
85
168
60
140
232
219
231
157
346
6433
4112
592
8939
2415
670
313
890
568
137
121
236
391
3268
2878
137
110
237
389
160
109
1213
13342
128
1515
671
304
42
38
42
38
42
37
42
40
171
54
4968
136
42
38
42
38
42
37
42
35
222
1144
136
44
2339
2175
1959
694
1455
749
8233
792
549
731
228
712
627
94
548
100
453
1596
1624
581
10632
3047
51
90
248
2216
170
33
202
103
247
222
13775
245
181
419
172
57
5904
4232
2562
171
1044
700
4107
505
276
526
64
1863
800
3038
9457
5215
401
1454
4365
2892
287
130
153
160
166
223
438
1018
452
2393
186
8896
1447
293
1393
3294
1445
293
1395
432
120
70
801
4926
4191
10938
2538
3328
120
1921
44
916
466
179
217
8912
346
3168
11889
190
275
356
2230
196
542
2055
1277
9108
268
175
122
1184
330
227
1566
9196
2021
4471
5111
1376
378
202
2059
4536
7289
1668
52
246
384
250
1594
13594
7548
59
92
411
58
237
131
7813
1549
68
4966
1119
1669
217
132
55
38
4133
4446
10326
4263
2415
533
485
636
602
1314
332
1651
6368
4094
13708
4654
2625
7415
7427
1507
99
254
1318
909
9394
1041
1285
220
114
114
104
104
2957
618
308
42
13812
667
72
6221
42
124
863
1520
3608
7343
2693
57
1955
194
324
2216
230
978
783
97
234
1370
112
2660
263
83
184
9369
2571
5833
73
6347
20
7345
2159
2373
511
979
111
120
1348
82
2080
9099
1902
254
853
2756
7970
2339
1156
1101
676
11065
13778
632
390
474
247
502
1232
2074
425
55
279
120
672
541
171
209
348
757
1813
207
161
662
99
3499
10764
5372
9686
3835
129
114
62
119
1863
108
5518
446
108
344
451
265
53
344
2031
2951
5876
3630
2390
4349
7886
1454
406
8182
406
513
3028
514
1582
306
1447
95
3537
1031
95
2065
3904
6345
3016
131
2495
2672
775
1878
523
478
1113
2241
196
3363
1897
4318
711
3256
649
14927
2626
5238
699
7163
7917
5205
91
635
190
893
423
3137
972
185
4481
5726
196
499
5778
133
8909
12410
784
630
786
4462
61
303
7480
1597
6136
8918
1023
7631
353
773
1960
720
179
3421
44
86
2012
423
203
1769
1284
8813
893
36
503
655
67
3973
39
1108
1616
73
6876
55
927
293
1113
164
70
123
130
3002
357
1843
627
259
1317
2722
873
327
84
727
3048
811
7433
3174
3833
13888
1329
812
733
1345
4633
658
4112
2142
1342
5630
34
256
148
9436
3372
150
1664
56
1628
2448
2848
65
4633
6308
8928
7181
6559
1186
547
2628
3619
215
3023
291
415
473
448
495
985
2649
3119
1231
10019
3884
1112
370
182
234
4202
1625
1300
1388
578
624
320
88
497
322
98
2517
5638
843
55
1234
209
175
364
1663
985
55
1235
13
209
212
66
365
1204
1802
7390
1680
9018
383
2619
471
1239
6023
93
671
5006
9360
4672
2375
1637
1313
1405
580
651
319
88
496
320
98
1998
2676
3539
8862
1450
72
212
2343
39
68
51
40
50
128
65
272
286
63
221
8593
6439
797
142
213
6597
33
967
75
1017
777
686
156
76
141
179
28
132
676
2621
11547
1263
424
63
408
482
183
83
715
6761
1507
8701
2817
9157
6350
2835
3317
2310
244
456
3845
74
4219
5082
434
79
43
137
8757
106
462
722
329
210
516
1324
198
7069
54
1310
1848
502
7854
6668
485
3723
13655
2832
275
499
475
127
50
8888
42
236
82
195
92
119
193
1939
7121
7451
1983
398
246
960
346
269
6502
9385
1202
1201
7434
1538
9238
3011
2157
1430
137
117
164
5848
4756
352
355
6486
3784
528
416
3529
1283
448
850
1552
313
5380
704
1107
4215
454
112
3600
225
76
999
930
1220
345
435
3964
9275
2493
2312
247
3470
347
282
161
3446
130
1050
11443
39
612
2575
2738
44
253
554
88
53
218
1356
1665
276
582
116
792
761
1285
1424
53
112
131
86
655
7384
1937
1553
821
711
63
1452
366
6285
343
918
366
513
1023
747
8871
630
46
9618
81
1685
195
100
242
2974
255
1390
610
640
91
121
69
178
1304
443
904
932
240
194
320
2735
5696
1592
8073
447
1969
429
363
74
1347
5102
1031
1325
1302
319
7313
1133
6918
1353
2050
510
1905
9422
176
196
162
1345
181
8948
504
325
379
115
491
66
769
211
516
176
107
417
587
941
45
2480
2681
705
3948
2021
419
426
122
3240
421
461
4434
106
336
304
1017
285
526
1652
1788
1032
1224
3076
11832
6682
1719
6424
1170
93
5034
93
271
2732
117
120
443
474
76
102
718
137
9330
134
629
1427
8863
7654
235
1399
2513
78
681
53
193
302
358
308
671
801
516
555
1335
1151
4026
52
82
95
42
519
149
129
47
630
8746
746
293
1627
5224
700
7916
755
58
499
176
1920
13
120
274
4127
1091
6322
2531
319
885
215
122
4826
334
4581
11441
38
8680
3694
8438
11660
655
145
1863
263
863
7789
1292
205
125
157
178
1302
4232
6090
7398
2856
3331
5927
5601
51
38
39
9954
4657
333
355
6444
44
11265
10040
9254
1554
964
8855
190
1162
996
70
1391
9395
3623
135
7474
247
329
1741
2367
8572
255
150
5338
177
118
781
2023
8898
1236
375
1334
332
559
9312
2152
7442
4599
1178
7421
3437
1488
565
6724
7622
1557
567
583
4627
4869
1646
3461
230
103
2138
5185
173
714
5438
4734
425
6479
159
531
12321
149
669
1301
1319
656
135
105
75
287
255
147
244
683
298
203
517
438
241
1428
120
9120
69
119
2773
476
133
1253
4230
319
325
312
275
194
72
139
8932
1323
1955
6486
87
126
4126
56
102
151
80
170
48
37
232
652
4495
49
927
209
105
129
4119
350
297
4775
8007
4745
8431
3781
9176
2535
4935
1859
100
393
3884
7484
5129
3852
381
741
955
12339
66
4191
517
4845
704
4689
4506
9986
6481
350
4832
1325
106
3177
6285
200
95
93
96
258
1001
5581
11530
3544
1364
2188
4404
474
387
514
404
8235
5789
629
1453
883
220
2963
279
48
176
1999
1606
942
227
603
83
1616
617
1094
117
129
120
135
1842
200
151
109
95
5492
930
910
152
3350
4527
152
1571
514
1130
42
517
63
2989
125
676
635
262
269
110
1177
6458
2478
554
371
8897
8893
634
82
261
168
4307
553
208
1124
55
1505
205
3119
6070
3181
1613
3008
6094
8688
2986
6540
2067
2657
699
8071
10051
225
681
141
134
469
76
380
244
276
1228
1271
1283
8881
4740
110
98
208
88
67
80
66
84
61
513
605
451
1225
3775
7807
4380
1865
236
114
101
340
240
12292
1081
540
223
239
2372
219
101
1188
225
243
1456
711
1411
459
872
4855
394
986
508
31
5792
2517
436
718
908
2108
2369
112
886
1172
1059
1710
4017
496
495
15521
149
95
575
4167
166
656
218
56
4556
2837
156
148
588
1300
578
44
4997
2474
358
101
944
238
305
507
105
41
103
162
229
2347
242
99
41
1304
485
704
8566
3248
2115
6304
1951
2681
1762
179
5904
740
1933
3558
181
1332
2340
175
246
198
298
1391
354
130
468
88
584
78
202
54
92
9126
99
221
388
268
179
88
63
1030
98
822
7776
7471
451
1645
142
1182
335
41
568
79
482
2245
388
597
575
79
81
1887
127
5233
2548
1986
34
7522
860
4420
1315
6212
1185
216
12409
5505
534
1936
2203
269
223
211
1296
109
69
1329
4296
4470
587
783
8914
3577
14936
3382
596
298
2643
4381
3058
433
2031
8024
91
548
58
131
647
46
377
226
292
3927
5155
352
147
6888
408
1351
2796
85
51
137
45
4561
2886
392
301
11565
11312
130
704
4071
7801
1420
590
2493
1692
253
145
1498
1115
277
66
8169
700
5307
1477
14093
588
2091
3856
4191
342
3463
6245
3173
2457
7368
10926
654
1106
253
441
408
338
145
500
891
866
153
8726
153
1562
2171
32
460
183
41
48
55
95
1158
4021
596
585
1049
2036
95
75
306
124
339
5253
2136
115
33
14103
155
79
3910
2967
11043
7099
5232
7321
1606
1360
243
3102
209
553
383
8207
787
1454
2931
9110
6024
402
232
51
76
985
1920
239
9057
476
437
252
201
90
67
8599
113
211
285
71
651
617
74
30
9106
2449
2157
369
70
1353
601
314
4451
50
187
223
220
69
80
139
1148
3544
6425
277
1487
170
1240
140
2196
9189
494
305
339
5580
70
5610
1645
500
3462
501
2556
546
113
2936
550
113
1422
5357
11964
4138
240
1868
2097
1304
63
8860
154
123
77
1232
793
491
119
169
80
10828
49
3377
31
121
2399
36
2643
7594
1233
771
609
116
388
3227
1624
12585
124
157
556
166
6601
4053
7305
4579
7820
7228
614
2847
9312
6524
776
14949
1117
3953
9163
1728
1203
11451
6347
712
5308
653
1942
4418
629
1858
1954
11554
2164
8769
618
2448
727
38
148
894
8889
4002
611
6919
11480
1925
8052
52
155
104
1113
106
182
1276
3049
146
1958
814
2060
1901
161
183
105
689
6041
1269
139
1250
389
222
12739
8268
1757
760
42
163
569
9524
75
456
270
91
1455
1170
212
659
274
7499
140
3923
4343
403
163
8648
86
1567
1297
3101
1415
4595
341
6623
1880
806
230
436
225
710
607
131
50
572
95
197
261
197
1570
191
188
6594
7351
11101
461
192
4095
1449
63
130
117
6098
453
139
7506
8957
45
2056
766
1432
91
105
828
633
144
46
611
9329
348
454
6538
284
6330
223
36
1445
149
430
2479
775
322
211
32
220
42
8963
298
42
1105
1613
9064
83
519
2151
84
221
3573
667
6941
12276
2496
606
339
4457
338
8982
2545
847
332
557
87
61
324
1213
2234
1657
71
4851
520
795
315
10366
5039
7305
142
2400
79
4325
406
124
3486
406
182
2196
785
1521
2200
9529
1110
625
2152
976
2247
2030
596
4272
93
1052
96
178
524
535
175
199
312
5527
354
1533
5607
502
2329
479
157
3115
4376
6225
5531
1160
1246
1806
2014
645
45
192
284
314
247
593
261
128
825
4683
3374
163
1571
202
94
548
167
109
8943
6022
4418
1489
107
682
174
39
79
61
1995
1978
2614
10464
454
107
193
177
739
2699
2352
9825
2623
11749
117
8338
1267
1839
37
1763
4175
1552
7362
897
4780
423
4704
387
1288
51
61
96
1231
757
1149
341
10196
4403
254
117
967
606
196
48
1112
80
705
900
12563
299
665
193
210
1593
57
126
713
59
91
82
185
109
51
53
874
299
666
3738
3966
80
7322
10587
11649
206
1430
168
185
148
4893
6998
359
1173
114
102
2057
890
117
280
1099
257
72
1152
45
543
760
317
1142
7425
1585
13745
3770
2681
500
1046
708
4586
841
1555
1296
130
805
1052
4247
3623
3308
74
373
3424
1586
3720
608
3483
4258
526
2087
154
347
368
3118
198
93
534
1885
783
2220
196
383
739
97
229
257
2636
215
1873
719
67
87
214
108
183
9312
1708
110
1241
244
40
93
162
56
12395
102
57
1404
234
149
548
156
90
68
173
5876
8505
5676
9139
179
647
760
74
563
672
1632
540
160
6517
345
3964
7531
1213
182
318
565
494
1170
112
101
2984
336
228
181
317
1493
109
2275
1264
6373
345
4814
5499
5571
6201
501
9539
3245
640
180
302
665
4551
430
1194
1042
4767
2338
2253
140
2245
164
56
35
4027
719
540
235
4644
473
7443
67
4006
1361
155
43
55
185
4673
136
1939
592
76
2725
515
1900
9199
219
703
65
131
58
14989
78
213
1954
23
356
47
352
1060
4808
206
7606
10028
3245
3016
1811
241
2949
3532
275
150
9474
254
562
5152
6399
3940
3122
270
254
621
1369
1850
71
2224
196
107
116
2969
471
1940
488
51
503
179
494
69
5592
158
542
1139
580
366
86
1163
78
721
1348
2149
195
8957
195
487
240
674
8089
1689
283
592
373
417
5995
1908
13658
143
1675
121
187
1358
1463
1218
79
219
657
13900
266
393
97
1617
1478
440
1888
1499
2469
168
7978
1821
711
7368
1469
13942
8682
9712
1637
8966
3509
79
102
74
1885
582
37
391
282
118
48
93
68
3093
100
110
1141
506
46
266
86
76
1676
3805
236
72
9307
6078
236
195
418
5578
709
229
580
151
182
412
1357
4213
7396
2381
7436
2588
11647
79
92
522
158
3407
246
95
740
632
59
637
8888
1228
280
89
154
180
1206
3407
9308
5724
248
2152
3451
7368
1100
1910
101
112
1174
500
7475
74
288
521
354
9361
2576
723
538
506
5700
1917
1029
562
1161
2739
3205
680
1500
1221
7315
6172
1133
12966
436
532
26147
163
4114
6238
732
6470
2432
54
703
2181
393
2139
2021
4790
388
773
2529
1110
1339
156
1288
1316
621
444
1420
284
41
1244
125
848
1199
6389
7465
123
5766
8869
3297
284
135
47
717
4204
4750
9536
491
1170
112
100
3101
766
127
280
200
1474
9578
2370
814
3824
58
379
284
311
681
286
3713
7743
4274
5055
1236
4729
141
567
348
244
3726
66
1900
6080
551
4438
303
1804
1761
653
1029
2575
1867
169
5303
170
499
5148
346
2035
582
1406
171
668
202
311
1276
134
68
895
5344
301
218
388
371
3281
1769
442
220
82
3690
9357
3551
5131
504
164
4041
9403
1840
163
768
1336
2228
5176
389
111
301
255
435
7501
1946
2224
667
1692
115
81
56
419
41
173
53
65
677
412
378
272
649
151
419
484
730
3274
392
384
274
8320
4396
1247
816
7486
1817
282
168
5051
394
145
196
221
57
785
141
203
81
93
189
106
70
298
1696
6910
7596
1564
911
13650
3998
308
935
100
753
914
4211
13725
4940
1422
3841
7354
73
1087
135
593
1137
3204
6305
70
200
79
194
1335
74
3150
2934
8366
767
1360
1741
121
1196
121
1198
121
4653
117
202
108
163
1221
5182
9505
2411
9113
1530
88
875
765
133
179
179
561
919
398
981
119
549
899
15635
120
238
148
106
22
97
115
4660
2162
184
9264
1882
459
4026
460
454
1780
998
669
4768
3628
8958
1008
463
13507
2077
7472
2147
818
1183
8835
75
8884
138
70
192
193
9178
162
1350
5646
4744
325
5719
8577
3085
69
164
28
272
57
1317
250
101
451
171
1952
61
89
249
480
887
5608
165
55
545
675
1070
485
65
2259
1075
85
1945
792
76
183
55
171
89
294
5471
11641
1380
7787
1048
2291
229
211
6768
237
924
1110
2269
6653
646
6690
7912
6977
207
151
1561
219
54
3973
15
4684
11235
2447
2666
384
106
281
215
2293
754
44
1898
425
111
92
147
1929
2283
277
9311
13532
1914
2222
7688
473
2643
112
579
943
4582
2405
3619
2050
4675
1123
83
3554
9045
75
191
8195
195
2210
1558
270
55
66
1087
790
2579
1451
381
8195
375
457
6229
376
489
6296
4855
9425
2089
8234
58
3931
53
5119
657
5007
569
72
1125
660
118
691
246
141
40
86
236
329
97
5219
515
164
1655
58
322
150
1971
8691
2908
157
997
12209
199
321
632
90
273
237
79
633
691
225
3681
5483
7303
381
107
400
4511
4337
279
4571
2976
524
63
892
503
39
2873
134
344
130
1278
178
42
63
351
103
495
519
1232
142
67
480
6635
6437
1473
934
1920
7065
141
473
58
2263
370
442
13632
223
602
393
252
459
1127
173
51
3919
14791
14217
3454
66
969
1896
400
219
162
168
8900
100
1954
2356
458
232
391
197
1104
852
2884
1128
163
3478
168
996
407
1295
286
244
425
4817
6531
126
45
543
84
4526
13808
2954
271
51
75
1177
3572
145
4414
1898
155
3143
155
127
3143
155
92
2090
360
4803
4623
2127
617
9346
164
189
218
1133
8565
1621
1190
35
212
100
74
6360
4869
5134
1643
380
898
344
9425
80
523
1732
180
398
191
2599
202
583
530
248
53
33
1005
253
6199
2615
50
505
109
962
390
1516
8907
1388
3076
2421
270
270
402
1016
176
554
104
176
74
554
498
495
558
11475
6890
3518
1680
845
88
5860
3888
463
801
7432
790
13574
1615
392
128
176
3906
14065
5432
626
8978
143
3402
332
1081
1008
1065
513
1036
112
653
3251
665
2437
670
1883
7288
1110
4935
8903
4183
9932
1688
4013
9790
9147
161
6298
180
8819
1516
255
196
2530
41
556
166
182
70
127
5457
3256
8963
6051
2428
1053
156
7372
178
995
152
8589
152
1565
119
2684
1851
305
4865
267
117
5607
699
5343
73
191
116
109
181
148
133
152
102
172
295
222
506
91
158
306
30
136
68
182
188
1408
9372
988
376
781
91
202
827
62
663
1918
1536
1677
1822
213
101
4833
16
85
1109
951
3654
7576
177
9346
189
75
180
165
132
1082
1930
894
420
3517
95
549
115
88
50
521
690
226
664
562
124
50
522
102
571
339
225
65
212
1594
223
42
1407
212
244
702
320
105
80
134
850
52
51
110
503
15
610
94
113
74
753
28
244
702
320
105
80
134
851
79
6878
4794
2427
146
212
522
50
2155
236
4730
7436
6391
4621
539
241
270
5144
122
116
146
217
122
449
1961
176
443
104
93
1098
1261
88
65
1061
175
2359
3560
1062
1747
9380
758
1334
411
88
323
1039
4329
248
710
1203
219
13640
426
152
1027
1577
9296
5858
1720
6211
237
819
8887
8535
237
1258
5891
485
371
8190
377
1452
7812
207
70
75
164
109
122
7186
121
1402
2898
57
420
96
765
3552
755
2503
181
5526
231
120
75
130
147
122
395
6517
9424
150
526
12
223
73
1600
7358
956
11092
138
50
523
95
239
87
6182
848
453
858
55
1102
2618
55
1101
228
109
4569
155
261
170
208
856
207
398
227
242
70
181
186
2608
100
7234
5016
8829
224
2762
108
1573
57
2595
700
3185
6979
1488
133
1480
539
1789
2177
340
339
6552
4214
1790
608
139
68
1216
627
1552
8495
285
8853
1488
182
83
60
269
277
1695
643
2183
5089
3824
87
491
5190
5182
926
185
142
143
6151
67
71
11884
2686
99
723
3211
950
152
204
8421
152
1586
4225
314
524
168
7346
359
9056
1554
1789
4304
47
45
2704
133
1002
321
646
2169
5703
221
65
58
82
10040
142
70
105
207
183
221
1920
2020
3498
3446
7404
8875
1559
191
69
6065
1272
2124
1496
7369
6039
339
8977
27
36
742
695
5118
808
1777
214
368
152
184
745
4179
500
1937
625
4507
3339
1788
2261
357
39
117
184
93
7803
209
2891
2139
2260
1563
166
284
279
755
5674
2326
852
2138
97
69
232
299
390
314
1272
37
279
383
4800
344
3385
1962
655
14649
8878
658
2256
777
8110
1074
3304
722
79
2073
1946
3101
469
298
710
434
474
458
5672
1737
7434
9119
5413
7945
149
1469
2483
1293
118
6749
1747
119
86
3030
119
86
106
2152
173
256
7487
723
221
1518
890
427
149
4112
608
72
642
297
1868
4608
1917
59
1823
1292
9074
453
1584
2298
853
1637
770
2551
284
13808
1986
828
116
681
9428
382
85
4878
76
252
58
64
698
31
4999
700
8159
97
29
1578
517
193
729
5418
6988
4203
2185
506
4972
3695
12305
3634
3428
349
1243
151
2210
507
670
2277
115
137
3051
2527
1935
111
12973
508
9606
549
640
116
215
575
681
1086
378
123
514
2528
341
2386
2444
1208
384
717
184
66
78
345
927
404
1996
1143
44
3730
753
386
874
183
737
418
592
1683
7312
444
3521
7035
586
2455
1340
9592
1278
2641
69
1030
3435
2789
91
670
190
582
226
94
63
413
1326
7417
158
218
1238
219
941
876
859
248
1794
555
98
818
48
435
44
138
769
114
149
163
348
1421
645
36
444
127
51
207
1044
9231
2212
2582
1452
406
6000
325
406
560
6286
1875
255
41
232
209
2636
91
523
108
241
731
7325
66
227
689
80
702
508
4873
971
97
310
703
193
209
1398
4650
2346
33
3561
480
9336
194
2193
9357
98
582
200
1660
190
105
178
706
185
3659
11761
7095
218
3725
712
143
208
150
468
352
7260
5022
71
372
195
838
1224
8973
101
1197
2973
526
280
58
75
266
151
9823
185
1970
279
189
1932
723
379
387
209
547
1918
220
122
1211
475
549
290
176
46
6936
451
8644
156
2258
2334
4209
7071
1947
670
275
213
4201
1038
334
1284
58
1890
2696
2391
2328
195
931
78
8459
695
5339
331
4308
209
666
107
9611
376
4350
207
233
108
902
287
96
127
60
90
757
56
56
56
49
6791
4023
4703
4401
2289
148
81
8343
1049
163
8603
1505
62
2231
1586
159
173
418
46
188
140
94
137
113
46
183
129
43
31
154
1189
5299
2887
9249
569
197
7172
851
28
3952
9430
356
769
151
746
5601
335
118
103
79
192
840
55
854
671
215
1570
55
854
503
2331
79
163
6544
4542
5023
616
168
98
136
157
1315
1410
7214
2962
3279
1903
1710
416
217
374
92
387
1260
223
112
571
3556
233
1111
2093
88
426
439
363
800
230
2636
2900
488
6505
2682
270
2053
1472
61
138
233
222
95
303
1713
437
385
535
511
144
919
519
195
2218
131
1818
424
594
525
70
3129
7368
6018
1734
397
29
6479
30
32
3271
5023
4811
300
4557
2777
192
4811
5646
1619
7223
4223
279
4201
2005
280
4062
3405
813
684
849
278
842
6405
1924
7381
7202
1634
2196
1437
199
192
906
237
361
1001
1545
1403
226
4029
401
1741
159
620
2682
440
474
775
2492
529
6841
911
605
107
497
497
88
339
267
987
13327
1218
186
2208
546
86
186
9509
1681
8123
528
1027
575
92
54
88
8838
184
2693
1963
7446
10546
2336
8866
1016
2242
277
5517
132
523
210
359
227
367
630
118
523
1059
2643
5179
1532
54
2194
231
92
2366
7504
3357
1088
104
99
330
602
476
1209
5822
306
2126
6721
985
60
307
1903
1339
57
481
1445
1633
5373
1766
179
4804
5914
6770
515
52
2258
1109
863
255
1390
1530
674
3443
1846
4438
1054
792
8194
1791
5190
4225
148
559
628
285
560
13887
1335
9922
776
127
377
1067
55
2657
1068
55
841
882
479
6887
655
510
9031
1635
862
5562
1047
442
234
381
1205
54
784
50
548
228
404
7498
1952
227
705
614
131
58
517
102
194
323
332
819
107
74
212
482
813
209
9445
123
1039
128
176
472
7282
198
356
415
478
1198
4024
4250
3410
3725
2260
124
1335
954
1059
11678
5609
4641
6589
160
1907
3713
296
2193
2189
1447
5380
841
103
1443
491
508
297
9678
13880
9584
2062
9012
532
2945
73
108
127
69
30
111
582
229
8962
830
8883
321
839
99
444
293
276
1346
496
203
10169
7362
1249
2273
2283
537
50
549
80
675
226
362
619
118
694
52
96
6635
7341
286
1312
8203
133
132
365
771
1131
180
824
109
1951
2517
4590
1788
642
154
470
212
266
155
102
435
294
222
1010
148
479
191
1400
885
1946
4593
829
189
747
627
835
266
155
102
435
255
110
223
1047
148
478
192
7522
3653
5579
3969
1694
4811
4611
70
8901
877
1230
2664
70
210
200
102
67
6985
4367
8785
902
206
1207
1118
2134
194
218
988
9251
6015
929
12706
4271
2532
54
2211
1835
627
124
86
108
332
400
1108
2877
13725
242
169
2179
5537
2199
150
1733
13998
7253
193
623
2338
167
50
7389
234
7936
1910
7565
8054
689
2367
5302
697
5645
3610
6652
8865
647
1196
66
1940
7528
608
171
7114
9398
130
111
156
313
837
193
877
215
120
454
194
383
391
3178
940
187
419
1911
921
6300
5208
223
232
140
62
386
7428
2068
2529
5576
4362
113
7798
3658
114
8915
1130
6538
59
295
1615
152
520
66
586
4891
464
31
4648
4275
81
720
263
249
891
321
111
3981
10488
537
75
772
8928
143
163
96
261
894
1866
349
68
255
74
2087
6774
974
9045
1846
1043
8923
290
133
173
75
71
499
1406
391
3589
222
1187
1908
251
20
395
112
140
222
2079
137
301
65
4740
9315
2255
7219
5007
45
2120
1781
77
123
114
639
170
610
558
8395
9306
487
702
124
108
169
567
96
379
70
272
1907
688
792
2135
2684
1548
15515
2089
13788
10317
1065
170
132
52
695
98
291
155
507
6764
3771
179
506
81
589
299
2710
729
276
254
59
7324
9006
1262
148
9521
2246
635
107
360
2355
278
8639
3702
714
115
1218
108
7236
4977
42
5190
225
149
480
269
252
243
354
284
821
338
91
101
92
561
540
551
170
303
2321
1001
5173
3170
9405
150
1736
1552
1119
8017
659
419
381
67
453
255
1889
454
162
951
121
124
208
64
87
1410
1558
455
39
2616
1425
493
580
1137
8118
9362
4427
8863
1015
2441
214
998
867
11518
1637
473
1392
2200
11668
1415
1875
795
195
2366
411
2406
714
2063
203
240
1384
1022
798
516
85
70
54
60
403
28
600
941
80
7317
6834
7628
504
83
1741
180
1193
959
42
1408
7433
3894
63
86
159
1628
56
7441
7435
391
344
133
394
384
1722
1694
13627
579
577
5721
146
1702
60
321
181
1918
1237
748
1112
1292
210
2349
82
1363
2766
398
8210
1293
13534
14804
5259
7027
2084
3704
321
4156
9465
73
350
1186
2635
581
168
173
154
2287
63
72
420
106
243
121
216
321
235
51
446
220
1656
1467
851
2187
4303
212
57
990
466
606
1190
9474
66
2915
545
298
332
99
557
516
152
432
488
373
3040
67
357
1902
141
1005
178
119
331
4278
221
110
556
320
9200
8336
311
4944
161
1215
840
472
120
69
161
734
612
1047
514
1551
61
49
494
334
1691
974
54
167
4259
133
184
932
614
7342
253
123
186
6170
9198
2851
469
549
578
3604
397
4004
3632
6494
410
351
4688
6249
4443
237
149
3455
897
756
164
415
489
735
3318
2905
6451
8680
7089
543
344
361
91
1183
368
2558
138
32
275
143
1114
70
185
468
226
310
196
4556
2729
3387
856
335
2606
660
586
4269
2872
1404
7413
6647
5880
6727
326
2639
69
7509
2165
1335
733
2564
1472
13203
3835
9009
302
12840
4724
4655
8875
2174
2212
67
524
357
113
100
3042
134
353
294
690
108
582
4113
535
4345
628
9159
571
635
503
1488
1903
104
442
138
3727
134
3727
134
265
2061
98
214
149
1164
17
69
2788
91
9361
129
64
4238
527
275
589
2366
4823
129
64
4238
527
275
589
9446
1438
577
398
2925
3250
4942
666
1243
415
442
345
9486
318
190
163
180
143
67
235
312
127
236
2052
534
1867
901
2195
332
4746
3905
2665
406
420
294
49
370
68
1734
6188
2734
1531
3413
7228
86
820
212
107
439
2656
871
526
4377
1903
1265
4372
327
1385
253
450
367
174
1017
169
291
179
104
735
137
7511
1979
143
193
669
276
8862
83
9344
57
241
50
2631
3122
176
350
334
405
384
102
953
336
153
51
142
920
4751
353
9351
91
167
9322
249
367
1021
417
8604
3661
754
361
190
136
130
294
429
246
53
199
138
77
189
176
961
809
164
7495
1322
436
150
2217
1813
565
180
346
4196
168
609
2512
1124
1284
570
247
418
6751
87
6472
358
344
4669
135
1906
456
102
528
429
1162
338
1649
1444
174
88
794
163
7351
285
305
230
318
1449
342
1315
7643
3614
5421
1164
428
144
239
113
139
2912
251
310
1652
3757
212
1051
144
236
119
1140
1426
1521
2253
5141
973
31
323
1158
66
44
33
8663
331
356
1913
1109
439
7301
3977
1456
8620
4380
2825
3769
789
753
671
372
928
6901
71
216
230
2313
1145
3138
90
458
401
567
704
1165
1494
77
1360
519
266
404
54
93
12
8910
65
1484
238
54
55
138
76
528
219
324
1517
271
25
180
178
55
639
1529
618
718
2262
325
450
3517
649
1420
4909
1593
1204
1347
48
973
1268
161
243
735
514
39
239
65
132
182
589
167
1657
3949
3052
5828
8714
9252
2786
1481
96
6680
343
4609
1485
64
92
162
98
644
180
313
381
164
4475
1603
875
844
1526
1779
8990
206
1137
85
277
2044
106
325
81
220
218
213
186
1020
10369
73
878
79
89
325
6930
526
154
1219
69
3522
154
116
7885
8669
9328
2778
718
108
84
444
4200
9444
561
289
310
312
168
80
1876
3731
300
185
7369
174
804
1906
472
554
217
580
3063
971
355
3226
9811
3896
4904
940
412
3073
496
39
1253
219
1161
7495
1963
1333
11582
1700
129
1439
149
70
863
3245
469
71
2256
20
164
42
8341
1882
122
24
432
3192
122
431
303
2008
2298
547
2176
620
118
677
185
279
188
29
127
480
7383
174
1084
4928
5660
940
1866
7347
149
8326
336
75
2738
5179
1312
10937
1360
1171
3531
902
3909
4326
4835
1567
522
1143
573
76
103
127
257
129
588
128
130
1390
1375
1150
3697
490
1106
105
95
263
370
611
712
182
4006
433
593
582
161
155
90
2549
1331
875
372
218
378
92
1641
7297
5004
7166
501
610
527
1549
769
867
353
1008
80
51
53
233
437
3447
600
528
1263
470
291
433
498
259
1333
940
118
197
117
103
3921
11632
70
4994
120
673
984
1986
1576
213
1040
117
617
57
161
1565
87
169
383
69
98
725
468
7410
8431
48
436
406
301
3260
489
493
2291
2321
4113
509
81
1966
3035
6479
347
346
346
4490
9245
242
640
384
6879
3488
2336
2666
869
2139
666
1263
428
801
59
98
60
71
550
165
1948
41
8910
80
456
2176
210
8220
1479
2887
11195
4056
70
122
355
605
545
240
1049
7002
13640
819
1470
6639
2061
6145
9134
63
208
488
2276
3476
1547
2748
6223
3727
4892
2677
4462
56
9316
6291
2755
3127
14930
1020
410
296
1664
863
444
46
2762
4536
12804
268
92
264
1865
129
1874
218
219
810
51
9147
41
57
51
47
692
48
501
354
1464
865
144
4803
144
347
3020
14850
46
3281
419
1465
141
169
1202
195
343
295
155
4612
342
343
343
1043
499
5492
521
1878
5428
160
2544
1005
179
1575
63
481
1732
2131
7215
2710
8101
277
165
579
1540
9241
5781
40
149
67
537
441
265
44
192
54
693
190
520
381
118
534
99
123
1149
2208
819
4533
2068
7363
2482
2704
10991
564
3702
3396
10538
427
4350
1813
4062
1139
158
96
12213
678
1324
3273
8321
199
3120
5840
8405
8368
1067
3376
308
420
160
675
3682
1069
3382
310
420
166
1761
7440
1141
316
5123
1863
3132
487
44
1124
2866
509
129
2560
1181
389
180
657
2687
805
216
165
524
162
941
113
463
212
5909
464
470
5954
469
1881
1548
304
614
123
92
4391
3242
9323
2224
13733
3381
319
1556
94
626
193
6896
7323
7799
42
102
108
42
69
30
111
239
229
3086
1927
2122
197
2232
65
282
5778
2823
7342
187
241
382
289
2734
5840
3353
6298
140
66
556
252
698
320
68
1855
1316
116
457
44
656
230
384
511
821
59
422
292
105
583
236
348
1383
4777
2727
2392
1646
367
3552
225
65
1029
2144
367
410
2691
6793
1283
1573
889
66
137
510
114
633
284
2071
8833
193
535
127
194
2008
8201
8259
685
5287
980
823
2517
1696
73
1767
346
2938
7338
2248
5719
1724
248
219
547
143
1008
897
574
4896
4354
3125
1070
3834
1562
7593
8439
1057
6825
6467
42
707
2724
7293
5014
1661
1174
2554
2857
1514
109
299
7477
100
114
139
287
125
115
31
225
930
398
635
671
316
959
791
1061
517
196
2238
1329
7361
5784
48
658
36
293
242
141
88
5675
163
1039
1388
215
113
456
140
500
3991
9642
7865
14858
645
486
1236
605
1533
151
782
1305
197
994
661
1117
3873
7574
90
5197
2662
7792
1572
4262
6296
4324
14905
2961
8644
3101
4530
39
770
1861
233
192
1118
373
568
7384
253
404
226
710
612
2722
3420
580
95
388
1898
115
666
831
2318
107
115
992
230
1003
2458
8913
848
73
1169
3694
499
1452
410
508
2393
168
1469
877
270
159
747
39
6251
4686
1022
333
3296
6627
112
1558
749
195
2733
233
164
177
4599
4707
351
6808
46
869
165
177
1630
5146
35
9189
1271
35
147
74
97
133
52
78
143
61
134
460
49
112
132
116
120
216
270
775
758
4176
9046
9812
1148
72
508
1170
92
2770
4791
169
7363
104
550
43
576
676
230
705
589
121
62
531
95
658
680
112
1342
3176
186
846
3281
211
85
11
138
229
283
521
7068
169
172
86
1916
2397
167
170
59
359
95
108
202
436
633
210
98
68
138
162
268
777
100
4142
227
313
363
989
790
200
1057
576
100
1413
2361
6313
4199
4395
982
204
11416
14993
3070
107
537
355
1426
194
1335
1134
1481
1039
1321
214
78
2815
8931
187
550
628
126
2203
8754
194
519
1407
256
957
207
756
252
571
2105
5721
233
2052
5729
236
712
641
4221
7207
3126
5412
361
309
421
458
503
631
739
397
102
9016
1233
221
276
695
302
127
172
2632
713
355
4986
7318
770
646
500
609
1468
441
70
5126
459
228
174
349
418
2108
1891
1528
662
3286
83
485
2182
13654
1865
5912
9188
953
488
486
318
95
119
519
396
675
1294
692
825
789
781
251
134
993
87
59
464
93
1690
74
2030
17158
1178
2259
548
144
438
134
38
285
734
5490
1785
5012
4040
1347
14665
21
642
229
7352
399
516
5976
2172
6755
8672
10215
9318
1919
4178
6233
627
540
466
343
443
496
208
1676
1671
13695
13211
13607
4308
1116
1584
633
92
157
9089
167
488
2024
430
204
577
1381
5280
415
528
616
8366
787
1451
4594
4566
4084
4715
14691
4532
1404
163
652
352
75
425
401
824
2601
887
1482
4269
254
133
649
702
284
217
3613
139
1386
629
474
3959
922
1904
1882
3841
192
259
226
1751
972
337
6304
90
166
608
494
222
496
5194
871
55
149
182
4203
4143
262
773
3467
4631
23
537
108
2356
1064
212
599
1057
786
1178
85
140
646
1184
62
1168
1134
1114
122
220
610
508
196
7392
2915
842
68
341
700
147
1401
4570
3834
1537
759
7415
61
678
1401
7297
100
299
2076
1170
636
805
3860
4731
681
590
1324
5391
699
2497
82
1560
7770
86
68
11984
8249
5560
698
14862
139
9379
191
2014
556
743
1020
498
86
436
664
1724
541
3309
404
807
1694
9799
3950
4155
613
2456
5039
898
3285
2829
411
412
61
1914
5208
849
5387
694
5404
2696
1580
4006
1732
5388
5283
4363
7543
558
9543
1270
4195
597
3747
232
313
159
248
146
845
3336
4272
669
286
340
265
73
61
68
61
417
156
451
2895
7511
1424
5332
125
280
3326
440
183
14940
493
1038
1891
285
510
5572
472
285
510
508
292
47
240
41
68
242
4018
337
1616
7386
5425
516
242
5473
508
910
7350
778
2392
816
2134
2205
399
250
165
8198
14940
6783
8127
467
70
57
36
500
551
110
6796
1212
1338
3703
2679
6574
1682
1543
199
4837
4173
3852
5396
9835
563
913
4411
307
4108
289
7244
186
364
444
14
191
12
61
289
392
174
1632
1344
103
3126
143
9374
635
8975
1806
701
1458
67
48
175
130
33
107
26
3250
9533
3287
2333
23
375
1076
197
3199
11130
3704
415
2115
2546
45
523
1077
1211
152
863
3051
4251
476
981
711
52
407
749
2206
608
546
8270
545
1451
2938
211
5527
523
1793
6484
350
4737
2079
166
630
63
3303
134
183
65
4769
3866
396
2003
591
72
49
67
121
365
1998
171
385
143
295
74
830
299
414
8923
722
1533
845
2498
1026
8887
12887
6828
2269
1634
494
152
424
323
487
726
590
2783
2596
961
179
329
266
1586
93
427
1642
2168
2068
877
752
594
55
82
99
154
985
885
83
144
144
144
104
646
434
415
88
2143
974
76
69
233
3578
423
124
382
1446
98
79
232
1895
546
5967
422
438
68
4494
3663
584
643
1663
230
85
13740
31
69
106
703
820
626
196
2674
4293
1831
102
1406
579
671
8530
2272
390
415
855
3979
196
536
80
490
103
42
1272
3981
837
943
1434
1076
812
63
7371
185
2407
326
211
505
807
4546
1221
5430
9561
3650
982
97
4231
619
1610
543
8961
1239
781
1995
7309
1139
6057
3175
5799
7943
842
2138
542
75
90
943
1065
106
2512
9451
177
778
98
387
567
750
48
3850
1274
11172
1365
406
58
7676
4318
7284
6881
7630
471
3340
2436
7362
160
406
500
1616
509
514
779
1330
727
186
1139
8927
810
464
5721
925
311
189
920
79
209
262
1451
659
59
1445
7453
3108
2788
7773
580
496
180
688
305
2581
170
190
1282
3685
1405
1623
119
6378
11491
322
824
263
78
426
426
829
49
24
140
395
92
631
431
141
54
1477
210
203
823
261
85
420
426
832
951
612
316
12034
1184
1961
606
115
283
78
42
384
2551
943
6393
9546
178
2047
193
7274
953
182
3164
4742
598
2159
1296
149
198
14
1970
369
1008
12236
10225
87
591
964
342
454
401
228
97
6699
1461
579
191
21
449
3316
191
447
710
5694
370
5547
706
1702
1072
116
607
121
126
4319
152
2388
696
1818
575
400
1424
1476
650
191
557
831
707
656
3691
308
169
75
415
95
78
40
165
41
125
41
53
1253
65
83
11181
459
1305
519
3179
186
121
1283
117
241
111
168
147
119
377
107
103
885
1410
333
710
675
879
6225
9331
8727
578
163
2179
1442
9409
3195
299
207
52
5174
7213
107
133
2687
896
455
4843
7340
2192
1405
45
739
48
535
114
654
2221
195
5204
141
7414
9236
8136
392
43
6295
2344
7203
347
70
1010
707
207
922
255
2448
207
493
2068
3862
8114
200
2276
7122
1259
1099
610
4658
51
5227
1387
553
193
342
1777
145
671
301
4980
8440
673
105
37
188
1137
2332
1484
407
92
458
1025
133
65
53
637
232
123
82
107
326
717
1672
94
193
1227
302
53
770
388
110
1208
55
535
617
5507
547
616
1414
210
158
58
170
774
131
13642
8229
3968
4108
12335
5168
62
140
382
579
41
297
189
1783
27
8553
13650
321
906
6501
2525
1244
174
31
302
1458
726
269
7372
4028
8341
1701
10058
7054
4067
1204
216
3090
415
1110
2695
541
538
1074
528
235
914
291
1764
35
6944
1207
39
32
121
810
6733
475
170
3324
170
1665
2216
585
47
49
169
136
418
2333
1906
1391
1651
1319
2665
1418
123
7282
1962
14875
1224
1003
175
1057
702
3159
6182
529
9784
126
1981
595
3860
157
438
5200
5641
4315
90
141
919
729
1870
194
238
5324
396
3252
2326
2032
2894
273
279
1310
2282
3488
5048
46
218
70
765
149
145
197
31
1794
164
1135
4773
142
156
222
186
9063
111
1888
524
5502
481
524
67
90
370
87
345
206
265
177
1485
2642
3240
831
758
9421
2699
2648
554
2568
3691
1424
240
2665
14871
4569
6233
8894
3439
1853
719
839
5255
6327
10539
278
1266
7009
3647
698
5274
964
1002
675
4898
1551
1795
1309
476
195
693
1184
183
343
501
486
49
995
6711
8990
3343
6673
6843
783
4138
9133
449
1114
6143
11557
2683
7505
118
1363
1353
136
83
948
724
228
928
150
1013
93
6063
794
555
371
197
492
454
787
1109
5946
4730
358
348
6634
570
342
1646
674
1190
8886
1470
2959
568
877
8281
698
818
7100
699
5539
364
124
863
217
1309
479
604
490
535
536
5722
74
881
8894
1429
2876
1722
137
48
365
93
587
330
7520
13129
2292
1819
13619
3988
221
11955
2265
2657
12762
3986
243
213
5422
7350
389
693
8447
5728
214
354
1038
215
2607
395
741
726
1275
278
261
329
226
147
56
44
337
224
137
259
364
563
3868
1176
1556
1546
478
2585
8165
696
1691
4755
703
5220
5301
552
366
1847
5641
4000
880
3555
14898
11989
92
1316
2252
34
266
1745
3294
4188
94
60
2255
6188
161
212
2112
8780
255
435
87
464
326
539
350
2423
55
84
65
164
1101
1155
1935
283
295
1006
9509
10127
8580
5172
3940
344
1157
1567
115
470
222
308
5161
3939
344
1159
1568
119
475
223
7324
1804
769
4348
7442
150
83
76
10543
8809
149
5792
145
1864
2120
487
419
157
338
331
51
8886
1885
261
204
806
165
3929
9688
2213
8325
376
55
508
4865
32
39
504
1232
699
191
289
91
118
1062
134
162
255
1455
103
2606
9002
5695
1301
2348
2436
3323
71
11332
1625
1392
6545
343
4861
597
1970
1318
443
1331
3006
2561
2365
535
269
4471
5036
6631
8893
3778
683
422
540
389
1223
3035
177
1994
2570
2271
3725
616
1346
236
2611
1935
7446
4419
153
944
2071
229
1639
7522
3830
4282
32
1141
152
99
90
69
706
137
617
49
1691
1035
1548
1147
4600
160
6536
350
4595
347
439
3049
7103
1025
1150
140
129
175
184
1286
579
81
1128
61
1846
613
1381
224
1165
93
242
36
1703
269
735
349
581
1423
634
435
128
1135
247
766
831
419
429
78
272
202
652
248
162
2067
33
223
506
232
149
258
70
4942
249
172
66
63
61
7510
334
928
53
132
155
6582
82
109
124
33
9416
42
36
110
2287
230
53
281
824
102
815
1252
13778
931
179
435
137
478
404
172
407
1871
486
1651
1423
165
645
399
55
136
1969
27
897
7283
206
579
156
1664
5091
2300
1562
179
8197
982
6251
1601
3934
4131
791
1289
631
2216
74
146
55
212
96
229
400
2899
7355
455
52
218
3034
11719
2050
1358
2002
7735
66
7320
2026
52
350
144
99
487
11510
2481
314
228
146
6656
481
658
5510
7238
2271
3606
1358
64
77
82
98
4518
9887
10855
2992
859
144
5101
334
208
76
50
111
786
679
642
1768
1481
10707
4475
2137
295
3516
1677
997
614
326
350
171
2708
54
544
2091
2048
1449
3545
1413
140
9358
1001
3067
2592
1595
1506
2706
805
280
53
2305
231
111
36
69
107
71
1586
788
586
266
53
928
6540
1457
101
98
1885
1390
148
60
834
98
7420
2634
248
2116
2263
55
466
7475
6546
70
54
1908
55
453
7486
6556
133
6799
632
2327
62
770
147
7258
6684
466
264
164
157
297
371
8937
235
455
6018
1922
348
893
489
548
1342
1245
1649
2713
1698
3431
5327
274
186
148
336
3598
184
27
86
991
569
7296
4982
631
156
8914
107
306
1156
299
49
854
122
160
70
96
449
3826
7474
1635
2672
96
549
4192
47
63
13338
694
2013
239
15552
2305
80
105
270
492
134
440
215
319
3027
1654
82
884
552
497
347
1923
1191
145
235
295
4662
362
351
6491
122
6851
9376
9305
103
192
262
1004
212
777
77
98
171
208
225
153
191
116
86
178
1475
420
103
191
261
1902
449
263
1376
2371
2366
1719
2697
1562
163
8721
163
934
1017
7553
1390
248
829
5260
1535
631
7388
2001
371
480
94
3997
118
90
84
363
1344
1655
226
935
1200
2775
1962
8954
1216
3313
373
974
533
3937
5178
3858
465
8702
12421
588
3614
3639
5371
1113
131
9242
7291
10915
11333
1443
1167
6086
1157
2676
353
236
282
143
259
298
463
661
77
615
891
9294
252
59
430
240
18
502
89
9107
150
1392
1544
216
253
59
698
671
1939
3928
9063
411
58
8795
522
95
466
2601
23
1350
398
200
446
1006
175
172
6901
3975
4822
5172
163
229
8891
54
122
252
229
103
99
96
54
99
7153
7108
4694
328
6721
7441
1711
626
321
1012
136
1728
1450
320
1250
4663
9440
896
1445
248
6321
222
583
1441
2131
233
85
76
356
526
308
440
9116
4128
923
308
1862
599
237
1546
249
239
572
1530
1129
332
178
41
111
100
268
112
31
502
188
997
79
82
64
255
35
2504
407
713
1733
14980
600
1132
70
1513
5763
230
131
82
233
36
174
53
98
518
2105
116
86
117
312
12654
1089
4476
352
4705
97
184
257
310
76
342
3713
2848
9209
728
8894
177
9564
162
575
481
113
232
124
716
78
4708
5362
9413
1438
363
435
1727
94
299
952
3586
150
9256
3216
872
83
486
404
450
896
1735
630
221
331
660
135
1403
4577
71
1714
2416
9494
874
2732
1234
5162
76
397
460
86
242
690
1406
219
838
1319
932
330
34
3501
525
2268
13730
2828
45
49
201
1566
269
65
1241
68
135
7386
717
621
46
1957
3883
2193
845
502
192
1445
1252
160
96
155
618
1052
695
138
177
47
842
406
113
126
457
1927
311
295
814
253
5122
775
8255
5738
2129
182
460
1411
123
792
1913
164
3263
164
111
1955
5607
3460
2901
352
61
90
4810
61
130
1759
588
2639
8309
13455
5805
1651
368
3304
4999
7237
6375
7865
53
4823
186
96
151
1879
286
1180
918
3174
295
764
8889
58
82
233
123
13560
51
203
693
645
672
2307
278
5218
2548
4152
3669
950
1686
8234
538
125
483
2286
626
4813
185
929
1060
666
485
1888
303
1184
483
920
7282
975
303
535
65
686
3634
1454
98
1829
917
549
7453
8190
702
570
1604
9448
582
119
742
869
183
181
819
623
794
279
69
114
447
63
3793
63
1929
159
144
349
109
13
55
335
123
210
101
171
113
179
1308
4251
164
1565
98
92
148
36
21
148
284
624
517
566
954
769
854
8957
59
175
556
3222
225
219
558
53
355
114
90
94
925
512
453
2336
442
212
8919
2271
2011
3544
424
467
1913
313
186
221
3090
418
694
989
3551
2121
2337
2773
4981
1130
10720
11818
9347
11078
4518
1854
1372
516
334
4610
4406
550
3353
938
162
7839
177
1566
1317
537
629
2861
248
95
150
2077
1742
8978
954
5315
758
61
560
7702
4611
1661
2641
2914
1274
65
61
299
343
2241
300
255
444
3341
255
2327
3625
465
440
192
674
105
344
2735
145
145
199
1638
116
555
89
130
427
105
204
136
2660
387
397
73
218
5006
1584
244
201
253
78
431
427
833
697
4100
1855
315
1223
111
367
35
49
391
224
74
220
52
1113
501
195
1544
1432
144
89
537
3237
179
504
6199
59
96
665
357
4659
4132
3245
791
424
675
6186
424
4051
2191
1403
859
140
362
1895
450
76
7475
87
6212
1120
305
1944
3627
883
250
2605
13705
2336
272
472
2526
205
57
1349
938
485
2668
569
554
1651
274
584
9243
84
184
178
1251
88
272
173
8069
17
81
115
9137
639
508
694
7429
1801
5019
7197
2648
167
353
254
434
154
233
564
93
246
33
1498
69
605
1512
1545
154
5130
449
122
37
1915
609
7394
1493
9394
1566
124
963
679
454
1437
500
441
1439
137
3937
610
307
189
176
2732
401
685
3169
54
65
80
124
336
146
147
2312
140
99
811
192
850
888
2520
422
486
1725
2638
591
1137
8789
3704
279
625
7449
1498
939
9426
8488
2002
1617
1874
242
976
461
155
425
507
725
1007
479
6590
7466
482
54
2257
1147
1708
7548
5159
2324
902
135
103
308
892
268
1587
58
127
434
665
79
136
92
194
169
53
901
135
78
103
308
177
610
273
1400
7245
109
1316
1515
404
3397
4362
6164
8492
5428
743
846
481
185
173
146
61
81
964
838
197
901
4990
950
106
38
59
765
2753
2066
141
8265
35
268
1334
122
417
108
32
1143
118
738
336
372
435
406
129
4684
4587
1826
116
178
2353
77
2125
185
252
737
155
804
185
155
136
114
31
1043
7881
1664
6247
967
5398
11786
1952
65
1395
5395
15337
5695
8173
1591
618
394
837
7560
1491
6636
418
8826
143
818
1594
437
43
314
2507
968
797
13492
173
37
1490
173
1152
252
141
9339
300
13618
6065
8879
1956
1184
143
167
312
634
1134
7321
331
2156
253
639
8982
2361
991
1471
768
28
3467
688
3913
11198
103
1154
7417
1492
9002
1784
5065
7428
2318
815
867
3614
293
665
60
55
527
217
1454
1652
1143
1618
10389
2027
5182
5800
4714
350
6529
37
1615
21
6233
545
5869
43
197
83
373
4673
167
165
1367
4581
328
101
112
1173
503
257
4969
256
886
1462
2041
1296
394
1945
7490
398
1920
1665
2535
793
4371
6169
1654
6174
1246
1737
3556
312
178
95
255
211
125
86
60
74
68
102
683
131
4140
824
283
287
1483
951
595
488
382
175
7363
1262
356
1279
136
3015
41
367
72
9411
179
175
70
681
214
5782
2174
2337
7354
1209
246
378
220
427
830
2338
2957
1510
13728
6170
3422
751
3681
340
443
4157
276
4243
98
12020
249
294
92
15538
230
2722
1303
213
170
725
204
312
42
110
255
637
53
146
425
86
635
433
201
58
1781
714
204
312
110
255
638
3326
4194
480
743
186
382
670
139
177
112
213
205
101
204
944
9752
218
483
112
301
638
7613
691
583
130
387
1433
9176
283
151
465
247
1103
9382
310
918
268
692
6447
113
1538
258
1353
846
234
470
956
8099
2554
91
11559
614
69
156
2664
38
7003
4397
331
279
1917
102
203
227
186
70
77
67
78
61
1821
45
148
78
60
622
9371
758
4757
357
6480
254
32
370
1346
1445
980
2635
596
1398
160
679
323
45
652
777
53
51
108
202
91
126
94
632
226
133
44
1593
160
685
323
45
840
1125
2307
2439
2117
463
167
147
149
173
480
4727
2843
9439
981
2692
164
347
7879
597
8960
5128
3843
2588
7653
700
2516
4032
485
567
573
1554
240
243
4762
494
484
567
573
1554
240
243
437
730
3905
1533
455
78
4837
4750
355
358
6483
3353
1858
850
2314
8951
1026
97
3198
2439
2228
188
750
96
38
101
264
339
485
459
193
784
563
1050
6133
479
11648
1501
7954
2684
74
1777
871
556
122
41
878
9074
207
54
219
304
835
847
894
1946
1526
3695
4861
319
529
103
1518
431
192
2228
2774
258
505
215
173
269
178
324
917
103
649
9165
1058
7437
206
166
13529
1199
386
502
1877
67
332
653
166
247
1442
56
208
453
180
107
73
91
164
167
52
909
34
78
9671
5062
655
491
1388
331
654
186
1400
698
210
58
324
2213
93
454
283
603
91
528
117
650
496
204
1944
9209
267
208
275
483
1139
78
984
469
1174
94
585
1140
78
854
195
447
111
185
981
400
348
11501
1029
150
100
675
450
8876
71
9298
3646
54
1396
4453
13638
6304
361
239
1970
6411
31
484
1668
709
455
1276
124
503
2013
67
535
126
240
233
116
79
158
12
71
26
1568
8927
1197
153
1052
840
101
701
85
90
1553
470
129
5547
6054
6276
4204
869
14910
1822
4971
973
778
607
209
547
1695
8137
31
118
259
100
111
41
365
248
222
3824
1902
3662
1542
7330
11984
2875
663
116
958
161
929
1349
110
217
339
375
957
767
7029
1597
89
929
114
52
6527
216
230
2313
821
3064
491
389
338
82
50
166
85
313
59
540
69
126
219
6460
244
223
1695
9506
1854
9159
2244
3172
760
192
204
120
123
104
1615
305
1138
394
687
364
306
585
79
148
1347
428
9819
205
7387
9359
1769
3070
108
7305
4751
92
1276
527
137
109
95
205
378
1857
233
418
141
51
153
1441
476
136
95
221
378
130
300
10510
3948
1141
1490
1628
658
262
78
421
434
815
186
1207
1607
180
2464
402
8972
11631
6574
107
941
414
5589
708
51
66
7410
422
71
1355
1415
212
460
306
122
585
2146
158
191
136
786
480
585
4964
6650
790
220
1681
345
27
190
315
9130
607
648
156
2686
3254
1317
3367
642
491
5032
902
3729
3144
8918
4928
1888
456
1406
238
760
77
110
153
616
1737
432
1039
4023
569
2323
4331
1429
2624
738
708
487
1107
464
4149
583
1219
499
114
9733
3909
397
571
1506
2108
4202
70
244
196
272
404
209
32
1718
2202
43
131
212
43
122
31
43
131
188
30
43
172
358
8863
80
345
795
2266
630
382
736
226
2494
141
596
1970
1128
1333
1781
1896
2739
111
70
457
4911
2439
6471
350
4730
2683
845
55
1072
321
753
1483
55
1069
323
4390
5635
7569
9520
4034
1608
804
739
661
189
282
103
78
133
71
103
256
640
52
170
388
33
710
47
204
57
1028
103
72
134
107
260
641
3420
3453
652
486
193
1069
5253
61
140
233
213
1713
193
2182
2193
625
548
596
2872
3986
1757
32
197
202
32
69
2942
533
2220
37
2201
3105
155
6276
645
2812
614
705
488
328
418
162
886
582
1135
2307
7987
2445
9104
6454
584
221
382
2054
1314
609
1447
9066
3796
5720
8618
814
65
225
189
157
172
5028
4035
96
927
1841
6284
95
516
124
612
748
228
65
403
154
515
3286
3019
5455
3107
5487
309
5662
133
191
64
251
658
11802
111
394
849
1011
7378
5747
4974
3735
198
3297
5601
9561
1925
3783
612
46
381
242
489
1758
11515
374
135
428
314
640
684
4027
65
617
683
225
338
661
124
707
95
5154
694
8099
279
187
347
7449
669
4027
37
4422
2788
602
709
487
419
161
663
4977
640
49
257
92
64
115
460
143
1248
9527
4999
7282
239
497
477
2326
1861
201
464
824
201
464
3455
4058
478
83
2846
141
123
334
376
2394
2378
4211
221
134
475
5567
767
3693
82
1717
3177
2002
2161
3751
113
473
133
346
85
122
7323
466
1015
155
196
86
53
3684
138
2536
907
342
198
94
196
499
1594
185
4703
938
2723
460
1617
1797
169
1754
1484
3801
4843
1951
78
39
3412
1479
135
1020
1122
2163
2077
6401
8293
705
5083
789
81
106
17
623
165
2497
274
1247
1276
2102
225
281
204
9194
1384
3837
697
2987
7440
4970
1406
1726
72
413
532
188
4173
1680
94
202
222
3855
894
239
72
1852
409
35
205
1493
176
9135
3707
12
178
101
27
557
6884
436
2399
594
53
798
317
3630
4325
4694
4814
1294
4663
56
140
222
400
124
1339
6406
9076
1049
354
57
174
545
419
271
70
100
669
493
285
1712
363
52
273
202
149
487
114
1163
428
374
434
199
4021
248
4945
270
209
99
241
1266
492
119
1200
150
478
515
307
5482
749
354
2177
13047
2052
536
212
927
353
203
155
512
603
561
1122
215
216
342
3698
723
488
327
425
155
491
504
287
1192
216
216
341
1846
1924
5509
892
1854
424
334
3256
267
1531
896
550
2746
2476
249
81
855
660
14920
2306
10008
12213
3087
6727
476
188
87
269
226
1429
113
389
100
179
315
272
2484
1302
636
49
1489
2957
34
9596
4040
213
1077
3465
32
60
244
487
199
753
87
122
5003
1312
948
204
96
411
5561
291
510
97
278
2974
511
114
278
1588
500
1856
7333
6423
866
721
944
439
4889
3660
1262
690
1271
264
101
515
96
252
195
2013
740
177
138
7683
3348
11059
843
15534
5269
6623
417
4612
533
565
337
49
38
106
1655
6644
4767
353
117
433
487
168
1015
122
2673
408
7800
1416
118
152
39
82
15
112
27
203
24
108
211
366
519
642
352
1248
325
82
154
196
200
100
205
712
5561
333
121
33
5091
7352
4277
646
13614
275
1925
1661
311
1315
5504
230
700
89
234
495
1620
8174
45
53
674
110
31
115
258
348
122
342
215
15
72
148
128
1296
553
374
498
203
439
2631
2537
5966
549
196
8961
196
2231
71
120
3994
1821
5342
8736
1231
493
2901
3874
6119
1004
16
112
13
202
326
87
391
212
65
127
77
1446
424
889
5423
77
3251
247
291
178
189
47
540
191
2187
543
51
299
569
174
463
7645
87
163
915
2764
193
366
120
118
212
1247
119
458
737
454
1846
279
611
7890
7226
1207
317
684
247
2032
118
499
1441
7973
225
2495
69
93
124
1965
204
3528
30
521
156
96
273
99
70
60
195
163
13621
327
147
258
299
39
59
137
1400
90
604
847
5218
109
1113
2318
259
3112
274
83
78
148
167
188
128
333
150
2693
1400
11941
320
2041
83
93
366
82
3269
7630
296
716
265
1193
840
84
9308
599
918
62
320
920
8711
1572
896
966
69
9142
64
906
516
2249
8886
2567
500
564
191
1516
1165
1002
402
1447
583
7694
749
304
661
531
830
1421
2269
9285
321
557
69
112
477
36
201
654
6868
403
170
115
2203
7460
1562
215
60
1099
185
1440
171
512
91
107
331
239
183
956
140
1058
182
94
363
407
1731
559
5409
138
39
104
784
102
584
487
1385
9702
8228
7625
291
4054
1667
1651
118
382
5707
118
382
429
8197
67
1392
342
3833
654
67
302
800
1820
268
1327
493
1174
1355
536
87
105
118
236
522
150
182
254
461
64
1438
210
660
95
1302
620
863
11952
2660
930
1931
4068
2278
8616
1367
3779
1378
1944
64
831
1154
332
186
2363
2297
2356
6164
4569
1649
829
427
424
75
323
559
1801
54
132
714
69
92
92
1954
1793
7461
7083
4299
193
169
49
831
426
415
79
324
345
5738
7931
8981
6152
3304
55
52
9993
13246
620
4584
95
521
91
652
50
515
227
400
137
518
50
965
7149
854
351
104
180
666
61
152
686
62
154
73
798
295
73
2037
3438
9379
4709
2207
195
192
150
117
901
123
974
101
39
90
478
831
402
850
233
75
75
939
791
1087
232
522
5241
52
53
901
337
145
165
506
1688
1060
6816
7885
127
19
247
552
93
216
435
345
248
5219
508
374
1508
310
204
279
133
753
3583
4434
15008
5325
2330
101
112
1164
9500
359
767
1372
9664
3825
217
9139
3847
812
49
66
455
1659
1293
517
3905
1343
1579
125
185
3224
986
128
185
2852
13453
159
373
1287
207
564
194
426
223
2884
898
1147
845
285
169
3876
166
2229
6538
462
95
209
6796
11817
2521
260
315
2671
1707
279
8910
1406
167
117
717
330
72
429
427
817
51
145
243
91
58
72
647
56
424
200
54
1697
716
330
72
430
427
819
4310
2253
1341
3532
5910
1859
210
108
658
311
144
1146
3441
1926
3229
4053
551
3041
495
211
216
948
1276
4673
1101
466
434
2439
58
1304
107
74
193
87
41
103
2169
4766
355
6476
2915
6958
218
129
425
1045
108
803
212
2205
4978
701
8256
629
92
1242
118
150
167
68
271
620
485
2214
13924
1437
804
260
1653
1485
1159
4754
7462
2455
295
5949
14246
217
1141
648
250
4415
3079
5379
6741
993
2125
1628
801
425
427
78
207
652
220
161
1480
64
188
659
61
79
355
137
412
324
871
971
3976
1562
223
65
236
4669
544
6014
200
281
148
727
4598
143
7940
1281
377
2213
863
216
7469
248
2293
444
382
162
205
5505
485
170
205
1435
386
842
4872
715
124
1585
89
1646
78
148
1023
63
137
108
1016
1037
98
484
50
124
630
371
231
700
521
65
1295
655
1227
9420
12529
9082
1527
107
353
168
75
77
164
1343
420
114
2689
388
1459
438
3593
4988
9197
6000
1055
410
2674
116
523
62
868
2184
97
1635
124
715
1181
163
1064
14928
3950
4998
209
4032
809
3411
1760
1868
33
7462
2153
12373
2345
3965
1518
880
165
2974
43
6190
2745
1547
1859
505
9526
2105
1573
1602
1605
1700
3754
2408
2988
58
2386
245
4328
159
106
344
133
346
80
140
126
1175
2317
2550
87
4688
539
83
135
1300
1160
743
1091
167
4747
352
6783
60
5394
188
96
39
379
66
923
657
443
441
1889
201
50
79
245
154
58
146
2139
995
76
233
1184
355
3308
679
388
1337
6173
118
5125
53
3932
1976
1466
100
473
204
302
39
119
156
845
52
147
520
649
211
216
58
1685
100
457
207
312
110
140
205
639
1351
315
14959
106
560
1247
347
279
120
470
1113
3197
520
62
549
236
118
1970
31
3279
1567
150
912
1132
3753
2165
277
286
101
5906
2256
195
3610
2519
261
222
502
2346
4891
196
532
955
4280
467
1164
2959
1220
31
2603
785
1712
247
436
773
148
373
57
230
13613
354
479
3909
3026
6868
2386
7390
392
333
402
1320
738
1165
95
255
789
149
1828
2892
43
13559
2772
751
385
598
38
100
245
1636
122
5477
5903
393
5008
7240
3751
6255
74
75
567
266
222
275
115
31
218
94
216
71
65
723
107
110
1805
3233
3564
4910
1077
1379
7142
1741
235
546
66
275
4216
113
1498
1776
11229
1862
4028
6483
353
4702
1171
332
2652
386
174
1049
109
207
153
3294
3963
2307
3085
65
1855
5576
450
269
551
650
816
601
318
7259
416
1864
119
27
75
43
361
68
1263
55
1766
441
119
27
75
40
363
67
1264
55
838
4338
1131
748
350
289
523
531
263
273
423
422
767
110
1063
332
134
4192
1767
44
1448
87
149
899
1098
354
290
126
373
738
1007
49
309
77
1034
212
530
104
391
2077
8677
4114
3351
1248
1526
500
242
4590
798
243
1431
1211
93
109
1631
2591
7467
1193
167
351
221
7805
2263
694
108
159
469
2086
135
398
5932
7240
194
131
144
775
1448
4431
248
349
151
1151
24
61
109
81
134
1737
2499
413
14
443
972
3312
2240
1375
209
5360
3813
362
7762
3345
2359
1760
3966
3579
1192
2737
531
280
603
324
5551
578
27
8463
307
1162
3189
7676
4533
2100
4408
806
214
658
1963
2033
2264
341
457
7659
6694
484
10309
235
2323
4972
604
320
113
289
289
710
1846
12433
835
216
37
884
213
218
86
111
1248
596
1137
2531
67
919
10345
2480
7585
9594
754
11241
1888
5435
267
2453
47
1352
624
90
263
1924
794
514
211
345
501
94
2855
832
620
91
1142
1072
325
346
604
90
728
77
1330
230
230
161
303
699
9313
6685
1390
554
1200
8802
220
35
215
9114
100
66
41
3373
126
201
153
688
8049
9385
6960
2317
2378
728
4929
313
241
749
5612
389
1000
256
77
2475
4380
477
1531
216
34
628
9262
2353
50
1450
387
8354
405
8165
386
657
2253
6948
7452
2622
841
8158
5669
2487
2606
48
249
165
209
5689
116
1055
202
129
1179
387
451
58
43
14063
3553
522
953
13647
806
28
434
73
505
1724
450
8211
4779
2078
1568
152
8585
151
992
6855
1202
2134
1033
505
1201
1336
15005
8563
1991
8912
379
910
1021
136
132
244
128
2108
8840
693
1420
507
12798
231
371
457
1437
366
710
564
254
6845
127
589
135
54
129
110
169
425
48
171
227
1662
483
677
473
189
541
4393
227
801
835
3174
705
489
323
423
155
864
270
734
440
7500
357
1816
667
14058
3113
351
157
547
1883
1376
118
1136
310
200
7370
614
2782
271
474
249
338
573
455
2043
13461
1932
2501
936
899
8700
119
2273
3752
5340
733
1664
112
160
26
179
2944
112
142
119
176
6487
1429
4668
2163
159
7872
555
937
190
65
84
106
1261
205
1279
5543
1047
4612
7332
1870
6629
171
69
668
220
856
530
104
507
570
1001
251
2005
184
42
1439
455
178
83
920
153
1565
18
115
397
338
67
138
185
276
169
1225
2943
150
102
197
53
90
507
90
290
168
2441
91
167
1274
1544
104
31
167
433
66
924
197
180
390
599
578
568
45
178
894
2043
161
208
132
479
101
202
1436
639
156
151
252
193
918
51
760
619
205
95
833
7339
227
166
7009
9120
4045
3262
45
2670
1108
548
517
457
536
9344
1114
93
2730
662
5485
2327
131
364
242
297
842
1990
4730
251
285
56
1464
318
268
14295
145
1118
284
3514
895
4837
3044
1207
777
9369
3399
3212
4265
7457
5292
1092
4602
1938
7518
2873
79
125
309
4296
13095
7493
1871
1579
1587
207
322
830
50
267
22
60
14386
506
277
3062
627
495
108
364
2364
57
266
242
262
2345
480
6776
185
84
1948
461
2233
373
14715
922
279
813
66
222
230
54
86
228
2759
3519
219
260
86
228
1454
65
281
1757
2757
464
747
2935
613
244
102
849
850
65
3897
600
142
363
56
2051
1310
79
765
64
191
449
1424
1234
90
65
3603
1988
546
1646
101
77
132
196
67
309
132
2459
101
77
132
240
67
8729
1348
1565
5970
3386
167
7331
625
131
301
784
267
154
950
507
8684
135
2223
118
355
525
1246
575
567
263
753
475
458
132
96
41
1793
1800
7326
5256
2883
356
214
158
227
357
129
153
447
405
30
5369
37
1500
225
784
58
58
691
670
5445
3059
2385
184
237
7397
118
195
267
205
45
5523
206
45
1428
1316
598
974
53
636
7024
351
9197
1738
118
75
277
228
229
3198
576
702
488
418
114
87
127
5575
10692
6566
1857
1059
58
2302
1185
7925
3251
352
919
55
229
69
406
594
507
146
455
633
477
394
2595
85
1725
7230
1560
105
466
165
1465
242
250
148
2165
1977
2757
105
197
136
112
475
224
1408
484
1323
441
1358
249
870
831
3316
9773
58
190
5137
372
439
4793
396
349
150
5652
122
209
361
120
1231
2627
974
1186
101
359
2215
701
159
421
487
727
3181
2241
2833
400
2745
490
1308
4031
3571
221
211
348
48
410
4933
659
1442
27
9256
4484
1403
162
661
202
320
203
945
10490
83
1622
12012
5682
468
94
116
241
5566
94
241
1425
336
2800
1682
870
191
185
7249
5425
3830
385
163
2268
7195
1502
823
113
1008
77
202
377
367
102
1964
383
112
91
2708
206
424
6933
62
126
164
233
2469
206
643
295
199
1956
712
677
5549
692
338
14877
15
364
2778
571
57
747
151
134
113
130
163
1882
897
539
414
3073
123
46
387
1697
300
990
3450
171
1966
2340
2674
6085
649
976
384
717
159
818
426
429
78
272
202
649
248
163
1393
306
3510
6652
889
2575
109
46
12448
3102
177
1968
2228
3207
178
1965
2225
2436
6732
2648
755
8369
2267
50
75
3071
86
788
1944
742
247
92
870
2094
723
1788
9603
6243
9322
759
2129
195
3452
603
186
11658
1446
3173
4150
12571
13208
9707
3264
6713
15005
2131
1394
110
710
106
1296
268
116
7957
116
226
100
75
135
220
640
53
169
206
90
57
94
168
40
671
539
140
57
1582
161
104
710
323
102
77
135
56
220
639
316
2201
196
534
7434
744
556
323
68
236
3138
688
4366
2463
186
4866
13649
2637
2106
480
2132
1287
163
125
135
653
175
2902
2441
159
168
102
135
142
552
391
52
156
200
91
69
108
613
201
53
1592
156
195
653
315
102
135
127
553
70
391
1573
762
413
5081
131
1908
9570
3107
478
437
6645
355
352
4719
88
332
2310
80
14930
4602
308
342
358
6487
325
1750
512
104
7105
7035
2588
279
5726
909
1959
65
441
470
5496
113
1493
13679
148
57
1092
1043
7277
4948
5187
5250
1402
7650
3251
1502
2535
8393
181
9664
496
14863
90
332
5204
495
209
7805
6756
915
5134
2362
2936
396
211
160
589
82
50
141
355
207
163
158
983
80
1404
9507
4954
6604
83
47
141
354
207
160
158
690
80
82
47
141
355
206
159
158
983
80
321
2426
89
623
1319
5528
97
2509
3638
123
35
107
272
8894
2209
197
302
1433
73
2168
2698
3334
636
1870
7326
1648
765
269
1038
4656
6537
160
777
1888
28
511
74
3895
173
346
301
84
210
563
241
1018
714
498
266
4171
4740
430
4811
68
140
233
223
2512
4336
5388
7432
2116
506
623
488
825
33
33
102
479
3127
2255
5338
478
55
2264
56
802
5611
1353
11475
14273
5297
2101
4675
4554
143
6898
1803
270
1474
242
49
2604
1807
14896
7434
13482
13758
4880
3731
3302
4874
3851
522
84
103
300
57
48
153
645
622
1253
885
348
36
1244
7286
11477
6342
328
1805
71
1127
2734
466
1884
625
1401
289
1016
7475
600
1437
471
3124
3822
9386
501
8258
2804
232
51
80
1001
1907
628
577
1221
449
6884
3894
7471
2827
1337
8961
1022
48
169
961
3273
1570
379
511
1842
998
60
468
101
87
376
289
256
121
3011
111
461
240
2849
535
220
289
267
4927
1199
496
775
487
14058
1840
9405
10491
1778
7386
135
2691
518
53
552
6131
4692
2545
134
305
530
4730
54
3018
275
4716
349
349
6464
1021
425
266
12
47
583
671
648
3769
6412
8916
7191
3655
1059
195
1564
8188
5871
3205
326
2929
9521
988
14669
4177
3100
7372
4284
711
97
196
531
256
7249
15479
4657
6454
204
2717
626
5300
286
503
1469
415
41
55
946
5005
8049
426
533
104
5359
682
1933
1314
1995
517
9490
440
664
9478
421
2727
8206
7399
7364
1395
10497
4867
1362
5397
449
562
2961
788
1417
800
342
6447
916
284
101
888
1432
417
6937
2452
1352
3884
1900
999
561
1150
3969
8986
2592
14927
737
116
3337
819
638
95
1061
56
88
1832
313
7175
979
349
184
6474
347
349
349
359
1936
2823
180
3159
668
131
143
2418
1668
343
830
480
243
270
136
667
425
116
158
1399
1649
414
790
9549
745
493
155
422
413
486
727
3287
2970
161
979
405
150
440
986
3591
2444
374
8450
1813
66
6717
1220
489
429
1312
3098
8852
11653
306
442
1908
191
146
678
376
659
11
36
20
8656
849
3626
4173
72
132
721
246
2402
1836
174
142
189
109
2411
245
43
552
259
64
7732
1425
1225
460
1014
353
3405
1893
539
3126
537
3130
534
719
108
138
7699
134
8696
142
1559
468
1900
250
786
3107
251
1557
931
3753
4697
3649
8815
5012
119
84
2014
103
3248
92
3087
1593
104
2036
916
417
1871
4446
13698
8825
1709
168
351
11825
1301
91
1564
449
2472
114
191
153
41
62
148
189
530
408
492
95
229
80
1277
819
423
428
78
253
125
93
65
280
203
209
1292
2029
5641
417
108
1865
89
1814
2864
807
119
421
431
84
1772
1680
62
551
96
8707
1670
170
132
228
74
1305
2216
170
132
227
74
163
483
507
553
269
61
57
126
2287
122
178
176
434
9227
509
737
37
2141
161
245
744
93
152
1185
24
151
482
93
3806
43
510
287
4527
670
8288
9554
1873
1541
4989
181
82
106
178
2191
195
474
212
648
623
88
1467
329
3247
6347
1854
323
3072
90
536
396
6923
9517
782
682
1480
90
1050
250
1145
4010
3588
75
94
1406
4314
9542
2338
7274
5011
2011
869
333
47
304
140
2255
49
77
35
720
2366
513
303
1927
389
2258
356
201
70
1911
101
457
615
205
281
127
2087
1228
153
67
99
1705
3578
5232
8909
6298
3879
4811
67
99
4770
159
62
203
116
140
187
59
108
37
9187
239
136
1743
96
163
645
30
48
135
210
222
729
697
5807
169
1873
46
5341
2904
10163
9245
9566
389
105
1604
506
576
751
655
86
2732
196
498
12506
973
2921
1737
11368
3433
1569
879
11176
400
4411
110
208
388
122
279
187
2127
936
75
233
3577
596
14549
1045
284
170
687
3041
4793
1620
231
900
664
122
113
199
61
279
293
1045
1073
187
195
171
3368
502
485
215
179
589
1030
2512
1734
2374
853
64
1410
698
183
237
79
93
653
4044
1251
119
337
9113
4997
697
8286
4482
2220
1671
122
111
381
79
650
3928
140
7907
957
6573
524
501
388
1534
362
241
116
1809
83
327
9297
12304
2004
10253
588
431
1563
67
91
2029
399
1547
193
191
413
560
428
4251
3253
7789
1965
120
5007
4212
251
1086
450
60
689
229
317
726
2274
86
7332
294
167
135
1286
6000
9541
1308
253
247
1069
2254
6879
163
9644
2406
4147
1083
450
4033
1892
168
1831
1551
1984
146
73
1907
507
74
80
522
405
2442
4814
485
2177
70
366
1282
666
215
353
852
986
801
408
360
7204
596
363
7231
2816
1797
514
666
851
413
3635
339
456
5614
738
790
5728
9258
1699
1933
4850
170
582
83
42
577
15525
420
13224
2502
83
45
1692
8016
3715
1710
2959
161
3692
4147
1109
6925
5189
4962
1666
3134
1784
7426
1024
3983
225
1388
2710
250
1404
634
464
512
1525
6563
3765
9457
2610
127
115
278
52
73
131
744
91
103
69
927
188
713
5894
218
229
2301
188
713
148
6391
7327
2912
63
84
127
163
924
2948
261
1754
87
618
110
574
667
154
92
265
251
59
1642
101
141
67
243
3453
3385
1666
3244
2141
365
494
1939
277
3406
7391
2749
1207
3874
68
631
2015
2050
837
147
1177
156
418
485
710
592
3269
147
487
307
57
47
11686
577
9721
62
2549
1005
61
1237
60
1922
835
1836
777
1933
475
127
123
97
439
2250
2503
9673
89
5830
802
1007
8982
153
1569
303
710
101
158
1396
251
266
88
2198
1748
328
243
764
847
271
107
796
264
2204
367
6681
1019
62
1587
75
348
341
579
116
237
903
323
114
104
1349
543
716
224
403
238
522
1136
57
270
1408
98
8925
1352
8146
701
1142
5671
703
5038
347
666
9048
2641
3788
2982
4213
1427
230
304
353
337
84
172
1910
530
345
294
234
188
1121
3252
3520
115
8443
97
122
259
320
214
193
1730
189
716
89
13282
2378
13
375
2000
200
91
105
132
6722
467
145
1097
1067
119
58
107
91
106
149
3936
4724
207
153
251
805
45
62
103
263
939
441
8438
248
196
982
4183
4190
4183
129
203
35
44
53
336
1187
163
9202
246
517
1118
114
1303
7482
67
5137
910
13462
1320
822
962
1761
4068
7376
896
1932
99
516
124
608
689
225
728
105
82
222
66
9051
9276
2813
991
6843
669
5319
700
2846
2293
6224
371
1072
491
512
83
1185
1591
536
319
160
214
115
827
54
4348
469
81
180
128
70
4016
101
1178
180
715
182
1590
83
115
85
47
59
246
257
36
270
176
1326
82
244
309
156
18
1152
61
714
808
283
393
208
181
467
231
1595
10094
3146
200
176
346
6800
5761
1388
3265
129
404
74
129
179
488
579
540
173
163
5078
7339
1490
47
3699
7506
879
3224
180
1941
2202
2447
2233
2063
9157
2848
1443
5438
420
101
160
1083
1458
488
3327
384
8675
80
327
7744
6596
477
475
9475
161
484
3119
1091
486
78
1592
509
2078
1652
216
700
2280
317
1141
8941
1073
1908
107
5999
118
449
494
577
34
232
521
509
1976
11237
359
1044
2813
71
9650
2866
124
5815
124
732
2645
13
96
4332
1948
350
387
50
103
3337
2221
221
1088
338
675
354
107
5246
272
83
652
4749
1398
247
559
304
74
428
396
830
111
7325
14302
1895
1173
279
611
1439
58
2569
1133
3787
1845
195
206
51
105
79
67
684
120
404
173
218
196
129
83
506
5735
11651
3204
428
777
209
1636
1651
70
120
63
115
129
579
9038
7142
62
296
622
2772
1070
141
252
8869
130
363
5603
728
166
253
1384
93
145
118
157
1350
75
22
1179
7497
1462
1573
2735
641
545
9366
2067
1930
588
228
1046
3202
82
160
3256
3173
582
2147
465
55
2263
357
226
96
529
381
482
686
156
1009
859
1460
1158
272
244
54
68
79
128
1122
878
292
3147
4791
7315
1361
4417
435
536
55
209
7394
161
634
14187
447
75
46
165
48
486
32
1255
10722
8913
318
104
428
476
3309
1296
213
118
683
331
168
307
637
8106
438
229
28
52
1513
17
1125
255
206
668
1244
262
3202
1432
239
190
498
5569
470
501
529
2373
84
7451
2095
2566
10407
1548
299
1094
539
287
127
3709
178
1201
540
287
127
1981
1053
4086
226
1295
1383
912
10793
8365
6387
2717
406
170
141
108
70
107
1658
681
1957
514
442
31
198
888
107
98
185
1978
1534
324
229
166
116
38
127
35
42
3103
5911
7348
966
58
519
686
227
447
22
138
451
114
58
519
95
8069
298
1323
24
96
128
264
5192
5857
4149
403
518
5188
6868
1363
959
3894
104
109
132
57
655
7045
8938
4034
135
87
7548
884
1114
4309
13645
2585
977
1634
886
3922
2685
202
320
6027
399
389
123
382
96
322
2191
7539
813
101
4798
13093
7484
684
814
2283
4399
1120
60
71
374
763
7578
316
668
336
4913
4802
202
4979
2798
213
143
1047
160
2794
3453
430
4222
1711
211
127
1043
476
6756
10481
5054
107
341
627
1374
866
512
4713
206
934
8950
156
1570
86
700
1132
514
1442
71
3971
1389
2259
1533
133
179
1897
4206
119
446
1726
2172
894
200
129
19
373
3467
500
320
5137
3045
552
193
400
227
330
641
145
515
96
1284
1351
76
4858
102
1990
1724
1733
342
7352
758
4295
2694
14952
11077
390
392
921
132
580
1448
119
190
276
783
60
194
339
57
815
851
117
755
91
25
115
12370
875
6234
4581
2913
703
9313
237
469
567
12
2581
1513
759
1553
2752
6215
1720
1680
689
46
6904
7223
1138
313
563
21
129
21
6594
2856
7126
6959
552
533
154
92
9272
407
1239
1360
7350
47
140
433
3796
7345
7379
155
880
2690
7423
327
74
453
57
1615
109
7656
1560
2586
5021
5280
2317
854
709
117
5143
3353
3941
1855
200
2242
1859
1872
4858
1347
12339
1102
3994
2265
6067
718
132
101
2055
481
531
461
684
2865
13276
914
412
125
3778
96
176
215
2223
82
105
75
93
63
452
2200
115
134
1891
7808
1092
930
271
234
1559
9657
3159
126
1309
3978
4438
5679
697
215
179
998
336
43
1990
2027
48
9478
231
4808
441
4297
6288
1275
7201
1545
13839
1048
822
415
1202
10612
4096
5084
751
492
5743
81
57
1052
944
139
4035
2172
9582
653
352
10117
9407
727
385
645
246
406
2057
126
114
100
1619
885
168
295
7340
1453
385
472
241
2620
1151
9175
1278
575
1761
1371
109
175
518
1757
228
96
386
2558
598
8525
227
666
158
520
781
475
1438
1145
279
648
261
78
428
433
781
587
214
221
181
974
1990
1144
38
75
117
2466
518
491
3283
5348
1952
3955
507
53
492
471
3872
591
9166
1840
583
4057
468
29
1932
227
507
60
39
2138
206
625
146
86
102
1006
163
1586
57
127
695
97
415
169
52
624
169
143
86
102
1015
163
1398
473
3923
3839
6145
898
132
399
7314
5104
610
185
681
1202
9690
4138
1418
752
111
1198
147
35
209
183
1261
1200
147
35
209
183
9309
901
73
292
235
91
114
100
695
154
131
185
1205
35
210
187
9291
902
73
293
236
91
114
100
695
154
153
205
134
100
548
159
68
541
1523
394
433
74
345
695
893
670
3399
54
1212
167
153
216
1047
928
539
688
2069
220
260
74
298
333
527
102
523
210
64
185
131
186
162
85
380
274
256
55
87
282
254
683
623
512
415
1680
1100
2139
226
61
223
654
118
95
60
7509
83
870
96
167
233
92
1135
82
567
135
185
104
40
1113
323
405
170
565
1262
419
81
78
1885
72
112
149
447
3022
9647
560
193
13652
2831
575
763
173
607
1206
174
578
170
1580
1141
8912
6150
2517
7333
10936
188
344
6176
2313
3107
4086
3514
4419
5203
1231
1759
624
172
77
148
424
1287
870
48
61
10440
12205
953
170
162
1293
466
137
97
231
745
5445
1358
343
4709
1105
942
192
1347
1145
754
4689
372
92
140
711
731
199
1460
5642
784
178
519
284
608
186
120
147
136
925
72
141
295
85
195
1832
852
4111
1441
704
537
878
807
630
995
1619
3947
287
468
1409
2567
9090
5247
1477
79
71
1386
373
61
134
840
754
747
268
64
42
38
42
38
42
38
42
220
132
54
1144
113
107
423
122
202
307
7433
3278
122
543
989
89
380
288
147
4653
6057
1554
1181
2467
7549
681
4148
11660
2165
6315
123
7384
1838
217
2784
1261
250
411
49
153
659
2230
1877
1834
3560
181
30
937
3157
1059
1294
306
1049
265
125
238
1531
2483
6420
403
9369
552
170
134
4881
227
497
9301
7487
1544
110
574
98
111
95
786
1172
14
111
509
104
75
1459
1376
280
193
115
1615
129
493
3301
108
826
2704
2050
9428
619
7506
200
1179
2713
180
176
182
426
324
113
2283
79
7322
693
91
409
31
154
149
148
99
85
109
210
129
94
298
256
66
999
1868
4975
7233
1720
751
45
549
1255
455
421
121
1900
9268
10841
666
442
441
119
172
1497
56
63
2664
69
1563
8528
996
5494
1832
1976
400
141
178
389
234
154
1462
1000
7280
3707
543
348
8218
347
1449
638
769
600
227
378
138
1432
1732
123
521
873
2355
2433
8899
9392
134
976
260
65
72
1869
6585
108
2718
1457
5765
9140
7400
611
144
396
145
36
309
226
3232
4988
14308
4244
671
704
230
773
631
157
520
230
1432
2963
1831
315
43
51
127
264
2627
272
1450
775
528
10804
109
525
217
160
197
2460
1512
5890
321
72
9005
73
163
1219
236
450
295
452
164
80
157
288
1158
690
4799
3212
1511
706
157
306
1345
687
9304
7046
1276
4866
347
4741
176
125
71
3585
7416
92
4938
2769
1948
1409
451
561
185
732
188
205
124
1478
1507
16
240
478
94
100
206
1105
59
351
3628
806
167
41
413
330
920
5647
8270
373
85
209
418
281
218
34
203
444
889
3518
113
221
102
622
5964
5960
295
4766
666
9370
1855
693
5238
708
221
138
327
114
309
1425
62
200
151
162
117
9276
504
177
1146
167
111
147
65
63
77
53
1562
475
96
599
4645
238
94
129
113
1735
50
60
815
154
146
144
1224
186
398
2567
155
600
4451
13858
1879
2831
2410
396
473
854
222
2340
12689
2705
515
582
6332
692
475
2649
498
820
1112
175
13180
1175
365
557
4452
85
1190
50
465
22
1104
1492
1200
4648
1621
7212
4488
2606
1621
7208
4932
1823
455
2237
163
754
8467
5627
887
66
103
9249
164
979
988
376
109
151
1526
7448
327
923
85
85
221
2951
1275
873
465
6786
1244
494
447
653
111
628
515
1106
2247
9384
1562
222
84
951
107
2275
7263
5005
884
403
451
1811
230
572
984
1651
455
614
691
1454
830
401
426
76
307
204
559
28
121
540
114
214
159
511
1852
703
303
83
1097
4690
581
1983
7533
1200
776
271
83
196
442
2439
773
272
84
196
442
2438
565
456
5624
1879
524
886
462
1468
82
122
201
24
60
3897
95
1355
283
978
900
2074
224
178
684
487
221
328
2565
1478
1453
7832
1557
308
93
416
80
228
554
187
73
71
540
423
2671
360
204
656
2031
13693
820
198
836
1839
532
7526
4106
11868
3822
678
94
63
412
1963
624
385
112
2390
1971
7459
4318
3631
548
14960
13646
1735
3951
6555
5970
852
13764
370
901
93
518
1106
129
1113
15160
537
311
5471
5803
665
403
441
7648
6008
13416
7447
982
1703
558
264
92
161
531
736
99
90
342
51
582
143
2672
281
211
151
5360
688
170
211
151
1357
5854
7466
415
7346
3146
35
676
439
445
930
251
1369
1777
9093
1063
1251
143
117
55
622
562
357
85
79
58
6412
684
1577
1710
13615
3039
1612
202
154
4064
2588
15545
10623
5017
369
1288
772
6867
4235
397
181
792
2793
1810
775
658
7349
899
118
57
941
664
77
2252
128
3790
574
2406
993
178
3249
4033
443
1937
1147
231
353
271
452
597
3138
73
2227
196
6196
1076
11195
11303
132
346
4641
456
1428
242
428
516
42
731
140
166
97
659
6760
187
2602
3162
365
1125
7034
373
95
2332
7342
2025
5704
684
34
9073
741
684
1405
688
595
7354
2886
1659
6115
464
1563
344
3349
3894
5161
1950
298
299
93
239
446
2546
297
297
93
239
446
1782
124
1830
4108
1817
140
193
2978
430
25
116
21
194
754
349
457
357
102
1234
1942
1293
180
47
30
111
95
340
158
2261
1042
414
96
126
8659
152
921
4837
9351
4510
627
312
748
750
1005
75
2531
112
950
169
615
166
1421
491
180
300
786
68
71
74
211
586
98
13636
883
213
356
1627
335
196
71
69
299
1097
509
402
524
126
661
116
904
297
506
1286
219
137
8997
1111
152
4263
675
190
647
252
171
8956
644
218
1069
2115
506
164
176
212
115
3269
95
164
167
1264
3269
95
164
176
167
115
1956
200
441
6736
2906
5111
1854
672
2353
4328
486
196
2234
1888
2446
7098
161
5152
1282
1670
4507
2464
253
1530
335
681
121
271
705
181
339
2453
1182
98
1448
817
408
420
85
274
62
440
189
498
714
8376
5204
4707
669
349
398
7186
2654
2361
2477
1733
391
2492
423
7534
446
259
337
108
77
125
340
442
52
24
132
373
81
647
65
419
204
55
1590
170
116
110
51
814
425
424
84
265
655
192
209
1392
649
108
2206
9560
6454
4751
154
156
8511
1285
164
165
242
1155
82
4986
271
1147
95
4989
3593
31
115
290
20
195
16
3688
7429
1388
11536
9512
11304
13681
280
236
3343
7697
325
381
629
214
1115
1772
226
208
122
126
57
109
2137
1144
359
3133
574
41
1107
642
7952
2155
1896
14898
642
2214
172
405
14710
169
1534
146
105
213
317
814
69
160
2091
415
1866
116
9452
2038
175
1029
4807
920
33
155
295
666
186
218
1400
4702
243
1425
573
87
96
15
4368
1978
701
409
2150
9550
327
1069
4049
94
448
1944
7493
10444
1652
3431
2286
445
563
1142
169
3767
1015
4044
86
553
549
4741
1324
1428
497
149
3376
342
122
9092
698
4438
116
131
220
7398
66
66
66
112
272
84
104
388
1993
2345
707
116
781
194
222
1533
401
628
430
413
223
429
520
220
74
1474
955
5621
1445
509
2576
288
7437
89
7130
161
2291
1868
602
3119
2751
597
1243
476
558
2699
7465
2950
712
9461
4148
3855
1285
330
11067
1353
974
162
423
323
488
726
591
2719
2392
8696
9575
4982
148
2525
150
593
2633
171
299
62
1736
460
372
141
98
110
103
335
113
59
426
508
344
237
192
41
43
142
79
352
2131
206
527
581
652
5611
2399
93
556
302
118
666
303
200
1396
2500
522
96
2487
272
142
285
174
123
1119
154
716
950
406
132
671
1253
294
1028
4086
271
621
306
1811
741
4807
3661
143
207
674
142
290
1375
114
891
2075
2721
2779
4717
4930
4304
3980
177
766
108
1001
377
155
2581
949
75
113
48
194
54
46
320
692
446
1162
5721
76
862
194
57
54
135
60
779
356
7342
199
486
372
1799
765
7354
744
3097
10002
53
96
90
9650
1409
417
976
136
47
133
138
89
507
502
1856
4968
4425
128
80
2862
457
736
92
297
1893
565
5940
560
7210
619
1949
2026
3054
899
2114
4679
715
3225
2951
1768
1823
5633
907
152
8716
152
1484
2390
3824
992
5167
5700
13159
5226
6761
1675
98
98
11043
10507
6299
4403
72
587
633
4285
9529
2763
786
1294
560
525
771
1737
2404
3128
4258
7791
4187
383
1498
13659
93
104
121
60
62
7777
193
1902
1446
158
311
1738
1630
9319
2246
11220
13980
1118
101
519
122
8999
646
110
247
9956
120
413
1107
2515
518
195
3586
3923
2794
9279
890
636
195
8987
195
2270
2195
740
1475
333
2170
9425
6780
284
91
185
120
2493
15051
2404
41
38
64
75
303
1002
240
9446
1281
8835
403
9268
286
562
1031
251
1181
6057
231
49
50
335
751
564
167
79
199
4682
351
410
123
349
6882
2442
209
5787
2267
6519
204
199
546
1393
740
91
81
123
38
3972
200
560
404
97
98
464
310
480
1934
976
57
361
158
95
716
98
551
487
1428
245
1430
76
3070
500
1125
4932
302
272
814
175
1655
6488
130
430
17
471
5518
421
1851
1914
9930
5048
119
76
249
57
237
2591
720
184
70
118
76
249
57
237
1881
924
8500
1315
121
1646
702
442
257
96
110
76
117
457
412
450
875
286
410
87
189
111
1738
474
178
850
57
352
150
90
436
634
137
111
1621
665
900
343
3091
3322
737
229
13615
256
301
418
155
450
2629
14037
295
7414
847
1344
452
1467
1889
7407
344
12146
864
454
1402
1181
431
618
289
1958
5360
999
616
272
2068
310
31
90
167
181
199
2559
89
1402
190
648
272
274
637
3947
281
187
316
72
557
340
195
1446
213
562
695
1955
145
3137
61
8904
3977
653
32
189
558
162
86
4328
6585
612
1976
19
586
57
13557
910
2617
212
194
2280
56
5401
162
7254
459
162
6440
7366
1811
442
950
7303
588
570
2103
196
541
380
2982
4940
6333
611
627
463
937
278
46
39
355
4928
658
162
418
1685
3562
4781
3771
2296
9982
1165
718
400
4864
3999
8828
399
3157
7377
68
2810
625
465
433
2609
1381
5166
3896
7377
1916
2031
442
1300
3134
16
90
217
2140
58
102
1623
6785
17693
8942
3691
2535
2441
135
89
97
74
128
35
2592
3303
4163
71
1263
1646
345
37
3436
1164
65
1911
3801
478
556
643
53
1989
564
768
145
76
1842
86
6929
704
639
4748
6477
911
1507
3064
3893
7421
10775
685
225
3515
316
1160
256
225
56
2991
4077
6092
228
475
434
422
2294
196
472
870
851
367
256
494
7896
394
904
13
850
628
1061
2240
873
637
245
182
298
204
681
171
1586
57
127
689
505
170
53
636
323
182
295
204
679
171
1406
234
411
183
2107
1328
56
1842
4547
595
132
36
190
167
681
268
356
210
129
107
36
281
705
490
443
1095
197
1344
2667
58
232
664
72
157
384
423
415
1986
14173
215
201
4709
7082
4421
400
411
2419
118
8933
3510
6393
605
2642
3371
1907
83
363
557
8599
3243
504
428
1871
5356
6089
5565
2262
1769
1152
9483
476
950
92
5275
413
172
3077
1022
823
1695
15
167
130
170
4604
846
711
4264
5152
700
4867
7325
10665
171
297
34
267
152
2335
52
72
163
25
4770
154
39
66
265
1334
2472
1065
9526
12018
196
8988
194
541
558
183
2071
239
24
92
121
4406
733
4349
4566
14836
1159
1752
7350
3329
3334
362
69
306
182
1386
55
844
3980
616
1739
408
249
533
533
1539
113
173
31
56
3146
234
2590
36
34
1464
509
431
441
380
313
63
453
32
88
59
5349
162
324
510
2731
645
290
78
429
399
829
383
534
1179
416
853
15474
550
608
644
143
114
351
1511
43
3923
395
1639
1732
65
140
233
220
8449
1257
1118
12523
2662
2086
9342
804
4433
1635
9391
512
15511
7279
63
542
13635
273
1162
842
12267
10393
356
1255
317
721
590
2990
3044
1283
633
3485
361
977
146
8687
146
1578
69
1624
197
89
279
57
65
56
463
2153
1157
709
7072
1139
2243
452
2577
1515
82
61
209
911
185
393
168
1427
214
2655
9204
4319
650
612
35
7432
629
1169
15378
1982
1310
1296
13686
1231
3190
9158
431
4255
6508
4689
5683
13618
502
827
3631
8953
1333
2114
2471
623
70
6212
68
171
260
203
155
219
265
191
509
228
457
646
407
792
3294
690
273
220
1307
36
406
715
1331
393
98
811
76
158
90
1043
3128
276
2119
639
188
58
320
724
1832
57
137
436
661
49
426
146
52
639
187
9335
58
320
717
1643
3980
675
1169
4795
4285
3656
196
7351
3020
2501
915
73
2693
1051
120
568
499
776
614
108
68
79
657
149
99
1050
648
518
59
133
102
332
713
119
1403
73
280
112
9156
1716
1982
459
355
195
5502
339
195
1482
12002
118
714
4764
3986
798
2287
394
7227
209
435
129
57
626
101
445
642
653
2054
143
175
882
1757
3491
5250
4740
2119
2224
562
496
2307
5640
1353
5954
1402
117
143
682
323
108
210
630
52
148
467
127
533
431
200
61
1591
13025
237
176
9502
3500
9388
1026
1852
9199
1300
2325
804
1040
157
126
1729
57
101
46
941
151
120
1141
160
2421
1954
12530
3838
349
4602
469
2546
899
52
4355
44
575
7500
237
633
857
77
281
85
307
202
135
31
43
430
113
137
31
43
433
539
116
1402
88
46
13628
381
416
42
472
127
910
138
480
520
366
216
222
233
140
61
144
519
1316
57
25
98
18
441
2016
2281
3890
3437
828
241
810
601
43
425
5033
7239
860
41
35
598
561
296
222
146
152
281
653
192
159
375
7348
1054
4746
796
7339
2596
1869
4672
498
1254
2009
1783
163
528
996
711
4460
257
429
76
285
647
6761
3091
76
407
4799
239
5001
53
233
3649
9168
244
1431
65
1086
2033
3444
810
47
47
122
689
354
213
62
1896
435
486
617
600
174
43
266
234
595
285
583
53
551
397
44
567
315
1311
435
799
1584
1644
707
1693
3848
471
194
1316
1593
168
39
160
448
158
2538
48
502
1952
154
195
2240
1086
1168
5296
4418
1296
57
103
91
39
1967
68
850
874
673
1024
1054
2262
266
100
311
204
165
218
2139
390
1855
68
137
127
419
623
94
125
90
199
148
52
1018
1020
2243
89
108
311
204
396
1403
163
119
807
135
30
109
668
52
148
200
91
96
72
709
127
57
1587
163
195
807
135
30
82
657
145
1841
125
127
420
642
40
94
58
91
200
148
52
1021
11823
64
2034
68
144
69
1069
5083
1193
2355
554
2483
3649
6767
7385
4559
8902
4842
6217
8071
3753
2965
324
974
10454
101
1508
576
334
535
125
6842
3921
11510
536
236
102
172
1495
1723
297
2057
1809
6326
1857
361
3574
363
2498
346
742
56
128
1072
173
2968
545
3274
2031
3787
882
123
794
443
411
1935
1152
3306
9241
2785
1877
811
3051
138
176
2017
8527
1563
38
7443
2743
9803
647
729
879
391
9579
8390
855
1201
328
3105
129
1333
529
5387
3453
995
421
7587
2454
677
1887
996
2502
340
317
339
55
15580
2750
568
3312
387
936
1251
1948
5419
1754
175
399
479
1931
2240
395
176
1812
104
75
1367
2792
3323
760
4786
5540
4311
288
4633
2267
1912
361
197
325
5299
359
197
325
215
5470
4853
1560
7311
163
279
1010
1212
1293
8913
1663
162
1772
6853
1384
606
153
156
5485
190
313
4767
311
157
462
303
822
1597
124
786
274
321
3443
1090
158
363
207
509
194
7294
4966
4262
509
9328
1028
221
74
56
52
6570
3370
867
116
924
1876
967
1670
8678
4346
1280
1038
1113
5227
437
1782
509
65
2255
5556
962
233
51
76
401
127
50
2120
690
71
4219
11209
355
1664
394
3132
4727
273
2953
1401
212
561
315
102
77
132
624
51
138
102
193
91
93
708
141
57
1590
212
651
315
84
102
23
132
2278
363
8902
363
987
450
1400
163
235
309
3526
388
388
350
4750
744
854
65
386
28
6454
28
38
349
723
196
213
1591
54
127
434
660
68
88
352
168
53
1133
349
718
196
1400
2886
210
3563
1751
702
6209
150
662
1212
2227
1178
1575
164
8750
179
933
85
26
185
296
47
134
3859
563
973
649
9000
3376
557
2411
1251
163
125
661
437
102
89
133
952
11205
3371
13273
14342
972
476
156
135
30
242
99
1103
512
946
4277
416
4800
792
872
10657
162
103
701
331
400
9545
4923
726
8272
902
1378
896
2086
7361
2410
331
2290
491
2175
8912
636
1299
13514
1662
402
74
271
418
231
440
255
232
1659
3222
1024
2496
4284
7347
3053
1329
186
101
744
1250
310
65
1952
1007
128
364
1053
590
109
1929
76
299
1167
157
135
157
1326
5260
7188
1462
1631
1902
169
1238
473
418
72
15515
26
67
720
133
78
453
2426
421
113
216
159
196
632
692
1746
524
287
5827
1298
4356
4309
49
4702
3045
11618
1926
3193
4674
2170
1624
626
966
1470
2526
4259
3031
4236
496
188
249
5765
187
249
1436
151
286
505
344
135
330
72
121
126
1174
260
725
489
323
426
69
639
69
452
520
233
16
450
358
1034
2781
32
38
958
203
615
1648
151
419
2516
152
87
283
3291
770
2656
92
344
386
255
1808
823
806
420
3619
6310
1023
4970
7102
1555
2183
6477
2648
12527
1130
4615
117
517
3375
4772
6742
1508
563
5294
9434
383
1415
84
8114
668
821
107
378
1325
1950
973
497
118
350
200
282
701
374
333
260
1354
60
204
701
462
147
52
495
135
135
510
61
262
84
112
195
868
2769
1424
398
5469
447
267
1532
430
759
3833
8768
857
1557
8555
5429
1148
356
14937
2535
4380
8644
3352
468
1178
4140
543
6056
1883
2797
5858
478
3720
8319
7363
2150
951
1790
3467
7402
7290
840
475
142
126
103
217
1407
218
668
531
80
82
2328
751
738
770
8173
883
5498
139
1421
4407
7430
4694
11753
2618
1950
3706
968
547
566
803
143
74
140
8052
734
1609
552
138
106
208
275
1125
4041
915
358
2074
68
3297
1837
109
562
51
5331
703
8165
1372
451
61
493
529
614
2883
61
488
639
2045
3575
381
109
2777
388
602
392
452
5541
607
392
1859
7724
697
552
2979
4621
2759
358
10586
663
166
183
210
98
651
2185
193
3719
3124
1197
120
176
1453
7908
199
3130
1069
124
127
57
1740
2363
174
471
956
731
7149
5346
979
239
756
5103
3018
709
2507
6334
8187
2545
159
6679
4769
3914
232
9900
3543
232
12349
63
2865
2598
1155
96
9297
2061
229
111
36
69
123
107
67
6798
928
54
57
125
361
138
474
1220
129
113
1704
3093
399
4006
8284
1328
5166
2448
1065
500
515
1750
1172
1113
11181
1107
13366
3295
1264
259
136
65
80
72
3329
1445
3717
5047
1159
214
1445
471
39
49
27
184
3271
179
3616
1854
63
246
726
488
161
200
155
490
566
27
450
129
2061
139
6514
7416
778
1603
1508
1759
4190
487
1136
1011
13854
9074
59
296
5012
4295
2878
2018
13028
11629
2339
879
2064
2056
269
3668
678
49
4834
747
968
2577
692
82
96
25
1423
815
201
221
1394
580
474
730
378
941
1230
168
20
127
66
59
22
459
45
331
366
1249
181
2051
211
35
928
51
148
64
88
1815
278
168
88
131
95
114
426
53
193
240
617
92
489
250
432
254
431
247
75
251
253
252
253
156
292
169
85
131
95
114
429
53
194
240
620
38
126
3514
597
4272
55
78
47
174
3208
734
1318
2130
3913
1166
5024
6367
247
6372
144
5298
711
8114
5103
4351
15534
2669
1049
113
135
460
1069
2685
531
316
1183
486
3136
1541
2930
3326
1784
63
2012
7391
1995
5146
1309
608
856
7413
6865
3020
967
4639
111
273
2023
1431
494
136
427
1024
190
697
109
1012
208
3854
12934
1490
591
1378
6234
369
332
122
2280
210
201
348
662
124
110
4736
179
99
136
9442
2384
875
367
5922
3429
2999
523
69
800
3133
15505
221
126
2505
1767
4097
2237
14206
787
408
519
134
160
1130
160
2211
2951
8808
8845
4507
2077
6176
161
905
5244
648
258
392
192
718
195
163
1405
474
3491
3262
646
7385
616
3950
2285
1857
503
1118
7504
145
529
9413
427
924
76
234
2910
408
459
9457
12219
2915
2403
4361
172
2432
794
399
2604
5329
1392
287
7397
2866
6619
3000
2861
8920
4137
1450
7626
9507
1210
3033
2937
1147
2013
9086
884
229
191
44
672
2718
983
3737
642
3764
2758
2440
1078
12538
7483
175
2015
382
410
1411
453
828
913
641
311
1998
536
187
660
1645
3737
220
19
1181
593
885
134
1081
2507
179
50
144
1419
1613
148
138
996
2911
1982
388
128
618
393
1391
448
2135
351
786
91
803
421
418
256
827
201
159
787
217
111
1188
3449
1726
1039
163
8592
163
1567
1192
488
116
93
89
45
162
315
1775
4378
1796
736
496
239
60
2306
2267
276
510
6989
1525
548
559
482
783
116
148
737
54
4064
2452
1666
483
127
770
129
178
60
523
3245
1148
2520
58
523
1950
67
6494
6706
4361
788
266
2863
1127
487
165
157
448
3044
2224
180
448
1827
2454
678
163
1368
3260
139
3724
801
57
196
686
90
412
175
50
805
325
15463
110
165
5358
1810
239
2915
1664
7985
8161
113
614
3343
664
495
138
475
5042
7253
466
3850
141
3237
7656
840
280
2009
8829
250
584
1647
1130
6716
45
9251
105
544
1791
622
146
210
1742
6874
766
238
547
314
1289
10067
1920
902
817
536
1527
2030
2788
151
130
253
9570
292
1687
140
54
362
306
93
193
355
122
410
2136
2286
7208
2762
328
3829
3287
605
2323
275
875
953
8213
978
501
98
4522
10258
2165
126
185
380
1496
256
80
362
601
4054
1571
152
8563
153
839
2830
1056
2463
757
7359
6684
4991
480
2683
4267
95
549
1865
100
1006
229
11482
2692
500
9390
645
1729
900
190
67
2164
130
511
281
9367
59
485
639
158
156
42
1661
219
374
819
7474
2033
1424
485
1206
932
3002
1317
732
156
59
80
7425
665
3966
430
281
488
5467
353
487
5465
280
1891
1395
1286
140
2891
882
58
332
715
1672
6690
123
2695
2025
13641
4969
87
72
119
242
13648
2030
274
89
3111
122
271
88
1854
10610
958
67
678
439
73
1410
1449
1745
4106
939
1964
4513
1401
821
11902
2644
2528
191
330
2544
6503
3425
269
160
341
584
9318
890
2331
366
36
122
1602
3473
6546
343
710
132
3709
62
691
5329
191
113
2197
230
394
3152
121
9359
102
67
90
146
434
190
4850
185
1124
4002
1173
530
2240
9423
3975
2222
195
8949
198
547
2072
7396
224
12879
516
6026
2033
1105
4679
747
2124
1680
2705
2195
14965
1640
545
2016
490
3390
3376
2156
877
441
1633
8249
1838
257
2511
11151
618
5246
758
1524
291
518
2427
1265
215
1197
1719
946
3829
3719
2257
7828
1018
595
1977
157
26
278
3003
673
78
4437
955
989
1894
51
141
689
90
133
91
197
169
53
638
309
330
681
1681
841
66
1638
115
5783
115
512
1062
77
473
1431
213
227
2765
4706
305
4305
1864
538
5914
536
635
655
745
18
430
130
173
112
103
53
8084
1532
1475
882
691
533
5159
519
7361
170
8472
45
251
653
214
2359
531
45
5406
1723
66
136
446
3645
2394
911
1830
45
53
3588
5943
2617
45
70
57
2986
422
4662
528
218
1824
1664
7294
14
1508
163
2305
6342
794
372
4580
41
7369
4475
5104
3259
52
1860
551
1525
661
434
3002
1818
872
305
293
81
387
135
192
1567
80
139
432
665
433
169
52
1010
331
712
1660
2906
3259
2497
1697
660
7262
675
1572
714
204
234
4009
3419
166
82
401
416
179
350
461
4155
1641
4349
4080
1793
215
642
4643
595
1664
5638
247
545
101
6071
552
13723
60
4778
70
96
585
106
175
101
74
86
622
1483
317
672
1589
4748
352
353
5671
6768
738
4497
598
1590
1438
506
127
5360
476
165
507
1574
1054
5433
1665
83
1519
309
701
6439
6493
410
351
4700
2766
68
85
3155
5246
454
435
4049
499
4227
2282
171
2015
26
35
516
383
551
1209
354
8888
764
1222
7386
130
9350
149
512
454
1116
1202
301
476
2494
935
208
681
204
320
230
637
52
147
190
91
57
94
714
54
133
57
1591
208
191
681
203
319
299
637
7959
3590
630
628
3575
78
998
856
1773
2380
1734
5398
4551
10124
2432
3966
1254
2199
12016
10180
3804
587
4649
455
2043
2986
1645
570
574
2931
2555
470
1766
1462
7135
283
2028
2294
10485
36
4272
2651
52
1386
336
3509
909
1746
2574
2769
463
400
119
237
5578
1894
5317
4777
14905
2501
1884
3408
3928
240
474
154
147
54
932
7331
11680
2683
211
151
3378
1363
7448
70
136
147
99
109
151
72
1733
876
1388
895
379
491
76
1518
59
261
39
213
2129
116
108
184
72
7462
5101
112
846
470
94
208
4617
128
1100
39
104
203
92
2199
701
86
255
1887
442
448
1889
254
148
56
313
1535
1675
5383
1247
1513
535
135
217
95
541
505
86
373
148
50
1076
312
353
204
703
260
1388
243
1074
53
140
477
359
304
806
916
2167
1480
666
2943
5507
1319
6287
2671
1639
1123
14448
456
6329
2137
2707
7351
14225
7458
9441
9831
2026
6716
3482
1565
539
1148
747
8873
630
54
262
3243
43
10349
789
5155
2617
1328
495
83
3012
43
3342
597
1513
7760
2738
715
137
364
234
2914
284
306
467
1255
3229
3346
1853
1833
904
3903
193
751
1751
578
133
57
1452
7335
145
207
190
848
295
299
633
9330
2191
623
626
1231
10194
7335
1515
324
9509
1146
5529
408
172
1442
286
1819
716
413
1190
2292
182
10172
20
8608
214
47
4906
2904
679
1325
2723
84
315
3903
654
5221
2084
138
3368
115
364
14948
5310
4037
144
5044
308
2216
672
1861
7250
3526
11170
1878
511
493
680
4390
29
827
550
1631
664
3095
1783
1854
1405
475
939
132
2011
2154
1389
2315
2295
2321
2164
2166
1378
1367
1808
422
2640
761
1277
5207
718
1405
162
653
215
298
8052
701
5206
100
86
125
77
629
52
147
200
90
137
59
106
572
35
133
61
57
1351
257
143
203
297
310
1811
8918
10169
2873
396
161
616
14110
14232
798
2659
486
6261
3034
2558
3654
975
971
1790
2956
178
500
83
131
6853
1445
1498
4291
1877
4046
684
216
6603
5111
5447
2503
1637
2034
15832
576
2012
578
2224
1719
225
136
117
130
5934
7672
6470
2282
6751
3768
1756
2676
7701
745
635
198
54
103
332
698
212
1402
1489
946
342
180
9594
3900
1510
342
1883
4636
1642
450
7457
167
130
254
3271
1400
4919
3952
9444
37
2474
804
233
444
4570
631
68
1777
930
3801
910
343
2537
336
564
3480
6792
517
166
185
71
61
588
506
9380
2752
90
5472
8371
1711
276
2873
61
140
233
222
896
195
837
122
1052
145
394
345
773
249
11885
1240
1754
51
63
4198
655
210
5962
2229
95
551
146
614
744
226
684
257
5091
1126
297
507
3504
471
97
304
879
6674
3682
239
3746
2034
3234
5692
469
8194
9450
3281
1908
48
2375
253
599
1091
5164
10605
5957
956
4400
669
244
407
1488
7437
2694
192
164
45
81
563
5452
122
38
507
344
133
346
79
129
84
1175
5402
1039
2317
288
1566
1304
626
4119
9555
38
3479
335
250
121
116
60
60
4816
2722
619
70
10294
10832
943
496
326
12172
740
956
490
103
182
69
1017
9650
890
121
148
60
1992
2496
2263
324
1936
601
796
6678
2435
4907
2867
214
388
2571
1028
192
502
9071
5273
4511
1409
191
683
332
131
847
52
51
110
447
79
284
423
138
57
1593
685
332
131
869
3254
5171
695
7121
1685
698
8356
1159
267
50
85
128
151
73
476
340
56
475
113
99
751
6280
5107
1526
39
4641
669
484
3045
5655
1626
767
2234
725
419
3145
2014
819
3467
2923
3657
1610
7389
202
94
687
134
2139
746
2260
5267
9719
2426
2733
1926
73
573
155
4456
764
595
141
3962
2765
829
422
429
78
975
201
160
791
6826
5011
798
65
138
3886
11613
1348
693
467
11616
1731
497
1466
4909
221
136
1586
437
433
1664
5128
83
12350
131
1077
7775
417
138
517
60
3203
6211
1657
1698
89
1172
1498
5388
312
120
139
1906
3075
129
400
1371
502
581
322
5208
88
703
14
447
130
1093
829
216
339
13532
116
179
74
63
837
650
542
8922
295
1639
42
110
1397
1411
1277
9252
415
524
1583
9116
9982
952
4962
1594
400
566
1684
3915
9110
542
366
413
392
3158
73
8079
1256
3006
6797
1206
6821
172
665
7642
3175
126
584
50
131
634
340
230
684
592
65
3208
639
156
2017
2870
1561
1319
12204
70
261
1012
418
507
2042
279
2505
4919
7969
562
511
440
704
528
538
1663
3032
429
192
398
121
2290
991
818
422
428
78
4341
1581
2482
426
698
1027
2275
571
6587
571
135
4691
172
3292
6595
11096
12345
2880
2612
1410
1116
2491
41
192
1083
95
53
2879
1340
7431
2934
1907
319
281
2845
279
595
6060
215
111
122
94
72
638
2781
360
691
11734
827
99
176
112
230
2736
112
1649
252
390
1968
5571
561
17
431
134
1156
119
4671
1193
882
331
1268
1197
282
349
546
5453
3692
98
4378
121
87
49
9463
40
30
300
1370
567
927
10314
34
4638
6897
575
585
343
1557
634
4738
2281
2518
641
454
5106
9621
603
3480
765
1767
507
1386
503
162
3924
6533
1532
5200
2445
201
4436
980
51
2646
1085
458
1461
1667
1277
1005
2773
1484
4162
212
618
701
902
409
535
163
102
715
201
297
223
631
53
148
223
91
64
132
520
418
138
58
1590
6555
347
4820
715
204
297
224
630
1685
2216
3542
445
564
759
1896
70
163
69
200
287
294
87
2412
70
163
4064
2057
251
355
4010
2053
3069
2294
235
803
11590
7546
97
7417
5279
484
947
960
2461
1123
341
650
5423
1735
227
6300
477
150
123
98
144
641
3193
447
140
2280
539
4546
1150
885
330
1292
1193
349
622
322
1405
4012
573
266
73
1647
2724
8469
14692
36
7573
3590
3572
237
698
178
606
116
485
1652
6008
233
671
771
345
1728
136
3869
7071
3765
124
1861
1078
459
1315
1713
426
2649
2570
6865
390
3977
96
26
1984
4230
4294
5382
323
961
2030
3982
100
5506
2632
578
655
58
354
2090
563
344
6199
2029
1308
177
1131
344
654
6875
6847
581
329
7027
3831
7301
2222
1875
115
277
341
402
2670
115
277
384
2327
386
115
277
2683
1484
4030
2262
1268
3886
1233
439
486
117
2114
1003
76
8194
2072
486
117
1644
441
5458
4372
85
3623
173
332
1765
62
1298
2147
1838
782
3811
2996
3605
4679
37
10786
115
5582
4219
6810
1980
2263
2346
617
1482
120
4723
632
3951
2421
1028
3932
6833
2291
2025
2466
1133
344
655
7415
1069
705
2635
656
1271
498
353
522
936
1651
119
395
630
2206
119
387
3313
763
3805
841
138
8721
116
621
17
131
2421
6167
2229
3955
33
554
1011
9462
1972
6141
2432
690
12094
1584
759
1259
910
1185
6734
2563
3878
452
5820
1141
1656
485
116
607
178
698
237
3569
2327
5177
5587
830
3299
6004
4849
10154
3250
291
5452
1032
1384
1784
49
46
4343
129
6717
4636
4621
3436
77
1074
61
39
501
11500
2156
201
129
505
42
2025
96
244
6854
337
876
574
374
6823
196
676
319
14814
2112
281
13223
13943
219
121
2417
335
3143
2290
196
1089
298
708
200
202
412
539
150
7451
168
57
3752
2334
150
41
174
54
1542
61
140
233
222
522
5332
43
81
432
1002
794
2028
5597
837
1335
2101
506
96
909
52
149
421
70
107
174
421
151
105
58
1585
169
190
5788
3344
206
373
173
334
176
407
623
51
61
140
233
210
92
71
291
1457
208
63
2238
1980
45
630
8830
746
4860
1487
292
148
253
228
258
1506
2126
162
294
339
1501
320
292
1475
6776
868
792
65
498
1030
241
858
6334
3152
487
2349
1698
13258
957
102
543
9452
150
1225
641
6831
770
168
201
831
1189
97
137
86
345
134
341
507
280
1434
8435
551
2958
307
6826
111
114
43
427
431
829
2719
5994
3476
1030
5560
1157
2235
243
2792
1287
2537
131
168
126
184
36
250
1593
184
6733
2910
12076
6817
53
1797
629
1597
126
91
510
2738
6648
550
2314
43
174
203
140
61
142
126
31
540
38
2177
968
949
44
133
302
119
525
758
88
139
12
511
99
1038
98
1860
947
278
310
198
544
127
2556
7334
2100
256
198
216
45
4394
280
507
344
132
346
76
142
126
1174
79
104
4002
2342
488
4372
2277
572
7395
835
489
301
431
154
707
4872
2131
152
1704
7229
2936
44
642
226
495
3574
237
698
178
607
116
484
1053
4124
7387
459
3752
125
246
1977
270
1398
164
166
671
307
992
53
168
165
83
59
94
628
59
427
200
57
1584
165
166
948
996
6493
2730
837
6566
1390
3872
2320
937
6728
6362
1642
754
2785
2635
676
6865
6959
1657
4566
1082
650
2002
97
966
1631
12805
310
1619
14898
10860
332
15502
471
635
1979
5279
14901
16037
2639
1172
126
147
75
282
1592
6317
4395
282
507
344
132
346
71
143
126
1174
3240
2333
133
344
506
282
4392
4206
209
6816
707
3514
237
698
178
606
116
484
1654
528
4422
4850
1478
514
427
9532
952
371
981
80
45
145
219
194
734
724
57
338
47
2493
160
1316
746
345
1948
198
2125
478
306
203
91
932
362
2533
5541
4325
2569
290
2597
1140
6815
3477
721
9585
9369
1599
20290
810
7864
193
5836
301
1403
1357
295
2872
341
6854
938
3173
860
3646
1481
117
1374
97
106
60
131
3392
72
131
1857
3084
2625
393
604
9482
7250
53
1400
2164
329
1353
2954
3966
5673
2625
14998
3082
1927
70
3366
148
3505
1404
144
703
298
1880
1901
444
99
390
1642
3357
13917
5881
3985
514
228
635
238
7597
460
563
5031
1862
530
177
90
127
1887
5034
7285
940
468
8869
355
63
92
1633
137
5865
137
512
127
3128
126
126
112
518
53
272
1530
253
985
6203
763
2667
67
118
49
1432
1175
126
143
79
346
133
344
506
281
44
225
4194
5059
1101
11426
36
8974
3524
2207
600
370
213
82
116
760
361
191
534
149
13676
235
174
1514
128
43
597
96
21
178
514
1153
301
3138
149
26
140
167
2248
1786
4322
3894
836
903
520
813
422
293
568
1872
1093
1091
269
2101
1428
14961
272
732
293
1713
926
2402
6847
6741
330
464
471
441
378
451
6666
2001
9347
1338
5283
4832
4003
4395
282
507
342
133
345
77
144
126
1174
564
7510
1402
1844
764
6816
3949
7245
1896
419
2194
542
1418
161
118
401
98
95
172
4764
370
102
716
1008
208
555
98
89
477
2710
744
130
1597
22
94
363
153
409
4760
409
3600
139
987
6844
3790
2079
1061
532
495
5577
495
5576
1916
62
631
352
192
481
6629
1109
858
89
32
2256
959
1182
54
354
357
158
720
110
301
327
425
60
1254
667
1995
1450
61
849
1858
5562
449
419
430
173
3773
258
117
1546
6743
4150
228
118
576
482
1219
142
1286
210
75
924
1019
109
112
172
155
314
428
50
148
223
91
82
708
127
58
1819
1019
109
112
172
155
198
413
7501
3243
4776
8918
4579
9390
5635
2953
987
506
3219
391
811
147
567
1454
2775
638
1256
53
16
262
216
221
661
33
3447
14948
2503
8892
3222
237
555
1237
1102
152
404
1040
96
352
1587
496
2365
7257
3996
4192
197
281
44
506
343
133
345
76
147
126
1171
1266
13146
1126
384
100
3919
3871
4419
920
298
218
4794
3241
14921
3791
826
63
1462
2900
1091
829
607
4115
311
466
96
1697
634
1578
769
2147
5232
3946
6632
5182
203
555
832
6627
5177
338
1636
6281
647
4707
3788
1179
572
501
3535
344
890
1899
241
3977
368
329
493
1527
1457
1638
5473
4126
232
198
172
4313
393
9132
5733
1997
7546
1661
5360
514
399
447
3948
601
3060
2589
1606
484
116
596
178
600
1405
189
989
4723
356
344
4938
1391
410
388
3817
4609
171
11
73
14
722
332
4781
7295
3155
930
235
1651
1881
3937
143
25
14043
1831
6136
530
186
69
164
560
1100
2222
154
173
71
172
3443
2535
6022
6179
2743
6630
798
420
130
629
334
1064
1362
3319
446
1049
453
466
1889
376
795
754
9428
3115
222
180
43
154
11459
50
249
1961
7207
54
66
43
175
2989
342
316
334
1912
961
11180
6898
798
1199
679
193
951
2451
197
10160
581
4014
1576
283
1335
359
373
811
758
14942
3792
106
911
2982
5152
147
13565
156
1895
911
315
6036
411
217
4926
321
107
93
101
798
317
690
412
77
278
650
1487
381
63
566
60
541
551
2832
667
2735
5166
10185
2574
576
1458
551
296
205
4583
529
664
1772
369
8757
433
2384
352
381
9102
1800
1624
6954
1264
533
177
2450
86
188
204
546
175
1986
9605
744
118
1215
1023
7461
642
1068
1323
3935
6152
2710
932
438
6567
1261
14488
6105
3027
388
4332
2480
924
1412
474
5639
229
277
4522
663
5684
153
3244
1901
55
491
437
1341
321
2247
588
129
214
109
3678
1283
532
775
11544
79
5051
917
145
38
1864
1397
199
668
310
131
998
2268
6840
2231
1136
1588
453
259
536
136
61
127
1046
3149
1085
4295
3184
1871
57
105
85
66
830
212
164
1566
3485
12268
583
3491
57
387
408
49
871
1896
3298
182
129
161
99
119
510
2083
965
96
142
127
538
1528
55
757
1185
73
629
3193
621
1267
985
7721
5402
839
724
1181
587
1634
210
186
280
2131
343
3089
4336
515
1873
1713
429
7039
6816
7387
475
102
268
41
38
42
40
171
129
54
4906
38
42
38
42
38
38
42
40
182
178
54
83
1081
420
57
116
180
148
260
129
438
169
51
892
108
310
2328
2843
3667
3747
669
202
161
1404
1051
2126
4437
4500
105
136
1674
73
1090
4334
955
13599
21
83
861
184
1121
79
4429
2062
219
944
2196
196
2560
7319
6416
186
490
1666
2692
601
2497
238
1093
11707
664
5996
6675
115
576
9576
14000
149
218
1005
2353
2162
1694
2600
62
975
813
303
314
63
14019
157
10628
1927
200
872
7431
77
1012
175
26
322
851
1208
885
5975
1518
200
30
57
545
349
214
309
7176
4785
7314
619
178
365
626
132
9386
450
470
68
251
1444
1655
1614
92
352
432
306
7460
36
1951
3649
9445
3205
2394
4831
718
683
1272
948
1647
4164
4379
2323
2333
683
303
4700
13406
9544
8729
52
133
9718
465
88
227
1334
1130
144
7404
1263
1198
1861
588
3565
932
163
3836
86
7510
4849
164
1566
71
1947
455
424
425
3172
2632
611
436
65
483
1942
377
2049
83
2770
3626
855
467
449
692
382
1813
1168
3745
426
5971
1156
319
1342
10548
56
9624
146
5909
1933
4785
301
211
407
5610
717
61
4233
7001
1433
175
65
2975
6222
159
555
1941
988
56
191
53
6044
7355
450
421
343
4580
378
407
2283
638
212
56
134
79
104
155
320
716
195
1597
53
119
730
66
72
360
146
53
639
212
56
134
80
105
155
320
716
195
1406
4258
106
430
354
122
78
188
213
170
3590
3742
1637
369
2997
7381
1612
1252
113
1650
2785
504
20
173
525
2033
1488
498
300
1198
659
376
163
7786
163
1562
139
1685
203
32
967
4132
69
505
3651
274
7290
3545
682
2135
68
1455
235
113
409
300
1533
148
399
938
4580
4600
349
2862
19
2613
945
2860
2699
2490
1277
83
1195
5125
511
498
101
91
158
1274
1274
128
3177
226
5467
346
238
1401
958
7318
959
7367
7180
1356
442
324
410
58
331
159
710
498
114
62
7400
3786
89
137
1308
58
341
957
116
2089
1194
251
281
5597
1613
1055
62
183
438
679
52
457
278
408
194
1563
96
87
137
2444
2247
4614
3686
6272
46
380
303
101
769
52
719
338
151
338
2814
9560
264
2662
351
535
52
221
47
23
225
58
9615
348
73
84
30
311
2525
1992
4720
810
41
1000
1064
1178
75
1028
1029
3749
231
157
2896
443
192
526
542
233
685
145
227
438
381
753
142
213
5478
1158
3425
6103
741
3334
3174
9581
9281
9089
2423
1816
3176
5215
2357
10825
5850
196
1954
336
62
71
95
145
5496
329
70
94
5075
1331
160
237
451
1692
5360
1263
2040
111
813
94
206
83
2551
111
374
37
31
1499
120
398
1669
795
723
510
9417
266
1073
874
162
53
187
248
337
491
120
704
639
64
248
2593
13253
7678
11665
8165
696
5239
3909
7859
575
12319
579
525
193
8942
47
51
9199
111
2227
120
1043
1399
203
677
341
108
77
279
108
485
93
276
76
1474
258
359
491
1779
2456
1314
684
10256
6666
7437
381
31
2413
684
4226
2133
1620
327
485
630
939
239
654
88
378
181
3557
459
1416
154
127
4583
342
6465
43
250
862
269
128
709
73
1331
202
706
322
868
52
148
223
91
88
697
209
57
1469
169
49
660
322
78
874
746
654
2811
4205
14898
5686
2190
2836
3014
454
123
2582
63
43
665
8781
748
9132
1498
327
2729
1091
218
349
376
270
760
3289
3661
2265
8894
186
698
3790
888
3192
2136
620
136
73
222
217
336
258
1416
666
308
374
781
503
134
47
133
91
146
182
97
174
68
49
192
2824
2448
79
1556
137
8621
138
1043
113
1527
1744
48
273
1394
374
368
625
72
115
1192
9376
732
349
711
114
65
20
136
21
636
92
12
33
1305
98
68
3579
206
71
927
1157
2244
274
1299
953
857
91
54
59
6817
51
1178
94
138
461
323
60
1541
1421
475
80
455
91
2264
318
226
6835
5044
629
8291
747
4441
73
2148
6949
255
936
371
1017
191
825
199
778
100
182
44
1055
149
1485
1131
1905
100
137
721
897
2231
1278
521
383
696
43
9062
6850
4045
530
195
3132
1306
13702
1339
7725
3151
196
2239
557
528
237
1295
1606
9274
637
209
109
321
889
102
109
1404
904
700
1142
473
1563
5747
1081
11170
876
857
944
379
1092
13663
1263
706
957
181
1295
1321
31
102
205
89
120
833
2023
87
82
8427
697
4941
87
451
1508
494
3898
4422
234
1423
1627
71
869
163
63
134
1521
220
1541
4621
338
339
6572
130
2434
33
7158
2253
6782
1647
4227
2512
652
4150
3159
2172
3680
4043
1968
4898
4498
29
348
208
82
307
5356
207
88
307
1807
922
2002
302
235
283
294
6909
545
600
9219
5280
1716
5940
523
294
252
140
266
436
135
69
1906
1417
3859
3530
8832
6618
480
56
4487
4381
3031
2147
2880
9511
5954
561
97
1256
4388
282
506
344
132
346
79
140
98
1173
1560
1193
1023
1084
145
672
6388
661
299
3049
7435
6536
175
344
625
52
169
411
107
174
422
202
44
1598
204
657
309
175
343
623
1561
69
90
1640
540
1385
151
114
122
127
1712
2850
542
245
151
113
51
233
160
2238
2160
215
1376
1145
616
8021
9624
60
107
350
455
223
233
140
63
540
57
172
1549
43
5955
2213
52
761
202
461
131
1811
452
89
140
130
945
1311
490
944
147
1750
535
74
95
101
8886
8263
693
1095
7898
692
5242
4865
9450
770
150
221
257
1435
675
1368
4612
1888
733
6506
65
139
493
486
3609
453
2163
14916
10664
5357
5271
1710
262
457
1296
2894
351
7438
3080
12118
1401
195
717
308
182
884
53
169
193
91
139
653
425
116
58
1590
162
195
717
307
182
884
837
3424
272
1014
174
3956
96
106
45
103
99
63
708
8947
124
608
739
226
685
63
521
65
1823
943
174
1568
9160
4322
10187
4482
589
364
126
717
7432
869
865
801
1232
7298
329
494
49
367
2234
6680
472
149
1945
331
350
284
88
760
49
475
525
8878
1568
296
345
635
14
61
699
39
31
52
1965
858
479
6608
7465
483
52
2262
861
9180
38
252
203
76
289
34
555
528
616
867
727
396
331
55
484
294
2268
540
5351
9648
4153
13742
1059
9648
1971
565
1536
2245
50
204
7203
1281
220
2013
7457
669
479
969
89
244
2906
1882
3019
7252
2270
138
812
228
298
700
193
212
1593
65
183
7387
92
589
88
90
188
169
52
812
95
229
298
700
193
212
1404
491
369
7462
1454
45
3248
5359
145
63
50
1084
758
2232
9555
1881
46
862
246
7468
370
177
615
122
1028
106
2116
5500
5297
145
473
82
130
82
55
1643
1687
219
365
99
40
1742
889
306
539
348
170
313
119
90
238
122
2693
104
1075
2778
6074
1387
631
6805
1322
645
204
14742
964
196
62
457
736
3538
4674
1036
64
2254
5751
5253
121
4641
454
950
117
1413
227
117
3254
57
193
227
120
3400
78
194
228
120
2196
207
222
1208
2130
90
5219
698
8125
461
7036
130
515
580
276
230
215
85
78
964
374
187
568
631
1749
4298
66
2410
2909
569
3005
721
6823
397
130
1434
11556
401
158
1111
1454
3664
3064
596
1335
2324
2911
1725
1287
637
1179
55
2805
1179
55
840
5588
2519
1344
11603
884
5052
5020
171
54
128
148
1193
1350
7395
6125
83
75
1504
1995
72
203
812
623
259
4545
3932
53
5121
444
1331
6446
63
98
8157
1812
67
982
811
429
429
78
232
204
512
306
160
1411
13651
6816
1029
4268
156
9015
733
6835
3225
40
241
182
256
605
2217
1059
96
5258
86
3614
4878
44
13504
3712
2419
4097
156
263
292
185
2940
7356
10504
5058
96
539
97
220
775
5040
67
1427
230
131
5694
231
131
196
2323
1108
137
1281
3045
734
429
2964
1087
131
83
109
319
168
4390
282
506
343
134
346
76
148
126
1175
501
1591
58
140
415
636
90
409
110
51
51
855
134
83
103
332
660
1405
1216
225
186
70
674
1579
334
89
265
158
269
153
902
317
519
4342
7079
8876
6350
6078
40
183
1351
495
111
153
557
272
178
363
1180
1517
694
158
388
154
94
18
661
700
445
477
5196
397
106
385
485
333
345
7369
142
4713
72
529
92
751
2415
935
514
113
120
199
2655
4392
1322
1089
4125
1867
607
2903
370
454
675
76
1157
2713
754
2914
81
1585
81
3162
1864
3628
5699
3003
2268
468
4600
1014
119
294
345
254
8456
699
5096
940
121
413
498
732
250
161
95
603
278
1921
1129
137
89
337
178
5842
3330
72
583
782
552
374
1280
89
475
83
466
6471
340
1923
52
2580
470
1224
8675
1085
4437
1631
156
1109
279
1286
688
2406
1207
2319
311
54
731
47
9358
1196
3869
8789
5496
1526
39
5726
9061
669
4597
1005
31
115
136
329
275
98
441
1543
436
110
136
3288
902
6030
884
4039
306
835
1344
471
31
1687
9427
1971
343
85
226
443
164
124
339
97
2085
399
60
1242
373
233
625
499
696
177
17
62
74
9298
5349
2422
2699
9555
252
9755
2616
399
50
1054
304
506
166
889
424
224
482
592
383
1179
797
777
1387
206
216
831
74
429
413
4850
6327
797
538
159
5458
699
8177
2157
1428
451
124
717
193
342
2875
995
846
481
596
222
78
294
63
813
5427
3988
769
1272
1085
12289
3400
484
57
2266
806
1564
279
887
534
1606
580
379
131
558
511
1441
297
84
45
970
270
229
4386
187
8686
56
186
5546
489
3855
1833
5110
4838
151
7056
1407
1236
3164
13293
654
205
110
296
641
51
148
187
85
137
68
84
663
141
57
1582
649
322
261
643
78
3478
6774
8931
733
503
190
634
61
4459
1855
367
187
463
1860
83
4608
4830
3273
88
54
48
4512
3448
674
473
510
98
1506
3044
2030
612
131
139
86
99
63
1653
6173
40
6401
172
812
1026
195
850
5758
942
5077
2195
10221
984
196
684
487
382
538
10554
70
3186
4359
68
573
4147
931
13927
378
326
9598
7278
844
113
14906
293
191
1443
616
428
147
211
87
609
1104
107
248
7070
96
1564
135
442
74
346
436
168
165
4992
1529
5606
4881
41
509
39
44
231
184
443
344
74
456
344
177
1518
202
947
822
2687
584
102
1804
538
8888
5678
638
632
277
584
1467
86
444
438
9433
115
97
413
1971
1503
391
201
1011
116
792
175
609
9467
931
291
922
1369
225
103
13332
1399
323
186
523
104
1900
1738
1532
1269
3599
121
2208
725
116
68
907
212
176
1188
3834
6400
4748
351
354
6644
485
3081
176
4184
2120
3465
3732
2788
764
661
3549
2170
35
5903
1486
9581
2460
5162
3039
196
499
2232
3475
464
44
1496
703
272
82
415
416
829
281
143
891
241
1235
2674
2943
594
110
1006
85
105
118
133
40
47
336
15
1814
588
7473
771
5828
132
793
2172
252
101
154
113
1645
1233
38
332
46
3426
1268
4648
4689
978
7419
1498
6585
2991
4278
2209
191
1986
9327
1073
2097
338
275
338
337
376
5008
2758
993
610
7365
1660
751
108
571
1992
10057
1272
1943
558
9710
1273
673
72
58
11754
5140
3916
5134
1654
83
159
737
2321
459
3350
233
1100
421
9134
638
681
37
1478
1066
282
215
2654
12921
1382
382
245
280
499
195
112
623
747
14055
827
485
909
1464
969
5371
1731
2960
15470
348
9621
1045
840
7286
117
50
145
156
57
622
201
57
499
1461
591
36
1277
1910
8871
1671
1206
410
3738
557
3588
1979
43
336
230
114
78
161
2530
6471
159
5594
113
216
186
391
11352
618
3925
697
8336
3206
57
115
61
89
232
219
130
113
30
93
499
832
272
309
210
51
577
182
141
459
306
153
377
316
686
4357
3511
6280
9370
944
615
1402
163
680
204
298
85
225
639
204
142
9298
9546
6222
427
3642
216
950
1879
244
200
482
1439
126
192
68
105
1026
3641
62
1131
3223
4313
325
116
280
195
4169
278
134
129
83
186
611
120
637
1883
505
4009
9213
382
995
1236
2975
4743
2495
174
101
531
573
1458
91
96
685
3921
2716
1199
153
11688
8795
153
1009
884
1905
263
2402
5108
4930
4266
4998
7297
2482
1217
229
2696
3634
1911
99
17
172
762
117
11143
4529
5360
1978
171
4801
5077
3000
627
2813
6004
4840
736
57
63
684
2432
509
414
5499
586
1813
5067
413
2019
199
9408
1950
4342
128
10524
1463
450
167
156
92
548
657
480
2094
332
54
65
5707
2940
120
187
440
568
177
171
410
345
75
406
77
275
958
1948
1343
449
1351
979
234
785
573
52
1230
1120
5235
13635
5887
7979
883
5864
220
575
8431
1102
680
78
488
5499
7520
2422
77
2289
2021
7514
3097
8437
113
234
74
903
84
68
7248
1203
1812
70
3463
70
229
2096
95
102
100
209
343
1864
446
352
230
2740
450
464
232
280
88
8009
1166
1014
3072
4196
90
209
159
173
8817
318
579
9644
851
2266
653
153
1001
57
482
1860
1933
8003
12457
8980
987
577
2987
1703
274
77
442
74
332
464
177
21
172
4937
755
407
1703
336
1236
502
489
1440
301
299
8281
699
3451
7316
692
5234
61
92
769
1565
1452
353
1071
253
104
156
20
7405
138
643
2566
170
443
321
2473
539
196
2173
64
47
7359
11075
2381
1820
2246
878
1832
247
1396
335
830
770
2968
142
2442
2402
2609
7636
734
9372
586
134
124
3628
802
8832
186
187
142
416
4714
1778
1850
145
3261
145
61
256
1219
11752
7367
2097
668
300
6890
317
861
295
193
4942
98
124
19
38
130
126
136
314
107
4501
5341
113
510
242
115
31
3662
4522
5221
1197
2554
2791
68
145
270
119
365
1770
60
70
346
201
329
612
279
357
679
69
655
1990
2584
80
234
371
809
3097
237
36
367
2397
799
683
71
2263
6791
2424
104
2836
591
204
84
2048
1539
385
533
511
137
249
639
150
413
4751
341
341
6482
68
111
1009
2457
574
156
55
149
137
405
642
226
114
909
660
151
147
86
183
352
504
1326
2199
104
311
185
194
2737
104
311
185
194
2740
104
84
184
128
187
98
997
2211
42
139
1255
1672
161
503
1734
1062
7635
1050
102
101
193
1246
120
413
617
611
698
76
93
7417
277
8373
697
3060
2386
3959
32
8560
308
3604
238
2179
197
374
89
127
886
891
2597
199
1927
2443
1432
241
163
769
183
268
62
5771
98
268
62
1763
701
6009
154
2721
11088
584
2879
8784
471
352
79
424
243
175
514
4746
355
345
6557
168
174
4024
2493
10523
724
4346
5137
198
950
456
456
1594
270
74
898
332
2154
1459
8218
13644
3155
888
724
4996
1576
3245
4040
552
191
1062
4266
120
1238
1340
5329
3544
3721
995
178
8035
175
8628
163
1567
1430
4424
3331
723
475
321
423
149
536
511
111
3421
8232
208
12488
505
152
297
601
1068
12184
5187
701
6038
240
850
697
8449
3428
7276
1620
490
143
370
1568
14889
257
3212
559
571
1874
2598
659
533
538
211
6615
5839
27816
1565
1471
483
551
165
657
3022
13839
3833
1333
7428
904
148
1854
1190
135
227
569
1461
482
1227
13647
447
3056
9446
277
263
210
12603
81
7371
989
192
69
196
398
422
2306
9338
803
236
103
517
1414
169
678
308
109
78
68
838
52
149
426
114
641
431
125
53
1602
169
695
308
109
78
68
840
602
198
2232
168
2730
181
346
408
69
196
373
89
620
182
375
387
69
196
374
89
1662
144
8261
705
1071
7382
4002
337
52
52
73
228
578
581
171
1313
6284
3246
9230
478
15533
3888
2136
1333
140
365
491
7292
2088
1149
88
7507
1100
478
6646
1042
808
733
461
65
2248
2796
2815
245
149
672
1433
526
4922
2614
1169
139
283
372
290
2568
8549
1858
6192
5040
11522
1324
3083
10169
4980
2473
4427
4522
46
839
94
841
161
81
816
161
81
2857
1837
6552
223
2330
448
5454
160
8561
8849
8672
2887
2028
2320
709
366
226
732
605
146
696
96
2699
6173
506
2465
427
1933
602
212
609
6218
4955
7262
2857
1669
360
138
164
78
108
265
56
5494
360
138
164
78
108
438
56
557
2922
8959
10856
109
501
896
1206
1006
3203
9359
1054
4419
8351
699
1066
5946
702
2773
2445
1776
297
4440
6608
3308
16164
1484
89
171
99
295
218
493
64
1549
112
123
211
23
657
575
3513
175
866
4097
2368
3834
5101
12
280
246
5933
248
218
154
253
1792
7424
394
7866
26
5401
197
1279
569
13289
103
56
1851
73
1796
220
61
117
9310
148
186
3490
1264
13606
155
208
193
702
299
74
427
1593
125
226
1225
577
1913
378
5698
431
3950
1352
10941
651
14768
86
15
86
319
368
75
375
171
101
568
511
13199
1158
3933
4831
268
191
13778
3502
3619
9586
9099
5956
434
1893
520
385
483
1315
230
1611
76
338
1524
2663
335
2066
1083
3283
4061
3429
4054
1377
7347
2083
948
1162
2235
5200
2529
1584
2067
105
7373
706
9383
3342
2892
2257
7404
333
1678
8718
174
174
137
224
65
1035
60
2041
11837
1266
681
6367
4498
2001
625
2988
75
233
900
7440
2789
10822
6382
3551
241
574
3245
271
495
135
161
168
443
787
472
370
101
259
265
157
2178
490
512
181
90
2216
675
149
803
633
5041
6532
600
214
258
914
6042
722
273
103
52
1049
3152
329
304
1832
687
57
2102
1856
42
262
298
3584
3717
7360
444
282
346
346
6475
662
349
1402
341
8908
3427
13643
1015
1110
2241
249
228
9514
4759
208
102
120
314
1529
121
396
95
1155
521
770
409
781
125
334
93
463
231
636
4519
315
54
43
720
131
48
217
509
389
1886
1731
238
755
333
238
39
696
448
3036
264
1382
96
4693
337
347
6477
265
914
151
87
154
992
563
295
294
30
108
186
287
204
711
202
206
294
3745
4513
7782
3947
1295
52
60
2879
925
70
1928
490
11429
145
611
121
2986
616
738
1312
1163
738
2100
119
2412
1421
400
5616
401
601
1605
152
1611
1649
141
175
50
30
436
2330
215
396
175
192
86
196
188
37
1134
5564
890
594
850
161
1087
8097
700
5385
818
1274
7698
699
5430
820
2125
207
107
470
445
182
922
1285
85
319
614
214
605
385
285
912
1528
133
3078
242
230
112
30
69
115
108
119
59
586
9386
6615
868
627
236
611
7983
856
94
192
1463
894
163
1570
1164
3368
97
424
400
135
148
55
158
78
6268
2950
10836
5283
464
1189
2658
9520
173
6014
8864
4338
961
1886
545
185
8699
163
293
7327
1271
64
3802
1560
6480
355
352
343
4727
915
196
274
794
644
585
200
614
4119
1353
195
524
385
4057
149
346
100
249
52
96
3900
69
804
488
100
240
1373
73
246
150
392
976
9578
1201
496
207
2714
756
824
555
2579
636
559
811
618
592
608
114
238
222
6856
72
8961
8267
702
5411
5080
4688
2139
1547
319
289
95
196
6712
1720
2448
2454
3098
877
1424
2163
195
2225
100
744
3298
690
278
1325
130
408
100
7431
371
7391
285
776
824
57
53
340
401
104
132
1396
187
2282
537
501
782
372
1635
425
651
1164
1286
705
2992
727
839
5245
2451
18
76
95
436
154
57
124
657
337
227
404
208
652
458
863
387
540
74
326
5455
544
41
85
1016
487
405
2959
3344
2953
4684
6540
1562
4607
494
42
45
3357
1702
677
320
74
429
61
6163
7582
214
821
1485
4821
4539
2329
177
1250
52
653
6200
1784
493
347
1004
37
7512
32
268
4937
3557
497
393
8247
389
1439
1349
512
381
8160
393
1454
3528
160
3606
2930
2310
1875
3690
985
7570
205
3566
387
109
1529
184
128
1610
1401
745
903
719
8800
676
4220
8635
4398
6610
2171
1804
1613
238
50
5134
545
749
135
316
5716
64
1522
112
147
131
4634
129
131
197
727
446
1824
2938
659
71
855
534
603
1633
3503
1655
44
169
89
2412
3996
52
1204
118
8452
698
4196
9359
1153
379
2225
2710
52
159
39
670
49
2096
163
852
9073
1024
316
155
613
5039
7280
461
221
109
3177
153
5815
547
462
189
2415
194
254
959
189
1890
1481
397
242
183
113
1225
2464
202
153
1717
547
768
318
4786
152
4602
7400
1920
6869
3028
68
1657
252
186
117
421
6789
4425
626
7301
3879
822
365
240
126
1827
6578
1234
923
5602
126
148
76
345
134
344
507
281
4394
516
362
283
75
56
8926
79
202
282
71
243
1228
178
337
1209
132
167
183
434
238
199
278
527
3373
1181
113
61
1334
4000
140
7184
2667
1159
81
88
125
42
223
119
191
96
6893
2727
3987
1375
1136
4010
790
232
74
948
1949
1563
152
116
7813
152
90
462
1243
322
840
1567
2480
2180
1264
320
1307
9374
1511
619
369
396
427
7394
496
432
141
710
1595
6783
143
719
1524
10814
838
631
51
1566
605
1569
1879
215
2729
1841
2383
374
177
1009
122
882
153
202
2124
121
1125
688
534
4651
343
344
6468
1745
585
288
250
1357
470
5826
9011
248
329
96
680
87
55
9318
321
57
626
109
351
2208
9586
526
346
46
13574
535
577
321
5600
46
534
13444
10009
3533
280
118
321
2013
138
317
192
9578
120
202
70
1118
160
274
537
561
185
1088
3377
219
292
1795
192
75
135
2968
650
98
114
1086
51
1842
473
431
934
246
204
171
1192
419
662
1743
8820
797
1243
417
643
1404
1551
506
231
236
1049
303
117
78
82
2356
4487
2782
105
344
304
604
3303
2668
276
3230
997
6008
457
8130
700
288
113
362
556
83
96
74
130
4692
173
102
176
223
262
150
57
332
2494
3059
897
570
8285
2587
2653
613
5568
2167
1310
1272
1589
72
261
1238
1333
6797
5610
2575
1331
8984
1492
2085
253
4008
306
179
1134
3575
3218
827
427
429
77
170
429
77
249
201
652
1846
52
204
432
677
72
431
168
279
27
768
220
19
39
1922
1543
81
213
28
27
768
427
429
78
250
826
1653
295
975
51
9392
1507
72
674
4595
432
1168
529
835
5708
1137
2455
402
537
1197
1552
19542
204
64
8879
2086
206
573
122
959
3405
279
360
716
355
104
11680
9365
80
2426
168
58
122
7220
5569
174
97
86
301
374
106
119
505
8768
179
1642
1976
7413
8099
3898
404
63
134
95
105
110
800
1740
623
648
531
1998
144
11262
3076
3680
230
110
30
69
108
119
2715
71
41
430
4548
292
72
265
391
580
138
125
65
102
773
184
480
355
1469
672
1497
662
13113
1671
4968
2940
1845
311
45
31
323
69
656
474
2305
208
662
4772
4822
7019
8828
6470
12162
13476
2303
2058
4042
321
1505
582
1100
69
3389
3933
4786
2518
131
7221
1158
226
141
78
149
282
237
208
177
9388
875
823
13372
189
1227
530
494
7367
1336
760
5541
5013
101
34
207
917
1005
453
50
31
43
421
113
137
31
43
422
74
4690
405
247
109
73
142
200
1256
171
123
29
19
94
172
133
383
541
660
503
1991
2860
2634
774
224
2903
2370
709
2337
2288
7341
515
36
75
139
191
160
139
217
76
356
5646
699
2689
608
698
8240
6022
1788
1524
457
1996
166
206
116
539
381
5721
67
326
364
266
185
8256
12226
1371
1787
255
7785
1005
7253
3734
156
1401
2355
7465
713
1944
747
1197
3006
5854
99
63
320
94
503
11555
4682
91
306
77
747
12749
1100
1269
3709
1913
746
739
7016
25102
6314
14960
1731
7465
1995
126
75
159
568
829
2467
723
709
415
1211
70
659
31
189
848
9463
29
246
405
7390
19
66
1721
298
2664
2325
11724
1929
3039
2486
235
52
456
87
40
12536
1592
1223
69
2665
888
1752
6625
13496
1646
43
112
31
3435
3922
1338
185
1054
303
32
258
654
80
53
1932
108
4642
9130
8832
279
1142
1322
287
421
323
98
659
109
730
1748
1491
373
198
920
515
115
157
132
704
168
969
2252
221
272
204
157
2704
97
725
146
617
338
226
447
237
725
12093
6410
1745
6717
163
7295
4854
2085
207
358
370
90
391
122
38
376
371
328
9575
527
245
258
1038
187
542
258
1284
406
2527
907
169
930
4232
5549
2650
1775
2875
166
995
1726
201
54
127
2021
452
921
870
112
1135
1437
1143
596
107
13
761
623
164
684
128
13890
103
110
9389
41
478
95
112
384
89
158
243
299
695
810
4333
231
572
71
8943
47
291
883
730
114
9488
354
180
422
155
445
467
714
47
350
363
2259
1031
1597
672
152
2022
662
446
1070
92
124
92
321
965
9470
1257
1469
311
30
3542
9441
3514
9742
1052
6504
1523
158
116
2458
684
58
805
108
404
157
109
1012
88
207
401
2298
191
178
1715
599
838
509
1411
213
56
6580
1881
79
132
87
384
4026
142
51
37
947
95
7501
1962
1641
113
1382
508
87
161
1499
1551
2327
200
2649
1702
48
479
844
2523
1909
4586
877
1912
156
543
7948
627
384
80
2167
247
302
239
307
2171
308
102
346
73
99
2543
10772
10538
11159
63
91
47
177
221
106
1017
1400
13683
219
312
178
253
9422
3380
5598
2175
1269
647
55
506
36
1486
83
16
1561
224
643
153
1503
574
154
1303
2664
9405
1589
557
981
101
60
202
140
211
259
4609
200
9597
1501
808
116
6243
4173
52
88
127
246
140
3373
409
1272
570
1883
602
2846
86
3811
1842
455
361
78
1435
499
305
59
76
297
106
59
96
1378
3257
56
98
298
59
95
1378
421
978
14228
3631
4716
353
360
6558
8210
1810
624
2481
453
2796
795
4752
355
6647
43
2639
182
3055
881
460
392
53
229
775
437
200
475
2566
135
596
221
356
187
69
2957
258
113
3712
5021
9334
1576
7739
1107
519
8931
410
93
1439
182
521
1917
1822
889
610
19
1803
89
464
165
497
5564
465
165
1928
2229
4736
123
2916
1214
1560
73
1621
5334
3895
4324
4801
4588
995
1914
2068
31
115
257
601
1872
61
144
38
144
1464
503
114
105
124
2279
273
120
4562
1481
6388
240
11537
1068
2858
302
99
501
29
6697
242
301
106
506
82
466
737
420
430
75
7247
266
650
192
159
199
1233
2918
1209
4532
1628
1914
507
547
5300
375
4895
697
154
411
486
486
701
593
2770
4345
632
2036
4680
1262
64
79
162
1322
421
128
409
419
109
855
328
5835
2127
1729
345
316
415
30
618
436
8879
2290
3385
2496
1869
4975
2965
3071
2559
109
119
8244
7439
3605
4476
9084
4517
323
184
450
246
390
367
85
659
399
710
1763
1739
176
403
20
314
18
3260
6415
174
444
9098
86
383
1956
187
2822
3664
4157
8751
801
360
1621
2813
442
14022
154
726
489
406
165
754
4779
573
3606
54
124
78
145
32
204
338
461
1258
387
4036
349
1597
1180
4572
4442
3097
324
296
27
184
3613
515
98
1655
61
3387
156
446
477
3788
7352
2696
130
4001
9748
13820
1044
2814
248
393
192
3771
5251
192
554
1749
521
6178
3170
141
291
115
9460
431
884
5993
67
2325
1059
418
88
626
593
1169
487
424
3424
425
1918
7290
51
4354
3495
2489
1365
591
111
198
1063
101
223
3187
185
527
9901
1435
1201
1487
701
1256
128
241
267
91
102
217
30
2741
83
510
312
474
363
2797
344
639
497
145
102
1006
49
161
1297
6368
407
253
142
5207
460
696
15207
828
109
1748
86
510
178
313
442
187
1010
30
2254
6791
91
83
31
872
568
3443
7527
1273
191
101
6451
586
549
238
270
65
121
549
80
100
1044
11970
430
36
181
1194
1153
346
6479
5331
296
166
125
149
128
97
1679
139
17
38
1544
606
2431
2114
964
2328
12803
631
224
1001
79
120
96
5168
77
422
1090
807
168
2963
419
182
557
547
453
1761
1627
8921
7283
928
1718
9443
7061
1062
1645
4379
7988
5060
9284
3303
13318
1560
4473
85
3518
1160
631
5032
4570
208
2292
101
465
678
336
78
427
400
774
498
426
824
37
87
1001
821
91
57
50
268
57
42
8744
244
1305
1163
97
539
139
91
99
117
106
947
1760
1473
109
387
3262
312
295
11593
706
49
407
3639
8907
3701
291
1278
353
3137
465
187
1626
3931
1211
6733
7408
974
3365
3357
1577
163
8621
163
975
5570
881
419
1347
2042
81
48
233
1634
184
210
248
511
9023
450
305
92
152
1000
556
4869
720
1933
62
304
2441
800
97
4276
3730
9832
266
1853
517
479
1147
61
971
3202
3491
2565
597
46
57
53
2215
514
570
7995
126
525
5496
75
365
205
154
280
549
270
1173
738
116
60
3595
200
1645
5646
540
1152
335
222
233
140
60
66
966
326
2106
2271
207
99
132
47
74
43
4689
3240
5569
375
114
1658
44
5689
6842
6052
1237
2296
1276
722
517
7577
8933
1333
499
285
311
100
1012
419
151
490
846
1245
735
325
245
184
1124
2014
1251
735
325
245
184
2213
2040
326
254
481
2000
2298
4468
3859
624
2723
2582
12949
6535
557
71
912
913
589
4887
545
69
1216
9116
243
567
237
8939
162
387
586
163
54
65
80
124
1702
3642
619
218
1781
9527
1103
405
87
187
109
727
31
616
487
109
3296
72
44
297
670
8956
130
171
257
3736
398
1192
173
74
445
113
265
1844
299
834
1510
862
103
109
705
216
283
324
251
836
874
839
157
2196
124
211
685
94
4087
193
195
5750
8903
765
197
2081
419
481
166
102
118
797
167
233
46
1554
379
525
314
3329
3430
8950
1210
2059
177
181
165
5678
176
181
165
480
9396
1674
3622
2432
9089
1843
129
52
12
86
12
221
123
213
160
150
272
366
414
13381
3986
84
405
635
64
93
122
194
62
428
104
2635
4562
4257
7394
5113
111
553
42
74
62
77
35
182
88
3258
5674
433
5061
628
1908
67
5586
5153
15401
1084
3131
1241
150
1464
4796
2886
11291
388
279
3993
704
2235
349
1419
1320
589
97
97
1028
53
48
119
1224
627
233
215
207
216
404
679
199
452
78
337
685
790
412
3593
464
1901
620
1836
58
564
112
8963
400
37
164
196
1030
80
1323
288
522
1789
539
209
1212
941
2087
1314
581
9611
14087
1845
405
1459
232
214
190
568
552
159
895
623
674
129
377
8552
6011
294
215
201
561
550
364
37
163
194
1022
80
1315
288
1352
540
209
754
140
351
940
2034
1316
1496
6207
177
6171
877
9282
2835
5156
4337
2404
218
39
157
683
226
332
147
306
3152
635
65
6594
519
51
162
4659
1709
67
97
71
5251
67
97
343
10093
143
628
59
1352
4020
3173
2886
1500
119
521
9443
2388
1055
76
51
229
3582
1909
238
1913
113
376
9243
1084
221
82
71
198
107
208
198
506
17388
5762
191
2132
4288
2790
2551
3598
9336
5808
136
385
71
176
9209
108
211
196
1813
1377
4592
310
515
2687
864
119
57
148
202
747
124
103
150
85
245
208
311
102
134
105
537
90
98
616
3133
3379
330
2713
9146
3767
187
91
1870
73
13664
960
685
401
390
2256
143
142
9382
134
148
540
114
106
7438
190
1229
108
3354
122
3689
48
416
603
71
494
155
421
489
726
447
718
681
8693
8610
2200
1147
2413
390
916
770
120
119
40
51
186
327
963
282
251
428
361
107
1416
284
930
188
532
399
69
84
13
246
47
87
254
1625
4138
2207
1020
1064
607
99
630
8290
748
4874
4169
84
7802
2767
2129
2319
6562
4614
578
67
102
2043
175
162
2093
70
491
5057
462
567
1561
163
5844
163
963
325
151
102
149
441
894
104
41
45
147
617
81
239
438
86
113
209
21
72
1113
123
1160
58
1859
78
1549
10428
390
929
1013
4349
3049
5787
218
226
2299
1038
1007
878
353
236
342
459
578
271
613
154
472
82
235
115
440
78
1396
987
426
29
5276
4005
8902
5310
2884
1059
391
1963
155
277
3972
75
257
241
51
289
1580
9388
3148
3825
273
188
1449
500
817
57
135
607
44
161
97
103
214
115
75
2159
7236
367
270
393
550
2258
296
53
880
105
3985
3844
9363
1811
4026
4189
51
278
178
1591
12863
318
1362
1430
467
532
6609
211
2528
1793
1179
1764
1585
38
1929
3568
436
231
3671
403
234
1130
178
218
102
2753
2704
7258
300
1560
163
8694
163
815
4041
2054
590
248
109
1048
937
516
2327
3173
2166
364
70
383
7352
834
2775
7648
4266
5560
13064
265
3553
519
34
141
2395
892
1118
34
141
2397
857
1116
34
141
1888
481
1551
1231
2084
1049
447
432
15088
9349
457
1662
13627
6327
5504
449
361
273
486
467
197
949
232
235
315
68
147
61
140
233
99
13716
207
477
235
163
27
40
16
73
47
78
44
83
55
76
156
66
65
48
62
102
516
392
7854
3570
38
10343
558
1876
8478
135
262
1104
886
444
121
487
1416
656
238
432
144
81
151
236
66
3194
199
269
1064
394
469
219
167
41
89
141
90
203
7448
180
114
133
203
3476
315
9388
281
2870
110
1030
179
1213
147
611
179
1201
147
612
179
1714
821
83
190
315
5271
1150
3830
372
6367
380
5778
1403
477
226
139
3465
369
62
943
1915
434
136
88
9941
7347
5043
54
106
471
91
13343
811
1064
9184
1541
60
168
387
54
1262
266
435
1075
215
175
1263
11129
1203
449
1066
215
175
1258
11656
68
2365
502
492
8983
153
74
1279
185
175
79
1314
744
78
636
667
6614
502
633
81
638
4262
355
1404
1658
7276
344
25
59
115
60
322
9372
5974
1365
1115
114
1626
67
558
1124
680
271
3079
416
5127
19344
8945
4011
645
178
8119
5843
6871
71
7050
783
7462
211
132
628
72
67
135
23
102
81
497
209
1403
9657
2707
316
1266
127
137
1413
101
851
521
233
401
230
733
601
124
173
14948
379
106
555
168
1998
139
527
60
1090
99
587
1288
415
1648
2482
1950
2813
4853
5417
8844
1902
784
217
2685
355
997
5350
342
24
2222
9934
6642
563
1484
3065
2136
2817
2265
193
605
3862
2350
1462
895
4640
568
11883
2193
403
61
1945
126
914
378
592
274
83
7343
2027
74
62
201
98
40
167
657
582
85
75
2617
4025
1450
4509
73
31
115
266
401
141
624
625
699
853
319
317
490
106
54
87
257
44
49
116
323
2733
251
83
815
451
1447
217
6022
926
4762
7471
3063
3088
1493
2376
964
4964
91
78
4413
823
70
1461
954
2855
4285
1469
194
378
5190
64
90
378
135
1092
1028
2060
5170
3937
5233
4490
31
476
72
1393
1518
98
1043
120
14877
103
99
1253
189
74
2613
855
1484
2184
3444
4599
7213
3659
4692
4972
5314
5362
98
779
1148
547
1001
177
1708
3094
1643
8941
1181
5031
5534
751
60
966
122
1020
170
1108
1310
144
363
790
231
4720
82
9184
4116
106
125
115
31
111
439
415
493
1039
2524
126
185
497
2892
432
207
468
1889
1046
1778
5779
9429
1673
178
253
786
1473
1217
680
229
1304
2008
118
120
64
611
220
95
73
3577
5209
6181
3859
8371
435
9444
174
537
28
212
6852
420
109
383
2109
958
153
8707
153
1459
69
203
952
5481
1718
1833
325
1363
1634
3837
1200
3527
67
164
259
978
318
8960
14608
4051
7261
351
508
350
523
1378
47
584
139
442
3817
897
192
1900
384
3323
4433
284
452
24
43
7798
2903
1457
64
482
91
413
112
1787
224
298
74
8082
703
5335
307
112
1468
703
41
1448
698
8283
703
599
165
36
6415
6747
668
347
550
154
148
157
200
63
256
246
581
3871
249
338
612
177
767
373
1190
126
144
75
346
133
344
507
282
4405
143
9241
4050
4418
91
312
1280
2112
11661
6117
95
520
82
124
610
746
231
661
520
82
2774
225
389
2680
395
180
193
2409
1686
164
534
433
958
9312
1165
149
2693
1942
837
574
67
7275
5056
2270
55
14
1450
7372
1500
188
205
6640
359
357
462
4367
51
89
1566
118
87
552
477
5043
2203
341
577
357
1875
204
398
1477
81
230
57
29
470
81
8483
444
1429
3813
4788
115
84
266
68
111
692
1993
4334
7434
1357
9353
1770
469
1853
1452
946
33
181
3685
112
1659
1827
2778
507
3111
11336
3628
450
8956
420
3998
6880
2961
64
9967
943
3085
83
2529
2881
1785
615
1456
1100
2541
11465
9338
3279
3182
1198
98
7655
7333
2582
2067
119
162
686
76
1342
252
106
582
427
1143
9438
2264
811
291
1087
57
155
274
420
285
212
35
223
57
129
2440
3968
7700
6423
587
3077
967
1510
9416
126
285
35
35
378
384
35
288
97
2039
137
2102
1275
2165
1372
3217
65
147
7267
1122
3035
1835
2106
1689
337
628
1027
297
585
447
286
221
798
11644
2295
1077
389
2478
95
519
65
123
662
46
35
342
219
684
521
65
716
820
521
82
8935
301
8948
5735
522
214
981
566
125
581
4640
2537
4805
4470
4453
3552
505
169
1316
178
4284
8918
5157
4211
8835
689
858
87
828
768
88
51
133
186
1106
1725
344
88
8465
3405
9401
831
13380
1551
1735
2105
3854
2949
479
347
692
116
87
98
2993
8932
10709
73
205
158
1049
337
1346
537
913
2495
910
823
428
2462
2268
1694
13006
55
740
662
3095
113
3247
1084
104
144
347
118
541
717
207
1234
215
1992
1225
1255
2100
486
210
109
334
216
62
606
56
102
59
550
691
239
342
623
146
107
232
95
1800
106
879
1692
1732
388
528
74
344
698
240
815
422
421
86
232
645
192
208
1391
1619
4058
5140
2653
2538
7347
2666
7187
7133
1662
10596
6337
4795
655
883
9054
384
608
92
295
2672
1136
1628
1549
13704
7338
831
1307
196
545
1539
5172
220
1776
8859
2898
1093
174
742
642
236
1216
56
245
11756
388
4549
8936
406
131
76
5999
4206
622
423
684
872
683
1365
666
498
9426
1038
684
92
141
1104
602
7453
3280
326
1072
319
132
4906
3772
130
764
416
98
82
1908
905
5855
1676
285
1776
9234
11555
125
858
15010
1699
640
210
131
323
702
102
1581
57
124
428
644
83
129
91
258
169
53
640
200
129
321
699
102
1395
5502
1588
64
582
289
59
115
5941
8336
7619
6023
158
9286
1123
9279
10073
3020
193
257
1056
8089
2836
8907
3176
1327
7352
1517
2905
135
1865
896
135
2536
491
677
1051
44
3703
1760
2620
2353
9581
1597
4882
1054
1243
366
512
377
1698
573
589
1653
89
672
91
1009
227
445
770
4062
4451
971
9410
2640
7841
700
5223
499
5855
2859
3095
11546
3227
2712
4136
3473
6848
469
5484
63
3940
1694
7981
422
195
1683
1521
480
120
238
298
455
2022
504
11779
220
1095
523
459
48
99
111
453
5478
1884
539
29
48
98
2197
366
1876
462
29
48
98
111
242
1424
6277
193
2213
701
873
157
55
148
330
1021
209
2433
112
1366
2138
270
232
1777
103
2554
110
185
543
2213
1495
636
601
608
488
155
419
306
486
724
3218
1257
1191
350
8019
627
612
8800
873
2889
51
55
579
939
166
124
173
40
107
99
188
33
731
7363
1052
768
484
492
126
313
12277
480
1094
3346
2696
3582
1483
696
65
155
123
138
3615
1259
8927
1491
4990
339
4691
3920
475
13
238
32
188
479
185
314
1957
104
376
209
79
520
3936
7263
4943
3348
850
507
37
1720
347
856
2049
654
2151
4425
4177
1410
671
72
1163
1721
453
1420
177
493
2892
4675
450
402
1180
7148
106
362
6193
504
31
109
4388
308
211
1757
14913
12
216
138
51
2643
543
2160
578
562
297
240
75
297
239
75
314
668
193
211
1042
297
1118
3205
152
96
63
418
3983
472
625
122
436
231
189
8705
96
5939
3835
13690
4491
697
4946
254
2701
190
7510
4965
4240
991
4980
4721
6955
517
7341
1246
88
2585
4041
63
1441
1272
233
6725
160
1203
332
84
488
171
50
632
2065
271
304
1614
126
555
124
344
8748
67
68
194
82
369
1211
7184
3296
208
1675
694
95
104
1147
5385
5307
7530
503
65
2257
3675
262
508
517
585
974
223
547
63
1245
235
74
226
115
298
134
31
611
5905
9435
8140
314
172
448
1013
2206
131
4725
2585
1109
8330
444
643
4360
63
130
1177
361
266
9343
8069
13657
824
134
263
6332
575
185
357
438
94
597
1337
7665
13882
81
6218
2753
1552
1313
980
805
295
171
280
544
1840
2529
229
235
55
133
1472
1518
201
122
212
566
216
150
278
98
342
272
160
73
137
148
138
929
524
929
227
71
995
295
616
219
5775
2688
141
235
488
1006
331
611
1432
2995
2462
36
187
383
572
596
213
53
52
82
26
84
66
990
120
1057
2039
8612
8874
767
597
448
2627
1116
401
511
1610
562
2986
5660
1619
6608
3489
880
4198
1185
3005
386
7350
3980
997
1305
546
639
4015
11868
1213
232
1985
1480
646
1308
5232
9552
4917
2630
1829
119
846
1757
329
280
87
308
4868
453
228
107
1422
13664
561
7170
2267
4261
14954
2712
9379
293
576
553
109
96
1819
946
959
171
3055
311
254
1343
7133
2032
1013
1328
2287
228
55
39
454
8932
4870
2078
792
133
211
162
4347
930
5714
664
67
5481
1317
1760
916
144
1486
531
1897
132
310
1015
52
309
593
9091
2420
166
8183
6009
2581
1964
170
3846
68
6893
9517
9114
55
2654
886
5897
1121
138
479
477
2380
4344
4031
480
82
3188
163
7350
1425
351
1186
84
448
7253
4983
8067
583
82
258
245
433
14
749
99
606
4127
1720
211
187
5586
2795
478
105
1817
69
1274
861
217
158
6457
4234
217
473
1910
3667
1285
1605
208
946
927
474
2245
448
14861
7913
7393
2805
88
1892
340
2363
1874
1926
1914
6548
347
4727
11951
346
1158
113
12346
116
751
138
191
34
7405
782
1723
1360
371
136
3888
3279
1401
220
194
892
298
840
5873
4596
2647
551
633
5620
2074
12290
9758
327
4517
7550
1887
3418
187
117
118
128
119
97
144
28
102
142
57
252
1401
399
256
310
1589
125
74
457
777
360
7242
2130
2564
3602
382
419
1298
43
71
57
77
341
28
47
196
346
3300
515
222
154
102
1216
505
2328
140
120
2880
319
407
159
139
65
341
1752
1729
1423
382
151
8719
1796
813
129
8187
626
5161
7351
2806
6959
2407
348
1855
1868
103
109
505
89
120
123
1073
531
2897
987
162
249
102
110
196
281
1086
206
1147
154
738
191
95
22
45
384
120
330
137
167
711
1697
118
539
122
2345
118
620
446
477
212
1701
6771
1697
1468
4056
2501
1453
361
544
3888
5331
601
512
1930
1222
36
173
133
3590
613
275
1936
4063
150
1797
2668
658
3601
7314
5322
355
259
9394
1301
3911
261
1167
183
418
63
9470
356
260
774
3961
257
1008
418
3251
883
712
3263
11655
1497
351
352
2200
3895
1071
354
1881
863
1445
751
111
1702
2706
181
251
162
154
491
196
26
1082
152
3957
3668
351
41
266
591
168
122
75
1662
313
5231
4826
2373
478
337
453
441
558
216
36
710
337
3621
136
2269
2390
617
379
2676
1825
621
106
1576
1594
32
123
120
4042
514
187
196
631
338
7522
2450
4941
1935
7092
5893
606
2430
4508
1207
463
2455
244
241
1863
345
1233
164
106
101
2513
457
515
32
210
1398
142
64
4020
651
116
1033
208
325
1089
9152
1264
539
101
91
11
348
92
67
65
2234
7374
1634
4616
3318
64
1656
476
5490
254
478
480
5871
77
122
281
281
132
384
132
1680
1954
7490
169
309
87
60
334
163
195
995
1104
671
65
9057
138
1449
473
620
67
296
260
250
715
51
107
1625
8274
6424
2969
1233
772
12715
1528
72
245
328
882
210
2178
99
31
233
313
93
75
79
1000
1431
233
30
4194
107
2102
2969
9373
5895
862
1930
5010
2780
8350
702
5168
12201
1839
939
1308
2570
10351
1546
3812
3639
1643
48
6480
342
4157
222
85
2822
233
107
173
281
312
146
3393
218
96
7542
1928
5105
696
8188
1506
96
521
1984
2873
1469
1833
686
2766
678
2310
134
2058
10728
14953
321
6256
81
10372
1406
9552
3464
8773
493
1366
217
192
713
204
340
939
52
169
428
649
56
123
56
1588
217
192
667
204
287
939
246
5575
1873
1202
3240
1859
175
6901
2675
1318
3278
61
2091
244
2218
466
71
103
125
245
143
8850
6916
1203
178
561
513
322
67
225
790
1112
322
76
94
310
1813
2095
218
561
179
263
670
1441
884
147
799
452
984
596
1092
55
3087
599
1092
54
839
5460
5260
4688
336
6458
3327
579
55
68
187
570
282
2782
9459
5224
1055
811
616
1896
299
476
2822
298
3037
4143
238
878
123
93
162
98
588
1033
7251
532
3179
217
781
4900
1921
109
410
617
2807
109
32
111
13
4042
615
2443
4390
5908
6479
2387
157
1647
1610
42
8978
8675
9111
1960
1872
1471
641
272
1192
161
163
124
96
129
9431
1778
2016
799
86
1118
804
257
156
133
47
107
2747
561
1198
64
140
233
222
863
1180
266
1069
1109
361
34
622
28
622
519
359
1226
52
5848
8967
2237
14954
6464
1488
384
170
1036
109
3296
2235
737
279
500
412
210
192
915
1541
75
405
397
822
49
143
495
293
442
186
60
1768
14948
650
244
136
397
814
1470
222
32
443
67
790
2952
241
77
1658
565
99
183
1403
443
186
219
59
881
214
472
764
142
1433
1331
250
325
196
156
135
149
57
317
60
668
351
60
4767
1332
572
6083
1893
73
3129
7510
2923
8867
288
11539
812
2779
615
978
786
1474
1822
180
321
150
122
493
409
7417
446
1436
55
282
91
57
19
516
1445
13658
1342
3401
8339
290
101
112
1166
487
621
572
146
590
218
642
75
244
86
663
560
162
7557
4382
549
66
1124
3474
1228
178
13531
611
775
7794
107
706
476
925
120
44
66
2619
1009
957
1016
3599
3730
205
325
1361
329
42
276
137
19
88
24
344
191
5181
233
2298
68
2926
9399
5565
7554
4566
8675
716
99
599
1591
765
195
363
455
5336
9300
1087
5283
5933
334
7181
1804
1471
2885
7784
854
67
339
828
171
1388
6128
1743
477
430
453
842
3853
3689
4124
345
1820
62
135
140
27
119
94
94
151
489
61
80
72
105
54
1096
602
656
101
211
225
831
287
2527
7420
165
982
121
106
70
56
76
59
204
112
203
418
508
51
179
1997
3999
1542
437
1488
617
72
4740
803
428
9432
640
176
778
1506
495
207
484
902
197
332
113
75
166
202
35
286
196
2264
55
536
94
633
5832
5708
574
495
5624
1922
3178
3022
4264
45
1608
2478
475
159
124
294
174
116
125
122
719
1388
3086
342
8879
2722
113
3211
8937
1672
7074
44
104
13676
565
1326
1533
1039
1413
14907
10533
1826
472
674
379
377
355
102
13334
57
7829
2875
287
48
153
88
660
217
67
5904
590
323
1267
428
269
78
186
46
131
188
32
43
139
51
7514
14588
225
877
1519
81
921
11820
276
650
6859
834
1768
445
1511
470
89
223
376
555
1209
454
2259
6603
1837
5070
1544
7270
7459
1553
461
2316
64
327
705
2225
196
5010
706
1905
186
9255
497
15531
592
607
1628
4360
7309
1688
194
553
7760
2265
160
6525
363
2248
425
440
1939
46
112
2177
186
212
421
126
196
8317
130
195
2226
1969
7366
567
1114
1340
326
98
593
55
107
114
41
135
120
209
5288
26
99
1169
1076
5355
618
371
642
44
1508
286
1411
6720
46
68
239
212
122
263
298
507
1893
378
454
178
760
259
91
160
2652
1032
99
816
86
405
73
389
1278
1345
619
200
135
234
213
660
857
9645
3698
9351
562
1076
4930
3787
3599
9349
1117
141
1818
2643
4894
193
2706
4098
2530
674
3529
6898
477
6742
43
3370
15493
5557
163
107
87
1969
526
47
210
533
1709
472
423
494
1130
630
1285
79
170
465
816
1958
494
282
191
3212
1152
117
79
900
582
455
152
4402
957
240
564
210
84
100
298
48
153
636
1334
108
3706
1152
115
79
849
582
452
13570
1589
531
3799
4604
122
265
124
789
114
97
276
269
1637
71
203
263
57
164
1727
554
402
8239
394
1472
1575
38
157
399
474
67
876
9920
1457
457
1342
2024
439
127
2227
1692
1983
1307
1142
6245
124
378
779
26
598
104
156
410
324
489
726
381
9405
3097
3198
1023
2025
7220
6840
1737
131
91
253
1341
65
213
148
123
122
387
350
339
993
334
9881
583
37
9334
1023
4686
351
351
6723
954
209
1026
116
476
3085
261
7635
47
382
1606
378
4687
5106
184
138
191
2827
95
9032
268
84
26
220
1675
8812
119
261
473
2889
2194
5197
694
8368
5201
1152
8153
4885
1886
8966
3860
9272
8951
127
7829
4255
390
939
55
126
56
57
41
655
159
542
150
171
92
1381
5412
2446
4107
2472
5184
75
1915
24
73
162
253
380
137
473
1245
1750
265
1090
4054
239
310
7524
9403
5076
4168
2090
7456
241
1282
572
360
171
644
61
964
198
1965
3108
3670
5760
9561
895
1810
174
9370
3873
3425
590
2789
3886
1849
862
1458
657
831
957
44
958
66
320
347
792
60
168
1342
56
88
82
9372
2101
2068
322
7426
523
6366
262
1004
9137
3137
9611
5102
20
150
620
2360
37
335
283
83
2017
2239
196
507
3785
5609
3269
367
1869
48
179
294
359
261
276
14174
1179
5290
4341
8703
4119
858
11294
914
543
1554
1398
93
80
386
1211
11147
326
591
5513
6894
4456
4060
2214
1624
22
107
66
378
979
7389
1474
55
35
5033
4446
3906
215
1835
7383
6305
648
1356
467
5432
471
1750
2741
3163
2309
3952
1767
35
6338
951
173
412
190
1058
3967
941
1202
13890
452
173
25
303
193
269
47
244
1333
1501
308
171
1715
522
2320
1488
1579
8322
7321
84
1610
1849
2499
1074
3392
2618
5056
6771
2161
751
1101
623
281
1121
229
89
3831
165
8678
2533
9249
3764
6995
9466
4251
684
1596
2747
66
147
14694
9136
134
97
1288
53
261
1570
1378
4161
198
62
84
1343
264
4860
2961
1572
3137
700
7223
2746
1043
5012
137
119
238
86
71
8994
1945
6344
7401
3526
2131
1992
1620
221
5243
2129
85
279
462
9134
6183
4586
315
6781
5792
495
632
587
405
123
925
179
8662
179
1560
74
203
1022
611
4375
11775
70
1458
4363
6435
476
222
962
2993
9433
4762
429
306
44
954
1878
55
140
597
104
44
956
1686
113
2063
2321
383
1666
1727
2530
697
1305
411
3157
738
10812
8036
1428
199
390
2261
2291
7210
1187
229
393
2612
1086
1294
370
38
3347
508
42
172
5861
2143
204
1096
916
211
3517
2221
2735
806
440
233
101
530
229
1812
1457
134
1544
1291
417
1911
1008
254
1260
1543
88
98
312
687
57
82
203
9361
1611
168
200
86
5924
199
87
1884
737
1884
1466
2596
9457
321
1151
6395
9040
6194
4633
2878
1979
11945
2296
2135
895
3689
542
7526
1932
163
5170
6942
77
624
4511
4422
2530
125
2713
299
1019
217
7707
1780
8127
3352
436
1196
389
1262
2445
74
223
1281
250
120
7453
227
384
265
3969
990
53
6479
341
343
1940
1374
162
2326
1336
3218
483
156
4106
2737
5890
2560
87
449
165
483
131
695
76
29
2437
7401
8342
622
483
1773
1454
168
106
187
1972
1224
45
363
8922
1578
8132
4058
521
129
44
902
6797
4086
2269
145
191
403
96
345
4896
315
1896
116
59
524
341
1150
266
135
247
1173
182
79
106
176
478
2399
950
85
181
3636
1900
13624
67
57
432
211
565
347
876
637
182
623
9268
92
81
289
160
135
66
70
517
122
636
720
230
65
563
180
1890
349
238
519
68
1107
7299
720
227
429
306
210
209
208
122
420
107
2021
729
1095
1342
7369
651
231
167
420
444
2573
1329
442
1357
225
2585
1230
1065
317
794
5395
524
401
83
291
215
756
4811
4508
31
115
267
435
479
2734
6112
104
138
245
74
758
130
103
4799
9376
1612
2302
1861
167
983
429
8609
8912
2371
1519
7849
181
257
1241
55
2173
181
257
1241
55
1679
3716
2599
187
182
122
945
89
136
432
105
21
872
1963
142
219
337
375
49
3506
239
331
373
102
325
10088
9130
410
213
3048
3116
151
219
234
84
102
157
306
216
1635
127
2166
581
453
127
95
166
367
51
489
1915
4152
505
2696
572
293
1920
1919
7430
11913
11843
119
4269
527
4006
2762
735
254
2141
224
153
609
1305
383
3785
248
173
160
1091
230
97
40
248
411
4874
977
331
870
1084
402
295
42
490
54
5106
346
4727
1413
7358
138
1017
1801
373
348
149
7410
618
88
134
139
67
563
104
430
67
1133
113
101
1519
1098
995
380
8148
1262
9473
289
61
1561
163
1690
5459
178
953
818
269
2266
263
82
90
504
4016
798
714
135
228
51
3816
227
51
8846
1774
1404
1446
224
1050
626
603
536
1941
9573
5877
379
31
115
136
41
233
5876
7917
709
5225
3075
983
5058
3458
396
265
256
814
131
4248
531
112
224
456
159
2184
1160
78
193
4911
166
185
118
183
2388
1141
78
150
136
894
1916
454
196
451
1256
93
80
5467
2736
197
13796
1239
449
12074
4232
4795
276
2667
3094
8936
4032
369
568
487
1405
135
833
145
1942
7557
186
1066
122
264
60
831
425
428
74
295
658
1523
121
45
85
38
611
40
41
366
4964
7244
1290
695
4583
470
125
3394
469
787
3879
4003
1630
146
209
2422
346
188
15
435
1434
6700
1023
96
530
129
137
1101
446
416
5931
418
1888
7331
7552
1530
1473
185
98
366
41
84
473
271
892
164
29
7946
1457
249
3681
216
1020
1957
454
540
1217
50
559
1430
1647
2247
2087
1399
1255
453
723
333
5175
3939
4355
615
79
949
117
88
234
459
736
5097
698
485
196
2238
5185
2108
925
918
74
267
520
337
878
602
396
2862
160
1627
2078
2347
884
90
309
1115
55
2276
400
1114
55
840
98
1622
1829
2076
1949
4981
2109
256
2088
1332
9365
2740
5085
3644
1273
1057
1638
242
701
5893
6519
479
5435
337
1902
3064
1945
1216
141
457
1462
1103
1842
413
5924
413
412
835
6758
2772
126
246
153
56
14714
2384
10084
3951
1217
246
1903
1484
490
56
219
182
1333
7309
3442
1568
1244
2151
245
1304
63
4038
598
484
1504
665
4499
7732
2654
6607
65
553
947
920
875
6177
350
11581
1093
2721
375
423
570
245
2968
2218
296
1629
1301
7424
3467
7540
9417
6085
65
2558
1000
2210
4625
430
55
1368
878
1127
1373
4358
670
977
510
733
58
1250
1437
454
391
5535
444
392
456
264
1098
13084
554
121
1887
15531
3168
229
7105
13618
337
6471
386
649
1624
43
1220
3321
69
270
638
213
67
322
676
1399
9086
127
404
16
504
1354
316
2707
5073
53
3896
5537
9402
5181
1958
4741
356
359
3370
2946
8658
1532
398
2940
8678
4943
11155
9345
693
7184
9340
841
3129
4865
1995
91
163
12831
11802
5506
81
61
389
43
1334
13665
3040
221
110
203
234
152
123
1058
462
144
5650
62
2311
3760
87
542
408
46
872
727
847
103
1609
1000
9215
5945
185
61
215
29
351
1625
1225
197
842
35
6504
650
153
133
683
806
34
281
151
36
30
2863
1644
639
225
557
762
152
203
241
34
47
118
2005
130
119
68
681
878
982
85
3613
710
3239
294
2548
49
523
15
1062
1350
509
3388
30
36
151
281
34
785
683
133
153
647
3207
503
80
2151
1930
5270
6164
1359
323
28
9044
92
74
450
328
345
887
8049
5925
85
6245
84
454
287
1687
1200
346
6932
646
1322
65
530
1927
5720
4023
1812
535
117
695
742
4239
7055
3428
4286
5643
3365
3603
8125
9778
801
824
1445
7464
4760
2873
2974
2304
9467
4713
347
2443
986
1561
11578
5741
2388
715
3267
1713
2216
3586
2183
2098
9945
4968
3366
569
2440
5722
1822
198
256
3296
9098
291
407
222
1623
400
1037
83
1928
7000
1933
971
1643
1709
2007
248
2047
273
355
3514
274
356
1006
181
65
103
277
57
402
654
212
71
676
653
180
523
64
7366
1397
153
1399
598
1370
455
141
3170
856
54
400
677
95
103
520
4683
6536
163
154
99
52
100
4717
15524
3726
3528
4535
130
2940
641
2896
869
481
1184
7621
5017
3325
170
9585
7766
3838
1409
213
893
298
134
929
835
3792
87
5457
4391
613
2621
1887
528
128
949
469
1887
228
1773
139
154
243
190
387
6936
1402
666
204
351
58
1189
76
23
125
416
94
649
133
57
1588
160
660
204
339
58
1188
519
1544
954
304
273
2657
252
121
58
151
103
1043
86
2084
6242
955
870
669
4683
2160
59
283
329
759
873
801
389
7746
1441
2423
329
299
1422
65
419
1743
2597
1586
164
157
125
2553
118
162
1103
172
153
184
243
384
53
78
610
157
139
124
699
4056
157
593
225
1401
2573
793
779
157
857
72
204
200
111
32
167
7537
1964
122
1673
76
714
1401
304
314
2521
71
157
5722
13665
1624
117
71
463
8915
421
126
105
1760
612
78
366
451
36
1060
229
404
154
679
140
561
50
254
181
249
82
2003
1774
74
765
147
949
5383
1896
5533
702
8148
3164
7297
109
2665
205
300
1705
99
1323
1989
563
773
780
158
816
60
38
259
292
49
101
685
8023
75
61
1169
96
445
383
257
108
674
2083
3431
167
7331
82
673
239
1385
67
993
2857
9625
939
97
179
4668
6737
1728
179
1250
1425
45
37
9531
123
521
504
1131
70
1240
2010
168
179
110
698
86
265
387
3391
13727
2357
8863
3430
2277
51
1405
2041
7762
8350
7431
31
59
1102
1726
4755
462
164
207
66
736
160
109
193
154
923
27
117
113
81
381
616
1352
211
1196
72
129
276
277
480
6619
7543
481
65
2261
185
225
1962
125
70
737
208
38
1660
56
227
80
92
439
379
523
115
60
428
346
807
36
195
128
296
983
36
1281
484
609
211
2158
317
764
1012
2740
507
456
452
1465
6582
715
1818
3291
747
8873
630
55
4186
436
1916
1931
215
226
455
89
556
392
2158
691
4217
804
6570
1408
681
321
148
4982
1548
840
868
767
179
857
397
349
4787
1494
1038
1029
316
9112
3122
221
173
1218
3475
2106
3855
489
5965
467
1590
1728
3935
4253
3158
7512
7488
1861
3082
4921
3003
69
368
141
137
1724
565
5803
266
140
36
214
1795
588
109
203
136
94
110
118
466
123
407
115
235
599
451
1154
553
687
187
154
481
1422
3346
1927
1554
723
2576
80
464
134
49
197
206
1215
6438
1464
178
1228
206
649
614
244
1864
1650
326
188
1109
3127
2047
6029
1793
7382
7306
1432
2980
311
429
169
31
530
1972
7378
1035
680
1135
880
229
2771
1341
113
778
913
463
733
3621
1567
3344
10418
2775
14936
129
8217
6689
4489
803
520
5605
2341
2266
43
147
508
87
968
7271
7043
586
1941
591
45
308
989
233
5423
2141
13810
1586
956
3409
463
1159
932
2264
2295
77
5164
4344
376
3749
44
44
337
225
2204
10589
132
80
1002
1604
9431
546
212
240
93
467
922
95
26
2066
6597
257
654
129
2331
125
105
322
2791
201
63
298
1569
2171
6218
655
1434
53
870
220
1244
262
672
1387
1327
5687
1821
1559
7349
107
160
359
3782
1882
466
5985
467
580
8730
9369
2708
1637
64
51
50
68
1519
509
206
75
799
302
63
1073
455
71
67
5688
1137
6238
154
3111
263
1984
13683
975
1147
73
1605
711
618
188
71
47
233
187
2832
1287
462
8937
1559
498
4693
10867
5094
320
559
196
3764
616
196
1969
712
95
259
398
164
110
229
456
226
89
69
445
969
153
8416
279
1437
823
68
72
632
78
138
283
508
260
130
75
266
3018
117
451
56
128
129
2204
239
106
1268
319
129
1673
6265
242
155
127
216
146
392
156
334
58
3598
1955
4167
4988
59
70
7481
1278
486
1362
1735
965
1729
30
6122
849
357
403
49
483
340
355
685
108
62
103
29
112
238
760
1409
2692
105
2157
2798
243
203
5865
2316
5662
1757
999
809
101
112
141
31
40
1294
130
107
158
566
231
190
76
81
928
10847
4268
1148
13661
3867
7235
1590
120
527
1684
271
4933
208
1160
684
5309
3408
2647
8910
5234
14788
1724
831
808
543
837
980
1654
114
244
3298
126
244
428
434
659
575
2723
88
1656
4320
4911
2055
13262
484
278
122
107
129
618
215
123
316
471
529
434
137
161
185
535
2711
793
1696
9284
510
5470
266
421
292
4572
143
4721
348
6554
892
958
2541
8771
319
694
144
9570
922
691
383
391
2784
1082
9403
1305
2280
9730
1086
213
1029
272
79
222
2951
9182
171
141
11
120
138
104
674
996
107
933
477
332
269
641
128
1044
1421
9199
2473
9376
1647
195
112
2597
1087
112
114
1818
1955
4736
353
6808
2253
77
3893
1738
579
2025
517
141
498
1979
91
189
158
6901
1102
4038
242
61
1661
532
1154
506
675
858
83
1583
8639
921
1097
81
138
3537
310
1503
645
2231
98
300
1064
346
1301
689
335
1857
145
5412
1256
118
9616
9740
1605
4379
2461
463
12897
456
5459
1933
7506
1904
8766
2838
2517
83
1663
1240
245
55
453
390
123
115
31
129
116
159
567
1449
245
798
154
558
957
691
7262
7676
14979
2015
3789
1789
859
1584
138
8520
138
814
303
426
102
2455
7441
2056
7334
1554
1415
41
135
220
110
98
55
86
136
3057
263
317
3359
279
1649
270
267
53
927
225
186
324
96
71
217
61
26
1774
270
108
4007
7803
4975
2948
3555
14421
7287
5185
944
587
112
1804
589
3785
3602
7278
1632
460
438
9285
56
3664
230
216
3101
86
425
4557
1651
736
118
50
330
499
237
426
5049
4866
7409
3036
1281
332
234
127
507
68
4814
144
115
181
377
1196
6116
493
278
800
537
980
2844
661
105
252
891
1521
510
145
157
1453
1448
472
3167
9439
568
91
1895
142
5680
142
452
139
153
1063
2248
747
7426
1491
109
472
2114
2882
603
3169
1641
584
5737
588
2750
13603
3732
2015
2538
180
135
1458
75
219
7007
1488
3656
471
1156
75
605
1161
7762
1902
8275
4874
1454
5049
6196
7361
1179
2440
1233
2309
69
266
6521
319
734
734
35
123
100
71
184
328
1602
520
133
68
5178
702
4420
12012
996
493
7292
1784
4560
702
5203
13716
144
132
445
218
3703
862
2370
3711
1161
5214
702
8178
3980
398
5198
701
8173
4227
694
3242
3234
11652
4469
11594
5140
5442
3492
10599
72
1807
585
3637
133
175
1214
36
2283
579
233
7572
1143
2120
9309
189
8874
332
279
133
230
447
275
1526
703
2336
1177
857
449
606
86
53
266
77
806
1571
775
586
231
110
30
77
109
101
42
1732
3927
725
66
938
2840
5230
691
8188
903
2405
148
8179
699
5186
1876
111
220
7688
702
5192
1893
95
519
58
4160
2749
1546
265
1921
379
198
79
64
508
69
137
1177
616
5654
612
141
495
386
893
101
1040
453
11119
9362
315
4869
262
309
1256
621
706
882
121
161
114
339
260
581
907
560
1859
1950
79
205
118
48
372
74
7260
217
348
261
3270
15573
5315
131
1957
501
3064
162
100
215
27
44
104
176
330
306
90
58
1635
32
13067
3028
923
13652
1543
3155
3734
555
608
65
2038
400
510
120
152
314
296
2757
8872
2042
4678
2654
663
1114
627
12503
3677
85
883
2586
13914
2997
4405
5189
699
8253
4083
2927
574
57
206
13
430
177
108
410
146
53
904
310
668
1586
2441
214
66
53
500
13953
205
233
423
411
137
609
1593
74
536
4475
1252
2152
5574
1875
942
699
1762
8708
7491
2082
1514
2499
700
124
130
68
107
2824
14914
343
126
235
1415
101
365
62
380
547
689
1643
12054
663
453
1079
44
797
334
1900
90
811
1860
560
57
868
110
5185
717
142
303
50
646
422
215
166
733
90
1803
145
191
480
7308
8138
101
171
498
978
9412
2843
5434
8240
423
92
738
636
543
626
103
97
525
745
107
340
1301
14825
135
342
314
669
33
809
654
9119
1270
91
4027
1487
1049
14883
206
402
642
46
205
53
1472
1004
561
778
3676
1320
80
45
45
45
144
265
360
440
133
970
132
222
81
961
47
1214
1597
551
35
1885
349
419
84
1520
1178
8216
1311
938
245
1422
4504
1811
2669
435
126
620
3907
2234
1004
3522
7401
384
9512
2686
56
115
390
156
114
113
413
215
98
4961
208
570
14562
509
35
7212
4996
2066
75
66
680
219
1023
124
158
691
885
841
297
851
181
854
11561
5154
3513
555
225
372
2269
7267
530
6952
141
478
2162
146
242
259
115
31
4892
4969
2162
75
1553
698
947
31
145
3536
119
1817
78
473
1453
95
11636
8895
96
693
115
422
76
101
97
110
121
113
92
216
192
140
410
282
518
140
148
71
511
2519
196
304
1435
2128
467
5532
708
429
456
195
279
6480
9428
190
3981
7129
2646
93
771
8932
3347
52
131
14940
2273
163
174
576
6090
9755
9581
1242
289
3069
179
8626
879
116
3207
3932
1905
95
1333
191
160
1904
123
133
87
79
624
148
98
1299
191
160
1458
1615
5142
2962
2130
498
292
395
8204
284
407
1451
2844
126
124
241
2309
2203
238
102
4282
7433
3975
4857
480
514
426
699
1007
357
737
1973
238
65
231
156
382
424
2645
116
236
8921
219
84
889
2014
540
93
1016
6358
43
4656
1450
479
290
291
183
275
34
107
213
323
7089
2727
43
2342
603
14306
509
170
1318
1691
2513
3469
4910
9236
7212
80
1921
552
5537
511
548
20
81
173
1798
2792
9755
3896
6586
2149
139
60
1416
248
198
1327
197
2661
4848
1929
3392
5427
1199
350
5820
166
7743
149
636
1698
1402
118
1228
190
161
188
6922
326
31
3114
3176
548
5206
8485
1701
1266
5478
4048
53
3097
1347
2199
133
188
57
206
61
9427
1203
131
2328
154
3188
773
8904
6468
4270
2799
592
570
3533
2766
586
714
483
424
159
658
4804
226
6198
2752
1552
5129
398
87
88
106
407
606
181
146
455
664
106
127
1853
379
180
9430
82
95
712
146
608
746
224
683
752
6091
4308
3460
5444
9737
3204
554
13647
461
1893
1121
222
1956
1685
812
1162
6330
8906
1893
572
481
1523
550
3025
550
151
130
84
595
915
418
1329
9074
1326
5593
6657
1967
60
317
2151
113
570
276
1038
319
1888
286
376
428
2217
5954
1151
377
165
349
764
279
10846
11615
198
518
1123
2189
3972
2922
4682
341
6453
3539
110
6246
2278
2864
181
352
1164
1037
63
1438
633
204
485
115
161
83
303
333
405
741
1114
3870
1688
115
235
481
7986
699
2105
5468
8121
611
265
6238
14936
2955
2221
1351
1099
2271
1148
5053
646
481
5637
1901
59
2423
294
114
3190
1799
67
74
2650
63
7358
5206
109
93
266
113
167
13399
2926
1402
107
11458
2822
3730
2267
7232
74
82
383
459
31
49
476
112
63
117
106
5616
9759
1884
1662
169
127
218
1694
195
285
588
2866
13606
8943
1527
743
215
125
593
65
206
131
689
172
1066
1426
234
142
336
548
8983
260
3983
692
876
6986
693
7341
101
643
131
627
383
223
685
642
2235
4529
2689
149
41
59
842
530
196
4711
64
1211
9438
3126
681
158
412
486
726
1609
699
3123
195
58
185
113
131
1649
2120
2925
2860
7322
78
169
64
160
751
67
1526
451
8342
8735
699
58
7258
245
93
57
1140
499
117
103
1430
1882
419
685
399
73
78
65
75
2875
3826
1100
335
40
349
65
353
115
140
9034
607
1400
6662
279
5240
4165
570
1660
3154
46
416
277
32
6165
471
1120
2760
471
1120
4047
6835
1945
362
207
352
71
80
64
20
79
123
463
1788
574
97
98
2710
194
49
104
578
14
2004
8005
2037
6822
4435
53
143
1373
49
3336
103
475
190
492
1449
2965
8895
2354
701
3251
1185
511
183
145
1374
464
1948
95
161
99
103
258
647
4832
7332
45
373
497
5864
1736
681
725
439
1331
457
1321
2717
3296
1735
560
469
765
118
217
265
768
88
219
1350
531
2372
174
2135
2561
10349
1613
1891
2181
4478
682
1227
288
11963
13297
2938
1272
816
95
522
6698
891
1014
4205
303
140
160
2997
1723
387
67
195
1577
820
111
1029
223
2519
164
117
4382
7280
4998
341
555
1501
57
151
1699
489
1555
76
173
154
456
8650
472
417
116
532
517
410
108
280
2255
90
266
146
83
3512
711
225
300
238
59
540
483
2529
4979
267
215
421
15228
152
239
241
1709
1624
469
838
688
8279
699
5422
1177
143
350
366
3819
3938
4771
244
773
349
364
2097
2219
5751
8289
1837
1150
480
315
202
200
8980
2168
304
60
591
31
115
106
41
218
62
202
256
243
4182
2329
2947
241
862
117
1210
674
4788
1564
153
910
175
1846
4022
229
9065
122
28
219
208
72
1814
1194
7523
221
2142
570
3724
1663
218
3437
84
1105
161
55
370
9027
2283
307
69
1712
3280
5218
1067
1269
334
194
28
5655
356
194
47
1904
71
2485
2048
280
129
128
195
65
2318
1846
86
356
302
459
2923
86
416
1239
6211
8963
2708
1508
128
195
65
1770
6595
549
795
1613
1749
310
12746
89
2524
196
304
1444
154
113
81
183
218
179
5201
5967
4249
10146
12898
2586
637
3738
668
61
939
341
328
4111
8976
2275
38
192
368
5588
765
2835
1542
326
319
99
237
77
7724
81
1138
57
308
314
670
884
1212
654
625
693
417
51
5035
918
1082
9395
7334
4766
353
1282
1285
1134
163
7297
4202
3175
811
1155
453
8526
134
3354
7360
789
9550
224
14944
191
217
3989
74
1647
5807
546
3403
67
345
6484
4797
59
1236
1207
8895
8293
2259
55
463
1837
344
4335
14937
1730
9345
390
7877
652
4495
930
3608
1101
438
128
250
204
6316
1757
3064
839
8501
470
1732
36
147
3311
203
82
265
263
432
3246
733
1154
4036
1545
11179
6404
157
2946
5490
3747
710
5994
7747
3120
91
7476
2478
8536
2902
220
411
105
4222
3260
564
140
248
1918
1017
76
69
361
2231
570
140
1932
1427
4483
249
594
7326
133
41
103
245
1188
761
516
117
9388
176
9136
354
710
680
100
304
1272
390
4171
394
2184
85
4525
823
6070
4904
276
658
1179
178
8972
1045
4946
846
431
1427
2473
2945
230
3358
3979
2263
1369
947
359
1336
3666
946
349
3632
465
84
343
3508
69
1201
153
860
84
173
184
884
16
2639
160
1341
683
4214
1467
85
533
537
2911
1319
585
363
1203
107
3807
5124
4284
55
39
37
1321
107
487
4454
1274
3224
4591
545
3017
1404
169
117
7368
434
257
202
319
107
131
9386
9468
852
355
189
217
86
1319
810
592
1831
2895
9320
1232
35
203
10557
6203
47
3861
203
51
538
1267
7330
93
132
13641
93
228
723
181
152
105
332
44
642
89
13081
398
340
9436
107
317
517
4515
4591
602
3457
769
365
500
880
978
119
534
7906
272
1680
1431
231
1571
4281
9673
2035
361
76
940
91
96
518
2042
97
471
836
1214
6789
1478
768
1367
79
680
2108
864
3656
328
8048
96
552
9471
958
305
1430
974
690
3525
10749
779
40
87
2178
95
552
124
637
522
727
695
869
3382
3903
2248
349
7397
153
13886
1772
261
2600
1339
1006
8734
92
174
681
2894
1704
1472
3059
8727
702
5513
318
368
319
75
74
188
5991
157
68
182
104
123
651
103
58
86
7544
1314
1452
597
7958
330
409
568
1126
5747
2863
5409
697
8272
1233
7452
2282
3135
448
9067
920
88
98
2686
5390
702
776
9587
7750
7971
2574
306
805
857
5183
703
8244
1354
877
2821
580
1807
81
278
9631
1295
211
141
677
9359
3885
282
182
87
869
796
711
3438
12235
6205
7457
3552
8960
880
6566
410
351
4687
142
183
51
139
101
188
154
51
1893
129
148
117
94
752
104
3953
428
380
1199
133
53
1718
132
2596
5186
2626
88
155
179
94
310
2044
104
533
173
83
1042
509
514
632
1149
448
117
309
781
104
1218
137
161
513
88
993
9467
2767
9179
514
760
556
233
622
9309
531
1574
1370
1574
585
103
572
2050
445
3599
350
1213
2373
445
516
256
403
153
2212
1634
367
257
75
1460
1029
115
272
754
607
183
64
557
1705
398
139
182
2283
73
1833
2340
683
139
3152
123
684
138
1859
6820
2211
9011
2291
612
220
125
368
841
162
2922
1234
160
393
7415
1019
39
407
488
711
590
3477
576
147
134
57
757
121
235
350
753
104
1227
1649
58
7250
5666
3522
12259
670
363
70
160
569
101
707
1143
4117
7341
3540
1548
774
1694
8954
8918
98
1642
716
204
317
991
53
51
110
420
106
546
432
124
57
1834
704
204
317
83
991
371
1380
667
1189
4941
510
539
1435
2531
284
2158
7094
1345
1661
2285
719
209
5418
1765
3040
4405
135
1038
4800
2798
1673
188
221
72
269
2271
92
230
934
256
140
261
317
195
55
213
527
379
934
4039
265
3424
1092
331
5598
161
1605
9053
7597
266
1835
161
6526
4556
7167
1616
65
125
119
52
66
130
6024
287
199
190
55
6901
13745
6261
252
12560
6262
5375
699
8255
1721
4631
1551
503
535
2101
242
137
528
329
7382
160
1526
1734
296
9112
125
858
373
5174
7172
1099
429
264
455
759
101
12617
993
14774
560
747
292
1252
234
60
66
79
326
35
423
993
2079
103
1328
476
1389
48
94
1594
383
241
189
219
428
156
146
677
122
160
787
342
307
474
233
381
140
38
600
129
223
1548
1254
143
901
237
138
119
157
209
314
301
943
94
1245
368
13564
98
84
106
137
532
6161
1404
1910
229
97
169
1191
37
367
612
1899
64
215
393
168
173
187
594
248
100
1319
269
97
348
893
500
308
1038
1087
4942
991
4272
557
292
234
154
326
678
195
162
1590
57
127
410
620
88
92
184
168
52
557
293
237
326
678
195
162
1400
3189
2218
308
520
71
54
6139
1916
105
2518
660
2524
2319
145
946
9281
374
571
82
261
1756
763
4990
538
1437
3827
3343
9024
1941
195
2810
58
550
357
8211
360
94
6954
8933
422
1352
99
436
9175
1971
8351
3428
2467
2099
68
1242
156
1988
4029
322
532
122
945
55
459
11422
32
11260
606
4376
158
100
60
75
292
2077
1767
942
204
210
2915
9636
454
1444
255
342
5724
115
8885
1769
178
1274
4014
2169
975
250
613
5825
7438
3469
418
486
2234
3261
1648
895
500
182
1201
1166
9376
1837
700
8005
1537
5490
697
8240
1732
6628
2147
1687
3081
1602
6536
5419
5708
1836
231
135
918
1183
193
53
1205
5982
1133
9261
1474
81
204
223
455
4579
13615
4530
204
34
165
17
263
152
536
1283
163
5282
706
7681
4042
50
176
316
217
67
550
3573
216
83
997
2407
544
963
1175
125
1254
15515
2030
7685
386
710
5158
2284
5789
71
8601
5340
7328
446
4661
203
218
81
4830
186
125
350
850
235
81
1146
773
5154
706
4434
2286
80
3740
233
4427
1044
106
229
321
684
120
1586
57
138
427
623
85
404
148
52
780
5155
466
2713
5781
222
233
140
61
1900
3116
11089
1985
1278
2828
7032
204
141
2038
5322
8516
207
100
123
633
119
327
1453
98
10316
8894
816
9456
3163
838
4034
8356
1037
2600
360
344
4730
4442
272
262
433
103
153
8222
5824
7529
195
116
249
285
747
1456
621
234
410
1524
204
9078
9436
4524
1346
118
556
7150
9060
245
2188
919
155
4413
520
417
3540
952
9122
1978
1379
801
11544
65
8491
1038
15356
2327
408
1450
930
477
4031
2375
10622
582
498
479
112
5239
1259
241
698
4045
386
1443
3604
58
224
124
43
2612
328
703
1776
52
140
604
107
57
90
367
148
51
637
307
238
703
1583
776
3172
764
5283
9393
1603
1760
4513
14984
4427
3886
365
3646
9039
5897
191
166
152
349
172
41
138
2746
2948
1876
434
1571
74
1597
210
712
156
2031
8899
2518
2669
210
713
158
115
7570
5498
7400
6866
6472
2595
1476
116
4279
440
1690
705
2817
4812
4240
13624
3013
4554
2318
481
5075
1658
410
15547
232
6371
1446
112
99
499
250
63
73
114
1975
63
58
261
77
93
4153
9513
2102
6047
7267
165
763
1145
4771
818
68
450
2133
14698
88
566
1973
1583
1111
75
861
117
3484
588
202
31
106
46
104
1085
12705
3047
5737
45
40
285
64
249
168
1266
9549
335
10886
1167
1282
398
66
1192
380
2148
457
51
59
1198
231
97
758
2724
2979
43
1251
2416
394
953
996
4497
922
1200
1052
1301
6481
2402
2043
7325
1080
261
229
111
30
69
45
108
119
7722
11223
357
96
183
1347
555
286
1793
2411
13483
1099
244
1283
2097
4815
675
3499
4397
8664
6641
10670
80
459
5590
860
1923
570
2166
420
1390
2296
1260
395
94
166
1037
104
3275
3294
857
2559
120
569
783
178
840
3044
266
14184
738
742
227
123
7026
14009
5036
240
641
130
588
95
150
103
223
1267
624
103
122
288
3382
387
113
136
195
278
1168
81
235
62
217
597
494
117
369
193
62
214
89
904
169
4546
9328
4786
133
541
2565
580
229
319
5367
296
2239
4689
90
1525
215
334
1668
1483
247
736
7341
1283
942
3983
1506
691
88
272
402
690
585
400
177
1160
178
119
43
111
32
486
2323
47
661
49
267
1539
390
157
1717
689
272
400
688
662
293
4906
1996
903
457
5604
140
1065
404
4363
6909
5031
1837
1064
2330
128
3352
3967
969
1194
196
8120
690
196
531
5264
1867
1464
684
196
1641
483
637
268
2198
425
309
1767
1072
372
143
514
7142
1896
2127
1633
605
229
337
366
1310
59
1152
852
100
4116
12
138
233
223
2085
59
1774
8889
6605
3610
216
1634
56
762
2422
8906
3284
357
381
2585
8652
13866
2037
93
1190
143
177
72
224
1950
141
117
161
1640
511
738
162
2409
8627
473
438
481
1952
1056
67
69
361
3563
438
481
1460
228
1243
411
182
1152
284
939
4044
2407
94
335
445
134
234
1215
671
1130
349
3677
692
1049
118
103
81
37
391
536
1463
967
5596
1440
643
7328
242
2148
586
201
192
3613
884
413
161
626
929
215
104
138
181
226
349
454
101
846
184
303
225
196
88
9200
319
296
127
633
1774
106
911
85
197
702
1493
621
265
1013
1472
515
1310
447
7319
857
1970
7489
5643
375
357
1682
943
194
279
493
113
188
3102
82
6450
8320
4344
384
258
115
31
611
2555
894
1008
1948
1761
202
2705
224
2037
1357
14428
312
38
121
215
9376
317
4176
7499
4968
3736
199
91
1117
2361
138
159
199
118
123
299
156
142
101
115
3727
2248
55
424
7553
6699
1040
1246
1986
494
609
169
190
414
135
314
208
593
68
2707
1087
154
7314
8001
9665
3839
6538
5046
252
73
259
689
332
1805
333
1703
4605
7430
117
253
672
33
125
5567
198
159
46
840
204
251
4243
114
459
2826
135
80
135
158
162
239
208
635
639
431
105
485
576
90
167
109
1427
483
248
459
3553
219
5966
9208
1294
118
3224
654
952
383
5151
1253
137
2163
489
440
1189
409
2334
1366
40
14179
207
92
90
676
146
167
1708
634
577
80
8834
704
1051
25
95
83
107
337
438
4758
9371
3443
2164
268
240
98
94
98
1415
244
1293
142
319
931
2127
2291
181
1364
70
3542
14491
2977
3035
4397
3419
1776
1512
428
448
384
6023
384
2167
68
224
864
4025
3735
5072
2498
323
2761
471
323
1897
4235
3890
1448
477
118
3229
477
119
477
1651
320
456
455
3030
617
1430
231
429
194
3761
279
1130
9562
151
577
2869
1385
5453
1872
1272
8823
3088
6655
126
195
1291
882
1648
331
884
317
183
1165
6892
640
494
400
586
5339
3694
4599
155
1126
602
293
6891
133
541
1180
88
442
4335
272
44
5288
1709
3677
440
2416
4493
440
1832
1490
843
1449
722
721
5191
62
777
2705
153
7389
180
2647
2097
6310
1654
3375
444
7592
3530
493
703
391
966
1347
241
143
449
209
2261
2294
8882
5090
1462
3020
7828
4043
2354
6837
1424
3558
9343
475
965
9383
1946
1592
784
212
8237
1792
140
178
1912
774
12988
262
249
108
12960
70
945
220
234
166
202
2978
94
49
193
59
108
138
13623
678
132
9368
3775
1326
1193
667
177
477
9655
3962
1340
903
990
1245
10129
6322
6515
7489
326
192
158
471
5297
265
158
1838
295
4859
224
205
210
189
443
194
932
4721
3349
74
1978
119
2602
180
365
1033
5191
698
8272
67
97
79
77
96
503
195
2420
593
529
253
698
546
96
382
172
528
863
579
126
3681
221
111
30
69
132
107
119
2964
5377
1990
178
4792
2613
2267
2430
9424
4172
8955
2513
1326
49
751
131
4202
186
184
882
51
521
1981
87
107
6969
2237
95
1957
2155
3024
162
95
608
201
204
9193
289
557
92
96
793
4934
5445
6918
9561
524
1812
13628
831
93
78
161
56
460
203
189
1760
12633
124
302
131
156
1801
239
2188
128
3726
319
477
6413
707
932
375
1453
242
527
1058
755
59
4280
5056
7292
2191
9492
3976
217
1987
133
229
124
118
54
1488
1953
3419
548
55
187
1830
3606
151
778
2594
206
450
107
79
193
690
1636
294
290
67
1317
788
176
340
2431
748
4854
855
523
29
184
116
2281
2818
848
465
91
6081
91
453
1969
969
3341
4034
3953
341
4481
11350
5093
1485
36
91
3245
627
988
3550
605
389
526
8260
378
525
1444
1370
913
8350
388
526
1456
5842
12821
1261
2522
1629
60
561
1865
64
89
9397
176
1602
175
1016
2685
865
31
115
275
224
2008
8830
497
6616
7510
454
65
2262
3188
14134
809
448
1196
709
80
576
928
931
271
559
157
272
8995
101
85
229
165
391
234
641
618
1244
877
343
8016
846
181
340
1600
3309
373
701
1560
137
398
8091
137
416
1098
1119
268
1331
97
59
2454
167
1707
78
94
97
4686
351
351
6652
2176
4464
1144
554
59
2296
115
1600
13417
604
195
1532
536
1567
7354
2348
6924
423
1453
60
219
51
363
115
3661
3385
196
483
26
120
19
80
266
497
1153
112
101
496
6377
883
336
4717
336
216
2070
13420
5136
2507
1422
231
59
3583
219
3028
232
447
161
280
12220
152
2836
221
195
122
2216
7302
3149
89
427
196
2152
769
218
3289
122
444
1903
13762
161
242
359
405
1754
3821
8148
202
36
168
1479
639
1262
174
149
145
6287
102
618
106
1769
1537
1370
81
317
86
1328
4676
1053
831
1337
471
1368
1324
2285
2652
7350
132
128
968
6294
7445
2862
800
1104
434
102
528
1472
556
2779
7356
13067
992
97
81
271
349
334
63
463
711
270
4901
72
998
1268
1098
1296
1960
1319
450
1401
5329
7224
1448
389
8272
390
571
5974
9536
178
2543
41
115
265
284
364
1649
7437
2918
6932
512
85
7860
3619
7311
1058
2259
6766
4920
8903
3254
859
998
1335
29
341
170
213
868
489
2562
9994
13660
3987
4691
165
4391
148
1125
154
205
147
11699
275
467
348
149
237
223
1129
1761
80
2784
5635
1097
4018
322
39
115
383
348
12736
9396
14067
2829
651
39
8944
508
134
2834
8758
7569
8941
1341
630
758
2057
118
1147
56
723
1193
169
859
4059
7362
835
1626
1184
141
3526
109
2861
109
69
30
111
2561
229
141
803
1889
246
481
173
1669
5649
192
507
4857
1263
380
3594
233
46
50
905
162
7906
163
1563
858
154
1957
7476
1730
669
127
489
825
68
116
227
167
98
70
108
618
1907
1845
294
9038
4016
5023
7297
119
4742
3014
3778
68
102
105
182
87
47
1287
851
521
2189
308
527
518
345
211
69
125
2454
551
395
7428
1139
334
3289
10652
1269
1425
3069
5611
776
109
97
117
115
31
1675
13685
89
3584
69
2043
1189
38
7347
1346
2355
8878
3932
9118
5503
120
8525
1147
222
40
42
38
38
42
5004
65
170
40
42
38
38
42
267
774
1138
40
276
51
58
58
51
252
909
84
880
7829
9398
4480
7507
1181
1237
446
9135
551
96
860
1795
360
330
58
108
141
221
1564
138
8630
138
1047
2245
7419
930
271
6757
71
216
230
2316
272
931
2124
9091
8859
228
184
180
276
2069
143
448
564
1390
6967
157
91
781
162
68
82
194
9299
57
620
1438
7322
610
790
99
75
348
3501
5451
1146
1192
3268
1179
8893
8665
4074
4295
477
5429
8900
55
120
78
117
244
72
3548
2210
121
9366
3145
91
786
1772
5611
724
376
92
475
9511
1315
129
96
57
7537
59
7565
341
1855
113
137
184
359
1004
8921
2227
113
146
185
360
60
64
90
645
1936
198
265
1519
104
1560
3891
9419
5069
7491
136
81
131
52
95
273
752
527
72
3670
8895
2293
312
376
4988
8926
112
8707
2964
3699
4782
2969
6338
59
1895
6765
8405
620
5923
622
1897
80
3437
3377
7357
3966
980
227
197
2745
4607
1030
291
114
174
705
279
1190
6457
4233
4099
1464
194
2279
1017
8442
811
59
151
194
174
1253
1303
115
83
837
201
132
41
3613
8821
61
7578
1044
11527
48
10047
616
196
192
793
2426
104
1441
1717
1144
266
956
423
3769
196
291
1092
6200
602
7302
531
2458
3232
670
7515
224
604
517
51
379
6057
429
175
2758
99
577
215
645
104
734
10783
11217
3495
4045
7207
1937
75
14644
208
161
2350
226
111
25
67
108
102
38
898
88
329
58
57
836
396
484
6178
1980
536
3564
757
233
938
310
1615
7373
1552
1344
2775
94
50
94
945
249
649
96
2344
7984
4694
7585
13873
8904
108
1483
442
29
787
377
190
1047
3744
921
515
1137
158
1082
124
7392
2868
1193
726
6337
1360
652
265
82
417
49
336
199
184
94
268
372
488
111
9010
634
274
436
7238
47
7421
3495
2046
658
1152
120
179
95
466
94
763
74
33
46
734
70
179
284
232
137
62
3383
643
5566
6338
95
63
562
81
124
621
380
225
65
404
238
63
564
65
2695
338
218
46
46
227
165
2017
2801
411
3540
649
6870
1778
5032
740
2010
67
2642
563
101
74
131
718
105
1069
171
24
359
1246
2261
365
175
764
934
442
1380
253
378
192
13124
730
114
166
161
1054
1319
209
1926
3742
2166
1248
8930
4845
1410
13269
1578
8899
1560
139
185
234
127
59
72
425
156
94
443
647
3686
101
136
559
1418
1102
8091
683
5456
596
131
145
1699
108
344
2665
1301
1021
846
4078
8918
266
8974
3139
10330
2275
1908
4070
4408
2490
12682
2926
4347
151
94
107
147
5049
7331
6781
8884
2346
279
403
388
338
7172
312
1656
228
1370
71
10355
9724
4236
7656
5107
2277
78
83
148
98
302
418
1488
3966
1412
371
2297
508
8942
5738
1826
108
118
69
30
112
240
229
3042
67
2520
104
98
618
303
8992
2500
2484
713
3937
1806
93
539
460
286
66
2504
412
515
465
286
66
1659
3619
474
113
1896
98
149
95
745
4570
1232
142
314
2363
3365
4207
1835
468
9290
310
512
9318
11298
382
8269
696
1420
1534
666
428
3373
484
428
537
3779
2087
188
259
3737
1218
904
1140
4014
1753
325
3480
219
94
995
154
408
1804
2739
1761
426
4679
1963
9328
4304
2106
1184
9600
3505
1975
2777
1722
1140
104
82
552
682
227
341
624
131
81
550
175
115
2124
969
27
184
3617
115
763
15
51
85
1082
415
975
7002
2316
1451
528
6335
1378
510
8246
528
506
2241
84
482
143
9491
99
313
72
2593
1839
11438
15359
1956
266
8637
5376
1945
180
2232
2331
5266
3209
100
318
244
1584
1173
88
323
1218
104
463
89
1083
539
969
85
56
77
54
2318
93
292
2987
3731
11268
1037
5566
84
275
114
96
2920
471
90
232
1531
408
1212
1776
193
69
88
12246
8759
193
120
397
388
317
321
1189
104
456
90
1068
540
971
65
270
2243
495
583
174
289
5138
13619
496
237
2551
71
293
56
14
433
89
831
9715
786
14930
87
92
2178
193
5572
4925
194
396
391
288
321
1219
104
521
2341
150
681
220
3081
3463
5084
74
237
3269
9474
891
135
145
131
59
76
120
518
2455
107
55
628
77
2157
434
139
875
149
7668
14053
656
7503
1970
7505
1277
952
152
1573
2214
1006
951
1995
1262
620
539
113
178
6841
9530
1711
127
341
484
76
96
339
511
878
4349
1501
51
193
195
32
47
147
409
1563
178
8425
396
153
10432
1915
655
616
3016
330
1101
228
123
77
3805
8933
85
2379
1840
104
1408
827
240
78
428
421
813
7797
1519
2434
2261
2949
2127
3020
353
951
1651
1875
7362
8949
7200
135
2583
4911
4014
1736
636
293
355
310
890
100
1582
57
127
428
544
107
54
80
89
92
186
110
51
53
637
293
355
311
891
102
1586
57
135
427
543
107
54
80
89
92
186
169
52
637
296
362
314
889
102
192
1400
4762
204
5674
2176
94
2294
1419
640
2472
2727
1006
8177
691
2657
315
320
8170
702
5556
1181
7330
3869
29
78
2532
4882
6355
6619
7446
674
3135
108
129
76
129
9139
249
114
159
77
99
611
897
609
896
139
8864
254
1914
533
480
1182
3933
175
3242
1758
2478
5530
9845
1776
943
350
87
709
146
66
269
131
1463
357
306
302
137
362
2314
3849
8923
7406
518
471
8874
1924
368
302
137
362
1604
4523
3510
951
200
378
2202
23
1203
983
1364
70
1986
87
1839
714
115
103
4032
103
315
251
80
163
5580
708
4667
3222
3977
3372
8854
1277
249
198
1983
823
6595
7476
521
338
1484
659
1711
8934
4612
8085
720
5032
8282
1506
7095
1976
456
174
96
230
372
324
1720
10480
6441
4414
3493
1831
487
3729
128
486
3627
486
569
5339
328
93
154
195
238
2078
71
312
549
5387
243
1544
264
318
160
653
2085
1475
151
111
394
363
549
10978
2341
58
518
99
5988
1382
9128
857
423
258
3660
795
12232
1081
1830
586
135
798
6226
1257
1080
1300
98
686
526
65
124
606
714
229
685
519
65
3051
653
94
1728
8502
446
71
1687
12768
5760
5048
2974
786
522
1193
3651
689
2906
57
350
5709
9358
1266
3415
157
113
81
7632
8815
6177
348
1706
540
1189
2021
877
6596
4746
1637
96
521
58
1925
2414
158
292
3471
479
5088
195
784
902
5960
12555
5063
921
1162
480
1148
153
1221
69
1975
92
2465
227
2015
274
32
325
208
167
488
1171
112
101
2429
557
3981
7187
11149
8378
2599
14913
2491
1741
973
9428
8335
5783
3225
189
115
7102
651
518
92
135
281
13927
110
189
73
8714
1229
120
3977
12922
8280
318
1572
3227
316
1463
7663
2592
1116
5946
3582
2284
78
1433
472
112
1058
7377
3163
880
73
111
8408
652
13766
1220
2676
229
80
1006
1916
475
112
417
1865
360
520
131
450
5582
131
1856
8814
1443
533
1125
55
2682
1124
55
848
4504
7443
1445
755
382
2367
7359
97
254
74
153
2740
147
456
519
106
29
158
681
102
3261
3499
2374
591
531
194
2381
312
2004
1098
106
2734
442
2473
1065
1091
875
171
107
471
65
136
105
67
46
268
98
9128
37
170
13778
350
13580
76
214
1028
2686
257
162
199
4415
5010
1141
455
1741
1201
256
7350
207
58
2376
9030
2645
8893
1440
6478
343
342
2912
3896
650
296
5949
186
655
619
2171
113
667
568
4232
7447
4838
1384
139
4695
4353
3104
1859
353
1631
7936
2682
3659
80
6673
346
390
554
1739
617
4091
1795
9304
1165
3262
57
1564
4680
351
6494
52
2338
6810
6633
101
784
465
489
9347
2177
1206
160
128
5883
46
161
169
906
1229
2742
618
168
4385
844
1260
2771
625
902
6821
239
64
6073
2396
345
666
71
243
428
177
5084
157
37
6454
424
1903
1002
722
135
1524
1495
8872
4728
772
583
35
40
58
61
63
91
163
167
37
73
120
78
48
76
30
134
188
47
61
351
1700
118
497
234
94
866
55
1552
1322
375
94
868
55
837
513
5694
118
508
143
82
189
85
65
8690
579
120
8119
407
688
652
14033
962
8544
309
800
243
178
394
639
198
820
148
9614
51
8331
1855
1379
6825
6302
11565
7307
2809
3832
37
3567
1934
804
327
328
5921
327
327
312
682
81
206
32
188
7867
5126
7112
1223
8840
770
104
487
153
81
62
273
1624
9128
1041
501
641
5703
2475
9648
5136
9397
1013
1757
133
101
4029
1038
53
129
848
85
89
45
190
243
887
1346
474
115
266
1915
1009
83
216
2204
1640
13629
4966
4970
1479
115
1648
3612
3146
130
458
33
737
4820
100
73
6032
328
4599
125
6630
4036
628
6016
121
2577
1412
1465
3394
2017
51
129
89
107
164
395
941
69
2504
7466
1975
4167
3438
167
57
58
412
160
3152
8965
2378
471
345
5593
167
11380
8951
2296
38
176
152
65
921
2656
926
360
290
1057
9411
238
11641
1169
332
212
1463
171
577
2644
47
875
75
49
154
107
55
30
64
104
839
399
1571
171
1987
504
4610
497
330
5590
618
7827
878
279
84
94
763
5252
2321
1164
1511
438
420
77
1862
7234
1292
1074
6448
843
55
1071
30
313
73
67
2219
55
1071
31
313
73
67
1692
3753
181
3470
12211
4810
7794
815
788
138
4686
1520
278
75
4465
275
1071
9830
9235
2644
112
316
1248
3125
931
504
671
300
194
377
3116
2292
1384
770
3240
6913
7076
1625
637
5798
7729
5260
653
7248
2262
715
304
457
168
800
147
181
410
131
155
282
138
116
197
104
3104
101
112
1143
488
8361
8896
8506
2642
422
793
1313
9245
8233
61
144
132
1885
7347
1130
2305
231
111
30
69
107
71
5979
2301
230
111
30
69
107
71
6802
928
3084
267
42
38
42
38
40
201
181
4993
40
201
181
1133
2491
224
45
7456
2517
98
350
67
5834
2792
1069
7101
324
5965
324
118
357
1272
2016
1038
7444
2174
9140
3125
2001
3035
183
112
517
4726
616
2486
421
124
642
1867
6793
9468
1480
1117
68
81
1539
7460
62
2379
4352
11421
115
174
38
8816
7441
3311
100
34
81
99
53
5170
3167
118
8866
101
4033
3156
5018
171
227
5464
700
60
131
490
1121
112
101
3037
129
149
282
32
226
61
643
691
886
3143
4822
619
111
265
59
70
195
4395
281
507
344
134
346
70
146
126
1175
634
78
109
241
1433
3762
37
2014
90
114
95
1503
544
1495
2176
10428
1888
119
1216
2455
132
482
732
888
69
2195
5706
2407
268
97
199
8970
175
3394
1037
506
2106
132
177
193
3836
5841
8739
1676
2466
1096
5245
100
96
458
342
103
289
1897
8962
74
35
1474
535
405
1847
2320
1055
609
1462
1996
442
642
2734
75
53
4428
4078
68
2462
2672
697
6187
1642
113
120
1454
382
8208
409
507
610
195
2505
113
119
450
1946
34
1258
741
40
87
2357
3707
6164
2079
216
346
397
460
335
144
235
161
59
1176
928
1232
281
175
9353
129
206
1124
9130
179
4753
2564
157
9438
141
1368
212
271
67
112
3513
4980
7289
1196
93
356
539
149
512
50
4677
354
6478
4596
4821
125
342
435
563
1260
250
156
263
4185
9039
7782
2126
282
475
3362
2836
283
476
556
1408
2580
13570
4913
313
2503
3025
928
3252
3233
712
768
854
1251
6499
3539
658
1953
543
1516
4237
5873
1421
2310
96
4880
4016
89
953
2820
2193
2704
66
116
122
963
2774
5415
5719
2506
670
28
65
189
96
425
276
102
1110
5674
114
639
2269
3515
990
42
129
1139
1544
1394
6856
151
109
611
1959
183
370
2388
13
4502
13889
1081
879
2412
898
8958
339
556
4050
1159
499
461
1408
147
121
59
2423
125
417
453
279
480
99
1638
11829
1451
136
93
168
139
68
6230
4182
609
2337
11719
1915
11697
2717
533
35
203
213
631
109
74
61
1749
619
87
1245
813
234
62
844
1465
1007
624
1990
219
991
2104
160
507
305
457
324
215
659
99
4990
5369
696
2731
1124
3254
2641
2307
6157
1451
3446
3970
11107
1913
5070
505
69
133
55
5075
6808
351
226
143
348
349
348
4707
4650
265
216
2497
1496
9912
512
363
4591
8464
1211
3632
342
1451
5094
3884
56
820
421
50
427
76
252
849
1720
6706
5233
5041
1710
1478
1753
2602
1775
441
6861
2206
2124
1405
2674
8995
4726
4136
4041
103
5372
70
3517
483
255
302
139
4090
564
298
392
7066
1239
1557
470
4691
900
4476
150
8889
132
2792
840
13616
1151
167
52
69
947
3740
340
612
141
1380
109
10718
160
2721
1511
6124
471
55
2265
844
5135
6825
2541
393
9052
2327
8887
1759
143
1829
8634
482
129
170
769
482
1196
34
2806
126
3564
3353
77
170
108
6412
5301
48
358
763
1798
48
201
93
338
1037
11531
7457
7355
5562
194
1912
608
16
908
395
4055
414
116
567
676
2356
2278
52
485
7516
6593
480
6742
2126
554
203
1000
1636
3916
9462
3576
305
287
97
136
49
13617
63
487
712
411
68
105
133
52
7574
5843
1395
173
7155
1420
79
515
671
1268
514
102
327
640
5767
3195
6180
60
34
101
90
105
384
532
1300
2037
2617
7378
6053
1306
1866
138
101
645
12301
238
204
39
540
1217
89
8879
51
815
197
9438
138
1435
472
58
117
232
251
203
3432
1631
85
1114
246
2462
902
1048
1926
9062
1857
85
10239
655
14371
344
339
73
88
879
98
713
165
1191
873
4874
3285
668
1842
759
905
5257
108
401
117
1524
10282
7920
550
5388
697
7627
2006
6695
477
10154
7474
2222
829
891
1321
5893
2633
2222
822
891
1319
7002
3929
1524
6031
139
1854
526
209
1075
1296
836
87
423
1183
553
95
2039
671
43
688
291
1461
748
8197
102
1438
925
8209
539
293
547
2341
205
1023
565
1508
8923
10383
2539
421
292
2147
9533
2244
828
479
1427
521
265
243
564
96
140
2025
493
70
32
204
242
519
101
139
2041
516
70
32
201
398
160
421
1258
1360
338
462
151
58
86
95
365
1816
385
94
128
437
315
2840
90
1130
13548
2730
187
1192
483
4235
1851
58
1590
1714
992
1761
546
1619
13569
391
384
476
174
434
158
211
81
56
48
255
71
97
35
31
177
98
694
123
660
338
226
686
521
50
3332
1337
1218
49
314
617
392
157
130
1611
304
314
1573
1665
565
3136
559
536
11581
356
299
388
97
230
1614
570
700
1069
9486
7306
715
90
2533
80
41
95
221
247
248
2161
84
30
115
293
135
1013
304
335
2464
95
138
86
106
1311
3388
77
638
41
41
225
123
90
4199
2861
6657
463
84
141
3432
69
1227
153
858
84
311
879
3730
2498
214
9152
4136
9699
2311
144
128
129
93
122
169
193
66
292
471
1969
1336
452
1334
313
2040
495
1578
2064
350
1197
2533
495
539
791
914
146
100
78
1783
9035
831
35
1123
229
112
30
69
45
108
12
43
786
11981
9889
4722
1238
132
532
3229
6254
11387
2831
2639
2995
866
661
1580
163
8680
163
972
900
483
366
3349
366
1186
432
122
66
176
350
3744
1909
5447
3387
9487
9482
6331
628
38
7750
1415
7308
2088
4074
44
135
2091
136
242
138
106
488
1082
154
1117
14934
7911
245
834
247
8161
222
554
136
115
31
3023
5423
3946
9609
49
750
133
711
95
313
162
1208
175
548
399
1574
128
1281
326
38
1704
172
153
52
122
93
53
880
239
96
148
304
3263
5291
197
637
300
1233
79
1969
896
2307
296
5782
137
3903
96
563
57
2781
1342
1365
949
80
627
53
219
335
557
387
245
5719
4345
3492
332
1671
673
637
221
1927
6714
823
2233
3790
5980
3576
6853
161
8244
10989
5740
1977
470
78
125
285
130
1181
3908
1622
1823
132
784
30
222
2435
126
2761
959
860
9142
3215
2462
139
688
546
464
3531
350
3568
451
1904
2743
258
7372
3519
6930
7356
1953
1317
50
66
64
974
8931
132
27
12760
493
573
7238
2106
78
3722
1570
1168
107
50
444
348
550
525
3699
9386
10013
198
57
514
4099
589
226
209
244
92
795
60
175
1450
2665
141
92
94
270
606
2689
2085
54
95
5189
1095
722
229
205
50
323
525
45
8351
246
155
85
15536
180
2615
2675
4224
9521
70
11914
8322
8857
701
5251
165
100
135
337
14005
1274
1037
1473
1433
2519
1719
11084
3066
1372
1749
128
82
6213
128
82
474
376
7280
116
492
413
13991
46
334
1455
181
164
2480
527
1864
73
71
643
218
4992
276
3736
111
59
14746
220
504
1931
1011
27
211
105
9751
3860
3581
504
1423
66
148
168
1039
119
72
151
1233
130
1119
394
333
157
256
487
973
3144
104
546
558
3004
2552
601
2604
384
3464
95
1549
2632
1848
282
1707
140
1924
1160
3936
3532
3956
3019
1755
111
1466
414
441
350
144
85
4816
7278
1503
2121
9414
2734
1144
1041
467
3286
376
125
130
54
1338
376
836
100
163
4114
3068
6044
272
10471
2999
182
2706
8922
4554
6268
208
86
1182
119
88
306
8484
118
2643
5791
8985
1620
471
2135
71
295
649
174
141
47
186
114
7707
362
1627
202
1546
525
199
98
48
68
90
71
87
71
43
385
66
75
129
1051
132
1326
101
115
75
148
28
102
20
151
102
18
146
61
310
85
3722
116
2881
183
251
74
509
2775
6053
8895
3123
216
237
64
10772
9416
95
41
5181
1891
550
8867
400
257
2416
447
272
365
246
229
3192
365
1941
3422
683
178
59
69
134
101
68
101
285
503
791
91
5671
1148
4274
1711
3421
2075
3678
1217
2757
731
276
2290
343
1759
991
8873
6345
2267
6072
13993
1377
7650
742
511
8967
8285
621
60
1546
129
1145
12548
76
124
158
125
187
379
111
5653
90
2553
281
109
203
109
194
40
122
93
546
360
1448
134
1318
420
7935
268
64
42
38
42
38
42
38
42
250
312
4931
41
38
42
38
42
175
72
1100
1432
426
720
9260
8816
4156
936
207
3020
5759
124
51
116
44
6013
6616
792
6856
177
125
2163
900
177
125
1659
5802
253
244
401
1353
250
145
208
210
2396
753
1336
108
393
566
130
101
354
274
194
116
1867
2373
5962
8462
2722
6379
1105
2701
1689
59
628
159
1326
170
60
788
332
144
86
188
1905
255
75
687
171
84
202
869
138
1592
665
6093
1415
275
2141
852
434
166
66
6455
576
498
2846
6593
835
2370
911
72
6405
6205
4639
75
6662
5232
3656
111
130
122
156
178
140
67
59
51
81
645
243
1448
316
2577
439
6856
1576
2064
692
495
69
78
9896
9439
8918
5225
830
251
461
223
197
3820
8005
9421
3768
5371
5999
8740
1918
828
429
429
76
253
734
189
157
1585
61
127
708
81
389
156
50
827
429
427
78
253
733
190
160
1398
2873
9125
181
89
142
817
145
473
1098
13646
491
88
1634
8633
557
377
8261
376
1453
3310
1424
480
4082
1882
1342
71
778
372
1199
4934
1521
1680
665
815
109
2675
614
65
2418
787
1855
492
191
477
5774
136
384
165
477
760
1134
8086
231
1655
848
255
207
2195
847
255
207
1786
2070
3693
4977
1404
8454
2136
313
98
236
413
3613
3892
173
9103
57
1451
9566
3699
7262
1042
398
194
98
342
130
207
8858
511
1281
64
106
130
87
532
314
320
8867
206
10613
6715
222
3842
4072
4080
490
9233
2926
3804
584
5143
501
1444
171
11818
211
383
8458
1731
2583
215
39
311
258
1016
1806
559
3518
1312
2289
560
501
878
176
71
124
187
219
90
103
63
119
114
5899
3363
120
257
5935
83
223
150
173
41
242
82
7286
9264
5460
11497
961
65
9537
1672
223
2757
364
3020
17
6118
6085
847
449
702
1034
3310
7370
2424
1400
56
651
6961
1794
66
866
83
196
49
54
185
273
56
71
137
15
51
27
86
80
107
306
875
1361
81
58
118
197
44
54
363
100
81
74
115
191
218
95
38
2748
1846
1930
2270
812
897
7374
356
7447
2184
6463
340
342
4608
145
634
502
8929
2293
58
3321
1498
194
5260
206
182
363
1073
233
3712
427
1414
2276
12694
7068
1064
36
8589
1303
834
12146
6012
254
9493
1309
2504
162
3150
570
13066
32
859
2113
1389
3399
2268
2362
1876
3041
1022
528
3512
4262
5987
1242
5562
8487
3793
157
2179
82
2342
2282
577
4144
91
925
153
384
689
3555
4403
878
6613
269
597
13845
1081
5462
96
197
155
495
1449
3929
229
814
68
350
932
2859
6222
5217
696
4652
586
869
8864
2813
68
3101
8281
2506
1218
1213
198
89
864
8909
127
28
415
502
155
475
2120
1016
27
184
3581
1680
60
196
105
125
1136
427
93
1531
94
3015
537
113
1963
288
327
697
3412
8903
8175
1081
1118
168
260
479
303
712
423
1896
72
542
144
3239
143
72
542
144
965
96
196
82
73
483
4215
383
9214
41
132
7396
432
72
941
415
228
1868
716
157
1812
258
178
4884
1824
63
486
1538
150
82
812
5239
4199
6797
232
12192
53
107
63
3870
9627
1417
9966
12755
4047
294
53
2523
4139
10091
467
1069
2427
2181
1912
279
1150
2083
1655
330
534
2390
202
277
2205
1038
2994
3320
1261
732
361
437
6712
1572
2537
500
83
110
216
336
9464
60
512
119
43
73
76
81
74
125
55
2022
94
306
289
192
146
1073
103
264
458
2532
306
289
192
146
430
71
76
46
474
1273
668
1893
192
521
2795
682
2418
2420
224
162
163
279
1269
2273
277
2285
1117
3020
3319
47
1261
721
371
437
2588
6657
43
82
2576
214
142
154
202
694
1436
412
308
125
592
251
899
433
5887
385
325
205
6905
115
61
356
593
655
5135
458
2060
13
131
3743
26
163
4212
2616
14037
3946
1642
4352
111
1031
1334
299
386
3055
894
155
63
224
999
134
153
423
488
727
2083
2668
459
6902
697
681
224
348
49
27
647
115
5242
2716
9399
8980
5613
4241
714
95
1745
394
1430
121
156
421
60
90
1579
51
206
1729
592
115
510
1081
1982
134
75
99
164
111
9386
137
116
221
204
145
225
4541
751
230
160
85
248
1592
129
91
5411
157
78
120
90
2485
162
385
401
420
74
346
443
5720
580
42
60
2384
3213
1029
1502
3770
8872
924
7436
4838
649
112
181
5587
448
132
486
3788
2993
162
337
116
243
1431
1823
946
3537
3801
318
1728
1598
1131
11137
2998
3578
123
699
181
53
766
7255
4925
656
128
2219
768
6819
1618
5146
3623
354
729
374
12680
2099
850
284
78
232
681
6119
145
9567
3251
48
152
80
82
126
4331
422
172
33
90
1178
1513
8568
12077
95
66
125
81
38
286
1737
547
325
7732
178
308
4614
307
268
136
1271
3897
8865
1162
12582
4301
13305
3194
2019
6869
2523
3680
14978
6767
6300
9403
70
1542
2537
143
813
466
4225
985
789
429
2291
607
3571
216
51
83
998
2616
603
504
1144
299
265
221
7333
2192
6906
1892
98
101
3081
37
201
224
2448
9577
156
1353
96
2834
131
761
80
319
9240
853
841
4631
9091
480
9249
1254
10824
1145
4260
441
4801
7278
299
8915
865
9512
4757
6613
555
591
6673
1650
593
1481
2129
1649
318
6799
9419
544
87
3021
106
4735
349
346
6474
228
5191
93
455
478
235
505
385
1040
2902
178
7292
9206
4867
3159
9124
597
145
4977
280
1954
177
8948
1668
434
153
265
51
1329
39
66
8780
4552
351
47
69
2808
107
132
69
25
115
3656
228
5131
53
91
118
526
578
383
206
3723
1903
132
408
1951
4096
3737
477
6176
853
4945
960
137
447
1709
11256
2468
1283
2193
457
9109
510
159
24
374
763
87
94
1642
427
139
715
31
331
64
2422
924
5930
4502
3696
14807
955
3250
50
46
746
314
5799
2250
7935
366
12640
274
5444
13646
1206
1789
7862
3683
8860
3690
1494
462
4013
951
2718
4157
8332
2658
998
11959
110
2525
475
4846
9800
1739
3897
6877
4458
1268
146
152
451
1271
644
206
175
239
3381
9091
5304
1231
2293
7200
534
4910
56
295
15
8522
9248
198
12445
5288
290
697
1982
312
191
177
539
695
31
2733
5318
2053
150
3658
151
468
405
2149
1512
39
52
124
4247
10803
675
214
3032
140
774
1115
274
716
1965
7689
93
489
158
166
316
12063
1292
64
25
78
357
115
36
91
937
6870
6616
146
403
9080
5680
6557
836
581
4119
6171
2359
4411
4329
15443
2916
351
8885
1055
1320
386
7074
2065
2381
13880
2645
12311
4818
7791
4125
1654
3989
551
3030
704
341
3971
8868
2516
1420
38
287
70
2532
299
542
174
1173
151
1959
2736
7867
3687
4640
341
4333
1388
3010
217
2037
161
112
1793
11639
2677
5919
1982
394
155
110
1857
106
3336
1704
615
36
132
17
108
83
946
195
213
1402
2174
1122
101
4941
101
6224
1096
11066
206
13631
6059
3338
7154
1465
210
193
207
68
434
175
88
5014
4707
11760
10299
6684
212
626
315
735
1839
1029
473
3797
10059
436
1021
55
1559
1305
1021
55
842
2699
1275
372
695
9340
135
215
325
589
101
1054
113
51
824
1024
331
299
470
110
73
498
394
1909
567
3568
216
83
991
2409
572
153
444
604
1423
821
690
63
52
165
87
151
148
150
296
267
5014
504
56
194
128
2140
2758
696
3956
2311
4758
78
155
565
211
42
92
63
90
221
42
13542
2499
14933
869
15386
10718
101
1875
69
215
173
1895
9220
5745
990
1568
68
1534
460
187
1874
316
535
533
319
47
116
211
929
653
176
725
35
204
212
49
51
368
5605
746
156
445
100
440
116
162
136
121
106
2890
6322
171
253
74
4161
7594
2667
4865
87
90
85
396
1440
782
1278
92
2052
8996
1393
281
9545
5133
2836
1232
2487
8851
2249
145
218
124
106
80
2514
3695
899
1270
9150
342
553
175
1300
7183
1425
900
2022
8845
10399
9598
5071
1068
120
175
613
8899
31
38
131
127
43
113
115
38
131
101
30
43
94
98
109
99
71
37
2244
416
9367
700
8281
699
5405
3245
8755
14876
15093
6322
5153
2058
6229
1278
388
89
246
1226
394
8918
10743
346
1012
1292
2350
3581
1406
1733
5697
1728
3923
6709
4353
2420
1508
5123
7737
2357
1183
9409
832
13951
132
904
196
84
386
983
2107
9102
169
4215
4001
15
211
2476
64
39
255
49
542
1860
1001
1401
162
195
402
149
85
419
432
818
3447
9403
2205
169
859
4475
3847
7963
2531
148
119
71
131
267
201
272
169
185
31
781
3495
5011
861
705
580
909
919
12
47
66
128
3939
7408
9714
123
83
46
115
183
3827
4913
1000
3040
4920
67
276
1580
629
54
6186
1453
12523
441
153
1870
1182
271
496
68
113
179
216
362
1481
418
723
5494
1679
451
8882
2466
105
178
209
362
1925
972
437
439
337
1487
65
336
132
638
247
201
9486
332
686
252
163
1587
58
123
719
94
417
148
52
638
239
202
3988
2612
7759
2634
219
899
1147
137
1667
278
1075
1423
1317
7163
2347
582
1185
1498
4457
136
1146
7715
771
243
2044
1403
79
95
8878
223
89
3565
9286
5638
1070
1794
1884
1277
4367
152
1136
853
958
8241
1060
1267
5010
96
173
46
746
5591
367
4162
2058
171
6879
5119
319
365
823
2203
438
1130
46
1755
60
2389
1450
3084
14151
82
7197
496
57
58
246
158
194
753
50
61
143
201
1834
475
1517
1306
244
564
210
84
298
153
612
1108
139
1962
201
569
980
227
108
2804
915
757
159
195
762
61
1818
1130
2921
2084
622
396
43
212
35
252
202
4152
2965
176
29
1507
1214
529
167
7464
232
154
131
157
138
132
215
489
3350
149
329
461
189
141
515
360
3738
447
598
580
12878
4948
2170
86
8808
308
1474
1584
465
3815
330
4657
6691
1599
2009
58
408
490
196
88
361
36
106
176
144
266
318
528
541
765
154
852
1122
1272
231
111
30
69
103
108
1720
3954
244
14905
631
950
639
94
221
82
141
33
12451
284
124
788
390
11673
129
1837
8884
3957
124
100
54
2759
2187
704
4420
5013
333
101
113
1177
505
153
3215
112
3014
112
1651
4116
5056
141
6258
113
240
197
313
199
405
1278
492
133
673
2767
617
2901
1108
670
654
623
4499
219
1637
1241
656
10865
4049
1146
2734
4036
271
1069
1768
1748
122
137
770
233
1450
1004
103
180
2667
122
136
777
233
7294
5734
4902
926
5660
3924
6287
2698
1239
3041
720
8704
395
206
500
278
2282
612
626
71
332
714
215
184
1030
133
306
375
1763
396
2432
9098
651
559
7929
1006
9020
4155
655
9888
3281
11980
230
1331
123
398
90
3312
2287
90
461
4328
1118
918
788
7886
2971
6102
247
766
304
42
38
42
38
42
38
42
75
402
1004
1638
291
99
3706
291
99
1973
1032
4715
3321
6444
45
3491
1451
516
8273
516
2364
5109
8872
7314
2449
153
2444
1685
8873
1649
1450
529
652
772
124
145
1228
127
3088
139
1913
2236
897
39
1007
2139
101
154
1809
481
639
268
128
82
4619
4409
151
1622
2690
1129
301
151
223
605
72
98
182
129
148
87
85
96
50
7001
94
66
1273
590
2443
75
985
9129
2542
2176
8965
238
8447
5990
1258
78
1084
1206
7399
143
9437
195
1045
588
8927
617
170
3555
8879
5197
13594
2697
3922
9408
9712
151
76
87
357
120
1600
3656
2438
13710
2717
3932
1818
8553
4870
1563
3588
554
2611
2423
170
206
369
1902
6599
79
82
1591
111
815
131
4242
2520
558
7913
2985
7437
1249
990
684
1243
66
9147
129
696
78
1975
2558
5751
692
5188
7186
7217
2228
322
7443
3353
13817
59
907
4331
644
604
461
149
420
487
118
9353
619
592
2799
4317
3368
9128
2550
5227
4136
490
9370
194
388
72
561
486
4603
483
417
178
239
1943
323
2896
220
8697
6326
641
83
51
184
2940
795
891
8929
2445
8332
632
391
134
131
239
1453
1647
484
633
1464
199
35
72
251
7329
418
144
118
6460
6391
2860
51
174
180
183
321
76
177
353
38
33
51
357
5747
5228
13742
2682
397
51
1117
372
76
70
51
127
166
1069
9368
871
4581
5718
3824
9537
3209
142
88
272
66
48
163
64
75
475
62
4386
5887
13267
647
3434
867
233
64
480
62
1379
1333
97
710
379
2295
1119
3498
3521
4895
5007
5477
96
111
394
2697
9776
1830
1855
1083
5129
4566
2150
7443
1549
344
755
55
1305
1937
2111
4197
71
2929
4354
1992
315
174
115
426
3022
176
975
2606
20
7779
426
1244
2652
55
1372
1909
518
1765
238
9153
5954
1697
437
46
78
8832
314
2137
110
4346
290
429
418
4829
634
5009
12187
65
64
53
65
5798
1073
67
2841
6282
5263
5218
1316
85
116
133
197
90
112
172
7518
416
105
90
107
735
1488
1150
8927
8534
2178
5819
7003
9522
2440
651
1823
6168
519
117
9323
6463
579
70
69
263
8377
1846
9172
1420
46
608
325
228
1945
9078
360
692
129
108
120
50
4127
8858
2717
6506
9395
348
9306
1423
172
86
76
66
7560
7107
1274
2180
4498
1103
61
56
149
66
2472
13625
1505
2502
4092
2049
5418
479
449
5440
3678
279
546
364
8267
363
1449
505
1170
113
101
3161
129
241
9110
385
299
9328
568
217
148
7996
501
713
1201
940
576
91
6183
7788
10545
2736
178
1322
614
1491
9043
1283
2146
116
210
1124
637
2438
615
96
139
890
160
2930
5354
461
55
2243
243
2570
1813
3997
9680
4920
1374
792
3914
74
82
95
287
5336
1303
247
158
452
14242
2373
73
2658
9343
2685
100
1726
144
84
187
980
3515
258
9106
1267
815
231
750
136
9429
30
8280
346
72
59
197
403
168
317
1021
7456
191
6178
1168
178
389
1883
434
90
116
107
2155
771
87
168
63
1291
612
7512
468
1404
2666
90
2235
1122
448
811
70
335
4144
538
195
4016
1943
113
566
1091
2973
6928
2586
135
569
432
4964
196
1302
3768
3029
191
2594
1080
1596
423
506
1926
277
1282
9358
313
132
182
13583
65
38
56
32
65
177
1040
97
291
259
75
753
622
1509
163
1219
1648
202
35
121
67
387
306
137
111
424
100
1297
5494
1693
398
9145
3023
17218
1377
205
6365
93
2857
210
255
45
2161
12813
59
527
97
148
88
973
1207
630
65
112
269
1821
683
9564
61
663
907
272
229
53
1511
443
1730
751
5132
9399
5982
137
81
88
85
560
1075
4660
8052
8423
1982
10584
4965
36
267
831
8832
3822
1709
696
102
2489
1831
1464
106
441
179
124
71
2313
3979
3334
225
1627
1381
307
726
2274
196
539
952
425
1367
2017
135
2484
7434
5375
2657
6415
2241
454
163
422
474
489
725
3343
4350
1806
2578
108
44
2936
572
31
115
267
367
430
1772
9366
6862
913
507
420
94
820
9330
1556
94
66
364
536
94
1630
1225
68
34
213
113
158
9018
261
1078
299
3538
475
514
2343
62
774
1860
6930
1455
532
563
2982
6456
9065
3208
3641
3760
3008
6073
3308
6423
1008
2836
81
608
73
11
83
61
1847
229
111
30
69
97
119
300
1669
1317
6069
996
2082
1642
172
2309
1283
593
2912
9176
3239
1886
1535
5077
7397
5357
2369
187
1842
1646
192
114
278
155
2899
158
114
280
1573
5189
16930
4032
2074
3518
442
228
149
2108
12612
138
1503
1264
81
298
3174
6027
8811
1082
96
69
4989
1896
545
236
1241
217
8918
496
283
148
7528
273
1620
64
474
835
195
5631
3905
266
9089
4733
3369
196
1101
1160
3079
8862
35
48
78
39
1593
116
8874
732
5970
5390
1895
1473
13489
3287
1295
3006
2290
8185
740
986
105
2236
81
24662
195
435
1744
15399
3052
693
421
128
231
1393
11894
7721
704
1257
8309
2768
162
37
31
208
644
200
197
227
8960
4042
748
153
65
84
838
154
885
215
44
157
47
294
69
1707
3814
5560
344
90
1096
109
84
453
3089
1843
136
50
1071
359
5209
7328
2264
1782
5498
8957
3565
660
5419
11790
4125
8884
6007
93
4839
4756
5414
110
29
452
94
1185
1652
7420
9511
845
9447
4431
8829
887
6831
169
4590
535
1326
212
59
1076
152
1746
593
1630
4260
1342
1053
9058
306
1895
1755
257
83
71
65
1432
207
126
4000
8309
76
117
7895
621
1417
123
46
2180
192
5037
9160
488
2647
1432
480
483
630
1217
9727
3891
308
280
439
61
817
59
370
54
812
1213
2302
640
4458
3521
6174
1293
440
61
99
2884
178
407
4245
906
175
265
7519
1513
122
1131
1956
122
47
260
59
1520
67
11482
696
1678
104
34
490
3551
354
69
67
1010
1937
249
104
34
490
8585
238
3300
7819
1548
839
141
89
1050
278
32
1006
5815
3393
3470
187
141
81
453
278
193
99
107
713
8036
193
527
113
2133
1201
217
3327
528
113
1655
3489
164
173
540
578
212
91
181
4243
168
511
577
91
3866
696
916
143
51
153
337
515
579
91
181
152
9060
627
223
219
10762
9061
289
9094
3458
6268
3053
79
1351
289
204
132
4163
3930
5951
2746
1450
734
6108
5209
496
9375
139
85
3328
5670
930
69
8087
61
4670
415
433
127
1292
1052
527
169
604
486
193
133
516
1666
1940
6769
1712
7330
1646
345
9169
3731
1250
2288
211
153
112
1195
6860
5090
696
8167
485
291
1992
7523
227
111
125
69
108
5847
1065
966
1282
123
45
160
52
107
95
3685
8152
591
46
50
1322
55
1658
385
62
596
49
46
50
1322
55
1656
385
62
592
26
46
50
1322
55
842
773
5595
1072
1363
2733
850
1342
437
12006
3248
4288
507
11
276
1331
1454
398
559
4706
1222
3219
409
4849
1675
3060
5494
134
60
5015
8486
1343
1177
5149
148
150
1188
397
13895
9189
57
163
320
254
3894
1142
485
265
1364
70
175
85
54
98
163
704
7349
1392
469
152
7372
2586
6043
1196
3083
146
1021
1129
7369
7932
9069
6514
237
129
1248
134
103
3564
1565
153
8522
918
9818
81
220
102
190
222
94
476
109
240
72
163
8933
263
327
266
99
63
78
353
1568
457
2001
7446
708
13769
4365
1501
5424
1821
6925
5245
1790
457
289
159
199
67
516
1726
223
124
65
687
14607
209
351
4288
1278
3905
4222
4282
8708
78
210
6764
2881
6738
5062
768
247
152
6064
4982
5734
5037
2858
3697
603
13937
6582
2234
210
424
2250
4754
2672
4436
3551
194
569
975
314
75
41
38
42
38
42
38
42
64
268
4986
5304
707
8587
4563
711
876
8400
608
5978
859
8797
7024
3485
131
264
361
98
127
95
419
91
108
1732
81
153
6181
3249
4565
1353
2707
138
1159
67
2198
1086
138
1161
67
841
9556
321
102
2819
10896
87
6148
7570
1937
1141
61
133
137
218
1032
199
163
170
1480
568
1270
128
7595
5243
4172
5846
7417
1925
3092
4310
943
214
117
49
49
70
84
94
64
84
1864
2708
248
82
930
272
207
255
881
2197
207
255
882
1657
8903
2275
96
2011
1989
159
3079
96
682
931
3229
1821
7381
3018
169
1982
5389
2724
8872
75
8895
11171
542
11018
9460
7431
2235
1184
9340
1871
3934
1540
2586
207
112
115
2958
633
89
115
2218
3740
1907
66
5084
65
1602
944
8943
1786
5618
7247
281
167
8248
699
537
1562
6614
5612
1198
1993
65
127
238
1309
7099
1079
55
2334
230
112
30
69
107
2504
4039
9796
4445
928
2245
596
999
27
184
217
4358
1402
163
826
229
78
427
431
817
50
148
388
716
2606
626
2958
101
225
4358
358
1639
362
1952
663
4019
1595
125
85
201
868
520
1218
9423
9142
135
9496
154
3303
4374
6747
5174
5410
382
512
3794
146
363
50
187
178
1636
85
206
484
237
1264
43
20
5653
1645
109
2902
233
1655
372
2325
429
6066
1031
969
1846
2394
6839
3398
7746
3090
3246
752
8096
700
5606
3198
14243
582
7369
3171
229
111
30
69
45
108
119
3299
2280
3322
1336
14867
412
5054
4558
2296
2219
214
101
20369
592
187
4852
496
117
79
83
590
169
355
5088
9214
1337
9386
2854
1026
13559
3507
2329
3879
204
666
1437
1183
472
3859
2805
452
1333
284
3905
420
145
8632
940
1665
549
4329
1693
40
63
807
1450
388
8209
389
517
454
1813
242
89
208
63
80
571
50
262
168
2016
5791
9541
3597
1827
9838
2235
91
5785
91
558
49
1665
5583
242
510
5118
2947
8406
8151
690
1179
6039
689
5224
2975
4538
14863
4623
64
248
167
2972
5676
3991
1683
1319
518
4791
1881
5389
1254
36
80
4820
13726
1097
487
55
9481
93
93
2151
6524
1780
2086
5732
924
79
2509
8843
6292
5808
3388
1955
6962
7452
843
521
232
404
226
337
630
124
522
95
7638
7902
92
122
75
116
108
636
11634
9404
2034
819
6938
4404
1434
228
126
253
314
1073
55
2225
324
1072
55
841
232
652
193
183
244
492
590
348
6174
6596
1515
494
283
2386
1021
136
2577
13895
1312
499
1886
4214
106
112
2452
1938
969
1822
2312
1958
4003
5351
8645
881
3569
2909
4750
355
358
359
6490
786
7308
1050
1096
193
133
1030
13645
193
5360
11451
3218
819
71
96
3525
3440
433
440
1691
4854
696
2148
1867
104
1365
528
550
490
185
122
118
115
228
160
76
193
1317
83
688
1510
186
4562
8615
1024
2190
704
1301
328
251
100
140
323
155
91
126
1072
11124
6919
88
1286
679
4711
350
12167
3420
2171
208
4243
821
8981
1093
5206
142
8843
1690
1566
56
58
240
136
41
89
4120
515
4797
358
358
6481
37
1757
6850
7333
2218
6878
1059
5875
2202
1660
4296
3414
1812
1320
121
1389
527
150
114
2867
6235
75
80
195
222
1954
169
2316
2484
9393
6417
3079
3418
2957
480
472
2404
476
3580
471
1905
3330
6677
2779
2816
4602
2556
7876
119
108
38
69
30
111
3796
229
4605
95
1187
172
598
1100
1963
1015
1687
886
129
4133
4255
115
1659
5694
132
1425
67
111
2167
352
977
9308
2981
199
467
613
608
2928
5235
1978
1088
4073
1479
8798
550
53
108
91
1987
521
58
178
696
1887
1263
1406
194
714
204
286
219
641
5859
2974
3507
132
175
1236
36
2358
577
596
6576
9592
2597
1068
2912
96
39
569
704
91
148
755
2059
3537
20295
2156
1936
1096
4451
1355
1169
1308
173
1655
702
1950
368
204
309
96
173
300
280
23
47
209
52
332
151
116
73
3313
100
17449
84
507
392
229
587
1421
8875
997
525
335
438
377
1985
31
61
111
49
680
87
121
6230
531
8691
131
91
86
461
1159
93
5021
93
271
69
147
9448
4170
291
1065
723
2831
104
5815
104
110
2569
1638
87
3610
357
65
1038
2135
87
499
1788
6896
2678
3652
475
4464
548
9119
540
4242
87
68
243
375
12386
14791
1453
406
231
8209
537
232
573
8212
404
232
554
1792
42
63
82
308
86
71
113
1369
2653
175
73
1461
137
675
8867
4186
1130
10075
3071
8882
1014
8981
99
11085
1504
2795
58
7798
6643
869
11148
883
1866
8203
11915
1094
454
14815
1594
69
2770
8917
9033
10422
8826
126
249
1079
55
1359
827
379
246
1080
54
846
97
129
129
109
94
372
224
893
105
106
254
1218
6736
52
1551
2108
1567
7489
1926
4639
126
90
218
69
1964
74
2584
3980
9366
7630
1146
267
42
38
42
40
213
4931
64
42
38
42
71
303
992
643
606
85
350
367
72
349
715
9018
668
1408
11142
632
4350
2804
9195
1904
2267
55
433
1846
350
1928
7414
4342
176
2998
3605
1571
178
932
2939
518
46
144
435
15074
226
718
605
98
557
98
1937
455
680
226
749
612
129
522
458
253
140
233
174
140
233
222
3259
61
9123
119
81
34
86
456
108
122
55
98
130
15168
201
301
162
1551
87
45
6966
138
130
147
206
1637
567
3597
361
51
67
702
4085
9403
5302
341
2137
565
67
158
44
68
325
133
10557
11621
676
36
110
4773
121
72
304
763
95
6782
445
2890
523
2375
1207
218
820
11743
2835
1898
244
394
2682
8885
7053
6026
158
46
3707
1899
3389
8383
1597
6571
918
38
6552
540
1888
6148
639
2637
2971
207
618
44
854
5749
2956
7987
4196
1579
7448
3017
7466
2064
1430
6187
6506
60
1028
1483
5299
25619
1527
7582
1502
203
168
209
212
2338
1398
244
56
298
116
9315
1429
165
122
825
6606
850
2679
135
8928
7121
9356
501
391
255
787
131
44
199
508
110
1211
2003
538
7378
935
190
228
939
937
61
1208
73
6849
5056
6219
2125
82
940
2574
2515
83
1871
69
3681
6369
1789
1226
224
170
672
204
311
83
171
176
220
14192
895
306
35
270
639
5045
3329
213
50
5763
3500
6836
582
3140
3810
1030
2059
2999
299
483
2526
35
495
616
810
2128
919
8816
2414
9408
870
192
105
119
2659
2045
1794
6008
255
98
713
492
104
28
96
568
48
166
75
233
560
304
236
150
2562
750
112
124
673
785
576
851
797
283
291
41
381
851
239
301
48
1908
406
8931
109
384
120
1444
301
326
159
1488
576
101
97
508
115
1159
854
168
322
82
101
169
137
4153
196
282
132
214
223
200
7255
245
7276
3899
67
1651
66
286
467
484
248
3590
5809
3497
94
62
2189
482
404
144
1149
9430
2782
404
144
2141
6721
3685
4816
82
70
436
107
206
359
949
545
164
453
1519
358
284
1978
317
1251
391
118
289
3539
5188
701
3984
443
548
4382
2079
30
55
2919
1729
9406
2791
2844
14868
1856
10333
3900
1883
493
419
5417
419
2070
3197
1860
2531
1012
185
4763
68
63
501
178
6207
145
62
179
194
983
12826
207
199
58
98
3889
4843
3616
1805
1907
3750
350
1202
410
9289
1999
604
325
5399
9429
4203
1523
179
8180
1038
4100
1588
1537
4228
233
1348
117
57
1216
2091
870
6639
477
112
4251
270
1925
1002
1434
58
520
238
404
65
230
338
660
115
521
238
404
65
231
338
657
94
521
95
4372
1865
4453
872
480
6881
7298
51
176
326
153
196
134
2442
1482
7329
6827
279
1395
4055
9834
2143
5356
221
3738
2917
3289
1502
7286
621
304
93
2814
8905
7613
1272
1748
1769
5204
3126
8824
1082
61
166
100
101
45
138
321
175
44
257
254
120
588
227
7567
9615
6290
6247
8953
3044
6336
181
269
201
179
2306
8960
296
9495
2478
85
136
479
213
213
122
684
736
1308
2101
7126
160
16665
1179
6248
2335
251
227
106
323
227
160
11575
353
197
146
7014
9427
1485
160
49
158
1200
1534
122
71
13057
8919
1010
1339
8805
964
139
2641
4223
158
416
142
1045
147
91
93
108
1028
762
994
843
3317
7477
1550
7351
919
2497
9147
774
128
141
4124
1354
1754
4947
3762
227
340
666
107
524
96
242
4001
666
234
10398
4315
132
39
303
1827
59
407
9260
869
253
233
143
551
51
393
1102
6578
2333
6068
9497
3879
202
35
821
125
2387
82
11678
29
9046
143
163
58
244
9513
2005
9335
1190
4822
7978
304
300
138
93
105
180
143
152
243
207
139
186
1171
426
177
127
75
99
77
13748
2572
9387
1727
9440
617
4036
1743
32
203
4899
7433
6801
8852
2639
1104
7473
1988
220
80
1574
445
1888
106
789
8440
3236
3892
4751
3549
135
2006
2266
1752
7355
4831
2197
13589
3302
5400
702
8169
2789
8907
884
8879
6264
8214
1775
449
2586
975
493
525
866
226
271
725
138
1221
1323
960
6547
8854
1785
5131
7144
5329
1013
12600
2733
7342
6173
946
2835
7407
2603
6079
1283
7467
155
797
1190
3718
490
237
444
463
481
5465
597
1885
280
262
358
77
219
340
252
158
7341
173
31
42
402
113
1370
328
464
5491
111
490
9464
137
31
42
386
1531
245
44
1270
6528
210
102
1263
193
41
48
6177
8835
1525
8842
5712
281
136
21
117
13
188
75
545
2405
100
111
1169
505
23547
272
3566
108
107
90
14111
468
149
154
103
4238
694
681
227
341
218
382
601
128
702
105
5785
9451
2585
434
454
367
1169
97
5065
97
270
535
21
58
1294
662
745
81
81
139
85
1701
6248
6880
5182
1903
4379
7440
3094
170
144
82
9380
43
241
92
147
59
72
177
289
305
118
2719
2778
610
725
485
422
154
971
118
2719
39
105
149
425
89
1337
9364
3951
1554
1841
72
1593
3147
5021
749
6674
409
346
88
3928
6236
27
8516
2545
1784
3477
1189
38
1494
113
108
449
402
815
131
4159
175
72
1662
60
282
161
8925
247
162
56
2841
3520
2299
3165
6294
24888
175
134
66
65
280
7363
8970
56
231
5554
703
1640
3303
11989
455
236
205
2703
646
75
199
242
1744
50
129
33
355
64
158
334
639
1466
8870
163
1098
5165
8907
2234
5265
1855
4821
5503
62
315
156
180
644
185
1098
55
148
2222
9010
1688
3485
103
4759
2831
8845
2133
99
2051
1370
2558
426
507
4684
1712
33
90
568
109
496
4317
1448
233
163
475
2219
233
214
302
406
165
70
86
1317
49
63
8095
30
49
149
2949
365
203
244
514
1841
1561
365
203
244
515
1526
5597
4189
10239
2461
1929
4659
308
4784
1873
1751
332
2046
408
1604
1521
1329
1824
3389
701
8177
7533
4847
4159
1339
1520
6965
1310
572
117
48
386
75
228
77
79
205
73
498
94
115
144
168
354
43
738
6858
402
155
1667
341
575
591
366
274
2069
3140
4106
12867
13263
678
1729
2676
65
479
557
2651
9384
3117
65
514
333
2196
481
883
2109
9351
8336
4706
5367
615
52
628
89
194
585
3361
769
69
47
111
1906
45
67
416
381
447
136
85
135
56
208
1536
1039
224
2707
2010
1117
7083
3695
365
106
5327
706
1266
9656
6941
5102
131
1465
518
9280
1419
465
553
43
96
302
104
63
15
1976
81
2978
526
161
627
1433
315
9388
2678
1288
1169
261
65
1097
69
158
8398
395
91
522
60
5223
872
139
71
106
722
432
266
8015
1954
1877
532
5472
467
527
6628
6595
1354
4851
2143
116
8532
5327
367
71
681
8628
440
267
3519
201
160
10097
1833
200
5468
3631
161
1234
3973
3488
225
3882
6563
1329
1374
9514
422
284
1229
2427
216
29
211
75
11954
13571
1471
178
441
2925
81
233
3709
178
448
1008
125
6272
9284
1253
448
292
1456
117
3782
216
1017
1960
444
132
571
509
8446
4100
9092
1021
126
42
72
52
113
187
1089
140
595
11311
81
116
103
5786
9097
3466
4701
4629
41
151
257
379
9009
1274
35
210
52
95
524
414
161
15
267
207
170
324
262
103
3818
9461
3582
1251
4300
4116
3162
14930
603
5440
4703
408
441
63
222
2004
3738
229
112
30
69
42
108
3100
88
649
477
4663
272
529
321
191
5118
649
3892
5271
200
90
1393
200
3721
885
9038
35
4969
89
193
233
110
6813
1423
3466
852
161
62
418
2188
196
6721
2820
6652
356
4719
6830
3624
1933
9334
219
196
93
393
222
5076
5029
10077
2581
3534
3893
212
7808
1440
200
88
195
321
262
140
257
936
227
2086
270
74
220
309
1012
283
269
189
48
116
427
337
1033
508
5279
6288
1250
4585
1842
109
2052
443
4449
649
2391
6030
5422
11318
355
811
83
218
45
51
135
1244
202
415
343
1670
1670
3178
5025
305
394
8092
2660
3951
9799
695
1914
78
103
226
96
71
394
794
414
1043
151
1027
95
2316
182
65
359
1800
241
214
462
2494
413
484
462
1862
2252
9382
8955
2555
8915
9254
145
71
5660
103
142
938
933
319
282
129
3094
101
112
521
3910
1251
5027
659
491
91
182
102
52
1618
185
268
461
89
119
272
7282
4805
203
931
14850
11460
1461
7424
7621
39
1588
8855
6821
1636
671
7970
537
55
462
384
46
2468
231
455
752
608
400
132
290
263
97
89
6858
507
55
126
64
156
2857
799
2331
9531
1594
6620
6265
9372
112
74
150
966
200
160
82
88
240
203
935
1454
993
984
13799
175
10674
8900
3123
129
108
218
175
578
56
515
8887
2250
45
922
64
5924
6877
10568
142
325
3276
141
325
1902
3420
4930
634
3009
342
146
8284
704
5658
193
187
1663
60
578
243
1432
95
443
424
192
758
5317
7269
2374
11432
6530
413
539
484
3625
2692
7314
551
73
96
907
356
192
104
231
364
1006
55
1312
115
253
1033
1006
55
847
394
492
5242
1282
3812
3491
8886
4685
575
2600
535
9368
2295
189
8931
10839
214
231
5507
507
2838
80
118
9265
9338
1617
13174
13610
2740
431
194
244
66
791
943
1102
216
1169
401
237
136
2425
63
459
202
104
272
5668
1528
2220
5360
208
7563
7786
1851
2177
12155
123
1779
9002
986
769
1387
275
4071
135
2136
157
51
9199
1508
1072
246
222
4659
337
4581
278
1840
681
144
6180
7313
549
674
190
997
298
165
94
450
379
143
4045
1665
121
613
3612
366
70
67
1017
2139
121
611
2029
993
3101
178
1741
2336
1939
375
783
2314
6433
4734
1392
254
66
162
215
103
209
790
1795
533
6334
1507
2002
588
4185
1407
86
156
431
864
62
917
994
239
200
6350
3227
867
776
176
85
138
620
86
58
345
238
213
99
72
6032
82
514
95
3357
9934
3944
4601
424
167
274
5411
2031
5171
470
1064
1685
6002
1463
7329
1499
244
173
78
1192
247
73
200
11463
1010
570
7798
486
8357
359
1439
10515
57
452
5263
46
6697
4239
6538
4997
666
8110
6075
9163
254
2783
221
386
5894
221
387
1841
1763
3156
9376
3584
4498
4237
131
778
153
402
77
879
154
1588
663
101
1670
3188
4211
6720
8918
1377
2558
4204
498
114
79
5476
146
79
1772
757
4294
86
156
158
354
85
7308
221
6823
237
81
138
77
129
9295
8879
171
148
714
167
1774
196
310
144
128
219
1049
5156
9665
4433
355
399
88
105
350
340
164
1588
4982
4541
7411
989
1252
6563
3910
5053
701
8369
782
2700
1158
1123
35
1972
1354
152
677
225
335
1854
9693
2950
127
5486
127
142
1020
190
176
440
59
2341
4894
14942
5906
365
1449
6042
7308
4756
339
2691
3010
7243
3718
356
266
83
203
3527
69
1171
153
848
89
196
866
335
1003
385
200
897
2740
966
69
13
1209
4589
1262
2774
94
2738
4341
6448
3046
5021
8808
2042
197
5664
555
375
1869
3093
190
8939
11905
6043
6812
76
55
1116
2105
4484
617
447
2977
1864
464
2451
447
1910
678
3482
519
1304
1091
9325
3092
2792
2974
2585
155
1605
2839
90
84
120
55
292
153
314
4397
5855
937
1183
3959
679
1202
2590
7635
902
9399
908
203
1049
1266
472
2479
367
9261
2922
198
1849
59
3371
5316
6528
8957
5439
4195
2427
670
282
136
21
117
13
189
52
3097
101
113
127
9244
1020
494
122
86
193
201
32
180
60
124
104
1659
157
71
9522
79
13757
387
184
3368
590
5952
65
523
155
404
65
226
735
601
121
65
522
69
86
156
205
64
135
5744
2971
930
350
701
1829
55
143
433
551
106
420
169
53
865
350
679
1641
1478
6788
1953
1040
3863
4404
290
183
177
750
1466
3422
87
2007
1881
186
1171
133
76
102
189
69
60
41
227
686
227
49
349
1101
98
917
2960
13541
8780
265
6137
76
277
127
105
313
2483
259
282
151
110
258
5663
1909
7020
3940
9323
738
4730
2877
101
113
1131
493
1440
8855
5728
13583
3064
233
155
1942
2789
586
724
487
424
162
815
4814
1276
534
9451
160
465
118
180
97
1739
8260
4574
4723
82
11611
1167
1408
63
444
291
69
993
27
184
1897
2284
701
1669
483
3181
35
7106
6685
50
27
184
1304
90
232
178
721
260
9362
4490
69
3271
7451
368
137
421
2269
6418
8173
703
5672
3059
5206
2171
984
65
7507
6327
1337
1616
678
2371
2149
8492
390
255
720
290
190
350
1202
752
949
115
278
2235
2262
6877
5666
233
8867
2180
1589
1305
118
1751
8962
104
29
53
91
188
107
87
404
196
873
1370
67
7371
340
93
2277
204
8868
196
982
71
48
64
6801
2190
9202
1448
3751
123
187
5212
68
42
1677
990
60
343
359
36
1201
328
63
137
483
2345
587
473
8184
1362
2563
467
3819
10395
3463
680
12559
99
5519
62
535
5432
7817
86
56
36
101
55
254
202
177
97
7578
7325
1199
30
73
62
199
83
64
3714
139
2106
797
242
242
97
59
199
222
7466
1944
50
228
13946
175
7523
1779
3924
3771
3988
9281
1577
8135
108
108
242
91
5471
503
316
1734
861
113
101
1889
2442
6609
9191
419
6514
1169
71
98
142
281
161
502
1173
113
101
1439
1013
1867
645
110
4957
631
107
384
13550
1672
81
155
266
126
281
38
174
9922
3183
9321
657
132
85
583
535
122
1897
184
13598
142
1379
8920
1686
1119
9646
4131
1453
373
8185
372
512
3952
58
41
251
337
642
106
3250
9388
493
8714
307
5127
623
483
56
209
110
183
264
742
1525
3016
13744
615
104
1310
149
1977
71
2613
804
5005
6636
6561
342
342
4631
666
361
463
310
42
7324
4541
2717
14372
7429
584
1052
60
551
238
404
224
717
625
128
106
4173
4630
687
667
203
580
112
2599
2256
53
463
7512
6436
69
6897
4545
1064
291
1659
446
538
27
694
609
1929
1453
491
1290
741
1435
9150
659
118
392
179
271
62
3609
317
5113
650
2740
104
414
114
177
125
763
238
195
55
206
554
125
169
7804
868
3231
3925
4687
201
87
354
195
323
202
304
257
5076
7372
2042
735
912
2405
5834
7311
592
500
1310
1918
453
45
101
1179
323
96
1792
88
3063
4367
1170
177
1653
3448
1933
8784
7159
783
2036
3882
9771
569
575
308
1532
5374
59
6500
9782
515
8884
3180
5344
2116
4801
586
512
1302
3570
2778
718
53
730
2796
3613
338
4341
1503
4277
4625
1235
89
46
6629
5318
11217
2962
187
164
299
5824
164
298
2767
104
1923
4397
4061
4799
1410
9093
1121
37
206
656
194
8937
162
46
271
99
4963
1138
11239
40
6472
345
4686
2307
77
9151
1534
624
2972
93
246
554
2979
221
103
740
245
446
1965
4672
5376
7288
223
4713
1028
1212
116
1686
3463
262
3322
118
188
2467
484
497
3320
697
5931
250
1251
2257
4349
868
3632
378
455
95
107
100
143
259
48
88
5613
8974
81
1187
9154
784
905
62
9431
142
439
84
387
129
4038
6845
976
3455
994
846
55
854
287
4772
7479
6083
395
37
1745
3395
5728
8924
56
225
7001
44
1963
70
77
172
55
173
59
66
334
2333
89
1849
1094
270
2735
1902
313
423
2691
9251
3488
472
100
534
331
3913
1092
10679
102
1447
448
94
67
436
982
78
5197
3507
4049
36
538
561
11596
7353
232
294
4709
294
890
6085
813
6040
57
7492
763
166
761
394
192
111
81
395
122
417
1533
74
164
111
524
220
6062
220
1901
115
47
535
483
575
71
1443
336
172
454
85
1370
78
1672
6713
8768
2025
11452
167
593
1343
11122
977
65
1107
1326
1020
705
8295
67
8879
471
117
1630
123
507
794
494
9437
127
354
1037
1704
6974
172
304
559
209
103
72
637
220
299
588
489
62
291
3115
7331
9186
8882
2245
9177
1420
599
8645
84
11732
1288
7466
186
137
62
7438
188
130
460
1171
412
698
1066
1174
185
3192
3835
724
100
4965
699
5344
666
1418
329
4743
9243
2201
2418
2210
4216
264
3598
610
88
68
261
674
644
1299
2590
9670
502
890
547
271
702
112
211
583
695
172
289
172
409
331
73
71
1061
849
1015
136
167
136
78
35
94
60
4300
441
4374
4000
62
4311
441
4381
8891
15354
7140
272
4315
705
5303
1171
5210
10096
1214
1903
9434
3494
8830
143
14935
164
1618
137
391
1543
140
1367
164
8487
3749
1594
5245
691
8295
1106
2657
2149
228
684
217
521
951
152
5830
8918
2712
152
1583
40
766
281
119
408
24
156
116
433
292
671
1889
243
56
102
124
59
158
252
100
437
285
329
4182
1977
9089
9084
800
7730
146
202
35
194
9281
284
141
8916
3224
447
2956
748
550
918
545
215
81
1442
269
142
5313
212
353
111
73
6985
9268
8978
3201
987
432
535
405
103
1891
407
1453
4427
211
221
2514
6240
1398
175
1927
409
11462
9535
1970
96
498
47
166
144
331
144
7539
660
5877
5973
4605
8631
9411
66
124
163
124
63
55
298
124
161
124
68
506
580
8071
7936
434
132
2062
2220
188
81
97
43
8971
574
99
44
7350
99
550
51
48
157
34
1104
85
1393
1207
300
77
114
25
469
2347
127
1912
69
3056
109
9278
8736
6549
3114
441
224
203
449
105
1103
132
2600
11835
14744
6178
6055
1194
3961
6842
5423
54
8094
701
5119
203
57
202
746
498
131
265
5195
3904
331
806
13686
62
1347
298
220
13703
1587
590
1153
2886
9491
1407
7388
2816
1673
1744
13510
1423
460
233
305
1455
1668
114
517
1201
161
9170
1262
96
133
160
199
145
513
294
419
240
4375
810
44
697
7836
4532
1155
3874
56
9099
3460
5202
240
1441
964
117
424
411
155
1308
1449
232
119
242
212
2647
1171
708
302
53
363
502
783
2070
122
2627
231
241
270
384
63
133
3587
3976
196
120
6767
2280
2623
633
40
9441
47
110
133
28
445
496
723
191
97
139
197
963
97
220
225
188
98
67
307
487
87
5362
3867
772
1044
1076
60
552
8142
150
4351
547
8123
77
4381
838
2582
2376
563
2770
76
24
948
125
1254
245
259
67
225
74
136
182
194
350
344
2366
8919
6127
5822
376
342
101
4480
482
263
503
5470
263
1881
66
3894
722
7322
1288
8490
14102
676
114
3604
819
761
1334
928
1552
128
872
103
121
124
80
433
294
217
1551
1575
35
14897
2940
595
8270
4423
7829
130
239
129
31
1068
54
982
4610
728
6741
2251
1484
832
12
84
254
327
275
104
109
106
2848
7434
3425
289
101
112
1171
489
40
119
341
1436
493
3475
51
928
740
2036
3812
13642
213
76
1622
69
316
117
3273
1642
5750
99
682
447
1134
1309
127
1054
736
1404
670
38
1342
5990
47
55
100
119
108
143
458
222
2392
1018
65
43
175
2479
640
222
1897
65
3920
9642
802
1038
12434
11663
147
518
195
8411
6120
2942
5818
5010
724
195
2352
6640
4904
98
1309
1158
7450
154
3032
83
3600
9345
1658
6476
346
3177
443
441
2694
401
61
87
3366
61
87
1663
3222
402
1802
880
13690
698
2320
50
5241
73
2919
234
492
7312
1799
1289
1460
7533
1967
3288
215
8898
4338
3816
104
150
12965
1822
200
4353
3112
3366
8285
696
5236
1878
4051
2374
2149
7381
59
461
958
329
669
160
1597
57
137
434
667
66
94
59
91
192
21
123
99
23
959
329
669
160
1409
4323
1144
103
96
565
65
125
623
371
227
404
209
80
521
2099
193
463
517
236
640
1203
1147
7389
382
592
703
1457
325
554
91
332
137
297
586
81
3638
272
4780
695
2155
542
344
187
5642
621
458
9168
2379
1114
996
3157
390
203
115
31
6009
4162
708
631
204
1113
2885
13745
1760
8979
175
646
682
8298
375
571
1280
1864
6104
11950
9644
85
462
104
190
104
136
100
737
86
545
31
203
1263
162
111
687
274
148
100
1185
390
8929
8955
12772
3165
9300
13647
9086
94
1779
472
120
221
356
146
731
150
341
185
1155
250
280
2453
1666
6479
154
3229
1297
3614
13711
1284
188
4289
9588
296
731
9607
2471
6804
619
124
146
2351
112
474
1960
891
814
143
96
103
1374
2150
94
68
6740
5288
703
8167
1647
3966
7438
9153
2310
451
281
695
233
65
227
736
625
123
695
63
96
2482
4254
45
457
126
1540
5399
3623
11154
6003
1794
2047
4942
978
4703
633
1340
707
1419
241
140
327
348
238
855
172
152
3379
517
413
1451
2777
1847
14921
891
6449
7790
43
32
1360
220
262
227
65
419
400
167
1223
648
4267
60
2627
5058
9542
3699
13650
122
1455
65
565
96
550
685
208
11931
8968
780
336
630
124
549
91
200
49
48
657
88
3460
651
3580
1793
9324
5334
1333
155
9318
2670
1179
2811
137
118
6901
5009
99
6216
2781
9581
202
92
81
74
604
107
6452
6012
78
6017
9404
605
3639
7458
3607
1162
227
2870
6083
2757
2224
823
257
53
2304
228
218
4189
2054
270
53
929
9022
8184
700
5161
96
45
538
366
1449
107
182
1110
2786
59
966
1392
4200
68
1639
3710
222
1212
2110
562
2934
1621
9382
1088
124
144
7876
1084
124
59
37
144
95
86
65
763
630
65
112
122
68
2337
6934
465
6915
781
3608
1465
2735
7235
215
202
35
95
131
747
89
8855
7636
1847
5004
783
280
2337
9318
2814
8463
1497
14530
6693
802
3614
1753
131
708
89
218
1642
2403
218
1330
62
385
722
3432
5909
61
387
9225
242
81
168
8892
96
8214
8094
702
1285
3076
1213
104
5442
699
7237
5415
699
8268
298
247
457
4365
7751
637
1413
3201
91
216
215
40
8271
32
201
5508
760
1291
174
119
566
2255
109
5561
8930
2250
5676
6479
347
347
599
523
785
8288
776
1450
4126
6115
161
98
77
6582
56
1082
506
96
137
46
268
8934
245
57
72
64
206
183
221
219
151
206
84
124
109
1947
212
5058
1087
8752
7407
2047
2022
65
252
366
64
1452
53
389
8315
499
3849
1257
42
823
9585
3901
1787
2020
111
70
86
255
128
61
505
1266
8855
709
399
250
2313
307
281
46
83
135
53
444
95
1006
452
12678
6514
72
200
171
92
5773
7226
10697
2519
2199
89
30
1886
1408
2578
3257
299
2750
58
70
1449
339
930
117
263
6651
218
230
532
9615
883
56
729
124
47
257
142
3811
6578
162
224
689
495
186
176
104
180
289
100
1259
276
1235
3382
979
3699
4025
3699
7213
3451
928
5891
3821
3164
202
1193
2806
1933
1894
1778
1922
7504
1358
97
1900
563
69
87
63
4873
34
36
109
40
5815
86
115
179
2726
9381
8929
397
2431
6736
53
1145
252
9189
3064
3041
12592
244
129
3395
4041
4681
2209
696
480
5245
209
64
3079
841
335
63
78
64
546
4041
294
2234
6106
370
358
336
126
53
116
682
619
93
681
789
302
78
96
1380
8079
137
8902
133
121
38
679
79
11
85
110
331
223
9377
499
349
69
42
500
116
1089
1230
699
259
548
238
226
337
621
135
521
96
1208
77
7331
363
1877
1707
9924
64
266
138
694
471
521
685
225
338
672
114
1884
62
557
5943
63
579
427
50
521
96
372
112
86
86
982
221
545
3258
8943
610
2120
3248
64
9329
678
1276
1604
192
468
593
202
145
135
256
303
403
131
56
94
183
1055
12077
1464
8907
264
87
111
131
192
2043
353
1333
2632
656
2642
4619
2698
126
111
444
361
55
3537
3673
85
119
46
1084
102
1236
6185
7354
192
80
1647
9776
832
8478
2081
248
3958
7179
2057
1221
332
1057
48
6858
1726
1532
598
635
94
108
73
48
510
102
11735
929
317
1251
75
11515
10863
453
1244
30
31
182
10996
6182
1826
1662
792
43
43
53
50
190
101
1158
1085
256
272
898
4555
2171
8494
8215
536
9332
473
4412
509
545
48
3105
261
617
157
1293
456
97
553
4353
886
2271
76
83
56
82
5498
4790
43
96
900
473
289
959
60
126
194
297
919
1831
3670
1890
6357
7431
7959
675
4438
8945
880
53
239
1193
5256
12788
1176
104
57
104
487
1241
203
126
1027
187
79
1257
214
1073
1221
214
47
1076
63
1257
207
962
80
820
102
8536
213
870
79
210
61
199
115
155
1294
871
1273
63
762
786
91
823
13593
2058
88
222
66
518
261
195
124
176
5541
1130
1185
780
1114
810
94
1890
627
169
113
74
52
330
102
7350
515
1212
137
793
99
552
65
4526
6819
413
941
84
81
1073
8926
558
498
142
53
114
85
39
73
148
83
121
222
176
40
692
405
87
40
151
2943
802
1466
314
141
727
770
455
1512
93
3156
93
1908
692
5625
579
1426
8262
702
5641
4044
392
587
1354
221
685
505
31
48
73
164
299
6694
9391
1105
5785
7349
3277
2217
3792
216
55
69
687
8117
6334
1883
4114
89
62
113
262
5163
3308
4835
1193
171
95
1173
8928
896
64
11730
75
1829
530
1157
142
2280
166
192
1227
935
86
317
508
279
34
8894
2002
111
242
307
370
250
3344
110
35
203
277
306
98
58
56
181
212
9102
1274
289
116
6175
289
116
244
195
105
89
190
64
7475
6097
199
114
34
1685
171
586
86
989
648
97
308
50
5218
836
1270
1521
1253
6850
1625
5766
2867
6491
338
137
215
328
708
260
118
127
937
422
68
1149
2791
185
224
805
4840
153
208
751
857
72
47
52
66
390
5274
6726
1087
1537
4031
392
545
66
2251
3177
4018
63
207
380
133
162
82
39
43
77
265
9077
430
161
115
615
46
1451
1435
9088
137
137
50
164
749
9027
3923
355
6469
1847
1657
115
1192
1804
114
239
7425
185
108
89
142
5788
387
2551
91
11620
67
5145
1980
7517
441
4576
777
4199
351
1073
55
1657
388
204
348
1073
55
842
4892
3302
3335
54
131
64
3697
903
3171
1306
560
1443
547
412
4692
1106
67
1657
169
416
5266
381
1121
666
487
6704
639
6025
7296
4425
7349
619
2456
105
892
57
611
265
142
125
390
1160
719
1229
1049
1154
9246
31
115
293
82
501
3405
684
156
216
1004
2358
510
1124
3343
6680
2571
3596
3546
197
2142
1652
3620
158
5657
90
155
293
115
31
285
111
80
160
138
196
85
75
229
53
216
114
401
1835
3650
8794
11494
4811
3924
1419
1208
43
49
1426
1669
160
726
515
58
328
4809
180
1076
336
5372
520
10590
51
57
51
57
51
57
51
57
51
57
51
57
51
57
51
57
51
57
9248
51
57
1469
296
363
490
177
2229
504
513
1208
742
7420
14038
259
1503
14
4067
798
7718
4694
610
414
39
78
179
14
1005
117
811
129
161
2089
379
13675
230
248
328
2650
8980
117
138
95
278
296
53
216
465
408
403
7495
9452
4846
131
70
204
60
1272
94
54
1260
9276
6312
5631
1964
256
5817
6253
1401
473
101
479
3183
118
478
678
341
96
214
177
95
522
155
25
291
220
17
404
686
9088
11483
10933
180
12673
5188
1463
2679
326
95
9275
2108
440
6032
1863
2284
4799
219
10273
4300
430
412
6344
4786
1039
8463
1293
8463
1207
344
178
916
8941
709
777
126
4199
122
94
46
252
671
226
63
9004
233
434
584
4277
122
7084
2407
122
9393
4849
69
166
127
8674
76
13687
581
442
5769
7482
1923
3179
86
671
3730
7955
479
6573
7545
466
55
2262
1103
35
3601
61
678
829
7514
269
641
286
334
3938
701
309
12731
7897
286
64
741
1898
8927
193
482
5794
6573
410
351
4689
5975
1454
486
227
1523
3894
486
388
583
1930
14428
219
500
375
4066
509
7871
325
206
174
100
60
82
87
862
279
9673
1040
5257
699
2283
8910
6375
260
275
1928
183
623
5684
5324
34
3950
9497
873
129
3964
114
7524
294
811
317
473
715
1925
418
810
107
2443
242
428
133
486
165
166
140
254
5894
990
851
141
770
1741
1090
12771
8945
2216
3881
5778
2921
8512
170
520
505
5591
523
1909
313
1804
1875
113
363
773
31
115
257
250
86
1311
401
3774
118
718
141
532
880
1661
5523
76
97
1223
422
528
448
345
126
92
571
35
201
319
692
226
101
82
51
2127
571
136
3245
109
142
248
8727
2773
674
5667
8939
3663
1402
5524
4503
1970
630
5442
8913
931
939
55
6723
218
230
2319
1024
2472
842
4644
8887
428
3618
3230
6677
54
108
117
68
688
601
2855
1147
5968
1182
310
119
111
102
67
4507
6413
5775
7404
12147
3688
363
352
94
69
142
68
598
1155
1495
117
3599
229
76
2965
117
460
234
4593
2710
7726
912
109
121
156
42
108
388
69
705
2616
64
2864
7503
2142
86
631
3239
4370
471
459
173
224
1434
1347
86
2309
1155
325
3153
114
182
338
219
122
247
257
565
927
753
281
733
1677
757
599
2992
1023
305
226
69
213
116
108
465
1160
288
54
762
34
32
114
261
131
180
185
48
139
292
275
275
114
95
96
32
208
227
155
747
579
884
231
85
453
7446
667
2948
1454
53
82
678
78
223
490
1167
112
101
3051
516
34
373
292
92
329
452
1864
7513
6502
686
146
159
2587
401
159
1922
13473
50
50
88
157
5843
8272
9024
407
89
128
2118
535
2228
138
161
8815
3355
129
158
915
892
1430
951
401
219
2760
3293
9178
922
427
178
1648
1873
6643
470
2761
121
135
344
4176
61
472
504
151
206
543
206
87
295
36
1040
165
501
117
79
186
1623
2193
186
494
6035
432
1413
67
9364
187
126
800
158
107
393
164
226
124
76
111
1876
155
3085
476
424
180
636
6009
655
442
9521
1236
363
270
272
48
2461
8962
474
8212
303
1401
193
12
57
621
244
1429
586
1060
627
3360
8861
8769
180
78
1915
750
49
171
163
54
305
2527
9659
9387
12317
111
1359
971
1341
164
405
206
241
5057
617
34
107
168
293
85
11404
1280
59
118
13559
143
12923
143
1263
134
641
290
9761
3960
326
7364
1600
7424
4693
492
8946
384
283
42
4364
387
1440
2584
1714
1435
3266
5156
8916
4241
8865
188
126
244
9118
2809
93
303
1836
151
2532
3363
151
546
567
79
294
431
16
142
136
94
854
645
152
152
40
106
389
608
406
90
3533
1809
1090
1529
6128
11057
13804
1371
268
162
155
80
1579
42
54
104
7338
69
43
184
397
640
1117
1643
92
138
369
46
554
2697
92
138
371
5880
90
637
1468
677
187
606
220
1104
866
743
4606
112
243
1461
543
619
143
444
6014
2545
9517
932
245
32
3288
1597
344
974
2869
5004
7211
2818
457
7450
671
13611
228
2360
5103
131
85
152
306
537
3602
240
8672
5858
2671
73
1704
191
887
127
17
526
54
1650
2329
2185
162
147
99
94
476
272
58
367
17
127
745
8883
702
1624
1995
86
8444
683
380
1115
1526
948
113
263
421
1575
3294
7437
104
42
158
101
65
118
1913
8904
5484
1605
119
52
98
87
74
359
1024
1464
328
248
51
156
337
109
66
34
174
1713
173
54
137
180
343
66
677
143
127
63
210
198
282
524
2548
8928
3227
178
206
56
122
38
9458
764
6169
3912
161
59
515
72
225
623
282
3573
271
600
1180
533
1134
1419
1360
101
454
7397
644
703
5154
1379
133
103
38
76
311
80
245
365
440
60
132
522
413
86
112
199
24
435
167
97
127
2823
4969
7219
4538
41
1567
261
130
139
2892
11771
6355
510
1231
12963
302
44
230
208
831
771
462
481
2395
1188
350
3596
554
2239
1553
9718
562
534
5604
613
1912
4831
57
1744
553
111
1740
77
1530
148
289
184
812
754
160
84
306
184
94
229
568
116
241
141
231
210
78
724
315
53
295
73
97
397
78
506
498
1398
106
1558
124
391
151
155
5562
172
85
146
420
165
7388
1713
101
54
579
1231
1134
6802
5743
2404
2796
1257
392
103
5605
3662
2838
390
765
2085
664
14225
1696
317
7620
3068
2858
4323
1530
1379
307
111
4084
792
194
4268
1806
7163
464
7448
8901
889
485
1356
5195
6823
5948
9536
3875
852
69
9222
275
97
214
4870
8983
7148
3413
885
1084
8924
7065
173
235
385
9078
1725
69
5897
713
334
867
246
1270
154
198
418
7459
1765
563
101
42
68
13752
12802
100
134
96
65
491
2783
3622
1852
453
180
206
2038
4054
7634
349
2397
2402
6570
971
8222
1853
1051
616
116
113
1128
429
7945
330
180
109
224
117
157
331
5267
13642
2092
828
119
84
11316
982
1704
900
10070
79
331
8412
122
38
1626
62
3024
6137
8625
6486
359
359
359
357
4750
5486
146
6240
440
4627
664
694
3099
8939
161
139
268
118
175
56
127
112
775
145
726
138
184
245
199
256
1665
1505
104
171
130
106
75
118
765
1716
211
233
229
538
219
151
17
445
2645
2798
41
2577
1831
185
2802
7374
1232
78
6809
5059
341
1588
1037
5191
468
3525
70
1840
9947
981
177
1522
1478
731
55
99
683
132
265
5365
9476
3820
866
109
140
460
639
4221
7398
4427
8970
643
1212
1005
81
108
1134
201
429
287
3251
8869
208
7473
1964
2152
1439
154
674
166
1435
1241
480
8848
347
221
4978
7813
108
127
69
30
110
1002
229
159
5605
332
1097
452
624
530
681
2384
87
47
8534
132
166
51
308
97
692
149
182
424
789
424
205
166
492
145
933
2718
436
1838
11937
98
46
84
56
110
37
571
227
517
311
191
1346
14023
348
683
999
563
2091
412
462
494
1543
1489
348
8288
365
508
3008
788
3713
1671
126
825
1453
776
8382
876
679
200
1735
4814
2162
1235
1392
42
44
98
1981
2461
433
206
1032
118
856
173
1661
149
381
50
1321
1776
3859
373
351
8851
163
1238
1454
529
264
8256
406
543
6984
178
1565
1473
10928
64
2676
8471
1750
10944
553
3449
446
289
422
638
64
18
52
1191
50
134
47
68
109
347
215
1353
170
383
174
1271
133
13698
5375
919
8062
11178
7945
3578
89
44
1188
108
271
154
126
92
195
892
773
528
4019
9691
114
68
93
124
105
1106
151
4583
7664
7442
5856
1437
357
2752
330
367
8924
916
896
78
186
172
399
519
1413
353
388
104
67
1100
11067
10756
2664
95
520
124
619
362
221
447
236
521
1329
536
142
6306
3714
8471
766
404
128
142
96
67
782
9559
298
1407
2736
707
8356
460
1415
2220
96
552
150
636
230
297
228
65
404
194
552
808
682
226
340
644
129
681
91
943
270
118
2591
2732
708
576
2172
71
221
3173
20218
2913
4581
3406
131
130
85
3331
8948
6224
158
159
357
227
367
65
575
7316
7818
2178
1245
6286
980
1124
6666
208
83
5668
1743
3666
1956
140
2876
454
774
4090
363
118
370
74
140
806
193
179
79
407
101
437
1262
739
5077
4394
11517
86
5477
3821
2723
1322
618
205
1095
70
244
566
1125
18
105
144
257
325
1199
8925
451
1826
88
8946
88
94
197
387
87
61
342
1037
828
278
230
34
297
223
1105
1263
53
390
119
202
492
393
1796
78
149
60
944
188
1998
8941
8858
494
119
163
156
147
873
505
1186
113
101
3078
228
59
113
283
176
222
102
87
71
454
214
153
141
267
53
361
319
3304
96
178
215
1970
52
9381
3817
1044
53
595
124
2291
3231
8918
4711
5591
2434
8958
3201
488
196
93
13893
275
131
84
89
623
233
1091
154
218
244
1062
739
338
76
160
61
671
1650
2847
93
8433
518
65
2238
7505
133
2266
176
420
1518
944
1161
203
1106
107
44
61
3153
298
1704
516
259
1910
388
2513
815
430
2195
205
427
74
274
556
8589
4574
1146
1394
11733
3082
678
8519
2270
9439
192
209
1398
3435
196
171
540
2073
9077
931
11612
1074
3424
6495
3888
2412
639
131
8941
123
196
2419
11189
3774
13651
2799
4971
1175
2327
2572
4951
2142
267
499
3951
267
129
231
139
6924
38
361
6580
267
402
4099
57
2123
3831
115
138
23
459
1151
63
1557
151
878
58
84
402
695
14932
8846
209
4970
3151
1070
7304
6404
6002
586
9099
132
222
1871
6738
7278
183
312
493
138
80
108
106
137
9328
78
1476
5655
3823
9678
572
877
454
245
258
1018
68
294
91
78
153
81
82
152
69
1169
59
79
438
383
241
327
184
53
43
164
880
4135
225
8957
9384
5016
127
75
159
96
276
194
662
1278
2178
8797
9824
230
363
9027
2158
198
244
1162
1379
7308
11029
1151
128
2243
2120
707
119
2512
58
9289
6660
5252
8772
2213
141
228
98
202
1985
2247
356
743
121
137
1355
2419
9237
180
286
284
44
317
3811
7447
1908
5125
2417
4603
266
3893
268
77
2018
766
843
9203
126
469
46
685
12665
240
218
51
70
107
65
156
4633
160
50
35
91
496
252
255
165
106
403
393
24
162
358
159
504
538
334
87
809
120
2837
1547
793
227
110
50
215
112
444
147
184
82
748
79
762
97
579
529
103
130
151
430
2753
695
6169
6974
9168
122
4002
340
62
144
6137
1320
167
855
1066
784
208
190
276
301
138
699
56
237
183
1586
753
6503
821
230
110
31
45
109
2257
591
1095
822
839
91
159
196
1525
11109
5145
489
91
2785
7770
9385
4412
1818
6834
1818
3850
101
399
2953
11074
1711
548
3184
7287
796
140
3182
4390
6870
3692
1500
85
2324
683
88
273
5075
682
88
487
1482
10976
4266
2623
94
1850
3508
443
2001
3243
73
1736
2525
104
382
9416
732
692
190
546
13808
1677
543
14634
2882
41
396
1199
70
272
3379
5775
6059
9411
1873
9434
3315
3183
5964
1828
1240
772
245
5734
7578
643
703
4318
7381
643
705
5389
7921
873
246
66
2498
197
247
1416
249
1472
1736
142
73
583
86
86
152
77
52
733
368
128
22
107
337
96
548
145
633
369
227
53
404
241
1159
9020
2026
3515
9379
9187
4235
735
325
226
110
1509
739
1024
7344
419
352
54
4909
8781
113
3256
621
297
1212
11489
8843
1927
662
218
1390
850
461
70
357
133
1649
1125
184
9294
11196
82
1753
2218
190
124
389
5675
653
193
2251
239
667
3243
494
174
379
5896
1590
355
6492
1943
921
4019
1047
7303
5685
3078
1048
167
59
1977
3904
1269
2218
726
5617
1341
691
271
32
6513
513
391
8197
391
1453
2333
48
1368
1357
46
907
306
812
1913
1590
842
55
859
121
2673
55
860
121
445
534
5158
112
236
8181
701
5447
185
957
594
2051
1973
115
991
3636
7463
3865
1477
21
1934
888
1803
2653
6310
918
59
538
147
37
301
4850
301
446
70
109
58
9098
366
89
1470
1355
116
565
130
528
513
164
81
86
133
1905
8254
701
510
8969
4785
577
1926
359
27
45
397
48
75
102
228
8639
14019
13114
1178
2842
315
1239
162
951
1129
2196
13941
8736
213
175
303
80
434
101
232
3229
156
300
1059
2143
7339
3835
1229
7390
162
144
278
283
135
1261
79
226
8532
746
2450
8893
1474
632
8269
295
193
1455
627
8259
631
550
4847
7057
65
7195
2076
76
153
101
142
6352
1611
933
1261
6088
2505
6691
7751
153
7248
2078
1206
169
593
57
6559
8685
839
3960
9761
1408
1276
744
139
1944
1221
53
167
5880
6739
3105
2151
2227
4560
7286
8110
1454
94
91
263
478
304
74
94
67
26
143
412
2078
159
5465
5225
6868
3404
343
322
479
136
497
979
116
151
1152
62
69
119
66
897
280
132
1532
38
207
1270
289
9335
1793
9134
306
58
1346
188
82
9293
8941
86
67
66
151
2533
373
874
98
1639
557
92
72
208
540
663
169
204
72
846
111
389
74
1001
413
148
265
402
162
38
122
1283
122
37
9526
43
36
334
3218
4222
6150
10413
6668
481
263
2067
629
6593
1156
2966
2666
1085
490
218
790
2231
141
371
712
507
498
679
1180
111
1778
620
551
512
1345
1852
7318
2847
114
288
11285
570
507
1445
156
87
1193
509
372
288
703
1508
187
257
1203
3245
6249
1037
842
1657
1703
2806
5533
3146
3531
7520
325
579
660
2883
843
8210
8923
629
82
163
190
1003
904
84
218
43
187
1146
1823
5753
14553
2240
32
9266
235
5950
1537
8901
1400
646
1814
1303
329
10556
6387
1302
191
478
1684
7476
112
336
328
2478
126
806
57
354
168
809
326
160
1948
219
159
204
202
1019
1852
638
1431
955
95
229
517
232
101
188
1459
661
3365
5671
7420
8895
517
700
5573
309
9715
3904
2884
453
467
144
212
470
161
1328
146
9530
1429
5564
274
4021
303
193
447
230
343
630
94
513
104
2657
705
5003
2473
8808
6652
994
4128
3832
40
137
840
1160
1916
307
2792
182
158
224
417
120
4996
3687
57
1269
950
844
544
8906
6954
194
106
4849
82
233
137
778
182
156
965
457
293
117
1035
1180
176
579
12478
15
100
67
107
396
3321
1215
106
260
683
252
1096
200
165
459
835
4428
2242
193
486
714
3449
9129
577
1215
9553
1805
1700
1763
1883
1318
2442
179
3695
10160
8903
3641
65
676
1373
101
1319
396
127
105
105
101
1283
191
70
143
1641
706
4501
2077
2119
1046
479
12220
1779
4284
2174
7304
2992
1271
6008
161
2257
236
745
58
51
59
69
169
70
714
229
53
123
11171
70
728
1247
779
1006
4055
3785
8954
1205
143
116
190
180
291
114
237
689
5144
495
76
1482
160
112
282
7346
652
135
441
104
231
1364
103
974
63
143
15
80
90
6163
1073
1003
9649
369
14156
457
1907
80
41
433
374
2088
59
15
66
82
457
869
508
568
420
166
1050
437
1180
1482
72
325
4867
98
94
164
71
221
302
1067
1357
9224
1421
788
350
1724
209
87
448
1426
1575
2059
7452
595
111
8833
938
61
1689
1201
301
2542
4023
647
129
1237
323
54
103
414
23
132
4064
12678
3143
2193
84
620
164
3891
337
1336
284
250
204
153
3070
7070
4677
6528
3856
519
5385
3974
9639
1231
28
156
554
525
139
463
107
430
34
84
58
1161
292
84
702
603
3644
2109
1582
1308
2616
38
109
321
6254
3617
1006
93
1517
235
323
1134
4419
51
291
788
1471
506
382
210
1001
3657
476
1124
200
159
214
29
43
49
388
100
137
31
46
358
280
4727
134
1643
1553
1027
75
39
48
359
191
73
52
449
110
101
127
1501
82
4903
459
164
407
488
719
587
2761
4875
452
159
311
101
126
1496
82
4874
457
160
396
487
719
582
2747
4848
457
162
402
485
719
583
2745
4302
795
982
29
44
142
1199
116
317
1329
47
3185
1126
3684
18
3917
1257
8451
5790
1161
1508
1216
2235
457
290
1099
67
1436
853
171
290
101
1097
67
840
2328
8148
179
370
95
463
12140
4607
3909
1686
521
1525
853
823
206
215
103
112
171
89
1103
4567
9108
209
2746
711
169
57
2394
101
292
499
3189
1639
589
271
3574
125
3278
7559
157
196
4133
1858
348
3614
347
426
5180
91
200
66
112
87
35
1246
4051
2621
5334
2718
531
6182
8910
2196
4115
2064
1296
1320
149
118
78
231
149
132
102
150
1483
1903
76
9362
316
133
608
132
124
77
13572
320
283
599
47
58
1859
1153
663
55
162
176
1535
1021
2375
478
421
1302
188
331
406
494
398
147
158
1623
387
200
252
485
40
35
129
182
135
420
380
687
113
326
1744
1907
7512
12051
9424
82
1502
387
302
78
95
119
97
686
177
1320
9418
633
1262
282
221
87
51
170
1773
8788
4081
4612
6611
14795
2585
65
98
529
1555
112
189
1110
1719
109
567
151
1174
218
11
58
120
69
2259
65
521
53
300
9030
758
27
280
1682
3159
8807
758
27
280
1683
6089
1275
207
1715
9700
2634
4902
884
478
138
205
270
343
8863
1726
6189
1789
927
1287
86
201
63
182
204
173
75
2837
501
322
107
394
1814
9005
1913
120
773
282
2545
47
533
1975
29
49
6954
1915
73
1633
386
1255
7829
59
7221
751
7433
6109
7745
9107
366
2261
65
491
2100
290
5689
884
480
100
268
319
88
227
164
4775
440
4293
1234
155
195
229
250
296
297
257
297
258
254
96
9255
135
33
81
103
54
64
259
156
232
591
62
463
133
55
498
430
194
52
8982
472
8908
194
725
571
524
500
1298
103
1877
763
136
45
5942
719
286
683
39
59
137
548
455
456
436
146
8885
1132
1134
1196
143
1250
9154
2607
131
3938
781
3833
2108
1779
12778
11107
3886
1959
247
460
100
109
2653
8949
6614
45
149
36
130
67
5359
260
768
2975
68
291
3906
635
278
120
517
251
86
422
938
480
521
105
118
4818
4011
84
55
106
16
83
296
152
122
1772
179
210
8036
122
1768
179
210
11539
802
87
342
147
553
428
520
406
561
189
103
99
278
5788
280
2545
902
352
249
744
249
1748
155
48
332
1072
2271
143
941
319
584
238
5188
695
8446
718
2862
10838
5488
2372
632
1005
123
426
146
86
802
812
26
126
26
63
11390
7334
59
447
75
204
203
837
799
51
527
438
624
90
273
198
1743
76
2026
1735
142
2368
2084
85
236
8801
61
93
685
108
224
138
102
293
30
566
118
154
2040
1260
544
118
1651
442
810
168
132
1983
2030
267
859
63
147
341
90
1519
136
50
5277
101
1215
333
533
1311
2802
1311
5472
2286
1650
8023
3521
63
124
6338
7469
6319
56
3298
3948
1070
1275
49
7650
5866
143
1931
726
246
1626
278
1151
2300
230
218
4012
7632
191
6818
289
164
7345
3689
2976
927
134
84
155
115
144
424
1334
740
130
690
131
146
123
107
45
98
49
619
2629
124
5077
2935
1608
1449
390
7042
8242
363
581
7623
6352
4152
535
293
116
144
11737
213
330
236
2424
122
103
74
1566
1058
176
1320
682
1176
2225
2144
6900
5053
122
142
276
4849
351
6474
322
224
307
565
1899
279
11709
2081
1312
655
264
1387
836
120
510
642
1261
249
5133
2197
1838
360
1395
454
301
5562
2281
663
548
729
95
2012
1428
6152
8853
61
4066
910
62
7953
35
4413
582
578
1476
67
1274
1253
195
3252
122
1035
154
1731
1760
49
122
100
2590
6164
121
155
108
271
5489
1304
2208
1039
229
259
2218
9465
9079
1768
7012
1456
788
1396
596
390
1448
853
6103
388
1448
3163
3067
404
548
2232
1213
267
669
349
147
183
1480
1913
14318
6436
2220
163
145
124
53
75
146
114
519
200
10301
79
1725
215
8479
1442
303
90
651
277
3918
1403
259
62
561
668
1262
1275
2090
14834
77
61
2555
6749
68
452
1042
112
4331
6699
513
534
8134
592
938
7300
213
1971
350
671
2017
81
831
349
528
112
1524
1030
2938
68
313
14395
407
9178
10422
2906
1784
1805
6801
4610
487
1997
261
155
12321
152
1538
1462
227
1645
173
270
699
246
399
1449
241
4339
2573
4292
9309
6753
2314
2223
38
613
70
175
30
96
18
5731
9230
7922
11959
769
94
130
132
47
8262
3749
7167
6085
381
201
115
291
103
249
195
35
328
1106
100
82
318
172
320
183
6873
10187
7501
1928
1063
150
2499
9365
5122
166
259
948
11036
5692
263
453
505
844
1373
1011
75
51
53
233
3647
497
612
1431
702
436
244
223
3992
2642
6949
422
475
37
888
523
414
2681
1889
157
218
3206
156
216
96
8585
2019
421
7235
4843
691
1002
2538
280
499
341
133
345
79
138
101
998
1093
1748
1143
232
153
142
2080
3337
364
841
91
381
60
6051
4779
210
168
108
111
200
951
116
280
1517
1546
2571
1665
358
804
1381
37
327
993
95
1421
644
610
429
328
838
186
120
347
1536
213
110
126
3799
8878
4379
703
585
11501
8510
4624
1201
5363
2688
221
961
143
861
12595
1059
437
345
139
363
66
1037
2925
8921
6155
1767
111
3038
371
382
1456
298
1377
644
2433
290
71
644
713
1497
2496
11551
2204
3915
7427
3913
3644
13700
3065
9287
472
2536
7270
97
383
62
1788
1965
4022
560
430
146
623
371
222
685
731
2134
3304
113
2920
3832
9658
1367
851
2011
185
181
673
433
393
133
740
1024
1320
3064
418
273
247
107
159
61
623
3240
60
161
75
143
206
7463
415
4957
432
1078
594
100
11666
9712
867
859
709
357
1001
403
261
9265
3945
34
111
68
482
71
493
1246
171
416
1818
1060
684
213
56
424
1830
710
7452
319
687
3518
4000
840
8845
6737
5950
170
117
357
33
580
409
38
8686
491
128
1353
164
153
8916
741
625
580
2193
912
66
1634
354
616
626
239
47
1306
3416
8252
204
92
837
348
52
121
162
195
442
84
904
603
224
3826
3123
2781
648
2246
343
194
6891
459
32
472
567
494
698
142
228
1736
5382
663
6169
630
103
309
154
52
190
744
221
697
259
287
386
79
518
3330
386
108
79
63
1678
419
9400
69
1665
834
8250
699
4673
122
821
8187
696
5171
242
9456
277
491
465
208
782
2124
160
259
115
31
5130
4964
204
1011
244
1066
285
464
435
417
77
276
473
8033
5518
173
8221
1796
9124
1010
9211
149
850
6950
549
1525
6008
7680
232
387
607
1147
7324
121
55
1861
588
102
521
2064
50
74
303
134
259
205
614
912
526
386
430
74
341
489
13832
147
175
4241
743
11460
41
2058
922
41
742
427
590
176
146
9467
2858
340
8184
2863
340
124
177
139
48
381
1147
418
64
1794
8567
150
951
105
142
101
92
707
1463
608
383
124
780
735
503
597
376
1060
151
410
4336
360
918
321
400
1307
1267
627
546
5672
335
1728
826
1176
6195
1262
1468
510
497
243
629
53
242
238
382
52
368
178
585
9129
3770
6572
867
128
1677
1305
114
58
20
50
21
2150
1326
185
8746
2342
3941
5173
136
311
1015
171
204
4468
3413
6434
1245
714
60
4699
433
6477
59
79
97
162
358
1181
3696
9557
5426
96
709
124
124
607
744
227
65
641
521
58
800
49
612
232
588
82
638
257
336
213
80
899
281
118
127
51
101
27
48
114
127
107
4012
1116
699
3286
7381
1377
5181
697
8178
3687
74
1009
374
417
3850
2109
90
97
462
850
6546
8383
911
410
969
197
58
347
98
2899
508
179
1193
3344
2364
229
218
3438
2717
4351
2544
707
9392
817
157
2159
352
48
1213
124
472
1034
3539
9279
1309
5179
6841
119
483
3594
834
684
9229
104
269
79
292
945
272
1206
178
93
74
2170
10065
11343
55
3417
692
1178
309
8863
664
108
9550
2860
78
87
84
180
72
8577
8865
110
198
344
3741
1225
131
7409
612
925
221
85
1483
593
7227
175
118
3644
104
114
292
89
335
5507
3436
1392
47
7347
6060
5456
3637
369
607
1518
927
4297
116
479
825
544
1737
648
780
9120
743
34
107
643
1739
606
752
2223
167
146
3668
2731
712
5955
5111
840
150
64
50
741
844
216
271
518
9068
55
250
8984
329
490
695
475
201
110
1430
629
230
40
1892
445
2770
940
1098
1642
909
5732
11514
1500
7419
1314
1513
51
147
50
817
402
427
77
254
204
714
97
212
1289
256
168
462
464
91
4600
2899
168
137
470
446
101
9396
466
3206
2409
477
193
65
75
72
1850
1687
1400
63
897
85
197
75
69
56
5914
673
666
539
278
882
2817
4146
105
128
198
1606
803
15545
10459
3104
5718
3856
82
561
225
550
2100
675
222
185
6725
383
7480
7447
9521
5005
189
226
9126
1991
394
5174
1330
433
100
481
13669
101
441
467
1025
635
11686
69
554
1072
310
159
1204
404
1456
2150
8882
3913
291
102
307
413
40
276
9264
101
464
94
200
8247
4968
5722
709
5214
1141
78
82
1135
2768
2378
5896
1234
3260
271
1137
508
5397
82
507
287
410
291
485
92
1182
6560
3799
506
83
4663
121
1078
450
289
760
1053
729
150
106
529
157
285
11472
1871
562
82
78
187
790
947
1199
170
64
226
177
126
58
214
1015
122
893
3353
8407
638
1733
118
264
472
569
428
321
12317
1340
200
1780
59
326
9424
2595
1526
989
64
11923
2997
1008
138
8713
138
1566
7876
2473
272
9361
910
3877
249
33
533
194
1309
115
1181
97
19
9223
21
173
2705
5091
1364
1505
213
455
283
188
444
584
1991
8827
4701
218
727
1545
120
1477
724
160
590
5550
158
298
484
1389
161
40
153
166
76
1570
8833
2854
32
206
71
3864
97
107
8908
532
1673
118
43
6560
348
4726
1248
2950
133
2355
111
70
1426
243
3033
154
1789
1952
901
232
85
71
923
1909
243
485
801
165
650
390
1227
111
300
1226
142
723
6933
4146
3714
5126
590
830
9119
1141
9198
63
107
143
1137
7056
1143
3876
853
196
83
8781
196
82
405
675
124
1198
49
60
56
40
559
2958
1685
2164
733
287
307
272
1255
67
1276
450
229
2311
859
1069
2523
239
336
673
1496
112
79
616
243
114
602
70
677
3967
323
6178
9143
2319
180
682
48
68
95
230
64
604
78
99
478
840
1185
2613
1827
261
249
429
698
1953
462
597
427
356
244
1193
11671
830
499
731
517
159
301
381
360
46
13
812
1199
202
3379
9129
98
7277
3488
9551
1813
73
1561
152
5832
879
152
944
2302
1477
2077
726
160
334
112
754
6674
92
231
288
96
98
1580
7451
1847
488
174
1888
164
776
119
1027
223
2463
686
7338
1436
800
17843
1140
9441
3838
3326
9138
4231
1261
1367
121
303
9032
790
3373
137
100
397
153
225
596
350
216
44
84
191
2476
2071
7017
138
85
67
275
300
1725
144
5017
6723
3206
8890
66
255
285
151
96
16
1654
1395
150
111
154
136
881
153
469
534
216
226
1445
478
373
4579
1198
1625
133
1241
282
2368
736
812
69
281
1246
69
118
60
229
3807
775
102
340
121
68
7268
1269
2220
12
58
164
5353
96
3262
1306
10071
220
232
140
58
279
76
1775
7969
1038
1007
39
378
283
139
328
512
504
1933
796
7361
1743
1903
506
1534
482
29
80
137
272
11771
753
958
37
490
1239
531
432
192
684
361
259
1052
170
579
1913
557
643
124
203
245
1457
414
678
171
467
936
692
60
278
294
549
2629
2544
43
58
7759
9429
3740
4995
6308
278
967
87
66
53
254
1265
637
510
1036
1197
1852
65
139
95
138
1244
2468
4606
4393
280
507
343
134
346
76
147
126
1175
3515
8847
1767
8079
1495
1426
369
120
109
360
75
77
432
895
129
188
111
117
54
198
101
728
187
1006
164
6523
341
1838
431
53
2265
116
1647
287
113
264
966
52
43
14
43
24
177
370
487
538
140
3105
653
55
1029
1655
1870
1257
3199
3287
11638
1931
967
4022
4122
2421
1590
237
1336
4286
2405
4315
2423
159
202
830
1938
119
875
510
1547
7490
594
140
464
82
1462
8862
4461
2780
6566
1186
4952
4878
1327
1192
7303
5040
665
8863
506
5580
370
141
126
33
40
374
73
258
1014
169
555
234
57
1061
721
231
2009
1925
837
406
362
129
193
645
82
843
162
752
116
1071
169
350
1511
1345
8919
600
2775
213
972
350
1654
86
1558
1478
194
140
1271
617
123
352
458
3214
3878
35
212
593
2278
4014
3353
4049
4282
8880
1628
1513
2027
1928
7497
1790
313
56
587
160
162
223
199
218
1908
2637
122
362
993
851
138
1776
4977
3372
528
3762
1514
345
596
259
9148
58
557
86
211
98
179
519
191
12163
1715
8661
305
48
228
53
413
105
167
1293
790
799
677
47
197
852
54
559
2437
65
1139
110
130
2193
3310
146
1748
1486
1091
319
1807
93
107
148
76
112
1420
1479
4330
9226
1823
8831
5648
9464
1727
85
4961
870
1719
104
274
160
153
38
2971
894
2321
262
1052
128
4180
570
345
6484
95
102
1688
404
550
863
321
51
61
12
702
1263
226
111
30
67
118
108
2087
706
352
3294
219
3620
77
162
904
2063
8229
871
477
146
152
264
110
665
146
230
5243
354
93
5424
8916
1684
5869
8903
519
342
186
138
208
432
8688
126
107
160
42
227
683
377
502
654
318
816
96
312
1102
129
250
2127
4904
147
664
4015
911
1006
809
211
34
1485
1052
1112
100
853
745
208
304
1814
270
9471
481
991
58
330
90
111
296
8269
481
994
58
330
91
111
304
14122
177
171
184
110
318
530
194
243
73
185
507
517
2157
75
1271
322
9410
1048
1207
527
517
83
1102
9438
1421
1561
409
35
90
29
56
56
70
103
719
575
2739
25
408
106
8554
695
5162
1891
810
2063
190
1725
54
1971
137
121
698
924
119
88
412
5709
9160
667
952
3591
6388
861
1369
1614
4924
562
3735
2839
4613
554
3992
195
780
601
132
504
493
238
143
205
1770
766
6412
218
116
7957
1777
2534
426
6729
861
925
808
698
730
895
9421
188
6716
322
146
1607
52
322
177
1885
550
1754
9725
475
63
6517
390
3543
1267
1544
177
161
68
304
76
126
220
497
17
221
278
265
2028
85
1985
9428
224
1362
76
1140
62
532
134
1043
117
712
477
384
36
260
296
79
83
14065
69
209
813
5025
700
5186
947
700
8181
873
271
75
4780
1130
1333
193
2008
3005
1440
592
142
1993
5315
6616
289
513
401
5252
9148
3663
180
497
2967
4643
5014
2189
9302
4577
1381
56
2134
100
110
32
548
1846
669
2940
500
871
352
26
32
892
380
11082
541
1167
3216
139
545
35
194
4620
62
1681
854
55
885
146
94
277
39
78
119
82
2061
55
884
146
258
277
78
119
949
675
1451
389
1153
1491
388
1152
1491
574
9004
389
519
4904
676
196
97
3795
90
384
100
534
123
12978
287
7406
6049
669
151
534
1507
268
41
38
42
42
38
42
213
4920
38
42
42
40
142
1137
8262
3936
736
184
894
814
2066
483
1680
379
1062
2591
134
993
341
601
7299
6707
5018
964
3511
467
6287
7355
2765
1504
185
398
407
481
5519
407
481
1434
4047
606
360
1046
851
4537
431
41
71
254
9388
615
4957
2592
107
132
69
30
111
3668
230
720
829
110
174
123
69
3272
172
50
551
95
236
82
279
85
1189
148
8770
1066
131
563
54
3093
8831
18
32
4487
42
666
1531
4030
156
555
1372
601
8480
1233
2079
376
873
159
567
329
15
134
16
51
358
68
35
206
1287
440
2383
14934
960
886
192
190
478
13603
43
37
13392
578
60
73
55
672
111
1631
1375
582
111
185
963
218
2060
707
298
296
55
348
128
134
86
1707
550
127
2796
460
1171
1452
989
413
8859
112
2065
1456
353
2105
1800
59
66
122
3522
713
990
1070
121
7103
7874
3458
226
52
152
702
58
164
538
397
51
1022
457
71
110
384
9008
387
124
362
173
728
93
592
278
72
48
96
258
735
1371
832
372
502
534
856
275
579
7353
17
88
951
827
51
150
122
52
1832
4149
58
9660
162
1452
185
1743
410
527
83
149
189
136
3153
9555
1650
111
1005
9321
1475
1027
2451
9144
345
219
558
854
539
465
368
627
53
8037
596
474
4404
2480
107
308
801
6335
2274
426
210
9126
107
405
442
124
9559
8870
107
405
442
124
9652
538
161
472
779
287
1104
929
4695
343
1511
4293
814
1016
439
101
186
140
516
215
173
801
836
3349
1203
425
11570
2797
2260
1135
125
110
167
175
822
664
279
155
1877
80
120
143
100
580
4452
632
481
2993
2881
373
2051
3723
510
1416
12041
9691
1586
8171
11279
899
1844
7468
6715
659
1800
614
1488
4936
9520
6699
1102
11699
161
11771
1487
226
38
1486
7469
6278
2795
9244
420
2988
184
603
468
985
1879
276
2538
2741
4153
2830
3072
1924
853
220
441
1530
306
9345
151
664
1275
1711
682
4701
5602
1223
1336
2177
1812
8858
800
176
2828
107
242
262
60
100
52
59
101
249
271
90
736
745
4954
130
864
75
929
679
918
2549
1087
1480
112
9273
309
407
9388
7022
3187
7508
1018
264
721
169
135
5566
53
47
290
1129
86
6362
269
472
13915
1525
1359
1685
95
81
993
1845
451
286
410
164
59
2805
75
97
104
4020
5463
7790
5470
655
1320
6805
2256
7610
953
125
301
330
410
988
7795
9414
982
714
75
222
1064
1936
451
542
9261
123
437
290
848
1875
72
2027
4771
921
133
135
1092
85
182
247
520
1747
1726
395
94
143
44
181
3260
635
1911
553
2139
1041
184
185
1952
89
58
167
1508
1214
4985
7313
146
343
1430
4921
8940
83
262
59
117
162
234
1239
381
80
280
224
13
165
46
1140
502
3300
2639
293
2948
5919
3507
5305
4033
544
920
1805
2545
7224
2240
177
15
6095
8894
2771
256
315
913
1876
6207
624
106
418
4505
389
147
69
358
350
105
525
126
161
97
188
9455
522
70
118
619
737
226
65
404
238
63
523
57
118
598
740
226
65
404
223
523
57
232
380
135
182
50
321
662
504
11690
161
724
48
3937
4100
341
7103
15541
860
73
79
251
42
7821
16273
703
8091
2693
96
131
220
661
868
868
173
454
1493
365
53
73
10041
1678
1586
351
47
8488
4113
129
724
9317
124
613
375
227
602
548
1925
606
1415
2140
159
6811
93
8849
8447
6224
2753
1551
477
1297
204
154
757
412
432
828
14879
2297
4050
4054
3487
805
5718
6591
6839
1238
677
7474
3881
71
145
130
230
2397
3816
60
7291
4844
7522
686
60
3816
4705
2950
1024
268
51
41
1412
221
78
303
116
610
2354
232
903
233
77
953
1695
681
534
3658
9498
50
8916
148
209
1274
661
708
7586
1074
4391
1856
1526
583
5432
5710
5744
3198
71
8767
954
118
103
81
33
381
58
185
99
212
10179
211
2499
314
70
38
1403
5914
2729
2192
523
5857
7320
1742
530
7044
1985
7545
386
11887
12646
5178
8987
664
2095
1219
5833
100
210
32
7077
493
190
55
193
347
189
55
193
347
1729
8653
972
15005
2203
8880
6324
182
247
89
140
904
5420
199
294
49
327
687
2011
198
1136
87
6316
1654
1115
1790
120
333
314
8833
87
137
77
1155
8866
203
13904
1364
101
809
802
13636
406
1453
402
548
2075
94
329
204
302
1713
40
3806
644
91
4652
204
317
1249
11617
982
229
1326
32
99
11719
13623
95
8734
5131
832
398
336
426
78
252
852
193
161
986
8934
418
48
428
5716
7832
5939
3068
4063
702
1005
13846
202
2838
572
4123
8937
150
821
351
1791
3438
2075
1329
55
68
42
226
289
123
283
54
272
149
310
184
109
3939
223
407
640
257
114
727
109
1098
115
202
149
310
184
109
113
727
109
1099
113
852
9016
1481
75
2724
7426
264
869
458
1921
2063
835
280
2301
3978
3413
146
6716
538
6029
1858
301
1074
283
7134
3983
3003
1913
487
335
2532
210
5765
2653
4859
515
6087
1980
1002
3394
64
27
429
358
9342
610
5395
355
403
1378
208
100
159
9663
8866
3947
6573
2319
142
58
283
3500
47
583
50
282
47
1652
4021
479
583
220
4301
1862
384
73
4652
4547
4512
648
2470
161
3856
8116
182
1531
126
502
172
9367
78
198
104
710
672
1652
115
212
9212
153
231
672
586
369
43
30
188
131
43
31
43
30
188
131
46
137
113
43
38
188
131
43
31
358
365
497
284
931
5171
169
6430
8020
111
141
4688
2905
2023
1646
4179
1213
9353
1145
1332
891
1269
659
1189
13
137
22
51
12096
1479
536
7164
434
316
5627
5992
211
357
126
162
831
2626
800
172
195
173
157
1207
3595
4621
4338
41
32
8831
3539
9190
1021
854
698
2380
4377
3777
1123
744
13687
351
109
197
504
85
131
4563
7807
1641
9192
7633
1473
2546
660
1213
131
93
93
81
200
198
191
649
1663
491
3065
587
5880
634
3042
7406
3019
5672
284
511
338
2797
2631
9413
1444
4256
4203
9386
881
5458
1197
9146
707
74
62
917
5442
8828
2202
9281
246
468
131
49
597
81
197
1255
2776
8329
5046
6929
430
2565
1650
109
387
7428
8949
4136
210
227
695
52
514
3864
173
140
96
739
5136
6882
306
30
136
87
163
3533
7511
1943
1735
273
332
640
131
4377
9046
1982
322
12208
1345
142
12079
1359
871
11565
327
56
9591
3843
4668
2462
6344
7350
71
1453
368
8274
364
536
7643
1804
3005
6075
686
5632
50
176
101
266
7901
124
3745
9580
1094
160
111
643
11041
12743
82
181
383
5583
248
386
478
320
1156
1862
297
593
3698
9144
5451
149
52
504
8927
4928
96
933
280
6173
36
107
67
27
113
2290
230
300
1103
112
105
78
7538
8764
7955
2504
360
13063
4834
700
1319
2779
385
698
47
61
104
12768
842
169
89
96
1120
378
610
344
139
612
495
111
1021
1630
9758
2712
124
130
384
71
293
343
9321
165
623
593
3660
217
284
702
656
139
5731
6399
476
90
7453
2391
641
51
468
8326
43
1118
6766
5023
516
7653
316
104
1062
141
1797
2292
218
3049
11147
3733
1395
609
1409
281
281
3326
256
134
95
520
65
1869
755
124
971
2315
231
103
30
69
42
108
12
39
4364
693
2190
926
1900
280
42
997
113
410
155
282
125
108
68
3751
992
120
2728
9139
792
7707
888
8983
2978
101
111
1171
504
318
70
11624
164
192
458
109
8761
134
1734
6151
13734
2986
3312
528
589
1114
334
295
2309
3862
5916
2337
4279
10289
2201
2311
4762
521
1311
65
1331
48
86
128
202
105
35
68
132
44
137
62
5930
313
308
213
204
334
149
58
93
1986
220
6249
454
9158
1433
8857
1496
114
65
60
167
1764
237
188
90
105
704
3018
3833
3135
2849
5359
3703
1887
748
953
137
3806
5313
5365
4899
138
1575
325
75
123
188
110
188
241
1286
54
468
2092
2560
343
3437
1602
3144
1068
59
135
119
192
1259
230
1326
54
618
197
479
7091
1673
202
8888
2938
417
2158
151
760
366
150
165
172
158
88
1787
147
470
106
117
121
190
391
158
418
273
60
731
174
357
322
37
274
165
192
873
460
1706
66
998
1431
683
2582
933
269
50
368
7358
1968
230
218
6281
8902
396
258
53
926
1967
12768
4571
1945
382
66
3269
505
1644
1599
353
3855
3690
542
3869
9400
5574
4421
1821
2285
62
112
294
1089
3273
62
112
294
119
210
420
1297
87
774
95
65
76
24
70
257
432
537
98
116
206
35
51
125
3513
5653
490
467
1532
871
1280
801
212
1669
211
7560
8882
88
21
232
81
152
8916
641
119
182
121
2273
7220
2230
2860
697
8541
268
3816
2394
6666
3299
2204
122
106
2193
49
1078
12018
8207
7227
587
7017
2666
162
201
402
1256
582
4309
709
259
1170
117
1835
480
1560
423
1100
139
158
1550
2239
659
775
8364
634
1447
58
10815
4002
9361
9673
1993
414
8878
8683
3768
4344
97
69
1549
580
2174
3670
3948
1751
379
3964
7700
9750
856
700
5289
466
122
140
173
744
11592
928
279
262
9451
3519
91
204
212
53
430
402
213
1627
3222
251
2376
64
50
3959
3277
2545
456
63
79
80
101
86
219
28
233
257
9718
38
772
82
176
138
475
73
40
2546
8427
285
1309
3881
46
11773
3495
487
432
247
464
106
175
2928
620
151
2362
660
6539
313
619
185
305
96
633
1163
323
121
123
35
9321
91
115
505
195
70
39
579
3644
156
183
811
3138
279
151
182
128
3085
99
114
1142
503
255
2714
4022
7514
7341
4609
367
44
1079
1001
6229
1028
5024
1455
1057
465
3162
8868
1424
33
4869
1093
3934
5791
9000
3997
9174
186
364
2906
351
40
57
125
633
131
200
805
477
395
6250
1683
651
8979
10814
1557
4895
1361
3033
190
696
64
2105
1568
451
7153
5527
746
1033
351
94
5148
115
562
132
8852
1568
78
720
3069
531
403
8250
388
1454
267
6257
11091
3494
3904
2333
6566
75
809
6094
4378
1261
448
108
98
150
3029
346
8845
1810
6288
700
5201
129
61
110
152
562
2099
1795
507
475
1172
843
265
8821
5879
4334
673
2472
96
756
73
607
709
223
687
561
65
223
181
3309
1290
496
319
504
96
81
463
28
58
98
7343
1034
9898
28
8897
67
479
4440
7288
3220
214
7395
2524
744
238
65
1051
46
1184
6183
904
592
1189
9062
656
208
161
2046
576
3581
344
65
1065
2515
569
624
8785
73
111
47
134
188
203
213
70
194
355
490
4348
376
826
4910
4684
7426
5059
3680
1454
1386
1630
1512
4101
2298
378
502
6366
1819
5050
2295
18
557
163
746
111
347
521
466
254
979
125
121
2325
8082
698
5379
84
10211
302
504
1174
112
101
2368
739
4680
351
351
6488
1792
8996
6867
714
518
110
57
372
293
83
333
13728
405
245
181
988
73
9317
122
81
117
302
773
342
98
13884
342
5514
701
110
315
192
1399
79
32
87
15
5821
52
167
571
520
258
70
143
234
10499
737
9406
2192
81
101
251
56
1280
42
841
437
633
1622
112
2885
5197
3949
6959
1451
367
671
5009
348
510
6684
450
3164
943
3822
1966
355
347
4726
1781
8525
2602
332
5741
344
5644
333
243
4846
143
7127
8867
375
1624
126
101
550
58
186
421
141
60
63
189
147
579
1039
1823
15319
2817
10116
214
1458
5903
331
8231
5635
6478
1130
135
144
93
212
160
105
3230
2111
3820
1049
3237
3753
12403
8265
5963
947
2511
119
2839
1205
1079
1226
438
6910
127
307
314
8710
38
52
618
215
199
395
669
517
151
25
159
48
234
137
223
205
123
223
110
102
857
422
1327
4804
164
184
77
863
415
722
5039
329
5241
135
308
264
2847
2536
2066
89
1449
829
2526
259
363
73
54
87
25
422
5533
709
667
78
9228
1641
137
113
948
214
397
2513
137
113
947
214
396
2520
137
113
463
84
355
876
950
171
2442
69
894
32
281
153
186
461
84
343
880
949
214
397
2515
137
113
948
166
111
274
75
137
127
60
128
402
205
160
284
11548
207
84
58
86
58
1320
111
224
68
1974
5452
41
41
192
6487
5688
8970
2252
4605
2853
679
87
123
12275
2472
229
131
1108
69
562
1708
298
1086
7055
9456
1898
3959
817
427
430
78
217
132
3794
69
926
32
271
38
112
969
7356
1395
967
782
51
84
96
79
54
19
168
126
120
276
1102
295
153
87
47
9262
176
13342
87
1003
265
114
1033
6964
2533
6630
2162
193
1554
188
172
199
1376
91
7638
6821
1955
4052
5052
7782
7444
1876
304
78
180
166
64
90
75
60
87
606
109
131
205
33
1194
99
1886
3770
230
111
30
65
43
108
12
1891
87
1182
4669
7304
213
183
2117
487
9286
2551
13013
5155
408
876
186
5108
2327
15
602
161
89
85
37
54
11
71
390
418
1054
331
1297
172
199
182
542
673
91
10491
8922
3994
1929
694
7429
3345
229
1677
6726
303
78
152
1617
2544
1079
1216
1687
8851
1794
5299
187
389
362
749
9280
6980
967
1714
374
125
477
8283
762
5132
232
238
187
399
6504
330
101
30
210
131
138
137
84
40
319
1239
135
8967
82
1430
301
464
32
116
31
30
60
334
631
443
131
142
98
140
154
191
34
643
379
102
4435
8095
1075
1522
6308
7455
88
149
140
1724
274
2661
7225
9154
351
1381
2841
3384
3559
3146
1405
52
317
36
3782
7013
7371
168
1914
5645
51
47
52
2206
7358
297
510
1171
125
133
99
2449
11205
224
350
6670
4538
8913
141
151
162
86
117
1323
99
31
222
166
538
290
47
236
109
358
316
4967
1043
9073
1714
11073
347
9186
4171
1921
118
453
65
220
6410
4061
3258
487
177
1110
418
166
105
112
68
69
131
205
484
267
317
38
230
900
272
1738
1108
5577
3454
9246
8834
273
4617
5558
1139
222
505
5091
5137
15484
3350
104
2757
295
118
104
1665
729
280
1382
2750
9255
607
2734
9292
222
1996
561
593
217
292
1995
1671
578
3563
175
84
43
71
66
81
432
42
37
1663
444
161
547
314
304
1598
85
523
260
99
56
328
221
980
420
287
82
227
2057
1464
326
114
362
5916
362
2493
5167
706
8288
7251
524
5975
4973
122
1464
2440
2781
1923
301
483
6000
301
484
449
612
1672
6355
344
6405
1011
10237
8888
3888
424
265
7750
9493
5635
543
7575
923
4022
532
2066
97
609
3342
621
7695
5142
1487
429
6119
1475
428
395
547
9070
3423
2731
1856
1338
966
717
5613
375
553
424
1288
684
8220
9520
3525
350
316
280
229
8235
11354
199
113
169
508
818
627
9401
8455
4961
858
70
1226
831
181
507
83
380
155
208
362
1598
7388
637
77
332
368
60
177
54
392
143
450
9799
298
14959
309
375
2161
481
733
84
63
428
3613
3530
473
97
498
186
505
678
846
271
2245
1433
1785
7398
1907
830
200
1221
101
373
250
2215
4690
1206
1068
4501
13759
1542
699
161
949
589
91
592
381
1208
826
85
604
1423
1046
75
855
189
3021
81
5147
1118
3724
7698
533
5625
2279
2665
1263
795
8958
10130
2505
543
209
110
1136
369
11797
9406
398
2482
3657
413
136
276
429
8726
163
2699
3438
3110
176
1854
40
11189
7299
910
260
60
54
81
88
1940
119
1722
829
6404
1369
452
8190
1591
380
5299
3823
2652
331
9861
4137
32
203
7107
1892
2035
1825
117
279
40
1205
94
104
358
598
7566
15023
547
533
1455
489
7657
931
1455
693
99
46
1799
141
177
448
648
780
4947
182
562
13861
80
74
1771
1128
782
7836
151
251
1834
44
810
201
35
162
262
158
149
237
163
202
92
9629
116
1279
356
3761
3061
675
1038
1180
2868
7912
2945
10836
5241
2734
1263
2635
3216
5791
305
240
1184
710
220
932
169
172
302
132
169
1578
1160
1415
7695
2297
324
1316
1408
389
285
66
58
701
126
750
1527
548
9369
2940
124
103
681
460
498
384
199
221
8572
8856
347
13604
399
187
210
69
7505
205
7533
40
1937
3396
9409
5619
4034
11502
5225
59
72
375
1340
168
1178
3886
547
3959
355
188
1978
217
228
1646
6204
618
91
7534
1984
1663
9131
1007
138
648
9430
624
161
117
299
482
62
551
72
58
1134
120
158
262
2649
1047
364
227
1065
1414
11754
5848
106
12720
343
450
489
648
123
218
2291
9684
3605
1742
65
103
356
250
168
157
491
1260
674
471
222
133
150
13738
59
9039
1124
1981
926
1352
98
2597
3727
3408
88
115
401
262
38
129
88
11727
55
101
33
90
93
715
45
44
56
86
111
106
321
133
89
120
85
70
109
56
8987
53
109
83
389
7011
7604
1365
773
73
506
613
375
221
446
2283
226
107
72
186
238
288
1391
2818
1234
13353
1449
535
4249
540
514
140
9211
134
8106
7732
11402
3073
912
122
57
2332
175
104
1022
665
726
569
240
117
103
515
603
215
172
272
833
223
593
396
217
416
347
2449
375
91
164
132
767
132
1950
656
334
219
2335
5336
72
2919
437
69
2161
2158
73
756
9091
2080
1574
219
57
130
284
108
522
185
512
105
7352
216
205
100
2524
160
6535
4604
53
62
1929
3178
6070
108
45
69
30
110
3792
226
8860
1692
476
31
115
293
242
501
352
63
15
242
74
132
31
115
98
96
833
8889
553
104
182
266
6906
30
38
9156
37
2265
4236
580
102
111
139
66
394
14
150
13
5036
428
350
35
3825
3045
2268
28
88
48
93
196
442
122
3264
919
336
182
664
68
6228
1967
108
42
69
30
112
3717
229
738
1676
164
52
1336
461
54
7159
385
8865
299
1150
2070
1520
51
678
1054
1430
181
106
847
544
301
336
452
454
183
84
85
418
83
78
707
282
219
69
485
6247
1924
8984
5058
254
97
5066
6753
1526
3399
743
1250
162
196
125
225
173
465
228
64
1868
82
4982
263
82
288
180
622
8912
1466
1208
8014
101
171
884
6188
6623
8813
3462
6727
356
4738
2041
1223
469
605
304
241
5533
694
2121
5643
841
78
117
1944
694
564
136
897
784
56
222
1334
2884
4412
9242
6539
519
113
35
8909
1676
2144
120
7508
176
602
104
315
2449
8964
201
148
220
61
1405
1042
207
115
401
496
34
190
9515
153
435
134
57
34
5897
315
37
186
56
9152
9320
82
256
51
66
120
36
418
66
8929
154
206
636
6480
339
4678
466
41
132
638
9443
5496
9444
81
1271
7643
90
367
1081
145
130
30
81
9320
6755
100
72
1393
560
2642
269
243
141
1210
519
111
68
41
108
82
293
189
601
166
170
856
290
688
1099
55
1900
290
688
1099
55
840
2039
9186
977
48
552
151
231
402
486
4328
126
1572
1165
100
107
259
317
357
82
211
623
940
51
1633
135
95
176
76
340
990
1430
26
1566
6637
580
3304
6055
2074
2469
1999
3490
225
9372
260
1513
260
374
938
535
190
8463
2135
940
222
1476
178
70
423
659
1240
268
5463
284
1112
45
77
185
294
102
270
972
3603
65
616
96
2868
1953
632
1514
229
77
162
366
199
139
564
923
915
122
177
436
94
143
142
155
128
93
53
1637
687
369
457
957
166
93
512
219
118
441
3168
3093
9210
2740
5918
105
213
3348
1223
963
7471
1860
3678
668
1973
8021
697
2795
7425
2359
801
148
4800
2699
101
1740
215
41
103
1277
376
384
103
1383
237
3464
11477
2874
281
20341
81
2325
499
126
133
411
301
131
72
284
108
529
7372
71
3094
5861
67
623
116
289
3208
1963
134
6176
8511
215
321
897
3420
2861
353
2191
3464
353
251
4132
8901
1004
253
617
1308
1299
625
503
81
85
148
139
97
207
2946
34
7841
2653
2752
219
2042
8027
1285
11056
1015
9436
2685
368
366
128
224
150
92
78
34
1980
7517
164
124
113
150
177
732
751
76
167
39
164
218
204
487
1818
212
490
628
1450
14048
100
2198
132
7458
195
7442
260
121
461
1595
916
652
116
911
109
554
2263
58
472
7457
6682
1290
69
229
634
373
220
1229
1992
402
2441
619
228
283
1413
1561
1680
1481
2801
3363
2314
2277
1272
40
61
8490
284
265
648
108
720
594
1999
508
8627
940
490
153
259
1513
903
1338
456
120
380
1570
153
8643
153
878
158
9860
3505
1322
2932
1246
808
2836
207
97
537
153
358
657
358
581
121
142
4745
9478
4970
2393
1361
55
230
91
7126
351
48
363
117
480
4039
3875
4779
5245
255
486
672
313
92
214
357
124
120
539
946
7417
2246
136
4746
357
6480
513
6155
435
161
866
54
847
3607
3997
1037
698
682
226
296
227
55
620
146
552
110
6412
493
5283
616
1349
12200
2031
460
6078
460
448
11412
1326
1677
1165
107
2195
2141
84
9400
13952
484
1452
450
1517
7649
484
1449
595
8166
346
514
934
182
248
125
703
46
81
70
184
272
211
836
1787
100
254
713
123
117
45
226
196
4000
3022
477
450
131
718
800
196
1278
254
270
703
921
40
110
40
368
213
92
94
722
3301
1715
2516
5637
1161
485
108
704
472
364
70
196
72
136
117
44
8907
140
172
181
44
101
246
636
673
1107
8889
5415
2049
289
677
3310
2578
119
225
235
240
8922
727
831
63
82
166
55
336
177
199
96
87
516
110
392
815
307
350
2184
1988
4447
6386
47
628
8885
745
2438
284
1673
4359
8207
8929
67
453
107
1420
109
2191
137
2283
288
330
10824
1986
497
5235
495
297
3116
7471
8295
711
533
339
14004
634
117
1107
257
226
123
666
9064
4973
8854
148
263
116
1990
949
8458
6007
7799
3146
290
1349
133
11608
8727
9381
2026
246
9494
9556
110
43
205
90
518
341
305
202
175
34
73
326
264
2238
1391
7038
363
94
107
27
372
5559
709
91
8935
164
97
55
2089
124
423
5067
78
1108
4681
1279
166
9950
131
511
627
453
453
384
3344
383
91
383
1423
629
5732
8950
2515
11225
8928
2419
4516
1666
604
98
705
1468
7713
1134
719
570
872
2582
1479
9606
144
503
50
800
904
43
786
16
50
11
108
120
[truncated: 3,208,969 more chars]
