# Supplementary material for: Effect of sequence depth and length in long-read assembly of the maize inbred NC358
Source: Nat Commun. 2020 May 8;11:2288. doi: 10.1038/s41467-020-16037-7 (PMC7211024; doi:10.1038/s41467-020-16037-7)
Supplement: Supplementary file 4 — Source Data [file 41467_2020_16037_MOESM4_ESM.zip › Source Data/Fig. 2B, Suppl. Fig. 7, 9-11/Mo17-CAU-v1_GCA_003185045.1.fa.mod.out.len]

169
309
162
369
908
259
5509
503
908
1658
528
179
181
3381
3338
182
3721
2872
2543
179
8978
528
309
1972
647
166
152
162
267
108
9441
9437
108
266
162
152
166
647
173
1972
309
528
191
4308
3723
182
8165
8158
182
179
525
530
104
1014
919
368
5499
259
908
369
161
308
178
10889
138
690
5605
410
121
309
299
2104
372
623
148
1888
191
319
1565
570
571
1281
530
109
101
5048
237
185
457
253
200
153
132
452
110
132
174
426
201
135
105
11692
200
595
113
102
2209
221
474
218
373
3818
9667
513
409
207
1253
1621
8900
5831
402
306
206
1286
1390
253
154
606
317
166
2018
262
346
933
831
134
101
608
118
1283
700
299
911
1064
285
859
1073
1106
208
388
1739
1074
1228
259
154
1757
124
124
340
1298
4380
4188
305
510
470
303
287
502
2191
4415
3798
287
501
114
325
294
334
1382
1199
2994
3842
279
365
190
586
9371
5301
1415
7835
5084
1688
178
822
9423
3827
3094
512
444
175
183
561
250
119
112
120
106
266
118
113
119
106
288
119
113
119
106
265
118
113
119
106
288
118
113
119
106
266
118
113
119
106
288
119
113
119
106
266
118
113
119
106
287
119
113
119
106
286
118
113
119
106
286
119
112
120
106
214
117
113
119
106
285
117
284
117
106
288
120
113
119
115
255
118
106
119
106
270
118
113
119
106
289
118
112
119
106
206
118
112
119
106
288
118
271
119
106
274
118
113
119
106
262
118
102
259
102
102
1055
553
189
371
138
147
264
645
497
100
276
1073
5732
1016
1674
3131
9822
1642
117
911
3643
154
1056
2121
117
912
502
333
422
306
219
200
194
277
110
2396
207
256
891
304
8944
362
277
110
1860
3676
218
189
371
9306
252
100
147
172
383
1958
887
1922
434
1968
7424
2483
574
182
481
536
114
7511
1341
263
4035
111
704
171
505
219
134
344
211
403
1546
9513
12402
1488
530
556
1017
518
114
220
322
220
622
714
2509
3440
2393
11237
104
181
1574
2394
11704
8412
3405
1985
8980
6928
512
735
14978
5545
512
101
262
273
122
840
409
3178
458
271
121
840
409
1918
943
313
400
1181
8150
313
395
1204
374
1308
3310
2469
286
338
661
886
569
1142
8894
4924
801
483
369
297
453
1440
4040
5138
290
473
396
5216
226
226
11720
606
363
1617
2716
2245
653
192
416
606
363
1617
2707
2256
640
192
416
7684
121
1754
2074
5294
703
645
1849
8348
6625
480
271
566
4637
962
622
1069
729
2355
1597
909
546
463
768
3549
2302
464
768
1677
1184
195
1069
1989
1026
1687
187
3056
10699
217
1138
1408
139
2165
7400
338
2275
3215
9755
5260
7524
5998
1604
7688
1189
5885
531
740
1235
669
5155
2758
536
1230
1180
596
396
2355
1191
972
707
698
1149
146
692
104
2399
212
1727
362
2511
8292
701
5549
11263
8055
756
1846
136
715
495
613
1485
373
1207
1752
8924
6889
3714
115
491
5356
6373
784
5211
176
1010
1414
1292
245
219
135
499
158
8918
112
251
101
269
1004
6804
153
5185
984
7438
359
722
1231
378
4841
4184
1265
2936
543
1776
420
256
332
15572
3650
284
3293
5109
618
6316
2598
6259
121
641
4343
523
382
212
570
2524
8930
378
1198
2320
112
245
118
148
193
1174
397
1559
245
116
440
109
485
5398
1946
2144
1125
8240
736
140
369
178
3376
309
155
138
485
3053
1022
2026
111
377
435
125
4770
909
136
220
5837
1352
13945
117
347
884
6405
4233
1319
311
178
794
349
181
216
13659
291
1854
8372
6092
1002
5430
8821
2325
1636
3926
1262
1880
823
422
3606
829
422
425
123
7924
576
154
274
3983
101
1823
7446
1814
1849
3817
7515
130
2984
2008
1359
819
2237
4329
4343
1468
376
140
466
1895
235
8368
699
5538
1128
213
127
108
292
7583
874
123
1386
249
208
129
623
140
158
1570
163
722
1452
1158
1952
3615
3646
5962
7286
5647
237
3617
341
539
2194
9484
2133
343
607
635
719
880
220
872
287
218
1291
878
243
272
841
1188
2259
2493
672
356
4463
2547
5174
6892
5140
1723
4120
241
255
1203
457
255
413
955
2574
9470
6633
121
935
2636
299
6576
203
1144
492
383
934
359
900
670
1530
490
1192
799
2028
490
1192
450
3446
127
1565
170
3774
420
1343
441
514
393
541
213
165
575
155
134
256
190
501
128
177
866
714
111
138
117
158
197
1540
423
449
520
395
545
215
165
582
155
134
258
192
501
128
175
866
244
510
238
355
1131
124
524
3695
1038
214
144
9150
2817
514
210
397
1144
119
551
2655
3878
991
412
1786
627
1176
197
8029
764
493
251
189
1465
1600
148
347
2604
186
234
106
561
284
112
390
1601
1188
618
219
2134
1194
1101
159
232
199
123
1117
268
1123
3271
6986
3242
622
7726
7360
1170
4056
6651
9045
2484
3225
2125
128
696
9247
242
465
1196
755
781
1290
316
320
628
2995
9330
6043
9478
5357
3522
100
165
237
112
192
219
113
707
3087
134
1147
184
490
490
184
1148
134
3114
225
104
282
222
13810
183
980
622
6032
431
440
132
367
168
1873
172
278
114
409
673
336
216
315
184
1145
123
2988
384
294
735
298
441
230
680
4956
1980
382
356
419
681
292
140
2759
197
641
256
143
469
1848
8237
808
218
6258
1207
100
7597
4490
729
692
687
2681
1723
7438
397
667
2269
1296
4361
509
280
161
590
3011
115
298
1376
7606
868
175
492
126
432
204
187
2227
126
110
588
423
588
6548
7408
2605
105
5216
3923
7130
9448
1791
3044
1306
550
690
1197
129
125
13531
469
100
933
310
3202
2123
575
2906
2055
3128
175
642
1483
430
11412
772
434
369
1110
705
309
9089
371
1356
136
9317
354
182
201
1142
134
3019
253
9426
120
119
379
282
173
216
248
1291
418
682
342
139
2133
504
3548
155
1273
550
354
277
11642
3785
1522
338
5813
395
578
5314
4741
1178
1895
3639
478
115
182
116
1456
3023
521
8984
223
1319
706
309
629
514
378
522
157
203
1381
3803
4702
954
595
397
264
161
195
772
1089
1093
104
9309
12907
1295
1554
203
1284
226
206
950
4288
2540
1322
582
8656
5173
9402
206
1244
4199
5954
249
1131
539
333
1456
2476
5156
4127
6935
212
630
360
820
131
4258
2733
2790
668
3893
142
6530
7023
7422
2088
271
105
136
206
1249
144
114
1040
9245
1921
2458
223
537
8454
4864
7529
8445
1175
8044
571
1062
158
127
3863
9935
280
2368
446
4836
9455
3420
9226
1161
174
504
472
1191
1945
1768
13741
506
2664
8960
2042
341
432
2989
3422
296
458
2176
556
6381
1908
639
8781
757
9532
191
168
207
318
388
386
768
298
2718
1151
318
388
403
768
298
2028
9511
102
2882
1092
2323
344
797
5908
270
941
1401
973
501
262
333
433
4317
2117
1683
4626
1693
1024
4019
9476
5502
1394
437
5607
722
144
283
194
163
187
114
283
922
6174
332
841
707
2580
2347
8927
6321
11727
2283
6160
2916
978
4178
4619
384
3733
3352
703
5266
277
12089
2164
530
1197
177
5852
5718
204
518
178
257
639
2318
1569
698
9689
3363
1109
117
666
2657
2770
613
125
462
106
217
1362
9543
370
282
1243
659
132
1052
116
295
217
3395
1861
385
5717
8943
100
968
1758
197
495
247
190
177
103
621
121
415
911
121
415
10600
536
135
161
429
232
398
361
168
294
104
365
1894
823
3118
2256
3676
3636
14949
284
4769
2049
546
4232
1050
1291
426
436
178
148
148
131
9274
9476
119
298
636
12086
1298
9465
8857
100
836
814
132
291
349
211
311
114
2275
1907
1309
914
896
3009
5920
3330
2486
2201
1058
631
8919
9693
8951
8157
230
580
274
634
147
544
1828
251
218
1142
2482
1031
2419
268
1946
167
345
392
859
632
974
377
524
2785
2201
1080
889
509
487
9005
306
559
178
185
1576
710
146
4256
2142
156
106
130
3955
237
8895
2148
156
189
106
130
334
321
485
221
521
123
104
5136
6824
273
3090
8980
6048
291
1529
16719
7406
1016
107
112
204
108
8531
1203
1728
9298
5992
467
3059
305
190
7324
170
613
9413
13372
279
106
134
3859
9560
1827
8949
3256
132
1792
1618
498
9632
6598
2774
9509
272
138
153
213
7930
335
3775
113
111
492
183
1138
143
2490
8348
4740
261
703
8114
1411
3896
630
243
126
282
106
1133
3899
630
244
135
283
106
115
127
1462
541
194
903
1296
564
9956
2698
9037
6282
728
249
614
124
711
111
5382
898
169
7916
2254
589
1508
644
285
337
275
164
598
12765
1066
4155
13621
1079
9553
339
378
197
3926
107
502
521
681
1179
124
768
9499
8254
182
144
2040
3432
513
436
177
111
312
537
745
1522
1545
142
589
400
189
981
215
567
500
510
652
482
513
242
120
180
232
2840
8892
6477
851
5649
1530
4179
7364
102
1097
236
1299
4949
3638
519
721
1015
519
179
849
8950
2569
3651
230
216
8907
217
347
145
423
379
121
1938
8973
687
1526
206
123
144
105
521
240
6208
1856
153
338
286
9300
268
2137
420
2259
487
183
299
7439
851
134
3103
218
274
203
262
157
191
379
757
5105
7650
8965
550
285
944
5955
8232
8860
916
3182
853
8958
2647
335
157
125
367
1070
125
586
172
315
715
726
1008
124
715
106
123
130
542
3069
478
506
172
419
123
128
543
1563
3787
9683
103
742
6426
935
113
158
255
324
168
581
188
123
1041
5185
2320
8199
703
5378
4604
8368
701
537
9470
4795
475
1405
107
516
108
134
4704
257
240
268
840
132
250
207
2022
513
197
351
5428
154
9515
149
8858
569
8981
278
1344
9465
8209
706
5215
427
274
1344
9460
427
8981
489
7897
4790
274
123
1468
1492
1833
13894
694
3902
1487
1010
108
124
1275
320
301
115
410
648
211
240
117
123
288
1786
9517
7154
7153
126
267
140
129
634
337
2204
758
287
201
173
627
428
538
835
611
266
176
8197
700
5201
592
1596
5600
12586
1155
1442
692
124
1191
685
692
1544
174
1509
9526
1979
336
9467
723
685
1180
1183
124
730
1130
358
240
196
2411
730
150
110
127
402
316
747
182
130
1156
621
354
1738
1441
177
391
439
197
332
2515
1672
3711
5741
143
876
278
2653
13825
6607
8924
188
4698
352
366
3604
8689
2854
2252
1765
7208
3034
763
1524
477
6713
5897
1991
1873
1630
295
873
213
855
597
1430
962
1537
2338
4346
2018
800
586
2885
482
6677
1038
443
309
311
906
971
2545
8922
2049
384
489
184
1141
115
105
848
1863
123
790
240
261
549
643
1182
124
549
1153
8738
578
281
911
268
2313
371
424
15182
260
973
202
220
173
100
9336
6576
6644
747
5639
373
126
781
129
3307
8937
1437
134
364
3710
9570
5243
152
1158
6407
3629
8991
5852
1945
784
603
166
9473
525
205
295
132
622
309
370
1090
1698
1916
7548
1013
9088
322
1541
113
10031
1311
3866
529
7499
1330
1511
7174
933
539
186
367
5495
1233
5032
9000
489
1078
210
299
167
101
636
259
9136
327
257
11610
224
195
193
332
142
159
311
275
953
195
193
332
142
158
143
102
2353
8364
703
5233
6951
317
7358
1194
7275
1055
259
2431
1883
259
597
571
2210
2142
653
159
5412
172
426
227
178
219
5279
703
8454
139
514
736
294
473
234
833
211
109
146
7529
4875
135
9512
4264
5325
703
5848
5331
706
329
4558
7767
1812
351
4767
8891
4148
120
628
171
212
124
149
231
969
4273
121
993
479
1413
1328
2332
992
105
128
697
109
1234
2391
710
406
1182
176
1881
528
329
199
672
185
123
100
125
1093
1010
1519
670
1070
692
1687
585
240
290
2202
2742
988
376
621
9071
6216
2230
2767
4943
11906
2067
7911
1074
2263
891
1046
125
1060
311
781
571
1309
1295
776
309
1135
283
135
221
1345
8974
1738
13896
3891
4737
354
6574
919
361
4703
1446
7011
1320
1132
1795
2512
6204
6123
654
3240
189
1289
5993
3476
8416
3705
11727
700
1262
12402
2832
5672
137
195
224
152
501
192
5160
4109
127
9570
489
238
1426
8022
703
5480
6873
700
5298
1085
159
143
2576
372
667
854
396
183
1310
862
1401
254
8971
382
735
9141
272
371
3078
133
1146
200
176
487
188
474
6730
199
7363
1371
4997
722
562
112
413
743
9403
165
117
1684
117
186
309
5592
309
1144
484
9016
133
1443
7154
234
301
630
131
936
8957
8058
220
6200
445
9445
5979
9481
1852
702
5302
436
1804
8668
250
167
8979
126
966
133
183
123
162
169
120
108
405
134
158
8983
9558
208
1478
7910
587
215
133
154
188
603
207
204
119
122
101
605
1809
110
446
512
111
1271
4728
416
131
1507
3057
670
1287
1896
3318
4406
549
8729
8345
1095
1456
5115
195
183
593
473
115
233
1026
1164
4547
11022
1861
762
5526
451
762
449
3057
3322
1176
7459
3393
5220
1339
5154
703
8102
220
2294
552
245
159
9440
6788
520
681
1226
121
524
753
9189
1827
6053
219
521
448
549
471
215
9111
466
192
317
320
111
8901
174
467
468
2001
1025
2930
825
614
1935
11766
1371
168
200
676
2355
9078
2421
343
136
3091
115
1146
173
494
3098
6185
516
650
674
951
1015
3097
1076
3057
1030
4028
1189
6800
9502
2295
661
110
608
520
787
13765
752
1288
101
306
110
2416
11750
5852
1217
318
741
5558
262
163
934
127
208
1243
602
8508
470
2599
728
627
504
201
273
157
169
2120
8995
245
2245
3572
1610
1060
513
397
262
157
108
125
208
341
267
299
1761
7020
930
189
733
5910
345
1536
480
3446
2575
847
187
714
126
254
140
7448
279
267
118
178
473
307
3637
575
136
184
332
137
1656
523
696
376
528
573
1109
1070
1284
188
257
764
1485
1425
1555
178
158
101
13567
6181
8752
8265
167
117
7891
8969
5210
13798
691
174
1380
419
370
8836
197
205
192
107
117
5436
192
107
183
316
311
2213
1435
8108
5824
2010
258
9421
224
318
826
2041
13321
235
5095
4943
8312
280
501
137
146
535
1248
248
475
7785
791
206
418
122
206
3738
6477
1920
467
303
162
115
1114
233
358
554
795
2539
467
303
162
115
609
233
1378
112
370
3674
3733
1321
9518
6011
122
185
218
106
124
216
1223
154
415
152
112
131
127
1374
164
929
662
2442
472
937
129
742
3229
1567
1383
3060
4979
1316
208
5854
723
316
479
293
143
149
476
255
301
184
2735
1440
349
391
1016
8226
314
391
1016
455
5499
1903
349
391
1016
493
8973
140
3490
1878
402
124
177
101
284
106
709
11758
146
1592
9113
331
180
156
180
9326
187
8886
3263
4236
1316
5010
10464
668
6395
244
1325
888
7821
179
148
9108
390
10645
11903
2730
1251
120
1156
8968
3490
344
6457
123
275
9510
337
308
131
124
149
282
150
716
3112
134
1144
176
494
123
394
768
1706
590
114
1397
168
175
142
102
144
167
221
221
931
12490
8799
1311
842
21084
533
2906
271
876
3966
140
536
536
175
1598
536
536
184
536
724
536
544
536
724
536
1733
7349
612
536
724
536
2522
536
2576
432
580
6779
205
844
380
720
1448
2051
2874
224
1797
228
705
552
577
132
1797
725
228
704
551
578
132
1781
725
228
392
749
351
466
371
177
6457
225
770
958
925
497
642
639
101
468
182
253
9633
227
188
253
13910
410
714
534
184
535
727
528
1442
528
2866
536
122
439
1738
3111
11326
3996
1648
540
374
710
5573
386
113
226
183
103
219
488
389
1870
887
2099
216
1360
1743
10869
126
472
299
111
4373
542
4469
586
4225
493
540
9465
782
7936
252
311
291
312
128
123
216
131
1020
962
368
810
311
9400
191
7402
7579
8951
7009
492
806
190
100
113
164
11801
2031
740
801
100
696
3445
1122
12208
215
215
215
215
208
124
10478
1116
298
139
281
143
207
378
221
982
7820
183
797
1439
315
1020
1024
1716
5884
5743
10774
305
945
7564
9408
1556
346
316
758
149
422
150
247
6895
10264
588
2034
2468
1442
5627
2560
1396
1268
6312
6576
122
183
1194
752
749
1669
1150
8744
696
663
5211
1636
3610
473
436
474
313
2215
651
179
13773
2062
1734
5417
8873
8874
1380
270
838
168
130
492
865
677
362
5376
253
193
714
600
133
1374
168
5429
1471
2281
1747
7243
4286
145
3666
307
370
767
770
1890
4674
2376
316
7860
9440
2422
1313
2279
651
3282
2410
217
1026
5811
1241
6876
7498
2670
6244
858
8822
1941
837
6902
13780
2297
4013
4560
535
600
149
7301
14795
238
550
165
878
8888
4178
5046
8098
701
5289
615
9423
3725
2096
874
1310
11858
166
248
14073
2175
439
1170
112
1358
1515
7935
1410
1527
1564
1681
833
4888
7850
3266
331
152
472
393
3397
637
1108
1073
204
249
175
791
3093
1656
1265
1225
950
308
370
879
4049
9378
3426
1147
1616
2388
3203
12204
1543
1586
739
302
184
1470
8056
2116
6659
989
378
210
186
402
3045
1888
176
328
444
168
579
3109
4555
1744
2946
7130
10456
1036
3588
3333
9307
148
7485
1239
7704
2027
1475
905
144
491
181
1145
115
3067
767
127
282
281
163
156
12332
2728
151
1117
200
184
485
343
1319
9370
1743
134
135
113
9378
714
1260
1289
11563
976
9414
720
185
496
174
1141
134
3090
694
152
282
677
1339
9307
1146
287
181
187
235
141
158
194
584
1448
5031
9535
1067
762
146
115
250
737
616
213
191
362
358
131
9230
1512
9869
3602
7498
452
145
154
2756
132
142
472
309
130
875
668
134
1031
743
2068
4825
1361
1069
696
585
2745
4214
431
6158
1480
1125
1107
2801
536
318
6218
518
120
1116
678
527
4232
7883
1061
421
779
483
181
1146
134
3023
362
146
327
216
1309
1954
13903
956
5068
594
8919
632
1073
187
367
113
7493
8342
526
419
199
541
100
1685
5330
3661
489
148
1145
115
1886
11387
1202
121
133
554
922
471
197
8382
166
2514
9241
3758
207
3623
793
6077
6749
480
508
623
149
168
340
1370
201
193
1052
129
183
419
118
174
132
141
188
194
140
116
132
215
100
142
188
455
3822
1191
419
602
428
160
1310
450
332
291
887
8996
2909
262
510
1083
9000
237
479
9086
626
2222
6835
383
1238
13755
930
168
132
169
169
852
260
1214
253
261
151
811
8905
1954
666
674
155
6063
155
509
430
245
253
420
381
539
309
4929
309
116
166
734
130
140
160
759
158
524
274
173
947
8060
4533
1226
560
989
346
707
216
870
5704
3439
189
428
376
1956
687
681
1218
288
1234
3665
9164
5378
7378
152
123
491
686
152
1162
516
317
787
1489
981
722
137
271
150
165
225
422
573
100
1308
1048
929
546
9532
157
936
929
525
100
221
249
106
392
131
304
1167
3891
149
164
13511
313
207
114
928
2834
9365
1759
2827
1090
9118
386
174
1393
9178
1307
4010
7431
1512
289
466
942
555
773
2053
289
187
221
942
2434
1926
135
9451
2025
303
179
141
358
657
850
5008
115
669
378
244
1803
4121
404
1134
223
257
1641
693
4331
572
688
503
223
184
140
3137
695
503
214
140
115
1659
3019
1286
6693
297
969
496
270
1096
379
341
8144
985
384
310
1448
182
1042
164
491
357
5613
225
212
4130
1155
389
350
1442
186
2405
2918
290
203
8117
705
1206
3449
996
1514
5938
700
1318
4059
144
437
4108
727
1661
205
1042
468
2832
205
323
441
7928
850
1000
7919
769
1313
709
5584
389
255
1003
1280
595
688
1187
124
595
843
6675
1404
1611
742
163
629
251
108
1200
146
928
1598
1611
711
439
163
629
251
108
1190
6802
8243
3793
2678
378
13543
1296
132
1521
4049
110
1913
285
230
870
330
249
245
148
645
101
374
367
137
518
249
114
377
1209
449
116
290
384
2081
527
131
2877
294
209
158
1051
112
3378
1282
357
103
347
173
1630
322
142
1051
764
3904
472
300
987
3740
344
8155
711
9493
3578
378
118
121
5326
2272
538
12486
149
619
124
1192
404
155
619
3423
956
7854
5727
1886
5024
2333
860
8099
702
5421
3831
2499
719
2175
2703
980
7984
2467
692
2078
1274
6207
1148
6244
3943
2300
318
1332
1020
325
861
12460
14913
2497
533
361
294
3039
3078
1208
1910
7713
357
7207
1312
2910
4045
111
1501
379
4345
227
688
154
902
416
135
111
282
711
494
8935
1040
8791
1014
7442
266
1584
921
7860
5328
13555
505
239
850
1940
444
154
1069
132
651
5488
156
1069
133
2028
3212
722
256
247
521
686
1001
9183
294
141
385
481
175
535
1279
1312
108
309
1268
1101
2194
179
7740
1049
2190
150
177
324
107
535
1948
157
138
429
191
271
578
536
115
1387
9203
870
414
152
286
6602
5235
1948
101
768
530
122
3408
767
532
3935
1128
789
3792
7908
7400
1045
2119
2078
252
471
162
135
191
583
146
411
126
4718
8923
2286
9461
3782
1851
11668
234
100
408
115
155
105
125
122
463
1346
10769
9438
1421
317
879
309
476
311
108
555
114
712
118
8245
1447
7828
121
127
371
3734
3511
305
134
138
114
1362
133
584
351
102
902
951
1329
6735
4394
6840
8690
136
2257
621
1189
238
1473
2509
228
265
9291
1258
542
316
116
199
459
244
250
245
260
256
251
245
213
2919
7099
2678
3883
6092
241
244
241
249
243
272
246
244
259
248
260
261
248
259
243
249
246
274
246
247
247
148
319
10250
6602
481
130
128
241
775
8902
2948
6442
8982
4532
299
206
8384
700
5111
9439
198
137
4113
9522
2463
9528
2623
150
197
265
687
101
202
130
473
181
827
8955
350
118
105
775
281
210
11341
107
251
255
3870
5099
160
152
7517
236
310
370
235
543
119
121
147
4047
185
396
205
4505
1024
6241
2754
1553
3755
1798
443
193
784
4249
172
119
337
1658
4116
1143
340
335
651
178
147
121
569
7398
4095
9807
1085
703
1904
665
1125
8389
1123
2229
313
1132
9094
4893
4241
4665
341
357
6625
9043
1880
6234
1325
224
124
1394
212
308
672
131
1749
569
12275
7540
1961
1559
1774
5213
2154
2514
3277
2430
2540
141
618
3506
138
4883
270
504
804
985
164
805
8813
201
229
1370
507
231
309
271
231
984
2759
1887
9104
4795
506
105
231
292
5880
1960
2138
2531
798
1023
204
1139
1225
228
163
112
240
12219
9462
1351
141
146
213
347
624
1082
140
187
213
2695
5603
5840
1281
3222
3287
114
7165
2666
9308
1757
437
635
521
236
113
503
321
250
983
444
144
191
4756
6652
410
361
4681
267
424
161
212
731
1479
360
257
6254
9277
2362
211
731
1476
360
257
6255
9302
7331
219
1596
5461
364
1596
5463
1642
2333
302
656
304
7818
9794
4031
2136
464
1147
114
106
449
514
1251
554
976
1513
6957
4866
7075
1752
1457
1465
1849
1668
118
141
351
252
473
420
1712
2529
655
816
803
142
378
573
5053
880
296
564
149
14057
133
267
676
142
6466
340
341
4678
461
2665
2057
1264
5105
378
1997
1525
6076
477
538
563
612
143
491
7426
167
130
390
9115
155
165
2311
1456
3185
5326
1347
213
7305
969
13878
5353
697
511
269
668
11688
2965
5413
709
146
1163
722
709
780
5338
9081
232
3371
6799
1688
1018
444
129
512
308
232
599
987
132
308
7032
3646
396
9423
6412
2356
156
338
177
201
116
237
198
424
324
341
9462
190
268
877
516
423
394
1612
915
8887
1610
115
197
168
466
7009
5251
8959
886
171
488
750
257
7925
146
146
338
370
157
558
159
1278
4885
5997
1214
3577
519
3827
8942
5173
126
273
1338
9382
331
2917
700
5075
664
101
101
658
6112
7530
1115
1258
7317
126
139
151
803
493
3941
281
386
401
133
558
296
356
372
858
1683
1231
959
2329
126
218
135
723
1710
417
354
755
694
1225
122
9386
558
101
1413
264
1072
1625
177
12336
7343
1334
12518
111
950
9419
294
435
9430
656
199
169
338
136
115
225
510
716
9083
2093
132
3534
2634
8945
6814
940
7882
5431
245
804
131
4278
422
443
134
208
210
5957
5465
2289
1095
3880
130
4571
7024
3529
2147
4348
108
9439
3261
1284
5257
162
110
639
8524
3521
9396
5462
102
123
142
6482
340
341
148
675
252
388
2088
133
158
107
769
676
116
116
231
11603
11297
12275
805
151
311
141
113
268
105
4749
974
4032
2223
4098
133
158
107
765
676
116
150
200
193
103
265
433
203
109
314
314
314
528
9283
3836
294
311
141
132
378
189
103
4769
974
2842
135
980
2223
10303
4330
140
523
109
268
184
128
135
137
295
1347
10343
420
234
3520
5636
277
746
917
474
4808
837
451
109
615
1138
1943
104
100
114
340
545
100
497
497
201
113
106
138
264
575
214
285
13398
158
134
7438
4318
442
309
171
153
1445
2070
1228
934
309
171
878
1862
164
361
710
5493
343
1390
8879
144
641
9568
1403
8887
322
7565
3232
141
1157
8967
6154
113
1320
1613
5657
2787
645
339
6029
1439
2054
6645
350
4756
357
387
185
2901
8967
10218
460
232
149
137
134
159
203
248
1412
460
117
514
324
612
188
12791
7816
1306
266
747
141
278
11793
3898
171
1039
151
139
158
137
2379
1793
802
8951
3683
3880
5390
2202
1163
331
622
177
184
175
775
9441
619
248
102
655
532
9431
9733
1258
212
7109
116
152
268
879
582
4393
146
153
1045
1038
347
687
1709
651
2252
2324
4282
3758
4986
439
724
964
192
1840
9104
3375
4793
376
762
641
278
217
360
992
516
914
810
1252
272
1248
1106
1032
11595
292
1017
2220
337
315
2987
1916
2608
4632
609
921
660
461
316
373
1887
4317
5610
6127
1177
9493
184
10433
2792
4093
2660
1121
5584
376
1022
149
1891
326
613
1944
491
7573
1065
756
1125
751
908
175
164
505
697
1226
145
253
14602
714
733
117
2314
8654
912
4885
872
469
1453
1796
3852
507
6191
1321
445
3343
7142
10937
2866
106
1373
430
711
208
242
1697
184
182
162
131
102
179
100
1332
4583
401
2012
595
685
1164
114
595
685
1164
114
595
1113
345
3715
1415
13358
1832
480
735
129
1333
104
273
7520
1950
278
834
244
239
113
101
376
217
1578
132
560
1040
154
374
421
1780
202
135
136
225
134
314
105
316
285
1435
511
876
537
317
750
1039
2883
3110
1302
2044
278
834
244
239
113
101
376
217
1576
132
558
1035
154
427
420
1774
202
135
105
223
133
313
316
285
1306
511
876
539
317
749
1039
2885
3125
3043
11972
1217
1697
907
190
264
996
1608
568
137
305
133
1953
320
569
478
14807
103
984
235
942
101
377
1108
480
334
7149
9420
985
1127
470
334
1473
918
261
610
387
1835
4148
211
1406
1466
1340
3723
103
5289
3958
453
220
100
487
104
1150
301
191
194
848
256
150
916
360
114
118
107
9443
330
7530
1966
330
535
9310
5679
268
10698
279
1705
302
282
193
379
208
401
188
144
2474
11756
10069
800
1293
9415
102
141
308
273
794
5834
9000
605
678
648
572
251
207
1878
136
1226
339
1002
7473
1388
630
5281
3666
747
915
223
364
1120
2735
8624
2854
967
8624
3551
2478
1357
188
1066
138
408
1629
861
1052
254
726
127
825
939
403
163
581
4033
1422
817
928
5178
1317
372
2316
5199
1317
129
372
2316
1127
3817
652
3825
7357
554
110
1709
713
3683
133
135
257
1295
3665
171
172
172
567
403
703
14627
756
150
459
448
156
3168
124
2337
3721
5070
8939
6922
11101
11422
3876
2041
9443
5677
3222
2019
6614
10704
107
577
424
7145
173
2094
1742
2053
6288
12608
124
180
140
239
429
167
903
308
122
116
124
8849
538
1431
214
778
4835
208
2632
9543
1489
2469
3080
1088
267
727
152
563
2694
7326
3772
7328
1980
7564
696
5134
130
4776
11756
1806
2231
6935
7278
9568
1610
4488
2337
1588
481
110
1017
3712
110
1030
494
1456
1318
11607
381
742
8947
8188
361
101
3383
1787
5670
5949
1749
5158
1877
2254
1860
1518
5558
2047
13996
7339
3302
409
266
9166
1270
1706
393
14964
285
179
559
522
364
101
156
535
201
283
161
1882
962
278
3250
962
278
149
128
151
219
1962
252
1496
3714
219
276
101
196
664
1005
470
2859
5672
1191
377
1029
229
3925
1830
313
174
103
171
648
207
6475
4715
861
1386
366
4827
856
7201
5929
4382
1349
269
160
135
142
331
211
300
5189
6401
1058
3192
306
160
138
142
268
220
269
240
224
226
1094
1131
6236
476
199
1145
115
104
1700
14046
937
157
414
135
128
280
160
11661
274
881
2307
4684
2032
393
209
161
9306
717
552
476
264
268
251
8816
9525
1077
121
145
12275
959
4078
5464
1624
5161
6117
2649
831
987
170
591
6102
4006
984
3201
7455
5810
8929
857
4877
681
115
172
890
355
1145
6804
5082
1792
9460
2705
722
136
167
8912
185
589
1575
459
973
3697
967
7906
5114
5454
515
355
933
441
9266
1876
1126
1954
122
115
213
4087
1241
1371
135
622
126
194
779
359
126
199
104
4120
3142
2629
9612
6774
482
4406
11596
4557
1332
167
533
1393
376
4390
2512
1372
1857
643
662
1012
723
407
413
124
936
126
1593
1857
643
730
1012
723
407
413
4660
2830
3384
3265
7364
5747
234
916
2001
8594
4863
8935
362
4946
2447
6325
2982
2749
6239
2132
164
11128
1389
188
9125
248
1845
9598
480
344
6033
899
456
160
9241
2875
9456
1717
2942
5787
4116
828
3674
9208
9461
2669
156
335
281
1196
8807
384
450
1245
3796
7577
3245
3028
140
491
183
1174
138
2760
9920
9426
8943
488
642
4443
5512
3910
126
3840
263
244
551
132
126
282
109
452
100
207
5556
2619
312
188
138
237
116
886
169
337
244
136
9069
143
1506
567
6292
8945
1839
6561
9357
2430
5141
7769
159
4584
292
200
486
874
827
9131
1346
140
8988
6935
260
131
107
222
1606
414
2363
222
363
120
657
1347
615
9498
5216
13019
6060
1762
1025
3580
2916
194
113
742
719
131
889
563
573
313
160
187
408
110
300
1937
1038
154
3555
567
573
312
161
187
408
110
1641
3211
1024
686
9094
3293
2847
351
2370
9355
5909
8944
6418
821
167
1303
8344
1428
1570
879
1687
3944
9492
6787
190
2097
260
5007
152
477
153
928
324
3305
708
152
477
153
928
324
1860
3211
178
465
390
265
118
5657
826
1316
1389
1058
2341
3377
398
5692
521
4770
355
6576
124
1135
404
144
521
1377
2243
468
4789
142
153
226
1043
214
7325
5179
9400
121
1187
2519
9256
3669
2615
907
233
309
913
617
4746
1281
4170
3804
5470
3441
5387
360
3756
3059
898
1018
2743
1543
897
531
4221
187
1175
1881
209
1351
606
1278
788
631
3596
340
309
420
1064
330
1779
2452
3169
748
8886
631
4250
1136
735
674
309
131
265
565
924
520
568
8508
4568
317
728
1707
198
107
142
100
9012
5824
9554
3634
336
225
1055
492
461
1253
325
565
107
225
552
868
143
203
539
1533
5213
408
409
404
221
6217
2978
228
186
198
384
333
103
127
196
108
317
338
108
393
276
4358
188
126
5068
3631
2905
716
8769
9515
2400
382
179
546
1570
1309
213
1821
273
8300
9439
1133
412
3895
9438
168
9299
2114
6848
3349
3925
9725
3776
184
305
1149
4487
420
5058
5932
1869
905
188
3432
701
766
3138
1167
1256
6288
298
1850
577
866
8986
136
130
182
563
5197
6871
224
151
4146
9015
367
8224
2070
761
401
3084
1060
974
7234
251
2956
9525
6319
697
913
112
642
109
110
567
139
173
5040
5398
930
270
4564
157
2062
270
826
1550
8922
2743
1759
425
1416
114
1842
1162
1580
111
134
117
148
202
425
1415
114
1842
1162
1131
2201
1643
8488
5850
2555
115
129
105
1652
207
270
121
179
160
206
120
2467
4834
2654
656
228
1156
343
1379
343
223
6944
343
112
6078
375
488
197
113
200
122
1230
1440
621
2070
1837
445
200
8372
702
5625
137
224
290
134
117
4958
710
8313
729
101
3670
8865
4516
4600
352
6586
160
5316
169
181
9207
151
1500
3924
9806
4028
4896
1622
9595
5830
177
2857
9442
102
1209
161
3538
1810
204
393
330
8461
4655
5053
7358
1492
2959
9501
6329
2660
461
121
118
124
137
149
134
344
223
107
2200
8808
430
867
219
1608
8471
421
805
9370
4998
11020
401
282
300
1686
1621
660
500
322
1195
1404
185
243
744
660
136
821
8920
5092
9822
555
593
874
8951
789
287
438
150
181
334
628
193
1654
371
5129
699
8376
4063
604
8436
197
6827
1037
123
109
258
336
133
142
388
790
357
3779
326
364
213
107
277
149
2989
8874
6310
144
111
9014
190
131
133
100
413
186
149
8367
8949
155
1090
199
579
218
264
5037
1840
7802
3517
700
8270
4402
8909
3926
140
294
1393
112
1549
935
6136
9513
812
7615
472
13944
951
1021
152
498
158
189
13591
312
273
232
7905
9396
4310
213
9172
3250
1190
215
103
146
190
471
1927
7561
245
152
554
260
280
132
2344
1933
293
243
158
420
761
255
170
2522
1456
115
837
4307
135
9095
104
106
371
171
238
952
7662
9059
1368
8915
5930
160
1056
9851
2075
1070
2164
862
1184
1733
453
890
217
5669
380
2975
671
151
4801
129
8611
523
13883
1892
116
426
462
199
14157
1040
195
103
715
8084
733
614
807
521
147
316
100
142
1232
212
893
677
2710
2965
1324
3996
167
330
2706
10197
110
420
5696
1944
5030
1315
2955
412
652
1331
11411
160
1516
1743
1682
201
152
1101
618
1200
189
5359
3590
3468
452
738
271
286
2511
999
395
2802
174
2168
2101
709
2566
8884
7598
4765
8500
453
8818
1849
2106
569
642
1127
109
539
2277
1598
776
124
976
116
133
141
2977
4029
725
342
116
338
4384
409
659
5097
2648
4093
7000
1125
1715
10586
11787
231
1896
906
488
1051
2225
1281
1144
417
581
821
187
168
162
243
112
240
194
458
158
2513
632
352
719
307
187
210
173
243
343
195
475
1980
529
358
401
844
337
337
1226
139
797
187
204
1204
102
672
183
379
340
149
1616
3453
141
9470
316
5498
313
625
7456
6296
862
10851
2624
822
2185
131
1829
2667
3452
4457
1324
1219
335
7009
9700
2410
101
865
1346
8919
454
423
281
111
113
3167
2271
511
292
8913
5619
376
1123
354
312
1507
673
8549
198
788
660
177
138
229
363
315
596
1971
924
9099
8171
243
137
192
362
2045
1457
7778
2283
868
7262
2728
7751
2240
2785
1129
628
2911
137
4588
8953
4837
2410
112
320
488
907
424
131
490
324
494
140
225
644
138
261
143
1402
2502
4268
3947
4630
154
133
476
216
764
908
357
2033
2393
814
1230
6781
2144
821
5550
771
814
878
1891
8490
6118
9029
2842
264
131
407
1487
348
404
725
675
438
734
1211
1731
207
126
176
286
884
152
117
120
167
216
132
289
3400
1935
6428
6077
160
114
149
342
6463
2815
9382
3461
180
178
151
119
208
197
13112
9005
562
2378
569
512
8234
7372
1010
1095
2678
3956
12217
142
125
215
124
2352
395
11811
602
1783
1512
380
492
175
1173
115
1166
3572
2105
1152
209
402
6156
1818
2456
469
947
374
133
123
294
961
801
211
487
299
520
464
627
4167
1328
2652
282
6263
1150
156
8222
4468
1059
157
9420
9491
149
855
7180
13786
265
986
130
180
101
1107
447
3223
5823
1339
2907
265
3339
9213
1440
302
10886
1279
2829
210
2602
1951
634
143
1261
6105
907
423
5353
423
669
1096
5021
3224
1569
3748
111
135
380
3613
2579
219
125
127
121
7854
9286
212
184
802
212
183
1686
1443
350
642
1026
8213
350
641
1116
432
237
225
330
804
236
4859
614
7319
823
6201
149
107
1235
2703
6453
361
361
361
1417
9350
2304
11457
337
8990
730
137
10193
9536
3486
10527
346
5142
519
6202
12704
193
182
921
504
165
104
484
4769
185
168
3214
945
169
180
1718
515
1344
161
168
1217
1715
211
1404
1489
6613
1237
786
249
2164
378
123
3182
3319
258
929
2962
1477
7398
489
200
1171
118
1695
921
183
6998
509
171
332
134
282
9397
5737
138
110
176
470
1357
7029
3709
760
7861
4693
2816
1869
1892
101
8910
2978
2305
776
380
428
12832
6038
6624
480
3499
108
982
420
1104
159
287
526
402
233
13588
307
588
12754
2297
969
1384
1080
2753
278
16702
133
7228
1653
591
103
112
756
400
2174
379
6505
2149
3932
13565
2051
102
237
1153
5281
1153
2131
2788
627
129
166
2036
1591
2249
601
2174
9015
2164
1447
335
360
1215
8109
335
360
1220
367
2956
522
487
3298
161
360
135
128
303
2414
407
590
315
454
1774
591
370
682
674
354
529
1231
426
789
134
883
2312
343
5933
736
105
928
1416
2519
940
962
3207
173
129
799
474
449
555
7005
538
101
1557
175
234
1555
2219
8083
7422
233
182
2767
915
5240
1037
1261
239
250
3175
8917
1736
800
3682
9019
5267
3208
2018
122
9565
711
3242
2295
4381
128
1337
1484
4022
520
2493
169
1286
7217
1718
192
1521
6394
4800
7407
639
172
204
349
848
119
3085
9232
2877
127
286
11277
942
4204
16107
2050
502
909
207
198
212
348
170
110
112
2895
2315
4481
4177
3352
12793
7785
2114
5519
228
1503
8089
5023
1162
400
259
364
150
130
474
3995
773
403
748
298
1155
342
119
303
316
107
522
714
4016
1880
1363
841
2470
699
1913
1598
3309
9000
4030
7734
1725
9125
3572
351
174
1711
3106
666
3463
3748
617
323
9520
3720
4276
3799
115
1183
1669
948
1113
410
5656
129
5356
9235
2128
8927
718
951
211
387
1355
527
285
150
312
107
235
9381
643
8942
4048
1843
289
7084
1577
1836
1563
1171
8839
1397
210
1187
6763
4357
8979
11208
8158
129
5920
3946
5210
4561
8763
312
167
163
1147
11626
9371
101
470
265
117
115
1502
1510
4202
8894
9823
6483
771
8146
2543
13816
486
683
168
231
394
469
290
804
176
540
312
102
201
102
153
516
232
384
124
126
150
945
238
913
8785
5511
378
2351
137
256
930
919
8932
12565
142
5840
5046
2034
4411
3030
2261
280
101
490
320
648
1045
2362
1281
7142
8491
4960
233
420
309
310
1446
2047
902
283
911
309
165
923
304
244
173
495
115
501
714
3055
134
1141
193
175
496
6452
822
341
9522
5009
9044
2108
6839
270
122
8872
341
191
260
300
2844
977
7170
9008
2274
619
161
214
126
4648
254
110
219
222
436
128
143
609
1666
1141
887
281
309
468
9793
161
282
911
3597
281
309
471
3393
1251
382
8022
1951
2179
5212
703
1535
6720
5705
1024
1845
217
1539
106
2687
6919
5139
10596
9305
6406
1125
10307
304
3392
1207
1216
5026
201
172
108
105
314
471
471
2779
1128
1057
1107
468
167
215
3893
3075
669
160
1301
1331
6727
5137
4198
2356
862
9460
1358
1116
379
312
9662
3859
184
153
4953
682
624
1590
2018
1002
2753
2255
523
641
1181
118
523
101
1111
4270
13823
828
5244
518
188
381
1134
124
518
3241
360
4136
3572
436
1698
160
670
866
3794
5600
1740
1412
3389
643
169
356
4275
1321
902
481
4822
308
4449
284
1255
9335
5130
6831
126
7370
8950
1207
2459
4588
9440
3155
2936
343
509
126
169
427
290
11721
8981
257
427
578
347
4422
2455
3625
8576
4014
587
124
9284
4080
4742
8268
4846
276
459
335
150
106
192
204
192
252
9121
217
605
1148
137
369
203
214
1601
5165
1244
761
143
7490
1517
332
248
656
4254
5739
702
8107
165
2898
8106
702
5745
1520
2562
148
10990
13241
1977
1287
333
9519
2003
13730
1940
174
216
167
2253
135
1554
614
644
326
1554
225
297
11709
1218
137
1915
11291
7354
725
184
3111
137
3472
995
14201
9519
4950
6612
2081
2065
9407
2506
725
6896
725
124
158
7359
837
699
718
112
158
7358
839
702
725
124
158
7360
837
702
725
387
209
8630
2156
266
1070
1518
1476
3028
1831
391
10076
1028
849
307
173
1996
5382
1169
3513
2298
1253
811
1765
182
4392
699
3910
570
452
241
208
199
158
262
209
116
213
8107
2744
134
1625
7837
1693
1450
6672
950
162
212
257
131
8955
8960
5350
101
416
833
353
5099
9310
372
1037
2862
328
459
1929
1265
2546
8886
4430
607
521
1407
11250
4921
125
7604
2759
9465
1170
3856
371
2145
2557
634
1320
1524
1766
405
10856
4284
1567
489
671
136
1315
8158
7749
4003
309
257
228
6615
343
4706
498
678
830
2880
12935
13608
2382
1341
4353
7096
776
1182
114
1640
1813
438
519
183
558
288
131
112
284
858
1183
8047
217
7453
3321
738
419
637
136
1960
2218
2230
8967
277
2121
1132
1575
1706
1158
8829
537
2563
695
172
197
243
182
115
606
836
3968
4801
3919
1679
359
5771
5204
457
293
152
152
244
1926
830
254
318
1042
340
347
134
1121
588
144
347
658
2461
183
121
2317
8922
1381
402
420
450
1428
165
824
131
4264
154
1731
11753
1010
1795
137
6463
271
1683
141
236
3199
7598
2199
14449
744
1838
817
508
274
187
1880
5127
214
278
2446
6929
334
365
263
449
180
349
211
3270
188
334
396
365
263
449
180
349
211
2047
2053
1430
111
6273
10783
705
2512
561
138
808
4348
4240
4711
290
339
6205
4874
1647
3240
7551
1963
4302
4807
489
200
1173
132
12005
3117
622
365
260
696
4160
1510
6182
1311
148
292
159
131
1012
111
112
107
1055
199
196
125
2177
1562
4127
411
5058
538
1177
4012
253
237
420
9122
708
1881
3424
106
172
491
1349
1370
1355
171
182
731
1165
488
181
196
140
661
216
144
576
6157
5258
693
8457
3153
589
8664
1003
1835
168
5179
4591
510
2372
1731
248
249
185
12940
226
5503
529
535
589
574
423
771
492
278
154
6464
2463
1222
10592
2105
13776
6087
530
296
984
1265
211
112
4688
352
355
355
6517
211
1124
187
187
342
324
317
287
521
1387
1074
212
2146
566
388
326
1424
643
2554
185
398
1490
1048
1220
492
3265
8062
391
206
190
799
743
102
9439
572
4527
9140
2426
7383
370
318
490
211
140
302
14099
521
1559
387
233
173
694
275
829
2778
1036
9378
1150
324
707
954
13645
4270
869
1146
403
256
761
220
282
138
314
3093
106
1145
183
491
763
109
150
134
102
631
3856
1850
2147
590
7046
1523
121
357
4286
955
7947
4616
9123
10134
4207
263
184
172
2253
8812
4711
381
992
265
300
7199
983
7025
8844
2142
893
1565
1278
11869
438
1236
8718
4904
243
577
220
133
232
7471
8214
11706
1056
1688
1331
441
1351
2241
1472
1541
8594
1338
939
4481
526
396
193
189
167
2929
198
150
629
395
193
189
167
2178
4788
428
195
6675
6030
15578
1280
2230
269
1874
848
420
429
148
3230
833
419
429
149
200
139
2129
1351
8970
6222
288
1162
181
878
8837
142
227
183
138
162
605
1320
699
8210
2105
1182
2638
13862
375
803
160
143
1113
363
243
639
12526
2857
504
197
359
1128
125
712
905
310
1014
1472
264
9625
1730
3449
9524
742
307
5371
3596
1357
130
491
185
1146
134
3070
657
127
126
282
198
1423
9001
8007
5622
2511
12448
245
403
3280
13758
111
3601
275
5240
484
5750
7293
1609
8459
702
405
1690
2410
2634
1321
13795
6953
204
9088
1436
333
539
1173
4687
499
129
833
726
2657
129
833
726
843
3412
333
539
1407
154
3296
486
9289
614
3622
11041
109
3510
718
2296
403
2045
8942
7138
8903
2788
2026
1646
733
685
1187
146
696
1761
4841
3162
7294
5311
174
910
894
238
407
2370
1151
3420
566
285
117
144
165
119
364
406
758
5374
1930
4804
2072
1657
1068
277
5982
8980
2405
442
451
9468
185
288
941
123
275
9106
183
371
292
143
443
160
3000
369
245
717
190
374
340
173
480
647
6045
1131
279
160
1926
4558
462
3872
1342
121
371
965
178
4407
7102
155
100
243
269
536
149
815
1134
915
2604
470
285
976
9444
912
2248
906
2222
1664
133
872
923
3770
1639
422
1683
775
2000
6150
3298
8991
10142
451
3832
451
2116
1727
738
9424
311
748
9431
1470
1950
1181
4473
1763
691
4527
171
259
422
4807
348
6486
122
341
1268
2591
8226
5194
6271
1246
13826
13182
119
280
311
1015
568
9130
8827
849
598
182
533
135
859
457
2552
1042
185
1149
196
1762
264
249
164
110
3226
356
104
975
160
377
1369
989
215
162
476
1568
334
108
130
130
649
1311
132
219
235
1128
1354
743
7049
1276
2149
2991
5742
221
249
207
102
142
556
2555
135
2330
1957
171
1365
9104
1164
8858
5347
8975
1352
1064
285
135
1010
123
219
233
706
1473
7556
1999
4958
124
253
267
184
311
111
2228
370
173
389
224
224
1121
375
1022
721
116
574
471
5102
9421
4312
7346
1403
715
239
350
109
1863
239
1617
131
402
1670
294
3031
1713
5901
11768
3277
3715
1682
7561
1281
14830
3720
1726
125
102
357
146
231
121
9431
3172
1595
4396
8968
2600
750
1225
424
119
192
1238
9463
345
112
129
145
10810
1956
519
842
160
116
410
295
498
101
138
493
161
255
428
112
153
115
106
154
414
159
8452
2966
2791
7646
1200
2979
496
163
831
868
2155
499
163
831
868
848
3336
4006
6585
343
343
4637
775
870
4735
9395
4433
465
2951
465
112
6176
8441
4531
182
175
5163
9412
6539
1309
2043
118
525
772
525
3216
2625
5034
748
462
356
3851
1584
5630
4960
1703
8874
207
2949
100
309
622
1146
170
2478
7352
2905
3597
202
1619
9102
7564
2513
1249
943
308
872
2211
299
1001
309
10375
180
571
121
299
5915
427
426
376
121
299
3040
1807
3163
2771
1391
103
224
126
154
1699
1038
2889
3697
637
318
2123
3597
1337
353
2877
611
264
2154
1032
6255
1087
5043
1772
1486
2522
11398
1867
160
373
2309
1082
341
1696
13600
5736
5290
953
147
583
943
152
234
179
139
5047
7298
548
1143
389
385
366
182
632
197
774
275
114
321
718
556
315
377
255
1033
7443
312
101
1211
987
348
675
1218
764
4418
547
2313
9299
2922
1334
492
675
7255
1304
746
7784
1678
576
117
378
318
115
1277
148
186
3902
1334
13854
3583
9546
4846
1899
1791
1250
2283
13688
6767
1186
150
5388
4987
5282
1838
1196
404
9357
1993
360
2549
904
429
360
5366
2092
12506
1096
116
209
365
486
618
127
2308
8894
6864
421
8379
692
5310
250
371
393
448
1119
340
2623
9353
3239
280
217
121
489
198
1144
134
3104
107
198
134
280
107
421
4175
361
966
6802
2273
399
134
1146
184
520
100
5086
173
955
3135
5531
9326
660
3962
1213
454
530
152
323
268
417
1454
2827
887
3660
7742
111
466
340
1183
131
186
1350
315
204
659
343
224
372
457
1225
9391
2390
466
340
1183
131
186
1349
315
5886
2691
185
3284
4674
1885
735
213
283
400
434
3222
724
165
284
181
596
3422
1776
2663
6526
334
246
6674
2418
545
890
905
6107
1204
682
112
158
204
734
2751
710
1301
1703
1263
797
101
1774
9442
5242
185
4729
8183
703
5193
8638
139
152
4432
140
6050
1116
5763
9169
691
7501
838
752
3234
181
1958
2226
710
2447
4682
1412
375
1135
397
333
1455
1320
1361
1157
3428
2112
2144
13616
790
657
131
173
388
216
444
304
151
214
211
410
153
3785
9531
4505
1044
7399
7667
3668
5192
230
839
1855
998
193
542
2096
3701
998
193
543
632
5418
1476
2526
2219
1450
7507
1154
2485
360
8526
359
1114
6689
5007
984
1306
3893
149
165
1108
6431
289
360
1836
9010
2517
737
685
1135
737
1003
7365
4263
3157
145
9565
1213
8985
758
6407
794
638
1209
9082
2481
1990
6702
515
718
1082
1170
4742
354
356
217
4022
8665
5284
4774
143
251
218
737
261
368
155
555
1582
134
8138
114
197
514
123
631
685
1166
124
532
100
453
7355
344
305
578
326
435
640
146
1722
1456
235
1023
7267
756
8819
638
824
299
442
187
132
246
194
399
843
501
7373
3337
974
1353
1107
2574
1182
4548
7669
1417
1576
9804
1060
315
337
7479
153
583
1494
242
8604
9137
164
315
682
119
125
1533
9109
144
353
1066
3894
891
125
128
555
147
125
208
189
3923
147
125
208
189
3922
147
125
208
189
1969
5670
171
4734
4208
108
359
422
691
901
4954
15036
124
9124
2997
564
239
404
1197
118
11426
627
151
314
727
1074
466
5988
9145
3177
709
523
213
139
121
2096
1013
154
3403
386
186
134
177
174
103
6449
9381
2460
6449
9382
2459
4855
1649
598
9335
1437
9688
3957
6427
762
515
196
115
2741
298
197
4220
131
801
495
173
1150
149
3110
264
129
282
673
1300
1478
497
1187
5487
1098
8891
1858
3223
460
11738
534
244
5482
534
662
11243
3517
211
473
507
3524
2865
8941
8053
7436
1620
454
349
464
503
14442
3031
1988
6591
6509
384
433
1390
8624
275
230
430
1399
1943
231
135
474
111
6415
865
1511
791
126
3612
8833
651
266
146
1446
2115
726
100
426
208
404
8948
906
14106
7318
1673
576
531
194
5096
295
183
216
112
678
240
131
2025
724
324
377
458
3298
9518
311
8942
1551
207
5838
564
971
7275
170
121
252
193
215
2446
4710
1709
679
1154
176
1693
7487
8970
1307
677
127
1642
207
214
122
117
130
495
244
292
409
118
116
416
1875
296
2645
1345
322
8874
548
685
1102
8928
7445
124
548
167
140
320
1186
111
349
1184
220
126
2424
1789
198
2539
386
1832
404
236
1930
519
314
1627
120
409
638
141
341
1882
131
119
103
475
1186
1158
765
1298
199
395
120
103
240
5022
1312
5791
3008
303
207
153
135
113
626
472
482
535
431
8694
118
8898
265
1846
126
113
682
264
5468
466
126
113
681
274
448
126
11993
9109
1201
1254
126
435
1336
280
128
126
903
330
8934
505
1312
2220
6644
2218
2541
5398
2203
4847
842
479
6358
5778
4516
1406
9346
511
3033
6851
4079
3990
2016
3741
1351
628
180
354
131
217
291
489
4897
131
139
498
332
394
1820
144
1031
312
223
4583
2993
8931
2706
1058
11140
393
1103
359
328
8176
1111
447
344
1428
2409
5271
1025
182
420
909
1302
455
216
3651
9948
244
211
13932
149
171
644
5873
1103
2097
6037
108
9257
9863
3264
2184
450
5472
3770
450
155
2852
925
4811
8891
3716
6952
8903
217
1089
594
333
8074
1061
340
345
1435
3043
7920
143
2012
205
223
5248
150
383
1088
526
170
6555
6628
7479
1598
569
9367
2010
943
1207
144
172
298
749
1238
280
487
183
1131
111
113
3104
295
9050
407
149
280
190
9134
2964
9221
138
185
784
9011
216
4593
1246
310
7497
2024
1259
1921
6309
440
481
2423
1549
6947
1733
104
149
4223
131
807
132
111
214
150
3679
1967
8758
4354
4655
1113
829
197
480
322
6872
566
4559
183
8970
129
840
218
1232
829
176
812
137
792
305
149
134
119
2485
280
246
253
4516
551
9330
1102
1297
499
633
411
8967
2270
9146
1726
1926
4432
490
495
2158
1256
831
418
4373
5047
7377
9422
4941
1592
5210
2431
121
127
371
3664
2455
761
143
1178
267
137
686
7124
677
8057
9471
5763
357
345
228
4243
2093
302
2559
13911
2020
1026
181
3899
13684
1185
294
2054
8957
2231
158
195
4499
7657
2048
9459
407
604
393
706
152
100
108
12675
101
649
7681
197
1177
5571
1166
2107
596
974
275
181
7362
1024
126
3043
108
127
2132
4822
5580
442
1988
444
724
272
652
153
350
6536
2045
474
13991
101
1155
4680
346
6523
4351
2719
1223
141
5715
389
451
372
943
1390
2866
122
1214
1460
5105
1487
1790
4236
1561
1013
7578
738
1695
13718
2324
114
940
139
148
819
1271
1377
379
281
8934
262
332
9469
387
270
9195
8884
201
295
125
169
5520
654
913
532
9292
4760
1159
371
185
2494
4765
1524
4089
4785
300
2509
4728
1322
2228
4106
1885
1326
3088
1328
4838
6939
2788
3416
3656
950
3448
9354
144
698
975
5290
8797
1550
444
1887
238
1536
8886
12504
4157
8909
534
9367
265
554
325
1251
478
644
923
169
2790
6662
2875
8955
10646
137
2121
2139
8941
6316
178
142
307
140
724
429
10188
9445
3085
205
4627
5881
2434
2695
3565
5005
7254
3947
4542
1239
2405
170
8993
1582
332
167
8913
521
1169
370
330
4741
8957
4751
1318
9305
217
103
216
4002
226
1892
137
301
1554
561
583
397
179
113
147
4972
6655
568
2776
7231
6744
1204
529
523
189
248
170
1038
362
104
159
2501
496
174
161
1289
3744
9526
8920
1553
497
201
6105
601
14456
2559
2509
350
4976
156
198
126
247
672
417
1899
168
101
166
267
1219
495
359
358
1440
5457
8867
4002
1185
553
312
764
8389
231
301
15375
125
135
276
143
105
1866
562
541
267
173
204
104
613
784
479
216
1936
706
593
368
12554
9313
8910
3700
191
180
778
1298
216
12487
184
113
116
1406
543
894
13944
3936
7200
219
1228
241
8504
5112
286
428
1868
311
162
171
3146
185
7793
8882
2225
831
280
309
934
3249
1579
296
441
2430
264
282
502
182
179
114
259
426
212
9215
542
254
1069
1285
264
517
216
1298
9175
4116
3908
9328
2265
5099
4902
426
1851
4520
3691
615
901
13770
1244
263
911
6874
2945
259
2865
843
1419
1042
1513
123
293
9298
8938
181
793
290
9453
260
309
218
184
336
342
113
329
5692
4540
322
188
492
382
612
1231
355
1737
171
367
5505
4000
719
114
9266
648
1359
5782
15632
7545
438
1030
634
268
2714
6024
7988
2935
6748
272
687
8588
5314
877
2523
622
781
9174
1913
1536
522
132
112
1026
2992
522
132
112
1018
165
7056
2572
527
3611
1030
5695
911
1629
226
141
225
195
208
221
158
9410
241
128
2973
226
141
225
195
300
263
405
126
737
2225
1231
2045
875
691
325
452
950
1048
6871
9052
3443
8818
6981
3991
1869
1150
2616
501
342
187
9394
110
3053
971
146
865
110
7346
1248
1596
101
163
126
12635
8905
219
1858
1422
1155
311
11485
652
455
6423
331
4646
517
144
494
1398
2092
1350
2598
9313
322
204
2259
244
548
154
8806
244
549
154
990
3033
2445
3797
9711
6721
1616
11816
8929
3335
5326
2673
9769
11016
2264
311
9784
14778
5110
1705
9111
3703
5957
5235
552
305
3297
8909
436
6934
8889
2586
284
5773
123
330
203
9422
185
179
881
458
741
2854
2830
347
424
354
201
1536
504
158
746
195
115
124
3314
509
737
195
115
2035
8708
284
1393
8558
1535
1568
613
1149
1371
7785
8087
3835
9273
283
1273
420
252
9403
108
239
1223
948
286
4292
13993
314
9001
867
7888
141
7863
4738
240
254
4532
491
7422
2634
138
3962
1402
163
110
9477
659
1574
1255
209
1080
220
153
159
481
598
127
1091
124
932
125
8924
3855
1576
1288
196
1111
163
815
795
701
144
5535
1093
5109
1208
1186
421
309
133
107
879
1289
15393
2034
1002
3587
1152
877
3224
637
1359
13591
469
1336
1973
982
1467
1115
5689
8212
772
5516
1920
2682
385
861
3965
2411
108
125
491
367
309
340
5884
108
105
491
366
309
340
346
3426
332
434
176
3062
11768
1396
1417
696
2392
3267
3854
479
1418
971
1222
4713
4299
3839
3763
6578
910
222
784
2257
954
3261
1220
4245
1568
2283
121
123
358
630
134
283
2199
1240
1281
2985
9184
5332
700
2246
359
694
482
170
225
180
138
138
359
5115
691
482
170
291
182
138
138
359
1604
3786
1877
4723
106
756
131
1170
733
803
3946
14282
5050
365
508
207
4127
319
318
6509
2571
1492
272
129
147
154
237
221
136
131
153
1217
254
173
340
249
102
8924
290
354
297
488
886
366
1716
243
2178
4550
1210
942
470
212
1241
490
2486
381
280
1241
490
1584
813
6006
5356
599
124
809
9596
386
684
522
563
284
200
4838
1913
484
1769
1119
9421
1127
732
2495
4020
3695
584
840
9209
143
143
143
1545
1275
167
269
410
145
7297
7345
6290
6808
353
4790
873
5959
1088
2173
151
2290
8609
232
1981
330
438
1182
1044
1603
329
184
620
2211
884
538
174
1564
260
1814
265
533
1946
269
107
149
135
595
6037
964
7916
1530
487
488
2532
171
226
126
392
11175
1412
3759
4731
588
198
300
230
240
616
180
404
269
235
439
1219
1572
8248
3211
6872
5178
3804
171
2077
9581
6793
481
3983
9416
1507
1822
176
207
13725
168
168
1327
392
9515
265
1417
262
128
239
1664
127
102
474
234
398
5034
793
127
474
493
163
1261
565
5833
256
2581
1155
902
113
216
357
3592
257
2893
1891
6185
7295
2697
5956
2963
3746
564
204
9407
5330
499
290
4756
350
6492
9811
2809
13404
3602
684
488
180
1173
112
117
3091
205
282
131
280
178
141
193
1950
121
242
233
1583
102
109
294
2075
8927
4014
2049
1752
2267
539
2399
213
3043
539
1494
4098
1229
3742
574
8922
5450
3830
9510
8542
8751
114
806
130
4301
126
310
198
436
2028
113
262
3691
4466
158
5778
1192
115
1144
599
542
4395
281
268
597
146
1196
686
597
478
647
12918
1277
588
298
1119
380
9320
1500
2147
4096
112
515
362
252
454
191
394
146
1811
1659
1601
4819
3758
2043
289
114
146
159
253
281
943
9408
2635
1383
871
167
13553
1645
1169
2821
671
2129
157
222
678
159
2056
483
647
4158
8957
1163
702
7080
551
130
355
575
565
109
122
307
323
4446
5640
300
4957
128
1521
117
970
9195
224
196
2893
7432
5261
232
7703
4438
633
812
482
261
279
894
211
1097
1388
343
173
389
144
344
279
894
211
1097
862
720
1853
410
352
115
463
398
165
480
1027
13662
189
2865
2436
1355
1196
634
2952
9537
2255
1075
1356
614
796
129
263
3268
1212
796
129
363
1825
121
1001
854
235
155
335
138
969
1972
2475
6309
5169
2450
7681
6469
4941
2132
2246
2159
3804
371
3040
5390
8922
2497
855
12787
307
126
374
780
440
255
140
225
553
270
1422
590
1384
414
7006
2303
151
432
8610
5612
9170
1291
454
14023
1689
145
1342
542
225
7670
2178
158
584
115
266
190
268
135
579
171
115
1132
482
2597
154
446
546
170
607
511
2032
3537
543
766
6588
160
2407
8959
6257
9269
335
722
934
4058
4808
745
562
3345
8525
3166
6875
5131
10544
9576
3451
408
2031
1028
7473
890
902
656
8604
2431
171
1919
2223
902
2274
749
337
13932
721
935
4058
4795
745
562
3345
10297
6608
477
1352
2035
939
3608
6429
672
115
7494
6117
1144
444
279
1012
310
148
925
2055
167
133
192
102
239
193
268
180
244
279
260
243
291
974
913
6074
1533
200
1174
2125
7008
8954
105
653
3576
5608
289
456
619
282
583
189
259
167
103
291
3615
8935
2817
2041
491
474
183
122
1352
162
4290
126
829
117
6928
202
7837
116
371
2081
1493
570
2315
4708
9184
6911
4735
3851
2057
6808
532
1622
111
226
1142
116
670
273
176
134
8961
106
527
2435
783
8955
783
691
1248
706
2397
1422
245
13528
1213
462
446
502
144
215
164
1443
572
3947
8267
703
5459
4430
11866
913
392
3733
1821
522
2014
2470
1942
7561
3002
131
206
106
455
642
479
645
1054
199
206
153
116
137
267
587
102
138
138
156
712
281
1207
118
3944
821
8913
3380
4960
3954
1964
1268
5674
4668
325
3295
1124
2915
105
321
100
398
7095
8409
1435
1801
4420
657
368
749
2960
7339
919
1642
409
469
147
828
234
128
553
361
489
891
987
397
117
652
614
244
250
1860
104
665
820
131
4257
244
415
9500
2908
5941
640
1295
218
198
8204
702
2849
2392
539
9102
9469
174
1285
2176
1917
980
474
236
281
217
464
4676
7915
490
185
1138
131
3062
172
334
13499
126
271
164
3424
2635
8100
703
5400
7154
4068
5912
123
289
3716
141
429
240
377
256
3931
208
1254
146
470
211
1285
483
522
482
3808
129
1016
171
135
112
353
192
886
964
1152
1622
4534
1233
1453
1067
178
1015
196
195
440
1230
6861
2473
5204
4734
488
611
3314
138
400
114
172
185
134
4029
6761
5426
279
557
7568
3414
4004
2980
3666
8965
452
1043
527
333
8121
1113
539
333
1455
2471
5148
4113
679
1235
2984
701
2624
376
1137
397
333
8099
1123
768
333
1455
3302
142
110
7382
319
356
1297
719
126
4182
2480
523
686
1172
124
8994
552
6810
296
3589
3946
10020
1756
3086
842
1756
1719
104
3689
5065
1686
9000
1799
368
1581
7469
5376
3238
3349
135
4289
2821
613
731
1034
371
450
517
113
4199
4005
4459
3480
4552
8933
735
3852
3343
6899
866
5419
8940
2312
1451
315
374
1140
8133
315
373
1148
434
5785
400
140
4775
6497
198
582
124
9359
3524
365
117
924
493
6193
8970
455
1277
1317
2446
105
5670
2843
127
108
106
661
554
172
684
1143
104
224
576
2933
324
140
1178
5636
104
445
446
119
446
317
185
121
494
175
1145
106
3574
133
280
9273
268
523
211
444
2553
8899
6014
14006
441
9091
538
190
7345
768
9102
154
5790
3421
4287
937
7907
5122
4069
127
103
395
555
4851
1695
4052
103
9314
184
2702
189
170
8798
556
290
8299
378
607
269
159
228
1087
1072
719
594
2664
442
1989
504
733
380
606
167
352
6565
559
269
159
233
568
794
171
1199
651
626
154
557
521
9102
203
143
585
979
5902
5881
223
209
207
579
314
372
133
206
181
290
120
954
116
6306
1034
1039
9200
11245
565
5802
1327
1004
2244
132
141
2222
4808
122
132
141
2224
148
8955
1381
3578
9308
2434
6373
491
1176
408
349
8209
1150
408
349
1440
7401
1193
1564
3551
9503
425
3980
585
5874
204
355
2760
638
1374
1379
562
9420
1233
3146
211
117
107
288
100
558
903
564
2800
3993
628
716
3000
287
316
192
2960
973
8953
1572
3496
4035
5637
2762
9432
6384
1305
264
963
100
402
8946
220
106
118
151
131
106
2997
485
1028
4001
4723
1051
336
184
3276
1075
184
110
150
106
218
809
13398
142
2354
2602
317
1034
582
631
582
1034
295
2605
2773
458
366
416
322
1259
140
110
150
1623
4547
105
218
4250
669
1144
3300
672
863
167
376
160
102
143
2919
8401
546
4305
351
351
351
6644
2871
9108
2563
159
5101
627
220
6947
701
5328
525
333
1084
923
213
1171
1128
1081
1523
1086
104
435
1337
4859
2913
618
3383
121
1230
3258
1345
1951
1334
5847
5361
700
8198
6793
3793
1406
693
914
213
7274
4255
5144
700
5271
1146
2384
11322
2087
929
258
1045
258
124
119
113
150
1099
257
143
3267
4055
113
9078
7784
1322
12146
321
1220
5041
776
1102
2823
814
391
108
1064
11411
528
6275
1339
349
1094
156
5847
14987
1972
349
1111
106
2626
353
768
8889
640
4579
3289
1274
994
227
2062
13853
1131
171
1579
125
928
122
745
192
274
450
1062
771
100
4294
253
276
688
521
643
171
1402
6052
4500
14843
534
1552
4688
1196
4775
3355
1637
2694
739
395
115
103
176
107
218
116
156
650
451
4693
1307
9452
3065
5146
340
13583
7851
5816
2225
135
321
138
103
2995
4488
121
441
1054
13713
154
216
126
1161
146
1302
188
494
227
9198
1708
430
153
2208
9368
4360
1371
4893
912
9460
4790
312
336
130
9503
13371
8873
154
347
499
462
269
1045
279
3257
460
249
1044
279
1537
4069
320
208
573
136
109
876
2349
8960
1512
1288
780
7546
1974
4160
446
171
163
105
145
5225
289
133
5975
1306
3663
883
322
471
4326
208
929
358
610
245
152
167
1126
248
435
193
136
205
6451
1468
1509
2794
109
411
571
293
1793
11666
7527
8310
7453
1236
1700
989
8964
2731
5475
100
104
201
1497
5530
1235
157
1215
8970
240
8632
331
367
143
1338
10136
500
6319
1600
5304
161
360
1072
255
236
133
3673
371
162
119
7688
698
11844
2416
2584
226
8500
2609
2202
150
129
141
104
216
5653
587
272
310
1989
7540
160
13659
310
124
158
531
181
9205
114
3726
7456
4691
3593
524
124
1129
404
239
525
145
4453
9201
641
8903
4908
1032
262
1657
2282
3715
2993
161
549
3523
434
488
3261
6207
1094
7498
3723
320
301
479
495
1637
8860
1800
137
428
208
237
7493
1851
2413
6546
213
8129
712
4907
9433
335
104
123
238
216
131
104
495
1919
2680
250
2343
104
122
101
158
161
131
104
648
308
4116
128
258
478
355
486
6320
5034
422
1157
5104
5725
1381
149
170
5761
8989
2395
1885
2787
1285
6739
220
172
182
843
8932
13982
296
970
714
707
121
1206
726
707
13274
1017
898
3051
178
1976
2364
898
3051
178
1976
2365
898
2274
902
6891
116
1081
120
456
2578
473
569
651
417
1020
8551
161
8928
1938
9169
11172
142
135
100
101
374
524
4244
1218
462
4736
272
4754
6818
9100
6133
1843
1166
873
535
967
168
3878
1909
830
487
284
100
248
474
389
691
1187
174
2247
1188
1342
9535
10277
475
5560
827
4319
415
4824
259
5369
1160
7507
479
1584
5693
1659
150
147
281
136
8865
142
1990
2605
4342
6281
491
1146
389
349
8221
1147
363
336
1454
683
1128
123
1173
110
615
1361
246
602
865
329
786
171
4983
8920
172
1147
2596
1688
5757
9458
814
4865
11560
8689
162
8965
571
5800
1222
1877
4741
353
1711
3063
5616
169
1733
510
2344
1997
156
641
2658
1153
3586
5920
1029
420
131
138
260
379
133
359
1061
237
507
1941
3875
162
706
2990
238
509
139
2813
1565
1353
257
202
5090
1316
257
202
212
4168
108
1864
10057
3752
1105
114
1100
435
2056
7007
574
630
574
133
146
135
620
321
216
652
497
444
1525
1522
9531
2467
124
479
1698
8965
268
6665
6569
1720
1049
2321
335
1862
4676
230
938
3121
3100
3361
8327
10631
142
1547
7208
2806
8927
2669
7477
754
159
3673
251
4226
130
743
185
5703
143
142
3505
256
150
7933
8673
2444
359
113
161
538
1227
200
119
1266
657
901
9490
1118
5241
1210
953
4285
395
417
5171
693
8280
304
960
388
148
1445
666
220
3934
347
4736
2226
3953
1858
2396
2431
2714
7959
6934
1309
130
2018
2325
1984
216
6163
1381
156
398
339
111
2839
2188
5700
1609
140
114
2428
242
881
146
6952
139
622
556
340
2234
3609
4860
756
194
9247
5076
487
4357
256
276
333
265
177
120
225
109
404
9473
462
1423
418
9397
957
2152
7251
1283
466
101
555
619
218
410
219
493
623
224
329
410
406
2225
858
7323
591
847
863
589
533
244
225
455
12600
1630
143
1163
278
170
1225
540
684
319
1594
3079
5716
1143
112
8984
2583
8931
1528
7030
8870
2386
381
433
203
637
105
270
929
108
127
337
1255
5236
12008
1331
7367
2837
12832
14301
6021
9272
3182
7428
149
1803
931
303
1397
136
291
684
4840
560
599
4607
502
508
2858
1188
805
9114
1386
9048
1652
2383
5453
1451
316
415
1091
8220
350
532
1087
493
2325
1439
350
529
1214
8159
348
519
1126
227
675
32203
114
523
508
326
789
1218
214
138
196
1282
1068
218
615
116
348
5172
3615
8185
460
1402
162
374
684
1054
1454
1372
1096
935
416
146
313
452
503
3620
1870
504
1481
613
1587
161
373
684
1053
1454
1372
294
7689
1562
1111
285
6225
813
416
2634
1919
3699
8890
1693
7824
3270
1620
1004
6645
357
354
4740
647
268
697
5574
351
118
141
104
1884
106
239
801
279
279
1116
8446
455
8921
9163
2418
106
202
423
1895
5030
8916
1923
9372
369
1938
1068
463
309
312
1459
1388
1336
7882
1999
1205
913
245
166
491
184
1122
105
3088
653
130
124
282
1060
757
9525
6603
4068
4495
9445
11084
1480
299
301
204
157
1227
107
683
259
7359
990
9112
2189
6081
3599
5517
680
2704
2281
7402
9233
1543
123
152
349
8634
3605
1183
7408
9508
3735
1810
2650
546
9362
1631
3612
126
4095
4862
215
391
3933
5336
702
8097
4033
4576
7515
10445
205
5832
4426
5386
1337
178
222
150
455
390
196
151
933
758
935
1916
109
325
2579
1482
131
776
6743
4499
8980
2842
1119
1851
9117
2036
3754
9037
749
1873
2903
174
468
874
427
3219
1386
5887
3445
2645
2718
2761
1589
116
141
102
2215
1439
4051
7227
8729
5852
3288
1183
2731
8730
5855
3288
1183
507
160
1145
106
3011
716
192
282
223
480
1044
553
349
8235
279
1117
606
348
553
733
607
348
1437
4481
15407
270
3517
9266
1387
1061
3947
2296
1063
9552
2779
869
2157
218
550
4796
3359
455
9266
5721
746
2213
2328
196
113
1558
1525
1405
7830
1524
1405
726
3874
9127
9476
242
1999
207
268
1145
168
666
678
1655
9249
7577
140
478
367
13690
583
4256
481
4555
4852
151
601
1133
3085
177
269
1459
1977
1132
2272
525
855
9167
2425
8968
1276
658
2073
1891
8954
6442
964
12162
7512
1504
114
191
1264
7257
1155
1619
336
157
439
3820
9090
2599
1631
2346
603
9326
6382
115
8916
173
143
144
119
752
1309
615
210
111
396
325
297
1147
814
552
9323
6821
14536
2192
1357
2516
1504
415
167
100
744
1073
699
8968
2309
1051
9778
1901
456
5885
368
4694
9522
247
5201
8202
190
206
110
1460
166
4531
2293
518
521
316
1455
3942
165
324
376
1271
1183
198
554
872
11528
4042
10875
657
3241
457
187
2970
3794
5520
5584
8942
149
1255
176
1509
6546
157
112
186
180
1394
168
151
140
2597
5181
6432
3564
836
5493
1488
119
142
728
165
526
5559
119
142
728
165
522
3453
9477
882
374
613
252
274
245
257
9014
25647
4823
444
373
348
122
11740
119
224
8028
378
163
1553
839
1193
317
135
388
793
200
1133
13667
1765
126
362
1083
303
143
257
203
164
626
6562
185
5021
1356
3719
474
1574
700
8116
2714
111
623
627
129
388
118
787
5176
286
189
1576
595
783
111
460
127
5894
2985
969
146
1158
832
258
3829
7368
258
1559
413
233
3434
1546
413
233
7365
225
633
179
7387
627
127
774
998
1498
5465
8043
1072
2412
2597
1527
1583
960
521
693
337
148
278
109
405
109
9143
11735
213
432
128
135
470
373
2035
1653
402
559
347
570
5516
250
402
559
347
567
2546
6046
9134
2670
2767
484
128
135
486
1763
151
962
199
411
104
129
725
342
2904
7833
2786
6481
347
4706
6843
1737
844
226
176
173
1923
163
378
138
197
342
351
100
2014
9048
2263
11747
2855
6304
10688
336
223
195
367
176
126
131
132
179
347
1926
3208
2735
12581
4654
1998
478
512
1092
1092
1092
1092
719
690
361
5981
882
2232
116
230
705
198
240
1081
107
517
124
1138
404
249
523
1450
199
218
212
643
2004
249
1239
8307
5959
342
636
4503
5277
530
6102
1470
345
326
1078
6197
718
8112
334
408
1126
383
807
5169
703
8277
969
2712
3184
2937
116
643
1676
1767
239
168
134
905
234
282
1450
5874
383
3420
4686
351
410
6809
3088
3951
3788
2711
772
234
10418
113
122
642
176
477
605
701
12800
2050
269
7478
1047
1117
395
5215
295
812
6257
2751
1556
1420
728
1259
1550
251
11477
375
217
302
328
1381
468
126
276
453
313
194
822
531
417
949
14112
4326
3951
9828
3122
870
201
731
827
5493
244
455
267
404
4159
10079
157
1435
107
6338
2769
2092
110
113
191
943
2150
8228
5973
4432
483
7723
131
209
1171
6667
583
406
281
345
205
3859
351
3194
1145
445
7449
1410
9175
7916
3741
8938
4881
1457
353
205
6638
8956
8766
259
360
5369
9014
806
3172
3166
124
246
111
102
3600
302
1820
4923
4811
3889
1006
1467
1126
1247
2036
3864
1267
149
1574
1914
3275
9466
6144
7175
911
1414
9474
778
3793
371
127
121
5438
679
268
998
6147
266
998
1866
2450
659
8949
6235
5194
7338
425
133
134
324
1393
568
3833
1014
3277
497
316
242
399
157
109
1519
1421
661
126
704
2591
4357
6452
4201
670
203
5905
669
641
1549
3373
1384
2020
779
2166
9530
783
600
369
2691
1745
10168
7547
9433
2812
308
473
171
921
6876
9344
106
1696
2396
1916
362
198
170
179
114
526
5678
362
198
170
179
114
527
5678
362
198
179
114
616
593
131
9209
6839
4942
9209
3609
4692
103
711
1424
305
540
7795
353
1307
163
499
362
727
3885
163
500
273
727
2139
3398
547
9530
3515
3477
3717
1261
1120
8908
215
2807
1514
877
9197
2605
419
387
6935
9506
2669
6951
3893
8737
8872
2410
6454
9466
2478
186
350
158
115
8912
936
100
5673
9472
1688
180
105
537
419
402
226
290
266
105
414
2853
3621
1299
7952
219
1570
7258
372
560
1011
178
1600
418
5486
4438
10761
235
235
1994
3535
3405
12541
5623
1393
7112
197
4558
2527
316
611
2623
586
9184
586
895
13973
12836
2200
6874
5138
502
8954
4484
199
2731
2510
304
419
184
1673
388
1590
4034
663
364
387
5607
701
184
982
6590
823
170
401
149
394
118
325
1120
167
125
561
327
147
104
7383
1419
904
1490
345
775
222
320
1244
125
1032
382
565
1813
360
467
407
133
109
514
1817
319
881
611
1120
867
1316
8208
933
9435
345
761
1921
308
456
189
530
3228
274
362
189
6925
7443
1914
3940
5142
807
496
3364
3921
322
346
9456
121
392
134
175
102
6995
8907
7222
9300
436
111
305
147
282
134
437
3082
131
1136
203
499
4476
729
1526
11575
11985
1415
109
470
7284
2300
100
781
346
7851
2668
8842
880
461
707
773
338
1046
132
448
366
368
1272
677
801
1694
784
387
424
291
207
3090
421
695
2284
5071
504
101
100
280
8310
701
315
411
3840
332
257
124
309
266
554
1455
532
2169
290
107
333
117
169
205
164
209
6907
586
1849
8051
6853
5207
935
6533
559
454
1592
7509
670
3147
6312
1265
678
1866
156
179
118
134
152
272
147
200
482
1360
2399
156
317
118
134
152
272
145
207
513
551
12032
6288
651
682
4342
126
164
1171
746
1094
121
149
412
868
5100
5016
7314
2876
1596
4856
7532
1058
2783
1149
668
2578
6159
6320
2132
3788
447
2950
5828
2608
2294
895
2326
4036
2912
1838
4327
1582
3431
4570
431
2859
343
3669
5118
5884
519
1128
220
7872
8310
1389
7413
2888
8981
4736
1192
1093
400
228
148
192
165
239
129
6588
1450
153
272
9457
352
6161
9507
873
7892
6885
12818
7915
1464
1750
6744
719
979
1451
316
393
1055
8209
184
7384
206
642
1025
492
8453
1089
163
1468
361
8937
7073
171
199
9754
1914
1038
8248
1590
10263
1325
1499
688
106
118
348
2026
117
436
6706
9430
2567
1580
4397
292
129
163
121
9023
573
1425
515
1099
1296
1155
802
2242
888
1208
9495
1042
919
495
1261
5268
663
9337
2590
7571
884
489
125
498
2451
11468
750
625
394
506
771
181
778
1663
992
441
309
220
3529
1222
934
309
133
185
882
1658
682
927
8829
427
2936
1472
583
1462
13850
145
6407
8950
437
819
2841
1377
8932
8141
6456
296
444
445
794
447
5629
794
1862
453
7311
9298
1741
135
117
448
618
1210
118
228
318
2458
5506
3308
229
297
297
297
254
225
279
5210
1286
3811
9443
5308
105
3875
142
9062
339
5428
698
8382
7199
6553
9309
307
4307
8961
2103
2099
1934
890
2219
559
647
7277
7411
1917
1230
1138
178
706
565
2956
6400
8956
3937
3026
8997
2766
7452
4428
1039
1176
281
434
337
145
726
170
134
3415
3040
1179
2813
9066
1657
149
292
1165
3489
132
2467
2106
3789
300
610
1250
4180
645
680
101
301
130
546
268
590
400
3942
924
1364
335
329
221
1062
634
4003
486
2041
348
350
1458
1082
516
217
111
1307
182
365
1285
13549
1281
721
155
8813
1204
1640
8187
700
5250
10449
1703
299
197
117
427
190
204
1981
413
333
221
579
827
7425
479
718
141
125
271
215
311
519
1423
2580
1453
2524
1116
563
4438
2499
567
124
1185
1103
1307
492
214
1520
1440
350
412
1153
8077
349
409
1147
375
223
364
140
928
2749
973
837
8968
344
20313
13739
2632
536
5263
134
134
113
5487
6922
9060
609
5079
1311
3549
2354
5246
11789
1132
118
5051
4131
8636
7347
289
3200
4450
126
511
420
164
357
154
2784
179
1593
2155
1283
1034
123
4254
7480
5299
6541
2648
7324
4097
1031
180
126
6235
121
344
1829
24265
369
15165
7509
2458
1133
673
978
2199
2259
825
8495
7545
2282
228
4617
7894
3389
5075
334
13549
562
671
1654
14640
1062
2351
371
144
6443
943
293
1516
8945
593
1566
1391
367
383
113
1829
537
9336
878
6177
2012
947
582
719
960
117
512
281
222
134
337
105
332
260
685
3125
899
130
4452
2010
8807
547
8951
8837
407
3955
364
3429
5120
9423
650
7571
1399
1312
2452
972
146
936
1587
1312
2463
972
743
1401
782
5969
6654
1797
1525
8057
1489
245
1666
953
2107
449
9067
10462
6794
644
406
8974
2254
157
397
815
7958
6953
8927
2451
1022
104
868
13359
142
457
1211
611
164
181
391
491
592
277
7444
238
1282
1056
171
349
684
215
512
167
130
185
1009
527
5943
2063
7320
2856
4731
3264
8660
411
647
249
843
14957
422
116
745
113
1430
8448
700
5356
493
1012
1455
333
526
720
8136
333
526
1226
386
13107
7370
853
115
1851
1468
1467
8727
1458
986
1400
8978
4215
13618
14166
117
303
155
1139
576
3127
198
4074
693
107
389
1349
700
810
7179
224
2755
1147
229
574
202
126
1252
376
1212
152
528
617
849
538
104
781
873
9057
573
3613
4757
9373
5360
7358
2292
9448
496
1168
389
349
8239
1146
389
349
1461
252
3915
7236
236
305
134
189
735
4246
545
138
101
648
120
321
117
9482
3418
6655
759
1564
1736
7533
302
279
1275
995
801
9313
730
106
717
890
440
126
183
120
127
479
104
5804
436
148
8935
206
3072
11654
1081
1218
1728
185
201
346
790
210
2570
2598
476
176
125
124
122
613
279
1530
10947
6571
1886
699
105
5603
699
442
162
1453
471
103
333
124
1170
636
607
304
446
694
185
6410
9030
3170
13532
509
2076
987
696
291
144
828
150
287
727
306
238
188
170
179
835
466
278
215
1042
420
9131
4336
956
257
312
655
2237
368
178
500
8179
9004
1258
4063
575
9468
6327
241
879
421
1665
139
161
151
143
6953
5263
109
9681
7449
6274
3637
1900
703
5185
2685
4533
485
1857
5802
8290
300
121
111
1756
9065
603
4054
111
135
1144
3095
3340
555
363
159
100
5868
13706
3902
5790
8940
5738
110
345
732
107
248
107
100
109
1398
14583
7790
673
270
169
140
204
153
5929
8975
3415
1336
12835
955
9374
468
1219
1074
8657
2493
1480
389
382
320
141
5712
375
320
141
5712
375
320
141
123
1236
1797
13582
820
788
3697
2596
1022
167
5790
1022
167
349
5202
635
4699
140
2451
1269
217
607
691
8324
3584
330
285
174
163
727
2226
5892
373
353
2727
803
181
309
912
872
654
5294
859
4178
9505
2201
9372
120
2645
207
8820
165
309
444
306
8514
14962
218
1164
3505
8098
490
9208
792
159
516
239
267
374
1135
640
349
313
7396
7794
1134
640
349
1442
1148
516
223
162
433
5641
748
310
169
6307
2409
673
8776
747
6526
6805
1084
6023
2650
7807
12251
642
115
117
225
104
1883
1370
185
4632
13470
8985
331
5530
9429
3915
4875
259
110
218
109
358
597
220
1126
112
132
324
4631
2856
1814
783
1501
4576
769
651
1638
698
647
1191
131
698
104
544
652
969
1783
339
5448
2243
603
182
3954
5000
603
182
982
5640
8909
3996
9164
219
172
510
1342
477
323
271
8286
412
566
698
866
672
867
436
245
112
589
5828
6545
809
106
1122
349
7831
1118
349
1323
594
2580
892
1571
2550
545
2745
1141
8559
3322
1428
263
475
2031
192
460
1427
263
477
1530
2526
700
4579
13888
691
703
3249
432
1113
486
349
8139
1103
486
349
1440
1143
2487
8112
5950
5656
5769
1419
1888
2244
136
571
183
202
136
204
171
155
109
140
6759
5473
3806
8872
306
281
339
419
681
595
400
877
617
211
764
1931
1263
3534
8949
4017
232
519
2916
8495
8960
830
6463
681
1181
124
519
3480
7300
319
2542
1232
1906
100
1144
151
286
5512
155
286
1064
287
151
206
630
447
577
1294
322
229
1871
649
1142
2021
1471
567
5989
726
810
149
281
912
815
2010
104
438
357
179
150
142
683
9476
987
3896
4433
583
4467
580
2243
2075
491
1229
473
2656
1511
7883
5666
8320
4837
178
4360
7922
300
139
402
362
237
1068
3229
5967
5302
1503
211
254
106
107
170
330
487
167
244
194
2037
1072
796
1879
820
373
473
353
168
232
316
1593
120
358
163
422
108
107
169
441
117
435
7762
570
2034
1336
218
8183
886
912
304
889
165
130
1203
636
126
2184
381
6599
2485
437
988
104
358
157
2458
3174
437
988
104
362
157
501
6970
323
112
1569
1097
210
1490
11859
11831
2116
1590
1092
193
7859
1370
246
287
399
7334
4204
8915
510
1560
3767
466
405
782
13189
2918
968
1481
8746
1501
1472
2468
1219
148
751
228
1350
1229
603
417
1051
13914
113
175
3598
117
212
1498
1195
2659
2447
2603
13819
3910
1111
4441
619
555
294
1403
575
717
108
290
474
1234
1732
266
272
9522
433
5292
700
4638
8933
3652
1891
249
186
106
117
106
411
202
229
14050
6110
4100
268
4992
614
1251
6411
6491
355
352
4717
1102
498
5673
475
3422
170
473
197
632
1471
1072
8962
8447
131
157
1752
687
194
122
296
130
166
144
382
181
5197
6833
103
111
230
542
487
234
127
284
322
156
1906
534
1276
4571
1071
13878
1337
8475
5301
6652
1434
803
4009
351
410
6492
217
768
13723
6293
745
424
124
208
205
448
4973
237
4308
1542
166
406
155
5548
142
121
166
123
276
316
3678
9127
2667
1897
158
9335
1720
4371
11281
2609
5260
4789
455
2037
193
309
161
186
300
111
273
8832
441
720
10299
2813
200
4432
328
167
2242
146
143
172
784
539
176
4111
204
9102
281
378
1536
6563
215
8104
109
9457
173
1138
709
756
100
232
247
309
439
121
294
360
144
165
135
218
101
427
1101
660
1307
1077
3131
8998
6103
2863
191
8169
127
151
202
8123
500
9504
8250
126
200
2936
548
192
117
1711
957
1226
364
2476
665
3144
2077
1684
2570
2625
954
8343
7086
1078
3007
1139
1021
206
117
185
101
200
306
159
517
9534
1038
2302
253
6860
933
1927
459
1555
117
9034
1799
9380
452
9471
621
1032
224
404
175
185
768
3134
224
405
175
184
761
110
574
4260
6920
2987
2462
6854
6333
1158
2417
776
830
5524
4781
183
959
390
2291
7305
1161
5797
8966
3920
3971
3905
1128
1542
5202
4129
3668
163
187
642
303
5527
3286
1141
1056
961
303
490
184
1145
2861
209
252
282
618
5711
3127
8301
9238
2492
1822
134
488
144
892
491
1955
139
6369
1725
1309
10965
626
851
102
1011
205
710
180
157
127
262
261
135
1895
1038
1886
7054
605
691
13903
6416
4677
8758
5558
8926
1062
647
122
406
966
1071
5587
119
157
5520
826
790
8925
790
2459
3525
1912
1089
125
271
445
198
232
10399
6628
488
377
482
635
3290
2731
8959
249
2856
1449
5950
1445
178
10876
2975
3325
2170
7468
275
154
250
261
306
904
690
462
178
1701
9174
548
322
107
496
291
539
190
706
1208
1111
1089
473
297
116
154
126
205
9342
1401
435
713
187
261
232
2733
447
561
1684
3942
5997
13711
3589
263
194
144
356
179
5251
144
940
539
317
622
6611
2122
1336
313
1365
520
3974
1904
4647
2175
2008
546
5105
8541
109
563
120
947
460
127
600
181
213
162
202
148
217
6020
3082
7360
233
9200
288
454
1961
930
272
2315
372
126
6790
240
1194
9950
2616
1175
6278
9287
3248
179
742
629
490
13689
4308
2912
1016
5886
8955
5615
696
258
2639
5647
9130
220
216
155
123
9247
420
134
1014
1238
2854
5447
9189
2460
3722
371
162
121
8307
5259
208
185
7515
1888
1693
373
2995
432
1115
641
349
8161
1115
640
349
1441
534
2580
693
9534
818
485
163
265
1111
274
592
356
214
511
734
137
8445
3775
1974
205
906
3489
205
763
2198
7544
1902
374
1174
407
334
1455
287
150
154
1030
154
3448
699
8132
2906
777
330
577
169
361
363
6565
9154
105
440
132
747
5161
1477
209
1587
2518
9388
6932
3633
8735
1110
1069
1745
562
696
1156
121
519
405
1398
153
148
187
125
123
119
971
164
168
4045
713
194
5884
366
146
497
8839
195
165
433
2520
4598
4814
133
4328
379
3417
263
139
5850
106
4135
1180
6153
1446
348
449
1080
7040
1895
112
248
106
198
166
212
576
821
390
1296
12246
1865
411
4057
7112
156
131
126
119
5471
1942
2449
193
286
293
158
1942
1894
999
355
340
341
351
4638
3632
1630
8421
257
3910
103
118
103
2212
13858
3157
11685
3766
118
936
5732
2848
778
130
375
802
5394
702
1780
8966
6428
6549
5833
381
323
494
133
997
233
5080
323
495
134
997
1645
1039
2312
326
6898
928
2048
1281
1195
323
632
780
183
285
551
14697
161
231
639
427
143
100
453
636
1414
1256
816
8509
1121
145
3702
314
300
121
508
1422
2036
7384
10526
209
158
459
1518
2323
7563
1991
1611
213
6424
241
5554
285
201
1002
124
2587
1595
386
309
343
3513
906
309
161
581
335
343
879
10776
846
1309
151
2340
206
164
804
266
316
254
318
237
9010
12809
1110
7492
820
8980
125
925
8921
681
766
555
5943
344
2312
1074
1624
569
276
5881
6814
9033
1747
9565
1942
267
6774
322
2421
1242
173
134
130
2222
1626
7810
11885
1374
878
5399
5298
246
764
554
254
1299
328
144
221
459
647
1265
127
708
7549
1969
265
8962
1568
8523
5379
4655
909
3586
5371
8264
6197
397
728
557
1837
2220
680
686
1122
118
695
5883
3335
508
1801
8845
4182
216
6789
205
174
520
241
129
104
3052
149
240
1792
9265
8541
7001
9547
1156
12151
5838
7636
7406
1790
6494
5266
1877
1016
225
419
5985
995
202
414
262
135
713
131
1241
676
708
185
338
209
2155
1193
122
1186
1174
1581
359
218
891
484
123
520
894
1838
181
999
482
209
111
246
191
127
163
9248
491
613
702
887
1219
8666
1204
1566
8490
957
411
1243
5327
1325
2599
133
159
9351
5874
860
2094
2896
1458
1585
908
937
325
5868
667
786
1190
1139
530
1294
1653
845
343
466
264
118
123
214
159
202
392
2992
2306
123
136
159
323
234
4638
1754
12728
8112
405
1471
1589
631
840
5295
5935
3471
671
3281
8056
5904
992
154
440
2773
1037
1159
693
925
1351
447
137
1225
1968
324
563
118
154
216
3014
8708
13481
2369
733
1105
193
368
654
1606
11576
466
1139
924
1899
271
130
204
1398
1640
116
1126
9009
489
2019
7152
4918
5112
959
7935
280
1697
166
9308
550
562
1425
1550
7276
2352
1444
349
402
1098
375
7356
641
411
114
211
245
430
158
2321
2315
636
238
1468
7395
1387
1556
1568
14722
193
2257
6046
4558
108
103
7445
2812
3449
1751
6886
185
9407
3919
2867
5695
1306
401
315
617
2869
4911
6332
555
424
6914
4159
303
631
8905
1581
1863
136
316
865
430
441
617
105
2382
136
316
865
500
3940
603
3003
5125
2433
550
271
1921
5695
10752
2819
298
2247
120
1796
171
3607
298
972
3454
600
316
5969
4097
1596
5748
3014
1272
2815
2846
947
3530
534
1819
2458
3310
1061
736
18268
1462
6991
426
4080
263
395
132
4654
590
1456
105
1269
596
134
242
182
160
134
104
217
486
1362
912
286
1138
5688
125
4291
1311
651
130
111
494
363
200
1260
4874
898
469
685
162
6742
1025
1971
1582
1378
870
1527
1293
1514
350
2399
11461
6791
1428
521
163
358
309
273
615
2291
8955
907
6295
205
6325
4905
4638
345
6426
3323
823
8357
275
7124
443
208
155
13910
1021
3435
3071
9005
3050
5932
9408
274
792
3524
3626
7095
2348
2393
9447
3553
956
1657
1412
7350
430
239
200
1263
774
471
3977
8845
369
3067
615
359
172
329
1896
617
640
112
123
4963
7259
397
107
3995
9667
238
134
225
299
194
228
1024
691
3095
9391
1528
5806
332
3072
9336
1526
5804
329
4352
538
1048
7447
1237
5920
2087
13944
110
1173
1080
607
590
443
1071
704
581
2779
3072
133
1092
2156
6136
8824
3725
9528
3493
1103
5822
281
554
121
339
1057
682
523
13858
2241
387
679
634
9270
2353
308
118
679
242
1415
7053
796
2814
1181
646
467
422
842
1175
2399
8844
923
5020
3927
4327
3531
795
341
5112
496
375
189
212
1848
3094
2463
385
189
212
1823
2493
6011
2033
6041
2048
6462
1314
2301
841
172
6728
1846
328
2903
1064
9460
2580
13631
7517
5279
109
374
421
108
135
411
458
223
312
4594
11041
2376
8873
2440
3088
1816
154
695
322
5368
256
11122
2377
8899
2444
3093
1816
154
695
322
5718
256
406
154
692
321
593
131
3342
1277
344
3033
9388
579
6920
1343
229
130
1379
7804
1698
1204
1086
4105
5577
703
8537
3920
696
116
5951
6775
2225
1039
493
1366
169
219
332
119
1426
249
1312
112
7743
161
234
5462
1908
158
432
350
3377
190
141
131
1014
1918
481
158
432
348
190
3460
1662
1071
331
3331
2301
1071
241
114
515
181
169
474
196
6614
178
501
12681
2397
6496
1248
826
3607
920
673
3615
294
1019
215
3372
2069
7566
10172
1418
689
137
118
298
317
720
5306
137
118
298
317
593
906
13632
169
548
167
136
116
236
1963
973
132
3561
547
361
150
116
1666
105
610
125
9380
279
734
908
4025
530
182
707
1512
1271
488
146
146
338
299
511
927
2776
9158
3799
7677
2779
3395
147
372
282
135
673
165
199
137
154
206
274
545
825
835
1160
4225
3085
5086
1486
165
137
153
189
540
1084
764
1133
110
223
941
733
7432
1731
1299
1468
2409
11306
2450
8951
775
3799
240
342
344
267
1306
9473
4989
1042
916
274
131
2433
212
263
134
1888
1151
4772
8092
7897
853
591
2922
5253
8964
2141
3239
648
163
213
13807
14690
494
192
1142
133
3090
114
282
197
140
13773
4398
523
683
1160
139
518
5540
547
124
1190
447
154
547
4579
350
227
363
755
3001
201
111
217
396
363
1685
1619
360
138
141
148
168
105
123
707
5125
360
138
141
148
168
105
123
707
359
3553
111
217
396
363
1869
956
140
3658
777
8622
365
1603
1152
15399
4483
307
702
3491
157
155
2619
9481
3494
8263
2219
4715
1378
6553
157
672
2870
471
125
3730
1223
807
125
251
789
276
522
891
123
9454
116
483
121
256
721
126
1919
7329
4114
13795
8583
995
909
2324
9054
612
1850
1912
469
110
265
427
1611
191
274
121
1461
519
996
8907
477
4737
8897
1228
1731
7348
2474
131
702
1015
1216
11083
239
384
192
870
111
168
389
1577
8913
7864
779
1355
9654
3372
825
486
9531
217
209
261
350
133
194
296
161
5724
217
163
254
238
350
133
344
161
2410
6956
325
128
468
412
2221
106
1562
624
6616
510
6000
149
1142
727
713
8266
12632
6378
1581
8893
5870
225
201
152
113
142
14706
3259
974
220
622
393
1043
496
199
5469
622
393
1043
496
199
1938
8516
2621
1768
2275
270
1200
1047
726
591
882
1711
673
2105
4546
1636
1404
110
153
182
312
243
316
930
326
2629
9704
1266
655
254
488
1272
1722
350
117
306
305
316
3235
350
117
306
216
284
9313
7799
6395
2977
4141
167
109
4698
9515
2724
269
1499
469
193
284
284
336
290
118
242
1432
2528
475
7028
445
1403
164
2719
3224
123
954
1597
164
2718
3234
1075
3587
8313
417
817
424
7487
5242
1661
13057
6732
1929
4845
676
9982
998
1356
12551
1507
131
1183
207
441
1021
397
348
8148
1037
703
348
1439
200
186
3077
115
1139
183
481
119
838
218
808
239
170
561
1255
2462
4559
7483
592
10283
2314
559
5121
3566
9285
1673
2006
131
2661
334
749
320
147
8941
351
5558
697
186
2097
4648
206
173
2403
5335
6956
960
7944
2075
652
213
136
682
6483
1256
2466
583
2410
278
911
1947
2470
5586
6487
8265
702
5422
1945
11217
1274
706
836
626
614
2801
1675
1840
7001
1440
350
633
1111
8137
349
674
1107
8157
350
674
1111
432
568
255
398
210
574
9465
8566
493
428
1249
1093
123
115
13303
149
147
3748
288
592
500
183
1174
134
3089
561
193
283
3673
1333
6416
2258
338
6703
687
5249
4884
6284
2930
1589
453
433
691
134
2794
689
1160
106
1866
465
8670
4448
540
312
824
144
135
4354
129
823
144
135
1646
9601
147
117
269
111
115
133
135
182
130
628
287
679
239
1474
1206
2347
355
1166
2702
8035
473
291
227
303
114
2397
213
244
979
133
227
215
114
1876
1352
10768
1043
5356
1312
11514
1744
4463
5065
1796
3000
4716
247
433
667
197
202
140
418
857
281
106
110
282
331
8935
706
128
1190
224
159
907
107
222
142
1958
3875
4476
3148
235
374
1563
365
332
127
13784
516
8837
163
1999
1836
159
100
400
143
485
1242
771
1988
852
2284
1293
5707
1293
501
173
116
451
1006
296
2361
119
171
4195
100
562
130
1129
693
562
2713
1362
105
449
563
707
590
8381
124
1187
684
693
587
3592
7372
557
1986
9169
205
9732
3916
2738
1177
172
146
452
3126
233
859
2576
487
9071
487
877
1410
1895
11705
1904
7405
3466
1135
6798
588
280
137
764
2938
134
1171
201
497
202
207
309
153
203
5604
755
8947
12877
1796
155
372
275
296
137
427
2601
108
175
372
11723
276
187
322
364
143
183
1832
4025
6708
7837
5508
622
3722
8944
2548
8161
957
1117
2032
619
3712
8946
2550
8198
958
11580
8038
4549
3196
3320
221
178
132
145
220
829
12655
619
760
5558
163
203
113
208
115
614
1071
150
102
3872
8940
5486
100
173
9000
11747
194
356
5888
3456
1637
6473
4823
7421
2549
362
901
2115
118
104
242
194
112
729
119
215
124
4611
499
381
163
6493
133
155
1480
156
164
130
4040
3588
3697
9346
7005
5249
3356
3553
226
1148
3647
4158
1151
2154
4211
1022
10770
144
422
1290
102
248
533
579
904
112
601
292
6895
4073
9625
5026
1163
757
6050
443
3944
351
351
4769
5557
197
1418
530
8879
3278
9062
283
6182
273
474
1025
905
8884
1757
178
236
183
2477
2457
1873
8490
3537
1131
8997
1733
8873
575
131
253
190
108
368
2150
2591
11674
6705
1273
115
1695
1897
1501
3056
1530
3023
8906
211
235
185
340
181
293
176
140
138
148
221
207
130
1638
3147
7710
2661
3288
5133
671
1904
1576
5486
8232
11964
1027
376
1144
539
349
8080
1232
539
349
1444
101
6295
2842
1270
13784
993
1520
4834
473
1844
3242
6489
362
356
4716
1050
9559
4806
1466
451
1222
805
1249
7395
200
113
3039
3388
492
443
274
967
3065
498
219
967
1788
753
7683
534
1337
3672
193
3783
1987
2434
1074
226
1373
7461
3362
965
1513
7943
1729
1461
2936
369
1652
1563
134
3388
1509
468
1075
124
237
208
179
1154
214
1272
1378
248
208
9345
129
496
2061
9487
4152
7046
8611
3735
188
533
12524
9440
1408
669
592
2957
130
212
5425
9468
536
7270
1540
5554
1786
1278
1407
1317
1954
7574
1324
5368
5020
4338
10135
5304
5870
7464
854
3319
2187
475
762
5055
143
4400
124
532
156
545
1219
1616
215
808
127
5476
823
253
207
126
236
3293
109
544
8697
529
152
125
282
332
9014
13913
966
309
202
616
1270
469
451
1235
1276
8107
486
245
238
786
348
5186
249
184
107
2698
193
572
1473
472
457
235
9327
199
130
559
250
739
1975
7541
788
221
1147
5023
1147
2125
8122
587
107
668
9206
480
140
207
115
150
1961
139
717
651
2784
112
718
584
3770
9303
585
261
440
12728
728
9159
7542
348
143
1267
1969
413
130
136
286
107
139
190
1166
246
7316
504
9490
3946
1397
209
278
163
240
4343
1401
608
1697
1347
251
6896
8943
5179
225
959
7904
1756
1071
1451
217
333
710
436
286
9656
1934
1453
504
108
916
248
944
4875
108
916
248
399
409
2133
367
560
4815
355
6572
8996
1395
2616
8927
316
5466
3967
217
108
322
544
953
329
914
470
493
2431
1164
4328
2839
311
3679
328
7853
2304
924
145
304
5158
9109
3747
1404
11742
347
834
5254
305
7604
8044
132
121
184
2451
8978
6045
741
3158
13719
6390
180
752
1731
443
1511
1954
140
227
11129
7686
494
422
1003
347
131
349
111
125
1381
552
122
1167
112
552
1433
206
211
831
2918
220
875
1663
1176
871
789
4893
5113
7511
1718
7329
5017
1726
1271
339
198
289
5046
325
607
460
200
2192
556
307
1627
6615
613
6566
343
4331
1632
1023
120
5683
1023
120
364
127
317
116
116
1488
555
200
410
1150
121
775
753
542
214
191
131
1876
530
1688
7395
2489
7395
1356
478
4040
3412
4053
877
5522
4401
639
139
529
824
533
1370
218
136
125
1112
13616
2756
3244
7325
1084
782
1472
7298
5443
8984
2780
3647
371
127
121
7754
895
1599
1773
120
114
137
100
159
152
113
431
1393
2133
571
122
453
264
769
711
322
281
1810
7374
4197
5649
1222
279
454
392
1740
7598
1234
279
455
1618
3321
1422
3267
6317
1541
896
455
797
860
126
135
1230
328
141
1884
349
177
330
871
560
672
1392
451
144
232
315
107
263
522
302
9394
789
7536
2676
719
1149
1715
1179
11752
1161
158
241
234
491
198
1144
115
1327
4451
404
4490
703
277
881
8893
734
1631
156
2242
1062
329
131
282
504
117
2924
2344
9445
1469
1010
3478
154
1212
1968
836
306
462
117
1322
9293
4776
4206
2088
863
1571
3209
1440
349
386
1120
6349
1867
349
386
1119
491
434
110
1138
1775
5624
3482
5461
5763
1272
103
2050
278
277
237
4900
167
417
333
226
434
9043
503
1700
8151
608
181
292
273
357
9354
255
1656
112
1013
5562
260
1013
478
119
189
102
11193
3600
2352
5270
701
8118
6509
4745
1958
315
1359
199
4472
2196
349
1358
1493
148
410
100
8684
3806
13699
4014
1455
5539
3665
945
1443
350
632
1110
494
441
4040
137
8784
8916
2768
436
438
172
195
152
4166
7538
1513
7845
1356
1724
1172
160
495
187
136
188
202
353
101
117
3053
112
1145
201
489
5298
5472
297
3084
4765
8598
3790
197
387
1253
115
145
119
14772
966
2817
7644
9455
2824
464
101
3726
1715
1345
578
1209
599
1932
3510
3075
7188
8135
6479
14960
2814
3478
7839
9676
4594
521
107
1174
356
237
521
5085
185
7523
1098
1884
720
147
184
920
241
134
3326
342
4024
2795
787
416
179
214
1591
224
121
9464
2486
9436
2420
8658
1006
3143
3956
3016
9358
13685
646
1374
534
112
137
219
1182
2557
995
128
358
413
162
141
8640
7028
196
104
1266
344
1686
330
2038
114
158
125
1624
196
204
474
396
403
286
384
324
281
336
6005
323
104
15353
121
130
148
217
119
5395
114
179
130
148
216
119
1668
156
2943
2675
9069
5440
3111
692
683
1144
113
9409
267
203
104
4943
203
104
1073
1137
432
1084
367
350
8153
1116
386
349
1439
263
350
111
9399
267
203
104
4944
203
104
1073
1143
428
1121
390
349
8117
1122
530
349
1444
6610
1189
1084
669
4744
8102
699
5299
796
1997
362
202
314
383
154
175
1443
4313
131
854
777
279
508
392
1716
557
3797
316
420
329
695
183
939
4385
713
4590
203
1951
1474
9028
893
553
5205
294
1732
552
2812
223
3202
5157
9431
503
3878
695
5188
1159
627
2231
499
1331
4080
3317
1458
1565
193
2798
1026
386
275
749
8911
9194
2156
1975
203
427
197
299
1719
1690
5935
6672
107
693
7425
7397
1675
9495
7667
1287
3772
1950
1178
105
104
4349
455
14104
124
386
967
105
5045
282
119
188
9460
199
119
3717
174
599
237
288
688
115
1654
2709
209
206
6332
9524
1236
6313
2235
3899
9340
11638
996
4369
9196
886
1949
131
103
463
122
112
156
187
506
1237
1601
158
6193
1461
14228
3336
1447
1645
2186
421
4362
1722
5347
124
1171
1577
181
463
868
224
5791
4758
397
351
6494
1256
423
579
526
137
181
131
904
113
9211
1393
6748
9609
2666
101
5115
12687
4126
14975
4756
4782
448
1055
159
121
683
7508
885
612
11605
8922
5060
200
1151
2053
4266
207
492
471
403
101
1021
456
1980
243
273
320
274
207
514
471
403
1021
1380
4575
1275
372
550
1542
3596
3917
178
200
1143
2165
4287
206
371
470
1423
456
1978
243
273
312
277
207
513
470
449
101
1021
1626
2754
2510
9034
5315
1881
9271
159
307
1848
8992
2434
628
1902
178
162
473
411
840
4657
1278
545
224
630
2032
407
3313
8204
711
5238
6134
161
208
1112
2082
106
103
159
1114
8858
1671
861
1606
9476
276
9117
1831
177
1979
1833
7312
3779
829
512
103
206
8939
119
194
104
193
4446
8609
195
427
1425
459
269
193
445
1872
1149
5161
8843
13481
6394
1863
132
1172
862
704
291
441
688
125
718
899
1459
998
1031
491
1535
207
7447
4863
6080
3211
1257
3313
120
1279
4985
390
293
7330
2203
4131
8537
910
8985
340
848
4972
1264
407
120
238
628
1404
2241
291
570
548
201
338
590
573
1219
137
440
1371
8514
410
150
199
142
392
1457
355
674
554
3566
1189
509
513
2717
791
1489
1914
165
11737
1394
915
221
1139
2803
3724
9764
2122
1867
154
352
813
2583
3046
352
813
1934
3994
218
1202
1154
1732
4779
5163
153
138
297
562
238
1915
5640
1788
7337
1542
313
203
124
205
137
455
233
1027
277
1352
512
1159
353
350
3610
1002
1160
353
350
1440
3629
7787
1730
130
1976
2518
294
4970
2858
833
1102
1832
126
473
598
206
549
761
621
3952
9901
281
2231
1293
376
2380
1224
1161
144
225
180
1760
1479
9334
7573
7335
2287
7508
100
9497
6366
1075
526
133
407
1335
233
10385
5492
3735
817
5729
1899
3165
1267
2355
152
2805
5639
988
221
358
116
782
143
778
1012
11754
9265
366
1564
889
1427
13489
2424
3342
9396
5456
613
450
109
221
281
6292
4094
894
3171
1258
1207
3094
5968
883
1501
249
668
879
761
1429
1589
919
123
1501
249
444
160
859
761
1429
1401
4270
9279
8954
833
2740
3488
135
282
724
3668
3401
2556
8954
10993
2597
4408
106
6664
1498
1125
1863
247
177
126
507
173
2255
1409
12310
316
1414
247
107
507
208
454
102
570
3766
1414
119
7093
9547
410
116
1529
508
429
482
1659
178
624
10325
1670
14104
3250
485
500
338
6769
5837
663
704
3724
1274
2752
535
163
201
1724
1751
1530
160
1819
192
7538
132
13954
766
209
486
482
1215
1406
163
1437
553
2298
1076
115
893
121
1598
163
3825
1076
5448
1989
219
220
404
1275
2793
1018
265
11872
538
1540
4320
224
207
313
750
373
7441
3396
690
539
438
2967
984
654
4098
637
2605
6601
302
295
1434
1293
281
551
363
709
513
1056
7957
1486
1409
208
133
1434
121
1370
665
293
628
482
1216
377
317
168
550
1504
1648
1557
261
1265
596
6402
958
9183
3758
4680
749
4118
394
209
155
266
133
3313
152
1127
1865
658
4053
612
3332
5473
1664
5689
8293
700
5072
3154
364
1258
6474
13651
1147
4291
185
814
759
2347
848
940
372
301
242
292
4202
442
9067
2258
536
713
7313
4831
1282
2230
6407
350
4600
1321
1905
516
282
551
3605
7346
10019
1336
587
1142
1432
250
1066
1278
5151
289
128
4572
1095
975
1299
156
215
365
301
1990
419
177
171
222
110
320
497
1098
397
106
137
162
208
4560
214
645
848
205
115
367
615
3777
210
127
119
324
473
140
339
13666
838
115
11415
2862
9320
170
957
7964
1327
2468
1017
162
255
940
8209
242
114
102
125
121
1045
14336
251
2838
4639
12619
4259
3130
249
641
2402
1516
1346
1898
524
11747
511
637
163
496
5526
408
190
1365
1469
8416
3479
9174
1550
1242
127
129
409
177
4216
5799
1217
6890
1638
320
1522
5499
11380
102
187
815
105
157
356
1297
117
3805
15765
3071
4909
905
8191
704
5281
474
7865
586
349
277
261
5281
704
8192
210
3843
163
158
277
460
1906
1568
2820
293
146
159
582
684
273
163
13755
12809
8484
5297
6194
521
220
1107
773
349
8240
219
1068
736
343
1450
8146
1605
654
1117
773
349
1440
890
4560
2210
131
746
238
188
332
342
169
171
326
216
447
244
574
332
173
212
196
134
2550
3856
12441
504
1683
2080
204
1950
5153
9390
1330
333
113
720
1559
845
623
2674
145
105
220
197
219
1201
4207
9545
4593
8828
313
238
1422
1465
1457
7990
1519
242
261
207
476
473
162
8946
102
1222
136
706
3145
14125
2101
148
356
6364
2249
242
157
343
2961
110
2139
157
272
2372
618
363
118
1528
7982
9616
1021
5932
539
9027
4792
6010
5936
102
1658
131
279
135
139
131
620
2966
3127
530
2604
686
297
241
9573
139
369
111
179
763
293
276
981
6106
102
4980
442
1050
730
618
104
655
150
4532
820
7331
748
650
1415
5430
360
122
108
126
1566
1699
106
2504
2450
9514
6301
6386
1480
1120
9412
167
1304
260
270
200
206
219
220
164
1245
5620
109
174
9231
121
127
270
747
9572
941
424
135
212
6948
1255
1968
1758
9486
11949
399
2057
133
11770
7108
158
176
301
163
158
424
7309
3855
1636
183
251
605
1909
2357
1782
3502
1650
753
8884
2282
4610
542
9104
260
1485
200
556
699
679
303
139
198
1289
1919
9561
5616
612
7319
4468
487
152
330
304
4267
7430
1746
722
1727
656
468
3156
1097
132
616
8034
1273
218
551
159
533
6600
8757
2774
983
1742
1364
4311
4018
3106
244
969
149
645
13901
14010
2278
1019
1228
1736
5431
3951
1095
4123
5702
6116
556
2403
683
1849
861
2570
10582
2607
261
9283
293
111
111
265
139
1151
7366
684
617
174
141
425
293
1354
612
1712
166
3315
9554
3755
245
1248
648
4734
8916
3535
3953
253
1344
3664
9351
474
201
719
898
371
222
3230
7563
1585
11964
347
9252
759
132
5194
6937
1285
106
333
458
819
325
244
593
187
1499
281
2176
9498
2261
9160
10335
1301
6008
4773
356
6490
755
727
1194
124
694
1319
8551
8249
11217
1652
1006
9084
1081
132
1657
1226
15528
5762
835
138
523
214
277
153
851
135
7801
116
184
302
340
129
128
498
846
362
1684
143
12341
441
7638
3872
133
272
1668
108
109
387
1919
6627
2274
576
1882
712
734
375
185
255
2958
118
710
732
381
128
185
162
288
166
1333
769
164
3643
399
501
1052
2195
287
1118
634
572
360
206
3223
543
261
360
337
1896
929
451
454
258
165
185
297
1646
244
149
136
817
186
123
1029
4267
717
556
428
1948
2087
206
630
292
233
173
345
3264
307
405
637
310
233
172
345
2216
1116
9379
7955
5871
386
2006
13344
3307
3648
300
1122
3380
1992
1962
2612
379
229
258
546
660
854
108
736
1514
934
874
302
2790
553
11744
3084
616
1885
953
5863
9540
7858
2969
9417
3085
181
3173
2705
9189
6591
553
637
9450
2145
7456
1812
714
5739
7798
8367
219
194
980
230
1065
496
307
290
245
5526
838
496
307
290
245
2576
292
2445
6479
7769
677
1863
344
136
285
442
338
2026
5898
5357
179
836
13564
321
272
9438
124
281
7391
8970
6036
2612
318
153
125
1474
221
4683
1421
317
481
707
318
359
910
4631
4809
3879
521
2782
841
500
210
208
108
208
115
151
339
1915
8091
620
432
3840
878
497
141
443
1106
487
119
182
180
5381
5588
1782
1398
5306
9476
3645
205
2628
9627
7543
1734
418
8595
5268
1087
110
587
2623
9518
1711
161
154
1163
390
6088
4169
1296
1516
2242
6427
1811
667
151
260
8090
703
5170
228
8551
2864
1530
144
380
4727
380
164
2618
480
6649
6861
2078
280
709
450
259
179
106
2411
576
520
938
280
709
448
176
106
943
559
6851
1869
5811
4741
125
1540
216
323
303
2153
266
5760
9129
308
270
1845
5810
4741
125
1539
216
323
303
5523
266
1527
217
323
303
264
266
2236
3297
3325
449
8918
14434
5536
204
1685
6120
14978
311
345
401
799
237
184
801
221
363
109
208
104
1227
345
2824
593
551
227
721
12560
1456
562
1143
245
315
710
2381
336
1139
248
316
7349
697
4654
417
2405
2703
687
389
5647
746
131
699
1597
127
925
123
415
567
940
4949
472
2419
9145
1815
176
6118
1828
9257
1264
1040
143
234
2374
3186
1274
8020
6482
285
112
5243
715
6552
13371
6712
5018
1031
1327
3470
1418
462
367
388
160
194
150
134
251
1396
138
106
423
104
1384
179
179
703
1074
6234
1294
370
12230
6829
1976
242
4288
1472
857
8252
860
918
4686
668
604
110
9681
959
13898
122
752
2456
110
111
143
533
259
220
4898
219
165
184
245
446
1220
9429
200
428
358
186
6876
8990
2221
774
522
124
1203
681
522
1019
5140
1205
1652
4036
1326
5926
7394
3005
4136
365
126
2985
1061
126
1204
3926
1970
2087
121
308
1160
391
349
1444
1278
3415
3780
5827
2689
109
102
10314
129
123
107
114
1358
767
713
205
4515
206
210
281
1353
4625
271
4788
7235
3452
556
430
354
373
720
111
106
517
612
556
146
987
323
13762
743
6308
9350
5449
267
198
178
1709
521
124
1171
684
547
3142
9455
2549
9718
3931
149
139
3249
1992
6873
1602
2694
3594
923
8976
5146
2511
4583
1195
177
8352
3392
2427
13352
189
876
439
1502
4149
217
1071
9779
3908
1179
587
124
1194
401
240
585
932
597
103
9010
625
2037
1548
1764
3748
9564
111
100
1222
316
4596
1398
1756
1790
1638
4140
13756
2085
1468
1739
9026
2156
1431
2706
2353
349
281
270
7330
308
419
720
2678
162
199
318
115
286
119
147
115
119
1929
2406
351
8851
7447
396
664
201
269
294
141
145
2295
7709
501
1141
493
762
1021
423
2835
1410
1313
1093
180
1010
1096
133
923
127
1601
1311
1093
180
1010
1096
2811
1761
8057
134
7739
127
370
1122
7394
2379
1129
159
170
767
369
939
807
431
6523
9472
147
604
9380
1901
791
2979
965
585
730
1066
461
4701
6477
940
486
413
516
491
140
447
2819
806
254
378
202
286
215
875
460
321
356
418
100
923
1259
3711
2804
9459
1791
8916
5129
292
1787
3915
5487
7514
3015
9433
656
366
113
578
1897
1002
8090
510
360
2447
363
140
145
433
402
156
399
388
189
118
1647
568
6258
2673
252
1433
2911
1138
1859
15006
1858
1428
1830
423
789
1575
126
122
131
322
3055
320
376
308
6376
1124
2249
4218
1618
6224
5903
1665
1759
3843
177
1753
11543
7153
8338
740
3944
5917
5074
129
757
131
4197
173
334
1138
421
251
8662
5726
2154
1785
6320
3059
190
9138
2079
244
111
536
613
1330
8908
1096
1769
100
189
12142
3616
5370
1301
493
3099
3572
299
392
1105
1877
3289
553
199
9369
5146
3256
610
8466
577
130
557
7408
861
147
7269
8798
835
7467
199
681
445
997
1823
739
694
1203
115
711
822
8984
600
1257
3105
145
8508
317
541
1565
226
633
367
7472
1217
122
3104
1286
523
8060
10215
313
117
456
280
128
1801
599
1854
6205
6425
1551
9413
1152
4191
13491
3104
1962
3994
414
1217
462
333
8140
1142
462
333
1454
5075
6941
1887
6727
7486
2265
997
3165
137
152
329
146
217
1399
6075
8897
2729
545
5042
689
8186
2918
3039
1712
144
377
147
136
208
137
892
648
610
2056
1201
1694
1181
689
569
1055
2708
616
124
1177
685
521
4756
141
102
140
220
830
211
1342
1597
415
371
2101
1115
9366
1169
128
142
313
218
150
242
363
619
408
1235
162
102
242
225
2361
2984
676
6400
6104
7496
2783
1195
426
331
11233
3819
2252
1075
8366
943
464
5400
124
2335
932
458
4145
2216
973
9017
6613
2249
979
476
1405
163
144
574
963
3415
122
916
127
1594
163
144
573
963
3417
412
3503
2254
978
468
1400
163
141
571
962
3370
133
912
126
1592
163
144
572
774
3240
413
3484
2241
976
453
1402
146
572
870
3410
122
915
127
1591
144
573
961
3416
414
3499
2249
980
453
1405
144
574
963
3416
122
916
127
1595
144
573
963
3416
414
3498
2177
946
476
5399
446
944
253
118
284
9044
123
129
4522
1169
1187
7523
195
380
9405
138
115
599
276
2949
13700
2407
1749
292
620
788
591
822
140
4241
1906
1820
4785
1444
9536
5144
8995
1045
13298
240
144
583
2573
7256
2545
1475
1861
1086
785
115
454
193
2392
1089
469
191
144
583
2572
7267
2562
1478
1865
1089
761
115
454
177
2397
1089
444
4983
6290
339
854
298
111
9449
135
108
100
673
1301
176
106
134
822
114
9146
1836
347
501
510
217
923
128
887
1307
1630
7637
151
815
7800
392
940
7909
640
1218
125
398
785
136
144
108
169
327
725
222
107
364
140
329
1646
9459
380
4193
1867
159
488
235
261
373
478
1088
4745
262
488
235
261
478
458
152
199
199
393
5499
718
106
3603
108
117
642
485
971
4578
9541
1925
9432
2492
960
2223
729
129
1937
2215
309
550
1927
11351
3896
217
561
102
2215
13140
262
419
813
194
195
1200
103
7397
186
267
348
837
228
174
224
549
403
1138
104
549
181
9415
6309
3931
344
380
117
181
409
110
407
839
150
286
255
1664
256
307
1785
9169
144
2159
9074
2349
442
335
134
185
3510
906
283
935
309
134
153
879
1887
194
430
4638
3366
9095
502
1753
1894
5899
5250
2498
181
9068
1883
148
242
5115
3420
4627
4641
8962
2523
5552
1667
1750
1031
3696
130
200
204
417
109
100
13511
8960
9228
103
243
179
277
1202
576
174
117
428
148
760
310
2073
236
211
129
294
419
5207
8927
4261
116
9071
612
866
1257
153
111
357
218
103
454
7330
5014
128
1598
1226
777
618
1752
2895
10681
1693
4357
196
9570
276
7213
1446
350
528
1150
8390
350
536
1148
654
6523
216
121
471
8827
233
428
2562
383
646
118
555
233
560
115
1653
3300
8473
5179
3950
892
1105
680
216
109
150
132
109
1124
637
126
4692
3190
5882
986
2125
13772
6852
3426
279
296
204
294
552
162
537
3308
9020
522
8567
3461
7133
9559
2226
1768
5486
122
706
134
8870
384
254
169
201
120
123
1017
104
115
122
216
108
244
144
9197
470
2951
423
1286
3248
5239
2448
168
5667
3238
429
1277
527
1413
1286
290
189
5110
148
275
705
126
329
606
793
182
479
327
820
3400
2852
5448
5138
2443
4570
1022
1980
8057
6204
3632
7675
125
259
3194
1377
496
553
9544
169
3406
263
254
4024
554
5835
2891
1617
149
359
8875
1172
112
523
12064
1874
177
124
1284
3131
177
164
1283
403
4629
551
670
109
347
6966
109
629
670
2944
735
295
4011
1188
1140
2434
7814
195
1220
419
930
10470
8970
2604
583
220
194
306
152
3589
220
194
367
130
892
13942
992
1554
101
223
142
253
132
141
125
453
2942
9406
3297
1576
1021
135
194
145
111
225
224
630
2733
8475
754
7882
7180
6843
136
7828
1427
205
191
130
348
208
218
309
269
889
189
411
984
2287
853
126
4025
8724
170
4781
348
1231
2649
216
7338
116
6946
2955
4000
6136
3621
1496
4150
3607
2474
1241
244
576
443
147
365
680
8244
464
147
365
679
1495
5944
8285
129
13358
767
146
2574
4067
9773
102
802
799
1179
2917
2792
7435
151
10980
5468
686
312
4187
8798
3020
13667
1199
105
8926
597
15402
1165
8645
4422
1121
101
4956
101
213
1337
1168
2070
1289
211
1407
313
615
10347
6603
479
1342
8895
844
874
489
225
278
591
3288
9276
475
8959
941
2548
5818
1057
413
1140
174
161
154
374
414
137
183
7970
7796
697
388
3499
2393
1323
700
5386
852
2925
3867
1205
7132
4629
8742
191
188
537
5522
438
481
1720
396
470
470
4317
351
351
351
1976
2110
687
102
1531
457
545
228
152
1008
407
135
148
139
288
197
5165
908
136
148
131
283
129
1969
252
145
125
261
156
1990
276
303
339
6657
476
663
9547
167
693
10171
3045
2955
9324
5169
700
5263
2583
435
190
129
151
852
404
4888
4254
516
133
175
4304
3083
845
6478
844
440
6175
13823
4041
8846
129
319
639
4983
2527
9602
1202
11266
2532
7642
917
8927
206
1831
1279
136
384
6794
1614
1155
696
9294
467
597
461
161
9416
5311
5808
1315
108
2729
3198
487
461
265
6567
344
4750
299
529
258
463
2533
117
115
1146
199
491
3096
8243
832
14930
1911
5118
4443
3959
9809
2413
332
216
259
2204
8872
1732
4716
342
6491
3739
14550
1267
107
326
429
459
135
244
1489
1121
176
132
595
162
100
4424
535
3325
9520
6109
9901
2543
5592
3039
212
1595
425
332
1369
693
127
240
100
497
540
5508
12630
8864
3407
160
454
9254
7613
13598
2296
325
936
247
1666
1440
350
530
1091
2133
3189
350
530
1089
436
3749
936
247
2293
5106
4154
115
7318
682
1928
423
4452
7134
1397
3536
224
1360
146
186
937
124
121
1585
3507
224
1359
807
1569
1529
8717
1578
957
218
926
144
569
2277
14710
896
205
163
5036
10349
6679
2432
172
171
678
248
4760
354
356
6723
271
1140
805
693
145
1244
3866
842
6368
6645
480
1189
7574
6313
269
1304
3454
7462
1440
3707
5058
146
3059
479
1816
4970
2463
2545
3910
7280
2794
114
597
106
1173
288
743
969
376
122
601
193
216
4034
3415
6732
352
4751
6377
151
254
145
1440
349
387
1152
5629
349
387
1152
438
441
13650
114
500
651
2917
10146
5396
555
1924
906
131
507
12384
9461
5538
7186
13845
2033
398
1829
226
3737
1470
1352
1161
3140
300
9053
187
190
208
169
185
273
139
1045
12275
133
139
357
568
2740
523
116
13628
270
622
620
814
1290
1794
520
226
348
9848
3336
309
833
992
115
2237
770
2375
1926
3020
846
1021
862
170
198
1201
1133
207
2013
7486
2116
2598
135
4327
3087
654
3021
2264
1983
1462
198
15577
586
116
661
118
163
1015
179
3407
777
234
1280
7992
598
319
1520
1594
9168
3248
276
193
588
125
286
2865
271
589
384
124
280
246
503
1246
14245
463
165
601
5076
348
351
706
478
1064
2564
7524
291
165
685
5076
430
350
706
478
1053
2566
8958
1234
289
1910
647
177
8867
108
742
226
144
137
5051
6971
235
2615
402
100
4620
1001
820
4623
13412
284
13527
1201
5840
5338
9465
390
6218
1891
2319
355
7360
179
8178
2484
546
3650
365
125
119
7641
1911
9222
106
173
5797
7362
1645
7495
2018
221
510
131
1859
3095
120
188
768
644
1107
376
348
8156
1135
326
348
1441
8153
4531
8933
192
9380
1361
2622
4327
607
170
4635
9565
2644
3081
491
4636
6539
160
2498
2980
10763
478
1863
163
112
566
162
337
149
270
185
3187
125
112
114
565
337
234
270
186
773
1483
5731
296
277
104
157
2249
167
362
403
752
952
236
133
133
164
164
1011
164
164
998
115
2851
209
564
323
1252
478
645
1052
196
291
137
150
1250
1261
1567
1347
4222
4878
1875
885
581
5462
457
889
577
4786
1385
9343
2654
4042
1525
947
13258
142
241
11693
166
1645
2934
768
15043
189
2581
8622
6694
3734
9385
1158
9254
4146
1040
4305
224
202
886
204
1397
5691
4838
322
195
231
4259
11513
1284
259
100
182
3210
211
1303
1317
170
521
193
404
1145
124
521
288
477
6661
318
708
987
1081
2537
728
142
254
109
3368
2198
12081
4207
12049
1274
2078
2955
466
196
1128
118
3062
111
145
282
5305
7354
3875
126
264
218
9355
1405
112
276
573
3771
131
1020
1225
9361
928
112
419
751
626
344
141
1186
115
100
1415
3621
3967
218
566
210
6685
325
1594
567
270
932
4085
1907
1178
115
100
1822
4676
111
144
110
102
658
150
4192
1143
166
132
188
238
557
161
165
226
1483
1353
2836
9242
5109
1419
206
2052
1103
5189
1142
219
291
5404
2414
373
1241
8943
6828
1181
1024
8858
1026
6049
1830
299
123
585
1034
1874
114
829
196
133
230
725
1093
1050
171
1062
246
561
7337
8564
3839
4760
148
5279
9407
342
9101
7986
707
5442
382
286
160
613
5013
492
1016
137
521
350
1443
8756
2170
3897
2294
735
735
1184
124
708
856
893
3241
1922
8562
1924
2752
9228
10376
160
266
732
7313
2582
9375
8149
14794
2859
1893
11775
498
391
2775
2375
8894
1191
1901
1922
2374
2259
2743
1459
1087
1624
813
357
209
327
481
515
992
133
368
119
2412
331
244
333
127
514
340
992
133
368
119
2386
327
204
338
477
410
455
213
11020
306
15389
1686
5693
5336
430
2224
349
153
155
112
362
799
5148
6821
5230
260
170
155
362
469
1442
1566
3359
696
1183
1748
1610
631
1389
2022
432
616
2502
3650
5198
375
1104
380
301
7741
3007
445
438
113
206
1248
194
198
204
1092
728
313
1486
2913
183
103
5005
160
4922
1457
4950
1591
1966
11613
1221
509
259
205
292
1896
164
9320
313
419
671
1010
1225
209
1839
476
433
162
412
1052
445
13669
231
241
2183
309
473
183
4342
651
186
224
110
1487
124
410
1240
274
123
247
681
403
124
157
365
2125
225
881
9059
1184
1553
6667
1628
1399
152
106
7672
9374
1507
9653
3407
104
107
9300
5097
7399
3861
217
1931
118
891
1268
1081
4207
12904
1669
1252
144
984
5125
2127
531
169
2657
376
1098
759
312
4140
6302
3099
877
177
6751
9527
134
3402
1774
9164
825
2272
3319
228
5614
2502
1708
821
1796
7335
142
7956
210
2302
122
365
1131
387
312
1444
1907
234
138
942
175
504
6005
869
5832
2477
1541
572
762
9488
969
410
1062
140
1815
535
1525
1453
342
419
1117
8135
342
419
1144
547
2395
204
5954
2802
3378
2156
3641
4106
213
1727
924
346
994
452
14560
8312
121
967
1566
4597
14939
1779
9315
673
534
610
1515
112
1301
1959
204
140
199
7164
7346
1060
1301
1954
204
140
199
7163
7348
6560
135
149
170
149
5003
10495
8251
3050
1083
127
120
159
940
202
294
134
161
194
532
9095
13580
614
182
271
415
954
798
693
7157
266
1179
147
2474
157
900
124
713
495
246
369
253
4466
5794
8888
633
157
7390
7165
1305
244
253
453
702
1178
142
271
2051
372
613
423
1177
142
272
1516
5101
4330
218
3614
345
4959
7330
4052
3361
3997
2282
3303
138
2287
345
541
3089
8788
2969
2772
10959
115
5966
959
418
448
112
285
119
142
1340
1262
163
340
417
442
517
1647
192
279
134
4721
433
4723
954
1103
650
1330
1564
352
11761
1340
312
6434
7035
14927
4228
670
3122
631
1420
288
911
604
1100
1811
2351
309
340
620
1437
9355
2162
7397
689
408
507
427
392
226
1191
631
131
305
245
277
9286
3948
136
1301
124
113
141
1202
5579
9443
905
1902
867
548
5845
184
867
566
184
413
471
972
880
1115
4908
1549
9473
6926
160
674
192
7750
11611
678
271
1460
541
1038
533
648
150
394
1945
305
183
717
564
149
166
306
1954
998
1067
120
1137
2979
4335
271
206
671
227
317
169
176
107
296
13846
8870
120
392
197
173
8783
263
1022
518
947
2619
1125
560
710
3376
1297
9519
12619
4945
2668
194
1009
4093
7453
1734
771
258
778
1952
9299
549
115
2263
379
1529
487
131
1128
2861
488
298
132
1127
132
158
14091
9404
155
551
1475
820
298
222
452
297
288
144
144
789
390
3566
9044
5431
1928
9497
3922
2310
1458
4562
479
653
1471
718
131
1125
210
551
1800
4615
2320
1063
600
9190
5486
1082
2355
336
3578
2925
959
101
147
299
1093
120
154
322
260
240
346
1164
8530
491
1367
111
115
518
3335
115
156
399
9246
4039
9818
216
3232
1728
151
121
121
748
3891
8198
702
5304
6933
799
11888
1710
3625
4025
7831
1594
2201
1389
2567
2115
166
124
126
471
397
131
398
188
1879
659
166
124
126
470
852
159
2527
157
448
286
702
413
7052
3722
6466
241
3891
1631
1006
9614
1006
2286
11684
8660
3114
2241
4863
390
469
6487
205
841
139
7325
9111
724
1259
8279
345
3810
4354
336
314
206
1098
1434
243
208
300
268
573
2354
9350
570
202
299
268
550
1578
323
147
390
1980
414
119
708
132
169
5648
147
708
132
169
1616
100
4266
989
7906
192
5552
541
223
769
492
5464
193
769
1909
1745
9465
295
204
6051
224
5848
894
105
121
634
551
217
1423
7891
1536
1211
111
517
124
1136
404
194
517
359
3250
9583
6239
7862
2200
214
616
207
386
116
6691
9394
319
130
5195
108
128
133
137
484
220
1189
1189
212
138
341
495
495
386
489
219
129
231
415
9550
195
871
143
2419
270
205
11462
575
616
1157
6428
6310
8943
1463
2075
463
204
1063
2189
365
240
2674
11270
6207
8976
176
1860
254
122
137
269
307
792
329
436
712
4702
8936
2434
937
7920
4003
266
487
110
110
126
174
295
235
124
166
638
8822
756
1445
511
103
311
304
1445
1290
4348
604
461
1066
720
3489
4409
10517
2635
458
490
9146
743
4148
4023
7431
2682
158
121
100
291
9088
113
1800
342
5431
1768
291
311
1437
141
873
103
229
2892
14022
2685
141
831
416
386
163
920
6044
5530
2742
9532
8552
6400
243
243
1383
124
9158
363
2997
204
1557
445
1047
713
3296
2997
204
1006
777
579
214
669
5145
4129
6439
11726
858
4695
5349
1485
290
1979
13970
4576
1050
12026
163
1863
603
2925
1597
760
949
124
1671
602
2926
1406
7999
703
1559
464
7385
4790
441
4329
7343
5299
5309
7366
4015
4093
1346
5708
590
892
654
3229
2056
133
2405
745
617
135
219
3436
467
5161
9312
159
725
3532
2771
3794
6158
1515
102
477
189
239
445
456
216
3609
120
108
1879
573
654
6990
9520
1916
13023
152
150
156
334
902
9472
6251
1797
503
6147
14084
6645
1404
1861
2885
7276
1034
1145
111
100
712
139
1184
659
755
511
617
9019
7330
521
117
866
15022
365
237
521
183
417
2495
1621
4706
2643
478
190
300
2104
4569
1341
261
136
1029
266
143
122
115
9548
161
166
1892
4447
8831
3113
3112
3742
120
4399
7407
3940
1744
7069
2961
183
1234
567
13536
545
346
568
225
131
2402
198
155
2090
8655
113
595
3903
4712
1046
3033
15394
4030
4679
6074
2108
112
168
118
171
108
1271
347
125
8901
616
216
170
824
550
220
9341
450
1067
418
1160
790
162
240
3677
344
2999
4503
1956
574
157
533
249
5513
531
175
157
533
1655
1559
4454
3937
5176
1377
3499
642
281
1298
1085
168
265
167
240
6095
545
1169
710
363
303
162
5136
8893
2325
259
129
3667
1253
388
111
1365
1283
301
1320
111
4381
1436
600
1061
1563
8897
108
343
817
484
689
1253
105
1983
273
378
1489
453
110
545
817
483
878
1791
9163
371
1749
474
6568
4422
932
5529
143
194
1333
1428
8976
2230
7581
7744
11142
9391
857
187
227
1222
539
9536
268
1895
422
364
2978
3070
133
1255
285
261
582
365
121
203
723
303
220
4305
590
132
3170
144
362
262
160
501
409
2625
13337
2725
2515
107
523
334
408
421
2245
1104
2303
291
951
254
6059
291
951
279
564
2398
185
195
160
262
7340
341
3296
4765
10631
2835
1606
9386
5034
954
4833
3655
8458
1435
494
1033
110
3715
1132
138
490
6271
873
13885
8569
1405
4878
1540
2122
575
1128
456
2598
575
9021
1125
2398
1428
3072
207
4173
1620
645
149
763
2150
14966
5796
1148
400
3859
577
1474
334
405
1120
8108
111
2181
7779
9562
219
230
385
1161
377
342
8164
9740
964
858
314
214
191
144
798
298
635
344
2193
1164
1860
190
457
125
1296
2362
190
457
125
453
2351
518
783
553
118
140
268
701
240
5464
553
118
140
268
1749
8978
697
339
499
270
603
2143
157
1537
2308
103
155
114
1463
9361
742
556
11696
2604
1903
301
793
438
235
3065
3261
1764
251
8754
3137
3277
3948
2279
1986
1738
203
361
830
3073
203
361
830
3073
203
361
830
1713
648
910
3728
2425
416
237
107
1161
2800
123
570
220
608
422
205
263
927
466
147
190
106
1215
331
173
205
158
340
494
374
328
3656
570
220
608
422
205
263
1254
466
147
190
106
1215
331
6107
7211
1996
135
1517
236
398
244
865
2118
8922
131
236
391
240
484
5769
1193
12891
244
110
182
209
814
341
339
224
442
409
191
754
728
1188
124
754
171
1333
116
8979
437
136
131
4131
8969
100
1703
9470
7602
354
1265
314
699
128
191
1572
312
171
105
455
451
270
178
146
119
549
321
2308
4517
690
764
8918
2566
769
14404
132
9069
11757
303
183
2211
768
813
540
243
6514
8248
8984
630
11499
106
726
736
1179
146
695
103
5564
6490
414
4820
3844
2452
132
101
107
248
107
192
407
290
417
532
3755
438
417
3856
437
416
1428
7545
289
1594
661
434
347
488
200
1174
120
3070
490
293
403
290
617
13705
214
1992
9396
5488
2993
1217
14136
5705
1992
1519
128
5393
9687
4046
4122
242
440
142
296
911
123
163
136
420
694
13236
477
3924
900
910
174
154
156
2002
687
9110
225
3245
7459
1518
353
6570
6445
7367
1807
7100
1977
10113
12478
1471
601
9530
942
110
712
181
482
624
230
458
202
369
123
3796
1650
823
369
123
2017
455
365
1116
132
177
143
13321
639
2217
127
107
235
152
487
1145
111
487
3481
8892
8002
11611
1475
132
459
9553
714
2956
3303
9025
648
1289
234
133
1256
664
2003
8949
2134
802
686
196
750
4260
7249
440
1180
919
165
427
1230
1337
567
120
1398
1260
1978
2166
5354
703
8193
1737
732
2178
327
663
325
277
124
204
190
524
8931
111
520
1427
1366
1726
157
961
453
8642
4268
3139
455
697
1169
141
522
2422
1223
1011
125
178
4010
1301
8100
730
459
861
8082
408
8291
697
5488
430
149
125
3377
698
4044
3684
5371
2137
2037
544
1898
180
9409
504
2814
1259
1546
142
301
1184
582
1684
1162
1209
362
7359
756
273
9031
7216
372
175
732
244
181
200
6494
343
4633
1006
6159
443
3041
3967
8923
635
4290
847
1505
2286
168
227
444
555
5518
768
168
166
444
549
1060
525
341
340
1208
3300
1324
5328
686
2226
5910
1126
784
12981
1010
11151
382
723
9458
3601
3491
3317
742
108
6630
423
893
1886
3486
14893
223
1637
1263
207
175
5772
7408
108
107
4539
5073
701
8471
4580
3944
120
1352
1645
232
3322
227
2105
9382
6642
4694
231
1364
3824
5093
633
749
5413
1889
123
100
390
406
150
711
186
3138
123
100
390
406
150
457
151
152
7021
1400
3023
2407
641
429
415
324
132
6652
410
351
4689
13456
4230
321
923
378
121
5065
922
343
115
121
2012
2209
13679
2918
5767
137
4145
9852
1301
521
681
1205
124
521
334
110
128
7427
4052
291
230
500
1986
1483
312
618
1097
8144
312
627
1105
364
9050
1157
521
116
191
279
183
4669
2280
9095
272
3110
716
104
6629
3684
1454
334
392
1113
396
952
1203
1936
6572
356
1913
1892
748
273
364
5486
242
113
196
775
273
364
415
123
2847
555
296
6343
4135
119
5827
108
9502
681
628
505
728
9426
117
1336
464
211
106
145
520
169
236
166
4293
9184
463
1046
3521
243
9344
822
6771
3272
5904
2284
274
492
484
872
1031
13965
810
9106
822
196
1205
203
5004
5473
703
8092
2345
1724
1714
1081
427
1682
526
481
290
111
260
258
775
8242
1849
389
726
1090
451
1202
1204
2042
8882
1055
1188
143
203
130
5343
917
230
135
137
305
349
105
331
408
8964
8880
1364
1512
5237
3978
4718
1395
172
2172
1478
1829
1394
123
929
1585
172
2172
1478
1830
1396
4998
5342
612
4340
4035
5358
464
449
1212
749
573
870
500
8952
9087
8682
7135
178
4814
145
4850
9001
939
2079
116
682
299
1052
339
2960
671
126
682
299
470
1586
8883
1338
136
3604
1852
143
246
135
3823
11606
1876
11036
183
298
104
715
1130
1773
314
193
247
404
226
157
377
258
230
326
108
102
278
3379
733
9113
1259
209
382
557
2983
5021
822
1165
123
593
410
261
335
924
1322
384
398
5239
9259
5749
5098
172
2914
3914
1031
173
143
1922
1297
1089
5070
2524
283
177
593
139
264
424
14314
1127
7384
1757
6306
5272
1090
656
459
291
158
124
275
491
500
1617
551
727
1177
131
7878
121
320
3745
522
671
1518
181
2216
123
3080
349
751
230
157
424
2270
2673
8904
469
1970
2069
1457
8911
10436
9539
3613
4941
110
660
495
484
121
415
115
1343
405
156
131
1130
261
445
161
1295
1928
1302
850
884
4894
1206
183
1007
669
765
356
141
905
112
156
141
7369
4632
4517
4242
12543
578
8769
4161
2137
339
101
622
3288
339
101
137
522
551
335
1250
922
9347
227
280
587
421
5310
507
8953
355
1863
177
149
127
243
227
3658
177
243
228
490
14446
7444
251
6006
1405
739
558
237
150
679
1448
4777
3570
5373
262
11631
103
179
3834
323
1367
1536
13852
150
107
101
196
256
971
437
501
386
398
347
168
1711
871
348
143
135
595
200
158
124
1343
1578
2235
151
506
1775
518
1941
1476
3083
128
244
182
184
107
306
244
1883
121
6154
1269
4416
544
13676
1042
504
887
2807
967
733
1294
437
2863
4519
4656
1648
168
358
315
724
731
134
1098
380
262
177
866
1591
1394
353
727
296
655
1496
1596
324
1130
4764
324
1124
200
2277
854
1433
953
309
143
415
430
620
4389
9369
1847
346
967
341
124
137
140
130
241
14095
12532
749
1883
1758
15030
1845
6863
522
6182
2236
332
122
203
191
237
352
7102
5186
590
14960
8505
102
800
9544
3941
228
457
1946
139
287
837
8948
3602
1426
486
204
6572
351
351
4698
6323
2020
118
274
7405
122
249
1314
9465
2623
550
2201
2449
6425
3601
2413
4679
1235
2731
1013
128
181
2251
228
208
430
194
442
1675
3209
4854
438
217
233
170
304
169
177
139
252
5420
363
141
132
170
284
8937
111
216
495
1404
2333
6568
8961
2567
712
6659
107
988
233
310
343
584
258
1329
316
2301
145
207
214
104
7307
3601
1872
347
195
132
1060
299
3794
250
637
223
579
1389
1835
1854
112
152
174
195
121
288
257
787
5695
451
238
173
279
112
4954
112
152
174
123
180
111
238
173
251
153
139
242
518
180
114
8758
618
134
250
3438
292
256
195
699
169
611
796
2024
206
15034
552
239
404
1204
112
552
352
12329
1002
399
4703
274
352
398
488
218
765
388
1968
1279
704
163
1183
1733
290
518
106
114
2657
925
5203
14903
575
613
441
282
176
164
483
5452
606
441
282
176
164
1892
3381
9446
222
333
493
918
3692
7478
4394
185
819
2676
221
480
532
240
189
216
240
634
238
1189
1241
1658
4827
1113
2059
258
364
338
468
3655
154
930
1319
121
552
239
404
1148
124
113
567
226
346
453
302
2506
9371
988
7987
4413
2640
1531
5356
1713
233
226
667
217
4230
398
245
408
9384
318
224
5236
705
8294
331
565
523
2021
5501
1051
712
343
4645
3846
8084
707
556
1096
222
3707
13438
2435
187
213
156
3450
8894
3265
1351
5500
2301
3918
3426
3549
978
125
6514
137
211
119
396
311
173
199
303
9515
304
187
278
330
7449
337
144
5613
13803
638
200
9460
9080
365
313
128
142
199
196
9485
5898
1219
9148
1159
159
505
171
457
4999
619
300
137
9071
3222
7662
343
1243
424
5452
145
128
2305
790
7391
2123
262
1113
9342
330
108
407
5256
3270
7342
3984
6560
104
4354
4057
845
3082
137
3980
4757
839
5164
1732
301
310
105
223
132
415
233
1451
2906
6815
1056
1590
4023
950
7916
2914
3422
5047
7279
1275
2003
401
318
128
282
627
462
167
1176
139
3061
459
451
296
478
201
1171
118
2673
469
106
516
115
280
197
7509
588
1232
10562
3181
11748
1576
701
104
4984
11959
209
105
167
304
9634
218
391
1111
8972
11231
119
1749
4928
6263
2264
7188
9437
4235
1625
515
279
1109
914
349
7833
312
1115
920
349
1439
424
3648
1079
4219
151
941
1103
919
292
107
657
197
1565
281
836
193
529
902
392
2456
837
241
466
482
1584
3151
312
8615
1001
119
3337
157
216
247
252
199
370
521
2139
157
13670
1280
2435
1685
6054
8326
409
3595
2824
110
9346
9618
2908
2308
112
13950
1116
209
9626
177
417
1660
391
5538
446
256
286
124
326
113
122
132
105
7829
8971
2780
9419
2881
165
291
124
2426
7782
1180
891
3718
5606
283
863
430
271
282
114
235
3296
2823
2138
4904
11542
4009
5327
140
4744
14175
3698
175
1215
391
4050
4595
1017
3594
1382
557
434
2638
1025
443
706
1021
260
13544
9446
5412
6137
2362
6351
100
190
434
404
1847
6206
2192
3353
184
392
133
155
4842
2083
535
1343
137
112
108
102
394
162
228
3031
25850
966
3265
7452
5882
4901
3226
609
168
1402
160
1320
2016
403
1142
106
2465
744
588
454
2098
2576
112
1958
5260
1782
5230
1225
156
654
2172
138
9319
867
555
1361
14601
3436
10467
2936
346
266
996
444
484
179
350
170
3896
1323
2951
308
7109
1641
150
1041
6163
778
827
2112
7450
1441
650
2162
1454
438
920
415
334
181
2766
438
920
415
334
497
538
170
7981
175
160
1200
1470
2408
652
696
1750
7431
474
359
154
446
1454
256
200
9461
819
1399
1479
667
171
4596
7409
5120
1445
272
1137
207
157
608
1658
1444
1423
836
166
109
221
522
988
1189
347
899
3840
434
6481
1770
220
317
257
615
202
472
212
568
9585
1469
146
179
108
9756
4056
1168
564
161
4505
9491
4521
440
136
507
193
315
148
139
422
550
197
266
13794
189
215
131
113
182
110
1747
9585
183
792
1586
1027
582
231
111
100
135
165
236
244
4664
940
187
224
122
100
138
168
248
1435
924
6451
8843
7390
3900
2947
1387
1079
370
426
100
4661
3926
112
120
123
516
153
166
154
987
670
209
1327
646
163
151
11464
151
1570
1215
552
124
1131
238
552
2738
526
3464
546
5763
520
270
627
380
710
624
3618
8200
701
5336
3337
7390
686
282
215
13724
517
182
1368
603
130
631
642
1503
484
8323
136
3282
1397
414
176
297
200
147
223
372
4179
131
731
5762
447
141
3707
8724
329
5480
1094
146
362
437
3620
851
942
361
3080
8306
5582
708
4207
132
715
119
363
421
2037
3844
1884
104
208
190
164
100
113
437
3138
104
243
190
164
100
455
177
431
4095
878
147
121
13941
139
1305
5208
333
1038
2794
161
722
1056
1891
161
2254
773
7489
2371
214
293
400
1035
1374
6513
357
341
2710
8909
1987
3311
13644
4103
1059
570
4043
566
170
120
8688
320
123
112
980
602
4381
943
531
191
125
249
181
113
125
162
391
283
246
101
556
1902
1078
4999
1595
2745
247
3071
2967
9857
1959
332
1131
1348
289
1920
895
1598
3230
651
13687
8493
152
690
1712
169
218
157
2977
875
1550
2650
9118
320
210
547
143
100
228
433
119
152
108
140
635
4933
932
320
130
102
1933
3694
754
3612
7210
2306
444
446
3002
7287
5004
5390
1075
2495
1112
6841
1138
3105
2016
198
191
144
165
238
108
308
387
1704
3630
132
191
144
173
188
174
326
154
361
231
429
339
1542
4043
3162
5020
1697
181
1050
7450
3986
1111
409
219
225
9001
799
100
449
497
128
177
167
1869
318
319
147
360
9478
4719
1886
6236
1959
3792
7408
1172
2688
631
275
9553
404
837
604
243
156
389
208
138
102
5450
703
8196
160
7336
115
126
4095
2741
4979
2701
135
1152
9315
555
3355
12699
851
139
105
2290
6587
232
192
120
801
189
524
2060
4098
179
456
331
1086
105
102
417
220
3001
284
512
620
163
289
359
116
853
2621
238
620
163
289
359
116
853
848
1512
7369
749
608
1597
105
102
505
220
2355
1930
7555
1045
994
605
141
213
131
888
2556
6186
8192
703
5449
2764
6324
171
9353
2076
585
677
5675
641
585
677
594
127
472
100
135
152
128
152
195
985
869
2094
2885
9125
1663
2165
292
1102
8100
857
1291
661
3857
2155
5472
5596
624
392
585
3172
391
585
1934
14352
4376
506
1598
922
120
4367
9487
160
119
165
1404
437
272
203
684
1084
13806
586
116
1155
9557
1540
6181
338
538
1179
1244
463
2887
3092
455
481
105
114
716
1167
958
7905
633
3566
1175
532
113
463
946
184
523
144
1191
684
523
300
866
495
334
108
2824
4316
125
9365
779
3267
2457
549
348
173
490
708
1081
247
1736
189
141
1318
1317
1158
182
335
176
111
184
133
187
324
287
1655
4182
712
164
238
377
1132
324
7460
1366
160
6545
332
4610
117
525
295
296
244
2388
1014
135
1506
3696
8955
524
553
1266
9417
803
531
519
296
171
104
139
669
479
1725
1020
624
527
644
133
3376
102
510
407
1054
326
1130
327
1268
3904
8955
304
239
127
3094
5041
427
6435
8940
2676
13499
226
807
1891
479
3616
493
1191
389
350
1441
3137
155
9594
503
1243
822
280
130
224
277
1469
1191
7251
141
1064
3136
155
9593
517
1249
829
312
217
278
1882
1191
7295
141
3151
2109
451
3834
451
10086
1823
597
330
6927
7286
2289
930
1207
255
2437
1288
7134
4166
13813
677
2758
270
4867
1031
5151
2362
5630
177
7936
4595
8964
198
1542
518
1802
173
394
114
855
7188
699
5180
2973
4672
6178
125
272
4472
5016
1216
155
6328
336
6916
8985
1224
226
100
422
222
465
977
7386
13835
254
243
1240
1499
145
473
148
706
480
699
159
138
1041
756
187
525
2088
6424
2522
7742
175
3957
104
1906
1069
6065
2721
1346
2172
138
261
166
370
2494
8790
2367
882
6162
4669
1322
888
6164
11761
544
832
6543
121
115
370
1929
1029
1197
1261
142
142
186
446
1660
396
115
317
530
396
2341
398
661
129
5224
704
8278
612
1799
3437
738
729
1153
146
746
3650
1894
326
134
4423
8855
3420
163
9426
2410
636
9468
1746
618
715
1052
1144
1645
496
1615
1368
996
7992
178
1372
315
388
141
136
142
478
149
260
4291
5282
702
7186
868
213
299
535
187
334
683
2066
149
362
1470
7142
411
1411
453
126
743
454
3687
480
1001
2395
1363
744
451
538
122
128
125
3811
4070
1020
256
241
6232
153
5941
168
1359
1266
1369
413
1650
105
244
315
1152
583
2866
105
244
315
1152
8708
122
102
825
1040
988
10044
1702
3804
436
234
551
275
2751
1247
652
7808
8211
3474
1332
5008
2800
686
5335
6949
3273
440
173
195
160
403
213
259
1427
10413
2462
2592
188
2613
343
1347
6577
5574
1441
121
119
486
220
817
340
5699
119
504
815
411
2684
260
498
360
946
1054
347
1634
519
1202
113
2894
1213
109
484
400
273
316
1857
122
2622
695
293
291
598
202
151
117
109
250
653
6589
111
1241
2835
600
602
566
407
151
3440
7372
211
592
166
249
220
233
280
193
231
2542
195
339
170
138
405
244
3150
170
105
249
704
193
341
340
138
407
1425
3257
592
200
660
483
4753
351
6485
4554
2747
1554
2153
696
3545
1618
2284
1622
181
101
388
1350
534
3157
161
108
434
254
522
184
316
114
3285
161
492
440
114
109
288
101
523
309
1878
9434
1224
1005
8381
700
601
11623
4494
6483
361
4693
10222
1275
3666
1165
587
227
126
202
211
350
1466
4414
7182
488
183
1145
115
3114
114
293
213
134
279
346
9529
323
478
1078
10443
268
478
1078
14764
8222
14628
669
285
147
215
5501
1869
251
301
114
202
539
524
155
161
13940
211
101
156
668
1458
127
717
131
138
3488
133
547
164
130
385
3915
5189
1443
2676
325
2679
598
2636
120
126
2206
129
229
157
3597
6060
2310
3965
3404
2885
5284
129
115
4727
3544
8912
1594
203
476
150
5138
529
11884
305
182
1100
137
334
335
387
470
2214
162
736
6290
13597
2644
414
1437
480
706
524
322
2069
1783
3049
980
1286
9036
1421
1795
2394
3061
698
1187
1500
256
375
447
920
1347
722
106
1254
448
326
315
1241
1370
8211
11526
817
10440
4617
322
136
2587
665
498
8859
1903
8905
6832
2445
2531
154
1892
354
278
865
371
2728
151
114
187
231
1060
137
317
2237
348
147
124
131
278
865
371
1827
119
316
187
2342
1972
5847
6486
479
9346
5690
7387
143
3299
388
2483
1043
5342
1966
178
3618
15546
1173
938
3824
6209
5336
2803
3522
183
206
274
115
103
204
198
118
3875
5660
369
219
1812
144
221
147
174
221
575
141
138
325
129
402
6018
2354
1730
323
617
950
575
2777
321
617
951
741
1901
116
303
234
3505
671
10596
106
192
1414
247
160
590
246
102
131
124
280
377
353
4520
4348
400
113
485
3888
1454
336
594
1089
478
651
4619
336
405
1099
378
412
5508
14028
6453
2022
2679
3920
485
4837
3382
5175
721
1719
1617
486
176
247
773
931
1311
162
1596
929
119
1617
486
176
247
773
756
1311
162
1402
7745
807
582
238
3848
4015
5221
8979
1562
8959
3017
701
1224
13773
4036
238
123
271
144
8263
8985
3075
7451
2598
1481
8860
637
8972
1139
9108
1237
3111
2654
521
691
273
3140
8995
4233
1071
194
305
1078
345
5532
314
6082
8936
5987
339
111
108
864
132
117
297
1946
2837
7492
953
1112
4362
5209
703
8089
2392
8426
107
718
180
1256
576
8387
7977
6821
4934
5149
1996
1590
4934
5153
5193
704
8187
1046
1409
2984
1045
1489
206
5467
2983
3206
7387
2600
1050
995
7918
2294
106
217
117
101
341
2310
10706
7037
8745
5359
4070
1294
108
343
2810
6613
9604
9457
3991
6570
353
4742
1707
760
5243
703
8270
7613
4400
476
1642
811
3541
154
3122
811
398
3970
244
1231
5077
10223
3874
12926
2237
282
163
128
101
1404
8908
5060
7612
1580
123
1146
172
488
275
652
324
1077
274
770
758
119
131
107
9381
448
933
2402
6485
360
359
345
4714
6615
2506
1070
256
605
6981
343
695
13666
799
1920
444
309
172
2595
5988
442
309
311
259
4081
291
3835
957
1225
942
308
310
881
6751
14936
591
3294
6823
950
7755
4609
121
548
860
2508
1638
126
246
673
430
1019
2160
126
246
673
427
308
2532
626
3430
446
9675
482
2789
683
208
1083
213
432
1618
8179
4585
702
3731
547
247
102
4277
479
4008
4324
4681
4429
1065
3996
3389
383
294
291
424
204
172
138
165
114
1808
371
1728
6751
279
147
170
2779
5774
5232
706
685
7475
3717
346
134
1170
263
1973
2457
558
258
9327
7979
715
2137
6413
424
346
144
607
1361
2536
2974
470
1880
2475
2846
3867
1023
6641
628
4905
7347
2604
553
306
420
175
1373
2442
3808
1405
710
2239
663
645
185
5540
1914
5316
4459
305
127
4631
111
865
1000
303
938
214
2378
2138
432
3943
8823
2850
480
532
740
6964
1914
6718
4384
523
5473
1335
1071
924
195
224
444
325
169
705
479
4062
2425
932
11397
927
4084
2935
5468
703
8188
6678
5101
3464
479
487
646
229
3795
6690
502
105
231
295
217
1891
355
346
143
199
2013
3412
808
580
1000
929
6860
342
2310
1054
6379
208
1643
112
1000
3111
2270
112
1000
250
8125
5869
6242
2728
2321
588
5423
702
8385
1750
3398
584
3469
1424
1869
1450
334
556
1093
1060
108
184
2011
586
979
1134
318
8122
334
359
882
5849
1429
9670
333
795
3359
1710
2301
7379
3878
9434
946
1133
2352
7263
2235
384
408
853
1604
15570
5857
3876
2095
335
121
201
4863
335
121
579
167
123
200
4860
335
121
201
334
713
6269
3934
9744
905
1169
3326
337
1252
308
13896
128
187
265
216
106
184
134
436
134
788
403
13296
5701
7382
2788
2794
3371
770
100
369
196
109
216
131
159
517
155
489
127
386
1299
5311
125
141
518
13950
115
2824
1115
121
102
120
236
1535
390
1362
520
625
389
238
223
280
202
233
967
467
1304
1352
272
9600
8611
257
153
156
252
155
159
111
113
6096
9413
3287
102
9341
181
133
481
6713
132
245
863
1175
1086
210
1929
411
351
621
2120
7383
533
1018
445
5058
6899
7538
556
410
2384
7670
9540
1109
1063
387
805
7450
128
352
342
1459
12076
6695
1514
2186
894
1422
3720
9519
3629
8864
108
1608
2638
1189
230
310
277
297
5027
895
106
6243
959
5810
227
245
251
114
219
199
184
842
1270
340
383
3883
9431
5037
941
4466
2564
1874
332
6568
1141
1291
5580
3364
6829
211
525
960
315
3762
1039
5007
8944
2378
4164
1522
11228
2809
8196
4730
1360
118
7456
1276
9111
305
186
218
1869
8867
1370
4969
649
114
127
468
1144
1912
767
209
157
215
192
1221
7417
1616
1901
766
280
211
157
214
192
157
926
139
563
646
106
132
468
1531
2476
3213
2643
263
393
517
467
1231
1239
1423
1704
3649
1089
1668
1479
697
8543
6491
343
4635
129
2910
618
6064
677
868
2904
1253
2878
10873
1752
1934
4924
1175
6753
307
1113
9149
193
1454
236
1229
437
5517
236
1229
437
430
162
478
3273
931
9712
751
3469
6104
2640
1443
326
334
1496
702
604
415
7446
3050
153
153
677
1266
171
1513
483
1178
7341
2079
7226
5024
1963
489
228
952
546
476
261
377
117
111
220
455
2222
578
924
476
261
377
117
111
220
455
2226
578
924
476
261
377
117
111
142
220
439
1455
5316
569
104
5829
425
1157
963
4154
5040
322
675
262
890
315
1572
2248
388
429
119
198
651
189
1476
2502
1760
1870
319
208
111
1095
14412
1028
108
112
385
104
7349
2381
163
9429
1306
827
1236
368
150
4847
407
2263
4554
1407
537
212
511
427
144
3962
129
113
511
443
535
144
129
233
2260
180
187
281
434
125
633
837
219
8940
3651
1274
1879
2583
553
575
403
136
651
261
426
380
226
9148
687
667
1166
687
3018
3442
7300
5016
2588
12979
132
181
3917
7535
1912
9774
278
104
124
140
903
1019
1422
9620
4029
2352
8945
5798
201
418
2000
2084
7291
9077
3074
1852
320
117
12660
436
326
747
401
1329
621
416
214
201
166
1430
490
8851
884
686
2468
1320
5344
1182
7611
7358
3285
147
8449
1857
5379
1385
1887
198
198
107
189
7805
1966
379
136
2073
1212
749
401
144
738
131
3202
4374
6563
871
2434
4874
980
330
127
202
156
102
815
586
292
144
244
696
1279
1765
1054
2806
3166
4778
3860
6331
5990
1556
1568
1649
266
443
143
265
1068
251
1554
2162
5475
1338
3245
751
7399
9339
1946
1330
1688
767
1852
193
115
115
14072
1236
146
166
413
151
4397
810
3725
8978
5581
2347
1478
792
177
477
1686
9440
1682
1679
318
6483
356
353
2216
2596
9211
5429
205
9241
405
421
155
211
1472
4439
121
382
156
211
1926
4183
248
1498
9546
217
920
5636
3345
448
478
246
100
695
3947
401
4890
22518
16023
108
568
137
517
916
177
293
438
831
749
308
508
1414
830
1032
1153
4886
272
1642
3103
1971
1155
2293
3363
8943
3030
7490
2768
479
1564
107
549
287
389
215
200
1742
124
735
401
9113
512
234
1328
3091
6246
9114
2870
3564
1316
9469
435
133
109
169
145
250
240
218
273
357
1921
7547
4350
131
826
562
323
204
214
1792
806
8225
928
271
337
232
627
1144
6536
343
4551
1500
7720
523
692
1152
144
756
102
6084
1518
115
125
1393
3730
115
175
1394
670
9443
5578
8558
409
2553
576
421
150
3212
1406
144
543
1504
450
657
284
768
1220
3233
343
343
343
343
1045
9419
600
3616
1168
187
314
510
243
115
299
294
697
1796
2146
1492
7253
4946
240
427
281
7316
2046
497
589
615
3120
5276
702
8265
2090
235
488
417
335
186
619
1281
1238
184
637
715
2517
3347
9290
1532
3254
9251
493
736
456
3724
2807
570
273
632
143
148
203
5761
663
151
728
216
812
7873
303
1217
255
6373
2277
6735
1947
176
139
109
5519
5321
226
162
166
278
505
525
3074
176
144
110
347
458
443
430
326
140
5596
443
430
326
140
1486
2538
5707
9089
1084
556
3081
2770
594
726
1042
654
1584
556
3086
103
6799
185
477
4585
175
119
196
405
7392
3125
136
257
105
398
1733
130
423
200
175
386
381
1707
1907
115
130
105
244
199
115
5182
146
653
795
1650
115
522
130
105
249
199
264
12755
394
1463
136
1254
380
428
224
4956
1211
2487
958
986
310
1676
1461
1095
883
1132
1048
689
1326
583
160
253
139
141
258
295
1709
431
862
1013
389
624
150
227
4881
666
294
5256
581
131
614
108
1018
319
667
129
330
7453
318
650
399
367
582
164
846
4091
2093
1199
5004
254
128
155
1000
698
620
761
332
176
110
258
170
154
154
3113
413
323
171
118
122
276
507
501
306
8974
525
200
239
301
422
2190
1313
403
1140
395
208
241
2706
1307
440
392
143
336
128
313
905
121
186
535
189
2027
1682
4757
347
6544
2063
143
346
361
2249
4701
347
361
6488
4234
1066
14089
3155
160
298
943
5370
4558
1019
132
296
190
111
423
3138
136
1350
1358
5145
950
2301
2374
3491
2430
3122
971
130
432
241
404
2672
242
432
194
639
1277
323
2152
132
328
129
570
219
299
467
1504
1164
228
652
105
194
159
2355
1144
228
486
343
104
133
121
563
124
1167
404
211
563
168
123
8229
2761
2534
218
217
146
1965
1180
2425
1439
348
412
1123
8236
348
412
1132
392
2558
2087
1756
6036
2827
11263
6198
8312
2150
221
433
123
180
1462
985
957
506
219
535
467
252
783
135
156
4190
4549
100
332
1887
2376
812
321
6082
807
159
321
2740
8883
1734
479
658
2035
1416
441
5547
459
5202
700
8286
4358
9312
2613
347
695
151
1409
2739
6238
1792
2675
3343
3811
3087
850
2042
1097
514
5083
625
1097
528
3873
1365
707
1856
1459
648
159
1417
2817
713
2793
6269
103
173
106
120
906
162
138
379
4108
123
143
134
112
9274
478
640
8262
702
2789
2449
5053
12204
1259
4202
520
1148
9153
2584
157
9441
1624
4824
155
380
682
1292
9364
2735
1049
10862
140
408
7184
3863
2623
811
1233
2148
1143
208
817
153
296
337
357
238
429
1351
6520
169
2247
6486
148
5139
135
226
102
2097
357
251
10309
11501
4041
590
172
337
245
145
125
494
3411
271
393
145
125
509
2105
2691
6269
246
597
477
390
2651
962
6106
3522
4479
1068
2186
3556
2138
290
1293
1079
1038
442
583
1168
421
129
159
180
7446
1638
222
753
197
312
9390
912
1275
521
1012
451
1585
363
639
265
531
545
6185
1208
8955
425
360
342
216
131
229
122
110
1625
1856
3956
3153
1681
5281
5265
130
2015
4545
6823
2616
2479
7593
3912
1031
8035
387
2362
1195
9523
11894
6804
1037
679
1200
228
1446
9520
8856
3637
302
510
2661
287
7450
492
200
1173
142
1884
9715
13858
3749
1167
131
492
113
133
282
180
687
9134
8077
2677
9068
5702
3847
4697
6358
495
3070
882
610
773
261
183
301
241
106
9253
644
169
6211
9341
749
8780
675
373
270
2665
2933
702
229
343
904
222
278
209
2646
2933
702
229
343
904
222
1222
175
355
7433
997
239
109
147
1210
3914
175
1126
1624
1116
663
101
1095
622
284
192
145
408
224
594
157
293
236
1134
284
2490
409
7338
131
180
153
201
148
1136
284
1524
7341
5019
3161
4008
1218
230
2660
233
705
276
261
119
115
110
3568
4819
495
107
838
1973
1203
671
8501
5835
1116
370
1087
8142
237
126
346
5545
174
287
4717
6259
1380
113
169
5945
1012
682
4497
2563
140
219
499
964
8584
527
154
1097
1994
136
200
381
370
268
1858
162
554
190
711
132
2339
1014
154
3744
134
711
132
1858
245
9474
168
569
250
130
178
135
155
2085
141
2980
161
387
573
296
129
132
180
297
569
4720
1868
135
558
226
217
372
5490
449
135
146
523
1020
906
559
946
124
8449
396
217
602
4244
130
728
493
229
274
159
573
171
1462
6248
756
160
225
8976
160
377
542
143
719
1428
934
650
482
307
2948
895
13973
968
1091
2292
379
3666
3080
4366
3219
775
232
2045
2092
1062
775
654
938
2523
165
231
495
231
246
154
7421
150
1869
3775
231
509
258
356
1476
490
11794
543
186
7354
737
9219
559
251
7625
1422
2143
188
1297
174
1592
847
122
1123
270
2092
802
319
7368
242
1471
1373
1540
2678
8956
3862
7226
7365
9240
547
1561
1408
208
762
238
565
148
116
170
616
8922
6573
9094
1620
13533
215
136
139
702
13358
727
7094
431
196
161
944
13500
564
9471
637
117
5690
550
699
117
1662
338
1337
272
329
9152
825
1799
6537
4154
131
2810
7347
488
724
5827
197
136
112
590
884
578
407
2023
3956
11634
3210
5754
8889
3251
174
866
770
3205
5588
771
2428
750
172
260
148
259
118
248
203
108
389
8778
8775
2316
483
142
554
11368
2364
157
2168
5118
1404
9473
4089
822
976
7337
687
149
167
233
388
176
1258
2953
233
388
176
1258
1650
13946
580
240
363
139
123
1968
1106
169
2714
8962
6756
642
402
128
233
202
2473
8587
4451
392
383
3945
378
128
233
202
2856
139
179
138
1044
608
1008
3343
343
2323
9077
2607
848
239
176
133
3637
123
1336
219
332
277
186
132
107
251
194
1231
110
1370
1347
3054
4399
120
8911
394
192
128
256
385
714
599
189
8809
548
6284
1205
2416
1166
781
657
145
195
336
195
216
823
1296
181
139
1830
7534
1964
2929
114
1867
155
161
116
168
2646
516
203
313
1883
13777
500
269
733
123
218
127
115
196
106
175
9403
129
622
13550
711
1314
3879
982
14915
5057
3047
285
2397
3047
285
2397
3047
2728
1386
429
683
113
1964
2463
1031
13848
887
999
453
434
163
840
272
1430
219
590
1748
7268
120
791
8463
2005
119
245
1154
350
195
168
311
292
418
440
218
138
917
1531
370
3610
135
3337
127
205
131
323
1436
259
311
273
334
368
144
137
121
237
3271
2877
9567
1216
13366
146
1511
670
268
159
4874
183
177
1077
2316
2174
9765
146
1506
668
268
160
4864
173
1077
2335
2177
1961
694
1455
335
792
1297
7923
335
792
1272
207
730
1159
549
100
453
1676
1627
581
10586
3053
247
2222
136
204
176
260
158
5916
379
1736
2281
4806
4892
690
8438
2898
166
552
438
852
131
2394
1609
293
1395
435
120
295
2540
1466
9035
1868
120
295
1926
916
466
180
216
338
4735
338
1227
7468
1329
523
284
820
948
470
131
598
2714
2102
4809
887
593
3068
739
133
271
153
112
610
442
1045
2651
4776
135
569
1071
116
4260
1423
7371
9731
1021
608
573
1313
749
1266
498
13710
6937
187
2342
7032
7388
200
5011
3857
1423
892
1044
1238
256
114
114
171
187
125
3577
216
13817
668
6224
863
1518
3610
791
9511
6557
1558
9631
1139
6494
457
4666
14085
4215
530
302
6194
314
271
283
417
302
200
2589
1652
8880
157
1316
916
316
2461
9430
11037
1781
426
609
145
149
161
1183
883
101
689
126
224
577
927
124
497
2154
1373
2931
2544
285
880
794
6586
478
12040
2306
2703
287
731
8956
202
287
6570
390
158
267
155
2008
975
1066
1025
4086
498
1145
280
1246
14140
7551
9016
2851
1311
747
1436
497
439
143
758
100
398
9072
472
2135
1310
117
826
582
1012
344
4710
8716
146
356
877
8903
7043
12306
1801
1077
780
9735
6917
9411
1830
2221
173
241
1573
128
7878
2824
513
164
282
775
1991
1020
131
1928
7375
1661
174
770
1500
999
2910
3938
3927
3692
6238
831
1319
3551
1041
3551
1041
2446
9504
3026
9425
8837
789
4052
5811
4625
485
2515
494
1384
8014
8207
700
2683
2494
468
7148
11247
305
2108
6637
3433
692
5238
465
7124
6514
341
4659
543
3244
192
128
168
210
317
111
2176
461
8280
149
1575
785
5091
5210
266
175
2873
2105
1635
570
746
747
1187
691
128
4473
7477
1598
129
6088
1398
1781
7603
1023
7650
352
780
378
1557
711
171
1119
3289
140
2020
423
349
237
193
132
1807
1284
8759
874
1089
350
494
655
3969
1081
459
13017
100
169
6796
1618
376
293
630
219
1882
627
259
1286
2721
871
727
3045
824
7406
3173
3836
15534
4933
8199
688
5212
3813
2146
1346
2476
3218
1629
2440
2828
625
448
130
147
644
497
1077
2630
151
644
497
1075
856
141
359
476
8542
359
786
5642
5173
3928
6672
5907
8315
696
5208
2117
1156
6196
1169
476
589
6557
1188
427
498
174
759
5549
497
174
759
1486
128
549
889
1070
1575
157
171
3621
135
2498
7451
508
433
165
478
368
505
989
4997
6716
2651
3122
1240
10768
4244
1625
675
983
1400
583
631
498
323
8906
7399
4300
7389
1678
8868
369
2648
469
1242
695
3029
2336
312
429
143
113
749
784
164
3775
1116
13909
1366
163
131
195
160
185
3725
3016
392
3010
236
4267
1638
636
977
1397
578
660
501
317
2001
3885
8896
1452
2342
162
143
128
114
272
286
228
9275
136
593
111
115
190
115
6600
967
1019
777
686
155
416
257
319
169
118
140
374
206
583
631
632
2625
11618
1263
424
408
482
183
716
6762
1511
8768
2824
9115
6352
2836
3320
2335
244
456
3846
4224
5078
438
320
8678
118
123
460
200
471
329
210
516
1320
144
422
7070
430
158
143
1311
1848
8030
6670
485
3738
13633
2840
275
499
161
475
8874
486
550
4185
1851
857
542
3521
127
671
24162
1869
2614
109
856
555
5824
9411
1837
12097
1154
279
354
1117
1000
398
195
139
1476
315
113
195
139
1480
307
2651
732
7779
1310
2236
2624
1461
2466
1244
125
272
1208
2287
462
2801
1841
3046
1051
1603
2683
1659
9322
3033
412
513
13559
634
682
309
115
130
374
7949
5486
4683
345
6778
3781
528
416
3528
1284
448
850
1554
313
5359
703
1185
4208
454
112
417
221
3603
154
999
930
1220
345
423
221
105
427
3964
9298
2494
2312
247
3483
535
491
186
169
449
2913
512
444
169
449
1047
2808
826
301
603
6849
613
729
1844
2740
253
554
218
1355
1667
276
571
563
622
761
1289
1426
2581
1554
822
711
1430
341
341
1109
6262
344
900
344
364
1130
371
1023
747
8854
630
9621
1684
195
100
243
2979
255
1344
121
1282
446
906
931
238
194
180
321
13423
1594
8091
448
1970
430
309
194
1376
5101
1031
474
821
1302
319
7334
1133
6922
1313
2050
475
1908
294
114
9418
499
156
162
1345
181
8938
504
325
379
115
491
335
769
722
176
107
416
589
261
802
2482
2603
694
3888
2019
190
678
421
427
121
3241
190
680
422
462
4416
131
336
182
211
1018
285
526
1648
1469
365
255
735
5326
198
299
893
1763
8868
1879
11597
5746
9428
1160
6827
3095
6683
1722
9082
117
565
474
719
136
9301
630
100
1428
8876
7651
187
106
235
1400
2517
681
193
228
626
106
300
252
282
440
833
516
133
176
598
1367
1151
4027
519
167
129
622
8710
747
294
1628
5213
700
7884
756
176
1931
274
4127
1092
6328
2540
319
125
886
101
9278
120
132
4532
133
138
125
160
412
8437
801
261
567
130
6548
5658
480
3136
4031
124
2606
1648
232
2790
7480
161
1391
9428
3624
7469
1760
2370
932
166
7401
255
1042
9476
4288
101
781
2009
8907
324
861
1762
574
6648
13723
3770
9546
4172
7870
1357
7782
4592
844
1207
100
113
572
100
185
574
9331
162
105
243
287
201
683
273
203
327
421
186
133
177
138
301
178
186
133
177
138
301
178
187
133
193
297
176
172
186
117
177
154
1429
120
9145
2774
477
136
1253
4236
319
325
320
276
114
607
367
149
173
280
229
285
157
266
534
391
8483
235
1299
235
1598
1054
199
569
385
311
4051
170
322
3688
2104
3402
1848
1513
1584
122
147
590
229
135
3465
1840
1513
1405
4937
1878
1367
10217
4258
1956
1482
4955
2237
1149
113
154
101
337
268
1182
342
6450
4844
8647
4369
9220
2112
780
4936
1861
351
172
136
236
301
393
3901
7489
5139
3862
796
381
741
957
323
12351
4193
519
4846
711
4704
4499
10365
251
11655
1327
104
3175
6260
202
353
296
258
1002
5617
11625
3558
1296
655
2149
132
1186
4385
475
387
514
1100
798
334
8062
223
5972
194
301
3554
1295
655
2148
132
1184
4377
471
387
374
1129
590
334
1455
883
121
1173
208
169
482
2784
329
510
104
1999
318
1608
1261
2420
620
269
1188
135
1843
265
211
151
109
127
5619
1049
319
149
1212
3357
4535
1254
1473
514
1132
518
3022
125
269
676
636
262
269
110
1177
682
5697
2478
555
272
521
8939
8936
596
261
168
4310
1024
441
395
1125
112
1441
241
205
3119
5397
712
3182
1616
3009
6130
8762
6538
790
135
177
636
7364
3243
562
12188
3155
161
351
705
3434
692
267
514
9192
2321
5763
6928
520
3863
2523
6396
312
208
678
4345
201
293
257
1774
1463
1661
248
170
458
304
175
113
4971
318
970
130
1591
178
3372
2164
4632
378
431
5788
9239
690
7005
414
290
1566
1029
725
1671
2261
413
1061
1529
170
1128
482
1641
137
929
475
146
415
1061
2400
754
2144
1654
2392
750
8690
750
848
3570
750
2393
818
122
389
6607
747
830
1529
1128
484
160
1403
292
9136
514
246
200
1690
3772
7715
4333
358
246
199
1865
214
179
12323
1081
495
107
1110
243
2291
221
1185
105
1111
243
1442
528
876
460
872
4858
394
989
446
125
260
370
450
5797
2534
436
459
126
910
451
3710
451
2105
2369
112
887
1172
1060
200
1765
4022
497
495
15366
150
575
4172
656
197
1190
4502
2838
148
403
178
156
354
356
159
148
590
1170
1166
576
4688
3357
359
467
950
238
322
950
522
126
197
104
163
280
2336
263
2852
7297
4994
2367
1462
2456
2316
610
548
9380
4064
1372
1932
156
160
176
148
3295
7892
14878
1166
133
2317
8130
156
131
1333
2341
9466
246
258
158
119
323
192
265
1544
354
128
468
585
361
9139
401
369
388
269
201
1042
822
7751
7486
468
1646
142
1184
335
211
161
4833
6787
6785
505
3402
4683
107
393
776
526
439
430
223
163
107
526
181
1234
9431
880
1183
154
2014
11578
1602
431
163
148
526
1892
132
197
144
573
118
187
6044
7343
3260
399
4204
298
2644
1852
136
555
985
1082
1340
111
1799
136
294
445
411
1089
837
5514
433
425
6854
1834
2999
425
324
6578
2273
10005
485
1711
151
240
112
144
1273
12599
737
4672
1573
153
240
112
140
395
110
545
992
287
474
1847
193
2750
1186
4597
3674
2255
3529
2498
3307
12658
106
1480
1119
278
9645
144
290
450
1501
1406
3788
6548
12196
4894
1545
2455
9488
7136
2461
1515
598
420
4533
3739
6198
3175
14772
309
946
441
205
141
122
375
307
2970
441
205
141
561
145
499
3067
206
339
161
136
12229
260
194
491
184
1195
1096
142
3107
410
151
2249
11727
274
168
2402
224
213
270
209
334
1522
4095
703
9379
509
290
362
318
627
1029
13656
270
104
9126
2448
154
7359
6694
8931
2674
112
6425
4003
11212
8658
1994
1482
121
680
231
1240
2134
579
364
495
113
120
486
161
113
153
3223
6196
144
244
1152
5137
9036
3555
4509
292
1121
271
294
763
525
802
146
170
13887
5793
2644
1022
104
7323
1233
771
609
1050
389
3227
14826
155
556
153
6580
4050
7309
4599
616
2862
9401
6559
776
14814
1118
4011
9047
1726
1145
234
11497
876
3133
6326
871
654
2354
716
5310
654
1944
4425
630
1858
1949
11452
619
2452
728
1855
7817
4005
611
11491
1928
8055
104
1113
106
172
239
477
182
1277
3050
146
1978
817
2062
1669
406
319
139
356
183
105
550
5291
713
1280
143
191
208
649
476
768
211
309
223
12743
8276
1755
760
313
163
570
9497
457
271
1432
1221
212
295
659
7230
2461
1417
267
151
215
283
715
431
195
545
3025
1422
267
662
296
281
3923
4344
208
1514
7859
925
234
1461
1298
3099
1410
4578
340
6598
1869
517
233
436
1131
120
573
198
677
1558
188
6885
8267
8931
1380
858
2999
537
3454
2641
264
4709
925
172
659
3252
169
14383
6221
2727
1543
497
1780
2620
192
13784
2067
137
2586
6759
14803
1697
480
714
7021
6247
9863
3776
1700
5084
7116
564
317
234
168
456
255
130
2799
1229
871
363
265
295
169
180
1868
488
2259
1064
861
142
3880
9560
5144
356
1068
1613
312
148
599
177
8137
519
2152
246
134
3575
667
338
164
6950
12422
2497
945
7312
849
333
558
324
1214
2124
1651
4841
522
829
10654
5026
7258
142
2401
4321
1405
160
146
3456
1408
160
146
2217
785
1521
2195
9479
1121
624
2151
989
2247
2034
619
2462
1652
1051
111
178
524
535
259
174
275
3708
9285
1830
354
1535
6112
2335
480
158
3125
4382
679
1787
2022
649
279
468
815
328
247
945
465
153
839
988
1365
4455
3140
9457
1090
1510
1469
922
197
284
548
167
110
467
8955
6029
4431
1491
107
666
175
200
1996
1981
266
2618
10464
348
454
182
177
739
2703
119
618
585
8902
917
4382
617
450
370
1035
713
646
2754
4349
5585
3757
5590
2642
13446
7440
257
238
297
155
1994
153
117
967
573
311
194
9451
1429
168
185
148
4911
7010
346
183
1146
116
2062
891
117
280
1094
281
1199
338
544
764
318
1372
755
1512
4107
9490
2160
550
332
2456
484
4405
224
6906
2842
503
4203
7372
631
686
1475
170
3838
8200
4326
3968
715
1318
9309
254
1368
214
807
1103
125
1202
4961
276
633
127
111
320
169
3425
1587
3727
609
3494
4262
526
2091
153
1090
199
153
179
249
254
370
3132
154
1090
198
152
179
250
585
1865
131
213
165
209
277
264
735
2227
887
476
741
230
263
2655
215
1871
187
179
209
309
768
272
104
463
272
273
9347
1933
110
1234
244
278
6870
6872
1230
1566
102
214
118
5298
7431
1403
200
529
141
537
526
223
146
8898
162
887
633
555
668
146
2464
1346
269
266
552
369
1855
473
8892
649
1002
332
866
589
6666
7297
2272
1625
2623
1055
131
348
170
121
182
1768
755
243
100
1273
182
317
572
853
597
310
1495
243
1233
3369
3353
356
3899
683
558
12250
13949
447
949
3387
763
214
367
639
514
342
7439
6607
1093
198
528
933
1729
7176
108
885
566
12408
889
847
1619
3502
2892
1327
1716
5652
1177
1017
6050
2202
973
688
709
811
619
900
7459
8091
1693
273
593
369
533
107
111
5966
398
621
101
1909
13666
143
1675
121
187
1358
1465
1218
199
1117
598
13995
267
393
1617
1480
325
140
717
203
1891
1503
2472
168
7987
1822
1094
655
7450
1469
192
234
245
3218
5292
1968
7105
466
5477
2605
4136
899
2522
138
4765
9462
2771
136
1246
11186
3539
186
9583
306
227
583
142
174
339
1794
4217
7404
9829
2573
182
524
753
146
189
167
253
197
3411
246
638
180
528
321
639
8923
1228
9048
7799
3815
3238
1492
4795
879
8287
294
521
354
9394
2576
724
491
532
383
506
5591
487
383
1919
1029
338
386
521
1161
2739
5510
1502
1222
7326
6173
3619
370
125
7754
698
6421
163
4116
6244
544
175
6476
2243
248
713
2186
888
2041
2022
4706
880
690
2531
1112
1340
715
541
1318
621
444
1498
1244
125
849
1076
6381
7469
123
5807
8902
3324
284
117
719
6961
9541
200
752
1063
6422
1417
196
187
8751
170
187
1189
4101
2459
735
8969
739
876
3110
1779
697
192
4713
5011
7620
10798
1029
913
3238
105
1858
137
118
248
749
3307
5425
9056
1260
2327
871
531
7752
4518
9460
7845
111
234
361
489
265
6527
139
1546
323
3044
431
9305
4561
304
1131
1680
288
625
2395
637
921
1636
728
4025
6409
549
2003
402
6839
3622
1099
12748
5452
230
1427
2597
120
389
111
339
470
228
785
203
189
1696
6879
7639
1564
911
614
368
9329
368
3173
4000
935
352
753
914
3773
458
13739
4940
1415
3849
7361
1077
125
582
1137
3210
8067
194
1335
186
106
3152
2916
8380
767
1339
1744
121
1198
121
1199
121
1198
121
1199
121
4686
319
108
218
163
1221
5187
9519
2440
9136
1532
876
765
156
179
153
179
562
919
399
981
119
788
901
15637
5883
2799
134
180
8874
185
164
323
439
506
110
180
307
228
1918
992
184
154
3150
8934
512
111
140
301
1662
936
240
280
222
532
257
177
124
188
188
115
1958
129
168
1947
811
5384
490
1207
236
2372
2278
5164
5936
1241
1241
1241
12103
4279
203
4825
124
205
823
4517
615
9266
2972
397
115
6689
659
9471
8892
6979
231
1561
3978
4689
11279
2457
2669
361
215
106
281
145
149
755
1901
291
298
112
130
109
592
471
455
1948
2284
13797
1913
2226
7725
473
6325
5354
1137
214
1462
5080
2078
206
8300
2835
1657
6183
6080
163
2805
6528
7649
672
299
254
205
292
6184
201
500
893
1064
1822
892
2216
1722
117
270
1187
790
5963
5833
1649
371
327
733
452
255
194
2182
371
327
733
452
255
1364
3492
2935
3613
1268
9465
2089
8924
5043
571
1094
307
658
118
310
697
246
141
236
315
5220
515
441
1658
322
1971
1197
1102
576
513
4655
2814
119
127
9059
157
3321
1043
959
2267
135
2470
311
251
204
1375
506
479
367
477
479
11315
1125
686
782
670
138
123
2512
1332
1816
506
1404
7878
2521
398
531
826
141
459
158
982
840
584
333
162
118
935
153
350
488
1044
678
105
188
153
490
307
901
281
100
6498
460
262
119
466
275
275
5633
262
466
325
272
1979
3310
810
1235
764
257
298
304
129
7978
494
1221
448
323
451
396
9594
6901
4810
1079
144
223
3696
5423
4453
9310
521
220
14991
167
229
115
101
148
158
179
299
330
194
847
6028
662
5473
1094
3404
3066
5379
350
207
2559
144
166
1706
2337
166
1792
420
282
1025
297
1445
356
524
1733
224
111
405
343
192
2536
102
349
108
402
564
583
169
436
249
1010
6207
2615
505
962
390
1460
1275
1333
3070
2423
300
402
961
176
554
498
484
559
14995
1681
845
9751
478
801
7437
789
13594
1615
124
131
152
207
201
120
148
3909
10198
3813
5463
608
713
3402
332
1082
516
1008
1067
1482
112
659
574
207
447
5500
626
571
207
1874
7252
1110
4942
2942
8989
6041
4225
9981
1688
226
638
135
1519
2532
556
154
1847
3789
599
4193
688
3210
237
6983
116
2261
4783
1452
1556
2755
3966
428
1043
317
186
429
1528
2273
3947
3141
8991
3076
13657
6161
2486
4890
6721
1265
120
209
656
143
130
116
125
229
220
133
155
245
147
603
505
172
282
152
365
3108
134
1158
193
175
494
3153
10993
1245
2894
234
2555
4996
192
139
148
156
721
177
2560
356
808
228
132
825
318
9475
152
678
664
1387
1541
641
1658
592
110
679
423
6214
682
2606
6831
105
114
1081
1929
607
374
467
2268
646
1622
164
286
176
8945
1022
136
234
387
176
184
543
464
182
1915
128
132
206
426
2186
275
244
254
8497
4655
630
403
1113
1262
418
517
240
138
121
8570
15395
2762
8979
938
1886
505
158
817
118
145
146
3472
141
817
118
145
146
1660
1502
11671
101
193
320
3278
8683
4559
1356
109
641
526
5088
172
7526
311
175
210
177
2349
3258
5826
638
324
8130
485
243
1400
747
902
1570
1361
146
187
944
140
145
1583
747
780
157
1570
1364
393
1771
159
279
202
4365
4732
7126
4603
856
2225
942
715
994
212
689
135
863
208
212
111
187
2526
6201
1834
10985
1297
2149
451
3870
451
451
2799
3123
171
1184
242
3733
942
9992
914
5258
115
127
372
1661
104
1845
126
209
182
112
182
618
223
123
1632
386
668
8660
12970
7485
4424
207
4002
2897
336
461
220
4219
6133
1477
1415
5242
3941
3496
463
461
761
1005
2662
460
761
1005
845
1678
2031
663
214
444
412
232
2444
238
1508
7904
1383
1469
5571
304
152
245
1280
234
5237
697
8305
1465
4667
678
542
4056
5620
1384
3503
163
261
163
375
2770
1025
218
608
1410
1010
2666
860
400
186
2617
7174
9721
471
152
198
234
246
1505
1881
152
197
232
108
261
3406
127
3420
151
232
108
261
4647
332
6570
1430
5062
1860
986
727
138
4535
414
1814
1667
1956
133
544
788
1865
10608
9463
2985
11602
326
3344
1512
235
606
132
210
129
197
6903
13720
391
1586
1975
482
6019
13756
9304
403
662
2035
2531
324
185
1024
529
186
641
7267
8197
1405
138
269
176
130
319
944
955
11857
2692
723
3214
153
1361
207
7655
1308
1584
4171
314
168
7281
359
9061
1556
1776
540
4288
2708
735
217
321
646
2087
193
1174
5424
193
1142
199
10042
142
187
1920
2118
2579
9429
855
3450
7435
2276
6855
6625
7603
1273
2111
8281
695
2448
2517
810
1783
139
140
104
312
552
745
4181
496
1917
711
391
619
4525
3348
883
766
284
279
150
7717
609
5672
2332
206
282
472
389
2138
135
247
299
391
315
1272
324
7924
801
383
4802
344
3390
1962
655
14662
8866
658
2259
745
8114
1094
3314
1009
495
1867
534
362
246
188
1951
3100
117
303
117
124
312
130
378
287
708
484
578
677
458
5665
670
1876
7437
9140
5390
7906
1411
633
1566
2486
1294
6758
1747
1068
117
199
185
2913
1067
118
211
113
186
2146
173
256
7451
723
218
728
1222
669
1027
427
4113
609
574
460
272
219
3675
458
272
115
190
1873
4616
1920
1059
13657
680
1292
698
8271
454
696
1231
1770
675
667
274
667
274
853
4943
6075
830
681
9399
5675
698
4979
581
9557
8151
147
118
1581
519
820
731
5416
6032
965
4171
2187
491
505
4960
3697
3021
3636
3430
349
1244
906
2211
507
670
2270
106
157
3051
2532
1935
111
151
263
12980
508
9566
549
641
148
299
383
389
134
613
1091
378
241
447
2531
343
2389
2432
104
1208
384
721
348
428
4256
118
712
424
168
345
929
405
2000
1145
3730
754
386
874
183
737
418
592
5202
7018
589
2460
2612
2659
1030
3441
2789
116
411
1326
7421
158
1240
219
941
876
859
228
267
555
1673
555
819
437
138
770
114
150
163
348
1423
645
107
493
304
114
1044
9251
2213
2584
1454
331
405
1050
5956
325
334
627
1067
439
6280
1877
198
110
209
2637
523
105
962
7322
227
404
215
523
2801
3090
370
1692
268
476
418
878
2195
148
571
164
1307
622
154
366
163
277
213
219
688
11323
691
793
7389
125
218
196
706
456
2697
279
189
1935
723
472
387
209
547
753
1924
354
1204
476
549
290
176
671
210
217
4245
1045
357
1522
576
1882
4234
476
527
640
252
305
252
5493
640
252
335
1865
2732
522
1481
188
2685
633
2278
118
368
4387
286
1043
200
156
1175
3054
5688
634
127
4253
432
230
418
1860
194
536
911
7131
902
235
13534
510
793
13597
226
148
487
5701
315
11983
1254
6142
106
3684
745
2289
363
103
240
5258
455
14046
5962
3055
8990
3808
237
173
349
188
131
100
383
131
153
1202
6096
601
5326
1866
4789
4716
2394
3832
9720
2680
2014
5074
8162
137
412
152
255
2331
489
6598
10242
414
209
4604
592
184
104
228
294
244
1150
2327
460
259
242
243
182
104
225
287
1154
1820
136
143
1287
1409
2089
2312
277
138
967
635
5132
2966
157
102
109
156
179
224
120
3149
159
103
110
179
224
106
1878
1720
416
212
683
378
1265
224
112
206
388
144
3680
163
948
2081
375
437
425
144
417
227
363
381
792
116
230
2637
2645
4702
2680
270
1156
831
1471
310
273
304
1714
437
384
534
532
120
947
233
415
978
2220
102
1823
424
172
595
748
9391
183
528
7382
245
267
3115
7358
6023
1734
428
6449
3280
5032
4809
365
253
4520
2774
192
4803
5650
1619
7242
5016
684
850
842
6416
9130
1634
2202
1438
199
595
1000
1456
344
170
142
130
136
1241
1545
1403
4029
348
659
1616
159
655
2683
429
925
2515
7750
339
620
4521
219
4755
157
119
492
562
1490
4275
9032
1260
508
178
651
430
2911
505
178
651
430
1852
8139
529
1020
570
4173
8811
103
7864
256
165
3576
396
447
2691
9480
10550
2260
771
8873
772
999
2250
5519
132
523
705
1185
131
523
1059
7810
120
6155
7564
146
476
1209
5828
306
563
138
1426
6726
985
307
1904
1340
1535
992
646
5377
1766
179
4808
5926
9639
1109
722
255
1391
1531
279
139
1263
2658
279
1263
1847
4438
1062
1326
562
8245
1303
1561
5190
4227
559
443
102
114
364
214
418
550
13927
1342
9957
155
1649
479
6878
632
510
8974
1635
862
5565
1048
442
191
571
1066
784
550
229
404
9480
1139
131
517
102
293
323
332
819
107
224
444
813
209
9456
123
1040
128
174
491
1628
199
232
298
162
594
199
235
140
432
479
1221
2781
5505
1216
1187
3151
1760
5374
700
8291
7473
1818
2239
334
706
1047
8203
333
1017
126
565
509
108
158
442
2943
198
149
742
565
109
158
442
3034
198
151
741
568
109
158
442
280
2682
1876
1445
1093
3449
2570
149
1627
118
195
553
901
268
563
1448
491
145
182
509
129
137
510
297
180
14297
3602
969
158
960
123
920
1296
1653
1672
13929
9591
2064
9035
535
2961
133
371
599
8991
834
957
7896
321
839
276
1073
496
111
103
261
324
2560
7370
1250
2275
2285
537
575
686
1165
113
695
6644
7353
286
1311
8216
1031
132
365
771
1131
206
824
422
1953
2519
4606
1792
643
154
471
211
266
148
222
1011
148
479
191
1402
885
1950
4614
829
189
747
628
836
266
148
223
1051
148
479
192
7527
5346
4810
4623
8923
877
1231
2668
127
102
259
284
104
102
259
284
13150
902
206
1208
1118
2279
309
990
1345
7308
7960
6028
929
12719
4275
2535
2143
1836
1261
156
224
358
825
2088
664
1107
2884
13749
242
169
2183
5554
2233
918
1775
14001
7244
889
621
2340
7392
118
2117
241
788
100
465
7437
557
181
1407
1860
873
371
385
1413
959
455
1059
1867
9197
236
169
12806
161
137
380
899
1589
2632
922
174
4059
541
2903
1642
292
14505
1483
730
166
7363
123
211
200
357
117
1163
234
3143
9473
8347
226
132
672
176
227
905
163
309
630
424
354
428
3157
965
458
1911
922
6323
453
5742
452
5743
449
5733
5214
273
312
510
4375
491
167
294
143
101
219
100
118
3700
181
146
142
101
241
262
1862
4547
669
559
610
204
183
3163
548
610
355
183
1858
1656
241
1557
520
585
4798
558
2943
2577
479
2011
3512
4407
1904
168
437
119
3688
151
168
431
125
151
3519
168
431
125
151
339
130
5747
4317
1167
251
248
385
212
196
513
770
14173
243
5596
245
1915
9468
143
11686
102
182
2748
786
242
5599
245
1917
9482
7332
304
261
841
333
1432
8844
583
298
238
1863
375
2449
128
254
145
175
501
153
797
240
357
7740
4362
577
778
171
253
706
1344
3903
13322
381
436
134
3612
135
175
1655
247
229
190
327
257
549
650
2317
256
230
514
258
498
575
512
2207
883
514
152
1671
1493
7374
3328
4612
477
239
120
131
402
486
313
218
169
2078
148
315
319
143
5715
9608
697
1055
894
1260
4184
1099
688
463
712
7799
406
1909
3235
3455
1109
1635
2684
804
112
871
2458
793
818
13035
884
2468
8966
571
307
446
2196
5094
4362
9119
1965
549
110
111
127
191
520
817
545
110
453
1487
378
284
1983
105
1254
520
125
367
820
337
127
374
499
422
1099
109
133
281
186
163
2365
214
387
5718
3484
4618
425
6560
160
166
9400
953
334
605
978
4686
1268
2013
1278
1332
6209
1440
521
999
458
339
133
105
356
612
899
9159
406
271
110
4966
1097
137
1392
1567
458
126
1197
127
186
106
133
570
131
400
2698
533
441
127
186
106
133
569
131
400
2180
872
327
666
199
204
1116
1152
137
286
358
9134
1190
1399
1011
1022
104
609
300
284
250
572
7486
2119
369
926
300
1327
679
4511
756
280
144
2870
596
361
153
117
100
211
258
161
157
125
363
1530
771
722
663
777
3674
665
6606
6799
1131
920
200
3077
398
1433
657
1083
9019
673
305
3050
2872
355
550
7521
1150
969
235
393
2266
526
1390
455
218
174
166
4338
202
3608
135
172
429
573
787
7311
3667
1043
2328
142
374
197
1160
1436
230
164
176
210
296
235
158
516
3537
154
177
952
2365
226
296
225
172
526
279
177
1533
5691
440
1769
306
116
1917
1257
160
287
484
3790
1175
202
3121
365
1251
702
455
5780
1155
621
129
282
112
467
169
188
1899
118
1860
407
200
430
559
1059
2377
396
213
435
529
223
130
442
134
136
131
3784
1376
1436
659
327
3304
8875
119
157
242
544
126
1103
281
231
517
303
241
7189
5316
226
569
116
403
1166
115
842
3743
6854
3257
1831
1183
1950
112
102
214
330
160
201
706
5447
322
1317
6679
150
314
448
1404
405
304
270
108
601
1582
253
346
205
226
311
173
239
2776
634
661
4518
8078
8924
3261
1439
436
489
419
3577
135
1020
1942
247
307
419
467
1267
861
687
386
801
1391
473
226
2791
1293
209
866
831
656
177
1213
1030
1303
776
128
981
121
5100
1047
752
4464
477
4018
112
2736
552
8956
1137
476
219
521
439
737
614
609
9404
290
135
516
208
707
1525
494
335
392
4837
4306
291
9197
1398
9129
1796
461
981
180
1256
2150
900
287
1341
272
427
210
212
148
3277
514
105
213
189
1986
207
2301
1583
615
130
156
317
235
2149
2043
107
890
457
108
122
3237
343
4673
131
710
400
124
1316
5854
5485
14928
3499
9288
3941
1142
9454
469
653
6384
9145
225
3462
270
122
505
450
1038
719
3326
2918
6463
8807
7055
543
380
100
1208
109
2558
138
125
1117
252
2729
4200
337
2607
658
594
4273
2875
1370
7378
6655
5833
6728
4156
1065
1336
734
180
2565
14764
3859
13690
4656
8855
2208
3551
815
2412
536
530
357
141
134
3044
119
573
4704
6539
351
353
353
344
4614
6415
201
346
294
688
108
357
7691
5204
2334
6188
4883
4347
651
9158
575
162
287
333
146
129
635
131
134
508
191
1497
138
1903
129
1059
8891
116
119
1001
8122
876
1864
9330
4250
528
409
163
490
281
226
135
414
1028
9301
1057
1452
587
398
2874
5497
1243
385
318
163
2043
888
417
2199
332
4760
3941
2676
211
135
419
236
2195
1667
6214
2582
1536
3417
7238
844
116
214
685
142
411
354
2568
1944
4382
1873
1268
4399
1761
190
190
166
427
1019
318
305
305
296
513
104
731
2090
352
669
273
8110
4495
14858
17674
780
134
241
3310
176
556
144
151
326
621
341
171
960
294
346
367
153
142
920
4705
361
8880
113
307
621
363
198
1021
294
417
4635
4040
3559
6156
3948
3664
736
341
190
144
771
199
134
189
176
972
809
436
150
2216
1813
122
173
276
344
119
249
297
5385
122
189
572
249
228
385
6732
135
1912
455
102
436
212
453
1163
124
408
1648
477
999
820
114
129
13590
2043
1516
763
214
376
376
133
5299
291
279
218
331
204
132
127
451
1420
342
1278
7619
2544
1259
786
5417
1126
428
418
292
239
728
358
2854
251
131
1652
3760
213
1052
144
236
119
1138
1452
324
1158
6883
2604
7360
881
1912
338
291
261
106
123
473
3185
338
291
188
102
106
123
125
281
563
331
356
1882
1111
440
7318
3978
1451
8668
4380
4125
2560
3744
808
753
7370
372
925
243
6557
344
2314
1163
3172
460
401
566
704
1169
1494
1363
108
422
255
404
103
341
120
8880
1496
230
460
618
724
6286
149
237
220
145
8883
504
1422
4351
549
3018
973
1272
208
735
514
112
104
182
450
254
219
111
1954
133
152
394
155
218
144
243
176
1642
281
2995
138
176
131
371
643
675
7421
9274
343
5652
8653
2129
3853
2665
14163
450
2142
1117
396
413
833
1510
1209
1615
586
292
1047
139
139
2518
10059
292
1638
1971
141
104
222
9483
3821
840
1425
7918
1387
1467
929
289
1938
207
244
221
3649
154
2868
117
206
507
211
579
3042
296
1292
591
357
3227
3959
9374
5816
3904
4899
496
324
353
364
3083
501
1253
1211
8958
154
1384
9922
1725
1655
1824
1442
863
3233
469
145
227
230
585
444
3025
186
279
161
496
539
5029
356
7220
887
883
126
1199
348
2209
1402
162
1307
1477
717
518
163
1203
122
924
121
1594
1422
1477
717
518
159
1224
110
899
738
8664
727
1549
6229
4559
6031
347
3883
572
209
144
223
127
130
1385
466
4561
105
6609
1106
4339
3520
2521
259
278
110
4292
2816
568
730
1086
669
4842
808
1120
667
9571
1270
2661
9540
1378
3660
398
2001
576
608
1097
166
177
175
4006
1093
575
161
155
2580
1316
874
372
218
378
104
1689
4278
12345
3025
5009
7080
479
615
397
479
1551
770
865
353
1008
154
3638
621
448
485
1253
470
430
500
273
225
246
907
506
347
105
118
240
128
229
139
8844
380
119
120
677
985
1986
1575
226
1021
219
617
332
261
1577
170
384
231
546
7076
9241
2063
172
1908
1011
757
131
235
199
2419
1013
125
3258
489
1953
4020
654
859
2320
4141
509
1967
2516
3858
4531
5889
869
2134
2203
204
187
430
802
550
139
168
144
111
1170
2503
14704
6384
1749
169
400
674
561
367
180
293
142
109
1948
1135
7116
7246
5040
6392
1765
168
400
189
564
368
180
293
143
109
1784
1135
7117
8916
111
472
139
441
355
257
185
516
463
9829
3797
494
1625
695
1719
627
837
1292
577
554
234
1606
329
1960
2137
706
645
2422
4725
2592
662
4337
852
616
5069
169
483
860
689
8365
1568
4938
457
4167
973
212
283
1498
510
947
8941
974
2154
434
893
625
672
5962
9369
2883
2302
545
775
759
1528
7987
1501
116
298
207
1873
861
173
681
853
528
7461
258
9549
1384
3292
14786
4072
1801
501
1050
5037
7354
4243
1037
424
2733
1698
3911
138
136
5976
610
236
11681
437
160
883
3900
2938
7360
6469
2597
343
1598
214
785
515
328
472
124
1196
2208
2066
106
883
2681
909
7310
559
3251
524
839
9405
1668
113
741
819
225
316
760
472
2199
106
113
189
669
162
396
456
5692
7254
1643
2294
640
491
3905
7417
4180
3172
2273
1401
12376
108
548
957
1427
1162
151
128
377
989
120
920
6716
8229
2630
3086
746
5602
395
5865
8225
705
289
563
475
6777
4941
393
113
180
1161
252
9348
178
1134
466
2239
159
1294
134
1610
313
169
462
8974
207
7329
463
3421
198
3099
951
2427
2826
3170
747
193
312
293
435
626
2559
1032
427
539
3989
3220
5619
5562
4568
7437
2336
3363
2204
876
123
248
289
1437
410
192
533
597
316
1972
4224
3146
7178
277
123
557
5248
1750
12043
2971
1007
325
339
531
150
2047
1520
175
140
459
553
823
413
292
109
630
633
1385
4801
2728
2397
1855
913
368
3640
154
3500
913
368
411
123
2693
6819
1284
1575
907
177
268
114
634
284
2074
8907
886
513
144
7471
2814
2530
1695
1991
112
419
221
143
2352
330
312
1676
401
2673
3706
931
158
268
614
655
723
590
1137
160
121
709
542
888
2237
7173
637
323
242
141
163
14896
8653
179
163
1036
1390
454
721
457
866
8840
295
1576
1236
607
1534
145
781
860
7396
452
582
999
663
1202
4419
3217
1755
205
648
291
1714
329
209
233
1030
354
703
126
2098
6293
2827
8304
699
5340
3835
349
2255
1049
3800
1143
2722
5348
4542
115
524
1383
1074
609
3728
1490
230
371
123
136
531
509
2391
1471
664
133
100
270
748
6270
4703
5516
7491
3593
558
120
6991
7044
404
775
721
604
6561
352
4647
2144
2481
750
1084
495
1027
109
217
2319
1816
208
1469
906
218
217
136
1268
382
4986
6836
780
205
305
274
201
521
166
170
552
109
215
436
639
210
207
138
162
268
213
5074
782
200
1057
580
3860
7323
4376
654
310
1129
178
198
544
252
327
287
1328
2737
796
266
595
6884
2086
1482
1046
1022
1039
1426
800
1483
1710
1971
2146
557
272
344
199
2194
885
6417
1329
2243
890
487
324
292
938
277
956
146
756
252
590
667
292
132
255
358
477
102
7655
270
628
740
391
102
9030
1235
221
276
639
3225
346
714
349
4998
7344
771
647
501
611
1469
441
3868
138
720
199
777
1051
233
477
219
105
452
1309
459
243
212
349
419
2110
1892
1529
662
3290
2640
13666
1866
5920
9218
953
488
486
318
508
395
675
1295
694
945
791
781
306
367
993
464
258
133
1692
2030
17229
1179
664
1046
549
144
439
109
261
734
5492
1785
5014
4040
1342
14674
642
867
7380
391
503
460
5977
2172
6665
8676
14403
6240
627
540
427
343
444
496
209
1676
1671
13766
13217
13620
4309
1118
1621
564
178
9116
146
508
1246
623
384
204
507
582
4306
6604
4570
4129
1404
9445
3264
14631
4509
1403
955
728
811
1583
2705
146
921
125
623
15572
2107
2128
7321
101
300
2077
446
1186
129
1483
634
2549
9603
1030
225
556
735
1181
493
426
2978
3283
2693
1445
130
129
5021
6785
4923
1883
7706
7391
1954
3703
2469
3864
2288
263
855
2177
3376
1664
869
664
9655
2261
2297
1068
876
1415
729
4260
668
666
197
6946
1337
661
646
844
900
1708
2296
1067
870
855
524
934
4265
672
658
200
7034
1342
666
659
855
14989
1736
214
132
259
2172
496
1019
127
385
316
8222
1019
122
380
316
1454
3721
483
334
443
2419
1273
5334
457
2414
11914
1413
274
1323
239
271
283
108
172
105
166
165
150
3161
536
108
172
166
172
150
1925
230
1214
665
5350
3351
337
5293
450
542
9335
412
1688
715
1526
1360
203
570
466
452
1875
3712
2072
7042
1102
3839
9610
1209
2766
1785
224
359
338
286
343
302
738
1294
2436
829
7362
6821
2997
160
6151
6037
707
1626
7384
6032
4944
919
643
222
603
4122
477
100
251
394
2112
1284
1772
7351
4652
2357
1251
882
6771
6263
363
8877
545
1877
6895
1804
13264
3716
9567
1263
338
11743
592
338
173
719
566
342
387
525
209
313
314
128
2589
4391
1307
7492
1924
503
706
1478
6497
15305
1246
286
4102
664
3299
11648
298
257
660
335
134
935
8912
5268
1285
13368
6008
6437
273
15021
434
1301
983
1404
1431
719
4832
4647
1029
839
472
1401
7366
929
250
465
453
660
6126
453
660
2038
1387
219
1446
1422
1172
422
3719
7033
5832
629
5194
5648
522
3845
169
627
3308
129
315
196
169
207
165
510
9106
681
369
541
177
1997
591
284
121
365
128
1997
171
385
114
831
299
414
8958
725
1535
846
2499
1027
8946
12909
6879
3425
110
516
451
1084
726
591
2789
2600
1036
182
418
286
107
267
1587
431
1643
2373
2058
877
1200
339
110
147
986
885
144
104
646
438
168
218
180
109
132
1976
1141
135
3579
423
218
209
213
124
383
1448
257
602
232
1918
212
761
519
5972
212
760
398
114
135
783
3715
3679
555
643
1663
303
13750
703
820
626
899
2790
4296
1816
1408
579
671
1112
8502
1114
2247
391
411
856
3981
910
510
490
122
1314
3917
839
945
185
1434
1076
812
4714
351
410
6494
107
2412
290
398
285
110
175
505
807
143
4564
128
173
1221
5437
9586
3651
982
4234
619
1610
543
9007
1239
142
602
782
363
320
164
1995
7308
1139
6061
3179
5799
7954
842
2138
543
179
315
289
149
390
260
1006
1066
181
106
152
2519
9479
177
483
143
781
386
334
267
316
144
109
210
390
288
378
567
751
3852
1274
11201
1368
151
206
151
7682
4321
7288
6887
7630
471
3252
2436
121
7365
157
375
171
347
151
284
124
105
1468
509
514
780
1330
727
1107
209
8945
812
443
5730
925
436
189
208
242
1452
659
118
330
261
128
1374
7443
3110
2791
7773
580
608
543
101
181
345
2583
1614
3685
1405
1624
116
12058
889
924
629
176
201
254
2814
141
939
142
1593
890
924
630
177
201
254
2782
946
613
316
12033
1184
1964
606
115
375
386
2552
943
6401
9567
2048
845
7267
953
261
2160
1459
1970
369
1008
12273
10244
591
915
272
251
363
151
401
517
452
228
6708
1463
249
114
111
689
278
452
3318
111
694
278
447
711
5697
371
5562
711
1702
1072
421
604
121
136
297
461
163
126
4615
2391
696
161
1821
580
400
1424
1481
310
624
662
461
832
707
656
3691
318
415
153
301
114
120
197
126
219
1250
11245
460
1307
519
221
3169
403
221
143
390
970
666
742
7367
6912
2422
7424
5146
11813
6720
8943
1399
193
2661
371
478
730
1023
228
258
150
150
118
221
2129
951
154
2106
13711
1591
152
163
104
165
1655
1758
142
7857
7527
556
3242
2232
133
195
989
2359
110
1483
407
298
470
1011
235
297
179
177
114
220
160
466
1213
116
507
2749
327
204
238
398
173
272
358
1128
225
542
103
469
210
291
388
169
175
210
774
140
13675
8265
3977
4113
12376
5168
167
179
198
388
386
579
297
189
1784
1525
8672
13673
321
1695
1002
7038
1245
194
192
302
1458
333
727
918
270
7391
4034
8370
1711
9935
317
415
1110
2698
542
1023
432
1075
588
239
907
301
1749
6952
1204
121
718
6762
234
315
974
170
3336
314
974
170
1664
2223
533
555
4120
4115
207
287
1858
9143
554
702
1664
3211
13557
6466
3612
841
821
311
750
1974
123
2902
1459
134
345
436
710
242
105
120
3114
749
1861
194
148
2191
233
1898
11513
3242
3263
169
2433
3036
6210
4358
234
1462
4934
1506
1434
1473
385
450
309
278
875
500
11405
280
742
1862
194
140
2191
233
5280
543
1879
3047
6199
4735
307
475
147
307
135
934
513
11359
3079
458
2953
9113
1026
6496
343
2328
2295
2095
246
987
674
13906
3983
123
128
7211
4177
159
100
9073
643
265
370
202
272
3390
1507
964
303
616
166
1605
1592
133
128
938
188
124
2618
253
223
2908
1885
118
599
6330
403
166
329
1279
1402
4301
2654
481
558
13577
2511
3689
1430
240
139
429
313
889
616
221
611
571
354
2097
1037
1287
276
293
2503
8576
1698
215
108
244
243
157
5311
215
108
135
243
220
157
459
574
337
1838
7046
859
699
1022
796
2288
12605
2539
235
1439
226
120
195
186
231
437
297
352
322
9481
1754
5381
2114
4808
660
1109
3051
4767
176
4964
129
277
134
1062
160
212
1434
5108
3205
353
737
142
9284
714
181
184
303
176
256
351
2279
2429
472
163
371
3403
3401
1302
3003
1916
9125
894
3174
622
4214
9435
4841
7303
174
7049
155
1003
675
3866
261
185
6686
2130
2041
425
682
14457
1569
1716
7895
1655
984
1085
1938
2618
238
197
1303
1865
465
149
112
291
485
266
451
7573
109
2489
459
149
150
675
398
7497
6675
1046
1551
1139
4930
440
10069
675
7492
13468
787
1604
580
223
101
740
4696
1127
1996
190
1107
433
770
587
464
7999
429
2009
1496
586
1655
237
734
128
770
283
437
8059
1277
5847
1249
292
157
434
179
221
128
201
120
104
192
234
1416
360
146
8831
8948
584
231
149
702
416
459
885
208
215
146
107
9225
2023
1017
338
202
964
466
499
10106
2266
207
300
3282
1040
190
1438
617
2292
8809
7235
1222
311
278
3580
1554
712
792
4277
4842
873
1069
731
3275
3009
5220
703
8132
134
5141
703
2870
3662
703
5537
8042
703
5275
1315
4840
749
1764
3806
7129
168
1067
139
6642
4894
3206
250
199
1941
109
126
246
213
297
194
238
2240
145
115
157
270
754
361
1315
1263
8470
563
4416
7472
3279
781
103
100
648
159
126
167
352
1244
234
1775
12518
8954
134
1689
192
726
262
188
347
231
1024
4953
4487
7244
7360
6919
2799
329
116
173
143
402
542
108
194
238
234
107
123
264
1964
2015
9379
442
397
3792
3327
1846
4026
260
201
4301
7026
489
1406
5731
7654
237
232
192
1435
7510
209
1376
7906
1046
1543
7054
796
7457
541
619
2421
4502
2724
469
456
672
779
8889
4833
229
6531
684
2651
3890
4183
2037
1993
1428
503
196
431
554
101
3267
1295
146
109
1363
1405
2378
520
3779
2553
222
127
3646
617
2391
8207
6105
7453
1762
214
1618
313
1081
13466
1331
290
103
189
258
4729
2426
309
1108
274
6533
13671
1049
2276
1587
693
1143
268
401
1655
1563
13058
1543
342
230
240
275
124
105
362
241
258
2618
2452
143
397
757
260
617
274
241
173
150
275
1130
372
424
2143
124
105
528
1252
101
307
417
2513
907
1873
1246
10858
3447
832
510
126
1368
106
7668
227
687
154
5035
9494
316
3969
428
1605
1271
132
612
1914
206
712
463
280
254
201
133
4146
678
1245
2194
110
4186
1376
912
3974
2505
2655
463
449
2134
8882
5651
663
485
296
521
188
2156
817
491
295
519
188
1639
4867
8656
14424
2980
110
13533
1946
2504
227
314
436
354
386
214
212
119
443
108
353
3518
5779
11959
1054
770
601
3657
8911
740
6944
270
673
208
376
772
450
253
364
393
196
118
3717
174
3325
209
952
338
352
1886
591
135
2365
255
1608
135
733
227
4980
4137
1548
404
6188
4764
546
9362
366
9327
3187
906
7372
284
5221
1035
281
269
184
452
551
4032
158
1461
8862
7935
461
749
235
141
250
225
140
375
464
200
118
2513
1797
160
102
442
1027
155
2812
2547
7459
6830
392
136
152
181
920
657
4574
1711
5498
134
9446
393
6470
134
357
110
276
1255
14985
4861
345
468
1172
221
179
363
351
1172
221
179
363
2001
4698
1394
5015
1572
5881
5330
1749
1754
3271
1125
2296
1466
206
1595
3327
1400
6725
680
9131
200
146
1138
2296
1467
206
1406
2130
2412
577
1711
626
321
1157
1360
1466
1652
5086
8921
164
615
1055
1764
257
158
167
808
614
550
3739
192
242
164
175
356
526
149
308
277
158
338
5599
1492
3520
5037
151
308
291
158
1826
599
2139
457
2526
1970
337
4703
4038
271
216
559
220
1089
273
378
1094
902
341
8110
1088
903
341
1485
182
1124
206
265
490
996
121
7477
148
272
2503
401
477
835
5493
2783
1201
3564
3859
197
2376
777
1440
231
151
130
213
256
402
518
1632
4208
212
4926
1110
5291
112
207
298
207
376
154
235
235
253
199
175
275
929
235
4786
753
7376
1260
161
372
2313
250
926
324
3714
2851
9233
729
8901
177
9599
575
482
113
176
102
716
107
192
201
499
249
203
9937
710
421
168
8285
3405
364
438
275
1700
209
218
282
227
1840
431
1478
993
141
495
1010
495
251
129
372
175
898
740
1409
249
113
113
104
114
850
1319
767
192
176
3309
526
5102
728
6568
722
207
1823
113
182
306
253
115
118
392
347
7345
228
198
423
2086
717
1200
4337
4282
501
6592
547
1986
850
779
678
1501
438
708
5664
1831
312
280
160
107
190
618
129
1052
695
138
178
789
446
158
156
113
114
187
101
134
166
457
1945
250
132
297
816
186
5128
775
8280
5761
2130
213
258
305
176
205
460
148
1427
792
1914
710
417
274
120
1954
5601
3463
2902
352
4815
180
226
113
3658
8320
5808
1652
368
3306
5014
6295
6377
7893
4827
186
1881
286
1052
978
919
3180
130
286
767
8889
305
108
13595
203
694
645
672
2309
276
5221
2554
4153
3670
951
1686
8216
350
269
125
483
2287
627
4820
185
929
1061
666
487
492
785
205
1888
303
1184
486
491
787
205
1888
303
535
175
527
4568
1515
223
1805
202
715
942
110
4758
2564
5958
2227
748
839
135
820
623
1126
269
146
344
3746
9382
148
253
629
512
199
198
744
896
178
411
680
155
3127
226
559
396
291
364
159
118
357
332
4585
4777
423
1807
515
232
367
2343
381
109
496
7803
379
160
237
467
729
1120
283
189
323
222
381
2929
418
7533
1367
520
100
114
334
1034
11282
960
3592
3239
1010
185
507
15454
3086
171
117
249
150
1906
9990
4065
1314
1495
173
133
330
488
2635
2850
1982
7552
12565
1872
173
2668
872
119
3629
468
5364
440
168
675
105
347
2713
493
341
158
277
154
1640
2830
5079
2651
1615
6483
361
358
4764
2833
314
7487
1454
336
773
1252
1797
468
206
7243
686
195
387
395
219
3597
1607
1988
1347
682
111
105
190
121
572
8895
737
3073
11604
972
4728
200
184
505
216
226
126
434
404
599
1133
508
2330
274
307
5094
322
526
399
242
319
224
139
251
320
603
1537
680
669
273
170
1397
281
6195
213
143
848
253
234
9686
164
2109
5224
3246
6924
6642
479
3783
2691
1032
557
1499
3615
1429
502
437
1624
763
870
2594
604
307
211
2750
460
1660
3644
146
145
2330
776
923
174
1229
685
2378
419
636
1114
459
1123
274
238
596
1065
1032
1612
339
14547
421
1445
236
268
372
2738
573
1746
6208
435
965
7102
224
1124
5648
1156
2484
2344
1037
2889
433
103
787
449
5515
786
1877
2785
15572
580
8396
2520
339
285
408
2954
939
3230
1086
943
3040
179
1967
2267
942
2273
5436
146
582
1525
291
3793
655
428
690
401
157
136
179
557
1828
4492
147
2748
951
4355
1685
1134
269
2536
618
226
1638
3673
1431
1445
1225
2511
7194
5349
3301
12817
2353
1187
644
178
336
127
1416
150
1210
167
1302
341
340
217
491
148
4018
4046
956
3921
5100
4406
4490
2241
2753
533
896
1767
416
2430
1032
146
5777
8401
3807
775
3661
4356
8883
2880
7021
308
1666
350
128
1520
1132
226
561
2666
537
328
146
1603
7467
6274
546
9428
6031
145
1273
591
795
210
1467
1016
3168
14912
5862
743
122
4386
194
276
706
150
610
8810
940
2273
1848
1154
13576
1564
2241
729
481
196
2662
982
1368
1382
521
9128
4261
7300
2374
1037
134
403
308
209
941
321
453
4181
307
979
5651
129
6586
15394
8274
5478
3535
2289
7360
1501
8847
3970
13804
953
1306
1463
7963
1485
1618
1421
180
146
995
145
766
1792
775
726
9395
1331
7834
107
1442
6174
1545
3194
355
3583
6927
274
5305
6557
376
133
538
1154
739
369
376
368
167
310
278
1408
644
267
1211
373
159
4793
355
6492
397
837
7570
1492
6640
418
8827
143
818
1594
438
315
2511
968
797
13506
173
123
103
339
1462
1153
141
9376
300
13644
6066
8900
1958
1194
143
167
312
634
1134
7329
331
2158
253
634
8966
2351
991
755
1431
766
3470
675
3918
11295
1482
703
6685
7359
5501
3260
10279
306
1387
1049
9059
1428
1568
3280
398
1387
7433
774
2259
648
264
199
231
143
152
158
183
141
604
128
1909
479
6708
7649
2766
2505
14045
4524
961
335
504
173
355
1131
599
3246
4077
1870
467
148
153
380
8135
509
138
2199
792
9847
2397
4344
1972
152
776
3211
13570
804
1598
473
9937
6101
240
248
514
1516
942
1275
800
248
4020
1936
9524
229
224
116
429
180
259
124
394
574
201
3005
356
982
8298
120
8451
703
5181
8555
6220
527
467
199
129
148
652
1316
449
688
649
916
1210
870
134
813
1173
1849
6490
343
4651
850
10998
2633
598
829
276
284
1488
352
952
1042
499
115
633
270
384
193
158
1051
356
185
1290
3014
367
197
179
168
1259
322
129
164
2181
571
323
129
164
2181
571
323
164
121
1337
3042
553
4167
4658
3738
1536
1542
486
124
214
127
186
259
134
349
856
2064
442
110
239
127
182
280
349
1743
493
7391
1565
707
198
175
1436
418
737
385
3545
432
4165
1062
184
381
151
139
203
212
210
100
7412
217
876
658
412
5361
241
273
1060
160
167
131
9391
2464
1713
383
166
249
544
601
114
385
264
208
491
8554
5364
3395
1414
1451
337
383
1115
6744
626
1424
337
389
1141
447
4917
9440
1825
876
1184
4639
245
15030
3614
829
735
424
1103
116
139
640
9427
564
8423
3474
3093
4890
7151
668
8958
823
9355
2873
6182
100
273
1744
678
5929
3875
940
7219
631
3787
616
3771
1071
2214
554
440
230
273
183
159
126
244
3980
4016
9982
295
180
311
3236
194
273
301
341
1424
324
313
361
167
479
1353
3473
152
463
179
147
147
4886
563
234
742
1914
997
150
1163
2511
302
491
228
1055
2157
3031
2365
6658
4072
4368
10730
656
651
3632
1382
2516
11495
176
471
8894
229
7938
463
9215
722
961
7941
5655
213
200
8955
220
303
841
573
9961
275
1479
436
12457
1225
518
469
228
398
813
7347
1146
431
1080
1796
314
972
1562
3565
7369
111
8009
325
901
223
1399
210
1286
183
129
2484
215
262
4034
235
7400
1253
7236
7324
1509
1084
2869
1337
494
935
1914
514
121
9432
816
369
177
6249
541
227
1506
258
3157
1639
130
178
145
290
351
2954
130
101
7404
290
351
2333
1905
13646
249
195
1954
889
544
1208
2454
194
978
1204
1917
249
180
284
787
3080
8950
2293
1709
680
261
1651
3079
1758
6967
1161
2888
1380
1160
660
2105
1396
4455
498
720
551
7431
1915
479
523
2989
159
863
629
396
181
1041
2649
1445
389
1433
241
451
2817
3474
8693
8954
285
1669
143
13381
211
608
1974
6433
555
323
464
276
295
102
628
3840
9281
1020
710
455
1277
138
505
2056
101
536
127
241
364
249
2121
1741
253
840
100
118
574
1542
686
806
371
195
2282
305
121
1053
182
184
114
152
2441
686
806
350
195
2288
146
246
177
1554
543
430
4552
375
542
2492
2505
109
4924
2698
699
4349
3597
1599
108
939
501
2969
661
1733
341
6415
2521
3905
9755
3581
6881
106
2414
9008
797
3070
491
244
3544
384
2144
12827
8779
2242
795
574
490
759
4690
490
781
1912
2407
575
576
191
203
120
123
104
1644
304
1138
137
186
403
135
396
145
399
688
296
366
311
587
148
1350
9828
205
7391
9365
1769
3071
7320
4755
297
1057
528
769
643
205
378
1857
418
153
1440
296
251
769
643
221
378
130
300
10514
3950
1141
1490
1410
499
1492
266
1329
2721
1128
1611
180
2460
402
8995
11663
6578
107
941
392
5598
710
467
230
7422
1803
138
881
1356
1365
295
460
945
353
207
585
245
2152
159
191
186
132
1255
585
4967
6663
790
220
2017
345
148
316
9151
607
124
650
141
2691
4549
3369
642
471
185
493
100
198
256
5036
904
3731
3146
958
7935
4928
196
141
257
1888
456
678
1004
238
760
110
153
620
1739
432
1039
4025
622
2324
4335
1429
2628
738
712
487
1107
370
245
4335
583
1220
500
9640
3835
397
571
1506
2109
4211
265
219
269
406
210
1718
2202
131
212
119
131
188
172
358
8865
148
359
795
2266
626
736
180
436
2495
141
548
446
130
114
1970
1128
1332
1783
1896
468
2645
457
452
4929
2441
6484
351
4751
2668
847
1073
196
118
396
323
287
697
1486
1073
396
323
288
697
1486
1073
396
323
288
4393
5637
7569
9538
4037
1609
805
739
1468
489
618
167
157
162
607
620
1449
119
432
931
204
1030
759
214
161
162
2066
3422
290
3174
653
486
889
1071
5253
311
264
1716
884
2184
2195
625
548
596
2877
3990
1760
197
202
2944
533
2225
333
341
159
2203
3113
172
6334
178
358
125
271
649
187
2828
613
122
585
1045
377
908
576
196
268
125
514
142
2355
8029
2450
9137
1086
6461
433
1121
386
349
2053
1163
1124
386
349
1439
9100
3804
1106
5725
8624
814
226
189
157
224
172
5036
4036
982
1842
6317
516
124
1171
403
154
516
3287
3025
5456
3108
5471
5688
132
198
1004
4993
355
6495
113
394
851
1011
7397
5750
4978
3740
9749
1933
3745
338
242
489
1760
11615
375
153
176
218
229
428
314
640
123
273
684
177
182
4031
618
683
1187
124
755
5163
697
8124
187
351
7461
669
4032
4426
2797
603
715
1046
652
4980
640
101
456
461
183
1248
9529
5008
7307
239
497
477
2326
105
1866
201
312
140
824
201
312
140
3454
4488
2848
141
132
354
376
113
972
2429
2388
4215
134
507
502
5575
507
794
3696
1717
3178
2002
2163
3764
113
473
133
346
210
7337
467
1015
155
199
119
3700
174
3372
206
499
6288
938
2723
460
1617
1797
1746
1485
3795
4844
1951
3411
1383
160
116
2300
3264
2077
6402
8312
700
5116
790
236
813
493
129
102
325
976
781
165
2499
273
1249
1277
2105
282
207
266
243
139
8566
1384
3845
710
2991
7448
4971
1407
1728
413
130
178
155
532
209
4172
1683
582
222
177
111
149
205
3857
529
326
178
112
122
1854
409
205
1493
255
366
9153
283
3558
132
178
557
6885
436
2399
238
362
594
1670
503
9303
321
711
3957
1954
311
184
257
346
255
282
245
157
2420
812
257
346
255
282
245
157
1873
513
389
462
9574
9436
1451
4217
1416
3265
167
142
326
124
2363
5155
553
1037
7426
186
187
127
357
619
667
106
669
320
5600
436
5487
207
1693
139
207
131
445
382
1517
347
656
892
414
694
127
1437
2954
300
495
2026
358
362
13716
247
1721
225
149
104
2005
272
178
487
1178
394
374
433
200
4022
267
154
4929
272
242
1261
495
1202
518
514
565
671
1234
9518
11446
854
536
197
493
329
387
444
603
563
1150
216
216
128
2062
203
598
3322
3233
1827
109
252
860
668
9304
4255
3891
4061
1739
4291
6950
908
162
143
477
151
389
104
170
315
272
2492
1179
637
1388
528
2934
9614
4030
213
1079
3466
244
370
265
1040
5020
1313
957
228
416
5806
291
514
123
799
278
2974
513
177
815
278
1589
500
1855
7344
6428
868
722
946
425
4895
3723
1262
687
1271
264
516
296
465
195
133
2016
168
733
349
9545
165
142
102
7380
749
7318
896
154
204
137
386
222
180
151
3069
154
204
473
236
2963
649
3678
145
2248
1169
180
1400
195
1292
349
600
3030
349
607
439
144
192
7596
2010
9493
939
1344
573
3270
5468
234
726
117
214
489
3079
1245
374
196
161
187
171
995
169
1595
135
932
146
1060
220
166
344
1346
1306
848
6078
2499
4416
671
1636
207
218
1437
3951
571
487
453
425
498
103
456
627
949
206
223
13362
12404
9415
1230
1587
106
129
128
1297
305
510
483
433
487
176
329
2632
2544
1006
5877
496
900
8942
896
2226
110
3993
3023
974
453
2876
3876
6122
1005
116
483
391
127
1496
422
890
495
5348
496
3255
239
292
178
530
894
2190
543
299
297
572
174
159
463
7652
101
163
915
2672
127
119
286
327
366
286
176
192
154
404
179
1183
370
119
458
736
229
456
1010
11729
906
279
597
7892
6079
1176
1208
317
697
247
2034
100
118
500
1426
1599
4637
7420
3257
1545
204
2496
104
344
241
336
159
141
1967
204
3531
381
459
152
286
195
163
13686
393
444
299
898
1400
608
848
207
4983
109
1176
2321
259
12906
1889
274
460
142
133
349
135
1013
320
196
2686
1403
11956
321
2042
362
5228
706
5552
7466
2749
398
604
537
285
196
1184
840
495
9345
163
567
473
880
948
753
119
320
813
109
150
8547
1573
441
816
967
792
9195
604
781
516
2249
8903
2567
546
127
372
138
191
1519
139
585
245
513
203
218
466
667
1146
1004
402
1410
103
7709
300
749
305
661
531
814
1423
2270
9301
321
557
112
477
151
161
7434
143
394
154
113
478
867
348
1781
4332
1608
2718
1302
163
200
1457
1414
1136
11762
303
2541
919
9186
1637
425
1951
442
1285
5490
1285
1480
6957
1804
3374
4040
4162
4031
657
543
159
5478
4626
5407
3980
1122
900
685
329
2583
607
672
7263
8873
703
667
2139
421
327
202
412
587
888
160
1059
368
4924
2617
594
123
179
121
255
13849
926
1933
4072
2280
8626
1364
419
210
3759
1369
327
210
1914
828
805
354
332
2359
3020
7488
125
371
3701
3934
1646
4393
498
111
1575
135
130
930
1954
1798
7101
7057
4302
1812
199
1208
352
5715
7930
8924
6154
3305
10002
13571
1898
4578
551
146
914
191
697
732
409
154
696
964
7158
854
347
104
180
669
686
125
800
287
256
279
216
446
298
164
520
1515
2039
659
1054
6740
479
134
928
1335
1980
179
8657
179
389
788
123
159
219
157
103
198
429
3601
1773
6096
8896
3162
1125
1743
1290
370
3856
153
1194
169
353
193
1377
9227
6040
1011
13975
1048
155
252
133
266
193
130
186
4749
8814
2044
223
1689
902
485
140
123
145
164
506
257
137
864
9249
582
2780
13552
3398
280
132
765
3086
118
1165
175
491
812
2223
1858
522
1287
564
194
426
251
2884
898
1147
844
304
526
217
161
3879
521
214
2231
6538
554
199
230
209
3846
9652
2985
1606
198
10290
2509
260
315
2670
1710
8946
1406
167
117
1465
3148
124
168
924
200
1698
1316
3147
4315
2255
1344
3546
5926
1859
264
210
108
114
108
692
279
144
1148
3444
1887
100
201
3230
4054
260
555
3044
495
160
948
1276
4674
1094
100
659
348
467
385
432
2442
1305
6184
850
2171
4787
341
6485
2915
6962
218
178
309
133
257
109
425
1048
107
805
2209
4987
703
8265
629
234
1247
414
115
206
167
339
620
383
468
2214
13934
1440
805
174
149
219
1246
325
1484
991
1053
4758
7470
1820
654
295
5911
12668
1570
215
254
623
1142
648
250
4425
6797
5379
6754
986
268
390
2125
101
1441
2769
336
207
1504
254
161
1487
187
128
898
425
138
811
1061
841
1031
5710
124
448
494
119
137
499
159
4651
544
6019
215
281
149
735
15395
143
7925
1281
377
2191
748
576
509
122
136
147
260
7471
507
146
2055
180
444
793
206
5516
485
793
170
206
1448
389
846
4875
715
124
1588
1156
322
176
1026
346
113
170
321
1012
1038
484
124
1194
700
521
1295
655
1229
9473
12630
9085
1528
353
123
339
173
170
316
1343
420
115
2689
126
388
1459
438
3595
5001
9203
6004
1055
410
658
2742
153
516
868
2187
111
1635
124
715
1182
163
1064
14940
3950
5062
209
4034
811
3411
1764
1875
7469
2154
12376
2346
3968
1518
881
165
2975
6215
2753
1555
1871
506
9551
2106
1606
1606
1700
3757
2408
2990
178
107
730
204
293
165
128
184
423
117
1883
2087
2977
371
4213
159
106
427
392
224
126
1176
2320
2551
4694
540
135
1300
1243
743
1092
334
167
285
226
4756
352
355
6547
235
308
146
5406
334
188
285
455
122
146
313
498
120
227
973
119
657
443
443
419
142
1916
219
201
119
212
245
101
283
205
550
133
2139
995
164
1184
362
3308
1105
1337
6176
118
5149
3949
1980
1264
160
1181
651
204
177
108
1198
1233
145
1087
122
915
134
1587
154
1162
649
207
182
1297
1263
870
980
1353
315
14971
106
559
1248
343
309
120
471
1113
3102
521
550
118
1963
3283
1572
1262
925
1136
3756
1876
100
177
155
221
286
103
5908
2260
918
3612
2487
543
257
219
499
1266
1726
1090
4898
920
508
955
4283
451
1165
2963
1221
2603
788
1951
139
134
135
436
453
261
489
374
230
13621
354
479
3911
3028
6875
2387
7400
392
196
300
123
127
101
333
403
1323
737
1165
255
789
423
1828
2897
13566
2770
751
385
120
117
245
1637
119
5493
5907
2625
5015
7246
3752
6284
118
255
133
169
100
222
481
233
879
885
110
1806
3262
3566
4915
1080
1373
7146
1741
235
611
4219
112
1500
1720
11229
1864
4029
6490
354
4734
1171
332
233
2656
387
178
1059
228
3317
3963
2307
3086
1856
507
525
275
270
199
5585
450
507
525
163
168
484
112
650
816
398
318
7264
416
2395
5338
1131
749
350
289
523
531
131
429
767
124
1063
332
134
4192
1766
327
1449
144
149
899
1098
354
290
126
373
740
307
1008
306
314
281
1035
212
531
104
391
2046
8680
4115
3353
1248
1524
1082
4590
798
243
1431
1211
104
1631
2591
7468
1193
163
351
221
7817
2266
178
261
694
470
2161
135
398
5936
7245
194
151
110
775
1448
103
4433
248
349
136
558
998
1097
1527
1801
136
998
1097
838
1154
135
181
351
161
1738
2501
413
444
973
216
3137
2242
1375
201
1106
5220
1134
3815
362
7762
3346
2360
1758
3967
2436
9064
308
1162
11350
4536
2104
4412
781
308
207
658
1963
2039
10473
6706
484
10315
235
2323
4973
621
711
1846
5239
9548
6452
154
131
758
836
199
745
185
172
884
333
411
154
208
309
972
142
101
1221
596
129
226
574
506
2533
921
263
210
6357
1080
8358
3764
2483
7616
11331
1889
5430
193
246
116
117
129
2456
1354
610
100
263
178
246
123
117
106
133
133
1926
794
514
823
279
292
676
263
187
227
126
2861
833
621
282
478
153
113
227
126
1142
1072
185
308
346
604
728
1331
1134
2576
2044
1832
4353
1819
522
428
397
3340
126
185
3461
2378
2452
1556
1560
4911
1740
236
1198
781
9531
3202
1333
1562
8100
137
153
372
334
5198
2319
194
711
124
324
742
1981
171
485
5005
2572
6458
2576
700
8383
2570
1775
3190
8916
2622
1864
139
105
259
658
379
429
136
8997
1503
210
640
2347
311
332
523
122
1549
5068
5343
531
505
190
128
2300
3972
3413
5679
9268
842
3989
3928
7446
1651
770
528
5722
708
528
458
2402
8365
2264
10250
329
1450
237
901
158
516
1463
926
807
162
210
160
858
1998
212
1592
144
119
927
189
125
1281
815
864
162
210
160
858
1998
212
1592
144
119
927
189
125
1281
815
864
162
210
160
858
1998
212
1402
5205
117
120
244
191
279
305
382
109
568
231
448
296
3328
1181
127
271
14937
647
260
685
942
449
133
846
373
2581
1597
105
287
153
185
249
1463
157
327
1291
2456
13598
2094
864
4805
6529
308
4257
415
4017
726
5720
4926
1787
3965
1863
157
211
186
133
147
732
3163
157
211
186
133
147
732
3164
153
241
186
133
147
733
3013
122
219
657
150
129
160
762
3340
177
425
128
948
448
5512
948
1858
4737
233
2309
685
3355
1123
134
678
3551
517
390
291
1930
459
225
109
513
1726
6278
434
994
1964
621
103
4474
127
139
4653
4362
185
2363
6582
832
3027
9308
2654
1737
1981
589
365
126
137
1889
992
1425
725
1041
191
382
1841
423
357
149
420
590
8859
2626
487
534
165
111
546
4375
1167
254
480
116
799
2370
2909
735
1086
896
112
105
309
14679
469
253
500
1611
3762
456
4336
547
1929
139
9393
917
3320
1640
573
598
764
333
290
1361
134
928
130
1592
221
548
784
193
177
1342
1364
1202
4752
5701
436
355
243
136
341
168
136
376
227
821
2448
1533
428
127
6459
343
343
4814
101
718
260
366
240
191
153
165
103
275
117
179
586
929
323
139
3378
1129
3818
340
13686
1102
543
11626
664
364
259
130
131
1532
353
807
794
1244
4477
116
3880
681
520
2010
8700
3941
1093
9104
2891
236
504
229
3711
134
103
1210
920
303
573
276
218
480
1001
636
154
231
278
124
2110
185
999
569
1868
3838
754
8127
1826
1241
5910
7450
7734
1162
4688
155
9322
1168
13052
562
4659
2128
321
153
139
124
213
135
117
2748
871
327
620
517
2254
995
11295
182
1126
584
1218
1347
1407
341
238
2905
1406
340
238
1661
7212
2400
1339
1132
131
1078
4743
8988
3312
779
1733
259
157
298
328
350
266
2944
2286
557
757
5374
1553
2759
6269
3335
661
118
102
131
180
1136
311
810
3285
857
382
574
418
1034
2791
2813
782
290
609
5732
6451
480
1165
2506
934
820
1114
183
8667
1118
183
2260
2190
1490
5360
1365
1552
2734
6235
3191
7379
2899
3794
1934
273
158
155
320
571
651
1459
1399
893
5120
6649
347
4729
4349
2801
205
2566
1826
1695
655
2045
1961
1230
5187
905
521
1878
504
117
272
325
7573
1404
443
811
740
467
161
933
685
458
305
306
180
180
896
235
3583
2314
3907
11405
207
534
150
112
3071
693
258
6040
1960
10679
7632
1652
4766
140
320
952
119
176
4968
215
289
1087
676
276
309
451
207
853
449
507
998
225
1108
197
1445
459
278
464
338
185
6484
349
349
349
4746
276
175
1224
262
1169
1552
150
102
197
105
525
103
111
326
146
2409
104
247
1358
1300
200
104
588
212
892
2037
201
131
483
120
202
1590
800
158
161
252
153
918
759
2650
1042
129
7912
535
565
505
7639
1017
598
3236
1579
2102
548
518
1037
802
350
313
1343
135
265
1446
363
508
531
495
298
2121
11767
2043
3090
4999
7351
4291
478
3052
2529
2343
1445
1635
701
178
237
364
2771
370
2686
397
5660
746
4947
2569
2745
1342
178
4447
8421
3928
2971
1196
3103
770
499
113
1506
734
885
131
683
245
761
615
1101
1175
175
231
859
671
2850
1865
189
322
777
210
11959
169
951
1630
523
2183
168
522
1334
575
569
331
114
420
263
753
3974
9234
3402
405
132
113
248
1521
7053
3180
343
313
261
380
893
783
631
929
6975
344
2314
1079
6641
202
779
691
747
5434
3759
4481
1781
1541
8201
1614
150
5275
1432
974
688
5169
2814
1437
138
412
562
286
427
657
509
147
470
250
629
664
672
6002
3989
2310
712
2595
2437
1588
1269
1792
338
386
462
165
206
149
170
156
1947
251
168
188
108
211
139
272
154
131
2249
1978
337
2766
2124
408
110
351
1366
1329
620
2777
320
200
269
108
291
103
190
137
476
224
1409
487
1336
441
1357
328
869
831
3320
9819
191
5141
372
439
4802
5671
122
209
103
1233
2585
974
1188
306
1639
555
452
1089
727
3184
1856
424
2833
393
2691
473
1309
13379
7434
282
3488
244
211
410
4941
653
1443
9219
4483
1404
1468
1718
169
262
218
1213
124
186
936
133
113
1596
1467
1723
169
217
1213
5885
4571
8528
9466
5175
1313
797
372
383
205
117
241
5565
187
256
241
1422
336
585
3970
870
164
2629
3491
3687
6269
340
208
166
158
992
13699
3983
10482
11163
2102
5033
701
8207
340
195
159
158
2263
123
137
599
241
252
224
3886
123
137
596
241
252
224
340
209
166
158
993
605
340
209
142
157
158
993
605
350
225
211
167
123
105
2437
2017
5532
2528
3638
123
111
1888
1520
2172
2703
3338
7307
5012
1872
7326
1650
107
826
269
520
1038
2512
1016
249
402
211
211
6553
160
778
1510
112
901
143
218
538
520
1632
1987
339
539
2839
417
988
4181
4740
433
7340
14897
5390
3077
394
1235
7363
3141
1596
525
506
623
482
583
479
3101
2229
2687
1918
827
451
1830
183
171
1075
3122
183
171
1072
611
677
1265
885
237
348
1266
196
209
13449
9000
258
211
227
286
1805
176
1128
2771
128
892
1887
227
219
12076
11645
2802
154
1002
1918
627
173
325
191
104
281
581
1218
449
6898
3894
7472
2828
1340
248
5277
1619
1023
963
3273
1569
382
164
119
511
1842
999
478
384
683
4163
251
138
378
287
256
121
3012
111
461
240
894
1960
535
202
130
267
5028
1875
139
775
154
12275
1770
7400
135
1522
7434
1174
508
6821
4692
2549
147
1078
305
564
4751
3016
1290
425
302
583
671
647
3033
6653
359
356
4708
711
6414
8927
7194
3658
1060
891
1064
2926
4158
4889
502
8213
5854
3205
15001
1717
1428
7196
3460
4935
5740
4093
6790
699
5406
2508
108
551
785
533
256
5666
15403
8058
235
275
2345
627
5056
411
504
277
1469
415
947
2106
447
2263
361
157
15003
1386
8729
1446
1469
2750
2430
4767
15404
760
8745
5301
5502
693
1906
494
304
337
359
3243
472
421
304
5206
4301
132
162
285
446
106
627
10237
421
2731
15569
4550
4856
1361
152
5396
449
562
2955
803
776
800
343
6450
890
406
126
503
1433
417
2453
1352
3885
1900
454
295
562
1153
5662
2874
14981
738
116
3340
398
694
905
1836
7481
980
350
161
9003
147
3186
668
131
160
2419
1685
343
828
482
384
583
192
174
1057
112
653
491
519
615
1398
1652
414
790
9577
743
452
1083
727
3288
2969
161
982
406
1910
1297
242
107
3289
1291
242
102
150
441
972
302
3189
745
452
1083
726
3291
2972
150
441
981
3535
9131
129
1109
494
427
1313
3106
8866
11664
216
128
678
376
660
3919
1774
7364
2005
8702
986
849
116
235
3630
4173
132
721
246
4381
468
2411
245
552
257
791
7762
786
1429
1227
460
1135
419
3407
1895
428
334
542
3129
426
336
542
1622
8985
1515
428
336
542
716
897
1683
8704
1577
1562
468
1900
175
1455
618
3110
175
1450
1557
932
3756
4699
3650
1486
4733
5182
119
1888
110
379
331
103
334
167
3103
110
379
332
336
167
3088
1594
104
2037
916
204
419
1871
4449
13702
8829
1709
168
2414
352
11826
1302
1564
449
2436
116
314
668
204
109
246
532
119
469
204
794
454
2812
151
287
970
728
150
209
1398
1744
382
8977
5276
177
419
850
558
129
238
174
3081
176
418
851
559
129
238
174
1890
100
1815
2865
271
809
201
119
486
527
191
266
1772
1681
583
551
438
9199
1036
389
553
269
276
263
375
2083
112
342
177
434
9287
511
741
244
116
128
144
2147
161
150
151
144
129
150
749
180
453
433
1186
180
107
447
119
3826
307
119
143
196
135
205
236
510
254
287
4540
670
8293
9564
1877
1542
4991
181
183
173
169
179
128
1984
195
474
1063
1437
111
329
3239
6348
1854
323
1254
1773
613
414
992
396
6924
9531
680
1008
703
1495
354
302
1050
250
1146
4055
3591
601
1406
6647
7319
5043
869
333
587
2255
100
242
721
207
2215
516
127
230
143
154
1895
389
314
2259
355
306
201
1913
106
118
275
204
411
458
615
205
281
2089
193
236
200
235
1228
153
191
112
294
1708
3581
5250
4155
9545
4813
6324
3884
4816
147
186
112
292
4770
159
143
119
125
122
252
187
113
9193
104
1743
164
857
380
676
697
5810
169
1873
350
228
183
5341
344
235
1031
6402
214
285
3272
6556
4685
173
901
676
423
174
312
198
567
115
214
717
3790
213
718
1920
293
1048
1077
187
173
251
220
3607
476
373
417
336
179
585
1027
873
817
173
251
220
3611
470
367
417
268
179
590
1044
873
2514
1736
2228
883
859
1399
698
183
173
273
653
4049
1251
119
408
154
150
274
360
339
7584
4799
8085
1533
5008
698
8305
2279
753
126
2221
1637
434
266
3976
9564
130
381
4603
140
7903
959
7145
501
405
1538
342
236
116
1807
11578
1127
588
431
1563
254
657
130
4264
3261
7824
2011
120
5007
3746
104
187
172
1087
451
691
229
317
724
1657
6719
166
132
1268
5983
9577
1324
253
244
972
2676
130
1621
1926
684
844
199
117
335
300
1814
162
11432
1488
1768
4672
341
355
2219
14959
4435
5589
560
9589
1993
4146
1106
452
4040
1893
1859
7524
645
170
1839
1548
1988
199
202
260
1806
515
192
155
186
236
272
133
154
407
2442
4669
693
12095
2498
352
2178
366
1882
206
134
955
160
353
867
992
802
408
360
1045
6080
596
363
4111
5253
15393
9098
3148
2843
188
1473
164
166
917
228
5570
2192
302
429
347
1733
4772
303
838
1049
438
163
166
940
233
523
1906
124
462
2035
1280
160
407
224
128
279
1869
3421
7758
3968
510
793
730
414
1272
2089
338
457
5623
738
257
2834
8919
3696
9329
1685
1935
2399
1718
762
170
582
140
189
136
3820
346
159
241
151
291
1491
101
878
423
396
142
2244
101
880
421
1380
8388
8860
2608
161
3687
4552
1112
4973
1673
3138
9283
1026
4968
1390
2714
264
1404
473
110
164
263
148
374
436
304
1480
1588
1586
7438
3378
1730
1622
9114
13472
370
2608
404
206
249
263
131
747
210
938
6858
344
2323
195
848
6389
7323
2916
104
108
352
567
1261
1906
2775
632
618
154
452
256
1689
243
6951
4948
2142
453
915
1938
277
3409
7391
3337
2054
620
433
9723
233
2551
1019
1252
444
236
1907
3447
1934
480
249
589
150
171
334
512
439
2254
3179
6839
463
829
1202
2873
5847
1253
1472
9478
467
1327
560
110
1396
245
2478
1750
326
256
866
1675
9426
5571
3551
1453
1319
145
1608
1745
329
121
271
597
107
568
122
1154
408
527
827
3983
9694
9483
2902
2696
1051
2595
301
271
118
163
222
1935
108
9552
469
4656
109
156
211
823
478
133
4325
2478
255
265
11499
449
178
153
160
533
132
3554
372
1206
14679
827
759
653
2950
451
131
605
335
11137
1069
108
3675
759
810
1655
2026
2180
3591
532
5438
317
259
114
129
194
618
477
890
198
1369
9123
5426
1171
394
192
307
209
165
111
111
867
285
137
807
103
263
938
443
3949
447
5229
7342
147
2888
705
3680
451
3646
451
2030
1645
860
4488
248
196
9015
923
4194
131
107
9403
4021
337
171
1022
7395
9150
506
1115
116
1304
876
962
6208
6036
151
6296
491
521
2946
141
839
524
9128
191
449
106
1860
109
107
116
142
195
281
724
240
412
2509
109
107
129
132
116
142
211
189
163
7903
1908
200
278
397
391
5994
200
278
400
391
435
5829
246
242
880
324
246
257
270
176
1409
146
244
309
156
1154
714
808
283
377
198
180
608
1595
10112
3146
411
349
1527
8926
215
3269
129
405
351
116
671
557
579
540
296
333
5056
7340
1506
3685
7232
14870
2497
2063
9168
2840
1684
9721
1326
5440
423
100
1083
1453
484
2805
384
6490
482
965
146
411
187
254
2603
621
1530
126
961
120
1108
409
186
254
1802
206
1139
619
110
1404
643
1423
2613
1675
2695
4112
6483
353
2021
499
500
6469
160
475
9506
145
466
171
143
3121
634
1771
508
2063
1626
216
700
2269
313
2691
1108
509
2335
1044
7319
1939
350
791
178
791
2582
2222
219
1091
627
223
258
398
678
354
107
3205
1274
2035
1606
272
5725
1399
1692
1547
1359
111
7323
14206
153
1719
1177
279
611
3186
1411
117
1013
3787
1847
5409
243
308
103
102
119
131
106
9426
683
127
215
228
129
130
487
430
353
773
199
1120
1637
1657
152
124
224
360
408
215
131
643
2154
7159
292
623
2772
798
342
142
252
1696
148
101
682
314
112
118
1182
164
276
169
1433
1222
7480
1718
623
1228
8935
2889
666
1954
103
3993
2127
112
205
182
633
238
528
9144
991
7408
1392
347
105
174
482
1797
438
13789
551
865
698
695
1148
349
508
1092
928
787
693
170
328
12350
906
2635
8116
1148
4330
8098
2240
262
890
455
3910
455
2155
6332
1940
4851
6290
2468
587
345
564
268
442
1973
424
739
299
643
186
351
351
6493
654
14202
638
160
142
497
404
1258
11045
262
475
434
196
11448
424
1516
1125
137
206
670
1018
9583
346
317
3207
1449
178
261
5534
178
243
468
147
8293
699
5306
546
1680
5021
5389
700
8292
2479
2095
2567
10164
4752
192
246
1590
185
672
788
190
124
3456
212
1286
1398
229
1547
1401
4053
226
1299
1373
213
5072
2365
705
316
170
141
122
1659
245
681
1961
514
441
534
349
167
888
178
123
463
287
421
1978
1520
320
202
732
172
3107
5918
7357
966
519
686
1207
115
544
8080
1415
211
101
264
4773
359
363
6493
403
518
5188
6868
1368
960
3733
211
113
333
318
299
121
11527
4039
137
7554
884
1114
4310
13649
2585
976
1634
887
5693
2685
6553
399
380
585
281
109
123
215
122
382
322
2111
672
6928
551
4801
13801
809
2282
4413
1118
380
265
258
1139
3549
6349
1616
282
113
194
267
3176
239
1635
7989
1567
2251
182
255
511
608
237
1442
3975
1389
777
2259
1534
133
1383
510
388
3669
534
405
478
1726
2171
894
200
129
198
3468
319
760
321
5217
3049
700
678
1158
141
661
1283
1356
4881
122
1588
130
1992
1724
1727
332
7359
758
4299
2697
14963
6053
5046
390
392
962
484
580
1370
119
213
195
265
718
187
705
194
340
815
856
204
191
195
267
218
728
234
352
451
115
12395
7123
4289
2648
9825
567
2317
3180
760
1554
2749
6242
1721
1681
689
6909
7250
1138
576
563
158
150
6618
2834
14055
552
122
9299
407
1239
1360
7362
114
349
3798
7362
7385
155
157
204
2690
6789
592
327
166
1532
1615
7660
1561
2576
5025
5293
384
2317
240
484
403
854
320
711
5132
3364
1133
112
2722
2306
2245
1860
1875
4499
135
203
301
364
1347
12355
1093
3993
166
2268
6059
718
129
420
1115
127
635
481
827
444
684
2866
13280
915
420
524
1065
3787
114
670
621
1279
105
452
2200
224
296
168
858
1896
7814
1093
930
271
234
1554
136
439
272
166
219
9691
139
2933
127
252
262
166
404
159
1076
6006
9539
5687
697
195
179
1000
336
1990
2029
1219
9492
160
484
134
4843
416
4294
2322
3802
1281
2746
812
282
421
7045
1519
656
519
140
297
173
173
266
616
128
3162
846
6728
1553
2530
4875
480
1620
288
4369
1248
239
120
630
296
1517
729
573
113
341
1514
2937
9460
2197
701
8380
454
4797
9432
2354
106
267
924
571
105
171
179
15030
131
198
4313
8933
9542
142
633
493
1404
10689
4098
5089
751
492
5750
1034
944
139
4044
2205
9590
655
352
10123
9424
727
385
645
246
406
122
2059
132
104
1619
885
758
113
629
295
7360
1454
1089
386
472
2631
1165
9272
1281
625
1766
1376
109
175
413
1761
228
386
2558
1031
447
8520
227
666
746
405
783
123
167
285
115
1440
1076
161
445
673
360
811
1357
1269
588
108
146
975
1993
1146
103
2471
518
495
3284
5352
1956
3959
507
492
468
3876
591
9172
1841
583
4059
468
1933
555
2138
207
1575
602
651
212
2252
708
111
1620
126
941
146
1574
602
657
835
711
186
1165
575
111
1398
474
3924
3837
6152
899
399
7328
5110
645
185
681
1204
9705
4138
1419
752
204
484
257
427
1429
103
150
208
210
183
9340
901
294
114
695
131
161
1206
103
208
206
9328
902
294
114
695
131
161
1205
103
208
210
187
9300
903
294
114
695
150
627
197
169
422
491
100
131
420
548
739
541
1524
188
433
141
697
894
671
3401
1212
173
154
210
1053
931
539
689
2069
223
206
139
173
322
515
458
594
274
185
361
280
253
683
635
468
418
444
102
624
1091
2123
271
219
655
111
806
172
446
227
218
1102
204
612
4984
167
110
1134
215
429
386
170
565
1270
414
1877
648
2404
5618
3860
3737
8431
369
12113
534
661
142
840
13635
640
3750
9648
1674
718
177
415
5530
246
718
253
415
456
577
164
260
106
1355
1194
1740
625
208
428
1012
328
464
137
395
134
160
120
198
121
1844
618
694
773
849
1108
754
3783
3728
702
655
5695
883
477
741
671
383
546
294
2671
1353
704
569
349
852
931
201
273
1461
1124
1877
323
304
114
117
395
333
4521
791
518
312
371
181
131
145
136
936
133
147
129
308
146
195
199
535
268
164
1835
1843
1604
441
1400
2146
6959
2583
283
197
282
131
469
3200
5438
11285
2934
6204
1470
3621
1562
7981
679
768
1412
3239
1397
2466
1542
127
295
1340
1169
118
954
1587
2466
1542
127
295
1297
1169
2608
9403
1999
1482
151
1210
11285
156
449
347
835
753
386
7347
982
202
324
14785
167
294
3907
8724
2983
543
1124
372
135
4368
468
1998
400
416
2676
2845
388
1479
119
341
153
498
1918
354
1836
1881
469
170
138
3566
235
135
184
938
3163
1073
1261
306
1000
309
1534
2499
1049
3120
1092
654
734
1939
2345
816
1024
730
403
173
468
259
552
167
4850
400
220
1132
181
231
3186
2138
951
351
318
114
466
223
11956
1538
112
573
774
1190
164
639
277
103
168
1196
1620
438
670
176
397
9228
226
401
5751
176
649
1824
447
1181
3698
698
583
428
1662
2066
836
1657
738
4695
530
6180
3640
4158
175
168
418
323
2283
693
410
122
147
129
6842
9508
7580
1696
7291
1722
604
4336
5420
1195
4067
4510
8246
121
9390
210
123
621
300
277
1059
1848
933
4201
6947
111
1215
752
542
1260
454
746
293
327
2043
1022
667
441
137
441
938
5514
384
942
138
117
1496
150
1975
366
124
400
203
155
111
1466
656
1022
7280
4317
747
599
1007
370
168
7119
151
7261
1862
1441
1741
1397
456
1362
830
1155
2276
2933
7773
127
375
840
7460
2752
2271
257
1022
1134
7355
1242
431
1019
812
2117
1865
380
238
9349
770
121
1555
104
217
183
100
183
214
268
184
711
2218
9633
3867
1513
105
217
183
111
103
147
116
264
175
351
415
365
5401
300
274
471
326
2136
199
4144
4032
7294
4960
402
1670
318
183
491
572
1365
1067
4376
1110
2221
184
3398
320
491
534
634
3109
368
1403
1465
2035
1449
341
1001
121
223
14034
903
144
142
1593
1462
2035
347
1293
6948
2646
6956
4628
5481
3980
410
251
360
516
287
1981
1375
980
1363
3059
1810
138
109
105
180
266
410
1131
1895
899
1798
388
292
137
489
2221
841
2503
10373
1006
1742
7752
640
6399
316
632
1979
285
206
2429
5576
1913
818
1732
117
241
466
558
414
272
194
167
274
129
436
5344
15572
130
121
229
242
1423
397
165
114
950
459
318
140
1745
299
123
110
4027
137
142
554
202
205
228
630
205
373
783
243
1763
538
142
303
433
818
1056
5659
115
120
250
1896
1004
212
137
3645
154
239
102
1885
9518
468
378
508
203
444
4460
120
364
199
203
361
113
142
132
695
351
1904
591
121
408
642
654
521
2066
768
7455
814
5547
8479
9695
5044
503
1137
6136
5176
8447
3289
8056
3237
492
158
1916
3843
1848
4280
1694
5612
4923
3879
316
8563
900
1572
365
3449
1889
713
9474
771
2212
326
120
132
834
118
1025
237
347
952
184
1097
168
107
5205
6934
128
199
625
476
282
9126
147
217
152
1225
3281
147
217
152
1225
2076
2338
670
7439
171
124
188
477
108
600
4681
219
1705
148
815
149
146
129
1207
904
653
2303
154
580
7241
542
1891
349
551
185
233
545
6115
517
3545
5271
614
2671
457
305
820
1112
175
3391
10109
6750
1301
1764
900
1105
1491
6955
298
4679
4793
3801
12699
818
1089
636
1434
545
4682
1621
7285
4989
1849
455
2250
1038
286
738
8495
5147
698
525
345
184
498
100
922
987
547
375
113
153
213
109
1536
7845
6999
327
920
126
135
2950
1278
872
448
6811
1196
496
208
441
653
153
202
166
629
524
1110
113
296
3724
136
950
107
2164
1400
2665
624
318
126
117
145
190
355
349
1611
4016
4637
679
12611
14876
1191
2413
1430
152
119
266
137
3545
150
978
1300
2518
150
978
716
9394
1195
255
150
166
117
264
428
1547
123
442
243
107
691
208
219
131
117
132
110
109
177
238
151
5188
661
7530
258
1901
309
7428
1301
927
674
331
1439
5248
670
347
215
7475
2441
1083
6641
8807
662
1571
1073
7287
361
480
164
263
298
137
555
121
322
436
2375
578
900
299
138
555
121
322
436
1530
6300
7336
3594
6989
1785
4730
124
132
5037
3001
474
1034
571
464
421
737
6045
584
148
1884
9122
13277
1445
2054
4256
126
7437
327
1427
1443
235
270
310
979
13529
211
713
478
3967
202
318
468
294
1230
664
498
723
506
145
437
344
312
393
228
766
582
371
510
3913
560
180
105
1563
153
757
112
13469
221
626
1037
178
107
635
110
313
626
312
115
176
1421
478
111
293
195
194
436
131
179
1111
2664
2847
1982
1351
453
1362
1337
1437
579
161
504
4415
1084
507
638
450
471
599
413
1489
154
250
137
279
197
261
187
973
107
1428
433
1490
154
137
297
197
161
254
187
342
1106
129
1653
310
5475
5782
666
403
1420
643
1104
1062
427
264
236
155
187
265
157
524
739
204
343
585
145
448
2482
477
366
254
1203
2786
6575
353
2979
1399
351
466
1165
8062
351
466
1167
370
1785
177
200
131
109
151
2522
1766
1419
2169
3895
2944
190
526
9421
1099
14909
3323
3076
3493
1325
826
3051
433
177
234
109
2029
156
156
269
157
6893
9483
2495
297
156
156
269
117
159
441
110
476
119
931
513
733
1240
916
170
117
623
464
356
6408
679
1579
4202
3960
1612
153
405
15549
2809
110
859
9630
3941
5015
655
2389
2972
1608
775
2649
2448
777
296
364
7353
850
118
941
695
268
308
2254
420
236
2702
761
527
154
150
177
236
137
460
1446
570
615
552
231
145
422
208
173
452
597
3140
2093
890
455
1439
453
443
608
500
729
150
181
659
9720
2967
440
219
416
137
460
1447
1145
225
147
422
208
173
452
596
3133
2216
894
454
1438
241
444
606
535
733
149
165
660
1312
1888
337
360
303
506
3128
10436
3506
3939
365
1125
7027
350
2323
673
7830
1265
4799
5263
417
118
544
271
105
5677
545
272
105
1656
1921
687
594
7277
2815
1669
6090
464
1565
344
3352
1957
106
322
206
380
560
124
279
287
445
157
355
106
142
1373
4096
135
1816
133
643
2173
430
112
120
247
340
158
113
179
1731
424
1476
932
473
389
7814
1325
226
1988
10082
657
3941
2522
2939
1074
630
610
757
999
1562
1561
507
5506
3478
585
271
401
413
1514
285
1383
843
7336
1993
519
1332
671
2560
273
941
130
654
115
1427
491
180
302
567
787
421
280
135
233
638
594
1001
214
358
1937
181
443
976
540
402
527
122
667
116
903
297
510
1390
219
160
624
1499
14059
13193
676
219
138
227
813
583
357
548
689
2438
446
172
390
721
2387
1261
172
389
721
1854
816
7370
11759
646
229
1066
2098
445
115
894
411
1832
6539
4907
2709
1770
2896
4605
2947
8628
308
1417
1214
1359
436
310
501
5460
670
350
399
8919
387
2555
420
7545
441
212
192
713
805
222
187
684
544
129
119
1801
288
171
437
417
3159
288
167
439
417
130
528
123
929
124
1591
131
159
1253
1401
1506
501
1397
644
109
7204
1427
3214
534
8448
700
5217
1053
489
1234
7366
4481
470
6320
325
151
1407
504
523
153
8954
1286
221
1155
4947
274
1107
328
208
4988
7284
7436
1394
12709
10480
906
280
362
578
381
686
157
196
187
471
1113
1771
443
557
160
331
266
220
203
180
107
2383
1137
154
3585
626
194
220
150
894
626
194
220
150
435
1309
1183
6580
2157
1888
3502
4386
2657
2168
13749
6627
642
2220
170
385
14709
170
1535
146
105
213
316
713
816
160
2092
415
787
1867
113
9444
2030
977
4749
966
228
1193
1395
1438
1627
4691
244
1424
565
298
198
4362
1985
135
132
702
406
2150
125
14793
474
394
880
3054
1319
618
881
1441
9406
2920
4175
11975
169
3797
1015
4171
294
135
137
549
4745
1325
1409
498
316
371
192
241
3366
238
346
122
9152
680
4432
116
131
419
273
104
412
1995
2079
1844
304
312
156
309
383
470
116
128
129
279
804
119
1585
401
628
437
406
194
429
520
1472
303
966
922
5618
1442
509
109
212
135
152
131
112
2569
7433
161
3551
212
135
152
131
123
559
193
252
1775
948
7472
2893
4845
3860
1288
330
11092
1366
986
1051
726
591
3017
1047
5250
698
8065
380
131
1356
8750
4775
123
131
4521
4784
155
148
2538
150
593
2816
117
123
111
299
334
1735
234
265
461
382
239
110
104
335
113
346
106
508
344
821
354
352
2001
125
1090
206
549
652
6019
109
564
316
118
674
205
467
1396
3178
522
2487
241
132
277
208
147
1100
141
716
950
361
167
673
1262
878
610
182
305
1812
741
4811
3661
147
207
674
142
101
1375
114
601
2340
2722
2779
4690
4929
4304
3982
177
773
108
1001
377
1046
2581
950
179
655
124
194
124
320
694
439
1162
348
5590
354
858
190
124
194
124
135
779
357
7357
110
199
488
104
104
161
194
169
151
412
433
1799
765
7366
744
3101
10024
100
9674
1486
417
1159
133
138
479
503
319
165
1857
4720
3979
136
128
2862
458
227
736
8099
1950
2029
3037
899
2117
4683
715
3227
2952
1764
1824
5635
918
1626
8074
1300
1482
1468
2390
3826
992
5171
5644
13017
497
161
141
935
258
5433
472
942
1456
5322
6753
1666
5540
8898
6309
4448
588
633
4287
9496
2766
787
1554
559
4153
3156
4263
7816
4179
383
1498
100
212
13647
7685
7487
1132
100
193
157
1905
1447
157
376
1412
1630
9334
2247
14673
1118
519
897
8813
647
758
241
9957
778
1106
2515
490
917
3586
3923
2795
190
9209
254
890
539
998
8915
182
757
2270
2195
741
1477
333
2170
1010
6331
7319
2894
631
6784
284
218
2592
15071
2404
1379
240
1956
7560
1288
945
7887
408
9315
287
261
565
1032
251
1177
6043
231
352
751
564
167
2630
209
1136
5578
1132
2126
6517
328
118
491
547
162
163
130
1393
632
280
227
157
157
3544
453
492
404
100
100
460
109
279
413
480
1934
976
362
218
659
103
411
110
344
140
278
200
1429
377
245
1431
132
118
3072
501
132
1128
4932
302
272
814
175
1655
2976
2712
4488
2411
2987
789
451
163
432
744
446
5522
423
759
1826
228
109
1920
9840
5976
8499
1315
121
1648
703
144
141
444
233
101
374
165
2206
412
451
475
287
109
875
286
196
410
149
370
417
127
153
202
111
2203
179
850
354
206
1112
197
138
421
122
168
135
209
111
1622
666
904
343
3075
3429
734
229
13553
848
450
1205
1176
13974
295
7301
847
1346
449
1359
1885
7398
344
11980
856
454
1395
1181
347
618
2359
2071
310
547
2560
104
1403
690
1450
378
477
1287
308
198
1227
3951
281
491
1637
208
562
695
1953
3137
8904
212
313
2596
1148
231
402
210
310
655
105
558
162
4318
6570
262
612
1976
587
9711
120
3768
884
2612
176
232
212
194
2280
5397
417
7258
454
869
6103
7377
1811
444
950
7277
588
570
2242
987
444
397
2988
4946
6340
600
628
482
938
144
239
355
4954
658
751
412
1686
3562
4783
1907
2305
499
9982
1165
718
400
4869
4002
8828
445
3165
7384
2806
625
463
433
2620
1188
5139
1599
206
3897
1247
6167
1917
2033
338
352
277
137
442
406
114
126
1339
3141
217
2142
102
1625
6777
26186
3670
2542
2581
212
506
135
2592
3304
4165
1264
1666
346
3438
1164
1864
861
3860
379
766
483
488
568
199
618
1992
565
768
131
161
150
1843
188
139
6932
704
237
623
119
4750
911
1507
3073
3896
7382
10784
631
1130
226
3517
317
1161
231
257
173
225
2991
11595
7367
2093
6059
1570
475
435
2294
879
472
868
851
369
258
166
494
7897
389
905
852
628
1061
2240
873
1110
125
171
159
173
563
300
1531
1490
171
1591
690
920
147
1355
157
173
545
300
1509
1479
171
1406
234
411
183
2108
1328
1843
4518
595
681
281
100
854
1518
1344
2665
183
232
643
100
100
384
408
415
1986
14112
778
318
206
201
203
152
309
4711
7041
4363
331
411
2419
121
8942
3515
6394
579
865
2643
3340
864
1912
155
363
151
557
8605
3244
504
137
161
369
155
1869
5378
6099
5566
2238
435
1769
1152
9446
890
173
3062
938
1022
823
2326
4919
194
846
711
4245
5123
699
8116
303
335
340
107
566
961
362
1686
508
1492
7333
10646
316
294
255
267
152
2279
271
4903
293
1335
2474
1065
9540
12021
864
9029
855
540
562
183
2074
188
152
121
4408
292
667
5588
14890
1146
142
1753
7346
548
3298
7311
616
1740
409
534
533
1539
207
3146
128
2597
1464
509
403
431
441
290
281
453
5349
324
547
2759
1000
493
469
1162
1230
326
534
1179
416
4575
552
193
610
646
351
1512
3925
395
1639
1735
311
271
8457
1257
1118
12531
2665
2089
9354
804
4434
1639
1308
513
15560
7295
543
13676
1428
842
12265
10403
359
1256
318
727
650
2970
3096
442
1056
575
570
633
3496
567
361
257
1581
7995
1562
1579
1625
236
325
647
280
172
583
463
2154
393
598
1159
710
7081
1139
1533
506
453
1068
2578
1518
314
209
912
185
337
404
328
1429
214
2656
9241
4320
651
612
7429
630
1170
15403
1982
1310
1296
4022
1232
3193
9174
431
4259
6509
4695
5687
13645
504
827
3632
8956
1333
2115
2472
624
6217
171
261
359
265
135
101
185
698
435
895
646
401
747
3252
695
276
221
1316
401
716
1331
392
181
812
318
107
209
224
127
1044
3130
2117
1273
1226
2225
1596
949
122
1175
474
9348
763
2224
1404
3981
675
1170
4799
4280
811
2854
196
7369
3021
2501
915
2694
163
1054
234
1212
223
165
586
589
657
149
327
1050
234
651
519
193
571
133
167
102
2136
119
1404
1261
161
158
9166
1725
1985
460
347
738
5590
111
821
120
1487
12008
118
5269
4823
140
2290
396
7227
209
437
621
449
407
642
653
1990
302
190
222
252
108
882
1114
165
1674
3468
519
5254
4740
2120
2211
562
496
2315
5641
1353
5959
1405
117
1817
416
173
530
601
425
391
1004
124
231
940
134
211
1595
114
13416
321
539
833
389
359
9517
235
3501
9407
1026
1861
9228
1303
2326
804
1040
157
122
1732
215
143
118
941
107
120
1141
160
2423
1959
12661
3846
349
4614
469
2546
899
4358
575
7502
237
633
1159
157
281
1130
1316
333
185
186
433
400
958
627
138
116
1402
13633
382
416
472
127
893
480
520
322
317
216
276
311
144
519
1316
441
2018
2283
3900
3440
539
284
263
420
187
809
601
441
5045
7260
861
599
1319
1213
432
192
389
426
1529
701
110
375
7350
1055
4750
797
7354
2596
1871
639
122
489
4672
498
1254
2011
1783
163
528
954
998
318
711
4460
348
257
193
429
191
285
648
6767
3092
430
4800
239
5005
164
3649
9171
135
245
1431
1087
2037
3455
1053
810
122
239
535
257
140
181
137
293
154
1977
435
486
610
530
266
234
578
869
346
567
315
1311
435
803
1304
1645
704
5560
471
1318
1581
483
110
448
158
2539
1976
284
2244
1090
1168
5297
4419
1143
1967
537
694
876
672
1004
388
1055
2268
139
227
683
1275
353
169
182
219
1109
2102
1227
502
109
1599
143
928
186
135
1009
354
1027
2272
115
812
1277
197
586
1403
144
580
1916
160
465
567
105
907
367
263
668
135
938
125
1625
235
406
1916
160
472
567
105
907
566
668
1128
1562
928
135
1095
11841
2037
145
540
1070
4186
576
311
1193
2356
554
2484
3649
6768
7389
4571
8974
4850
6227
11906
2965
324
1001
10462
101
1520
631
535
125
5059
5941
536
236
129
1495
1723
691
324
383
112
523
1529
1812
6337
1857
1005
363
306
123
622
2593
1023
365
308
123
2497
348
742
126
152
1017
142
2979
545
3283
2038
3797
883
124
797
446
315
196
148
178
120
411
1940
1152
3306
9265
2785
1877
120
118
154
116
245
168
814
3487
120
150
154
106
544
2018
8554
1552
7445
3385
729
818
309
1080
326
9598
8332
310
1117
856
1202
328
3111
133
1335
465
985
5393
3452
995
422
7593
2450
761
616
1887
996
2502
939
340
317
339
15590
2750
568
3314
641
477
1252
1948
5423
1755
642
1932
2221
397
275
279
148
456
1373
104
1367
248
160
2794
3324
761
4787
5558
4324
288
4641
2269
1914
361
197
325
1053
5303
360
186
325
1053
216
5459
2549
4283
1561
7316
163
1010
1212
1294
8928
1667
1908
6881
1385
606
199
153
244
5489
266
190
313
4789
311
158
239
462
304
741
1995
154
786
291
3445
1090
126
363
207
509
194
7297
4967
4264
524
9341
6571
3372
867
117
909
1876
967
1670
8681
4348
1280
1038
1113
5231
437
742
840
3718
5566
963
135
167
278
181
2121
664
4298
11243
1664
394
216
3134
4749
274
2957
1401
212
364
731
1625
657
182
320
421
168
983
120
186
932
133
133
1625
212
364
731
1625
658
182
320
421
168
500
2279
289
363
8943
289
363
987
489
1400
163
124
251
514
3532
390
389
352
4765
742
1231
731
394
946
386
6457
2387
213
1591
126
931
145
1352
3386
1400
2887
210
3564
1751
702
6210
150
662
1212
2232
1181
1575
1294
8760
1286
326
185
252
3863
173
197
563
973
4015
557
2413
1285
163
1295
192
455
440
444
432
321
102
158
104
433
270
184
217
114
202
1290
11245
3349
842
10662
2078
400
9563
4924
727
8300
1212
803
114
115
1246
925
227
896
2087
7363
2411
331
2291
493
2175
8917
637
122
1299
13517
180
1665
402
271
419
440
233
1659
3224
1024
2498
4288
4730
4622
3053
1329
460
101
747
1251
310
1953
1008
264
173
366
1053
248
590
204
147
112
1934
154
299
1167
346
646
127
138
1338
5251
7198
1464
1633
1914
783
1238
474
418
15532
776
211
453
2427
421
113
216
185
183
632
692
1747
526
5842
1299
4362
4320
4706
3058
11628
1928
3194
4680
2179
1624
742
586
1498
2529
1104
4199
3032
4250
688
100
276
1074
249
5579
1014
249
1437
407
506
427
330
197
126
1174
260
725
1002
641
452
520
233
451
356
1037
2785
958
203
615
1650
612
186
119
164
259
224
375
2520
410
150
185
186
161
163
260
386
239
234
318
3295
770
134
2656
344
245
282
279
1808
130
785
806
420
3655
6604
1023
4987
7130
1556
1674
6481
2650
12544
1130
4616
518
3376
1320
6015
1510
564
5302
9437
383
1415
8843
821
242
376
1326
1951
1044
499
228
489
647
1571
702
851
573
245
264
1365
204
702
930
483
131
497
135
510
262
112
195
868
2769
1430
398
5468
447
407
267
1533
430
758
3838
8791
857
1561
8568
5430
1150
357
14959
2537
4384
12558
1178
4163
543
888
6060
889
1888
2818
5862
478
3722
8330
7381
2155
951
1790
3469
7410
7313
840
475
142
126
103
217
1407
119
616
808
698
491
980
132
144
151
3162
739
771
8203
957
5502
142
1408
4408
7433
4699
5234
6527
2600
1953
3706
968
547
507
644
251
805
359
311
376
157
642
140
8058
735
1609
552
138
106
275
1125
4048
981
259
607
358
2074
3298
1837
100
172
562
5331
703
8174
1372
414
1200
376
616
2847
117
1200
372
516
102
2054
333
3541
309
381
109
2782
388
427
269
245
197
349
452
5505
382
127
349
1864
7749
698
553
2977
191
4629
145
2762
358
10596
664
166
177
330
328
115
503
256
105
651
6100
3126
1197
240
327
1451
1650
7859
1653
133
172
2446
643
1069
370
114
114
289
124
127
331
1745
2358
125
471
160
957
732
5213
3980
5347
979
239
757
5108
3023
713
2510
6336
8200
2551
139
6686
4774
3921
232
12478
271
2866
2600
1126
2305
377
124
5063
2042
913
3177
2772
913
371
169
224
128
1767
929
277
125
289
119
475
775
662
262
114
1706
3095
400
913
205
3105
9484
5203
185
2160
872
336
753
1753
1174
1113
11186
1107
13360
3299
1271
259
136
3328
1446
3722
5053
117
1161
214
118
1445
473
184
154
3273
179
3142
470
150
107
189
155
1851
246
730
690
340
446
566
449
129
2066
139
6520
7429
779
1605
1508
1961
3812
489
1136
1011
13862
9082
138
296
5015
4301
2883
2020
15534
2340
880
2067
2058
269
3681
678
4834
747
968
2578
692
409
116
168
170
239
217
1423
815
201
134
1394
581
309
135
130
474
730
378
941
1228
165
127
154
110
459
334
363
1249
304
2052
211
928
108
1795
315
141
301
429
241
622
114
132
237
3522
192
597
4271
175
165
3192
787
1318
2129
3915
1167
5033
6382
249
6377
144
5306
711
8142
5104
4352
15570
2666
1050
187
511
135
462
224
1069
2684
531
316
1181
600
143
3138
1543
2930
3326
1669
3321
6084
1995
5150
1309
608
856
7424
149
6873
3024
967
4644
111
273
112
128
2023
1434
494
136
429
1024
699
1014
208
171
3858
12989
1490
591
1378
6235
370
333
2281
214
180
1055
332
664
4738
219
273
400
102
116
9445
126
2394
877
364
5930
3433
3002
523
803
3136
15546
221
144
1263
5455
2235
14233
787
408
520
132
1133
160
2212
2952
8839
8868
4515
2079
6169
905
5244
2564
2324
1471
163
1405
474
3492
3262
646
7389
617
1568
2670
2284
1858
190
375
102
199
229
1118
7506
145
529
9442
427
925
137
2910
408
459
9461
15115
794
399
2604
5365
1392
287
7400
2789
789
8940
4141
1451
7640
9541
1212
3033
2915
1148
2006
107
9024
819
171
191
185
442
672
2725
983
3795
642
1174
1677
115
163
519
285
973
3244
2763
12583
7485
175
2015
134
410
1411
454
356
828
397
913
641
311
1999
536
187
660
2540
3303
220
1182
593
888
130
1081
2507
179
144
1419
1613
165
996
2961
1983
133
236
128
410
1405
460
2347
351
786
1319
1329
174
1541
495
789
154
111
1189
483
3369
1727
987
1491
8637
1388
1578
1196
509
101
162
315
1747
4381
1796
720
375
239
2272
2348
455
6991
1525
535
206
532
560
482
784
118
148
737
4066
2468
1666
483
107
770
382
129
310
165
166
169
190
164
523
3246
1149
2522
1973
6497
6711
4362
789
266
144
2866
1127
487
194
129
177
553
284
153
1337
1110
5195
1713
2226
180
554
448
1827
2454
678
163
1368
3262
3704
803
925
413
150
1130
15498
227
612
5359
1810
214
219
671
2918
1663
4030
11496
1029
620
3677
1029
138
476
5022
183
7253
468
3850
141
3238
7656
400
840
280
2009
8834
354
1961
1794
4878
9136
519
362
104
533
304
224
162
1634
624
283
121
265
1743
6877
766
239
547
314
1289
10069
2731
162
235
198
537
1530
4834
152
130
253
9590
1731
161
324
180
157
231
284
141
269
204
145
362
286
193
355
247
145
124
111
407
2138
2286
7250
2764
4285
3289
605
2326
110
398
238
875
959
1027
8108
980
922
225
3234
10034
2171
111
194
380
1497
251
235
363
319
602
4056
1569
1179
7858
1182
149
2834
1056
2464
757
7366
6693
4995
481
2685
4270
694
1869
100
1006
229
11497
271
2692
500
9461
663
1733
900
542
194
137
355
238
2166
130
512
281
9375
639
156
1663
219
252
374
819
7473
452
2034
1453
485
1205
933
3002
1318
733
514
240
942
487
2465
307
239
490
172
942
489
1535
665
3968
318
279
742
488
5474
281
742
488
5474
279
742
1892
1397
1287
2894
2617
2223
102
1383
6698
123
2694
2024
13661
4967
119
243
13695
2032
280
274
119
129
226
123
103
3159
280
274
120
147
106
146
102
129
345
115
123
1856
10614
319
653
678
431
1437
1199
1711
4108
940
1966
4518
1402
821
11912
2645
2531
191
612
424
206
172
330
2551
6513
3427
269
1024
460
9351
890
454
2336
366
122
1602
3473
6555
343
4558
691
5332
850
2197
940
110
396
151
3057
939
120
951
553
9657
9599
428
148
169
1479
4587
1517
1124
4004
1176
530
184
491
228
413
2241
9428
3977
2222
1157
8840
1096
510
2107
7400
136
12906
515
216
931
6018
349
179
931
2033
1105
4686
747
2160
1680
2600
7417
169
1838
257
2515
11154
619
5237
759
1526
280
346
274
518
2431
1266
215
1198
1720
2174
3843
3720
2259
7831
1018
247
1999
278
3003
449
4438
1779
1791
670
1253
1597
925
146
1247
1903
2725
1402
1810
474
1431
173
231
2768
9311
1865
998
542
5929
998
538
636
656
720
431
130
389
8090
1532
1477
882
692
484
138
192
5167
519
7370
170
8488
129
161
120
185
659
151
214
2364
482
138
223
253
162
5408
1723
271
446
3648
2395
911
1833
3586
152
5946
2619
428
2987
422
4669
528
218
1751
1665
7302
1508
163
4252
6359
4560
372
4581
7375
4483
5111
3263
1861
551
1530
290
566
553
218
661
731
113
541
3003
1819
910
757
472
239
350
829
1593
140
935
189
120
1142
135
1954
1444
196
1124
209
1387
2902
3259
2497
1697
660
7261
676
1401
158
1485
183
475
4011
227
157
3427
595
2037
350
461
4161
1642
4350
4084
1563
1502
606
115
642
4645
595
1666
814
174
5642
247
812
174
546
6102
552
13731
4743
587
106
160
135
162
622
1485
318
672
1590
4755
352
1228
4222
399
6796
738
4507
599
1594
1438
506
101
592
207
141
5439
476
142
165
337
235
512
1574
1055
5485
142
137
140
1519
309
701
9179
145
103
141
113
3155
5248
425
435
4018
542
141
4104
2283
171
2003
516
383
551
1209
354
8889
764
1222
7390
130
7931
1496
878
417
5524
878
416
148
1432
150
512
455
840
1116
1202
304
476
5120
3953
935
112
666
778
204
265
1156
120
406
933
133
1593
208
596
877
203
1674
2334
7966
3592
630
3579
998
856
1774
2384
1735
5405
4556
10167
2434
3976
1256
2202
12017
10186
4375
4650
456
2043
2987
1648
571
575
2930
291
395
120
238
109
2558
381
291
409
118
227
117
1766
1462
7111
283
2028
2296
10500
4274
2656
141
237
1372
337
3513
910
1784
2576
2770
464
597
214
119
5591
595
345
119
1474
5317
4784
14923
2504
1884
3413
3929
240
475
118
155
147
103
932
7337
11579
2684
111
211
151
3378
1363
7450
147
269
109
1733
876
1388
867
379
491
1518
576
139
133
216
2129
210
214
7478
5104
112
846
472
575
208
103
4621
1100
560
104
203
2204
701
1718
1699
313
1535
1676
5384
1247
1517
535
125
725
489
124
1348
210
137
360
1194
124
561
1438
219
1403
1074
477
360
304
807
916
2168
1480
668
2944
265
5066
1320
6317
2676
1640
1125
14465
456
6336
2139
2715
7358
14226
7467
9450
9829
2026
6718
3484
1566
539
1148
747
8843
630
262
3223
10372
790
5158
2617
1328
491
3012
3344
593
1518
7811
2740
715
137
364
279
235
300
242
2914
292
158
213
165
506
467
1256
3232
3350
1854
1833
904
1826
2080
892
745
1752
589
133
1454
7337
145
596
247
848
404
1623
2347
11754
629
1232
10208
7340
1516
324
9533
1147
5532
409
182
503
1434
286
361
573
1881
712
113
415
1191
2160
802
182
10276
8614
214
5828
680
1326
2656
459
766
315
3904
5846
2050
144
258
1046
3566
144
270
1062
365
5403
439
1514
7276
3527
554
11177
1879
971
626
587
4394
1258
459
454
447
780
1636
665
3096
25807
763
107
1697
756
107
5014
5211
720
1405
162
1548
705
659
8112
5889
433
163
726
432
701
223
1189
982
125
938
1385
265
363
301
156
105
161
245
1546
468
1814
761
269
7908
10175
2878
936
161
616
15049
798
2663
264
457
6262
149
3036
2559
3664
976
151
1693
1793
2957
156
231
481
122
6879
1446
1505
10040
798
127
685
216
6615
5085
460
462
461
461
459
156
455
456
459
461
460
421
571
458
458
461
454
454
454
156
458
459
461
462
462
156
458
457
5458
2506
1637
2034
13612
459
460
460
455
458
459
155
461
460
460
155
457
458
460
156
458
458
461
461
462
458
458
458
461
461
460
459
459
460
461
461
434
434
155
460
460
460
460
459
459
460
461
459
457
458
458
460
460
460
459
459
459
458
460
458
456
458
458
460
460
460
459
459
458
457
768
2456
746
1725
383
224
209
119
5934
4787
462
461
460
460
459
459
458
460
461
461
460
460
460
460
460
461
461
460
460
461
5458
754
2287
6764
3769
1757
2679
7702
745
1391
2048
332
806
548
144
1506
1490
948
342
180
13679
1510
342
1883
4639
1642
441
7467
167
130
255
3271
4924
3958
9486
2474
805
233
444
4572
631
170
5574
909
343
282
141
675
1614
288
336
565
3481
6800
518
166
589
505
9395
2752
5477
8398
1698
208
118
146
654
2873
311
273
1970
1052
128
419
345
768
277
196
1520
291
948
227
508
142
196
130
252
2025
291
948
227
508
11704
1240
1760
107
4206
655
124
2626
9694
3352
2230
551
146
1174
636
258
5097
1129
297
507
3506
471
304
296
879
6677
3683
241
3752
2036
3247
5696
469
8201
9475
3282
1913
2376
421
385
162
434
1092
5171
4691
292
6806
9568
2902
2913
956
4405
667
244
406
1489
7451
2761
289
564
5457
123
507
427
393
212
1175
5408
1042
2317
288
1567
1305
626
4121
9568
3474
335
451
121
120
125
112
116
167
174
4817
2724
630
11613
947
508
328
12181
740
957
490
103
426
304
613
158
156
1017
9699
891
106
121
152
115
170
128
1992
2493
3033
796
6679
2437
4909
2805
607
2574
1029
192
502
9075
5274
4512
1406
141
577
1675
3530
146
921
122
1595
141
577
1675
1927
2072
3256
5166
715
8370
1161
267
290
476
340
475
121
751
6284
5110
1515
4641
669
484
3059
5657
1626
767
2235
111
713
419
561
159
103
223
3149
2014
819
3479
3933
2662
1610
7394
236
710
568
2139
746
2260
7481
2428
2733
1926
576
148
4462
764
595
141
3967
2768
1274
113
1361
182
480
627
972
791
6838
5080
805
5238
695
8194
887
123
1275
1327
182
481
627
419
4128
145
4251
15406
1734
501
1471
4919
222
136
417
506
1403
437
283
144
179
135
1665
5135
12380
131
1077
7776
417
517
3163
6211
1658
550
106
1699
1175
1499
5389
842
120
289
140
1908
3080
402
1371
507
211
215
581
322
5218
704
131
177
722
832
3728
9817
833
651
542
9003
295
1640
115
1378
1411
670
325
546
9302
484
530
2538
4972
1594
401
325
427
1476
3916
9126
542
366
289
254
428
142
158
3153
8105
1256
3007
6800
1202
6827
173
666
7645
3175
126
585
131
1166
685
593
3210
639
157
4402
1320
10247
2007
149
1034
1013
418
509
2017
7429
7973
571
324
511
316
712
323
510
468
164
154
147
1664
3032
429
773
398
121
2285
1128
959
2712
4346
1581
2488
371
1125
666
935
2275
571
6598
572
135
4691
168
3298
6619
8922
6565
390
410
351
4319
546
6458
330
10863
7774
4774
2887
2617
1410
188
239
1119
131
2497
192
162
229
303
406
432
134
323
136
688
2880
115
1340
7433
2935
1908
380
134
318
109
282
2845
280
595
6082
216
178
161
219
121
150
201
143
283
103
643
2796
361
692
11739
827
176
1381
230
2709
1380
1650
196
217
134
150
252
219
390
110
187
1854
817
189
5580
446
1305
434
1155
119
4683
1153
890
397
1269
1197
282
349
546
5480
3693
4380
581
9483
304
1379
570
928
10344
3275
328
245
1830
4641
6897
576
2494
1903
634
3356
2282
2524
642
114
1097
456
5706
3486
1504
765
1766
508
598
1387
373
132
3924
6543
1465
1560
5133
2455
1535
136
4439
981
2648
1088
456
1357
1368
303
315
1280
1005
2781
1484
4169
212
618
702
902
409
535
1300
201
173
1415
1773
220
1232
124
925
135
1593
394
6563
347
4825
166
961
204
182
1415
1773
186
1232
1685
2217
3546
445
565
759
1896
1181
163
193
257
287
2414
1183
163
195
4070
2057
251
355
4026
2056
3081
2295
233
803
11521
7551
7420
5283
488
947
960
2466
1132
344
655
5464
1735
143
6357
561
207
237
121
150
338
252
181
103
100
643
2794
448
338
351
254
2234
539
4571
1153
891
332
333
1302
1196
349
624
322
1408
4014
579
269
188
119
249
1517
2725
15570
7600
3596
3697
698
607
428
1659
6012
233
671
588
345
1565
136
3878
7079
3771
124
1865
1078
456
1318
1713
427
2646
2570
6878
391
567
3414
1985
4232
4299
5392
323
961
2033
9490
2634
579
655
122
141
170
734
1608
126
481
172
252
485
563
344
6026
1717
2029
1308
177
1133
344
655
6880
6854
581
330
7041
3835
7328
2233
1508
276
116
224
709
347
2673
276
116
224
709
384
890
6825
1442
386
276
116
224
709
2683
1484
3526
546
4293
351
410
6565
515
2264
1268
3893
1234
440
498
662
2114
1003
8197
2074
497
663
118
1644
417
8935
3635
251
431
167
155
332
1765
1300
2149
1838
782
3813
2998
3609
4682
10789
115
3911
6143
2013
4220
6826
1980
2265
2346
617
1482
4859
632
3951
1881
126
483
117
207
259
514
1029
3934
6824
2292
2025
2466
1133
344
655
7433
1070
872
2635
656
1859
361
522
936
1673
119
132
394
133
476
372
2210
119
132
393
132
3315
764
3808
214
1632
7941
1753
1559
131
2422
6210
2230
3957
554
1011
9485
1973
6141
2433
690
12098
1584
760
1259
910
1185
6736
2563
3881
452
5821
1141
1659
428
583
697
3699
2327
5179
1988
107
3614
831
3301
6022
4851
6960
1175
230
392
427
507
408
4270
3245
3252
291
5456
1032
1385
1785
4350
129
6731
3917
671
4623
3436
502
11520
2158
390
315
129
505
2025
574
953
554
571
118
672
374
887
670
320
13115
472
473
10458
221
656
223
2179
336
3143
2291
891
1088
525
1052
649
105
412
539
199
184
7455
168
3750
2337
201
184
219
1556
311
273
522
5349
432
1000
795
2028
5612
837
1337
2103
506
594
1063
363
898
119
925
136
1588
532
5796
3345
118
408
623
311
261
1458
1022
1100
1981
697
8845
747
4866
1493
297
148
258
1507
1933
218
163
245
411
1502
309
292
1475
6871
868
1072
1030
125
858
6520
6688
487
2350
984
1615
13306
957
102
544
3745
6866
5734
150
1228
641
6842
772
1320
673
163
207
1191
227
392
427
507
406
1315
8445
551
2959
478
2994
3823
4492
111
735
893
1338
2725
6050
3503
1034
5564
1160
2210
242
2754
1294
2546
513
1512
102
6760
2920
12105
342
135
634
6842
1797
1755
1597
253
138
460
449
102
312
122
2125
350
6652
550
2298
259
302
142
122
540
2179
971
959
319
115
456
116
289
526
130
758
239
107
440
142
1057
195
152
1860
957
319
182
186
180
198
289
544
129
127
2556
7336
2101
328
342
4270
408
507
427
392
230
1176
168
250
794
4007
2356
489
4375
2277
573
7383
835
1081
707
4882
2115
152
1704
7261
2939
644
226
496
3698
696
607
1058
4128
7394
461
3754
125
246
1979
270
1399
165
1442
308
938
776
220
144
186
645
1013
132
925
135
1586
1441
308
953
776
220
144
186
1013
9221
838
6502
758
6881
869
752
6754
6308
773
1647
6737
556
6870
6981
1660
4581
1702
2003
104
970
1634
14977
10901
332
15569
485
9773
567
249
1322
6866
2340
2138
575
330
1733
1596
791
4909
757
3139
311
280
1931
1089
780
802
540
1750
5029
5018
394
2432
457
455
1300
3009
676
3941
5147
2107
852
6870
2325
1264
4664
126
233
392
427
507
408
4269
617
2622
4369
853
9005
463
463
462
460
461
461
462
461
461
462
462
462
462
462
461
463
463
462
461
462
462
462
460
463
462
462
460
459
459
461
463
463
463
461
461
459
460
459
454
456
454
456
459
462
458
456
453
461
11395
462
460
461
461
457
455
454
460
462
462
462
461
462
460
461
460
460
460
462
461
460
461
156
463
463
463
462
462
460
461
462
560
2643
1175
126
228
282
1595
493
9517
495
2275
427
507
408
4268
4211
209
6825
713
462
463
3672
698
603
428
1664
498
250
4427
4786
462
462
461
459
460
463
462
462
461
463
462
460
461
461
461
462
462
462
461
461
462
460
750
1478
516
428
9546
954
371
981
192
219
194
390
4268
408
507
427
220
232
126
1127
348
725
339
611
2497
103
1337
437
345
617
1953
198
2125
1036
269
269
167
763
744
932
400
2536
5542
4326
2569
292
2597
1143
6823
3480
722
9615
9375
1601
8152
1313
655
3610
809
7866
573
5836
312
139
1403
1357
299
2878
341
6841
938
3194
860
3647
1484
117
7308
1368
230
131
727
3183
237
131
727
104
1858
3085
2615
393
604
9502
7255
1401
2166
1354
2955
3960
5677
2631
5051
10244
3083
1927
132
117
336
140
469
3322
132
148
336
139
443
3505
1405
174
2215
228
1881
1901
444
390
1647
3358
13929
5895
3986
430
1261
136
101
978
236
7588
460
564
5038
1865
530
176
357
297
137
115
172
200
1887
5009
7308
941
469
8865
267
361
297
137
1475
795
178
5542
799
178
464
170
208
201
3068
108
126
231
198
141
229
341
194
272
1530
253
988
6207
788
2667
118
1439
966
13361
126
229
137
1733
2211
602
467
958
536
13693
174
1514
128
566
179
155
1259
341
1153
192
301
3110
333
131
158
2249
1789
4323
3896
839
675
156
520
778
1358
1872
1093
1093
259
2101
1428
14991
263
732
293
477
1214
926
2404
6864
6744
328
396
471
1271
6665
2004
9368
1340
5335
4832
5965
1844
764
6825
3973
7268
1896
420
2198
542
1425
161
215
271
402
162
4770
370
716
1048
207
556
477
2711
746
342
1595
363
153
409
4754
409
3602
140
981
6853
3790
2080
1067
242
361
209
249
280
282
495
5291
361
209
249
280
282
495
5290
361
209
249
280
282
1917
632
352
192
481
6636
1109
858
2264
959
1184
354
392
357
720
357
301
295
333
1255
667
2497
850
1866
119
243
136
198
160
171
5560
451
119
269
135
198
160
294
160
139
112
173
3779
259
174
376
109
1548
6783
4152
228
118
116
577
483
1219
373
142
1398
210
217
924
2043
170
177
168
733
102
115
604
123
944
640
1621
209
2252
170
177
168
735
170
115
604
3243
4776
8943
4583
9390
5643
2954
993
507
3432
801
568
1453
2776
638
1256
262
216
221
141
3449
14972
2508
955
7925
3228
237
555
1239
1105
152
151
127
1044
327
391
1558
509
2366
7258
5923
4269
408
279
259
295
3115
125
243
466
427
392
231
126
1174
1250
13184
1148
384
3922
3874
4430
921
298
4795
3244
14934
3791
826
1462
2901
1091
811
608
4116
311
467
1697
634
1454
576
769
2147
5239
3959
4643
3682
100
469
445
231
3795
1179
572
158
501
3536
150
890
171
1902
241
133
149
3980
374
231
368
329
158
494
1527
1457
1638
5483
4127
232
199
172
4316
393
9108
5733
1998
7581
1662
1083
5365
514
111
449
3953
601
3070
2592
1616
428
595
602
1407
172
991
427
1990
446
743
357
590
185
362
350
6086
1885
780
3718
780
548
391
3825
4620
172
1272
517
2197
110
161
7900
124
124
112
388
942
1778
1885
3939
143
1056
14077
1842
6139
530
560
1101
2494
3445
2536
6027
6217
2751
6647
1237
130
632
540
841
1057
1365
3314
564
296
684
447
1049
454
479
174
1876
376
796
3851
1139
201
224
166
439
1933
488
755
329
607
6924
253
1966
7216
133
2991
319
282
418
335
154
746
1917
961
11225
6911
799
1201
648
129
214
195
285
197
954
2397
129
214
196
286
198
10170
582
4014
1577
280
357
1335
359
373
811
758
14976
3792
899
2984
5180
5036
8369
156
1895
366
856
507
152
270
214
315
6040
411
217
168
170
4929
261
311
1123
258
690
835
890
278
1531
159
1418
381
510
454
617
2836
669
2736
14662
277
2575
456
577
1477
554
296
206
4591
529
664
1772
270
369
11240
211
326
381
6188
462
941
448
5526
941
1864
2927
1805
1628
6955
1265
467
486
193
2454
188
150
137
478
486
212
1993
9616
744
118
1215
1023
7467
642
1064
1323
3938
6159
2717
933
441
6571
1262
14906
6108
3027
388
4346
2481
924
525
683
9593
706
117
397
110
5648
229
277
4523
663
615
4414
5103
5102
142
3246
1902
207
178
488
133
218
491
437
1342
321
115
2250
588
604
3682
291
1311
1153
777
11615
5058
930
145
1865
1397
1644
782
160
429
605
1352
2269
6849
2232
1136
1601
453
262
1051
3152
1085
4296
3173
1873
248
150
178
107
830
1720
1722
1468
3462
12281
574
797
105
3500
391
408
880
246
806
1901
3300
182
118
173
1088
2639
968
1092
509
1530
759
1185
648
3193
621
1269
988
8898
6635
587
1637
213
359
341
317
136
207
203
157
202
186
170
2131
343
3089
188
4296
516
181
520
2589
233
171
255
519
520
120
146
1873
1713
429
7038
6837
7433
477
110
121
257
186
447
268
4682
897
144
789
422
121
119
188
718
189
119
919
408
149
110
227
186
710
1356
2330
2843
3669
3749
784
618
1404
1051
2127
4444
4623
1674
1091
4335
955
13609
861
184
1121
4442
2064
219
945
2203
1007
2560
7327
6417
987
491
1666
2693
609
2497
238
1093
11741
670
1161
5997
6689
115
104
2295
299
334
240
199
208
309
409
211
133
100
309
219
189
229
170
196
1095
219
301
334
307
199
169
309
441
211
100
332
219
229
170
196
2226
544
441
359
375
5697
706
8355
252
220
188
229
170
196
1515
149
218
280
1005
2359
889
2080
1695
2586
890
891
813
303
315
25660
1858
218
873
7438
1012
178
322
851
1207
885
5979
1518
200
545
363
205
264
110
206
214
146
231
7190
4795
7343
619
125
238
626
132
9388
450
471
272
222
221
251
1444
1655
1614
381
7319
275
306
7461
1951
6829
6914
718
683
1272
951
1643
4169
4384
2324
2354
103
156
162
105
677
186
144
4716
14951
8734
133
507
227
1335
1131
144
7407
1264
1200
1857
151
289
589
3566
932
1593
8696
1659
1567
1951
228
117
151
286
424
425
128
105
314
224
3174
2626
128
106
461
496
612
676
1943
6720
6641
173
147
148
461
221
144
692
382
1815
1168
4139
5986
1158
319
1342
10556
146
5921
1933
4985
3007
403
5639
717
4232
7003
1433
175
116
7397
283
282
159
224
555
1945
988
191
6048
7360
449
421
343
4584
379
407
2283
1619
453
285
159
189
806
747
1462
1598
126
940
122
1338
1187
453
292
159
190
806
747
1462
1406
4260
106
430
355
210
213
3590
3743
1637
357
2997
7382
1612
1255
734
112
1642
2758
679
527
2040
1499
346
498
534
328
1198
659
209
1521
7778
1618
1465
310
362
775
1636
203
967
4135
505
3651
274
7306
469
366
3545
659
2138
1455
235
113
107
409
149
106
194
300
1534
580
764
938
4587
4610
356
2866
2614
946
2866
2699
1320
5139
512
499
101
141
358
623
242
1276
242
1276
128
3159
137
370
328
314
287
5269
134
372
328
153
453
1423
961
7355
959
7369
7183
1356
442
321
411
145
307
194
159
123
281
553
137
7430
933
786
3807
116
1309
128
341
193
124
957
116
2092
1187
539
246
5607
1614
1052
416
422
438
679
457
408
194
111
1566
334
137
2444
2251
4614
3688
6275
380
303
890
376
228
338
151
338
2814
9602
264
2666
516
266
166
133
536
9634
311
2528
1993
4721
810
914
628
991
1197
1029
1029
3754
231
2898
443
192
526
542
213
686
145
227
439
381
753
198
5486
1179
3444
6119
741
3335
6409
15566
9102
2423
1816
14004
5850
727
1955
327
196
316
375
127
103
332
5490
327
196
329
372
6411
160
237
111
332
451
1692
5371
1271
1499
120
308
342
1669
795
723
510
9430
266
1074
874
358
858
491
127
120
705
639
248
2594
13263
7714
11691
8192
703
5258
3910
7867
576
1218
11108
579
525
883
8893
601
9211
295
2218
1044
1404
616
760
218
164
659
219
402
331
162
252
996
487
263
1464
258
359
490
1782
2456
1314
7488
10258
6668
7451
137
139
2412
684
4229
2137
140
1623
327
458
630
945
113
653
108
468
132
3558
287
199
288
176
173
133
460
1420
179
4591
343
6493
128
710
1333
615
2318
724
1080
124
926
1588
632
2575
1085
746
654
2812
4211
14920
5686
2190
2837
3016
455
404
2586
674
8785
748
9142
1498
319
131
327
2730
1091
349
376
270
760
3291
3666
2266
892
8780
892
698
3790
888
3141
1002
2136
339
621
222
217
336
267
1408
724
308
302
108
783
504
158
192
2825
2449
1556
1737
8697
1612
990
113
1527
1744
273
1394
374
368
384
496
680
421
508
665
9388
733
234
711
114
832
1308
3577
154
927
1158
2326
1299
941
147
707
6820
1180
140
464
559
205
1542
1421
475
174
313
412
455
2264
318
226
6843
5051
630
8304
747
4447
2150
6954
185
245
936
371
966
191
828
200
779
1055
149
1485
1131
1905
100
137
111
722
898
2114
167
1278
523
383
696
124
381
9065
6873
4046
470
912
3271
1306
13718
1340
2579
5130
3158
877
2240
566
528
237
1297
1616
9270
1278
218
1567
203
1132
1405
905
701
1145
474
7662
1081
11176
877
857
937
126
134
336
1092
13671
1206
706
957
131
1295
1316
764
834
126
135
2023
616
638
1768
572
162
944
259
5573
944
5757
2571
698
4956
451
1517
550
164
215
224
199
113
8340
101
1427
1619
118
670
132
487
1521
224
1541
4624
341
341
6588
130
2437
4085
3082
5336
10932
3160
2178
3682
4041
1971
4899
4499
349
144
316
209
161
114
307
151
5358
144
316
208
161
121
307
151
1810
922
1860
160
302
283
294
6923
545
600
9228
5287
1720
5955
523
154
1338
521
154
293
251
140
266
436
2099
1431
7345
8826
6597
479
4492
4376
3031
2150
2900
9433
5950
563
1250
4267
406
507
425
265
218
122
1125
1560
1193
1023
367
446
1084
145
674
6394
1013
651
3045
7406
6503
578
560
193
1524
146
186
924
140
1600
1502
639
649
339
341
331
300
554
182
1523
1560
1781
1385
151
122
127
1714
2881
511
189
464
230
160
2240
2163
1374
1144
616
8006
9524
107
474
540
1531
5920
2218
761
110
464
126
1794
422
306
130
883
1268
172
127
946
147
1752
537
8887
8211
690
5231
4866
9451
771
221
389
1436
336
565
433
1371
4613
1888
733
618
7444
5941
118
493
486
3609
453
2153
14848
10666
5358
5271
262
472
1293
2894
351
7445
3082
11097
939
1403
1450
1706
787
166
1074
4282
272
333
1352
3970
537
367
1067
709
8883
125
1166
685
521
385
1823
1608
1568
9045
4331
10156
4381
589
263
365
457
734
7434
869
865
648
543
1232
7301
329
494
368
9034
488
1945
238
112
131
342
178
279
296
184
249
284
760
982
8879
1569
307
278
176
330
179
280
296
185
342
635
699
136
1987
1772
858
479
6664
10264
862
9188
155
145
192
395
211
555
528
538
147
300
727
396
508
294
2271
546
9527
13714
1839
340
1541
2248
7197
1281
2685
479
972
244
1427
1480
1882
3032
7265
2270
137
2350
1906
216
1137
1595
5431
3959
887
146
2333
1904
1168
1404
492
369
7411
1454
3250
5383
1081
758
2238
9533
1883
881
200
100
7474
371
179
636
1029
272
1471
1056
118
5116
1054
118
4440
936
378
1645
1687
342
208
101
1703
891
451
817
484
119
450
1530
7418
1161
1075
190
2774
5365
711
1391
1014
6808
1322
638
204
14750
965
526
123
455
736
767
2605
4679
1038
2309
5753
5259
121
4644
388
962
117
1407
227
111
3254
609
174
318
447
195
3127
592
174
317
232
116
2197
207
156
1208
2132
160
5227
714
8185
101
145
515
582
302
266
995
374
187
569
633
1751
4305
2411
2915
569
3008
722
6827
399
130
1839
367
158
381
1178
1457
3669
2920
596
1357
2332
2914
1726
6871
2520
2226
5058
4981
171
148
1194
1351
7401
6127
141
112
141
1504
1998
203
273
623
4549
3947
5137
445
1332
6448
239
1672
7971
1652
1631
982
1330
1334
812
920
695
1417
13717
6823
1011
4273
9020
733
6857
3226
676
108
154
319
303
169
256
522
2226
1062
5262
3622
4896
13509
3719
2419
4099
156
263
292
185
346
2605
7361
10510
5056
539
222
775
5051
1667
131
5698
231
131
2324
1108
1281
3047
735
101
2965
1336
179
187
656
164
632
128
328
168
4269
408
507
457
393
230
1174
1114
1595
917
120
1334
194
187
672
632
128
1603
1405
1217
203
121
681
1579
922
317
11247
2361
214
1335
111
434
272
178
363
1180
2173
390
108
111
661
1317
3519
1595
340
106
384
487
338
208
5150
11550
2176
146
7414
111
981
9042
3478
1325
263
5410
1843
609
115
1130
1598
369
453
305
674
2122
449
3831
450
1144
3535
600
586
186
1451
3206
1453
1908
5834
3140
1815
1279
3197
1280
4484
121
873
1320
1658
6176
1706
365
6593
527
2775
6488
345
4726
1834
133
6675
2708
1447
351
449
492
350
1212
121
413
329
536
487
732
273
225
620
834
1373
434
107
133
357
2139
132
181
180
6271
215
180
185
213
162
421
177
276
779
717
316
180
374
271
293
1290
412
467
102
928
2188
107
603
129
623
1233
312
2366
1521
8887
941
118
601
1281
688
3681
2319
310
2228
431
9120
8547
1432
3942
432
1896
131
5737
9060
167
3944
5143
2477
1524
111
125
136
110
229
275
441
1543
280
2600
1639
141
423
506
4063
280
1586
157
131
135
142
202
178
838
1339
135
479
7071
3700
4846
6913
10126
322
354
3644
404
487
194
483
118
440
523
101
121
2089
230
399
1216
343
251
1129
709
177
9346
11764
1666
105
521
1533
4678
521
602
1917
558
477
6776
4242
2956
4971
156
3127
744
844
9311
2853
1291
5703
5750
129
2209
227
545
239
1789
2831
163
1403
6637
2613
475
399
1053
291
351
166
333
471
439
217
1174
797
777
1395
575
286
827
374
1466
655
4851
6331
771
146
3189
8535
392
2286
1428
451
3615
9335
1783
450
714
193
342
2866
997
1038
222
149
294
1627
292
1287
7291
802
1579
887
538
1175
474
383
147
203
108
493
13575
132
398
136
438
126
226
235
119
408
162
120
1435
325
971
8880
230
159
4266
189
490
2217
7436
3063
1244
3163
5587
882
121
133
1590
704
1370
1367
313
1416
828
655
4941
1677
5495
711
8198
184
472
4051
3222
3696
479
474
2096
642
4724
230
411
598
1733
2514
9480
1916
458
285
331
1089
5600
341
331
1105
2280
352
2518
4684
1499
5649
3277
3584
858
576
481
510
1487
1465
1973
612
145
146
6386
812
1025
979
530
7012
9481
5023
282
477
409
236
126
139
531
189
112
3217
532
7842
339
3707
4268
148
2059
7565
5892
2293
696
238
1173
118
712
3016
484
8926
117
589
2719
7584
847
781
685
1119
731
816
616
2919
4859
681
495
257
487
142
457
175
1932
1744
186
617
719
1586
1472
1079
406
1973
1514
394
194
1019
111
792
318
243
1469
246
923
1269
262
774
311
210
126
597
9590
523
4837
5392
4996
7301
1207
590
632
114
415
185
175
521
230
108
1725
6847
195
357
6210
1294
2822
509
2803
2886
4604
1367
117
369
2056
1314
163
1599
937
113
1374
126
117
369
3382
163
1408
1704
1853
155
1970
2628
494
3076
2686
2730
2889
308
506
2247
347
619
1198
7371
469
1395
546
778
183
244
235
2776
146
746
3692
6470
142
7373
590
225
242
1586
476
13888
177
976
280
667
878
7258
7490
277
1175
273
676
242
2675
2929
583
1005
100
488
2342
1258
9403
6193
1612
595
8846
2885
4141
924
516
710
124
164
196
2680
408
516
710
124
164
196
1657
2165
685
596
105
173
145
120
112
878
2317
218
126
1244
3589
218
177
353
1065
159
2101
1756
7287
759
1233
332
8066
3226
1367
481
2511
5675
1743
195
888
2213
338
277
325
330
547
371
2022
340
4471
1646
2312
7455
158
736
2304
185
194
146
674
2595
782
170
327
235
1094
421
887
5693
9010
2489
388
482
674
647
660
1455
354
860
594
308
359
359
357
352
4741
160
694
222
215
2659
12841
1385
153
146
548
387
349
246
149
280
110
503
717
312
2033
3364
1702
584
1524
6885
3339
2062
193
117
9366
905
1490
969
5375
1732
2784
15484
312
256
9610
1046
841
7293
145
156
640
201
500
496
953
594
1279
1911
8888
102
1670
1207
410
3742
560
3589
211
1913
346
230
8896
8961
552
159
513
12787
5104
107
126
185
390
117
13643
116
310
272
124
104
253
233
497
154
316
445
529
372
399
191
466
188
117
887
6992
840
3808
1135
153
6204
2360
5154
1285
3431
336
116
407
4260
266
197
541
188
3913
9490
1575
342
693
121
705
222
350
123
574
1508
1159
180
301
781
2422
810
769
3418
1698
517
2678
1772
263
1183
7093
4831
915
3509
256
1517
935
398
572
348
196
9194
311
554
489
257
1520
1453
1156
569
222
433
439
268
262
1539
14721
8201
703
5237
836
340
194
5968
7370
2573
1121
1257
5858
182
541
581
865
396
1746
2597
565
896
230
1180
886
113
149
1408
197
1158
193
2397
1461
910
343
373
622
925
1016
11486
1331
191
13638
13646
541
684
4192
225
161
318
1618
2297
655
121
11465
1346
3077
1997
202
9370
244
1171
389
1704
105
142
497
983
741
480
421
713
1912
3416
1217
118
2092
1425
1597
866
125
1252
118
2093
1435
1405
1679
112
388
2084
2512
540
497
1441
388
1885
677
161
496
3169
669
542
585
2279
1133
15016
2128
525
742
1897
176
114
161
1039
420
136
518
1311
131
304
3008
190
278
247
442
321
327
2487
495
110
9462
786
8124
384
181
428
509
156
197
3600
154
1008
2117
181
428
410
156
186
434
786
2200
11176
873
1890
5104
1399
102
3547
4353
100
237
1375
335
836
788
246
2058
674
113
232
1143
13764
4217
1270
3477
180
1984
708
4416
1510
113
927
847
1000
130
135
1456
7257
6250
2979
1819
1008
269
199
4565
422
2839
118
371
3688
407
199
169
195
313
360
2057
2048
13391
2706
1988
563
357
642
645
4757
11800
1375
710
119
2171
7360
6982
2270
179
2844
592
2049
1540
385
156
533
513
121
612
325
462
347
280
1008
2459
574
207
315
282
1039
226
114
392
750
123
372
484
533
507
400
139
147
352
480
1290
427
971
3757
1659
164
500
1735
1038
5064
6870
2597
1050
102
107
244
193
1250
120
415
743
626
344
612
699
164
7433
277
8479
6029
258
2530
894
372
127
888
892
2611
207
199
1132
201
747
2442
1436
239
163
119
135
312
184
739
201
888
4840
878
466
353
436
232
173
3996
2497
9111
1448
724
104
7469
198
1012
457
271
456
118
1141
191
270
1257
2159
1461
8241
13639
3159
1170
898
1082
984
3789
3128
2151
2365
133
109
277
475
346
255
326
1316
625
5074
133
109
277
475
346
255
326
1316
626
193
9545
187
1474
464
209
145
496
1803
1743
4938
1575
1496
1189
4041
322
352
100
191
140
121
268
5253
276
187
140
121
266
2799
8202
5218
4438
3366
726
1069
460
3761
290
8141
209
155
13243
666
248
238
249
505
153
112
131
297
601
1069
1109
2584
6383
2347
859
2228
1976
178
3088
852
4639
591
4558
2733
2127
1627
491
371
1336
7935
8979
6982
251
3213
558
211
346
126
543
147
1865
2602
617
497
341
194
6620
7405
893
11645
586
406
366
129
894
603
331
3028
13882
3830
2390
548
139
1201
196
1189
947
376
1487
131
503
1085
254
3332
371
494
336
210
12555
7369
988
190
142
493
801
234
169
144
2540
165
392
189
137
116
447
924
234
116
1661
144
337
719
228
578
580
371
156
2137
1333
130
359
491
7308
2087
1151
7357
7469
1099
478
6652
1042
808
742
228
2530
2796
2811
2085
526
4924
2601
1170
139
105
284
267
290
2558
1949
12798
1471
2298
1647
492
2611
840
841
161
2857
1817
6520
223
2333
449
386
5465
160
10594
5030
6182
506
2473
428
1944
605
212
585
6004
3438
2042
3932
268
4971
4145
2895
2880
504
574
896
2971
154
133
5827
300
409
336
218
624
494
169
1549
357
199
435
557
1259
364
182
172
609
1567
1365
8809
1322
956
9218
569
13301
103
1852
243
1803
125
209
167
149
100
123
148
317
226
3306
14060
562
1260
11707
4856
163
1586
127
125
931
475
109
3004
1498
1686
1401
1989
150
159
194
536
802
169
1551
271
208
1596
277
110
1401
580
2809
5725
1181
915
2862
11955
314
369
375
1004
1388
299
791
553
189
6006
1469
9111
5958
435
1496
653
520
255
266
471
1627
1615
339
1528
2671
462
103
791
461
175
5469
791
461
174
1388
298
1532
871
1091
3282
2024
8109
700
5454
2600
4796
4056
1210
291
3843
2084
951
1167
323
1446
163
540
743
1430
4024
1586
2046
104
105
4046
2872
2258
3156
7797
2489
2128
1232
110
1078
4259
303
425
1957
115
213
220
310
100
426
187
349
489
126
2514
115
190
343
100
426
187
350
490
2514
412
311
100
426
187
304
1256
8781
205
124
103
1036
13926
1266
681
6406
6837
235
223
429
625
3002
135
901
7459
2789
223
157
4039
269
1429
685
1952
589
1610
245
574
3079
495
135
136
168
443
791
475
15575
3221
3627
2667
3158
157
2287
515
181
9537
274
2230
5208
2130
5451
6690
214
258
984
149
652
4782
2162
127
1693
7876
1680
1460
1842
2583
104
1054
3127
170
348
138
13766
1641
666
191
269
317
6646
3784
3961
11585
5693
8851
2252
497
1288
130
697
183
576
276
234
331
429
2145
1938
260
303
6762
4427
212
1444
523
994
4478
1177
856
744
7294
1486
246
236
2200
180
353
226
495
761
105
328
1602
482
1143
522
773
119
781
298
368
636
5660
142
393
249
1712
238
765
332
719
458
1591
1792
1161
255
5611
2552
134
306
230
461
192
1127
5877
134
306
230
461
192
1127
1096
14995
5175
8969
4514
1349
1120
306
206
2854
320
1053
302
137
146
853
163
191
1123
671
218
9719
3969
641
318
720
339
182
594
458
1908
280
840
1646
423
1941
616
611
125
1236
1869
805
723
1306
1162
736
3757
1675
464
2703
209
396
188
1141
5593
878
590
122
851
586
161
1901
160
2011
121
1055
207
185
190
215
160
684
854
7518
1308
1313
113
183
611
267
595
385
285
790
1559
131
3062
438
372
119
4348
14210
931
1902
868
223
634
236
1467
192
403
4080
5063
3624
7161
1403
2349
804
171
193
158
430
260
1426
124
457
919
126
127
1595
2353
805
171
193
158
430
281
209
120
1108
7851
332
452
402
114
224
6265
5992
924
7988
4752
4092
731
9235
232
178
1627
110
138
117
159
197
425
1328
485
290
629
246
158
144
341
616
4134
1679
892
494
386
4079
989
124
356
100
249
368
3921
803
505
100
249
368
1701
8926
128
380
1221
201
1448
335
405
1073
8106
335
404
1044
377
565
425
1110
4056
627
821
553
3225
357
542
813
13710
704
593
608
241
643
639
5590
910
392
749
736
209
13762
727
3178
2476
3553
9478
2029
15522
5262
3067
936
327
150
169
375
309
1226
3018
11335
2289
1524
5138
6836
2835
683
7538
6769
11622
183
309
346
177
1341
2053
6202
1785
1637
1433
319
2217
458
1275
120
418
937
141
138
1828
1432
319
2217
458
1275
120
418
936
138
1828
1433
319
2217
458
1275
495
347
1004
7536
300
4833
3637
2283
379
138
432
4484
379
137
432
3447
478
205
3626
2036
213
1612
145
803
919
719
8836
675
1002
4091
8671
6180
1585
245
5178
1059
422
129
711
273
167
317
5753
1521
111
1532
4436
111
1575
199
210
104
438
429
1824
2939
671
1986
1647
7494
1117
118
335
535
217
2220
2713
257
670
168
2065
163
851
9069
1024
370
316
155
617
5045
7302
464
223
3179
153
5818
548
495
144
285
768
2424
194
255
960
494
768
1892
1481
383
128
106
246
171
108
198
137
184
1225
2464
527
316
115
275
1919
547
147
669
336
4812
131
248
4605
7392
3837
9464
1137
1657
474
198
114
265
421
6796
4428
626
1377
9532
5949
3882
822
810
1657
200
3239
1457
1878
1234
915
4937
362
284
243
1232
197
1716
133
167
301
308
238
218
285
504
183
531
2840
606
570
1332
3891
141
7140
2533
1161
113
223
6881
2729
3991
2969
2827
183
1768
133
936
1952
1564
1661
372
225
940
492
844
5189
8467
6140
8091
4137
7188
363
129
393
662
138
474
9244
344
2486
2462
942
573
456
320
1310
6627
3530
238
132
114
262
429
301
141
315
2773
1510
278
620
370
155
393
168
2371
1451
316
555
1214
8174
316
556
1224
447
6843
799
7422
641
249
431
187
728
8126
515
501
1947
632
1672
614
2340
1645
209
2631
330
106
180
982
882
219
2134
121
1189
714
2305
1953
4376
131
334
133
255
473
410
281
678
3436
1084
854
3125
2142
1345
9587
1148
906
2314
241
646
957
523
6620
1137
1815
605
538
1196
2265
13727
334
5466
7445
7014
1694
5213
3160
1436
1596
948
124
3160
1436
1407
2908
261
189
120
194
2086
174
206
573
122
940
3402
237
573
2430
166
123
116
119
1053
514
1143
6791
3076
2265
292
265
391
318
582
135
339
446
102
354
324
776
109
147
8253
703
5124
871
515
355
1471
348
663
213
2113
487
13093
1694
4991
841
343
1564
3349
525
152
365
198
158
109
177
2134
676
147
3739
7367
5867
321
167
135
3661
519
165
420
477
6691
10628
138
7466
1617
1597
1749
5654
3894
662
235
480
3749
5638
2904
2875
485
2007
210
1927
412
2186
541
1669
333
1936
1442
283
472
244
1087
123
541
294
206
121
1640
500
1774
115
1664
3977
208
474
321
2389
3880
5234
2822
4825
5916
468
819
643
5475
3937
4800
2520
130
7232
1153
224
143
149
1478
809
13322
1228
530
440
7385
106
1338
612
7480
1927
5407
311
3725
1852
207
4142
181
916
1006
451
423
136
116
423
405
244
148
1444
1259
237
133
384
663
504
1996
2861
2593
448
775
198
628
5233
9159
1759
1528
658
1994
166
206
117
539
382
5834
326
1650
1330
102
1259
364
282
185
8206
12274
1363
1787
255
7832
1006
694
3714
156
1401
3067
1946
747
1198
3005
4082
2123
7305
12870
1775
206
221
320
242
199
509
279
348
151
503
170
6051
3000
352
343
6567
4690
206
131
294
128
199
188
280
267
349
155
1847
1271
3726
1912
748
739
13325
14972
1734
7469
1786
103
179
134
166
382
380
556
828
422
2254
723
474
189
851
9488
254
148
7397
1709
301
2674
4254
3042
2490
222
1111
456
13903
1594
1273
2666
914
1753
6633
13177
1466
164
474
251
765
113
3437
3923
1339
185
1037
140
389
175
952
187
1933
4737
9121
9973
1323
287
385
115
228
189
187
318
9370
665
116
132
1748
419
373
240
864
577
153
132
716
324
258
966
2037
133
156
276
297
658
206
156
204
14787
793
8781
7365
962
2726
5564
1746
6724
163
9397
663
2062
102
190
403
136
217
660
126
321
13920
9564
527
245
598
542
252
1286
395
2530
780
123
402
7453
536
4234
5532
2651
1783
2880
167
1003
1958
127
238
2024
321
262
159
220
921
858
1136
1437
1144
108
452
797
1272
580
116
626
120
537
164
684
13874
977
867
9319
218
166
242
478
384
245
298
697
1370
123
8272
703
5300
396
194
118
293
884
726
1050
445
467
721
350
363
2261
1031
1597
672
731
2027
667
446
1070
356
206
414
148
511
967
791
738
8944
529
1470
311
1078
6469
1483
279
100
315
2456
684
844
212
103
108
113
320
398
535
919
195
171
402
244
1650
399
280
1714
575
596
837
509
1411
301
232
623
569
313
299
1951
147
258
364
179
1883
384
3298
511
101
947
515
362
156
115
315
1847
194
344
175
291
110
272
245
2142
1026
722
281
223
100
109
1642
113
1359
278
508
455
110
234
228
201
1391
1554
5211
1712
536
185
290
320
123
1955
242
293
239
269
710
728
306
346
13891
171
7339
127
1017
2101
9161
2176
1270
648
506
1476
1788
150
224
643
153
1504
574
397
340
166
155
1305
2663
9349
473
9427
1140
557
400
340
174
285
981
140
211
4857
199
9601
1501
808
116
6243
4172
149
127
135
620
402
119
454
146
3047
159
409
281
1602
3153
3817
1845
457
361
1440
242
208
161
235
316
208
147
297
240
153
1378
3258
206
147
298
130
240
150
1378
421
980
14240
3628
4719
353
6642
8215
1811
329
625
2495
454
2796
630
2709
130
3060
187
237
123
889
138
130
510
394
291
135
760
453
152
122
102
475
2566
597
157
436
214
467
283
2957
182
113
3717
6607
7749
1168
520
8911
424
121
1407
182
360
154
214
521
1917
1820
889
610
1803
123
463
120
619
497
5570
462
619
145
507
1448
344
1408
11753
3558
2908
9876
3629
1226
1561
1694
5021
7366
329
3900
4338
2279
8948
995
1946
2066
258
602
1884
147
144
1884
618
212
2278
368
185
2590
1965
1479
6380
240
11486
1066
918
1965
1480
6391
239
11589
1071
2862
302
223
507
6698
242
301
223
506
464
1251
11914
1155
7249
670
131
367
266
1402
500
110
199
1233
2919
1210
4535
1204
1901
507
547
5306
375
4918
654
1029
709
598
2483
4353
634
2068
4680
1263
163
1326
499
126
128
409
699
109
478
852
124
328
5831
2130
1729
110
174
114
126
346
258
300
327
415
620
435
8896
2291
3385
2514
1874
4970
2922
3068
2560
100
3001
5251
7453
3602
4476
9135
4556
324
204
166
184
109
218
274
447
246
390
367
659
399
712
1762
1739
620
355
110
115
1246
3245
6381
174
444
816
1378
1613
7850
1370
1596
1483
4500
673
5714
6276
3163
383
155
1955
106
294
593
337
2821
3682
4159
8812
801
370
1621
2814
442
14024
154
726
1073
722
956
3834
573
3625
543
232
339
463
120
132
238
299
501
1258
387
4041
349
1596
932
11762
250
4571
4444
3098
325
296
184
154
3615
517
311
149
1667
3388
162
439
477
3791
7355
2698
13914
963
830
2301
241
251
331
141
940
3735
4639
314
641
584
449
1628
131
6180
2410
363
197
276
9487
277
1330
1649
5681
6139
9405
510
2328
1060
418
627
8279
480
847
2471
429
190
617
131
1661
1975
3496
2490
2162
116
1065
185
1168
3103
116
1065
432
9931
1450
1202
1490
210
150
777
129
244
413
7432
2758
513
313
473
364
2789
344
1170
223
224
193
430
371
162
211
2370
198
1593
134
938
145
1415
224
183
428
369
162
211
171
1089
151
1224
161
1403
6368
416
253
142
5206
696
7909
9382
7333
829
109
1750
510
178
312
442
187
1010
351
168
136
100
111
349
121
515
141
1449
4429
1406
2724
468
178
13507
5473
7534
150
117
217
184
149
1680
139
1545
606
835
2432
2116
964
2324
12818
631
242
210
1001
5169
116
438
422
1090
807
136
230
2964
428
397
558
547
415
1570
614
1451
1629
9002
7104
1429
922
1679
1964
7558
7068
1062
196
303
323
263
1646
4383
2425
627
4926
5064
9325
3304
13330
1561
4470
3518
1160
632
5034
4582
208
2295
244
498
2350
1266
1196
498
426
168
824
668
238
798
700
1002
756
411
8683
164
1305
1072
539
139
106
955
1761
1473
448
548
3604
295
11605
706
413
3643
8976
3704
291
1279
163
148
426
116
355
138
3138
463
197
277
234
1626
3933
1211
6771
7420
976
3367
206
3356
1579
1625
7896
1615
157
5570
124
881
435
1349
2042
233
1636
113
311
200
353
184
203
115
128
248
185
413
9025
451
306
1002
441
138
1292
4869
652
138
1292
520
1426
297
2658
209
169
138
354
196
102
322
779
100
100
110
4276
13605
266
1856
195
910
479
1147
2310
3419
3563
2566
597
102
136
2216
472
1047
573
331
8114
889
525
5547
474
281
549
271
1174
739
116
3598
200
1634
5670
540
118
991
273
311
889
428
326
2106
2166
1120
207
238
116
4690
3245
5570
375
114
1658
5689
6849
6063
1238
2296
1277
725
352
517
7624
6665
2875
244
567
233
8963
388
163
161
182
124
1702
137
239
3631
137
238
612
218
1781
9561
873
268
406
149
727
616
485
184
250
262
2137
301
191
438
544
270
3403
1428
1463
133
338
685
124
4056
443
104
543
195
1081
2294
13629
3413
8864
765
176
1147
2035
382
300
362
214
824
206
306
335
3649
13917
1676
1749
219
3625
2432
9096
823
1843
160
150
272
364
413
5820
304
425
232
240
484
238
507
176
186
5206
425
232
267
484
292
507
176
186
1699
7592
3986
406
635
233
196
400
104
2643
488
486
224
722
105
2695
3329
722
105
1929
407
9367
7402
5122
115
616
431
7345
361
188
691
1124
9639
8350
3155
1241
150
1445
2257
7263
202
874
368
635
2251
349
1423
1308
689
1028
117
1169
626
233
215
207
183
210
743
7393
366
164
197
1031
1321
308
141
169
160
1882
538
216
209
1226
941
2103
1315
3587
735
10399
1845
153
380
1455
232
214
190
205
274
218
552
400
430
1064
1324
306
380
179
1861
156
534
216
240
318
1225
937
2102
1312
2917
13539
2004
1845
153
1037
1559
210
214
190
201
277
716
1570
1568
208
399
431
1092
129
1314
306
380
216
1382
318
539
216
240
318
1569
4246
7316
11347
12288
339
9316
401
140
352
941
2032
1317
882
9397
646
3835
1605
177
13423
2244
8959
3930
267
213
207
782
14705
143
7154
1081
279
5623
282
101
429
6972
353
4764
255
1317
4008
13891
1648
1197
376
170
1525
956
625
100
1592
144
930
123
1078
535
169
1527
956
624
100
1404
1414
1668
301
1631
214
154
410
4687
427
1369
4421
1259
370
116
221
224
477
613
105
884
686
129
238
850
166
603
881
2849
743
402
286
219
153
424
6490
5005
2702
877
216
2264
635
801
1621
209
1597
204
684
119
889
194
749
306
135
8916
616
1758
1763
1354
3381
6763
1989
1916
2244
263
512
2380
681
605
461
1071
725
449
2915
1147
2385
390
919
792
120
119
331
967
282
183
428
361
1484
286
930
188
531
400
128
164
306
269
402
204
220
1107
1032
3817
428
1033
949
696
988
2626
1433
614
955
2311
2256
194
1005
4562
3021
4993
5256
701
8028
112
1483
1655
13659
500
217
396
325
151
166
103
681
1914
632
11981
7183
974
235
3422
5960
231
2900
3279
2476
139
214
1745
12945
4437
254
123
102
149
507
894
104
147
132
617
687
216
1113
161
9067
613
591
6198
5857
3005
3323
1297
1549
10456
1396
353
237
299
459
580
264
613
154
472
192
115
440
898
375
734
5279
9303
2876
1059
391
1513
141
155
277
498
3479
136
450
176
274
1831
2741
3829
142
138
346
533
188
220
1454
504
133
716
136
592
9313
153
360
8457
1687
2998
1901
5784
1138
3027
9207
2600
9323
3142
1225
303
239
1411
7941
832
1466
3845
346
181
1469
9457
12485
4310
173
1437
511
13442
413
3481
2253
12851
700
807
132
393
538
224
934
791
1057
12552
311
568
765
190
2969
688
7065
3441
204
232
755
384
1207
129
207
249
1400
1281
1968
1431
624
427
353
269
278
668
1946
397
2075
174
278
109
2552
267
1267
861
8345
179
113
156
375
140
8216
3287
761
236
185
3572
255
586
253
180
185
127
1861
265
13513
6064
1764
751
656
320
4599
5684
1198
238
432
571
8921
575
678
575
131
255
503
205
167
6080
256
503
205
167
1883
1037
131
272
1076
385
468
368
180
105
203
3476
9421
282
2870
1031
196
167
1201
147
612
196
167
1192
147
613
196
167
1715
823
187
5279
1151
3842
9731
3870
7291
470
332
6984
380
5779
1406
477
288
157
309
3147
163
132
2842
480
130
162
306
189
482
824
1074
276
948
3298
2342
2566
3013
2198
213
246
2043
4740
354
6565
7247
100
129
194
1830
3825
162
246
131
162
549
7438
4315
758
880
450
132
232
163
115
1891
499
313
614
849
449
126
132
253
163
224
2356
8946
803
1692
1213
665
162
368
822
263
138
108
215
2493
149
234
1433
1101
7046
254
133
12445
9003
2532
6532
7444
343
308
863
1030
152
325
2518
1202
1461
5438
3116
469
7353
1053
5234
3682
9908
1210
1609
7087
1097
920
993
9481
2932
607
104
614
195
145
136
2449
295
726
175
794
1394
11900
2728
987
143
671
3097
9431
1342
4043
485
1366
1216
352
937
951
3007
621
1637
5060
152
7507
334
149
210
141
1392
263
1995
174
7463
484
193
2684
980
4734
7418
8982
2610
4109
425
7525
4930
187
200
853
104
586
1292
414
220
1646
362
11011
7363
2766
983
1960
193
221
129
203
427
1512
399
3683
673
606
6634
105
13011
1304
4858
7251
638
625
163
132
2569
711
236
214
163
663
9467
602
109
8378
3397
2429
119
163
603
6336
7336
3332
705
853
196
220
347
192
294
242
487
775
2760
219
203
376
203
278
1490
1020
1440
5487
11656
774
941
2783
8960
4523
264
3491
898
824
1432
328
653
783
11897
2893
5397
1066
1181
1522
1042
168
124
1210
371
607
150
2612
868
1484
2202
7089
4696
4975
5316
5369
122
270
790
146
115
259
1154
504
1409
1709
1538
181
134
192
471
963
7952
566
4019
205
1863
894
234
504
596
2937
894
234
503
246
5454
661
4933
751
173
840
1021
189
1098
1140
558
2668
2564
700
8190
9166
356
8903
3778
451
463
327
106
439
415
494
1039
2524
108
494
1785
1115
372
104
492
1888
1045
1784
7453
179
164
239
321
292
294
722
1455
346
1222
680
193
1310
2008
122
361
2420
4060
8902
5476
174
7574
422
182
131
1121
350
6589
1573
1513
8997
1540
907
2210
1021
1325
7501
12254
4347
2778
587
730
1048
652
595
1353
9734
2980
2589
352
1411
1478
141
485
2785
323
1299
432
9219
706
1154
4363
1050
995
8873
1008
512
644
588
447
139
379
172
1383
107
391
1917
991
283
612
5955
6649
478
121
215
310
584
139
249
442
121
219
3824
898
609
1902
385
564
3326
4175
388
460
1015
7803
2904
111
1448
482
111
123
344
1788
133
224
298
438
7667
703
5337
308
112
1447
136
703
1451
316
703
1234
8172
316
703
1232
458
165
6415
6752
599
669
415
563
190
236
204
246
4432
249
162
338
612
177
771
374
1190
123
233
392
427
507
408
4281
9242
5399
1460
125
4411
4424
312
1233
2113
6289
187
520
124
1169
404
239
520
2778
225
389
2682
397
884
2213
1686
165
539
430
959
9353
1165
149
484
2694
1920
838
574
7285
5060
2270
1450
7378
1500
189
206
235
6654
359
357
462
4371
1567
111
552
477
5043
2204
341
576
357
1876
204
398
1478
216
470
8484
437
1429
3818
4793
115
128
406
694
104
111
694
1994
4335
7437
1357
9382
1046
1770
470
1854
1451
948
181
135
3685
718
150
112
1659
1829
2779
509
3115
11344
244
7434
3380
523
402
8975
437
4002
251
6882
2966
663
460
105
568
9446
946
3086
134
2509
2882
1786
917
615
341
1458
1101
2542
11469
9369
3279
3185
11399
2070
162
686
1343
253
570
427
116
1143
9494
2269
746
114
291
1219
244
419
536
729
431
572
1116
643
350
8295
1116
643
350
1439
887
3957
9838
1798
970
286
130
186
6463
2233
186
130
285
2037
137
199
1521
2390
3036
1816
2102
1672
366
144
140
585
1127
14029
753
225
295
285
156
579
467
166
287
221
3067
1080
379
3193
1319
288
194
9538
5484
430
504
214
468
229
208
100
142
567
125
589
2377
6749
4588
11689
171
236
744
3552
508
163
3893
5300
7955
9018
1363
884
840
771
210
446
378
169
128
104
1110
1709
183
5141
5303
708
8113
3412
2607
15887
6311
479
300
695
105
228
673
371
337
1347
539
913
136
264
308
797
308
7385
220
5433
784
3987
14077
4830
823
342
328
2020
3752
3505
113
3272
1694
11794
111
398
172
541
717
207
790
351
215
1993
2452
2103
490
184
334
606
550
693
1163
146
551
1789
477
623
380
197
1517
181
528
612
260
1333
9185
1340
1686
1429
1620
9152
5183
2599
7191
9329
1662
10652
5370
15400
983
4783
655
883
9060
367
616
2567
2137
1261
680
862
1148
6468
233
128
330
257
1421
7458
3922
128
210
258
1477
2081
1084
315
1303
873
536
1452
1125
169
4982
1146
200
1775
6197
10126
1003
169
819
2657
593
735
1049
447
563
1021
193
819
258
2113
4814
2683
2880
1054
7444
154
742
105
1216
616
4566
3835
1813
214
121
270
121
325
632
2345
214
121
270
121
325
5062
406
131
6000
3442
918
466
684
877
682
1364
665
1476
683
1103
602
7440
3609
1071
142
4674
3798
130
764
111
242
160
198
134
417
103
1895
129
723
5862
1011
556
281
1352
304
6362
1607
1597
615
100
405
449
309
140
229
883
4765
15044
626
7101
772
659
122
373
481
747
137
2365
1050
154
3575
482
747
137
1888
2742
1485
121
443
288
359
345
127
4149
794
880
2745
3326
5789
4189
296
7788
3220
435
342
2312
402
203
310
149
106
119
246
103
175
1451
1434
344
335
716
7492
248
150
106
116
242
102
175
587
6875
349
1740
374
4228
335
1609
616
202
1762
252
120
1046
108
148
114
132
165
107
956
6782
128
1354
534
242
1698
321
253
1653
671
179
314
296
1056
212
1066
6901
698
1998
6947
1310
9368
151
8470
207
6097
3836
5524
2277
3037
841
206
349
296
1027
227
9096
1189
527
293
213
188
161
124
105
110
1358
2144
151
496
279
161
170
107
209
303
338
138
128
222
3094
661
209
128
226
861
7260
4822
939
108
2750
505
295
313
300
1126
287
186
5816
4949
440
815
351
877
8849
1649
2590
7381
6668
1129
1636
486
676
2250
148
855
1086
2332
486
735
2251
6643
1050
968
1465
937
744
8693
155
359
3991
267
576
6814
477
488
2525
945
165
103
105
202
122
198
1947
212
193
430
231
106
640
5956
5324
700
8387
5604
250
379
660
2690
114
212
127
184
198
232
106
133
786
578
2211
1129
8851
1111
447
594
4853
7330
1789
2412
229
172
303
144
210
874
1616
2034
6337
1600
142
460
3102
1099
451
7510
1393
2594
1186
871
7301
238
746
147
173
758
144
640
4603
131
1097
137
850
9530
4704
1327
2367
374
274
383
1161
2145
1081
229
1394
121
857
2161
349
11104
4852
1185
327
107
1291
4070
632
2065
205
1468
556
124
136
344
219
8779
238
1212
7211
3307
208
1465
292
521
192
1147
5387
110
6622
769
702
3724
3675
262
550
585
973
149
574
544
1162
172
211
226
133
111
385
454
124
107
149
611
14076
314
444
1013
2206
231
481
4759
1150
1447
1054
8364
511
580
4368
168
109
407
819
416
105
123
402
267
9342
8097
13670
828
263
6341
581
382
289
364
217
148
170
439
321
598
1338
1697
905
7650
13919
2098
9017
4146
2753
1553
1297
981
806
295
248
281
549
663
487
146
1820
3042
2505
1117
487
146
1812
3036
2508
1120
487
1817
2488
229
238
133
194
1509
594
278
615
160
137
136
148
138
519
872
518
994
799
696
244
668
995
162
295
616
219
5778
2441
152
473
208
1006
179
331
325
101
549
356
1433
2998
2462
187
136
383
993
9474
120
1058
2637
405
2630
1115
383
105
512
119
114
112
108
1612
563
4941
5668
607
6085
1185
3018
4366
998
1305
548
639
4023
3834
9454
8115
1168
205
232
4511
646
1308
5192
9547
4914
2631
1830
585
128
846
1776
203
351
244
1202
111
1054
198
7390
493
13856
2251
590
600
140
6255
4126
7441
593
106
145
118
250
382
155
127
137
1350
4504
181
1019
221
714
241
213
297
103
391
154
125
137
639
126
6696
881
8341
644
1813
445
152
275
534
103
1922
116
129
250
505
221
1147
4439
858
1174
402
261
156
163
352
107
124
1760
1512
378
1386
1613
700
171
151
583
466
431
367
100
401
2031
156
968
393
382
314
534
460
377
101
405
1410
363
269
374
1918
383
385
377
2105
348
604
6203
362
106
6967
117
499
3643
2617
7473
7023
11437
5293
215
7342
138
320
709
169
1406
845
904
1403
1562
1873
521
229
748
240
108
701
9116
2579
1092
2074
2127
830
13816
3263
154
333
278
461
364
713
1498
1773
1483
134
150
393
212
261
113
1537
1427
4284
416
4195
132
1138
1976
2225
1104
278
8603
1104
278
823
197
6846
2047
350
134
180
292
143
163
2281
175
1179
2034
7404
925
1181
1530
1073
931
278
1957
218
344
464
119
262
5623
218
344
452
119
262
460
290
117
444
111
111
124
1154
5376
1953
178
4819
372
273
216
258
178
192
163
136
1952
593
109
1355
299
164
976
1411
6404
359
4618
1540
191
1169
1707
1186
3472
565
151
221
170
254
189
432
119
750
584
2864
1009
1715
120
221
133
100
6233
9292
150
5642
2591
5152
703
8450
123
196
1886
166
112
213
197
244
448
309
14690
343
112
7135
438
194
246
108
1797
1119
8287
700
5216
784
947
188
911
919
127
458
132
2208
182
321
262
6247
695
2679
2456
784
947
188
911
920
127
458
132
2261
322
7177
135
2369
10371
1836
159
1593
493
1856
312
2360
1875
249
1764
934
184
133
752
138
389
935
198
319
141
782
604
1526
2302
1154
4750
482
3149
2581
6208
8201
4768
7932
6373
329
972
255
2308
340
6665
235
936
751
848
646
1090
1553
1230
878
3119
1432
1475
114
209
135
142
144
430
245
1406
379
280
1837
457
779
114
1799
321
170
104
242
201
107
153
107
430
525
195
316
240
151
418
1298
153
241
241
120
1428
326
3790
1379
153
240
110
172
122
1321
326
298
292
112
181
1992
136
7364
1635
514
111
224
231
1245
197
293
137
100
546
4026
1430
1100
7585
265
4333
2693
4874
3917
1826
4337
3177
7260
569
1869
155
126
345
386
141
502
518
7598
1200
315
282
556
703
207
116
1156
140
738
206
595
125
356
137
167
711
108
167
198
623
446
477
212
1691
102
232
6771
1704
1467
9536
586
218
670
508
2045
1398
256
670
508
167
7550
1924
1370
2681
1507
885
658
8938
356
279
261
266
111
259
160
1379
3831
279
261
264
104
270
153
1379
3504
257
1009
414
3249
886
898
819
136
461
200
354
1877
100
886
1121
693
458
122
1695
2705
9061
9352
1619
103
170
234
378
415
1470
1508
2385
4006
279
133
852
13511
255
606
156
122
7114
1246
531
114
239
313
511
416
114
241
464
450
4286
2777
687
227
2473
1137
1210
335
2441
2392
597
456
4580
9566
9536
1639
1207
1268
8864
5067
3710
235
9326
2549
4702
4702
957
1826
2221
1626
282
250
554
1580
171
282
819
441
4037
1792
3373
2759
4430
2789
1230
164
134
2516
443
515
116
1591
811
114
335
731
227
338
1526
1581
448
100
348
139
165
400
172
309
336
163
195
564
355
984
1104
671
138
1484
473
601
266
260
250
711
1626
8280
6427
2989
1234
2209
241
312
882
211
2359
313
145
290
258
250
1000
1404
233
380
684
176
118
4197
138
180
106
2952
1934
2960
542
7438
2049
15041
2762
1299
1885
623
10384
1547
1926
11423
5850
1643
136
3009
233
108
113
199
122
180
652
312
146
2543
1081
2309
371
6905
946
864
6158
343
225
3397
1847
4657
582
131
2063
6274
7347
1402
3897
391
6434
6597
477
2588
690
481
180
6535
500
2754
4679
2254
110
241
168
186
1892
224
112
790
1112
323
395
191
269
359
106
111
104
310
231
122
1818
2095
218
113
564
652
334
1443
884
148
166
797
451
6449
5262
4708
334
6466
3328
579
187
570
282
2783
9474
5226
1056
812
3651
4122
238
316
881
123
261
162
7431
588
1096
7287
533
353
223
175
140
130
138
128
3180
135
782
4890
1923
506
109
864
382
219
2815
506
109
863
4052
615
2443
4401
9585
2396
158
3274
9000
8676
9143
1962
1464
7353
420
1473
315
644
896
274
1193
109
351
223
140
134
146
146
9449
104
965
710
2016
800
1138
808
118
470
133
175
107
1162
3197
1106
1128
311
273
865
1180
266
1070
1109
361
622
645
519
359
1226
5848
8975
2237
14964
6466
1489
369
1026
231
3235
2235
737
501
412
1781
289
323
937
593
1407
1214
122
189
945
138
197
1591
319
1664
13256
1245
223
563
104
1212
1401
226
178
792
2953
242
1646
565
410
104
103
156
214
294
183
135
1355
443
610
219
122
151
284
224
881
214
474
766
142
1435
1333
771
135
149
101
317
668
351
4767
1335
572
309
984
112
6086
984
112
1895
6049
8889
295
12397
5163
1476
1827
189
320
498
136
133
7394
503
1437
282
134
334
171
1448
13674
1344
3402
8380
290
133
121
1169
199
176
488
522
290
387
175
926
1190
2378
133
4364
1015
9434
2975
126
178
236
246
107
251
412
348
530
138
163
7735
1293
1228
13541
107
727
476
925
2724
1009
958
1012
3599
3771
205
325
1108
144
268
817
133
287
279
104
276
133
101
355
171
191
5193
233
1161
2144
2927
1305
5567
419
2591
15021
4453
6085
5299
529
9439
137
3315
1030
5447
1024
557
711
244
1754
761
507
14310
447
212
980
734
126
2245
167
961
7967
147
417
1734
1567
1413
494
200
3171
325
754
4038
2211
1348
3426
1348
3367
1116
332
466
1469
7360
4566
1536
1841
1027
3820
7537
2277
4215
2632
180
367
169
114
232
119
105
1031
411
402
172
114
199
112
1871
317
387
852
1224
472
506
934
1952
960
1993
346
410
1013
431
887
187
336
113
149
287
2951
633
5854
5710
576
126
855
398
5631
855
1829
3183
2891
455
8988
3955
1609
2480
476
124
294
174
116
456
275
102
719
1388
3087
342
8932
2722
113
3207
963
7918
1672
7076
104
13698
565
1327
1533
1040
1414
14917
10536
1388
472
684
429
441
13427
1753
7426
491
3422
1119
357
203
797
130
543
164
7825
7880
134
2880
287
9579
135
10305
8889
3230
213
324
1269
428
269
186
131
188
139
14583
226
880
282
201
1519
921
11820
276
651
6860
835
1771
1963
471
309
278
351
555
1215
455
2268
6619
1837
5081
1544
7275
7490
1555
463
256
205
2316
327
705
2248
1034
4976
707
1905
186
14965
1078
2085
2877
763
663
7749
1639
15566
594
607
1628
4363
7311
1689
127
884
111
552
7765
2266
160
6540
367
2250
450
276
166
100
361
187
1909
2180
186
421
948
8242
1065
2226
1970
358
7373
509
1109
1327
593
427
107
150
211
4978
211
109
225
1167
1076
5295
618
371
102
1487
286
223
1411
6720
185
217
211
201
124
228
1894
674
143
760
256
111
354
281
184
160
2653
195
1051
118
816
406
114
228
206
141
389
1279
1346
620
9536
340
661
858
9659
3710
9360
550
1076
4931
3789
3600
9359
1109
141
1820
2646
4894
193
2707
1236
7441
2893
1044
2545
674
3533
6902
6819
3352
15520
5561
163
1993
210
534
1709
473
424
498
1129
630
1287
343
170
466
816
1986
1274
5839
283
479
3767
716
117
959
396
6753
132
612
1399
3674
717
117
879
396
13581
1590
531
4007
4861
753
114
170
790
362
459
1637
128
215
235
280
138
1730
376
1301
402
333
8089
1223
394
334
1472
1303
128
183
287
306
495
474
881
9923
120
1354
461
1345
2024
440
127
2228
1694
1985
1307
1142
6254
278
129
1032
599
1070
726
381
9427
3101
3088
166
1025
2063
7237
6847
1740
131
237
253
1341
148
123
993
9950
205
1670
694
1576
379
1267
1600
124
569
8909
1830
2991
1500
164
126
1648
705
178
851
415
126
1647
705
178
852
131
166
327
1550
1600
232
1028
119
470
3087
263
7640
382
1606
158
369
4780
5124
104
101
2827
9039
265
220
1675
108
143
153
271
151
111
261
301
156
215
2889
2215
5199
700
8381
5203
1153
8155
4884
1887
8729
3860
9279
8949
127
7853
4279
396
941
105
655
345
546
171
101
119
1381
5431
2448
6584
5212
1911
133
162
253
899
380
137
1245
3114
4057
239
312
7539
9450
5090
4171
2095
7462
241
1283
573
360
917
644
337
964
198
1965
3110
3669
5764
9585
896
1810
174
9407
3888
3425
592
2792
3890
1833
862
1459
657
831
957
959
459
227
151
130
165
252
323
348
236
796
168
1431
9409
2101
229
191
2068
323
7428
523
6370
262
1005
9149
8244
150
751
2362
143
181
335
596
184
2017
2239
889
505
3696
5611
3269
367
1854
662
212
237
159
114
306
359
14193
1179
5289
4348
8711
4147
858
11300
914
543
1554
1400
376
1213
11207
326
538
5517
6919
4461
468
446
172
103
3591
5349
7397
1474
5037
4451
3911
205
1837
4774
4608
6307
649
1856
1094
5385
471
1100
146
280
1751
2743
3166
2310
3956
1771
6340
953
173
121
190
1059
3969
941
1202
13925
452
150
214
183
306
193
269
245
1334
1501
304
467
171
348
251
1715
522
2320
1488
1579
8323
7324
172
1222
393
1848
2518
1074
3392
2620
5060
6777
2162
751
1101
535
281
910
230
229
108
3833
165
8708
2536
3008
11858
6336
3766
7010
9531
4262
685
1595
2747
14702
9163
1288
178
261
1571
1380
4167
198
1343
264
4843
2962
1573
193
2833
701
7228
2749
1043
4346
348
288
2183
7402
6768
1961
6356
8985
2135
1992
1621
221
1123
5250
1146
2132
462
9147
6186
4586
315
335
6636
5561
495
637
587
376
202
403
1400
7883
1299
1465
203
1022
598
4376
5111
9318
3190
712
2724
11781
1459
3816
6455
967
2997
9456
4763
525
199
132
109
720
871
810
2381
1626
140
722
847
132
109
1035
810
2373
212
1403
113
2064
2275
1120
350
1668
1735
2484
1121
665
1307
411
3158
738
15400
1430
464
2260
2292
7076
3342
1659
394
224
2504
1086
1301
373
3345
509
155
149
5511
2143
199
1084
916
207
5736
2735
808
440
234
1523
295
1435
134
1551
1291
418
1911
772
1100
1500
486
312
688
165
1983
7405
1615
154
147
236
325
1159
5332
324
1158
1467
1470
2596
9462
321
1151
327
213
6401
9055
6216
4650
2881
4798
2136
896
3691
542
7550
5204
6951
698
4513
4426
2532
125
2718
299
1019
988
790
7497
1258
1566
8132
3354
440
1198
389
241
216
127
643
275
1264
2446
223
1236
250
120
240
477
125
7468
158
152
225
384
265
3969
987
6489
343
343
1940
1376
144
2331
1337
3232
483
156
4098
2737
5894
2562
449
313
483
131
695
130
2439
7420
8368
622
483
1774
1454
205
113
292
537
1973
1599
968
7917
1578
131
8145
4058
521
902
6801
4091
328
611
409
107
5236
316
1923
211
162
525
341
1151
321
269
139
195
132
1173
182
123
176
488
146
411
2399
951
131
3637
148
153
396
1923
13627
4552
5118
9431
7571
4768
160
519
122
1180
564
170
226
716
2357
1222
154
3684
226
713
241
1893
349
239
552
1173
4988
2156
720
145
230
429
302
210
209
163
144
125
392
267
262
2023
777
1095
1342
7387
651
412
231
167
422
452
2467
1333
452
1358
225
489
2582
1230
1065
317
794
5397
524
721
291
189
758
4818
4515
258
438
482
2734
6117
103
138
317
755
468
320
125
495
2481
2431
586
700
1038
379
1080
506
410
125
495
2482
6404
2309
1866
184
142
985
1891
1638
10515
2603
128
186
643
566
117
945
246
133
370
105
819
103
361
1061
1563
1108
4594
5304
6677
410
420
270
288
139
3048
165
2229
1608
444
193
119
388
161
3574
179
133
417
182
801
1980
836
133
596
3783
836
212
712
179
607
1147
529
14930
3648
5514
700
8355
9156
893
151
210
158
3099
543
123
232
598
2545
1207
154
3650
231
597
2040
381
8170
916
120
1866
9240
689
175
221
154
181
140
1592
1040
3056
1057
1624
5122
194
2197
2396
1460
182
602
954
2695
309
105
207
387
294
6196
1276
250
1751
4697
1180
2301
345
6968
939
2866
410
121
163
377
1627
240
1269
4747
362
6092
2099
278
3774
286
212
218
139
1052
102
1338
540
550
138
8876
941
938
236
373
348
149
618
199
158
134
139
481
495
174
1138
119
129
1521
719
181
998
329
339
8113
329
2280
2050
494
246
335
505
4016
848
475
358
245
414
106
228
155
146
3823
319
291
155
167
151
8860
1774
434
1083
1440
224
1052
627
354
646
536
1957
9574
5879
381
136
234
293
5883
7925
709
5230
3076
983
105
5061
3462
396
165
265
256
3368
8206
697
5202
2741
3155
218
483
255
249
146
204
2187
1167
11743
4712
222
213
2389
1147
9318
131
991
1931
333
448
1289
2363
243
1151
588
669
4687
654
228
228
771
955
7928
1113
830
111
520
1526
177
8936
388
196
159
182
253
622
481
1785
142
387
310
400
197
159
182
465
109
3660
369
5676
2306
589
122
265
159
611
377
4974
7264
1290
682
3622
1668
3396
469
787
3881
4006
1629
146
209
2425
435
282
187
146
111
263
359
435
1434
6704
1023
531
137
1101
497
382
282
626
222
5936
383
282
626
222
1890
7353
1532
1474
185
102
366
479
473
274
164
7963
1459
763
3682
133
1020
1960
454
760
541
1217
245
497
559
1430
1647
2247
2087
1399
1258
450
723
333
5179
3940
892
4365
616
950
736
5103
699
485
880
110
2241
5188
2107
925
989
301
523
337
881
603
391
2864
688
113
151
1629
2078
2345
885
490
281
105
164
126
221
728
2187
489
281
105
164
126
221
728
848
2009
1814
2076
6917
2490
2088
1335
9424
2697
5086
3646
1275
1058
1713
701
5898
6524
479
5441
337
1904
3050
1950
1227
141
455
1356
1935
6687
382
2491
126
247
239
691
702
105
14730
2384
10062
3953
1218
110
239
294
259
107
122
1904
1485
490
219
182
1335
122
7315
3444
1567
1244
2154
270
1361
4073
127
145
146
253
601
485
387
1133
652
4003
11321
1093
509
2721
375
426
129
413
297
541
213
160
330
245
2969
2218
289
550
213
160
329
1630
1301
7415
3469
7521
9377
6071
2560
1000
2211
7367
1128
1373
4360
670
121
852
675
124
666
683
733
165
172
398
1252
1440
454
121
240
147
384
5545
254
239
187
385
457
265
1122
12990
393
766
268
1948
15379
3180
452
7109
13526
337
6470
330
386
652
1624
1220
3324
1093
875
132
258
215
1465
1546
650
119
859
124
2000
128
1717
1456
5223
444
106
652
1628
1218
990
1175
129
169
171
728
348
483
639
1805
1399
9093
463
444
223
530
504
1355
324
2716
3426
2037
10715
8876
15381
5507
389
6727
1659
2710
10548
580
296
8201
220
110
331
233
305
265
378
208
202
1059
460
1041
376
268
1018
4058
159
7251
887
331
311
2296
3778
236
253
270
209
389
421
871
732
837
244
163
1609
768
945
9231
7566
1217
117
203
845
9319
1649
639
132
583
756
157
154
240
1979
204
600
699
309
983
3521
685
3243
300
1534
597
2541
1067
1350
508
3388
3208
503
2163
1938
3766
1253
2050
777
1428
1597
135
931
165
1530
771
1339
776
1377
569
110
1407
3790
385
5034
1305
384
328
1824
8798
5929
4802
1413
591
306
661
1683
715
14205
472
346
142
6917
644
1651
1927
5115
4019
1812
535
339
200
426
165
697
751
4241
7065
3430
4291
5633
3364
1810
1750
8122
9752
781
711
6170
2928
2950
7037
347
2445
986
5564
1760
621
715
3267
1715
2204
115
147
393
311
3346
202
115
147
402
311
2185
2098
14788
3324
571
269
2450
7518
131
3642
1218
163
291
182
118
100
110
407
1624
400
1037
235
1931
7010
1934
958
1643
1709
170
101
221
323
208
414
1593
1282
181
307
403
307
212
676
469
182
523
7367
1396
153
1389
598
1362
454
3275
856
167
262
617
400
443
129
4706
11239
15418
2718
11705
1007
3528
3767
724
2869
642
3768
3871
1185
7630
5019
3326
145
2652
14871
2811
3464
12584
3782
286
5457
1461
2411
613
5872
179
1034
133
1773
416
342
167
195
423
191
364
6919
8905
217
9622
1187
1463
934
172
950
415
250
109
1241
129
731
141
1593
781
1137
172
950
416
219
1262
550
1547
1352
2433
7391
226
252
122
1043
5052
6209
3474
871
670
4686
2161
841
326
153
330
299
2045
801
357
1396
7685
1391
1440
2413
843
326
156
226
175
299
1424
409
1749
299
2597
1588
164
162
2553
118
162
1103
151
610
144
467
4064
219
1401
401
2473
793
769
857
179
200
167
9478
145
1708
714
1460
2491
5728
13615
1624
117
145
464
106
8875
241
421
221
118
151
105
1762
612
366
450
326
186
775
1060
514
309
962
143
561
102
162
491
202
397
162
216
313
1987
1775
767
147
949
5384
1896
5509
692
8119
412
3164
7301
110
2521
232
761
418
201
301
1706
9399
1989
563
289
163
215
774
730
708
130
7314
260
292
326
1170
449
128
384
886
674
115
146
1759
125
152
596
9491
1098
1561
4637
345
345
6383
10016
1741
168
7318
688
1386
1682
120
103
168
179
3953
635
2618
7371
2371
3664
3242
1453
165
526
504
1241
2014
203
181
149
278
133
103
226
179
698
320
146
387
3392
13718
2358
8887
3432
2279
314
1088
1726
133
4755
164
207
736
103
193
910
112
113
382
616
1353
1198
276
277
480
872
4228
2979
4947
6147
185
225
1963
132
737
1662
287
148
135
227
1020
603
464
807
109
288
128
983
1283
484
242
609
591
211
2162
317
760
1013
2732
446
457
195
232
238
1464
6591
715
1820
3284
747
8871
627
4191
435
1916
1570
268
220
454
557
367
410
2135
691
4224
803
6511
1409
388
611
783
321
1460
241
184
513
1241
836
767
1364
315
397
346
4766
1430
1041
1029
316
9136
2968
216
192
352
166
232
174
1219
3961
5903
232
106
2024
1729
3931
4240
3148
14806
1865
3089
4926
3005
339
141
161
1722
565
200
2480
3334
266
325
140
173
181
156
214
163
1797
588
170
184
118
110
131
122
417
705
598
165
451
273
207
1791
13773
809
192
168
117
142
173
106
118
481
1429
3355
271
174
1932
179
4370
2582
215
124
464
208
1215
6448
1464
178
1229
206
650
614
244
1864
1650
217
1109
3127
2047
6033
1793
7372
7307
1432
2980
311
429
169
196
530
1973
7384
1039
108
196
680
118
200
276
1139
881
139
261
111
2771
293
1341
776
913
463
733
3644
1568
2549
3929
803
327
160
5620
2077
134
219
1850
107
259
161
508
968
7278
4024
1932
591
308
989
143
5449
2155
13819
1589
958
3409
463
1159
932
2254
2291
5167
4232
376
3751
337
225
2205
10598
676
577
547
355
273
131
144
240
117
114
467
922
2069
6627
257
656
202
186
129
2332
125
105
162
183
113
323
2793
374
275
132
202
193
298
1570
194
1939
490
109
5624
655
1434
870
220
1245
743
754
1387
1329
5694
1823
1580
111
197
468
352
140
190
224
119
1344
6841
11076
9443
2711
1637
125
100
188
1419
636
122
513
569
117
1945
7198
9398
2159
103
210
513
133
748
9435
1048
164
488
146
146
338
229
138
6241
154
3118
264
1984
8880
215
1041
552
4856
970
1147
1605
711
618
131
233
138
187
221
164
146
2834
1287
462
8948
1559
498
4704
10876
5098
103
275
510
1084
3766
574
1164
1977
713
259
398
165
311
116
505
903
167
1341
8413
511
421
1441
1861
341
204
283
548
173
509
261
122
268
217
127
250
6403
1831
12213
10237
1278
2986
2696
280
4655
827
945
1347
7942
1430
1468
162
421
1571
156
334
491
199
1134
125
1302
496
1267
3205
1844
186
144
795
3629
184
142
793
2389
1219
184
142
793
2400
1191
184
793
1855
1933
973
7935
2086
1925
225
1089
263
348
633
361
232
361
442
531
1083
1020
809
111
110
9321
1818
165
368
268
215
430
2149
429
1044
8350
6335
7400
359
455
1773
264
1846
451
2036
264
2907
787
1374
901
1285
1059
1520
1690
3446
2025
428
2735
341
329
983
1094
8099
456
353
117
588
944
7391
901
973
978
469
215
1244
7226
2199
1023
1456
114
421
138
300
108
203
1444
4825
806
8655
3950
3548
4248
710
2595
1664
160
202
169
161
9486
166
4042
135
996
868
1290
148
200
342
365
426
752
4100
8656
3605
2343
127
264
1064
1864
8948
572
1937
512
1538
9067
854
374
273
335
308
241
136
546
11937
3023
527
8996
709
451
108
138
243
105
148
954
171
248
1769
570
135
1404
312
3485
3641
148
6649
5853
827
1562
1580
6782
8962
373
145
101
354
309
470
388
369
149
101
354
309
243
220
112
1642
877
351
499
141
276
626
125
127
207
9334
123
125
1018
1385
341
3417
1676
3859
287
7275
1130
7363
949
1210
329
1953
305
126
154
226
140
837
156
333
2775
305
155
226
447
442
1891
463
795
220
365
3275
3686
159
135
329
284
1656
161
311
113
154
266
345
2358
676
1428
566
183
208
133
154
156
158
2189
1077
9657
4459
6692
547
612
7364
621
132
943
2444
295
175
116
318
160
1063
797
311
454
1206
4281
3243
689
348
5599
2507
1658
1212
434
563
559
2357
219
161
464
823
153
426
1042
562
291
857
759
892
1908
2010
1435
647
141
399
487
256
565
776
5579
340
136
225
257
712
2731
927
4263
4379
6071
1137
7247
2736
9516
6893
1660
146
228
350
158
100
206
238
371
306
662
176
815
7425
3361
237
222
718
1650
256
913
239
525
309
4955
224
1981
2646
6737
4865
1422
175
131
123
7502
1253
1539
2156
1720
6776
4664
130
214
1558
466
189
107
903
113
889
7344
723
1596
11212
2226
1665
165
226
107
903
1050
2692
11432
994
166
3619
170
1959
2324
166
2848
835
115
5132
4006
7316
105
7469
4351
653
185
247
186
150
469
211
129
228
2132
695
852
418
1602
1029
2129
1205
861
517
160
2437
1590
124
920
123
726
11512
1930
469
398
859
534
581
498
1635
209
1400
3160
6141
17352
3664
390
392
5746
509
121
446
137
286
190
232
356
221
1860
2242
432
1726
167
163
185
776
298
132
175
105
191
306
134
112
1210
3817
114
162
198
775
296
129
174
126
191
149
112
1230
1672
7488
535
335
410
476
512
1162
511
882
595
703
655
625
703
238
5681
841
238
1458
688
290
687
1482
316
474
418
151
1197
138
460
1220
4386
103
608
4156
447
2045
2029
1612
615
324
171
198
1639
7212
135
11973
723
1127
1248
1453
394
417
7430
685
2320
7366
5290
199
6326
8927
2584
150
131
765
2080
217
152
9136
522
509
2411
414
684
367
216
344
661
826
645
770
2947
8987
1071
4941
201
8960
167
230
147
273
389
415
1520
165
672
1661
5114
3791
3658
299
106
136
895
2046
5297
2966
8953
2498
478
1596
1769
1460
8733
1647
414
282
119
167
201
233
662
2210
167
8968
206
118
173
438
263
177
5158
1658
135
173
912
5479
244
135
173
912
399
3422
547
8884
1479
3826
241
2180
291
235
932
473
227
452
172
100
277
266
112
2125
1003
143
3549
277
266
112
129
7824
1400
1245
1084
397
2165
1395
132
508
4581
354
6406
1898
670
444
115
119
170
1182
117
913
112
1081
425
349
1263
6923
6345
611
190
2413
204
686
444
116
1215
1409
6651
221
1432
223
128
663
444
138
451
130
132
393
339
3204
484
246
238
296
209
1261
669
813
233
221
4901
157
334
1625
210
333
4356
7191
257
170
222
348
790
5036
144
113
427
188
713
253
213
2019
213
292
941
585
139
284
3151
1019
1643
2241
9704
784
342
2812
267
370
1599
1274
3762
14278
3685
267
352
636
7458
6029
14057
2870
1011
1696
3038
9395
1371
1970
4585
6521
5532
788
620
126
178
194
120
266
807
1572
734
752
371
125
121
1724
3864
726
939
2835
903
912
150
1540
7952
1399
1472
1740
1925
132
356
297
230
156
162
403
119
210
909
635
959
4527
612
141
495
384
894
1047
488
2359
8994
8914
4920
262
1259
706
871
121
161
124
260
581
907
562
1847
1949
205
342
828
3991
7259
3284
15603
5316
143
100
169
328
290
172
159
297
2224
501
3067
454
104
146
330
306
8282
702
5582
108
2642
1026
121
9331
1048
442
1123
12553
8391
6151
154
342
1260
2156
1093
5572
1875
1054
1163
619
1762
8714
7496
2082
1526
117
145
2225
268
700
124
130
2825
14933
343
276
126
235
1418
102
366
362
547
689
1646
12041
667
460
1081
797
334
1900
190
223
180
811
1860
560
868
5449
717
568
228
646
423
166
734
1754
139
176
122
230
191
480
5523
3573
177
498
978
614
9455
614
1375
148
7935
614
2844
5448
8272
423
199
16800
1141
739
480
571
636
543
626
526
746
340
291
3228
2566
4176
7366
4280
993
3638
596
7600
3728
587
4484
706
5219
2991
176
343
207
159
154
113
642
669
809
1920
134
237
106
2054
1242
215
2495
15000
4692
985
928
7212
6237
915
1758
353
336
315
107
1247
340
333
206
1471
1003
1065
402
752
309
4723
1003
1399
212
1437
310
759
819
1014
116
1285
6695
5841
185
6848
623
150
1785
191
2692
129
726
384
555
1457
668
1947
2972
102
6895
2657
221
961
1217
2248
1523
489
716
8217
1312
939
263
1420
4504
1816
984
423
351
541
134
2130
405
787
423
351
181
129
983
3613
1709
652
998
3538
4031
3364
3054
505
159
115
390
177
228
414
215
4970
202
346
171
4962
5590
4536
7830
2987
1703
11475
101
1019
300
532
187
629
323
206
223
524
294
891
2215
126
116
3643
1304
3254
469
393
966
8956
1003
2226
459
1423
130
2926
224
2432
6517
115
1635
4127
1437
521
388
5664
517
389
542
3724
1509
1484
8272
2957
13692
8489
3357
8958
5618
1764
4560
9508
1587
1275
1713
167
6669
561
678
6182
3988
536
228
6955
141
483
7195
5019
380
1325
1557
1628
177
133
3508
356
140
153
729
12330
1199
415
338
127
110
473
1451
4538
2340
285
173
208
5865
337
176
207
334
4349
549
107
422
143
108
228
134
410
282
281
140
511
3233
8943
1485
3668
372
118
2817
520
4592
10267
2620
641
102
217
170
173
702
7905
2952
5759
1250
1023
519
519
3435
1464
312
1029
1070
377
1558
4179
1566
1537
490
12052
4781
518
684
2715
1693
947
229
382
424
399
11850
2185
236
131
882
2024
381
255
265
535
2141
141
299
186
303
506
415
140
267
126
162
4971
293
374
284
643
7191
2678
7481
208
2066
604
7446
274
149
1316
155
3950
3336
102
223
158
289
198
1887
550
962
7966
2350
812
346
839
868
196
105
397
9428
1519
118
737
708
273
104
9589
4470
361
660
132
3882
4734
2265
117
1130
5022
1139
227
5151
703
1945
6323
117
1397
3290
5421
2317
2951
1064
835
397
4357
1916
106
199
169
2673
1565
3217
184
863
618
5403
181
680
848
691
2155
2510
932
1973
1982
320
391
338
209
598
213
106
258
3205
1239
106
258
1932
1211
430
1041
2544
9489
5066
6528
1583
672
966
9041
1373
2216
140
207
1187
273
314
7330
1954
1950
7231
169
1050
2643
1072
560
414
1277
146
207
192
185
302
536
206
2342
6435
7367
1636
6973
8169
703
5148
777
5593
2595
269
192
3782
357
2783
3146
339
512
507
420
649
463
1269
8617
205
4386
504
1404
5659
848
2572
7451
4324
5981
6195
767
441
2366
166
5333
398
106
407
600
180
147
456
283
648
1833
905
361
352
181
9492
521
124
1167
673
565
6247
2988
151
1245
106
136
185
122
136
1396
237
215
481
1524
550
876
373
397
2872
550
877
374
396
111
595
239
287
916
418
1329
406
8617
1326
5596
6661
1969
317
2162
114
295
1039
111
1888
286
376
428
2217
5956
1138
106
349
706
442
1930
1653
564
7084
217
518
1123
361
2189
3984
2910
4692
341
6464
3512
363
6253
2280
2869
300
1164
1037
1434
633
200
543
126
458
184
122
487
270
161
303
334
741
1116
3876
1692
115
235
481
3230
4772
699
2113
5463
8127
611
266
6253
14962
2960
2222
1351
1100
134
143
206
2272
1151
5064
552
187
131
481
5621
192
210
123
260
106
1901
2425
319
351
114
286
2892
200
365
110
386
2018
124
1352
1299
7388
5211
412
454
298
113
167
13417
2926
1415
107
11483
326
4444
2269
7242
384
460
568
117
150
106
5617
9805
1886
1665
127
219
2176
238
177
114
108
386
2871
13611
2320
1348
550
557
207
120
683
1066
1426
234
235
347
186
183
246
549
9032
4004
692
876
7009
689
7345
101
643
131
1194
686
642
2240
4529
2691
842
491
1007
4714
1212
9481
3095
1294
1042
726
1610
701
3084
986
126
185
137
449
764
158
140
1656
2122
2928
2860
7326
168
753
1526
452
320
200
7922
8772
700
2351
328
300
290
589
134
459
2574
1156
328
236
301
291
589
134
459
2050
4925
245
1155
499
195
136
170
129
135
1176
1883
419
688
217
204
135
377
2883
1975
7426
1859
1100
335
245
171
107
140
9039
607
1442
6664
7408
570
1671
3155
417
290
7339
2649
12542
1013
1748
121
2615
1120
364
4078
6838
1947
362
207
124
324
186
103
222
463
1789
516
140
164
453
175
168
2616
159
112
194
150
104
359
342
152
499
150
1856
8023
2049
239
6599
4436
366
143
238
173
1375
362
3339
292
476
375
175
179
117
437
493
1407
2915
8903
2354
360
703
3251
1185
511
328
291
1375
468
1962
174
194
628
409
644
387
274
200
647
4503
7140
351
497
5879
1738
681
725
447
1331
457
1321
2719
3298
2352
702
469
766
118
132
218
131
692
712
219
1351
533
2372
217
131
308
127
238
308
2136
2561
10350
1613
1894
2185
4485
682
1227
289
11968
13306
2939
1273
816
106
519
6709
892
1019
4207
162
160
2999
1725
387
191
1579
820
1030
230
2494
164
117
4388
7282
4999
189
341
554
134
1585
236
108
1587
289
489
285
1555
209
304
362
456
8651
209
431
472
472
103
541
510
410
2643
134
266
146
228
3512
711
300
238
540
373
1034
2531
329
4985
421
15267
241
1708
1623
469
144
820
690
8290
699
5426
1177
376
205
147
350
366
271
3823
3940
4773
244
692
372
118
349
364
279
2101
2196
11668
1837
1152
481
315
217
200
8989
2167
279
591
103
218
256
243
4184
2329
2951
241
1005
862
210
1098
674
4772
1468
1290
910
175
1849
4025
187
125
313
382
9076
122
219
209
1824
1198
7525
221
1137
2103
570
3728
1663
218
3438
1105
128
7510
736
9097
2285
1317
406
112
1712
8525
1071
3744
133
151
193
123
142
100
221
2056
133
280
110
128
169
123
983
146
195
145
2314
1844
1367
337
185
221
251
459
2925
1367
315
185
220
1240
6232
9024
2689
1473
322
128
122
454
134
195
145
1766
6593
549
797
1250
309
1755
271
314
5061
179
7522
166
5218
5978
4254
15577
2588
638
3740
668
848
355
341
6477
160
362
5599
766
2838
1543
319
193
238
7727
1139
260
119
203
670
1212
654
694
417
5041
921
1088
9475
7352
4777
353
355
1125
1287
1138
163
7304
3263
3179
812
1158
405
172
306
259
369
8537
136
3355
7361
789
9579
14962
193
217
3994
1648
913
188
5809
915
549
3406
345
7268
2268
102
1254
113
329
245
1209
8910
8342
4623
347
4348
14941
2115
6648
6741
703
1354
4272
1019
823
148
1709
14908
1732
9360
391
7894
652
4498
930
3610
1101
440
128
169
204
6348
1772
3075
840
8513
474
1608
144
142
174
185
144
119
177
371
3522
268
144
142
174
185
144
119
177
272
236
318
303
269
162
264
434
191
3118
736
1157
4042
1546
11197
6411
140
168
9440
2949
5493
3730
712
5997
7752
3070
7475
2479
8541
2891
220
4223
3259
507
188
187
208
201
221
1919
1017
154
2233
530
173
187
208
201
221
1673
1430
4504
595
7332
131
1624
246
1189
876
519
135
9379
9166
710
681
100
276
1274
441
4177
394
2227
392
151
144
167
4669
160
823
6070
4908
329
151
108
173
660
1179
1262
8139
1420
149
4958
819
431
1429
2477
298
2659
231
3407
1170
2702
2265
1370
947
360
1337
3665
948
350
3637
444
309
343
3515
1201
935
232
343
880
2640
160
1341
683
4215
1467
533
537
2911
1319
585
363
1222
1548
692
8862
5995
2093
101
4302
10219
1802
1871
1573
1566
741
121
637
3205
317
123
348
217
794
616
726
113
730
841
6573
294
133
396
3785
576
1272
4815
286
1002
1678
776
1372
2179
113
874
303
933
668
1427
978
882
106
342
164
257
561
186
264
951
418
241
5346
2406
178
144
512
356
162
224
136
117
132
328
299
188
2536
1360
3217
143
1884
229
561
326
1001
1892
1717
12461
1234
1795
4972
264
1730
374
1008
4576
4391
1007
1529
2256
177
212
635
188
258
1446
3395
7323
3774
5488
2009
4040
4401
365
236
2338
106
398
149
115
112
575
501
163
866
191
3266
394
226
2140
306
2239
3691
4271
5455
3174
717
1764
487
411
1061
1014
331
5575
9167
838
5022
7358
4330
1697
1031
983
331
1476
164
677
365
182
282
109
499
232
1949
151
672
717
125
489
833
1173
212
127
139
3057
9308
725
113
662
192
111
512
101
235
1414
190
142
755
102
3591
8904
1838
703
8180
216
200
125
127
625
655
104
276
5189
698
1881
7770
7528
141
7806
6452
1626
2220
8949
4575
900
909
1304
2374
394
1017
1159
4332
130
2408
811
674
756
3363
1469
2713
703
3115
2409
1140
1346
5703
253
998
2643
1464
1928
995
178
444
2065
1423
3970
1274
107
2709
8865
177
396
512
195
149
3279
1400
1486
4121
825
3927
9889
503
3405
149
627
145
749
102
218
188
144
116
143
439
1886
321
369
104
112
201
215
105
1908
1586
7564
928
6770
123
378
2313
2843
5143
899
2242
1299
2401
494
975
1158
579
3891
1796
620
622
1214
105
5407
619
1283
269
380
2379
811
677
756
357
1471
1302
1025
4173
1046
2649
1429
1914
936
436
2532
196
3284
1045
2837
9385
137
2674
7376
3409
319
3735
5280
2078
2417
1034
12781
3300
130
3331
14960
4473
4995
968
8723
337
1947
149
145
688
101
5903
135
133
545
842
9006
955
399
189
181
171
343
151
258
786
2278
3179
279
246
1236
138
118
617
685
160
560
101
494
245
290
1776
8631
6234
9471
5398
2112
2469
2395
9089
1026
8939
3803
1344
11634
894
192
108
244
261
242
121
197
242
687
1638
7368
8771
14876
4647
1531
275
5600
486
504
2434
12348
1819
454
226
133
244
133
388
145
484
252
273
540
551
2327
216
4009
628
1449
325
115
975
173
676
317
710
221
2382
325
115
1052
233
318
4863
5310
127
372
480
9528
1344
7318
1313
1734
1781
9804
5013
339
398
2246
233
858
1465
330
296
2131
7392
2311
9394
4082
305
264
452
758
1092
6655
8218
5923
9495
1316
5127
3523
9123
10360
2031
992
317
917
102
128
1261
247
423
2549
383
128
176
765
210
472
156
146
1259
102
1330
1650
683
789
374
173
359
289
475
233
383
140
600
1107
430
945
8775
286
189
881
482
127
250
219
520
949
219
1403
205
2033
369
100
106
137
532
259
4708
949
3668
5280
1975
250
8731
229
1099
3647
5212
1407
863
434
7514
2031
189
821
124
116
274
1193
340
216
619
502
9094
1406
309
352
834
232
185
579
248
468
1317
269
1199
430
1075
1036
317
1119
3165
447
9442
2796
193
643
497
1793
992
7483
2219
385
552
166
489
269
452
162
1978
119
549
2529
578
2318
498
983
374
6301
629
1478
238
467
422
3288
154
2882
14283
304
238
467
431
175
133
1199
832
2728
990
223
291
1258
6504
14931
9065
507
1107
384
613
328
1458
338
763
2367
14192
5011
6522
525
551
172
568
344
9025
1943
100
239
336
174
472
2209
4916
5053
1694
659
584
693
380
8871
706
2439
9311
379
150
436
9189
219
887
4052
325
534
123
1202
2124
9526
939
2295
2096
144
3054
1763
468
937
245
320
775
260
1679
1218
5745
1884
238
488
367
192
355
175
1265
4015
2137
324
975
250
2291
134
141
136
919
1194
193
409
695
461
1023
6809
2691
4582
13648
4539
206
189
264
150
7346
305
2210
133
111
236
177
163
278
809
719
241
7271
159
9289
6684
2282
4028
3340
2712
1241
129
1363
256
212
11495
4748
5415
9078
2229
614
182
8839
615
182
986
2120
1556
2738
7135
9389
1249
480
272
430
239
136
116
267
271
239
120
326
1532
2896
1524
1867
244
157
130
5826
9233
487
647
8249
7076
125
1580
6293
7409
3002
151
138
206
490
184
1188
118
1124
946
2496
11464
3045
6092
7213
3592
1033
333
160
129
280
348
363
2311
3614
1030
336
160
129
280
165
212
120
167
193
2961
1696
7735
3540
1518
7972
219
1148
801
1626
3086
877
4647
343
343
6489
320
2779
7345
4995
2526
1624
560
2213
104
226
107
1459
138
157
696
2254
7437
2110
2238
854
491
3510
2263
397
204
511
134
1246
572
135
192
699
4099
401
1374
3603
468
2635
154
576
1398
277
110
154
9376
677
1390
160
1590
923
113
3828
1359
160
1398
772
3160
764
6865
1763
8933
3907
8965
263
1496
6179
141
2439
930
4164
5478
148
191
166
152
172
2749
2949
1876
434
1574
1598
314
210
220
713
133
1383
587
2033
8913
3021
315
210
198
713
133
1381
1009
115
7586
5506
7430
4171
5315
1465
748
1396
213
4279
440
1690
705
2819
6513
13657
3013
4556
2313
481
5076
1658
410
15588
232
6379
1446
112
165
461
131
424
1980
851
1024
777
1402
1379
1024
777
131
456
136
4162
9534
2103
6047
7260
160
396
120
270
764
1146
4774
820
450
2134
8964
5757
2642
1586
1084
863
117
3491
590
203
191
162
138
2835
9083
1259
6163
4499
757
5555
460
903
1180
494
5645
3810
2148
565
105
1207
231
762
2732
2966
1251
2460
398
307
122
953
150
998
4495
840
1180
173
5256
700
8464
886
114
157
404
3696
3100
292
370
270
7801
11189
216
537
197
1346
11454
200
179
782
189
528
1794
2407
13602
1095
413
1283
2075
14903
10708
462
1919
571
520
2141
172
154
141
360
314
419
1389
2296
1261
395
181
1037
775
9355
2132
2058
2843
11096
1782
7395
964
454
857
501
2053
569
377
140
167
102
148
350
603
3032
201
3000
112
599
677
638
523
353
3829
4049
1512
1468
1215
892
124
320
232
351
1270
624
287
3372
1189
309
217
664
358
904
169
445
1504
891
9462
489
2555
126
539
298
1217
6433
1226
3750
12062
1351
791
219
228
332
368
987
2268
13073
8907
890
406
594
2558
117
8949
1312
2918
969
8942
215
11569
398
174
203
2112
1028
223
174
182
178
150
153
2097
1244
544
154
238
158
184
2356
999
153
1637
11043
1248
1540
2751
1514
467
227
322
189
184
469
1226
181
799
177
9208
201
1178
841
283
152
384
3110
134
1147
137
489
421
777
193
4261
352
7326
330
1461
1226
336
1539
6923
582
180
149
3379
2845
592
730
1064
453
1174
180
149
3380
1302
6077
1532
659
153
126
948
721
107
275
251
822
219
124
996
326
165
395
291
495
447
1518
3316
129
401
244
3231
536
1952
7476
2458
584
303
1638
1271
432
353
174
124
114
7448
174
112
627
1713
1515
703
306
1473
624
265
1118
1471
308
375
152
313
347
1038
1544
1192
181
1931
452
9001
684
358
8044
1495
684
693
3292
262
530
442
460
399
145
460
233
5512
460
294
145
460
282
1463
585
7377
557
7082
725
145
404
1161
124
546
152
404
1160
124
546
5660
4196
3952
4800
343
343
5701
2196
4152
3313
123
1115
2482
1115
2665
1175
2363
8844
4733
629
7974
2153
562
964
4377
5917
381
532
865
267
153
2357
320
8028
1285
9818
850
1257
661
4648
7110
825
755
5614
685
552
10362
7397
608
259
126
290
416
813
315
205
593
2709
1090
154
7360
5525
7520
4945
2544
9667
2574
6516
4979
252
467
150
248
246
247
247
245
245
248
247
240
245
7325
247
260
237
185
246
247
248
264
238
245
247
248
262
247
245
7439
118
269
200
111
112
5566
153
376
819
331
556
363
298
454
118
141
4238
198
175
344
840
204
133
145
3709
1691
342
2829
118
209
220
184
239
208
636
640
431
485
576
167
1896
224
242
3731
471
131
5959
9263
1296
143
852
2333
209
655
229
383
5213
1253
2264
490
178
194
372
479
1189
409
319
2314
1367
11579
1274
2538
207
148
705
304
118
8943
147
318
1709
636
576
8855
413
138
1112
104
214
166
130
3477
205
2173
108
194
249
117
184
126
106
1321
400
165
439
1265
470
428
6916
14905
5175
557
139
144
797
2635
3019
797
1870
1801
510
2131
2293
131
1331
1142
8240
5450
3034
4402
3436
3576
424
208
383
534
357
574
3896
7365
108
1889
358
203
179
1116
129
160
5562
358
203
179
1115
129
160
463
1677
379
235
532
361
2168
227
560
108
109
384
105
211
460
4355
220
217
450
14969
421
463
3031
545
889
2983
4762
8842
6683
859
2304
1617
115
266
885
581
368
252
243
245
1437
499
400
586
182
164
123
134
5355
3533
4603
165
1104
11778
136
642
397
554
2141
716
1750
2054
2338
1510
316
1452
693
983
255
457
5188
283
5328
3056
528
5434
5320
7447
863
2485
453
1829
2873
702
448
533
1781
1829
344
1522
1650
257
3296
1349
241
320
143
173
181
793
355
267
318
319
684
463
147
3403
3401
3048
6694
1792
103
115
358
775
247
432
3480
103
115
358
872
194
237
2762
3788
1596
785
213
904
756
386
7477
1041
739
766
311
1869
705
713
448
702
249
2721
705
714
448
702
249
2715
705
714
448
300
139
182
1915
551
372
149
467
946
205
315
952
457
331
1403
414
681
945
881
203
1788
128
238
243
1221
7152
12343
145
186
368
4142
8922
4240
13326
7170
224
205
325
814
448
328
108
8909
537
4985
2803
1283
1412
1004
443
403
890
8503
222
890
2227
594
518
252
700
378
148
331
703
579
9140
1313
100
103
749
131
4229
186
148
681
1002
2005
6896
474
2274
1147
1958
2154
3429
1147
609
201
248
9264
270
293
697
1718
327
470
793
4940
5447
7375
13694
105
1810
833
108
211
156
161
322
457
203
106
189
163
1760
12669
172
322
303
263
105
169
157
149
105
1801
239
2190
3665
841
6503
707
932
375
1437
475
644
399
420
521
1058
726
4304
5055
7289
6176
1912
255
13759
5743
6176
1912
255
13759
101
200
124
278
109
119
169
898
9476
537
773
1827
3717
558
340
424
157
154
181
188
318
106
219
1828
552
1254
779
2339
319
299
151
471
373
123
1407
5036
1465
4041
5581
2942
885
273
310
1317
789
151
221
2405
985
4907
863
421
365
1989
2818
158
4012
4426
9491
5293
701
625
158
242
186
241
161
164
136
4625
1194
118
254
167
181
402
164
136
148
131
441
1948
4589
4039
3950
1322
160
6506
4681
3759
1881
2528
166
1530
251
159
559
127
158
1867
1279
2690
867
2196
3687
1566
2040
1524
283
192
716
4729
3781
1124
2278
308
180
495
2829
449
1195
582
183
1020
539
148
1300
9606
129
165
475
414
220
623
555
744
761
855
185
344
1955
2670
9542
3442
468
5336
1734
182
286
376
1605
3419
377
160
584
164
618
8652
172
13770
1008
1135
212
8973
1151
361
167
575
5566
184
865
193
1241
179
407
214
1342
7854
1801
681
407
274
214
2039
3052
3711
558
194
1263
4106
4492
1074
2568
919
494
315
487
185
1153
118
499
8324
153
3419
1422
283
1930
608
980
1624
131
125
928
438
118
108
1421
283
1925
1576
670
1254
1463
10102
5101
813
271
1174
1686
5374
1756
179
460
1816
191
174
746
6516
216
124
273
116
110
529
2080
131
389
170
2333
4369
2697
148
161
320
449
161
280
198
297
1505
11228
11815
1708
304
151
160
138
120
2804
225
196
2218
7407
3159
658
2190
770
131
3086
247
193
103
120
183
247
110
444
273
1501
10229
135
2775
2293
953
2505
1687
3825
953
2505
1687
3825
953
1155
11012
121
161
189
359
230
365
229
312
276
109
135
160
279
154
1567
418
192
382
2421
361
12747
1490
288
7464
205
189
438
192
452
181
237
2301
170
615
445
291
1603
456
6223
386
7464
564
435
347
2471
106
616
353
1122
1533
677
1376
263
247
304
228
101
209
236
1321
476
1736
3649
2662
355
5141
699
604
3929
3240
8097
5019
7591
9358
216
3048
2689
971
7860
810
552
7042
1326
3913
705
8114
1454
2492
969
1788
4368
799
1105
352
454
652
2016
9144
239
548
3365
208
129
133
157
147
402
389
408
1804
388
8307
2494
530
278
179
1136
155
205
119
11745
277
520
683
139
175
277
1131
1761
4951
843
10828
3484
1142
4021
333
116
12756
9406
14089
2835
9446
1644
5726
1151
958
143
122
313
221
245
8946
486
475
1491
9280
3422
146
2738
11608
11156
668
313
174
1278
100
137
483
490
267
3240
764
2049
118
1185
708
1196
2207
874
1646
5695
578
151
192
270
298
3600
136
6957
8870
2160
774
305
1644
249
668
128
210
738
243
517
197
824
618
422
109
1908
1846
294
9052
4015
5028
7305
119
4741
3015
3778
1289
851
225
289
281
324
187
162
124
162
2514
510
524
411
409
282
324
187
250
207
124
209
128
161
2755
393
7431
1139
334
2539
10668
1270
1425
3071
5612
165
489
114
778
293
121
138
134
339
448
240
117
1675
13792
5653
1196
7357
1347
2359
8957
3924
9150
5474
494
174
1137
131
3098
281
130
280
583
7366
8784
232
188
13567
896
2108
435
11093
798
713
853
483
652
4092
8426
482
160
4782
4638
9415
1002
764
5367
1691
328
5659
1440
349
386
1116
5174
2233
1733
3212
1332
360
320
113
100
7820
840
148
315
156
155
188
2225
110
898
513
485
1014
285
141
2275
1636
466
866
679
189
354
450
638
329
9375
1306
9558
4094
3413
2316
1639
5406
6388
328
348
409
1482
1157
1882
564
857
689
298
118
178
122
181
5818
302
110
242
340
138
1965
2017
7324
2254
14962
3381
2737
2622
7474
1740
428
3000
1020
1010
1020
9310
852
7168
13803
109
187
166
563
300
213
1255
962
564
1404
3912
3607
614
232
8530
311
348
159
645
10934
11579
6692
186
113
112
109
801
592
620
783
117
1660
2493
2788
3670
5342
2245
1036
2226
3365
1047
4380
1127
1887
9219
118
3155
8959
5651
13879
1208
720
113
1787
129
927
6607
337
1344
721
827
5619
521
1056
451
848
186
8951
2226
1056
452
645
1940
1521
1560
3891
9422
5057
7504
142
177
129
132
273
756
527
3681
8938
2300
312
378
4996
8947
112
8746
2970
6336
1895
6791
11916
3398
7371
3969
980
200
1043
2747
4610
1023
472
326
109
488
705
1191
6462
4235
4103
1441
1040
2283
1017
8476
815
151
179
1254
1304
839
3613
1353
7542
7574
10051
616
196
192
237
793
586
560
1597
428
1443
1722
408
1146
266
146
959
423
3773
112
7268
1067
2459
3237
671
7520
235
340
291
517
379
6029
340
123
2761
141
577
287
154
398
117
194
619
104
734
13644
3632
3631
1783
3693
663
876
1088
4050
7217
1937
14660
208
2351
367
121
901
198
142
123
837
329
491
100
1082
139
258
234
5929
1024
139
259
233
1980
537
3568
918
938
310
1616
7377
1553
1344
2775
565
251
530
734
249
144
110
120
650
2346
6143
1832
4697
7608
13909
8917
108
1483
140
164
1049
3747
997
1184
1061
124
7396
2868
8260
1196
210
961
1015
944
165
347
198
601
225
145
9021
634
276
436
7254
7425
3496
2049
661
303
129
1154
466
764
734
271
310
3384
643
5568
538
5759
768
124
1194
404
238
564
2697
338
227
2046
2801
410
3550
650
6877
1778
5038
740
2015
2643
1037
442
131
719
1070
196
171
359
1516
2266
765
934
448
1383
253
408
454
134
378
259
192
10714
2285
730
112
170
227
124
191
248
1055
120
1319
209
1142
2119
133
1241
8958
4850
522
1409
13296
1578
8889
1565
139
165
196
167
234
128
143
443
647
3718
101
136
1699
109
344
2668
1301
1021
846
4081
8961
266
8971
3142
10366
1783
1073
532
141
371
1908
4072
4413
2490
12716
2926
4348
151
107
146
5051
4391
2942
6783
8951
2352
279
403
389
338
9145
1371
10370
9797
5132
2284
166
184
112
126
217
132
202
133
384
13701
2834
1138
6255
2854
4523
702
908
307
196
168
8509
9202
4334
407
5614
722
572
1431
489
492
371
310
258
235
3377
5634
4242
2595
5153
232
3426
549
675
1170
149
7462
574
755
1602
1358
4622
2075
277
148
1568
107
112
273
120
417
108
170
176
431
285
272
917
4067
791
1417
241
163
2034
104
124
146
218
287
259
206
424
176
226
164
478
461
245
233
1045
1000
7722
7504
1627
1130
552
14138
178
329
375
416
5471
561
246
187
112
404
123
2876
220
139
114
10909
1220
303
364
1481
369
1418
239
1692
3172
7756
13694
3933
185
166
144
617
778
2136
450
326
418
226
185
716
376
2450
243
281
172
465
455
226
178
7360
558
869
397
1791
5725
1638
484
177
251
495
5475
7037
1050
2679
450
753
1255
912
177
212
961
4198
1566
976
212
598
463
1284
142
159
115
166
1702
1262
1401
1610
352
202
316
5352
230
349
202
382
477
207
119
269
345
125
907
7230
1868
6931
3815
409
578
7749
9639
4025
1092
129
2211
4029
976
1350
1583
4899
973
1127
1132
1394
220
2159
1664
135
232
9330
2057
670
208
551
451
1042
1083
730
583
1160
11173
1946
208
550
106
356
649
148
364
167
318
460
820
363
1592
748
170
188
129
104
1488
7447
2109
1147
5657
128
1151
200
1412
3743
930
1118
692
927
931
203
418
415
778
268
184
126
105
1958
444
317
1229
3555
314
1480
5602
8987
7627
120
178
2920
677
6400
12735
609
867
503
900
138
8865
254
1913
416
125
137
2920
8986
136
10677
326
316
313
184
194
136
163
5591
710
4677
3226
3961
188
9493
102
9362
1175
1269
762
2057
3847
1890
108
697
476
723
7360
2667
2636
109
697
476
549
126
231
1798
2266
322
2477
718
1092
726
3312
1727
389
1881
2144
3107
161
335
559
660
1678
1990
753
2367
9634
2989
1472
1151
6060
9328
8931
1007
439
172
556
3990
584
9893
13775
117
230
119
1338
195
1478
334
4840
832
4644
2139
2690
16328
6407
4709
2667
13581
2010
3855
1311
6789
3618
259
110
9348
147
8202
706
5300
113
118
103
3454
3926
9152
1347
619
299
1920
8951
4682
403
3094
503
2617
719
5505
392
914
1170
326
348
564
3250
3145
14992
2493
1743
973
9484
8339
5787
3226
351
512
4817
2971
6757
2307
651
172
334
134
281
13932
180
160
520
5105
700
2974
561
5965
1419
8918
5165
4132
518
9389
124
1150
685
519
4152
191
1657
119
414
1339
12737
397
1515
415
122
162
3538
131
2562
2358
927
269
131
1184
1044
726
593
666
1200
1331
1069
7345
2025
6217
6151
689
131
2611
609
8104
700
5658
4051
1178
3323
5955
13595
3164
6013
755
380
1677
589
917
139
2751
148
9201
240
668
103
3220
745
1314
373
1232
363
350
8227
1146
365
350
1439
3400
8513
6401
1132
3510
591
923
2121
803
512
3191
3334
214
922
101
468
462
1068
729
594
2955
3334
220
1007
4300
5038
929
4305
2299
144
15013
342
2325
147
150
822
10452
6721
480
169
283
10469
9518
1923
660
1234
110
6979
1566
495
9524
495
2277
2234
630
675
12723
346
126
104
344
632
584
1740
1202
209
148
9464
209
12711
2359
9109
2650
3502
1439
351
361
1100
8103
313
351
365
1217
372
5458
1443
6571
343
2916
3960
649
186
129
667
622
2120
114
673
570
4232
3392
5356
201
636
4094
4809
1384
139
4698
4354
5015
7367
2808
1238
142
3238
158
109
108
5280
2562
3680
3271
1074
8208
10257
132
2340
6812
6637
769
465
490
9420
2182
1214
124
175
685
5885
222
178
127
175
685
906
1230
2960
4416
845
1261
2772
625
902
6824
271
6125
2386
345
169
668
106
243
429
177
491
5122
157
6474
424
1904
1002
694
135
1524
1498
8880
4729
770
583
168
277
103
165
167
244
108
314
109
665
401
688
3181
350
638
139
805
148
9604
1439
868
3294
9483
6170
1635
105
4266
6260
6189
9368
8676
3832
4189
105
9697
3913
256
125
228
9735
3808
204
1205
9116
770
106
175
505
156
8270
11772
5272
1727
112
847
197
282
100
174
671
493
444
1537
3978
134
6123
174
2129
9134
9028
129
1642
8372
5131
6858
2820
5427
109
4732
1466
853
154
133
477
6730
1181
2012
2058
8179
8892
943
537
6466
9382
6257
1153
783
131
4202
126
182
8968
4179
131
791
1183
282
1947
13896
300
582
197
107
8868
114
107
114
283
132
808
400
1572
171
1972
102
202
504
1066
184
4606
102
202
491
1066
174
162
5593
619
7830
878
279
309
763
5266
2323
1165
1511
634
439
448
131
153
1863
7247
1293
192
1074
8139
3757
180
3477
14171
5408
7818
1580
4691
1521
278
248
310
4469
1071
9858
9299
2663
112
340
1250
3126
932
504
823
377
3132
2296
1384
770
3240
6924
1909
7087
1626
638
13512
5269
654
7267
2263
719
138
709
800
142
796
4469
13709
5833
522
5831
3835
9664
303
1621
278
132
605
131
321
123
103
288
5342
3985
9822
675
1440
239
114
231
308
215
139
119
3422
1220
299
161
7126
3968
11044
1776
988
167
1918
474
227
705
502
136
130
760
2571
1008
429
2335
113
371
127
121
2643
242
1125
2194
1886
1218
6949
295
3418
443
1987
450
792
322
603
168
353
6649
467
860
667
534
100
1256
250
7293
295
1888
1369
4484
175
2025
120
2762
3699
9413
7854
5599
6617
8948
733
221
256
108
256
151
111
177
263
1791
2461
1787
5661
574
187
1421
493
317
290
2725
4625
7299
315
2201
235
312
420
428
7845
498
1765
9210
1118
274
2132
332
231
1244
163
1596
144
932
122
1118
344
2133
332
1298
163
1596
144
932
122
1117
233
122
2133
332
231
1244
163
1596
144
933
122
1118
344
2134
332
231
1244
9400
864
13991
524
206
14472
171
136
105
8345
115
8897
4047
3163
5022
171
227
5476
700
115
491
175
1121
134
3037
739
113
135
282
226
425
425
7426
121
3643
9113
716
7266
1383
1211
101
1095
315
622
742
367
124
219
1479
138
144
955
464
121
1378
1203
101
2032
742
367
698
4038
889
2066
584
5494
700
7052
1677
1145
1148
163
1363
7958
1280
2960
975
833
161
368
747
281
462
146
274
143
4323
2142
3413
14882
4781
3203
3197
3947
196
101
5615
111
420
251
154
280
286
228
229
121
2575
2561
3296
2616
1384
663
182
135
157
179
121
196
102
358
1360
2399
180
158
3819
5860
8759
1657
2510
1100
3074
1287
256
6178
2052
100
1874
1917
270
256
162
246
103
133
555
12693
410
333
104
128
166
325
4465
193
731
1826
4159
3708
1655
417
377
445
247
160
258
187
216
3544
324
209
247
160
262
187
216
1858
12269
7057
1447
1909
927
2552
1412
494
4152
121
2576
7381
869
950
2964
377
844
121
163
539
111
13824
228
4623
9134
132
1261
741
2380
3773
5280
1949
309
409
807
2477
308
405
807
2479
308
422
316
143
942
2088
217
358
400
461
466
132
234
335
224
160
1346
928
468
9251
647
281
146
117
114
333
1106
9140
198
2543
795
7368
497
3621
6193
172
137
6154
271
112
3514
1488
11749
3669
7292
1197
356
539
149
512
4693
355
317
6415
4226
4822
784
564
1319
261
156
263
4187
9041
7785
1870
240
270
695
234
476
3364
2586
234
264
881
291
556
1409
2583
13586
4912
313
2463
3026
929
5137
3254
3239
712
738
854
1250
6522
3543
659
1955
543
1516
4242
5875
1423
2311
325
166
565
4841
4017
810
942
2821
101
2180
2705
963
2774
5419
5743
2516
672
217
425
276
1110
5685
175
640
178
187
173
138
109
2273
3516
990
1140
1548
1363
6858
697
2112
2389
4501
13930
1945
11926
887
4067
1159
494
218
522
141
458
1434
308
150
102
177
274
327
14525
1445
350
364
1301
2880
342
115
102
156
4720
333
6649
1295
305
309
2370
270
162
1953
1600
513
463
216
881
102
230
1909
347
302
479
324
219
6234
2439
1380
333
243
136
1429
2318
162
239
104
689
368
1599
2003
9368
3006
269
105
104
662
125
1598
112
7407
656
9168
6798
659
101
895
208
1235
198
5234
1188
2146
850
4048
461
365
343
137
4168
426
299
378
220
385
235
172
1724
1347
1632
7114
8800
2200
1873
938
170
472
1777
3166
7603
3077
1183
334
609
141
3791
4505
151
308
7823
10645
1197
112
400
3249
6474
400
10572
3570
3354
193
6594
5302
358
763
1824
314
334
201
333
408
610
359
338
1038
11611
7478
7360
5566
194
1913
609
908
395
4037
415
152
354
225
232
569
676
2356
3748
391
460
182
5915
6624
481
6743
2127
555
203
1001
1636
7497
293
287
136
13634
487
712
411
7580
5844
1396
173
7163
1425
142
160
500
671
1269
517
103
209
640
5767
3196
135
6193
161
677
421
123
110
121
133
532
141
1300
2040
2624
7426
6053
1306
1867
129
12962
239
223
541
1006
335
152
8914
805
323
9451
1436
473
578
117
203
3439
1625
705
162
851
1116
244
1237
2433
932
156
1238
1926
297
10936
789
848
9230
1230
655
14383
344
516
308
154
175
879
102
714
1221
7396
843
4876
3291
670
1844
760
914
5261
403
108
125
244
167
1526
10308
7927
550
5396
700
7646
2010
6735
112
322
10172
7484
2246
831
892
1321
7024
5457
6031
139
1863
213
1996
1406
710
2047
676
691
297
450
1463
333
539
1130
8094
348
539
1155
384
289
2267
930
1023
135
565
141
1509
8933
10388
2547
421
141
2150
9549
2244
756
481
1427
100
521
556
1073
280
140
2028
494
163
150
119
1073
460
281
101
139
2000
516
119
149
117
108
127
201
457
279
160
423
1260
1360
338
462
179
111
151
210
109
103
109
365
141
113
1819
385
128
437
298
2807
1150
13721
2741
180
1194
480
4256
1859
1590
1718
993
1764
321
237
547
141
175
1750
390
403
472
353
1402
168
1132
332
3123
123
944
122
852
266
4226
541
938
3650
953
1895
10528
176
237
141
174
175
1600
13640
391
384
476
434
159
105
213
123
177
522
124
1199
447
210
524
3311
1225
213
442
147
620
392
153
1503
118
2514
1011
294
331
333
471
425
435
603
585
336
829
1530
2140
500
104
107
877
335
173
4793
268
154
131
378
1076
445
1096
242
251
181
107
123
102
289
1046
552
2994
2004
122
291
643
1542
10930
171
1353
330
299
333
1718
423
427
262
377
123
291
3236
427
262
377
123
291
1658
1259
2100
1358
330
333
2324
2630
5898
3613
8643
700
5335
492
822
142
290
531
2417
610
4590
375
2015
3660
217
533
4543
1697
169
611
3096
2618
169
612
549
1069
1154
189
163
788
618
207
109
312
1351
114
3770
7320
3754
1143
3725
1030
2272
1304
1165
412
233
11717
1777
3698
211
762
3060
214
471
3038
2525
1055
3046
11191
750
9459
2706
7396
2770
1030
430
1851
522
366
312
372
487
421
289
253
112
560
2042
1405
3779
467
278
177
121
1919
147
273
794
1136
1614
1469
145
241
725
9683
3703
418
1566
1172
2006
1864
553
5920
553
258
875
3067
2563
715
354
108
117
502
6193
129
2588
487
962
1625
9346
3390
422
216
131
368
3603
634
427
1046
405
348
1443
1736
179
2167
141
174
103
272
211
643
282
262
6903
1697
453
113
5572
700
8025
3987
442
1033
9294
962
404
124
9593
1978
120
232
292
470
273
511
410
967
433
863
532
503
930
171
127
180
153
127
362
5330
930
171
127
218
180
153
127
362
1613
112
3229
8909
2996
875
1368
9725
15396
117
488
350
1190
360
122
164
299
360
138
3391
9509
288
100
101
123
804
4600
2902
272
9411
272
863
4452
6667
654
1352
7770
3781
4044
106
2081
1228
309
1801
8917
1016
304
9458
505
1266
200
1651
13640
3754
6143
631
14445
207
157
420
211
5943
555
119
550
2084
2648
7678
5223
6879
1314
178
559
136
3029
5427
3951
9646
751
111
519
276
132
349
1209
137
385
201
259
204
248
247
260
212
248
262
244
248
227
262
257
142
1234
1928
1062
326
174
257
472
3201
1063
324
172
257
296
5796
137
3904
519
2789
1343
1366
949
8777
561
443
14209
187
219
242
153
678
642
162
118
424
479
646
203
5430
11002
173
651
3512
999
4129
8497
2241
4335
13944
4954
7404
939
451
5147
15560
1872
2859
8173
2392
7381
3516
6940
7364
1957
1321
975
8954
132
12784
493
573
7226
2112
452
3877
452
1572
1170
107
102
235
297
204
176
299
552
554
198
515
4141
838
468
160
229
536
434
701
169
1471
2694
279
355
563
212
137
270
711
1489
2546
1147
791
3781
2295
4694
328
341
4586
949
1656
945
268
217
365
4413
945
268
216
1782
136
101
250
483
1915
1705
241
230
5096
7150
295
526
299
186
650
1476
1917
438
2255
13283
159
136
715
1649
3808
416
1196
491
1629
344
162
266
2207
136
196
162
111
248
213
2445
2495
276
182
409
112
345
3942
178
11747
8777
8928
133
1777
208
252
927
151
1569
793
7477
167
1055
1061
859
3624
2162
7060
555
435
161
510
332
338
1264
8656
1921
131
271
8989
1141
135
417
356
393
307
326
131
186
2910
130
876
779
408
217
854
5144
713
332
7918
3591
14771
5955
2679
567
4633
184
1320
12622
469
1964
443
4367
2317
524
268
229
485
1419
644
317
200
450
403
119
799
3645
564
119
842
446
1408
615
177
148
872
214
149
690
500
176
4214
3815
1023
866
258
256
470
566
476
843
563
393
328
285
385
194
2932
182
5181
13714
7194
275
11522
3994
667
1008
353
2160
2492
8887
882
15569
8581
995
3379
8731
1418
391
940
175
104
352
108
7293
341
3003
2561
6084
3922
5165
1361
497
4925
3435
1780
239
570
117
2837
159
201
936
201
1164
1368
1365
459
3718
2853
173
1434
263
178
414
984
144
2960
7301
5675
3263
4647
457
702
307
424
452
3722
452
2107
577
952
467
4625
246
1061
976
353
1478
114
9423
1172
2975
172
549
7087
7444
4508
435
346
147
178
125
734
129
112
2188
194
177
478
430
347
148
179
735
129
152
117
1658
2194
1411
5389
115
341
1238
8843
935
2958
3490
7173
5406
1895
1384
3788
1241
131
8331
223
1760
3532
160
4377
1828
1522
720
675
604
121
323
12390
1582
211
3488
228
107
5702
9528
3728
2154
11798
9242
2953
380
9459
4146
1785
174
114
187
383
844
6809
353
1630
106
1547
525
662
113
343
122
190
226
104
107
252
274
9105
5182
1891
704
380
8890
403
120
2416
781
447
272
516
319
958
3164
471
322
958
1941
3425
683
213
274
134
101
178
606
6372
4387
3120
202
1210
7368
2448
1639
1204
2371
9119
639
279
498
1925
1479
556
107
519
118
1129
695
544
2119
2688
1144
3662
4846
122
8895
969
1961
1951
3047
1380
7645
4479
5000
621
1546
536
719
454
273
567
9595
1301
6646
4143
146
12790
2625
4137
3314
2544
1023
185
109
790
962
906
539
104
321
9259
6554
8944
2286
4176
936
207
3059
5799
124
1058
164
239
716
5503
262
403
1335
250
227
204
465
448
533
178
177
906
734
753
9305
1032
393
564
14569
106
193
606
118
149
218
213
199
1859
521
2076
199
211
187
213
129
243
307
274
5124
1392
3375
1708
1276
8582
7206
293
629
159
1329
164
705
183
614
117
198
149
907
3165
4332
3349
6970
1007
255
690
172
7057
11229
4035
172
852
107
2173
666
271
135
9047
331
772
416
2056
8977
116
2851
1274
1106
419
239
1577
3053
1885
689
178
205
113
137
524
4452
7528
203
2114
851
543
150
137
154
197
208
14010
13882
126
355
9080
131
11681
6611
2225
1669
219
6152
610
4969
487
219
5786
119
531
522
9829
3934
5859
3557
5750
3581
655
706
381
556
429
9456
1443
9101
1179
590
9476
3519
8349
608
194
167
158
263
130
450
3117
134
1146
174
495
2001
9442
749
4434
521
1505
4203
9528
1909
3262
5298
343
220
439
834
169
187
213
4722
347
6720
5554
222
3842
4077
4084
490
9264
2932
169
3756
182
9579
496
4345
1206
171
290
831
2758
599
1615
7802
1414
9621
668
14079
1361
2570
5508
8484
4679
1728
13756
7746
590
309
9111
2079
151
206
198
128
14522
123
212
282
142
107
243
102
7505
7260
9355
6433
389
9556
1646
223
3138
2755
4317
416
476
1855
1054
169
603
5951
1054
169
600
4350
282
6082
4269
1779
847
700
1013
7391
6870
1415
235
598
2519
5039
372
439
1105
521
334
8186
1093
856
1153
516
316
1453
317
1827
713
489
5278
367
4777
8374
13705
344
5871
3116
3351
4401
1795
866
358
962
260
137
107
302
874
1370
319
106
666
2100
2035
571
13806
1992
10596
479
4437
2655
712
145
826
8249
2959
209
1100
5428
1140
214
121
6081
2994
4158
1908
1265
5592
390
1147
399
335
8124
1129
394
335
1456
3904
4131
4975
1348
1628
1456
987
6649
8963
214
143
494
288
113
103
4469
234
1964
1330
207
238
1352
605
7058
2335
3768
100
568
568
676
623
4181
860
6759
2304
154
10359
1168
354
12074
1515
376
9216
323
473
640
223
424
136
1120
2913
7311
4899
3193
212
292
459
583
216
3287
7811
527
1755
563
689
2125
993
233
2743
7368
3072
185
302
407
147
746
135
2453
1295
302
407
270
784
543
1921
988
1880
1533
460
391
359
4076
393
4078
392
2819
134
889
946
1069
314
323
1543
625
612
627
1127
139
487
283
886
424
541
226
134
3989
1453
4882
263
399
138
112
4340
124
275
1308
2097
7495
7020
1584
1271
1726
2326
2215
538
245
312
758
2151
11136
2048
537
244
270
1032
224
123
254
1807
5422
703
8272
611
3079
256
371
118
1652
4598
185
6189
1429
486
239
486
484
272
103
302
589
101
2846
1955
7469
973
1382
9545
2024
7328
381
525
1292
654
249
4492
643
240
105
322
129
2214
4547
1379
552
14599
6404
5254
5820
8822
1868
1772
471
575
1321
211
13776
211
7265
9251
4638
1417
507
363
256
230
3269
8911
7462
370
292
165
257
959
841
1081
471
219
229
180
145
213
286
374
198
169
157
9797
1274
3499
5551
1742
4674
253
517
124
997
1317
173
683
516
14941
2998
4295
1271
2361
2372
3346
3023
1967
1362
1269
732
308
150
1155
285
517
4321
8936
2403
1422
981
190
381
482
1336
722
1955
714
2797
224
2402
9645
292
336
330
482
133
315
307
172
202
694
137
1360
442
944
325
125
592
252
470
824
378
5898
385
326
223
6928
452
1673
3736
205
350
312
708
534
513
512
718
532
714
534
672
2641
11607
4250
311
1884
5374
2484
3949
1648
637
11673
101
180
227
3734
319
1037
231
1336
172
209
127
140
166
386
3059
898
120
568
586
224
1002
104
1071
727
2084
2615
460
608
6908
699
684
9023
1232
115
5256
2728
9416
9017
5622
4237
726
1746
394
1444
180
425
204
1560
576
1720
567
528
534
102
325
277
1808
174
131
258
121
181
440
171
127
4456
750
185
161
250
1570
214
114
895
487
197
469
141
441
383
134
143
2805
9311
2433
428
5015
7209
4559
670
533
823
12781
12144
1744
3050
521
501
1446
1910
118
157
1239
1031
7792
9526
970
419
1064
1865
536
1382
1717
332
388
1112
396
9434
1053
1869
5061
313
1543
1512
211
1383
658
247
250
141
211
1713
842
4672
1227
172
7693
3110
3588
788
758
169
199
253
238
155
407
1624
128
2226
238
9580
125
386
141
108
4157
725
1229
142
162
232
1068
2166
184
426
241
305
256
182
3930
184
426
241
305
256
182
444
6487
5637
3218
1628
413
442
108
4145
162
310
310
4636
310
1280
3906
8983
1165
12609
4304
498
12837
3174
2019
6879
2526
3681
4371
247
3489
9304
6140
8932
4014
143
1201
498
182
1148
303
271
6224
471
496
100
632
146
2534
1227
154
3747
630
145
1644
1163
327
130
2220
6897
1901
131
3111
154
201
153
282
256
1111
2387
1020
131
3403
1111
1926
1770
1559
105
150
9007
126
917
130
1019
7674
933
3320
124
184
271
141
108
934
2475
119
1709
420
311
11372
107
1699
110
209
193
281
400
2655
3790
5375
8825
5480
1662
5780
7190
3499
2872
7344
8904
2901
7494
412
406
254
1105
568
878
399
447
536
692
562
353
467
574
380
6110
812
119
9577
275
252
439
13484
212
100
8149
133
964
855
3245
6718
448
132
605
1399
108
3674
3246
702
9204
405
8599
2469
146
352
156
180
247
149
304
210
250
986
595
3893
149
183
3170
1317
408
2854
5373
964
220
172
4802
3739
477
6143
1730
137
454
1709
11305
2469
4289
457
6683
6378
2493
705
374
685
1302
330
1652
161
251
105
390
284
234
307
1645
141
9249
131
4826
9403
6647
3960
11436
3377
10356
418
11450
1843
1340
125
9316
201
2380
475
4848
12782
4486
1180
199
3117
9029
6341
453
1273
643
633
111
236
3606
9108
5320
115
1203
6079
5418
534
4888
270
160
187
313
4168
342
306
12763
3696
2912
565
1069
238
125
10092
277
925
130
259
135
214
103
120
6441
1237
199
103
268
154
292
176
127
552
724
352
2337
371
732
9153
371
747
176
2775
5010
4473
130
259
135
214
103
120
3663
1304
1237
202
307
154
462
176
127
552
717
2627
325
622
9133
531
563
179
587
689
7869
1421
5007
7258
4983
188
358
626
559
201
279
353
184
119
148
257
2076
122
8990
977
267
272
709
8203
1295
480
1783
8947
2606
1028
5054
182
7524
648
534
114
134
121
937
1156
15136
7708
5277
3162
1770
201
559
468
149
3533
201
356
468
149
419
1530
7421
4990
7276
352
3842
5008
948
1055
1301
336
7107
2067
7199
1436
1209
4117
1675
294
299
229
248
177
117
1173
1959
2712
4359
9496
3518
3690
2838
774
186
675
171
345
4348
1388
3011
217
2038
445
299
331
2097
11647
2678
5927
1986
394
555
2023
185
5032
1130
649
156
704
2191
705
111
1402
8186
1096
2565
132
147
9594
9520
1373
6063
3340
983
6113
1466
263
213
442
277
1147
1046
1026
130
103
4458
902
257
167
355
216
590
1050
1505
361
130
126
1133
298
715
5588
551
474
139
112
2533
191
8901
1027
154
3659
151
474
139
112
2031
118
292
182
164
222
373
772
959
1131
924
1389
1202
6423
5118
362
3018
2570
3740
955
3697
955
3741
955
8270
547
304
549
1195
2372
5405
381
1141
116
276
443
181
278
340
187
2138
946
1662
200
8188
955
1171
705
209
1471
1184
143
115
5887
3878
1981
7564
142
129
115
8062
3788
133
184
355
443
233
160
105
466
225
272
2636
1051
161
2527
336
119
1114
866
7074
696
5244
2964
550
680
1161
518
3627
1561
479
6501
101
4088
2261
5014
143
196
189
139
2117
847
137
1120
3584
3129
5717
379
3636
372
180
119
2749
508
4611
114
294
9505
391
628
290
2078
154
3557
184
189
354
118
1012
7287
4977
630
511
156
954
9260
2715
450
995
607
888
622
1071
4882
3644
5374
1454
889
710
1470
142
481
2726
1703
132
422
490
142
458
385
165
110
5693
2033
844
184
423
3657
154
1013
2533
261
781
313
497
1895
232
294
4724
294
891
1546
145
8849
9002
2490
1372
8933
888
219
1238
710
3575
8926
107
1675
4455
962
2263
100
1219
107
221
678
160
275
117
463
2187
145
1139
184
489
963
5713
2511
1809
15552
8557
4336
216
898
9436
9566
3208
354
352
1536
3158
6222
1723
465
4684
8658
430
3395
6195
1420
240
288
560
121
3442
504
3638
3732
1955
2615
1717
8601
4916
8898
7615
2136
4606
3953
13706
192
1687
6385
165
876
248
210
790
443
675
1503
5283
702
645
7526
3659
699
5960
1205
6404
1207
354
320
481
140
486
267
5064
319
481
140
101
498
2859
5551
3188
8911
734
490
1385
1019
8665
9532
3725
5369
121
8998
104
3442
6135
13426
980
313
139
9377
454
9070
3990
10051
3041
1891
340
121
453
443
182
170
206
3554
117
255
2305
9401
5831
1309
256
473
191
779
2971
1953
398
1596
607
121
436
6477
3109
100
459
11345
162
550
365
183
177
224
2183
2449
876
104
116
212
116
708
256
583
909
127
731
277
1578
1889
2747
10684
5545
2716
840
1329
103
294
346
2975
2472
9558
5739
880
2418
186
899
1122
297
1273
423
154
248
184
3913
8951
673
1889
457
1001
418
961
4298
457
134
369
137
128
1462
247
152
1852
403
276
1074
1454
7140
2349
592
1185
1515
10445
1640
216
581
8925
8925
7437
1744
615
971
2231
1056
1355
4701
9572
337
750
648
2641
491
2244
1117
619
582
486
2698
132
435
274
789
443
1044
9248
123
914
1306
119
158
2075
347
579
111
1159
634
315
106
119
158
289
229
1104
1175
126
237
391
427
507
405
4272
3679
344
8042
907
347
580
111
201
955
156
1114
1869
1329
453
1367
404
5829
620
1123
163
158
301
1123
163
1651
471
1162
869
131
1947
1244
1439
708
173
241
2899
7719
8455
327
358
178
116
517
260
161
3527
227
1697
833
6932
6082
914
8807
6265
8796
670
952
174
3600
1080
801
8180
10409
12502
4053
4340
9579
1247
198
149
421
3074
433
1049
2642
5759
340
503
181
675
308
8177
752
4694
987
9154
5246
300
124
6873
4563
6137
2657
483
1936
665
5469
270
12814
240
5576
241
1035
134
232
154
292
2426
3730
657
155
391
111
113
594
9168
897
231
103
227
1066
265
729
3541
9514
747
1959
209
131
557
375
146
121
243
1441
185
5741
5850
9447
8663
2506
335
588
2051
6885
255
666
169
321
3078
134
1147
182
493
446
189
271
1264
134
206
4076
508
218
249
465
133
799
671
134
7290
4966
247
446
156
924
5231
134
783
109
395
544
1045
296
236
152
156
386
3331
2789
1302
170
716
5966
1113
176
301
307
151
684
2704
682
119
248
175
299
305
151
684
2189
6445
2946
521
647
1140
107
521
1975
1412
218
830
1692
583
1576
266
180
302
897
140
545
217
2901
2160
180
890
140
545
217
2341
1302
369
131
438
7362
873
646
1691
1134
3260
2281
2515
4102
1754
115
103
151
131
172
461
1553
4841
5666
229
1244
1784
6835
849
467
414
632
394
229
1245
1354
6713
1183
4202
1396
873
865
481
600
452
212
464
1032
627
1437
1100
627
1042
126
319
328
2050
353
298
9341
1173
568
614
479
408
289
13922
252
299
150
334
518
2111
262
189
292
450
1227
1501
192
132
2224
939
4765
13823
2759
8222
1355
188
292
451
1434
7118
9000
1824
114
145
1211
127
3085
276
284
279
330
1577
520
2236
897
761
9447
228
2142
184
128
193
398
257
879
788
2695
1136
301
151
605
254
182
148
1277
5318
13980
770
1373
118
445
212
931
127
186
542
2943
1053
1504
1733
533
2542
2067
1163
207
6748
1163
1174
7372
1545
488
687
552
420
2637
505
687
426
1588
707
182
519
135
901
823
3560
8921
5201
13614
108
356
945
3541
2086
3071
13673
1820
948
7530
115
123
107
549
11746
8470
615
286
705
2297
134
2217
6914
2033
1480
8901
672
3771
6849
5250
4549
9001
574
8329
1361
5712
3987
1155
4421
111
909
702
2472
542
9057
941
6489
1170
5253
2862
209
201
282
154
214
416
2977
119
1146
171
491
120
123
107
9591
379
512
300
3037
2393
1574
1614
1056
5640
1757
121
3924
234
1033
151
1664
554
9193
1833
5307
8749
2773
391
3536
1397
704
9211
542
1713
238
1162
366
103
712
9063
427
491
1525
653
410
2822
405
2550
799
865
7291
3525
8896
2268
1211
1290
6965
385
567
7006
344
2291
1195
2196
6164
478
224
5800
1074
8052
1317
6852
103
176
253
289
198
420
1945
9086
360
693
247
4133
8920
2721
6510
9422
355
9366
1424
5430
1962
127
187
6541
7413
776
2116
9277
403
1570
1579
9409
2620
2455
1635
1681
13749
1101
698
8295
10067
1067
120
2931
1888
120
133
176
5435
480
178
390
121
119
453
5464
3679
299
6190
15016
2736
1324
615
1495
9055
1284
2147
206
1124
639
2439
615
170
148
891
160
2929
8143
243
2571
1813
4000
9738
4922
236
1167
805
945
8161
1304
209
100
205
239
157
126
447
452
14262
2373
2662
9505
2695
101
1730
337
291
164
145
187
982
323
920
13373
9378
192
2788
3484
105
396
8776
6070
1440
4768
430
108
136
108
204
311
277
176
253
486
203
1321
2221
362
203
1914
1583
3726
1275
5956
1702
2276
815
3080
5774
159
2889
2576
5182
700
8217
1420
2252
7228
335
459
168
317
627
214
456
213
508
156
125
1765
13135
117
433
6494
359
354
4734
186
6120
916
130
195
251
2907
5010
1113
195
251
3900
9739
137
1887
415
131
2161
363
366
772
147
196
450
1404
2664
256
999
1208
1131
448
119
929
224
224
876
621
199
845
351
204
282
212
384
293
527
1901
1098
545
156
194
2755
1098
469
3617
9532
774
615
205
6681
2430
199
515
861
4218
2186
107
294
670
464
3768
172
269
418
462
438
4897
858
1422
799
2155
859
2602
245
113
1560
100
141
222
143
366
139
111
427
269
306
2184
1604
287
9257
907
1595
456
466
1058
1527
345
409
400
177
1040
291
754
624
1509
1220
1652
1314
5352
8914
541
9167
3055
1519
141
111
866
340
252
3306
141
111
866
340
319
283
196
3292
4505
1999
2429
301
1439
450
363
130
251
128
3643
135
1026
1891
450
363
181
251
128
508
1206
1860
809
376
181
3574
154
3516
809
375
439
5605
14878
2813
527
206
309
134
1447
216
1074
187
2752
397
143
550
222
208
118
112
758
153
187
1883
3287
121
778
309
345
909
2633
5823
969
1207
349
181
13923
410
1813
307
748
131
4221
392
676
883
218
178
828
314
6295
452
143
1422
229
128
361
207
607
3559
118
14060
626
6791
959
109
208
1419
1121
1106
1296
1401
876
4633
1456
8501
651
8864
826
1471
1394
1548
503
2031
9129
2173
136
160
213
113
412
103
8812
230
261
1078
299
3542
471
983
514
174
2349
771
983
1862
6939
1455
333
532
1176
394
2984
6458
9076
3208
3645
3762
3018
6093
3316
1020
141
5027
271
997
2841
262
437
148
608
1999
370
119
300
1651
1318
2403
13698
3687
108
7612
100
267
528
583
2894
2916
9189
3264
1428
8989
465
1537
594
740
10438
2374
209
1292
1773
1815
220
173
116
380
337
283
108
1574
9267
2052
3523
443
230
589
145
2109
115
5047
7532
164
279
148
117
7364
1531
1264
541
231
1143
862
479
148
301
690
254
3228
478
148
301
690
254
2059
8355
811
10771
3671
2983
5320
1067
7537
1830
134
1153
1604
235
517
267
192
230
185
157
202
1905
6794
1920
684
469
3713
684
125
330
728
8838
5347
162
485
841
893
5632
4191
9200
4752
3380
886
1085
1161
3058
2182
931
7912
6709
383
9159
399
1340
2711
705
1277
5122
9008
4140
1267
2621
6565
1409
1265
934
416
6947
123
948
1246
2333
266
144
225
3859
9744
207
1440
3192
1392
11962
7726
704
1258
8349
2778
208
644
200
197
227
8989
4047
875
309
935
885
224
102
295
1707
3821
5568
344
1096
109
309
433
3091
1846
1076
359
5212
7340
2264
1330
452
5497
8982
3564
660
5429
11839
4128
8920
6032
9466
9405
5432
102
221
755
742
9473
4438
8864
889
6839
296
432
213
140
209
194
169
185
4592
123
460
1326
212
1076
152
338
1457
129
593
1631
4263
1342
295
242
161
234
103
1054
1126
7977
306
1895
254
1730
257
1431
209
208
222
126
4034
8394
117
520
7318
622
1419
2175
893
5025
9184
494
2659
1434
465
126
483
276
154
630
1218
9743
3899
302
219
128
219
229
356
440
187
226
488
370
812
1213
2308
640
4462
3526
6211
1293
345
224
204
211
158
161
569
229
356
440
186
2884
449
655
407
4247
906
206
7554
1515
893
295
520
679
1959
891
628
1521
1809
169
9773
174
696
1910
283
627
490
3557
137
1214
1937
491
283
627
490
250
3521
7340
5087
3304
2975
5123
2307
4864
1548
787
177
309
1051
280
1007
5839
3399
1934
1467
313
309
423
258
114
159
713
4718
347
2973
193
475
611
104
281
112
2137
1014
154
3335
474
611
281
112
1662
3489
335
298
540
579
226
317
106
357
181
3834
697
930
143
294
153
333
296
516
579
226
317
106
357
181
3875
697
929
143
294
153
334
297
540
579
517
106
357
178
181
152
175
154
9334
203
133
199
5086
2150
288
1450
246
252
214
2623
4956
2166
1323
5373
1380
107
178
305
9428
1934
107
303
3219
14853
2327
3879
206
404
133
103
210
1298
1361
132
4160
578
8303
617
3316
2357
667
6338
455
309
217
127
1298
293
7449
768
525
298
2420
1477
1412
406
264
2420
9471
593
162
1594
917
146
1426
403
264
2998
162
1404
12421
6992
8901
3162
6648
739
1705
10827
9072
8151
1440
349
708
1087
8156
349
712
1085
437
349
6958
1619
345
1459
625
455
309
217
1438
1053
529
148
654
196
4995
1388
1503
1618
343
1458
611
456
309
217
1401
1055
528
149
654
195
4992
11516
301
421
379
187
134
159
123
272
1928
8728
7183
2722
744
1401
111
970
834
3141
146
908
1590
111
970
833
3139
658
4641
283
11640
768
1014
1209
1111
639
2294
2292
830
3379
3575
2495
1315
220
1591
935
140
3575
2494
1305
220
1402
6034
4127
2245
568
791
3687
14458
173
1041
1496
477
1431
325
739
206
13827
6098
1248
3235
176
4853
1674
3060
3173
221
1155
5032
1152
2125
2407
170
2957
1275
2062
8477
1354
1179
4175
131
797
1200
8764
5455
3529
8956
3748
9301
884
333
5745
9525
3243
707
7354
1392
469
152
7373
2586
6053
1185
3039
146
1023
1132
7375
7935
9068
6517
237
130
1248
450
390
3564
1565
1067
8068
1092
319
8820
9580
1019
1974
220
198
587
210
143
784
10302
5417
7403
1497
138
820
1853
2039
278
137
180
449
308
306
270
3261
278
137
180
449
307
304
5653
348
1364
12944
4717
16953
1195
4148
118
517
1674
10055
2474
3983
1403
5388
1773
179
124
520
189
7387
300
181
292
712
131
1886
2242
1434
1659
435
138
335
6942
166
102
169
256
2749
435
138
333
213
103
176
7711
6961
1229
587
5434
650
5109
9430
2382
1751
3659
1765
215
3765
9141
3525
3481
186
133
4137
249
1468
700
5182
4510
2832
2620
399
218
158
690
1072
3096
532
690
1072
842
6048
11693
5347
4877
2099
110
7410
408
1382
9607
334
3162
840
1984
3557
9375
7973
309
348
6934
1306
546
250
315
129
13832
1042
295
277
127
102
175
181
1482
570
1269
7612
5233
4178
8958
4311
948
218
115
127
1817
2936
931
273
207
255
894
397
238
2018
207
455
808
397
238
1491
105
8920
2300
1094
2014
1990
159
3092
1094
665
932
3229
1822
7384
3031
178
1982
5392
2725
8904
14017
542
7503
3545
9474
7447
2241
1187
9361
1875
3939
1542
2585
630
376
668
3145
428
632
375
668
2231
3750
1912
5088
1602
944
1326
8813
1368
1793
5618
7249
282
168
8270
699
537
1561
6617
5620
1200
1995
127
1415
7129
1105
2339
373
2504
4046
9826
4447
928
2246
596
999
184
217
4378
1402
704
1355
479
1358
157
1319
124
927
124
2602
631
2941
104
223
14955
754
1640
362
1945
663
4022
1595
125
103
100
221
860
521
1219
15405
135
9522
154
3312
4378
6756
5178
5412
363
441
513
3734
146
405
420
161
522
234
140
106
119
1643
432
221
486
213
560
237
1142
450
631
1177
167
115
147
1041
152
339
5653
1646
154
102
155
773
210
2854
233
154
102
155
950
1656
372
2325
833
377
6073
1037
829
894
1843
2397
6843
3401
7761
3091
3248
754
8110
705
5625
3198
14263
582
161
7385
3172
370
259
3313
2282
14961
5058
4563
2297
2220
118
724
107
378
5388
110
391
294
465
148
112
360
539
327
355
5069
9254
1339
9403
2857
1026
13586
3508
2329
3884
667
1438
1184
414
3869
2809
588
1341
1503
699
3911
420
1331
8031
1598
132
1665
549
4336
1693
302
451
627
1184
127
116
810
1008
176
262
168
2018
5817
9566
3599
1827
9843
2236
122
179
106
117
453
5787
122
233
117
453
558
1661
818
104
5468
242
818
104
510
5121
2948
8410
8205
701
5232
2978
4539
3514
11366
4628
248
167
2973
5677
3992
1684
1822
4818
1885
5391
1255
108
4822
13772
1098
487
236
121
423
127
11860
9487
118
190
1887
300
299
169
315
264
377
140
6035
7647
195
225
8955
199
310
6248
701
5369
3060
8583
8911
216
5444
6039
14133
9506
772
7766
836
636
11647
3676
11576
5752
2035
820
6951
4404
1436
228
127
138
455
192
192
371
324
324
420
196
1073
2230
324
324
396
118
189
196
1073
841
234
653
9537
108
4942
9456
1288
202
6588
1515
495
221
423
2388
1021
2577
3695
459
394
116
617
115
3663
392
116
730
240
1908
10176
1314
500
309
235
192
262
1888
4218
2454
1938
209
969
1788
2310
126
250
1965
4006
5392
8679
4563
2909
4757
356
359
6572
786
7309
1163
2126
13697
290
565
652
8606
821
3603
153
3500
570
119
400
165
141
1531
4851
366
564
603
231
696
2152
1858
387
322
1352
573
635
490
457
114
117
124
1313
688
1511
189
4573
8684
1022
3071
1301
329
278
251
239
443
166
404
140
323
125
355
101
106
1073
11740
1287
680
4726
351
353
15415
270
2726
1993
1155
222
4241
9784
1095
5214
142
1059
1449
315
521
1150
8159
315
521
1089
492
13144
9019
381
1320
1570
166
394
132
121
4121
516
4789
363
363
6491
1758
6858
6050
3305
2227
6921
1059
5877
2204
1480
287
1149
3685
287
1151
3412
1812
1329
121
399
4455
11360
169
615
4748
3386
4473
1036
532
358
206
291
9530
2580
6238
171
350
164
1954
169
2316
2458
12793
9576
2779
2676
2561
7895
265
373
3799
6277
2011
823
243
557
5677
834
245
549
278
1014
1688
888
537
362
216
4115
9408
4357
452
132
1426
674
5869
1400
7823
366
730
474
9522
1465
2570
1816
172
155
103
193
123
223
474
4876
1333
208
202
103
164
1466
1387
4948
9000
3894
1312
1037
124
224
151
515
413
3118
1913
271
769
924
2252
1958
156
109
231
267
129
451
159
165
7652
13635
1044
4553
5042
1582
1234
5301
367
1000
108
303
1080
2446
3753
334
8187
923
744
2781
333
204
121
426
273
191
507
393
229
580
1419
8915
561
957
304
377
116
828
8263
634
525
237
114
499
1373
8697
332
462
224
315
424
153
147
6413
13629
305
1078
724
2880
198
116
142
229
295
501
5827
198
116
142
996
501
2569
1646
126
298
787
487
219
334
3596
154
3305
126
734
486
218
453
1798
6929
2655
3659
475
4484
551
9128
540
4506
302
286
12379
14797
1453
334
407
1041
8140
334
407
1043
448
305
127
111
1310
2641
119
149
9890
2082
9414
1279
9455
740
1431
172
13441
2822
4703
341
341
6482
6075
1939
2857
5054
5661
1310
304
7734
2602
3269
1155
3437
131
188
113
136
116
131
188
131
188
110
110
5839
8918
7027
1377
3763
8912
4679
4124
5162
552
172
243
491
4014
4487
450
438
1112
6055
1126
142
494
449
101
118
7693
15021
5813
896
6770
4502
2447
1149
4215
1615
1213
809
2128
1237
2319
216
187
199
189
460
104
163
495
3721
360
617
104
152
495
3937
188
197
311
129
664
184
104
163
495
1534
2779
8937
11062
8854
552
1071
123
134
1131
1358
836
552
1071
123
134
1131
868
894
100
282
264
1222
6752
1553
2110
1568
7510
1930
4659
128
296
246
146
351
112
109
1965
2587
3983
9411
7638
1146
268
132
115
4788
203
115
1061
646
610
104
104
403
140
715
9024
668
1408
11148
633
4351
2804
9199
1904
4607
351
1929
7417
4346
176
2998
3608
1473
1397
919
2946
519
144
435
15084
1139
558
1938
455
680
1166
129
522
458
311
311
276
3265
110
9132
116
228
338
107
120
196
15177
143
109
1244
2710
2664
6712
2806
9723
2140
213
8943
2017
7373
666
367
1165
567
312
1485
2489
8918
749
13689
662
1273
9702
9432
2367
4460
2145
252
464
357
1182
366
1069
390
350
8096
1089
390
350
1438
4209
252
445
108
1969
7795
1537
453
126
1352
2436
783
5050
435
876
3958
3926
783
898
7860
116
676
4794
205
124
763
106
3985
2834
445
3129
394
2689
359
11864
8579
7082
6030
158
5673
3389
8383
1598
243
110
6500
919
6582
540
1481
264
514
5701
264
514
589
2637
2972
207
618
854
5768
2955
8001
2606
1643
1580
7455
2951
7478
1897
1432
6197
3746
2674
1030
1483
5307
13536
9754
1505
204
184
137
2401
1862
680
644
384
11009
233
115
282
405
801
6621
850
2681
135
8943
7131
9367
501
353
256
787
184
201
110
1211
2005
539
7386
935
295
230
217
939
833
1225
7543
6202
2125
931
1222
8714
1328
1561
1624
3071
601
170
568
570
1996
12224
2268
603
169
178
1338
5055
3350
213
5767
3501
6842
582
3143
3812
1031
2059
2995
299
444
2526
495
616
810
2130
919
654
8834
704
2413
9430
871
193
596
353
1135
2893
2045
1753
361
685
1794
6012
257
713
497
380
569
233
560
303
237
150
2563
750
112
307
673
785
576
851
797
144
107
291
381
852
280
1908
406
8950
109
384
1887
103
327
159
1488
606
101
100
1159
862
168
322
242
169
2355
7481
1805
565
133
215
244
145
246
224
6449
12756
2115
328
598
193
120
3144
328
648
173
120
1754
118
367
2403
9466
6007
774
3548
5193
705
8368
2081
2929
1738
9482
2800
2849
14975
3918
1885
492
1254
302
522
5220
1250
336
317
1870
3204
4378
1012
9333
279
105
105
5364
9679
3933
5692
1273
2827
9877
914
2968
824
2156
6227
2465
11527
100
116
378
2348
101
2102
166
156
197
129
116
181
228
239
380
2542
415
5865
2825
1523
6221
179
226
177
983
12853
207
172
3892
4851
3620
1809
1916
408
220
3748
154
3574
182
165
462
605
353
9589
1525
1387
1176
6307
843
825
4137
1590
1542
4230
233
1349
184
247
122
114
230
185
1216
2125
875
6639
477
112
4253
270
1929
1002
1433
521
238
404
1187
115
521
238
404
1190
521
7500
4943
4692
4464
873
481
6884
7310
177
326
152
3917
5560
5648
1517
508
519
299
133
201
2951
267
517
396
174
8203
150
124
2048
9453
7203
123
133
229
208
112
3633
668
728
239
404
1187
124
709
2253
3247
1041
9496
485
12746
6501
389
200
1265
1737
133
6579
483
12746
6505
391
200
1273
1754
1551
5203
3129
8829
1103
542
9981
1275
4346
2169
1883
3285
2363
13705
4219
9457
6959
4297
3576
308
796
346
300
589
6153
6365
4701
357
2205
2523
2712
3156
962
5795
6037
6901
3587
5372
657
326
3458
9755
3893
442
8570
8983
1046
5242
700
278
126
368
850
119
443
1899
543
774
316
330
198
194
280
6533
197
6994
9479
1486
158
1183
1534
13069
8929
1010
13867
755
358
7694
1500
115
459
464
141
1997
3019
9017
725
9179
754
2251
272
155
193
263
165
850
317
157
4184
112
1272
886
8970
5287
1645
232
857
317
157
1966
1763
490
281
205
112
159
117
106
694
755
408
8602
9571
747
879
253
233
148
543
791
135
14230
189
9060
163
123
244
979
9555
1023
251
9385
251
1204
1998
2805
7994
304
155
112
152
1276
239
442
563
281
1535
1812
9501
1801
8840
1383
8945
4424
6836
142
120
6781
4975
1402
450
2522
3985
1150
442
1893
459
793
185
675
171
343
6552
3538
842
1527
1114
8849
3437
7763
241
6494
10312
2101
176
153
1770
4259
131
821
4792
3989
215
974
1097
356
2668
9493
6661
8466
712
5083
366
2258
1210
1662
2015
1871
298
100
157
475
226
265
7694
7242
633
555
760
136
704
905
217
1178
2039
133
3753
1168
2118
126
227
9112
3129
6001
597
8999
6280
5135
2361
1481
1637
945
5302
4029
1220
243
702
428
192
13896
1636
126
196
137
236
107
403
122
9466
212
1220
1321
969
6576
947
5404
6086
1283
7468
155
798
1190
3722
428
141
253
179
145
191
501
282
115
354
1862
9494
7014
231
2153
2322
383
194
150
3955
3310
3961
5045
485
589
300
3894
235
153
1836
485
589
300
6083
235
153
594
301
1895
251
134
360
431
1560
6986
2528
619
569
2246
6785
132
100
125
178
3556
196
14155
465
107
215
623
190
444
891
162
1226
662
742
1788
1242
1377
1680
1243
838
172
309
213
235
309
878
283
906
3628
342
309
193
1373
3124
7446
136
2999
6218
257
106
147
167
119
266
102
307
771
676
2722
2787
614
730
1043
372
944
772
674
2721
444
539
193
105
2757
110
420
113
152
158
1338
9392
3953
1556
1842
1721
3147
5035
7423
410
347
3932
6238
8523
2547
1785
3478
122
1188
1501
108
803
379
120
132
133
206
816
131
4164
199
110
119
6733
1301
14106
5326
181
112
174
3698
371
118
7859
234
11187
1606
141
149
640
1466
8876
1098
5169
8961
2236
5265
1856
4830
5518
474
350
155
483
331
1687
107
489
959
109
115
723
255
150
551
12954
5845
7866
7365
7062
310
804
849
2062
2261
987
251
1478
7357
392
236
269
133
443
1047
583
396
227
2154
3684
9360
9752
3846
260
3324
1582
657
325
3496
1407
2010
331
618
161
392
613
2640
401
1029
9478
342
9458
263
283
6279
2685
110
5018
2823
4665
1194
8284
4204
9007
1981
3106
3188
4290
1048
112
116
127
108
386
7021
3894
9631
2363
229
124
103
238
469
738
6844
512
147
554
178
1669
341
575
591
643
215
400
235
140
2069
3153
4107
14997
2421
2769
172
452
349
152
705
225
180
558
156
2656
9430
3126
179
240
479
350
152
404
154
179
2196
481
883
2110
9359
5729
2618
4708
5373
613
288
437
417
177
331
1408
2686
472
8844
4296
442
474
828
4600
346
347
6461
2462
756
1238
9105
4052
1605
524
2293
263
150
138
637
445
341
5672
272
150
138
622
228
445
118
341
480
411
5289
703
8250
1394
429
1095
624
349
751
626
1267
5259
697
8246
1394
430
1099
392
349
8157
1117
392
349
1440
1615
595
2418
2513
3435
118
1174
184
237
9138
260
583
2620
7237
13729
2083
780
206
9346
532
393
963
166
9402
8018
249
1111
6935
1580
722
1113
240
2238
1370
3080
1767
5541
617
626
4887
1467
9502
3273
312
1120
467
1014
2434
1215
133
3609
839
200
2023
7433
465
562
303
139
1984
684
2304
352
158
9537
839
637
337
1513
2999
1299
250
118
128
841
134
931
153
770
371
127
121
2697
2731
922
940
834
650
11710
101
2110
4671
127
913
433
418
653
1033
164
1084
9199
134
9286
417
388
199
554
5314
520
1176
825
1174
292
259
207
508
125
980
11568
2884
1172
473
9432
2553
643
10260
633
212
661
268
229
174
3784
2628
212
661
268
217
3103
4433
1087
1230
1969
971
3501
1920
169
302
408
122
105
109
239
102
2071
277
1682
6668
2253
727
7513
195
424
134
104
2240
1182
109
7381
252
505
4362
1571
1796
3105
2012
6122
212
6967
570
124
101
422
8618
187
242
5284
703
8103
262
184
1143
150
3115
260
108
124
119
283
137
492
184
1157
134
3112
141
125
193
310
1065
11535
2632
8958
3158
9139
3471
4708
4636
189
870
272
3097
4139
8921
1154
5009
5075
3588
3018
132
194
135
393
192
262
273
313
1867
763
210
180
524
414
267
208
217
170
262
404
103
3819
9475
3585
1252
4304
4119
3164
14939
173
4282
603
5406
4713
409
506
222
2285
530
321
5124
649
3896
5276
200
1365
200
3730
888
9137
4976
444
4641
829
8858
4365
185
4847
2627
1129
344
3052
422
9379
1002
441
167
7602
118
429
424
376
274
223
220
111
3616
479
1319
9394
2907
481
1749
479
9473
675
1309
404
252
709
5587
199
383
457
1277
1484
687
383
314
193
263
181
200
263
201
465
241
946
2494
601
462
241
945
1862
2254
11766
2557
8990
9258
5689
867
453
407
485
319
282
140
3097
142
521
3917
1252
5032
659
184
491
183
155
9659
1524
6492
361
359
4799
695
494
192
1139
134
3083
723
135
282
640
336
411
132
199
4679
4133
9403
4727
4990
1810
144
507
13643
113
890
554
115
1751
2162
1421
3382
1419
1922
589
1024
3282
2838
589
1025
3285
288
11623
1677
5104
700
3768
2332
5156
4613
5141
697
8311
292
226
664
561
1422
4686
3777
226
505
358
230
111
957
8942
224
111
1062
1498
172
709
249
1238
7616
2778
135
2327
1977
171
1745
2772
370
343
343
6484
1817
135
986
3808
3068
1392
337
377
141
160
321
188
3702
3620
1783
203
192
345
1135
122
167
169
451
254
681
3017
9112
2638
9516
146
991
234
253
187
236
406
5590
720
1173
621
4830
7704
1200
123
110
1996
464
138
473
3444
290
183
486
495
487
365
1977
398
755
5936
398
755
742
360
192
670
172
118
106
243
10583
1255
283
9033
255
249
2107
1226
1224
7697
1008
1667
612
622
8132
4251
11569
3466
1390
635
2165
690
356
157
288
385
262
1111
9488
883
239
143
310
290
4478
239
143
310
290
260
191
132
6421
9490
989
547
445
108
224
423
5128
418
119
922
510
4866
9439
729
9504
240
436
1206
139
562
128
112
578
1638
192
1433
426
382
611
248
112
531
1980
145
784
221
233
1848
9438
3737
145
763
233
678
3218
8960
222
3776
814
1791
536
6356
1504
2003
382
597
4192
1407
432
866
917
965
359
281
239
169
6359
3229
867
776
176
168
626
325
238
213
224
2783
10768
8010
1099
5045
1331
109
167
116
271
8275
700
5197
9036
253
335
354
7117
3250
102
732
124
1165
687
732
10060
3244
179
206
132
265
275
456
243
231
5931
3164
7453
1950
100
1489
169
114
1096
3168
168
114
1096
436
166
6492
360
346
4745
7325
431
174
104
885
2355
101
1656
783
3467
430
9447
6089
131
2915
1167
4947
272
2062
5856
275
2946
3612
3766
9375
5651
2641
170
7365
2688
6674
2567
1657
166
233
5601
231
266
631
2342
8859
1218
3834
13099
1780
3302
370
133
353
116
183
6829
275
175
213
9344
8945
171
246
714
167
164
11278
524
7494
1316
9188
502
1834
253
219
318
829
493
362
182
934
530
536
338
291
9007
1216
3305
12536
8856
4560
461
115
292
7673
1910
1156
152
5492
590
1057
1868
9356
278
122
143
189
142
162
131
5813
270
159
149
152
223
1421
644
553
636
212
1732
3277
9852
8765
1513
1875
9438
9761
3793
3172
462
701
8203
1424
8520
1116
2108
4484
618
820
353
447
2979
1648
1089
464
2452
820
353
447
1910
680
3489
519
1305
1095
9342
3093
2797
2977
2589
155
1612
2842
630
153
211
664
1203
2583
7642
902
9456
593
317
818
147
3218
803
231
6830
9275
1133
3491
158
11095
139
186
612
247
1050
1197
454
154
166
186
308
237
2480
367
9306
3090
170
186
291
1849
3382
5322
12015
4200
2433
628
132
463
260
155
322
135
250
1668
1952
167
205
283
209
195
104
237
5312
9608
2728
432
152
604
804
151
574
809
1434
1825
1767
4482
413
9754
3859
937
3212
897
157
257
144
317
353
429
208
13940
150
159
119
112
203
13704
641
2021
2015
1171
3440
9293
3035
519
685
1158
124
2490
2352
1155
2177
1741
3887
1155
827
5247
3407
519
2425
9044
385
409
218
323
124
1921
4147
1156
6719
361
4739
364
116
322
340
9017
14226
267
212
2043
973
8389
9478
742
4735
2869
118
1132
184
491
1441
109
273
492
1202
274
143
479
1838
13739
7310
400
479
1779
1777
8919
7767
2735
1439
349
529
1265
8170
438
349
529
1212
434
438
935
5699
138
338
515
233
108
244
143
1351
13563
164
232
2362
449
9261
919
8921
915
108
274
126
1189
752
946
978
1263
2261
6854
5663
6260
6474
100
630
164
1677
951
991
9066
3647
2663
1790
547
155
404
107
1177
124
547
7053
2639
1245
1017
275
357
313
825
242
291
356
123
2840
590
696
717
145
179
125
341
330
9252
125
325
346
131
13369
582
6355
9054
542
1515
7108
1719
1077
227
930
622
1595
1485
648
8228
2827
1216
131
716
261
238
748
446
104
187
560
114
123
721
183
114
3158
565
114
123
721
183
144
1522
192
135
365
9011
538
354
2412
985
179
2456
587
6283
1138
390
383
8904
134
142
291
2677
103
753
139
1146
725
711
3112
7117
1689
1291
3234
1488
203
181
1190
134
877
6434
1932
1685
1079
6089
8914
134
5286
556
111
335
118
142
281
497
173
1165
118
2993
724
8230
424
501
115
240
4658
1860
989
537
109
3289
118
125
1011
9213
183
969
5254
7016
1396
253
171
533
103
1313
488
212
204
171
266
744
1525
4347
149
1983
1744
5394
1725
5611
832
801
5047
7293
358
484
317
583
157
165
336
3477
11782
2435
3697
551
686
1147
107
15009
2316
1318
4951
4011
1041
705
151
209
601
1928
1428
122
509
493
1293
794
1427
1336
2652
2316
1318
4952
4013
1041
704
151
209
601
1930
1427
122
510
494
1296
799
1437
9174
664
118
392
272
606
695
14938
2070
414
215
150
130
766
206
555
125
893
153
183
709
687
1173
124
709
199
197
323
4666
7113
5304
2248
5667
213
1471
1470
733
2890
485
2556
137
100
128
179
342
287
645
484
2556
137
100
128
179
342
287
230
266
4690
2846
1082
1883
469
7096
732
1173
2233
233
1180
1213
3230
675
5893
1000
704
3879
1214
5018
227
869
7818
5027
858
298
334
604
8770
298
334
604
2308
1381
15543
613
487
455
101
1162
121
2904
179
1866
2025
527
1900
267
148
101
1479
116
107
234
250
123
178
111
281
160
1921
173
1203
2550
1972
692
1890
6330
376
1325
306
164
364
548
7458
1362
306
371
1838
6781
185
4676
8998
422
137
1286
791
417
3431
1107
494
286
1098
175
2507
3107
272
325
5000
1139
11244
6484
347
4689
2307
100
821
8270
1543
629
3014
100
266
446
241
971
2958
221
693
100
266
446
241
971
1967
103
4676
5186
4741
1212
116
224
7265
1289
7295
501
3272
131
1468
1632
100
244
515
4062
6853
1036
157
429
241
1686
494
255
644
2461
675
8952
675
901
336
3095
484
2806
9210
103
1712
303
329
9540
1892
921
3608
106
440
10160
222
395
845
364
370
4439
396
845
364
363
2146
3541
6059
5070
3418
8281
707
5278
5683
4024
3061
1035
6968
3486
1723
5278
703
8260
1395
116
193
9439
3998
249
103
191
1092
270
2759
1842
171
139
193
396
403
306
1235
2453
118
152
396
402
196
458
2693
9304
3495
472
100
533
315
286
3912
1092
10695
1448
448
112
536
273
100
165
143
121
100
409
127
959
5204
3510
4060
539
562
11616
7360
271
5036
1172
6086
813
6042
326
294
7510
326
294
7503
422
293
742
166
770
395
192
395
122
417
1534
117
197
7409
532
257
207
636
303
483
618
354
196
7414
6320
463
145
134
636
115
3788
612
134
636
115
2519
2159
490
1884
335
172
472
168
380
333
270
1056
118
614
468
945
1355
126
324
7778
1628
155
854
242
197
2170
3256
155
854
242
197
403
1476
7082
834
1065
506
819
697
355
1030
1152
3760
11826
5358
283
163
219
325
217
7339
512
522
124
1178
748
710
293
330
107
598
445
408
574
1157
138
129
5254
3260
3820
1253
165
342
257
695
1864
276
349
239
261
663
266
874
1316
656
4784
7291
3201
2934
5266
1739
537
521
687
1167
146
9692
10650
1126
7356
4206
1139
1037
671
105
407
177
115
3261
606
165
100
408
177
115
1923
715
135
688
175
289
159
417
329
149
202
313
587
1858
108
136
373
442
6436
455
200
799
4123
1731
8962
8137
3491
2903
299
274
121
135
108
373
126
268
285
301
121
10280
9483
357
5382
3161
2406
1511
1789
697
202
283
854
131
1485
1259
656
217
1354
269
461
293
261
3387
157
1422
4602
1284
9753
7347
121
7733
222
671
232
3653
7849
1866
760
1584
4177
676
377
909
7421
2664
119
644
3989
14403
822
299
229
285
313
158
151
156
191
1210
576
251
505
131
190
121
126
234
299
15195
104
437
377
9095
369
159
202
194
9285
355
141
8933
3228
448
2956
748
553
676
437
862
170
139
351
1237
465
7543
300
2153
2592
8922
11080
9527
434
7921
2203
929
2784
7494
748
2513
1089
5599
2537
6482
786
105
431
469
1900
108
5924
3308
9608
3212
7353
161
603
867
7178
700
5541
234
275
1423
446
647
124
5641
445
640
124
321
208
8992
6276
1727
3369
229
217
1067
7550
1307
346
260
153
222
364
274
630
1271
390
371
554
1065
1727
9119
2908
343
223
365
222
298
1660
6944
4436
208
361
262
189
1570
1672
2220
583
9416
888
3310
1118
671
2163
5677
9409
7953
5350
286
115
1137
1395
8958
1424
472
276
8921
5562
3472
9534
1130
1653
200
1347
1736
172
277
7827
209
341
204
208
608
444
204
2016
2513
1841
3636
1720
161
479
646
133
119
511
875
1332
189
1289
1159
9360
4379
3250
5084
1880
120
1636
292
160
377
128
2721
120
150
1635
160
2093
1339
6411
6111
13675
3345
5711
121
185
1154
1223
730
9524
142
615
1453
186
406
2892
1892
1644
300
371
316
960
1062
2639
316
960
1062
837
1811
5275
3500
2195
3209
415
2480
5989
661
1338
531
1544
225
525
217
162
158
1216
162
1217
6780
5140
109
140
135
1791
801
356
117
839
5180
801
356
117
836
398
1084
2870
15891
6591
307
133
487
5356
4061
657
1054
1076
353
458
161
247
1383
8358
948
125
1256
245
260
334
182
109
811
2718
12741
6606
312
817
764
146
1531
373
304
1318
166
2106
1109
224
140
217
509
10176
2004
9488
9239
2424
1090
240
966
323
254
327
512
274
104
7343
163
183
2626
241
7381
3359
289
134
1145
178
489
310
352
1436
493
2020
1452
144
428
12325
2036
453
3794
453
213
271
1621
105
315
117
3266
6509
13744
6162
5756
682
448
1135
1310
237
234
195
242
1054
736
105
1406
640
13183
163
144
132
2806
9062
805
1039
26451
147
506
915
8518
5943
9387
147
508
917
8556
6126
2969
5825
5093
725
917
2223
1310
1131
7475
154
3064
7554
2933
234
492
7342
1813
1293
4754
215
8890
4341
3816
4355
200
2666
2516
1878
4068
2375
2150
7383
4787
1144
103
565
2104
404
350
477
517
237
390
1146
103
719
2101
404
350
475
516
236
631
1200
175
5551
8639
979
7395
384
1348
237
321
486
554
332
137
166
391
298
586
1544
9463
2042
272
4834
693
2163
252
545
283
253
665
9589
3494
7808
9332
2899
475
100
127
154
278
526
5530
1079
619
458
144
9099
148
1407
11668
1827
11273
1051
862
1021
1021
9126
2039
5377
1638
216
613
632
1088
484
153
360
213
567
346
2003
422
128
388
7332
9623
3784
1597
803
4837
6942
3650
9754
894
1911
3655
9133
5827
2207
124
6238
2753
1553
570
241
767
534
203
1263
274
148
100
390
9025
4391
8986
4630
9616
1339
380
1093
367
348
8057
1092
367
163
9747
3709
177
1452
2262
260
6464
702
4544
7966
3638
242
395
392
6108
127
109
280
133
296
485
2574
128
109
268
9028
702
5479
5178
3848
4783
3884
5249
1655
113
537
123
258
3565
154
1017
2136
113
535
123
256
454
130
3917
4805
2701
9170
1644
611
285
110
115
2407
112
500
285
114
107
115
585
387
182
268
121
130
127
560
426
130
609
173
1136
3539
3697
7550
252
316
211
127
3857
327
211
127
4336
3857
9620
991
232
114
136
1804
6499
1513
3775
816
2838
4691
5871
3906
5612
113
231
124
329
598
604
2973
733
203
1595
1371
618
3526
733
203
1594
1371
215
355
319
1104
4711
7282
3845
7433
2500
2214
9128
1213
2100
1064
495
5218
902
244
219
2944
1981
1374
3808
4466
1493
113
417
302
911
8940
188
693
870
221
197
257
174
569
129
341
279
122
1328
370
270
9514
7232
5239
226
542
188
619
145
153
144
125
3179
1877
1851
6333
4641
2563
957
6847
1645
241
238
108
252
475
252
134
134
143
162
3853
155
196
238
108
252
474
251
134
134
142
161
4816
4434
5437
4930
503
11767
4406
2397
2668
124
3624
372
5679
2142
140
149
471
628
115
13481
353
1051
1985
5362
493
367
379
401
162
1902
1469
274
138
160
243
209
14992
216
191
359
205
660
203
851
6417
932
431
1890
497
796
202
660
6672
406
1681
1242
2965
1777
1328
5272
1330
160
2110
5037
343
343
343
342
474
12724
1804
905
143
863
502
128
481
1171
3645
7268
2674
1178
2819
119
202
9149
1274
13964
8494
1460
249
264
678
151
463
609
1071
1828
1240
2112
8950
2691
2381
108
105
490
309
321
341
5820
108
105
580
317
279
341
353
2201
6274
589
1244
1274
8054
2747
4498
1669
1810
410
9161
7107
13965
1369
9310
8748
189
9495
7418
291
155
2343
10449
1698
8538
1499
14028
9731
2919
802
3615
1749
141
153
103
11695
677
295
400
1222
13890
5352
367
353
4729
297
215
220
202
216
764
1282
4807
167
6118
161
145
6601
306
1082
502
127
118
264
216
271
146
306
336
929
412
312
222
219
151
153
112
2823
1928
1119
2084
13407
748
547
692
549
101
128
6165
5478
2420
809
2175
1977
171
3252
809
824
1262
4190
8908
822
309
730
160
544
499
3951
8925
1134
2653
599
2022
201
1665
2427
138
3299
9406
507
1268
710
193
943
11114
181
332
234
161
2893
104
443
986
318
402
6296
4121
224
516
160
240
237
162
321
1014
192
169
236
455
105
182
1142
176
246
471
620
377
255
900
790
1582
1241
588
707
307
402
119
173
706
1700
621
3266
1675
9481
1216
9541
1026
2251
3816
504
359
1118
147
4054
385
110
162
984
147
2236
657
1181
1416
648
9332
237
278
1192
1101
4945
115
5391
309
167
143
179
2724
9432
8939
378
2422
6743
1153
252
7163
202
2043
3065
3240
537
133
171
138
2208
614
480
5258
209
3101
191
457
850
336
119
111
604
160
293
682
273
374
521
789
305
1375
139
1164
267
610
470
278
118
1120
703
7369
259
1207
232
267
145
702
271
458
365
112
998
2211
825
524
470
677
263
135
108
566
462
619
551
290
109
144
227
115
111
2044
353
1334
109
197
314
415
2377
119
656
2667
3462
8782
1134
2682
126
107
246
444
359
2235
188
100
4970
1314
1409
1277
1785
8935
844
109
1236
6247
12186
3961
7185
2063
1172
333
901
167
6866
1728
1532
597
637
119
132
347
406
1107
1018
317
1230
1595
8294
11173
9344
10860
450
1245
306
134
962
7919
140
892
1174
1883
320
421
204
297
3062
897
424
137
459
230
1915
1294
457
120
288
370
556
4358
886
2274
5500
4796
904
473
491
184
1146
134
3074
371
347
268
186
137
1081
5113
1494
1437
919
7873
239
1250
6472
195
204
962
1503
1476
666
212
1240
3525
325
9701
2600
1688
807
724
1194
124
520
4616
399
106
5079
6890
121
487
1241
203
1027
166
1257
214
1073
1258
214
1076
1253
207
962
820
8540
214
829
100
392
1786
4418
6490
1230
4601
2419
2984
795
696
8206
7216
832
1265
4220
100
808
121
179
795
823
1202
106
116
100
1063
2671
5729
3202
165
1556
637
1417
221
516
268
195
115
181
2202
130
760
1039
351
5353
2016
3782
5106
3373
324
175
1891
112
311
627
169
107
639
551
330
9553
7358
516
1241
140
793
552
9257
413
943
112
1625
556
661
102
152
5231
281
10336
7236
1824
527
478
115
477
122
110
355
154
167
153
149
165
750
1814
213
8922
9253
239
1543
2863
4942
10077
14508
2475
11445
1641
1127
332
2087
8995
822
869
331
2410
10404
2436
9121
125
138
148
201
219
197
2960
208
710
1407
499
8991
587
140
13810
171
1173
8949
366
525
11762
457
1827
532
1157
188
490
184
1174
118
3121
106
201
167
282
141
107
1956
2774
489
8853
1987
752
9261
1332
9403
183
837
680
221
159
7556
1993
2413
2396
831
1376
1650
756
321
307
329
5272
756
293
307
329
946
319
944
355
916
630
385
450
310
374
1456
1868
7834
1867
6451
5344
131
533
108
312
141
1446
498
112
905
497
1721
3649
879
750
737
13463
2474
171
1961
2227
750
2431
5829
3801
497
102
905
543
130
207
1684
9193
10692
161
275
157
208
380
133
162
300
265
9066
430
9326
3965
9739
9287
1287
13883
100
131
3320
5186
156
213
3701
907
3180
1326
560
1443
1764
115
412
4740
341
1100
1658
169
196
729
416
139
357
848
6252
7402
3260
783
126
124
112
142
623
362
1836
291
462
212
324
946
435
454
1366
1231
7759
1413
1481
824
292
224
105
508
363
3142
2148
452
251
6113
7414
2945
538
4358
2503
224
508
632
407
1552
2323
2261
1308
914
155
255
5952
11994
1514
2235
3351
2539
720
6715
136
544
837
570
542
142
372
948
286
108
167
371
7378
11797
281
127
213
294
114
3115
115
1146
184
490
322
1742
7193
1114
359
949
1050
434
662
198
551
244
2481
559
4254
167
250
4480
101
122
736
3662
243
155
689
176
531
202
182
104
244
2167
111
109
409
532
248
268
883
1587
8974
278
465
410
404
4603
8977
885
9525
6880
809
13923
181
131
100
390
106
10815
8971
3319
476
14149
13002
147
301
110
199
100
667
229
218
102
521
191
118
313
377
689
9071
803
103
1037
1317
147
6062
4639
102
256
211
198
103
4340
2434
7516
8925
5031
180
804
247
756
322
4531
219
1176
131
741
616
191
112
522
442
5823
9457
3186
570
2116
11191
1915
2398
453
666
1439
349
739
1076
445
290
7463
6573
351
351
4694
7843
5240
2818
1523
451
2344
4738
353
6895
407
1139
1971
11567
6453
546
7425
13189
733
264
3444
2899
2161
6104
506
593
216
276
383
287
731
105
304
487
213
1181
571
200
5750
159
148
471
1624
9353
311
114
128
205
2090
9191
7007
198
168
564
189
15050
303
259
394
122
126
215
5312
257
211
394
122
126
215
1671
14759
552
241
928
14178
434
454
142
2516
160
478
260
174
1323
3177
1186
732
625
8737
231
2462
1462
323
714
297
398
156
101
338
6239
288
156
101
337
734
288
2572
563
4206
4065
334
1440
350
768
1103
8161
350
776
1111
431
4409
4604
1289
702
708
714
629
104
5619
865
7433
1046
719
142
460
2336
180
290
447
425
184
525
404
295
719
142
452
2336
180
290
447
124
201
184
331
119
128
405
295
1904
149
623
195
434
249
185
372
272
253
5486
293
290
272
457
2874
541
5691
7594
8383
701
499
3115
1830
9441
872
131
3961
7486
6257
13674
6097
8208
5909
1166
126
199
582
2289
13892
1245
126
257
474
723
133
421
1697
6480
6978
1876
4569
4524
9453
3835
1628
1883
1317
2436
9020
1566
2271
2403
423
2856
118
370
3670
148
1433
2726
130
677
141
352
192
674
794
967
125
543
1573
9531
3596
699
8377
796
116
6210
421
529
448
345
173
126
634
201
320
398
226
101
116
103
129
1967
197
1173
155
374
2558
238
197
1165
167
149
526
13932
6428
2740
4655
8945
429
6837
6734
391
225
123
109
115
250
148
180
131
105
921
1491
1262
407
1041
2520
8929
532
3976
4586
4291
1471
4511
6098
241
9301
474
332
3855
4943
122
1838
492
762
304
587
2163
130
1162
256
4886
130
1163
256
205
452
138
312
230
308
267
430
249
226
2553
12417
3661
431
249
153
229
1155
1885
115
129
602
456
197
3605
154
3567
126
602
219
562
194
12343
914
107
120
3035
1855
285
559
162
3530
190
560
162
456
164
1156
1883
451
106
168
134
283
393
117
324
694
5490
302
8276
9515
1236
7374
335
1165
104
233
127
100
168
135
411
159
436
6623
123
111
130
161
1448
1862
3573
817
287
10802
1134
722
654
320
459
599
206
367
509
1432
1349
417
1889
9094
188
3115
395
353
935
1083
1646
110
100
161
241
321
593
451
405
11623
5429
1307
911
787
6322
769
112
194
339
247
831
9460
6045
7170
4883
2883
3945
256
303
761
9597
176
766
433
237
4608
6272
731
169
446
425
957
1274
532
330
370
688
1207
556
1555
2449
155
172
362
451
142
907
249
2518
1151
859
493
214
130
499
1174
307
285
751
1887
1511
143
3944
9555
1582
1512
143
111
477
794
249
395
327
120
5786
2474
915
1156
1766
552
145
332
137
538
381
167
457
1442
351
392
1021
546
1239
1504
143
111
478
794
249
395
327
120
5790
2475
490
451
1157
1767
552
145
332
116
537
380
167
457
1443
351
393
1061
8151
351
393
1063
536
3277
1874
238
3535
266
1953
197
197
127
248
2382
184
3954
8991
243
4231
6474
425
4090
160
439
5115
193
100
2854
104
1076
1305
5039
11815
225
206
438
2448
314
487
1033
1011
349
1467
218
1320
163
113
102
256
11806
557
8955
1699
943
9021
222
569
1232
2316
111
127
4782
474
504
187
304
529
231
202
319
962
510
11675
118
442
309
311
1446
2029
287
573
283
934
521
109
309
174
794
13738
323
299
13452
280
130
434
127
1644
1116
156
3138
157
476
1322
226
416
158
172
636
6011
655
442
9546
1238
363
270
272
302
2453
8971
474
8253
303
1402
251
690
400
244
1429
571
1060
627
3231
8866
8792
180
1918
751
163
306
2526
9776
1363
942
1124
163
370
228
371
136
186
485
1726
1371
1219
6335
6348
6871
154
1218
141
120
1263
134
641
273
292
532
9768
3962
320
7376
6332
495
331
9019
863
387
349
272
215
125
4372
1182
387
350
1431
2585
1714
2659
298
1504
4540
1345
2822
378
12730
1705
2120
1141
5687
117
1133
221
133
138
143
889
669
5717
121
858
650
152
285
111
390
609
409
589
211
140
234
184
204
3040
588
214
240
184
147
9460
183
152
115
1810
1090
1542
6143
11061
13838
1371
268
11820
1573
367
12885
8735
2728
183
271
242
7626
420
2119
678
181
220
1108
862
430
177
135
8923
114
1678
543
599
143
445
384
8867
2725
7396
1567
3511
4414
1418
1622
1664
603
205
542
1024
104
306
411
1042
522
8928
8828
1026
910
633
9605
3913
8832
400
2188
222
690
3432
221
608
715
1074
937
329
720
387
11781
2347
167
445
298
234
535
1518
13447
303
182
232
1082
9423
1070
1133
205
157
138
105
110
175
525
229
282
8554
2560
992
424
380
2441
630
113
681
173
516
691
611
5599
691
2029
633
1534
1269
263
1711
8870
1138
1313
12273
977
181
3429
172
1404
1080
1453
11738
331
332
311
142
456
879
1011
1463
248
652
109
195
1012
566
713
198
137
180
383
408
138
285
107
421
210
177
9192
3550
1284
3753
13563
1099
1362
1343
9321
921
5309
6509
1233
4401
672
1166
534
836
4615
2109
282
13685
3564
887
124
1134
241
486
294
9122
1123
1554
141
343
327
133
245
483
644
1058
201
228
458
108
220
203
390
201
8808
2609
2288
119
272
687
4027
2166
1535
5155
5317
2321
1727
1070
135
445
114
1477
123
287
436
835
696
139
2951
3555
2531
9573
4213
1088
1039
7295
3802
7440
3847
370
305
2127
561
374
959
1492
313
406
283
8310
313
419
244
527
4969
2272
864
367
3432
487
230
269
145
236
126
751
133
438
391
204
1838
5091
1567
14204
5879
7100
244
2880
675
9248
108
214
4873
9004
7151
3414
885
1085
980
7932
7136
173
236
471
583
9006
1365
1512
5917
714
334
931
1272
483
7484
1765
563
2800
8966
6450
466
108
487
412
346
140
480
184
195
113
2404
3622
335
248
140
480
184
195
113
1472
467
175
206
2384
2398
695
8972
695
972
8205
1854
1051
616
100
1128
429
7932
330
181
679
442
7501
285
376
7377
249
248
5218
2370
5710
3264
3027
9543
3770
8587
171
8961
9396
1715
581
1625
9467
9289
10674
8983
3527
146
6228
440
4637
670
696
322
13716
2786
136
212
164
775
1333
726
108
172
245
210
343
1665
1502
104
116
224
157
784
1717
183
539
445
2646
2799
2579
1831
185
4033
2472
5062
6142
3319
343
1586
1071
5192
469
3526
1841
1715
7382
7138
9541
1119
1004
1403
1468
1479
730
105
114
353
462
794
842
4245
5547
1273
1454
14024
2285
2398
4759
360
353
6655
1504
907
6597
518
1479
267
173
428
131
214
626
2590
6616
1070
1310
281
126
268
3093
134
1141
200
184
238
10483
9313
2923
257
127
6078
7415
1645
2802
208
1092
2105
1417
128
193
674
167
1398
1239
480
8858
347
4988
7739
119
127
371
1019
159
5621
333
1097
452
619
349
390
1142
428
2386
4962
2992
149
515
424
729
168
142
166
492
145
870
2719
177
906
219
290
212
1841
13172
177
906
291
284
341
1841
3847
8077
4570
397
1048
1854
344
3663
571
313
515
312
147
202
1582
494
3400
647
13969
198
221
5529
542
230
198
113
1686
3330
1372
402
1467
159
1179
552
1023
2629
273
463
152
210
199
179
1649
2114
3480
564
1960
3706
898
886
455
452
227
1029
114
122
596
4455
132
8360
245
1661
385
1277
179
7654
4039
2747
3640
1763
1285
379
685
1150
1912
197
624
231
582
453
5069
6797
136
2435
197
624
231
544
806
113
337
1242
161
139
122
124
346
224
1416
467
113
1187
108
1631
8004
3377
180
172
154
126
333
155
891
772
13792
458
138
1106
4560
4711
737
4447
350
2752
705
140
6247
915
291
385
3269
3055
8950
8531
5961
841
160
353
397
103
104
595
379
1861
2985
4192
807
1273
1322
1854
261
1694
979
1240
9074
571
459
1128
2759
241
1537
190
9148
211
217
154
131
267
241
130
204
169
134
781
106
108
942
816
172
2678
133
6725
2232
271
1426
305
272
113
273
478
432
170
379
734
154
117
1121
211
234
147
189
152
437
8931
922
1943
180
1116
460
143
371
2750
1118
192
143
915
1790
474
197
284
361
173
357
368
138
142
181
224
179
109
8219
703
5437
2662
8266
703
5449
4301
5073
424
111
113
440
1261
1351
141
1087
223
573
8517
8915
145
1623
642
425
182
159
274
1200
8941
452
1817
8984
197
387
131
342
131
1037
828
278
230
297
1106
313
10322
6575
9301
166
620
113
518
396
484
222
1808
149
5363
12047
398
481
3239
10904
1782
954
188
2631
1286
8991
8910
494
915
1710
14287
7296
489
184
1145
122
2948
8503
112
159
200
176
355
273
205
253
218
239
2900
772
8282
782
541
12507
475
167
200
766
218
214
227
849
145
8540
8029
9468
854
108
7368
396
1464
449
9316
324
176
160
170
2624
6180
2854
8965
293
4222
2398
426
13918
141
623
233
1092
122
245
1069
739
366
216
674
1652
237
2850
8492
519
2239
7509
2267
113
224
420
1519
944
1184
1106
3184
1706
516
259
1912
333
388
671
1710
1323
2104
1160
204
1337
763
8630
816
3509
759
1146
1395
11764
3059
616
1168
8493
1119
2243
9096
211
187
159
1398
3214
211
129
2064
9083
1991
7308
2416
449
117
959
8922
826
2419
11252
3775
2457
11197
2801
371
4975
1176
2328
2574
4697
341
434
6671
361
6584
267
162
252
257
4103
2125
3832
115
115
460
1153
1561
1457
959
142
403
695
14951
8874
209
4971
3155
1071
7307
6406
6004
9112
1873
6741
7281
183
312
494
116
156
9366
8941
1187
500
383
975
356
885
6216
496
859
666
346
427
8889
871
1308
2449
9366
9171
1242
1406
501
328
1807
1416
1341
1708
2734
120
889
1591
1341
1708
2734
2164
987
1915
499
366
562
1161
194
203
1975
2251
429
1688
165
766
843
9211
126
185
469
196
190
685
12660
240
107
156
4628
161
496
252
255
137
106
405
377
162
500
441
197
173
233
334
810
108
183
4067
146
786
120
442
269
446
104
131
150
748
762
571
530
139
427
2754
517
151
6176
6988
9206
136
4010
334
225
416
1030
4389
1331
1058
783
195
276
578
301
1098
2401
371
2551
2020
1033
1456
2963
120
4225
2837
489
6628
102
389
2969
11084
1702
545
6428
1594
176
2544
335
1031
383
835
696
191
1858
339
1086
528
14602
2884
441
240
273
2563
209
906
246
249
1474
1736
142
356
118
581
140
203
640
2285
1543
3589
1535
1036
395
1780
1994
9426
8151
885
135
204
152
9589
3800
281
237
2646
446
932
3140
149
239
1044
3126
3111
6463
3246
9295
406
112
142
303
604
733
368
549
124
1210
404
232
4151
1683
556
157
242
1120
1882
7727
3294
694
121
291
106
141
1467
739
1437
352
130
139
281
144
3505
577
278
1899
211
1387
852
425
499
167
1120
157
3016
170
191
126
280
665
858
1179
3929
2673
6918
9427
2028
3513
299
3879
2978
3967
3463
1459
5101
13981
462
2241
355
243
469
117
216
346
161
13595
638
2317
3013
453
191
428
13003
5884
2839
3788
9909
190
292
449
178
182
3962
4002
4647
184
5255
9144
1155
134
920
105
585
1157
1242
7206
108
1788
1422
112
147
9272
2479
12423
135
3330
199
13456
2237
2516
675
109
4371
414
100
115
9702
926
568
488
510
162
250
114
2364
397
203
155
1464
8046
344
1395
620
1555
838
8903
888
2009
1930
6276
161
127
667
1369
2290
1610
5473
166
1453
7908
1347
1571
1251
112
424
717
7368
5227
701
5656
3094
780
1010
184
133
3107
2818
591
726
1042
661
1577
184
133
3115
315
554
312
1488
9218
552
7096
2365
461
178
888
429
8805
2142
2614
1612
126
207
122
8868
207
127
1648
274
236
205
770
412
2973
274
236
185
1034
264
104
1779
6141
630
12717
132
12123
1259
166
546
246
292
246
167
1689
859
6189
1109
1127
107
412
101
175
485
1021
122
296
6989
1861
784
149
579
2650
281
3490
13877
140
1230
515
987
266
1152
169
721
1186
132
1498
1983
7551
1360
296
2212
14054
1160
2534
373
852
1162
1640
2437
520
202
196
766
116
178
263
2297
3061
196
766
116
178
263
1668
8773
198
224
11687
322
349
255
224
171
275
124
851
132
397
149
1435
157
546
9009
107
8276
4054
343
4341
3607
7642
1146
2984
2665
1089
491
219
807
1528
4316
104
5082
672
1137
410
742
311
512
1036
445
357
317
170
193
329
238
114
257
239
1763
621
174
131
1307
4658
354
1019
1028
506
1444
189
1192
516
149
294
673
1512
292
1204
462
102
736
998
690
727
2307
2626
3989
2884
3222
3921
533
1368
3680
488
1154
381
349
1493
317
2622
3973
2876
3217
3920
534
1370
3760
653
341
1172
389
315
2165
104
571
297
202
456
161
5461
571
297
202
456
161
2426
6206
341
1170
463
315
1451
1839
4377
2860
2497
334
563
1132
379
2692
468
843
1172
1910
142
118
215
100
303
461
657
220
831
8930
1819
142
215
100
302
460
12332
253
17425
285
980
912
359
482
1439
204
252
13680
257
707
2395
518
215
475
579
133
207
233
211
592
1182
287
166
1288
1541
4174
6434
699
180
161
196
1436
800
302
10718
205
1660
194
113
294
336
396
294
151
2490
126
806
355
698
245
329
156
156
294
119
1950
323
202
2855
638
1431
957
895
251
208
124
188
1456
117
8987
1358
671
3316
8855
453
711
471
178
104
1347
9424
8205
698
5223
5218
698
2275
13602
6029
1431
897
1804
2487
1563
204
1103
728
1401
2652
828
2844
3472
6054
3791
7548
15565
1670
692
485
1336
3524
383
627
116
459
450
1035
715
585
2800
3538
383
742
670
188
168
285
1388
826
364
5163
2712
387
955
115
912
849
1840
214
224
413
4714
4162
1276
950
844
544
8932
6976
113
183
4853
233
137
778
182
372
826
715
117
1037
1164
184
218
12523
395
3398
9137
578
1216
9579
1808
1702
1764
1883
1321
2443
3782
353
673
1179
226
101
1330
222
181
123
103
1283
869
126
4232
140
1639
5207
1513
1070
8456
14169
3851
968
7929
584
870
1509
667
1096
325
373
218
623
158
1178
2155
2667
165
673
2391
2151
3521
2256
240
810
909
134
521
182
699
534
561
981
512
192
2867
570
8957
4604
5356
429
209
4025
466
174
1333
142
702
5264
108
130
495
153
2412
2929
237
240
495
182
13427
173
2177
2144
266
10889
6005
169
100
176
312
1490
702
3760
492
103
986
135
103
109
782
578
715
925
782
388
235
139
231
832
993
182
265
640
352
416
101
122
2108
1594
712
943
124
993
182
270
882
381
1249
208
1281
1405
446
976
195
371
360
1435
454
397
3260
178
7426
7965
969
156
1178
827
638
159
325
555
9460
4335
258
168
277
1249
1358
9236
297
8951
1981
347
1726
318
196
132
175
448
1426
1576
2062
3468
4990
9651
3988
595
576
8845
299
938
472
1688
294
288
620
113
1161
740
522
2543
266
4020
647
129
336
1238
430
159
176
11798
101
608
1301
3442
9756
3184
523
145
190
382
125
339
6212
191
362
509
2068
4027
587
164
149
3895
1307
904
523
287
149
251
127
204
106
153
3077
9508
6579
3832
519
5404
3977
9722
1233
138
156
519
525
139
463
139
454
1165
292
231
638
673
3651
2114
166
304
236
131
194
262
3742
129
138
304
236
131
557
6257
3627
1011
161
188
136
1519
243
323
1134
4437
282
781
1900
506
483
313
187
102
120
1006
3675
476
1132
114
390
200
171
452
7147
5985
6497
949
4697
519
2641
980
5696
3282
3694
401
5882
1156
2960
106
532
621
126
440
580
162
479
104
1655
2495
324
8622
5435
3727
959
853
132
209
450
5413
132
209
493
157
899
1123
8816
1213
1012
8964
1196
129
912
1304
508
3187
4969
4204
329
2243
160
369
7427
484
128
7063
7385
453
1641
855
827
337
196
291
103
1263
549
173
2526
13317
272
498
177
187
1903
316
877
567
5513
492
316
877
565
3205
1640
589
273
3575
125
336
1465
8145
4379
754
898
478
114
112
1192
987
11462
4138
2004
1276
118
126
119
212
458
208
6355
6577
8885
7448
2551
1656
625
616
233
648
1767
1196
707
512
6217
1041
1055
2373
1053
1302
331
216
5544
9672
3682
492
392
212
185
103
2493
1240
108
141
107
917
130
981
824
108
11590
1260
2039
131
134
16670
7955
8747
1395
261
254
261
210
137
144
100
3952
1016
254
261
210
142
143
144
103
1815
7480
14903
9155
374
929
502
437
182
641
281
158
115
141
187
153
367
122
1332
9467
633
1265
283
1792
6865
1940
4100
4622
6619
14802
2589
111
529
1557
150
189
1110
1719
109
568
1163
221
290
125
140
667
3981
772
9550
12714
150
316
343
511
361
9077
109
1970
315
402
1064
8254
2004
6887
6491
435
355
347
4682
1134
2471
14985
2255
1453
403
206
9227
504
438
179
1977
7553
964
7969
105
140
308
258
261
420
4610
4097
1664
113
658
588
1779
13671
1660
113
660
584
463
130
4503
272
1445
349
423
1079
8245
349
423
1058
497
4832
379
7224
1351
3885
4717
2224
1520
3263
5094
9508
7339
2053
1236
334
429
1213
189
1234
154
229
250
296
254
253
297
254
251
135
1073
11604
1304
304
273
184
8875
7437
169
102
142
147
231
301
274
1912
196
104
534
412
5950
195
104
534
412
412
123
205
462
133
499
278
194
8908
476
8931
326
727
572
525
565
1301
398
1874
684
340
1037
465
480
342
146
147
285
143
2744
5268
3368
9385
5851
9441
5804
3939
416
3857
131
284
11529
2746
9916
1436
1845
6467
596
247
665
210
460
285
144
114
176
149
130
348
191
419
106
118
969
184
788
542
489
105
243
215
972
793
212
145
194
1521
7356
369
2640
627
958
289
478
253
224
2688
2135
9035
513
231
1092
865
843
501
679
1090
1308
164
144
151
107
154
623
1133
6781
3026
111
1012
428
148
740
627
146
147
8967
188
124
11401
525
429
129
978
127
5673
128
978
127
1490
1540
9567
5810
448
200
258
260
675
799
528
439
518
266
264
1748
450
1843
264
1746
450
110
2379
2084
236
8807
685
108
224
294
162
142
613
7458
9456
213
2012
2007
324
260
9368
657
307
1496
137
140
8955
137
1667
323
779
1401
2596
565
187
1401
2048
2654
1236
797
2489
148
7238
471
6666
8790
8923
290
109
116
102
1003
8900
443
2605
692
1812
1876
127
594
262
409
1153
2306
330
4022
7639
191
6823
289
188
7364
3690
2686
109
182
928
107
183
115
128
424
1334
777
130
691
137
166
123
116
257
619
2634
961
8105
1610
1439
349
390
1163
308
7818
349
390
1163
308
120
7643
6372
4152
975
496
293
117
203
124
206
444
237
2678
362
6448
8955
2503
942
681
1230
3947
4780
1193
180
258
118
388
161
627
9067
207
1322
1790
835
1086
8268
600
156
309
565
1899
2081
1317
655
264
1388
836
103
512
648
1264
256
5149
2198
1841
360
1396
424
301
5571
2286
663
611
730
2012
1451
5248
103
811
8930
8057
4420
582
580
336
1478
1275
1253
430
3271
1035
496
429
1763
122
2590
6169
121
155
108
271
5493
1304
168
2209
1040
437
296
266
2219
9533
9090
1769
7039
1457
334
789
1088
1255
434
350
1499
129
107
133
120
8850
8761
457
2619
946
504
1938
1292
200
1242
15246
124
259
583
667
1251
301
1980
184
453
873
515
1792
569
393
211
449
150
174
125
469
4249
2048
459
134
589
291
301
328
236
1157
2572
459
134
589
291
301
328
236
2563
203
9572
777
9208
2925
183
471
4029
256
399
1530
908
125
202
101
5737
9321
7928
12008
488
203
769
130
8291
6098
149
381
192
273
103
249
196
328
644
365
318
320
289
421
6874
11270
150
2503
9419
5125
256
627
7288
308
11085
5696
263
116
461
134
143
175
759
848
1376
1011
164
3651
497
154
175
758
548
1431
702
440
244
223
3997
2653
6936
631
242
424
514
133
890
524
415
2682
1865
389
996
472
252
3094
389
1006
470
252
8589
2019
423
7243
4848
692
1002
2416
408
504
427
393
228
101
998
1094
1717
896
205
243
153
142
2081
3338
364
842
381
6101
4792
211
168
200
950
116
280
1519
1548
2591
1665
283
358
808
1381
939
1425
644
119
478
544
429
328
839
120
348
1542
130
162
115
131
125
3802
8899
4384
703
585
11432
635
827
5596
3968
4626
1201
4558
670
527
2102
587
376
144
371
441
4653
1279
1323
1567
115
324
229
215
241
126
326
3096
131
382
1436
746
271
1645
645
2633
1078
713
1498
2503
11500
237
181
2204
527
3934
7445
3921
3593
13722
3066
9228
995
472
2537
7270
281
1804
1087
1840
3983
1087
448
231
416
146
1171
686
736
2139
3297
116
2918
3812
9666
1367
851
2012
272
117
674
433
393
133
740
1025
1320
285
3063
380
273
189
225
188
623
3234
134
207
7463
415
4959
432
1081
595
11758
867
860
714
358
1002
261
9269
3949
112
482
135
493
1248
177
397
1819
1060
686
170
283
349
213
156
424
218
515
156
1830
1021
688
3525
4023
844
8952
13537
5407
8602
170
117
357
576
8697
491
128
1355
165
124
8923
713
625
506
2195
845
832
700
114
320
264
616
618
112
1299
3419
8262
1133
338
116
162
106
106
143
186
166
495
869
2264
180
261
834
584
219
462
697
133
177
1737
5384
366
663
9683
6084
630
103
309
155
190
746
221
269
697
256
287
294
386
403
165
319
133
107
144
518
3240
262
275
307
457
317
141
243
1679
419
1136
3215
4076
480
1072
3671
4107
9459
519
270
485
457
178
547
179
140
171
304
104
168
115
244
5515
525
179
171
297
104
168
1751
13715
125
8835
1167
8418
9481
1036
757
978
7931
7272
5145
205
633
245
1066
285
471
433
351
205
195
7250
316
300
241
721
442
9216
1296
549
357
1524
6014
7690
236
387
1148
7336
109
194
233
684
1633
590
365
2068
304
189
206
693
865
3801
5443
2845
130
1494
1262
9700
3764
2821
6372
627
1280
1309
2240
4338
411
149
1036
379
103
564
1036
767
354
791
523
170
1429
1066
3132
2136
2354
1068
2352
765
618
328
1468
708
109
1541
386
203
150
327
7415
4219
4554
450
488
571
243
633
382
368
2063
2454
6616
614
721
840
449
618
6941
195
415
211
578
590
726
186
213
5673
2497
140
4015
1117
700
3287
7404
1378
5202
699
8207
3690
738
522
246
209
102
144
375
391
448
3827
450
2112
868
118
462
850
668
342
411
6549
8392
911
410
944
304
350
2901
502
916
314
102
925
3346
2364
343
6159
4356
2546
716
9472
820
157
2158
191
259
352
101
8997
1865
468
289
359
157
604
797
562
472
5182
6958
672
516
3594
802
325
8659
668
227
685
9285
269
292
931
106
255
1206
536
2171
10070
11354
3421
1179
310
8869
665
108
9568
2863
178
9569
605
3757
1227
268
7437
152
482
925
248
1488
594
7240
175
118
3644
103
114
293
335
5490
3439
1392
7351
6061
5457
3638
336
607
1520
927
4299
479
829
547
1740
650
782
9141
744
107
648
1740
606
310
372
844
185
150
164
207
729
1063
817
245
490
702
442
238
112
138
1932
339
479
144
337
160
190
1896
464
2786
940
989
1624
910
4990
228
1189
412
378
139
687
215
1830
8952
1669
184
464
739
420
381
563
719
683
1326
6451
8891
236
596
3089
5569
8555
620
540
275
881
2882
568
224
546
2840
222
188
822
5393
3115
2795
1416
8892
574
491
346
763
9500
225
1022
12696
8249
449
394
402
5188
1134
1223
433
101
481
2461
6878
1402
11166
143
446
466
1027
1180
195
3122
185
201
102
8284
5902
1191
104
1135
2770
2380
5912
1237
3273
115
1142
502
7261
7013
566
547
1042
1857
6729
2343
4853
8760
1489
529
159
278
363
8999
276
366
357
225
795
1416
601
385
2283
109
402
405
1648
990
11962
2939
1033
1395
7975
1603
1567
7880
2473
273
102
9383
912
3879
527
859
1314
116
1181
8475
2853
5102
137
1365
1451
312
318
455
856
322
188
444
584
1992
8832
4706
728
154
1536
1625
271
145
164
484
106
582
176
158
106
145
326
123
161
166
1572
8868
2857
207
3867
107
8903
532
1682
120
11652
1248
2945
129
235
493
138
2357
111
1428
244
293
385
3033
169
1463
1257
241
1073
641
135
166
923
1909
255
293
361
169
486
802
1228
104
301
1226
142
721
2914
9472
9337
141
925
3947
1139
7081
1143
3877
853
1019
114
8782
1055
406
675
124
143
1198
146
2958
1688
2167
701
287
308
272
1264
1276
453
229
2306
859
1070
2525
239
574
350
1486
112
617
173
602
807
3969
323
6179
9157
2321
273
682
230
604
478
1189
314
834
499
731
321
511
223
708
315
382
616
813
1199
202
3379
9130
7281
5708
9557
1815
1468
1499
5113
782
1300
233
2305
1477
2145
346
729
840
334
112
755
3992
202
2707
231
288
141
232
118
214
1598
9413
488
174
1881
249
327
777
104
1026
231
2465
498
109
1436
800
17849
1140
9451
3838
3338
9143
4231
1264
1367
344
304
8738
791
3373
127
400
596
340
2482
2074
7019
139
1590
786
2905
2971
260
945
117
467
221
223
1790
249
151
882
2914
2970
192
945
117
467
2320
1363
1014
175
307
156
450
511
207
3160
175
303
156
450
511
159
337
201
2712
1993
9440
5983
3665
131
211
1647
767
114
8898
155
405
142
697
9470
100
253
1410
219
303
468
205
6231
134
1036
2362
724
814
118
166
254
148
128
146
1247
7373
9085
709
243
1224
1837
783
892
4716
1467
3433
1233
236
423
6410
5455
2797
5356
3261
1306
10079
271
310
279
1775
1568
7172
1040
1624
148
660
594
515
504
1933
796
7371
1747
1904
506
1534
482
105
152
137
283
11780
757
957
492
1240
348
531
395
547
127
117
1053
161
580
1913
134
168
111
175
111
513
643
124
113
123
1434
344
412
302
327
1685
696
281
314
1234
186
9217
9524
2702
972
2567
5014
6756
130
100
2349
9461
5031
3267
2199
4912
7276
5779
2072
9543
382
9494
6336
7393
9276
254
1264
347
600
1023
444
995
1195
1872
1479
1078
155
1407
162
511
9928
2007
7546
5342
1267
360
422
891
127
129
126
11556
112
180
119
280
1877
345
155
1147
371
402
151
306
379
299
117
496
2521
538
396
609
299
1658
5038
3482
557
1630
165
1412
8101
1518
809
282
187
250
1157
368
162
125
4591
1089
455
424
453
138
111
218
503
1314
352
117
185
660
344
171
372
468
7289
434
142
2207
580
656
205
380
706
218
2072
209
1165
245
1657
915
3417
1590
261
349
188
905
1059
509
483
2373
2345
557
7351
2786
124
7427
2616
1074
8927
1090
4085
462
846
1836
2449
2687
704
8349
2462
2437
388
125
360
127
9562
1020
234
1013
1898
629
9134
205
1242
241
752
1072
177
350
1527
1779
261
2614
971
354
1656
322
137
134
205
321
5193
2860
135
614
537
269
5267
9163
3629
1618
225
352
369
3560
129
952
2450
252
339
434
421
1377
6210
5062
440
475
2604
349
715
2162
884
530
145
478
245
692
776
325
709
694
1084
1379
672
1479
14301
4083
171
1636
136
968
3365
139
1220
147
519
599
400
145
203
120
539
159
337
159
120
196
115
301
203
222
696
239
797
290
1045
289
694
143
349
243
207
144
104
107
164
143
303
261
1100
1076
1465
106
4948
367
820
3226
1026
222
421
297
1639
174
297
497
267
212
1381
4799
3861
128
13199
3245
2324
5848
320
291
106
1697
422
543
871
321
703
1276
368
1326
770
644
376
3507
3582
1162
1385
307
130
270
5264
11757
256
10966
1657
6182
4038
3718
707
137
454
378
667
4714
2250
8064
7410
5952
8882
925
5698
289
690
688
257
216
313
454
3866
454
2108
594
694
1144
121
107
551
123
682
286
479
335
281
659
197
1166
129
258
3051
138
167
983
664
152
1336
7865
1424
1469
156
193
212
1485
1052
103
258
241
712
222
244
159
849
182
746
186
240
216
339
1611
473
106
334
396
8385
9576
1148
474
914
479
305
14139
178
408
202
205
110
318
530
1387
187
656
209
1551
2675
185
507
548
3581
1366
1218
527
517
970
8132
893
137
1421
1944
103
714
125
3106
1173
551
1384
262
779
530
183
665
9305
2400
131
1176
290
805
212
1716
118
1973
246
289
500
1445
534
5065
4021
7301
4005
423
715
505
401
280
457
146
317
8929
5310
1777
768
6416
218
1374
7957
1374
704
1585
2596
140
339
6740
766
145
928
339
504
698
735
1079
6750
331
408
1607
322
1886
550
1762
9701
3940
1254
5149
1537
10506
3398
437
1026
806
333
8138
1136
388
333
1458
363
337
7801
509
1711
4343
3791
4649
4224
5836
5006
2295
5642
952
7869
2460
8724
308
105
6564
1464
1820
3063
1499
1881
6745
484
1220
1806
7434
1572
14960
3404
508
8630
1198
712
377
413
101
389
309
8891
1684
271
4875
781
3158
441
3237
6387
2648
348
1332
193
439
167
401
2058
3094
358
132
513
362
3727
4976
177
486
6682
10379
687
506
3295
2224
2557
4404
3804
208
107
2166
100
111
1417
352
202
892
260
895
11094
622
354
1200
3217
139
554
194
4638
2633
447
662
474
1440
349
389
1079
284
1156
1481
348
389
1080
1066
1481
349
389
1081
282
598
185
574
220
4956
447
662
474
185
498
196
3797
384
180
12987
884
2652
2094
9475
1296
9093
488
2076
8936
3817
5783
7459
176
325
6920
781
3088
2367
1215
265
203
5005
203
104
1074
480
5324
3214
1160
754
8088
214
2305
938
11572
6602
476
183
273
180
769
533
194
225
337
389
178
717
142
1806
181
176
2132
613
8138
618
490
401
148
148
1214
925
691
238
665
747
2400
119
564
552
2041
2839
2644
444
534
1491
1435
132
1402
143
131
148
132
195
324
106
219
257
1865
185
402
5633
5347
1912
178
4815
185
396
253
212
211
482
215
415
179
1463
539
1038
478
161
1641
9056
1629
1263
1706
387
3246
1439
349
388
1129
494
1289
133
5672
885
480
702
3048
4342
1403
590
278
2251
307
385
310
170
1631
505
295
687
459
9555
800
831
372
503
512
107
866
343
992
827
124
158
312
404
125
1534
1221
200
929
188
117
989
1522
1022
2782
192
710
362
1306
556
469
631
346
8045
658
474
3476
176
390
1019
507
2141
266
907
1177
2513
132
162
2524
421
227
1282
798
191
120
301
7372
268
175
337
1641
356
132
191
163
107
454
195
196
345
969
914
351
3491
4835
519
277
239
830
671
1799
128
136
577
233
1034
1851
9532
9333
121
2524
124
1173
6424
7460
2455
9739
3659
1365
7369
610
130
891
1061
186
148
143
323
9382
587
8204
702
5506
119
891
1316
1783
1050
5698
4744
4719
346
347
347
6479
3125
9571
1680
2252
1505
472
768
2880
461
333
6529
4223
1414
255
7437
255
956
1025
603
8430
876
608
1435
198
161
1246
13812
3683
9602
6702
2576
274
9917
1655
7855
1596
1469
3548
190
547
738
3163
222
538
1896
1377
403
309
1035
113
294
244
244
414
169
119
108
121
124
163
663
923
2648
1243
521
101
663
1130
1860
460
109
2308
344
6691
256
928
130
4817
346
1059
12761
843
1483
4987
7266
1015
4286
443
607
810
1196
2917
195
801
124
102
849
4929
143
133
241
539
249
156
830
183
169
195
4961
5407
211
102
1460
3995
5413
160
9289
245
597
356
850
150
136
2042
1389
1943
461
184
546
215
113
9281
175
1571
14605
503
1137
13717
520
1746
1664
356
144
176
3259
620
1366
441
422
491
285
367
336
269
176
184
8447
697
3231
1102
367
130
2018
9074
947
154
3577
109
10941
3134
418
11248
344
1401
151
283
779
359
116
191
234
1236
400
163
1138
261
507
456
256
408
1127
8202
381
174
126
167
121
560
6732
6548
1635
2466
7419
1231
2790
11145
1114
309
148
869
355
892
301
102
107
143
459
104
1801
2449
865
903
111
262
10222
475
1014
2434
1020
133
3617
1014
1862
3850
104
204
755
373
636
199
297
432
488
2145
285
1609
454
1055
4022
7790
121
345
3745
3505
1038
1651
383
7105
1651
2281
4698
5050
6254
147
1049
2661
147
137
1416
8858
4263
2690
1682
7632
885
2155
468
1613
2246
901
910
1775
953
342
691
9298
3734
1750
6505
1542
10185
2228
1468
365
217
377
102
182
1842
1629
401
1053
1067
513
710
531
184
533
577
390
565
532
500
391
435
1071
1531
1077
3821
6787
3966
9719
508
4869
4716
3024
2414
4495
2849
687
3826
4709
2951
1025
268
145
166
110
1413
221
153
365
109
119
226
303
226
108
2983
232
903
135
952
1674
683
533
3702
166
164
171
1178
1219
6738
9193
3329
5113
172
7479
2884
6242
7826
984
1250
212
10165
304
620
320
2501
1600
174
221
388
5780
619
154
245
221
388
2589
2191
522
5834
7323
1744
532
7029
212
1143
5026
122
1152
5025
122
1152
2127
386
13708
1712
4124
1007
9010
1092
9223
100
647
124
1917
426
2488
248
258
154
303
196
325
144
1116
449
433
486
196
126
254
198
240
1420
636
105
339
181
213
335
4820
1622
2902
1097
6791
1360
2745
4604
452
3016
815
101
4115
13548
1370
101
810
823
13655
408
1453
334
402
1104
373
2146
330
175
204
350
303
318
1717
115
147
3806
651
115
4654
204
350
385
318
1247
1899
9513
8292
7491
1474
982
1301
11738
4623
8997
8741
5165
1296
1028
1204
1708
161
984
8971
418
428
161
5732
7929
4224
899
2307
9474
832
4005
703
1016
3725
5284
700
8385
10045
188
121
1278
7526
4972
1551
2642
8496
7043
1565
4947
1223
337
444
2542
5715
1522
1993
5787
700
5261
1855
8956
5334
1154
291
190
216
106
144
159
3973
5721
8957
719
3268
12577
480
510
384
6247
9455
6580
182
875
641
125
529
165
266
370
5666
794
7829
570
105
9542
237
217
107
693
312
635
671
141
914
419
1581
469
7334
2044
9312
6273
3826
1888
984
169
1626
1104
344
144
3326
245
476
2126
5762
709
232
1129
904
6877
7400
2075
945
639
356
162
833
2634
800
1208
3597
4624
202
4342
254
8864
286
3525
9231
1022
854
3779
1124
744
13694
197
504
712
1564
1173
1760
2440
8939
2705
1316
277
153
431
681
161
282
134
669
2476
6375
610
134
1174
184
499
112
470
270
125
3600
370
127
117
1249
8509
5238
886
7438
3448
2216
488
165
107
112
100
1850
14026
1787
7497
279
337
1646
693
1226
712
693
342
7799
5450
1198
1991
9457
7151
975
785
131
4256
3201
464
119
107
8268
435
121
619
176
385
438
720
921
820
530
1002
748
6493
1997
1728
5586
9570
889
989
2230
448
569
6490
357
4714
1044
9358
737
167
415
1043
140
774
5136
6892
727
8242
6369
3218
5399
7362
1822
563
877
316
492
5503
567
877
316
1904
7861
3921
240
2112
1535
2337
514
196
8866
152
279
106
6463
3027
3508
8908
2650
687
5639
361
267
161
185
7870
233
185
124
3688
9589
1097
160
139
599
9681
145
131
106
122
152
219
388
557
321
1159
1865
144
113
330
376
342
137
593
3704
9164
5450
149
504
951
7916
4823
933
280
6271
371
2311
1188
420
129
7539
8767
7983
2505
7203
410
709
307
681
275
716
699
4713
5263
6949
4232
10511
169
129
254
357
363
1041
493
323
162
5360
167
1317
124
130
207
343
9342
165
624
593
2766
1745
5863
6406
476
100
7460
2392
674
1451
486
349
7899
1446
152
1450
389
351
1439
375
332
305
554
151
5443
334
307
562
150
227
5523
844
8992
2621
1356
1134
6776
5026
521
7662
316
1062
356
1798
2301
218
3050
11177
3735
1395
609
1409
247
582
230
125
459
170
119
3192
582
391
220
521
340
168
121
1874
757
124
973
2352
364
162
121
4376
693
1203
949
928
1910
287
998
155
108
889
490
290
231
204
2048
8277
703
3618
2521
9449
6433
1427
11481
204
300
8788
1734
6151
6325
11908
7431
2991
3314
375
3565
1056
408
5182
825
110
199
4213
4969
14098
912
171
370
741
217
142
296
770
1927
330
1323
1207
410
822
9506
1335
629
2994
6680
1326
1151
131
727
1325
221
167
1170
607
237
168
188
131
194
188
131
705
145
3021
3834
3149
2860
5362
3711
1909
701
150
1750
3818
5338
5405
4081
1777
1576
325
142
134
799
275
188
133
120
9452
113
188
133
746
113
9488
4770
116
189
1289
2094
2561
343
3440
1604
3144
1069
217
134
260
111
178
195
110
386
11752
618
198
487
311
7114
953
12943
709
2405
12812
6518
2940
208
146
172
2006
196
829
508
2163
6510
2940
209
146
173
2004
229
837
511
165
480
1919
148
469
623
537
419
263
164
682
1980
9323
804
2616
522
9436
3427
8700
475
1687
3767
456
8892
1982
163
225
113
206
138
3515
5655
467
1532
871
1276
801
212
1669
211
7567
8905
182
470
504
8940
105
294
318
241
124
121
220
114
442
309
343
3509
906
283
934
309
215
879
122
9369
5727
3432
698
11351
8558
700
5318
107
113
127
128
475
179
102
174
741
954
140
131
179
184
8390
144
540
111
155
788
8909
277
228
5437
8892
3859
5043
328
207
3741
383
375
1814
3234
279
1920
13696
484
232
294
4719
294
885
6486
355
349
4713
111
2582
317
324
342
187
187
1124
211
6702
2559
189
184
8411
285
1309
7368
487
434
467
107
290
2931
151
2362
656
6557
313
619
305
1151
104
323
122
123
9350
4174
283
163
811
2145
988
328
284
267
238
135
125
1918
149
255
14822
367
981
6233
1007
5023
1452
1668
3163
8898
1426
4874
1094
3910
10108
2906
351
634
198
282
13995
187
187
275
381
657
1508
4014
178
197
163
106
2633
3001
8353
9336
8952
3595
1291
115
7516
267
216
1589
696
699
1138
121
696
106
512
3441
7039
665
2457
5431
1570
720
5764
2924
500
376
1215
389
333
8114
1174
389
333
1454
267
6265
11165
3521
3910
8895
813
6102
15012
1263
435
110
108
2014
373
8190
700
5201
152
562
2015
1796
507
219
239
1172
843
410
265
8835
5909
4336
673
2476
757
850
970
7896
281
744
562
216
449
536
3308
1290
496
319
501
459
1207
619
1379
2095
3131
308
1434
167
1591
949
124
3131
308
1434
167
1591
949
124
3132
308
1434
1401
980
6606
532
612
359
233
1770
9172
364
1053
3748
359
233
1655
301
531
5964
200
305
539
1190
6040
2851
3034
642
347
9889
5036
8779
341
174
216
147
1174
784
112
444
14673
2018
8838
990
4071
131
122
538
462
253
297
857
3270
7810
8646
1770
491
184
1137
106
3062
172
329
11755
367
294
333
493
222
181
989
3196
6180
114
120
327
805
342
101
192
585
5552
174
138
274
298
279
160
1522
1989
844
5409
302
503
223
271
11773
279
131
234
10503
727
9437
2195
378
251
129
129
634
1623
2911
5221
3952
6984
1441
348
349
1143
536
5034
348
349
1168
374
6696
439
3166
2720
3991
4082
1282
4848
139
7134
8899
375
1626
101
551
186
421
889
156
7891
132
193
779
165
1271
339
112
6718
387
3485
1321
446
644
350
7904
959
237
147
151
342
115
3281
6858
3254
101
1400
1655
6169
12055
544
289
334
193
663
203
656
612
361
209
216
207
383
248
110
122
123
858
2986
13962
1555
8979
2550
1086
1045
8413
2044
1216
356
191
147
232
247
157
211
934
523
1190
876
408
149
102
8178
8899
998
308
624
9341
134
143
105
447
115
701
9527
8730
4751
344
347
347
1264
212
428
207
231
250
138
5537
428
243
177
6672
306
171
7270
3232
250
138
2463
3829
2164
3151
7275
4673
4992
4090
2162
136
163
140
147
339
688
734
3752
4749
352
369
355
6489
7146
8593
1929
282
264
131
2823
3093
8791
2370
290
132
1172
193
174
8941
445
677
3421
5681
1064
2952
358
11623
1026
2584
9415
325
4113
5144
9200
2083
5129
9226
207
1510
6063
13733
1345
101
148
290
1976
5456
321
322
162
6504
7946
4605
2854
192
1042
169
12256
1290
1061
131
1198
563
1606
376
286
1090
959
7974
3962
2738
1410
145
3796
926
271
2402
967
437
2295
9515
2493
7347
1192
2306
1659
1460
5313
696
8184
478
8922
948
250
1002
264
114
346
1017
355
9521
284
112
104
1441
122
339
290
139
2237
3267
3399
701
3440
11762
1721
447
1193
2477
764
165
103
1180
1454
334
448
1400
6456
1471
334
400
1349
206
521
9331
196
13334
2382
9084
1327
4672
10307
1185
1535
102
9265
9518
8872
158
217
605
1195
9264
198
2118
488
9326
2552
13123
5166
408
588
724
5109
2238
477
303
269
296
206
126
388
390
418
1051
299
589
699
122
9768
338
1173
9304
231
6140
5368
696
181
131
4817
3455
4953
3584
242
111
3747
965
7901
2249
693
4568
220
1219
1054
1866
1011
3680
1011
514
1162
1175
5339
188
389
357
599
3807
4408
157
525
6449
968
1718
374
405
398
3167
864
3144
3491
2004
163
1415
2057
12158
14161
2763
1441
538
1203
2006
1596
125
928
124
1206
358
259
904
1199
1132
317
485
163
1416
2337
995
291
8120
703
5234
169
318
228
126
401
151
107
325
334
1244
166
207
141
338
4716
2188
1373
104
3346
818
112
7166
3295
5311
7363
3860
4970
996
335
832
557
1340
443
160
191
191
127
769
459
124
1941
170
9500
1179
2386
105
111
528
139
1188
685
120
9581
434
676
2563
232
944
111
1103
700
3764
8375
108
210
649
167
3093
146
319
2243
452
1183
123
119
1703
5129
4507
151
117
1308
193
246
312
178
118
122
4970
1042
266
8606
1712
10046
9464
1088
341
151
3737
268
475
281
144
365
151
1843
3064
2171
467
273
120
365
[truncated: 3,431,620 more chars]
