# Supplementary material for: Effect of sequence depth and length in long-read assembly of the maize inbred NC358
Source: Nat Commun. 2020 May 8;11:2288. doi: 10.1038/s41467-020-16037-7 (PMC7211024; doi:10.1038/s41467-020-16037-7)
Supplement: Supplementary file 4 — Source Data [file 41467_2020_16037_MOESM4_ESM.zip › Source Data/Fig. 2B, Suppl. Fig. 7, 9-11/NC358.16k_50x.contigs.fasta.mod.pass.list.len]

3844
4981
10061
13747
9326
9347
13893
9386
11616
11457
11049
9530
7271
9614
7393
9355
9503
13707
7318
8883
7441
9496
7345
11434
7359
7390
14916
18861
9665
8954
11616
9134
8937
5256
9756
8671
8575
10024
3637
7646
9436
13889
9352
9509
9480
9115
7517
7452
14467
13767
8481
7360
12460
6985
12025
15460
9387
6823
15342
9310
14477
9439
9599
7353
2159
14311
12082
10150
9321
7344
9125
7933
7457
9650
11439
9713
12454
9350
9114
8890
10839
8958
14229
6878
7465
4653
10332
14880
13532
7464
13352
7411
8909
7355
13514
13894
9446
9301
9514
7427
9624
11464
7357
12688
12619
13759
9599
7477
9620
12893
13947
3135
9252
5412
9569
5691
9120
9503
13833
10003
10594
7343
9507
9289
13693
10135
7369
9321
6595
9235
5130
11476
7408
7471
13634
7356
11946
11307
6198
9499
11783
7370
9536
9036
9463
9320
7420
12672
14914
13615
8972
6896
9356
7423
14638
6785
13693
8597
2592
8895
7392
7611
10634
13672
9111
8904
8978
7347
11590
13672
9489
9574
7390
11548
7382
8863
7444
11719
14431
11559
9485
9387
7387
6948
11723
7525
7363
9434
7346
11603
7343
7417
11139
11417
7433
7479
11925
9721
9537
5782
8955
10967
8893
9353
8008
9325
7446
9409
8928
14211
10533
7451
9592
7947
7435
2005
8897
14890
10642
12123
5287
7469
1855
9054
7421
9412
9481
6843
8924
6433
12267
9430
11572
8806
7447
7183
9448
9013
9392
16978
11497
7781
7963
9530
7135
14943
8939
20274
7360
7331
5499
13227
13107
7372
8925
7629
8951
11725
6985
12795
7447
9513
15357
9545
7437
12439
11223
7368
8791
12091
9152
9310
8875
9900
8928
8144
6832
8921
6797
1649
7361
9339
11605
9461
9433
9185
9497
7372
8763
6798
7368
9525
7847
11589
3166
5192
9484
9474
9486
8846
8052
9514
8180
7427
13742
11469
15443
13756
9356
7889
4689
11476
14941
12016
7369
7508
7383
13630
8508
14059
8473
8325
8950
7361
5899
11767
9592
5181
8847
12701
9395
10309
5575
9554
8888
9532
10655
13909
7504
9484
5846
5984
7341
8750
9284
8953
10057
4851
11586
12266
9045
9098
7565
6120
9461
8927
9508
11698
9502
13986
8616
9018
9765
15796
6839
7367
13615
8886
9428
9020
13758
12020
6171
6034
8936
9514
5778
9687
9523
9517
9485
7519
8147
9517
11708
9203
9438
4050
12112
7286
14132
8486
7465
14235
11711
13689
6235
9476
13782
8066
13019
7348
6835
9296
7460
14909
8535
6871
9370
7338
12029
11634
11388
10097
8091
10126
12794
12075
9371
7376
7389
13722
9938
5977
8939
7410
8005
15085
8725
23399
11315
15355
9240
14240
11484
13063
12763
6872
6466
6520
8933
8600
13638
8856
14947
9123
8911
7419
11837
9671
7343
7775
7369
6781
9423
7361
7384
6489
6923
11745
10374
9470
12737
7835
7428
6834
5534
10510
11866
13774
9746
7470
9638
11611
9627
7394
13852
7821
10732
6880
9389
8420
7791
9613
14045
9498
21886
6485
9540
11568
7750
12506
8016
11575
13891
8190
5083
7824
9412
9430
5491
9422
8424
14968
10289
10858
7507
10135
6846
6361
8965
8687
7363
11900
7391
9326
9106
11728
15308
9405
12681
9388
13404
8568
8912
9009
9605
7945
16486
7062
9151
8963
10327
13453
11576
9085
12349
5241
9292
17285
9488
11718
9415
8980
8921
11502
13559
9582
1863
9513
9431
13457
7280
13431
11337
11563
1857
8891
13551
6989
10230
8462
5233
9466
13575
9365
8275
9291
12630
14201
9058
7204
8144
10018
12016
9623
7292
7788
7298
12686
13585
11320
9715
1472
17002
7507
9373
9265
9521
7436
7047
9575
7430
14934
7337
9532
13227
7066
8133
7489
7679
7120
14856
8351
11554
6895
14122
7439
16592
7442
6936
11584
6858
14883
8519
9387
12452
11754
5084
12825
8170
7390
11874
10386
11237
8911
11673
9367
9387
9386
7295
15527
5785
4140
5787
7228
8063
9470
8046
9507
9683
9459
7339
7433
14417
9095
7411
9446
7500
11251
13689
10357
9411
9729
8788
9353
6834
9470
9583
5124
7500
15549
6835
7262
7894
14968
7495
7392
14358
9371
7417
11414
8851
10587
14153
5442
8951
5235
9319
8604
9395
7348
10098
11872
7392
11701
9421
7168
5393
6469
9229
9537
8436
8079
14924
22314
7359
8720
11535
7380
9383
7341
5178
9414
7364
10282
13667
7317
11808
9383
9726
10234
4743
12460
9375
14968
14950
9384
15522
8951
17633
9578
13364
7673
8983
9519
14899
9452
7897
13689
9325
11171
12741
13059
9248
13483
9373
6880
11961
6882
8458
14988
15503
7713
8001
9491
9541
14113
9012
9672
9528
10411
10208
6059
9404
6651
11176
11528
7394
7447
13623
12710
12895
10065
8998
9476
10021
11546
7451
9439
11566
14846
7460
7328
8498
9516
8806
7499
7953
8082
13617
13310
12526
7452
9223
9491
8982
10708
7020
6439
9091
13676
9327
13132
13329
14102
8063
8917
7441
9291
9466
11348
11737
9299
8925
17012
7344
9355
8923
13385
9847
7449
7419
13481
12539
9367
8966
8904
9009
7294
9591
11565
7006
7356
9381
8977
11724
9454
7394
9451
12865
13618
13664
10911
9405
7790
14012
9421
7341
8927
9664
12636
11759
5856
14932
9381
13691
7290
13605
6780
11867
7411
9734
11891
7348
12723
9307
9704
4743
11335
13048
9016
7385
13188
13657
8910
8980
9566
11503
11709
7424
7392
9327
6875
7432
14982
9493
13818
11482
7505
5580
2250
5939
6887
9422
12764
11673
6823
6858
8966
7360
12104
9344
12655
5204
8979
9646
10654
6886
7369
17237
9304
11235
8938
5841
7194
9834
11655
15079
8926
8854
11782
9399
8909
11759
8911
7422
12469
7334
8959
5197
9461
9107
9508
8919
9551
9884
9378
5856
11779
6411
9500
13878
11760
12031
6836
13881
8293
7438
6982
9352
7509
8194
7378
7368
8363
9172
14017
7380
14022
8989
13103
9356
9449
14891
9315
6148
5964
8177
13710
10131
7095
8931
8934
7841
8697
13978
11449
5088
9496
8947
8949
9033
14004
13678
8691
7494
11627
7349
8549
14942
14990
20511
13665
7368
7172
8268
9054
11103
13569
11650
9304
7424
13137
9470
8965
8210
11494
9431
9028
10738
8943
11513
9415
6644
11497
12531
11853
13589
9523
9979
7027
7028
14950
12495
8959
8289
9629
12380
9463
9148
9507
10626
10323
7498
13585
8908
9342
11493
7372
13687
7326
7266
7895
7364
9082
9200
11895
7299
8876
9372
9027
8432
7576
8200
11734
7353
7534
8944
9720
5086
10169
11726
8983
6832
13994
7992
10828
6981
6245
15144
7569
21687
9650
6807
9455
9466
9532
11368
9438
4785
6683
7437
9378
9384
14310
8948
7399
7032
8204
11088
8894
8178
9309
14068
13403
9408
9513
13675
7487
11120
6852
4601
9561
12969
7269
3007
9730
9468
15550
7174
2024
12783
9439
8124
6952
7504
10440
9082
8918
7509
5194
9252
15075
9426
8868
9586
11666
6811
6866
6834
9417
7389
12857
6881
7698
7561
16517
7570
7563
6808
6839
7567
6857
9515
11604
5198
7559
7567
16866
7565
7566
14804
7563
6857
6827
9531
6862
7563
7554
7564
7569
11518
7557
7566
12798
7567
7911
6870
7565
14305
7448
7564
12947
7568
6827
7563
7568
9643
7567
7783
7560
7565
7567
9545
5428
7570
7568
6763
11731
9536
9443
7562
7569
7552
7367
6818
7562
7272
15013
7334
19926
7558
8905
11325
14996
7563
8135
9165
8724
9116
9404
6843
7660
6440
14235
7450
9552
7348
11481
6655
7420
9630
9123
7366
11459
5551
9341
15344
13467
7365
7395
12298
13881
7747
9727
11695
7626
7421
14958
8316
5451
7367
13293
9439
13733
9336
9518
13498
7220
8639
14620
9772
7404
7403
14951
7352
9388
7036
9068
13866
7294
9433
11417
18455
11456
7423
9391
9535
10269
14893
7702
7368
15333
16172
7792
9478
5391
6932
14897
7564
13624
7381
8206
14657
8914
11386
10891
6338
7409
8836
9349
7916
7512
5287
8992
6425
9440
9220
9442
14196
8218
14324
9381
8370
9401
9714
9431
11364
7368
8901
8913
9406
5116
11638
8988
7378
4936
8929
14144
13886
8069
13973
5029
5180
11822
11923
9468
1802
8963
12751
8852
8937
8971
7450
9326
13663
13946
16457
7387
8960
13465
5056
12783
9416
11706
8322
9486
9011
11967
9672
13627
11774
13623
9305
4916
6923
12145
12144
7362
10519
9497
14185
8920
8916
6349
9625
9472
9500
11688
11497
8535
7462
8786
12482
11437
11723
8992
10689
4899
5007
4921
8681
11888
13787
9010
9146
9003
11382
7404
11667
15468
9011
7893
8952
8916
9162
9451
13945
7577
7990
9487
7352
9476
9537
14486
7510
15346
9470
8075
9864
7423
11708
9465
9583
13447
1587
22133
14262
12070
11511
11548
9089
9573
13742
8890
8697
9599
11909
5552
7536
7505
9553
14971
9135
7109
9534
5888
8902
8851
9006
6835
7275
11385
5157
7469
11578
12705
12000
8930
8083
9117
15431
7280
7504
15140
8012
9518
11892
8079
6087
17272
7861
17753
7329
8244
7306
7340
9368
5377
11587
12215
9218
8268
8514
11716
7898
5802
5497
9409
12555
8878
7345
7407
9112
7482
9508
8871
9451
13002
7298
7459
7101
7772
7428
8901
9351
9019
9563
7309
8929
8872
7305
7443
7409
9242
7376
12395
9345
9037
14174
7362
14120
10275
5730
7210
12027
7380
9485
8929
9453
4701
14142
15533
7142
8967
10235
7466
8426
9507
9468
7327
9622
9708
2764
8927
11524
7508
8964
9368
9615
14921
4633
11130
13290
8950
9192
7823
3620
7440
9511
4797
9065
11206
14127
13632
7451
6986
7446
9579
7425
8859
9535
8942
8364
12846
7429
9512
14931
7397
11526
14155
10622
12073
6918
8893
13472
8915
14954
5039
7023
12731
11559
7532
7266
6289
8005
10554
6990
9465
5143
7483
14624
5346
8947
9005
9174
9467
8993
8873
22607
10244
7363
10517
7972
9835
7170
11302
9557
9577
7123
11783
9395
14085
9570
9450
6864
7579
7441
8168
7435
7362
8217
9623
7671
11782
11331
11178
6888
15928
6396
14922
9406
8935
8824
14776
7328
9193
9468
7348
5154
8881
16751
7387
11467
16109
6774
8856
10059
7562
13924
8045
9435
6864
14895
12711
7427
7343
9573
8978
6433
5630
7637
8937
11717
14417
9429
7298
9343
15487
18557
12125
6069
11634
8904
7354
9557
7359
17189
6862
12220
7454
7489
7371
7811
10702
7138
8891
9481
8021
16772
7450
9515
8893
10206
7870
13007
6429
10011
8205
9434
11692
10384
8332
9151
9001
8995
11093
12362
13345
9348
16331
11162
11736
9573
8055
7338
7340
8153
5997
13674
9431
9362
7414
7445
9230
5183
6176
11498
13752
5914
16896
7509
5204
14620
13683
7703
9387
8146
13751
8983
7435
13640
7069
14681
14898
7344
7454
9569
12659
12394
11533
8902
11244
8917
10708
12506
7365
9366
7354
6844
10430
10134
7546
13584
5035
5224
12899
7424
12469
9540
7508
10199
7348
7324
9210
8840
11557
3352
9461
9157
7410
9438
13620
9297
6923
6413
8931
5201
5738
14966
8894
9183
13630
13356
9264
5161
13139
7390
11487
14394
12118
7423
13483
8466
11262
9369
9346
6148
9524
11581
7506
9279
14994
9051
9559
16345
11969
11719
13479
9016
12510
9395
7984
6119
11595
8422
8902
7370
5164
13686
9111
8970
7452
7413
6867
9511
7364
8823
12707
9149
13847
5010
14828
8025
9375
8892
9447
5402
10482
8192
11534
9430
9006
9297
13482
7482
9342
9729
9138
11725
13952
9132
12176
7346
9335
7318
11658
11638
9500
9268
12262
9071
14877
7349
12469
13418
9569
9554
7681
11067
9105
9417
9623
8004
8931
7383
10008
7175
12210
6712
11989
8963
8942
9581
9352
9467
6915
11922
7446
8906
8975
7340
8936
9007
10529
7386
5634
9892
7460
8764
5989
5585
15538
9016
13649
7766
7441
19596
9389
7475
9590
8927
13482
12639
9374
9327
13824
9579
8978
9222
7484
13638
7361
14901
5042
9437
8909
7459
7414
7278
7333
7816
13664
9413
8559
5776
9673
11900
8800
11700
13668
12798
11390
9538
13716
14954
7327
8978
15498
7312
11262
7337
8457
13927
13793
10029
7359
9167
10443
11815
8969
8983
9353
5705
9470
8969
13304
12234
10394
8915
8885
9119
8960
6423
9605
7405
13875
7374
7425
7484
10245
9552
8202
7444
7444
8945
13756
7498
13880
13288
8908
9541
7325
9363
11468
5449
11263
7906
7259
14850
12324
13630
4894
4767
9549
8910
5300
8171
9397
11482
9522
10379
9403
13667
7410
7388
8889
10120
11715
9400
6833
9318
7347
7353
7888
9292
9462
7124
8439
9471
9339
13825
7370
14762
7432
7275
7967
13779
8259
12113
7383
5284
5600
3685
6498
6893
9649
4253
8938
8278
7431
6888
4373
6896
9611
9302
9437
7128
10026
7383
7013
13213
13434
6412
7412
14935
8215
10005
7336
8261
8849
9346
7504
7399
14234
9398
4922
5896
7568
12708
8981
9502
7444
7334
6436
8899
8918
10285
12628
16948
15520
13700
9590
9047
12497
10024
9787
7814
14061
14691
7799
7306
9004
13502
8952
8839
8922
5181
11266
8418
8906
9642
9379
11841
9468
8848
7462
11390
10418
9530
7429
9630
13485
7729
11435
21898
13734
5593
5178
12833
9535
7780
14425
9374
8220
11404
8975
8897
9500
11642
9493
13798
11679
13840
9455
9423
9269
9287
10239
9328
13914
8947
8950
7463
9549
12161
7819
9284
8711
7351
9401
9503
7403
4888
8907
8937
7331
7450
6347
9448
11826
9382
8938
7418
7382
8942
8946
9571
13521
9435
5900
8761
11511
7349
8533
9797
11679
8901
8604
13642
11571
6899
7353
7780
7271
13806
12124
7451
14092
7435
8782
14099
10320
9448
11796
8844
6903
9057
7613
7825
11511
9592
17967
11735
11831
12430
7365
11572
8736
13924
14383
3290
9380
11843
7357
8976
9547
9275
11614
11585
11864
7373
8270
11298
7373
9522
7897
14266
12924
9300
7423
10641
13618
9522
9375
7695
11125
4768
6886
3091
7190
11749
9604
8932
7906
8943
9553
9505
16971
14039
8916
10593
9605
8926
9124
8919
7022
9393
7995
10363
11582
7415
7127
9511
8489
11207
7423
9513
9462
7377
9009
7805
5317
15378
8278
8010
8900
9270
15345
7366
6285
14244
8278
11338
7453
14892
7421
6509
9614
14948
10092
13689
7529
13784
1539
14886
9589
13441
9403
19774
4881
8997
9361
11114
7128
7497
7209
11745
9605
7387
9360
7505
7362
9353
9172
7360
9510
10737
11356
9326
8877
8986
7755
23451
8566
14911
7368
9510
15380
9521
11675
5918
8993
5832
9396
8887
8954
8922
5833
12046
9422
6928
11715
13814
23830
8262
18740
6939
9865
10999
7509
11489
11951
8706
8853
6475
13344
11476
8614
5190
7313
9810
6666
9513
13838
7566
9535
9602
11846
7954
8297
12702
7508
11534
11583
16209
6821
8880
7285
9662
12528
11714
10674
14098
14541
8357
7201
9475
9352
7356
13869
9442
6410
13601
8463
7355
9439
9461
9512
12080
10752
7327
9520
10844
11132
7353
11223
8096
8922
9525
13977
11542
7439
8934
13633
7649
13629
8710
12817
8931
15393
9488
8953
9094
9530
19345
8889
11557
13021
7738
11455
9661
12156
8946
8576
9416
12667
9538
7062
8850
7448
7387
16855
7339
10175
11664
8982
9587
7457
9471
13669
8825
7784
7315
15382
13896
14283
7920
9053
12766
6210
6257
11721
7386
7281
11234
9543
9362
10234
14470
9378
5194
13684
7436
11735
8968
6842
6892
8913
7810
7411
8938
7460
13494
11451
15347
14940
7508
7388
8914
1835
5601
9347
9468
13621
13565
10513
13745
8950
9377
9340
6413
7396
9019
7344
14975
11442
7465
7340
5803
11516
9595
9370
9099
6095
9472
14472
8556
5534
15384
9442
10995
14979
8189
9279
9344
15365
9341
7382
8236
8138
23039
8113
2837
11845
9645
13866
8987
7512
11581
9648
7345
10135
10227
9297
11695
7320
9544
7404
11606
13926
6838
11812
7318
11784
5130
6845
7351
9167
9627
8972
11527
11566
9372
9472
4248
6069
9476
8947
10513
8211
7355
12470
9473
7277
9276
9348
13648
9003
14106
8887
9518
8916
13681
7350
5400
11729
9459
11971
7861
7332
11718
8955
8942
9003
5611
8990
11650
2834
6158
8931
9460
6367
12524
9424
8897
11695
4250
9526
5149
8849
8770
8868
11560
9554
9555
11717
8965
9269
11956
13713
9992
7319
9403
8991
11764
12039
8056
8977
8959
11884
13336
10439
9275
13783
6358
8999
9317
8874
9449
9016
8279
9467
12188
10339
9319
13843
5829
9520
8475
9282
12882
9273
13343
8175
17422
8947
8869
13436
7415
6159
10118
11613
16481
9473
11579
13939
7440
7370
21623
7914
12767
9334
7363
8838
9438
11545
7361
8061
8214
8149
13266
11182
7531
12708
7193
7320
11364
11805
8693
14509
15058
8768
5453
9090
7351
8841
2469
7414
11592
13817
8453
7501
7388
6634
8014
9381
11511
11486
10435
6870
7508
10187
15130
6853
7512
7378
9548
6865
7559
6879
6706
5404
6866
7222
6829
7564
6845
6853
7323
6733
6862
6860
6846
13800
7569
6836
6864
6842
5353
7558
7567
8057
9385
11698
8947
8942
9245
9485
7393
7474
7391
9019
12888
8948
9299
5664
13364
9072
11594
9408
9409
9423
9435
14731
7347
12867
9406
5977
11977
11739
9530
8535
8877
6878
14056
7362
6841
8796
7439
5503
11153
9499
15544
11619
8988
9419
9326
8537
9055
9616
8926
11101
11560
9540
8949
14157
9114
6310
12061
13924
9152
15391
6872
11174
12172
9513
11602
15387
6428
9866
7331
8958
11834
10120
9983
6424
9418
7340
8175
7914
8920
11714
9476
13818
8388
8338
9526
7463
6983
9479
8847
9543
7455
7359
9496
7877
15503
7370
13639
5425
9436
8709
8589
8492
6986
9528
7435
6667
12862
15498
7511
9283
9006
7510
8847
8819
15011
10232
15209
8947
6839
9451
9420
7140
11254
11680
16277
7365
19427
8250
5292
5772
9580
7156
10490
5503
5631
5615
3796
1885
9480
11495
11882
23060
9425
13698
7314
9523
10225
10454
10050
13366
11726
10011
21384
7350
7362
8819
12023
8943
7807
11538
6192
9411
8886
9580
12047
13997
9356
15350
10335
8932
7163
13889
9307
8658
5081
7418
7357
7369
13868
9240
6817
8913
7387
4804
13510
13643
14362
9441
9475
13619
9517
9008
8944
7375
8803
7313
11769
11115
7638
8900
14055
6905
8830
7934
7381
8369
9593
7332
7363
12635
7422
15398
9485
8842
7502
7275
7420
11774
9392
13804
9101
9517
15014
9540
9493
12501
8918
8477
12085
11846
13412
9519
8945
11958
9575
11690
7392
8973
7211
11802
9375
9446
9438
13698
9323
8192
7452
13684
12735
9279
9308
11285
9533
1842
9456
7305
8840
14071
7410
9098
11420
9017
13893
14918
7921
11572
11253
8934
7861
9412
13981
8984
7301
7349
7367
12405
9361
3996
13601
7511
7442
8934
13612
8875
12446
14442
7810
7340
11191
8728
7288
11806
13373
17502
8931
13383
12066
9417
8431
9410
8753
6773
8839
11448
9505
8171
7793
16204
7318
8933
7355
8924
11583
9457
7300
11714
7433
7810
10262
11625
11434
7352
13248
14342
7484
11550
10742
6786
11376
5462
10460
9417
14219
7694
9335
9915
8839
14917
7442
9519
11647
9561
8906
14062
7783
9427
9387
9374
7364
10243
9443
9023
7360
8917
13618
7415
7456
6890
7408
8074
8463
7343
15536
11386
7359
14786
7355
8015
9361
9463
11321
7484
7447
9613
6933
14882
12530
16360
11531
12660
13532
9316
7369
13681
5214
9468
11831
8123
14981
9621
11566
7906
3048
11591
9304
11974
9131
9419
11323
10156
10455
7439
13791
9379
11748
16299
8407
14157
9308
9359
7830
9286
11850
6417
8922
9705
11504
8910
11630
11543
10949
9492
11530
11328
15475
9001
9469
13835
9525
8709
11655
8971
15719
9344
8444
8473
7383
5082
7892
9531
8933
9537
13349
9359
8890
11710
1980
13932
7965
9509
14609
14963
8200
7799
7345
7403
7468
10481
7340
9437
6450
12065
7443
9353
11996
8517
8944
7358
8937
11923
7972
8100
8957
9751
14595
14951
9415
9343
10793
9659
10108
9540
9324
12905
14926
13394
10737
11686
9334
7799
13828
7744
7418
9225
13658
13813
7756
7270
6295
8085
8907
15358
10088
7790
12891
9224
11575
7334
7794
9174
7309
9665
10808
15390
13795
7331
7443
14865
10484
8916
7329
9381
11550
5887
10133
9532
7193
13890
5240
8725
7345
4768
8702
9511
9370
9370
7363
12593
9043
9326
13767
11556
8908
7938
10745
8337
6855
8993
11139
6760
7422
13892
7331
7267
8863
9531
10732
10735
9334
7510
8964
8431
12683
9447
7384
8333
6187
3703
6420
7041
4915
9484
11745
9480
9599
7409
7902
7326
9459
8516
6250
9508
14950
14948
10094
7305
13706
8966
12319
11410
18022
8024
9645
10043
16151
8818
6424
8935
9657
8992
11557
10361
7405
6484
8629
8500
9228
9324
7307
7346
10002
10550
10350
8374
9033
8834
7448
10513
7401
7207
9463
9423
8928
13892
1651
8925
9469
7509
7924
7320
6760
13831
7862
8854
7360
13648
7907
7385
9419
8977
7366
7407
7462
7488
9589
7383
7351
9524
9509
9335
7167
12020
7386
9367
11512
18297
6874
7487
7880
9660
9785
6079
6185
13350
8689
11634
9181
9692
11407
9499
10187
7516
15532
14942
7461
7441
13814
9437
10105
7309
7359
7395
7509
7799
8953
9424
7229
8854
8883
8912
8948
10376
9392
8865
7389
9583
5195
11287
11172
7915
14091
9048
13872
12699
6597
8949
6405
4719
8911
8881
9318
8979
7393
6754
7240
10307
9587
16266
7338
7710
13645
11205
14945
7461
7347
8032
8685
10577
9506
13354
8900
11545
9004
7396
5661
12454
6826
11637
8903
7330
8025
13746
8458
9138
13721
9352
7511
6852
11572
7798
8883
13465
12726
9250
10979
5823
14938
13562
9432
8894
9450
9336
9698
9380
11808
9325
8950
8893
7358
14479
9882
1570
5710
7778
13954
8928
16943
13899
4990
9485
9497
9291
9101
9082
9475
12707
9474
11700
11586
14189
7471
9377
8356
14445
9474
15273
6258
2479
4913
4878
14067
5400
9022
8913
4787
9363
9302
13174
9289
9228
12729
9149
9845
8913
9344
9457
13626
10062
10699
10849
7405
5674
8674
10513
13466
8966
9519
9492
9434
8974
7412
8950
13513
11434
7427
9025
10469
9121
13953
7450
9006
1573
7957
9542
3590
5503
13618
15771
7378
9363
10524
15001
11650
7357
2848
13801
2852
13233
9561
9525
12361
13648
7221
11606
7468
8958
13159
9324
11097
14190
11619
9677
7566
6822
6843
9466
11790
9560
7452
13672
7444
7566
7398
9165
7566
7533
6738
7263
4509
7444
7569
13517
8687
7446
9426
9542
9542
15367
6920
9251
7377
7564
12318
9506
7092
7375
7563
7563
9516
9380
10573
7413
8754
15515
7291
7447
10506
9082
6758
9368
9780
7308
6829
7568
11425
7010
8091
14039
9545
9388
7567
12911
7489
6865
6861
8610
10723
13634
7409
8023
7410
8876
11468
11521
13705
14925
9272
13478
7462
7336
8072
6733
7404
13974
15249
9562
7357
7429
7811
9386
9367
14084
9450
7239
9578
11467
6819
7572
12532
14984
14241
8304
7493
7391
14920
7391
13607
15539
6802
9578
14199
6842
7289
9697
14077
5170
13745
15255
6082
13751
7023
6961
9509
5259
8954
8956
11529
9332
8950
9458
8340
7413
9077
5404
11488
12315
11090
9298
11523
8914
10172
9355
7487
8999
4554
17382
11697
9286
7446
7365
6449
8963
10400
16975
13662
9395
6845
6222
8895
12092
10714
14167
10615
8950
1594
9593
7336
8289
9204
9117
16376
7448
8957
8958
9306
8774
12148
8887
8497
7310
9220
9470
8952
13909
8935
9595
7131
8920
19228
8849
8217
13856
7404
8653
10433
9436
14909
13038
7309
8556
11286
7365
9322
9458
7640
8952
13702
19701
11811
7359
4941
13359
11366
8913
9365
7363
14172
8032
9805
9387
11583
4599
7504
8949
7417
14974
15461
9323
8839
7441
22269
8126
7473
9523
6910
7961
7832
7430
11753
13645
8893
9600
8761
11209
8013
9127
10181
11464
11954
11731
8994
9624
9526
11611
6923
9479
12850
8717
8939
6981
7316
9440
5910
9566
9523
13435
7459
8967
9415
15512
7150
14915
9268
9033
8991
13090
7503
1752
6236
7337
6970
9480
7323
9558
8565
8939
9592
13580
7408
7186
8898
9356
5535
14829
15663
9540
9538
9295
11584
8003
6144
9500
16607
9107
9627
11896
11811
9129
9670
10432
4783
13985
14738
9395
9612
7369
9649
9297
15393
8975
8872
11439
11248
9407
8974
9554
8883
9390
7345
7362
13125
9509
9200
11194
9260
4789
9467
9444
13741
7616
9257
13892
5386
5184
11794
9451
8915
10059
9406
4766
9787
12060
13771
8296
7324
8675
8503
9265
13148
5532
7692
11724
9566
7355
7301
9510
11219
14908
9539
9567
11678
11123
15354
12212
11617
6679
8883
9110
11965
13702
8088
14037
7354
7418
8342
9332
9353
7465
3161
8780
7437
6433
14952
11093
8983
9100
9471
14094
5811
6186
7340
12737
9424
13671
12115
10275
8935
11108
8906
8889
8960
9498
7329
9562
11650
9472
11823
8840
9605
8893
15338
9081
9151
7310
8379
8941
9435
13641
7592
6969
11458
8977
11478
9602
5355
5640
15215
7711
9591
13635
9654
11227
7422
6737
8874
7377
8973
13649
7526
10090
11653
9653
9747
12661
15513
5028
11713
6795
9564
13816
7392
15349
14904
14137
8979
15495
7396
7503
7404
9465
9399
13816
9315
7503
7408
5281
6860
5598
11282
12664
8990
9191
7517
12378
13056
8281
7363
7349
7355
13462
5770
11650
9547
16271
8915
9271
12535
13621
9487
7304
9580
9509
8454
7398
11493
8389
15496
10392
11555
11654
14952
7428
9603
13483
7309
9378
14205
7433
15388
7663
11903
9119
9496
5142
9516
11439
14742
7353
17970
13778
8266
10585
10308
9390
10009
7339
11141
9544
6801
7340
8402
9424
10404
15495
7378
11442
12282
9080
7379
7375
7358
15751
7354
11727
9174
9295
11880
7360
9438
12734
7520
13692
15350
9424
10740
13909
10913
15370
14024
15768
9599
14220
9516
7423
8918
9482
9573
11464
6880
10216
7389
19172
8910
7305
9538
7481
7490
9442
7255
10339
7050
12662
13830
5223
7356
7397
9633
8117
13967
7175
6435
9599
8544
9391
11907
6072
7355
7276
15863
9528
8574
14291
13661
6863
8330
9546
7328
13628
8918
11453
13671
9125
10264
13683
12847
3884
11705
7372
7469
19964
11613
13611
9481
7365
12416
9522
8816
9572
7458
11566
7510
9462
9792
9375
13658
13651
13658
8962
8383
14929
8125
7933
9372
7530
8937
9342
1576
9570
7304
7479
14937
9738
9564
10287
13571
9357
9351
9314
9389
14902
9245
13694
8964
7363
13645
13030
8961
16507
9574
7367
7512
14340
11253
9329
8708
5120
9309
6871
5261
9532
7438
8964
12726
14919
7418
7454
11240
10238
7433
9615
13984
8639
9353
9061
7817
7767
9643
13613
7348
7330
9528
10164
5903
5885
5302
9544
5180
8478
6467
7367
8982
9468
6896
13624
6832
14575
8279
9375
7348
14972
9547
13138
8939
13714
5937
14001
8925
13808
12968
11817
6887
6730
7474
9373
7363
9111
7451
9867
13958
7506
5581
7446
7450
7318
8674
7956
9606
7314
8112
7306
8521
7175
9170
5781
14142
7930
8857
8243
10237
13282
8949
7793
14057
8983
7352
8514
13660
8703
15007
14086
9024
12828
11490
7442
9593
9268
9518
10054
9018
9360
6886
14118
8882
10596
14972
6982
11909
9802
8896
7541
7376
9431
15185
9386
7305
9444
8520
9297
13783
14146
8585
13496
9459
8942
8919
7410
11736
8915
13151
13647
13350
7396
9457
9339
7307
8433
9432
7386
7403
14163
7117
6174
8915
8777
5847
9490
9894
13321
7463
8324
9511
14971
11225
9125
13771
7417
9323
9084
9280
8394
7341
13481
13815
9199
7559
12704
5929
7422
10499
15346
11400
9494
4726
7359
11559
12207
8868
9022
11820
13940
9422
7506
8977
5936
9336
9475
9473
9424
7425
7926
9390
7616
7550
14925
7412
9783
6954
8125
9495
9475
11547
14913
7523
7259
9529
13737
9168
8896
9465
8364
10341
16623
6829
13680
8891
10330
7257
11622
14314
7508
11973
11564
9559
9412
14935
9547
7713
9538
8918
14114
10399
11717
22512
3243
9583
9589
9598
9583
9568
8946
5998
8279
12423
7366
7390
12750
12861
13823
6471
9828
9452
9278
14895
15351
14156
8914
7140
9272
9529
13361
7348
9279
6841
9492
7389
12524
12575
20005
11662
9466
12766
8317
10765
8298
7315
10656
13822
8499
9469
8362
7376
9540
9107
7326
10724
8929
9485
9444
9416
9211
9354
7384
8929
7812
7873
6485
10239
11019
9552
7361
9448
15509
16070
8283
13626
11539
21298
11343
5325
15364
13994
6983
10100
8944
7894
8959
6901
9451
9468
13679
9506
11533
10098
12473
12734
9393
9340
7331
7351
10316
6840
8428
9330
12456
14991
7569
7397
9413
7931
11823
5556
6727
7490
7400
10444
12395
9487
11167
8970
9383
7405
11445
7415
7384
7008
11723
8092
11724
9463
4693
8938
15505
9020
9591
1792
12929
13473
8898
14098
8857
13802
9202
9459
11551
8954
11703
11130
8971
8283
6210
14110
12939
11736
11472
9742
8659
9503
8897
7356
7385
13609
8825
8987
9005
12007
8882
10298
11670
9222
8944
14415
9538
12738
7428
12266
8956
8033
20179
8840
4815
7434
11821
6350
8846
9449
13930
13256
13769
8273
7359
13782
13582
5700
7340
7447
14326
9300
11522
6886
8356
8673
14037
8870
9575
12189
9409
5594
8982
8931
7649
9502
9362
8952
5854
7402
13956
7126
12356
8941
9444
7375
13817
12838
5297
9516
8894
8926
8929
13583
8888
1426
13843
11205
11562
10853
15804
11674
11431
8950
14038
7373
14013
9472
9449
8905
5995
6429
8587
7323
8661
9379
9837
9243
8936
8422
8149
9011
11287
11265
6635
9004
13940
11544
9046
13647
11081
14941
8889
7366
7416
8268
8059
8148
7799
8729
5962
11951
5089
7798
8995
11752
9385
5920
13578
9391
8097
9514
7314
11749
11444
9130
10171
10134
9473
11998
11675
12756
9000
9844
8258
8278
9139
8869
13764
7511
13862
8940
9395
8976
11132
10530
14937
5242
9345
11727
6848
9104
10232
21914
8377
7162
9516
13800
7758
11837
12807
11705
9491
9084
9460
9018
9234
9074
8960
9205
8990
7880
9006
9004
9802
14038
10703
11052
13566
15516
9361
9400
8921
20044
9004
9323
9544
7360
14101
14083
8293
9251
8146
14039
9376
7298
11329
9450
8939
11235
14919
9009
8981
8942
8697
7576
7914
8096
8952
8953
7397
13954
8973
13898
8962
6975
9473
9430
8938
8228
8943
5557
12782
8975
9409
8899
7881
9303
15349
7375
12158
8133
9363
3643
11610
8318
13640
13840
14938
13482
7326
12480
9366
7321
13602
7441
7289
7315
10587
8841
7970
9390
9138
5552
5436
9476
9579
9316
15116
16300
7391
8867
9440
7112
11086
7435
11111
9955
14012
7345
9310
7411
11635
13900
12500
7363
9328
6840
9333
9610
9581
8944
7477
7510
11848
7401
7447
5648
6313
7994
9025
16360
7416
13347
15543
11724
11969
13516
8859
11197
9574
7415
7411
7395
9374
11046
9127
9342
10324
16443
11325
8185
7445
7315
9527
7324
13593
9413
7234
7463
2570
9526
11070
10002
6925
7063
9613
11173
15658
9578
9919
11261
13307
9315
13837
13993
11822
11238
8792
14017
7322
13671
7530
9500
9274
5822
10171
11549
11612
13388
8990
5223
9511
7948
8336
12528
8844
9392
9273
7413
11564
8909
9542
10062
7777
13415
9521
5173
6618
9448
11904
6154
5312
13635
8888
9511
8455
5922
8834
6445
9324
6198
9452
10239
10775
7796
13562
10158
10453
9507
8921
9402
13415
13845
9114
6155
3296
11633
9019
9376
10445
13218
8121
10816
14080
11656
8944
13684
13430
9200
11064
11696
13682
9549
7607
11719
8946
7444
2807
14951
7952
13304
14078
9213
9602
4999
8947
13304
4983
9523
9442
8288
8999
14948
9308
11958
7426
13910
13158
9458
7290
9474
10873
7749
8877
9427
9579
6951
9373
9542
9489
14973
9888
11380
8867
13988
7408
7492
6969
11458
7449
13206
8922
9493
11519
8991
9000
7407
9204
7415
7435
9789
7384
8915
9790
7417
11428
7605
10374
9288
7099
9456
12564
9224
13834
11450
9132
13454
6422
11610
7374
13995
6830
9429
9279
11340
9541
9532
7374
7222
7343
7283
5117
7424
11738
9291
5398
9347
4756
7008
8864
8894
11615
12043
11695
8085
9297
7340
9443
9027
11732
7280
7364
9483
7566
8846
9446
11352
11714
9594
9649
8926
9489
12619
6225
12499
11577
8935
9468
14136
9985
9266
9417
6889
9430
13884
9175
9321
8587
8151
7406
7305
16410
7360
11046
9387
7351
14356
9557
9261
7129
9569
10839
5308
9366
11900
7479
9252
8921
9346
9304
9387
7509
7578
7797
9398
9412
9473
15519
7826
13850
9311
8848
7925
11581
6840
7475
3052
7564
14661
9356
7419
9624
7394
9265
8814
10582
10162
9530
8898
9533
8401
8701
9456
4778
11714
9441
9490
8747
9514
8898
8048
11734
5110
9337
2995
8988
8763
8478
8930
7460
8938
8941
9094
11715
6099
16027
13473
13354
7329
13936
5476
12014
8940
9537
4782
13382
14038
7475
23211
7460
8259
12504
8980
9391
9230
9352
10731
9411
11626
14752
6891
14098
8917
9496
7785
13281
9512
7494
11685
7421
8981
9555
7366
9401
9460
9391
8902
7832
13036
7566
7560
7569
7568
14427
7566
9536
2799
9416
5176
8928
5042
5354
11404
8879
9292
9480
12025
14488
13645
9506
11976
9594
12498
7295
22794
8938
9539
8742
4779
5012
5594
9431
8967
9109
8922
15483
13759
5789
13483
12798
9556
6702
8912
8909
8989
5186
8871
13734
8999
9417
8927
11567
10322
7280
10101
9458
12823
11584
8859
10378
8968
9486
8998
6397
8996
13364
10131
9503
8952
7349
2537
9353
11335
9480
7563
6810
13327
8871
13550
13380
7138
8892
9005
7391
7370
9169
13645
14218
11696
9519
13606
10678
14942
5748
5801
4660
10582
11538
2150
7439
9602
7459
9466
9547
8140
7317
8060
10560
8939
8963
7425
13580
11436
9524
8389
10159
9213
13472
7683
11675
12375
6414
8648
8915
1873
10489
8386
8943
10631
8962
7511
11268
9480
9492
9012
8926
7773
13684
7716
14043
13131
11578
7341
7830
8026
2188
9088
15434
8903
11716
12093
6355
16397
7334
9446
7928
2944
8958
7354
8529
12784
8993
8020
11726
11782
9372
8990
10319
14046
9383
12598
10366
9612
12678
8879
5055
14102
13111
8892
4747
8922
9324
5945
8902
9511
11779
13995
7457
9431
9585
9357
8978
13647
9533
6936
14917
11149
14123
13900
13724
8129
10616
8951
9655
10863
9010
13766
12236
3629
7390
14322
9499
13678
18248
9347
11539
15534
11465
13628
8864
14006
13680
7949
8010
9321
11861
7362
7378
9917
9517
6998
9378
7271
9089
9467
9474
10193
11505
7470
10192
9284
15453
13582
11245
11373
9530
17149
16291
9980
7353
7343
4781
14880
7373
8685
7348
7347
5940
9195
7983
7367
6840
7463
7353
13317
7372
9160
9523
9402
7366
9525
9379
8924
6878
9473
6819
13560
13550
7375
6846
7378
11689
7336
11678
8966
9421
9328
9555
12659
9418
11675
7434
9317
7282
10600
9444
9522
9520
14615
15344
6023
8272
11774
9613
12619
9441
12752
11232
7363
10436
9352
15333
9337
7390
6590
6591
14880
9503
7539
6829
7396
8809
15353
7677
7374
14984
9492
13145
11426
10989
9449
7789
11291
7680
9557
9275
11654
10624
13913
11538
6873
15739
5432
9064
9528
7301
9533
9257
9505
11477
9469
9548
9385
9549
8931
11076
10140
6099
7412
7383
7882
22084
8561
9588
13620
9530
6839
14100
7608
8258
11554
13787
10241
7449
6214
10077
7293
9141
6427
10158
12173
9386
7509
19258
5160
6860
9611
10342
9646
14062
7752
13760
7409
9481
13799
7625
8838
7542
8127
9379
7330
11601
6955
11434
7368
5987
11717
5259
11331
15918
6425
9125
6832
13928
7001
12702
9464
11681
11647
10320
7466
7337
7483
9589
6441
9557
8906
6149
13627
10165
7478
14876
7369
12652
7324
6830
9379
13457
12748
8846
8859
7439
11618
7213
8892
7458
7400
11616
7782
11096
9433
4156
10373
13704
16253
9252
7341
6865
20299
8975
10853
7409
11927
6448
9614
9389
14772
7924
10227
7359
13749
7194
13671
9483
7439
10844
11207
14200
10794
8910
13635
8885
7418
11237
9410
7880
12098
7345
11620
5259
7080
10445
4835
11398
7511
13677
8524
13287
11432
8918
8870
13724
9427
7449
11395
10229
11849
11921
8978
9468
10134
13356
8982
6936
7380
12586
8959
4623
8989
14977
11939
15544
10227
7899
13559
14800
9516
13826
11400
7436
5139
16132
12716
8906
14472
8989
4733
5195
9496
9486
7558
14918
9594
9532
9494
8979
7732
14547
7345
12976
17124
7479
11854
16846
10445
8139
6887
7435
9298
14096
8926
14037
11365
13791
14573
9519
9316
13035
12388
7496
9361
1570
7332
11772
7275
11468
7297
7334
9435
7871
9583
11502
13769
9422
2809
7426
9435
8702
8318
9445
8913
6817
8705
14908
9330
11222
7909
5336
11770
6874
7424
7317
6411
11721
9136
7887
7427
9521
9623
5448
8716
13378
13226
7350
11438
9510
8584
7350
11147
13786
8904
6684
8225
9456
13405
9541
9520
9518
12734
9378
13641
9495
8891
9515
10027
13969
9018
9477
13090
8887
8886
9330
9005
14067
9236
9437
14019
9514
11322
12753
7940
9383
12464
9183
9519
9324
8929
7301
13704
8065
8707
7361
7265
14797
7381
7471
9396
13551
13815
7466
9266
13724
12417
7211
1816
7392
9557
9345
9540
11600
11742
11548
9431
11561
12750
8871
11519
12727
7353
9299
11365
9889
9614
8941
8917
9470
9228
7923
13947
11106
8941
5264
7856
13950
9473
8670
8383
9138
11646
7377
14928
8928
6272
7344
7463
6852
7398
7368
9202
7342
7677
7357
9615
9424
9100
10459
10171
12389
4747
13650
9437
7374
15689
14638
7286
9356
13649
8266
7502
9306
7380
8061
7473
9831
10165
12545
9452
14070
9857
7418
12694
7446
7454
7363
12553
16976
8073
9434
6112
9502
1637
13797
11881
9516
14885
9444
5446
10425
8859
9054
9566
9353
8058
6974
5212
7365
8766
8845
5241
14077
9349
9571
9422
8910
4868
8821
11700
7491
12146
7341
11432
7332
9513
9908
5220
10269
13287
9271
9020
9570
10506
9461
8962
8930
8905
9440
8163
11237
11651
8394
13731
8938
13973
13982
16898
8954
12331
9479
11325
7634
9487
9372
9336
8425
8120
9515
8972
11950
8924
8912
7510
11592
7348
9467
11729
9581
11614
7401
7693
9758
10278
9581
16292
6916
7790
7454
8902
7569
9248
8951
8819
7192
14939
9504
13912
9553
10387
7414
8841
7572
7451
7343
10175
8175
16368
7419
5651
11143
9471
9418
7345
7415
7354
7366
14044
7501
12329
4885
9520
8337
7378
7726
10862
13418
13942
14288
7845
11626
7372
9622
15616
8122
10168
11784
10418
11372
7416
8918
9391
9630
13686
14091
7819
13648
9547
13719
9396
12254
4836
11446
23190
8276
7410
9421
9460
11812
4958
11631
11960
8108
11997
13377
9580
7301
14909
7430
16291
7332
13663
7378
7320
7052
11596
9006
15368
8023
5835
8905
13797
13740
7030
8950
8876
8083
9566
4957
9463
6946
9005
12412
7794
9498
6151
3408
4791
5262
9009
10103
11724
10069
5172
4701
11952
7511
14152
8166
2088
11750
12770
8627
8883
7428
7945
13599
5462
9837
12965
9483
8970
7357
8894
7381
7412
8117
7855
8937
8786
7049
5428
9325
11606
9502
9844
6116
14106
10765
8821
7820
8199
8181
8042
9008
8208
13713
9425
7422
9503
13473
9020
8953
7350
9407
9485
8990
6082
11790
5934
8972
8968
8945
6160
11722
13461
7391
6835
8275
7407
6826
11239
8939
7393
4954
13821
4323
11497
9544
9432
14970
9433
8053
7418
6988
11413
12187
13616
9011
7470
13725
7921
9477
11399
5784
7440
11673
9927
8993
7355
7027
8877
9555
9478
7528
11964
8057
7305
14893
6707
10660
7387
7297
9547
13634
7359
13463
9020
8914
9835
9316
5390
9504
9584
14378
7444
15448
6840
7345
3454
14991
11948
10627
6209
9330
9539
9475
7367
8827
9519
13649
8109
9434
8297
2125
8189
7370
13883
8968
8199
7974
7533
9347
9375
9334
11614
11555
8125
7370
9524
9361
11812
4248
9414
8748
4857
9585
11490
11582
11675
13695
12808
7447
13644
12371
7428
8096
11549
5439
9073
8918
7457
8877
7357
5342
9424
15811
7370
15368
9127
8947
9495
6834
9395
8842
9149
9542
13772
7862
13713
10083
9174
12126
7449
6921
9688
7412
10038
9507
12731
13416
10370
9471
8896
12182
11542
8579
7878
17290
13773
9480
11379
7982
11375
10893
9479
11090
4949
9965
12415
7752
12300
9480
9547
8609
10376
9484
13316
9427
9373
8127
6843
9343
13527
9533
6421
10494
14958
8524
7506
11913
7374
11844
9394
9485
11511
7503
8420
7409
8934
13850
7509
7687
11646
7415
9109
7363
14957
7543
9203
9539
8018
9758
9387
7943
15688
9446
12744
8917
7998
3956
13817
7947
11709
8978
4806
8912
7163
11603
8580
9527
5917
1882
11339
6854
14004
8945
13615
5827
11442
8068
11722
9544
13856
9399
11593
7482
9410
8930
9447
9478
9446
7508
16712
9288
8546
14856
6138
15686
11693
9637
7460
9130
7264
9526
9509
10093
8848
20643
9303
8955
10717
9420
8992
9386
5344
9289
5285
9401
7452
8195
9368
8916
13833
12093
7402
8961
14139
8870
6840
13747
9453
8008
13682
9188
8268
9467
9431
15530
8284
8825
8913
7375
14381
8284
5401
9885
13910
5196
9494
5475
11718
13685
7358
16594
7463
7283
5480
12096
9460
8967
9572
7200
15342
9923
7237
6317
23214
8876
15507
7471
4775
10605
12094
9539
14065
7773
14016
12756
9445
7862
9304
7508
9433
10640
12192
7701
13820
7369
10776
14829
10375
5767
9508
11683
11681
11417
9433
13542
7355
9371
8433
6917
11700
15370
9498
7800
12471
7353
9325
8036
9157
9454
10076
13921
10178
12713
8009
10044
3132
6433
12693
9321
5453
11692
17806
11398
9377
11106
9479
8776
8522
9527
9437
9307
8201
8244
20804
7886
13691
13686
8955
6169
9605
9569
10592
13612
7792
8036
1351
8991
8858
9133
7392
9431
6869
7377
9582
15518
11762
8171
13958
7823
8986
9431
7402
8918
13799
8859
8139
10844
14109
9311
7753
8859
10226
8472
7813
9539
14965
9498
13651
13611
15368
7371
13266
8984
7356
11362
8936
7326
9527
12609
7775
7473
9415
9340
19356
8194
7352
7460
7410
11668
13638
14404
11563
12964
13494
9655
13896
11070
7426
6881
7428
9440
7351
7177
7291
7442
7300
7298
9343
9544
7513
9379
12289
9457
14991
10974
9597
9323
7394
13914
6605
9524
9488
7267
9471
11269
16907
8920
9969
9083
3193
8496
5356
7360
14713
9002
7520
7430
17211
7438
14014
14951
6483
7404
12020
11877
8156
5300
7299
7436
7382
7429
9549
8029
8289
10047
7375
12274
9395
9530
14758
11292
7988
9479
11221
8324
7351
7464
9587
9467
9517
18130
7509
14082
7381
7507
7309
15345
9521
6941
7372
14045
7386
9334
8918
13223
11581
13505
7023
9854
9440
9257
7410
11621
9349
5699
8966
6672
6455
7407
14949
8954
11678
7389
10314
7351
13920
9473
10629
11576
13705
8699
5250
10300
6449
9519
9435
9368
5821
9498
9113
7489
6748
8924
10242
9435
11876
11699
8171
9420
7398
8756
9677
12712
8861
9550
8951
11441
11744
5615
7344
9414
9759
18404
8125
13652
9583
7655
9128
8967
7951
7376
8938
14994
8881
6441
10339
9334
3106
13839
10965
12639
13009
7475
13671
9426
13626
9537
4909
8358
5547
8978
9635
9426
13010
8482
7357
6985
8961
6939
6847
11969
8919
8857
3406
11465
7415
8909
11838
8974
9609
7333
13822
7371
9485
9556
7452
7449
13188
9629
9175
7414
7390
7638
14182
6856
5300
3773
13409
9235
8010
6031
9119
11562
7159
11226
14091
9288
10164
9513
8982
2485
9454
9666
11722
9520
8889
13831
8092
8951
7403
8960
9086
14139
9521
9485
9530
13320
13891
8972
9410
11645
13707
7905
11243
9540
9508
10175
13924
8942
7752
9381
8950
7397
9013
6755
9440
7334
9528
7449
9342
12154
8913
9673
9893
11423
7362
9493
9291
9354
16106
8787
8907
7441
14192
7412
9380
9327
8213
13053
19315
9585
22330
7319
7422
7506
7365
8984
9370
12749
9710
9349
6467
4224
12630
7333
7456
9295
10722
9478
15896
8936
12198
11545
13952
9579
12060
8960
6810
7470
7305
11622
15509
8792
11762
8874
7396
9169
9535
11654
6823
7389
9604
11639
7451
7369
9708
7359
7344
8879
7352
7443
9510
9481
7478
5823
7323
7585
5026
9396
6271
8554
13648
7395
9614
15059
7547
7464
7452
7342
7573
7410
7390
7540
9454
9182
7335
7181
7384
7525
9552
8895
11716
9246
1381
12108
13873
7356
7672
6851
4417
7357
8036
7321
10103
13440
7320
7391
9503
9479
7726
7569
8209
9627
9293
9461
14679
9483
7429
7222
12006
7440
13328
8868
9007
5081
7633
9503
7407
14036
9507
7385
9369
8894
13490
7566
15540
11465
13342
13939
6864
6867
7560
6845
6852
7543
15635
14030
13650
14091
13897
6482
9503
9347
7470
9639
13465
4938
8472
13945
10099
8973
8953
9494
7393
9888
7384
9361
11387
9492
8845
4873
9461
8905
11598
12730
11732
8986
6157
9416
7364
13665
11515
9481
9349
9391
11749
14936
13904
9433
9125
13952
13843
11712
9300
6029
9545
7163
9578
9767
9255
7560
9396
9565
9448
5508
7225
8886
8645
8866
8995
11703
13899
9115
11694
7419
13897
6363
8977
8874
11462
7353
7353
9065
6712
3766
7425
12401
8978
9285
13531
8979
9333
7355
7414
9554
7437
8040
10207
8998
13552
13838
8893
5311
14797
9445
7423
10533
11691
7202
8124
14012
8917
12015
13900
9426
9448
8198
13873
11718
8935
9047
9540
9677
13804
9537
7386
8494
8952
11755
9289
8670
8484
11147
15333
8896
13707
11589
13184
9067
9334
9269
11465
7665
8893
15421
9161
9506
9350
13128
9348
9285
11677
12254
10696
9415
13617
17169
9328
7799
12366
8985
9601
12763
12093
17512
7423
11700
11397
6217
13003
9507
11641
15575
7921
11540
8105
13799
12889
7370
8989
13640
7538
12115
9274
10279
7293
11597
8531
6993
9260
8225
17435
8111
11214
12731
8497
6802
8667
8989
9016
10921
8852
9267
8843
15497
7352
13434
9525
7425
7285
5400
9434
13441
9503
7422
10456
13875
9354
6180
20057
8870
8903
8858
9010
13942
10156
5994
7917
16237
9383
7877
11213
9624
8921
8533
9368
14934
7369
16003
9001
8867
8863
14833
13340
7503
11570
11944
8723
9523
9392
9545
9425
15915
6437
8948
7965
10328
9457
9457
12952
1720
8964
9433
8893
11617
9450
13671
7451
9473
13474
6380
15163
8919
13389
11568
11699
8666
7177
5118
7354
11448
8967
6911
8970
9411
7858
11726
8975
11566
8989
5346
11821
8581
9823
14035
13498
11214
11654
9285
14138
9098
10298
7451
11853
8868
7467
9618
11721
12011
8916
14917
13204
9569
9438
13327
11448
8873
9359
13876
12288
9379
6980
7505
10017
7834
7493
7368
9412
8886
7333
7212
9416
15173
7371
9478
10203
9538
7388
9308
7796
7315
8923
8955
11704
9570
7413
12671
13840
8246
9537
10029
13134
14040
9390
7359
7396
9532
13859
6878
7800
3616
12322
15226
9322
12649
14917
14904
9136
14921
9551
8161
15191
7302
9689
8889
7394
8456
7739
12348
6445
9413
9098
7332
9006
8924
8774
11272
8956
9482
9455
8430
6984
9546
7347
7817
15542
12574
13390
8913
7437
9440
11545
9051
12755
7408
8820
7403
8416
14508
9518
9767
7420
16592
13310
9876
7324
5216
13676
7482
12771
7404
9637
16163
9340
8026
11863
7496
9423
11787
7354
7510
7316
11210
4778
10179
5099
8640
8875
5192
8937
17150
7791
9444
10558
9573
8935
7344
9417
6885
13580
5987
9493
8929
4933
11655
8934
9342
10885
9006
8309
10697
8923
13582
7504
15351
14279
14884
12042
15374
12703
10179
9090
6154
13775
9451
9529
14025
8907
7306
8975
11197
9535
6689
7591
8880
14242
11709
15522
9432
8881
14083
8751
11409
7425
8888
11677
7447
11830
13546
13894
9295
8758
9458
6407
9482
11702
10022
7444
8041
9513
9178
6429
11838
12206
12894
9394
9304
9330
10373
9409
11671
8983
7401
13034
7436
7256
9351
9408
11901
8713
15370
5189
6747
9418
14936
10176
7525
13506
14451
12690
11773
12700
11342
13635
9476
13523
9445
8255
9415
9450
13830
7389
9393
7584
4960
9980
13693
10238
5152
11716
9000
11415
15487
6447
12943
5988
14889
10039
10018
9242
8936
8842
8804
8974
11742
8275
5354
11633
7814
12313
3774
9135
9288
8125
11737
7889
12066
15878
8963
11514
13668
7510
7387
9188
9293
10864
13816
9523
9424
7370
9197
6791
8136
8948
19932
9674
9419
13457
7424
9502
9505
13012
13649
13927
13777
13509
11480
13766
10881
8929
7497
8536
7780
9093
1574
17764
3768
7478
7155
1674
7328
11731
14983
7251
7567
7796
9092
9370
8905
9319
9490
7349
9153
11150
13417
11208
4731
5180
9344
5422
7407
9496
16916
7505
11863
14865
8988
9014
9394
7366
7484
9120
5740
7447
8972
9282
9521
9324
9529
9112
11766
11483
7298
9031
14961
15367
7809
15533
21222
9372
7346
15511
7436
7419
9484
6960
8980
13524
9006
7331
11545
11439
6676
9434
7966
7315
2849
9505
10804
8150
7440
9476
9307
7580
9430
11980
13646
13654
8944
7582
7905
7416
14246
9328
9581
7403
7488
5065
13431
8532
5339
13843
8863
6835
9502
9344
9431
7249
11623
8981
10905
6444
14779
9244
7544
7451
8909
11777
7325
9483
9501
10717
14964
14998
9457
9424
21168
13490
9365
9585
9530
6851
6802
9893
13774
10193
13717
7374
13628
7347
9391
4894
7391
9575
3667
14000
9358
8914
9363
8860
9393
13976
8056
9282
9493
7436
9383
9389
7361
13663
14975
13114
8927
9555
13760
9532
9329
9521
8964
9521
9374
8906
9466
8896
9469
10214
9434
7476
7208
11419
9533
9640
7689
7065
14914
7433
9741
13666
7430
9421
7458
11693
8129
9423
8925
11717
16244
8962
9363
7345
9169
11093
11503
13621
14948
13283
10552
9544
13253
9529
7404
7910
7914
7351
8610
9489
7366
9313
9551
6905
13727
12601
6807
10202
9724
6352
7401
7372
7336
7339
13860
11264
8991
7357
9037
14790
7346
7507
10164
8955
11723
12754
13819
10438
11658
11751
8039
8434
10009
13861
10320
11636
9478
9517
7921
9263
11751
13807
6580
8723
7332
12929
10675
7203
10676
8929
5928
13791
13808
9049
13633
7404
7045
12785
8993
9505
7977
14004
8940
7319
12618
13613
6437
7869
9363
7424
15448
6464
9524
9444
9160
13329
11503
12859
4690
9347
5655
9488
9451
8954
11731
14176
9478
10231
9052
9461
7346
9368
9485
7318
6899
11411
13566
7426
8941
9089
9557
9370
5825
5788
5302
13767
15472
9642
8261
7776
13567
12135
11472
13944
12053
8912
10208
13606
8930
12039
9452
11806
2012
9340
11598
8950
10480
13656
5994
6408
9412
7009
10908
13387
10317
8259
13694
8958
7360
11264
11624
13921
9488
11547
11442
9223
9270
9263
7253
13664
14976
11686
8882
13049
9519
21399
7850
11351
12150
13297
9299
7367
8950
8989
11217
9535
9341
17736
9551
14858
8934
13623
10637
8943
8723
6437
10890
7394
9505
10382
12946
7352
7359
7500
8942
9273
9335
7416
9230
13525
9501
11953
8051
12235
8308
7963
9508
7205
13746
9516
8081
8900
12041
9418
1842
11232
5818
11513
9430
7282
10802
11335
8714
5205
6174
9523
9358
13726
13399
8490
11705
13817
9315
11682
14879
13475
11685
8918
12369
8304
8870
9427
9593
11533
9320
11136
8506
8955
11864
6778
8745
13728
5823
7461
7346
15543
7373
9629
11507
8914
8939
12746
8174
3623
15097
12568
9460
8918
10598
13425
9355
8278
9482
9439
9481
11976
10857
9335
10296
9488
7956
5496
9491
9471
8924
5878
9267
10077
10926
11674
13751
9439
10701
6776
9522
9427
6394
11840
8983
10775
7846
7933
5271
8034
7390
8791
4740
8968
8880
8949
9427
8940
13439
10204
5466
7664
7243
13783
9515
8990
8799
9478
8954
9462
13299
12194
14687
14652
9408
9489
15267
8895
7424
9489
13959
11376
8777
9255
9469
7459
7361
8724
14035
11963
5394
8941
7796
7390
9403
5125
9004
9511
6486
11786
8423
12378
5782
11524
8925
9542
11531
9323
9263
11476
9220
9277
7316
12900
8953
7283
9412
14057
10914
8958
11556
8951
6690
5107
8857
8851
11581
11504
7320
9520
13836
8926
11737
9458
8960
12029
9359
9376
9098
9509
9312
6379
7466
11637
6952
8967
13848
7873
8898
9548
9281
13675
9196
9451
11755
15723
8282
11959
8841
9387
13417
8986
12929
7905
8934
10423
9439
6947
12881
8942
8859
15751
6227
12909
8953
9424
4965
9070
9480
14696
9402
9412
10663
9007
9507
2110
6129
9536
9432
9543
8900
9270
8807
8980
6392
5355
9024
8587
6937
7515
12095
7417
10537
7896
7416
9468
11537
3609
13577
11791
8937
8739
9508
10001
9452
14845
6408
9462
13998
9068
8608
5692
12837
8904
8151
9335
13663
5924
8931
12109
13554
7336
12687
7430
7425
8972
6399
9432
12384
5268
9264
8932
11736
9514
8979
9517
13366
8562
8947
11775
6550
9307
8242
7812
8693
7461
13325
8114
8202
13570
9425
9469
8718
9435
5657
12499
9395
7344
9150
9600
10252
9287
9369
9425
9548
8206
4860
11613
13659
8089
11732
6391
11483
11932
9285
9501
8931
4785
7367
7386
9436
11117
11406
8244
2122
8922
9518
7247
9481
9243
9545
11248
6349
5620
8947
8167
9507
8032
9474
9455
8875
8880
11196
8956
6327
7801
9601
9477
7419
5754
8973
15223
7368
9171
7350
9376
7278
13177
7388
6935
7409
7474
8943
11672
7325
9595
7252
4774
8120
4248
8868
6591
7333
8907
9134
9084
9519
11635
4896
8929
9506
13792
10346
13661
11534
9465
9224
11726
13521
9648
13679
7299
9840
8997
6142
7284
11688
7456
16796
8967
14501
13530
11565
7442
7431
7215
9843
14008
8890
9346
7575
9125
9510
6804
12722
9322
7409
9529
13437
12749
5364
7482
7541
9404
11983
6172
8937
13352
14874
9581
8889
5803
9526
8975
11992
8929
9420
8879
8928
14209
14370
7393
9284
15380
9353
17079
7388
11709
5241
11652
9445
11590
9474
13724
9019
9360
13318
5798
9097
6162
13731
1798
2630
8993
8930
9482
7338
9463
6893
3750
9459
11476
4880
9524
7009
13796
14025
8163
17343
8995
8975
9433
9414
9309
13646
5778
8780
8649
6459
12699
9343
8942
16367
7501
9710
10228
8977
9421
5290
2894
9423
9520
11628
6023
7421
9418
12617
8513
17727
7310
9525
8822
9472
13668
6117
9540
9376
6146
9453
9544
14151
9449
8841
8990
9102
7508
7348
9667
11694
5887
7342
7414
9538
2866
2787
7382
11560
8864
6185
8091
8900
8445
11585
7339
9275
7386
8224
13347
11324
9440
6449
7101
9420
13837
8941
8252
8886
7348
15192
9986
8835
9491
8912
9408
9478
9172
5221
4772
9308
16802
7366
8952
7293
7711
7388
12536
12722
6677
14092
8882
9514
13877
8922
8909
9269
12622
8087
13912
8993
11201
14366
9493
13629
6234
8912
7327
11782
9011
13885
4461
10815
7504
14959
9508
6706
9328
9432
7707
12690
11241
9657
14165
9429
9449
12820
6748
9536
7257
12755
14014
9482
15189
9531
9497
9095
10383
12585
8892
8973
11634
6902
11686
8897
7187
7346
11614
7508
7390
9102
6850
10113
8228
6832
10059
13254
5410
7600
9540
14909
9388
9022
8843
9289
9403
7384
9071
8539
13809
8705
12701
15779
8912
7431
8975
7385
13372
8953
7374
9438
16163
6913
9503
10100
10863
7389
8421
11205
10294
7454
11672
11581
15525
13054
13833
8926
8527
7381
13762
11606
8387
9532
14039
12847
9361
12757
9211
8745
10660
5761
12898
9305
8966
7916
9553
6159
8021
9511
10101
7337
9503
5335
11012
6434
11721
11676
9414
8428
11789
8912
7759
12747
9606
8877
14030
9335
9337
9514
18052
9515
9360
11026
7400
6929
9444
8887
14230
9586
8877
14171
9405
10903
11693
9408
13977
9489
9512
13855
5910
11803
10920
11627
7724
7335
9683
9298
7559
11587
12072
8935
9288
12713
8886
7991
8960
7371
9478
9386
8924
9514
7445
8892
9481
9516
10153
9452
12549
10221
9027
7996
8962
9403
9426
8093
10498
10292
9237
9517
9130
11218
9527
8949
9511
7526
7292
7548
5339
7356
8839
6113
9461
9423
13446
5194
1869
9321
9268
8214
13488
9481
8274
8942
11722
10679
8908
11733
8307
7440
11791
11230
11406
15654
7599
17333
8247
11962
8495
13669
11801
6422
9383
14242
9583
13875
13889
13593
14011
6586
11781
9366
8101
7510
9504
7324
7708
7340
9456
7143
11284
8979
9508
11475
12797
10048
8814
9126
9430
8956
8871
8892
8540
8992
15096
9377
6075
6120
11579
6838
6862
7556
7568
6786
4634
6859
5556
7765
7396
3976
6833
17841
6965
10786
6803
6835
7387
13848
6051
9464
7404
10156
6851
6823
8967
13685
13447
8906
11686
9009
9301
8928
7445
11574
8924
7441
13661
9289
8656
8893
9517
8973
9291
9387
15486
8110
8534
11615
15478
9008
9584
9531
8951
1881
9237
12771
15497
9446
9140
8066
13946
13787
7779
7955
13664
5420
9497
8881
9521
7251
7815
9533
13917
8942
11578
7499
8107
9082
11651
9451
9537
7511
9555
12286
8932
7367
8899
6445
8932
9535
11714
9376
6889
14678
13651
13619
7498
7454
7430
12377
9583
8875
12072
6934
7371
10841
19093
10360
8579
14325
13495
5119
8945
12291
7918
7383
11227
8653
11801
16165
13974
10947
8827
8101
6515
11754
8130
9085
7789
4986
5806
8920
11692
9479
7983
14059
8254
10168
16937
7955
5465
8832
8279
8734
8289
8710
5565
10607
4803
8896
9670
13176
14948
11428
7955
5108
8082
10069
9417
9437
7977
6320
5514
8893
12160
9508
14580
8839
10081
7305
12905
10116
9416
11431
8364
13822
11379
6738
9143
6848
11355
7451
9828
8621
6848
6858
6828
10193
6742
7570
6892
6822
14868
6855
7564
7562
7567
6866
7569
6796
7570
6849
14976
4349
8933
8852
8971
8890
11221
9268
11536
8263
9489
8895
6841
9532
5321
9540
9281
8393
13338
20981
7361
13932
19907
14131
8839
7338
9273
7367
11243
7853
9011
11569
11405
9135
10016
10957
9501
9354
14946
8979
8870
6230
7342
9318
3519
9451
11600
9744
8900
9384
13543
9036
9733
8671
9444
13801
11737
7356
8904
13693
10695
16933
9208
15527
13744
11637
9222
11780
13513
11333
9340
9767
12758
8931
5579
7349
11564
9497
9508
9310
9445
7411
9556
9287
7456
9378
5817
16197
7626
9350
7990
10361
10873
10217
9676
2901
9033
13849
8961
13820
11764
8876
8994
9536
8928
9516
7270
9515
5439
9377
10383
9052
7741
8768
8938
12778
14920
10133
8925
9307
8884
7363
7334
6842
7820
9644
9393
9526
14985
7433
7452
8972
11713
11848
13758
8521
9438
10150
12896
13522
9932
7418
13874
6981
9530
9496
6473
8983
6414
9510
7803
8650
8974
9439
9478
1975
9412
9228
13993
6148
16863
5862
11247
9425
13260
8928
5740
7311
11275
9436
16412
11302
11240
5058
7363
8931
9511
11387
11715
11521
8792
13841
9383
8878
6488
7787
5855
9529
11494
13631
13223
8887
9462
5555
9514
7349
9486
11656
9527
6440
7331
5099
11178
12839
13487
13352
8285
11480
13819
9557
14112
9544
10079
9338
7788
14205
7482
17094
11439
11597
15354
9421
9335
13655
8867
12626
8950
7312
14045
14608
13460
9525
9512
8978
9397
8976
13481
9527
11212
8863
6162
12034
9515
8948
8953
8898
9489
5461
9333
8984
9507
9448
9488
9472
9413
9153
9322
9077
16216
8789
5181
8920
9580
8945
9348
7328
8959
8902
9500
9515
9307
8542
5290
9499
7422
8238
5448
8198
8974
5087
6497
8906
9377
9554
13501
4750
9713
11202
16264
8051
4875
7453
7159
7342
5271
16943
7778
8889
15206
7869
9507
7618
12525
11744
9335
7233
9481
8309
7534
7282
8359
4972
8917
18902
8914
7506
8884
13496
5797
8916
5175
8296
9542
11558
9208
11518
16043
8900
9463
7406
15470
8131
7676
7365
9542
9106
7693
8337
13315
11574
10082
9711
9524
14777
7305
4965
9388
8279
3741
7357
11642
8358
12680
11776
9166
6483
12659
9532
6622
11202
9510
6520
9579
9075
9461
9527
9278
8979
13350
7513
6116
9306
9519
7330
8800
10117
9492
7406
9897
9004
8952
9519
7142
13665
8991
7978
9495
10803
11666
8979
9458
9275
8824
11451
11730
9385
14505
8857
11835
7391
8336
8940
9515
5204
8916
11571
9746
4940
7504
10410
13653
10165
11603
13171
9604
10243
10495
10762
8949
9171
15530
7449
9298
9296
10671
9379
9508
9423
7510
11140
13491
11345
9017
14030
8977
6798
11301
9172
7257
6445
7335
5436
8845
10221
8851
7340
8960
3609
7057
9556
8881
13805
8965
9234
9432
8887
7307
8882
5108
11372
7505
13681
7425
7403
9581
7850
9387
13823
9436
8894
13680
11468
7752
10447
9541
13608
9441
2984
7323
8108
13038
7082
7582
12223
11657
7429
8912
9575
14906
9583
8875
1574
8940
9394
13591
8259
15234
7782
13955
13106
13826
10455
8144
9524
4793
7268
8801
5165
14932
7411
9540
8666
8836
8971
9423
16945
8192
5248
5829
5243
12064
9397
5248
5822
9488
9569
14983
7350
14118
9552
8812
13849
11582
11327
13916
11741
13594
9482
9395
6435
7385
2947
7422
9286
9480
9026
8953
9271
9676
9500
7381
13450
7822
12639
7364
13713
7397
6424
9541
9414
13124
9342
9874
9056
9384
16306
2662
11834
9530
8033
9699
13487
7324
16293
7314
5284
7428
10742
6767
14958
18604
7446
9127
8947
8946
10033
8944
8884
9538
9445
9463
11789
13953
10245
11258
9005
11841
5441
8926
9494
9428
8997
5005
5247
11820
8882
8914
14883
13305
9594
9596
7338
7831
13669
9402
10901
14231
6481
7403
9483
6207
8984
9341
10361
14065
15340
9634
9143
13947
14025
9380
9500
7372
9470
8990
13690
5896
7751
12694
10684
11617
7437
16508
8537
12721
10187
12970
7448
9526
11216
10019
10767
9442
13280
11985
8347
9245
9015
10694
11908
9500
6505
8966
11713
9018
7345
9526
10957
11643
7417
10518
9134
9236
7755
6434
13504
12785
8947
7345
8966
7308
8971
9537
9981
12339
9323
8278
7912
7433
10299
11933
8974
6767
17256
9490
8981
9131
8703
13671
14060
7970
8940
15348
5270
9003
9637
8935
7313
9513
11394
11782
13949
7907
9558
13960
8579
9547
9483
14008
13847
13669
13579
8967
7326
15195
13679
12563
7336
11914
9555
6518
9354
9343
3745
11096
5119
14185
6789
13472
13392
7498
13875
9351
9374
7344
12696
7342
11083
8435
8928
12679
14135
8941
10783
9618
9355
13515
9312
13943
6525
7390
10197
13912
14972
8582
9302
7928
11819
8930
9307
6651
8937
1851
4794
13487
8915
9511
10638
6708
8182
9453
13676
14858
9123
6429
9391
11553
8764
13277
9067
11719
13655
7769
11887
11615
11517
9462
7044
9496
9237
9525
8956
14205
8941
7020
9482
14688
9084
12304
7424
7330
14943
8877
8304
9187
9332
4945
6836
9022
7398
8941
5181
2130
8972
12660
9415
13709
13554
9517
7363
7988
9013
17647
8178
4890
9470
8890
6076
9482
9498
9514
10731
13767
13928
8941
9407
13904
9419
13775
7421
6437
9515
6480
9554
9556
12755
8971
9528
8950
10357
8064
9667
7774
7446
1868
13230
9036
6839
13959
14082
6249
7559
8308
13781
14946
8376
7912
7530
9871
21117
11694
6836
7336
7457
13680
6977
12249
9128
8953
9708
9343
9523
12434
14030
9881
12394
9392
8928
9603
12705
7341
7303
8930
9132
13938
9494
11815
7508
9410
9129
4675
7634
9356
12336
8934
11741
9511
8946
11611
8670
8956
9048
7451
7739
8005
14140
9430
13608
5502
7699
19627
7277
8250
9520
3614
12760
8991
16788
7341
9294
9305
9496
9436
11743
11732
8922
9545
8580
5405
5824
2051
9462
11448
9463
13008
9439
8974
9291
9013
10434
11358
8081
8961
6849
6865
12814
14864
9481
15080
5904
7221
7414
13471
6764
14908
4811
6818
9280
10031
9558
6674
7468
6020
12932
6802
10223
6863
10741
11448
11759
7458
9368
6816
6804
7255
3974
8981
9364
17575
6857
6814
6772
6867
13664
10347
7684
9472
9440
8310
13634
8848
11569
8923
12040
13214
9465
14294
9477
13835
9477
9499
12521
7793
8960
8284
4023
4022
9463
9385
8964
9622
8783
9358
8889
8723
13583
14242
8239
9583
14150
14305
6372
6425
11201
9191
3358
7516
11464
9537
11270
9454
6891
19636
8919
12131
11202
9505
9438
12802
13394
11722
13620
8929
7382
7503
7167
4919
12616
12680
8964
6021
9996
7381
8967
13597
9569
9489
7477
8250
7337
9375
8917
11289
11576
9440
7415
9305
8567
5463
9493
9942
9109
5375
9720
9983
11522
8939
7855
11718
8910
7307
8916
17372
8552
13798
13904
9625
13881
11598
9845
14096
13683
8953
8902
10263
11461
9108
10645
13275
7391
8928
7809
8120
7379
8788
9292
7373
9520
11535
7379
7449
11636
5338
14754
9304
7450
8940
11302
7336
9717
10433
3642
5219
14977
13460
7253
3837
12443
16299
8941
6807
14653
8435
5409
8836
14915
8636
8077
9509
13966
9465
8880
8897
9538
7583
11349
10263
9333
6186
9396
9659
11182
11483
11104
9509
15247
5487
9256
6160
8932
7337
8059
7343
9462
9415
4553
7570
8993
3617
9415
8942
13987
9253
13633
13764
13968
7507
9330
6060
8863
12153
5670
14203
8942
8460
9538
14044
13443
6501
8113
13879
11239
7304
8963
9444
13673
7295
8979
9551
9530
10747
15679
8875
13569
8438
7746
9540
9429
9420
7358
9442
14325
7362
13440
9259
9380
7145
8380
10977
7238
5735
8841
9089
13572
8892
8994
8938
7478
13768
9074
7350
7330
8906
7357
5184
8660
9547
5369
13625
13634
7801
13780
9315
9395
13024
9531
8976
8833
12764
9631
7386
9546
11123
7408
7385
9470
8598
9510
6383
9603
8939
9543
11669
10252
9456
4913
7034
13725
8795
8845
4910
9484
5743
11097
4833
5104
4778
4896
8318
2036
13494
11802
7354
15359
9662
12365
9433
9510
6481
13670
11168
11931
8519
13578
4765
7308
8838
6485
8809
9459
11241
13629
9446
11595
6022
7903
8935
14035
11320
9045
4046
7443
9464
14986
5287
8916
11434
7362
11712
14117
9212
8996
7376
11539
11583
13959
14129
11982
13453
6752
4907
7034
8657
12498
9153
6152
9491
13877
12179
9410
9029
7426
9478
7786
14998
7497
9436
6589
9696
9521
7035
4910
8853
14977
8132
11827
10292
12184
12508
9545
8608
11557
13883
9447
6055
9472
8990
13488
9577
10173
8965
9361
9053
6949
8661
9011
13461
9549
12035
9869
15433
9537
14014
5450
13872
8950
11561
22418
13619
11706
12397
12609
9534
9419
8126
5502
8909
9386
14196
9307
7334
9553
13257
10278
8927
8955
11232
8927
9205
7069
10160
11447
7762
7354
13634
9329
12768
11804
8353
9346
9464
10603
13972
12138
13212
11959
8937
9833
6943
15348
8607
6840
6991
10240
5467
1880
8955
4908
11019
12329
9339
4236
8970
9421
9436
9393
9327
11558
6289
9442
8468
3579
6160
6108
2484
8962
11820
9114
10514
9511
13847
11539
13995
8933
11775
9328
6867
7393
6815
7569
6832
7448
7556
7378
7566
7325
13364
8055
9152
7373
19306
9134
10732
7388
7313
6798
6921
9490
7357
7360
6849
6852
14429
7566
7570
7564
6815
10615
7425
7564
4684
6841
6837
10788
9369
10286
9363
7507
11745
6856
6847
4870
6784
6840
7569
6782
7547
7565
7560
7345
7543
7570
6713
9515
7102
7454
9409
11732
8341
13647
9198
8936
9769
6827
11412
6790
9161
9564
6848
5825
9444
7509
7414
7374
7429
7497
7566
8957
7513
7366
7457
7473
9477
6708
7504
9591
9347
7405
8998
8947
7365
8666
9516
8937
7422
8967
9650
9647
9587
6586
13247
7741
9390
6861
7562
14442
7560
7564
9510
6386
8975
7418
9146
7384
11142
7565
7995
14427
7568
5376
4445
6860
7996
7568
9436
4848
9280
13712
6856
7565
6843
6834
6861
6869
6849
9308
12773
7308
9542
7371
7802
7563
7369
7567
9479
7559
9531
9350
9480
11483
12186
6852
7552
7555
7566
6852
6715
7561
4549
6703
6854
17010
7571
6899
7403
7504
7300
7466
9414
11485
7358
7361
7351
8910
7795
7428
14428
6874
9389
9365
4887
9577
6887
10349
11669
7418
7502
7368
7334
7418
9653
7358
7446
7377
9479
7490
4869
7480
7418
7506
7349
10433
9351
7420
9524
9447
7330
7465
7359
7337
7359
6376
9559
7497
7331
7418
6921
9978
9358
12043
7506
7347
10158
9481
8251
9626
7378
11561
9377
9492
7428
14926
7485
7439
9449
7393
7381
8306
7417
7550
7365
7495
7434
7560
9424
9579
11603
9770
9781
12551
9545
9365
8061
7702
6986
8933
9356
7346
7800
13662
7362
9307
9833
9474
7559
6700
7565
5395
7505
7346
12005
8649
7359
7288
7453
9320
9376
7399
7381
7385
9714
9545
11576
8071
7314
11158
9161
4851
6844
7556
7877
7567
6092
6853
7565
9472
6821
9300
9648
7626
9525
7386
7376
9442
9770
7392
9573
6838
6856
7446
6850
8245
7387
9383
13656
11571
11434
6837
13660
7344
9831
9472
5707
7565
6870
6841
7416
12050
9554
9340
18028
9404
9411
8008
9686
6801
4682
6832
6504
7385
9420
14249
7414
5315
13629
6477
7279
9392
7504
6920
7377
12690
12331
11613
9475
7355
7422
15355
9407
12719
11637
8365
9644
6889
13817
7565
6855
22114
7134
7428
7321
7507
9568
7619
9329
7314
9650
7567
7346
11966
8987
7358
9636
13660
7363
7332
7354
8097
7738
7378
9337
7356
6859
11070
7346
7409
13673
8083
7724
7389
8300
6841
9439
14271
6842
7349
8828
7283
7502
7321
9536
7462
8946
7310
7356
9332
9523
14249
7324
6892
9176
11555
13630
7247
6846
9669
8786
9726
7357
9359
7346
7385
15340
14201
7889
6989
9350
6861
9669
9361
8793
9660
9455
9657
11587
7321
9660
13677
7375
9103
9639
7362
9832
9473
7354
9413
7385
9349
8302
9713
7346
7380
8029
7363
9470
14251
13892
7559
9374
9119
9665
11613
8667
7462
7550
9383
1376
7397
7381
7454
12951
8698
7507
7335
6974
9339
11880
6818
6845
7542
7346
9332
10293
13635
7382
9322
7368
8205
9462
9593
7465
10124
12659
9354
7326
7565
9476
9421
7411
7567
9535
7933
9833
9474
11530
9354
8483
9456
13656
9431
9729
7530
6918
7198
9518
9552
9423
11577
13596
9168
6849
17574
7408
7451
9449
9361
9391
9387
7500
7346
7339
7507
9652
12053
7350
7413
9400
21924
9457
7631
7326
8299
7568
7336
7317
7502
9501
9400
6864
7396
7352
5027
7354
7354
9438
9640
10504
10141
9423
7441
7359
7730
7371
8771
8413
8053
7342
7375
9533
10203
7418
8833
16477
7355
7302
9335
9924
9564
7341
21636
9352
12874
7915
11451
10149
7356
8951
7410
9579
7416
9664
8606
7276
7325
9670
7300
7347
9343
16230
9457
9341
12888
7420
14737
14051
14483
7442
7567
6864
6951
6826
6853
6723
9658
9671
13630
7398
11580
3742
3400
9380
7378
6835
10142
9383
11945
7436
10483
9372
9635
8072
7304
9342
9357
16726
7299
10089
16761
6714
6839
9333
6886
7417
9510
8790
9711
9429
7389
7507
9274
9831
7504
9602
6192
4886
7346
9431
9771
9412
7395
9428
9542
9471
7568
8086
7167
6857
9370
7366
7385
7622
9564
9604
7418
10781
6890
7346
11657
9346
10885
7296
6473
8289
9460
7327
7440
6463
7561
9570
8037
7348
7507
7414
9558
7492
7326
9345
7325
12443
12108
7414
7371
7509
13512
7418
9505
7971
7432
6654
12639
11585
7507
9347
7559
7501
7507
7414
11539
9552
11532
6988
14903
7418
7421
9386
7359
9509
9594
9171
9542
13681
6474
9467
7366
7347
9328
13671
9557
7471
9454
8959
7388
9549
7742
7382
9545
8519
8698
14741
7355
13672
9509
7348
7272
7490
7363
9422
9564
7171
7347
6839
9833
9474
9755
7332
7339
6540
9367
9624
7366
7340
7408
7361
9824
9545
9484
13872
7344
6842
7378
7523
9392
7465
9355
9381
7305
7347
7381
14894
8431
8073
7713
7355
9371
6895
9401
9354
7437
6884
10127
7378
4386
6843
9140
9347
6826
9387
9661
17503
9535
7528
9400
7431
8200
7338
7370
9251
9297
8467
7393
7360
9461
8182
7463
9377
6842
11472
7348
7392
7041
7334
9512
7764
7505
6760
9451
7303
6840
10064
6854
7356
9543
8061
7346
15030
7346
12911
9157
7364
11463
7377
9362
7425
9534
7360
7346
7353
9652
7712
7380
7513
10281
9203
7451
7367
9596
7685
7349
11487
9560
6868
7286
7446
9465
9424
7487
9352
7364
7352
7007
7387
9297
9531
6560
7367
9460
11890
7680
7352
9367
7934
6670
8119
7762
7405
10451
9375
9456
7386
7386
7458
6796
9432
7415
7414
7378
11359
9636
14402
7325
7424
9531
9388
10677
10320
9961
9600
9895
9537
9684
6421
7507
9864
9504
9148
8789
6852
7901
7339
6461
11328
9738
7380
9488
10222
9868
9536
7362
7593
7373
8042
7326
8375
7324
7441
7267
10372
9868
9365
9710
7419
8838
7348
9420
8418
8059
7342
4630
7310
9598
6845
9597
7345
7569
6858
7726
7555
7197
6838
6902
7733
8844
7359
7459
5945
13596
9696
10384
9341
7278
9165
7565
9665
9358
7283
7326
12395
12783
9899
9542
10412
8767
8408
8850
8048
7504
7342
8942
7801
11610
8984
7369
14061
5645
8923
6917
8909
9484
8982
13604
13782
13803
7346
20199
7365
9555
11643
13646
9449
10043
9550
7244
9519
14902
7359
5292
7270
9266
9465
9629
7285
2839
9452
9005
14943
7439
12808
14286
7450
13481
10284
13644
7401
12230
8466
10590
13867
9385
4414
7968
6937
7399
8905
6522
13954
6469
13715
13698
12090
11307
7432
8178
7733
7435
9088
9091
7744
8134
7468
14092
6678
11732
9556
6238
9317
14907
5387
9625
7419
7388
7447
5032
7360
7308
7319
7298
14124
13931
5326
7396
8113
13684
8189
7383
9526
9520
13662
9102
13701
13131
10523
11251
9487
9169
8951
9602
7868
9543
11640
8929
9539
8907
7337
13807
4315
7029
11742
5048
9284
15351
5219
9167
7350
13520
11563
9432
9467
12391
9451
10997
2479
11396
13420
7310
7364
7358
15518
15520
7224
9501
7453
7382
16550
7282
6541
9359
14154
15457
8947
7192
13591
9639
11526
12548
9282
8164
9570
7400
9389
8072
9286
9376
7348
9383
8974
8881
7392
8831
7988
9545
10164
7335
9488
11292
13842
13645
9522
8997
7859
11709
12625
4951
16386
9388
9417
9336
9326
7780
9506
7374
8688
7475
9256
5064
5206
9108
9353
13824
11709
9248
9114
9574
8475
8924
1879
7431
10164
6586
13702
9391
7430
9527
13293
7350
11456
9372
9464
6821
13768
7447
13997
7522
9066
7675
12604
13386
1662
14232
7297
11625
9641
9290
9357
6777
9200
9166
11658
11732
13595
9499
7430
11726
7345
11504
11236
11540
19519
8910
8373
9642
8384
11366
9703
11717
9372
8887
9494
2444
6623
9260
9437
8984
10130
11181
7429
9376
9457
8146
7470
7454
9513
14821
8130
12767
11563
7384
6773
10007
9461
5779
7386
9201
7429
10161
7241
7348
10409
8971
9365
9012
11586
9525
8901
7345
8940
7361
8619
7342
16086
13807
9906
13685
6213
7353
7482
8861
6848
7365
9101
9586
7362
7397
17439
8363
6422
9073
7774
7322
7298
16244
8962
13872
9727
8206
9532
7247
11279
9586
8924
7349
9451
4181
7989
9344
9600
13767
9597
7267
11605
7524
8878
13555
11411
15371
7476
9463
9641
7947
7488
9335
8949
11474
8995
10322
4258
11557
7374
11677
12592
14337
14084
11733
9665
11640
14831
7023
10747
8925
6420
10692
9606
5148
8987
13868
2965
11226
9624
10301
9477
7813
7358
11344
9101
9166
9635
10109
6842
9629
7324
7342
7350
9391
11385
7480
12388
10229
8037
11517
8839
9416
6987
7344
9376
9564
13640
9451
7279
7758
8930
11231
8925
13478
11373
9437
7448
9456
8847
11584
8908
7378
11208
3373
15081
12492
12675
3143
7370
15526
9558
9229
9313
14353
6840
6939
9586
7441
8955
9380
7353
8210
10044
7838
5330
7417
13783
6855
16043
9945
7362
9560
8961
11683
8785
7394
14036
7383
8780
11356
11834
12979
7531
13822
9561
12793
9482
10309
8595
8897
13214
15133
10681
10791
11203
8904
9393
7355
19491
14092
9472
11727
14180
12738
9272
10401
13641
13445
15814
14112
8955
12549
11606
9499
16598
9499
8895
8600
14976
20381
13841
12187
12302
7800
8708
7457
7359
14068
7445
9407
9363
8924
9084
9833
9509
11577
13301
7332
7357
9136
8937
8087
9466
9640
8941
9389
10281
7013
11853
11576
9333
7091
6792
8937
13953
5399
8933
13183
7388
13654
1404
13646
11447
11715
13092
9451
9300
8526
9540
7378
9605
10170
8902
10166
12408
8322
7344
14611
10140
9184
9405
13717
7514
9325
7346
8238
6863
9573
11607
12459
11375
9279
14968
7395
7803
11138
7493
8934
9267
9306
13186
10571
9027
11653
9429
8989
14776
9425
9431
9488
15504
10560
13863
11637
7529
10384
7342
10091
9359
7442
7431
14849
9638
9744
7214
8917
7772
7054
13649
14060
8931
12224
12839
10502
6236
9385
5604
15923
13797
7372
9323
7420
9644
6855
10352
7716
8340
13789
11789
7098
15375
7275
6829
7404
12828
13607
9530
8623
9444
12628
9742
7942
7299
13803
14133
8045
7356
8319
14957
7033
9271
15344
12914
13719
8914
9137
14928
5592
9013
9524
7405
10482
9069
13735
9509
7508
17024
13668
11503
11202
14045
9242
12539
9398
8919
1491
9123
9548
13680
7361
9485
9341
8918
9544
9357
9399
7330
13614
10913
9375
13914
9271
8321
5829
14970
9290
9404
16360
15112
16260
13213
6211
6384
13642
12220
9111
13697
11147
8805
8937
10083
9922
10718
11814
7475
13803
11873
8896
9314
9036
8624
6224
7871
8975
6480
8913
7982
9407
9328
8286
8981
6477
3015
9484
7356
6278
10787
7892
12206
14129
8906
8955
7393
13387
13786
8910
8981
9464
9447
16743
8867
9519
12601
4839
6029
9438
9643
8511
10454
6096
4247
14135
13671
12802
5059
8764
7363
6963
9702
7467
20247
8575
11624
2702
13521
9574
5343
8927
12523
11851
6419
8076
9334
7403
12763
9455
11144
5733
9192
12024
9806
7914
13643
12130
8912
9009
7362
7169
8939
6021
11338
9198
7793
8633
9311
7371
9487
11071
9093
8986
14062
8838
8909
7510
7826
7060
9446
9270
9494
7241
13755
8917
9533
11472
13359
8888
7386
9465
13714
9489
12738
13823
6690
9501
9520
9505
9338
7285
15882
7417
9395
14962
10034
11402
9525
8606
5434
13508
9504
10265
7439
7225
9008
8913
8891
15386
8246
9471
7330
11355
17140
6438
8872
8771
9523
11633
9439
10702
10084
11268
7419
7544
12919
9507
8965
6701
8959
5144
7392
7462
8972
5366
9391
8968
8738
7789
11213
9438
13677
9387
9310
8706
15736
6853
6745
9441
9185
8984
8853
9117
9212
9576
7285
16345
7416
7428
9380
6161
9355
13436
13648
11218
8879
11796
9458
7406
9525
13582
13862
11705
16648
7759
14806
12106
8108
8830
8936
12698
7299
7340
6896
9396
8485
9369
9476
8338
9495
8941
7455
8499
8870
6872
11243
10196
13354
7374
9503
9526
11434
4784
7376
7419
6572
9364
13653
11456
14157
11905
7831
7370
5723
11210
9467
13585
8942
14560
13486
5300
8882
13217
9342
8998
8918
9478
13644
7919
9511
13493
10062
5122
7389
9337
7673
8669
8863
11491
8012
11621
9484
7454
8928
9512
11511
11707
14325
9275
9389
9414
13547
13782
12104
6353
10902
11669
8954
9328
11653
7900
9503
9506
13371
9397
8175
8927
13880
13921
7244
8964
12524
7257
13792
11631
8899
7390
8987
6408
14199
13825
11652
13848
9945
8778
6770
3031
8921
5175
8938
5870
13744
11192
14155
9405
12316
15457
14002
14962
12561
7285
13415
15508
13221
9365
8940
5899
9282
9547
13557
9430
7410
9328
9010
8630
9473
11127
9778
9554
9525
9127
5772
6187
11435
9064
13280
11650
9517
14904
8914
8960
8182
7000
9420
9614
11622
7510
8668
7758
7642
9376
5132
15535
11710
4791
11034
13459
11505
8983
6825
8658
9573
1943
11578
11366
8928
10212
9607
9222
21193
8884
9409
12123
8730
9242
8985
8832
8792
11381
4858
9441
13471
7340
7855
14891
9427
7446
8918
7285
5778
8606
5407
11590
7330
5369
9263
8903
8923
9055
7804
8875
8825
12522
9369
8954
8841
8917
10233
14938
8334
9188
7422
9289
8975
7009
6797
6722
9438
15374
15469
8151
11520
9362
6271
7365
8836
7347
6487
9544
9494
9152
9267
7270
8848
13967
14933
7338
7398
9349
13431
9392
8731
11401
9473
10116
13980
7300
7446
7065
11095
12466
7276
5516
12681
9320
13646
10280
9349
11191
9395
7242
12984
9495
13611
9319
8827
8838
12665
7433
11307
9438
7799
13493
9346
9480
13347
2993
9514
10631
9574
13817
9327
7334
5196
8160
16175
7343
7932
8933
7803
11950
9544
5829
7335
9698
9532
9402
7319
6949
8138
12170
9269
9520
22724
7466
11731
11924
11463
9182
5090
8915
7444
15465
8918
7367
14277
12066
16964
7418
11194
9527
9477
7340
9471
7358
4990
14970
6420
7959
7360
9349
9515
9433
9535
7332
7563
7375
10308
7363
7375
14960
7435
9643
9030
11492
16250
7247
16137
9469
9586
23270
7229
13133
9335
11667
13179
7469
14010
8955
10287
14854
20835
8837
11244
7336
4769
15487
15067
9478
10570
9544
8828
11752
6135
11330
7444
5103
7441
12390
13671
13357
7914
14931
13745
10465
13683
4921
12722
11843
7362
13919
9279
7393
10105
10151
10727
13624
14926
9375
13238
6667
9348
10233
12248
9440
11608
8918
7854
9348
14957
4571
6114
9449
6221
9489
1936
6826
11667
6486
11621
9960
6831
6842
8160
7407
8948
6405
11335
7362
14915
9457
11894
9355
9529
7482
11704
7296
9010
9330
7155
7124
9480
12012
9592
9310
13990
7346
8897
11184
7429
7348
13931
9559
13711
11258
9582
5200
6842
7014
11819
6751
11544
7263
8938
7320
10974
9459
16332
9446
8999
11180
14102
7346
8905
8907
8967
7440
7566
8504
7362
13646
7038
8903
14897
7518
7399
11560
9545
8465
12838
11615
11768
9639
6740
9000
8847
8938
13660
7742
11999
7210
9531
7375
5642
13837
9434
9414
9511
8956
8283
9363
13503
12914
9441
7336
8931
13639
9458
8326
9532
13014
4875
7362
6051
9371
8675
9519
10301
9463
9048
13644
6454
9413
13501
12092
8981
6779
13798
9396
8971
9398
11678
9513
5686
8065
9305
6381
8006
10520
8935
9510
7225
9541
8978
6247
10633
12189
14084
10486
9577
13707
12226
7824
11653
10282
8299
14960
9386
9652
8280
13990
12336
14905
14024
7374
15600
5912
9616
8889
11576
9629
8794
8999
12296
13833
20972
7352
9337
14952
11553
7404
14139
8878
9550
2138
13910
9504
8929
9482
13769
12754
7432
12749
7169
11584
19544
13718
10454
7412
7376
8924
9488
7280
7348
12089
9454
7339
8917
9607
8951
7215
9509
9396
8962
7437
9559
9558
8325
7262
7265
11885
13479
7345
9368
11109
13678
7782
7341
8916
14791
7294
15250
12545
6435
7283
9366
13903
14254
9485
9467
13481
8261
7504
7579
9558
7121
14075
10754
4783
8940
8975
11840
7415
15744
12993
11951
14882
12198
14734
9560
7293
8163
12689
9447
8941
14846
7453
10064
9352
8294
8693
10730
13467
14843
9562
8287
20500
7348
8919
10231
7477
14886
7720
13490
12652
9276
11643
8987
13932
12540
7332
20439
13867
9253
7397
14919
8046
9512
11825
5472
10277
13678
13651
10530
9391
8069
15977
14985
8997
13892
7724
8945
8992
14464
7258
12744
5057
12834
7358
9326
7513
12284
9493
7526
7365
6401
13632
8445
13695
16185
22933
7720
5208
11965
9213
7387
13618
11432
6156
13604
8169
7793
10185
8522
11995
10889
8848
11758
8965
8965
7230
9470
9276
11532
7649
8900
11727
8890
7391
14484
9363
8249
6794
11645
8951
6836
9395
13111
7478
14161
8477
7365
12642
7765
9529
9592
9732
13726
13651
7454
8188
13888
6461
7498
7804
8904
9714
8310
8976
14795
19139
7172
11613
11747
9450
9005
7032
7288
11266
11695
7379
7352
9115
8023
14881
11427
7427
5664
8943
11562
20555
8359
13870
7385
9378
9387
10474
7641
8848
9598
13640
12889
13635
8260
4857
9034
9134
8107
14135
6839
5922
8968
9334
7056
7389
12419
14927
9102
8918
9451
9139
13933
6890
9375
7780
7962
10166
1843
5078
13944
9464
8950
7975
5173
13671
8849
14046
9613
9108
8855
11138
9546
11710
9445
7423
12708
16137
9699
8889
7631
14900
11245
8165
11164
11726
9382
13582
7420
5197
8924
9712
5507
6411
8877
15635
12735
8877
9360
10100
4716
9289
8140
9599
3614
10161
6454
7338
7398
8794
8951
11541
4979
5973
11794
7368
14260
14313
7358
11940
13074
9338
8883
7778
7025
6843
7330
7272
10205
9481
7346
10780
8913
9360
10353
7331
10253
12882
11576
10292
10898
8975
12712
4790
12174
9407
9445
15242
9625
6658
8707
9098
7426
13512
14065
9500
8288
13598
19447
5422
15525
7963
8091
8855
13638
9355
9263
9524
9313
11567
13656
8975
9485
8024
9430
13665
14182
8954
8975
13687
8898
9538
9198
8230
12508
8455
11566
12361
8715
7354
1575
9134
10140
9441
13588
7232
11696
9506
7453
9252
9058
7310
7732
8443
8204
9300
5934
6056
10340
11227
9327
12079
7359
7385
15580
7309
11077
8987
14919
6403
11673
11984
10291
7413
8913
8997
12671
12513
9359
7412
7369
9135
11844
13607
10209
9587
11623
9452
8947
13903
13644
11519
4143
9461
8932
9516
9767
7348
3569
8905
22676
13708
7415
11727
7097
7250
7120
9378
11612
11693
14849
12075
8106
21691
8945
13189
9525
7400
11099
11458
14578
16135
7267
8988
8932
8890
9270
9463
8969
9460
13291
13277
14086
14936
6854
8965
10013
6919
9647
9338
9290
9309
12511
9431
7562
7850
9435
8962
12058
6622
8372
11202
14777
7894
8840
9284
13947
10331
11610
9479
8276
8000
13361
9505
8904
8113
9417
9777
7386
8300
11443
20497
6722
8902
7451
16359
7437
7425
8892
10418
17179
9201
6534
13856
13707
12137
13782
12383
5464
8980
4914
8952
13947
9513
8239
7034
13814
8923
8923
15377
9335
7463
13516
7503
9496
13589
8198
16393
8954
9529
12719
11741
8044
6937
9190
9472
8886
9336
11419
8733
9515
5245
1714
15338
14038
9123
8926
13987
12737
10755
10319
8265
13345
8908
7300
9324
8324
8957
9399
6640
9555
9483
9456
7916
6908
12775
13411
13676
6912
13683
14275
8948
9440
8963
9538
4921
5619
8863
13509
10652
7436
16794
11170
9212
9997
13636
7360
6381
9548
9313
9435
9210
9333
8959
11768
9376
7336
10253
11953
9326
1893
8932
5731
7377
13625
9408
6138
7446
7784
13463
6966
9372
12492
9303
9312
12128
12854
14144
14850
8923
9376
9368
7426
13703
13600
3616
9472
9477
8916
8564
11231
9458
7511
12157
9536
9626
8231
14082
9434
8898
7365
16300
8906
10927
7636
10911
16452
7373
9575
8888
6417
9370
9489
9511
8827
9101
9396
10852
11215
13942
11934
13108
13631
9357
8863
9547
8022
15686
9260
10986
8903
11755
15225
8943
8991
7322
9165
9413
6195
9496
7508
8983
12975
7553
8914
9127
7494
10019
4897
10158
9635
7449
11489
9418
10561
13771
5280
9366
14880
9518
7347
10788
9373
7356
9437
14995
9454
7890
14901
7276
14351
9512
9509
7510
7357
11731
7366
11599
11141
9520
15602
9480
9457
7848
9513
13205
9441
5459
9491
12056
12413
9259
11795
7432
9547
7312
8693
8947
11918
5269
7433
9379
9502
4897
4332
9542
8673
5041
9387
7386
9384
8081
22470
8801
13778
9522
6911
6257
9480
11272
9397
10419
6435
11587
14750
9324
4691
9264
13695
8943
15842
7487
9887
14928
12034
12931
13651
8887
15378
12273
7908
14796
7298
8932
14993
13656
11244
9560
9549
7689
7337
12015
11301
10430
7333
11437
13115
9470
3151
15156
8941
11268
9513
7373
11537
9474
11576
7255
10905
9996
9428
7802
10480
5398
13695
11715
9518
2116
14254
9192
9482
7425
12107
7365
9568
11619
7332
13100
13610
11843
7403
7072
6087
7303
8142
8800
8194
7056
8941
12341
9374
9439
10925
8792
14430
7278
4742
9520
13166
13779
7564
9137
5030
11711
7417
9454
7391
15826
9418
7359
14967
9062
13997
9361
7411
11552
11701
8360
6865
12754
4763
11507
9004
12081
9371
9284
9371
12691
9628
14054
7430
9503
17007
8094
14408
6448
7362
9509
9317
11567
11684
14291
6725
6828
10980
14001
7332
11561
7354
7569
9334
6325
12620
9382
14846
13606
12283
9310
8912
6497
10162
14330
9262
9441
7441
13320
8896
13665
9431
8952
6046
16260
9435
14641
11638
9077
7309
11656
14476
7904
9082
9719
7919
9388
7395
10091
12290
13605
9778
7394
9194
7323
9212
6591
9442
8255
7457
7443
10092
8983
13876
7159
7423
8925
21719
8081
6993
13935
11507
9464
6483
9377
13798
9526
11201
8963
11664
8914
8901
5194
7377
7564
8946
7333
11366
7394
7487
8819
15531
11744
9148
12562
13546
9382
7386
12326
12312
12372
1757
9402
6785
9339
9322
9466
7416
14984
10165
7393
7425
8134
13996
11668
15339
4912
8343
7314
10160
8782
7380
13753
12290
7471
7397
10191
7413
7268
14868
8549
3104
8979
15665
9303
7029
8947
7382
10289
8962
8141
8969
7401
13828
11442
13430
13593
16887
7377
11725
10464
7488
6817
7374
8831
9418
8837
9459
10823
5373
8977
8473
9392
9483
9072
12388
9467
5667
9125
11596
8090
9514
14018
9322
7284
9515
8186
7421
9328
9092
7704
8976
8958
9238
9599
8912
14252
9347
7824
8362
9478
7306
7422
8910
12572
13575
8951
9422
5532
7508
9293
9356
6963
9401
13598
10309
14955
9807
13929
14288
12964
3930
8959
8892
13571
13127
10610
9500
13800
13662
9286
9284
12361
11206
9428
9532
11530
8402
9219
12095
7345
8873
5234
7715
8941
10549
6843
8964
9451
8677
9373
11661
11726
11191
9641
9999
13979
8875
12319
9344
17138
5965
5399
4065
11207
9038
5225
11786
8685
11817
9324
16327
13298
9191
5899
5459
9714
11242
8810
9221
8112
9630
8950
10037
8077
5463
8969
8907
8990
8927
7430
11588
9649
9373
9504
8961
9577
9456
11271
7410
15347
10994
9399
9477
13460
13478
9470
9604
9426
8905
9575
9526
11203
8975
9317
13963
7915
12909
6876
6871
8966
8866
9480
6373
7452
6945
9392
6931
11430
13526
10804
11391
11121
8539
11578
14895
9511
9310
7611
9510
7389
8914
6958
1577
9464
6875
10379
16170
8816
8571
9283
10416
9511
14628
7406
15393
6364
7358
9649
15931
9432
9008
9464
7445
8392
8087
7270
8851
9313
8872
9676
7411
9012
6870
9309
5290
10965
7355
11782
5114
4714
9034
9249
9557
8448
13641
11498
15015
8989
9384
8024
8873
10518
9281
9467
9473
13476
6402
12976
14057
13642
5887
1570
9502
13602
13482
9824
18750
9433
9538
8877
6839
9468
11725
8491
7429
12351
9489
13411
8919
8887
12406
7742
9406
7396
11511
12323
7383
8941
7331
13962
10090
4183
13495
13652
9465
9470
11310
9600
8973
8144
8779
8973
8198
11947
9460
9163
8928
13637
8989
13599
7796
6882
8110
7335
13820
8875
8269
7491
14106
13846
9549
8935
13982
10192
9686
9894
7439
9183
11792
8941
6856
13704
12204
9188
12762
9540
13684
12131
9578
12043
14564
8867
12802
11125
17289
8313
7321
6467
7776
12114
8371
5840
8587
15940
6791
12483
11704
13495
9795
13752
15335
9463
8022
13834
14188
9248
9498
9464
9362
7329
16290
7370
4245
8922
13475
9332
9334
8403
13924
12704
9579
12127
8874
8178
10544
9524
1841
6766
7296
11842
9267
7125
13532
8950
11955
9389
8985
14001
11849
11627
8834
7397
10373
11564
7384
8930
9164
7362
15503
16425
9286
13855
9724
11238
3753
9118
7384
11013
9332
13511
12103
9276
9451
7201
11591
4800
7404
11591
5446
7374
12233
14509
7350
13887
8935
5834
13827
8896
13480
8929
12186
1596
2225
7330
13620
7780
8986
8456
10129
9532
5432
11699
8930
13827
9555
9680
13655
11843
8683
12978
11185
15024
10459
9403
9353
8533
13803
14826
5467
13208
4775
12241
8846
8925
12996
7446
9294
13497
7416
9532
11449
11785
7385
13640
12401
14024
1384
5855
13691
8854
13928
5589
8762
11727
12065
9843
11470
7358
8531
14008
12974
8966
8397
8936
7442
7346
5170
7525
8958
9089
9574
11416
9197
8946
9274
9477
9479
8951
8716
11417
13486
7347
9542
8891
8870
7424
8904
9387
12066
7419
13601
9279
9125
6525
11663
8285
12272
7398
6880
7822
11678
9177
11683
8973
7387
8835
8966
9120
12126
7424
8944
9543
8966
11142
8958
8783
5270
7466
13438
8136
9523
9694
7344
12918
8934
9523
9001
11571
5017
9000
9374
12410
8150
6712
8850
8910
11410
8895
11506
9324
14912
9364
7358
9416
9663
9378
7532
10522
5077
5503
7359
6435
13583
10105
5184
11658
7937
8972
7469
7423
9130
11185
11814
8261
8977
8912
5848
8732
8880
8537
12093
8936
11532
10302
7385
12151
7254
11675
10612
11714
9173
8224
14086
8926
9432
13611
9417
9607
9301
7343
9435
12710
7901
7335
7514
9374
8714
10130
12132
7346
7782
14652
5315
5625
9373
9862
7310
14886
9563
9551
9441
7038
15482
5781
11254
9464
8007
6891
9009
7348
9608
9390
7948
9368
7920
7353
5603
9533
8891
7327
9564
8429
10799
11163
9005
3830
7389
13464
9452
7362
14987
9376
13716
5939
14010
14931
7358
8923
11602
7383
14934
7438
8111
9138
14740
9171
9370
8820
15094
9752
9305
15711
7298
9588
7318
6976
13813
9433
13792
7482
17150
10118
9016
12447
15451
9595
9303
7355
7403
7348
6144
5618
9540
7971
9434
9302
7415
6353
9381
7344
13889
8985
6897
8899
9418
9976
11498
8375
12515
14903
8994
7302
9120
6940
9330
11228
9396
11696
11173
8552
8881
8963
8123
9103
9502
7354
14505
9525
5166
10515
16720
6169
7453
7216
14848
10676
9441
9486
17499
8910
7426
4752
14117
13834
9259
9024
11516
9131
10172
10186
14504
9052
7307
12985
7991
11202
9312
8980
8533
7361
8959
8829
14128
6082
9046
9099
8985
14999
14061
3626
7348
10904
10588
8920
11883
4746
8922
9371
6472
9261
14282
7352
11928
8975
5534
4358
9499
7309
12532
9185
8923
9146
9265
7441
11070
8912
9311
9884
7360
13805
13684
9511
9318
9345
8855
13736
8455
9402
7277
12088
8897
8919
5222
8894
13967
9332
8888
8927
9265
9482
13913
9504
9466
11560
13703
7472
7397
13576
9445
5115
14758
16278
7366
10733
7123
9435
8876
8764
10934
13633
6899
8931
11568
8898
8048
9307
8971
11732
13481
8867
12789
8926
13657
8972
7877
8416
6436
9557
11297
7466
6139
10716
12625
13403
12076
8861
9433
8026
8593
8948
8034
12788
7510
7116
9506
13671
7345
6134
8910
13443
8927
8919
13487
10330
9501
9561
12023
8925
7343
4894
9194
9416
9590
8423
11808
11572
7944
9628
13698
8719
9490
9453
8100
17505
8992
8900
11239
14957
13704
12394
9327
14174
11667
9446
13423
8941
8429
9510
6872
13872
9362
9193
7478
9599
8944
13862
8667
1574
8839
17816
9508
9497
8929
9356
8943
8919
7692
7439
14037
8920
11514
11362
8900
8228
4781
9579
9128
9570
9493
8993
7438
12625
7339
11313
15710
8409
13998
8929
11526
9122
11638
9393
11583
8048
8619
9530
12804
9552
8946
6418
8284
8191
12289
9444
7999
9482
13174
13341
13741
11953
9732
15445
9590
7308
15341
7354
8926
9553
16236
11550
10903
11991
7391
8887
7337
13868
6863
8944
7540
9344
8952
7334
8986
7351
14672
7435
10009
7574
9395
7767
7276
9553
14046
7702
9188
9356
8981
9128
8723
16025
7524
7428
7508
1380
1566
5381
7456
7331
9332
6990
7554
7363
7431
10532
8939
11405
5281
9565
11170
7315
9273
7474
14274
5183
7400
10047
8689
11538
9525
7325
9889
7429
10371
9359
9158
7514
7253
10113
9384
14945
13872
14908
9547
10166
11399
16080
7464
8830
9121
9108
10619
13770
7358
4528
8888
7381
7473
13408
8620
8049
6838
13720
9386
8967
9665
11808
8951
11833
13616
13692
8970
7936
16856
4885
9401
13667
15404
8987
7454
15347
13809
7274
7291
14543
8090
9695
12586
18873
7407
8877
5803
9516
12758
8238
9512
16365
8938
15381
8521
8718
12799
9426
13833
6471
4765
14312
7545
12843
10524
5252
9364
9408
12129
7497
9556
7338
14036
7353
13661
10458
13638
7376
7321
9536
9135
7438
7348
11407
7669
6868
8039
10147
10273
13646
12043
9409
7359
7559
14103
11523
5026
7372
11382
9353
9483
7321
7353
10132
7445
11737
12016
7859
7468
7407
11399
7364
7388
7422
7449
14808
7261
7115
9240
9358
9302
8911
7507
13637
10372
9407
7304
7371
14102
11718
13637
9083
8913
7500
8036
10848
9509
10576
7852
5813
6916
7177
9046
11570
12557
7347
14206
7558
6423
7564
7423
13997
9374
6802
9623
7342
8213
13673
7812
9941
10372
9514
14969
13247
8900
13627
11860
16309
6572
11340
13871
7991
6843
13712
8480
7417
16073
13585
7402
7576
7351
5826
11077
7418
8917
9800
14889
7888
7336
13590
7369
12498
7825
14048
7356
9542
9396
8978
9542
6685
9406
9378
9561
7384
14660
9522
12388
9290
7351
11889
7720
14914
9572
7973
7278
8138
8840
20341
10986
10310
9270
7810
9338
11642
8817
11209
9405
9601
7341
11399
9506
9482
15364
9049
8391
7399
9516
14552
7576
9261
5241
6846
13651
9322
4555
9105
12181
4270
9539
12290
9564
13590
9189
8394
16021
10084
5212
11881
9326
11869
6178
10304
9457
7386
5530
7976
8683
13688
9821
13635
7284
3613
3614
9520
9513
11658
3475
11219
7940
8924
6477
14040
6450
8884
7950
7490
13619
9254
13311
7672
9385
14886
7460
10713
9516
7241
9476
8015
9613
7359
11706
13671
13733
11428
6791
13472
14862
9326
7508
13662
7507
7336
8888
12730
7487
8919
4587
9444
13765
12290
7363
7405
6814
5243
9358
8275
11728
9541
6847
7658
9447
10840
13404
8281
13929
14050
8938
9594
11471
4759
9027
13241
12787
6846
7323
8945
7443
7904
14881
8978
13941
7351
14583
8877
10049
8818
5091
7740
14931
9031
8194
12749
9339
8923
8662
9406
8929
9590
9591
9614
7352
7369
7635
9428
9386
7482
10271
15312
6146
9614
14928
9426
8894
9279
11363
8935
13715
8935
13285
12187
13190
4453
8950
11587
14917
7423
9390
14909
7745
7261
8824
8909
9258
8720
8732
7440
13298
4783
13905
7315
11738
9428
6918
9523
6471
7361
13867
7452
9533
8962
10204
11646
13669
8763
9494
8772
9554
14926
14132
13065
8856
13641
9116
5200
8929
9539
6423
11469
8711
9514
7352
13718
11593
9514
11371
10266
10136
7933
11938
8301
9249
8836
8844
13221
8298
9559
7388
8851
11558
6204
12878
13971
7745
11344
7332
9422
13709
4887
7354
9624
13603
7494
5054
9548
6384
6745
10622
9241
13751
9419
8918
7386
5263
3319
8971
14805
18983
8772
13848
9324
6392
9886
8887
8887
9322
13147
6829
5868
7487
9452
9630
8757
9229
13709
8934
11128
4408
7356
15992
9390
6715
9461
8947
10603
11536
9356
14075
14431
7970
7378
7978
7434
7374
9601
11648
13624
22364
7435
9642
9588
14922
7500
9553
16939
7813
11331
9280
10093
8445
5876
6413
9231
7357
15716
9856
4702
8930
9445
19325
7346
11303
13655
9429
11684
12486
10411
13921
15644
7362
11718
7435
12738
12523
16694
7370
11048
7387
12887
13941
8810
7191
9395
9597
12045
7394
9192
8924
8067
13614
13760
9615
9420
15302
13089
9392
14219
7452
7340
6832
9444
9679
9617
8562
12707
14895
8526
11664
7426
7251
9499
9283
9399
12391
9222
10089
11523
13708
6841
8881
8915
6752
7837
7459
5352
15491
12277
13686
3287
6398
7374
14851
7403
7990
9511
14914
13785
9436
15352
8656
12857
7343
14894
7324
8958
13398
10173
7316
7982
8755
12347
7362
7779
11568
9352
9472
11464
13654
9061
7204
6896
9115
13726
7988
11963
11690
8357
4803
8352
13617
7409
7422
8942
7323
7332
9000
7054
8921
7291
7422
9570
7335
8944
8867
14940
7152
13612
7425
9761
7137
10616
10476
11585
4531
11645
7408
9372
7465
7494
15552
7391
9443
9520
5210
6838
7805
7471
7416
5282
9452
7389
6724
14921
6264
9532
7935
8156
5666
11586
12400
6074
7305
14896
6941
20247
7427
11468
19033
7286
14606
9542
7390
11572
8253
22324
7368
11529
10222
5173
13650
6440
11592
10550
9230
8226
9095
8835
5196
9358
8763
9497
11733
8941
7392
9541
11601
11312
10280
13504
6785
11689
7422
7388
11629
15908
7355
9456
9211
11787
5507
7245
8082
7351
22310
7339
15530
8152
14892
6876
17350
8177
11025
9523
12564
11529
7432
11033
8558
9471
14873
9337
10105
11875
9043
9302
9612
4200
7333
11972
7422
7424
3444
6168
8900
13133
7349
7894
9402
7386
7507
8381
13624
9416
7782
16830
7354
10927
9570
7506
7353
9154
7397
9960
12367
7382
9710
13889
15529
7479
13454
12515
14063
9507
8993
10439
9425
14814
11700
14950
10858
9729
5166
9030
13324
13768
10262
5042
9629
14968
8162
7762
13621
8957
8037
11727
8731
9396
9454
11693
11732
9466
7445
7499
12731
8568
9052
7868
9387
6987
15020
10044
7379
14931
12073
11665
8936
8047
11686
9566
9219
11709
9299
6371
11770
13472
12488
15510
5597
13843
8472
8868
9421
9204
14595
10983
11997
4965
8798
8930
9466
13203
7201
8816
13367
8096
11962
8927
14938
13423
9443
12711
9680
14146
13160
9430
7432
9460
8686
8902
11324
4715
9308
12124
7358
9466
10781
11639
8604
9872
12377
8943
9144
9463
7360
8911
13724
16773
4800
14045
9364
7166
8887
7451
9385
13617
7266
7392
11555
13701
7400
6410
11560
9068
8951
9167
11727
9498
7310
8320
8966
12753
14445
11589
15067
2007
5042
8161
4776
8951
12290
14269
8932
13591
12034
7496
13844
15337
9517
1932
10574
8657
5442
11900
15528
10105
9515
8188
7732
9128
12669
10615
10207
14301
8980
11385
15940
8914
8413
8098
9392
10143
8962
8704
7945
10557
9305
10211
8297
11789
9919
6730
9573
6163
6150
17204
9395
9576
9524
16808
8912
7324
8708
4765
9537
11197
9514
7395
7400
9483
9466
13582
5716
7132
14881
10865
13789
7436
5404
9309
8522
9990
14138
11582
7355
12089
8933
9501
7373
7418
7356
12534
11375
10389
9267
9139
11682
7885
6589
7423
7511
6208
10255
6430
14005
9416
7275
8895
6700
11628
11844
8929
10325
5222
14369
14462
9532
7876
9643
9449
13671
5195
9040
11525
6371
7404
13397
7271
9539
13651
13501
9232
12804
8926
11260
9351
9450
11692
12528
7627
8946
9011
16999
9063
9470
8333
9527
9539
8982
7762
8556
13609
9519
8814
8948
11987
2022
9585
7694
10860
9580
11443
8198
7445
11572
8304
7959
9473
22647
8995
10745
12343
10234
7390
16337
6806
18385
9319
11292
7383
7445
7406
8967
13329
11750
7497
7464
10046
13456
11389
9292
13642
13561
14511
7353
7371
13860
7345
11642
8975
7390
11762
10795
8924
5039
9355
6907
7740
13562
5277
7346
7376
10733
7451
6988
9590
8907
9323
9401
13525
8850
7296
7453
9476
4922
9429
13588
5865
8815
9456
9006
7419
9772
6646
5569
13745
7438
10131
11470
9545
16234
7307
7371
8862
9451
7411
9355
9451
9383
7289
15510
10809
8930
9470
8951
7516
7348
9609
10193
12290
9347
13768
15539
9467
7767
13481
13372
9283
6879
10560
8979
7403
13480
8991
10132
7445
7337
9239
14784
14910
8124
6447
12024
9656
9429
5141
7411
8126
9505
13894
8954
13448
20538
9467
3214
9526
12061
8090
14549
5806
9502
14993
11383
9562
7434
9717
5457
10247
5822
7429
9428
9540
10419
14144
9421
7452
7445
7450
13581
15352
12659
11641
14082
3616
5290
9334
10407
10311
12067
11092
14731
9542
12496
14928
8011
11750
7327
10186
13111
16064
7848
12887
9551
7504
9069
11422
9405
8979
7444
11680
11147
9554
8899
8922
8249
1710
8409
12366
7416
9112
11937
8298
7382
9705
13355
7230
9008
7347
9191
14972
9399
7447
7129
9117
8943
8715
13460
5397
6663
9357
14619
8961
11747
5974
9283
7417
9046
7750
9184
9439
14052
9263
13093
13624
8848
14929
8276
9400
7316
15347
8928
9281
8960
13615
8917
9410
7945
6338
11399
7296
11597
8793
5727
13867
7357
9204
8914
5932
8937
10367
9212
9279
8944
13515
9361
8114
8845
11812
7650
8905
10142
7478
9299
7419
12050
7431
12365
9226
7347
9472
10324
9438
7168
9030
7442
15566
9583
15392
8963
8922
12209
9385
9429
8993
11718
9481
9601
9332
13899
15351
13958
7553
8874
8813
9388
4651
9382
9401
11522
3614
7435
7307
12126
9469
11695
9282
7350
8945
8007
9536
6813
9488
8988
9536
6850
4117
18890
8978
8888
11607
9581
14210
9026
8955
7309
16660
9538
9441
8782
11774
5082
11420
9320
9368
9031
7732
9499
7415
7438
9531
7508
9427
9533
8910
11481
5269
9393
9580
9390
10998
11223
11810
7408
7418
9622
11467
9899
5149
7369
6838
11772
7208
7380
9543
9256
10078
9526
9490
7419
11466
14977
7303
7246
9398
9462
5237
11448
7813
14117
9480
12895
7443
5403
10529
7375
9417
7385
4230
15529
11255
8269
7394
13724
8771
7453
13975
11732
10774
7370
11260
9339
9619
7492
5012
8948
6934
15838
9393
6822
9514
9548
8884
11723
14050
9045
9580
14269
7462
11484
7359
9348
7415
8890
7513
12779
5485
9089
9094
7389
8339
11548
16353
7448
13870
12447
6660
7487
14119
9399
7473
13759
12813
8495
6723
8858
9575
9617
9264
17010
7513
13276
10037
7867
13439
7344
7252
11391
9677
9512
9426
9485
6223
9054
7282
5386
10552
7510
12632
6490
5065
9442
11557
9537
12516
11847
7336
5433
1560
13148
9536
16602
7444
8994
7421
9357
7371
6886
13424
7516
8968
7385
9504
5620
8584
9373
11421
7357
7392
12663
9525
13801
10523
7466
13654
6849
10304
7408
12796
13357
9548
4767
7144
14153
7844
9626
3301
9380
7376
9451
9619
7335
9534
4786
9192
3093
11443
12498
11642
14938
8346
10831
8200
5210
14959
9542
9448
8936
8913
9449
4747
8470
6870
13117
8638
7422
13988
7347
9353
8915
8967
5889
9399
7447
8911
9015
8897
9475
7458
9514
7217
7613
7381
9369
9253
7344
8881
9673
11689
7444
11791
6695
9392
11160
7508
8064
7333
7837
13535
7414
9312
14090
7829
7381
13673
9152
12735
18715
9175
9452
5033
9416
8897
9807
9316
7534
9381
9481
12092
9470
12592
9690
9404
10150
10214
10109
9534
9605
12807
13466
8972
6712
8898
17590
9821
12364
6474
9458
13426
9763
9324
13711
9389
7479
14970
6852
7491
14154
9455
7783
14054
9392
7268
8869
7457
7417
9527
7315
2682
8949
11545
9281
7571
11259
7350
9350
7434
6816
4437
7737
8776
9566
7845
9113
10713
10523
7206
7805
11734
8813
8776
11136
7430
7375
11666
9071
7286
10128
7407
8948
5340
11769
14874
12387
12812
15065
6128
13213
9583
13675
7980
12527
6844
7369
11675
12203
11723
8053
13662
7425
9416
7400
9518
7392
9606
9389
7451
18228
5209
9538
8885
12064
6565
5344
9408
13154
7399
5891
12264
11245
7442
9420
9432
9473
9324
9950
9543
8899
11719
6008
9258
9715
3233
11638
7173
11578
12091
8242
6208
16842
9365
7499
11969
10600
6127
9392
14019
10391
11526
6481
7253
6204
3325
7745
7266
9569
9518
17962
9562
7331
7456
7333
12280
12153
9631
25205
14938
8532
5513
3052
7832
9982
11579
6512
9524
6942
7212
7293
9377
11482
6893
10477
7414
13599
9516
8038
13693
9512
8787
13880
7778
13066
7400
14090
13600
9525
6917
7416
7406
14955
15324
13843
11569
8841
9497
7344
13035
7891
9256
7323
12678
9506
11658
7421
8968
8846
9512
7764
16377
9042
7333
1931
7412
9712
4623
8991
8946
9367
10567
9420
9007
9320
10295
7750
8928
7384
20169
9517
7318
15628
15517
11947
13678
8930
8978
7265
13708
7343
8162
9404
13365
9603
7962
9353
11002
7394
13945
9331
11409
1970
5218
5139
8866
8900
8889
17110
7367
13852
13505
14552
9020
9545
9222
8958
12805
11852
9508
9124
7491
14612
9286
7265
11866
10732
10772
7362
11514
8923
9402
13819
8102
14937
9423
9443
9830
10085
7370
9480
9607
14674
8737
9531
11717
9228
10143
14100
13430
8948
13635
13256
9566
9530
9413
14051
9928
9239
8850
7343
7456
11705
9536
9517
7713
9681
12443
8902
7521
7306
14105
8944
4768
8931
7339
10428
9312
8672
12619
10258
7363
9422
7883
9517
16116
9437
14180
9423
15136
13671
13658
8956
8870
12426
8943
9337
8712
9527
8954
11228
8939
9421
9452
5090
9433
11475
9462
9530
9530
8345
11908
13236
9298
7766
9375
11747
7751
9503
8644
11430
8556
6673
7782
9508
12306
15389
7276
9522
9347
7452
7471
8984
9559
14223
6150
13899
12569
8939
5615
6403
9445
8940
6227
9149
12242
13304
9531
8606
8861
9244
7397
11667
13704
8906
7883
9361
7449
13435
9526
9409
7355
9415
5783
7381
11729
9438
8953
11714
9355
9322
12882
9522
11722
8846
9495
11132
9138
13892
8908
9088
7395
6246
8991
9416
9455
9549
8873
6725
10050
14548
9502
9622
13629
10708
9556
9475
14125
13806
10219
9079
14769
9386
9892
10705
11108
8287
14327
14982
9312
14873
11251
13538
10502
7342
9464
8954
8921
3637
13915
8962
7906
15523
9305
7540
8620
15362
13546
9420
13817
10216
8970
10101
21883
7843
7446
14265
11528
8640
9512
10258
9327
7410
6421
9646
7459
11725
8895
8447
6893
8171
9301
6259
13777
7427
9463
9273
11853
13822
8804
9465
5119
5486
5991
9349
7796
11262
13847
11720
3344
14125
7385
10615
9409
10651
12087
11712
11932
13593
11896
11554
9502
8920
9398
9477
9401
9388
9547
16366
7438
11790
8836
14178
14923
13888
7398
9332
9349
8903
6308
8958
13655
7350
9432
15946
9524
10254
11559
8895
9478
15370
13662
9411
9400
8969
3210
13262
7940
9974
13399
8843
7436
12450
13381
11026
8919
15491
9505
10153
9399
8896
11185
7474
5977
17202
7390
2411
11549
5245
9485
6194
13690
6602
8425
9338
9302
5236
9196
7343
11610
8932
9412
12305
9331
6146
13335
6346
8241
9715
8880
5270
7329
7326
13647
12501
7368
9154
9545
8681
13557
5499
2086
8175
9519
20901
7374
7418
7465
4786
9086
9107
7344
8822
11106
9356
13774
9529
9519
8898
9281
7353
8927
11578
9004
9528
11591
8909
13960
7283
9502
9297
6201
11063
14867
9436
5458
7258
9418
7542
7379
8938
6610
13520
7454
7443
10306
11589
11733
6784
11685
9458
6957
7417
6855
9588
8776
8948
11141
17247
7798
8920
11599
14787
12380
11607
11605
2912
14304
9330
17392
12103
10688
7387
8535
7316
6285
11711
13173
11484
13907
8164
6932
9416
7428
7453
10124
9391
11697
14876
7376
7754
8062
9472
9355
13995
7386
12359
5271
9522
7524
13969
17346
11829
5547
14614
8956
7366
7362
5354
9546
13927
8950
12804
9395
12002
11982
8173
13679
9531
9086
8895
11811
5464
8977
14799
7324
9365
8980
13906
8898
8863
12599
9416
7957
9093
9389
9609
9434
4389
9571
14967
13597
18604
9903
9414
9473
14258
11202
9336
14991
9110
15000
9112
13648
9082
7990
9514
7506
9508
10459
8832
11836
11891
9355
13770
15700
7300
13616
21625
13851
7446
9128
5185
14950
9418
9002
13660
6991
13489
11635
11975
9630
15428
7723
9913
11696
14880
13607
8807
14162
6786
5149
9315
8871
2164
9505
9222
8196
8920
8276
8754
14348
9420
14766
10294
9202
14926
9737
5716
11595
8149
13663
6474
11916
7392
16235
8763
9260
9495
9006
11951
13634
12698
14530
11729
5192
11631
9471
13804
9455
8936
9263
7325
11603
14983
6860
12794
5406
14905
7373
9142
9477
12437
9079
9340
8661
9542
10132
7982
9491
10504
10056
8204
10414
8942
9470
7305
9477
8903
8677
11505
10649
11669
7393
9356
14052
8336
7342
9407
7434
8969
6646
13952
7272
7539
13700
9161
8255
11905
7711
8949
10235
9385
9308
12016
9338
7334
8919
15367
9546
8975
5208
2058
13528
11642
7362
11557
9071
13874
9420
9388
7366
8984
14977
9488
7355
4783
7532
14962
8183
11302
9605
4230
7343
6494
7791
9494
9445
9365
9448
12302
8887
7443
14170
7441
7566
6740
13720
7670
9971
9598
7452
9011
11734
6397
7329
15510
8532
7399
8898
8169
8879
9291
7440
13130
7452
10799
9214
8970
13962
7345
11497
8126
14997
9542
8857
6040
7344
11706
5774
5517
13494
9351
12308
10289
11969
11254
8793
9447
7349
6262
7406
9123
8998
9380
7398
8908
7190
13634
8888
8894
8942
9493
11417
8903
8862
13675
14833
5732
13404
13808
11570
15110
8596
9214
8927
11274
10396
8031
21603
13657
9801
8925
9285
12301
7452
8439
13346
7329
9472
16688
9438
7406
16804
6850
11708
14042
9274
8332
9035
9314
7354
8812
13447
14951
9536
14989
8427
8890
9486
11573
8221
7427
7296
9531
11098
11716
11357
15340
9337
9012
13466
9175
6174
7372
9124
7395
11119
9136
7845
7419
7392
7380
9506
7356
8793
7808
6038
9429
8270
13376
11645
8899
7420
5468
9527
9323
10613
9477
10241
15321
11330
11679
11972
9275
8283
11452
22816
7914
11187
9469
7400
5265
9177
8885
9400
9510
7492
7997
21114
6147
13853
7419
8114
9552
13896
11691
8996
9176
5823
9437
9404
7462
9686
9434
8936
14196
9471
9020
9521
12551
8869
13655
9496
8404
17042
9362
9180
9414
13647
9114
7542
12745
6875
7359
7455
7342
15597
8003
9446
7743
13016
7377
9561
8974
8949
7346
9484
13037
9339
9386
8992
11556
7356
7381
9483
15544
6958
5525
8938
7363
11212
9402
13353
9394
9636
11850
11766
7339
13815
14459
7347
8449
9215
4869
13430
7401
8767
1991
5811
12105
9487
14954
14334
9542
7348
12370
12134
7346
8978
13403
12415
7841
12530
9626
15526
7758
12179
7438
6843
9566
7147
9401
9149
9549
9521
9154
5799
9042
5494
7979
9515
13639
7293
2833
13948
8868
7752
11761
9409
8786
13669
12260
14066
9001
7378
5276
9432
7435
15530
16330
9359
1944
9187
7395
9508
9272
9414
13694
7330
12412
9623
9584
11126
11523
5857
8043
12861
11499
11182
8936
10187
4727
4559
8958
9446
9324
7293
8869
7345
9295
9393
4399
9650
8078
7381
8529
11230
9521
8157
9467
8923
7351
4214
7436
8941
9324
6715
13979
7330
11682
9511
13081
13739
7458
8030
8842
9256
7326
7304
9533
12705
8971
8942
10702
14071
9329
8223
7233
6489
8848
6605
13678
7964
7417
7427
12474
10906
7830
9256
10021
8925
8372
9223
9325
5222
6498
16914
7375
8716
8922
7510
9535
12562
7960
12326
7539
15529
9436
7394
9355
6666
12873
7315
14071
7364
9463
11945
9520
7708
7345
13044
8224
9384
11723
9609
11715
11369
9659
9138
9331
13614
9423
11151
7555
8327
8807
8653
12156
14739
9846
4774
9441
7371
7660
9518
3517
8912
9392
11227
8925
7438
7367
9634
13738
13547
9279
11881
8896
16947
9508
8652
11497
11491
9182
6939
7480
9597
9583
9520
11594
15531
14891
7472
9517
14933
13895
3727
11789
5495
13746
9468
10705
2599
8210
13106
10017
9467
13847
7214
12084
9421
5367
9435
13651
11623
11672
11645
19164
9398
9452
9519
11887
15358
11876
9217
8928
12299
7360
9180
13840
9508
7446
7449
15523
9366
7568
8369
11456
7686
7382
11457
7383
9367
9711
7416
7429
11712
11346
9711
7511
11445
19151
9418
7800
6804
9494
13630
5178
9609
11625
11720
7951
7133
10065
7302
7275
9563
9358
9416
11349
9495
10154
9556
11314
10075
12060
11458
15385
12077
7518
10464
15222
9461
19208
9853
10096
7372
7431
7426
6494
6488
7349
8211
9605
8044
13385
9158
11616
9554
9146
8787
8828
12519
10116
7830
11707
8927
7308
8868
8869
12758
9253
9458
8993
9389
9508
9073
7493
9005
12745
13537
5129
10868
3642
8778
9436
9880
9438
10061
7114
13822
12693
11119
13951
14073
8629
10034
8895
14035
1397
10164
7753
7489
11200
5231
9456
9706
13587
15368
9406
13356
9590
9326
8442
7734
14867
12664
8940
14207
8928
7229
9018
10994
14613
7303
11625
7364
10210
8925
8902
9417
17144
7510
9532
9722
8936
9296
5712
8814
11597
7506
9434
7069
8909
13686
9605
12411
8982
8350
13645
7303
7439
13492
7362
7357
5098
7311
6486
6919
11255
9401
13392
9510
9603
13609
6907
12270
5079
8968
9426
12315
10500
10126
9371
13066
6839
16299
7887
7395
7924
6890
6890
9555
8207
7987
9369
4755
8836
5565
7433
7315
11254
7499
9375
7321
9202
7334
8894
10556
8072
14025
7496
9483
7325
6478
14703
9518
15531
7888
13619
23585
8923
9384
5249
9423
6388
8684
11728
14027
7344
15133
7396
11549
17171
7425
10774
11606
8990
13736
6327
15503
5905
9012
7382
11722
14391
8625
7496
7380
9424
7501
10092
9619
7447
8806
7403
9589
7411
7337
8606
10591
7378
6961
9436
7394
8915
13961
10749
9350
8955
13676
7470
11425
9178
11337
11704
8979
7480
7411
7460
4353
11238
10385
10668
10881
7395
9685
6861
8457
9930
12794
9327
9564
9221
11003
8939
7815
12101
5281
9493
9370
12009
8459
7787
11369
9464
7448
11575
13699
21878
8228
15138
9451
8457
8954
13816
17141
8940
11702
8876
9854
8910
15391
16724
7476
14098
11793
13632
9559
17030
7728
9469
9362
13024
9375
11610
10084
15328
6172
9519
8937
20614
9355
8930
12602
12806
13592
14531
8277
13537
9310
8922
9169
7916
8901
8937
7803
10233
9517
13353
7803
11607
9504
11889
3820
17092
9454
8974
11727
9506
12052
14217
7478
13834
13045
8938
9521
9296
5290
10040
13427
7395
8967
13457
11113
8860
6168
9537
11584
12532
8949
9583
13727
10309
14701
11874
11303
13803
13642
9371
9966
9512
12301
9413
9308
9381
8514
13527
8044
9486
7909
8909
7354
12447
9662
7958
8962
8812
7431
7837
9279
9506
11754
8169
7326
6851
13616
8182
14164
9507
13587
10361
11733
14000
6209
10097
12999
9372
7488
14908
9487
7378
9379
11943
12737
9522
7550
7506
7438
10327
6747
7374
7355
11501
7715
13568
9622
7348
7442
7414
16956
7498
15324
7384
11483
13564
7361
10646
5439
8948
7365
8903
15505
6417
7464
7264
10862
8913
9482
7436
9611
14188
6819
7314
5075
9377
9341
9302
7421
7499
9531
9533
11885
18345
10071
7325
12739
7437
7387
12206
13746
7400
13600
13455
5510
7462
13673
8272
9355
7442
7334
9513
9457
7364
7275
5240
8847
7344
14753
9467
8897
8171
11709
5188
8874
9510
14220
6943
14025
10067
8876
9371
8564
11787
9512
11865
9097
5489
10038
14354
9453
9470
14010
13421
14873
12189
13313
7462
7291
16369
7420
7609
8884
9344
7348
12750
10143
9427
8882
14945
9384
9547
12389
11485
13002
13065
11741
9398
8934
15497
7365
7373
8769
7441
17335
8392
7359
11497
9410
8935
11872
7338
9408
13103
4260
6693
13812
1841
8173
11734
7428
9422
10085
9527
10295
11903
8650
9422
10198
9474
7521
10435
13366
9326
8676
21886
9532
8257
8524
10640
13573
9391
7372
16327
9447
13610
8930
10486
8173
7574
8864
8153
7364
9488
9009
9453
7377
10133
9527
10256
16550
7440
8928
14663
7038
9365
9068
9450
8953
9524
9488
8905
7301
11728
14997
9294
14336
11754
9456
8011
4364
10344
8930
8231
8965
9531
7393
8237
12543
8884
12731
8984
9477
14118
7400
9311
9458
7047
11729
6405
10022
7305
13318
11493
8917
9758
10203
8578
8046
12456
14512
13601
11240
9393
7456
11945
21804
8906
8897
12494
9465
12728
7411
9234
9535
9620
7430
8984
13985
9708
12404
8737
14926
15495
9865
7408
13729
18628
9888
8944
9559
7477
7885
8012
8911
7344
12290
9585
6842
19149
9432
7708
10852
7394
8671
12404
8091
9462
7246
12586
13650
14919
7420
7871
11285
13263
8920
12710
11368
7553
9508
11539
7326
9357
8988
9295
7384
7347
8917
6844
12991
7479
9642
8975
5083
9161
7374
17177
11970
7801
8297
9443
13636
13952
11876
9398
8849
7934
14040
11632
13395
7652
5171
9009
8920
11889
7882
7450
9505
9425
9316
10610
14896
9200
7421
9536
8878
7372
7362
11727
15503
13634
10319
9549
12825
15504
9485
7524
11718
10459
11253
10086
9937
11598
8979
7434
9464
13296
8054
8050
9014
12090
13850
5001
8974
8119
8496
11427
11968
8939
8038
11470
5111
6842
9109
7365
7643
14180
7366
11757
8351
7331
8130
15020
7811
9355
9532
6828
12052
7462
13807
10862
9604
13566
14906
8504
9682
7519
9350
4948
7502
12398
7374
7368
9476
9613
8644
7426
7335
10302
9680
9536
7326
11509
8889
5201
9575
7384
7370
13599
6605
7464
13375
9589
13652
12464
13334
7507
6857
9523
9566
7437
11235
11459
7521
7786
7428
7360
7433
7329
7434
7741
7403
9564
7305
9613
8916
13694
9450
15416
7426
7353
9312
11089
7398
10983
9477
7236
9373
14890
7407
10555
7385
8063
13660
7844
11404
11772
11665
9544
11456
7505
13672
7367
19077
9305
6799
13633
9538
11537
5204
7821
7500
9513
7434
9477
10732
9547
9405
7410
8689
11752
7518
10984
7156
9502
7817
11800
9278
8967
8953
12037
5521
12787
9539
9603
7366
12837
6956
9164
9299
7357
9509
12347
9323
8358
13514
13792
7443
9293
8032
10134
16676
7362
6739
7358
9017
9448
7376
7447
7407
10117
7377
16520
11287
11733
8963
9393
9390
9336
6529
9540
6274
13614
8965
1931
11047
9583
10742
5043
8994
7381
8085
9443
7490
7433
8753
8906
8981
7296
14016
8439
5767
7514
15001
13759
10713
9894
9431
11537
5158
15744
10471
9533
13922
11555
11633
10830
12277
7366
11410
5191
5875
8910
13715
13841
14009
7424
7432
9459
9440
7458
9164
15344
9426
14972
11181
10535
10604
6791
7380
9292
7435
11716
9446
11131
8979
10571
6421
9272
9432
8995
9518
8891
8849
12296
14197
9521
8750
11779
2450
13710
12189
7529
7933
7204
5223
7340
9478
13511
12600
7519
6468
9676
13726
8868
14034
7388
8582
12626
8926
7418
14478
10200
13778
9399
15529
14045
7436
11683
6208
11442
8247
9436
13976
10006
11550
11780
9522
1838
7358
11249
5464
13678
13523
12746
11173
9536
11052
7348
9400
3615
14680
16214
7361
10763
7544
9150
11250
9330
8934
6779
8821
10259
7885
5704
13637
13641
5200
9392
9600
8917
5220
7421
9088
7834
8506
11333
7787
9606
10181
9537
8949
7342
7436
8689
6199
7421
7416
14992
13940
4222
7991
8510
9504
7358
7413
9152
7439
7769
9520
10557
7145
11237
8974
9554
6804
7467
10960
7450
7430
7381
7320
7489
8972
14978
7370
7457
9296
7456
7370
4943
14062
16857
7931
7333
6929
7358
9402
9472
7845
9001
7372
6937
7381
11780
13599
7371
9515
9209
10380
7839
7338
9320
11044
11402
18540
7274
15478
9487
9093
11983
12815
14972
6415
7571
7362
8978
14887
11427
7364
9579
7221
4426
11550
7439
9825
10626
8905
11414
14874
13507
14879
14115
9552
11348
14936
11628
6659
7515
7391
9532
1979
13673
7436
9030
7304
9087
11080
12283
7538
9706
7454
7421
8926
5694
14718
7149
6382
9361
15174
7420
9503
5461
11898
8468
9567
8469
7380
10574
7508
9414
12682
8944
14286
13937
9281
9440
8233
13923
9985
8853
13999
8369
1876
5576
9416
9413
13263
15346
8959
9706
9963
9388
9372
10020
8885
10990
9610
13507
11513
8826
5300
14273
8053
7399
6409
10132
8985
6402
9410
13509
10080
8571
9458
9468
10173
9188
9558
11770
13481
8334
8920
11782
7373
7217
8195
15025
11569
8925
6208
9475
16039
3579
14100
11769
10481
11549
9505
14103
8937
11956
9644
8938
8868
12249
5865
8797
9335
10042
9013
8735
12608
5778
9545
9588
7942
14001
8395
8935
6585
9059
13766
12731
4730
12192
8928
8182
8936
7450
9366
13672
8541
7177
7182
4776
14229
12791
9263
9216
10147
10018
9138
10714
10239
11575
6388
7448
13365
7336
7387
9479
7378
4880
10651
7771
10481
11358
5363
7503
7326
13863
7360
7545
11827
11932
11309
14333
9385
7403
7446
11660
9507
7547
10431
7383
8670
10792
15527
5391
9393
7422
13622
7415
6725
13427
9477
9474
15495
8994
5700
9522
9580
10333
17157
8591
8132
8002
10679
8151
7676
9065
7743
7165
9401
6443
9083
7805
7725
7498
6840
9284
9567
10213
9421
10120
9144
6827
8011
9912
11239
11571
9355
9141
14917
7403
6611
7330
9483
9205
11282
9504
7332
9544
8020
15528
11649
7979
9047
14879
8088
13988
7257
7343
7263
7409
9322
9547
9301
15955
9127
7377
7400
11093
9596
14193
13493
11542
7429
12033
15516
12825
9715
7292
9610
8110
12254
13947
10328
11647
9408
9386
4489
7409
7304
4655
7087
11500
14793
7360
7249
7372
7402
11589
9119
6934
7448
7352
9646
9357
15375
6835
9515
9553
6171
9555
9505
11693
9573
11932
8923
9517
10028
12240
7321
9629
9532
6630
8463
12803
9361
8913
4896
5237
8948
7323
9261
7421
7366
13203
9052
9194
6206
8563
7285
9272
9518
6440
22155
9629
10198
9475
7372
9505
9547
16886
7373
7101
8880
8559
7307
11633
8371
9974
7406
17089
9112
13611
15370
9506
7334
8027
8899
14003
8933
11845
9449
7419
12146
7436
14034
3605
8976
9474
14862
9470
6438
9385
7794
8947
8244
8936
9486
13609
8486
11721
11937
2264
9335
7361
8090
11663
9680
9530
9002
6881
5697
8887
6491
12285
10148
10247
8927
11544
9514
16883
7439
8966
13470
7723
13618
8979
9316
8931
11512
9501
5210
15713
14953
11231
9460
13796
6418
8919
10344
7487
13325
12504
9509
10144
10894
11598
8205
9182
3212
11452
6340
9438
11972
6839
9418
11447
11377
6554
8956
9638
4787
11470
7388
7010
8195
14994
12076
7500
8351
7349
13684
14901
12705
13473
9484
11375
7381
7554
13603
7442
7359
7971
6948
11395
5939
13631
19612
9338
8914
11313
12147
13788
8199
9504
11430
13989
7408
13707
10670
8421
7377
13249
7793
9560
7438
9356
9450
8587
13295
8698
10521
11511
11589
5749
5732
7958
9144
7659
9542
7508
6833
7793
11787
9568
5261
3578
12374
11568
7325
7916
8933
9274
7946
8956
11376
9552
8649
13723
11418
11500
8878
9398
10121
8201
2938
8262
12886
9347
9269
4758
11774
9582
12664
14960
8194
7425
12014
8935
10519
8549
15497
7145
14789
8534
5480
8736
9944
6485
12750
12335
14964
7914
11580
11296
14927
14801
8235
8244
11607
4780
10051
10214
7281
13658
12705
7507
14987
7532
13511
11855
13334
10312
7808
13461
10970
7669
8614
14262
11959
7453
11812
8733
8528
8119
14229
7409
14988
8219
10393
14405
11790
3818
7345
11899
8208
8261
10308
9569
10308
8204
14660
9500
6222
10161
9325
13968
12170
9413
9330
14888
7450
15717
14062
12389
8133
20104
9533
13498
15004
8330
5228
9443
16322
7360
13616
8908
8981
9393
14105
5215
8947
9431
7336
8822
7002
8250
4857
11770
13634
13173
5063
7463
16649
8861
13707
9061
9447
13794
8138
8411
9247
7975
8011
7436
7401
9618
8947
8798
10248
16273
7375
11700
8927
14094
10376
4387
15018
8893
14122
15509
13976
8970
7372
14869
9533
7419
13465
8745
11520
15001
7780
7419
10876
8936
9630
8945
11764
13691
13715
9063
9392
13256
9318
8055
11572
8949
11222
8680
8185
14122
9085
13978
7323
9435
9588
11515
11591
9605
9306
4829
10000
9364
9017
13756
9401
8950
14001
12193
9521
11974
17143
7706
6174
9508
9492
9321
10279
24737
12294
8997
13823
10026
13453
13733
7418
12013
14615
10770
14295
7450
10881
7362
7508
7528
14966
8085
7755
9454
7444
14295
14960
8239
14720
6911
5199
9236
7786
9459
7780
7406
8949
9025
9485
7469
7355
3127
11717
8888
14910
12176
7423
6424
11598
9549
7813
6680
7439
8998
6838
19220
7402
12356
11284
7343
7357
7300
11394
13685
6839
8923
6410
13505
7319
11902
13639
8298
9386
7924
8941
9776
13978
13811
11513
10083
9468
8947
13678
11515
9427
14237
8948
8078
10290
9549
8306
13562
9570
14896
8895
11725
8977
11989
13450
9347
9018
8815
8894
9168
9508
9411
16813
7821
13194
14067
14985
9608
9361
13415
9613
10381
7380
9598
13134
14082
9588
11950
11571
7379
14124
8090
6423
9538
9454
8965
9475
1960
9428
6847
14004
9341
9426
15333
9349
9315
9513
10954
13825
9132
10054
9450
12557
11216
9417
9447
14137
6281
9252
1563
5992
13795
5369
8151
8315
7351
9531
7987
7323
8900
6849
8784
7348
8913
11611
8778
9497
4685
9480
8967
11639
7435
4095
6733
10094
9430
9580
7438
8981
2298
8048
17731
9191
9771
10073
11726
7491
10272
13845
9080
13243
9392
11414
11147
14177
9328
8996
5156
5582
9544
8985
9386
8918
11209
12591
9295
8222
8865
6626
6406
1865
9475
9344
7419
7440
8120
9345
13974
9593
9581
16829
7323
7425
8388
7344
6870
9432
15307
7440
14973
9647
11452
9444
7470
8887
7328
9581
9714
7404
8905
9544
13863
7432
8856
9163
14000
8302
13949
13990
9480
7786
14930
6960
9270
7447
11247
12518
13674
11202
7368
7635
9199
7463
11791
9478
9686
10025
7387
8300
7465
7502
6956
8284
11657
8945
13627
11430
7329
6759
6865
9381
7441
9518
14531
9512
13925
17014
9078
14659
9358
9750
10522
9448
7356
8499
11521
16885
15723
11734
9573
13965
8891
9632
4816
10179
6473
9320
12127
4985
7303
6839
7421
10141
7351
7346
9290
13982
13930
7440
11135
7383
9645
13686
14873
13475
13437
8668
16223
8745
9400
12774
6403
10225
9407
16101
7418
7476
11527
9498
12581
14058
9988
6836
8987
11047
7460
7384
8545
11405
10628
16512
5335
7311
1564
11224
6568
6581
15528
5327
9402
8615
7508
11726
7359
8825
8356
9445
7472
9444
13963
11120
16685
7286
5371
7416
9473
3633
11410
9387
8885
13687
8957
15533
9537
8331
11768
12660
8774
9447
7821
15500
5613
9047
15827
10445
7340
6783
13652
9305
11829
7470
4810
1535
8867
9505
9511
11485
13899
7478
8171
7397
9331
7432
6419
11454
7489
7375
13918
13811
7506
12635
8589
7447
9477
13614
14914
7827
9100
8366
7307
7484
7380
8937
14082
12488
9608
9524
6537
9515
6180
11824
5685
5058
11946
7410
13629
8945
9864
8948
6569
11554
8912
11023
8927
9512
10584
5033
9371
8994
12819
9154
13470
9486
7104
12031
9433
7395
14027
8916
7390
6210
9413
9539
6279
12144
7385
9266
9541
7369
9475
9063
10277
9372
11975
13851
8592
5165
4992
7383
8372
9491
8931
7259
14079
9345
11589
8968
8958
10008
11613
10438
3182
7505
8958
8511
13339
9385
14897
11969
9519
9006
7377
9483
9350
8871
6856
10764
11329
7502
11591
7413
9390
21301
9442
9361
13585
12243
7388
8965
9602
9320
8898
9332
13241
7445
8931
4772
8101
7448
7927
12676
9484
13795
13950
5664
7340
8993
14646
13559
7346
11980
8911
8838
13605
9107
4779
14149
7636
8920
9599
7888
9454
7507
9098
14822
7270
9427
9468
13642
8980
9122
14123
13499
6965
5174
9408
9504
9115
5149
9367
8937
9567
5446
9251
9472
8684
9373
11478
9571
8943
7735
13751
8942
12630
9321
11710
8958
8937
8268
8888
1586
13836
8181
8586
8195
14991
9450
7395
9440
13370
9841
9464
7358
15550
9554
13803
8971
11228
8516
15361
8085
9298
8646
8865
9408
7372
13745
7881
8891
7818
10511
6639
8910
5380
9356
5508
9566
9316
13625
10355
6230
11504
19699
8213
8638
13154
5705
10247
9216
8698
7372
7117
8752
10474
6212
9530
8520
11091
9623
12021
13642
7634
13099
2171
9543
9914
9591
9581
7422
9536
8662
19821
9324
9676
6893
8959
13583
8008
9679
10521
9525
7333
17319
9495
5239
14207
8892
9649
10424
11371
7426
19650
11820
9657
7971
8914
6887
8884
8424
9515
10160
8803
9479
9032
10469
10482
11692
7370
7405
3451
7361
16901
8526
13676
8290
7363
14751
8271
11930
9166
8926
6825
11579
8084
15031
14442
11735
12428
6794
8307
9474
4712
9461
9526
12954
8910
7970
3193
6874
9002
8872
8858
9274
9500
11712
13785
9689
7345
8972
9513
13779
11752
11733
9338
7479
10108
11302
6071
5535
11783
8290
10849
9516
8052
11086
2687
8823
8303
8820
9318
13521
14031
9513
9347
8977
4259
9353
9352
8905
13371
9398
5279
7720
8590
11711
7878
9478
6365
7340
11564
15284
7872
7365
10646
13719
15542
9722
9181
11553
11585
11669
7650
11689
7436
8471
8866
12941
8935
14934
7735
9488
7382
8982
7390
11600
9106
8947
8862
11564
8139
13519
8468
5485
8722
13880
7448
12263
9571
7326
7597
7438
9114
8167
8475
7330
15520
7477
4723
7361
11768
7229
13614
13639
7456
11542
10434
14613
7429
6811
7849
13611
5212
8918
13398
10759
7283
7458
10128
8709
9508
14953
7398
9552
13078
11543
8131
12790
7468
7809
6458
8962
11272
8784
6829
13452
7450
8841
6853
7361
7369
13477
7339
7335
9388
9368
9516
7479
11425
8901
7361
7332
5475
7402
11551
5085
4795
7401
6940
12314
9497
15000
15013
7423
9569
11534
11645
13676
7490
9512
8905
7326
8909
7418
14880
7365
14939
11540
9377
6886
7468
3213
9406
7375
7766
7377
15525
9475
22968
7400
7339
12176
6937
9001
12336
4528
9563
10669
8892
10696
8290
7723
8202
9261
9542
9542
15339
7326
9640
7152
15488
5399
12104
12328
13207
11420
7319
3571
7388
5055
11166
9703
6673
8936
9052
6995
7412
7346
6840
12247
10157
11234
11057
11708
9423
8937
14753
12401
7351
10233
15505
7565
11404
7328
12349
12689
7921
6905
7355
7349
16315
9481
9539
5086
9581
9412
12835
14821
13814
7509
8938
7319
7433
13910
7426
11690
7379
9299
9475
7503
7325
9540
13427
9394
7399
15460
11222
9264
12683
9515
7449
9092
9383
9556
10206
13690
14962
13853
15369
12673
13617
7634
7336
7360
1943
6510
14825
13587
7491
11568
11057
9440
10041
7385
7434
10562
9569
12403
7346
7337
10393
7181
6804
7779
9325
13386
9469
7240
10265
8353
13610
7409
7011
13572
5399
7255
11267
9375
10683
11043
5820
5726
11395
9768
15438
9431
11577
7522
7371
6862
10522
9536
14876
9010
9384
10269
7880
9580
7291
10431
14884
12322
7871
7188
7448
8921
12905
7476
7441
6930
12553
7336
3286
8981
10050
8912
7921
13665
6179
7313
10441
6421
7330
6382
11598
12573
9377
9561
6140
6990
15510
8160
5163
7372
6794
6824
9911
7432
7862
9478
9626
8091
7417
4716
7390
9016
7249
7374
9433
7267
14026
14191
9533
8940
14954
8982
7402
7359
5810
9138
7321
7456
9196
14719
7386
9254
10183
9361
8435
6813
8836
5124
7318
14913
7335
13236
7446
9528
9636
6899
8920
7329
9147
9715
9606
7420
12633
9459
9518
9514
9293
12184
13697
8931
12141
8286
16795
7347
9363
9468
8955
11893
2554
12385
9460
9471
11929
9184
8960
8955
9142
14876
9327
12479
9344
9511
14011
8793
12724
11735
11588
14630
11584
5108
11549
8936
9394
9157
9509
8924
7315
9315
11590
9002
13965
12206
9528
11659
8975
5963
9689
14789
9538
12074
8218
11853
6489
9428
6352
13634
13653
8323
13109
6383
14977
12166
11271
11530
8089
8155
9439
9448
7386
11210
7205
7314
8924
11770
13534
6837
14893
9336
14187
13675
22603
7396
13843
9349
10137
5197
8077
7374
8991
9334
8936
8945
8868
13200
8429
7494
2266
13179
11600
13804
6493
11170
8125
15849
9025
7311
9511
9425
6858
9198
8272
7260
11119
9464
12136
7574
9451
13811
14626
9413
9473
13224
7341
9311
7312
8674
13470
13390
8319
5207
7464
8964
5454
9000
13383
13388
9898
15292
13782
8990
9312
7721
11360
7305
11257
14564
8846
9536
8929
4913
9554
8919
9648
7260
5223
5356
9066
7951
8580
8986
13571
14795
9019
11601
8913
9163
5318
7339
8097
7470
6816
11735
14102
6902
11674
11740
8924
9513
8630
8477
9386
13711
10586
6487
8028
9002
8947
8908
12640
7331
13520
9318
13643
14959
9476
9465
8945
11745
9556
5234
5819
10299
8934
9168
9462
14741
4912
9012
9465
9557
7544
7399
7906
8792
6387
13646
14851
11560
9473
7259
12307
9440
8970
9513
8973
8159
8950
9348
14939
11595
6657
8238
17238
9202
22872
7357
10629
13599
13588
7313
13968
13839
5293
12751
11550
8863
8901
9590
9481
14972
10982
7313
8050
8848
7437
9353
9470
13793
1841
9340
9096
8901
10848
11830
6941
13574
9470
7421
10057
7375
5470
5386
8884
8966
8861
8904
9535
5252
9668
7820
8896
7506
13819
11813
4780
9025
7208
8972
9447
11263
8958
8919
9440
9355
10632
12764
10326
4776
9419
13341
13367
6179
8963
8932
7925
9510
13613
4961
7308
9545
9434
8771
9460
12714
9661
9419
12831
9577
11710
1958
5528
7313
9515
16187
6915
8983
12466
8876
13972
9943
8906
15307
7348
5590
12656
8930
14913
14114
10400
9536
7757
7473
12297
7841
9413
7940
11963
5472
9530
11257
8859
9432
9012
9386
11955
14936
13881
13832
7449
9229
14172
7782
7364
5815
8953
7372
8852
1950
8863
8842
7287
13642
12875
7450
8836
8308
8940
8299
7612
9555
10543
11574
3873
12004
9364
12279
16352
7337
7325
16488
8941
8202
13424
13441
13813
9577
9504
16192
9014
13652
5068
7325
12284
6951
8967
6769
7390
7483
7590
12494
8948
7382
11609
10445
9439
9521
14965
6887
9539
4255
9043
8345
6830
10155
17798
7334
7807
11084
9562
8318
14533
7409
9991
7338
14894
13648
7420
11277
7899
11896
7397
7338
14893
7391
12829
10418
11512
10232
8571
7376
13679
8957
7310
14918
14459
7393
10747
7518
7818
8207
8638
13577
10190
9519
8961
7377
7455
10324
9919
9494
8903
11673
9552
9201
13590
9465
9005
9511
5128
7393
7467
11800
9380
9600
7491
11469
16797
8027
7334
12194
8902
9500
7445
10147
9365
15370
11712
8384
9281
9520
13898
9278
7361
14924
7448
7342
9411
7387
7441
5168
12400
8456
8576
8672
9102
9057
10104
9142
7009
6906
6955
13739
10120
14124
9306
7896
9450
7357
13095
6856
8904
6817
9297
7435
7346
7398
8869
14061
11978
7841
7342
8884
7456
10329
7460
8613
7370
6383
9112
14067
12260
9556
11521
8866
9551
13632
7922
5131
9550
11561
7311
8923
4791
9354
9577
7344
8599
7387
14964
6266
7926
9000
8927
12755
2318
12073
10345
9000
11643
7395
7378
10813
8904
9524
9416
8731
10712
9511
11949
11730
7895
8995
9378
7471
11748
6385
13635
7373
11666
7363
13669
13856
9476
8850
7510
13491
7369
9708
14965
7435
7466
5189
13416
9479
11301
9556
13232
8895
15366
9660
3165
8891
8704
9804
9272
13001
10270
9627
7316
9417
7367
11775
9634
9160
3279
9140
13273
7997
7363
9400
9301
14132
12452
9471
7430
12385
11275
11469
9030
4369
7365
8368
12104
12532
13605
13047
14962
8041
7477
11429
9524
10965
11721
15358
7271
9542
9510
13642
8245
13655
4793
9030
11527
13450
7585
7775
9742
7416
8869
24276
14182
9442
6758
7259
11860
8894
4813
10442
13691
7355
13567
7922
11926
15526
9413
7434
10306
9517
10910
9463
9742
7111
7353
5720
8903
11593
14867
9890
10194
13858
7382
9249
13103
11640
4896
12378
7368
9529
9873
13149
9294
7363
10692
7443
13243
8653
9412
6200
11786
11698
9274
6162
11715
7423
14911
7776
13807
6804
7902
11491
8297
10408
9348
8629
9511
8942
10602
8960
7337
5468
7366
11977
6841
7446
13702
5500
7449
7429
14723
7389
11695
7603
9331
12152
9493
9427
8164
9575
6763
7513
11719
9450
11666
7992
4797
6378
13507
8985
9348
10477
14123
8924
8539
9235
13691
10193
8906
8970
7385
4782
2355
7341
7261
11507
13033
9363
13546
4783
7330
5579
16305
7441
11286
9606
7489
15779
7007
13160
11717
15525
9500
8983
9541
9482
7419
13460
12243
9199
15485
9491
9012
8976
17639
7943
14944
11325
12560
7478
10890
9396
7359
13518
13704
6881
13547
13581
1964
8837
7499
9740
6187
7335
7340
7413
11594
8963
9174
5815
10954
7438
7773
11545
10327
7408
11762
11538
7312
9324
10117
10055
7813
9775
13665
9374
9438
9376
13682
8887
7500
9610
6836
8039
7363
7364
9894
7263
7468
14934
13614
7489
11682
6879
15535
10384
9624
8164
9796
8811
6867
9310
9401
9098
7496
9119
8748
7308
14214
10298
6959
9484
9001
15489
8026
10667
14930
6819
9524
15522
9428
6890
9648
15946
9449
14212
7463
9332
5817
10182
14849
7471
11463
13985
9976
14953
9256
7314
9611
9354
7326
11629
7412
6183
14168
9376
9309
7573
15486
13553
7585
11711
7502
13879
12506
9467
5142
5175
7279
9734
9392
10923
9159
8792
11991
7503
7298
8978
7307
9744
9572
9657
10244
11801
8796
16938
9580
7508
13837
7245
7509
9519
7365
7504
12989
12607
7758
15357
14849
7408
7459
5381
9373
8933
7471
9274
9272
7425
9597
10530
13617
9532
7891
13725
7356
11611
7332
11542
11699
6667
5168
13587
9237
7329
9372
6813
9511
7475
7357
7344
7740
8974
9430
7487
9566
7439
9386
9649
9389
9536
9603
11662
14931
7411
6800
6885
7432
7332
13756
11697
11710
10315
7286
9632
15450
7871
7337
11711
9321
6903
9209
11514
10298
10486
6853
7160
7374
8198
13671
7466
13618
6744
9400
7437
9429
9428
7311
7458
9446
9558
14210
7370
15337
7318
11524
9535
9369
6218
6997
11446
9521
6834
6833
9397
9265
8846
8985
11046
13894
7273
7569
9418
10178
6030
13646
13932
16505
9485
12360
5650
5339
22904
7947
11003
9040
9374
6861
9338
10548
9387
14044
7334
12106
15490
8106
14950
6258
9312
7379
9686
7359
9446
14029
12163
17567
8114
8933
13651
9136
8979
7343
15513
7566
7392
9128
7455
5330
10240
8996
13584
8650
11532
9541
8931
11701
12409
7426
7423
14709
8904
9377
10168
11630
11051
11544
9497
8751
15007
7414
7481
13859
8895
3235
7459
5486
13210
7323
9731
4973
11067
7366
7370
14017
7229
7342
9549
11554
11691
7035
5816
11957
13533
7508
13537
14758
8992
9482
10380
11560
9543
9390
5479
9545
7419
5812
2193
14178
8517
9154
9405
7310
7238
9537
14149
10784
8756
12189
9037
16537
5814
11523
14936
9527
8631
7443
13668
9390
13996
13647
14240
12054
7386
7345
8080
11127
11365
7351
9515
7374
13067
7930
11597
1776
5336
11315
8955
9084
13285
9327
7458
7455
11453
18439
7294
9352
8466
12253
3934
11604
6209
10242
13697
13474
7384
9276
9603
7232
11530
9361
8973
9592
7481
7407
7839
5031
7398
7345
7312
7445
3532
9559
14847
13026
14970
9349
7450
3018
11342
8127
7363
13610
12815
16418
11394
9349
11870
13591
7681
9018
9560
9031
8301
8991
9379
13892
8911
5713
9715
15153
9467
14149
9328
11780
7347
11671
7396
9637
3145
8944
8965
7375
8960
7477
7485
11971
7830
9413
9371
7521
10785
14635
9476
11668
7761
15253
13681
9520
9624
5451
9974
9253
7595
17406
9420
8132
9257
13341
13341
5291
14458
7282
13586
10444
1809
9132
11564
13661
16990
8047
8921
6419
12070
9502
13758
4925
14325
9565
8986
9509
11479
13905
8868
7302
9514
9576
10584
9391
6808
5467
6285
9426
10571
8793
8934
11508
12278
9455
8844
8096
12595
12102
13510
9384
10817
1928
8854
9055
7312
7446
9413
7191
9536
8295
9516
9140
8487
9423
8944
8938
9478
8780
13456
7328
7075
9478
9108
9506
12253
12735
9416
6833
7363
13438
7445
9493
15359
6292
19185
7125
7434
7785
7797
7372
9205
7898
3417
7441
8024
7329
7314
8926
8935
8129
9390
14967
7329
13883
11917
9627
14882
13509
6394
11884
10190
9362
9130
10264
14966
8931
9557
8934
9251
7363
6184
5243
11345
5667
13545
9435
13904
10957
8955
9457
8188
9626
5374
5350
13806
8918
9033
7388
7684
14786
8200
4783
6824
7468
7632
6967
9574
3012
11941
11125
9394
9569
9614
9449
8892
7925
7488
7731
14166
6821
11878
10272
7451
14922
9161
9387
7510
14540
7326
11585
11957
11596
11626
6621
11636
9595
13275
12003
6814
7575
8544
9292
8967
11468
11602
15010
8921
9480
7295
9662
11549
7359
11640
13631
7527
7308
16585
11405
7058
13838
9507
9655
15449
7509
9295
11548
15573
8239
11626
5206
13622
8938
9938
9432
9587
9498
12411
7410
8861
7293
7966
7493
8955
7345
7311
7279
8266
9476
10731
4349
9603
7485
6430
5191
14890
8976
8625
9283
10243
14967
7511
9517
7866
8869
9583
8907
9552
12613
14299
6636
7216
7297
7406
9046
6863
7106
8943
6840
12528
7533
15333
9481
7487
13835
9325
9522
9555
11485
9650
8959
10336
14780
9720
8196
14148
8934
7052
7376
7360
7597
9472
7355
16110
8353
11397
15514
11485
15011
9205
9511
13708
12753
6896
8050
9261
7315
8987
7367
6868
7454
9341
11576
8905
14093
11860
14948
14951
9417
7447
18881
7439
9643
14040
10407
12521
9369
10106
13366
7506
13650
11819
9309
9555
11931
9361
11844
8610
7445
9810
7506
14159
13752
9344
13589
7496
7496
9435
7479
9358
7458
15523
7338
6954
11634
12398
7365
12090
15211
8223
7381
8573
7505
11869
9564
7274
9393
7372
9510
9126
10595
7152
9649
7332
11858
7473
11108
14975
11717
7364
12102
13875
9392
9467
3985
9630
10172
9522
9362
8856
7279
9144
9281
13273
13779
9365
8971
11887
7362
16844
9250
8958
7787
8913
12168
7427
10795
12195
13738
9550
7425
2795
7509
5592
13691
15369
9445
7871
9343
9488
13806
11731
11663
13942
7364
8972
9498
6110
4782
9505
9229
12941
8920
7417
5523
14011
7326
8486
8918
9470
7432
7904
7277
7399
11499
5406
10641
7381
9413
7014
7370
9354
8078
7824
13947
9974
7362
10226
7507
10474
6903
6948
7344
13500
7589
9509
7434
12175
8948
9502
7355
8996
9447
7303
8912
9326
7342
11087
9292
13324
7422
7188
7475
9369
9368
9357
7170
13644
8134
16912
7879
12854
9514
8948
8944
11571
13775
8954
8919
12007
12749
5390
8913
7342
7339
10617
4855
8240
8854
13659
6478
11684
14943
9241
7435
7379
9022
13061
11583
8923
9568
9454
11632
8994
12639
9181
6418
8088
7334
9363
7336
11479
9379
6109
13883
10809
8991
8250
9179
7439
7364
11733
9540
7546
9335
16811
13642
13471
7327
7325
8988
9510
8527
6107
9003
11999
8993
14946
9007
9561
9389
9371
9336
11523
9455
9118
7368
12270
9934
10061
13870
9512
11821
7401
11631
9376
22534
7812
9511
8963
12730
6105
11356
12372
9404
11963
8949
13206
11591
21084
7635
12704
8628
13696
9272
8911
7380
9583
9138
2083
9598
9430
14946
13659
7906
9121
9550
11242
7012
8862
14011
7338
7363
8437
9428
8129
9354
6341
9614
9113
8895
12309
8238
9437
12613
16738
9451
9667
8863
17625
8884
13321
9370
13435
7450
9298
14878
9288
6771
11875
15968
9374
13273
9004
9537
9498
7271
7270
1465
11918
11726
11722
11851
7949
12759
9472
7367
13810
9379
8938
13779
6961
11516
9598
6380
8863
5391
8987
9432
13797
11442
11628
9699
12190
11569
13800
10547
9529
8948
8871
9329
7882
10287
15524
5771
5501
11888
7884
14664
8583
9411
8889
10360
7377
9287
10362
7931
14837
3533
11501
19692
7423
7789
7880
7265
9522
9340
9477
11669
6603
8447
6849
11365
8910
12391
9494
7329
14938
9475
9447
7352
7380
12191
8885
9592
9795
7535
9405
7359
9358
7332
9669
6976
11526
9050
9283
8912
9337
8017
7864
11736
7452
12489
5246
7286
6841
7357
7332
6842
9586
10880
9925
9344
14973
13642
9057
9383
6914
8946
7972
9520
7899
11449
10347
7340
13755
9531
5394
8726
7710
7517
14905
8720
9461
8235
7426
8683
10738
8841
9519
11680
14016
7437
8782
7420
9268
7878
14870
8156
9508
20769
9274
12552
7435
5736
11411
7390
9473
10030
3305
9293
7325
9471
14943
12285
8547
6168
9553
8075
11756
5641
9635
7295
5513
8316
13741
11601
8928
7472
8790
15350
6986
8387
14289
2130
9436
7453
8971
17518
9609
13309
13543
6429
11244
6834
7562
7567
7569
6851
7569
8871
7360
4769
9421
8939
9694
7265
10250
8063
7323
6884
14257
13708
9473
7035
7965
11527
7390
13781
9349
14152
7504
6036
16148
8857
10151
7445
6304
7424
8197
9371
9432
12447
11630
7909
8956
9468
5815
6833
7421
6797
7391
13866
7292
7298
8980
9369
14133
9247
5559
7366
10266
7209
11948
11579
7425
9509
11147
9915
8385
10217
11044
6784
9531
7332
4930
5915
5292
9596
11641
11981
9153
8961
4876
11529
8860
14947
15016
15328
7450
11362
7402
7478
8398
12636
8620
7375
6741
9764
6716
7396
9496
7375
14689
7358
9539
13516
8327
14911
7390
7377
9383
7908
9423
9213
7517
14972
9540
7361
7360
9536
10605
7423
7254
7874
7716
14169
13655
13591
13908
7505
13858
6992
11475
5260
7390
7423
13658
7359
14019
7571
7739
7530
6171
7367
11650
7311
10511
5496
9248
11622
8150
11532
8975
11677
7415
14900
9465
8920
7963
9578
13675
13820
7505
13298
14900
9503
11582
8863
9674
8322
14962
14930
9472
13572
9359
11219
9566
7424
10575
14126
13680
9577
14890
8885
9115
9446
5100
7368
7498
15511
8979
9374
10895
7514
12729
7380
14947
6433
10081
14952
9742
9360
7465
9234
7464
7338
11550
7394
7010
10425
8761
11031
11397
7383
9468
10455
8927
7425
7424
9507
9358
7349
14945
10788
9740
9389
6760
7337
9148
8671
10017
16388
6853
9574
7450
9539
6808
4662
8131
14204
7454
9615
6765
9328
9564
7414
11855
13635
7453
7355
11843
7335
9356
9356
7564
6823
10428
9512
7373
9410
8415
7521
7161
9602
12805
6844
11344
13738
9519
13973
9304
13760
9509
13753
8665
11764
9378
9383
9010
13389
14544
7228
9540
7478
9429
11698
9523
8937
8964
8888
13600
9500
13347
14916
8942
14235
7508
9720
10678
9100
10447
13592
13860
5485
13612
9293
5701
13591
13365
7982
12861
12121
11639
8996
13351
7366
11610
9519
11678
8123
11480
7431
7435
12152
8266
16166
10072
7325
9591
14219
7832
16548
8971
8750
9477
9293
8675
14975
9515
8425
8611
11719
8858
9432
8150
6864
7649
8983
10428
5778
7477
10265
7304
9712
9477
8870
11897
7380
7361
9545
8984
14014
7825
13787
8935
13595
9389
10095
12550
11245
11405
8954
9024
10025
14664
1947
4811
12366
9109
7384
7427
11205
7120
7346
9029
8283
11585
13593
5170
4877
7450
9588
13346
7444
13878
11521
9484
6784
13950
7919
9551
12209
7364
13493
14555
8344
7308
7437
9334
14919
9476
10216
14929
9548
7359
12769
9430
6755
8992
4255
9010
8557
10328
9013
8704
13300
9640
5213
7408
9467
9906
8973
9751
13410
7359
14942
13517
11460
11628
7126
8062
13656
8891
10187
9463
14963
8943
9435
13723
10169
14307
7254
7438
13482
7586
11510
14914
9508
10226
4258
11702
9538
11600
9488
9536
14882
9144
7803
13675
7305
14899
7490
13974
13664
15572
9370
14037
9337
11702
14053
9525
13688
14018
14735
8914
10206
10475
9441
7420
7282
6815
14426
7802
14989
9511
9712
9364
11638
13251
9604
7726
7488
8199
15917
8934
13671
10238
7352
7498
6516
8684
9405
13810
14923
8853
7378
7383
7898
6835
10126
9600
11318
8957
13742
9531
12488
8699
12312
14601
8542
7541
9465
7460
9781
9597
14493
13653
9346
13637
3321
13600
15521
9455
7422
10663
14710
10747
5251
8177
9132
11830
7553
9926
9504
5189
13813
9580
9509
7409
10722
2886
11885
7423
15660
8420
9430
8012
9294
8916
9070
12135
13909
10473
14369
14150
14245
6832
6697
15008
9439
6855
7356
7378
6921
3776
7339
6804
6739
9401
7288
11521
13648
7547
10493
9243
7493
6677
7443
11631
7329
8663
12641
10369
6802
6783
14325
7357
7557
6817
6830
11409
7670
11202
9085
11594
13889
7567
14775
7363
21086
9387
7378
11069
6725
7364
7393
6857
12365
11640
13637
7454
13990
14269
9446
13679
7373
14033
11741
10006
9603
8873
7494
13999
6712
7446
5578
5059
11348
8412
11777
7289
7366
8749
9689
13752
8787
14922
5347
13808
7352
8386
7775
11618
11923
9926
5469
12158
13639
9672
7297
13310
7375
13615
8906
7363
8499
10720
7920
9534
8258
7328
9548
14869
9369
7750
7505
11489
8223
7362
12318
14762
14923
7257
14948
7416
14687
7364
11289
7563
14923
8240
13651
9590
11269
8861
10923
8782
5888
14981
7283
7335
7354
7347
14903
7811
10580
15481
8218
7391
6879
2941
7223
9394
7433
10198
6895
9770
9556
11705
5801
9061
16407
7565
4764
6718
4647
7197
11571
13992
8017
10501
10981
7304
13531
14059
9277
9567
11719
8979
9435
9529
7350
6877
8923
10432
11538
8952
9755
14880
9429
6792
9615
9399
10140
13310
7345
9522
8565
7776
13631
7360
7464
11442
7338
7345
11584
9322
10642
6986
7332
14849
6307
9155
1873
16102
7907
11704
13644
11185
8899
7410
9589
7342
7385
8336
9491
7357
9327
6918
14900
9020
6692
9297
9347
9345
7507
7858
9485
8875
13183
7509
7412
9275
7341
9204
9460
14970
13606
7442
7438
21795
9365
9402
12339
15509
9305
8927
6773
8948
14332
8971
9505
9310
9402
9540
9050
7341
7365
10160
8987
13955
11391
7636
9460
8293
13918
8146
12090
8842
6651
7508
7383
7488
10217
16482
7368
7938
9477
11565
9549
6548
11707
13181
11474
7394
9429
8384
6176
9365
10345
7514
7352
7359
8187
9469
9588
15377
13629
7339
7360
7356
8925
7457
11519
13666
13985
7414
7346
9497
8167
15460
8177
14911
14008
7374
7348
14935
8977
7376
14908
9548
11557
9501
9761
11561
10249
11557
11763
14899
9610
15532
7371
6867
9486
16175
8949
6716
11938
15070
9602
7357
11414
7459
7279
15376
21824
6841
5687
9453
13934
9311
13758
1554
5117
7361
9556
9951
7442
7289
17378
15377
9587
7421
9488
9467
7456
8877
15505
7428
7309
11595
5603
14166
9478
7410
4916
14971
13671
8228
3611
13971
10237
9228
14911
7471
11069
6364
1834
9378
9321
7448
7976
9320
11367
9502
9340
13684
15506
7162
6428
8931
14774
11825
9570
8955
9595
9565
22360
14343
6980
7072
7371
9472
9468
7344
8663
9566
14935
12614
9381
6422
13644
8912
8827
13964
8880
14023
14922
9005
15445
9486
9320
13941
11357
9407
11781
15434
6463
13724
8988
11709
7393
8774
12746
13414
9319
11744
8961
9597
14240
13554
8325
7519
13415
9447
9474
7343
9436
9338
10638
7349
13675
5137
14312
9004
8953
13346
7448
7509
10194
13450
9147
8940
8816
9082
11808
8576
14112
9053
11583
14869
7462
9518
11703
9565
11630
14831
13217
7414
11373
11815
13442
8834
8599
13638
9133
10028
7576
7367
9119
7400
19633
9866
7347
8379
10827
3035
13536
6594
13538
4384
13714
6224
12498
11577
9425
8367
13672
7191
13020
13886
9126
10128
8442
13758
13314
8126
11413
11699
8522
8133
15504
8617
13611
9354
10495
9396
8812
9510
9149
16684
7498
9720
9364
8973
7426
7323
8156
9640
9452
7352
7371
7309
6428
9228
12714
9393
5459
7662
6034
13625
11447
9389
15516
7497
7370
14874
9345
9129
9408
8029
9342
8535
9743
14970
11512
8304
8683
13909
8370
8897
7777
6837
8168
12829
13612
20576
10219
7428
15007
8898
10673
14981
7286
8911
13957
7510
13577
8997
7338
7383
8132
7181
7798
7323
14903
9458
7275
7448
7455
7364
7445
12162
14916
9479
7930
9395
8751
8738
7222
14852
11229
7378
15294
7007
12313
7911
17766
8096
9155
9349
9308
13546
13056
12841
11640
8912
13651
13854
13407
13845
8983
8944
7308
5631
6128
9287
7469
6248
11743
9575
7395
12428
9543
14932
11763
8285
11730
8254
7215
14913
9333
9596
9443
13784
9548
8975
9441
11807
11770
14732
7372
6655
13468
6841
9660
7336
7394
4148
9460
12679
11534
7382
8998
12768
14904
12504
15390
1594
10150
8191
13613
7367
9203
9497
9502
11398
8718
9893
15349
9343
8889
7443
13632
8664
11398
8970
4875
11347
8919
9504
9332
11387
11220
9114
13707
7874
11404
7996
8025
8311
11549
11505
14044
9052
7153
6388
7655
7482
11417
9468
9407
8964
12819
14159
10882
11818
7407
9148
11941
9002
6483
8467
7375
5439
13704
12004
14936
5562
9455
6431
11607
10946
9796
6552
7822
9456
13223
5396
9996
9431
8946
13969
7563
6457
10019
7468
7391
10165
9429
6865
10302
9432
11647
9491
12663
13915
10451
7377
7391
6891
9612
7425
9554
5142
7454
9404
7821
8989
8793
9035
9337
10450
6840
15454
7883
9324
5513
7364
7303
14901
7430
13407
14878
8950
8909
7284
10190
7422
13458
9418
13646
7505
10681
14932
2213
1651
4611
9448
8069
7264
7994
9457
11455
8708
6917
9532
13949
9513
9453
12722
9379
8968
10440
7369
11682
9396
7310
11573
7899
7352
7553
10220
12334
11605
7385
6549
9534
7347
12611
15491
14165
6792
8940
9376
14944
9572
13653
7355
10121
7922
9499
7344
7511
13687
13804
14228
12804
13742
9409
13653
9296
11732
14988
11592
9095
7454
9431
11772
16992
7351
6761
12991
8942
6836
7340
10211
11682
9441
11701
9487
7333
9354
9363
7436
9344
9567
11664
7576
5202
13231
14073
8954
8552
7168
9448
9448
13292
5681
11740
11800
9121
10249
11699
12297
8954
8903
8976
7273
11703
22321
7340
7447
7398
9582
7786
9036
9568
8686
7444
9472
12920
8978
8019
11286
15401
10201
5112
12172
8965
10136
9124
12588
8975
10734
8931
11593
8732
13321
8984
5168
6485
11944
8029
13836
14022
12473
12111
9380
7737
14235
12065
13676
11685
13267
7288
9598
10285
7380
7458
8932
9429
9473
7339
9312
7958
5275
13766
12227
13551
13845
9409
9473
8548
9361
9516
11913
7789
11143
9288
9270
9521
8328
12463
5288
12721
10499
13570
7393
9530
13690
10422
14112
9263
9497
9560
8959
8937
7933
11891
7248
7018
14039
9386
9137
10414
9083
11942
8849
10324
4562
1920
13533
14159
9842
6747
13434
8819
8945
9276
12730
9528
5714
14842
7767
8986
11428
7827
14338
9090
7590
9449
6092
8660
8882
7058
9382
8193
13632
8903
7729
8915
12248
13380
11707
9442
12121
12509
9476
8941
13254
7382
13801
8750
13663
5184
7344
13687
13719
13486
11513
13922
7380
7372
9301
8942
7886
9238
8983
7909
5527
14152
9447
13467
8400
11572
7321
6417
10799
11693
2050
9547
7369
13400
11912
12653
12052
6199
11525
11154
6852
8969
8946
5073
8720
8952
13827
6200
8764
10920
9393
9419
9312
14187
10884
9478
9379
8939
16466
11624
8989
15393
9158
6274
2729
10579
5690
1881
7304
11810
4946
11674
8665
9091
8897
8894
11112
9313
11328
11497
7341
5952
7981
7245
6339
7004
9374
11479
7334
19995
8436
7440
9518
6161
11612
8715
9448
14195
9505
7351
13806
8951
13994
10098
8774
8004
9528
11707
11881
7383
11698
9521
8505
9438
9470
8958
9466
12229
5843
4349
9444
7304
9483
13479
9502
7449
10168
11503
7374
9491
7434
9406
9513
7377
6921
7398
11649
10056
8875
9335
7725
9524
7344
15804
6957
7555
10671
7494
7445
8874
8107
11861
13755
13228
5798
7922
5836
13893
7280
5199
10469
9449
13567
9060
7311
11352
14897
9011
8969
9503
9344
7427
7467
9419
9507
7472
5337
8944
9518
13412
9456
8974
9026
9544
13411
10102
9641
7796
7741
9472
13529
7352
7447
22922
7352
9520
13760
7251
7353
15011
5584
12691
11153
13203
7899
7466
7265
8308
8956
13313
9801
8909
9401
11501
9427
9451
5443
9276
15361
10515
9574
13581
11700
9478
9331
9516
10341
18315
7979
12908
12125
8498
11112
9603
7835
14084
7352
9424
10066
7480
13667
12343
13853
7292
10425
8117
11198
4793
13779
9289
9404
20973
8938
7809
13312
8338
8898
8926
7303
13876
11964
14924
12478
6447
8466
7575
9544
7363
13558
9419
7516
6077
16946
7975
9514
12233
8926
8181
10360
8006
8229
9347
6150
7213
7143
7442
7350
9139
2529
10167
7861
7339
14014
8910
14147
8128
7741
16952
7437
14924
11682
14285
7452
9473
15257
13688
12121
6892
7173
9266
7746
12608
9300
9325
6119
8933
6786
9369
11853
9452
7345
9589
7316
8959
7419
7445
12211
9417
8921
9400
12386
7351
9013
9525
9466
16483
7298
9484
6902
10298
7491
7221
7414
12308
11125
5351
9414
1390
7453
12616
10398
9475
9541
5267
13584
9626
9390
12474
7410
7454
7365
7858
7182
6832
10164
8942
6833
9495
10012
9537
9404
7391
9194
13251
9375
12139
7357
7355
11324
11588
9000
8931
11245
6787
8662
12473
15471
7335
8877
8525
9071
9468
7433
8976
13658
4980
8464
14478
9508
14143
16497
9272
8856
7475
19338
8962
8151
8350
7297
8439
9455
7081
9477
8198
11099
7060
6931
14914
8831
11551
13665
10692
9486
5457
11672
9455
7386
13615
13947
21518
6482
9427
11506
8728
11694
8909
13609
9361
7285
12758
7848
9523
11608
14031
7795
7528
13663
7798
9372
9519
14935
11468
13854
13612
10420
12040
9028
9067
9425
10373
9341
7797
8799
7369
8934
9577
7358
7285
6450
11496
8928
8459
12864
7946
7347
8942
8868
7903
9289
9051
14948
7826
11848
6419
5132
11552
7845
3126
7379
8200
7424
5798
14325
16282
7370
9371
8404
13475
9584
8814
7929
13775
7353
7312
9542
9366
11772
11123
13521
7362
9483
8897
15367
6835
9858
16738
7387
10178
8231
7347
9353
9322
7327
7425
8936
9465
9520
11365
8918
9260
9254
8946
7894
12299
7447
10129
9491
11140
9435
14924
7356
7348
11893
7392
8649
14934
15113
7551
11495
7129
12295
14904
13707
7344
6823
11867
13647
8802
4548
11464
7350
14742
4553
6798
7362
9391
7365
14419
10031
7064
13258
8790
10103
7391
7380
13580
7252
11795
6640
8882
6741
13858
7432
6717
8943
7328
9341
7449
10513
6723
9657
8947
5808
15039
9282
6814
6964
7393
9335
7344
6831
14095
7267
6799
13784
7591
9502
7290
6861
6406
12387
9449
12100
6514
5816
6852
5995
14460
6870
6852
6848
7397
4429
9430
15598
8769
6852
9523
9551
9383
6876
7764
11690
6425
6836
8973
6840
13915
8559
6858
7569
7457
7462
14925
9384
8369
11283
6829
7571
6737
10205
7823
7568
14083
6836
9833
6823
7570
7196
11676
7033
7567
7561
6860
7566
7998
7565
7570
14332
7562
8216
6877
14386
7427
7027
7570
7566
7564
7570
7542
7569
7566
7564
7567
13681
7563
7564
7031
7569
7357
7541
7331
14436
7568
7351
7568
7568
14962
7569
9514
7379
7567
9353
22370
7032
7565
7561
7276
6860
6840
7416
7568
9472
9525
7568
7563
7881
9720
7563
7847
9314
7561
7566
7566
7563
7566
6863
6897
7956
7425
5949
9468
9505
9818
3785
10332
7565
7340
7569
7451
5241
14916
14792
11518
7569
8980
7096
9338
12943
9399
9577
8548
3804
7193
9181
7441
5555
8074
12279
9641
9347
7381
7331
14822
4705
7362
9339
7353
7368
14841
7228
9547
10314
14963
12445
11324
7356
7277
9369
9158
15473
9199
14958
7151
4757
11765
10057
7365
7469
7391
9373
14091
7909
9099
7790
10868
13396
8962
13365
9608
5343
9536
9545
16239
8819
10352
8960
6022
13980
7232
7511
12672
13479
9349
9388
7466
9364
7062
7370
11320
7367
8961
13349
8475
4428
9567
8953
7415
7432
7312
11972
9327
13873
5318
7497
7501
8934
9444
9510
9560
14636
8975
7182
15020
11613
9597
9475
11674
13879
9451
8999
9438
8445
9570
8038
5532
9513
7363
7382
15479
7491
7346
7429
7398
7800
7470
15077
7452
7398
12594
9101
9547
7402
7418
13856
8915
9408
12283
15697
8077
9603
9282
9316
7379
7504
6444
8002
11868
7441
8225
7399
7445
15144
12054
15450
9295
13733
12145
7436
13940
8321
11212
5758
6967
13652
7451
14171
5199
9438
7391
7768
10756
8460
10722
7352
7352
12358
11455
10165
7429
8953
9254
15544
7525
8019
10955
8408
9636
9557
9051
8817
9227
11365
13902
7443
7366
7403
12962
10211
11918
12825
7507
9414
7430
13821
15120
7477
8819
9175
10305
8853
9582
14977
8992
14912
11179
9181
9372
7340
8959
8301
7273
8499
13917
14368
9373
11560
13143
4244
5578
9354
7400
5177
8925
7484
10207
5142
9104
13885
9362
9471
9326
11676
9372
9518
11711
9587
6303
3361
13675
14130
7330
13350
10938
7832
9364
5390
13628
14503
9301
9714
9712
11258
8805
9364
6825
11354
8899
7364
8131
8873
7442
6983
9452
1854
13533
13669
8987
12078
11344
11209
8081
9403
13745
17097
6882
7476
8320
10509
9087
9099
7511
13638
13443
8172
6770
12776
5444
1923
13682
5979
8972
8243
11520
8169
9425
12308
12066
13412
8946
13326
13397
6222
13191
9322
5492
9309
11799
5687
9319
16249
7364
8288
11963
8331
15953
9504
8968
13386
7337
11649
8902
5181
14125
4667
5422
14843
8857
8711
6997
13635
8016
10007
9267
4898
9285
8946
8424
14407
13571
9019
14890
6420
13833
8995
13903
6438
17199
9067
13825
4785
7443
14270
8970
8942
7313
11180
14258
7265
6398
11067
13619
11713
12204
5200
16412
8135
9453
7388
11514
12778
6212
11748
12219
5138
14084
7277
8911
5116
8769
14031
8993
6453
9451
11929
11586
13903
9569
7364
6836
8356
9775
8148
9019
12760
7256
8730
6049
7878
9256
13679
13968
10744
8975
1870
7826
9447
8990
11063
17518
8864
8288
12292
8177
13688
9200
9789
8929
12461
7903
9514
3352
14974
8975
14934
9591
11314
9622
7419
11486
13849
5175
10555
15503
7231
9354
11222
9029
7939
7294
6485
11734
9454
8319
13607
9380
13676
7312
13856
11611
7214
9406
12075
12349
8800
9407
8890
9323
6862
9508
1575
9396
9419
13518
9379
9331
9610
9506
7509
7451
15491
8937
9519
11496
11214
11481
13448
9098
7355
13495
13171
10000
11177
14148
6802
7273
9472
7883
9125
10726
11616
9414
7368
9361
9422
9529
10828
9416
9326
8030
7340
13644
13666
7438
10524
6489
11618
9079
3116
9343
13857
9156
8665
14287
13699
9517
14012
10328
7952
7512
11766
8083
9000
8135
9427
8944
12516
7425
11447
8958
8942
5473
9535
7535
7451
9389
9519
9169
7830
15595
13726
9700
11764
11795
9760
17535
13723
5615
5707
7489
7277
12596
10737
11975
10733
7228
11615
13632
10217
8007
9614
7352
9483
9196
17832
7304
18124
7195
6830
9514
9487
5184
14989
11722
8923
9348
10242
10712
9274
9437
9060
4687
9387
7566
13203
8818
9558
11096
7408
13085
8901
6662
11411
8286
8921
13623
10196
9480
8912
9644
9541
5942
9482
14963
8752
8907
12043
11886
13656
14992
10018
10850
8922
8331
13530
11542
14111
7383
11727
11645
9408
7370
9486
8961
8923
9457
9171
11204
7351
9533
6235
13629
11705
10274
11503
13925
14798
9624
7388
2526
7341
7446
9483
10729
4785
9402
13900
7154
5647
7385
7313
7927
9493
8949
8907
7340
9495
10598
9475
13816
6891
9544
13953
7510
9017
14175
12731
7613
13590
9484
5288
12673
7455
8631
9085
10863
9535
9876
8956
12747
9206
7891
9513
8950
13624
11453
10609
14292
9430
11443
7359
8518
7409
1824
12952
13961
8972
9469
8982
12502
8942
12603
14089
13359
10102
11767
9458
7351
8948
8922
11546
11438
6837
7221
13919
9367
20069
13435
15603
8682
10223
14572
13947
6755
9326
6222
8863
8991
7441
9430
9500
9474
7307
5709
13624
14743
10856
13577
15459
9013
13720
9543
5199
13888
13888
9481
12515
12852
9263
16537
7408
8044
8390
13655
6220
6421
9378
15027
8911
9450
7335
9311
12568
7369
7857
11474
9479
7732
13134
7362
7437
7364
11591
8871
7799
13624
13571
13509
9517
9568
12771
9522
8940
4665
8358
9454
9472
10115
12058
13976
14858
9376
10176
10204
8904
8881
10098
7428
13888
13233
13689
5402
7338
14884
8893
8945
14295
9271
9014
6243
14213
8940
14977
9371
9086
6741
8376
8858
7215
9472
7339
9497
11342
15393
9456
9270
4974
10142
7431
9525
7403
14405
14188
15789
13895
10576
13865
10628
7511
10247
9133
11737
10215
6472
8945
9370
7325
9526
9552
5742
13374
6882
9507
9754
7777
7257
8064
12084
9481
7004
9474
14011
11949
13960
12438
9150
11228
13973
10762
7387
11196
11600
9584
5735
9303
13635
14155
13940
8462
11505
9275
13502
12903
9423
7305
6269
7388
7367
7344
9480
10045
9376
9705
7346
12647
7248
6697
7389
11630
9148
9594
10048
9285
6472
9358
6392
5573
7418
13838
13815
9410
9108
9788
9260
5270
9563
9209
5370
9658
13826
6162
8214
10311
13625
15620
9479
7364
13614
9655
3768
14525
14058
9406
13880
13271
7408
7768
8928
11183
8915
9488
8953
10070
7216
14897
9180
13603
8872
11575
8818
13175
9438
10080
13997
8903
8951
9524
13809
8968
12123
5440
9397
11780
9144
8814
13601
9539
9632
7461
13612
6377
9408
9040
9354
5458
9384
11620
11669
7340
9441
14832
9995
8549
9166
9295
8999
8974
7315
5294
9328
9341
7835
7923
7380
9430
13790
8219
9341
9393
9995
14132
7457
6464
7964
6452
7371
9490
8501
7509
10200
11738
11615
8848
12942
7783
10707
5945
5954
8347
8777
9523
8924
13978
14052
9577
9535
9470
11673
6309
10228
11702
9458
9527
9530
5715
6577
8832
9437
8548
9078
3621
4708
11257
12862
8287
11750
13634
8938
9501
8948
8961
9268
7371
6493
8766
11946
11724
8807
7785
8964
8876
13521
9207
9412
10645
11177
8754
11716
9559
9496
1993
8861
4767
11996
7382
15423
6469
9476
11672
6044
7327
14332
9283
15379
4901
13671
8852
8976
6452
9320
11521
15512
16252
5608
10271
9109
9481
15696
7784
7507
9545
11125
11432
9210
7380
11552
8887
7369
12357
7360
13608
8995
7449
9435
8654
11405
5347
9300
8983
9287
11841
13639
9582
14784
7400
7965
9862
9548
9392
9007
9417
8972
9370
8919
8969
9483
7801
8642
9515
6409
8971
15346
6387
9269
10724
6838
8854
5553
8187
6476
10852
8894
11586
9370
10258
5394
2218
12334
3711
11765
6849
8216
9506
9114
11721
8935
11509
8958
8961
8978
9466
9726
9489
7353
7393
7430
9166
8875
2887
11735
12375
9497
8952
9496
8975
7109
8245
8930
11490
10948
6845
11933
10266
9437
8500
9838
7002
8871
2339
4808
8883
7420
9378
10374
4765
9460
20527
9454
8801
9427
9506
8968
8926
7352
14306
11582
9591
11129
10484
17513
8066
8989
8723
9517
9649
8951
7792
9454
8336
8354
9494
7390
8313
8102
13693
9657
9627
14145
10474
7522
9572
7522
12997
9493
11683
7210
13732
8972
13864
8513
4972
14648
8920
9297
8972
8743
13596
8274
7356
8990
16314
8958
11944
7347
9337
13420
6846
12742
8985
10885
7534
9417
5178
5106
7343
9513
12960
8306
6206
6438
6482
11801
8680
7359
13922
8993
13889
13619
13796
10703
7506
4777
8955
8774
9508
15198
7441
7510
11533
9488
8918
11834
8941
10326
9346
8954
10113
7348
9462
5344
10204
5114
7345
7942
7513
15912
14037
9468
7390
7340
11870
9540
8931
13440
9383
7384
12494
9521
10753
8318
14905
9399
12546
11350
11737
6471
10954
7926
12933
12533
8937
12233
10564
9463
8854
12853
9544
9337
15172
7337
7392
7925
11541
14971
10666
7279
11716
8541
13546
14917
13767
13947
9369
8964
12045
5965
10080
11558
7459
7369
9158
14912
9028
12496
7384
4817
1855
9887
9346
9562
9423
8186
13993
9569
7450
7498
8924
7569
12180
8573
9385
11730
9623
11453
12002
12195
13724
8848
7375
4898
7388
7254
4979
11255
9322
12048
9478
9203
7456
5784
10045
11724
21633
7115
9560
7943
14919
11624
12810
7789
9377
8815
7389
12555
6774
9426
9279
5183
11228
13679
13632
7509
7336
7297
6936
11614
13627
12466
9488
9674
15656
8340
8210
9400
9516
13772
9335
8899
9277
8947
9758
9200
12475
13622
11755
8962
9430
9432
9595
11837
10248
11657
9482
12572
7357
8739
13768
9574
6406
6579
9475
1545
14962
8198
9198
8298
9263
7490
9438
5334
9386
7344
7461
7206
6863
9371
7876
9621
14969
11563
9927
9363
14243
15490
8098
7442
7788
9156
9012
12429
11325
7333
12495
2029
8074
7429
14524
7215
7153
8056
9061
7442
9448
8904
8849
13320
9696
10232
10497
7383
7487
7425
13487
20734
10515
8423
11012
7215
7013
17652
13554
13467
9461
7414
11637
7310
10973
9128
14977
13747
10233
7455
5522
9348
14096
11664
6786
9288
9085
12192
11256
9068
7367
7457
7414
7307
7349
13506
8927
9508
13175
7331
8290
7513
14767
7361
8516
7225
9349
7375
9060
7367
13427
7889
12143
13563
7409
7978
15780
7428
7379
7448
8951
9386
7594
7405
9287
9493
14047
12488
9564
11245
7350
9463
16880
8440
7366
11371
9429
8893
13756
13852
7976
7341
14353
8400
9404
7454
12217
6035
9040
7418
6850
9378
9032
12077
8032
7426
9535
9497
9003
7825
9510
11132
8924
11773
7377
7753
7525
7382
7306
7402
8874
10534
13624
7391
7318
5236
7161
8963
13680
14190
9445
9206
7432
6842
9857
7391
9507
9375
2001
11626
14241
7786
13599
7344
14936
11565
6435
9545
6846
8237
9274
14918
7365
9097
11697
11640
10023
13404
13066
8173
13893
9164
9081
9462
9495
9516
8924
7456
7901
11700
15840
7503
10366
7687
9190
11201
7449
11690
14965
14441
11494
7733
9200
9538
7751
13333
15487
12372
7343
8924
7768
9461
9511
8934
9701
8205
13223
9337
9493
9508
11462
10322
8947
13832
8878
9601
14961
9480
9956
9056
7347
7385
13800
9291
9345
9372
7809
8932
7457
11540
6895
11568
7457
9336
9513
5595
7419
11159
9314
13498
5293
13991
9403
12856
8568
9172
7046
15694
11658
8101
7178
7353
7462
9780
9214
6993
13662
13616
7310
16951
7812
7564
14599
15553
7363
14897
11044
17040
11707
6371
7778
7372
7803
8899
7852
8702
8000
13546
7296
9373
8854
5177
8860
13523
6362
9453
13945
7343
8125
8726
7810
6663
14166
9301
9543
9418
9449
9508
14901
8177
11580
9001
7456
7235
7402
7384
8994
8892
7275
11345
8897
7511
9590
9546
7804
9003
11716
9390
13626
9394
14933
8940
7248
9012
11650
7437
11181
11840
7335
11561
9686
4844
7440
7385
9396
6956
8964
6224
9552
16321
7274
11196
13729
7456
7458
9475
7875
7428
12631
9393
11779
7378
13039
7333
5283
8951
7356
8906
15065
6227
7344
13616
6206
14891
14858
12581
7388
13610
13795
4912
7557
13851
6911
14945
3171
9562
13828
15364
8003
11866
6258
9504
13620
9013
8284
9547
7247
10357
7381
9572
5170
13806
9436
9046
13247
11255
9617
8930
10628
14976
13446
9335
7347
13300
11662
9470
7496
8620
6420
9115
11060
9539
10816
7405
13289
7377
9081
8573
16747
7313
7395
7323
7486
12803
9143
11403
7301
7442
9164
7198
11173
8249
14959
7119
13677
13998
13742
13702
8605
13352
7368
9441
9386
8144
13427
13617
9666
14573
9331
11551
11958
13824
10046
9514
8899
11134
13424
11722
13797
8301
19266
8987
10699
4576
8931
9497
9474
9505
7339
8944
14970
14826
8147
8579
14127
9233
10506
11106
9456
15732
17263
7871
7911
9453
7333
10733
6992
9732
9424
9495
9562
4903
7139
7333
14942
13981
11790
7337
9583
13464
11434
7461
12059
13640
9373
7356
9309
9632
11157
13975
11837
4832
7976
9198
10444
9403
11429
14953
7902
9372
6821
7287
7549
7433
7516
14363
9410
7365
9007
9197
8300
6935
10846
7515
11616
9394
11691
14933
13601
12358
9161
9505
12871
11439
10228
9380
7430
6855
13660
7431
9459
7628
9173
11912
13962
9177
14938
7418
13641
11027
10179
7387
8719
6665
9349
9385
11701
5617
8252
6766
7537
8928
8145
7408
6702
5910
13486
9563
9504
9383
10833
9186
7384
5989
5822
5408
7432
9339
11584
5067
9527
5695
14614
10331
9557
7209
15493
9623
10181
11610
8968
14017
9429
13979
11236
9485
13800
9321
7457
10177
12305
7386
9386
10374
7224
9307
15512
9293
9362
9648
8982
14183
13656
12506
10737
9383
9553
5122
7428
7313
7491
11578
7377
7393
9298
8986
7067
7402
12864
7511
10202
9154
8003
9554
6867
9563
9503
7358
9735
7683
13476
7352
7350
15654
8214
8322
7428
9562
14145
8290
7815
9574
9143
11644
7237
11176
5314
7478
12766
7384
13410
7325
7652
9547
12115
7304
7681
13674
9494
13755
7320
7857
11870
9232
7441
7332
7437
14930
9365
12212
7684
8720
13653
6852
12508
9470
11371
9341
7367
5200
15260
7883
7333
11614
11133
7359
7850
14897
9353
14920
9439
13484
7349
9383
13531
7337
9660
13681
7406
21695
6687
5330
9389
6741
9436
15796
7304
8674
7327
4826
7453
11200
7429
6819
17136
8200
9419
7376
7368
13618
1836
1999
5377
14950
9399
9427
9397
9635
6812
7360
9399
10152
7406
8912
6840
9269
7346
7038
9596
5065
13054
15004
9503
7507
16017
6789
7324
10915
11932
11597
16041
6896
9553
6839
15487
7494
7413
6626
9391
14200
6828
6838
14993
13517
9610
8942
13641
7363
9457
7472
7533
7561
3711
9074
8774
7446
22855
7305
7294
5308
18551
10373
7364
7344
9470
2238
11682
9471
7366
7337
10208
16842
7348
11960
18585
6833
7366
7395
14970
9516
11441
11727
14000
7452
7332
9419
7321
8644
7860
9515
11390
14948
6838
5956
5720
6723
7558
4639
7570
7563
7568
7564
7565
7568
7569
7349
14266
6861
7568
6214
7569
6848
6823
3060
7560
15144
6639
7569
7559
7564
6878
7569
6306
7566
6862
7568
9009
4930
6803
7566
6828
4797
7566
6865
7565
7561
13547
6726
7561
14964
7566
6820
7569
7570
6856
14412
7568
7566
7566
7397
7445
6831
7566
6775
9596
7568
7569
6530
7556
7569
9340
6870
7379
7568
4597
7571
7562
7539
9382
5896
14750
7558
7565
6858
12945
6778
9349
6726
7548
6837
7566
13700
11524
6862
14247
6489
13678
9460
12111
9145
9507
9238
13469
7323
11520
15347
9397
9363
7331
8974
9558
9370
11552
9342
9548
14899
9583
14929
5409
21214
7361
4899
7410
11456
7381
7459
9348
9956
8694
11259
10114
6806
6693
10011
10943
12340
14990
7991
7306
14842
11559
6851
6855
9314
14867
7428
15303
9310
9460
9428
11257
7138
14912
11221
8258
9404
9325
7512
9487
14243
14098
6089
9448
9323
8968
13652
8844
7435
6881
14083
7367
13834
9617
9600
5319
5883
6778
13535
14952
15336
14085
14082
5656
6816
7365
9932
7450
9363
10964
10046
9441
7368
8833
13671
12305
7449
7095
9545
15488
8904
9356
8937
9539
7273
8971
13534
15521
14906
9537
6498
8993
8426
15364
14268
8985
14704
7360
5178
9672
9503
7351
6875
12590
8931
8122
14428
9093
11342
12330
11748
9345
14770
7323
9217
10613
7354
9558
9284
4562
13890
8825
13283
10454
8943
7343
13458
13947
6899
13422
7365
7344
7443
14963
14888
14941
7911
7394
13790
7339
7307
13765
16488
13291
9020
9255
10144
9335
9529
8954
9558
10065
11631
12220
13586
7776
12027
6837
7786
7365
9629
7096
14877
15244
9565
11149
15526
13624
9930
8357
11024
7755
9587
8868
11656
7474
11299
9437
11348
13488
15455
9588
10529
7490
7154
9903
7336
7354
9926
8112
7407
9551
9288
7483
9422
9408
13903
9306
11730
4248
7611
7773
8990
13493
11334
9349
9441
8386
10393
5502
9353
9566
12112
6492
9382
9470
4803
6418
8974
12259
13748
7308
7374
7803
9011
6867
7424
7315
9036
13598
9653
10651
5469
8090
9419
13980
7739
13256
5481
5210
6802
2884
11048
7508
7448
8826
9466
8279
13711
9287
8964
19534
9434
9332
13990
6444
9549
10309
11528
13133
1810
7464
8953
10590
6462
11308
8556
9810
11453
16009
6826
3413
7465
10532
14000
9381
5844
8168
7473
7368
7422
7354
7361
8957
13643
16011
9444
9493
9004
12741
9446
9431
7490
6338
13260
7368
7364
9469
5199
5195
7439
12666
13281
9416
7346
9471
11582
9467
8955
9342
8487
7353
14984
7685
7369
7397
10666
8999
11731
8908
9517
14556
11669
8687
13342
12789
15447
9456
8704
8797
15626
11948
6423
9518
7510
12112
7296
13670
11555
9523
7380
9321
8988
8966
11461
9521
9513
13190
8269
8940
12699
7364
13579
9447
6416
8877
9266
13910
14919
7244
11443
11149
7750
13699
9320
9442
13578
13516
7860
7360
9516
10204
11617
7357
12755
9511
5915
1564
14296
9485
8917
9476
11117
9450
8932
8113
8605
7504
9361
9043
8828
11947
13608
7370
13507
9415
9500
12747
9434
8285
4272
9453
15093
9324
8986
13803
9374
9001
6241
8838
8596
12730
14970
9463
11089
8018
8838
9393
11676
9332
11864
5405
9533
18212
6430
8805
5891
9436
13382
9282
6228
8625
9486
13406
13878
11548
7353
9507
6486
11486
13757
6429
2943
8940
12269
14000
6185
6911
1884
7508
15703
9302
9192
9337
11142
8986
7468
14516
9148
8803
7423
14467
13745
10453
7442
7450
8439
10340
1715
8006
6838
8009
13202
8934
8558
11777
11681
8946
9214
9547
12077
8941
8852
12840
12427
9524
7354
4904
13462
9519
13616
6738
9494
16548
9163
9057
8988
9016
5677
9163
7359
9877
10485
8801
9514
9540
9680
5302
7382
12801
7053
8857
8854
9104
11660
7508
6843
15562
7422
15535
9495
11222
9589
7455
9453
9153
9382
7873
7510
8288
13415
10008
9387
7421
13981
8778
9463
7423
9427
6472
13421
16637
7354
9387
9176
8890
9396
8949
8968
14084
10255
10291
8898
9469
12089
8960
9300
8972
13392
2572
8901
7782
7508
8928
8975
9004
8867
9565
10149
13420
11579
9084
14030
11729
9165
7970
9666
9492
8122
14847
6901
8935
13074
9350
9130
9555
15014
9390
7751
7376
14634
4818
7407
9348
6663
7885
7810
9493
9560
12809
15373
7270
15512
10467
7393
7887
9496
8693
6330
7373
14886
9634
15406
11854
9333
7402
9008
9536
7200
17902
7510
9311
7312
9084
10675
7400
15309
5887
8368
7460
9090
14974
9708
14157
6818
11536
9550
9517
15523
14161
8294
12915
9393
15513
8880
10054
6846
8198
7568
7562
9568
9495
7359
11445
9364
11341
7424
15847
13651
13631
9346
7968
14963
13495
10514
9303
10636
7365
7294
7372
10186
7386
9355
10125
10164
14912
7318
7448
7458
16175
7461
9597
7328
7329
12695
13936
8953
14958
10980
6855
6751
9477
6791
9387
6207
9469
7444
14121
7510
11655
9139
9313
9507
8075
9546
8895
15368
11591
7438
13676
10243
12827
11706
7453
14995
11997
11529
5642
12979
9270
11382
13604
7307
3745
11880
7437
9381
9050
7390
7349
9564
9491
7435
6429
9432
9508
7927
14035
8887
12572
11580
9430
12109
7665
12734
8917
17617
9491
11644
14855
9492
8960
9657
6958
13608
11639
9625
9414
9510
13128
6311
13465
2425
6284
14932
14961
13821
9775
8966
12020
8916
8835
9385
7511
11827
8651
13410
7321
7323
6770
9201
6858
6857
7550
6827
14123
6854
7035
14777
5208
9369
14991
7509
7556
6859
6453
6842
9263
6703
6856
7569
9381
14976
7563
7416
14978
8934
10891
7363
7388
7388
9430
6639
8948
9430
9360
11919
7566
8478
10531
9632
10435
7384
6839
7358
8812
6480
9431
7561
7403
9470
14154
9634
9017
9196
7363
11661
9484
9482
7399
25437
9335
8037
9486
7901
9467
9392
9155
7439
7357
8815
9394
4865
9524
9411
7349
13659
14211
13465
14973
12203
9530
9410
14927
5573
8282
11696
11624
7341
13259
5227
7466
10246
7344
7514
9509
7383
7394
7438
6846
7395
14965
7343
7353
9531
9461
8829
8155
13267
7451
7429
9240
11290
9540
9377
14081
6519
10678
14975
10853
13423
7448
7845
12733
6821
9311
10143
10183
13853
14070
7447
13116
13653
14082
9578
11790
10239
8893
7472
7742
14888
6205
6809
8546
11372
13994
7387
13331
7364
9515
11876
8920
12249
8893
13683
11588
9499
13627
10380
9316
7498
10858
8963
8790
8217
6818
9448
9599
15315
9480
11746
14017
7769
12775
7324
9513
11584
11754
14967
7749
9501
7339
13862
9515
9414
11675
9752
10458
8914
7369
11928
11698
8374
13401
12738
7954
8313
7002
21200
16908
9394
9420
10854
7856
9365
9476
8942
13749
8991
7506
14975
9308
13841
8342
13982
11748
8139
9265
7294
15892
6557
6557
11083
7394
9746
7313
7440
9646
1613
8935
13834
5975
8931
7434
9490
8906
12482
7417
10231
8178
12346
9180
11263
10204
11570
6921
9522
9391
12304
4562
7171
10429
9521
8878
10186
22088
8424
5232
9247
9066
9335
5205
9321
8223
14851
14170
1572
13712
7842
8889
13767
9547
8334
10097
9273
3307
9556
7259
9474
13661
9200
11716
14119
13945
12781
9452
11954
9441
11941
13676
11576
4741
15124
13920
7724
11067
6990
6944
8239
17564
13402
8944
9508
6384
9514
10130
8860
15356
14981
8991
7553
10165
13402
7332
7946
12577
10360
7744
8954
9500
12809
11969
14083
10226
7356
5810
9318
9339
13640
7301
6525
7445
13777
9456
9478
8811
11770
17174
9372
7325
11309
10900
14837
9364
11628
8102
8778
8225
9002
11601
14028
14256
13991
9369
7362
13636
8858
8888
8912
15007
13852
9657
9496
11597
14186
10407
9559
8911
14869
5014
6928
14379
9484
13746
11679
9590
9410
7363
7460
9502
2227
9480
13793
12871
9496
11703
7362
9941
9160
7426
14474
7659
12750
12778
14641
14074
8963
8202
13755
7416
7662
7494
17021
8074
11765
10071
8853
15391
7445
13334
9321
6904
11817
9544
15198
11839
4412
9540
7482
9505
9565
11413
6497
7434
9345
9450
9437
10747
10009
9180
13444
14225
7502
9430
9382
9586
7841
4783
13979
11789
16388
7326
13693
9541
11673
9437
7386
8803
9452
9503
11839
7344
9379
9168
5506
8946
8918
9502
8931
13631
9448
8921
8665
13793
9353
9498
13667
9426
8886
13728
9513
6452
7515
9010
8928
7394
13660
11080
6352
14400
12731
11523
12206
11451
9284
9547
10016
9301
11374
11900
14878
11295
7407
8588
10253
13998
9472
9605
9470
9458
8957
11737
9519
9464
6169
8962
8145
8899
9865
5333
8888
10108
9473
9648
12187
7346
7390
7433
8086
8986
8976
7347
13100
12090
9546
8811
5304
7784
9155
8940
7381
9386
12066
7507
8886
9449
11331
8300
6426
9002
8226
7652
9521
11597
8962
14165
11185
11755
7378
10772
7356
8040
8988
7200
13884
9709
12350
13509
9000
8868
9571
13862
8933
7986
11553
11645
4843
9851
7466
11842
7392
10847
12194
8299
11518
14024
7391
7426
12856
7362
10275
14913
3630
10401
10893
5828
7341
8902
7358
9490
14886
9002
6848
11190
9327
9575
9805
9137
7385
6248
9167
7345
9549
9600
1843
7499
9198
9395
9501
6990
9332
15375
7420
12822
13628
9433
9342
5348
7339
6228
9483
10170
12557
9099
8231
14843
6478
8007
7782
9461
14838
7380
13824
13140
7801
9416
9460
9994
9470
8899
6861
13594
6860
10046
5175
7454
14944
6998
8996
9412
7510
9638
12273
7396
11423
8871
8760
13585
13662
14958
14583
13686
8847
8971
9553
7439
10388
16429
7452
11895
22728
9026
11733
4805
6727
10883
7056
10261
1816
8215
11732
9332
8126
11518
12172
13660
7478
7355
9302
9397
15508
13167
5828
7438
9087
7439
7321
7386
11884
11368
14026
12240
9031
9554
8961
10533
11914
13681
11512
8922
7354
7424
7375
9443
7563
15606
8158
11726
4939
6845
12492
8040
10210
9430
9473
20413
8205
8868
9129
8939
15091
6147
13829
9281
12690
9219
10341
8937
8937
9348
7365
9299
13146
5196
9416
11554
8892
14934
13263
12535
9500
5075
11271
11541
8961
8962
7628
3613
11767
16725
9515
12628
13376
9502
7448
5595
13884
12292
13769
11777
8932
9536
7417
11451
7241
11793
8944
7663
11826
6157
9352
6797
15947
6476
8173
9432
7405
9045
8535
12579
9515
7460
14169
12016
7272
6950
9178
10452
11544
9513
8830
13907
13929
14934
8402
13424
8819
9127
14045
9487
9497
13964
7443
9420
9536
8923
9961
11486
4649
11217
10431
7422
9506
9567
7444
9374
7376
9476
7325
7310
11281
9445
13536
8335
10041
12400
9245
7474
3280
8910
10771
11841
9501
7396
7417
9455
9408
9443
12916
7414
7399
15513
14092
14605
9614
9322
10060
14153
9187
11353
5656
5740
13430
12934
9535
15359
7515
9369
11435
12293
11470
13790
7309
7308
12952
9416
10509
9553
7346
9429
14923
5344
9454
7843
11322
9542
16838
7348
9389
7424
5179
9567
8975
14169
5279
7129
9140
11518
9323
13641
13631
14907
7504
13855
9492
9452
9445
9575
5824
9416
13323
9518
11453
7510
14363
6434
8137
12664
7699
9599
7834
13600
11581
7395
9762
7085
12650
16249
8818
11587
9186
14939
9781
7442
11667
8974
7340
8810
9540
9586
8084
4929
9436
9378
7330
6805
19663
6484
5849
10161
11485
9747
7275
7336
7259
8169
11949
7375
8829
7383
7744
14959
7365
8705
11267
11237
16451
7508
9372
7763
7378
8608
10190
6824
9356
7943
10836
7503
8201
13632
9404
13340
11326
7687
7494
7360
8980
7335
11931
7266
7818
9307
9561
11682
7426
11346
6989
11643
8992
7514
7730
14963
7536
9517
13953
13829
11665
8901
7691
7530
6196
11004
2008
9352
11382
9384
9734
7338
9531
9385
12794
9365
9378
13608
9049
9422
11317
7615
9337
7328
14151
9375
11955
12585
7481
7334
7363
13624
13422
15495
7449
7493
9193
8883
10424
15031
5223
10693
9349
12556
15620
9463
12666
5792
14779
7360
7213
7617
5281
11825
13866
16018
8572
8886
11447
8990
10535
14928
5858
11977
8964
9460
16612
7346
14101
14350
10309
9362
9308
9501
7505
9027
11149
13650
4322
8944
8815
14903
8249
9593
9326
7381
8759
5094
16866
3626
13699
14197
9468
8797
8595
9458
11418
9020
9465
7307
9145
13667
9516
9037
7333
9928
10473
9298
8878
10657
8857
6982
8939
11377
8891
9512
7398
4858
4863
7446
9581
9934
7178
9550
11321
14261
9310
6388
7431
7274
9563
7340
9490
7601
8965
9571
10020
9568
9318
9405
9532
7448
9425
9409
8358
9015
12753
11246
7382
9112
7621
7450
12718
11981
7382
8830
13309
9512
9603
9458
12724
9420
10499
9525
9611
7504
13712
9106
13781
7929
13522
13646
9515
13742
13667
14083
7380
5918
7420
11501
10144
7347
9467
7780
9584
9542
10717
11523
10142
13630
9386
11279
7356
9474
9456
11719
13272
11761
9528
13581
9629
12005
5862
3511
11576
9250
10339
14954
7378
9469
11744
9519
10255
11541
10698
9325
8143
15485
8918
7360
7349
9436
14148
8908
12531
9551
15009
7365
9457
21550
9006
11584
17989
9225
11833
5736
10930
10907
8072
9431
5817
7369
14560
8981
10720
5352
11636
15520
8625
11307
9452
9432
14864
11692
13648
11734
7472
7783
13501
8913
8156
9384
9442
12289
11823
9387
11981
8915
8339
9606
9245
14971
14007
9407
11590
9250
13724
12016
9515
10499
15108
11755
9542
7834
7434
9624
11545
9632
8468
7441
15656
11575
16618
8949
4786
14484
9663
19663
7512
7962
7585
9992
7353
22961
8702
10964
5791
7334
13749
9135
7442
9437
11951
8202
7529
14929
11562
8452
10056
8889
10084
12940
9398
14912
11607
13355
10319
9547
8910
14117
7348
9566
9463
4781
8981
14945
9567
9575
7393
14967
14102
8872
8925
13988
9532
9412
13780
20631
9284
14904
15715
8223
12380
11453
9521
7308
7342
8837
7906
9484
6663
7457
15808
11636
9328
6558
9120
13710
9169
7428
12000
7735
11785
10113
11917
11559
14112
7762
11430
9589
12358
13912
9484
7459
16024
13096
10585
7351
9503
7395
13565
14181
7759
9182
7451
7413
7403
9504
7822
13424
8556
9603
8976
7343
6995
7806
13003
7692
6381
9511
13349
12011
11289
10091
12276
9983
11614
14113
7408
9552
9342
9615
10416
6199
11488
9602
9593
11376
8920
9507
9605
9516
7462
10434
11845
9604
9397
9342
7778
9558
12266
9115
9410
12034
12757
9197
13693
8122
9374
9527
9434
6976
7912
14865
10253
8939
13069
9524
7979
12534
4796
11151
19087
11715
7293
11304
7420
14868
14940
20616
8699
7333
13665
13985
9442
8952
5827
15630
9452
12784
11427
10231
11571
11733
13902
13612
8922
10021
11087
7474
13863
7420
6018
8926
8215
7342
8270
7459
6889
9518
7556
9476
15454
9252
9519
7357
7356
7321
15514
15360
9861
4112
15284
8298
12161
10201
7368
6334
7373
4858
11493
9390
9509
7518
12054
12673
7357
14871
8202
7300
5669
9412
7468
7432
7269
10661
5166
7421
7297
10632
7361
11827
5201
8642
9651
10533
7404
7323
8285
9443
7509
9693
6728
7381
13812
14938
6878
14874
11956
9953
9509
8533
7414
9806
9446
7354
7440
7457
9384
6408
10145
15398
9535
14410
7460
18267
8082
10294
13956
13968
9551
15366
9132
8877
11671
7342
8376
15513
7268
9364
9102
14291
13477
14978
7368
10590
11388
13867
11733
9558
14833
12486
13198
7779
7423
8952
7824
9455
9301
9513
11468
9469
7363
6897
14537
6444
7445
9396
6856
15515
9297
7456
12583
12877
14813
7384
9529
11196
9622
7307
8345
10208
12319
14756
7379
9344
9803
6733
5645
9262
14955
13124
15533
11650
6487
9211
14939
7614
7337
9469
9262
7393
7390
7383
8116
7488
7332
10106
11767
11189
10553
10214
7381
6933
9524
7424
13466
6804
1880
7334
11741
13436
9013
7319
12619
11574
9049
11725
9284
9540
9512
7865
11392
11560
14942
14085
13851
5240
12893
12707
9501
16243
7340
7614
8979
11595
13350
4417
7465
6120
13472
8258
9599
16550
7439
15097
8827
14552
5810
9321
11186
8861
11884
13515
8960
8874
12753
8388
8935
9556
9521
12797
16894
7384
14115
17870
9012
6208
9828
9053
7360
9327
8821
11547
12184
13341
13542
7307
7391
14841
11970
13668
10914
7151
7498
7432
10146
9459
7527
6955
9541
7934
18609
9471
9524
14932
7786
7542
7362
14913
9310
6841
6913
13866
14102
11657
8223
13597
12995
14587
7205
9513
11545
7451
9379
7549
15755
7238
6792
8965
7767
14888
9525
8477
9416
9465
6713
8441
9507
14656
7294
9462
10387
10300
11636
9389
13678
7855
9517
15379
7871
7447
7288
7366
6237
9495
7443
14984
9601
5730
8597
8648
11422
7243
8943
6493
6785
10890
11951
9588
13702
5236
9537
12762
11581
7376
9548
7331
8267
13357
7352
8972
9511
8900
9413
7326
7344
13978
7436
10132
7445
9603
9539
7333
9715
8770
9372
9490
9650
8902
17707
7169
5216
6086
9362
9508
9313
5241
9527
9529
9513
13659
7438
8895
7472
8413
13645
11538
8061
4399
9357
8908
7385
8964
11736
8544
13624
13487
8654
14791
9420
9526
4022
8909
9518
9395
8917
13586
9271
13386
9419
11598
13970
7766
10280
8940
13866
8573
9537
9387
9465
5380
12553
11143
13851
11676
10231
8013
8898
10101
10740
9357
13618
8960
14984
7874
12998
8186
9352
9380
9368
6608
10430
11766
6918
15340
7347
9502
6452
8949
7248
7363
9629
11285
10225
7406
9413
10185
9656
11948
7456
12448
12091
14977
9421
11295
13408
8962
13400
11656
10598
7446
11682
9179
7279
8634
14872
1573
20282
8956
8971
13672
9376
14927
11218
9508
9269
7267
9602
9620
9614
9352
8887
8872
11273
9468
13664
7439
9386
9520
10753
9142
8546
9353
13704
8182
14971
7033
9755
8997
11024
8454
13525
10182
12688
7390
17166
12606
8909
12952
7918
9004
9525
7413
7373
5391
11686
6862
9532
9552
7381
8312
11332
9377
9020
9146
14860
7292
8882
7349
12353
7405
9481
13355
9392
11822
7318
7381
8063
8967
8865
9518
16645
7337
10374
7509
8428
9264
8837
13650
13442
12950
10469
12736
8885
9422
18968
7756
8964
9130
9666
9521
11453
14216
9361
15368
7452
11985
6471
9437
11336
7333
11271
8938
10137
13550
9473
9352
8957
9324
13782
17281
11851
12148
11726
11728
11622
14891
9320
8801
16751
7347
9413
9315
14364
10154
11486
9011
7570
8936
11814
13693
12773
13584
10367
9070
2542
9407
6960
13255
12296
11728
9881
8994
6927
9025
7449
21885
9511
9517
9411
8961
6601
9187
5814
8928
7358
9383
7416
9661
18248
9487
14952
14976
7790
13528
7473
7347
7406
13842
12304
7326
8278
10539
13934
13939
11523
9212
14074
6837
1902
11158
13659
14955
9507
9344
15358
9380
7476
13806
14807
12108
7391
15001
7907
11411
5815
12212
9540
8992
11092
8850
12750
8929
9339
8142
8700
10237
11170
9415
13887
4665
8766
9579
6457
9429
7604
8015
13665
10487
9471
8922
5001
8138
7825
13497
7495
11599
8588
8900
9260
13260
13678
7675
9388
9404
20346
8267
7458
12318
9656
9342
8972
5361
8553
8930
9367
9275
6483
6387
16919
7939
9244
6822
10239
10135
9504
9444
13414
8925
8931
9355
9440
8960
7363
7347
7055
6838
9958
8538
9609
7378
5780
11173
9516
13680
8746
8987
7833
14250
13946
9293
9664
13612
9502
5875
9520
8980
9430
8966
13639
9354
9601
13719
7409
8911
9542
10613
10698
7372
11417
9497
7270
7775
9398
8717
9394
9498
8966
7753
8925
9541
9544
9500
10652
9522
13277
9597
14239
15510
9594
8888
9465
13562
9400
6367
9452
11552
5803
9247
9288
15231
13900
8186
6035
9403
9392
9560
13313
7352
10422
9407
13259
7383
11306
8951
4248
7765
12863
8759
9561
9524
8914
8910
9459
9354
9429
9523
8274
6824
16120
8889
8874
12360
8946
8999
8968
9234
9358
6337
9715
9203
9369
8856
12662
4578
6339
13425
11600
9121
8948
8985
8923
7606
13299
6821
9357
10185
9464
14023
9522
8972
11985
8970
6941
5363
8918
9481
9292
8985
8944
8928
5365
9504
9323
15781
9542
9390
8862
12479
11475
11868
13799
8064
11920
13977
11891
13635
8886
7295
7809
11122
7636
8932
6582
7525
10102
9277
11249
7958
12297
9546
9556
9794
13555
8877
17170
5294
11701
8024
7743
15545
7431
10956
9503
9512
9336
11898
7410
11898
12896
7529
14157
9516
16056
8707
9219
8607
11599
14205
7368
6561
7409
9125
11304
12553
9561
6841
9377
9046
7426
7329
14933
13857
13645
9008
13663
9341
6843
10390
7826
4861
10226
7305
8382
8534
7332
7314
8263
13248
8565
9507
14391
10250
9079
9486
9398
7406
10501
11624
7560
9105
10229
9597
5024
7296
7296
14177
9276
9540
9426
5127
9965
13585
8744
9270
7723
9203
9439
11424
15524
8942
9536
9410
14936
8653
15345
6892
9263
10162
8276
8865
10013
11472
7309
11745
7418
7797
7444
13752
8872
8914
10022
11709
9682
8981
11474
6524
6382
9362
13644
9309
8924
8047
7404
11308
13601
9387
9611
13971
8899
9503
9631
9344
9506
11579
7293
6794
13496
12897
9329
13422
6844
9371
10585
13232
14139
17289
9878
11524
7813
8301
7444
16583
7327
9054
13887
8744
9122
6204
7602
9424
12102
9139
9472
9574
9284
17355
8423
7453
8857
9458
2114
7583
10213
7452
11647
7871
7362
9505
9457
8308
9378
10003
8181
10399
8168
14874
7385
12758
7305
7552
10095
7282
8365
8348
14627
13972
9126
11474
11794
11685
7774
17937
7426
8495
9539
15940
7011
8602
7307
9400
9528
12730
9657
9550
5501
8870
8871
7399
9394
7712
6487
9166
13427
10778
8859
7255
12005
7435
9135
9391
9490
11482
14646
11795
8995
4172
8672
7387
9530
11856
7459
7780
8764
7258
9506
7239
5158
7452
8798
9010
9535
9524
11241
14978
7966
11607
12028
11708
11187
8969
7276
7424
8886
5727
13986
15528
7338
14909
11626
7330
7440
9479
6829
13479
11703
10013
13922
7116
9359
7365
9465
7215
13261
7336
9483
9673
7455
5336
9543
13646
19124
7340
13415
7466
7770
8963
13688
9667
7397
7338
8526
11515
9824
11603
9743
6413
9454
9004
14163
5697
13750
7353
11498
7370
5014
8813
7346
5127
13546
11283
8310
6396
11256
9465
11367
9347
12044
6210
10537
11697
12723
3458
11431
11425
13714
14226
7326
13632
14564
11335
9582
14977
11544
11684
7452
9773
8913
9515
12508
13605
7363
11406
7437
7282
9859
12992
13540
8827
9554
8731
10104
7370
7862
8954
13819
11639
8846
6247
7304
7552
6814
7509
9521
9541
7397
7420
7656
7306
7638
6862
8872
7818
21749
6864
7304
11769
10359
7960
6853
7572
5419
6822
6840
4681
6864
4685
4685
6840
6843
6857
15733
6856
6822
13683
8911
15161
7778
7550
9521
15384
13322
13318
5309
12929
9475
15009
7781
6743
9543
9456
8893
11365
8018
5685
9167
9525
9795
9458
7410
7390
13399
8115
13605
12426
5585
12025
9788
13333
22868
7320
14753
8941
11099
11312
2320
11812
9401
11632
9587
13695
8893
5536
11570
7428
9524
9468
11475
8879
9025
14955
6460
7926
9431
7728
13895
10087
11843
10784
15961
6452
7450
8965
8929
9500
8955
9299
8902
8955
9511
9518
9335
9270
8926
8525
7387
8867
9544
14202
9551
9393
14077
8848
8940
8577
15835
9380
7357
8996
9683
8801
7717
10632
12049
8849
8891
7910
7429
9452
11574
13558
7016
9483
11607
8250
9544
7313
13519
9298
8403
3288
7412
8790
9469
13873
13674
13941
12601
11040
14068
7508
12407
7493
8987
15169
6178
9329
14920
9512
13851
9414
9429
13150
8220
6951
7468
11676
13119
14373
8929
11252
3696
6407
6242
7386
9266
13970
11502
11644
2531
7339
7390
8989
10964
9459
13448
14857
13000
8164
9447
8274
14123
8202
3613
8761
9294
8371
8209
13452
3966
5205
7362
17671
9483
12684
9448
8280
13934
8150
8904
9018
9403
8924
14534
12660
11637
7274
7299
7423
11835
9456
11742
16614
11712
7438
7392
9289
8990
9705
7953
13925
9464
7420
9357
9514
6189
11510
9412
11405
9322
5288
7615
7322
7349
11749
14156
5249
9535
16115
9599
8998
8962
7254
9329
7342
9522
6920
8887
11594
8890
11946
7850
13000
8607
13319
15358
7367
6242
14134
7802
6884
9090
7441
14941
8937
7956
7767
8546
8731
13984
10886
14375
8912
8919
7240
11578
11667
14949
9546
6486
8932
11634
20960
7614
7441
9274
7397
7791
11440
4826
13811
9518
8867
6419
8205
9418
11684
9690
7381
11436
9333
7440
7380
10841
7067
8755
11570
15802
6421
2343
7382
8483
10680
8912
13835
10589
9364
7333
7423
7173
13689
10748
9141
9451
13678
13318
6434
7437
7434
5303
7358
5018
11715
7413
9501
9291
9697
9413
7314
12126
8970
11370
8338
20034
7350
9272
7314
8971
12313
11762
8941
9267
10924
9793
10072
9434
8947
7452
9092
11539
7393
9376
9372
7532
8820
7491
7387
9339
9747
13595
8614
14348
7372
7337
7571
9413
11164
7374
9447
7359
8091
14100
9706
7264
8918
16186
7342
8936
8933
5153
7351
9577
9186
7502
8693
8940
7205
8909
8910
8993
7378
7448
8022
8466
9453
7313
8920
9309
8196
13964
9355
8868
14018
8966
8973
7434
8931
8964
8474
7475
8928
9463
9041
11791
7331
9109
11088
5726
6472
8893
1748
6661
11704
9006
12136
11218
15017
13728
14914
8832
7383
9369
8931
9605
6911
6479
6064
13866
13711
9285
8876
12976
6893
11131
9406
7491
7435
12678
5427
12955
11216
9922
8907
8989
13343
10880
16514
7345
7402
9431
8446
8955
7427
7983
9282
4953
7386
7564
11341
11628
7900
12726
8904
13624
10180
9573
11681
8766
8904
6306
5162
5182
7647
14114
9527
11464
13631
9354
13571
7354
9487
12517
5193
8003
9346
9541
8610
11832
7997
8892
13798
7456
7389
9265
7994
8938
7453
7715
9290
7528
15753
6338
9012
7532
9335
8932
17078
9463
8952
4602
13588
8911
8970
8083
7421
8945
16284
9777
12063
13342
10229
9667
7456
8851
7364
7504
9035
9477
4879
7566
7561
7568
7568
7340
7568
4557
9116
6830
15538
6860
7390
8933
7396
7551
7333
6817
6829
6832
9454
6780
9563
9912
9478
9525
9560
7355
13639
11779
11742
7358
13401
8820
6842
9571
7038
8254
9344
7437
6948
7354
15358
8907
5437
9376
10260
8925
10266
9479
12660
10248
7097
9009
11157
14211
4856
7492
7387
8948
9619
9486
7978
7291
14118
9313
10959
7768
11960
7800
11552
8795
7355
7291
13604
13645
12346
9384
11410
9006
9603
8834
7265
9714
8393
13997
11565
11666
19961
7355
15347
8787
9167
9507
6430
13775
7552
9020
12110
9250
12645
11834
6235
5790
7455
7388
7390
9542
9457
7426
11944
16401
6967
9335
13884
6865
9372
11717
9519
9503
8899
10260
8379
5138
8864
9408
8850
11134
1933
9496
8995
8962
12943
7379
15175
13767
7398
14086
6178
16624
8975
8812
8930
9466
10674
9161
5091
14135
8891
9503
9461
9290
14095
8464
6170
11292
14728
8834
11706
10405
9267
12175
7844
12959
8524
11809
7346
9328
9510
7703
9517
7452
7509
9384
9529
12301
9490
7350
13935
10788
7776
8857
11633
10768
8974
12019
2493
9197
15333
14459
8310
9618
7555
7358
7799
15811
8705
11835
9465
6841
21736
7506
6830
6998
9540
6770
7452
9259
7445
7487
9192
7614
7385
7456
14752
9548
7451
13956
9472
9425
7472
7447
9646
7761
7388
9351
6880
11582
11745
13617
10454
11717
9003
11771
9418
6309
7802
9502
13964
9308
9511
11542
6945
15441
7348
10155
9158
9470
11783
9389
5635
8138
11674
11241
13667
9333
21400
14934
9378
8668
9283
7054
13700
12827
7957
8943
15786
8934
10637
11180
9505
9470
8890
14226
10776
9102
5335
8992
9428
9495
6935
9327
9483
13771
9539
14050
11575
9471
9312
5302
9352
8858
8703
11969
7909
9457
20930
9494
8619
5162
3094
11717
9331
8917
8996
8701
5693
11404
9275
12546
11072
10613
9179
9132
8203
7301
14987
9316
7378
13628
13697
7443
9303
8946
7096
17126
7689
7459
7575
8831
11795
11588
7367
5054
8612
7442
14854
8135
9136
7214
11143
8907
7339
13357
10010
11456
9048
13901
13640
9756
9438
14909
7571
13265
9705
8866
7477
13597
6402
15973
9338
9391
7531
11237
9641
1894
14866
8875
14075
9391
11827
7423
9526
11125
7415
9413
10767
12386
10586
15560
13652
13629
12741
6775
7892
11610
8820
9479
10230
9571
14895
9398
4928
7352
9589
2718
14930
14023
7438
7352
14109
7015
7283
9485
5619
8511
7314
8937
9752
7369
5728
7934
15429
10363
13162
3514
6205
9335
5050
9498
7144
7897
10491
7460
7382
7388
13380
9240
9516
11010
9534
7533
3332
7333
9043
10312
14915
7422
9575
7436
13601
8898
11751
10881
5853
7354
6943
12044
9197
7505
7322
9176
9278
13654
8963
9623
13903
11834
7979
7343
7478
7361
14922
9462
9465
7397
14882
15898
6966
7174
11578
7363
7371
8190
12588
12590
9533
7426
7348
9266
6857
13855
9622
7463
8936
10171
9441
8983
8366
8772
9679
9054
7297
9527
10007
15405
10339
14392
6903
5451
6898
11161
9383
7397
7339
9212
9066
9654
14207
9438
14560
8962
9509
13634
9514
9542
3324
7371
10979
7967
7377
10034
7340
11598
13976
13135
7509
6439
7452
11548
7012
11343
7415
14380
9463
7474
6385
5448
7457
7422
6952
7348
7395
9457
7094
8879
11780
7800
7385
7015
7006
8132
7763
9697
13671
2713
7948
7355
11295
13520
7384
15374
9375
7355
7306
15529
8879
9469
8261
11262
13952
11810
13789
7886
9626
14411
7313
8864
13652
9541
9399
9459
9894
7913
15356
7567
11518
14929
8032
14459
14027
8225
8111
9961
15657
7397
14917
10954
5116
12880
7378
7359
9588
7255
7443
5742
7917
8860
13670
11649
8995
10122
7422
8212
13546
8824
8891
9289
10749
11398
7208
9622
9636
8178
5161
12568
8950
7343
7526
13657
11246
7913
10408
6811
6974
8303
11633
5130
10252
13463
7363
9382
24047
14934
15512
9357
9456
21309
9581
7860
14198
7347
13550
8866
14263
7448
9315
13679
9899
11559
14065
14994
7285
11966
13927
9904
9377
9284
9210
9594
10349
9456
4781
9515
4668
7354
9296
8954
7839
6424
9425
16132
15245
7408
13806
9204
7580
8965
8983
13082
6422
8494
9074
9224
8958
9386
8970
6893
6928
6933
11368
9117
11469
9123
9239
9346
9435
9091
10158
9141
7355
9357
9505
8939
4977
7340
7878
8946
7382
6423
7837
7250
6868
8959
9453
6568
7327
8831
8701
6461
12902
9466
11308
9944
8621
9495
9393
8966
8992
7502
7363
7076
9105
9450
9294
8297
13949
11641
9620
12399
9724
13828
7849
11245
7335
8816
8650
13694
9325
9516
9475
10334
8945
4819
4798
12254
9404
7566
7275
9432
5916
5107
8940
7370
9339
17385
8723
10125
8870
9282
9472
9399
13712
13437
13690
7345
8570
9296
9338
8917
11732
6587
6416
4806
11366
7193
13245
11748
8970
9416
5452
9397
7376
8957
7838
11745
8868
9715
9615
9699
6754
6735
11097
12001
11871
5384
9294
8935
11438
6224
9594
9430
11594
9638
7817
8700
13349
13666
9533
15387
9048
5076
9434
7337
9417
11524
9448
5521
10260
9533
15371
6654
6176
9759
13465
13638
6156
9283
9186
7349
7874
9352
7352
7370
20511
9424
8832
8910
1794
10197
11619
14054
7946
7496
8980
5181
9642
11549
7391
14797
11995
8970
6191
9511
13741
9579
9344
5677
13550
14195
14952
13579
13603
8971
9511
6137
7443
11850
1806
10785
13773
11514
10852
10178
13598
11706
13385
13827
13557
13686
11743
8244
6791
15353
7327
14910
7416
7414
9612
8980
7339
9330
6042
13509
13657
1844
2089
7354
13464
8961
15536
9413
12157
8995
9477
5420
7969
10870
21108
6140
12563
10295
7392
15526
13873
13690
8940
14871
12038
9263
7370
7436
11939
11195
3396
9452
12126
13373
7442
6383
9499
7449
8950
9400
17312
13429
13921
14538
13984
8994
10545
7365
15381
7461
13957
9604
5704
5241
8920
9413
8217
9516
8877
7408
13418
9045
11452
22855
10441
7832
4745
13656
13895
7998
8800
8929
8911
7397
9532
7399
12613
9334
9486
8532
14372
11969
10166
7556
8738
13591
9482
7437
9513
9275
7336
8894
7426
9482
15530
8231
9448
8927
11955
6439
17238
7821
6238
8969
9474
9260
8293
5800
12790
6132
9536
8900
8841
8835
9345
11779
12595
7195
9549
8111
11314
14009
3696
7387
8007
5254
8849
9325
8082
8439
6942
19038
7508
8710
7791
9424
10540
8608
9348
9405
5025
8936
11031
8927
7343
6381
7451
5238
7425
7506
8906
8894
13021
8368
11463
11464
9402
9480
13379
8918
12357
9004
7341
9442
9374
7446
7359
13915
16447
7022
9274
5381
9280
7951
7356
8922
5299
9578
13428
10084
8106
5198
9355
9687
6143
12595
9492
13690
11587
9560
14006
14197
7692
9524
9131
15871
9454
13627
12042
7404
2000
9440
11720
11782
8356
7999
11239
13988
7430
9472
13954
5185
12924
7496
13724
9549
11927
9635
7361
8922
9439
3228
9316
8633
8932
8155
12700
9509
9409
12202
7988
11927
9435
9420
13795
9590
7433
6856
9408
8117
8951
5993
13701
11427
5169
13948
6842
6699
5147
8986
11473
7406
11627
11325
9527
13622
15383
7380
7411
8222
9230
11634
9540
13662
9568
9585
9391
8280
9521
7261
5106
15922
6811
13552
6373
6833
9290
11772
8681
7609
8287
10526
9440
9435
9455
9146
9076
11368
3747
11336
10562
8962
9561
9403
9825
9540
9417
7569
3055
7561
7397
6837
6843
21217
7557
6818
7367
4422
8505
6811
9374
6849
7536
14973
10276
7556
13631
6845
9350
7563
7508
6848
10523
6745
7495
8937
9391
8907
7560
4420
14900
5536
9712
7544
7304
9428
11225
15337
7464
14874
6839
6837
8124
6944
13595
11273
9359
8323
9364
7410
7348
9478
8942
7280
9544
11288
13873
10616
8972
9521
9012
11782
8987
7297
7356
7359
14947
9475
14940
9396
8864
10156
9448
8938
7459
7777
9217
8926
7398
9477
15354
9914
15501
9446
8845
8967
11375
11333
23018
9353
5995
9446
9492
7143
9276
8827
7507
7301
7972
9582
9394
13978
9477
9460
7393
9467
7412
12134
7358
7397
7405
9470
7576
6449
10990
7400
8155
9066
7796
11866
8447
13374
11469
9397
7345
7346
12765
9428
7450
5355
9455
9304
6427
1574
16151
7389
4741
7388
13393
11835
8892
7373
13848
10123
7678
9266
11532
12532
8943
4900
8974
7106
8974
8903
16308
13653
9559
11885
9491
9011
7488
11214
9259
13621
12603
12772
7446
13240
7319
5321
7722
8232
8965
8907
9460
9513
9633
8943
8971
9389
8885
7443
7996
9031
9791
10023
8532
10754
11781
5400
13848
10647
8070
14027
9383
9123
8963
14201
8675
8928
5094
11658
13689
9162
6860
14982
12524
6416
8952
8157
10072
17576
8252
11662
8981
9679
9499
7366
8913
14910
14251
6269
9474
9442
9377
2012
8277
7816
13260
8897
13626
10247
8162
9511
6614
2542
9331
6163
2446
7342
9382
8932
15149
7800
8894
7417
7424
12703
7989
11238
9331
8804
9449
13612
11302
8932
11904
14300
9518
12742
11139
8278
9372
8901
9490
9383
8684
8947
11488
9502
9459
13468
7447
7376
5164
8210
7354
5234
7428
13705
15312
11636
9384
13144
15379
5187
9016
5583
8900
8939
7393
5471
7396
7343
8595
9129
8899
13641
12988
13836
7972
7117
17658
7505
10423
5391
8149
5238
19093
9530
12759
6351
9073
6469
13898
11562
8965
9561
9457
7960
14037
9339
8916
8908
14075
9438
8958
11654
9468
9958
8986
9330
5270
9616
9709
9036
12124
7342
9549
9378
7310
13330
8149
7430
10159
7360
8911
9516
9499
16650
7357
1785
8987
13916
10839
8955
9438
9496
6412
8958
9518
1902
5709
12661
11521
10000
18728
8720
10547
11891
9493
12282
16268
8952
7427
9420
9675
11631
14946
7383
13626
7454
6838
11705
12722
14942
9360
14218
13983
11240
9575
13820
15947
8592
11575
9137
11003
11520
12707
7909
13696
10190
7366
3196
8931
11598
8927
9443
9554
7503
7294
6827
9147
14198
14212
4784
8921
13736
7174
10099
7507
9559
9652
9359
9390
9543
7322
13658
5345
7407
8506
10247
16093
8919
7370
9567
12196
9010
7390
8271
14909
14647
7737
12282
9131
13963
9011
7795
7350
9320
12343
9380
8913
14475
6831
8938
14963
9991
10222
6910
7438
9363
11531
7797
7562
15544
7442
13843
11917
11527
7747
9120
11275
5378
7362
7556
10066
7568
7911
14918
12142
10136
11705
7566
8377
11535
10104
7558
7322
8242
8169
7798
2316
7567
6593
6825
11969
3520
15455
7567
7568
7568
6842
6844
14410
7568
7566
6859
7569
6856
7388
7543
7397
7568
7569
6823
6816
7570
9523
14892
6724
6721
7531
6398
7563
7552
6855
7561
6854
7570
7538
7562
11912
5362
8912
8991
9469
11974
1812
13780
8932
11938
8936
9522
8619
8898
8993
13713
13784
12630
15359
9499
7161
8855
8920
5106
11573
8802
11769
8906
8737
9536
8882
6339
6121
8899
11229
4763
9202
12068
9770
7405
10132
7416
9493
14886
5632
12519
9505
13616
8874
9511
5574
7351
9480
9335
9509
5250
11390
13944
9472
13668
12275
7360
11665
13183
9489
16616
7677
8217
7794
13540
8975
9456
15514
9255
9509
5289
3472
9530
9424
3168
8974
9314
9290
9681
6468
9470
7425
9132
5248
9195
9433
9434
9372
6326
7960
9535
7316
8378
8948
6926
10352
12888
13668
7440
9335
8954
12340
13978
9519
6987
9593
7663
9285
9365
7417
7413
7387
11737
13476
8965
8969
9410
7363
9479
9494
9515
7336
13753
9571
9603
13793
9488
10320
9516
11498
13367
7565
12801
9662
9457
7294
6925
9433
8854
7763
9466
9414
9344
7793
9460
5172
7478
8878
9558
11059
14056
8945
7354
9324
7383
8122
13842
7454
9456
15090
12132
7411
9091
11918
7785
7093
11664
5936
8911
9520
11564
13934
13793
12002
11739
7351
11601
5951
11237
7040
11703
9345
8936
8972
7381
11723
8097
11705
9103
11472
9438
6681
8953
14819
7457
9422
13870
7493
7339
7441
7400
9378
14948
12252
7331
7450
9344
7456
12077
11405
6895
6895
6893
10464
9339
9000
7451
15543
6856
14414
6843
6839
7420
13108
6975
9436
8781
9249
9451
8925
8957
8594
9419
9485
9271
9510
8908
13661
7352
8025
7417
9270
12224
13645
8900
13634
17411
9498
9112
8940
8823
5242
8951
7804
8900
9471
5313
11741
10271
8979
9432
11736
8975
9519
9492
7380
10243
5439
7457
8762
9426
10892
2099
7166
8925
12355
9062
12184
9369
20755
7388
9503
8978
12166
11644
5095
11724
10282
9273
11969
13598
8986
4898
9090
7121
6383
13654
7368
11357
9453
10555
5766
13601
11728
15058
8941
8838
13612
6843
14150
8862
9363
11569
13700
13908
10305
9479
11506
9274
10095
9693
11850
6410
7380
7322
7673
11826
8878
8978
7834
9184
11688
11561
10465
8958
10087
9328
7547
4898
7176
9530
17441
8962
5536
8923
7819
13291
11725
13424
8947
17537
8509
6664
13497
7736
10321
10252
8936
6242
7367
7369
13502
14155
8880
10525
10768
9114
8268
7164
14960
13455
12279
13272
11573
8803
11535
13352
7698
9390
9464
8966
7324
20541
11799
7560
7503
7509
11536
11745
9477
13599
8975
8525
9370
5434
12921
8251
13700
5155
10702
7462
7253
5816
7327
3076
1821
5664
13368
9371
7203
13937
11763
8707
11689
8882
9384
7008
8842
9579
9579
9323
11519
7234
9364
12837
11295
8866
7562
10873
6863
15000
7704
9361
15230
7727
9541
7511
13746
14187
9880
9577
11710
7331
7981
9376
14183
11424
7782
14234
13625
7358
9388
7405
9379
7358
13608
9288
14612
5486
9573
5930
8906
9373
8973
10163
11501
8048
7534
7295
9376
7371
9442
13642
7427
14921
13649
7479
11742
12223
16456
7399
11638
7360
8150
7353
7401
14182
8986
8700
7495
10285
12292
11684
13223
7561
9514
11385
7263
9607
12889
9049
9510
7419
7471
9572
13328
9459
9430
8892
8701
9577
13927
7266
7876
7836
7427
5538
9417
9558
7147
11364
9162
8103
13915
8926
7556
7354
6833
9123
7397
11641
15326
8452
9963
7471
9550
6641
21307
9521
9646
13755
9645
11211
7305
8961
13934
3354
8158
9607
7437
7549
9504
14471
11367
9392
7722
6853
9556
6833
11490
9360
9529
14876
7442
14082
11652
9412
8681
7567
6839
14691
9606
9557
7402
7323
11357
7275
7376
14256
7359
9625
7508
9711
11985
5406
9461
13617
10002
9290
7451
17089
7408
11334
9830
8918
9339
10517
10660
9429
1796
11110
5826
9450
11734
8972
9375
12174
9496
9273
8902
12035
6483
10866
8619
13298
8962
12368
11672
8939
9494
9434
9537
5434
8927
10463
9487
9304
10736
9473
8441
9542
5661
7440
8313
7352
9464
9482
10884
8031
11924
9369
14037
6158
9515
12754
5101
9932
9289
9481
9622
14155
9436
9254
5177
17662
8854
12014
9380
9478
9526
9368
12159
15703
8333
8097
9930
4421
7331
11354
10297
13118
5792
13486
7498
13386
11531
9743
12458
9712
9563
15013
15188
6856
14101
9535
7151
8982
13849
8926
7572
11514
9004
14200
7361
9148
8528
7605
8919
10257
9451
9406
5464
9279
13614
9536
7285
9502
8862
11178
12296
11551
6858
8959
13677
14967
9450
8949
13926
8992
5529
9488
9405
9339
1576
13582
9571
8922
14782
7431
7295
7381
7436
9126
8195
7448
7226
20000
7452
13759
13756
9146
6466
8874
1853
5179
8848
9456
10413
12776
9542
9510
10233
8919
13693
8928
12532
9389
7601
8763
8916
14950
8991
11725
11708
11644
6299
8920
4962
6885
10247
11667
9458
13807
9421
7290
7169
9469
8981
9578
6142
7081
8952
11816
8940
9550
7586
5056
9442
6173
9469
11698
6152
9399
8352
12349
17762
7490
13839
11564
9513
8979
11838
9398
8985
6928
12066
14148
9513
9517
9067
6884
9521
6621
7997
13065
3789
9462
8456
8967
8913
1953
7081
9320
16545
7570
9437
9336
9545
7341
7438
8958
9481
1786
9592
8942
16509
7422
7821
11306
9440
11325
15817
4696
9388
8952
13653
12502
8768
13703
3380
9582
9492
5130
8873
9524
11851
7362
8924
8979
8363
8907
8099
7788
5859
8944
6839
15527
7902
7433
16889
7274
8917
8897
9582
7422
7439
11663
8665
14441
9586
9326
13988
9267
11281
11603
8884
9475
8965
8988
14978
11827
9368
8349
9509
7896
6837
7354
7249
10115
7352
9294
8215
7775
11651
8234
8305
9020
7377
7412
8952
8964
9531
9990
9144
6502
11581
13765
9353
9417
7446
11319
8959
13985
13614
8787
13471
7846
9329
8344
14094
7461
11239
13605
7337
14013
9715
5061
9511
2836
14489
9468
9468
13655
10333
8925
7356
9456
15363
11500
9402
8964
7785
11502
13609
8428
6424
11810
8577
9438
13690
7345
7200
9763
9600
8958
7604
8940
11257
7510
11316
11598
9505
12809
8959
7332
2062
11241
7409
5516
9345
9278
8257
2028
12181
7216
9509
5835
6817
9281
7945
8374
13476
4613
8912
9744
9411
9484
7417
8980
11469
3119
9540
11211
3017
8100
4988
9492
1526
5173
15412
4810
9483
11742
16339
10103
18078
9826
6959
11566
7497
7231
9497
8713
11746
9261
9522
6000
8938
9549
9530
8941
8958
9874
9510
12074
14128
4451
11861
7362
13694
5194
13687
8938
8206
11778
9287
11680
8948
8945
7553
8814
9470
9516
8795
7064
8909
8152
5599
11722
1806
11335
8774
14429
11738
5962
5200
9466
8212
8514
9431
9515
7407
5141
7207
7321
7511
5217
7709
8904
14754
13636
14127
9488
13590
9514
9300
5441
13808
13540
9536
12949
9298
9718
9047
13938
14693
8928
14373
6903
6993
10222
13415
13445
10205
6982
12252
9161
12778
7366
13654
9741
8861
9461
13682
7973
12219
14175
9526
9527
9020
9272
8881
12212
8902
13483
6893
11608
9363
9874
11753
6415
9516
12762
12647
8120
7823
10168
13627
7328
13315
6705
8919
8951
6603
9189
7390
12749
10299
6888
7421
9147
11228
9515
10385
9465
9434
9336
8933
8979
11853
14616
9429
5958
11768
11744
9465
8981
7296
8559
9436
7309
9000
8932
7379
12314
9313
8497
6376
8987
9470
8923
9152
12912
14041
9459
12399
5117
4282
7382
9189
9402
13640
11720
6377
8123
9523
9541
10875
8336
13223
12404
4765
13669
8988
8974
11518
8673
5208
7320
9185
13682
11351
4782
5235
11119
9223
7349
7426
9312
9450
18961
8793
6039
11668
13273
8820
8977
7566
8964
8697
9496
8283
6190
12760
14113
3819
10537
7633
9361
8917
8837
8994
13851
11518
9218
8936
8873
7275
7814
8939
8204
10263
11877
14014
8914
4960
9518
7533
11877
11994
9368
8378
10012
8217
10143
10215
7390
6420
8529
9643
14178
9483
10226
10610
11584
7423
13438
8874
7309
14992
11717
8897
12763
6431
9454
6427
8206
9459
8953
9544
8958
10316
9972
7842
11468
11674
8923
10114
7771
8953
6836
7414
14039
14893
13647
13852
14045
7344
8859
6994
8210
8523
10797
7338
13351
7380
1814
9550
7143
13576
8397
9085
8949
9441
12908
7450
12589
9412
13476
6842
9421
9201
4825
13580
9013
9365
9604
8849
9300
7332
7318
9174
1839
7847
9435
9282
10094
7280
7445
14156
9341
9410
8857
7370
10570
9413
9269
11176
13942
8892
9289
11083
9075
5579
5073
9640
14010
7344
10815
9216
7370
7967
7474
9377
12745
13969
7361
11715
8933
7251
7317
9380
9467
8839
8080
7330
11173
11774
15389
11864
14776
8859
9341
10214
10048
13690
9334
12976
9491
9523
13781
8982
5500
7447
5555
6254
6485
9289
8140
19046
7352
9540
8128
3695
11292
8184
11229
9445
9460
9540
8338
13929
9332
8929
9340
9591
7456
13967
9290
7356
9525
6444
8931
8995
11571
5107
11927
6649
7306
7443
9412
8941
9375
5661
9470
5095
9598
11527
1335
6071
8543
9275
5107
9499
5406
12599
13209
12705
9406
9392
9353
9553
7738
9002
7325
9541
7352
7535
7511
9522
6470
16828
7396
7358
7470
7399
9408
13958
3733
7436
11570
6478
9314
9407
9372
13758
6154
9336
9254
8945
13457
7922
5464
5467
12878
2941
5466
13405
9140
8442
11661
19645
7498
14952
9470
11702
7403
14044
8951
9606
10111
6815
13396
11531
13620
8914
9492
9363
12712
8956
19412
7268
8910
9490
6950
8981
11660
7358
8923
22543
11670
7396
8704
7489
9848
9511
5400
11814
7422
9485
11728
10331
14319
9523
5776
8197
11515
13771
8907
9140
18925
11494
13489
9372
9359
8913
1247
17202
7803
10304
8057
6416
8583
14979
7447
9389
7431
14106
13454
11661
13483
8928
1693
9160
4793
8251
8083
9526
10922
10087
9759
8915
11983
8881
11627
7983
8951
14513
8458
9517
6482
8384
9546
8961
15135
6842
12732
11836
11735
6305
13862
5318
11584
9345
9443
7789
7308
9478
4256
13681
15335
7377
8356
14058
7439
15452
9408
7439
9537
10350
7086
13617
7377
7408
7364
9455
11681
7443
6533
9629
9490
8906
12037
2811
8834
9450
8933
9023
2415
9397
8722
8933
7786
7194
7483
14297
13509
11244
8920
5827
7425
8860
10477
9521
7843
9509
9510
5768
9001
7321
8909
5828
5021
5944
5286
1882
7349
8950
10433
9429
7362
13750
11835
11439
9115
5405
7784
9123
11670
15489
7341
9513
6418
11770
10404
9111
10366
8933
8904
11447
10341
8925
8933
8644
8762
11572
12772
8954
13914
9358
5706
6183
7366
4017
12448
7337
9550
8955
9074
8921
14251
8074
13658
8945
13663
7527
7391
8791
7909
8225
13647
15024
9393
8975
20263
7413
8931
6273
8927
8855
12372
11514
9505
11107
8845
9040
11717
21377
9270
7635
13622
8936
8507
8992
8053
11228
7337
14897
8785
7702
9848
7359
9496
11863
7433
8906
5202
9499
8010
9560
12846
6393
8397
8908
13418
9023
8207
9487
11171
12739
7357
7423
18822
8968
12789
8969
7786
7093
7368
8904
7340
8297
7416
11712
6776
6042
10149
8937
6896
17264
9024
8616
9398
12413
8972
9302
9211
9505
7390
9018
9132
15853
8032
8072
13626
11734
12702
13500
10796
8897
9495
13416
12634
3654
4472
11609
11697
8599
5050
7479
7505
7333
7802
9359
9304
8898
9683
14223
11689
9361
9594
7349
11636
10944
9514
10464
8936
6725
8041
6326
9144
11738
10851
10449
7861
13307
14501
7628
8949
14083
6899
9517
11891
13633
17382
8919
10279
11408
8400
9493
8745
11763
14393
9531
7400
9534
13730
8586
8935
12967
9336
8382
13474
6485
12371
7477
9530
9568
6495
11076
11378
8957
6449
9336
8896
7187
11357
14060
9312
14913
7379
9296
9004
13929
14515
7367
15537
6349
8959
5452
9495
7970
6641
8968
9439
8791
9448
9315
7772
20318
8598
9500
10883
9552
5405
13545
15461
6478
9331
9610
12294
8903
8943
8971
12588
11887
10528
8914
8941
8915
7350
8914
7308
7962
8916
13718
9426
9343
13146
8946
8444
9387
9522
7399
8876
7555
13871
9014
10003
6070
6728
14910
12392
7551
8900
7251
9493
9350
10299
11765
8031
13143
15013
17157
9452
8123
8953
7377
4022
9346
13726
8898
13586
9463
11389
11295
5483
9550
8967
13837
7761
7786
7450
13651
13965
7372
9322
6595
8664
7636
8990
15542
11600
9439
11918
11721
8398
9389
9264
11429
14258
8986
4129
11720
9471
6858
9085
11729
11997
14326
9018
9015
8245
5712
7348
9560
6480
7489
9395
13636
9166
5077
9634
7433
11649
13946
7537
9063
11294
7324
8335
3622
9525
9328
7764
9801
7323
9526
9878
14911
7956
10089
8973
7323
7440
7312
9460
14082
8973
9251
8105
9532
14868
9348
11219
9218
2757
10047
11718
14826
7382
7032
9011
9410
9435
9463
8869
8970
7431
10056
14065
9879
11532
9530
7348
7497
10988
15537
4310
9031
9154
7471
9411
11541
13833
11850
11428
11498
7836
7886
10167
7339
9618
9439
11005
14965
13671
11254
5270
10102
17578
9493
13339
8959
10011
9501
9442
9330
7380
8011
9566
13648
13590
5735
11495
7356
13923
11521
9300
8949
9040
9735
8698
7426
7397
9436
9433
7028
13704
17487
9322
7229
8253
14315
14941
9398
7352
7363
11422
9371
7500
10466
8218
8870
8824
11194
11545
7909
7499
7456
5917
13331
11401
13896
9478
9456
8562
13524
9698
5493
11713
12897
8794
7368
9579
7357
14911
7458
14047
16920
7741
12368
15534
8168
9345
14066
15539
8911
9155
7314
7349
13601
6835
11530
6990
14888
8264
13748
13748
14069
9477
8354
13605
6881
20918
9002
7594
9400
9331
16130
8752
7807
6182
9582
7898
11656
7360
7225
9216
13648
9372
9552
7694
13749
11064
16641
10407
15333
12899
12870
7878
11962
12772
9525
9626
14089
11858
7784
9615
18466
8708
7399
10834
7316
14976
9300
13649
12083
13225
15352
14895
9603
9102
8795
11565
7485
10123
7418
9372
7362
9751
14959
9305
7270
9353
13544
6759
9347
14913
9417
12233
14929
7407
5183
5187
5174
10631
7526
18751
9492
7261
6063
9378
9883
9459
10145
7445
8376
13608
9421
10169
8801
13377
9375
7366
13140
8924
14004
6449
5988
6254
7351
11532
9458
9487
8723
6837
9311
5131
7763
7584
11273
8983
10370
5458
9041
7797
8929
9487
9476
11065
8924
13884
9641
10446
12078
5982
9298
8372
14870
11459
14126
12191
9414
8985
9622
7362
11597
7786
13812
14164
9297
11774
9664
10046
11643
15523
5337
7523
15949
9656
7446
7509
12599
6079
11621
9538
15463
9303
11545
9140
9006
8668
8879
8929
10691
7969
9486
9061
8939
8117
12719
7434
7531
11548
9520
9394
9490
11883
6807
11778
13689
6388
8538
13709
9008
4461
14406
6450
8165
9400
7284
8189
7359
9197
9373
7336
6895
6698
6840
11439
5163
10185
11244
9107
6936
10688
9497
10395
10502
7695
7141
14404
10745
9485
9433
7328
13414
14066
13749
7749
4854
7335
5198
14279
9551
5482
13510
19722
9360
6854
6644
9533
7395
15118
11537
5103
7433
7337
10370
6843
8230
12671
7765
9361
13903
20616
9337
9515
5165
11501
16357
9511
7363
10039
7433
7472
11643
9930
12235
7418
22207
13676
5156
9687
7861
13884
7441
10250
9575
8917
11817
16911
10108
14925
9565
12081
8374
11748
15490
11625
6801
9545
9380
7375
9553
9516
11418
8395
5201
4197
9436
11331
7301
8826
15009
9462
9583
7392
7383
8801
8780
11818
8954
9611
14938
11860
13606
12740
9533
7298
11363
7890
10810
8875
7346
14890
7437
13538
8950
9549
11684
7381
7434
7432
10550
6433
12761
9521
11849
7370
7391
9955
7739
8940
7378
7951
13779
11387
13913
9399
9094
10699
9175
8033
7890
9086
14616
5783
6793
7386
8957
9568
7403
7322
9491
8882
7401
8324
9129
13594
8876
13361
9403
9393
2839
9560
8956
7426
13651
9100
9689
11517
8567
9567
6837
9553
5138
10904
9536
7341
12714
10654
11168
7317
9494
9290
11049
10041
8144
1869
7448
13698
9517
17058
8115
7273
9521
9334
9411
11647
14570
9378
9380
8844
11022
14906
9555
11631
7345
7321
8882
9359
13489
15376
11807
10234
7516
11214
7445
9380
7408
9490
7431
7926
13708
6212
7472
9019
12269
8935
8991
7825
9448
11033
7449
11917
7385
9502
9270
9447
9117
9438
12049
9325
9137
4889
7377
9386
11595
14027
9106
8936
9352
11628
13533
7362
6924
9467
13039
7442
12742
5143
11744
11360
9010
7438
9127
9513
9637
14062
7359
7504
11549
9148
14294
6840
6449
7009
6786
8893
9456
10209
23130
16721
7767
15370
13636
13639
10290
9449
9384
9331
6704
15278
7876
12271
9549
7522
13540
7438
7361
6878
9459
7303
7367
13642
13745
8150
10023
11558
13476
11257
11115
9553
7115
14924
7352
7385
10464
14937
7508
9543
7954
9386
14941
7301
17589
9544
13395
7326
7316
15381
7739
9393
13011
9498
7055
6836
9467
8660
11783
4731
9392
14897
9517
7333
7784
9476
8986
7619
14879
13484
11789
11245
7953
7344
6888
9379
9582
7492
9480
9391
8053
13495
9522
12398
11693
10828
9312
7945
7641
7359
8711
9819
8911
13637
8386
7856
9404
7878
7505
9386
9392
17981
11601
8678
9529
7656
7911
6790
6929
8931
7315
12874
9521
10460
10585
13700
9417
8242
13339
9416
10157
13594
8367
14987
8153
9443
11454
13784
12570
13614
8971
2005
9315
8861
8924
11726
5348
9300
7917
9501
10272
8935
7250
8485
11042
7312
11974
7387
8899
8039
10023
14759
9364
9513
9525
9532
13591
11961
12758
13737
16895
7510
7510
11250
14561
8990
9522
8414
7558
8630
13690
8917
9476
8960
7409
7421
9404
9508
7051
9610
9422
6085
15204
7852
10045
9483
5745
7207
9371
3437
9663
7432
8980
9490
17441
9550
7754
15386
11905
11882
7423
11602
7548
20111
8581
7708
9839
7817
13643
13673
14641
8983
10721
9550
9385
8168
13466
6833
11856
7396
8959
13526
8948
9508
5237
7803
15484
8900
11730
9499
9294
8794
9375
14958
7439
9483
12766
8928
10548
7300
1996
11665
11949
9363
7403
7153
7376
13724
7235
8416
10062
7509
7507
7429
8460
12167
10474
6426
6425
9710
8880
9437
9294
11774
8821
8942
13344
8976
7452
9516
12114
7387
13331
9054
7391
9388
9610
12003
12709
8906
6863
7568
6849
4431
7564
7562
7569
6838
6855
3253
6827
7396
7565
15415
8079
6701
13418
8403
9006
9313
8917
9033
14254
13774
12866
7317
7511
9422
8963
13482
5108
14352
9335
8993
21153
7468
9007
9515
7673
9500
13976
13232
6433
14053
14758
6846
9418
12673
10493
9437
9284
12076
8542
11548
9445
9899
8912
7596
8194
5297
13500
13781
15364
9249
7827
6837
16671
7387
12855
8180
9300
9547
7350
11181
7451
8748
11968
8877
9517
8734
9485
7381
10248
9959
9518
9490
11782
13223
9258
9515
5175
9400
12725
6995
12073
7339
9426
9239
6604
17480
9426
9612
7512
11776
9130
4849
7390
9606
15360
13581
6878
6764
11580
2430
10503
7453
12286
13343
10330
8422
11381
8413
11670
13926
12342
9598
8938
7506
8644
9347
8903
8986
9527
12113
8471
13445
8875
13556
9346
6450
7456
11679
8095
9283
7330
7341
10291
9518
14501
9522
9053
16324
9149
13695
8945
8177
7567
9186
7334
10377
9509
12130
7503
3286
6090
7158
8908
9453
8919
9113
6398
15582
8225
9050
9524
11613
8996
12661
6482
15308
9338
6934
9679
9478
8970
8992
12595
7875
9473
20929
11726
9329
13798
15622
5179
8768
7131
13825
11742
8985
9544
6728
9512
8937
7523
6004
8941
7355
6131
8972
8983
11610
14305
8974
7439
9311
8101
9432
7210
7478
9389
7357
12665
8211
14950
7319
9492
9424
7365
11502
8167
8104
9525
13854
7429
11584
9411
9345
3619
13891
7421
13047
12924
5412
12291
14270
8933
9200
13686
8689
8560
9553
9104
11500
4793
7433
15705
12744
8953
7482
6172
9185
8825
9515
9118
9039
5499
7137
12247
9433
7509
12837
7369
14918
13045
7395
6221
9414
9453
1825
13684
9403
10077
5731
8830
12481
5519
12106
13804
11272
13185
9478
8896
8821
8963
13799
9451
9498
8899
9490
7816
8833
7459
9285
8878
5790
9534
10399
8944
9305
9170
7875
13490
7342
9420
9586
9359
9404
13870
14196
8558
6843
9313
12727
7450
7398
9521
7441
12037
12476
8956
9802
10667
14879
9451
8705
6347
8957
10274
11556
15829
12303
10154
12105
9463
9460
11714
13658
5285
9506
5223
12297
7053
11219
9261
9508
8873
9331
5650
4357
13674
8894
7826
8899
6811
9450
8842
7359
8061
11961
7476
9135
9008
8501
11299
9561
9613
8873
7387
11128
14129
16215
12747
15693
9501
9486
7248
8942
7351
7326
7292
12914
9403
3667
13423
9191
8960
14997
8521
9488
12352
7356
14890
7371
13578
7300
7284
7428
10703
17526
9706
9556
14988
7769
9364
14024
9598
7589
14059
8897
15907
7310
14489
10577
10068
15568
9369
7243
6981
10910
8098
14082
15756
10430
15527
14932
9767
11350
14344
7547
8959
5276
9654
13512
13078
9456
10635
13569
6880
8017
22406
6929
7348
6871
6889
11227
9546
12423
8966
16125
8734
11202
7484
14535
14551
10176
14154
9375
7402
9436
9510
5145
5922
6371
11193
11726
8572
11812
4257
11845
15113
7868
7366
13381
9569
9024
9528
9410
9475
9701
6980
11617
13739
9503
9125
10326
9421
9601
12735
12791
16255
9630
8534
9508
13867
7892
14642
9561
14858
6816
12638
13552
6269
14897
7391
11609
7393
14882
9363
2793
8930
7921
9026
7421
13940
7641
8432
7429
7372
12108
7344
9896
22332
7407
8182
9666
8835
5147
7278
9134
11087
8834
13887
8928
8941
9490
8120
8902
15833
13772
8857
8957
12663
9348
16696
7356
4826
14082
9254
7285
9469
13648
8927
7182
11591
8944
11843
8586
12005
12194
8903
9451
12820
16752
7353
7377
11732
13606
13604
13454
13622
8927
7360
8848
11783
10213
11728
9402
16174
4790
8937
13882
13117
14038
8931
9544
11716
4947
5720
13418
8906
9454
13968
7441
9347
9317
13449
2255
6303
9375
6195
8597
13728
8986
11448
7484
11568
9296
8995
11752
8943
8943
7609
8230
9389
8486
2367
8998
9324
7889
8830
8916
12555
11469
14978
11081
6385
7342
14047
9538
5304
9296
12095
9466
9011
8895
13581
8961
7911
11949
7359
13436
4990
11744
7433
5351
13756
9695
12253
12808
12765
7878
9511
13957
9509
9319
9422
5413
9481
18142
13610
9383
15513
9211
8113
9300
10780
13906
6992
7511
7493
8889
7441
7396
9673
11481
6928
7417
9553
8860
7023
7037
4903
8861
9349
8114
12104
11056
7467
13001
16014
9493
7435
7427
13259
8346
8918
10956
8406
4764
14926
7394
7926
7284
9407
11658
16285
16922
1416
9515
9521
9471
12677
8974
11648
9510
11477
7572
10227
14025
8976
8774
9508
5824
7408
9492
13849
9461
8839
8810
8543
9253
9522
8911
4257
8795
8889
7797
9522
13993
14140
13644
12442
12441
9331
8838
13396
13984
6119
9302
7383
8928
11771
7076
11691
9256
11690
13484
9066
8513
17531
9207
7356
9448
12042
6416
9466
9487
11935
9542
9431
7351
9521
8951
8964
8922
10701
8815
9407
9485
5709
9402
14021
8937
12793
9588
7104
8783
8951
11189
10189
9471
5486
9544
5494
8964
9507
11280
11706
8914
7324
9391
9461
9322
8852
8128
12059
14929
8097
14123
7355
7308
7307
8793
9314
7393
9402
7372
9323
13777
9550
9494
8961
13744
9507
8957
9230
11983
8338
8956
8339
9529
8723
9539
11632
14905
7348
15357
11348
11718
8275
5827
5828
5245
2222
5831
7900
5243
9344
14039
8215
11586
7898
6621
4940
9498
6673
8998
8839
7371
7362
8867
9542
12186
6469
9098
9159
12827
8960
11243
7332
8035
7439
8936
2913
7406
7507
14881
7420
7768
4735
12609
7427
9096
13725
15118
9619
11485
12296
7363
9567
11881
8614
7444
7437
8582
11250
3419
5211
14115
7374
9316
9584
8917
8877
10224
7457
10838
7427
9625
8366
9345
9417
9435
9448
9444
8754
7507
9280
10270
9179
8946
9466
10277
6416
17736
8984
11708
9433
9568
12781
7446
7857
8957
14018
9461
8933
9519
13012
9408
8936
11631
8239
9485
6914
7789
13670
6972
10211
9038
11800
8899
9480
8906
9535
8094
5690
8583
7551
11203
9553
9466
9536
9463
8919
8317
10951
6887
13653
8770
11975
14001
8894
10159
11041
8957
13634
9452
13529
23047
8028
9011
9525
6428
11275
9406
11578
9527
9414
9316
8901
14343
10472
8984
9556
9100
8852
11413
14942
7337
10558
12553
8865
11664
12282
9449
11728
8989
8163
9332
9443
9736
9133
15509
8033
9577
7449
8916
9545
13877
12612
7336
5391
6477
13457
9390
9290
13628
9377
7930
7186
9551
8058
7340
9368
9725
9369
9374
9763
9403
9258
7267
7355
10049
7863
15521
7568
14430
7569
6853
6808
6812
7336
6797
6794
16080
9518
6851
6133
13583
7420
9568
6108
9691
7571
6866
6843
6759
6819
6697
6857
7563
9166
9512
8755
8294
9448
7295
4500
6899
9494
7361
7117
7341
6797
15368
18612
10955
8507
8916
8879
9298
9513
9523
6710
8953
12953
4748
6385
11804
9425
8945
7397
8194
8189
6465
9532
9715
12716
7362
9381
7347
7427
9404
11362
7355
11522
11518
11069
11068
11069
6858
6863
6815
6866
7570
6859
6860
3462
6823
7562
7556
7569
7405
9484
7555
6863
14426
7555
7558
6870
7567
7562
7568
6655
14442
6879
13661
13641
6801
9832
9473
6925
7391
7365
7360
6884
12029
7110
7344
9358
9479
6985
9327
9496
11802
7345
8980
7363
7429
9082
7323
9334
7563
7569
6860
7450
5918
2529
6840
7570
7562
7571
10172
7566
8732
8752
10337
14184
12289
12087
11491
11470
6842
7617
9353
9356
9347
9415
9801
8164
7507
9620
12676
9828
12513
6881
9664
9654
4683
10049
6846
6867
7565
7564
6880
7567
7534
6856
5371
5062
4440
14983
7565
6293
6294
7343
12295
14746
7371
14724
7366
14732
7372
7427
6979
8840
7169
9316
9585
6842
8039
7311
9564
9339
9308
14809
9200
7410
8189
7505
7381
12898
7454
8009
8020
7487
7494
7495
6750
7437
7353
5383
5574
14956
7490
7336
9630
7548
7569
7569
6794
6861
6229
13079
6230
11733
11661
15655
8237
7508
7363
11705
7559
7271
7507
6847
9148
11603
9660
7416
7443
7413
7362
7511
8083
7423
7328
7331
2986
6846
9997
7350
7429
9296
7330
7010
7552
7561
7401
11595
13228
9160
9679
11666
9354
9392
7623
22338
7417
9421
9922
7563
7565
6859
6784
8183
7561
7393
11582
7338
9482
11630
9762
8070
7712
7358
11977
7491
7346
9344
12182
7799
6409
7565
7569
7567
6904
6920
7574
6918
10583
7344
9293
9667
9307
9648
9291
8597
3350
9366
14513
9315
7360
8522
8523
10179
9460
9333
9340
9322
9318
7346
7549
6440
7354
7360
9503
13897
7358
7340
10071
8960
14198
14199
9673
7381
7393
7371
9720
7366
9870
9729
9115
6112
11520
7318
9700
7325
7398
9775
9534
7338
11835
11387
13674
7534
7419
8508
8527
7357
9311
14515
7063
7051
12577
5736
9375
9642
7347
7347
6890
7346
9576
8100
7741
7381
7361
7417
7421
6928
9777
9397
9399
9575
9557
7384
7385
7378
7464
16225
16234
9386
9685
9348
8889
9310
9338
9353
9398
7417
7497
7528
7475
14870
7530
14761
14075
7297
7340
7344
7338
9832
9473
9832
9473
13640
7344
7377
7342
9393
7730
7371
8772
8413
8053
11735
9371
9580
11161
9643
9644
7418
12748
7383
7346
7346
6888
7347
6220
9118
10828
10469
9706
9348
12480
7678
6919
9542
9678
8607
9764
9404
7347
7347
6841
12267
12610
12253
9399
7374
7380
11158
7391
7388
7324
9375
8139
7347
9462
9432
7957
7347
7298
7328
7308
7311
7376
6822
9539
9542
7995
7389
7367
7367
7353
8132
7352
7268
7295
8076
7356
7258
8140
7424
7296
8431
8074
7313
10172
7454
9432
14917
14921
9380
9386
7343
8432
8074
7714
7355
9683
9325
10765
10771
9910
9555
9931
9575
7993
7372
7387
7416
7377
7409
9311
7486
9339
7510
10017
9659
9299
8938
7400
10288
9931
9596
10272
9913
9577
7347
6885
10761
7356
9723
7360
6890
6881
4168
7571
12235
7368
9952
9447
7340
7273
7385
9377
9371
7333
7350
7418
7296
7299
9394
9367
7346
7340
9564
9409
9432
9408
5130
7430
10776
7408
7349
8920
12525
9066
9091
13725
13128
9500
8059
9539
8922
8791
8980
9029
8983
8537
1870
6401
8297
11140
9207
8934
7938
9540
6444
13674
7835
4788
9448
13620
8856
9270
9382
5192
14030
9484
8235
8686
8899
9526
9518
9522
6049
14099
9508
8995
7459
10150
12493
13963
9446
9721
8899
7401
9505
7921
9382
6380
9535
9292
8943
13974
11184
6404
9106
13376
9449
8915
11981
6385
9523
8184
11949
9477
9001
9091
7515
9476
9226
13667
14977
9106
11562
15368
5916
7971
9530
9527
9430
9362
7442
9514
9006
8950
11816
14827
9716
5513
7329
10299
9292
8956
13621
9475
5778
10270
9463
9011
9043
7371
11613
9336
9107
9425
10546
10473
9165
14935
15887
9418
6484
9515
14173
14082
7804
9917
13325
8903
9491
8937
8370
7415
11118
9017
13782
8748
9379
7381
8100
8882
7363
7496
10056
16156
8336
10170
7359
3421
11564
13720
14248
6423
8901
9564
15469
9524
16096
8958
6227
7998
9485
11805
13370
5037
8481
9269
8880
16132
7953
8924
8166
11238
8971
14899
9517
10050
9423
13922
11692
12738
9363
11388
9224
5097
9061
8943
13737
9417
11271
6481
9391
9462
8924
8982
11731
7376
7396
11736
4753
1918
9738
9028
9510
9485
7997
9513
8915
5087
13621
8928
10789
11116
8421
13569
7414
9619
9385
7327
6447
8224
7130
13466
5251
12812
9441
13793
7389
9417
9537
8222
9356
13652
4475
7951
8146
4882
7420
14041
9505
9732
8977
8195
18944
9427
12736
9543
7382
13788
8930
8524
7437
6158
6834
5712
9136
9124
11174
12593
9503
9312
10219
7386
9547
9520
8962
8960
11553
9537
14689
6470
8987
11477
8933
6881
9539
9513
9502
8286
11692
4938
8214
7285
7511
12455
16981
8243
5745
4687
9333
20914
11255
14109
7455
9454
9355
6125
7497
7805
10095
10073
13102
13978
9530
9298
9673
14106
12250
10234
6071
11654
16219
12806
10492
12424
9306
7591
10270
9578
6943
9434
9249
11287
9016
9727
9492
9500
9395
13379
9331
9347
11733
8929
9738
9422
7010
11741
8937
11788
6139
12063
11798
8951
18933
9466
9518
5130
6409
13630
5240
8817
8966
8799
9059
11761
7069
12678
9396
8258
9448
9546
7977
11687
11781
13858
13817
5309
8862
14216
9542
9496
9477
8455
8932
9000
10260
7333
9432
7823
9083
13992
13638
13295
13567
9631
5097
11243
14987
9788
9422
13947
8919
11597
8978
8049
6126
8932
7479
11161
20483
9234
6220
6632
5316
9270
7508
9480
8131
7787
13982
9463
9503
9011
8348
9377
1735
13365
9335
9016
11712
7399
7340
7360
13596
8876
8673
8843
7818
11790
7351
10743
9279
9466
6356
11548
12676
9413
7938
12803
10120
13727
9057
12775
8849
14557
8905
5481
9421
9425
8841
11552
11616
7869
9443
9980
10380
7449
12299
9492
9516
9479
12533
8973
9385
9523
9293
10088
9219
13999
11519
2320
9299
13724
8872
9542
12814
9545
9475
5487
11657
8477
10829
13405
9411
7206
6710
14893
6446
15406
3505
10627
9431
9642
11113
12752
12539
8777
9530
9676
13924
8069
7867
9524
8931
8345
6467
9620
7130
6431
8195
9444
11548
13163
3896
9513
5422
7521
15001
12683
9480
9008
9193
9319
1584
9505
7333
8874
9512
11605
9540
14049
7503
10668
10186
7854
6439
8154
10335
11619
8965
8870
8971
9503
12638
8992
8728
11467
1571
13937
14108
11878
6177
9480
13162
11715
9774
5315
5549
12760
10988
12302
9384
9287
7441
7804
7525
14909
7190
9176
7796
8910
9379
12176
4894
7437
8050
6990
7437
9202
9397
10235
6878
14108
8658
9387
4763
9450
9446
7535
9310
9491
3608
13682
7356
11827
10823
14089
11997
9481
15240
11257
9440
13636
9458
11531
13613
7288
9273
13592
14013
9232
8676
4218
8988
8898
9461
8850
9245
7132
10016
8839
13704
12762
12663
11670
9840
7327
12201
12763
8913
8922
7027
8950
9408
13065
6403
12007
7143
13946
9458
7623
9227
8032
8930
10539
10767
15362
9324
7412
8804
9420
9005
8484
7189
8948
9317
13795
9174
15469
7973
12218
17671
9437
9006
9541
1822
13393
2877
7545
7293
7360
8916
13571
9107
13688
9662
7296
7318
17486
13492
9822
8099
11398
11199
18882
8996
10221
6834
7547
15535
7386
6850
12019
9588
14445
7307
8267
9792
4877
7367
7363
15356
10994
8947
6961
11694
7732
6719
7441
13787
9613
7562
7384
9933
9553
7432
7566
10398
10175
14939
7557
8993
6793
6852
7319
6874
11067
4850
9538
6443
6830
8882
12341
7339
10119
13435
9425
8373
8005
7456
9452
7390
10886
13781
9395
11981
7546
8542
17219
8985
13696
7962
5817
1844
9496
14023
10146
7465
8903
13836
13907
8983
8960
9731
9463
9129
9130
9029
2152
9658
6475
12440
8944
9282
9476
7419
12758
9503
9421
7414
6792
6753
6858
6852
7562
6890
14676
6755
6853
9591
7574
6851
9349
9319
6857
6826
11567
7430
5004
9331
9595
12879
9473
11855
13635
13629
9383
9024
11969
11002
7460
13645
9479
11587
9347
9456
6887
6911
7427
7557
7568
7564
7559
5919
7542
7569
7559
6840
6811
9303
6862
14811
7372
9381
7370
9483
8383
5973
6843
7376
11511
7335
9359
9338
9463
7285
8920
9356
9392
7419
9353
10987
13730
7433
7447
7487
11855
7569
7565
7570
6839
7355
14958
9999
9568
14984
7321
6842
7298
9331
7679
7321
6841
6694
8955
6856
7407
9413
7326
7310
7488
7300
7383
11755
7308
7301
7451
5241
7567
9467
7328
9344
16063
9215
9539
7381
7287
7290
5092
9658
7328
21281
7586
9393
7328
7340
8874
7456
7447
7547
7560
7567
7569
14600
14947
10929
9477
8134
12185
12279
7303
7088
7290
7343
7315
7562
7391
12447
12112
6974
6995
6886
13652
7423
9528
9508
7563
9535
5660
5666
7385
8397
6545
9613
9132
9154
4850
9282
9325
7280
9314
8414
8056
7697
8015
7303
8031
7314
5438
7414
7385
7307
7322
7422
9454
9471
13677
10392
9679
9347
9358
7438
9545
7346
7377
7564
7335
7041
7382
7348
7302
9494
7357
7344
7490
7361
7322
7346
8085
7376
8109
7401
7447
7435
9674
14742
7352
14714
7342
7346
7509
8020
7300
7835
6467
7419
9396
6893
9448
9420
9411
9439
7331
7315
15338
9378
9340
7304
7330
9673
6860
6893
6878
7315
7351
10009
8022
9465
7445
12162
12264
9683
9639
9388
7282
9749
10153
9510
11426
9474
8073
7354
7421
9601
10012
9654
9294
8933
7357
9993
9637
9279
8918
7333
7314
7345
9387
9367
7442
9354
9311
9163
7333
7347
9374
9304
10492
10534
7287
7320
9603
8060
7310
10838
9583
9612
9673
6963
15019
15008
9381
9422
14095
7340
7301
9390
7317
7362
9549
9514
7782
7786
7351
7475
11876
11891
6824
9339
9404
9360
7414
7407
9416
6746
6761
7163
7312
7568
7344
7373
9431
9438
7498
10111
9752
9392
10117
9760
9400
13565
9573
9561
9595
7299
7273
7311
7304
7334
9366
9343
9383
9352
7223
7293
7301
7295
9339
7301
7495
8925
8569
9295
9319
9477
9374
6666
8941
7374
12218
9215
6389
14141
14916
9476
15082
11716
9427
9593
9500
11874
12834
8229
11178
5462
9028
9132
6727
6747
9576
6969
11238
13918
9538
13889
7369
2149
14977
7412
7417
12726
11753
7387
11970
7353
6890
9394
15430
7385
7062
9596
7827
7454
13783
7394
12643
9128
9517
9519
9600
12311
7353
11339
13930
5587
9380
16255
9114
1861
13694
13731
5709
9474
9517
5264
9515
8838
8988
7887
8886
9308
11514
11695
16859
7350
13401
8406
9543
8897
8855
9503
13780
11309
11651
9323
8362
13899
7353
9493
13724
8944
14947
9452
7286
7286
8918
10176
9370
6836
6838
6829
9584
8129
8914
14173
7298
6835
7432
6861
4161
6833
21283
7563
6771
6853
11712
14959
7316
7590
6868
7566
7568
10059
9079
8104
9110
9477
7437
11089
7442
8131
9470
7438
9480
7561
7837
8996
8979
9455
11484
9035
10390
11404
13919
12870
7246
9881
7613
10848
9008
13313
11954
9965
11555
7353
11279
9467
8215
9519
13583
8107
11621
9525
5142
12191
12951
3747
7332
14932
1924
11543
16253
8934
12753
9386
15526
9516
11909
14742
13747
11488
9412
9662
8157
8989
8236
2046
8790
5515
9424
9539
12702
8157
13053
9563
11541
11459
9226
7293
11536
7363
8941
10617
13864
8880
8919
8120
9153
9129
13534
7319
9464
8315
8921
13896
9381
8888
7437
7328
9560
5240
5226
8682
11394
8947
9345
8646
11872
13994
9497
9490
11647
11189
9311
9380
13482
6348
8998
8929
9479
9600
9285
9447
9258
8993
5136
9483
13177
9467
8940
3553
7134
8910
9326
2856
9448
7510
11561
8896
9456
9268
11702
9003
9283
9574
15158
4788
9011
8997
4250
12775
8380
13173
9487
9303
7100
13732
9453
8632
10200
14995
6444
11965
9521
13884
11703
8952
7924
11709
7559
9521
11947
8961
9415
9497
16831
6436
9313
9461
13908
9383
8130
13458
11390
11410
8972
7372
10250
13708
7455
8220
8894
9435
8848
7786
11936
11717
9478
7414
3820
13627
13664
8952
11825
9486
5826
13659
1935
8739
7458
8099
7340
9272
9362
9430
14639
8990
7355
8954
8967
8935
13703
7506
9359
14204
9075
12488
9474
9680
2684
10555
10252
7193
9535
7445
8991
7860
8210
12028
9520
7431
12338
13976
9419
13943
8909
9460
9448
9008
11714
8951
8906
9723
8341
3418
6754
12744
9383
8912
6760
9015
9247
11689
9591
7364
9506
9475
12450
9027
11590
10843
11515
13917
10384
5252
8936
13021
9362
7387
11563
4255
13952
13854
10118
6908
6991
7338
9440
12045
16816
7755
11709
8222
9418
9415
9479
7472
9390
13545
7486
8548
8915
6864
7375
9136
9355
11644
8876
9642
8993
10360
8751
11124
8632
7960
14896
7378
15359
11792
7731
14938
8952
6885
8495
8927
7946
6478
8052
9386
5208
6866
15348
9633
10704
9368
9191
12143
8782
7324
15531
11347
11226
9344
13823
8868
7384
13660
7508
8337
9535
7826
9652
8883
9493
7304
9532
7979
8939
7384
9734
7443
7872
7354
8967
5395
11843
9277
13841
9418
15601
15252
7320
6839
9462
9499
9483
7977
14704
7354
9544
9767
9407
11477
14956
7330
14880
7342
7397
9565
10043
11614
14924
14899
11580
5146
5825
7312
7330
9470
8628
9079
14238
9330
11528
11800
14044
12788
9758
9416
7520
9258
6836
13568
7352
10764
9589
9153
5162
7502
8932
7470
7404
15185
7822
9509
9368
9305
9388
13589
14923
7307
14659
7287
8895
14943
7395
7373
9579
2065
10436
6646
9186
7355
9481
8296
13696
8900
9884
12988
9405
9112
9268
8914
7450
11736
11848
6230
9144
8850
9349
11564
9369
9548
6838
11579
7917
9550
14976
3123
9580
7380
10248
12916
16359
7374
7555
13864
13310
8934
9139
9422
9433
7369
14875
7510
13489
7966
9056
9473
13456
9576
12119
17059
7724
8985
7338
11982
8756
10586
7399
7373
8224
7309
9348
9501
7343
10418
9105
11918
9447
14931
7447
7432
8872
8965
7448
9240
10392
8949
11946
12736
6489
7383
9495
9342
10068
8832
5321
7430
13461
10444
6843
12741
9002
15242
7460
8898
13502
10669
6445
9566
9510
7419
7384
7379
8118
7314
9431
6850
4226
11699
9542
8916
9538
7699
8827
9432
11532
7605
7131
9510
8800
9419
7977
7956
13902
6734
8890
9467
8179
11615
8951
7589
11467
8054
8939
7887
10847
3602
9468
8158
7396
8103
9290
8909
8127
5136
9549
4751
9267
11820
8858
8945
7770
1934
9323
16738
7422
11325
7360
11958
8396
11880
8372
9549
7995
9013
13030
12430
14097
8808
7480
13087
8951
7122
7931
2786
7274
8933
8330
10361
5517
5039
8965
9276
9064
9297
8524
8336
6814
5504
8212
8444
8931
7985
1828
9496
6185
10004
9465
9468
4229
13906
8898
8139
5791
5762
12724
7761
8379
7353
1578
11719
10468
6989
9282
11927
14001
8732
10149
9542
11849
9527
12260
9445
9493
17491
7506
13860
17290
4542
7474
9387
5163
9284
4312
11799
10866
8587
7480
9980
6384
8253
11657
7394
11325
8864
8949
9516
7322
5040
9469
7963
10372
13144
8888
8923
9517
15869
14995
5062
8945
9383
2037
7800
13778
11149
1375
7778
14425
9659
9730
14249
8877
12028
11424
4564
7445
9465
17334
6879
9429
9375
12603
9520
10608
9769
12708
9041
7530
10966
9345
12929
7362
8925
1867
9413
9479
13629
7342
9017
8905
7107
9499
6719
9357
8904
12713
8906
8973
11601
8888
9545
12134
13355
9490
9510
7308
13652
9483
13672
12908
9039
9312
9279
8926
9447
16018
13642
9293
8833
8959
16881
11578
7306
9619
11918
8908
9321
11816
11273
7835
7530
7406
6200
12427
8314
9744
7442
9413
11697
9494
13933
7683
7325
10485
10456
7406
7558
7568
6862
7569
6864
12196
8033
7419
8027
7548
6832
6837
6356
6844
9387
7352
7331
7378
7358
11487
7334
7312
9484
9433
7335
3099
1981
1620
1968
7346
7325
9372
7340
7366
10810
10451
9688
9329
10376
9272
7367
7387
13618
1764
7350
9581
7684
7325
7668
7310
9323
7315
9464
7498
6850
7567
9292
11520
15217
9345
15020
7410
7510
9480
10483
