# Supplementary material for: Effect of sequence depth and length in long-read assembly of the maize inbred NC358
Source: Nat Commun. 2020 May 8;11:2288. doi: 10.1038/s41467-020-16037-7 (PMC7211024; doi:10.1038/s41467-020-16037-7)
Supplement: Supplementary file 4 — Source Data [file 41467_2020_16037_MOESM4_ESM.zip › Source Data/Fig. 2B, Suppl. Fig. 7, 9-11/NC358_16k_50x_pseudomolecules_v1.fasta.mod.pass.list.len]

9456
13412
9521
8944
5337
7472
9507
9419
7467
7427
9344
9503
8969
9011
14897
11352
7311
9060
13567
9449
10469
5199
7280
13893
5836
7922
5798
13228
13755
11861
8107
8874
7445
7494
10671
7555
15804
6957
7344
9524
7725
9144
9335
8875
10056
11649
7398
6921
7377
9513
9406
7434
9491
7374
11503
10171
7449
9502
13479
9483
7304
9444
4349
5843
12229
9466
8827
8958
9470
9438
8505
9521
11698
7383
11881
11707
9528
8004
8774
10098
13994
8951
13806
7351
9505
14195
9448
8715
11612
6161
9518
19995
8436
7334
11479
11147
9374
7004
6339
7245
7981
5952
7341
11497
11328
9313
11112
8894
8897
9091
8665
11674
4946
11810
7304
1881
5690
10579
6274
15393
9158
8989
11624
16466
8939
9379
9478
10884
14187
9312
9419
9393
10920
8764
6200
10232
13827
8952
8720
5073
8946
8929
8969
6852
11154
11525
6199
12052
12653
11912
13400
7369
9547
2050
11693
10799
6417
7321
11572
8400
13467
9447
14152
5527
7909
8983
9238
7886
8942
9301
7372
7380
13922
11513
13486
13719
13687
7344
5184
13663
8750
13801
7382
13254
8941
9476
12121
9442
11707
13380
12248
8915
7729
8903
13632
8193
9382
7058
8882
8660
9449
7590
9090
14338
7827
8986
7767
14842
5714
9528
12730
15039
9276
8945
8819
13434
6747
14159
13533
1920
4562
10324
8849
11942
9083
10414
9137
9386
14039
7018
7248
11893
7933
8937
8959
9560
9497
9263
14112
10422
13692
9530
7393
13570
10499
12721
5288
12461
8328
9521
9270
9288
11143
7789
9516
9361
8548
9473
9409
13845
13551
12227
13766
5275
7958
9312
7339
9473
9429
5928
8929
10676
7203
10675
9463
4022
4023
8284
8960
7793
12524
12524
9499
9477
13835
9477
11713
14294
9465
13214
12040
8923
11569
8848
13634
8310
9440
9472
7684
10347
13693
8102
8313
7390
9494
8354
8336
9454
7792
8951
9649
9517
8723
8989
8066
10484
11129
9591
11582
14306
7352
8926
8968
9506
9427
8801
9454
20527
9460
4765
10374
9378
7420
8883
4808
2339
8871
7002
9838
8500
9437
10266
11933
6845
10948
11490
8930
8245
7109
9496
8952
9497
12375
11735
2887
8875
9166
7430
7393
7353
9489
9727
9466
8978
8961
8958
11509
8935
11721
9114
9506
8216
6849
11765
3711
12334
2218
5394
10258
9370
11586
8894
10852
6476
8187
5553
8854
6838
10724
9269
6387
15346
8971
6409
9512
8642
7801
9483
8969
8919
9370
8972
9416
9007
9392
9548
9862
7965
19940
7400
14784
9582
13639
11841
9287
8983
9300
5347
11405
8654
9435
7449
8995
13608
7360
12357
7369
8887
7380
9210
11125
9545
7507
7784
15696
9481
9109
10271
5608
16252
11521
9320
6452
8976
8852
13671
4901
15379
9283
14332
7327
12838
6044
11672
9476
15423
6469
7382
11996
4767
8861
1993
9496
9561
11716
8754
11177
10645
9207
13521
8876
8964
7785
8807
11724
11946
8766
5371
6493
7371
9268
8961
8948
16550
7282
6541
9359
14154
15457
8947
7192
13591
9639
11526
12548
9282
8164
9570
7400
9389
3977
8072
9286
9376
7348
9383
8974
8881
7392
8831
7988
9545
10164
7335
9488
11292
13842
13645
9522
8997
7859
11709
12625
4951
16386
9388
9417
9336
9326
7780
9506
7374
8688
7475
9256
5064
5206
9108
9353
13824
11709
9248
9114
9574
8475
8924
1879
11526
8929
13998
8409
15710
11313
7339
12625
7438
8993
9493
9570
9128
9579
4781
8228
8900
11362
13746
11514
8920
14037
7439
7692
8919
8943
9356
8929
9497
17816
9508
8839
1574
13862
8667
8944
9599
13934
7478
9193
9362
13872
6872
9510
8429
8915
8941
13423
9446
11667
14174
9327
12394
13704
14957
11239
8900
8992
17505
8100
9453
9453
9490
8719
13698
9628
7944
11572
11808
8423
9590
9416
9194
4894
7343
8925
12023
9561
9501
10330
13487
8919
8927
13443
8910
7345
13671
9506
7116
12788
7510
8034
8948
8593
8026
9433
8861
12076
13403
12625
10716
6139
7466
8578
11297
9557
6436
8416
7877
8972
13657
8926
12789
8867
13481
11732
8971
9307
8048
8898
11568
8931
6899
13633
10934
8764
8876
9435
7123
10733
16278
7366
14758
5115
9445
13576
7397
7472
13703
11560
9466
9504
13913
9482
9265
8927
8888
9332
13967
8894
5222
8919
8897
12088
9563
7277
9402
8455
13736
8855
9345
9318
9511
13805
7360
9884
9311
8912
11070
7441
9265
9146
8923
9185
12532
7309
9499
4358
5534
8975
11928
7352
14282
9261
6472
9371
8922
4746
11883
8920
10588
6027
10904
7348
3626
14061
14999
8985
9099
9046
6082
14128
8829
8959
15178
7361
8533
8980
9312
11202
7991
12985
7307
8188
9052
14504
10186
10172
9131
11516
9024
9259
13834
14117
4752
7426
17499
8910
9486
9441
10676
14848
7216
7483
14624
5346
8947
9005
9174
9467
8993
9540
9493
12501
8918
8477
12085
11846
13412
9519
8945
11958
9575
11690
7392
8973
7211
11802
9375
9446
9438
13698
9323
8192
7452
13684
12735
9279
9308
11285
9533
1842
9456
7305
8840
14071
7410
9098
11420
9017
13893
14918
7921
11572
11253
8934
7861
9412
13981
8984
7301
7349
7367
12405
9361
3996
13601
7511
7442
8934
13612
8875
12446
14442
7810
7340
11191
8728
7288
11806
13373
17502
8931
13383
12066
9417
8431
9410
8753
6773
8839
11448
9505
8171
7793
16204
7318
8933
7355
8924
11583
12572
8887
14035
7927
9508
9432
6429
7435
9491
9564
7349
7390
9050
9381
6950
7437
11880
7307
13604
11382
9270
12979
5642
11529
11997
14995
8211
14950
7319
9492
9424
7365
11502
8167
8104
9525
13854
7429
11584
9411
9345
3619
13891
7421
13047
12924
5412
12291
14270
8933
9200
13686
8689
8560
9553
8910
3280
7474
1831
9245
12400
10041
8335
13536
9445
11281
7325
9476
7376
9374
7444
9567
9506
7422
10431
11217
4649
11486
9961
8923
9536
9420
7443
9497
9487
14045
9127
8819
13424
8402
14934
13929
13907
8830
9513
11544
10452
9178
6950
7272
12016
14169
7460
9515
12579
8535
9045
7405
9432
8173
15947
6476
6797
9352
6157
11826
7663
8944
11793
7241
11448
7417
9536
8932
11777
13769
12292
13884
5595
7448
9502
13376
12628
16725
9515
7628
8962
8961
11541
11271
5075
9500
12535
14934
8892
11554
9416
5196
13146
9299
7365
9348
8937
8938
10341
9219
12690
9281
15091
6147
8939
8868
20413
8205
9473
9430
10210
8040
12492
6845
4939
11726
15606
8158
7563
9443
7375
7424
7354
8922
11512
13681
9879
14065
10056
7431
8970
8869
9463
9435
9410
9011
7032
14826
7382
11718
10047
2757
4833
9218
11219
9348
14868
9532
8105
9251
8973
14082
9460
7312
7440
7323
8973
10089
7956
14911
9878
9526
7323
9801
7764
9328
9525
3622
8335
7324
11294
9063
7537
13946
11649
7433
9634
5077
9166
13636
9395
7489
6480
9560
7348
5712
8245
9015
12782
9018
14326
11997
11729
9085
6858
9471
11720
4129
8986
14258
11429
9264
9389
8398
11721
11918
9439
11600
15542
8990
7636
8664
6595
9322
7372
13965
13651
7450
7786
7761
13837
8967
9550
5483
11295
11389
9463
13586
8898
13726
9346
7377
8953
8123
9452
17157
15013
13143
8031
11765
10299
9350
9493
7251
8900
7551
12392
14910
6728
6070
10003
7923
7835
9341
9328
5294
7315
8974
8999
9295
9166
8549
9995
14832
9441
7340
11669
11620
9384
5458
9354
9040
9408
6377
13612
7461
9632
9539
13601
8814
9144
11780
9397
5440
12123
8968
13809
9527
8951
8903
13997
10080
9438
13175
8818
11575
8872
13603
3613
9180
14897
7216
10070
8953
9488
8915
11183
8928
7768
7408
13271
13880
9406
14055
14058
14525
3768
9655
13614
7366
7364
9479
13625
10311
8214
6162
13826
9658
9209
9563
5270
9260
9788
9108
9410
13815
13838
7418
5573
6392
9358
6472
9285
10048
9594
9148
11630
7389
6697
7248
12647
7346
9705
9376
10045
9480
7344
7367
7388
6269
7305
9423
12903
13502
9275
11505
8462
13940
14155
13635
7293
9303
5735
9584
11600
11196
1807
7387
10762
13973
11228
9150
12438
13960
11949
14011
9474
7347
7004
9481
12084
8064
7257
7777
9754
9507
6882
13374
5742
12607
9526
7325
9370
8945
6472
10215
11737
9133
10247
7511
10628
13865
10576
13895
15789
14188
14405
7403
9525
7431
10142
4974
9270
9456
15393
11342
9497
7339
11890
9472
7215
8858
8376
6741
9086
9371
14977
14213
8940
6243
10991
9014
9271
14295
8945
8893
14884
7338
5402
13692
13233
13888
7428
10098
8881
8904
10204
10176
9376
14858
13976
12058
10115
9472
9454
8358
4665
8940
9522
12771
9568
9517
13509
13571
13624
7799
8871
11591
11591
7364
7437
7362
7732
9479
11474
7857
12568
7369
9311
7335
9450
8911
15027
9378
6421
6220
13655
8390
8044
5527
16537
7408
9263
12852
12512
9481
13888
13888
5199
9543
13720
9013
15459
13577
10856
14743
13624
5709
7307
9474
9499
9430
7438
8991
8112
7407
9551
9288
7483
9422
9408
13903
9306
11730
4248
7611
7773
8990
13493
11334
9349
9441
8386
10393
5502
9353
9566
12112
6492
9382
9470
4803
6418
8974
13964
9502
7802
6309
9418
11771
9003
11717
10454
13617
11745
11582
6880
9351
7388
7761
9646
7447
7472
9425
9472
13956
7451
14752
9548
14451
12690
11773
12700
11342
13635
9476
13523
9445
8255
9415
9450
13830
9592
11767
5899
7362
8950
8325
8473
14059
8508
13630
7383
7508
7369
12016
14941
11476
4689
7889
9356
13756
15443
11469
13742
7427
8180
9514
9513
8052
8846
9486
9474
9484
5192
3166
11589
7847
9525
7368
6798
8761
7372
9497
9185
9433
9461
11605
9339
7361
1649
6797
8921
6832
8144
8928
9900
8875
9310
9152
12091
8791
7368
11223
12439
7437
9545
15357
9513
7447
12795
6985
11725
8951
7629
8925
7372
13107
13227
5499
7331
20274
7360
8939
14943
7135
9530
7963
7781
11497
16978
9392
9013
9448
7183
8806
11572
9430
12267
6433
8924
6434
13318
13678
9451
9141
10748
13689
7173
7426
7333
9364
13835
8912
10680
8483
7382
2343
15802
6421
11570
8755
7067
7380
7440
9333
11436
7381
9690
11684
9418
8205
6419
8867
9518
13811
4826
11440
7791
7397
9274
7441
20960
7614
11634
8932
6486
9546
11667
11578
7240
8919
8912
14375
10886
13984
8731
8546
7767
7956
8937
14941
7441
9090
6884
7802
14134
6242
7367
15358
13319
8604
13000
7850
11946
8890
11594
8887
6920
9522
7342
9329
7254
8998
9599
16115
9535
5249
14156
11748
7349
7322
12001
7615
5288
9322
11405
9412
11510
9514
9357
7420
9464
13925
7953
9705
8990
9289
7392
7438
11712
9334
7453
6169
16720
10515
5166
9525
14505
7354
9502
9103
8123
8963
8881
8552
11173
11696
9396
11228
9330
6940
9120
7302
8994
14903
12515
11498
9976
9418
8899
6897
8985
13889
7344
9381
6353
7415
9302
9434
7971
9540
5618
6144
7348
10279
7403
7355
9303
9595
15451
12447
9016
10118
17150
7482
13792
9433
13813
6976
7318
9588
7298
15711
9305
9752
9477
7938
16482
7368
10217
7488
7383
7508
6651
8842
12090
8146
13921
8293
9460
7636
11391
13955
8987
10160
7365
7341
9050
9540
9402
9310
9505
8971
14332
8948
6773
8927
9305
15509
12339
9402
9365
21795
7438
7442
13606
10017
14970
9460
9204
7341
9275
7412
7509
13183
8878
9485
7858
7507
9345
9347
9297
6692
9020
14900
6918
9327
7357
9491
8336
7385
7342
9589
7408
8899
11185
13644
11704
7907
16102
1873
9155
6307
14849
7332
6986
10642
9322
11584
7345
7338
11442
7464
7360
13631
7776
8565
9522
7345
13310
10140
9399
9615
6792
7354
13395
9544
17589
7301
14941
9386
7954
9543
7508
14937
10464
7385
7352
7112
9553
11115
11257
13476
11556
10023
8150
13745
13642
7367
9565
7303
9459
6878
7361
7438
7522
9549
15278
7876
6704
9331
9384
9449
10290
13639
13636
15370
16721
7767
23130
10209
9456
8893
6786
7009
6449
14294
6840
9148
11549
7504
7359
14062
9637
9513
9127
7438
9010
11360
11744
5143
12742
7442
13039
9467
6924
7362
13533
11628
6102
9352
8936
9106
14027
11595
9386
7377
4889
9137
9325
12049
9438
9117
9562
9447
9270
9502
7381
11917
7291
7449
11033
9448
7825
8991
8935
12269
11680
9019
7472
6212
13708
7926
7431
9490
7408
9380
7445
11214
7516
10234
11807
15376
13489
9359
8882
7321
7345
11631
15284
7872
7365
10646
13719
15542
9722
9181
11553
9370
11585
11669
7650
11689
7436
8471
8866
12941
8935
14934
7735
9488
7382
8982
7390
11600
9106
8947
8862
11564
8139
13519
8468
5485
8722
13880
7448
12263
9571
7326
7597
7438
9114
8167
8475
7330
15520
7477
4723
7361
11768
7229
13614
13639
7456
11542
10434
14613
7429
9379
6811
7849
13611
5212
8918
13398
10759
7283
11591
7458
10128
8709
9508
14953
7398
9550
13078
11543
8131
12790
7468
7809
6458
8962
11272
8784
6829
13452
7450
8841
6853
7361
7369
13477
7339
7335
9388
9368
9516
7479
11425
8901
7361
7332
5475
7402
11551
5085
4795
7401
6940
12314
9497
15000
15013
7423
9569
11534
11645
13676
7490
9512
8905
7326
8909
7418
14880
7365
14939
11540
9377
6886
7468
3213
9406
7375
7766
7377
15525
9475
22968
7400
7339
12176
6937
9001
12336
4528
9563
10669
8892
8400
8290
7723
8202
9261
9542
9542
12120
7326
9640
7152
5399
12104
12328
13207
11420
7319
3571
7388
5055
11166
9703
6673
8936
9052
6995
7412
7346
6840
12247
10157
11234
11057
11708
9423
8937
14753
12401
7351
10233
15505
7565
11404
7328
14933
12349
12689
7921
6905
7355
7349
16315
9481
9539
5086
9581
9412
12835
14821
13814
8223
7509
8938
7319
7433
13910
7426
11690
7379
9299
9475
7503
7325
9540
13427
9394
7399
7399
15460
11222
9264
12683
9515
7449
9092
9383
9556
10206
13690
14962
13853
15369
6741
12673
13617
7634
7336
7360
1943
6510
14825
13587
7491
11568
11057
9440
10041
7385
7434
10562
9569
5263
12403
7346
7337
10393
7181
6804
7779
9325
13386
9469
7240
10265
8353
13610
7406
7409
7011
13572
5399
7255
11267
8007
6478
14843
8231
9099
12557
10170
9483
6228
9950
7339
5348
9342
9433
13628
12822
7420
15375
9332
9621
6990
9501
9395
9198
7499
9600
9549
7345
9167
6248
7385
9137
9805
9575
9327
11190
6848
9002
14886
9490
7358
8902
7341
5828
10401
3630
14913
10275
7362
12856
7426
14153
10060
9322
9614
10812
14605
13854
14092
15513
7399
7414
12916
9443
11076
9408
9455
7417
7396
9501
11841
10771
9568
9495
7359
11445
9364
11341
7424
15847
13651
13631
9346
7968
14963
13495
10514
9303
10636
7365
7294
9443
7372
10186
7386
9355
10125
10164
14912
7318
7448
7458
16175
7461
9597
7328
7329
12695
13936
8953
14958
10980
6855
6751
9477
10318
6791
9387
6207
9469
7444
14121
7510
11655
5208
2058
13528
6794
6824
9911
7432
7862
9478
9626
8091
7417
7396
3976
6833
17841
6965
10786
6803
6835
7387
13848
6051
9464
7404
10156
6851
6823
9563
6780
9454
6832
16551
6829
6817
7333
7551
19842
7396
8933
7390
9231
6732
6860
6213
14934
15538
6830
9116
4557
14255
7568
7340
7567
7569
7568
7568
7561
7560
7565
7568
7566
6843
21217
7557
6818
7367
4422
8505
6811
9374
6849
7536
14973
10276
7556
13631
6845
9350
7563
7508
6848
10523
6745
7495
8937
9391
8907
7560
4420
14900
5536
9712
7544
7304
9428
11225
15337
7464
14874
6839
6837
8124
6944
13595
11273
9711
7508
9626
7359
14256
7376
7275
11357
7323
7402
9557
9606
14691
6839
7567
8681
9412
11652
14082
7442
14876
9529
9360
11490
6833
9556
6853
7722
9392
11367
14471
9504
7437
9607
8158
3354
13934
8961
7305
11211
9645
13755
9646
15053
9521
21307
7382
6641
9550
7471
15326
8452
11641
7397
9123
6833
7354
7556
8926
13915
8103
9162
11364
7147
9558
9417
5538
7427
7836
7876
7266
13927
9577
8701
8892
9430
9459
13328
9572
7471
7419
9510
9049
12889
9607
7263
11385
9514
7561
13223
11684
12292
10285
7495
8700
8986
14182
7401
7353
8150
7360
11638
7399
16456
12223
11742
7479
13649
14921
7427
13642
9442
7371
9376
7295
11148
7534
8048
11501
10163
8973
9373
8906
5930
9573
14612
5486
9288
13608
7358
9379
7405
9388
7358
13625
14234
7782
11424
14183
7981
7331
11710
9577
9880
13746
7511
9541
15230
7727
9361
15000
7704
6863
10873
7562
8866
11295
12837
9364
7234
11519
9323
9579
9579
8842
7008
9384
8882
11689
8707
11763
13937
7203
9371
13368
5664
1821
3076
7327
5816
7253
7462
7458
7380
10285
9598
7288
13882
13267
11685
13676
12065
14235
7737
9380
12111
12473
14022
13836
8029
11944
6485
5168
8984
13321
8732
11593
8931
10734
8975
12588
9124
10136
8965
12172
5112
10201
15401
11286
8019
8978
12920
9472
7444
8686
9568
9036
7786
9582
7398
7447
13564
22321
7340
11703
7273
8976
8903
7864
8951
12297
11699
10249
9121
11800
11740
5681
13292
9448
9448
7168
8552
8954
13231
5202
7576
11664
9567
9344
7436
9363
9354
7333
9487
11701
9441
11682
10211
7340
6836
8942
12991
6761
7351
16992
11772
9431
7454
9095
11592
14988
11732
9296
13653
9409
13742
12804
14228
16602
13804
13687
7511
7344
9499
7922
10121
7355
13653
9572
14944
9376
8940
6792
14165
15491
12611
7347
9534
6549
7385
12334
10220
7553
7352
7899
11573
7310
9396
11682
7369
10440
8968
9379
12722
9453
9513
13949
9532
6917
8708
11455
9457
7994
7264
8069
9448
4611
2213
10681
7505
13646
9418
13458
7422
3025
10190
7284
8909
8950
14878
13407
7430
14901
7303
7364
5513
9324
7883
15454
2777
6840
10450
9337
9035
8793
8989
7821
9404
7454
5142
9554
7425
9612
9615
6891
7391
7377
10451
13915
12663
9491
11647
9432
14369
10473
13909
12135
9070
8916
9294
8012
9430
8420
15660
7423
11885
2886
10722
7409
9509
9580
13813
5189
9504
9926
7553
7934
11830
9132
8177
5251
10747
14710
10663
7422
9455
15521
13600
3321
13637
9346
13653
14493
9597
9781
9465
7541
8542
15505
14601
12312
8699
12488
9531
13742
8957
11318
9600
10126
6835
7898
7383
7378
8853
13810
9405
8684
6516
7498
7352
10238
13671
8934
8199
14750
7488
7726
9604
13251
11638
9364
9712
9511
7802
14427
6815
7282
7420
9441
10475
10206
8914
7362
14018
13688
9525
14053
11702
9337
14037
9370
15572
13664
13974
7488
14899
7305
13675
9144
7803
14882
9536
9488
11600
9538
11702
4255
10226
9508
14914
11510
7586
13482
7438
7254
14307
10169
13723
9435
8943
14963
9463
10187
8891
13656
8062
7126
11628
11460
13517
14942
7359
13410
9751
8973
9906
9467
7408
9640
13300
8704
9013
10328
8557
9007
4255
8992
6755
9430
12769
7359
9548
14929
10216
9476
14919
9334
7437
7308
8344
14555
13493
7364
12209
9551
7917
13950
6784
9484
11521
13878
7444
13346
9588
7450
4877
5170
11585
8283
9029
7346
7120
11205
7427
7384
9109
12366
4811
1947
14664
10025
9024
8954
11405
11245
12550
10095
9389
13595
8935
13787
9423
9384
23585
8923
13619
7888
15531
9518
14703
6478
7325
9483
7496
14025
8072
10556
8894
7334
9202
7321
9375
7499
11254
7315
7433
5565
8836
4755
9369
7987
8207
9555
6890
6890
7924
7395
7887
16299
6839
13066
9371
10126
10500
12315
9424
8968
5079
12270
9556
13609
9603
9510
13392
9401
11255
6919
6486
7311
5098
7357
7362
5174
13492
7439
7303
13642
8350
8982
12411
9605
13686
8909
7069
9434
7506
11597
8814
5712
9296
8936
9722
9532
7510
17144
9417
8902
8925
10210
7364
11625
7303
14613
10997
9018
7229
8928
14207
1844
8940
12664
14867
7734
8442
9326
9590
13356
9406
15368
13587
9706
9456
9538
12738
7428
12266
8956
8033
20179
8840
4815
7434
11821
6350
8846
9449
13930
13256
13769
8273
7406
7359
13782
13582
5700
7340
7447
14326
9300
11522
6886
8356
8673
14037
8870
9575
12189
9409
5594
8982
10059
9079
8104
9110
9477
7437
11089
7442
8131
9470
7438
9480
6040
7561
7837
8996
8979
9455
11484
9035
10390
11404
13919
12870
7246
9881
7613
11049
10848
9008
13313
11954
9965
11555
7353
11279
9467
8215
9519
13583
8107
11621
9525
5142
12191
12951
3747
7332
14932
1924
11543
16253
8934
12753
9386
15526
9516
11909
14742
13747
11488
9412
9662
11468
8157
8989
8236
2046
8790
5515
9424
9539
12702
8157
13053
9563
11541
11459
9226
7293
11536
7363
8941
10617
13864
8880
8919
8120
9153
9129
13534
7319
9464
8315
8921
13896
9381
5633
8888
7437
7328
12635
9560
5240
12794
6860
14983
11603
7325
9263
8936
9455
13804
9471
11631
5192
11729
14530
12698
13634
11951
9006
9495
9260
16235
8763
7392
11916
6474
13663
8149
11595
5716
9737
14926
9202
10294
14766
9420
14345
8754
8276
8920
8196
9222
9505
2164
8871
9315
5149
6786
14162
8807
13607
14880
11696
1968
9913
7723
15428
9630
11975
11635
13489
6991
13660
9002
9418
5185
9128
7446
13851
21625
13616
7300
15700
13770
9355
11891
8832
10459
9508
7506
9514
7990
9082
13648
14991
9110
9336
11202
14258
9473
9414
18604
9903
13597
14967
9571
4389
9434
9609
9389
9093
7957
9419
12599
8863
8898
13906
8980
9365
7324
8977
5464
11811
8895
9086
9531
13679
8173
11982
12002
9395
12804
8950
13927
9546
5354
9720
7362
7366
8956
14614
5547
11829
13969
7524
9522
5271
12359
7386
13995
9355
8586
9472
8062
7754
7376
14876
11697
9391
10124
7453
7428
9416
6932
8164
13907
11484
11711
6285
7316
8535
7387
10688
12103
17392
14304
9330
2912
11605
11471
11607
12380
14787
11599
8920
17247
7798
11141
8948
8776
8120
9588
6855
7417
15168
6957
9458
11685
5251
11733
11589
10306
7443
7454
13520
6610
8938
7379
7542
9418
7258
5458
9436
14867
11063
6201
9297
9502
7283
13960
8909
11591
9528
9004
11578
8927
7353
9281
8898
9519
9529
9356
11106
8822
7344
1842
7345
7403
7468
10481
7340
9437
6022
6450
12065
7443
9353
11996
8517
8944
7358
8937
11923
7972
8100
8957
9751
14595
14951
9415
9343
10793
9659
10108
9540
9324
12905
14926
13394
10737
11686
9334
7799
13828
7744
7418
9225
13658
13813
7756
7270
6295
8085
8907
15358
10088
7790
12891
9224
11575
10592
7334
7794
9174
7309
9665
10808
15390
10309
9549
6444
13990
9332
9434
19534
8964
9287
13711
8279
9466
8826
7448
7508
11048
2884
6802
5210
5481
13256
7739
13980
9419
8090
5469
10651
9653
13598
9036
11601
7315
7424
6867
9011
7803
7374
7308
13748
12259
12259
14197
12296
8849
8891
9518
8995
9432
9272
6421
10571
8979
9446
11716
7435
9292
15351
14156
8914
7140
9272
9529
13361
7348
9279
6841
13883
9492
7389
12524
12575
20005
11662
9466
12766
8317
10765
8864
6726
13628
11465
15534
11539
9347
18248
13678
9499
14322
7390
3629
12236
13766
9010
10863
9655
8951
10616
8129
13724
13900
14123
11149
14917
6936
9533
13647
8978
9357
9585
9431
7454
13995
11779
9511
8902
5948
9324
8922
4747
8892
13111
14102
13409
5055
8879
12678
9612
10366
5825
12598
9383
14046
10319
8990
9372
11782
11726
8020
8993
12784
8529
7354
8958
2944
7928
9446
16397
7334
6355
12093
11716
8903
15434
9088
2186
8026
7830
7341
11581
13131
14043
7716
13684
7773
8926
9012
9492
9480
11268
7511
8962
10631
8943
8386
8919
10489
1873
8915
8648
6414
12375
11675
7683
13472
9213
10159
8389
9524
11436
13580
7425
8963
8939
10560
8060
7317
9547
9466
7459
9602
7439
2150
8944
11538
10582
4660
5801
14942
5748
10678
13606
9519
8007
11696
14218
13645
9169
7370
7391
9005
8892
7138
13380
13550
8871
13327
13300
11662
7374
8991
9334
8936
8945
8868
6286
13200
8429
7494
2266
13179
11600
13804
6493
11170
8125
15849
9025
7311
9511
9425
6858
9198
8272
7260
11119
9464
12136
7574
9451
13811
14626
9413
9473
13224
7341
9311
7312
8674
13470
13390
8319
5207
7464
8964
5454
9000
13383
13388
9898
15292
13782
8990
9312
7721
11360
7305
11257
14564
8846
9536
8929
4913
9554
8919
9648
7260
5223
5356
9066
7951
8580
11702
8986
13571
14795
9019
9750
11601
8913
9163
5318
7339
8097
7470
6816
11735
14102
6902
11674
11740
8924
9513
8477
9386
9313
9507
8075
9546
8895
11591
7438
13676
10243
12827
11706
7453
9288
7099
9456
12564
9224
13834
11450
9132
6422
11610
7374
13995
6830
9429
9279
11340
9541
9532
7374
7222
7343
7283
5117
7424
11738
9291
5398
9347
4756
7008
8864
8894
11615
12043
11695
8085
9297
7340
9443
9027
11732
7280
7364
9483
7566
8846
9446
11352
11714
9594
9649
8926
9489
12619
6225
12499
11577
8935
9468
14136
9985
9266
9417
6889
9430
13884
9175
9321
8587
8151
7406
7305
16410
7360
11046
9387
7351
14356
9557
9261
7129
9569
10839
5308
9366
11900
7479
9252
8921
9346
9304
9387
7509
7578
7797
9398
9412
9473
15519
7826
13850
9311
8848
7925
11581
6840
7475
7305
9509
9509
7270
9516
8928
9536
13655
8994
13873
8876
11764
13820
8961
13849
9033
2901
9676
10217
10873
10361
7990
9350
16197
7626
5817
9378
7456
9287
9556
7411
9445
9310
9508
9497
11564
13513
7349
5579
8931
12758
9767
9340
11333
13513
11780
9222
11637
13744
15527
9208
16933
10695
13693
8904
7356
11737
13801
9444
8671
9736
9036
13543
9384
8900
9744
11600
9451
3519
9318
7342
6230
8870
8979
6388
8684
11728
14027
7344
15133
7396
11549
17171
7425
10774
11606
8990
13736
5817
9431
8072
10907
10930
11833
5736
9225
17989
11584
21550
9006
9457
7365
15009
9551
12531
8908
14148
9433
7349
7360
8918
15485
8143
9325
10698
11541
10255
8917
9519
11744
9469
7378
14954
10339
9250
11576
3511
5862
12005
9629
13581
9528
11761
13272
11719
9456
9474
7357
11279
12207
8868
9022
11820
13940
9422
7506
8977
5936
9336
9475
9473
9424
7425
7377
9462
9513
7423
11207
8489
11934
9511
7127
7415
11582
10363
7995
9393
8919
9124
8926
9605
10593
8916
14039
16971
9505
9553
8943
7906
8932
9604
11749
7190
3091
6886
4768
11125
7695
9375
9522
13618
10641
7423
9300
12924
14266
7897
9522
7373
11298
8270
7373
11864
11585
11614
9275
9547
8976
7357
11843
9380
3290
14383
13924
8736
11572
7365
12430
11831
11735
14257
9592
11511
7825
7613
9057
6903
8844
11796
9448
10320
14099
8782
7435
14092
7451
12124
13806
9520
7271
7780
7353
6899
11571
13642
8604
8901
11679
9797
8533
7349
11511
8761
5900
9435
13521
9571
8946
8942
7382
7418
8938
9382
11826
9448
6347
7450
7331
8937
8910
4888
7403
9503
9401
7351
8711
9284
7819
12161
9549
7463
8950
8947
13914
9328
10239
9287
9269
9423
9455
13840
11679
13798
9493
11642
9500
8897
8975
11404
8220
9374
14425
7780
9535
12833
5178
5593
13734
21898
11435
7717
7729
13485
9630
7429
9530
10418
11390
7462
14687
8848
9468
11841
9379
9642
8906
8418
11266
5181
8922
8839
8952
13502
9004
7306
7799
14691
14061
7814
9787
10024
12497
9047
9590
13700
15520
16948
12628
10285
8918
8899
9597
6436
7334
7444
9502
8984
12708
9363
8283
8956
9511
9414
9434
13837
5642
7375
9531
7210
11999
7742
13660
8938
8847
9000
6740
9639
11768
11615
12838
8465
9545
11560
9451
7769
7399
7518
14897
8903
7038
13919
13646
7362
8504
7566
7440
8967
8907
8905
7346
14102
11180
9002
9446
16332
9459
10974
7320
8938
7263
11544
6751
11819
7014
6842
5200
9582
11258
13711
9559
13931
7348
7429
11184
8897
7346
13990
9310
9592
12012
9480
9316
5390
9504
9584
14378
7444
15448
6840
7345
9465
8880
8897
11264
8991
7357
9037
14790
7346
7507
10164
8955
11723
12754
13819
10438
11658
11751
8039
8434
10009
13861
10320
11636
9478
9517
7921
9263
11751
13807
6580
8723
8935
14035
11320
9045
4046
7443
9464
14986
5287
8916
11434
7362
11712
14117
9212
8996
7376
11539
11583
4910
8845
8795
13725
7034
4913
8860
7023
7037
4903
8861
9349
12104
11056
7467
13001
16014
9493
7435
7427
13259
8346
8918
10956
8406
4764
14926
7394
7926
7284
9407
11658
16285
16922
1416
9515
9521
9471
8979
9551
9530
10747
15679
8875
13569
8438
7746
9540
9429
9420
7358
9442
14325
7362
13440
9380
7145
13696
7962
5817
1844
9496
14023
10146
7465
8903
13836
8014
13907
8983
8960
9731
7503
3286
6090
7158
8908
9453
8919
9113
6398
15582
8225
9050
7504
6952
8124
9439
12780
2024
7174
15550
9468
9730
3005
7269
12969
9561
4601
6852
11120
7487
13675
9513
9408
14068
8624
9309
8178
8894
11088
8204
7032
7399
8948
14310
9384
9378
7437
6683
4785
9438
8299
8940
8308
8836
7450
12875
13642
7287
8842
8863
1950
8852
7372
8953
5815
7364
14172
9229
7449
13832
13881
14936
11955
9386
9012
9432
8632
13221
8859
11257
9530
5472
11963
7940
9413
7841
12297
7473
7757
9536
10400
14114
6877
9263
9270
9223
11442
11547
9488
13921
11624
11264
7360
8958
13694
8259
10317
13387
10908
7009
9412
9057
6408
5994
13656
10480
8950
11598
9340
2012
11806
9452
12039
8930
13606
10208
8912
12053
13944
11472
12135
7776
8950
8261
9642
15472
13767
5302
5825
9370
9557
9086
8923
8941
7426
11789
9919
6730
9573
6163
6150
17204
9395
9576
9524
16808
8912
7324
8708
4765
9537
11197
9514
7395
7400
9359
9483
9466
13582
5716
7132
14881
10865
13789
7436
5404
9309
8522
9990
8935
14138
11582
7355
12089
8933
9501
7373
7418
7356
12534
11375
10389
9267
9139
11682
7885
6589
7423
7511
6208
10255
6430
14005
9416
7275
8895
6700
11628
11844
8929
10325
5222
14369
14462
9532
7876
9643
9449
13671
5195
9040
11525
6371
7404
13397
7271
9539
13651
13501
9232
12804
8926
11260
9351
9450
5803
9526
8975
11992
8929
9420
8879
8928
14209
14370
7393
9284
15380
9353
17079
7388
11709
5241
11652
9445
11590
9474
13724
9019
9360
13318
5798
9097
6162
13731
1798
2630
8993
8930
9482
7338
9463
6893
3750
9459
11476
4880
9524
7009
13796
14025
8163
17343
8995
8975
9508
8927
9461
6120
7565
9098
13842
9045
12266
11586
4851
10057
8953
9284
8750
7341
5984
5846
9484
7504
13909
10655
9532
8888
9554
5575
10311
9395
12701
8847
19173
5254
5181
9510
9436
11741
13594
9482
9395
6435
7385
2947
7422
9286
9480
9026
8953
9271
9676
9500
7381
13450
7822
12639
7364
13713
7501
8934
9444
9510
9560
14636
8975
7182
15020
11613
9597
9475
11674
13879
9451
8999
9438
8445
9570
8038
5532
9513
7363
7382
5503
7439
6841
7362
14056
6878
8877
8535
9530
11739
11977
5977
9406
12867
14731
7347
9435
9423
9409
9408
11594
9072
13364
5664
9299
8948
12888
9019
7391
7474
7393
9485
9245
8942
8947
11698
9385
8057
9469
8790
7412
3288
8403
9298
13519
7313
9544
8250
11607
9483
7016
13558
11574
9452
7429
7910
8891
8849
12049
10632
8996
7357
9380
15835
8577
8940
8848
14077
9393
9551
14202
9544
8867
14757
7387
8525
8926
9270
9335
9518
9511
8955
8902
9299
8955
9500
8929
8965
7450
15961
6452
10784
11843
10087
13895
7728
13756
9146
6466
8874
1853
5179
8848
9456
10413
12776
9542
9510
10233
8919
13693
8928
12532
9389
7601
9372
9490
9650
8902
5595
17707
7169
5216
6086
9362
9508
9313
5241
9527
9529
9513
13659
7438
8895
7472
8413
13645
11538
8061
4399
9357
8908
7385
8964
11736
8544
13624
13487
8654
14791
9420
9526
4022
8909
9518
9395
8917
13586
9271
13386
9419
11598
13970
7766
10280
8940
13866
8573
9537
9387
9465
5380
12553
11143
13851
11676
10231
8013
8898
8929
9324
3553
7134
8910
9326
2856
9448
7510
11561
8896
9456
11702
9003
9283
9574
15158
4788
9011
8997
4250
12775
8380
13173
9487
9303
7100
13732
9453
8632
10200
14995
6444
11965
9521
13884
11703
8952
7924
11709
7559
9521
11947
8961
9415
9497
16831
6436
9313
9461
13908
9383
8130
13458
11390
11410
8972
7372
10250
13708
7455
8220
8894
9435
8848
7786
11936
11717
9478
7414
3820
13627
13664
8952
11825
9486
5826
13659
1935
8739
7458
8099
7340
9272
9362
9430
14639
8990
7355
8929
8954
8967
8935
13703
7506
9359
14204
6115
9075
12488
9474
9680
2684
10555
10252
7193
9535
7445
8991
7860
8210
12028
9520
7431
12338
13976
9419
13943
8909
9460
9448
9008
11714
8951
8906
9723
8341
3418
6754
12744
9383
8912
6760
9015
9247
11689
9591
7364
9506
9475
12450
9027
11590
10843
11515
13917
10384
5252
8936
13021
8919
15163
6380
13474
9473
7451
13671
9450
11617
8893
9433
8964
1720
14976
4349
8933
8852
8971
8890
11221
9268
11536
8263
9489
8895
6841
9532
5321
9540
7253
13664
14976
11686
8882
13049
9519
21399
7850
11351
12150
13297
9299
7367
8950
8989
11217
9535
9341
17736
9551
14858
8934
13623
10637
8943
8723
6437
10890
7394
9505
10382
12946
7352
7359
2628
7500
8942
9273
9335
7416
9230
13525
9501
11953
8051
12235
8308
7963
9508
7205
13746
9516
8081
8900
12041
9418
9097
11865
9512
11787
8564
5216
9371
8876
10067
14025
14220
6943
9510
8874
5188
11709
8171
8897
9467
14753
7344
8847
5240
7275
7364
9457
9513
7334
8957
6347
8705
9451
14879
10667
8956
12476
12037
7441
9521
7398
7450
12727
9313
6843
8558
14196
13870
9404
9359
9586
9420
7342
13490
7878
9170
9305
8944
10399
9534
5790
17334
6877
9465
4564
11424
12028
8877
14249
9730
9659
14425
7778
1375
11149
13778
7799
2037
9383
8945
5062
10107
14995
15869
9517
8923
13144
8888
10372
7963
9469
5040
7322
9516
8949
8864
11325
7394
11657
8253
6384
9980
5463
7480
8587
10866
11799
4312
9284
5161
9387
7474
17290
4542
13860
12733
7506
17491
9493
9445
12260
9527
9542
10149
13966
9509
8077
8636
14915
8836
8435
5409
14653
6807
8941
16299
12443
3837
7253
13460
14977
5219
3642
10433
9717
7336
11302
8940
7450
9304
14754
5338
7603
11636
7449
7379
11535
9520
13877
12612
7336
5391
6477
13457
9390
9290
13628
7159
7453
4875
8051
16264
11202
9713
4750
13501
9554
9377
8906
6497
5087
8974
8198
5448
8238
7422
9499
8542
5290
9307
9515
9500
8902
8966
8959
7328
9348
8945
9580
8920
5181
16216
8789
9077
9322
9156
9413
9472
9488
9448
9507
8984
9333
5461
9489
8898
8953
8948
9515
12034
6162
8863
11212
9527
13481
8976
9397
8978
9512
9525
13460
7948
14608
9608
14045
7312
8950
12626
13655
8867
9335
9421
12609
9534
9419
8126
5502
8909
9386
14196
9307
7334
9553
13257
10278
8927
6246
2484
8962
11820
9114
10514
9511
13847
11539
13995
8933
11775
8957
9399
6640
9555
9483
5251
7406
12812
9441
13793
7389
9417
9537
6056
8222
9356
13652
4475
7951
8146
4882
7420
14041
9505
9732
8977
8195
18944
9427
12736
9543
7382
13788
8930
8524
7437
6158
6834
9520
5712
9136
9124
11174
12593
9503
9312
10219
7386
9547
9520
8962
8960
11553
9537
14689
6470
8987
11477
8933
6881
9539
9513
9502
8286
11692
4938
8214
7285
7511
12455
16981
8243
5745
9466
6416
12042
9448
7356
9207
17531
8513
9066
13484
11690
9256
11691
7076
14392
8928
7383
9302
6119
13984
13396
8838
9331
12441
12442
13644
14140
13993
9522
7797
8889
8795
4257
8911
9522
9253
8543
8810
9461
13849
9492
7408
5824
9508
8774
5414
8976
14025
10227
7572
11477
9510
11648
8974
12677
7799
8200
14963
14609
9509
7965
13932
1980
11710
8890
9359
13349
9537
8933
9531
7892
5082
8473
8444
15719
9344
8971
11655
8709
9525
16644
13835
9469
9001
11328
9492
10949
11630
8910
11504
9705
8922
6417
11850
9286
7830
9359
9308
14157
8407
16299
11748
11933
10299
7433
7912
8278
9323
12339
9981
13566
11411
6899
7318
9485
9368
7346
9461
9052
10231
9478
14176
11731
8954
9451
9488
5655
9347
4690
12859
11503
13329
9160
9524
15448
6464
7424
9363
7869
6437
3745
13613
12618
7319
8940
14004
7977
9505
8993
12785
7045
7404
13633
9049
6663
13808
13791
6021
8964
12680
12616
4919
7167
7503
7382
8929
13620
11722
13394
12802
9438
9505
11202
12131
8919
19636
6891
9454
11270
9537
11464
7516
3358
9191
11201
6425
6372
17219
8985
8542
7546
11981
9395
13781
10886
7390
9452
7456
8005
8373
9425
13435
10119
7339
12341
8882
8955
11232
8927
9205
7069
10158
11447
7762
7354
13634
9329
12768
10612
11675
7254
12151
7385
10302
11532
8936
12093
8537
8880
8732
5848
8912
8977
8261
11814
11185
9130
7423
7469
9268
8972
7937
11658
5184
11549
11612
13388
8990
5223
9511
7948
8336
12528
8844
9392
9273
7413
11564
8909
9542
10062
7777
13415
9521
5173
6618
9448
11904
6154
5312
13635
8888
9511
8455
5922
8834
6445
9324
6198
9452
10239
10775
7796
13562
10158
10453
9507
8921
9402
13415
13845
9114
6155
3296
11633
9019
9376
10445
13218
8121
10816
14080
11656
4922
8944
13684
13430
9200
11064
11696
13682
9549
7607
11719
7153
7403
11949
11665
1996
7300
10548
12766
9483
7439
14958
9375
8794
9294
9499
11730
8900
15484
7803
5237
9508
8948
13526
8959
7396
11856
6833
13466
8168
9385
9550
10721
8983
14641
13673
13643
7817
9839
7708
20111
8581
7548
11602
7423
11882
11905
15386
7754
9550
17441
9490
8980
7432
9663
3437
9371
7207
5745
9483
10045
15204
7852
6085
9422
14111
9610
7051
9508
9404
7421
7409
8960
9476
8917
13690
8630
7558
8414
9522
8990
14561
16895
7510
7510
13737
12758
11961
13591
9532
9525
9513
9364
14759
10023
8039
8899
7387
11974
7312
11042
8485
7250
8935
10272
9501
7917
9300
8704
5348
11726
8924
8861
9315
2005
13277
8653
12156
14739
9846
4774
9441
7371
7660
9518
3517
9492
8912
9392
11227
8925
7438
7367
9634
13738
13547
9279
11881
8177
8945
15024
13695
9149
6057
14501
9522
9518
10291
7341
7330
9283
8095
11679
7456
6450
9346
13556
8875
13445
8471
12113
9527
8986
8903
9347
8644
7506
8938
9598
12342
13926
11670
8413
11381
8422
10330
13343
12286
7453
10503
2430
11580
6764
6878
13581
14263
7448
9315
13679
9899
11559
14065
14994
7285
11966
13927
9904
9377
9284
9210
9594
10349
9456
4781
9515
4668
7354
9296
8954
7839
6424
9425
16132
15245
7408
13806
9204
7580
8965
8983
13082
6422
8494
9074
9224
8958
9386
8970
8886
9330
9005
14067
9236
9437
14019
9514
11322
12753
7940
9383
12464
9519
13798
13904
9625
13881
11598
9845
14096
13683
8953
8902
10263
11461
9108
10645
13275
7391
8928
7809
8120
7379
7604
7350
13609
8921
13623
10196
9480
8912
9644
9541
5942
9482
14963
8752
8907
12043
11886
13656
14992
10018
10850
8922
8331
13530
11542
14111
7383
11727
11645
9408
7370
9486
8961
8923
9457
4861
7826
6843
11641
14082
3616
5290
9334
10407
10311
12067
11092
14731
9542
12496
14928
8011
11750
7327
10186
13111
11579
5936
6120
6075
9377
15096
8992
8540
8892
8871
8956
9430
9126
8814
10048
12797
11475
9508
8979
9003
11999
8993
14946
9007
9561
9389
9371
9336
11523
9455
9118
7368
12270
9934
10061
13870
9512
11821
7401
11631
9376
22534
7812
9511
8963
12730
6105
11356
12372
9404
8347
5954
5945
10707
12942
8848
11615
11738
10200
7509
8501
9490
7371
6452
7964
6464
7457
14132
9995
9393
9341
13790
9430
9430
7380
8310
14459
15333
9197
12019
8974
10768
11633
8857
7776
10788
13935
7350
9490
12301
7399
8894
9532
7397
8911
8929
7247
8800
7998
13895
13656
4745
7832
10441
22855
11452
13356
9045
9641
13418
7408
8877
9516
8217
9413
8920
5241
5704
9604
13957
7461
15381
7365
10545
8994
13984
14538
13921
13429
17312
9400
8950
7449
9499
6383
7442
13373
12126
9452
3396
11195
11939
7436
7370
9263
12038
14871
8940
13690
13873
15526
7392
12266
10295
12563
21108
6140
10870
7969
5420
9477
8995
9413
15536
8961
8945
13464
7354
2089
1844
13657
13509
6042
9330
7339
8980
9612
7414
7327
15353
6791
8244
11743
13686
13557
13827
13385
11706
13598
10178
10852
11514
10785
1806
11850
7443
7391
14024
11518
8299
12194
10847
7392
11842
11500
7466
9851
4843
11645
11553
7986
8933
13862
9571
8868
9000
13509
12350
9709
13884
7200
8988
8040
7356
10772
8237
7378
11755
11185
14165
8962
11597
9521
7652
8226
9002
6426
8300
11331
9449
14777
7305
9524
9711
10082
11574
13315
8337
7693
9106
9542
7365
15115
7676
15470
8131
7406
9463
16043
8900
11518
9208
11558
9542
8296
5175
8916
5797
13496
8884
7506
8914
18902
8917
4972
8359
7279
17182
7534
8309
9481
7259
7233
9335
11744
12525
7618
9507
15206
7869
8889
16943
7778
5271
8960
13515
11884
8861
11186
9321
5810
14552
8827
15097
16550
7439
9599
8258
13472
6120
7465
8952
9442
13985
13665
7333
20616
8699
14940
14868
7420
11304
7293
11715
19087
11151
4796
12534
12373
7979
9524
13069
8939
8456
10253
14865
7912
6976
9434
9527
9374
8122
13693
9197
12757
12034
9410
9115
12266
10759
2935
9558
7778
9342
9397
9604
9474
11845
10434
7462
9516
9603
9507
8920
11376
9593
9602
11488
6199
10416
9615
9342
9552
7408
14113
11614
9983
12276
10091
11289
12011
13349
9511
6381
7692
13003
7806
6995
7343
8976
9603
8556
13424
7822
9504
7403
7413
7451
9182
7759
14181
13565
7395
9503
7351
10585
13096
16024
7459
9484
13912
12361
9589
11430
13603
7762
14112
11559
11917
10113
11785
7735
12000
7428
9169
13710
9120
6558
9328
11636
15808
7457
13942
6663
9484
7906
8837
7342
7308
9521
11453
12380
15715
8223
14904
9284
20631
13780
9412
9532
13988
8925
8872
14102
14967
7393
9575
10797
9567
14945
8981
4781
9463
9566
7348
14117
8910
5200
9392
9600
8917
5220
7421
9088
7834
8506
11333
7787
9606
10181
9537
8949
7342
7436
8689
6199
7421
8948
12175
7434
9509
7589
13500
7344
6948
6903
10474
7507
10226
7362
13947
7824
8078
9354
7370
7014
9413
7381
10641
5406
11499
7399
7277
7904
7432
9470
8918
8486
7326
14011
11591
8166
3048
7906
11566
9621
14981
8123
11831
9468
5214
13681
7369
9316
13532
12660
11531
16360
12530
14882
6933
9610
7447
7484
11321
9463
9361
8015
14786
7355
7359
11386
15536
7343
8463
8074
7408
6890
7456
7415
13618
8917
15527
7295
9386
9387
9367
11673
8911
11237
10386
11874
7390
8170
12825
5084
11754
12452
9387
8519
14883
6858
11584
6936
16592
7442
7439
14122
5191
6895
11554
8351
14856
7120
7679
7489
8133
13227
9532
7337
14934
7430
9575
7047
7436
9521
9265
9373
17001
7507
11456
7410
4899
5397
5008
21214
7361
5409
14929
9583
14899
9548
9342
11552
9370
9558
8974
7331
9363
9397
15347
7329
14933
13857
13645
9008
13663
9341
9493
11891
10547
10285
18728
8720
12705
11578
7469
5157
11385
7275
6835
9006
8851
8902
9560
9525
9478
9912
7437
9429
9428
7311
7458
9446
9558
14210
7370
15337
7318
11524
9535
9369
6218
6997
11446
9521
6834
7109
9534
5888
7355
13639
11779
11742
7358
13401
8820
6842
9571
7038
8254
7437
6948
7354
15358
21230
3179
8907
5437
9376
10260
8925
10266
9479
12660
10248
7097
9009
11157
14211
4856
7492
7387
8948
9619
9486
7978
7291
14118
9313
10959
7768
11960
7800
11552
8795
7291
13604
13645
12346
9384
11410
9006
9603
8834
7265
9714
8393
13997
11565
11666
19961
7355
15347
8787
9167
9507
11369
11715
9609
11723
9384
8224
13044
7345
7708
9520
11945
9463
7364
14071
7315
12873
6666
9352
7394
9436
15529
7539
12326
7957
12562
9535
7510
8922
15529
4230
7385
9417
13430
7375
10529
5403
7443
7443
12895
9480
14120
7813
11448
5237
9462
9398
7244
7303
14977
11466
7419
9490
9526
10078
9256
9543
7380
7208
11772
6838
7369
5149
9539
14908
11219
9510
7301
7355
9566
11724
7692
5531
13148
9265
8503
8675
7324
8296
13771
12060
9787
7427
9420
9675
11631
14946
7383
13626
7454
6838
11705
12722
14942
9360
14218
13983
11240
9575
13820
15947
8592
11575
9137
11003
11520
12707
7909
13696
10190
7366
3196
8931
11598
8927
9443
9554
7503
7294
6827
9147
14198
14212
4784
8921
13736
7174
10099
7507
9559
9652
9359
9390
9543
7322
13658
5345
7407
8506
10247
16093
8919
7370
9567
12196
9010
7390
8271
14909
14647
10133
7737
12282
9131
13963
9011
7795
7350
9320
12343
9380
8913
14475
6831
8938
14963
9991
10222
6910
7438
9363
11531
7797
7562
15544
7442
13843
11917
11527
7747
9120
11275
5378
7362
7556
10066
7568
7911
14918
12142
10136
11705
7566
8377
11535
10104
7558
7322
8242
8169
7798
2316
7567
6593
6825
11969
3520
15455
7567
7568
7568
6842
6844
14410
7568
7566
6859
7569
6856
7388
7543
14757
7397
7568
7567
7567
7035
7545
7565
7569
6823
6816
10763
7570
7562
7548
9523
14892
6724
7568
7566
6868
7590
7316
14959
11712
6853
6771
21283
7563
6833
4161
6861
6835
14173
7298
8914
7410
15722
8129
9584
6829
6838
6836
9370
9375
10683
11043
5820
5726
11395
9768
15438
9431
11577
7522
11797
7371
6862
10522
9536
14876
7366
9313
9551
6905
13727
12601
6807
10202
9724
6352
7401
7372
7336
7339
13860
9553
9515
6835
15375
9357
9646
7352
6934
9119
11589
7402
7372
7249
14793
7360
7087
4655
7304
9510
7409
4489
9386
9408
11647
10328
13947
12254
8110
9610
7292
9715
12825
15516
12033
7429
11542
14193
13493
9596
11093
7400
7377
15955
9127
9301
9549
9322
7409
7263
8900
7343
6720
7257
13988
8088
14879
9047
7979
11649
15528
8020
9544
7332
9504
11282
9205
9483
7330
6611
7403
14917
9141
9355
11571
11239
9912
8011
6827
9144
7219
10120
9421
10213
12234
9567
9284
6840
7498
7725
9632
7805
9083
6443
9401
7165
7743
9065
7676
8151
10679
8002
8132
8591
17157
10333
9580
12165
9522
5700
8994
15495
9474
9477
13427
6725
7415
13622
7422
9393
5391
15527
10792
8670
7383
10431
7547
9507
11660
7446
7403
10030
9385
14333
11309
11932
11827
7545
7360
13863
7326
7503
5363
11358
10481
7771
10651
4880
7378
9479
7387
7336
13365
14615
15344
6023
8272
11774
9613
12619
9441
12752
11232
7363
10436
9352
15333
9337
7390
6590
14880
9503
7539
6829
6866
7396
8809
15353
7677
7374
14984
9492
13145
11426
10989
9449
7789
11291
7680
9557
9275
11654
10624
13913
11538
6873
15739
5432
9064
9528
7301
9533
9257
9505
11477
9469
9548
9385
9549
8931
11076
10140
6099
7412
7383
7882
22084
8561
9588
13620
9530
6839
14100
7608
8258
11554
13787
10241
7449
6214
10077
7293
9141
6427
10158
12173
9386
7509
19258
5160
6860
9611
10342
9646
14062
7752
16541
13760
7409
9481
13799
7625
8838
7542
8127
9379
7330
11601
6955
11434
7368
5987
11717
5259
11331
15918
6425
9125
6832
13928
7001
12702
9464
11681
11647
10320
7466
7337
7483
9589
6441
9557
8906
6149
13627
10165
7478
14876
7369
12652
7324
6830
9379
13457
12748
8846
8859
7439
11618
7213
8892
7458
7400
11616
7782
11096
9433
4156
10373
13704
16253
9252
7341
6865
20299
8975
10853
7409
11927
6448
9614
9389
14772
7924
10227
7359
13749
7194
13671
9483
7439
10844
11207
14200
10794
8910
13635
8885
7418
7426
9046
9377
6841
9561
12553
11304
9125
7409
6561
7368
14205
9622
7208
11398
10749
9289
8891
8824
13546
8212
7422
10122
8995
11649
13670
8860
5742
7443
7255
9588
7359
7378
12880
5116
10954
14917
7397
9961
8111
8225
14027
14459
8032
14929
11518
7567
15356
7913
9894
9459
13599
9541
13652
8864
7313
14411
9626
7886
13789
11810
13952
11262
14954
8261
9469
8879
15529
7306
7355
9375
15374
7384
7384
13520
11295
7355
7948
2713
13671
9697
7763
8132
5750
7006
7015
7385
7800
11780
8879
7094
9457
7395
7348
6952
7422
7457
5448
6385
7474
9463
14380
7415
11343
7012
11548
7452
6439
7509
13976
11598
11769
7340
10034
7377
7967
10979
7371
3324
9542
9481
9514
13634
9509
8962
9438
14207
9654
9066
9212
7339
7397
9383
11161
6898
5451
14392
6903
15405
10339
10007
9527
7297
9054
9679
7230
8772
8366
8983
9441
10171
8936
7465
9622
13855
6857
9266
7348
7426
9533
12590
12588
8190
7371
7363
11578
7174
15898
6966
14882
7397
9468
9462
14922
7361
7478
7334
7343
7979
11834
13903
8963
13654
9278
9176
7322
7505
9197
12044
6943
7354
5853
10881
11751
8898
13601
7436
9575
7422
14915
10312
9043
7333
3332
7533
9534
11010
9516
9240
13377
7388
7382
7460
10491
7897
7144
9498
5050
9335
6205
13162
3514
10363
15429
7934
5728
7369
9752
8937
7314
8511
5619
9485
7283
7015
14109
7352
7438
14023
14930
2718
9589
7352
4928
9398
14895
9571
10230
9479
8820
11610
7892
6775
12741
13629
13652
10586
12386
10767
9413
7415
11125
9526
7423
11827
9391
14075
8875
14866
1894
9641
11237
7531
9391
9338
15973
6402
13597
7477
8866
9705
7337
13265
7571
14909
13032
9438
9756
13640
13901
9048
9413
11456
10010
13357
7339
7374
8907
11146
7214
9136
8135
14854
7442
8612
5054
7367
11585
11795
8831
7575
7459
17126
7689
7096
8946
7443
13697
13628
7378
9316
14987
7301
9379
13791
7439
10455
7209
10156
11323
9419
9131
11974
9304
8932
11700
14814
9425
10439
8993
9507
14063
12515
13454
17448
7479
15529
6051
13889
9710
7382
12367
9960
7397
9154
7353
7506
9570
10927
7354
16830
7785
9416
13624
8381
7507
7386
9402
7894
7349
13133
8903
6168
3444
7424
7422
11972
7333
4200
9612
9302
9043
11875
10105
9337
14873
9471
8558
11033
7432
11526
11527
12564
9523
11025
17350
8177
6876
14892
8152
15530
22310
7339
7351
8082
7245
5507
11787
9211
9456
15908
7355
11629
7388
7422
11689
6785
13504
10280
11312
11601
9541
7392
8941
11733
9497
8763
9358
5196
9206
8835
9095
8226
9230
10560
10550
11592
6440
13650
5173
10222
11529
22324
7368
8253
11572
7390
9542
14606
7286
19033
11468
20247
7427
6941
14896
7305
6074
12400
11586
5664
7935
6264
14921
6724
7389
9452
5282
7416
7471
7805
6838
5210
9520
9443
7391
15552
7494
7465
9372
7408
11645
13352
4531
10476
10616
7137
9761
7425
13612
7152
14942
8867
8944
7335
9570
7422
7291
8921
7054
9000
7332
7323
8942
7409
13617
8352
4803
8357
11690
11963
7988
13726
9115
6896
4889
7204
9061
13654
12439
11464
9472
9352
11568
7779
7362
12347
8755
7982
7316
10173
13398
8958
7324
14894
12857
8656
15352
11728
9436
13785
14914
9511
7990
14851
7403
7374
3287
13686
12277
15491
5352
7459
7837
6752
8915
8881
6841
11523
8949
10089
9224
12391
9399
9283
9499
7251
7426
7568
11664
8526
14895
12707
8562
9617
9679
9444
6832
7340
7454
14219
13262
9392
13086
15302
9420
9615
13760
13614
8067
8924
9192
7394
12045
9597
9395
7194
8810
13941
12887
7387
11048
7370
16694
12523
12738
7435
11718
7362
15644
13921
10411
12486
11684
9429
13655
11303
19325
7346
9445
8930
4702
9856
15716
7357
9231
6413
5876
10093
9280
11331
7813
16939
9553
7500
14922
9588
9642
22364
7435
13624
11651
9601
7374
7434
7978
7378
7970
14431
14075
9356
11536
10603
8947
9461
6715
9390
15992
7356
4408
11128
8934
9229
8757
9630
9454
7487
5868
6829
13147
9322
8887
8887
9886
6392
9324
13848
8772
18983
14805
8971
3319
5263
7386
8918
9419
13753
13970
9241
10622
6745
6384
9548
5054
7494
13603
9624
7354
4887
13709
9422
11344
7742
13971
12878
6204
11667
11558
8851
7388
9559
8298
13221
8844
8836
9249
8301
7305
11938
7338
9596
9594
13305
14883
7393
11609
7391
14897
6269
13552
12638
6816
14858
14642
9561
7892
13867
9508
8534
9630
16255
12791
12735
9601
9421
9125
9503
13739
11617
6980
9701
9475
9410
9528
9024
9569
13381
7366
15113
7868
11845
9380
9352
8186
12998
7874
14984
8960
9357
8896
9469
10214
9434
7476
7208
11419
9533
9640
7689
7065
14914
7433
9741
13666
7430
9421
8913
7458
11693
8129
9423
8925
11717
16244
8962
9363
7345
9169
11093
11503
13621
14948
13283
10552
9544
13253
9529
7404
5080
8855
7910
7914
7351
8610
7406
7347
7473
13528
14976
14952
9487
18248
9661
7416
9383
7358
8928
5814
9187
6601
8961
5439
9377
10383
9052
7741
8768
8938
12778
14920
10133
9371
8925
9307
12544
8884
7363
7334
6842
7820
9644
9393
9526
14985
7433
7452
8972
11713
11848
13758
8521
9438
10150
12896
13522
9932
7418
7612
9555
10543
11574
3873
12004
9364
12279
16352
7337
7325
16488
4726
8941
8202
13424
13813
9577
9504
16192
9014
13652
5068
7325
12284
6951
11366
8913
9365
7363
14172
8032
9805
9387
11583
4599
7504
8949
7417
14974
15461
9323
8839
7441
22269
8126
7473
9523
6910
7961
7832
7430
11753
13645
8893
9600
8761
11209
8013
9127
10181
11464
11954
11731
8994
9624
9526
11611
6923
9479
12850
8717
8939
6981
7316
9440
5910
9566
9523
13435
7459
8967
9415
15512
7150
14915
9268
9033
8991
13090
7503
1750
6236
7337
6970
9480
7323
9558
8565
8939
9592
13580
7408
7186
8898
9356
5535
14829
7301
13704
8065
8707
7361
7291
7265
14797
7381
7471
9396
13551
13815
7466
9266
13724
12417
7211
1816
7392
9557
9345
9540
11600
11742
11548
9431
11561
12750
8871
11519
12727
7353
9299
11365
9889
9614
8941
8917
9470
9228
7923
13947
11106
8941
5264
7856
13950
9473
8670
8383
9138
11646
7377
14928
8928
6272
7344
7463
6852
7398
7368
7342
7677
7357
9615
9424
9100
10459
10171
12389
4747
13650
9437
7374
9553
15689
14638
7286
9356
13649
8266
7502
9306
7380
8061
7473
9831
10165
12545
9452
10105
13583
6435
7359
5503
5077
10522
7532
9378
9663
14954
9416
7358
9364
14912
9324
11506
8895
11410
8910
8850
6712
8150
12410
9374
9000
5017
11571
9001
9523
8934
12918
13621
7344
9694
9523
8136
13438
7466
5270
8783
8958
11142
8966
9543
8944
7424
12126
9120
8966
8835
7387
8973
11683
9177
11678
7822
6880
7398
12272
8285
11663
6525
9125
9279
13601
7420
12066
9387
8904
7424
8870
8891
9542
7347
13486
11417
8716
8951
9479
9477
9274
8946
9197
11416
9574
9089
8958
7525
5170
7346
7442
8936
8397
8966
12974
14008
8531
11470
7358
9843
12065
11727
8762
5589
13928
13691
8854
1384
14024
12401
13640
7385
11785
11449
9532
7416
13497
9294
12746
7446
12996
8925
8846
12241
4775
5467
14826
13803
8533
9353
9403
10459
15024
11185
12978
8683
11843
13655
9680
9552
13827
8930
11699
5432
9532
10129
8456
8986
7780
13620
7330
2225
1596
12186
8929
13480
8896
13827
5834
8935
13887
14509
7350
7374
5446
11591
7404
4800
11591
7201
9451
9276
12103
13511
9332
11013
7384
9118
3753
11238
9724
13855
9286
16425
15503
7362
9164
8930
7384
11564
10373
7397
8834
11627
11849
14001
8985
9389
11955
8950
13532
7125
9267
11842
7296
6766
1841
9524
10544
16168
8178
8874
12127
9579
12704
13924
8403
9334
9332
13475
8922
12123
4245
16290
7370
7329
9362
9464
9498
9247
14188
8940
13834
8022
9463
15335
13752
9795
13495
11704
12483
6791
15940
8587
5840
8371
12114
7776
9227
6467
7321
17289
8313
11125
12802
8867
14564
12043
9578
12131
13684
9540
12762
9188
12204
13704
6856
8941
11792
9183
7439
6112
9686
10192
13982
8935
9549
13846
14106
7491
8269
8875
13820
7335
8110
6882
7796
13599
8989
13637
8928
9163
9460
11947
8198
8973
8779
8144
8973
9600
11310
9470
9465
13652
13495
4183
10090
13962
7331
8941
7383
11514
7396
9406
7742
12406
8887
8919
13411
9489
12351
7429
8491
11725
9468
6839
8877
9538
18750
9433
9824
13482
13602
9502
1570
5887
13642
14057
12976
6402
13476
9473
9467
10518
8873
8024
9384
15015
8989
11498
13641
8448
9557
9674
15656
8340
10999
8210
9400
9516
13772
9335
8899
9277
8947
9758
9200
12475
13622
11755
9430
9432
9595
11837
10248
11657
9482
12572
7357
8739
13768
9574
6406
6579
9475
7340
1545
14247
6489
13678
9460
12111
9145
9507
9238
13469
7323
11520
5204
9237
10292
10498
8093
9426
9403
8961
7996
9027
10221
12549
8855
11138
9546
11710
9445
7423
12708
16137
9699
8889
7631
14900
11245
8165
11164
11726
9382
13582
7420
5197
8924
9712
5507
6411
8877
15635
12735
8877
9360
10100
4716
9288
9289
8140
9599
3614
10161
6454
7338
7398
8794
8951
11541
4979
5973
11794
7397
7369
14984
7685
7353
8487
9342
8955
9467
11582
9471
7346
13281
12666
7439
5195
5199
9469
7364
13260
7368
6338
7490
9431
9446
12741
9004
9493
9444
16011
13643
8957
13674
9431
9362
7414
8807
8327
7555
11151
9423
13614
9331
9138
6907
9659
13678
8947
9468
10083
11513
13811
15075
9426
7931
9252
5194
7509
8918
9082
10440
9100
10678
9720
7508
14235
8942
14916
13347
9500
9441
11472
9103
11705
8097
11723
7381
8972
8936
9345
11703
7040
11237
5951
11601
6349
8959
5452
9495
7970
6641
8968
9439
8791
9448
9315
7772
20318
8598
9500
10883
9552
5405
13545
15461
6478
9331
9610
12294
8903
8943
8971
12588
10717
9501
9483
7325
11777
8909
7449
7544
14779
9244
14123
8097
14929
12059
8128
8852
9461
9391
7324
8914
11706
11280
9507
8964
5494
9544
5486
9471
10189
11189
8951
8783
7104
9588
12793
8937
14021
9402
5709
9485
9407
8815
8922
8964
10321
13497
7736
6664
17537
8509
8944
13424
11725
13291
7819
8923
5536
8962
17441
7508
9392
6695
11791
7444
11689
9673
8881
7344
9369
7381
7613
7217
7458
9475
8897
9015
8911
7447
9399
5889
8967
8915
9353
7347
13988
7422
8638
13117
6870
8470
4747
13654
5235
9449
8913
8936
9448
9542
14959
5210
8891
9481
8021
7450
9515
8893
10206
7870
13007
6429
10011
8205
9434
11692
10384
8332
9179
9151
9001
8995
11093
12362
13345
9348
16331
11162
11736
13212
12138
13972
10603
9464
9346
7369
17150
7791
9444
10558
9573
8935
7344
9417
6885
13580
5987
9493
8929
4933
4609
11655
8934
9342
10885
9006
8309
10697
8923
13582
7504
15351
14279
14884
12042
15374
12703
10179
9090
6154
13775
9451
9529
10731
14025
8907
7306
8975
11197
9535
6689
7591
8880
14242
11709
15522
9432
8881
14083
8751
11409
7425
8888
11677
7447
11830
13546
13894
9295
8758
9458
6407
9482
11702
10022
7444
8041
9513
9178
10982
6429
11838
12206
12894
9394
9304
9330
10373
9409
11671
8983
10702
5153
13700
8251
12921
5434
1709
9370
8525
8975
13599
9477
13527
8514
9381
9308
9413
12301
9512
9966
9371
13642
13803
8925
11303
14701
11874
10309
13727
9583
8949
12532
11584
9537
6168
8860
11113
13457
8967
7395
13427
10040
5290
9296
9521
8938
13045
13834
7478
14217
12052
9506
11727
8972
9454
17092
7920
3820
11889
9504
11607
7803
13353
9517
10233
7803
8937
8901
7916
9169
8922
6232
9307
13537
14531
8277
13592
12806
12602
8930
20614
9355
8937
9519
6172
15328
10084
11610
9375
13024
9362
9469
8644
7728
17030
9559
13632
8230
11793
14098
16724
7476
15391
8910
8876
11702
13816
8954
8457
9451
15138
21878
8228
13699
11574
7448
9464
11369
7787
8459
12009
9370
9493
5281
12101
7815
8939
11003
8926
9221
9564
9327
12794
9930
8457
13707
7905
11243
9540
9508
10175
13924
8942
7752
9381
9316
8633
8932
8155
12700
9509
9409
12202
7988
11927
9435
9420
13795
9590
7433
6856
9408
8117
8951
5993
13701
11427
5169
13948
6842
6699
5147
8986
11473
7406
11627
11325
9527
13622
15383
7380
7411
8222
9230
11634
9540
13662
9568
9585
9391
8280
9521
7261
5106
15922
6811
13552
6373
6833
9290
11772
8681
7609
8287
10526
9440
9435
9455
9146
9076
11368
3747
11336
10562
8962
9561
9403
9825
9540
9417
11644
6299
8920
4962
10247
11667
9458
13807
9421
7290
7169
9469
8981
9578
6142
7081
8952
11816
8940
9550
7586
5056
12779
9442
6173
9469
11698
6152
9399
8352
12349
17762
7490
13839
11564
9513
8979
11838
9398
8985
6928
12066
14148
9513
9517
9067
6884
9521
6621
7373
7997
13065
3789
9462
8456
8967
8913
1953
7081
9320
16545
7570
9437
9336
9545
7341
7438
8958
9481
1786
9592
8942
16509
7422
7821
11306
9440
11325
15815
4696
9388
8952
13653
12502
8768
13703
3380
9582
9492
5130
8873
9524
11851
7362
8924
8979
8363
8907
9795
8099
7788
5859
8944
6839
15527
7902
7433
16889
9484
9582
7422
7439
7274
8917
8897
7347
9391
4894
7391
9575
3667
14000
9358
8914
9363
8860
9393
13976
8056
9282
9493
7436
9383
9480
13379
8918
12357
9004
7341
9442
9374
7446
7359
13915
16447
7022
9274
5381
9280
7951
7356
8922
5299
9578
13428
10084
8106
5198
9355
9687
6143
12595
9492
6728
13690
11587
9560
14006
14197
7692
9524
9131
15871
9454
13627
12042
7404
2000
9440
11720
11782
8356
7999
11239
13988
7430
9472
13954
5185
12924
7496
13724
9549
11927
9635
7361
8922
9439
3228
11722
6160
8945
8968
8972
5934
11790
6082
8990
9485
9407
7350
8953
9020
13473
9503
7422
9425
13713
8208
9008
8042
8181
8199
7820
6240
8821
10765
14108
6116
9844
9502
11606
9325
5428
7049
8786
8937
7855
8117
7412
7381
8894
8465
7357
8970
9483
12965
9837
12986
5462
13599
7945
7428
8883
11535
9541
9414
8957
5683
13124
9342
9874
9056
9384
16306
2662
11834
9530
8033
9699
13487
7324
16293
7314
5284
7428
10742
6767
14958
18604
7446
9127
8947
8946
10033
8944
8884
9538
9445
9463
11789
13953
10245
11258
9005
11841
5441
8926
9494
9428
8997
5005
5247
11820
8882
8914
9436
9421
8970
4236
9342
12329
11019
4908
9558
8955
9540
8992
11092
8850
12750
8929
9339
8142
8700
10237
11170
9415
13887
4665
8766
13089
9579
6457
9429
7604
8015
13665
10487
9471
8922
5001
8138
7825
13497
7495
11599
8588
8900
9260
13260
13678
7675
9388
9404
20346
8267
7458
12318
9656
9342
8972
5361
8553
8930
9367
9275
6483
6387
16919
7939
9244
6822
10239
10135
9504
9444
13414
8925
8931
9355
9440
8960
7363
7347
7055
6838
9958
8538
9609
7378
5780
11173
9516
13680
8746
8987
7833
14250
13946
9293
9664
13612
9502
5875
9520
8980
9430
8966
13639
9354
9601
13719
7409
8911
9542
10613
10698
7372
11417
9497
7270
7270
7775
9398
8717
9394
9498
8966
7753
8925
9541
9544
9500
10652
9522
13277
9597
14239
15510
9594
8888
9465
13562
9400
6367
9452
11552
5801
9247
9288
15231
13900
8186
6035
9403
9392
9560
13313
7352
10422
9407
13259
7383
11306
8951
4248
6878
7765
12863
8759
9561
9524
8914
8910
9459
9354
9429
9523
8274
8915
6824
16120
8889
8874
12360
8946
8999
8968
9234
9358
6337
9715
9203
9369
8856
12662
4578
6339
13425
11600
9121
8948
8985
8923
7606
13299
6821
9357
10185
9464
14023
9522
8972
11985
8970
6941
5363
8918
9481
9292
8985
8944
8928
5365
9504
9323
15781
9542
9390
8862
12479
11475
11868
13799
8064
11920
13977
11891
13635
8886
7295
7809
11122
7636
8932
6582
7525
10102
9277
11249
7958
12297
9546
9556
9794
13555
8877
17170
5294
11701
8024
7743
15545
7431
10956
9503
9512
9336
11898
7410
11898
12896
7529
14157
9516
16056
8707
9219
8607
11599
14934
7438
8111
9138
14740
9171
9370
8820
15094
9102
10776
14226
8890
9470
9505
11180
10637
8934
15786
8943
7957
12827
13700
7054
9283
8668
9379
14934
21400
9333
13667
11241
11674
8138
5635
9389
11783
9470
10155
15441
7348
11542
6945
9511
9308
9223
11119
11478
5237
4782
11351
13682
9185
7320
5208
8673
11518
8974
13669
4765
12404
7428
13223
8336
10875
9541
9523
8123
6377
11720
13640
9402
9189
7382
4282
5117
12399
9462
14041
12912
9152
8923
9470
8987
13170
6376
8497
9313
12314
7379
8933
9000
7309
9436
8559
7296
8981
9465
7545
11744
11768
5958
9429
11853
8979
8933
9336
9434
9465
10385
9515
11228
13559
9147
7421
6888
10299
12749
7390
9189
6603
8951
9489
8919
6705
13315
7328
13627
10168
7823
12613
9437
8238
12309
8895
9113
6341
9354
8129
13556
9428
8437
7363
7338
14011
8862
7012
11242
9550
9121
7906
13659
14946
9430
9598
2083
9138
9583
7380
7380
8911
9272
13696
8628
12704
21084
7635
11591
13206
8949
11963
9491
9541
14113
9012
9672
9528
10411
10208
6059
9404
6651
11176
11528
7394
7447
13623
12710
12895
10065
11395
6948
7971
7359
7442
7554
7381
11375
9484
13473
12705
14901
13684
7349
8351
14101
7503
12076
8195
7010
7388
11470
4787
9638
12058
8956
6554
11377
11447
9418
6839
11972
9438
6340
11452
3212
9182
8205
11598
10894
10144
9509
12504
13325
7487
10344
8919
6418
13796
9460
11231
14953
15713
5210
9501
11512
8931
9316
8979
13618
7723
13470
13593
13430
13828
7401
8969
8141
8962
10289
7382
8947
7029
9303
15665
8979
3104
8549
14868
7268
7413
10191
7397
7471
12290
13753
7380
8782
10160
7314
8343
4912
15339
11668
13996
8134
7425
7393
10165
14984
7416
9466
9322
9339
9402
1757
12372
12312
12326
7386
9382
13546
12562
9148
11744
15531
8819
7487
7394
11366
7333
12580
8946
7564
7377
5194
8901
8914
11664
8963
11201
9526
13798
9377
8479
6483
9464
11507
13935
6993
21719
8081
8925
7423
7159
13873
8983
10092
7443
7457
8255
9442
6591
9212
9194
7394
9778
13605
12290
10091
7395
9388
7919
9719
9082
7904
14476
11656
7309
9077
11638
14641
9435
16260
6046
8952
9431
13665
8896
13320
7441
7384
9441
14330
9262
10162
6497
8912
9310
12283
13606
14846
9382
12620
6325
9334
7569
7354
11561
7332
14001
10980
6828
6725
14291
11684
11567
9317
9509
7362
6448
14408
17007
8094
9503
7430
14054
9628
12691
9371
9284
9371
12081
9004
11507
4763
12754
6865
8360
11701
11552
7411
9361
13997
9062
14967
7359
15826
9418
7391
9454
7417
11711
7564
13779
13166
9520
4742
7278
14430
8792
10925
9439
9374
12341
8941
7053
8194
8800
8142
7303
6087
9372
7072
7403
11843
13610
13100
7332
11619
9568
7365
7380
6791
10604
10535
11181
14972
9426
15344
9164
7458
7898
9440
9459
7432
7424
14009
13841
13715
8910
5875
5191
11410
7366
12277
10830
11633
11555
13922
9533
10471
15744
5158
9755
8952
11538
10432
8923
6877
7350
9529
9435
8979
11719
9567
9277
14059
13531
7316
7304
10981
10501
8017
13992
11571
7197
4647
6718
4764
16407
7565
9061
5801
11705
9556
9770
6895
10198
7433
9394
7223
12758
2941
6879
7391
15481
8218
10580
7811
14903
7347
7354
7335
7283
14981
5888
8782
10923
9499
10187
7516
15532
14942
7461
7441
13814
9437
10105
7309
7359
7395
7509
7799
8953
9424
7229
8854
8883
8912
8948
10376
9392
8865
7389
9583
5195
11287
11172
7915
14091
9048
13872
12699
6597
8949
6405
4719
8911
8881
9318
8979
7393
6754
7240
10307
9587
16266
7338
7710
13645
11205
14945
7461
7347
8032
8685
10577
9506
13354
8900
11545
9004
7396
5661
12454
6826
11637
8903
7330
13746
8458
9138
13721
9352
7511
6852
11572
8815
14903
8249
9593
9326
12435
7381
8759
5094
16866
3626
13699
14197
9468
8797
8595
9458
11418
9020
9465
7307
9145
13667
9516
9037
7333
9928
10473
9298
8878
10657
8857
6982
8939
11377
8891
9512
7398
4858
4863
7446
9581
9934
7178
9550
11321
14261
9310
6388
7431
7274
9563
7340
9490
7601
8965
9571
10020
9568
9318
9405
9532
7448
9425
9409
8358
9015
12753
11246
7382
9112
7621
7450
12718
11981
7382
8830
13309
9512
9603
9458
12724
9420
10499
9525
9611
7504
13712
9106
13781
7929
9550
13522
13646
9515
13742
13667
14083
7380
5918
7420
11501
10144
7347
9467
7780
9584
9542
10717
11523
10142
13630
9386
6257
9480
11272
9397
10419
6435
11587
14750
9324
4691
9264
13695
8943
15842
7487
9887
14928
12034
12931
13651
8887
15378
12273
9274
7908
9384
14796
7298
8932
14993
13656
11244
9560
9549
7689
7337
12015
11301
10430
7333
11437
13115
9470
3151
15156
8941
11268
9513
7373
11537
9474
11576
7255
10905
9996
9428
7802
10480
5398
13695
11715
9518
2116
14254
9192
9482
7425
12107
13933
12365
11640
13637
7454
13990
14269
13679
7373
14033
11741
10006
9603
8873
7494
13999
6712
7446
5578
5059
11348
8412
11777
7289
7366
8749
9689
13752
8787
14922
5347
13808
7352
8386
7775
11618
11923
9926
5469
12158
13639
9672
7297
13310
7375
13615
8906
7363
8499
14900
10720
7920
9534
8258
7328
9548
10963
14869
9369
7750
7505
11489
8223
7362
12318
14762
14923
7257
14948
7416
14687
7364
11289
7563
14923
8240
13651
9590
11269
8861
10207
7484
8925
5177
5177
9116
7400
9354
5578
4244
13143
11560
9373
14368
13917
8499
7273
8301
8959
7340
9372
11179
14912
8992
14977
9582
8853
10305
9175
8819
7477
15120
13821
7430
7507
11918
10211
12962
7403
7366
7443
13902
11365
9227
8817
9051
9557
9636
8408
10955
8019
7528
15544
9254
8953
7429
10165
11455
12358
14670
7352
7352
10722
8460
10756
7768
7391
9438
5199
14171
7451
13652
6967
5756
7611
11212
8321
13940
7436
12145
13733
9295
15452
12054
15144
7445
7399
8225
7441
11870
8002
6444
7504
7379
9316
9282
9603
15697
8077
12283
9408
8915
13856
7418
7402
9547
9101
12594
7398
7452
15077
7470
7800
7398
7429
16384
7346
7491
15479
8663
7344
9468
9472
7371
7072
14343
6980
22360
9565
9595
8955
9570
11825
14774
8931
6428
7162
15506
13684
9340
9502
11367
9320
7976
7448
9321
9378
6364
11069
7471
14911
9228
10237
13971
3611
8228
13671
14971
4916
7410
9478
14166
5603
11595
7309
7428
15505
8877
7456
9467
9488
7421
9587
15377
17378
7289
7442
9951
9556
7361
5117
1554
13758
9311
13934
9453
5687
21824
6841
15376
7279
11791
7463
9199
7635
7368
11202
13674
12518
11247
7447
9270
6960
14928
7786
9480
13990
13949
8302
14000
9163
8856
7432
13863
9544
7404
9581
7328
8887
7470
9444
11452
9647
14973
7440
15307
9432
6359
6870
7344
8388
7425
10056
8880
15513
9393
12915
8294
14161
15523
9517
9550
11536
14157
6818
9708
14974
9090
7460
8368
5887
15309
7400
10675
9084
7312
9311
17902
7510
7200
9536
9008
7402
9333
11854
15403
9634
14886
7373
6330
8693
7887
7393
10467
15512
9139
7270
15373
12809
9560
9493
7810
7885
6663
9348
7407
4818
14634
7376
7751
9390
15014
9555
9130
9350
13074
8935
6901
14847
8122
9492
9666
7649
8931
7336
11244
8837
20835
14854
10287
8955
14010
7469
13179
11667
9335
13133
7229
23270
9586
9469
16137
7247
16250
11492
9030
9643
7435
14960
7375
7363
10308
7375
7563
7332
9535
9433
9515
9349
7360
7959
6420
14970
4990
7358
9471
7340
9477
7510
13957
8911
7286
14981
10673
8898
15007
7428
10219
13612
12829
8586
8168
6834
7777
8897
8370
13909
8683
8304
11512
14970
9743
8535
6832
13994
7992
10828
6981
6245
15144
7569
21687
9650
6807
9455
9466
9586
11666
6811
6866
6834
9417
7389
14881
12857
6835
6881
7698
3064
6791
3550
7561
16517
7570
6807
7571
6846
7563
6857
14381
6808
6839
7567
7563
6857
9515
11604
5777
5198
7559
7567
16866
7565
7566
6219
14804
7563
6857
6827
9531
6862
7563
7554
7564
7569
11518
7557
7566
12798
7567
7911
6870
7565
14305
7448
7564
12947
7568
6827
7563
7568
9643
7567
7783
7560
7565
7567
9545
5428
7570
7568
6763
11731
9536
9443
7562
7569
7552
7367
6818
7562
7272
15012
7334
19926
7558
8905
11325
14996
7563
8135
9165
8724
9116
9404
6843
7660
6440
14235
7450
9552
7348
11481
6655
7420
9630
9123
7366
11459
5551
9341
15344
13467
7365
7395
12298
13881
7747
9727
11695
7626
7421
14958
8316
5451
7367
13293
9439
13733
9336
9518
13498
7220
8639
14620
9772
7404
7403
14951
7352
9388
7036
9068
13866
7294
9433
11417
18455
11456
7423
9535
10269
14893
7702
7368
15333
16172
7792
9478
5391
6932
14897
7564
13624
7381
8206
14657
13842
12304
7326
7454
8278
10539
13934
11523
9212
14074
6837
1902
11158
13659
14955
9507
9344
15358
9380
7476
13806
14807
12108
7391
15001
7907
11411
5815
12212
15509
15445
9590
7308
15341
7354
8926
9553
16236
11550
10903
11991
7391
8887
7337
13868
6863
8944
7540
9344
8952
7334
8986
7351
14672
7435
10009
7574
9395
7767
7276
9553
14052
7702
9188
9356
8981
9128
8723
16025
7524
7428
7508
1380
1566
5381
7456
7331
9332
6990
7554
7431
10532
8939
10004
11405
5281
9565
11170
7315
9273
7474
14274
5183
7400
10047
8689
11538
9525
7325
9889
7429
10371
9359
9158
7253
10113
9384
14945
13872
14908
9547
10166
11399
16080
7464
8830
9121
9108
10619
13770
7358
4528
8888
7381
7473
13408
8620
8049
6838
13720
9386
8967
9665
11808
8951
11833
13616
13692
8970
7936
16856
4885
9401
13667
15404
8987
7454
15347
13809
7274
7291
8090
9695
12586
18873
7407
8877
5803
9516
12758
8238
9512
16365
8938
15381
8521
8718
12799
9426
13833
6471
4765
14312
7545
12843
10524
5252
9364
9408
12129
7497
9556
7338
14036
7353
13661
10458
13638
7376
7321
9536
9135
7438
7348
11407
7669
6868
8039
10147
10273
13646
12043
9409
7359
7559
14103
11523
5026
7372
11382
9353
9483
7321
7353
10132
7445
11737
12016
7859
7468
7407
11399
7364
7388
7422
7449
14808
7261
7115
9240
9358
9302
8911
7507
13637
10372
9407
7304
7371
14102
11718
13637
9083
8913
7500
8036
10848
9509
10576
7852
5813
6916
7177
9046
11570
12557
7347
14206
7558
6423
7564
7423
13997
9374
6802
9623
7342
8213
13673
7812
9941
10372
9514
14969
13247
8900
13627
11860
16309
6572
11340
13871
7991
6843
13712
8480
7417
16073
13585
7402
7576
7351
5826
11077
6690
7418
8917
9800
14889
7888
7336
13590
7369
12498
7825
14048
7356
9542
9396
8978
9542
6685
9406
9378
9561
7384
14660
9522
12388
9290
7351
11889
7720
14914
9572
7973
7278
8138
11265
8840
20341
10986
10310
9270
7810
9338
11642
8817
11209
9405
9601
7341
11399
9506
9482
15364
9049
8391
7399
9516
11848
6230
9144
8850
9349
11564
9369
9548
6838
11579
7917
9550
14976
3123
9580
7380
10248
12916
16359
7374
7555
13864
13310
8934
9139
9422
9433
7369
14875
7510
13489
7966
9056
9473
13456
9576
12119
17059
7724
8985
7338
11982
8756
10586
7399
7373
8224
7309
9348
9501
7343
10418
9105
11918
9447
14931
7447
7432
8872
8965
7448
9240
10392
8949
11946
12736
6489
7383
9495
9342
10068
8832
5321
7430
13461
10444
6843
12741
9002
15242
7460
8898
13502
10669
6445
9566
9510
7419
7384
7379
8118
7314
9431
6850
4226
11699
9542
8916
9538
7699
8827
9432
11532
7605
7131
9510
8800
9419
7977
14050
13929
8281
13404
10840
9445
7658
6847
9541
11728
8275
9358
5243
6814
7405
7363
12290
13765
9444
4587
8919
7487
12730
8888
7336
7507
13662
7508
9326
14862
13472
6791
11428
13733
13671
11706
7359
9613
8015
9476
7241
9516
10713
7460
14886
9385
7672
13311
9254
13619
7490
7950
8884
6450
14040
14821
9513
7451
7470
8146
9457
9376
7429
11181
10130
8984
9260
6623
2444
9494
8887
9372
11717
9703
11366
8384
9642
8373
8910
10802
19519
11540
11236
11504
7345
11726
7430
9499
13595
11732
4102
11658
9166
9200
6777
9357
9290
9641
11625
7297
14232
1662
13386
12604
7675
9066
7522
13997
7447
13768
6821
8734
9467
9372
11456
7350
13293
9527
7430
7376
13724
7235
8416
10062
7509
7507
7429
12167
8971
13614
12570
13784
11454
9443
8153
14987
8367
13594
10157
9416
13339
8242
9417
13697
9477
9513
10585
7727
7315
8931
6929
6790
7911
7656
9529
8678
11601
17981
9392
9386
7505
7878
9404
7856
8386
13637
8911
9819
8711
7359
7641
7945
9312
10828
11693
12398
9522
13495
9450
8053
9391
9480
7492
13408
9379
6888
7344
7953
11245
11789
13484
14879
7619
8986
9476
7784
7333
9517
14897
9392
4731
11783
8660
5600
3685
6498
6893
9649
4253
8938
8278
7431
6888
4373
6896
9611
9302
9437
7128
10026
7383
7013
13213
13434
6412
7412
14935
8215
10005
7336
8261
8849
9346
7504
7399
14234
9398
13247
6586
9587
8445
7153
16185
22933
7720
5208
11965
9213
7387
13621
11432
6156
13604
8169
7793
7793
10185
8522
11995
10889
8848
11758
8965
8965
7230
9470
9276
11532
7649
8900
11727
8890
7391
14484
9363
8249
6794
11645
8951
6836
9395
13111
7478
14161
8477
7365
12642
7765
9529
9592
9732
13726
13651
7454
8188
13888
6461
7498
7804
8904
9714
8310
8976
14795
7172
11613
11747
9450
9005
7032
7288
11266
11695
7379
7352
9115
8023
14881
11427
7427
5664
8943
11562
20555
8359
13870
7385
9378
9387
10474
7641
8848
9598
13640
12889
13635
8260
4857
9034
9134
8107
14135
6839
5922
8968
9334
7056
7389
12419
14927
9102
8918
9451
9139
13933
6890
9375
6339
7780
7962
10166
1843
5078
13944
9464
8950
7975
5173
13671
8849
14046
9613
9108
13632
6401
7365
7529
9493
12284
7513
9326
7358
12834
5057
12744
7258
14464
8992
8945
7724
13892
8997
14985
15977
8069
9391
13651
13678
10277
5472
11825
9512
8046
14919
7397
9253
13867
20439
7332
12540
13932
8987
11643
12652
13490
7720
14886
7477
10231
8919
7348
20500
8287
13514
4834
9562
14843
13467
10730
8693
8294
9352
9110
10064
7453
14846
8941
9447
12689
8163
7293
9560
14734
12198
14882
11951
12993
15744
7415
11840
8975
8940
4783
10754
14075
7121
9558
7579
7504
15102
8261
13481
9467
9485
14254
13903
9366
7283
6435
12545
15250
7294
14791
8916
7341
7782
13678
11109
9368
7345
13479
11885
7265
7262
8325
9558
9559
7437
8962
9396
9509
7215
8951
9607
8917
7339
9454
12089
7348
7280
9488
8924
7376
7412
10454
13718
19544
11584
7169
7432
12754
13769
9482
8929
9504
13910
2138
9550
8878
14139
7404
11553
14952
9337
20972
7352
13833
12296
8999
8794
9629
12003
11576
8889
9616
5912
15600
7374
14024
14905
22724
9520
9270
12170
8138
6949
7319
9404
9532
9698
7335
5829
9544
11950
7803
8933
7932
7343
16175
8160
5196
7334
9327
13817
9574
10631
9514
2993
13347
9480
9346
13493
7799
9438
11307
7433
12665
8838
8827
12883
9319
13611
9495
12984
7242
6855
9395
9395
9349
9469
10280
13646
9320
12681
5516
7276
12466
11095
7065
7446
7300
13980
10116
9473
11401
8734
9392
13431
9349
7398
7338
14933
13967
8848
7270
9267
9152
9494
9544
6487
7347
8836
7365
6271
9362
11520
14885
15469
8151
15374
9438
6722
6797
7009
8975
9289
7422
9188
8334
14938
10233
8917
8841
8954
9369
12522
8825
8875
7804
9055
8923
8903
9263
5369
7330
11590
5407
8606
5778
7285
8918
7446
9427
14891
7855
7340
13471
9441
4858
11381
8832
8985
9242
8730
9409
21193
9222
9607
10212
8928
11366
11578
1943
9573
8658
8983
11505
13459
7452
11736
7864
8017
9337
8912
9283
9050
11526
6976
9669
7332
16338
9358
7359
9405
7535
9795
9592
8885
12191
7380
7352
9447
9475
14938
7329
9494
12391
8910
11365
6849
8447
6603
11669
9477
9340
9522
7265
7880
7789
7423
19692
11501
3533
14837
7931
10362
9287
7377
10360
8889
9411
8583
13481
14664
7884
11888
5501
5771
15524
10287
7882
8938
9594
11471
4759
9027
13241
12787
6846
7323
8945
7443
7904
14881
8978
13941
7351
14583
8877
10049
8818
5091
7740
14931
9031
8194
12749
9339
8923
8662
9406
8929
9590
7352
7369
7635
9428
9386
7482
10271
15312
6146
9614
14928
9426
8894
9279
11363
8935
13715
8935
13285
12187
13190
4453
8950
11587
14917
7423
9390
14909
7745
7261
8824
8909
9258
8720
8732
7440
13298
4783
13905
7315
11738
9428
6918
9523
6471
7361
13867
7452
9533
8962
10204
11646
13669
8763
9494
8772
9554
14926
14132
13065
8856
13641
9116
2212
5200
8929
9539
6423
11469
8711
9514
7352
13718
11593
9514
11371
10266
10136
7933
8877
9555
9478
7528
11964
8057
7305
14893
6878
6707
10660
7387
7297
9547
13634
7376
7359
13463
9020
8914
9835
7898
11656
7360
7225
9216
13648
9372
9552
7694
13749
11064
16641
10407
15333
12899
12870
7878
11962
12772
9525
9626
14089
11858
7784
9615
18466
8708
7399
10834
13607
7316
14976
13225
15352
7563
14895
9603
9102
8795
11565
7485
10123
7418
9372
9408
9751
14959
9305
7270
9353
13544
6759
9347
14913
9417
12233
14929
7407
5183
5174
10631
7526
18751
9492
7261
6063
9378
9883
9459
10145
7445
8376
13608
9421
10169
8801
13377
13405
9140
8442
11661
19645
7498
14952
9470
11702
7403
14044
8951
9606
9184
10111
6815
13396
11531
13620
8914
9492
9363
12712
8956
19412
7268
8910
9490
6950
8981
11660
7358
8923
22543
11670
7396
8704
7489
9848
9511
5400
11814
7422
9485
11728
10331
14319
9523
7372
5776
8197
11515
13771
8907
18925
11494
13489
9372
9359
8913
1247
17202
7803
10304
8057
6416
8583
14979
7447
9389
7431
14106
13454
11661
13483
8338
8928
1693
9160
4793
8251
8083
9526
10922
10087
9759
8915
11983
8881
11627
7983
8951
14513
8458
9517
6482
8384
9546
8961
15135
6842
12732
11836
11735
6305
13862
5318
11584
9345
9443
7789
7308
9478
4256
13681
11725
9138
9729
9342
7482
13482
9297
9006
9430
11534
8192
10482
9447
8892
9375
14828
8025
13847
5010
9149
12707
8823
7364
9511
6867
7413
7452
8970
9111
13686
5164
7370
8902
8422
11595
6119
7984
9395
12510
9016
13479
11719
16345
9559
9051
14994
9279
7506
11581
9524
6148
9346
9369
11262
8466
13483
7423
12118
14394
11487
7390
13139
5161
5810
9264
13356
13630
9183
8894
14966
5738
5201
8931
6413
6923
9297
13620
9438
7410
9157
11557
8840
9210
11502
13559
9582
1863
9513
9431
13457
7280
13431
11337
11563
1857
4961
8891
13551
11232
5818
5809
11513
9430
7282
10802
11335
8714
5205
6174
9523
9358
13726
13399
8490
11705
13817
9315
11682
14879
13475
11685
8918
12369
8304
8870
9427
9593
11533
9320
11136
8506
8955
6778
8745
13728
5823
7461
7346
15543
5843
7373
9629
11507
8914
8939
12746
8174
3623
15097
12568
9460
8918
10598
13425
9355
8646
10125
8723
17385
9339
7370
8940
5107
5916
9432
7275
7566
9404
12254
4819
4802
8945
10334
9475
9516
9501
7505
9027
11149
13650
4322
8944
9683
7335
7724
11627
10920
11803
5910
13855
9119
11562
7159
11226
14091
9288
10164
9513
8982
2485
9454
9666
11722
9520
8889
13831
8092
8951
7403
8960
9086
14139
9521
9485
11670
9530
13320
13891
8972
9410
11645
9485
9341
8918
9544
9357
9399
7330
13614
10913
9375
13914
9271
8321
5829
14970
9290
9404
16360
15112
16260
13213
6211
6384
13642
12220
9111
8942
7801
11610
8984
7369
14061
5645
8923
6917
8909
9484
8982
13604
13782
13817
10216
8970
10101
21883
7843
7446
14265
11528
4869
8640
9512
10258
9327
7410
6421
9646
7459
11725
8895
8447
6893
8171
16414
9301
6259
13777
7427
9463
9273
11853
13822
8804
9465
5119
5486
5991
13760
9349
7796
11262
13847
11720
3344
14125
7385
10615
9409
10651
12087
11712
11932
13593
11896
11554
9502
8920
9398
9477
9401
9388
9547
16366
7438
11790
8836
14178
14923
13888
7398
9332
9349
8903
6308
8958
13655
7350
9432
15946
9524
10254
11559
8895
9478
15370
13662
9411
9400
8969
3210
13262
7940
9974
13399
8843
7436
12450
13381
8919
15491
9505
10153
9399
8896
11185
7474
5977
17202
7390
2411
11549
5245
9485
6194
13690
6602
8425
9338
9302
5236
9196
7343
11610
8932
9412
4653
12305
9331
6146
13335
6346
8241
9715
8880
5270
7329
7326
13647
12501
7368
9154
9545
8681
13557
3378
5499
2086
8175
9519
3379
20901
7374
7418
7465
4786
9086
9107
13918
13811
7506
12635
8589
7447
9477
14914
7827
9100
8366
7307
7484
7380
8937
14082
12488
9608
9524
6537
12643
9128
9517
9519
9600
12311
7353
11339
13930
5587
9380
16255
9114
1861
9407
8974
9554
8883
9390
7345
7362
13125
9509
9200
11194
9260
4789
9467
9444
13741
7616
9257
13892
5386
5184
11794
9451
8915
10059
9406
4766
4776
9419
13341
13367
6179
8963
8932
7925
9510
13613
4959
7308
9545
9434
8771
9460
12714
9661
9419
12831
9577
11710
1958
5528
7313
9515
16187
6915
8983
12466
8876
9943
8906
15307
7348
5590
12656
8930
14913
16624
8975
8812
8930
9466
10674
9161
5293
5091
14135
8891
9503
9461
9290
14095
8464
6170
11292
14728
8834
11706
10405
9267
12175
7844
12959
8659
8524
11809
7346
9328
9510
7703
9517
7452
7509
9384
9529
9219
13999
11519
2320
9299
13724
8872
9542
12814
9545
9475
5487
11657
8477
10829
13405
9411
7206
6710
14893
6446
15406
3505
10627
9431
9642
11113
12752
12539
8777
9530
9676
13924
8069
7867
9524
8931
8345
6467
9620
7130
6431
8195
9444
11548
13163
3896
9513
5422
7521
15001
12683
9480
9008
8780
9478
8938
8944
9423
8487
9140
9516
8295
9536
7191
9413
7446
7312
9055
8854
1928
10817
9384
13510
12102
12595
8096
8844
9455
12278
11508
8934
10571
9426
6285
5467
6806
9388
10584
9576
9514
7302
8868
13905
11479
9509
8986
9565
13758
9502
12070
6419
8921
16990
8047
13661
11564
9132
1809
10444
13586
7282
14458
5291
13341
9257
8132
9420
17406
7595
9253
9974
5451
9624
9520
13681
15253
7761
11668
9476
14635
10785
7521
9371
9413
7830
11971
7477
8960
7375
8965
8944
3145
7905
9637
7396
11671
7347
11780
9328
14149
15153
9467
9715
5713
8911
13892
9379
8991
8301
9031
9560
9018
7681
13591
6846
13420
9337
7347
11944
16314
8958
8990
7359
9017
8274
13596
8743
8972
9297
8920
14648
4972
8513
13864
8972
13732
7210
11683
9493
9520
7320
11504
11581
8851
8857
5107
6690
8951
11556
8958
10914
14057
9412
7283
8953
12900
7316
9277
9220
11476
9263
9323
11531
9542
8925
11524
5782
12378
8423
11786
6486
9511
9004
5125
9403
7390
7796
8941
11963
14035
8724
7361
7459
9469
9255
11376
13959
9489
7424
8895
15267
9489
9408
14687
14652
12194
13299
9462
9420
10717
8955
20643
9303
8848
10093
9509
9526
7264
9130
7460
9637
11693
15686
6392
6138
14856
13643
8546
9288
7462
16712
7508
9446
9478
9447
8930
9410
7482
11593
9399
13856
9541
11722
8069
11442
5827
13615
8945
14004
6854
11339
1882
5917
9527
8580
11603
9472
13944
11390
5250
9509
9335
13092
9480
7351
5574
9511
8874
13616
9505
12519
5632
14886
9493
7416
10132
7405
9770
12068
9202
4763
11229
8899
6121
6339
8882
9536
16939
8906
11769
8802
11573
5106
8920
8855
7161
9499
15359
12630
13784
13713
8993
8898
8619
9522
8936
11938
8932
13780
1812
11974
9469
8991
8912
5362
11912
11364
7368
8901
8913
9406
5116
11638
8988
7378
4936
8929
14144
13886
8069
13973
5029
5180
11822
11923
9468
1802
8963
12751
8852
8937
8971
7450
9326
13663
13946
16457
7387
8960
13465
5056
12783
9416
11706
8322
9486
9011
11967
9672
13627
11774
13623
9305
4916
6923
12145
12144
7362
10519
9497
14185
8920
8916
6349
9625
9472
9500
11688
11497
8535
7462
8786
12482
11437
11723
8992
10689
4899
5007
4921
8681
11888
6481
13787
9010
9146
9003
11382
7404
11667
15468
9011
7893
8952
8916
9162
9451
13945
7577
7990
9487
7352
9476
7127
9537
14486
7510
15346
9470
8075
9864
7423
11708
9465
9583
13447
1587
22133
14262
12070
11511
11548
9089
9573
13742
2757
9314
6478
11570
7436
3736
3736
13958
9408
7399
7470
7358
5284
16828
7396
6470
9522
7511
7535
7352
9541
7325
9002
7738
9553
9353
9392
9406
12705
13209
12599
5406
9499
5107
9275
8543
6071
1335
11527
9598
5095
9470
5661
9375
8941
9412
7443
7306
11927
6649
5107
11571
8995
8931
6444
9620
9525
7356
9290
13967
7456
9591
9340
8929
9332
13578
13929
8338
9540
9460
9445
11229
8184
11292
3695
8128
9540
19046
7352
8140
9289
6485
6254
5555
7447
5500
8982
13781
9523
9491
12976
9334
13690
10048
10214
9341
8859
14776
11864
8038
11774
11173
7330
8080
8839
9467
9380
7317
7251
8933
11715
7361
13969
12745
9377
7474
7967
7370
9216
10815
7344
14010
9640
5073
5579
9075
11083
7044
9462
11517
11615
11887
7769
13655
11719
9067
13653
6887
10951
8317
8919
9463
9536
9466
9553
8774
10221
8955
4777
7509
10703
13796
13619
13889
8993
7359
8680
11801
6482
6438
6206
12960
8306
4806
8978
11709
7947
13817
3956
7998
8917
12744
9446
15688
7943
9387
9758
8018
9014
12090
13850
5001
8974
8119
8496
11427
11968
8939
8038
11470
5111
13705
8699
5250
10300
6449
9519
9435
9368
5821
9498
9113
7489
6748
8924
10242
9435
11876
11699
8171
9420
7398
8756
9677
12712
8861
9550
8951
11441
11744
5615
7344
9414
9759
18404
8125
13652
9583
7655
9128
8967
7951
7376
8938
14994
8881
6441
10339
9334
3106
13839
10965
12639
13009
7475
13671
9426
13626
9537
4909
8358
5547
8978
9635
7013
9426
13010
8482
7357
6985
8961
6939
6847
11969
8919
8857
3406
11465
7415
8909
11838
8974
9609
7333
13822
7371
9485
9556
7452
7449
13188
9629
9175
7414
7390
7638
14182
6856
6921
7360
6933
11368
9117
6925
7391
7365
6860
6893
6884
12029
7110
9346
9435
9091
10158
7355
9357
9505
8939
4977
7340
7878
8946
7382
6423
7837
7250
6868
8959
9453
6568
7327
8831
8701
6461
12902
9466
11308
9944
8621
9495
9393
8966
8992
7502
7363
7076
9105
9450
9294
8297
13949
11641
9620
12399
9724
13828
7849
11245
7335
8816
8650
13694
9325
11881
8614
7444
7437
8582
11250
3419
5211
14115
7374
9316
9584
8917
8877
10224
7457
10838
7427
9625
8366
9345
9417
15853
9435
9448
9444
8754
8764
11553
9391
6429
14855
9123
13676
9453
8182
6708
10638
9511
8915
13487
4794
1851
8937
6651
9307
8930
11819
7928
9302
8582
14972
13912
10197
7390
13943
6525
9312
13515
9355
9618
10783
8941
14135
8928
8435
11083
7342
12696
7344
9374
9351
13875
7498
13392
13472
6792
14185
5119
11096
7437
7434
5303
7358
5018
11715
7413
9501
9291
9697
9413
7314
12126
8970
11370
8338
20034
7350
9272
7314
8971
12313
11762
8941
9267
10924
9793
10072
9434
8947
7452
9092
11539
7393
9376
9372
7532
8820
7491
7387
9339
9747
13595
8614
14348
7372
7337
7571
9413
11164
7374
9447
7359
8091
14100
9706
7264
8918
16186
7342
8936
8933
5153
7351
9577
9186
7502
8693
8940
7205
8909
8910
8993
7378
7448
8022
8466
9453
7313
8920
9309
8196
13964
9355
8868
14018
12705
8966
8973
7434
8931
8964
8474
7475
8928
9463
9041
11791
7331
9109
11088
5726
6472
8893
1748
6661
11704
9006
12136
11218
15360
15017
13728
14914
8832
7383
9369
8931
9605
6911
6479
6064
13866
13711
9285
8876
12976
6893
11131
9406
7491
7435
12678
5427
12955
11216
9922
8907
8989
13343
10880
16514
7345
7402
9431
8446
8955
7427
7983
9282
4953
7386
7564
11341
4887
11628
7900
12726
8904
13624
10180
9573
11681
8766
8904
6306
5162
5182
7647
14114
9527
11464
13631
9354
13571
7354
9487
12517
5193
8003
9346
9541
8610
11832
7997
8892
13798
7456
7389
12765
9265
7994
5066
8938
7453
7715
9290
7528
15753
6338
9012
7532
9335
8932
17078
9463
8952
4602
13588
8911
8970
8083
7421
8945
16284
9777
12063
13342
10229
9667
7456
8851
7364
7504
9035
9477
4879
9555
14906
11022
8844
9380
14570
9378
11647
9411
9334
9521
7273
17058
8115
9517
13698
7448
8144
10041
11049
9290
9494
7317
11168
10654
7341
9536
10904
5138
9553
6837
9567
8567
11517
9689
9100
13651
7426
8956
9560
2839
9393
12665
7357
9389
7478
7210
9432
8101
9311
7439
14305
8974
11610
8983
8972
6131
7355
8941
12635
7422
9556
7363
10598
9475
13816
6891
9544
13953
7510
9017
14175
12731
7613
13590
9484
5288
12673
7455
8631
9085
10863
9535
9876
8956
12747
4769
5942
9206
7891
9513
8950
13624
11453
10609
14292
9430
11443
7359
8518
7409
1824
12952
13961
8972
9469
8982
8942
12603
14089
13359
10102
11767
9458
7351
8948
8922
11546
7438
12770
11438
6837
7221
13919
9367
20069
13435
15603
8682
10223
14572
13947
6755
9326
6222
8863
15453
9284
10192
7470
11505
10193
9474
12567
9467
9089
7271
9378
6998
9517
9917
7378
13653
7362
11861
9321
8010
7949
13680
14006
6313
5648
7447
7399
14273
5300
8826
11513
13507
9610
10990
8885
10020
9372
9388
9963
9706
8959
15346
13263
9413
9416
5576
1876
8369
13999
8853
9985
13923
8233
7681
9440
9281
13937
14286
8944
12682
9414
7508
10574
7380
8469
9567
8468
11898
5461
9503
15174
7420
9361
7251
7567
7796
9092
9370
8905
9380
8998
9123
7406
6262
7349
9447
8793
11254
11969
10289
12308
9351
13494
5517
5774
11706
7344
6040
8857
9542
14997
8126
11497
7345
13962
8970
9214
10799
7452
13130
7440
9294
8879
8169
8898
7399
8532
15510
7671
7329
6397
11734
9011
7452
9598
9971
7670
13720
6740
7566
7441
14170
7443
8887
12302
9448
9365
9445
9494
7791
6494
4230
9605
11302
8183
14962
7532
4783
7355
9488
14977
8984
7366
9388
13875
9420
9071
11557
7362
11642
9368
6608
10430
11766
6918
15340
7347
9502
6452
8949
7248
7363
9629
11285
10225
7406
9413
10185
11948
7456
12448
12091
14977
9421
11295
13408
8962
13400
11656
10598
7446
11682
9179
7279
8634
9380
14872
1573
20282
8956
8971
13672
9376
14927
11218
9508
9269
7267
9602
9620
9614
9352
8887
8872
11273
9468
13664
7834
7434
9624
11545
9632
8468
7441
15656
11575
16618
8949
11178
4786
7469
14484
9663
19663
7512
7962
7585
9992
7353
22961
8702
10964
5791
7334
13749
9135
7442
9437
11951
8202
7529
14929
11562
8452
10056
8889
10084
12940
6057
14812
9398
14912
11607
13355
10319
9547
3844
4981
10061
13747
9326
9347
13893
9386
11616
11457
11049
9530
7271
9614
7393
9355
9503
13707
7318
8883
7441
9496
7345
11434
7359
7390
14916
18861
9665
8954
11616
9134
8937
5256
9756
8671
8575
10024
3637
7646
9436
13889
9352
9509
9480
9115
7517
7452
14467
13767
8481
7360
12460
6985
12025
15460
9387
6823
15342
9310
14477
9439
9599
7353
2159
14311
12082
10150
9321
7344
9125
7933
8098
7457
9650
11439
9713
12454
9350
8132
9114
8890
10839
8958
14742
14229
6878
7465
4653
10332
14880
13532
7464
13352
7411
8909
7355
13514
13894
9446
9301
9514
7427
9624
11464
7357
12688
12619
13759
9599
7477
9620
12893
13947
3135
9252
5412
9569
5691
9120
9503
13833
10003
10594
7343
9507
9289
13693
10135
11608
7369
9321
6595
9235
5130
11476
7408
7471
13634
7356
11946
11307
6198
9499
11783
7370
9536
9036
9463
9320
7420
12672
14914
13615
8972
6896
9356
7423
14638
6785
13693
8597
2592
8895
7392
7611
10634
13672
9111
8904
8978
7347
11590
13672
9489
9574
7390
11548
7382
8863
7444
11719
11559
9485
9387
7387
6948
11723
7525
7363
9434
7346
11603
7343
7417
11139
11417
7433
7479
11925
9721
9537
5782
8955
10967
8893
9353
8008
9325
7446
9409
8928
14211
10533
7451
9592
7947
7435
2005
8897
14890
10642
12123
5287
7469
1855
9054
7421
9412
9481
6843
9636
8178
5161
12568
8950
7343
7526
13657
11246
7913
10408
6811
6974
8303
11633
5130
10252
13463
7363
9382
24047
14934
15512
9357
9456
21309
9581
7860
14198
7347
13550
8866
11714
7485
7433
7810
10262
11625
11434
7352
13248
14342
7484
11550
10742
6786
11376
5462
10460
9417
14219
7694
9335
9915
8839
6881
14917
7442
9519
11647
9561
8906
14062
7783
9427
9387
9374
7364
10243
8032
10134
7362
6739
7358
9017
9448
7376
7447
7407
10117
7377
16520
11287
11733
8963
9393
9390
9336
6529
9540
6274
13614
8965
1931
11047
9583
10742
5043
8994
7381
8085
9443
7490
7433
8753
8906
8981
7296
14016
8439
5767
7514
15001
13759
10713
9894
9431
11537
11237
9410
7880
12098
7345
11620
5259
7080
10445
4835
11398
7511
13677
8524
13287
11432
8918
8870
13724
9427
7449
11395
10229
11849
11921
8978
9468
10134
13356
6936
7380
12586
8959
4623
8989
14977
11939
15544
10227
7899
13559
14800
9516
13826
11400
7436
5139
16132
12716
8906
14472
8989
4733
5195
9496
9486
7558
14918
9594
9532
9494
8979
7732
14547
7345
12976
17124
7479
11854
16846
10445
8139
6887
7435
9298
14096
8926
14037
11365
13791
14573
9519
9316
13035
12388
7496
9361
1570
7332
11772
7275
11468
7297
7334
9435
7871
9583
11502
13769
9422
2809
7426
9435
8702
8318
9445
8913
6817
8705
14908
9330
11222
7909
5336
11770
6874
7424
7317
6411
11721
9136
7887
7427
9521
9623
5448
8716
13378
13226
7350
11438
9510
8584
7350
11147
5707
13786
8904
6684
8225
9456
13405
9541
12291
8945
5119
13495
14325
8579
10360
19093
10841
7371
6934
12072
8875
9583
12377
7430
7454
7498
13619
14678
6889
9376
11714
9535
20399
8932
6445
13929
8899
7367
8932
12286
9555
7511
9537
9451
11651
9082
8107
7499
11578
8942
13917
9017
11118
7415
8370
8937
9491
8903
13325
9917
7804
14082
14173
9515
6484
9418
15886
14935
9165
10473
10546
8499
9469
8362
7376
9540
9107
7326
10724
8929
9485
9444
9416
9211
9354
7384
8929
7812
7873
6485
10239
11019
7361
9448
15509
16070
8283
13626
11539
21298
11343
5325
15364
13978
9776
8941
7924
9386
8298
13336
13639
11902
7319
13505
6410
4949
8923
6839
13685
11394
7300
7357
7343
11284
12356
19220
7405
6838
8998
7439
6680
7813
9549
11598
6424
6400
7423
12176
14910
8888
11717
3127
7355
7469
9485
9025
8949
7406
7780
9459
7786
9236
5199
14720
8239
14960
14295
7444
9454
7755
8085
14966
7528
7508
7362
10881
14295
7450
10770
14615
12013
7418
11533
10098
12473
12734
9393
9340
7331
7351
10316
6840
8428
9330
12456
5240
13851
14085
14942
11560
11392
9579
7865
9512
9540
9284
11725
9049
11574
12619
7319
9013
13436
11741
7334
1880
6804
13466
7424
9524
6933
7381
10214
10553
11189
11767
10106
7332
7488
8116
7383
7390
7393
9262
9469
7337
7614
14939
9211
11650
6487
15533
13124
14955
9262
5645
6733
9803
9344
14756
7379
15839
12319
10208
8345
7307
9622
11196
9529
14813
7384
12877
12583
7456
9297
15515
6856
6735
9396
7445
6444
14537
6897
7363
9469
11468
9513
9301
9455
7824
8952
7423
7779
13199
12486
14833
9558
11733
13867
11388
10590
7368
14978
13477
14291
9102
9364
7268
11012
15513
8376
7342
11671
8877
9132
15366
9551
13968
13956
10294
18267
8082
7460
14410
14213
9535
15398
10145
6408
9384
7457
7440
7354
9446
9806
7414
8533
9509
9953
11956
14874
14938
13812
7381
6728
9693
7509
9443
8285
7323
7404
10533
9651
8642
5201
11827
7361
10632
7297
7421
5166
7269
7432
7468
9412
5669
7300
14871
7357
12673
12054
9509
9390
11493
4858
7373
6334
7368
10201
12160
8298
15284
4112
9861
15360
15514
7321
7356
7354
9519
9252
4979
7394
13783
7454
7827
9596
7062
7385
15430
9394
6890
7353
11970
7387
11753
12726
7417
7414
14977
2149
7369
13889
9538
13918
11238
6969
9576
6747
14991
7569
7397
9413
7931
11823
5556
6727
7490
7400
10444
12395
9487
11167
8970
9383
7405
11445
7415
7384
7008
11723
8092
13656
12506
10737
9383
9553
5122
7428
7313
7491
11578
7377
7393
9298
8986
7067
7402
12864
7511
10202
9154
8003
9554
9313
6867
9563
9503
7358
9735
7683
13476
7352
7350
15654
8214
8322
7428
9562
14145
8290
7815
9574
9143
11644
7237
11176
5314
7478
12766
7384
13410
7325
7652
9547
12115
7304
7681
13674
9494
13755
7320
7857
8858
11870
9232
7441
7332
7437
14930
9365
12212
7684
8720
13653
5390
6852
12508
9470
11371
9341
7367
5200
15260
7883
7333
11614
11133
7359
7850
14897
9353
14920
9439
13484
7349
9383
13531
7337
9660
13681
7406
21695
6687
5330
9389
6741
9436
15796
7304
8674
7327
4826
7453
11200
7429
6819
17136
8200
9419
7376
7368
13618
1836
1999
5377
14950
9399
9427
9397
9635
6812
7360
9399
10152
7406
8912
6840
9269
7346
7038
9596
5065
13054
15004
9503
7507
16017
6789
7324
10915
11932
16041
6896
9553
6839
15487
7494
7413
6626
9391
14200
6828
6838
14993
14993
13517
9610
8942
13641
7363
9457
7472
7533
7561
3711
9074
8774
7446
22855
7305
7294
5308
18551
10373
7364
7344
9470
11682
9471
7366
7337
10208
16842
7348
11960
18585
6833
7366
7395
14970
9516
11441
11727
14000
7452
7332
9419
7321
8644
7860
9515
11390
14948
6838
5956
5720
6723
7558
4639
7570
7563
7568
7564
7565
7568
7569
7349
14266
6861
7568
6214
7569
6848
6823
3060
7560
15144
6639
7569
7559
7564
6878
7569
6306
7566
6862
7568
9009
4930
6803
7566
6828
4797
7566
6865
7565
7561
13547
6726
7561
14964
7566
6820
7569
7570
6856
14412
7568
7566
7566
7397
7445
6831
7566
6775
9596
7568
7569
6530
7556
7569
9340
6870
7379
7568
7785
4597
7571
7562
7539
9382
5896
14750
7558
7565
6858
12945
6778
9349
6726
7548
6837
7566
13700
11524
6862
6857
7393
7364
6725
11069
7378
21086
9387
14775
7363
7567
13887
11594
9085
11202
7670
11409
6831
6817
7557
7357
14325
6783
6802
10370
12641
8663
7329
11631
6677
7493
9243
10493
7547
13648
11521
7288
9401
6739
6804
7339
3776
6921
7378
7356
9439
15008
6697
6832
14245
14150
10833
9383
9504
9563
13486
5910
6702
7408
8145
8928
7538
6766
8252
5617
11701
9349
6665
8719
10179
11027
13641
7418
14938
9177
13962
9236
11912
9173
7628
9459
8065
7431
13660
6855
7430
9380
10225
11439
12871
9505
9161
12358
13601
11691
9394
11616
7515
10846
6935
8300
9197
9007
7365
9410
14363
7516
14961
7433
7549
7287
6821
9372
7900
14953
11429
9403
10444
9198
7976
4832
11837
13975
11157
9632
9309
7356
9373
13640
12059
7461
11434
9583
7337
9544
8828
11752
6135
11330
7444
5103
7441
12390
13671
13357
15399
7914
14931
13745
10465
13683
4921
12722
11843
7381
7459
9348
9956
8694
11259
10114
6806
6693
10011
10943
12340
14990
7991
7306
14842
11559
6851
6855
9314
14867
7428
15303
9310
9460
9428
11257
9622
7138
14912
11221
8258
9404
9325
7512
9487
14243
14098
6089
9448
9323
8968
13652
8844
7435
7248
6881
14083
7367
9191
13834
9617
9600
5319
5883
6778
13535
14952
15336
14085
14082
5656
6816
7365
9932
7450
9363
10964
10046
9441
7368
8833
13671
12305
7449
7095
9545
8904
9356
8937
9539
7273
8971
13534
15521
14906
9537
6498
8993
8426
15364
14268
8985
14704
7360
5178
9672
9503
7351
6875
12590
8931
8122
14428
9093
11342
12330
11748
9345
14770
7323
9217
10613
7354
9284
4562
13890
8825
13283
10454
8943
7343
13458
13947
6899
13422
7365
7344
7443
14963
14888
14941
7911
7394
13790
7339
7307
13765
16488
13291
9020
9255
10144
9335
9529
8954
9558
10065
11631
12220
13586
7776
12027
6837
7786
7365
9629
7096
14877
15244
5938
9565
11149
15526
13624
7344
9930
8357
11024
7755
9587
8868
11656
7474
11299
9437
11348
13488
15455
9588
10529
7490
7154
9903
7336
7354
9926
9554
11616
9158
14910
8971
13385
8044
9605
8211
7349
6488
6494
7426
7431
7372
10096
19208
9853
9461
10464
7518
12077
15385
11458
12060
10075
11314
9556
10154
9495
11349
9416
9358
9563
7275
7302
10065
7133
7951
11720
11625
9609
5178
13630
9494
6804
7800
19151
9418
11445
7511
9711
11346
11712
7429
7416
9711
9367
7383
11457
7382
7686
11456
8369
7568
9366
15523
7449
7446
9508
13840
9180
7360
12299
8928
9220
11876
15358
11887
9521
9452
19164
9398
11645
11672
11623
13651
9435
5367
9421
12084
7214
13905
13847
9467
10017
13106
8210
2599
10705
9468
13746
5495
11789
3727
13895
14933
9517
7472
14891
15531
11594
9520
9583
9597
7480
6939
9182
8524
7506
11913
12579
7374
11844
9394
9485
11511
7503
8420
7409
8934
13850
7509
7687
11646
7415
8868
9109
7363
14957
7543
9203
9539
7377
8874
6737
7422
11227
9654
13635
9591
7711
15215
5640
5355
9602
11478
8977
11453
9431
9344
9502
6835
8863
13843
5339
13431
5065
7488
7403
9581
9328
14246
7416
7905
7582
8944
13654
13646
11980
9430
7580
9307
9476
7440
8150
10804
9505
2849
7966
9434
6676
11439
11545
7331
9006
13524
8980
6960
9484
7419
7436
15511
7346
9372
21222
15533
7809
15367
9031
7298
11483
11766
9112
9529
9324
9520
9282
8972
7447
5740
9120
7484
7366
9394
9014
8988
11863
16916
7505
9496
5906
11273
7407
5422
9344
5180
4729
11208
13417
11150
9153
7349
9490
9319
11087
9134
7278
5147
8835
9666
8182
22332
7407
9896
7344
12108
7372
7429
8432
7641
13940
7421
9026
7921
8930
2793
9363
8038
9516
13599
7414
10477
6893
11482
9377
7293
7212
6942
9524
6512
11579
9982
7832
3052
5513
8532
14938
25205
9631
12153
9104
12280
7333
7456
7331
17962
9562
9518
9569
7266
7745
3325
6204
7253
6481
11526
10391
14019
9392
6127
10600
11969
7499
16842
9362
6208
8242
12091
11578
7173
3233
9715
9258
6008
11719
8899
9543
9950
9324
9473
9432
9420
7442
11245
12264
5891
7399
13154
9408
5344
12064
6565
8885
9538
6310
5209
18228
7451
9389
9606
7392
9518
7400
9416
7425
13662
8053
11723
12203
11675
7369
6844
12527
7980
13675
9583
13213
6128
15065
12812
12387
14874
11769
5340
8948
7407
10128
7286
9071
11666
7375
7430
11136
8776
8813
11734
9677
7805
7206
10523
10713
9113
7845
9566
8776
7737
4437
9767
6816
7434
9350
7350
11259
7571
9281
11545
8949
2682
7361
7315
9527
7417
7457
8867
7268
9392
14054
7783
9455
14154
7491
6852
14970
7479
9389
13711
9324
9763
13426
9458
12364
6474
9821
17590
8898
6712
8972
13466
12807
9605
9825
9534
10109
10214
11199
10150
9404
9690
12592
9470
12092
9481
7212
9381
7534
9316
9807
8897
9416
5033
9452
9175
18715
12735
9152
13673
7381
7829
14090
9312
13535
7414
7837
7333
8064
13577
8997
7338
7383
7383
8132
7181
7798
7323
14903
9458
7275
7448
7455
7364
7445
12162
14916
9479
7930
9395
4808
8751
8738
7222
14852
11229
7378
15294
7007
12313
7911
17766
8096
9155
9349
9308
13546
13056
12841
11640
8912
13651
13854
13407
13845
8983
8944
7308
5631
6128
9287
7469
6248
11743
9575
7395
12428
9543
14932
11763
8285
11730
8254
7215
14913
9333
9596
9443
13784
9548
8975
9441
11807
11770
14732
7372
6655
13468
6841
9660
7336
7394
4148
9460
12679
11534
7382
8998
12768
14904
12504
15390
1594
10150
8191
13613
7367
9203
9497
9502
11398
8718
9893
15349
9343
8889
7443
13632
8664
11398
8970
4875
11347
8919
9504
9332
11387
11220
9114
13707
7874
11404
7996
8025
8311
11549
11505
14044
9052
7153
6388
7655
7482
11417
9468
9407
10447
13592
13860
5485
13612
9293
5701
13591
13365
7982
12861
12121
11639
8996
7366
11610
9519
11678
8123
11480
7431
7435
12152
8266
16166
10072
7325
9591
14219
7832
16548
8971
8750
5026
9477
9293
8675
14975
9515
8425
8611
11719
8858
9432
8150
6864
7649
8983
10428
5778
7477
10265
7304
9712
9477
8870
11897
7380
7361
9545
8984
14014
7825
13800
9516
7162
21914
8377
10232
9104
6848
11727
9345
5242
14937
10530
11132
8976
9395
8785
8940
13862
7511
13764
8869
9139
8278
8258
9844
9000
12756
11998
9473
10134
11665
10171
9130
11444
11749
7314
9514
8097
9391
13578
5920
9385
11752
10879
8995
10024
7798
5089
11951
5962
8729
7802
8148
8059
8268
7416
7366
8889
14941
11081
13647
9046
11544
13940
9004
14378
6635
11265
11287
9011
8149
8936
9243
9837
9379
8661
7323
8587
6429
5995
8905
9449
9472
14013
7373
14038
8950
11431
11674
15804
10853
11562
11205
13843
1426
6846
8888
13583
8929
8926
8894
9516
5297
12838
13817
7375
9444
8941
12356
7126
13956
7402
5854
8952
9362
9502
16429
7452
11895
22728
9026
11733
4805
6836
7055
9498
6727
10883
7056
10261
1816
8215
11732
9332
8126
11518
12172
13660
7478
10122
7355
9302
9397
15508
13663
14964
14998
9457
9424
14975
13114
13167
5828
7438
9087
7439
7321
7386
11884
11368
14026
12240
9031
9554
8961
10533
11914
11664
5936
8911
9520
13934
13793
12002
11739
7351
8941
9435
13641
7592
6969
11458
6760
7422
13892
7331
7267
8863
9531
10735
9334
7510
8964
8431
12683
9447
7384
8333
6187
3703
6420
7041
4915
9484
11745
9480
9599
7409
7902
7326
9459
6409
8516
6250
9508
14950
14948
10094
7305
13706
8966
12319
11410
18022
8024
9374
7395
7411
7415
9574
11197
8859
13516
11969
11724
15543
13347
7416
16360
9025
7994
14186
11597
9496
9657
13852
12525
8920
8763
8916
14950
8991
11725
8627
12770
11750
2088
8166
11827
10292
12184
12508
9545
8608
11557
13883
9447
6055
9472
8990
13488
8928
8941
9490
8120
8902
15833
13772
8857
8957
12663
9348
16696
7356
4826
14082
9254
7285
9469
13648
8927
7182
11591
8944
11843
8586
12005
12194
8903
9451
12820
16752
7353
7377
11732
13606
13622
8927
7360
8848
11783
10213
11728
9402
16174
4790
8937
13882
13117
14038
8931
9544
11716
4947
5720
13418
8906
9454
13968
7441
9347
9317
13449
2255
6303
9375
6195
8597
13728
8986
11448
7484
11568
9456
10252
11669
9543
8939
9603
6383
9510
8598
9470
7385
7408
11123
9546
7386
9631
12764
8833
8976
9531
13024
9395
8716
16914
7375
6498
5222
9325
9223
8925
9256
7830
8924
10906
7417
7964
13678
6605
8848
18288
6489
7233
8223
9329
14071
8942
8971
12705
9533
7304
7326
9256
8842
8030
7458
13739
13081
9511
11682
7330
6715
9844
9324
8941
7436
4214
7351
8923
9467
8157
7011
9521
11230
8529
7381
8078
9650
4399
9393
9295
7345
8869
7293
9324
9446
8958
4559
4727
10187
8936
11182
11499
12861
8043
5857
11523
11126
9584
9623
12412
7330
13694
9414
9272
9508
7395
9187
1944
16330
9359
15530
7435
9432
5276
7378
9001
8652
9508
16947
8896
7903
6022
11595
9446
13629
11241
9459
8809
6484
8838
7308
4765
13578
8519
11931
11168
13670
6481
9510
9433
12365
9662
15359
7354
11802
13494
2036
8318
4896
4778
5104
4833
11097
5743
5899
9484
9869
15433
9537
14014
5450
13872
8950
11561
22418
13619
11706
12397
9476
7556
9518
6889
7459
8270
7342
8215
8926
6018
7419
13863
7474
11087
10021
8922
13902
11571
10231
11427
12784
9452
15630
5827
9122
11638
9393
11583
8048
8619
9530
12804
9552
8946
6418
8284
8191
12289
9444
7999
9482
13174
13341
13741
11953
9732
10550
6433
12761
9521
11849
7370
7391
9955
7739
8940
7378
7951
13779
11387
13913
9399
9094
10699
9175
8033
7890
9086
14616
5783
5016
6793
7386
8957
9568
7403
7322
9491
8882
7401
8324
9129
13594
8876
13361
15635
14030
13650
14091
13897
6482
9503
9347
7470
9639
13465
4938
8472
13945
8973
8953
9494
7393
9888
7384
9361
11387
9492
8845
4873
9461
8905
11598
12730
11732
8986
6157
9416
7364
13665
11515
9481
9349
9391
11749
14936
13904
9433
9125
13952
13843
11712
9300
6029
9545
7163
9578
9767
9255
7560
9396
9565
9448
11220
5508
7225
8886
8645
8866
8995
11703
13899
9115
11694
7419
13897
6363
8977
8874
7204
11462
7353
7353
9065
16064
7848
12887
5832
9551
7504
9069
11422
9405
8979
7444
11680
11147
9554
8899
8922
8249
1710
8409
12366
7416
9112
11937
8298
7382
9705
13355
7230
9008
7347
9191
14972
9399
7447
7129
9117
8943
8715
13460
5397
6663
9357
14619
8961
11747
5974
9283
7417
9046
7750
9184
9439
14052
9263
13093
13624
8848
14929
8276
9400
7316
15347
8928
9281
8960
13615
8917
9410
7945
6338
4815
11399
7296
11597
8793
5727
13867
7357
9204
8914
5932
8937
10367
9212
9279
8944
13515
9361
8114
8845
11812
7650
8905
10142
7478
9299
7419
12050
7431
12365
9226
7347
9472
10324
9438
7168
9030
7442
15566
9583
15392
8963
8922
12209
9385
9429
8993
11718
9481
9601
9332
13899
15351
13958
7553
8874
8813
9388
4651
9382
9401
11522
3614
7435
7307
12126
9469
11695
9282
7350
8945
8007
9536
6813
9488
8988
9536
6850
4117
18890
8978
8888
11607
9581
14210
9026
8955
7309
16660
9538
9441
8782
11774
5082
11420
9320
9368
9031
7732
9499
7415
7438
9531
7508
9427
9533
8910
11481
5269
9393
9580
9390
10998
11223
11810
7408
7418
9622
11467
9899
9524
9509
9335
7167
12020
7386
9367
11512
18297
9147
6874
7487
7880
9660
9785
6079
6185
13350
8689
11634
9181
9692
11407
6681
8953
14819
7457
9422
13870
7493
7339
7441
7400
9378
14948
12252
7331
7450
9344
7456
14305
14150
9583
8239
13583
8723
8889
9358
8783
9622
8964
9385
7412
21636
9400
5973
8383
9483
7370
9381
14811
7372
9411
9404
9567
7363
12296
11487
9619
15118
13725
9096
7427
12609
4735
7768
7420
14881
7507
7406
2913
8936
7439
8035
7332
8960
12827
9159
9101
6469
12186
9542
8867
7362
7371
8839
8998
6673
9498
4940
6621
7898
11586
8215
14039
9344
10776
10778
10788
9369
10286
10064
9391
8918
7416
11372
10418
11784
10168
15616
8122
9622
7372
11626
7845
14288
13942
13418
10862
7726
7378
8337
9520
12329
4885
7501
14044
7366
7354
7415
7345
9418
9471
11143
5651
16368
7419
8175
10175
7343
7451
7572
8841
7414
10387
9553
13912
9504
14939
7192
8819
8951
7688
9248
7569
8902
14720
7454
7790
6916
9581
10278
9758
7693
7401
11614
9581
11729
9467
7348
11592
13668
12275
7360
11665
13183
9489
16616
7677
8217
7794
13540
8975
9456
15514
9255
9509
8123
5289
3472
9530
9424
3168
8974
9314
9290
9681
6468
9470
7425
9132
5248
9195
9433
9434
9372
6326
7960
9535
7316
8378
8948
6926
10352
12888
13668
7440
9335
8954
12340
13978
9519
6987
9593
7663
11258
9285
9365
7417
7413
7387
11737
13476
8965
8969
9410
7363
9479
9494
9515
7336
13753
9571
9603
13793
9488
10320
9516
11498
13367
7565
12801
9662
9457
7294
6925
6027
5807
9433
8854
7763
9466
9414
9344
7793
9460
5172
7478
8878
9558
11059
14056
8945
7354
9324
7383
8122
13842
7454
9456
15090
12132
7411
9091
11918
7785
7093
9477
7419
5754
8973
15223
7368
9171
7350
9376
7278
13177
6935
7409
7474
8943
11672
7325
9595
7252
4774
8120
4248
8868
6591
7333
8907
9134
9084
9519
11635
4896
8929
9506
13792
10346
13661
11534
9465
9224
11726
13521
9648
13679
7299
9840
8997
6142
7284
11688
7456
16796
8967
14501
13530
11565
7442
7431
7215
9843
14008
8890
9346
7575
9125
9510
6804
12722
9322
7409
9529
13437
12749
5364
7482
7541
9404
11983
6172
8937
13352
14874
9581
8889
7027
7355
8993
9927
11673
7440
5784
11399
9477
7921
13725
7470
9011
13616
12187
11413
6988
7418
8053
9433
14970
9432
9544
11497
13821
4323
4954
7393
8939
11239
6826
7407
8275
6835
7391
13461
11839
4412
9540
7482
9505
9565
11413
6497
7434
9345
9450
9437
10747
10009
9180
13444
14225
7502
9430
9382
9586
7841
4993
4993
4783
13979
11789
16388
7326
13693
9541
11673
9437
7386
8803
9452
9503
11839
7344
9379
9168
5506
8946
8918
9502
8931
13631
9448
8921
8665
13793
9498
13667
9426
8886
13728
9513
6452
7515
9010
8928
7394
13660
11080
6352
14400
12731
11523
12206
11451
9284
9547
10016
9301
11374
11900
11295
7407
8588
10253
13998
9472
9605
9470
9458
8957
11737
9519
9464
6169
8962
8145
8899
9865
5333
8888
10108
9473
9648
12187
7346
7390
7433
8086
8986
8976
7347
13100
12090
9546
8811
5304
7784
9155
8940
7381
9386
12066
7507
8886
9802
14038
10703
11052
13566
15516
9361
9400
8921
20044
9004
9323
9544
7360
14101
14083
8293
9251
8146
14039
9376
7298
11329
9450
8939
11235
14919
9009
8981
8942
8697
7576
7914
8096
8952
8953
7397
13954
8973
13898
8962
6975
9473
9430
8938
8228
8943
5557
12782
8975
9409
8899
7881
9303
15349
7375
12158
8133
9363
3643
11610
8318
9648
8967
7422
8937
9516
8940
9467
13177
9483
5136
8993
9258
9447
9285
9600
9479
8929
8998
6348
13482
9380
9311
11189
11647
9490
9497
13994
11872
8646
9345
8947
11394
8682
13350
4417
11595
8979
7614
7340
16243
9501
12707
12893
8081
11358
10434
9013
9291
8974
9439
9841
13008
9463
11448
9462
2051
5824
5405
8580
9545
8922
11732
11743
9436
9496
9305
9294
16788
7341
8991
12760
9467
12035
9549
13461
9011
8661
6949
9053
9361
8965
10173
9577
9104
11500
4793
7433
15705
8916
17372
8552
9480
11335
9353
2537
7349
8952
9503
13364
8996
6397
5063
8998
9486
8968
10378
8859
11584
12823
9458
10101
7280
10322
11567
8927
9532
9329
9521
8964
9521
9374
8906
5335
8992
9428
9495
6935
9327
9483
13771
9539
14050
11575
9471
9312
5302
9352
8858
8703
11969
7909
9457
20930
9494
8619
5162
3094
11717
9331
8917
8996
8701
5693
11404
9275
12546
11072
10613
9179
9132
8203
8368
13021
8894
8906
7506
7422
5238
7451
6381
7343
11031
8936
5025
9405
9348
8608
10540
9424
12437
7791
8710
19038
7508
6942
8439
8082
9325
8849
5254
8007
7089
7387
3696
14009
11314
8111
9549
7195
12595
11779
9345
8835
8841
8900
9536
6132
12787
5800
8293
9260
9474
8969
6238
17238
7821
6439
11955
8927
9448
8231
15530
9482
7426
8894
7336
9275
9513
7437
9482
13591
8738
7556
10166
11969
14372
8532
9486
9334
12613
1422
12633
9459
9518
9514
9293
12184
13697
8931
16989
12141
8286
16795
7347
9363
13836
8926
11737
9458
8960
12029
9359
9376
9098
9509
9312
6379
7466
11637
6952
8967
13848
7873
8898
9548
9281
13675
9196
4608
9451
11755
15723
8282
11959
8841
9387
13417
8986
12929
7905
8934
10423
9439
6947
12881
8942
8859
15751
6227
12909
8953
9424
4965
9070
9480
14696
9402
9412
10663
9007
9507
2110
6129
9432
9543
8900
9270
8807
8980
6392
5355
9024
8587
6937
7515
12095
8998
8947
9479
11325
9487
9372
9336
8425
8120
9515
8972
11950
8924
8912
7510
8657
12818
12498
9153
6152
9491
12179
9410
9029
7426
9478
7786
14998
7497
9436
6589
9696
9521
3766
7038
7425
12401
8978
9285
13531
9333
7355
7414
9554
7437
8040
10207
8998
13552
13838
8893
5311
14797
9445
7423
10533
11691
7202
8124
14012
8917
12015
13900
9426
9448
8198
13873
11718
8935
9047
9540
9677
13804
9537
7386
10221
8851
7340
8960
3609
9556
8881
13805
8965
9234
9432
13933
10120
9494
11697
9413
7442
9744
8314
15513
9383
13610
18142
9481
5413
9422
9319
9509
13957
9511
7878
12765
12808
12253
9695
13756
5351
7433
11744
4990
13436
7359
11949
7911
8961
13581
8895
9011
9466
9198
12095
9296
5304
9538
14047
7342
11081
14978
11469
12555
8914
8830
7889
9324
8998
2367
8486
9389
8230
7609
8943
8943
11752
8995
9296
7887
8988
8838
9515
13420
10149
9565
8867
9004
8975
8928
7508
7782
8901
2572
13392
11236
8972
8960
12089
7801
9469
8898
10291
10255
14084
8968
8949
9396
8890
9176
9387
16637
7354
13421
6472
9427
7423
9463
13981
8778
7421
9387
10008
13415
8288
7510
7873
9382
9153
9453
7455
9589
11222
9495
15535
7422
15562
6843
7508
11660
9104
8854
8857
7053
12801
7382
5302
9680
9540
9514
8801
10485
9877
7359
9163
5677
9016
8988
9057
9163
16548
9494
6738
13616
9519
13462
4904
7354
9524
12427
12840
8852
8941
12077
9547
9214
8946
11681
11777
8558
8934
13202
8009
6838
8006
1715
4873
10340
8439
7450
7442
10453
13745
14467
7423
8803
9148
14516
7468
8986
4815
11142
9337
9192
7355
13495
13171
11177
14148
6802
7273
9472
7883
9125
10726
11616
9414
7368
9361
9422
9529
12924
10828
9416
9326
8030
7340
13644
13666
7438
10524
6489
11618
9079
3116
9343
13857
9156
8665
14287
13699
9517
14012
10328
7952
7512
11766
8083
9000
8135
9427
8944
12516
7425
11447
8958
8942
5473
9535
7535
7451
9389
9519
9169
7830
15595
13726
9700
11764
11795
9760
17535
13723
5615
5707
7489
7277
12596
10737
11975
10733
7228
11615
13632
13693
9512
8787
13880
7778
13066
7400
14090
13600
9525
6917
7416
7406
7065
14955
15324
13843
11569
8841
9497
7344
13035
7891
9256
7323
12678
9506
11658
7421
8968
8846
9512
7764
16377
9042
7333
1931
7412
9712
4623
8991
8946
9367
10567
9420
9007
9320
10295
7750
8928
7384
20169
9517
7318
15628
15517
11947
13678
8930
8978
7265
13708
7343
8162
9404
13365
9603
7962
9353
11002
7394
13945
9331
11409
1970
5218
5139
8866
8900
8889
17110
7367
13852
13505
14552
9020
9545
9222
8958
12805
11852
9508
9124
7491
14612
9286
7265
11866
10732
10772
7362
11514
8923
9402
13819
8102
14937
9423
9443
5234
5661
9830
10085
7370
9480
9607
14674
7330
9531
11717
9228
10143
14100
13430
8948
13635
13256
9566
9530
9413
14051
9928
9239
8850
7343
7456
11705
9536
9517
7713
9681
12443
8902
7521
7306
14105
8944
4768
8931
7339
10428
9312
8672
12619
10258
7363
9422
9940
7883
9517
16116
9437
14180
9423
15136
13671
13658
8956
8870
12426
8943
9337
8712
9527
8954
11228
8939
9421
9452
5090
9433
11475
9462
9530
9530
8345
11908
13236
9298
7766
9375
11747
13456
7328
7075
9478
9108
9506
12253
12735
9416
6833
7363
13438
7445
9493
15359
6292
19185
7125
7434
7785
7797
7372
9205
7898
3417
7441
8024
7329
7314
8926
8935
8129
9390
14967
7329
13883
11917
9627
14882
13509
6394
11884
10190
9362
9130
10264
8931
9557
8934
9251
7363
6184
5243
11345
5667
13545
9435
13904
10957
8955
9457
8188
9626
5374
5350
13806
8918
9033
7388
7684
7207
9463
9423
8928
13892
1651
8925
9469
7509
7924
7320
6760
13831
7862
7360
13648
7907
7385
9419
8977
7366
7407
7462
7488
9589
7383
7351
9330
9539
9475
7367
8827
6407
9519
13649
8109
9434
8297
2125
8189
7370
13883
8968
8199
7974
7533
9347
9375
9334
11614
11555
8125
7370
9524
9361
11812
4248
9414
8748
4857
9585
11490
11582
11675
13695
12808
7447
13644
12371
7428
8096
11549
5439
9073
8918
7457
8877
7357
5342
9424
7370
15368
9127
8947
9495
6834
9395
8842
9149
9542
13772
7862
13713
8868
10083
9174
12126
7449
6921
9688
7412
10038
9507
12731
13416
7831
13669
9402
10901
14231
6481
7403
9483
6207
8984
9341
10361
14065
15340
9634
9143
13947
14025
5802
9380
9500
13340
14833
8863
13888
8867
9001
16003
7369
14934
9368
8533
8921
5247
9624
11213
7877
9383
16237
7917
6189
5994
10156
13942
9010
8858
8903
8870
20057
6180
9354
13875
10456
7422
9503
13441
9369
9434
5400
7285
9002
7425
9525
13434
11717
9040
8845
4699
11107
9505
11514
12372
8855
8927
6273
8931
20263
7413
8975
9393
15024
13647
8225
7909
8791
7391
7527
13663
8945
13658
8074
14251
8921
9074
8955
9550
9567
11678
11123
15354
12212
11617
6679
8883
9110
11965
13702
8088
14037
7354
7418
8342
9332
9353
7465
3161
8780
7437
6433
14952
11093
8983
9100
9471
14094
5811
6186
7340
12737
9424
13671
12115
10275
8935
11108
8906
8889
8960
9498
7329
9562
11650
9472
11823
8840
9605
8893
15338
9081
9151
7310
8379
7332
12669
9593
8369
7381
7934
8830
6905
14055
8900
7638
11115
11769
7313
8803
6877
7375
8944
9008
9517
13619
9475
9441
14362
13643
13510
4804
7387
8913
6817
9240
7359
13868
7369
7357
7418
5081
8658
9307
13889
7163
5402
8932
10335
15350
9356
13997
12049
9580
8886
9411
6192
11538
7807
8943
12023
8819
7362
7350
21384
10011
11726
13366
10050
10454
10225
9523
9880
7314
13698
23060
9425
11882
11495
9480
1885
3796
5631
5503
10490
7156
9580
5772
5292
8250
19427
16277
7365
11680
11254
7140
9420
9451
6839
15209
8947
10232
15013
8847
7510
9006
9283
7511
15498
12862
6667
7435
9528
7349
6986
8492
8589
8709
9436
5425
8437
13639
7370
15503
7877
9496
7359
7455
9543
9479
6983
7463
9526
8335
8388
13818
9476
11714
8920
7914
8175
7340
9418
6424
9983
10120
11834
8958
7331
9866
6428
5406
14905
7373
9142
9477
12437
9079
9340
8661
9542
10132
7982
9491
10504
10058
10056
8204
10414
8942
9470
7305
9477
8903
8677
11505
10649
11669
7393
9356
14052
8336
7342
9407
7434
8969
6646
13952
7272
7539
13700
9161
8255
11905
7711
8949
10235
9385
9308
12016
9338
7334
8919
15367
9546
8975
7339
9618
9439
11005
14965
13671
11254
5270
10102
17578
9493
13339
8959
10011
9501
13628
7374
9442
9330
7380
8011
8927
9555
13760
9566
13648
13590
5735
11495
7356
13923
11521
9300
8949
9040
9735
8698
7426
7397
9436
9433
7028
13704
17487
9322
7229
8253
14315
14941
9398
7352
7363
11422
9371
7500
10466
8218
8870
8824
11194
11545
7909
7499
7456
5917
13331
11401
13896
9478
9456
8562
13524
9698
5493
11713
12897
8794
7368
9579
7357
14911
7458
14047
16920
7741
12368
15534
8168
9345
14066
15539
8911
9155
7314
7349
13601
6835
11530
6990
14888
8264
13748
13748
14069
9477
8354
13605
6881
20918
9002
7594
9400
9331
16130
8752
7807
6182
9582
6108
6160
3579
8468
9442
6289
11558
9327
9393
4732
5489
10038
14354
9453
9470
14010
13421
14873
12189
13313
7462
7291
16369
7420
7609
8884
9344
7348
12750
10143
9427
8882
14945
9384
9547
12389
11485
13002
13065
11741
9398
8934
15497
7365
7373
8769
7441
17335
8392
7359
11497
9410
8935
11872
7338
9408
13103
4260
6693
13812
1841
8173
11734
7428
9422
10085
9527
10295
11903
8650
9422
10198
9474
7521
10435
13366
9326
8676
21886
9532
8257
8524
10640
13573
9391
7372
16327
9447
13610
8930
10486
8173
7574
8864
8153
7364
9488
9009
9568
9453
7377
10133
9527
10256
16550
7440
8928
14663
7038
9365
9068
9450
8953
9524
9488
8905
7301
11728
14997
9294
14336
11754
9456
8011
4364
8930
8231
10963
8965
6711
9531
7393
8237
12543
8884
12731
8984
9477
14118
7400
9311
9458
7047
11729
6405
10022
7305
13318
11493
8917
9758
10203
8578
8046
12456
14512
13601
11240
9393
7456
11945
21804
8906
8897
12494
9465
12728
7411
9234
9535
9620
7430
8984
13985
9708
12404
8737
14926
15495
9865
7408
13729
18628
9888
8944
7477
7885
8012
8911
7344
12290
9585
6842
19149
9432
7708
10852
7394
8671
12404
8091
9462
7246
12586
13650
14919
7420
7871
11285
13263
8920
12710
11368
7553
9508
11539
7326
9357
8988
9278
9295
7384
7347
8917
6844
12991
7479
9642
8975
5083
9161
7374
17177
11970
7801
8297
9443
13636
13952
11876
9398
8849
7934
14040
11632
13395
7652
5171
9009
8920
11889
7882
7450
9505
9425
9316
10610
14896
9200
7421
9536
8878
7372
7362
11727
8021
15503
13634
10319
9549
12825
15504
9485
7524
11718
10459
11253
10086
9937
11598
8979
7434
9464
13296
8046
9507
9683
7320
9459
7339
7433
14417
9095
7411
9505
9446
7500
11251
13689
10357
9411
9729
8788
9353
6834
9470
9583
5124
7500
15549
6835
7262
7894
14968
7495
7392
14358
9371
7417
11414
8851
10587
14153
5442
8951
5235
9319
8604
9395
7348
10098
11872
7392
11398
11701
9421
14947
7168
5393
6469
9229
9537
8436
8079
14085
14924
22314
7359
8720
11535
7380
9383
7341
5178
9414
7364
10282
13667
7317
11808
9383
9726
10234
4743
12460
9375
14968
14950
9384
15522
8951
17633
9578
13364
7673
8983
9519
14899
9452
7897
9352
13689
9325
6711
9167
7351
6845
9250
5130
11784
7318
11812
6838
13926
11606
7404
9544
7320
11695
9297
10227
10135
7345
9648
11581
7512
8987
7497
13873
9327
11972
7312
7432
7415
8953
9567
4428
8475
13349
13112
8961
7367
11320
7370
7062
9364
7466
9388
9349
13479
12672
7511
13980
6022
8960
10352
16239
8819
9545
9536
5343
9608
13365
8962
13396
10868
7790
9099
7909
14091
9373
7391
7469
10057
11765
4757
7151
14958
9199
15473
9158
9369
7277
7356
11324
12445
14963
10314
9547
7228
14841
7368
7353
9339
7362
4705
14822
7331
7381
9347
9641
12276
8074
5555
7441
9181
7193
3804
8548
9399
12943
9338
7099
8980
7569
11518
14792
14916
5241
7451
7569
7340
7565
10332
3785
9818
9505
9468
5949
7425
7956
6897
6863
7566
7563
7566
7566
7561
9314
7847
7563
9720
7881
7563
7568
9525
9472
7568
7416
6840
6860
7276
11559
7561
7565
7032
22370
9353
7567
7379
9514
7569
14962
7568
7568
7351
14436
7568
7331
7541
7357
7569
7031
7564
7563
13681
7567
7564
7566
7569
7542
7570
7564
7566
7570
7027
7427
14386
6877
7562
14332
7570
7565
7998
7566
6860
7561
7567
7033
6899
9258
11676
7196
7570
6823
9833
6836
14083
7568
7823
10205
6737
7571
6829
11283
8369
9384
14925
7462
7457
7569
6858
8559
13915
6840
8973
13529
6836
6425
11690
7764
6876
9383
9551
9523
6852
8769
9430
9093
4429
6840
6811
7397
6848
6852
14460
6870
6834
5995
6852
5816
6514
12100
9449
12387
6406
6861
7290
9502
7591
13784
6799
14095
7267
6831
7344
9335
7393
6964
6814
7666
15039
9282
5808
8947
9657
6723
10513
7449
9341
7328
8943
6717
7432
13858
6741
8882
10216
6640
11795
7252
13580
7380
7391
10103
8790
13258
7064
10031
14419
7365
9391
7362
6798
4553
14742
7350
11464
4548
8802
13647
11867
6823
8004
7402
9375
14154
10176
14551
14535
7484
7412
11202
16125
8734
8966
12423
9546
11227
6889
6871
7348
22406
6929
8017
6880
13569
10635
9456
13512
9654
5276
8959
14344
7547
11350
9767
14932
15527
15756
10430
14082
8098
10910
6981
7243
9369
15568
10068
14489
10577
7310
15907
8897
14059
7589
9598
14024
9364
7769
14988
17526
9706
10703
7428
7284
7300
13578
7371
14890
7356
12352
9488
8521
14997
8960
9191
13423
3667
9403
12914
7292
7326
9593
7351
8942
7248
9486
9501
15693
12747
16215
14129
11128
7387
8873
9613
9561
11299
8973
13649
7526
10090
11653
9653
9747
12661
15513
5028
11713
6795
9564
13816
7392
15349
14904
14137
8979
15495
7396
7503
7404
9465
9399
13816
9315
7503
7408
5281
6860
5598
11282
12664
8990
9191
7517
12378
13056
8281
7363
7349
7355
13462
5770
11650
9547
16271
8915
9271
12535
13621
9487
7304
9580
5038
9509
8454
7398
11493
8389
15496
10392
11555
11654
14952
7428
9603
13483
7309
9378
14205
7433
15388
7663
11903
9119
9496
5142
9516
11439
14742
7353
17970
13778
8266
10585
10308
9390
10009
7339
11141
9544
6801
7340
8402
9424
10404
15495
7378
11442
12282
9080
7379
7375
7358
15751
7354
11727
9174
9295
11880
7360
9438
12734
7520
13692
15350
9424
13909
10913
15370
14024
15768
9599
14220
9516
7423
8918
9482
9573
11464
10216
7389
19172
8910
7305
9538
7481
7490
9442
7255
10339
7050
12662
13830
5223
7356
7397
9633
8117
13967
7175
6435
9599
8544
9391
11907
6072
7355
7276
15863
9528
8574
14291
13661
6863
8330
9546
7328
13628
8918
11453
13671
9125
10264
13683
12847
12141
3884
11705
7372
7469
19964
11613
13611
9481
7365
12416
9522
8816
9572
7458
11566
7510
9462
9792
9375
13658
13651
13658
8962
8383
6465
14929
8125
7933
9372
7530
8937
7986
9342
1576
9570
7304
7479
14937
9738
9564
10287
13571
9357
15770
9351
9314
9389
14902
9245
13694
8964
7363
13645
13030
8961
16507
9574
7367
7512
14340
11253
9329
8708
5120
9309
6871
5261
9532
7438
8964
12726
14919
7418
7454
11240
10238
13723
7433
9615
13984
8639
9353
9061
7817
7767
9643
13613
7348
7330
9528
10164
5903
5885
5302
9544
5180
8478
6467
7367
8982
9468
6896
13624
6832
14575
8279
9375
7348
14972
9547
13138
8939
13714
5937
14001
8925
13808
12968
11817
6887
6730
7474
9373
7363
9111
7451
9867
13958
7506
5581
7446
7450
8159
7318
8674
7956
9606
7314
8112
7306
8521
7175
9170
8370
9401
9714
7382
7453
9501
7224
15520
15518
7358
7364
7310
13420
11396
2479
10997
9451
12391
9467
7410
9432
11563
13520
7350
9167
5219
15351
9284
5048
11742
7029
4315
13807
7337
8907
9539
8929
11640
7868
9602
8951
9169
9487
11251
10523
13131
13701
9102
13662
9520
9526
7383
8189
13684
8113
7396
5326
13931
14124
7298
7319
7308
7360
5032
7447
7388
7419
9625
13532
5387
14907
6235
9556
11732
6678
14092
7468
8134
9091
9088
7733
8178
7432
11307
12090
13698
13715
6469
13954
6522
8905
7399
6937
7968
4414
9385
13867
10590
8466
12230
7401
13644
10284
13481
7450
14286
12808
7439
14943
9005
9452
2839
7285
9629
9465
9266
7270
5292
7359
9572
14902
9519
9552
10043
9449
13646
11643
9555
20199
7365
7346
10570
9478
15067
15487
4769
11602
8923
7358
14931
14010
5937
13716
9376
14987
7362
9452
13464
7389
3830
9005
11163
10799
8429
9564
7327
8891
9533
5603
7353
7920
9368
7948
9390
7348
9009
6891
8007
9464
11254
5781
15482
9441
9551
9563
14886
7310
9862
9373
5625
5315
7782
7346
12132
10130
8714
9374
7514
7335
7901
12710
9435
7343
9301
9607
9417
13611
9432
8926
14086
8224
9173
11714
10401
9272
12738
14180
11727
9472
14092
19491
7355
9393
8904
11203
10791
10681
4563
15133
4909
13214
8897
8595
10309
9482
12793
9561
13822
7531
12979
11832
11356
8780
7383
14036
7394
8785
11683
8961
9560
7362
9945
16043
6855
13783
7417
5330
7838
10044
8210
7353
9380
8955
7441
9586
7426
6939
14353
6840
9313
9229
9558
15526
7373
12675
3143
12492
15081
3373
11208
7378
8908
11584
8847
9456
7448
9437
11373
13478
8925
11231
8930
7758
7279
9451
7779
7899
9520
7972
8946
6914
9383
9055
13642
14973
9344
9925
10880
9586
6842
7332
7357
6841
7286
5246
12489
15368
9006
11596
7052
7320
7378
13663
7332
16291
7430
14909
7301
9580
13377
11997
8108
11960
11960
11631
4958
11812
9460
9421
7418
7410
23190
8276
11446
12254
4836
9396
13719
9547
13648
7819
7360
9023
9443
8207
8638
13577
10190
9519
8961
7377
7455
10324
9919
9494
8903
11673
9552
9201
13590
9465
9005
9511
5128
7393
7467
11800
9380
9600
7491
11469
16797
8027
7334
12194
8902
9500
7445
10147
9365
15370
11712
8384
9281
9520
13898
9278
7361
14924
7448
7342
9411
7387
7441
5168
12400
8456
8576
8672
9102
9057
10104
9142
7009
6906
6955
13739
10120
14124
9306
7896
9450
7357
13095
6856
8904
6817
9297
7435
7346
7398
8869
14061
11978
7841
7342
8884
7456
10329
7460
8613
7370
6383
9112
14067
12260
9556
11521
8866
15888
9551
13632
7922
5131
9550
11561
7311
8923
4791
9354
9577
7344
8599
7387
14964
6266
7926
9000
8927
12755
2318
12073
10345
9000
11643
7395
7378
10813
8904
9524
9416
8731
10173
10712
9511
11949
11730
7895
8995
9378
7471
11748
6385
13635
7373
11666
7363
13669
13856
9476
8850
7510
13491
7369
9708
14965
7435
7466
5189
13416
9479
11301
9556
13232
8895
13802
15366
9660
3165
8891
8704
16521
9804
9272
13001
10270
9627
7316
9417
7367
11775
9634
9160
3279
9140
13273
7997
7363
9400
9301
14132
12452
9471
7430
12385
11275
11469
9030
4369
7365
8368
12104
12532
13605
13047
14962
8041
7477
11429
9524
10965
11721
15358
7271
9542
9510
13642
8245
13655
4793
9030
11527
13450
7585
7775
9742
7416
8869
24276
14182
9442
6758
7259
11860
8894
4813
10442
13691
7355
13567
7922
11926
15526
9413
7434
10306
9517
10910
9463
9742
7111
7353
5720
8903
11593
14867
9890
10194
13858
7382
9249
13103
11640
4896
12378
7368
9529
9873
13149
9294
7363
10692
7443
13243
8653
9894
9490
5847
8777
8915
6174
7117
14163
7403
7386
9430
8433
7307
9339
9457
7396
13350
13647
13151
8915
11736
7410
8919
8942
9459
13496
8585
14146
13783
9297
8520
9444
7305
9386
9545
8916
7449
9577
15509
8033
9133
9736
9443
9332
8163
8989
11731
9449
12282
11664
8865
12553
10558
7337
14942
11413
8852
9100
9556
8984
10472
8901
9316
9414
9527
11578
9406
11275
6428
9525
9011
23047
8028
13529
14975
9452
11663
8665
14441
9586
9326
13988
9267
11281
11603
8884
9475
8965
8988
14978
4920
11827
9368
8349
9509
7896
6837
7354
7249
10115
7352
9294
8215
7775
11651
8234
8305
9020
7377
7412
8952
8964
9531
9990
9144
6502
11581
13765
9353
9417
7446
11319
8959
13985
13614
8787
13471
7846
9329
8344
14094
7461
11239
13605
7337
14013
9715
5061
9511
2836
14489
9468
9468
13655
10333
8925
7356
9456
15363
11500
9402
8964
7785
11502
13609
8428
6424
11810
8577
9438
13690
7345
7200
9763
9600
8958
11376
7604
8940
11257
7510
6063
7308
8930
11707
7830
12519
8828
8787
9146
15354
11597
11439
17094
14205
7788
9338
10079
9544
14112
9557
13819
11480
8285
13352
13487
12839
11178
5099
7338
7331
9281
13338
20981
7361
13932
19907
14131
8839
7338
9273
7367
11243
7853
9011
11569
11405
9135
10016
10957
9501
9354
14946
9527
10542
8333
9381
9470
9063
16999
9011
9602
13767
8946
7627
12528
11692
9767
7420
16592
13310
9876
7417
10537
7896
7416
9468
11537
3609
13577
11791
8937
10355
13625
9316
7249
11623
8981
10905
6444
13782
8748
9379
7381
8100
8882
7363
7496
10056
16156
8336
10170
7359
3421
12760
11564
13720
14248
6423
8901
9564
15469
9524
16096
8958
6227
7998
9485
11805
13370
5037
8481
9269
8880
7953
8924
8166
11238
8971
11277
14899
9517
10050
9423
13922
11692
12738
9363
11388
9224
5097
9061
8943
13737
9417
11271
6481
9391
9462
8924
8982
11731
7376
7396
11736
4753
1918
9738
9028
9510
9485
7997
9513
8915
5087
13621
8928
10789
11116
8421
13569
7414
9619
9385
7327
6447
8224
7130
13466
8898
8048
11734
5110
9337
2995
8988
8763
8478
8930
7460
8938
8941
9094
11715
6099
16027
13473
13354
7329
13936
5476
12014
8940
9537
4782
13382
14038
7475
23211
7460
8259
12504
8980
9391
9230
9352
10731
9411
11626
14752
6891
14098
8917
9496
7785
13281
9512
7494
11685
7421
8981
9555
7366
9401
9460
9391
8902
7832
13036
10173
8918
7286
7286
9452
14947
8944
13724
9493
7353
13899
8362
9323
11651
11309
13780
9503
8855
8897
9543
8406
13401
16859
7350
11695
11514
9308
8886
11887
10528
8914
8941
8915
7350
8914
7308
7962
8916
13718
9426
9343
13146
8946
8444
9387
9522
13767
9347
6911
7427
8868
9715
9615
9699
6754
11097
12001
11871
5384
9294
8935
11438
6224
9594
9430
11594
9638
7817
8700
13349
13666
9533
15387
9048
5076
9434
7337
9417
11524
9448
5521
10260
9533
15371
6654
6176
9759
13465
13638
6156
9283
9186
7349
7874
11244
9352
7352
7370
20511
9424
8832
8910
1794
10197
11619
14054
7946
7496
8980
5181
9642
11549
7391
14797
11995
8970
6191
9511
13741
9579
9344
5677
13550
14195
14952
13579
13603
8971
9511
6137
13634
6352
9428
6489
11853
8218
12074
9538
14786
9689
5963
8975
11659
9528
12206
13966
9002
11590
9315
7315
8924
9509
5877
9157
9393
8936
11549
5108
11584
14630
11588
11735
12724
8793
14011
9511
9344
12479
9327
14876
9142
8955
8960
9184
11929
9471
9460
12385
8955
9468
11755
8952
8494
7385
7356
4842
9503
8659
9742
11472
11736
12939
14110
6210
8283
8971
11130
11703
8954
11551
9459
9202
13802
8857
14098
8898
13473
12929
1792
7872
9591
9020
15505
8938
4693
9463
11724
9303
19627
7277
7699
5502
13608
9430
14140
8005
7739
7451
9048
8956
8670
11611
8946
9511
11741
8934
12336
9356
7634
4675
9129
9410
7508
11815
9491
13938
9132
8930
7513
8957
7325
11576
8071
9468
9363
21105
7507
8453
13817
11592
7414
2469
8841
7351
9090
5453
15058
8768
4390
14509
8693
11805
11364
7320
7193
12708
7531
11182
13264
8149
8214
8061
7361
11545
5246
9438
8838
7363
9334
12767
21623
7914
7370
7440
13939
11579
9473
16481
11613
10118
6159
7415
13434
8869
8947
8175
13343
9273
7428
13705
15312
11636
9384
13144
15379
5187
9016
5583
8900
8939
7393
5471
7396
7343
8595
9129
8899
12988
13836
7972
7117
17658
7505
10423
5391
8149
5238
9530
12759
6351
9073
6469
13898
11562
8965
9561
9457
7960
14037
9339
8916
8908
14075
9438
8958
11654
9468
9958
8986
9330
5270
9616
9709
9036
12124
7342
9549
11761
9378
7310
13330
8149
7430
10159
7360
8911
9516
9499
16650
7357
1785
8987
13916
10839
8955
9438
9496
6412
8958
9518
1902
5709
12661
11521
10000
8579
13960
9558
7907
13949
11782
11394
9513
7313
8935
9003
5270
15348
8940
7970
14060
13671
8703
9131
8981
8888
9490
17256
4668
7466
11731
11924
11463
9182
5090
8915
7444
15465
8918
7367
14277
12066
16964
7418
9527
8921
8980
9415
11718
17285
9488
9292
5241
9085
11576
13450
10327
8963
9151
16486
7062
7945
9605
9009
8912
8568
13404
9388
12681
9405
15308
11728
9106
9326
7391
9317
11900
7363
8687
8965
6361
9487
11935
9542
9431
7351
9521
8113
9211
14278
9397
12064
5241
5829
5246
5827
8275
11718
11348
6004
7226
7523
8937
9512
6728
9544
8985
11742
13825
7131
8768
5179
15622
13798
9329
13379
20929
11726
9473
7875
12595
8992
8970
9478
9679
6934
15308
9338
6482
12661
8996
11613
9524
6903
14373
8928
14693
13938
9047
9718
9298
12949
9536
13540
5441
9300
9514
13590
9486
14127
14754
13636
8904
9070
7709
5217
7511
7321
7207
5141
6070
7407
9515
9431
8514
8212
9466
5200
5962
11738
14429
8774
11335
1806
11722
5599
8152
8909
7064
8795
11572
9516
9470
8814
7553
8945
8948
11680
9287
11778
8206
8938
13687
5194
13694
7362
11861
4451
12074
9510
9874
8958
8941
9530
9549
8938
6000
9522
9261
11746
8713
9497
7231
7497
11566
6959
18078
9826
10103
16339
11742
9483
4810
5173
1526
9492
4988
8100
3017
11211
4735
9540
3119
11469
8980
7417
9484
9411
9744
8912
4613
13476
8374
7945
6817
5835
9509
7216
12181
2028
4908
8257
9278
9345
5516
7409
11241
2062
7332
8959
12809
9505
11598
11316
7452
14285
11682
14924
7437
16952
7341
7741
8128
14147
8910
14014
7339
7861
10167
2529
9139
7350
7442
7143
7213
6150
9347
8229
8006
10360
8181
8926
12233
9517
7975
6077
7516
9419
13558
7363
9544
7575
8466
6447
12478
11964
13876
7303
8926
8898
8338
13312
7809
8937
20973
9404
9289
13779
4793
11198
8117
10425
7292
13853
12343
13667
7480
10066
9424
7349
14084
7835
9603
11112
8498
12125
12908
18314
7979
10341
9516
9331
9478
11700
13581
9577
9103
10515
15361
9276
5440
9451
9427
11501
9401
8909
9801
13313
8956
8308
7265
7468
7899
13203
11153
12691
15011
5584
7353
7251
13760
9520
22922
7352
7447
7352
13529
9472
7741
7796
9641
10102
9544
9026
8974
8297
10211
9305
10557
7945
8704
8962
10143
9392
8098
8413
8914
15940
11385
8980
14301
10207
10615
12669
9128
8188
9515
10105
15528
11900
5442
8657
10574
1932
9517
15337
13844
7496
12034
13591
8932
14269
12290
8951
4776
8161
5042
2007
15067
11589
14445
12753
8966
8320
7310
9498
11727
9135
10360
12577
7946
7332
10165
7553
8991
14981
15356
8860
10130
9514
7354
7422
7368
7473
8168
5844
9381
14000
10532
7465
3413
16009
8688
11453
9810
8556
6462
10590
8882
9326
8953
7464
1810
7834
7429
13133
11528
10350
9537
7439
9408
15452
7439
14058
8356
12184
7377
11736
7450
8914
9268
8119
8528
8733
11812
11959
12087
12289
14184
11745
11536
7509
7503
7560
20541
11799
7324
8966
9464
9390
7698
13352
11535
8803
11573
8683
13272
12279
13455
14960
7164
8268
10263
11349
7918
7383
11227
8653
11801
16165
13974
10947
8827
8101
6515
11754
8130
9085
7789
4986
5806
8920
11692
9479
7983
14059
8254
10168
16937
7955
5465
8832
8279
8734
8289
8710
5565
10607
4803
8896
9670
13176
14948
11428
7955
5108
8082
10069
9325
10161
6222
14660
9500
8204
10308
9569
10308
8261
8208
11899
7345
3818
11790
14405
10393
8219
14988
7409
14229
15521
7863
8113
6501
13443
7238
10977
8380
11982
13453
14869
9533
7419
13465
8745
19306
9134
10732
7388
14262
8614
7669
13879
8132
14977
10970
13461
7808
10312
13334
11855
13511
8592
7532
14987
7507
12705
13658
7281
10214
10051
4780
8001
7713
15503
14986
8458
11607
8244
8235
14801
14927
11296
11580
7914
14964
12335
12750
9522
6485
9944
8736
5480
8534
14789
8603
7145
15497
8549
10519
8935
10452
12014
7425
8194
14960
12664
9582
11774
4758
9269
9347
12886
2935
10121
9398
8878
11500
11418
8649
9552
11376
8956
7946
9274
8933
8076
7916
7325
11568
12374
1598
3578
5261
9568
11787
9340
7793
6833
7508
9542
7659
9144
7959
5732
5749
11589
11461
11511
10521
8698
13295
8587
9450
9356
7438
9560
7793
13249
7377
8421
10670
13707
7408
13989
11430
9504
8199
13788
12147
11313
8914
19612
9338
13631
8913
7375
14381
8284
5401
9885
13910
5196
9494
5475
11718
13685
7358
16594
7463
7283
5480
12096
9460
8967
9572
7200
15342
9923
7237
6317
23214
8876
15507
7471
4775
10605
12094
9539
14065
7773
14016
12756
9445
7862
9304
7508
9433
10640
12192
7701
13820
7369
10776
14829
10375
19020
5767
9508
11681
11417
9433
13542
7355
10016
9371
8433
6917
11700
15370
9498
7800
12471
7353
9325
8036
9157
9454
10076
13921
10178
12713
8009
10044
3132
6433
12693
9321
5453
11692
17806
11398
9377
11106
9479
8776
8522
9527
9437
9307
8201
8244
20804
7886
13691
13686
8955
6169
9605
9569
10592
13612
7792
8036
1351
8991
8858
9133
5412
7392
9431
6867
7377
9582
15518
11762
8171
13958
7823
8986
9431
7402
8918
13799
13912
8859
8139
10844
14109
9311
7753
8859
10226
8472
7813
9539
14965
6230
11504
19699
8213
8638
13154
5705
10247
9216
8698
7372
7117
8752
10474
6212
9530
8520
11091
9623
6879
12021
13642
7634
13099
2171
9543
9914
9591
9581
7422
9536
8662
19821
9324
9676
6893
8959
13583
8008
9679
10521
9525
7333
17319
9495
5239
14207
8892
9649
10424
11371
7426
19650
11820
9657
7971
8914
6887
8884
8424
9515
10163
8803
9479
9032
10469
10482
11692
7370
7405
3451
7361
11655
16901
8526
13676
8290
7363
14751
8271
11930
9166
8926
6825
11579
8084
15031
14442
11735
12428
6794
8307
12189
14084
10486
9577
13707
12226
7824
11653
10282
8299
14960
9386
9652
8280
13990
12336
13524
9343
6843
8127
9373
9427
13316
9484
10376
8609
9547
9480
12300
7752
12415
9965
4949
11090
9479
10893
11375
7982
5724
11379
9480
13773
17290
7878
7878
8579
11542
12182
8896
9471
10370
10335
8154
7854
10186
10668
7503
14049
9540
11605
9512
8874
7333
7333
9505
1584
9319
9193
12999
7522
9572
7522
10474
14145
9627
9645
10043
16151
8818
6424
8935
9657
8992
11557
10361
7405
6484
8629
8500
9228
9324
7307
7346
10002
10550
10350
8374
9033
8834
7448
10513
7401
6846
10135
7507
10858
10289
14968
8424
9422
5491
9430
9412
7824
8201
5083
8190
13891
11575
8016
12506
7750
11568
9542
21886
6485
9498
14045
9613
7791
8420
9389
6880
10732
7821
13852
7394
9627
11611
9638
7470
9746
13774
11866
10510
5534
6834
7428
7835
9470
10152
10374
11745
6923
6489
7384
7361
9423
6779
7369
7775
7343
9671
11837
7419
8911
9123
14947
13638
8856
8600
8933
6520
6466
6872
12763
13063
11484
14240
9240
15355
23396
11315
8725
8005
7410
8939
5977
9938
13722
7389
7376
9371
12075
12794
10126
8091
10097
11388
11634
12029
7338
9370
6871
8535
14909
7460
9296
6835
7348
13019
8066
13785
9476
13689
6235
11711
14235
7465
8486
14132
7286
12112
4050
9438
9203
8936
6242
7367
7369
13502
14155
7138
10702
7811
7371
4825
7489
7454
12220
17189
6862
7359
9557
7354
8904
11634
12125
6069
18557
15487
9343
7298
9429
14417
11717
8937
7637
5630
6433
8978
9573
7343
7427
12711
14895
6864
9435
8045
13924
7562
8637
10059
8856
16109
6774
16751
7384
8881
5154
7348
9468
9193
14776
7328
8824
8935
9406
14922
6396
6888
11331
11782
7671
9623
8217
7362
7435
8168
7444
7441
7579
6864
9450
9570
14085
9395
11783
7123
9577
9557
11302
7170
9835
7972
10517
7363
10244
22607
7818
7518
10747
7393
14459
14918
7310
8957
13679
7376
8571
10232
11512
12829
7391
14893
7338
7397
11896
7899
11277
7420
13648
7338
9991
7409
14533
8318
9562
11084
7807
17798
7334
10155
6830
8345
9043
4255
9539
6887
14965
9521
9439
10445
7382
8948
12494
7590
7483
7196
7390
6769
8967
8364
13822
9576
11379
6738
9143
7082
6848
11355
7451
9828
8621
6848
14833
6858
6828
10193
6742
7570
6892
6822
14868
7428
6231
10188
6560
6855
7564
7562
7567
6832
6866
7569
6796
11774
7570
6849
6854
6698
7556
7567
7558
5353
6864
6836
7569
7526
6813
13800
6846
6813
6860
6784
6862
6733
7323
6853
6845
7564
6829
7222
6866
5404
6706
6879
7559
6865
9548
7378
7512
6853
15130
10187
7508
6870
11486
11511
9381
8014
6634
7388
7501
9010
9384
10269
7880
9580
7291
10431
14884
12322
4402
7871
7188
7448
8921
12905
7476
7441
6930
12553
7336
3286
8981
10050
8912
7921
13665
6179
7313
10441
6421
7330
6382
11598
12573
9377
9561
6140
6990
15510
8160
5163
7372
9478
9686
10025
7387
8300
7465
7502
6956
8284
11657
8945
13627
11430
7329
6759
6865
9381
7441
9518
14531
9512
13925
17014
9078
14659
9358
9750
10522
9448
7356
8499
11521
16885
15723
11734
9573
13965
8891
9632
4816
10179
6473
9320
7355
12127
4985
7303
6839
7421
10141
7351
7346
9290
13982
13930
7440
11135
7383
9645
13686
14873
13475
13437
8668
16223
8745
9400
12774
6403
10225
9407
16101
7418
7476
11527
9498
12581
14058
9988
6836
9186
7384
5989
5822
5408
7432
9339
11584
5067
9527
5695
14614
10331
9557
7209
9623
10181
11610
8968
14017
9429
13979
11236
9485
13800
9321
7457
10177
12305
7386
9386
10374
7224
12515
9307
15512
9293
9362
9648
8982
14183
8894
7417
7424
12703
7989
8074
7419
9624
7429
14524
12282
16268
8952
14661
8056
9061
7442
9448
8904
8849
13320
9696
10232
10497
7383
7487
7425
13487
10515
8423
11012
7215
7013
17652
13554
13467
9461
7414
11637
7310
10973
9128
14977
13747
10233
7455
5522
9348
14096
6786
9288
9085
12192
11256
9068
7367
7457
7414
7307
7349
13506
8927
9508
13175
7331
8290
7513
14767
7361
8516
7225
9349
7375
9060
7367
13427
7889
12143
13563
7409
7978
15780
7428
7379
7448
8951
9386
7594
7405
9287
9493
14047
12488
9564
11245
7350
9463
16880
8440
7366
11371
9429
8893
13756
13852
7976
7341
14353
8400
9404
7454
12217
6035
7418
6850
9378
9032
12077
8032
7426
9535
6879
9497
9003
7825
9510
11132
8924
11773
7377
7753
7525
7382
7306
7402
8874
10534
13624
7391
7318
5236
7161
8963
13680
14190
9445
9206
7432
6842
9857
7391
9507
9375
2001
11626
14241
7786
13599
7344
14936
11565
6435
9545
6846
8237
9274
14918
7365
9097
11697
11640
10023
13404
13066
8173
13893
9164
9081
9462
9495
9516
8924
7456
7901
11700
15840
7503
10366
7687
9190
11201
7449
11690
14965
14441
11494
7733
9200
9538
7751
13321
7463
8324
9511
14971
11225
9125
13771
7417
9323
9084
9280
8394
7341
13481
13815
9199
6702
7559
12704
5929
7422
10499
15346
9445
11400
9494
6766
4726
7359
11559
9359
8323
9364
7410
7348
9478
8942
7280
9544
11288
13873
10616
8972
9521
9012
11782
8987
7297
7356
7359
14947
9475
14940
9396
8864
10156
9448
8938
7459
7777
9217
8926
7398
9477
15354
9914
15501
9446
8845
8967
11375
11333
23018
9353
5995
9446
9492
7143
6879
9276
8827
7507
9438
7301
7972
9582
9394
13978
9477
9460
7393
9467
7412
12134
7358
7397
7405
9470
7576
6449
10990
7400
8155
9066
7796
11866
8447
13374
11469
9397
9144
11738
10851
10449
7861
13307
14501
7628
8949
14083
6899
9517
11891
13633
17382
8919
10279
11408
8400
9493
8745
11763
14393
9531
7400
9534
13730
8586
8935
12967
9336
8382
13474
6485
12371
7477
9530
9568
6495
11076
13579
8967
7326
15195
13679
12563
7336
11914
9555
6518
11378
8957
6449
9336
8896
7187
11357
14060
9312
14913
7379
9296
9004
13929
14515
7367
15537
7221
4426
11550
7439
9825
10626
8905
11414
14874
13507
14879
14115
9552
11348
14936
11628
6659
7515
7391
9532
1979
13673
7436
9030
7304
9087
11080
12283
7538
9706
7454
7421
8926
5694
14718
7149
6382
11731
7328
1674
7478
3768
17764
1574
9093
7780
8536
7497
8929
10884
13766
11480
13509
13777
13927
13649
13012
9505
9502
7424
13457
9419
19932
9674
8948
8136
6791
9197
7370
9424
9523
13816
10864
9293
9188
7387
7510
13668
11514
8963
12066
7889
11737
8125
9288
9135
3774
12313
7814
11633
5354
8275
11742
8974
8804
8842
8936
9242
10018
10039
14889
5988
12943
6447
15487
11415
9000
11716
5152
10238
13693
9980
4960
7584
9393
7389
7420
13108
6975
9436
8781
9249
9451
8925
8957
8594
9419
9485
9271
9510
8908
13661
7352
8025
9411
9517
21885
9511
7449
9025
6927
8994
9881
11728
12296
13255
6960
9407
2542
9070
10367
13584
12773
13693
11814
8936
7570
9011
11486
10154
14364
9315
9413
16751
7347
8801
9320
14891
11622
11728
11726
12150
11851
17281
13782
9327
8957
9352
9473
13550
8938
11271
7333
11336
9437
6471
11985
7452
15368
9361
14216
11453
9521
9666
9130
8964
18968
7756
9422
8885
12736
10469
12950
13442
13650
8837
9264
7509
10374
16645
7337
9518
15663
9540
7079
9538
9295
11584
8003
6144
9500
16607
9107
9627
11896
11811
9129
9670
10432
4783
13985
14738
9395
9612
7369
9649
9297
15393
8975
8872
13873
13674
13941
12601
11040
14068
7508
12407
7493
19977
8987
15169
6178
9329
14920
9512
13851
9414
9429
13150
8220
6951
7468
11676
13119
14373
8929
11252
3696
6407
6242
7386
9266
13970
11502
11644
2531
7339
7390
8989
10964
9459
13448
14857
13000
8164
9447
8274
14123
8202
3613
8761
9294
8371
8209
13452
3966
5205
7362
17671
9483
9448
8280
13934
8150
8904
9018
9403
8924
14534
12660
11637
7274
7299
7423
11835
9456
11742
21168
13490
9365
9585
9530
6851
6802
9893
13774
10193
13717
8906
12709
12003
9610
9388
10520
7391
9054
13331
7387
12114
11362
9516
7452
8976
13344
8942
8821
11774
9294
9437
8880
9710
6425
6426
10474
7441
7804
7525
14909
7190
9176
7796
8910
9379
12176
4894
7437
8050
6990
9202
9397
10235
6878
14108
8658
9387
4763
9450
9446
7535
9310
5819
9491
3608
13682
7356
11827
10823
14089
11997
9481
15240
10492
9440
13636
9458
11531
13613
13664
13664
7288
9273
13592
14013
9232
8676
4218
8988
8898
9461
8850
9245
7132
10016
8839
13704
12762
12663
11670
9840
7327
12201
12763
8913
8922
7027
8950
9408
13065
6403
12007
7143
13946
9458
4916
7623
9227
8032
8930
10539
10767
15362
9324
7412
8804
9420
9005
8484
8948
9317
13795
9174
15469
7973
12218
17671
9437
9006
9541
1822
13393
2877
7545
7293
7360
12427
6200
7406
7530
7835
11273
11816
9321
8908
11918
9619
7306
11578
16881
8959
8833
9293
13642
16018
9447
8926
9279
9312
9039
12908
13672
9481
13652
7308
9510
9490
13355
12134
9545
8888
11601
8973
8906
12713
8904
9357
6719
9499
7107
8905
9017
7342
13629
9479
9413
1867
8925
7362
12929
9345
10966
7530
9041
9769
10608
9520
12603
9375
9429
4257
11812
8572
11726
11083
11193
6371
5922
5145
11636
5352
14061
10720
14560
8981
7369
8966
16883
7439
9514
11544
8927
10247
10148
12285
6491
8887
5697
6879
9002
9530
9680
11663
8090
7361
9335
2264
11937
11721
8486
13609
9486
8936
8244
8947
7794
9385
6438
9470
14862
9474
8976
3605
14034
7436
12146
7419
9449
11845
8933
14003
8899
8027
7334
9506
15370
13611
9112
7281
17089
7406
9974
8371
11633
7307
8559
8880
7101
5690
16886
7373
9547
9505
7372
9475
10198
22155
9629
6440
9518
9272
7285
8563
6206
2361
9194
9052
13203
4988
7366
7421
9261
7323
8948
5237
4896
9527
8913
9361
12803
8463
6630
9532
9629
7321
12240
10028
9517
8923
11932
11549
9573
11693
9505
9555
6171
9533
6421
10494
14958
13158
13910
7426
11958
7651
8865
8646
9298
8085
12591
11228
8971
13806
13803
9554
15550
7358
9464
9841
13370
9440
7395
9450
14991
8195
8586
8181
13836
1586
8888
8268
8937
8958
11710
9321
12630
8942
13751
7735
8943
9571
11478
9373
8684
9472
9251
5446
8937
9367
5149
9115
9504
9408
5174
6965
13499
14123
9122
8980
13642
9468
9427
7270
14822
9098
7507
9454
7888
9599
8918
7636
4779
9107
13605
8838
8911
11980
7346
13559
14646
8993
7340
5662
13950
13795
9484
12676
7927
7448
8101
4772
8931
7445
13241
9332
8898
9320
9602
8965
7388
12243
13585
9361
9442
21301
9390
7413
11591
7502
11329
10764
6856
8871
9350
9483
7380
9006
9519
11969
14897
9385
12609
13339
8511
8958
7505
3182
10438
11613
10008
8958
8968
11589
9345
14079
7259
8931
9491
8372
7383
4992
5165
8612
8592
13851
9372
10277
9063
9475
7369
9541
9266
7385
12144
6279
8890
9539
9413
6210
7390
2577
14027
7395
9433
12031
7104
9486
13470
9154
12819
8994
9371
5033
10584
9512
8927
13567
11023
8912
11554
6569
8948
9864
8945
13629
7410
11946
5058
11824
5685
5034
6180
9515
4332
4897
9502
9379
7433
5269
11918
8947
8693
7312
9547
7432
11795
9259
12413
12056
9491
5459
9441
13205
9513
7848
9457
9480
15602
9520
11145
11141
11599
7366
11731
7357
7510
9093
9509
9512
14351
7276
14901
7890
9454
14995
9437
7356
9373
10788
7347
9518
14880
9365
5280
13771
10561
9418
11489
7449
9635
9712
10158
4897
4828
10019
7494
9127
8914
7553
12975
8983
7508
9496
6195
9413
9165
7322
8991
8943
15225
11755
8903
6993
10986
15686
9260
8022
9547
8863
9357
5182
13631
13108
11934
13942
11215
10852
9396
9101
8827
9511
9489
9370
6417
8888
9575
16452
7373
7636
10927
16300
8906
7365
8898
9434
14082
9626
9536
12157
7511
9458
11231
8564
8916
9477
9472
3616
13600
13703
7426
9368
9376
8923
14144
12854
12128
17174
9312
9303
12492
9372
6966
13463
7784
7446
6138
9408
13625
7377
5731
8932
1893
9326
11953
10253
7336
9376
11768
8959
9210
9435
9313
9543
6381
7360
13636
9997
9212
11170
16794
7436
10652
13509
8863
5619
9537
8963
9440
8948
14275
13683
6912
13676
13411
12775
6908
7916
9456
6440
9527
11656
9486
7349
9514
5555
9462
8887
13223
13631
11494
9529
5855
7787
6488
8878
9383
12725
13841
8792
11521
11387
9511
8931
7363
5058
11240
16412
11302
9436
11275
7311
9124
5740
8928
13260
9425
11249
5862
16863
6148
13993
5656
9228
9412
1975
9478
9439
8974
8650
7803
9510
6414
8983
6473
9496
9530
6981
13874
7293
8952
16802
7366
9308
4772
5221
9172
9475
9408
7427
8912
9491
8835
15192
9986
7348
8886
8252
8941
13837
9420
7101
6449
9440
11324
13347
8224
7386
9275
7339
11585
8445
8900
8091
6185
8864
11560
7382
2787
2866
9538
7414
7342
9506
9421
9503
12758
7419
9476
15111
9282
8944
12440
6475
8469
9658
2152
9029
9130
9129
9463
5735
8841
13572
8892
8994
8938
7478
13768
9074
9542
8673
5041
9387
7386
9384
8081
8801
13778
9522
6911
12210
6712
11989
8963
8942
9581
9352
9467
6915
11922
7446
8967
13685
13447
8906
11686
9009
9301
8928
7445
11574
7441
13661
9289
8656
8893
9517
8973
9291
9387
15486
8110
8534
11615
15478
9008
9584
9531
8951
1881
9237
12771
15497
9446
9140
8066
13946
13787
7779
7955
13664
5420
9497
8881
9521
7251
7815
9533
9566
5508
9356
5380
8910
6639
10511
7818
8891
7881
13745
7372
9408
9333
6186
9396
9659
11182
11483
11104
9509
15247
5487
9256
6160
8932
8874
12753
8388
8935
9556
9521
12797
16894
7384
14115
17870
9012
6208
9828
9053
7360
9327
8821
11547
12184
13341
13542
13582
1576
9339
9405
9488
5529
8992
13926
8949
9450
14967
13677
8959
6858
11551
12296
11178
8862
9502
7285
9536
13614
9279
5464
9406
9451
10257
8919
7605
8528
9148
14200
7361
9004
11514
7572
8926
13849
8982
7151
9535
14101
15188
6856
15013
9563
9712
12458
9743
11531
13389
11568
11699
8666
7177
5118
7354
11448
8967
6911
8970
9411
7858
11726
8975
11566
8989
5346
11821
8581
9823
11409
14035
13498
11214
11654
9285
14138
9098
7337
12450
4017
7366
6183
5706
9358
13914
8954
12772
11572
8762
8644
8933
8925
9519
13609
8556
7762
8982
9539
9091
13725
13128
9500
8059
9539
8922
8791
8980
9029
8983
8537
1870
6401
8297
11140
9207
8934
7938
9540
6444
13674
7835
4788
9448
13620
8856
9270
9382
5192
14030
9484
8235
8686
8899
9526
9518
9522
6049
14099
9508
8995
7459
10150
12493
13963
9446
9721
8899
7401
9505
7921
9382
6380
9535
9292
8943
13974
11184
6404
9106
13376
9449
8915
11981
6385
9523
8184
11949
9477
9001
9091
7515
9476
9226
13667
6767
8974
9501
8938
13634
11750
8287
12862
11257
4708
3621
9078
8548
9437
8832
5009
6577
5715
9530
9527
9458
11702
10228
6306
11673
9470
9535
9577
14052
13978
8924
9523
8777
7454
9409
11732
8341
13647
9198
8936
12716
9715
9532
6465
8194
7397
8945
9425
11804
6385
4748
12953
9523
9513
9298
8879
8916
8507
9492
13669
13847
14008
9483
9830
11334
17089
7408
7451
9290
10002
13617
9461
5406
11985
14324
8218
14196
9442
9220
9440
6425
8992
5287
10341
11447
8904
10366
9111
10404
11770
6418
9513
15489
7341
11670
9123
7784
5405
9115
11439
11835
13750
7362
13692
9429
10433
8950
7349
1882
5286
5944
5021
5828
8909
7321
9001
5768
9510
9509
7843
9521
10477
8860
7428
5827
8920
11244
13509
14297
7485
7483
7194
7786
8933
8722
9397
2414
9023
8933
9450
8834
2811
12037
8906
9629
6533
7443
9487
13448
11681
9455
11270
11359
7364
7848
7408
7377
7477
8837
7316
13617
7086
8887
5997
8153
7340
7338
8055
9573
9006
8924
8774
11272
8956
9482
9455
8430
6984
9546
7347
7817
15542
12574
13390
8913
7437
9440
11545
9051
12755
7408
8820
7403
8416
14508
9298
7559
11587
12072
8935
9288
12713
8886
7991
8960
7371
9478
9386
8924
9514
7445
8892
9481
9516
6326
8041
6725
8936
10464
9514
10944
11636
7349
4917
9594
9361
11689
14223
9683
8898
9304
9359
7802
7333
7505
7479
5050
8599
11697
11609
4472
3654
12634
13416
9495
8897
10796
13500
12702
11734
13626
8072
15853
8032
9132
9018
7390
9505
9211
9302
8972
12413
9398
8616
9024
17264
6896
8937
10149
6042
6776
11712
7416
8297
7340
8904
7368
7093
7786
8969
12789
18822
8968
7423
7357
12739
11171
9487
8207
9023
13418
8908
8397
6393
12846
9560
8010
12430
9499
4769
5202
8906
7433
12403
11863
9496
7359
9848
7702
8785
14897
7337
11228
8053
8992
8507
8936
7635
9270
21377
8843
9267
8852
10921
9016
8989
8667
6799
8497
12731
11214
17435
8111
8225
9260
6993
8531
11597
7293
10279
9274
12115
7538
13640
8989
7370
12889
13799
8105
7921
15575
11641
9507
13003
6217
11397
11700
17512
7423
12093
12763
9601
8985
12366
7799
9328
17169
13617
9415
10696
12254
11677
9285
13128
9348
9350
9506
15421
9161
8893
7665
11465
9269
9334
9067
13184
11589
13707
8896
15333
11147
8484
8670
9289
7341
12705
9603
8928
9392
12394
9881
14030
12434
9523
9343
9708
8953
9128
12249
6977
13409
13680
7457
7336
6836
21117
11694
9871
7530
7912
8376
14946
13781
8308
14082
13959
6839
9036
13230
1868
9517
9130
11218
9527
8949
9511
7526
7292
7548
5339
7356
8839
6113
9461
9423
13446
5194
1869
9321
9268
8214
13488
9481
8274
8942
11722
10679
8908
11733
8307
7440
11791
11230
11406
15654
7599
17333
8247
11962
8495
13669
11801
6422
13567
9383
14242
9583
13875
13889
13593
14011
6586
11781
9366
8101
9412
7510
9504
7324
7708
7340
9456
7143
11284
7436
7401
9618
8947
8798
10248
16273
7375
11700
8927
14094
10376
4387
15018
8893
14122
15509
13976
8970
7372
9473
15257
13688
12121
6892
7173
9266
7746
12608
9300
9325
6119
8933
6786
9369
11853
9452
7345
9589
7316
8959
7445
12211
9417
8921
9400
12386
7351
9013
9525
9466
16483
7298
9484
6902
10298
7491
7221
7414
12308
11125
5351
9414
1390
7453
12616
10398
9475
9541
5267
7304
13584
9626
9390
12474
7410
7454
7365
7858
7182
6832
10164
8942
6833
9495
10012
9537
9404
7391
9194
13251
9375
12139
16665
7357
7355
11324
11588
9000
8931
11245
6787
8662
12473
15471
7335
8877
13509
8525
9071
9468
7433
8976
13658
4980
8464
14478
9508
14143
16497
9272
8856
7475
19338
8962
8151
6897
8350
7297
8439
9455
7081
9477
8198
11099
7060
6931
14914
11551
13665
10692
9486
5457
11672
9455
7386
13947
21518
6482
9427
11506
8728
11694
12143
8909
13609
9361
7285
12758
7848
9523
11608
14031
7795
7528
13663
7798
9372
9519
14935
11468
12790
13854
13612
10420
12040
9028
9425
10373
9341
7797
8799
7369
8934
9577
7358
7285
6450
11496
8928
8459
12864
7946
7347
8942
8868
6264
7903
9289
9051
14948
7826
11848
8804
6419
5132
11552
7845
3126
7379
8200
7424
5798
14325
16282
7370
9371
8404
13475
9584
8814
7929
13775
7353
7312
9542
9366
11772
11123
13521
7362
9483
8897
15367
6835
9858
16738
7387
10178
8231
7347
9353
9322
7327
7425
8936
9465
9520
11365
8918
9260
9254
8946
7894
12299
7447
10129
9491
11140
9435
14924
7348
11893
7392
8649
14934
15113
7551
11495
7129
12295
14904
13707
7344
7366
15345
9270
8900
8010
8278
15378
5317
7805
9009
7347
9318
6833
9400
11715
10120
8889
7388
7410
13667
9403
10379
9522
11482
9397
8171
14016
5300
8910
9549
4767
4894
13630
12324
14850
7259
7906
11263
5449
11468
9363
7325
9541
8908
13288
13880
7498
13756
8945
7444
7444
8202
9552
10245
7483
7484
7425
7374
13875
7405
9605
6423
8960
9119
8885
8915
10394
12234
13304
8969
9470
5705
9353
8983
8969
11815
10443
9167
7359
10029
13793
13927
8457
7337
11262
7312
15498
8978
7327
6227
14954
13716
9538
11390
12798
13668
11700
8800
11900
9673
5776
8559
9413
13664
7816
7333
7318
7278
13372
7414
7459
8909
7851
9437
5042
14901
7361
13638
7484
9222
8978
9579
13824
9327
9374
12639
13482
8927
9590
7475
19596
9389
7441
7766
13649
9016
15538
5585
5989
8764
7460
9892
5634
7386
10529
9007
8936
7340
8975
8906
4255
13952
13854
10118
6908
6991
7338
9440
12045
16816
7755
11709
8222
9418
9415
9479
7472
9390
13545
7486
8548
8915
6864
7375
9136
9355
11644
8876
9642
8993
10360
8751
5737
11124
8632
7960
14896
7378
15359
11792
7731
14938
8952
6885
8495
8927
7946
6478
8052
9386
5208
6866
15348
9633
10704
9368
9191
12143
8782
7324
15531
11347
11226
9344
13823
8868
7384
13660
7508
8337
9535
7826
9652
8883
9493
7304
9532
7979
8939
7384
9734
7443
7872
7354
8967
5395
11843
9277
13841
9418
15601
15252
7320
6839
9462
9499
9483
7977
14704
7354
9544
9767
9407
11477
14956
7330
14880
7342
7397
9565
10043
11614
14924
14899
11580
5146
5825
7312
7330
9470
8628
9079
14238
9330
11528
11800
14044
12788
9758
9416
7520
9258
6836
13568
7352
10764
9589
9153
5162
7502
8932
7470
7404
15185
7822
9509
9368
9305
9388
13589
14923
7307
14659
7287
8895
14943
7395
7373
7373
9579
2065
10436
6646
9186
7355
9481
8296
13696
8900
9884
12988
9405
7431
7434
11675
9418
12659
9555
9328
9421
8966
11678
7336
11689
7378
6846
13550
7375
13560
6819
9473
6878
8924
9379
9525
7366
9402
9523
9160
7372
13317
7353
7463
6840
7367
7983
9195
5940
7347
7348
8685
7373
14880
4781
7344
9980
16291
17149
9530
11373
11245
13866
9645
11845
2837
23039
8113
8138
8236
7382
9341
15365
9344
9279
8189
10171
5822
9274
9500
7530
13671
7322
14017
8792
11238
11822
13993
13837
9315
13307
11261
9919
9578
15658
11173
9515
9613
7063
6925
10002
11070
9526
2570
7463
7234
9411
13593
7324
9527
7315
7442
8185
11325
16443
10324
9342
9127
11046
9618
7555
7358
7799
15811
8705
11835
9465
6841
21736
7506
6830
6998
9540
6770
7452
9259
7445
7487
9192
7614
7385
7456
6247
7304
7552
6814
7509
9521
9541
7397
7420
7656
7306
7638
6862
8872
7818
21749
6864
7304
11769
10359
7960
6853
7572
5419
6822
6840
6867
6772
6814
17575
9364
8981
3974
7255
6804
6816
9368
7458
11759
11448
10741
6863
10223
12932
6802
6020
7468
6674
9558
6876
10031
9280
6818
4811
14908
6763
13471
7414
7221
5904
15080
9481
14864
12814
6865
6849
8961
7434
9452
9828
6471
13823
12861
12750
7390
7366
12423
8279
5998
8946
9568
9583
9598
9589
9583
22512
3243
11717
10399
14114
8918
9538
7713
9547
14935
9412
9559
11564
11973
7508
14314
11622
7257
10330
8891
13680
16623
6829
10341
8364
9465
8896
9168
13737
9529
7259
7523
14910
11547
9475
8125
6954
9783
7412
14925
7550
6842
9109
7365
7643
14180
7366
11757
8351
7331
8130
15020
7811
9355
9532
6828
12052
7462
13807
10862
9604
13566
14906
8504
9682
7519
9350
4948
7502
12398
9522
7374
7368
9476
9613
8644
7426
7335
10302
9680
9536
7326
11509
8889
5201
9575
7384
7370
13599
6605
7464
13375
9589
13652
12464
13334
7507
6857
9523
9566
7437
11235
11459
7521
7786
7428
7360
7433
7329
7434
7741
7403
9564
7305
9613
8916
13694
9450
15416
7426
7353
11089
7398
10983
9477
7236
9373
14890
7407
10555
7385
8063
13660
7844
11404
11772
11665
9544
11456
7505
13672
7367
9305
13633
9538
11537
5204
7821
7500
9513
7434
9477
10732
9547
9405
7410
8689
11752
7518
10984
7156
9502
7817
11800
9278
8967
8953
12037
5521
12787
9539
9603
7366
12837
6956
9164
9299
7357
9509
12347
9323
8358
13514
13792
6853
7443
9293
6878
11840
9498
13651
13611
15368
7371
13266
8984
7356
11362
8936
7326
9527
12609
7775
7473
9415
9340
19356
8194
7352
7460
7410
11668
13638
14404
11563
12964
13494
9655
13896
11070
7426
6881
7428
9440
7351
7177
7291
7442
7300
7298
9343
9544
7513
9379
12289
9457
14991
10974
9597
9323
7394
13914
6605
9524
9488
7267
9471
11269
16907
8920
9969
9083
3193
8496
5356
7360
14713
9002
7520
7430
17211
7438
14014
14951
6483
7404
12020
11877
8156
5300
7299
7436
7382
7429
9549
8029
8289
10047
7375
12274
9395
9530
14758
11292
7988
9479
11221
8324
7351
7464
9587
9467
9517
18130
7307
7391
14841
11970
13668
10914
7151
7498
7432
10146
9459
7527
6955
9541
7934
18609
9471
9524
14932
7786
7542
7362
14913
9310
6841
6913
13866
14102
11657
8223
13597
12995
14587
7205
9513
11545
7451
9379
7549
15755
7238
6792
8965
7767
14888
9525
8477
9416
9465
6713
8441
9507
14656
7294
9462
10387
10300
11636
9389
13678
7855
9517
15379
7871
7447
7288
7366
6237
9495
7443
14984
9601
5730
8597
8648
11422
7243
8943
6493
6785
10890
11951
9588
13702
15524
5236
9537
12762
11581
7376
9548
7331
8267
13357
7352
8972
9511
8900
9413
7326
7344
13978
7436
10132
9648
7445
9603
9539
7333
9715
8770
8298
7315
10656
13822
8890
8697
3239
9599
11909
5552
7536
7505
9553
14971
8946
7444
2807
14951
7952
13304
14078
9213
9602
8947
13304
4983
9523
9442
8288
8999
14948
9308
9506
13679
9468
9451
6901
8959
7894
8944
10100
6983
13994
9300
13649
12083
1472
9715
11320
9470
13585
12686
7298
7788
7292
9623
10018
8144
7204
14201
9058
12630
9397
9265
8846
8985
11046
13894
7273
7569
9418
10178
5765
6030
13646
13646
13932
16505
9485
12360
5650
5339
22904
7947
11003
9040
9374
6861
9338
10548
9387
14044
7334
12106
15490
8106
14950
6258
9312
7379
9686
7359
9446
14029
12163
17567
8114
8933
13651
9136
8979
7343
15513
7566
7392
9128
7455
5330
10240
8996
13584
8650
11532
9541
8931
11701
12409
7426
7423
8904
9377
10168
11630
11051
11544
9497
8751
15007
7414
7481
13859
8895
3235
7459
5486
13210
7323
9731
4973
12534
11067
7366
7370
14017
7229
7342
9549
11554
11691
7035
5816
11957
13533
7508
13537
14758
8992
9482
10380
11560
9543
9390
5479
9545
7419
5812
2193
14178
8517
9154
9405
7310
7238
9537
14149
10784
8756
12189
9037
16537
5814
11523
14936
9527
8631
7443
13668
9390
13996
13647
14240
12054
7386
7345
8080
11127
11365
7351
9515
7374
13067
7930
11597
1776
5336
11315
8955
9084
13285
9327
7458
7455
11453
18439
7294
9352
8466
12253
3934
11604
6209
10242
13697
13474
7384
9276
9603
7232
11530
9361
8973
9592
7481
7407
7839
5029
13208
7398
7345
7312
7445
3532
9559
14847
13026
14970
9349
7450
3018
11342
8127
7363
13610
12815
16418
11394
9349
11870
5284
7383
12113
8259
13779
7967
7275
7432
14762
7370
13825
9339
9471
8439
7124
9462
14965
7343
7353
9531
9461
8829
8155
13267
7451
7429
9240
11290
9540
9377
14081
6519
10678
14975
10853
13423
7448
7845
6821
9311
10143
10183
13853
14070
7447
13116
13653
14082
9578
11790
10239
8893
7472
7742
14888
6205
6809
8546
11372
13994
7387
13331
7364
9515
11876
8920
12249
8893
13683
11588
9499
13627
10380
9316
7498
10858
8963
8790
8217
6818
9448
9599
15315
9480
11746
14017
7769
12775
7324
9513
11584
11754
14967
9501
7339
13862
9515
9414
11675
9752
10458
8914
7369
11698
8374
13401
12738
7954
8313
9495
7340
8907
8949
9493
7927
7313
7385
5647
7154
13900
9402
4785
10729
9483
7446
7341
2526
7388
9624
5731
14798
13925
11503
10274
11705
13629
6235
9533
7351
11204
9171
10226
7305
8382
8534
7332
7314
8263
13248
8565
9507
14391
10250
9079
9486
9398
7406
10501
11624
7560
9105
10229
9597
5024
7296
9088
7296
14177
9276
9540
9426
5127
9965
13585
8744
9270
7723
9439
11424
15524
8942
9536
9410
14936
8653
15345
6892
9263
10162
8276
8865
10013
11472
7309
11745
7418
7797
7444
13752
8872
8914
10022
11709
9682
8981
11474
6524
6382
9362
13644
9309
8924
8047
7404
11308
13601
9387
9611
13971
8899
9503
8941
9631
9344
9506
11579
7293
6794
13496
12897
9329
13422
7681
6844
9371
10585
13232
14139
17289
9878
11524
7813
8301
7444
16583
7327
9054
13887
8744
9122
6204
7602
9424
12102
9139
9472
9574
9284
17355
8423
7453
8857
9458
2114
7583
10213
7452
11647
7871
7362
9505
9457
8308
9378
10003
8181
10399
8168
14874
7385
12758
7305
7552
10095
7282
8365
8348
14627
13972
11474
11794
11685
7774
17937
7426
8495
9539
15940
7011
8602
7307
9400
9528
12730
9657
9550
5501
8870
8871
7399
9394
7712
6487
9166
13683
8911
15161
7778
7550
9521
15384
13322
13318
5309
12929
9475
15009
7781
6743
9543
9456
8893
11365
8018
5685
9167
9525
9795
9458
7410
7390
13399
8115
13605
12426
5585
12025
9788
13333
7320
14753
8941
11099
11312
2320
11812
11632
9587
13695
8893
5536
11570
7428
9524
9468
11475
8879
9025
9074
14955
6460
7926
9431
9720
8944
7534
7353
11734
8200
7576
8432
9027
9372
8876
7299
11895
9200
9082
9375
7366
13140
8924
14004
6244
6449
5225
5988
6254
7351
11532
9458
9487
8723
6837
9311
5131
7763
7584
11273
8983
10370
5458
9041
7797
8929
9487
9476
11065
8924
13884
9641
10446
12078
5982
9298
8372
14870
11459
14126
12191
9414
9622
7362
7930
11597
7786
13812
14164
9297
11774
9664
10046
11643
15523
5337
15949
9656
7446
7509
12599
6079
11621
9538
15463
9303
11545
9140
9006
7391
8668
8879
8929
10691
7969
9486
9061
8939
8117
12719
7434
7531
11548
9520
9394
9490
11883
6807
11778
13689
6388
8538
13709
9008
4461
14406
6450
7368
14260
14313
6831
7358
11940
13074
9338
8883
7778
7025
6843
7330
7272
10205
9481
7346
10780
8913
9360
10353
7331
10253
12882
11576
10292
10898
8975
12712
4790
12174
9407
9445
15242
9625
6658
8707
9098
7426
13512
14065
9500
8288
13598
19447
5422
15525
7963
8091
8855
13638
9355
9263
9524
9313
11567
13656
8975
9485
8024
9430
13665
14182
8975
13687
8898
9538
9198
8230
12508
8455
11566
12361
8715
7354
1575
9134
10140
9441
13588
7232
11696
9506
7453
9252
9058
7310
7732
8443
8204
9300
5934
6056
10340
11227
9327
12079
7359
7385
15580
7309
11077
8987
14919
6403
11673
11984
10291
7413
8913
12671
12513
9359
7412
7369
9135
11844
13607
10209
9587
11623
9452
8947
13903
13644
11519
4143
9461
8932
9516
9767
7348
3569
8905
5939
22676
13708
7415
11727
7097
7250
7120
9378
11612
11693
14849
12075
8106
21691
8945
13189
9525
7400
11099
11458
14578
16135
7267
8988
8932
9270
9463
8969
9460
13291
14086
14936
6854
8965
10013
6919
9647
9338
9290
9309
12511
9431
7562
7850
9435
8962
12058
6622
8372
11202
14777
7894
8840
9284
13947
10331
11610
9479
8276
8000
13361
13417
9505
8904
8113
9417
9777
7386
8300
11443
20497
6722
8902
7451
16359
7437
7425
8892
10418
17179
9201
6534
13856
13707
12137
13782
12383
5464
8980
4914
8952
13947
9513
8239
7034
13814
8923
8923
15377
9335
7463
13516
7503
9496
13589
8198
16393
8954
9529
12719
11741
8044
7242
6937
9190
9472
8886
9336
11419
8733
9515
5245
1714
15338
14038
9123
8926
13987
12737
10755
10319
8265
13345
8908
7300
9324
8324
7541
8896
9802
11909
6982
14972
10596
8882
14118
6886
9360
9018
10054
9518
9268
9593
7442
11490
11380
12828
9024
14086
15007
8703
13660
8514
7352
8983
14057
7793
8949
13282
10237
8243
8857
7930
8335
14142
5781
13359
4941
7359
19701
11811
13702
8952
7640
9458
9322
7365
11286
8556
7309
13038
14909
9436
10433
8653
7404
13856
8217
19228
8849
8920
7131
9595
8935
13909
8952
9470
9220
7310
8497
8887
12148
8774
9306
8958
13308
8957
16376
7448
9117
9204
8289
7336
9593
1594
8950
10615
14167
10714
12092
8895
6222
6845
9395
13662
16975
10400
8963
6449
7365
7446
9286
11697
17382
4554
8999
7487
9355
10172
11523
9298
11090
10252
12315
11488
5404
9077
7413
8340
9294
9458
8950
9332
11529
8956
8954
5259
9509
6961
7023
13751
6082
15255
13745
5167
14077
9697
9004
9006
7880
8990
9205
8960
9074
9234
9018
9460
9084
9491
11705
12807
11837
9098
13448
11481
11214
11496
9519
8937
15491
7451
7509
9506
9610
9331
9379
13518
9419
9396
1575
9508
6862
9323
6834
10221
8996
18882
11199
11398
8099
9822
13492
17486
7318
7296
9662
13688
9107
13571
8916
10326
12764
10632
9355
9440
8919
8958
11263
9447
8972
7208
9025
4780
11813
13819
7503
8896
7820
9668
5252
9535
8902
8861
8966
9461
8884
5386
5470
7375
10057
7421
9470
13574
6941
11830
10848
8901
9096
9340
1841
13793
9470
13960
9353
7437
8848
8050
7313
10982
14972
9481
9590
8901
8863
11550
12751
5293
13841
13968
7313
13588
13599
10629
22872
7357
17238
9202
8238
6657
11595
14939
9348
8950
8159
8973
9513
8970
9440
12307
7259
9473
11560
14851
13646
6387
8792
7906
7544
9557
9465
9012
4912
14741
9462
9168
8934
10299
5819
5234
9556
11745
8945
9465
9476
14959
13643
9457
7300
9318
13520
7331
12640
8908
8947
9002
6487
10586
13711
15014
9517
13804
9392
11774
7420
7275
7502
10987
13730
7433
7447
9460
12744
8953
7482
6172
9185
8825
9515
9118
9039
5499
7137
12247
9433
7509
12837
7369
14918
13045
7395
6221
9414
9453
1825
13684
9403
10077
8830
12481
5519
12106
13804
11272
13185
9478
8896
8821
8963
13799
9451
9498
8899
9490
7816
8833
7459
9285
8878
9354
9343
3745
9270
12224
13645
8900
13634
17411
9498
9112
8940
5242
8951
7804
8900
9471
5313
11741
10271
8979
9432
11736
8975
9519
9492
7380
10243
5439
7457
8762
9426
10892
2099
7166
8925
12355
9062
12184
9369
20755
7388
9503
8978
12166
11644
5095
11724
10282
9273
11969
13598
8986
4898
9090
7121
6383
13654
7368
11357
9453
10555
5766
13601
11728
15058
8941
8838
13612
6843
14150
8862
9363
11569
13700
13908
10305
9479
11506
9274
10095
9693
11850
6410
7380
7322
7673
11826
8878
8978
7834
9184
11688
11561
10465
8958
10087
13734
7346
8972
11527
11566
9372
9472
4248
6069
9476
8947
10513
8211
7355
12470
9473
7277
9276
9348
13648
9003
14106
8887
9518
8916
13681
7350
5400
11729
9459
11971
7861
7332
11718
8955
8942
9003
12533
5611
8990
11650
2834
6158
2858
8931
9460
6367
12524
9424
8897
11695
4250
9526
5149
8849
8770
8868
11560
9554
9555
11717
8965
9269
11956
9992
7319
9403
8991
11764
12039
8056
8977
8959
11884
13336
10439
9275
6358
8999
9317
8874
9449
9016
8279
9467
12188
10339
9319
13843
5829
9520
8475
9282
12882
13503
12914
9441
7336
8931
13639
9458
8326
9532
13014
4875
7362
6051
9371
8675
9519
10301
9463
9048
13644
6454
9413
13501
12092
8981
6779
13798
9396
8971
9398
11678
9513
5686
8065
9305
6381
8006
10520
8935
9510
7225
9541
8978
6247
10633
9474
4712
9461
9526
12954
8910
7970
3193
6874
9002
8872
8858
9274
9500
11712
13785
9689
9469
7345
8972
9513
13779
11733
9338
7479
10108
11302
6071
5535
11783
8290
10849
9516
8052
11086
2687
8931
8823
8303
8820
9318
13521
14031
9513
9347
8977
4259
7453
9353
9352
8905
13371
9398
5279
7720
8590
11711
7878
9478
6365
7340
11564
9536
2799
9416
5176
8928
5042
5354
11404
8879
9292
9480
12025
14488
13645
9506
11976
9594
12498
7295
22794
8938
9539
8742
4779
5012
5594
9431
8967
9109
8922
15483
13759
5789
5021
13483
12798
9556
6702
8912
8909
8989
5186
8871
13734
8999
9417
13600
8888
8964
8937
9523
11698
9429
7478
9540
7228
14544
13389
9010
9383
9378
11764
8665
9509
13760
9304
13973
9519
13738
11344
5355
9455
9304
6427
1574
16151
7389
4741
7388
8992
9386
5344
9289
5285
9401
7452
8195
9368
8916
13833
12093
7402
8961
14139
8870
6840
13747
9453
8008
13682
9188
8268
9467
9431
15530
8284
8825
7446
9444
5446
6887
6888
10425
8859
16970
9054
9566
9353
9102
8058
6974
5212
7365
8766
8845
5241
14077
9349
9571
9422
8910
4868
8821
11700
7491
12146
7341
11432
7332
9513
9908
5220
10269
7386
13287
9271
9020
9570
10506
9461
8962
8930
8905
9440
8163
11237
11651
8394
13731
8938
13973
13982
16898
8954
12331
16887
7377
11725
10464
7488
6817
7374
8831
9418
8837
9459
10823
5373
8977
8473
9392
9483
9072
12388
9467
9435
5667
9125
11596
8090
9514
14018
9322
7284
9515
8186
7421
9322
9328
9092
7704
8976
8958
9238
9599
8912
14252
9347
7824
8362
9478
7306
7422
8910
12572
13575
8951
9422
5532
7508
9293
9356
6963
9401
13598
10309
14955
9807
13929
14288
12964
3930
8959
8892
13571
13127
10610
9500
13800
13662
9286
9284
12361
11206
9428
9532
11530
8402
9219
12095
12717
7345
8873
5234
7715
8941
10549
6843
8964
9451
8677
9373
11661
11744
9253
9458
8993
9389
9508
9073
7493
9005
12745
13537
5129
10868
3642
3642
8778
9436
9880
9438
10061
7114
12693
13733
13453
10026
13823
8997
12294
24737
10279
9321
9492
9508
6174
17143
7706
11974
9521
12193
14001
8950
9401
13756
9017
9364
10000
4829
9306
9605
11591
11515
9588
9435
7323
13978
9085
14122
4784
8185
8680
11222
8949
11572
8055
9318
13256
9392
9063
13715
13691
11764
8945
9630
8936
10876
7419
7780
15001
11520
12952
9457
9457
10328
7965
8252
8948
15915
6437
9425
9545
9392
9523
8723
11944
11570
5231
13393
11835
8892
7373
13848
10123
7678
9266
11532
12532
8943
4900
8974
7106
8974
8903
16308
9559
11885
9491
9011
7488
11214
9259
13621
12603
12772
7446
13240
7319
5321
7722
8232
8965
8907
9460
9513
9633
8943
8971
9389
8885
7443
7996
9031
9791
10023
8532
10754
11781
5400
13848
10647
8070
14027
9383
9123
8963
6936
8675
8928
5094
11658
13689
9162
6860
14982
12524
6416
8952
8157
10072
17576
8252
11662
8981
9679
9499
7366
8913
14910
6269
9474
9442
9377
2010
8277
7816
13260
8897
13626
10247
8162
9511
6614
2542
9331
6163
2446
7342
9382
8932
15149
7800
8845
5436
7335
7257
6445
9172
11301
6798
8977
14030
9017
11345
13491
11140
7510
9423
9508
9379
10671
9296
9298
7449
15530
9425
9171
8949
10762
10495
10243
9604
13171
11603
10165
13653
10410
7504
4940
9746
11571
9479
13645
7460
11002
11969
9024
9383
13629
13635
11855
9473
13766
12731
4730
12192
8928
8182
8936
7450
9366
13672
8541
7177
7182
4776
16301
14229
12791
9263
9216
10147
10018
9138
10714
10239
11575
6388
7448
11244
6429
13543
13309
9609
17518
8971
7453
9436
2130
14289
8387
6986
15350
8790
7472
8928
11601
13741
8316
5513
7295
9635
5641
11756
8075
9553
6168
8547
12285
14943
9471
7325
9293
3305
10030
9473
7390
11411
5736
7435
12552
20769
9274
9508
8156
14870
7878
9268
7420
8782
7437
14016
11680
9519
8841
10738
8683
7426
21817
8235
9461
8720
14905
7517
7710
8724
5394
9531
13755
7340
10347
11449
7916
8966
9305
12898
5761
10660
8745
9211
12757
9361
12847
14039
9532
8387
11606
13762
7381
8527
8926
9570
13833
15525
11581
11672
7454
10294
11205
8421
7389
10863
10100
9503
16163
6913
9438
7374
8953
13372
7382
8975
7431
15779
8912
12701
8705
13809
8539
9071
7384
9403
9289
8843
9022
9388
14909
9540
7600
5410
13254
10059
6832
8228
10113
6850
9102
7390
7508
7437
11614
12105
7346
7187
8897
11686
6902
9494
12077
15543
7451
9000
9339
10464
6893
6895
11405
7295
7362
13919
9279
7393
10105
10151
10727
13624
14926
9375
13238
6667
9348
10233
12248
5088
9440
11608
8918
7854
9348
14957
4571
6114
9449
6221
9489
1936
6826
11667
6486
11621
9960
6831
6842
8160
7407
8948
6405
11335
7362
14915
9457
11894
9355
9529
7482
6330
11704
7296
9010
9330
7155
7124
8882
5108
11372
7505
13681
7425
7403
9581
7850
9387
13823
9436
8894
13680
11468
7752
10447
9541
13608
9441
2984
7323
8108
13038
7082
7582
12223
11657
7429
8912
9575
14906
9583
8875
1574
8940
9394
13591
8259
15234
7782
13955
13106
13826
10455
8144
9524
4793
7268
8801
5165
7411
9540
8666
8836
8971
9423
16945
8192
8865
8967
8063
7381
7318
11822
9392
13355
9481
7405
12353
7351
8882
7292
14860
9146
9020
9377
11332
7381
9552
9532
6862
11686
5391
7373
7413
9525
9004
7918
12952
8909
12606
17166
7390
12688
10182
13525
8454
11024
8997
9755
7033
14971
23148
8182
13704
9353
8546
9142
10753
9520
9386
7439
9542
11755
15108
10499
9515
12016
13724
9250
11590
9407
14007
14971
9245
9606
8339
8915
11981
9387
11823
12289
11360
9442
9384
8156
8913
13501
7783
7475
11734
13648
11692
14864
9432
9452
11307
8625
15520
15007
8912
8888
8858
13636
7362
9369
13991
14256
14028
11601
9002
8225
8778
8102
11628
9364
14837
10900
11309
7325
17174
9372
11770
8811
9478
9456
13777
7445
6525
7301
13640
9339
9318
5810
7356
10226
14083
11969
12809
9500
8954
7744
7399
8876
7555
7395
6849
7438
7394
7383
9509
7513
7344
10246
7466
5227
13259
7341
11624
11696
8282
5573
14927
9410
9530
12203
14973
13326
13465
14211
13659
7349
9411
7398
9524
4865
9394
8815
7357
8259
7439
9155
9392
9467
7901
9486
8037
9335
7399
9482
9484
11661
7363
9196
9017
11576
9634
14154
9470
7403
7561
9431
6480
8812
7358
6839
7384
10435
9632
10531
8478
7566
11919
9360
9430
8948
6639
9430
7388
7363
10891
8934
14978
7416
7563
14976
9381
7569
6856
6703
9263
6842
6453
6859
7556
7509
14991
9369
14777
5208
7035
6854
14123
6827
7550
9479
6857
6858
9201
5908
6770
14190
11619
9677
7566
6822
6843
9466
11790
9560
7452
13672
7444
7566
7398
9165
7566
7533
6738
7263
4509
7444
7569
13517
8687
7446
9426
9542
9542
15367
6920
9251
7377
7564
12318
9506
7092
7375
7563
7563
9516
9380
10573
7413
8754
15515
7291
7447
10506
9082
6758
9368
9780
7308
6829
7568
11425
7465
7010
8091
14039
9545
9388
7567
12911
7489
6865
6861
8610
10723
13634
7409
8023
7410
8876
11468
11521
13705
14925
9272
13478
7462
7336
8072
6733
7404
13974
15249
9562
7357
7429
7811
9386
9367
14084
9450
7239
9578
11467
6819
7572
12532
14984
14241
8304
7493
7391
14920
7391
13607
15539
6802
6861
9685
7395
10881
10668
10385
11238
4353
7460
7411
7480
8979
11701
11337
9178
11425
7470
13676
8955
9350
13961
8915
7394
9436
6961
7378
10591
8606
7194
7337
7411
9589
8806
7447
9619
10092
7501
9424
7380
7496
14391
8625
5795
11722
7382
9012
5652
15472
5905
15503
6327
6306
9571
8922
14782
7431
7295
7381
7436
9126
8195
7448
7226
20000
7452
10167
7886
7836
11498
11428
11850
13830
11541
9411
7471
9154
9031
4310
15537
10988
7497
7348
9530
4716
7390
9016
7249
7374
9433
7267
14026
14191
9533
8940
14954
8982
7402
7359
5810
9138
7321
7456
9196
14719
7386
9254
10183
9361
8435
6813
8836
5124
7318
14913
7335
13236
7446
9528
9636
6899
8920
7329
9147
9715
9606
7420
6285
8278
11338
7453
14892
7421
6509
9614
14948
10092
13689
7529
13784
1539
14886
9589
13441
9403
13291
19774
4881
8997
9361
11114
7128
7497
7209
11745
9605
7387
9360
7505
7362
9353
9172
15198
7441
7510
11533
9488
8918
11834
8941
10326
10326
9346
8954
10113
7348
9462
5344
10204
5114
7345
7942
7513
15912
14037
9468
7390
7340
9540
8931
13440
9383
7384
12494
9521
10753
8318
9700
14905
9399
12546
11350
11737
6471
10954
7926
12933
12533
8937
12233
10564
9463
8854
12853
9544
9337
15172
7337
7392
7925
11541
14971
10666
7279
11716
8541
13546
14917
13767
13947
9369
8964
12045
5965
10080
11558
7459
7369
9158
14912
9028
12496
7384
4817
1855
9887
9346
9562
9423
8186
13993
3337
9569
7450
7498
12013
8924
7569
12180
8573
9385
11730
9623
11453
12002
12195
13724
8848
7375
4898
7388
7254
4979
11255
9322
12048
9478
9203
7456
5784
10045
11724
21633
7115
9560
7943
14919
11624
12810
7789
9377
8815
7389
12555
6774
9426
9279
5183
11228
13679
13632
7509
7336
7297
6936
11614
13627
12466
7508
9540
12469
7424
12899
5224
13584
5035
7546
10134
10430
6844
7354
9366
7365
12506
10708
8917
11244
8902
11533
12394
12659
9569
7454
7344
14898
14681
7069
13640
7435
8983
11815
13751
8146
9387
7703
13683
14620
5204
16896
7509
5914
13752
11498
6176
5180
9230
11365
7445
7375
7489
11454
6419
7432
9331
7397
8171
7478
13899
11485
9511
9505
8867
1535
4810
7470
11829
9305
13652
6783
7340
10445
15827
9047
5613
15500
9447
8774
12660
11768
8331
9537
15533
8957
13687
8885
9387
6878
11410
3633
9473
7416
5373
16685
7286
11120
13963
9444
7472
9445
8356
8825
7359
11726
7508
8615
9402
5327
6568
11224
1564
7311
5335
16512
10628
11405
8545
7384
14140
7460
11047
3454
14991
11948
10627
6209
14962
8198
9198
8298
9263
7490
9438
5334
9386
7344
7461
7206
6863
9371
7876
9621
14969
11563
9927
9363
14243
15490
8098
7442
7788
9156
9012
12429
11325
7333
12495
2029
4140
5787
7228
8063
9470
7398
8908
7190
13634
8888
8894
8942
9493
11417
8903
8862
13675
14833
5732
13404
13808
11570
15110
8596
9214
8927
11274
10396
8031
21603
13657
9801
8925
9285
12301
7452
8439
13346
7329
9472
13701
16688
9438
7406
16804
6850
11708
14042
9274
8332
9035
9314
7354
8812
13447
14951
9536
14989
8427
8890
9486
11573
8221
7427
7296
9531
11098
11716
11357
15340
9337
8715
9012
13466
9175
6174
7372
9124
7395
11119
9136
7845
7419
7392
7380
9506
7356
8793
7808
6038
9429
8270
13376
11645
8899
7420
5468
9527
9323
10613
9126
9477
10241
15321
11330
11679
11972
9275
8283
11452
22816
7914
11187
9469
7400
5265
9177
8885
9400
9510
7492
7997
21114
6147
13853
7419
8114
9552
13896
11691
8996
9176
5823
9437
9404
7462
9686
9434
8936
9471
9020
9521
12551
8869
13655
9496
8404
17042
9362
9180
9414
13647
9114
7542
12745
6875
7359
7455
7342
15597
8003
9446
7743
13016
7377
9561
8974
8949
7346
9484
13037
9339
9386
8992
11556
7356
7381
9483
15544
6958
5525
8938
7363
11212
9402
13353
9394
9636
11850
11766
7339
13815
14459
7347
8449
9215
4869
13430
7401
8767
1991
5811
12105
9487
14954
14334
9542
7348
12370
12134
7346
8978
13403
12415
7841
12530
9626
15526
7758
12179
7438
6843
9566
7147
9401
9149
9549
9521
9154
5799
9042
5494
7979
9515
13639
7293
2833
13948
8868
7752
11761
9409
8786
13669
12260
14066
12170
9413
9330
14888
7450
15717
14062
12389
8133
20104
9533
13498
15004
8330
5228
9443
16322
7360
13616
8908
8981
9393
14105
5215
8947
9431
7336
14464
8261
8822
7002
8250
4857
11770
13634
13173
5063
7463
16649
8861
13707
9061
9447
13794
8138
8411
9247
7975
8011
10374
7605
11428
7417
9790
8915
7384
9789
7435
7415
9204
7407
9000
9381
8991
11519
9493
8922
13206
7449
11458
6969
7492
7408
13988
8867
11380
9888
14973
9489
9542
9373
6951
9579
9427
8877
7749
10873
9474
7290
9458
9342
8029
9408
9129
9345
14874
7370
7497
15516
9389
11447
13625
6034
7662
5459
9393
12714
9228
6428
7309
7371
7352
9452
8156
9530
7323
7426
8973
9364
9720
16684
9149
9510
8812
9396
10495
9354
13611
8617
8133
8522
11697
11413
13314
13758
8442
10128
9126
13886
13020
7191
13672
8367
9425
6242
12498
6224
13714
4384
13538
17522
13536
3035
10827
8379
7347
19633
9866
7400
9119
7367
7576
10028
9133
13638
8599
8834
13442
11815
11373
7414
13217
14831
11630
9565
11703
9518
7462
14869
11583
9053
14112
8576
11808
9082
9813
8816
8940
9147
13450
10194
7509
7448
9278
10193
13346
8953
9004
14312
5137
13675
7349
10638
9338
9436
7343
9474
9447
13415
7519
8325
13554
14240
9597
8961
11744
9319
13414
12746
8774
7394
7393
11709
8988
13724
15434
6463
11781
9407
11357
13941
9320
9486
15445
9005
14922
14023
8880
13964
8827
8912
13644
6422
9381
12614
14935
9566
13952
9132
12176
7346
9335
7318
11658
11638
9500
9268
12262
9071
14877
7349
12469
13418
9569
9554
7681
11067
9105
9417
9623
8004
8931
7383
10008
7175
11576
10629
9473
13920
7351
10314
7389
11678
8954
7407
6455
6672
8966
5699
9349
11621
7410
9257
9440
9854
7023
13505
11581
13223
8918
9334
7386
14045
7372
6941
9521
6477
8924
7940
11219
3475
11658
9513
3613
7284
13635
9821
13688
8683
7976
13636
5530
7386
7422
9457
10304
6178
11869
9326
11881
5212
10084
16021
8394
8394
9189
13590
9564
12290
9539
4270
12181
9105
4555
9322
11368
9532
7364
7895
7266
7326
13687
7372
11493
9342
8908
13585
7498
10323
10626
9507
9148
9463
12380
9629
8959
12495
14950
7030
9979
9523
13589
11853
12531
11497
6644
9415
11513
8943
10738
9028
9431
11494
8210
8965
9470
13137
7424
9304
11650
13569
11103
9054
8268
7172
7368
13665
20511
14990
14092
14942
8549
7349
11627
7494
8691
13678
9033
8949
8947
9496
5088
11449
13978
8697
7841
8934
8931
7095
10131
13710
9391
13702
6586
10164
7431
5708
8941
7374
12218
9215
6389
14141
14916
9476
15082
11716
9427
9593
9500
11874
12834
8229
11178
5462
9028
9132
8814
8948
11987
2022
9585
7694
10860
9580
11443
8198
7445
11572
8304
7959
9473
22647
8995
10745
12343
10234
7390
16337
6806
18385
9319
11292
7383
7445
7406
8967
13329
11750
7497
7464
10046
13456
11389
9292
13561
11593
14511
7353
7371
13860
7345
11642
8975
7390
11762
10795
8924
5039
9355
6907
7740
13562
5277
7346
7376
10733
7451
4788
6988
9590
8907
9323
9401
13525
8850
7296
7453
9476
4922
9429
13588
5865
8815
9456
9006
7419
9772
6646
5569
13745
7438
10131
11470
9545
16234
7307
7371
8862
9451
7411
9355
9451
9383
7289
15510
10809
8930
9470
8951
7516
7348
9609
10193
12290
9347
13768
15539
9467
7767
13481
13372
9283
6879
10560
8979
7403
13480
8991
10132
7445
7337
9239
8914
14784
14910
8124
6447
12024
9656
9429
5141
7411
8126
9505
13894
8954
13448
20538
9467
3214
13633
9526
12061
8090
14549
5806
9502
14993
11383
9562
7434
9717
5457
10247
5822
7429
9428
9540
10419
14144
9421
7452
7445
7450
13581
11034
4791
5897
11710
15535
5132
9376
7642
7758
8668
7510
11622
9614
9420
7000
8182
8960
8914
14904
9517
11650
13280
9064
11435
15102
6187
5772
9127
9525
9554
9778
11127
9473
8630
9010
9328
7410
9430
13557
9547
9282
5899
8940
9365
13221
15508
13415
7285
12561
14962
14002
15457
12316
9405
14155
11192
13744
5870
8938
5175
8921
3031
6770
8711
8778
9945
13848
11652
13825
14199
6408
8987
7390
8899
11631
13792
7257
12524
8964
7244
13921
13880
8927
8175
9397
13371
9506
9503
7900
11653
9328
8954
11669
10902
6353
12104
13782
13547
9414
9389
9275
14325
11707
11782
11511
9375
9512
8928
7454
9484
11621
8012
11491
8863
8669
7673
9337
7389
5122
10062
13493
9511
7919
13644
9478
8918
8998
9342
13217
13419
8882
5300
13486
14560
8942
13585
9467
11210
5723
7370
7831
11905
14157
11454
13653
9364
6572
7419
7376
4784
11434
9526
9503
7374
13354
10196
11243
8870
8499
7455
8941
5449
9495
8338
9476
9369
8485
9396
6896
7340
7299
12698
8936
8830
8108
12106
16648
7759
11705
13862
13582
9525
7406
9458
11796
8879
11218
13648
13436
9355
6161
8917
9380
7428
9438
16345
7416
7285
9576
9212
9117
8853
8984
9185
9441
6745
15736
6853
8706
9310
9387
13677
9438
11213
7789
8738
8968
9391
5366
8972
7462
7392
5144
8959
6701
8965
9507
12919
7544
12284
7419
11268
10084
10702
9439
11633
9523
8771
8872
6438
9040
17140
11355
7330
9471
8246
15386
8891
8913
9008
7225
7439
10265
9504
13508
5434
8606
14034
9525
11402
14962
10034
9395
7417
15882
7285
9338
9505
9520
9501
6690
13823
12738
9489
13714
9465
7386
8888
13359
11472
9533
8917
13755
7241
9494
9270
9446
7060
7826
7510
8909
8838
14062
8986
9093
11071
9487
7371
9311
8633
9198
11338
6021
4946
8939
7169
7362
9009
19190
8912
12130
13643
7914
9806
14969
12024
9192
5733
4831
11144
9455
7316
12763
7403
9334
8076
6419
11851
12523
8927
5343
9574
13521
2702
11624
8575
7467
9702
7363
8764
5059
12802
13671
14135
4247
6096
10454
8511
9643
9438
6029
4839
12601
9519
8867
16743
9447
9464
8981
8910
13789
13387
7393
8955
8906
14129
12206
7892
10787
6278
7356
9484
3015
6477
8981
8286
9328
9407
10945
7982
8913
6480
8975
7871
6224
8624
9036
9314
8896
11873
13803
7475
11814
10718
9922
10083
8937
8805
11147
13697
8887
13090
9477
9018
13969
10027
9515
8891
9495
8908
10302
6865
9429
10165
7391
8623
7468
10019
6457
7563
13969
8946
9431
9996
5396
13223
9456
7822
6552
9796
10946
11607
6431
9455
5562
14936
12004
13704
5439
7375
8467
6483
9002
10282
11941
9148
7407
11818
10880
14159
12819
8964
16738
9451
9667
8863
17625
8884
13321
9370
13435
7450
9298
5411
14878
9288
6771
11875
15968
9374
13273
9004
9537
9498
7271
7270
1465
11918
11726
11722
11851
7949
12759
9472
7367
13810
9379
8938
13779
6961
11516
9598
6380
8863
5391
8987
9432
13797
11442
11628
9699
12190
11569
13800
10547
9529
8948
8871
9329
8948
8078
5817
10290
9549
8306
13562
9570
14896
8895
11725
8977
11989
13450
9347
9018
8815
8894
9168
9508
9411
16813
7821
13194
14067
14985
9608
9361
13415
9613
10381
7380
9598
13134
14082
9588
11950
11571
7379
14124
8090
6423
9538
9454
8965
9475
1960
9428
6847
14004
9341
4910
9426
15333
9349
9315
9513
10954
13825
9132
10054
9450
12557
11216
9417
9447
14137
6281
9252
1563
5992
13795
5369
8151
8315
11211
7351
9531
7987
7323
8900
6849
8784
7348
8913
11611
8778
9497
4685
9480
8967
11639
7435
4095
6733
10094
9430
9580
7438
8981
2298
8048
17731
9191
9771
10073
11726
7491
10272
13845
9080
13243
9392
11414
11147
14177
9328
8996
5156
5582
9544
8985
9386
8918
11209
12591
9295
8222
8865
6626
8989
6406
1865
9475
9344
7419
7440
8120
9345
13974
9593
9581
16829
7323
14152
7511
11952
4701
5172
10069
11724
10103
9009
5262
3408
6151
9498
7794
12412
9002
6946
9463
4957
9566
8083
8876
8950
7030
13740
13797
8905
5835
8023
9630
9554
9340
18028
7330
8906
7357
5184
8660
9547
5369
13625
13634
7801
13780
9315
9601
7801
6327
8956
11196
8880
8875
9455
9474
8032
9507
8167
8947
5620
6349
11248
9545
9243
9481
7247
9518
8922
2122
8244
11406
11117
9436
7386
7367
4785
8931
9501
9285
11932
11483
6391
10229
11732
8089
13659
11613
11406
4860
8206
9548
9425
9369
9287
10252
9600
9150
7344
9395
12499
5657
9435
8718
9469
9425
13570
8202
8114
7461
8693
7812
8242
9307
6550
11775
8947
13366
8562
9517
7228
8982
9514
11736
12338
8932
9264
5268
12384
9432
6399
8972
7425
7430
12687
7336
13554
12109
8931
5924
13663
9335
8151
8904
12837
5692
8608
9068
13998
9462
6408
14845
9452
10001
9508
7507
9280
10270
9179
8946
9466
10277
6416
17736
8984
9583
11708
9433
9568
12781
7446
7857
8957
14018
9461
8933
9519
13012
9408
8936
11631
8239
9485
6914
7789
13670
6972
7047
10211
9038
11800
8899
9480
8906
9535
8094
5690
8583
7551
11203
7442
9362
9430
9527
9530
7971
9512
9489
13977
9408
11693
10903
9405
14171
8877
9586
14230
8887
9444
6929
7400
11026
9360
7779
18052
9515
6076
9514
9337
9335
14030
8877
9606
12747
7759
8912
11789
8428
9414
11676
11721
6434
11012
5335
9503
7337
10101
9511
6159
9553
11634
8973
8892
8890
12585
10383
9095
9497
9531
15189
9482
14014
12755
7257
9536
6748
12820
9449
14165
9429
9657
11241
12690
7707
9432
9328
6706
14959
9508
7504
10815
4461
13885
9011
4920
11782
7327
8912
6234
13629
8935
9493
14366
11201
8993
13912
8087
12622
9269
8909
8922
13877
9514
8882
14092
6677
12722
12536
7388
7711
11431
9416
10116
12905
7305
10081
8839
14580
9508
12160
8893
5514
6320
7977
9437
9417
8954
9478
8799
8990
9515
13783
7243
7664
5466
10204
13439
8940
9427
8949
8880
8968
4740
8791
7390
8034
5271
7933
7846
10775
8983
11840
6394
9427
9522
6776
10701
9439
13751
11674
12811
10926
10077
9267
5878
8924
9471
9491
5496
7956
9488
10296
9335
10857
11976
9481
9439
9482
8278
11698
9502
13986
8616
9018
9765
15796
6839
7367
13615
8886
9428
9020
13758
12020
6171
6034
8936
9514
5778
9687
9523
9517
9485
7519
8147
9517
11708
11200
7489
7753
10164
1397
14035
8895
10034
7479
8629
14073
13951
11119
13916
11582
13849
8812
9552
14118
13641
7350
9514
9006
8950
11816
14827
9716
5513
7329
10299
9292
8956
13621
9475
5778
10270
9463
9463
9011
9043
7371
11613
9336
9107
9425
9249
9034
4714
5114
11782
7355
9487
10965
5290
9309
6870
9012
7411
9676
8872
9313
8851
7270
8087
8392
7445
9464
9008
9432
15931
9649
7358
6364
15393
9412
14768
7406
14628
9511
14005
10416
9283
8571
16170
8816
10379
6875
9464
9445
6958
8914
7389
9510
7611
9310
9511
14895
11578
8539
11121
11391
10804
13526
11430
6931
9392
6945
7452
6373
9480
8866
8966
6882
11961
6880
6876
12909
7915
13963
9317
8975
11203
9526
9575
8905
9426
9470
13483
9248
13059
12741
11171
13460
9477
9399
10994
15347
7410
11271
9456
9577
8961
9504
9373
9649
11588
7430
8990
8907
8969
5463
13743
8077
10037
8950
9630
8112
6114
9221
8810
11242
9714
5459
5899
2091
9191
13298
16327
9324
11817
8685
11786
5225
9038
11207
4065
5399
5965
17138
9344
12319
8875
13979
9999
9641
11191
11153
9499
15544
11619
8988
9419
9326
8537
9055
9616
8926
11101
11560
9540
8949
14157
9114
6310
12061
13924
9152
5756
15391
6872
11174
12172
9513
11602
15387
4965
9388
8279
3741
7357
11642
8358
12680
11776
9166
6483
12659
9532
6622
11202
9510
6520
6885
9579
9075
7300
9461
9527
9278
8979
13350
7513
6116
9306
9519
7330
8800
10117
8941
9492
7406
9897
9004
8952
9519
7142
13665
8991
7978
9495
10803
11666
8979
9458
9275
8824
11451
11730
9385
14505
8857
11835
7391
8336
8940
9515
5204
8916
7393
9402
7372
9323
13777
9550
9494
8961
13744
9507
8957
9230
11983
8338
8956
6915
8339
9529
8723
7916
9349
8836
7409
6338
10891
11386
9996
7381
8967
13597
9569
9489
7477
8250
7337
9375
8917
11289
11576
9440
7415
9305
8567
5463
9493
9942
9109
9720
9983
11522
8939
7855
11718
8910
7390
4849
9130
11776
7512
9612
17480
9426
6604
9239
9426
7339
12073
8147
6995
12725
9400
5175
9515
9258
13223
8886
11782
9490
9518
9959
10248
7381
9485
8734
9517
8877
11968
8748
7451
11181
7350
9547
9300
8180
12855
16671
7387
6837
7827
9249
15364
13781
13500
5297
8194
7596
8912
10153
9899
9445
11548
8542
12076
9284
9437
13572
10493
12673
9418
7309
6846
14053
6433
13232
13976
9500
7673
9515
9007
21153
7468
8993
9335
14352
5108
13482
8963
9422
7511
7317
12866
13774
14254
9033
8917
9313
9006
8403
13418
6701
15415
8079
9514
8747
9490
9441
11714
5796
4778
9456
8701
8401
11249
9533
8898
9530
10162
10582
8814
14129
14070
9857
7418
12694
7446
7454
6982
7363
12553
16976
8073
9434
6112
9502
1637
13797
11881
9516
14885
13838
9513
6666
9810
9352
7313
5190
8614
11476
13344
6475
8853
8706
11951
11489
7509
10999
9865
18740
6939
23830
8262
13814
11715
6928
9422
12046
5833
8922
8954
8887
9396
5832
8993
5918
11675
9521
15380
9510
6391
7368
14911
23451
8566
7755
8986
8877
9326
11356
10737
9510
7360
11579
9084
14030
11729
9165
7970
5523
7417
8920
12941
9229
9505
4782
6110
9498
8972
7364
13942
11663
11731
13806
9488
9343
7871
9445
15369
9507
13691
5592
7509
2795
7425
9550
13738
12195
10795
7427
12168
8913
7787
8958
9478
9250
16844
7362
11887
8971
9365
13779
13273
9281
9144
7279
9308
9362
10309
14350
14104
16612
7346
9460
8964
11977
5858
14928
10535
8990
11447
8886
16018
8572
13866
11825
5281
7617
7213
7360
14779
5792
12666
9463
15620
12556
9349
10693
5223
15031
10424
8883
9193
7493
7449
13422
13624
7363
7334
7481
12585
11955
9375
14151
7328
9337
7615
11317
9049
13608
6889
9378
9365
12794
9385
9531
7338
9734
9384
11382
9352
2008
11004
6196
7530
7691
8901
11665
13829
13953
9517
7536
14963
7730
7514
8992
11643
6989
11346
7426
11682
9561
9307
7818
6928
7266
11934
7335
8980
7360
7494
7687
11326
13340
9404
13632
8201
10836
7943
9356
6824
10190
8608
7900
7378
7763
9372
16451
7508
11237
11267
8705
14959
7744
7383
8829
7373
9918
11949
8169
7259
7336
7275
9747
11485
10161
5849
19663
6484
7330
9436
4929
8084
9586
9540
11588
8810
7340
8974
11667
7442
9781
7349
7426
14939
9186
11587
16249
8818
12650
7085
9762
7395
11581
13600
7834
9599
7699
12664
8137
6434
14363
7510
11450
9518
13323
9416
5824
9575
9445
9452
7542
9492
9412
13855
7504
14907
13631
13641
9323
11518
9140
7129
5279
14169
8975
9567
5179
7424
9389
16838
7348
9542
11322
7843
9454
6462
5344
14923
9429
7346
9553
10508
9416
12952
7308
7309
13790
11470
12293
11435
9369
7515
15359
9535
12934
13429
5740
5656
11353
9187
7416
14992
13940
4222
7991
8510
9504
7358
7413
9152
7439
7769
9520
10557
7145
11237
8974
9554
6804
6831
7467
10960
7450
7430
7381
7320
7489
8972
14978
7370
7457
9296
7456
7370
4943
14062
16857
7931
7333
6929
7358
9402
9472
7845
9001
7372
6937
7381
11780
13599
7371
9515
9209
10380
7338
9320
11044
11402
18540
7274
15478
9487
9093
11983
12815
14972
6415
14333
7571
7362
9530
8978
14887
11427
7364
9579
13640
13840
14938
13482
7326
12480
9366
7321
13602
7441
7289
7315
10587
8841
7970
9390
9138
5552
5436
9476
9579
9316
15116
16300
7391
8867
9440
7112
11086
7435
11111
9955
14012
7345
9310
7411
11635
13900
12500
7363
9328
6840
9333
9610
9581
8944
7477
7510
11848
7401
13795
7331
7443
14865
10484
8916
7329
9381
11550
5887
10133
9532
7193
13890
5240
8725
7345
4768
8702
9511
9370
9370
7363
12593
9043
9326
13767
11556
8908
7938
10745
8337
6855
8993
11139
10388
7439
9553
8971
8847
13686
14583
14958
13662
7335
13585
8760
8871
11423
7396
12273
9638
7510
9412
8996
6998
14944
7454
5175
10046
6860
13594
6861
7352
8899
9470
9994
9460
9416
7801
13140
13824
14838
7380
9461
7782
7432
7434
7381
11684
9549
8950
13538
7437
14890
7346
8875
10810
7890
11363
7298
9533
12740
13606
11860
14938
9611
8954
11818
8780
8801
7383
4918
7392
9583
9462
15009
8826
7301
11331
9617
9436
4197
5201
11418
8395
9516
9553
7375
9380
9545
6801
11625
15490
11748
8374
12081
9565
14925
16911
10108
11817
8917
9575
10250
7441
13884
7861
9687
5156
13676
22207
7418
12235
9930
11643
7472
7433
10039
7363
16357
9511
11501
5165
9515
20615
9340
13903
9361
7765
12671
8230
6843
10370
7337
7433
5103
11537
15118
7395
9533
6644
6854
9360
13510
5482
9551
14279
5198
7335
4854
7749
13749
14066
7328
9485
10742
14404
7141
7695
10502
10395
9497
10688
6936
9107
11244
10185
5163
11436
6840
6698
6895
7336
9373
9197
7362
8189
7284
9400
8165
7547
15535
7386
6850
12019
9588
14445
7307
8267
9792
4877
7367
7363
15356
10994
8947
6961
11694
7732
6719
7441
13787
9613
7562
7384
9933
9553
7432
7566
10175
14939
7557
8993
6793
9396
6852
7319
6874
11067
4850
9538
6443
6830
4160
6827
11412
6790
9161
9564
6848
4331
7568
14430
7569
6853
6808
6812
7336
6797
6794
16080
9518
6851
6133
13583
7420
9568
6108
7571
6866
6843
6759
6819
6697
6857
7563
9166
9512
8755
8294
9448
7295
7361
7117
7341
6797
15368
9400
6744
13618
7466
13671
8198
6508
7374
7160
6853
10486
10298
11514
9209
6903
9321
11711
7337
7871
15450
9632
7286
10315
11710
11697
13756
7332
7432
6885
6800
7411
14931
11662
9603
9536
9389
9649
9386
7439
9566
7487
9430
8974
7740
7344
7357
7475
9511
6813
9372
7329
9237
13587
5168
6667
11699
11542
7332
11611
7356
13725
7891
9532
13617
10530
9597
7425
9272
9274
7471
8933
9373
5381
7459
7408
14849
15357
7758
12607
7812
12989
7504
7365
9519
7509
7245
13837
7508
9580
16938
8796
11801
10244
9657
9572
9744
7307
8978
7298
7503
11991
8792
9159
10923
9392
9734
7279
5175
5142
9467
12506
13879
7502
11711
7585
13553
7573
9309
9376
14168
6183
7412
11629
7326
9354
9611
7314
9256
14953
7383
9976
13985
11463
7471
14849
10182
5817
7353
9332
7463
14212
9449
9648
6890
9428
15522
9524
6819
14930
10667
8026
15489
9001
9484
6959
10298
14214
7308
8748
9119
7496
9098
9401
9313
6867
8811
9796
8164
9624
10384
15535
6879
11682
7489
13614
14934
7468
7263
9894
7364
7363
8039
6836
9610
7500
8887
13682
9376
9438
9374
13665
9777
7813
10055
10117
9324
7312
11538
11762
7408
10327
11545
7773
7438
10954
5815
9174
8963
11594
7413
7340
7335
6187
9740
7499
8837
13581
13547
13704
6881
13518
7359
9396
15930
10890
7478
12560
11325
14944
7943
17639
8976
9012
9491
15485
9199
12243
13460
7419
9482
9541
8983
9500
15525
8077
5197
10137
7396
22603
13675
14187
9336
14893
6837
13534
11770
8924
7314
7205
11210
7386
9448
9439
8155
8089
11530
11271
12166
14977
6383
13109
8323
13653
8286
11411
6662
8901
13085
7408
11096
9558
8818
13203
7566
9387
4687
9060
9437
9274
10712
10242
9348
8923
11722
14989
5184
9487
9514
6830
7198
18124
7304
17832
9196
9483
7352
9614
8007
10217
11255
8269
7394
7394
13724
8771
7453
13975
11732
10774
7370
11260
9339
9619
7492
5012
8948
6934
15838
9393
6822
9514
9548
8884
11723
14050
9045
9580
14269
7462
11484
7359
9348
7415
8890
7513
12779
8940
5485
9089
9094
7389
8339
11548
16353
7448
13870
12447
6660
7487
14119
9399
7473
13759
12813
8495
6723
8858
9575
9617
9264
17010
7513
13276
10037
7867
13439
7344
7252
11391
9677
9512
9426
9485
6223
9054
7282
5386
10552
7510
12632
6490
5065
9442
11557
9537
12516
11847
7336
5433
1560
13148
9536
16602
7444
8994
7421
9357
7371
6886
13424
7516
8968
7385
9470
7496
8620
6420
9115
11060
9539
10816
7405
13289
7377
9081
8573
16747
7313
7395
7323
7486
12803
9143
11403
7301
7442
9164
7198
11173
8249
14959
7119
13677
13998
13742
13702
8605
13352
7368
9441
9386
13427
13617
9666
14573
9331
11551
11958
13824
10046
9514
8899
11134
13424
11722
13797
8301
19266
8987
10699
4576
8931
9497
9474
9505
7339
8944
14970
14826
8147
8579
14127
9233
10506
11106
9456
15732
17263
7871
7911
9453
7333
10733
6992
9732
9424
9495
9562
4903
7139
7333
14942
13981
11790
8859
7255
12005
7435
9135
9391
9490
11482
14646
11795
8995
4172
8672
7387
9530
11856
7459
7780
8764
7258
9506
7239
5158
7452
8798
9010
9535
9524
11241
14978
7966
11607
12028
11708
11187
8969
7276
7424
8886
5727
13986
15528
7338
14909
11626
7330
7440
9479
6829
13479
11703
10013
13922
7116
9359
7365
9465
7215
13261
7336
9483
9673
7455
5336
9544
9543
13646
19124
7340
13415
7466
7770
8963
13688
9667
7397
7338
8526
11515
9824
11603
9743
6413
9454
9004
14163
5697
13750
7353
11498
7370
5014
8813
7346
5127
13546
11283
8310
6396
11256
9465
11367
9347
12044
6210
10537
11697
12723
3458
11431
11425
13714
14226
7326
13632
14564
11335
9582
14977
11544
11684
7452
9773
8913
9515
12508
13605
7363
11406
7437
7282
9859
12992
13540
8827
9554
8731
10104
7370
7862
8954
13819
11639
8846
7323
7321
13410
8651
11827
7511
9385
8835
8916
12020
8966
9775
13821
14961
14932
6284
2425
13465
6311
13128
9510
9414
9625
11639
13608
6958
9657
8960
9492
14855
11644
9491
8917
12734
7665
12109
9430
7347
9335
13446
14976
10628
8930
7759
9617
11255
13247
9046
9436
13806
5170
9572
7381
10357
7247
9547
8284
9013
12006
13620
9504
6258
11866
15364
13828
9562
3171
14945
6911
13855
13851
7557
4912
13795
13610
7388
12581
14858
14891
6206
13616
7347
7344
15065
6227
8906
7356
8951
5283
7333
13039
7378
11779
9393
12631
7428
7875
9475
7458
7456
13729
11196
7274
16321
9552
8922
6224
8964
6956
9396
7385
7440
4844
9686
11561
7335
11840
11181
7437
11650
9012
7248
8940
14930
9394
13626
9390
11716
9003
7804
9546
9590
7511
8897
11345
7275
8892
8994
7384
7402
14662
7235
7456
9001
11580
8177
14901
9508
9449
9418
9543
9301
14166
6663
7810
8726
8125
7343
13945
9453
6362
13523
8860
5177
8854
9373
7296
13546
8000
8702
7852
8899
7803
7372
7778
6371
11707
17040
11044
14897
7363
15553
14599
7564
16951
7812
7310
13616
13662
6993
9214
9780
7462
7353
7178
8101
11658
15694
11261
7046
9172
8568
12856
9403
13991
5293
13498
9314
11159
7419
5595
9513
9336
7457
11568
6895
11540
7457
8932
7809
9372
9345
9291
13800
7385
7347
9056
9956
9480
14961
9601
8878
13832
8947
10322
11462
9508
9493
9337
13223
8205
9701
8934
9511
9461
7768
8924
7343
12372
15487
8200
10831
8501
9008
9135
7476
11961
7359
8842
9450
6811
8899
7826
8894
13674
4357
5650
9331
8873
9508
9261
11219
7053
12297
5223
9506
5285
13658
11714
9460
9463
12105
10154
12303
15829
11556
10274
9630
13686
14091
10407
9559
8911
14869
5014
6928
14379
9484
13746
8354
11679
9590
9410
7363
7460
9502
2227
9480
13793
12871
9496
11703
7362
9941
9160
7426
14474
7659
12750
12778
14641
14074
8963
8202
13755
7416
7662
7494
17021
8074
11765
10071
8853
15391
7445
13334
9321
6904
11817
9544
15198
6384
9508
8944
13402
17567
8239
6945
6990
11067
7724
13920
15124
4741
11576
13676
11941
9441
11954
9452
12781
13945
14119
11716
13661
13636
9474
7259
9556
3307
9273
10097
8334
9547
8889
7842
13712
1572
9864
14170
7445
8223
9321
5205
9335
9066
9247
5232
22088
8424
10186
8878
9521
10429
7171
4562
12304
9391
9522
6921
11570
10204
10204
11263
9180
12346
8178
10231
7417
12482
8906
9490
7434
5975
13834
8935
9646
7438
7313
9427
9746
7394
11083
15892
6557
6557
7291
9263
8139
11748
13982
8342
13841
9308
14975
7506
8991
13749
8942
9476
9365
7856
10854
9420
9394
16908
21200
7002
8883
13465
12726
9250
10979
5823
14938
13562
9432
8894
9450
9336
9698
9380
11808
9325
8950
8893
7358
14479
1570
5710
7778
13954
8928
16943
13899
4990
9485
9497
9291
9101
9082
9475
12707
9474
11700
11586
14189
7471
9377
8356
14445
9474
15273
14941
6258
2479
4978
4913
4878
14067
5400
9022
8913
4787
9363
9302
13174
9289
9228
12729
9149
9845
8913
9344
9457
5454
13626
10062
10699
10849
7405
5674
8674
10513
13466
7126
8966
9519
9492
9434
8974
7412
8950
13513
11434
7427
9025
10469
9121
13953
7450
9006
1573
7957
9542
3590
5503
13618
15771
7378
9363
10524
15001
11650
7357
2848
13801
2852
13233
9561
9525
12361
13648
1835
7221
11606
7468
8958
13159
8245
9324
5264
9517
9474
5709
13728
8890
9407
8800
12349
12075
9406
7214
11611
13856
7312
13676
9380
13607
8319
9454
11734
6485
7294
7939
9029
9897
11222
9354
7231
15503
10555
5175
13849
11486
7419
9622
11314
9591
14934
8975
14974
3352
9514
7903
12461
8929
9789
9200
16356
13688
8177
12292
8288
17518
8864
11063
9447
7826
1870
8975
10744
13968
13679
9257
7878
6049
8730
7256
12760
9019
8148
9775
8356
6836
7364
9569
13903
11586
11929
9451
6453
8993
14031
8769
5116
8911
7277
14084
5138
12219
8298
11748
6212
12778
11514
7388
9453
8135
16412
5200
12204
11713
13619
11067
6398
7265
14258
11180
7313
8942
8970
14270
7443
4785
13825
17199
9067
6438
13903
8995
13833
6420
14890
9019
13571
14407
8424
8946
9284
4898
9267
10007
8016
13635
6997
8711
8857
14843
5422
4667
14125
5181
8902
11649
7337
13386
8968
9504
15953
11963
8288
16249
7364
9319
5687
11799
13889
9309
5492
13191
6222
13397
13326
8946
13412
12066
12308
9425
8169
11520
8243
8972
5979
13682
1923
5444
12776
6770
10275
8172
7236
13443
13638
7511
9099
9087
10509
8320
7476
6882
17097
13745
9403
8081
11209
11344
12078
8987
13669
13533
1854
9452
6983
7442
8873
7364
8899
8220
11354
6825
9364
11258
9712
9714
9301
14503
13628
5390
9364
7832
10938
10938
13350
14130
13675
3361
6303
9587
11711
9372
11676
9326
9471
9362
13885
9104
10230
8462
5233
9466
13575
9365
8275
9291
6105
8527
9510
8988
7325
13642
16811
9335
7546
9540
11733
7364
7439
9179
8250
8991
10809
6109
9583
9379
11479
7336
9363
7334
8088
6419
9181
12639
8993
8994
11632
9454
9568
8923
11583
13061
9022
7379
7435
9241
14943
11684
6478
13659
8854
8240
4855
10617
7339
7342
8913
5390
12749
12007
8919
8954
13775
11571
8944
8948
9514
12854
16912
7879
8134
13644
7170
9357
9368
9369
7475
7188
7422
13324
9292
11087
7342
9326
8912
7303
9447
8996
7355
9059
6585
8935
14001
8395
7942
9588
9545
5778
10638
12608
8735
9013
10042
9335
8797
5865
12249
8868
8938
9644
11956
8937
14103
9505
11549
10481
11769
14100
3579
16039
9475
6208
8925
11569
15025
8195
7217
7373
11782
8920
13481
11770
9558
9188
10173
9468
9458
8571
10080
13509
9410
8985
10132
6409
10731
9514
17209
9498
9482
6076
8890
4890
17647
8178
9013
7988
14585
7363
9517
13554
13709
9415
12660
8972
2130
5181
8941
7398
9022
6836
4945
9332
9187
8304
8877
14943
7330
7424
12304
14688
9084
9482
7020
8941
14205
8956
9525
9237
9496
9462
9415
4553
7570
8993
3617
9415
8942
13987
9253
13633
13764
13968
7507
9330
6060
8863
12153
5670
14203
8942
8460
9538
14044
7282
10600
9444
9522
9520
9520
9518
12734
9378
13641
6178
7398
13767
15175
7379
12943
8962
8995
9496
1933
11137
8850
9408
8864
5138
8379
10260
8899
9503
9519
11717
9372
6865
13884
9335
16401
6967
11944
7426
9457
9542
7390
7388
7455
5790
6235
11834
12645
9250
12110
9020
7552
13775
6430
10666
8999
11731
8908
9517
14556
11669
8687
13342
12789
15447
9456
8704
8797
15626
11948
6423
9440
9518
7510
12112
7296
13670
11555
9523
7380
9321
8988
4940
8966
11461
9521
9513
13190
8269
8940
12699
7364
13579
9447
6416
8877
9266
13910
7244
11443
11149
7750
13699
9320
9442
13578
13516
7860
7360
9516
10204
11617
7357
12755
9511
5915
1564
14296
9485
8917
9476
11117
9450
8932
8113
8605
7504
9361
9043
8828
11947
13608
7370
13507
9415
9500
12747
9434
8285
4272
9453
15093
9324
8986
13803
6645
9374
9001
6241
8838
8596
12730
14970
9463
11089
8018
8838
9393
11676
9332
11864
5405
9533
18212
6430
8805
5891
9436
13382
9282
6228
8625
9486
13406
13878
11548
7353
9507
6486
11486
13757
6429
2943
8940
12269
14000
6185
6911
1884
4918
7508
15703
9302
7343
5106
5178
9417
7534
8985
12742
11745
7838
8957
7376
9397
5452
9416
8970
11748
13245
7193
11366
4806
15729
6416
6587
11732
8917
9338
9296
8570
7345
13690
13437
13712
9399
9472
9282
8870
8918
9339
10517
10660
9429
1796
11110
5826
9450
11734
8972
9375
12174
9496
9273
8902
12035
6483
10866
8619
13298
8962
12368
11672
8939
9494
9434
9537
5434
8927
10463
9487
9304
10736
9473
8441
9542
5661
7440
8313
7352
9464
9482
10884
8031
11924
9369
14037
6158
9515
12754
5298
5101
9932
9289
9481
9622
14155
9436
9254
5177
17662
8854
12014
9380
9478
9526
9368
12159
15703
8333
8097
9930
4421
7331
11354
10297
13118
5792
13486
7498
13902
6734
8890
9467
8179
11615
8951
7589
11467
8054
8939
7887
10847
3602
9468
8158
7396
8103
9290
8909
8127
5136
9549
4751
9267
11820
8858
8945
7770
1934
9323
16738
7422
11325
7360
11958
8396
11880
8372
9549
7995
9013
13030
12430
14097
8808
7480
13087
8951
7122
7931
2786
7274
8933
8330
10361
5517
5039
8965
9276
9064
9297
8524
8336
6814
5504
8212
8444
8931
7985
1828
9496
6185
10004
9465
9468
4229
13906
8898
8139
5791
5762
12724
7761
8379
7353
1578
11719
10468
6989
9282
11927
14001
8732
7567
9186
7334
10377
9509
12130
9530
7176
4898
7547
9328
3773
13409
9235
8010
6031
14415
8944
9222
11670
9475
10298
8882
12007
9005
8987
8825
9312
9450
18961
8793
6039
11668
13273
8820
8977
7566
8964
8697
9496
8283
6190
12760
14113
3819
10537
7633
9361
8917
8837
8994
13851
11518
9218
8873
7275
7814
8939
8204
10263
11877
14014
8914
4960
9518
7533
11877
11994
9368
8378
10012
8217
10143
10215
7390
6420
8529
9643
14178
9483
10226
10610
11584
7423
13438
8874
7309
14992
11717
8897
12763
6431
9454
6427
8206
8953
9544
8958
10316
9972
7842
11468
11674
8923
10114
7771
8953
6836
7414
14039
14893
13647
13852
14045
7344
8859
6994
8210
8523
10797
7338
13351
8792
7380
1814
9550
7143
13576
8397
9085
8949
9441
12908
7450
12589
9412
13476
6842
9421
9201
4825
13580
9013
9365
9604
8849
9300
7332
7318
9174
1839
7847
9435
9282
10094
7280
7445
14156
9341
9410
8857
7370
10570
9413
9269
11176
13942
8892
9289
12000
8930
8083
9117
15431
4925
7280
7504
15140
8012
9518
11892
8079
6087
17272
7861
17753
7329
8244
7306
7340
9368
5377
11587
12215
9218
8268
8514
11716
7898
5802
5497
9409
12555
8878
7345
7407
9112
7482
9508
8871
9451
13002
7298
7459
7101
7772
7428
8901
9351
9019
9563
7309
8929
8872
7305
7443
7409
9242
7376
12395
9345
9037
14174
7362
14120
10275
5730
7210
12027
7380
9485
8929
9453
4701
14142
15533
7142
8967
10235
7466
8426
9507
9468
7327
9622
9708
2764
8927
11524
7508
8964
9368
9615
14921
4633
11130
8950
9192
7823
7440
9511
4797
9065
11206
14127
13632
7451
6986
7446
9579
7425
8859
9535
8942
8364
12846
7429
9512
14931
7397
11526
14155
10622
12073
6918
8893
13472
8915
14954
5039
7023
12731
11559
7532
7266
6289
8005
10554
6990
9465
5143
14786
8200
4783
6824
7468
7632
6967
9574
3013
11941
11125
9394
9569
9614
9449
8892
7925
7488
7731
14166
6821
11878
10272
14922
9161
9387
7510
14540
7326
11585
11957
11596
11626
6621
11636
9595
13275
12003
6814
7575
8544
9292
8967
11468
11602
15010
8921
9480
7295
9662
11549
7359
11640
13631
7527
7308
16585
11405
7058
13838
9507
9017
9655
15449
7509
9522
1762
9295
11548
15573
8239
11626
5206
13622
8938
9938
9432
9587
9498
12411
7410
8861
7293
7966
7493
8955
7345
7311
2589
7279
8266
9476
10731
4349
9603
7485
6430
5191
14890
8976
8625
9283
10243
14967
7511
9517
7866
8869
9583
8907
9552
12613
14299
6636
7216
7297
7406
9046
9559
6863
7106
13762
8943
6840
12528
7533
15333
9481
7487
13835
9325
9522
9555
11485
9650
8959
10336
14780
9720
8196
14148
8934
7052
7376
7360
7597
9472
7355
16110
8353
11397
15514
11485
15011
9205
9511
13708
12753
6896
8050
9261
7315
8987
7367
6866
7454
9341
11576
8905
14093
11860
14948
14951
9417
7447
18881
7439
9643
14040
10407
12521
9369
10106
13366
7506
13650
11819
9309
9555
11931
9361
11844
8610
7445
9810
7506
14159
13752
9344
13589
7496
7496
9435
7479
9358
7458
15523
7338
6954
11634
7365
12090
15211
8223
7381
8573
7505
11869
9564
7274
9393
7372
9510
9126
10595
7152
9649
7332
11858
7473
11108
14975
11717
7364
12102
13875
9392
9467
3985
9630
10172
9522
8397
9362
8856
9421
8939
9694
7265
10250
8063
7323
6884
14257
13708
9239
9473
7035
7965
11527
13781
9349
14152
7504
6036
16148
8857
10151
7445
6616
6304
7424
8197
9371
9432
12447
11630
7909
8956
9468
5815
6833
7421
6797
7391
13866
7292
7298
8980
9369
14133
9247
5559
7366
10266
7209
11948
11579
7425
9509
11147
9915
8385
10217
11044
6784
9531
7332
4930
5915
5292
9596
11641
11981
9153
8961
4876
11529
8860
14947
15016
15328
7450
11362
7402
7478
8398
12636
8620
7375
6741
9764
6716
7396
9496
7375
14689
7358
9539
13516
8327
14911
7390
7377
9383
7908
9423
9213
7517
14972
9540
7361
7360
9536
10605
7423
15449
7254
7874
7716
14169
13655
13591
13908
7505
13858
6992
11475
5260
7390
7423
13658
7359
14019
7571
7739
7530
6171
7367
11650
7311
10511
5496
7332
11531
9248
11622
8150
11532
8975
11677
7415
14900
9465
8920
7963
9578
13675
13820
7505
13298
14900
9503
11582
8863
9674
8322
14962
14930
9472
13572
9359
11219
9566
7424
10575
14126
13680
9577
14890
8885
9115
9446
5100
7368
7498
15511
8979
9374
10895
7514
12729
7380
14949
6433
10081
14952
9742
9360
7465
9234
7464
7338
11612
11550
7394
7010
10425
8761
11031
11397
7383
9468
10455
8927
7425
7424
9507
9358
7349
14945
10788
9740
9389
6760
7337
9148
11565
9549
6548
11707
13181
11474
7394
9429
8384
6176
9365
10345
7514
7352
7359
8187
9469
9588
15377
13629
7339
7360
7356
8925
7457
11519
13666
13985
7414
7346
9497
8167
15460
8177
14911
14008
7374
7348
14935
8977
7376
14908
9548
11557
9501
9761
11561
10249
11557
11763
14899
9610
15532
7371
6867
9486
16175
8949
6716
11938
15070
9602
7357
11414
7459
7316
8671
10017
16388
6853
9574
7450
9539
6808
4662
8131
14204
7454
9615
6765
9328
9564
7414
11855
13635
7453
7355
11843
7335
9356
9356
7564
6823
10428
9512
11606
7373
9410
8415
7521
7161
13471
9602
12805
6844
12879
9595
9331
5004
7430
11567
6826
6857
9322
6854
9349
6851
7574
9591
11550
6853
6755
14676
6890
7562
6832
3972
6852
6858
4520
6753
6819
7543
6852
6845
7560
6867
6864
13939
12490
13342
11465
15540
7566
13490
8894
9369
7385
9507
14036
7407
9503
7633
5081
9007
8868
13328
7440
12006
7222
7429
9483
9293
9627
8209
7569
7726
9479
9503
7391
7320
13440
10103
7321
8036
7357
4417
6851
7672
7356
13873
12108
1381
9246
11711
8895
9552
7525
14189
7384
7181
7335
9182
9454
12948
7540
7390
7410
7573
7342
7452
7464
7547
7728
15059
9614
7395
13648
8554
6269
9396
5026
7585
7323
5823
7478
9510
7443
7352
8879
7344
7359
9708
7369
7451
11639
9604
7389
6823
11654
9535
9169
7396
8874
11762
8792
15509
11622
7305
7470
6810
8960
9579
13952
11545
12198
8936
15896
9478
10722
9295
7456
10271
7333
12630
6467
9349
9710
12749
9370
8984
7365
7506
7422
22330
7319
19315
9585
9038
13053
8213
9327
9380
7412
14192
7441
8907
8787
16106
9354
9291
9493
7359
11423
9893
9673
8913
12154
9342
7449
9528
7334
9440
6755
9013
7397
8950
7324
5216
13676
7482
12771
7404
9637
16163
9340
8026
11863
7496
9423
11787
7354
7510
7316
11210
7913
4778
10179
5099
8640
8875
5192
8937
7332
9098
9413
6445
12348
7739
8456
7394
8889
9689
15191
7302
9551
14921
9136
14904
15844
12649
15223
9322
12322
3616
7800
6878
13859
7937
9532
7396
14408
7359
9390
14040
13134
10029
9537
8246
13840
12671
9592
7413
9570
11704
8955
8923
7317
7796
5201
9308
7388
10203
9478
15173
7371
9416
7212
7333
8886
9412
7368
7493
7834
10017
7505
6980
9379
12288
13876
9359
8873
11448
9434
13327
9438
9569
13204
14917
8916
12011
11721
9618
7467
8868
11855
7451
8130
12767
11563
7384
6773
10007
9461
5779
7386
9201
7429
10161
7241
7348
10409
8971
9365
9012
11586
9525
8901
7345
8940
7361
8619
7342
16086
13807
9906
13685
8896
6213
7353
7482
8861
6848
7365
9101
9586
7362
7397
17439
8363
6422
9073
7774
7322
7298
16244
8962
13872
9727
8206
9532
7247
11279
9586
8924
7349
9451
4181
7989
9344
9600
13767
9597
7267
11605
7524
8878
13555
11411
15371
7476
9463
9641
7947
7488
9335
8949
11474
8995
10322
4258
11557
7374
11677
12592
14337
14084
11733
9665
11640
14831
7023
10747
8925
6420
10692
9606
5148
8987
13868
2965
11226
9624
10301
9477
7813
7358
11344
9101
9166
9635
10109
6842
9629
7324
7342
7350
9391
11385
7480
12388
10229
8037
11517
8839
9416
6987
7344
9376
9564
13640
9521
8750
11779
2450
13710
12189
7529
7933
7204
5223
7340
9478
13511
12600
7519
6468
9676
13726
8868
14034
7388
8582
12626
8926
7418
14478
10200
13778
9399
15529
14045
7436
11683
6208
11442
8247
9436
13976
10006
13884
11550
11780
9522
1838
7358
11249
5464
13678
13523
12746
11173
9536
11052
7348
9400
3615
14680
16214
7361
10763
7544
9150
11250
9330
8934
6779
8821
10259
7885
5704
13637
8983
10169
11726
13641
11760
12031
6836
13881
8293
7438
6982
9352
7509
8194
7378
7368
8363
9172
14017
7380
14022
8989
13103
9485
9356
9449
14891
9315
6148
5964
8177
9492
9727
9016
11287
9249
9434
6943
9578
10270
7591
9306
12424
10492
12806
16219
11654
6071
10234
12250
14106
9673
5729
9298
9530
13978
13102
10073
10095
7805
7497
9355
9454
7455
14109
11255
20914
9333
4687
13641
13445
15814
14112
8955
12549
11606
9499
16598
9499
8600
14976
20381
13841
12187
12302
7800
8708
7457
7359
14068
7445
9381
9407
9363
8924
9084
9833
9509
11577
13301
7332
7357
9136
9573
8937
8087
9466
9640
8941
9389
10281
7013
8143
11853
11576
9333
7091
6792
8937
13953
5399
8933
13183
7388
13654
1404
13646
11447
11715
13092
9451
9300
9540
7378
9605
10170
8902
10166
12408
8322
7344
14611
10140
9184
9405
13717
7514
9325
7346
8238
6863
9573
11607
12459
11375
9279
14968
7395
7803
11138
7493
8934
9267
9306
13186
10571
9027
11653
9429
8989
14776
9425
9431
9488
15504
10560
13863
11637
7529
10384
7342
10091
9359
7442
7431
14849
9638
9744
7214
8917
7772
7054
13649
14060
8931
12224
12839
10502
6236
9385
5604
15923
13797
7372
9323
7420
9644
6855
10352
7716
8340
13789
11789
7098
15375
7275
6829
7404
12828
13607
9530
8623
9444
12628
9742
7942
7299
13803
14133
8045
7356
8319
7023
14957
7033
3787
9271
15344
12914
13719
8914
9137
14928
5592
9013
9524
7405
10482
9069
13735
9509
7508
17024
13668
11503
11202
14045
9242
12539
9398
8919
9123
9548
13680
7361
7505
11482
13818
9493
14982
7432
6875
9327
7392
7424
11709
11503
9566
8980
8910
13657
13190
7385
9016
13048
11335
4743
9704
9307
12723
14706
7348
11891
9734
7411
11867
6780
13605
7290
13691
9381
14932
5856
11759
12636
9664
8927
7341
9421
14012
7790
9405
10911
13664
13618
12865
9451
7394
9454
11724
8977
9381
7356
7006
11565
9591
7294
9009
8904
8966
9367
12539
13481
7419
7449
9847
13385
8923
9355
7344
8925
9299
11737
11348
12100
9466
9291
7441
8917
14102
8063
13329
13132
9327
13676
9091
6439
7020
10708
8982
9491
9223
7452
12526
13310
13617
8082
1803
7953
8556
7496
8806
9516
8498
7328
7460
14846
11566
9439
7451
11546
10021
9476
8998
14552
7576
9261
5241
6846
13651
8346
14938
11642
12498
11443
3093
9192
4786
9534
7335
9619
9451
7376
9380
3301
9626
7844
14153
7144
13093
4767
9548
13357
7408
10304
6849
8103
13654
7466
10523
13801
9525
12663
7392
7357
11421
9373
8584
9504
5620
8044
9486
7909
8909
7354
12447
9662
7958
8962
8812
7431
7837
9279
9506
11754
8169
7326
6851
13616
8182
14164
9507
13587
10361
11733
14000
6209
10097
12999
9372
7488
14908
9487
7378
9379
11943
12737
9522
5490
7550
7506
7438
10327
6747
7374
7355
11501
7715
13568
9622
7348
7442
7414
16956
7498
15324
7384
11483
13564
7361
10646
5439
8948
7365
8903
15505
6417
7464
7264
10862
8913
9482
7436
9611
14188
6819
7314
5075
9377
9341
9302
7421
7499
9531
9533
11885
18345
10071
7325
12739
7422
7437
7387
12206
13746
7400
13600
13455
5510
7462
13673
8272
9355
7442
10993
9442
15384
5534
8556
14472
9472
6095
5780
9099
9370
9595
11516
5803
7340
7340
7465
11442
14975
7344
9017
7396
6413
9340
9377
13745
8950
10513
13565
13621
9468
9347
5601
1835
8914
7388
7508
14940
15347
11451
13494
7460
8938
7411
7810
8913
6892
6842
8968
11735
7436
13684
5194
9378
14470
10234
9362
9543
11234
7281
7386
11721
6257
6210
12766
9053
7920
14283
13896
15382
7315
7784
8825
13669
9471
7457
9587
8982
11664
10175
16855
7339
7387
7448
8850
7062
9538
12667
9416
8576
8946
12156
9661
11455
7738
13021
11557
8889
9530
9094
8953
9488
15393
8931
12817
8710
13629
13633
7649
8934
7439
11542
13977
9525
8922
8096
11223
7353
11132
10844
9520
7327
10752
12080
9512
9461
9439
7355
8463
13601
6410
9442
13869
7356
9352
9475
7201
14541
8357
14098
7223
10674
11714
12528
9662
7285
8880
16209
6821
11583
11534
7508
12702
8297
7954
11846
9602
9535
9412
6200
11786
11698
9274
6162
11715
7423
14911
7776
13807
6804
7902
11491
8297
10408
9348
8629
9511
8942
10602
8960
7337
5468
7366
11977
6841
7446
13702
5500
7449
7429
14723
7389
11695
7603
9331
12152
9493
9427
8164
9575
6763
7513
11719
9450
11666
7992
4797
6378
13507
8985
9348
10477
14123
8924
8539
9235
13691
10193
8906
8970
7385
4782
2355
7341
7261
11507
13033
9363
13546
4783
7330
5579
7441
11286
9606
7489
15779
7007
13160
11717
9167
8951
9068
11560
6410
7400
13701
11555
7392
7266
13617
9385
7451
8887
7166
9364
14045
4800
16773
13724
8911
7360
9463
9144
8943
12377
9872
8604
11639
10781
9466
7358
12124
9308
4715
11877
11324
8902
8686
9460
7432
9430
13160
14146
9680
12711
9443
13423
14938
8927
11962
8096
13367
8816
7201
13203
9466
8930
8798
4965
11997
10983
14595
9204
9421
8868
8472
13843
5597
15510
12488
13472
11770
6371
9299
11709
9219
9566
11686
8047
8936
11665
12073
14931
7379
10044
15020
6987
9387
7868
9052
8568
12731
7499
7445
9466
11732
11693
9454
9396
8731
11727
8037
8957
13621
7762
8162
14968
9629
9284
5042
10262
13768
13324
9030
5166
9729
10858
9161
13445
13415
10222
6993
12252
6982
10205
13634
8957
11041
10159
8894
14001
11975
8770
8120
12647
12762
9516
6415
11753
9874
9363
11608
6893
13483
8902
12212
8879
4680
9272
9020
9527
9526
14175
12219
7973
13680
9461
8861
9741
13654
9433
9414
9309
13646
5778
8780
8649
6459
12699
9343
8942
16367
7501
9710
10228
8977
9421
11915
5290
2894
9423
9520
11628
6023
7421
9418
12617
8513
17727
7310
9525
8822
9472
13668
6117
9540
9376
6146
9453
9544
14151
9449
8841
8990
9102
7508
7348
9667
11694
5887
9420
13546
15362
8620
7540
9305
15523
7906
8962
13915
3637
8921
8954
8922
9464
7342
13538
11251
14873
9312
14982
14327
8287
11108
10705
9892
9386
14769
9079
13806
14125
9475
9556
10708
13629
9622
9502
14548
10050
6725
8873
9549
9455
9416
8991
6246
7395
9088
8908
13892
9138
11132
9495
8846
11722
9522
12882
9322
9355
11714
8953
9438
11729
7381
5783
9415
14773
7355
9409
13435
7449
9361
7883
8906
13704
11667
7397
9244
8861
8606
9531
13304
12242
9149
6227
8940
9445
6403
5615
8939
12569
13899
6150
14223
9559
8984
7471
12825
7452
9347
9522
7276
15389
12306
9508
7782
6673
8556
11430
8644
9503
7751
9500
9395
13379
9331
9347
11733
8929
9738
9422
7010
11741
8937
11788
6139
12063
11798
8951
18933
9466
9518
5130
6409
13630
5240
8817
8966
8799
9059
11761
7069
12678
9396
8258
9448
9546
7977
11687
11781
13858
13817
5309
8862
14216
9542
9496
9477
8455
8932
9000
10260
7333
9432
7823
9083
13992
13638
13295
13567
9631
5097
11243
14987
9788
9422
13947
11597
8978
8049
6126
8932
7479
11161
20483
9234
6220
6632
5316
9270
7508
9480
8131
7787
13982
9463
9503
9011
8348
9377
1735
13365
9335
9016
11712
7399
7340
7360
13596
8876
8673
8843
7818
11790
7351
10743
9279
9466
6356
11548
9413
7938
12803
10120
13727
9057
12775
8849
14557
8905
5481
9421
9425
8841
11552
11616
7869
9443
9980
10380
7449
12299
9492
9516
9479
12533
8973
9385
9523
11238
9331
8804
9449
13612
11302
8932
11904
14300
9518
12742
11139
8278
9372
8901
9490
9383
8684
8947
11488
9502
9459
13468
7447
7376
5164
8210
7354
5234
9287
12302
10988
12760
5549
5315
9774
11715
13162
9480
11878
6177
14108
13937
5849
1571
11467
8728
8992
12638
9503
8971
8965
11619
5580
2250
5939
6887
9422
12764
11673
6823
6858
8966
7360
12104
9344
12655
5204
8979
9646
10654
6886
7369
17237
9304
11235
8938
5841
7194
11655
15079
8926
8854
11782
9399
8909
11759
8911
7422
12469
7334
8959
5197
9461
9107
9508
8919
9551
9884
9378
5856
11779
6411
9500
13878
8250
9222
9407
9372
13758
6154
9336
9254
8945
13457
7922
5464
5467
14039
12878
13928
8941
9407
13904
9419
13775
7421
6437
9515
6480
9554
9556
12755
8971
5932
9537
8971
10608
7308
8966
7345
8947
12785
13504
6434
7755
9236
9134
10518
7417
11643
10957
9438
9526
7345
9018
11713
8966
6505
9500
11908
10694
9015
9245
8347
11982
13280
9442
10767
10019
11216
9526
7448
12970
10187
12721
16508
8537
7437
11617
10684
12694
7751
5896
13690
8990
9470
7372
7503
7505
7381
12898
9308
11352
12773
7308
8333
7284
11200
7378
7493
8889
7441
7396
9673
11481
9415
6928
7318
6830
7417
9396
9553
17109
11602
9670
8951
7356
7348
14905
9373
11632
9539
10740
10101
9569
14983
7343
12295
14746
7371
9311
11836
10997
7427
14917
7347
9381
11641
7370
8980
7345
11802
9496
9327
6985
9395
9336
9479
9358
7344
9349
8245
7387
9383
13656
7353
7888
9292
8244
8473
6619
7366
9386
7342
10544
7800
13635
10293
9332
9345
15217
11520
7311
8039
11483
7438
9480
9350
7421
7460
6842
11470
8840
7169
9316
9585
6842
8959
9393
7739
15381
8977
7316
7381
9454
9649
