# Supplementary material for: Effect of sequence depth and length in long-read assembly of the maize inbred NC358
Source: Nat Commun. 2020 May 8;11:2288. doi: 10.1038/s41467-020-16037-7 (PMC7211024; doi:10.1038/s41467-020-16037-7)
Supplement: Supplementary file 4 — Source Data [file 41467_2020_16037_MOESM4_ESM.zip › Source Data/Fig. 2B, Suppl. Fig. 7, 9-11/NC358_21k_40x_pseudomolecules_v1.fasta.mod.pass.list.len]

13364
9434
8935
5336
7471
9412
7454
7432
9380
8930
8977
14866
11280
7310
9065
13527
9454
14354
10461
5204
7279
13856
5837
7919
5800
13223
13729
8819
11864
8111
8844
7410
7495
10668
7580
15803
6960
7339
9517
7724
9141
9315
8860
8857
10026
7397
6921
7375
9504
9385
7430
9451
7370
11498
10169
7448
9467
13459
9462
7298
9432
4344
5840
12234
9426
8815
8912
9422
9390
8505
9477
11633
7379
11870
9515
7999
8766
10110
13994
8828
8920
13791
7355
9454
14206
9425
8722
11612
9491
8443
7335
11440
11149
9365
7001
6333
7247
7973
5950
7347
11495
11327
8710
11093
8893
8886
9094
8666
11673
4949
11786
7291
1879
5698
10582
6276
15398
9163
8986
11618
16454
8881
9291
9441
10861
14118
9194
9320
10905
8751
6188
13787
8640
5067
8905
8888
8927
6830
11519
8849
12046
12620
9042
13359
2052
11601
10798
6396
7312
11531
8387
9335
14080
9332
5500
8909
9195
8901
9252
7343
7372
13920
11422
13618
13642
7332
5182
13680
8729
13801
7316
8901
10503
13201
8904
9504
12518
12983
12116
9333
11655
13339
12187
8818
7718
8834
13618
8207
9238
8878
8831
9366
7580
9066
14302
7802
9208
8967
7748
14826
9504
12702
15004
9179
8860
8794
13365
7716
6738
9752
14142
13526
1920
4566
8908
9443
8822
11972
9029
10377
9081
7233
11881
7931
8909
8951
9541
9471
9186
14110
10409
13667
9522
7384
13596
10473
12704
5292
11503
9489
9154
9254
11125
7802
9427
9466
13770
13551
12218
13733
5232
7940
9249
7327
9401
8922
5515
5913
8911
10669
7210
10634
9458
4018
4013
8289
8950
7790
12507
9450
9423
13819
11644
14221
9423
13206
9252
12035
8907
11477
8843
13616
8303
7683
9351
10340
13668
8834
8099
8313
7394
9472
8348
11415
8333
9455
7798
8931
9647
9453
8719
8958
17459
8062
10481
11120
9566
11583
14309
7337
8905
8928
9463
8772
9432
20513
9384
4763
10365
9267
7423
4809
2340
8860
7000
9745
9412
10238
11936
6844
10939
11484
8910
8243
7107
9455
16634
8927
9482
12375
2884
8857
9154
7431
7393
7348
9433
9457
8947
8935
8949
11527
8926
11726
9108
9471
8212
6846
11734
3707
12333
2220
5391
10258
9338
11591
8887
10854
8186
8840
6834
10690
6374
15311
8944
6386
9486
8643
7805
9461
8921
8889
8917
9360
8975
9416
8984
9539
9857
7963
19916
7403
14751
9581
13641
11850
9270
8985
9270
5346
11403
8647
7450
8953
13590
7360
11895
12361
7365
8881
11507
7400
9196
11440
11118
9545
7508
7781
15706
9459
9104
10260
5601
16257
11525
9312
6426
8845
13664
4897
15367
9272
14320
7331
12833
6028
11679
15479
6483
7376
11997
6207
4774
1987
9487
9555
11706
9465
8759
11168
10638
9225
13522
8842
8975
7780
8790
11734
11946
8761
5372
6483
7378
9290
8938
16514
7277
6540
9338
14148
15414
8917
7190
13575
15494
8817
9634
11523
12473
9273
9560
7378
9354
3987
8073
9252
9367
7332
10007
9367
8944
8858
7391
8827
7983
9545
10152
7335
9480
11282
13810
9496
8974
7852
11691
12565
4946
16319
9325
9312
9310
7784
9452
7364
8687
7469
9255
5061
5202
9314
13813
11698
9242
9119
9522
8469
8843
1881
11506
8893
14005
8411
15672
11314
7326
12626
7435
5194
8984
9490
9564
9117
9552
4762
8892
11354
11522
14033
7442
7694
8900
9279
8899
9457
17783
9476
8828
1572
13836
8643
8905
9588
13939
7481
9192
9361
13870
6866
6838
9474
9312
8404
8938
8936
13359
9439
14155
9289
12380
13697
11219
8933
17489
8078
9439
9439
9425
8702
13695
7945
11781
9585
9418
9187
4895
7344
8911
12022
9568
9486
10320
13509
8892
8912
13423
8886
7356
13645
9503
12785
7511
8023
8933
8577
8029
9386
8861
12111
12592
10705
7442
8572
11284
9554
6420
8415
7870
8946
13661
8902
12810
8862
13470
11721
8950
9280
8043
8857
11585
8916
6899
9429
8907
13635
10931
8753
9280
8868
9388
7125
10710
9467
9377
16275
7367
14778
5119
9411
13553
7396
7469
13690
11595
9442
9496
13899
9468
9252
9018
8934
9383
13977
8908
5220
8912
8944
12063
9622
7277
9477
8458
13742
13760
8890
9346
9312
9534
13807
11681
7363
9883
9287
8949
11208
11085
7443
9246
9125
6914
8916
9176
12525
7311
9470
4358
5546
11939
7363
14286
9259
6474
11970
9419
8897
4741
11857
9496
8912
6021
10903
7333
3627
14060
14987
8962
9109
9044
6085
14154
8878
8980
15298
7365
8510
8990
9283
11165
7992
7303
8180
14537
10175
10168
9127
11515
9268
11036
13837
6311
14098
4751
7431
17489
8906
9470
10650
9450
10659
7242
7491
14619
5346
8932
8972
9173
9423
8984
9552
9471
12465
8882
8453
12082
11836
13388
8066
9478
8924
11955
9584
11672
7393
8939
7198
11743
9308
9415
9380
13680
9281
8184
7428
13659
12730
8967
9246
9276
11262
9535
1838
9457
7307
8830
14069
7401
9074
11413
9000
13890
14933
7915
11559
11238
8894
7837
9402
13970
8966
13347
7301
7347
7369
12354
9358
3992
9273
13617
7509
7429
8909
13594
8866
12440
14429
7806
7335
11185
8714
10230
7294
11799
13372
17484
8910
13392
12061
9383
9412
8745
6779
8828
11426
8867
9502
7350
8185
7802
16198
7317
8917
7334
8891
11576
11568
12521
8888
14034
7926
9494
9400
6425
7435
9474
9558
7346
7385
9040
9339
6952
7427
11870
7308
10307
13608
11347
9200
8923
12985
5632
11505
11966
14946
8209
14932
7312
9445
9418
7362
11508
8166
8104
9083
9505
11712
9091
13855
7413
11581
9274
3617
9097
13031
12915
5412
12267
14215
8931
9150
8692
8558
9552
15465
8884
3278
7463
1831
9190
12348
10032
8333
13537
9368
11256
7328
9476
9380
7437
9567
9520
7421
10422
11200
4646
11471
9949
9506
9417
7416
9430
9419
9127
13418
8402
14914
13920
13861
11655
8830
9438
11537
10463
9179
6949
7275
12010
14168
9594
7458
9482
12572
8531
9042
7406
9431
8172
6463
6798
9352
6154
11805
7666
8927
11762
7238
11426
7409
9517
8932
11776
13754
12292
5596
7448
9463
13950
16686
9483
7623
8949
8928
11546
11262
5072
9471
12531
9915
14921
8921
11548
9337
8882
5193
13138
9309
7373
9349
8935
8934
10321
9219
12676
9260
15066
6148
8920
9123
8866
8193
9432
9426
10209
8015
8982
12479
6852
4938
11721
15600
8156
7564
9386
7376
7422
7354
8914
11513
13658
15929
9858
14064
10050
7429
8961
8858
9421
9426
9407
8988
7032
14828
7384
11717
10031
2755
4832
9210
11190
9354
8877
14745
9380
9170
8885
13962
7282
7412
7306
10043
7910
14774
9457
7305
9744
9232
3608
19813
8321
7299
11265
9013
7488
13828
7380
9576
5020
13555
7440
6448
9488
7316
5649
8203
8879
12693
8986
14289
11983
9076
6851
9386
11703
4109
14245
11355
9155
9314
8378
11865
9420
11598
15513
7626
6577
9245
14117
7362
13323
13623
7435
7783
13697
8943
9502
5484
11280
11332
9451
9186
8828
13669
9329
7349
8921
8100
9437
16995
14973
13114
8027
11682
9331
9445
7239
8806
7549
12352
14803
6682
6058
7894
7815
9336
9315
7304
8925
8948
9237
9162
9963
9333
7340
11602
11561
5469
9029
9404
7452
9587
9503
13537
8690
9127
11776
9370
5425
12101
8930
13736
9353
8913
8830
10068
9314
13154
11539
8843
3585
9134
14806
7181
10021
8939
9356
8863
11111
8911
4394
13244
13755
9328
14019
14022
14480
3767
9625
13581
7345
7343
13575
8195
6164
13795
9645
9199
9548
5264
9228
9744
9032
9311
13749
5573
6392
9336
6462
9185
9575
11588
7367
6687
7257
12551
7348
9639
9364
9395
7327
7366
7365
6255
7273
9382
12822
13460
9194
11497
8396
14102
13618
7270
9309
5722
8851
9556
11596
8892
11191
8563
1805
7383
10762
13953
11198
9150
12451
13960
11952
14007
9463
7334
7010
9442
12100
14925
8060
7262
7779
9733
9509
8893
6868
13369
5736
12581
9498
7326
9371
8933
6442
10212
11623
9749
9107
10254
7510
10609
13854
10578
13904
14004
8872
15775
14183
14408
7410
10138
4971
8959
9200
8346
9442
15385
11332
9473
7315
9470
7218
8858
6743
9090
9378
14970
14192
8902
6235
10973
8997
9284
14257
8954
8920
14890
7334
5405
13756
13160
9425
13889
7457
10093
8921
8913
11383
10210
10182
9351
13956
12078
10097
9435
9438
8354
4650
8901
9517
12779
9576
9468
13485
13562
13633
8836
11587
11587
7343
7437
7356
7727
9420
9476
11471
7856
12593
7383
9309
7335
9453
8910
15031
9345
6420
13661
16541
7415
14581
7780
12855
12517
9525
13879
13879
5199
9562
13698
9021
8820
15499
8060
13573
10847
14741
13632
7303
9465
9533
9420
7435
8989
8108
7404
9524
9238
7466
8050
9349
9364
13892
9264
11642
4260
7634
14879
7762
8954
13500
11305
9347
8351
10391
5505
9338
9577
14313
6479
9377
9422
4799
6400
8936
11722
13966
9438
7801
6319
9410
11752
8987
11691
10449
13614
11743
11545
6884
6056
9347
7388
7760
9634
8792
7411
7471
9372
9417
13951
7442
8955
14718
9517
7867
11712
12677
11758
10184
12686
11339
9460
13510
8241
9411
9449
13814
9592
11746
5884
7357
8933
8332
8463
14031
8505
13622
7382
7505
7375
12003
14895
11469
4687
9361
13734
15440
11461
13732
7431
8187
9513
9512
8045
8845
9477
9466
9478
5184
3167
11572
7847
9485
7358
6791
8750
7368
9494
9179
9420
9459
7346
11613
9326
7361
1651
6804
8900
6832
8146
8891
9859
9299
9151
12089
8779
7362
12435
7432
9543
15350
7437
6985
11717
8925
7624
8919
7377
13096
13216
12202
5484
7294
8900
7145
9462
7957
7777
11469
9342
8995
9458
8800
11583
6444
8891
7410
6413
13294
13653
9439
9126
10748
13686
7170
7413
7318
9332
13819
8900
10667
8936
8478
7389
2343
15766
6398
11520
8747
7067
7422
9315
11423
7381
9691
11671
9413
8203
6394
8862
9509
13799
4823
11423
7792
7395
9261
7431
20959
7619
11633
8909
6481
9542
14932
9180
11658
11532
7237
8866
8868
14366
13972
8725
15462
8513
7759
7949
8895
14925
7440
9083
6882
7805
14130
6241
7368
13287
8598
12978
7827
11923
8871
14926
11549
8867
6923
9522
7346
9329
7261
8961
16301
8972
9613
16106
9528
5247
14150
11743
7347
7319
11981
7610
5280
11381
9409
11515
6207
9534
9343
7416
9471
13905
7937
9714
8971
9285
7387
7438
11660
7332
9284
7458
6169
16723
10513
11835
5170
9514
14507
7339
9498
9104
8169
8962
8871
8539
11169
9382
11242
9326
6939
9121
7279
8975
14893
12519
11509
9975
9429
8891
6903
8972
13880
7348
10296
9360
6356
9918
7425
9300
9391
7971
9475
5678
6150
7340
9050
10290
7395
7348
9306
9605
12459
9015
10125
17149
7484
13755
9419
13832
7314
9591
7309
8987
9831
3092
9599
7927
7369
10194
7431
7378
7482
6647
8821
12076
8148
13898
8295
9432
7634
11382
13943
8964
10156
7342
7324
9057
9538
9394
9275
9488
8946
14322
14464
8895
6768
9316
15466
9404
9363
21750
7412
7430
13587
10011
14953
9464
9199
7341
9239
7280
7414
7511
13127
8858
9489
7849
7508
9344
9346
9283
6688
8999
7207
6917
9328
7348
9419
8332
7385
7346
9555
7404
9278
8838
13630
11698
7912
16095
14934
1872
9156
7304
6981
10636
9314
11586
7332
7329
11425
7458
7358
13618
11422
7776
8547
9510
7334
14957
13305
10148
9395
9538
6790
7356
13360
9538
7268
14925
9353
7946
9542
7507
14865
10461
7378
7339
14922
7107
9532
11106
11256
13463
11547
11548
10004
8149
13724
13632
7360
9549
7298
9451
6860
7350
7436
7526
9551
15209
6703
9324
9344
9433
10287
13626
13619
15356
16688
7759
23072
10193
9423
8891
6788
7001
6451
14289
6833
9148
11549
7494
7333
14036
9496
9122
7424
8992
11334
11719
5144
12730
7446
13035
9432
6917
7330
13533
14914
9334
8907
9086
14011
11593
9380
7369
4892
9135
9264
9305
12045
9407
9115
14931
9559
9371
9256
9487
7365
11912
7284
7460
11027
9454
7826
8940
8914
9047
7474
6203
13694
7934
7425
9496
7405
9393
7431
11237
7514
10231
11796
15363
13497
9338
8869
7317
7334
11621
9477
15268
7870
7366
10654
13702
15553
9744
9176
11536
9365
11557
13677
11653
7642
8618
7434
8479
8850
12940
8908
14932
7730
9480
7388
8957
7382
9117
8918
8860
11552
8143
13518
5486
7376
8719
13919
7449
12309
9569
7311
7602
7434
9109
8145
14865
8457
15535
7486
4740
7360
11736
7221
13608
13634
7427
11535
10414
14598
7424
9373
6808
13603
5213
8906
13390
10758
7282
7455
10112
14907
8701
9122
14927
7388
9481
13076
11542
8131
12768
7465
7808
6458
8943
11271
8766
13434
7455
14954
6852
7354
7366
13452
7333
7334
9351
9365
9494
7482
11393
11409
8885
7353
7323
5475
7383
11648
5093
4793
7407
6938
9491
14998
14971
7424
9565
11519
11627
13675
7491
9488
8837
7322
7357
14932
11416
9318
6887
7467
3212
9352
7371
7759
7335
15481
7388
7328
12166
6922
8959
12279
4521
9541
10588
8835
8309
8266
7704
8152
9182
9519
8190
9534
12080
15328
7273
9624
7130
15448
5396
12083
12316
13179
7305
3573
7372
5055
9691
8973
6658
8920
8987
6944
7381
7284
6823
12195
10140
11227
10991
1868
9417
8865
12349
10211
7561
11364
7320
7916
7299
7346
12305
16302
9481
9533
5087
9580
9410
12806
14813
8196
7510
7303
7433
13844
7412
11639
7363
9291
9396
7507
7313
9532
13401
9391
7389
7389
11209
9246
12659
9463
7443
9081
9372
9554
10213
14960
13835
15350
6736
12585
13581
7629
7316
7351
1941
6510
14813
13585
7442
7413
11485
11030
9434
10043
7378
7428
10555
9560
5249
12390
7351
10392
7187
6804
7774
13362
9408
9260
7222
10236
8346
13594
7398
7004
13552
5397
7249
11271
8003
6465
14836
8231
9094
12556
10159
9477
6227
9945
7340
5348
9327
9410
13597
7414
15358
9315
9143
9616
6982
9492
9391
9188
7498
9600
9547
7346
9167
6240
7382
11804
7947
9122
9805
9585
9317
6845
8983
9473
7353
8889
7334
5821
10878
10399
14888
10276
7360
12852
7425
14139
10043
9301
9610
14577
13853
14075
7395
7412
12904
9443
11074
9412
9456
7411
7394
9481
11828
10759
9559
9490
14735
7348
11466
9365
11336
7420
15821
13629
13619
9301
7971
14924
13479
10501
9298
10622
7360
7294
9432
7355
10191
7383
9354
10131
10161
14875
7323
7438
7472
16165
7442
9595
7325
7335
12663
13907
8921
10984
6849
6744
9425
10317
6783
9362
6203
9046
9451
7417
11527
14085
14974
7508
11603
15365
5216
2052
13524
11771
6791
6821
9904
7431
9815
7850
9465
9605
8081
7415
15463
7395
3977
6837
17840
6955
10784
6805
6832
7396
13839
6049
9443
7403
10142
6852
6823
9563
6778
9453
6828
6836
6810
7333
7552
19820
7380
8925
7386
9230
7564
6748
6862
6215
14903
15481
6825
9115
4555
14252
7568
7335
7563
7397
6836
6841
7553
7371
4419
8511
6811
9369
6853
7537
14944
10264
7557
6841
9342
7564
7509
6841
10516
6753
7495
8919
9365
8877
7559
4422
14902
5543
9710
7300
9429
11184
15312
7435
14852
6843
6830
8122
6929
13592
11550
9596
11262
7419
9395
9394
7305
7452
9438
14906
9712
7510
7339
14250
7370
7282
11334
7340
7398
9557
9594
14690
6832
7569
8681
9390
11625
14071
7431
14846
9530
9365
11488
6826
9561
6851
7720
9417
11351
14447
9512
7429
9600
8155
3348
13931
8940
7300
11207
9638
13738
9648
15036
9492
21318
7387
6636
9551
7467
15325
8450
11620
7395
9127
7350
7558
8869
13905
8099
11360
7150
8846
9547
9422
5584
7834
7879
7261
13925
9585
8698
8875
9431
9465
13305
9572
7467
7414
9503
9072
12894
9603
7262
11389
9520
7561
13220
11689
12274
10284
7479
8697
9168
8980
14151
7401
7349
8149
7350
11626
7418
16454
11677
7473
13644
14871
7412
13641
9431
7370
9339
7286
11150
7532
8060
10156
8939
9361
8860
5035
5928
9538
14626
5506
9312
13596
9097
7343
9377
7402
9398
7336
13625
14215
7785
11425
14151
7983
7313
11682
9568
9878
14188
13744
7513
9544
15222
7723
9340
14977
7693
6865
10870
7558
11281
12814
9337
7229
11511
9315
9572
9576
8819
7008
9364
8884
11682
13337
8695
11747
13932
7199
9377
13367
7351
5656
1819
3076
7326
5808
7215
7464
12741
7450
7383
10172
9602
7288
8922
13247
11596
13654
12055
7737
9377
12083
12468
6376
14010
13773
8026
11968
6481
5164
8965
13301
8721
11587
8916
10723
8936
12490
9095
8906
9468
10122
8914
12155
5118
10202
8009
8937
12894
9297
7414
8668
9567
9033
7782
9537
7398
7446
13538
22297
7340
11633
7275
8985
8892
7860
8924
10250
9110
14809
11786
13294
9402
9436
7173
8549
8918
14073
5203
11620
9557
9324
7430
9347
9329
7336
9370
11617
10103
7333
6834
8919
12996
6728
7324
16946
11768
9416
7451
9062
11495
11716
13598
9412
13681
12774
14217
12190
13772
13649
7483
7340
9421
11924
7314
13647
9558
14903
9353
8929
6786
14186
12584
7343
9515
6548
7365
12210
10209
7505
11930
7320
7881
11570
7297
9294
11620
7369
10417
8913
9370
12697
9337
9448
13919
9516
6906
11455
9434
7976
7250
9424
4606
2213
8899
14822
10615
7504
13571
11682
7266
9305
13424
7408
3021
10132
7262
8859
8935
13386
7502
7410
14881
7302
7359
5514
9626
9318
7882
2777
6831
10458
9316
9030
8775
13027
8950
7814
9349
7433
5114
9555
7394
6891
7367
7365
13824
12633
9425
14292
10402
13883
12131
9019
8910
8004
8415
15542
7402
11798
2882
10644
7403
9434
13810
5178
9527
9916
7543
7893
11802
8168
10704
14648
10643
7392
9396
3305
13593
9331
13584
14433
9749
9430
8534
15474
14587
8697
12463
9508
13731
8903
11286
9604
10116
6811
7783
7361
7367
8862
14886
13781
9397
8654
6514
7465
7342
10209
13658
8901
8161
14726
7446
7705
9591
9526
9330
9348
9716
9466
7787
6789
7257
7396
9383
10107
8877
7312
13968
9452
13976
9273
8790
14002
15400
13615
7477
14702
13576
14601
9027
7700
14695
9459
9407
9467
4241
10170
9416
14687
7535
13368
8816
7216
14142
13625
9337
8905
9323
10039
8802
8030
7084
11568
11399
13447
13335
8879
8955
9771
7354
5205
9627
8693
8924
8421
10286
8531
8898
12691
4240
8903
6730
9375
12684
7334
9491
14833
10149
9387
14822
7419
7283
14506
13456
7354
12125
9508
7843
13822
6780
9372
11423
13859
7364
13259
9509
7413
4860
5160
13458
11534
8238
8948
7305
7100
11136
7351
9094
12299
6178
4768
14587
9994
9006
8868
11359
11174
12439
10051
13479
15320
8835
13665
9378
9320
14768
7367
7888
15449
9452
7375
9404
6444
7293
7471
6773
8837
7317
9172
7306
9323
7481
11212
7293
7362
5504
16212
8808
4738
9338
7953
9480
6864
6881
7384
7845
16166
6802
12882
9308
10100
10443
9393
8856
12223
9531
9505
9419
13283
9322
11139
6901
6431
7279
5068
7323
7306
7363
7260
13533
11591
8317
9092
7011
9335
5609
8866
9681
9423
17049
8806
8878
10166
11506
7280
7191
8851
14152
1840
8901
14755
7722
8395
9545
13288
9630
9442
9469
12165
8890
9180
20006
8795
4806
6331
11864
8796
9326
13906
13179
13634
8261
7373
7345
8515
13725
13414
5681
7312
7382
9241
11499
6870
8248
8606
8848
9293
9338
10663
11599
8997
8078
9397
7408
7391
8054
9440
7397
9375
7554
7803
8886
8945
10355
8552
11326
7225
9815
10969
8831
13269
11917
9895
7288
11255
9454
8177
9462
5092
12132
12818
3726
14785
11483
16203
7337
8870
12688
9476
13709
11439
9398
9509
8125
16124
8697
9369
8130
9516
11482
9129
9197
11495
7336
8915
10516
13711
8822
8842
8082
9070
13505
9454
8887
9291
8795
7268
9512
12749
6831
14888
7246
9171
8874
9400
13682
9310
11536
11657
12618
13563
8957
9437
9150
16062
8657
9036
7350
11843
13566
11503
5655
9669
9126
10235
14673
8847
9328
14229
8275
8841
8128
9129
8820
2141
8771
9247
5112
6751
14056
8757
14753
11619
11528
1954
9871
9548
6934
9545
9328
8755
5160
7419
13766
7217
15555
13638
9274
11830
9191
9099
10417
7488
7875
9448
9031
13567
14928
9063
9406
14995
14979
9103
9304
11203
14234
9449
9357
18576
9878
13581
14951
9560
4389
9424
9618
9367
9067
6398
7952
9391
12596
8915
8845
8876
13905
8963
9364
7328
8959
5472
11792
8872
9417
9078
9506
13653
8178
11509
11985
11991
9364
12801
8929
13914
9533
5348
9714
7346
7351
14597
5542
11810
13942
7517
9487
5274
12341
7383
13963
9328
8577
9478
8058
6833
7747
7372
11638
10118
12057
7430
7408
9382
6900
8163
13872
11438
13189
11708
6262
7331
8530
7388
10680
12079
17376
14289
9313
2911
11593
11452
11606
12345
14783
11608
8910
17226
7800
11139
8877
8130
9511
6825
7399
6958
9439
11626
5239
11724
11544
10301
8695
7444
7460
13516
6606
8895
7378
7537
9408
7203
9209
5465
9382
14893
6204
9288
7295
13944
8913
11553
9463
8986
11565
8900
7328
9245
9502
9501
9346
11105
8837
7348
1840
9362
7345
7403
7453
7342
9412
6036
6431
12062
7441
9333
11953
8503
8893
7363
8960
8900
8905
11890
7969
8956
9760
9399
9328
10796
9655
9368
10104
9494
9289
12893
14913
13382
10745
11701
9328
7800
13812
7743
10128
14794
7416
9195
13643
13784
7748
7273
6298
8069
8875
15363
10082
7791
12852
9212
11568
10591
7321
7799
9161
7296
9661
10801
15385
10282
9497
6435
13987
9330
9412
19477
8959
9258
13705
8243
9388
8832
7447
7511
11036
2886
6800
5200
5481
13236
7742
13924
9327
5471
10636
9643
13598
9038
7308
7426
6865
9012
7799
7372
7300
13740
12261
12261
14189
14188
12292
8853
8890
9518
8990
9428
9249
6411
10571
8970
9412
11708
7418
9259
15351
14142
8893
7143
9260
9500
8931
7344
9260
6840
13872
9489
7392
12524
12571
20005
11663
9469
12746
10758
8865
6723
13610
11528
9343
18238
13674
9491
14328
7384
3621
12236
13741
8972
10842
9661
8903
10610
8126
13710
13861
14039
9151
11142
9540
13640
8955
9321
9588
9402
7439
11108
13991
11775
9443
5951
9295
8901
4747
8879
13096
14088
5056
9028
8847
9602
10367
5814
12589
9368
7330
14038
10311
8974
9345
11767
11689
8018
8980
12769
8528
7338
8929
2944
7927
9376
16409
7348
6337
12075
11711
8868
15409
9084
2169
8021
7829
7335
11545
13135
14046
7714
13668
7757
8912
9000
9515
11284
7513
8937
10624
8926
8898
10479
1873
8885
8634
6380
12369
11678
7671
13465
9187
10163
8391
9522
11404
13561
7422
8930
10555
8051
7300
9529
9477
7487
9597
7433
2151
10579
4663
5795
14938
5743
10675
13590
9519
14209
13634
9155
7359
7368
8984
8865
7139
13380
13537
8861
13341
13683
13287
11598
7374
8960
9294
11427
8876
8818
6248
13195
8395
7485
2263
13143
11584
13780
6473
11159
8127
14811
15848
9016
7295
9459
9492
6857
9170
8260
7254
11089
9411
12137
7567
9402
13782
14629
9410
13213
7281
9303
7276
8672
13387
8318
5227
7446
8963
5452
8994
14884
13377
13357
9890
15292
13779
8958
9295
7712
11344
11227
14552
8899
9532
8903
4914
9124
9542
8893
10376
11195
9650
8826
7262
9416
5171
7942
8572
8944
13545
9404
14784
8998
11596
9136
5319
7325
7467
7342
11725
14094
6900
11668
11699
8888
9441
8619
8462
14605
9323
9390
9250
9498
8058
9526
8893
15354
8893
11527
7420
13660
10239
12825
11695
7450
8916
9288
7096
9456
12549
9198
13818
11449
12328
9132
13450
6419
11022
7369
14021
6827
9399
9259
11337
9541
9538
7403
7222
7339
7281
5125
7421
9343
11710
9260
5397
9343
4759
7008
8857
8894
11615
11612
8081
9268
7336
9441
9027
11729
7278
7345
9461
7566
8848
9420
11332
11660
9607
9647
8903
9452
12620
6222
12493
11477
8928
9417
14108
9411
6889
9429
13883
9155
9243
8572
8151
7390
7307
7368
11042
9378
14880
8882
7340
14352
9558
7120
9564
10833
5306
9325
11844
7447
9243
8883
9352
9300
9388
7509
7563
7796
9391
9408
8073
9443
15506
7825
13846
9304
8848
7928
11580
6842
7469
9509
9509
7272
9501
8911
9508
13634
8977
13865
8866
13808
8927
13842
9016
2901
9674
10209
10873
10361
7982
9346
16199
7629
5817
9375
9186
7458
9253
9516
7386
9425
9304
9460
9450
11542
13471
7349
5583
8920
12752
9761
9334
11250
13490
11784
9201
11607
13740
15501
9136
16939
10683
13668
8825
7343
13720
9384
8669
9710
9019
9349
8876
9748
3518
9313
7326
6223
8864
8932
14025
8675
11740
14023
7338
15116
7395
11532
7422
10779
11606
8963
13728
5816
9395
10897
10929
11840
5738
9213
17987
11529
21527
8986
9457
7360
9488
12528
8856
7410
9419
16277
7346
7359
8915
15467
8138
9286
10693
11535
10253
8907
9509
11746
9466
7389
14968
11518
10343
9248
11565
3507
5871
12005
9628
13586
9502
11758
13266
11717
9452
9465
7349
11282
12206
8866
11818
13921
9379
7505
8965
5936
9299
9452
9435
9391
7423
7373
8867
9425
9469
7422
11208
8481
9459
7129
7414
11583
10365
7983
9393
8877
9120
8918
9609
10595
8903
14008
16968
9510
9501
9554
8907
7912
8935
9586
11738
7172
3092
6880
4761
11118
7685
9372
9500
13601
10633
7425
9283
12924
14223
7885
9475
11299
8242
7372
11853
11579
11662
9240
11199
9542
8975
7352
11812
9369
3292
14376
13909
8733
7364
12381
11801
11690
14264
9275
17966
9578
11478
7832
7614
9044
6903
8835
11794
9439
14074
8775
14074
7452
12098
9430
7288
7776
7351
6894
11561
13647
8605
8900
11676
9726
7344
11579
8738
5884
9412
13539
9564
8943
8906
7384
7393
8896
9337
11813
9465
6347
7451
7328
4888
7405
9467
9356
7348
8706
9217
7822
12139
9515
7462
8934
8931
13913
9319
10229
9249
9273
9356
9405
13818
11672
13792
9481
9491
8890
8940
11376
8222
9375
14413
7784
9503
5182
5585
13705
21900
11420
7693
7734
13485
9630
7422
9486
10417
11389
7455
14686
8847
11751
9372
9637
8882
8413
11249
5176
8904
8822
8945
13504
7311
14691
14019
7816
9745
10001
9054
9584
13654
15529
16983
7506
12578
10278
8872
9609
6425
7339
7440
9457
11303
8964
12705
12760
9270
8249
8942
9355
17738
9385
13824
5639
7364
9529
7740
13640
8882
8847
8991
9630
11732
11609
12910
8451
9480
11454
7385
7459
14866
6992
13821
13566
7335
7564
7421
8965
8899
7337
14095
11171
8946
9378
16312
9454
10977
7324
8925
7251
11533
6740
11791
7013
6839
5199
9566
11267
13688
9560
13932
7353
7427
11165
8890
7346
13983
9310
9579
12009
9430
9279
5387
9470
9579
7433
15446
6839
7346
9420
8874
8890
9449
11246
8972
7367
9023
14756
7336
7508
10158
8926
11712
9237
12757
13798
10436
11654
11714
8024
8424
9996
13860
10287
11635
9478
9479
7916
9256
11731
13768
6579
8722
9460
14028
11315
9040
4035
7444
9464
14975
5291
8896
11404
7361
11644
14131
9188
7374
11511
11550
7037
4901
6748
7039
4911
7036
4915
8860
9351
12089
11059
7469
12982
16008
9498
7434
7424
13242
8338
8891
10925
8375
4767
14930
7395
7923
7281
9399
11664
16277
16898
1414
9459
11579
9482
9469
9488
8956
9493
9497
10716
15646
13564
8436
7750
9506
9398
9413
7339
9399
14326
7359
13439
9261
9378
7146
13695
7956
5813
1844
9504
14014
10147
7459
8885
13827
9353
8017
13879
8954
9491
9726
9492
7500
3288
6086
7158
9490
8870
8916
9119
6384
15579
8226
9008
7481
6949
8106
9387
12780
2023
7176
15520
9466
9725
3008
7267
12959
9546
4601
6852
11123
13659
9459
9395
14050
8616
9302
8162
8866
11042
7024
7397
8919
14292
9269
7427
6675
4775
8296
8287
8806
7438
12862
7273
8814
8858
1941
8840
7370
8933
5814
9289
7364
10109
9101
7384
13791
13850
14866
11901
9372
8984
9360
8790
8550
13223
8833
9495
5479
11869
7937
9418
7753
12296
7477
7742
9510
10354
14102
15355
6877
9203
9224
11311
11548
9411
6377
13916
11123
7357
9346
8931
10313
13382
10880
7006
9412
9006
6396
5991
13647
10466
8914
11588
9305
2011
11721
9358
11995
8901
13601
10204
12054
13903
11469
12133
7788
9524
9413
15416
13692
16367
5821
5823
9319
9559
9066
8862
8949
8967
7412
9387
9873
9365
6707
9534
17121
9228
9572
9499
16775
8887
7321
8681
4762
9513
11161
9484
7360
7405
9284
9313
9438
13539
5694
7121
14817
10861
13606
7402
5399
9271
8489
9969
14108
11536
7318
12014
12356
8853
9455
7359
7351
7353
12504
10381
11635
7885
6580
7416
7474
6199
10222
6382
13970
7244
6693
11551
11818
8883
10142
5215
14324
14440
9480
7843
9640
9446
13649
5193
9049
11466
6325
7402
13382
7237
9494
13602
13449
9205
12786
8891
11226
9373
9285
8942
5795
9459
8937
11964
9362
8848
8922
14210
14349
7376
15364
9330
11663
5238
11649
9417
9361
13715
8978
9337
13235
5791
8993
6155
13665
1793
2630
8984
7321
12387
6882
3681
9364
11430
4873
9475
7005
13752
8125
17317
8920
8905
11884
9347
6120
11800
7556
9063
13805
9040
11444
11578
4843
10016
8915
9223
8738
7335
5977
9417
5830
9479
7502
13888
9521
9350
19123
5250
5173
9426
9387
9379
13493
9476
9374
6407
7313
2938
7416
9253
9481
9014
8895
9138
9403
13359
7801
12582
7326
13671
7445
8865
9378
9421
9536
8888
7153
8723
9549
9367
11582
13794
9336
8947
9370
8421
9501
7999
16768
7320
5496
9382
7314
7330
5509
7425
6840
7340
14053
6904
8867
8492
9505
11721
11968
5979
12869
14724
7344
8902
9374
9386
9415
9102
9396
11603
8019
9064
13341
5664
9247
8915
12879
7381
8930
7473
7370
9421
9197
8923
8916
11650
9367
8066
9421
8797
7412
3285
9144
8410
9256
13524
7298
9490
8251
11603
9423
7012
13522
11553
9406
7424
7913
8879
8849
12037
10606
8965
7343
9368
15836
8573
8924
8848
14092
9382
9502
14181
9535
14745
7386
8527
8916
9262
9301
9521
9143
9495
8924
8875
8922
9441
8919
8925
7449
15954
6449
10773
11828
13871
7729
13742
9144
6455
8875
8283
1851
5180
8848
9449
10407
12763
9435
9508
9500
10207
8880
13662
8907
12489
9361
7583
9372
9453
9640
8908
17693
8924
7165
5217
6048
9356
9461
13150
9312
5237
9501
9495
9504
13649
7426
8888
7466
8407
13639
11493
4395
9357
8921
7381
8934
8534
13605
13474
8647
14769
9390
9492
4017
8902
9499
9394
8886
7277
13579
9250
13385
9390
11596
13950
7756
10273
8922
13849
8569
9500
8942
9381
9466
5386
12541
13450
11131
13849
11679
8010
8948
3552
7123
8880
9319
2849
7508
8887
9225
11691
9017
9270
9575
15150
4777
8978
8997
11139
4245
12737
8375
13161
9429
9285
6988
13722
9398
8630
8961
14985
6432
11975
9528
13845
11695
8941
7921
11706
7563
9474
8919
9414
9463
16805
6408
9280
9409
13893
9377
8123
13444
11270
11347
8976
7372
10246
13702
7462
8216
8887
9395
9104
11934
11707
9494
7362
3817
13659
8927
11822
9450
5827
13639
1936
8726
7455
8096
7323
9326
9411
14639
8954
7273
8881
8941
8933
8905
13690
7505
9356
14165
6110
9067
12483
9460
9677
2684
10554
7184
9487
7440
8981
7833
8204
12022
9471
7430
12336
13965
9403
13923
8871
9375
9373
8983
11713
8897
8894
9722
8326
3419
10593
6757
12733
9373
8898
6739
8998
9222
11689
9383
12639
9594
7367
9494
9473
12439
8989
8850
11559
10833
11517
13915
10389
5254
8902
13025
8893
15163
6380
13457
9431
7453
13659
9426
11612
8890
9412
8960
1716
1719
9481
14959
4348
8914
8830
8946
8900
11228
9247
11526
8236
9455
8889
6839
9510
14938
5315
9523
7250
13649
14971
11683
8853
13065
9494
21385
7847
11351
12153
13279
9297
7348
7280
8927
8925
11212
9499
17726
9545
14850
8892
10628
8936
8725
6436
7386
9475
10386
12939
7349
7364
2629
7491
8910
9250
9339
7410
9142
13476
9505
11922
12218
8310
7960
9471
7201
9358
13734
8081
8902
12037
9366
9083
11865
9275
9476
11736
8567
5216
8867
10040
14018
14212
6944
9493
8846
5185
11713
8165
8869
9384
14746
7339
8781
5237
7273
7363
9446
9481
7334
13596
9397
8924
9307
6343
8698
9447
14826
10665
8952
12453
12023
7410
9423
7397
12708
9303
6841
8512
13864
9353
9585
9385
8885
7342
13476
7880
9089
9266
8924
10397
5792
17344
6878
9471
14815
4560
11415
12020
8880
14232
9714
9661
14423
7775
1376
11148
13764
7796
2037
9362
8907
5062
10092
14955
15842
9471
8888
13130
8881
10375
7962
9431
5041
7316
9500
8883
8855
11324
7394
11631
8243
6377
9964
5464
7473
8585
10846
11795
4310
2172
5158
9387
7463
17295
4547
13842
12707
7507
17446
9444
9432
12248
9521
9508
10118
9521
13970
9511
8071
8638
14896
8804
8434
5408
14651
6819
8935
16278
3838
7250
13448
14964
5221
14068
3635
10429
9698
7317
11302
8903
7442
9261
14742
5334
11593
7444
7384
11497
13878
12606
7336
5400
6472
13442
9368
9280
13615
7161
7449
4875
8040
11629
16270
11206
9714
4751
13472
9519
9367
8896
6490
5089
8957
5448
8237
7418
9469
8546
5296
9297
9443
9473
8856
8909
8931
7326
13486
8945
9580
8905
5183
16182
8758
9077
9122
9432
9416
9492
9434
9488
8962
9334
5455
11706
11647
8888
8925
8888
9476
12029
6163
8919
11233
9508
13478
8971
9384
8949
14338
9489
13460
7918
14577
9579
14056
7312
8910
12626
13645
8858
9322
8844
9502
12612
9497
9587
9356
8128
5502
8899
9364
8918
9267
7335
9532
13246
10277
8996
6232
2484
8944
11757
9098
10512
9467
13841
11508
13998
8935
11763
8919
9375
6639
9556
9466
5250
7409
12812
9437
13793
7390
9532
6086
8210
9356
13647
4459
7950
8173
4878
7408
14042
9479
9723
8971
8196
18912
9371
9481
7386
13777
9314
8928
8522
12599
9451
7447
6155
9495
5716
9138
9122
11178
12588
9471
9280
7383
9521
9480
8943
8939
11530
9546
14693
6468
8969
11478
8894
6880
9497
9471
9479
8300
11675
9431
8193
7289
7510
12435
16945
8210
5739
8960
9415
6411
9379
7345
8503
9061
13481
11675
9237
11684
7075
14390
11734
8909
7388
9281
6128
8804
9322
12378
12466
13605
14129
13982
9467
7791
8883
8770
4262
9525
8864
9508
9225
8525
8834
9462
13824
9454
7407
5823
9471
8770
5411
8954
13998
10221
7561
12782
11474
9507
11638
8963
12659
7795
8188
14897
14554
9458
7959
1981
11603
8834
9348
13335
9514
8922
9494
7886
5081
14029
8426
8439
15691
8928
8701
9519
13833
9458
8963
11328
9430
10940
8937
17630
11595
8856
11477
9706
8885
6404
11834
7825
14124
8412
16248
11724
11930
7404
7897
8282
9303
12333
9979
13450
13556
11401
6896
7313
9481
9333
7334
9354
8980
9027
8505
10226
9469
14179
11679
8911
8921
9419
9450
5647
9326
4687
12857
11474
13317
9144
9398
11576
9530
15447
6463
7424
9363
7868
6426
3733
13603
12595
7320
8930
13981
7969
9435
8971
12786
7045
7404
13615
9047
6665
13784
13780
6020
8947
12682
4918
7166
7492
7370
8916
13591
11749
11701
13396
12796
9458
9441
11182
12106
8884
19590
6894
9395
11262
9490
11454
7508
3352
9174
11200
6401
6369
9472
17197
8540
7542
11955
9372
13760
10875
7389
9463
7438
7995
8352
9363
13404
10108
11115
7334
12340
15777
8930
11220
8898
9187
7070
10124
11399
7754
7344
13626
9286
12755
10609
9464
11621
7251
12147
7384
10269
11488
8894
12058
8543
8882
8741
5841
8886
8961
8260
11822
11170
7383
7460
9257
8946
8949
11661
5193
11543
11602
13380
8968
9966
5222
9464
7949
8336
12514
8856
9386
9260
7413
11583
9527
10053
7779
13405
9469
5170
6624
9490
11895
8849
5316
13633
8897
9475
8459
5922
8844
6445
9321
6197
9454
12440
10231
10695
7795
13563
10147
10438
9497
8909
9400
13431
13831
9100
6157
13223
3297
11582
9002
9374
10452
13197
8122
10810
14078
11628
4917
8972
8911
13676
9186
11046
11661
13663
9510
7604
11710
7397
11947
11652
1995
7294
10541
8850
12722
9398
7413
9373
8794
9279
9495
15432
11696
8865
7791
5223
9476
8895
13522
7394
11793
6827
13464
8150
9375
9491
10692
8970
14641
13644
7797
9837
9150
7697
20064
8578
7546
11591
7424
11914
15379
7724
9471
17421
9444
8927
9660
3435
9326
7206
5742
9456
10008
7844
6085
9423
14108
9616
7052
9456
9359
7424
7395
8931
9438
8874
13675
8619
7547
8412
9457
9336
8967
14554
16849
7506
7506
13695
12737
14024
11934
13574
9533
9468
9447
9345
14744
10009
8040
8891
8821
7384
11952
7311
11028
7244
8920
10289
9502
7916
9273
8687
5377
8896
8861
9279
2004
9140
8884
13273
12156
14736
9847
9046
4780
9372
7361
7659
9488
3518
9448
8886
11204
8880
7418
7364
9642
13718
13544
9277
11881
8174
8865
8922
15018
13668
9145
6067
14473
9490
9495
10288
7321
7322
9235
11662
7457
6449
9350
13536
8858
13433
9332
8475
12099
9493
8945
9348
8608
7506
8912
9540
12313
13929
11664
8841
8392
11355
8409
10305
13338
12272
7444
10487
2426
11581
6762
6886
13544
15361
8901
14268
7439
9291
13676
9896
11552
14051
14965
7284
11946
13931
9898
9369
9241
9204
9594
10343
9455
4779
9472
4663
7354
9293
8941
7845
6393
9363
16138
15243
7403
13803
9194
7577
8956
8943
8950
13077
6411
8492
9047
9199
8910
9385
8926
8824
9313
8972
14070
9382
14016
9510
11325
12734
7939
9336
12457
9499
9418
13799
13647
13907
9622
13881
11604
9829
14102
13661
8942
8884
10255
11450
9105
10646
12775
13256
7368
8892
7809
8123
7374
7617
7327
13600
15517
8897
13589
9467
8889
9640
9548
10208
5913
9473
14914
13203
8746
8878
12030
11782
13609
14991
10008
10852
8921
8331
13529
11546
14109
7366
11716
11659
9363
7367
9462
8936
8907
9378
4862
7830
6842
12653
11631
14078
3617
5289
9336
10407
10306
12056
11071
14730
9541
12466
14906
8007
11730
7316
10181
13105
13357
11573
5940
6115
6070
9361
15072
8963
8541
8885
8869
8916
9389
9112
8799
10050
10217
12794
11467
9510
8965
8998
11956
8986
14939
9002
9562
9377
9409
9361
9286
11510
9401
9124
7378
12269
10054
13872
9470
11797
10186
7405
11619
9371
22511
8920
7805
9484
8924
12733
6108
11307
9381
15460
8300
5919
10709
12910
8793
11724
7507
8489
9473
7372
6430
7957
7454
14100
9986
9343
9319
7363
11538
8308
14448
15320
9198
12009
8927
10760
11625
8860
7753
10724
7346
9448
7392
8858
9526
7396
8892
8899
7243
8774
7983
13846
13640
13601
10442
22786
11443
13338
8988
9534
13407
7410
8870
9441
8227
9354
9527
8883
5242
5696
9595
13944
7463
15371
7358
10545
8988
13954
14508
13422
17298
9383
8948
7443
9469
6378
7408
13372
12110
9451
3395
11187
11932
7428
7365
9187
11990
8843
13677
13824
7391
10231
12561
21094
6137
10863
7964
5422
9404
8945
9411
15536
8951
13448
7351
2092
1843
13604
13501
6029
9325
7332
8929
9601
7412
14925
7336
15346
6781
8238
13634
13522
13820
13377
11708
13583
10193
10856
11501
10792
1804
11849
7447
7378
14012
8295
10841
7385
11843
11473
7455
9848
4840
11636
11556
7984
8912
13862
9559
8863
8962
13488
12337
9701
13856
7193
8983
8044
7358
10785
8219
7364
11198
14154
8958
14908
9478
7635
8977
6408
8267
11356
15369
14773
7301
9514
9710
10072
11559
13312
8326
7677
9101
9542
7368
15101
7670
15475
8127
7401
9396
16030
8890
11507
9208
11526
9518
8278
5179
8911
5796
13491
8887
7506
8896
18881
8895
4971
8344
7265
17171
8319
9430
7259
7233
9333
7462
11749
12513
7618
9429
15193
7859
8860
16947
7781
5269
8949
13510
11829
8844
11162
11378
9318
5810
14539
7355
8816
15085
16538
7430
8264
13458
6128
7463
8941
9386
13934
13644
7331
14939
7410
11299
7293
11685
11152
4789
12537
12366
13078
8929
8457
10245
14828
7903
9372
9511
9364
8849
8137
13678
9186
12747
12042
9400
9095
12268
10768
2931
9560
7775
9288
9592
11844
10428
7478
9465
9482
8921
11509
11364
9592
9595
11433
6187
10410
9600
9357
9541
7400
14090
11610
9987
12271
10087
11245
13278
9471
6352
12992
7815
6999
7336
8956
9574
8548
13426
7827
9511
7400
7409
7453
9162
7747
12849
14177
7388
9461
7352
10580
13088
9397
7459
9482
13901
12351
9610
15335
11356
13586
7747
14107
11555
11909
10117
11783
7732
11989
7419
9163
13712
9115
24073
6563
9326
11627
15792
7454
13948
6669
9483
7881
8790
7331
7305
9499
11446
12359
15688
8212
14891
9288
20574
13755
9375
9522
13980
8881
8827
11516
14096
14971
7391
9516
10795
12598
9557
14873
8948
4787
9398
9538
7335
14093
8915
11986
13387
5198
9384
9586
8906
5224
7414
9087
7815
8494
11333
7790
10169
9524
8916
7340
7430
8684
6194
7415
12180
7430
9459
7594
7337
6937
6897
10478
16441
7507
10232
7347
9966
13928
7820
8076
9318
7369
7009
8812
9410
7381
10612
5405
11503
7367
7263
7887
7421
9466
12713
8909
8467
7330
13971
11553
8157
3045
11564
9613
14974
8112
11793
9414
5221
7363
9296
13516
12666
11507
16383
12514
14880
6932
9609
7438
7492
11304
9452
9344
14782
7350
7341
11366
8460
8071
7403
6871
6819
7457
10589
7417
13613
7295
9379
9336
8876
11235
10394
11800
7394
8161
12831
5080
9392
8511
6862
11582
6929
7431
7420
14106
5198
8343
7732
14848
8344
7119
7659
7455
8125
13230
9506
7338
7428
9560
7045
8897
7426
9449
9176
9352
7506
15336
11427
7407
4880
5376
5007
7341
5392
14899
9575
14864
9542
9329
11536
9364
9520
8972
7326
9361
9387
15333
7325
14855
13635
9010
13662
9333
15500
11873
11569
10272
18704
8707
12701
7451
5155
11383
7275
6827
8852
8880
9511
9542
9450
12282
9911
9536
14208
7367
15339
7320
11519
9509
9369
6206
6980
11409
9503
6830
7108
9536
5888
7352
11771
11683
7356
13395
8805
6840
9572
7038
8244
7399
6954
7354
15363
21188
3178
8872
5451
9373
10260
8924
10267
9476
12622
10233
7095
9002
11122
14201
4852
7492
7388
9603
9443
7972
7280
14107
7766
11955
7783
11540
8795
7356
7285
13589
12341
9358
11391
8967
9602
8833
7263
9718
8383
14000
11573
11611
19910
7358
15337
8785
9167
9506
11354
9608
11701
9384
8936
8223
13027
7359
7711
9503
11927
9469
7363
14075
7307
12870
6646
9343
7388
9434
15454
7532
12277
7950
12547
9534
7506
8902
15505
4230
7387
9400
13406
7375
10523
5404
7424
7424
14110
11613
11439
5240
9438
9411
7239
7293
14952
11449
7414
9492
9514
10070
9211
9519
7370
7212
11748
6842
8849
7361
5143
9425
14894
11206
9494
7282
7323
11721
7690
5526
13099
8497
8666
7311
13756
10889
12048
9760
7417
9413
9656
14916
7374
13585
7460
6839
11594
12713
14898
9332
14195
13971
11232
9557
13805
15929
8589
7384
10999
11501
12667
7918
13680
10179
7362
3197
8902
11600
8888
9556
7497
6827
9134
14177
14191
4772
8912
13713
7175
7508
9563
9639
9341
9373
9528
7298
13631
5342
7395
8485
10237
16061
8894
7372
9549
8994
7388
8281
14868
14626
7739
12262
9122
13961
9009
7796
7339
9318
12327
9356
8874
14467
6824
8907
14939
10213
6904
7353
9309
11515
15483
7801
7563
7791
15518
7445
13832
11917
11523
7746
11268
5378
7361
7551
10063
7568
7898
14915
12124
10134
11661
7564
8361
11535
10094
14952
7561
7321
8231
8166
7804
2315
7564
6593
6823
11962
3517
15453
7565
7570
7568
6846
6852
14407
7569
7569
6862
7571
6856
7353
7393
7526
14756
7394
7567
7554
7566
6866
7594
7319
14916
11624
6855
6775
21280
7561
6837
4159
6863
6835
14170
7297
8922
7408
15720
8129
9594
6822
6842
6831
9356
9370
10673
11037
5823
11366
9747
15427
9399
11553
7518
11797
7365
6867
10520
9537
7357
9313
9551
6906
13712
12588
6807
10197
9713
6332
7393
7370
7344
7347
13826
9554
9557
9524
6825
15362
9342
9649
7343
6962
9113
11580
15354
7395
7367
7246
14951
14781
7350
7084
4646
7300
9521
7405
15495
4497
9310
9405
11637
10324
13934
12246
8112
9620
7293
9713
12819
15512
7425
11513
14192
13492
9596
11082
7401
7372
15948
9123
9301
9519
9322
7423
10966
7250
8894
7341
6722
7254
13984
8082
7965
8170
14877
7218
9040
11617
15522
8053
9524
7321
9466
11282
9206
9482
7319
6609
7408
14910
9138
9336
11576
11241
9905
8017
10135
6829
9136
9136
10113
9418
10195
9569
9275
6840
7496
7720
7805
9086
6427
9404
7165
7723
9064
7677
8154
8158
8000
8134
8574
17141
10314
9606
12178
12168
10134
5700
9629
8964
15461
9430
9406
13427
6720
7406
13621
7420
9382
5381
15529
10779
8665
7368
12393
7543
9486
11633
7401
9360
14332
11319
11916
7538
7359
13863
7322
7496
5354
11369
10473
7777
10648
4877
7378
9460
7387
7320
13337
14586
15342
6020
8273
9621
14866
12574
9058
9428
12757
11221
7757
7365
10481
15334
9277
7392
6586
14892
9515
7537
6827
6841
7381
8823
15352
7673
7359
14988
9494
13161
11406
10969
9442
7794
11265
7676
9560
9267
7556
11632
10545
13884
11534
14811
6858
15734
5433
9065
9537
7298
9501
9477
11461
9463
14337
9537
9377
9539
8910
11078
10131
6108
7388
7370
7888
22066
8549
9584
13611
9534
6838
14104
7613
8263
11559
13774
10237
7446
6211
10074
7287
9147
6390
10099
12151
7506
19203
5157
6831
10338
9641
14062
7738
13749
7316
9475
13791
7624
7507
8086
9374
7322
11575
11324
7369
5985
11679
5261
11263
9099
6818
13923
6963
9460
11662
11619
7452
7299
9566
6388
9540
8901
13589
14839
7337
12617
7316
6815
9364
13425
8844
8828
7421
11546
7192
8833
7445
7391
11470
7782
11075
9429
4160
10356
13676
16139
8839
9250
7341
6859
10765
7393
6398
9556
9373
14622
7914
10205
7358
18928
13641
13657
8959
9483
7432
10823
11197
14158
10779
8814
13625
8784
7431
7328
9373
6835
9556
11287
9112
7383
7293
9578
7211
9262
11334
10703
8831
8790
13520
8205
7382
10093
8945
11628
8819
7896
5722
7405
7994
7253
9512
7343
7331
8954
5105
10896
14795
7375
9934
8100
8203
13916
5209
11534
7563
8895
9865
9371
9523
13601
8846
7289
14382
9590
7878
13700
14829
11263
8255
9456
8863
15406
7285
7307
9368
15367
7369
13447
7337
7938
2713
9662
7753
8125
5756
6995
7383
7770
7767
11647
7087
9396
7390
7334
6947
5439
7468
9447
11323
6960
6420
7487
13052
13861
7309
7353
10927
3315
9532
9375
9398
8934
9396
14169
9602
9011
7296
9349
5431
14332
6868
15337
10291
12885
9993
9510
7271
9027
9640
8737
8328
8894
9365
10118
8824
7391
13733
6818
9199
7328
7414
9502
8160
7334
11527
7157
5296
15723
6896
7367
9458
9443
7327
7422
9238
7362
7312
11777
13872
8945
9253
7260
7488
9154
5790
10796
11688
13552
7398
14874
8994
7320
7510
9436
9467
7332
7335
7832
7107
9414
5017
9272
3499
7900
5715
7345
8876
8454
5591
7273
6968
7322
7419
13862
14785
2703
9565
7268
4910
14849
10198
9472
8788
11561
7845
13634
13650
15573
10598
12348
10765
9409
14205
14935
7413
11142
9505
14912
7421
11825
9383
14082
8871
14918
1907
9644
11230
7533
9389
9341
15968
6398
13606
7475
8837
9710
7334
7574
7304
9463
9764
13904
9050
9413
11459
10033
13771
13356
7323
7373
8897
11137
7208
9147
14863
7441
8619
5057
7363
11583
11807
7570
7464
17111
7688
7108
8923
7441
13707
13620
7381
9322
7337
9383
13762
7431
10448
7206
10158
11318
9130
11974
9308
8879
14944
11652
14806
9374
10434
8972
9489
14060
12487
17447
7478
9364
6047
13885
9711
7378
12362
9959
7395
7342
7505
9571
10914
7348
7787
9415
13626
8383
7488
7383
9400
7882
7345
13133
8902
6165
3444
7416
7424
11973
7313
4197
9604
9031
11831
10105
9323
14839
7174
9472
8557
11009
7424
11507
11508
12557
9451
11029
17348
8170
6870
14875
8147
15513
22280
7323
7343
8071
13521
7236
5500
11742
9201
9438
15898
7353
11621
7391
7418
11704
6780
13503
11305
9521
7387
8938
11731
9480
8770
8935
9361
8072
5191
9202
8750
9077
7266
10530
11585
13610
5171
10223
11536
22278
7349
8241
11567
7390
9526
7286
19017
11469
7414
6945
7301
6072
12376
11579
5655
7906
9529
6253
14925
6723
7390
9422
5282
7419
7467
7798
6842
5188
9512
9387
7392
15530
7493
7465
9355
7806
7389
13335
4523
10474
10612
7142
9761
7424
13623
7146
8868
8909
7324
9560
7403
7294
8885
7049
8951
7338
7316
8900
7411
7410
4796
11634
7967
13725
9115
6880
4890
7202
9042
13644
11461
9440
9346
11570
7769
7362
12252
7298
10163
13393
8949
7318
7860
12794
8622
11589
15355
9434
13764
9363
7988
14827
7388
7323
3284
13634
5352
7460
12525
9446
6744
8900
6840
13688
8943
10074
12374
9392
9225
9501
7250
7419
7569
11649
8571
14893
12695
8565
9602
14939
9678
9444
6821
7307
16322
7395
14220
9393
13075
9408
9620
13741
13603
21466
8923
9190
7424
12083
9589
9397
7193
8811
13861
12897
21099
7390
11056
7369
16750
7422
11705
7365
15648
13905
10420
10100
14014
12506
11682
9346
13670
11303
7347
9438
8912
4699
15680
7355
9220
6384
5870
10095
9174
11386
7810
16936
9548
7491
11616
9584
9642
22362
7445
13620
11637
8955
9548
7373
7435
7362
7966
14431
14080
9373
11529
10582
11658
8918
9484
6721
9380
15986
7349
4418
11101
8893
9259
8759
9656
15484
9412
8216
7478
5867
6834
13180
9350
13663
9275
8889
8914
13782
6407
9387
11679
13884
6997
8733
19112
11778
8944
13866
3324
5264
7398
10844
9323
8894
9452
13811
10477
9278
10646
6766
6397
14215
13664
12485
9601
5055
7517
13591
13649
9647
7361
4903
13749
9451
7336
12705
13350
11415
7745
14051
13561
12891
6207
8947
9253
11767
11578
7578
8864
15355
7716
7436
9609
9413
8347
13267
8863
15515
13335
8911
9248
8329
7318
11980
9580
7342
9584
9588
13286
14898
7367
11589
7392
14868
6252
13538
12640
6831
14851
14643
9564
7888
13846
9508
8526
9617
16252
12787
12720
9600
9405
9121
9511
7391
6415
13725
11599
6976
9691
9474
9407
9426
9015
9566
13358
7350
15111
7868
7429
11764
9356
8037
9336
8166
11527
7867
14968
9348
10740
10095
13679
8881
9467
9408
7474
7203
11402
9526
9629
7681
7073
14922
7430
9733
13665
7433
9381
8912
7458
11687
8126
9396
8914
11702
16200
8925
9352
9152
11087
11487
13603
14904
13272
10541
9528
13259
9544
7404
5080
8850
7902
7895
7338
8605
7397
7357
7471
13525
7793
14971
14910
9465
18240
9669
7417
9374
7352
8898
5812
12755
9178
6603
8942
7513
5438
9366
10379
9053
7732
8773
8936
12765
14904
10134
9375
8914
9292
12539
8879
7357
7335
6835
7818
9635
9392
9564
9526
14981
7433
7439
11744
11839
13761
8513
9419
10142
12894
13526
7424
9546
10541
11542
3869
11995
9337
16341
7322
16483
4715
8895
8197
13441
13839
9562
9500
16201
9017
13633
5067
7327
12275
6945
11364
8905
9359
7354
14169
8019
9804
9382
11560
7510
8945
7403
14969
8872
8095
15406
9273
8832
7431
22249
8114
7467
9510
6907
7959
9405
7829
7416
11744
13627
8873
9567
15161
8749
11219
8006
10167
11458
11931
11665
8956
9624
9521
11580
6901
12847
8720
8928
6986
7310
9400
12024
5195
5912
9565
9483
13382
7439
8933
9412
15491
7142
9030
8979
7508
1750
6202
7317
6967
9431
7314
9527
8547
8904
9586
7400
7181
8873
9345
5535
12058
14797
14935
7309
13703
8697
7340
7334
7260
14801
7385
9367
13533
13811
7467
13725
12399
7204
1820
7388
9549
9328
9505
9267
11570
11694
11542
9427
11562
12759
8844
7341
9287
9878
9602
8944
8904
9464
9210
7921
13950
11083
8891
5258
11059
7852
11337
9419
8675
8379
11644
7373
14915
8924
6266
7338
7451
6849
7396
7356
9193
7331
7676
7356
9617
9418
9093
10454
10173
12384
4743
13636
9435
7375
9553
15676
14630
7279
9337
13641
8261
14641
7502
9294
7375
8059
9791
10156
12532
9430
10045
13580
6427
7324
5068
10499
4093
7482
9330
9638
14873
7352
9310
14885
9317
11493
8901
11388
8846
8844
6715
8150
12409
9330
8992
5013
11439
8979
9471
8882
12898
13578
7345
9691
9448
8138
13415
7462
5267
8751
8939
8921
12136
9112
8945
7391
8936
9107
9163
11603
7814
6872
7381
12266
8285
6527
9126
9234
13555
7423
12090
9384
8904
7426
8831
8872
9549
7348
11405
8713
8915
9479
9452
9239
8920
9182
8912
11412
9559
9076
8955
7506
5187
7352
7421
14880
8924
8388
8900
12963
13986
11464
7350
9835
12058
11702
8758
5595
13930
13686
1382
14004
12384
13643
14848
13633
7385
11785
11438
9531
7412
13495
12672
7424
13004
8919
12212
4780
13183
5472
14818
13792
8524
9341
9394
13435
10450
15004
11180
8666
11808
13639
9673
9547
13812
8926
11658
5435
9492
10124
9706
8442
8957
7771
13613
7328
2225
1593
12150
8886
13472
8853
13820
5830
8911
13873
14500
7345
12226
7367
5439
11585
7403
4800
11582
6832
7172
9249
12073
13506
9328
11014
8893
7363
9104
3747
11232
9721
13805
9277
16402
15454
7351
9162
8922
7370
11528
10351
7394
8814
11798
13964
8940
9383
11950
8926
13521
7125
9206
11821
7286
6765
1840
9491
10535
16192
8191
8865
12121
9566
12698
13896
9400
8398
9337
9328
13445
8801
12147
4239
16279
7326
9356
9384
9501
9235
14181
8913
13814
8019
9434
15339
13749
9780
13471
11684
12489
6791
15948
8592
5855
12130
7776
9229
6458
7322
17265
8315
11106
8025
12804
8863
14563
12025
9572
12124
13670
9539
12764
9188
12196
13645
6847
8911
11787
9185
7436
9689
10182
13935
8902
9499
13822
14099
7491
8266
8839
13782
7334
8110
6885
7791
8603
13604
8975
13625
8892
9151
9465
11918
8980
8785
8130
8928
9583
11283
9479
9432
13653
13496
4181
10074
13956
7328
8899
7379
11486
7395
9395
7737
12339
8872
8889
13400
9467
12320
7495
8486
11715
9465
6836
8865
9533
18683
9818
13488
13579
1569
5863
13644
12957
6399
13459
9402
9475
10525
8846
8015
9383
14975
8949
11492
8447
9551
9674
15629
8340
11004
8198
9370
9475
13756
9329
8886
9242
8925
9760
9196
12453
13611
11749
8953
9426
9425
9583
11832
10239
9439
12574
7358
8734
13743
9530
6386
6575
9427
7337
1544
14249
6473
13652
9423
12090
9140
9504
9230
9213
13468
7315
11495
11500
5199
9211
10289
10493
8081
9389
9341
8927
7993
9009
10203
12535
8836
11133
9513
9417
7425
12665
16096
9675
8866
7627
14856
11221
9835
8156
11721
9377
7406
5201
8890
9710
5508
6375
8841
15597
12730
8872
9352
10098
4717
9295
9296
8143
3608
10157
6451
7329
7391
8792
8894
11498
4973
5968
7398
7364
14980
7685
7351
8484
9335
8933
11536
9438
7337
9397
13279
12634
7429
5192
5199
9431
7355
13236
7365
6328
7479
9369
9384
9424
12744
8972
9458
9396
16005
13633
8939
9452
13649
9434
9361
7413
8295
7554
11117
9333
13585
9324
9128
6906
9651
13638
8943
9410
6140
10031
11484
13776
14962
9331
7926
9241
5182
7508
8905
9069
10382
15366
9082
10665
9676
7506
14194
14892
9421
9455
9361
11471
9092
11699
8085
7382
8955
9325
11687
7031
11223
5972
11471
6344
8921
5449
9432
7975
6635
8963
8785
9231
7720
20313
8596
9455
10878
9517
5401
13553
15435
6464
9299
9246
9608
12201
8908
12539
10717
9441
7324
11792
8854
7424
7493
14705
14088
8089
5267
14910
8127
8836
9310
9437
9374
7325
8864
11707
11284
9484
8924
5492
9525
5486
9410
9405
11175
8771
7099
9585
12782
14009
9400
5715
9444
9367
8825
8893
8954
10308
13485
7733
6664
17529
8510
8913
13442
11728
9610
13280
7811
8916
5525
8930
8284
17431
13411
7509
9200
6694
11776
7437
9673
8874
7338
9357
7370
7601
7217
7460
9471
8910
8883
9004
9389
8892
7426
9396
5881
8914
9352
7345
13944
7422
8628
13089
6864
8467
4745
5235
9381
8883
8937
9404
9542
11593
14952
5203
8883
9409
8013
16740
7429
9508
8896
7859
12972
9992
8194
6773
9406
11597
10377
8328
8852
8973
8962
11091
12360
13343
9284
16298
11120
11725
13197
12134
13958
10576
9425
9342
9399
7367
6463
8869
7797
9396
12486
10579
9576
8906
7341
9414
6882
5983
9489
8891
4933
4606
11633
8872
9311
10879
9013
8290
10697
8886
13563
7498
15338
14266
14880
12008
15357
12700
10180
9092
6151
9439
9511
14036
8864
7299
8964
11207
9515
6676
7596
8844
14235
11701
15507
9437
8877
14086
8756
11407
7418
8877
11676
7429
11839
13540
13876
9261
8745
6385
9422
11645
10007
7445
8025
9481
9175
10945
6408
11828
12210
12903
9394
9278
9280
10354
9401
11667
8948
10688
5148
8224
13643
8234
12906
5434
1707
9353
8523
8949
13554
9407
11761
13523
8506
9379
9295
9357
12261
9492
9956
9371
13613
13792
8890
11276
14640
11814
10300
13699
9570
8907
12523
11521
9534
6176
8857
11133
13437
8942
7390
13413
10031
5300
9268
9463
13031
7959
13835
7476
14213
12056
9504
11726
8950
8911
9402
17071
7910
3812
11875
9465
11560
7794
13349
9451
10226
7788
8914
8901
7908
9154
8918
6228
9263
13508
8272
13580
12783
8883
9341
8895
9509
6168
15312
10083
11590
7470
9295
13583
9264
9350
8646
7714
17007
9364
9526
13597
8212
11761
14229
14090
16266
7472
15358
10822
8878
8823
11662
17086
8898
13779
8890
9402
15096
21880
8231
13695
11566
7445
9352
11285
7780
8456
9345
9502
5287
12088
7804
8908
10974
7341
9177
9563
9318
12789
8516
13713
7903
11207
9538
9489
10178
13927
8939
7744
9332
9001
9314
8633
8935
8159
11677
12696
9310
9483
9357
12184
7984
11875
9409
9400
13769
9588
9403
7431
6839
9410
8114
8941
5992
13691
5172
8932
13948
6832
6701
5142
8969
11464
7402
11618
11328
9524
13626
13344
15376
7379
7410
8220
9217
11625
9468
13658
9566
9580
9397
8277
9483
7258
5091
15918
6809
13490
6360
6833
11714
8680
7606
8281
9367
9443
13685
9433
9139
9072
7306
11355
3747
11333
10559
8937
9719
9560
9408
9830
9538
9424
11661
11594
8785
6294
8907
4963
6885
10205
11666
9444
13803
9397
7283
7166
9394
8957
9563
6131
7082
8934
11776
8921
9513
5057
12755
9409
6160
9361
6148
9371
8351
12345
7487
13832
9742
11563
9464
8962
11845
8985
6926
12063
14108
9484
9465
9050
6883
9484
6616
7991
3790
9436
8455
8926
8892
1954
9134
7079
9261
16537
7566
9309
9545
7345
7436
8920
9434
1790
9562
8937
16503
7422
7814
11253
9440
11299
9385
12692
8937
12505
8749
13671
3380
9580
9455
5130
8880
9523
11816
8687
7355
8927
7309
9568
7418
7437
7265
8920
8902
8968
8358
8871
9790
8088
7791
5857
6836
7892
7438
16892
9390
4893
7395
9555
3665
13992
9342
8884
9353
8858
9399
13958
8037
9234
11902
9430
9409
7437
9375
9471
13376
8881
12356
8979
7341
9433
9390
7443
7342
13878
16406
7011
9244
5352
7960
8886
7344
8878
5298
9567
13419
10082
8102
5199
9683
6145
12549
9456
6728
13685
11545
9529
13992
8856
7687
13930
9495
9121
15790
9444
13631
12059
7402
1996
9348
9334
11693
8350
7995
11215
13964
7418
9411
10795
13919
5185
12898
7472
13696
9502
11918
9646
7346
8857
3211
11705
6157
8933
8957
9467
5932
11788
6080
9371
7334
8934
8992
13468
9467
7415
13682
8832
8205
8974
8039
8188
8198
7813
6243
8815
10758
11598
14101
6117
9839
9442
11562
9299
10272
5434
7036
8781
8907
7847
7412
7379
8879
8463
7356
8936
9465
12970
9806
12958
5461
13594
7924
11742
7429
8874
9402
8946
13078
9329
9863
9053
9361
2661
6373
11822
9468
8024
9697
13468
7322
16265
7293
5285
7420
10692
6766
14960
9511
18615
7458
9127
8942
10032
8921
9333
8859
9472
9416
9467
11731
13918
10237
8976
11820
5443
8895
9434
9356
8972
8919
5005
8951
5240
11819
8839
8878
9404
9409
8940
4235
9362
9311
12328
10985
4907
9504
8908
8855
11610
9502
8987
11090
8814
12754
8931
8882
9341
8143
8687
10251
11236
9355
13892
4655
9568
8763
13074
9552
6428
9437
7614
8017
13660
10490
9439
8913
8137
7825
13526
7498
11605
8581
8881
9319
13264
13674
7688
9402
9467
9386
20341
8259
7459
14120
12324
9651
9082
9467
12718
8956
5366
10891
8544
8919
9338
9249
6489
6372
16909
7942
9226
6819
10137
9520
9361
13411
8891
8890
9326
9401
8927
7352
7042
6832
9955
8541
9608
5772
11197
9514
13654
8772
8965
7830
14249
13948
9267
9669
13627
9449
5876
9500
8950
9391
8966
13620
9355
9603
13729
7416
8849
9507
10598
10688
7358
11412
9495
7268
7268
7775
8710
9347
9466
7753
8893
9518
9503
9486
10662
9491
14894
10346
13279
9598
14207
15496
9593
8874
9439
13553
9381
6362
9429
11558
5792
8046
9253
13905
5586
8190
6038
9466
9376
9562
13305
9402
7349
10224
13258
7378
11305
8955
4257
6878
7766
12840
8738
9559
9498
8929
8876
9436
9358
9409
9493
8262
8917
6816
16092
8857
8847
12346
8941
8971
8942
9257
9323
6336
9728
9194
9360
8846
12639
4568
6352
13451
11595
15413
9088
8928
7434
8956
8921
7609
13307
6812
9345
9402
14004
9507
8972
11983
8967
6928
5365
8892
9477
9257
8974
8940
8907
5363
9503
9284
15782
9542
9359
8859
12444
11472
11857
8906
13783
8061
11908
13916
8839
13635
8866
7300
11108
7630
8883
6586
7530
10097
9225
15494
11226
7949
12293
9542
9549
9803
13547
8867
17174
5285
11632
13672
8015
7739
15482
7419
10945
9465
8916
9495
9302
11882
7396
11889
12882
7530
14154
16049
8702
8568
13502
7434
14964
7474
8122
20677
14828
9178
8955
9359
8802
8085
15084
9097
10758
14203
8877
9398
9441
11181
10626
8885
15763
8817
14879
7950
12801
13690
6752
7051
9259
8666
9203
14900
21353
9300
8895
8266
13634
11633
8127
5621
9371
11784
9429
10146
15406
7322
11538
6943
9419
9288
13408
9196
11499
5246
15286
4778
11366
9189
7308
5207
8667
11507
8953
8988
8844
13626
4766
12398
7428
13211
8332
11600
10852
9498
9510
8122
11709
13609
9389
9151
7364
4281
5115
12377
9425
14035
12881
9124
8897
9465
8962
13156
6366
8496
9309
12308
7369
8911
8975
7310
9413
8554
7293
8955
9464
7585
11733
11758
5963
9417
11847
8960
8906
9294
9413
9448
7412
10383
9478
11204
13535
9133
7424
6888
10299
12733
7391
9175
7296
6601
8911
9469
8885
13305
7325
13617
10166
7808
8961
12607
9425
12297
8862
9101
9324
9247
9249
7465
7329
7329
13995
8861
8853
7006
11210
9547
9114
7916
13638
14905
9429
9572
2086
9137
9576
7362
7362
8906
9265
8901
13690
8602
12689
7630
11562
13190
8934
11928
9500
9336
9549
14107
8981
9664
9523
10418
10208
6047
9385
6660
11177
11527
7395
7446
13580
12655
12885
10052
11356
6933
7946
7352
7439
7546
7376
11341
9423
13457
12708
14822
13668
7352
8295
7383
12074
8191
7387
11453
4770
9638
12065
8936
6557
11367
11425
9379
6830
11960
9443
6343
11458
3208
9161
11945
12664
11590
10884
10115
9507
12507
13308
7489
10324
8894
6372
10529
13795
9395
8695
15690
5207
9466
10631
11485
8858
8914
13552
9399
7688
13461
13594
13411
13818
7404
8958
8132
10289
7394
8918
7026
9253
15652
8951
3102
8545
14865
7258
7401
10193
7449
13739
7378
8789
10154
7315
8316
4912
15329
11657
14008
8129
7424
7394
10164
15003
7406
9452
9315
9331
9314
1757
12379
12332
12289
7374
9332
13534
12540
9145
11741
15540
8823
7486
13635
7390
11347
7336
12570
8926
7560
7379
5191
8886
8915
11670
9473
11166
9735
9514
9372
8489
6471
11524
13933
7015
21736
8086
7416
7167
13878
8999
6815
10073
13665
7443
7458
9512
8256
9434
6592
9226
9183
8768
7387
9786
13612
12293
10087
7254
7921
12222
9753
9073
7902
14532
11654
7311
13619
9074
11640
14633
16222
6073
8946
9419
13663
8906
13363
7432
7393
14339
9259
10167
6501
8896
9310
12285
13619
14910
9378
12660
6322
9340
7570
7378
11568
7353
14013
10981
6823
6729
14303
11665
11623
9286
9509
7371
6450
7510
14412
17004
8096
9503
7438
14074
9628
12724
9372
9280
9376
12083
8979
11505
12751
6857
11767
8361
11688
11564
7414
9365
14023
9047
14968
7351
15824
9412
7377
10023
9473
11708
7563
13754
13165
7874
9507
4748
15491
7288
14458
8793
10923
9448
7499
7486
9400
12369
8934
7043
9297
8185
8801
8142
7318
6124
9377
7044
7400
11889
13649
13101
7336
11630
7357
7372
6789
10601
10529
11159
11563
9347
15315
9158
7443
7890
9430
9431
7439
7421
14007
13842
13681
8877
5871
5193
11406
7365
12263
10832
11536
11551
13901
9536
10467
15723
9746
8935
11543
10434
8916
6885
7346
9503
9446
8953
11713
9532
9242
14047
13536
13602
7303
7301
10950
10500
8019
8853
13989
7195
4649
6716
4764
7557
9054
5798
11708
9546
9760
6900
10196
7437
9361
7220
14883
12755
2940
6870
9759
7391
15485
8218
10566
7807
14884
7354
7336
7285
14977
5888
8775
10918
15484
9500
10176
7505
15502
7443
7432
13812
9437
10110
7308
7357
7393
7501
9417
7800
8929
9453
7228
8847
8862
8896
8920
10372
9368
8866
7386
9582
5194
11273
11161
7919
14084
9034
13862
12684
6594
8909
6402
4721
8883
8868
9317
8957
7391
6754
7236
10296
9578
7340
7709
13640
11171
14947
7446
7349
8038
8686
10571
9468
13314
8900
11547
8990
7382
5644
12455
6833
11640
8881
7313
13734
8458
9134
13711
9301
7510
11552
6850
8811
8241
9594
9321
3377
12421
15331
7373
8754
5097
3627
13692
14189
9474
8802
8594
9457
11415
9019
9413
7311
9134
13655
9500
9023
7321
10485
9294
8876
10662
8809
6983
12460
8888
11374
8878
9497
7394
4856
4864
7432
9578
9919
7182
9537
11315
14247
9285
6390
7430
7274
9556
7343
9502
7583
8941
9565
10015
9546
9314
9375
9522
7443
11089
9385
9375
8354
9010
12747
11254
7375
9113
7612
7418
12687
11985
7362
8830
13287
9515
9601
9408
12700
9395
10494
9494
9605
7498
9095
9926
13782
7909
9535
13513
13627
9524
13733
14082
7380
5912
7418
11492
7339
9473
7779
9565
9473
10714
11517
10139
11634
13631
9357
11653
12210
9470
11247
9397
10409
6431
11568
14753
9315
9255
13670
8922
15827
7470
9856
14897
12030
13634
8879
15376
12271
9270
7903
9383
14771
7279
7556
8923
15001
13653
11224
9558
9547
7686
11990
10421
7335
11437
13099
9433
3151
15109
8896
11279
9509
7367
11535
11556
7218
10909
9978
9425
10483
5395
13689
11651
9471
2112
14210
9190
5189
9479
7418
7418
12108
13957
12358
11634
13629
7453
13986
14269
13662
7362
14007
11744
9983
9607
8868
7489
13993
6720
7449
5572
9015
5044
11343
8409
11784
7291
7363
10970
8746
9688
13747
8786
14858
5314
13778
7345
8389
7768
11579
11880
9919
5474
12144
13622
9676
13289
7372
8822
7359
8497
14879
10710
7918
9543
8252
7328
9537
10963
14864
9368
7749
7483
8186
7347
12261
7178
7396
14655
11234
7548
8233
9564
11213
15408
5124
13567
9105
7386
9334
5564
4243
7338
11543
9355
13839
8491
7250
8261
8912
7305
9348
11123
14686
8966
14907
9593
8846
10235
8699
7466
13796
7346
9386
7492
11874
12135
12941
8888
7356
7327
7400
13880
11351
9222
8798
9020
9493
9603
8375
10930
7993
7528
15507
9222
12318
8897
7416
10160
11437
12336
14660
7349
7336
10720
8453
10757
7710
7387
9387
5187
14174
7451
6968
5734
7606
11203
8320
13934
7432
10758
12133
13730
9243
12041
15132
7435
7402
8225
7445
11801
13592
7988
6432
7507
7364
9288
9253
9597
15675
8064
9327
8893
13860
7416
7393
9534
9102
12572
7390
7419
7462
7390
7414
16383
7344
7481
15445
8659
7339
9438
7367
7069
6965
22338
9564
9574
8913
9554
11823
14767
6443
7161
13672
9328
9488
11325
9299
7970
7436
9291
9352
6309
11055
7469
14864
9217
10227
13968
3586
8191
13647
14963
4918
7409
9450
14190
5603
11507
7291
7389
8869
7461
9466
9483
7405
13710
9562
15376
17381
7286
7398
9946
7346
5114
1550
13745
9308
13928
9450
5686
21834
6843
15373
7281
11741
7460
9194
7629
11208
13666
12491
11244
7434
9263
6956
14931
7782
9478
13938
8292
9152
8932
8858
7413
14946
13845
9545
7397
9704
7331
8867
7460
9381
11448
9648
14970
7460
15298
9431
6346
6864
7346
8386
7426
13685
10058
8883
15456
9388
12910
8291
14151
15466
9535
9550
11535
14155
6817
9695
14965
9076
7452
8365
5887
15304
7396
10670
9085
7315
9299
17898
7509
7196
9519
7393
9341
11846
9623
14866
7358
6324
8692
9477
7889
7383
15519
9136
7277
9543
9491
7803
7879
6637
14898
9344
4818
14614
7363
7750
9369
14979
9548
9134
9350
6896
8121
9489
9665
7637
8924
15498
11230
8845
20838
14810
10255
8916
13990
7464
13171
11655
9286
13108
7222
23237
9592
9457
16121
7242
16281
11476
9018
9643
7437
14950
7382
7354
10304
7364
7563
7331
9524
9411
9317
9524
9339
7358
7956
6405
13607
14960
4990
7352
9416
7345
9464
15359
7508
13938
8888
7290
14974
10665
8886
14993
7419
10215
13578
12787
8582
8180
6835
7780
8898
8365
13900
8678
8298
11514
14968
9732
11991
6829
7996
10821
6997
6234
15107
7570
21674
9642
6804
9450
9594
11661
6864
6833
9411
7393
12863
6828
6876
7707
3063
7559
6785
3545
7562
16540
7569
6816
7570
6845
7559
6848
14391
6812
6843
7564
7557
7565
6856
9512
11604
5775
5198
7559
7570
16856
7563
7564
6217
7566
6856
6825
9537
6865
7567
7559
7569
7565
11505
6680
7557
7565
12795
7569
7905
6865
7562
14305
7449
7565
12960
7561
6815
7567
7567
9641
7565
7787
7560
7565
7565
9545
5429
7566
7564
6770
11725
9534
9420
7564
7568
7555
7355
6817
7566
7269
7363
7558
8888
11325
15001
7562
8143
9145
8727
9105
9392
6844
7635
6414
14225
7449
9561
7340
11480
6649
7419
9606
9118
7366
11417
5553
9321
15326
13474
7362
7383
12280
13883
7718
9726
11691
7616
7407
8294
5428
7365
13288
9443
13734
9337
9483
13453
7215
8617
14624
9755
7404
7421
14939
7338
9341
7037
9046
13838
7288
9440
11376
18454
11455
7425
9380
9535
10231
14868
7698
14890
7362
15315
16160
7789
5389
6936
14895
7556
7370
7737
8200
14647
11680
15356
13822
7332
7424
8276
10524
13941
11518
9229
14078
6827
1906
11155
13636
14931
9502
9336
15314
9373
7476
13800
14784
12114
7392
15003
7899
11351
5791
12212
15497
9535
7308
15344
7351
8913
9603
16239
11559
10909
11995
7397
8867
7337
13879
6873
8916
7561
9351
8911
7337
13485
7364
14675
7436
10024
15099
7570
9383
7767
7267
9556
14049
14055
7709
9182
9364
8961
9096
8713
8135
16027
7528
7437
7509
1380
1563
5389
7455
7333
9349
15505
6991
7554
7367
7417
10535
10024
10024
11423
5267
9554
11163
7345
7484
14272
5211
7399
10025
11508
8690
11616
9521
7324
9890
7428
10375
9343
9111
7245
10083
9391
14941
13768
14937
9553
10149
11413
16055
7469
9126
9115
9232
10632
15497
13772
7355
4526
8864
7375
7466
13392
8622
8044
6844
9391
8969
9584
9671
8931
11814
13685
8964
7114
7928
9801
16856
4883
11884
9485
8815
13668
15367
8966
7456
15372
13771
7269
7283
14548
8096
9683
12583
18834
7379
8864
5797
9468
12707
8249
9507
16332
8902
15356
8707
9340
13832
6456
4756
14877
14306
7541
5253
9348
9348
12118
9579
7339
14020
7366
13625
10459
13620
7364
7321
9558
9098
7432
11401
6851
8045
10131
10264
17241
10112
13598
12040
9362
7353
7559
14078
11541
5028
7371
11380
9348
9460
7309
7353
10140
7425
10091
11411
12003
7419
11396
7351
7385
7422
7445
14809
7109
9219
9353
9300
8893
7507
13630
10370
9407
7303
7371
14088
11723
13636
8929
7608
9046
13073
8897
7503
8040
10840
10574
7855
5814
6915
7167
9034
11553
12542
7332
14199
6429
7563
7424
13987
9367
6799
9625
7340
8208
13663
7812
9924
10364
9513
14949
13247
8880
13610
11855
16293
6570
11338
13854
7989
6832
13671
8478
7403
16041
13548
7388
7574
7353
5824
11065
6624
7416
8921
9794
7886
7341
13587
7365
12494
7797
14043
7359
9536
9382
8953
9503
6665
9378
9386
9550
7365
9515
12380
9294
7349
11878
7720
14911
9549
7956
7252
8126
8836
20335
10987
10301
9273
7808
9337
11628
8816
11213
9401
13598
9590
7339
11387
9496
9436
15348
9043
8388
7378
9488
11857
6202
9083
8842
9340
11188
9350
9539
6839
11569
7836
9559
14965
13842
3127
9566
7357
7357
10241
12899
16356
7350
7543
13872
8933
9139
9381
9365
7363
14864
7510
13490
7966
9035
9406
13456
9574
7677
8950
7333
11969
8733
7396
7369
9328
9483
10405
9095
11908
9424
14883
7455
7409
8840
9003
7425
10372
8923
11929
12713
6481
7383
9471
9346
10052
8832
5324
13671
10208
7415
13443
10347
6842
12739
8975
15231
7456
8872
13497
10660
6425
9536
9529
7419
8064
7313
9349
6847
4219
9516
8899
9510
7697
8741
9425
11490
7570
7125
9487
8780
9327
7958
14027
13916
9339
14059
7643
9511
11704
8268
9304
5213
6777
7393
12239
13723
14854
4577
8969
7472
8883
7332
7503
13666
7506
9271
14866
11476
13456
6790
11429
13717
13644
11664
7359
9587
8011
14956
9448
9498
7237
9527
10724
10086
7456
14876
9350
14959
7676
9248
13622
7488
7944
8907
6450
14042
14792
9510
7463
7468
8145
9411
9388
13622
7426
11180
10133
8990
11469
9272
6632
2445
9491
8882
9375
9703
11362
8387
9641
8381
8901
14801
14801
10797
19530
9334
11531
11231
11521
7348
11709
7437
13597
11707
11650
9154
9195
6780
9346
9253
9619
11604
7273
14187
1657
13358
12604
7661
9062
7516
13990
7436
13740
6821
9276
9462
9345
11454
7349
9522
7431
7341
13695
7225
7508
7509
7427
9509
12170
8951
13616
12567
13773
7359
11453
9421
8141
14979
8366
13596
10141
9415
13327
8235
9418
13678
9454
9489
10580
9529
7725
14225
12807
7297
8895
6918
7453
6784
7907
7647
9509
8648
11595
17978
9377
9359
7506
7866
9407
7845
13621
9813
8708
7346
7650
7948
9291
10829
11648
12392
9508
8028
9392
9481
7485
13395
9382
6894
7349
11239
13445
14840
7619
8973
9448
7783
7326
9526
9407
4726
11772
5600
3663
6464
6895
9652
4251
8910
8276
7428
6891
4373
6898
9611
9430
7127
10026
7382
7010
13464
6400
7405
14887
8215
10008
7339
8245
8848
9310
7493
7370
14226
9362
13253
6552
9586
8390
13651
7688
5176
11931
9183
15437
7363
6130
13503
7791
7791
10133
11888
10841
8914
8955
7162
9084
11493
11628
8788
7365
14418
9334
8205
6747
9287
13035
14114
7322
9479
9574
14022
9668
13785
6410
7429
7783
8853
9711
8896
14719
19030
7133
11591
9445
8968
7007
7273
11178
11565
7372
7350
9095
11384
7410
5640
8903
20403
8297
7342
9354
10374
7583
8833
9595
12831
13546
4836
14441
10466
8106
14119
6830
5910
8906
9306
7049
7383
12274
14896
8900
9441
9129
13879
6868
9321
7754
7932
10156
1839
5065
13918
9427
8873
7967
5155
8843
14016
9504
10464
13619
6382
7351
7519
9474
12225
7491
9257
7357
12828
5051
7244
9279
8807
7644
13814
15919
8043
9333
9107
13594
5465
11821
9499
8019
14865
11542
7329
11510
9186
8868
13815
20366
7307
8919
11556
13452
10209
8872
7288
24263
13477
4836
9537
14781
11626
13418
10723
8689
9292
10012
7387
8941
9424
8131
7280
9548
14695
12180
14765
6131
11840
12604
15716
7318
8852
8833
13966
7109
9539
7537
7481
8213
13458
9463
9456
14239
13851
9318
7258
6418
15255
7279
8875
7315
7785
13666
11064
9366
7329
13475
11888
7261
7257
8321
9545
9508
15479
7414
8958
9385
9370
7197
8897
7343
9413
7343
7276
9487
8915
7417
10446
13696
19503
11568
7430
10742
12740
13764
9399
8901
9461
13898
2115
9526
8867
14138
7376
11533
14936
9305
20928
7350
13817
12285
8996
8799
9641
11540
8874
5911
15574
12737
7369
7479
14020
14867
11474
22687
9439
9270
12130
8133
6950
7271
9489
9696
7333
5842
9524
11927
7775
8877
7934
7313
7304
11681
16143
5198
7319
9303
13806
9566
10616
2992
9408
9336
13486
7784
9408
11292
7427
12655
8827
12871
9287
13561
9495
12939
7247
6859
9391
9391
9312
9459
10279
13635
12675
5509
7271
12462
11089
7061
7449
7296
11577
13956
12252
10115
9409
11400
8737
9385
13416
9283
7389
7339
13961
8848
15483
7268
9262
9142
9453
9485
6474
7347
8813
7351
6274
9317
11545
14910
15493
8159
15361
19831
6715
6800
7000
8951
9291
7431
9168
14954
8905
8842
8947
9373
12508
8822
11050
8845
7796
8901
8891
9262
5369
8989
7324
11594
5410
8607
5788
7278
8912
7450
9378
14880
7859
7327
9355
4856
4854
11373
8979
9204
8780
9419
21180
9225
9605
10182
8907
11373
11575
1946
9579
8978
11461
13452
7448
11713
7865
8009
9337
8890
9281
9018
11524
9665
7330
16258
9282
7348
9404
7533
9767
9585
8888
12163
7373
7352
9445
9466
14932
7327
12331
8871
11379
6848
8437
6603
11661
9427
9332
9481
7265
7877
7774
7417
11499
3530
7920
10343
9287
9636
10360
8891
9346
8577
13477
14643
7881
11859
5509
5783
15467
10281
7869
8908
9556
11455
4758
8973
12789
6841
7319
8932
7442
7905
14861
8953
13941
7355
14560
8854
10038
8826
5096
7741
9025
8182
12724
9322
8902
9409
8891
9575
9585
9601
9575
7336
7364
7631
9376
9347
7483
9232
10223
6125
9618
14923
9347
8884
9243
11357
13702
8909
13268
12176
13178
4459
8935
14905
7416
9391
14899
7740
7263
8793
8902
9250
7441
13296
4779
13900
7321
11717
9380
6910
9481
6468
7339
13833
7451
9532
8934
10194
11612
13649
8746
9454
8778
11763
14878
14102
13061
8849
13635
9101
2209
5185
8892
9505
6420
11445
8707
9507
7353
13706
11598
9510
11372
10125
7931
14945
8852
9429
7530
11935
8054
7289
14837
7459
6877
6684
10656
7378
9481
13625
7370
7341
13421
13464
8981
14612
8879
9807
7896
11659
7356
7227
9188
13636
9347
9511
7694
13729
11065
16601
10405
15333
11954
12849
7878
11948
12757
9518
9630
14073
7782
9533
18481
8712
7324
13228
15357
7564
11895
14911
9599
9111
8798
11566
10125
7411
9394
13022
7432
7261
9345
13528
6732
9405
12192
14938
7404
15351
5185
13494
7502
10168
9491
7260
9884
9425
10115
7440
8383
13600
9428
8796
13379
9485
13407
9135
8433
11657
7485
14932
9451
11694
7404
14044
8919
9628
9184
10112
6816
13378
13609
9458
12682
8936
19410
7267
8883
6945
8956
11663
7362
8900
22515
11650
7396
8698
7489
9541
9843
9489
5399
11760
7419
9426
11726
10329
14256
9463
7356
5775
8197
11518
13765
8899
18892
11496
9372
9343
8888
1242
17168
7799
10294
8029
7989
6370
8566
14968
7445
9390
7432
14088
8884
14889
13440
8336
8885
1693
9158
4795
8234
8456
8074
9519
10910
10085
8892
11973
8847
11595
7977
8934
14505
8453
9468
6471
8377
9520
9347
8889
15113
6837
12740
11827
9387
11724
6309
13843
5299
11523
9334
7782
7309
9440
13459
11714
9135
9732
9303
7482
13481
9213
8984
9399
11485
8183
10475
9384
9371
14816
8021
13828
4998
9145
12689
8766
9503
6860
7414
7445
8968
9092
13656
5165
7364
8409
11591
6112
7983
12438
9022
14801
13460
7468
8885
11717
16348
9534
9073
14985
8047
9210
7509
11579
6150
9325
9368
11257
8461
13474
7422
12124
14390
7391
13131
5160
5809
13333
13639
9174
8840
14931
5732
11965
5210
6374
6907
9292
13603
9445
7406
9154
9447
11527
8845
9200
11497
13550
9584
1863
9453
9384
13439
7278
13412
11335
11517
1856
4960
8838
13527
11232
5815
5801
8980
11488
9399
7274
10794
11330
8706
5205
6175
9477
9362
13667
8475
13805
11673
13467
11673
8900
12374
8300
8856
9379
11479
9590
11523
9301
11124
8474
8910
11858
6776
12441
13730
5818
7460
7337
15500
5839
12734
7368
9644
11517
8906
8903
12742
8186
3618
15071
12560
9419
8881
10602
13418
9367
8634
10119
8698
8908
17346
1684
9302
7367
8928
5106
5909
9374
7279
7559
9363
12238
4810
4793
8920
10319
9470
9478
9439
7508
8998
11140
13635
4325
8926
9680
11538
9685
7309
7722
11626
10907
5911
13852
9120
11555
7159
11200
14077
9269
10149
9462
8959
2481
9419
9627
11705
9491
8871
8084
8888
7400
8927
9078
14130
9502
9502
13309
9453
13876
8967
9377
11651
9485
9313
8900
9540
9370
7319
13622
10912
9365
13909
9361
13911
9214
8320
9268
9378
16322
15098
16216
13188
6203
6358
13624
12199
8865
7775
11534
8942
7371
5641
8888
6913
8888
13597
13798
8936
10097
7844
14243
11506
4871
8630
9490
10252
9293
7397
6376
9628
7459
11726
8898
8440
6891
8150
16358
9278
6259
13747
7428
9402
9242
11852
13782
8816
9474
5115
5486
5990
13721
9336
7804
11266
13830
11720
3344
14093
7387
10612
9412
10650
12084
11705
11917
13595
11855
11535
9473
8890
8774
9324
9392
9375
9392
9500
16333
7433
11779
8826
14175
14875
13885
7395
12004
9309
9297
8861
6294
13631
7358
9345
15922
9501
10237
11506
8868
9478
15351
13648
9370
9399
8984
3203
13264
7921
9973
13397
8845
7438
12454
15432
9442
10145
9393
8898
11184
7466
5954
17154
7389
2411
11545
5237
9441
6190
13680
8401
9316
9295
5234
9196
11604
8925
9343
4655
9321
13328
6343
8240
9715
8871
5271
7328
22305
7323
13644
12495
7363
9143
9545
8693
13537
3378
5495
2082
8168
9467
3379
20871
7370
7425
7436
4779
9082
9100
13901
13795
7508
8579
8728
7441
9480
13610
14867
7821
9082
8337
7307
7483
7376
8869
14087
12474
9602
9466
6531
12642
9101
9498
9590
12311
7354
11335
13934
5588
9367
16242
9073
1863
9402
8964
9505
8857
9358
7351
7358
13117
9474
9208
11168
13478
9247
9433
9392
13695
7614
9236
13872
5389
5185
11788
9412
8899
10028
4776
13344
13362
6180
8918
11898
7928
9477
13608
4946
7314
9527
9365
8771
9422
12710
9656
9421
12825
9573
11706
1957
5526
7308
9460
16179
6910
8953
8884
9918
8902
7344
5596
12637
8886
14891
16583
8944
8702
8903
9408
10669
9164
5294
5090
14146
8881
9481
9406
9258
14072
8449
6164
11293
14718
8823
11662
10371
9263
12173
7842
12952
8651
8524
7311
9286
9473
7703
9495
7439
7507
9362
9499
9442
9198
13979
11523
2316
9338
13699
8870
9519
12809
9507
9464
5485
11646
8479
10823
13379
9399
7183
9321
6708
6420
10622
9370
9634
11118
12760
12508
8773
9517
9673
13941
8058
7868
9514
8897
8340
6464
9611
7135
6431
8200
9446
11536
13158
3877
9491
5421
9050
7503
12584
9451
8992
9286
8900
8932
9348
9082
9458
7179
9411
7426
7307
9026
8805
1917
10786
9327
12054
12590
8075
8754
9335
12235
11442
8869
8772
10568
9363
6274
5468
6781
9340
10523
9574
9501
7313
8840
9306
13877
11479
9446
8962
12721
9551
15307
13729
9493
12045
10595
6369
8861
16904
8028
11509
9091
1808
8983
13571
7260
14414
5285
9209
17085
8118
9303
17279
7590
9218
9912
5445
9610
9519
13669
15240
7750
11614
9467
10718
7499
9334
9381
7831
11953
8961
7363
8949
8927
3141
7901
9627
7374
8736
11624
7344
11738
9266
14153
15079
9705
5739
9341
8970
8298
9016
9561
8982
13596
6840
13410
9290
7347
11921
16303
8949
8981
7355
8987
8590
8270
13563
8728
8931
9279
8884
14626
8503
8773
13851
8924
13688
11666
9512
7294
11463
11518
8850
8848
5119
8926
11548
8955
10907
14050
7277
8902
12894
7309
9243
9208
11461
9192
9315
11525
9510
8902
11517
5777
12359
11875
11788
6486
9476
8976
5113
9372
7380
7789
8927
11949
13967
11160
8724
7352
7452
9452
9170
11388
11852
13924
9378
7420
8877
15209
8816
9453
9364
14671
14636
12183
13292
9421
6606
9378
10720
8927
20620
9279
8837
10094
9503
7253
10826
9118
9636
11707
13464
15665
6376
6139
13621
8538
9226
7457
16701
7508
9405
9437
9367
8904
9403
7492
11589
9361
13846
9526
11727
11795
8068
11436
5832
14005
6844
11317
1872
5921
9525
8572
14893
11595
9431
13940
11382
13144
5244
13959
9480
9326
13095
9437
7350
5572
6136
8859
13603
9471
12494
5630
9464
7413
10129
9762
9204
4789
11206
8895
6122
6333
8880
9483
8725
16929
8891
11662
8795
11524
5102
8906
8826
7147
8849
7162
8895
8852
7164
9475
15363
12621
13682
13763
13713
8967
8876
8621
9480
8891
11901
13768
1811
11973
9432
8910
5360
11892
15497
11357
7373
8893
8909
5112
11662
8999
7376
4929
8920
14137
13848
8066
13965
5035
5171
11777
11932
9453
1802
8942
12768
8866
8950
7449
9284
13655
13924
16462
7388
8956
13461
8292
5055
12771
9375
11676
8924
8320
9478
8988
11964
9666
13624
13625
9308
4917
6923
12040
7364
10519
9465
14173
8915
8912
6322
9573
9454
9486
11678
11498
8538
7457
8772
12469
11449
11694
10684
4901
5003
4921
11862
6473
13777
9002
9143
8963
8850
11375
7369
11634
15455
8970
7874
8906
8879
9078
9437
13899
7580
7963
9412
7351
9411
7127
9521
14417
7503
15300
9434
8066
9851
7406
11666
9442
9427
9562
13433
1581
22096
14241
12053
11496
11494
9073
9563
13743
2750
9293
6479
11541
7423
13942
9401
7394
7464
7359
5282
16806
7390
6440
9455
7508
7535
7339
9532
7328
8989
7739
9549
9342
9363
9406
12679
13212
12582
5404
9471
5106
9258
8539
6072
1333
11537
9598
5099
9406
5661
9347
8898
9413
11144
7311
11923
6647
5110
11540
8989
8917
6426
9612
9517
7342
9240
13930
7459
9591
9341
8875
9254
13571
13904
8341
9542
9420
9421
11216
8182
11289
3695
8121
9539
9415
19005
7341
8137
9214
6485
6244
5560
7441
5499
8953
6787
9511
9484
12965
9317
13661
10014
10209
9314
8847
7929
14773
11884
15381
8033
11732
8027
11757
2850
11162
7319
8083
8824
9403
9341
7296
7249
11668
7354
7334
13968
9355
7464
7955
7333
9216
8291
10822
7335
14004
9642
5065
5575
9072
11074
6000
7046
9456
11510
11620
11881
7766
13648
11692
9053
6884
10950
8311
8884
9439
9469
9465
9536
8938
8755
10217
8925
4780
7511
10688
13982
13802
13524
13888
8970
7358
8676
11780
6479
6432
6181
12956
8305
9495
4804
8948
11701
7953
13783
3954
7993
12737
9405
15655
7933
10461
9359
9753
8014
9005
11322
13838
4997
8945
8110
8495
11414
11931
8926
8028
11454
5104
8701
5251
10296
9515
9429
9359
5822
9487
9073
7490
8926
10239
9420
11837
8153
7397
8748
9681
12720
8869
9522
8951
11446
11716
5610
7341
14799
9370
9750
8674
18406
9588
7649
8929
7954
7397
8933
8869
10339
9324
13820
12612
13005
7472
13640
13606
9495
4905
8338
10244
5528
8935
9645
9102
7007
9403
13000
8478
7341
6985
8923
6938
8926
6845
8872
8849
3404
14086
11429
7399
8904
11846
8951
9607
7320
13769
7364
9482
9547
7443
7445
13184
9627
9174
7406
7386
7646
14189
6846
9764
9120
11462
9130
9229
6925
7361
7338
13487
11359
12024
7106
6857
6892
6922
9342
9433
9090
10152
9107
7342
9344
9456
8883
4986
7336
7871
8936
7345
6419
7797
7241
6858
14608
8948
9405
6576
7319
8688
6443
12849
9413
11315
9943
9182
8624
9473
9379
8925
8986
7504
7355
7077
9105
9378
9276
8268
13945
11632
9624
9686
13801
11244
7326
8802
8644
13668
9299
13403
11846
8613
7446
7447
8571
11244
3416
5206
14090
7371
9317
9585
8869
9099
10219
7459
10829
9586
8346
9337
9299
15844
9424
9450
9368
8763
8737
11542
9359
6414
14817
9091
13674
9437
8179
6702
10646
9511
8906
13476
4796
1849
8918
6646
9294
8911
11792
9302
8573
13875
10197
7387
13940
6522
9303
9352
9611
10762
8924
11127
14140
12680
8901
8430
11079
7333
12700
7339
9330
13846
7496
13362
13452
6787
14196
5123
7434
7421
5302
7349
5012
11706
7411
9487
9258
9698
9410
7316
12117
8936
11351
8331
20002
13309
7343
9274
7322
8429
11711
8895
9264
10925
10043
9434
8909
7458
9107
11535
7391
9364
9356
7534
7487
7393
9330
9747
13578
8615
14363
7371
7323
7568
9381
11169
7374
8888
14925
9414
7352
14102
8084
14089
9705
7258
8910
16188
7348
8911
8914
5155
7350
9578
9188
7505
8924
8889
8883
8967
7392
7452
8006
8463
9399
7317
8916
9300
8186
9348
8843
14015
12696
8961
8905
7426
8677
8906
8472
7475
8884
8925
9425
9035
7331
9095
11100
5734
6486
11756
8866
1745
6657
8988
12112
11219
15005
14839
8826
9553
9370
8917
9603
6897
6042
13835
13676
9292
8875
12961
6893
9398
7485
7425
12675
5417
12927
11226
8869
8988
13319
7146
2616
16433
7331
9408
8445
8929
7971
9234
4952
7378
7558
11304
4872
11619
7887
12696
8880
9571
11676
8767
8867
6249
5151
5189
7643
14110
9522
11463
9345
13558
7367
9460
12514
5192
8005
9329
9531
11769
7992
8849
13777
8825
7450
7376
12753
9230
7971
8895
7444
7712
9271
7517
15714
8987
7541
9308
8815
17082
9419
8874
4592
8818
13570
8910
8916
8063
7422
8911
16255
9733
12026
10225
7442
8828
7357
7509
9017
9454
4880
10916
9546
14907
10969
8788
8790
9377
14540
9352
9266
9298
9517
7257
17041
8104
9504
13672
7443
8130
9999
11042
9471
14902
7316
10633
7334
9541
10893
5133
9521
9554
8558
11500
9684
13652
7419
8930
9556
2835
9399
12657
7322
9381
7478
7205
9422
8109
9299
7424
14293
8964
11600
8978
8942
6130
7361
8870
12636
7423
9545
7352
14982
10595
9450
13807
6893
13936
7510
9012
14083
12748
7609
13587
9456
5287
12643
7431
8649
9071
10861
9549
9873
8941
4751
5943
9379
9171
7892
9506
8956
13614
11444
10601
14291
12356
11427
7341
8511
7416
1825
12927
13950
8959
2354
9428
8980
12508
8940
12588
14088
13341
10096
9391
7350
8945
8921
11519
7447
12767
11405
6837
11071
7219
8884
13916
13632
9342
9310
15618
8184
8681
10215
14567
13941
6767
9332
14681
6235
8842
15413
9247
10187
7465
11489
10192
9461
12517
9439
9065
9383
6984
9466
9890
7362
13658
7363
11861
9325
7947
13658
13994
6309
5645
7444
7399
8046
14265
5299
8827
11516
13501
9610
10020
9366
9380
9959
9701
8931
8897
15344
13237
9364
5569
1877
8366
13969
8830
9977
13918
8241
9440
9265
13918
14275
8935
12634
9346
7510
7381
8477
9556
8458
11895
5447
9427
15172
7419
9361
14907
7246
7568
7791
9091
9299
8926
9362
9054
9005
9104
7404
6252
7354
8656
9479
8753
11962
10291
12318
9354
13553
5527
5762
11738
7351
6058
8859
9542
12322
15000
11497
7352
13931
8976
12925
9147
10779
7449
13123
7431
9242
8850
8196
9284
8902
9463
8922
7406
8538
7672
7359
6382
11735
7453
9604
10003
7665
13710
6751
7567
7432
14178
7451
8882
12308
9444
9357
9448
9491
7789
6487
4231
9606
11295
8183
12623
14966
7532
4785
7357
9463
14951
8974
7360
9362
13880
9415
9064
11542
7357
11603
11458
6623
10434
11765
6919
15337
9440
7345
9551
6456
9301
8939
11409
7250
7359
11285
10469
9545
7404
9407
10180
9668
8925
11959
7443
12443
12081
14966
9419
11281
13404
8938
13390
11656
7436
9167
7281
14825
1571
8941
8973
13670
9384
14919
11200
9478
9254
7261
9576
9607
9604
8045
9307
8880
8840
11270
9424
13640
14937
7817
7387
9629
11555
11329
11261
9630
8463
7435
11564
16621
8942
11200
7469
14481
9669
19658
7512
7965
7579
9984
7341
22992
8730
8728
10967
7334
13719
7419
9436
11951
8204
7531
11547
8449
10044
8863
10088
6023
9275
11508
9477
12008
3845
4979
10045
13686
9298
9330
13837
14055
11358
11021
9517
7239
9576
7356
9326
9387
7255
8812
12287
7350
8817
7365
18788
9624
11543
9108
8893
5229
9669
7351
11219
9933
3622
7605
9436
13869
9336
9390
9410
9072
7477
14461
13661
8453
7357
12446
6964
11986
9381
9286
14482
9439
9600
7296
2132
14230
12095
10134
9269
7341
9086
8045
12045
9353
7446
9650
11431
9714
17325
11337
9343
8908
8084
9083
8857
14205
6866
7416
4652
10325
13548
7455
13283
13928
7419
8901
7346
13536
13904
9444
9264
9440
7419
11400
7353
12688
12592
9116
13747
9571
9610
12896
13947
3132
9180
5385
9561
5667
9115
13767
9986
9488
9289
10123
7372
9314
6589
9198
5084
11418
7393
13590
7375
11890
11315
6198
9469
11775
7369
9539
9047
9359
9367
7413
12651
14818
13560
8956
6879
9218
7394
14638
13605
2594
8875
7356
10595
8905
8932
7354
11586
14869
9424
9550
7832
7379
11542
7311
15432
8858
7415
11677
11559
9390
9359
7380
6927
11720
7512
5989
7369
7344
7324
11540
7334
7414
11104
11358
12038
7407
7472
9671
9526
5705
8934
8885
9313
7422
9388
8921
14125
9584
7940
7402
1998
8837
10609
5286
7454
1845
9043
7396
9302
12849
9400
9634
8170
5184
8891
7277
7502
13609
11208
7913
10383
6801
6979
11539
5116
10240
13445
9376
14927
15463
9352
9425
21283
14884
9570
7847
14193
7334
13533
8857
11712
7484
7423
7806
10250
11614
11373
8612
7344
13210
14310
7481
11525
10739
6792
11366
5461
9417
14196
7683
9303
8825
14877
7431
11609
9557
8874
14016
7778
9384
9360
9368
7355
9102
8023
10124
16674
7360
6746
7343
9016
9378
7371
7418
7409
10034
7369
16506
11279
11720
8942
9361
9376
9302
6521
9537
6265
13610
8941
1929
11038
9580
10740
5040
8984
12342
7350
8904
8070
9436
7485
7424
8726
8890
8953
7282
8424
5765
7506
14971
13759
10717
8973
9873
9394
11243
9426
12098
7341
5243
13226
7084
10426
4835
11381
7510
13674
8524
13290
11428
8915
13720
11390
9430
7422
11375
10224
11832
11896
13376
8944
10132
13356
6932
7380
12568
8916
4617
8974
14968
11925
15526
10228
11242
7877
13547
14791
9496
13805
11404
7416
5145
16135
12668
8879
14451
8968
4732
5195
9488
9435
7561
9609
9528
9456
8941
7715
14520
7338
12964
17085
7475
11822
16846
10450
8140
6888
7428
7114
9292
8876
14041
11350
13785
14564
9513
9311
13032
9343
12369
12354
7490
11299
9366
1569
7329
11724
7263
11446
7292
7291
9408
7858
9579
11494
13749
9412
2810
7427
9441
8307
9400
8916
6827
8698
14897
9314
11218
7908
5332
4249
6873
7432
6387
11688
9121
7891
7424
9504
9598
5444
8651
13372
7349
11431
9484
7353
11145
5707
13785
8887
6676
8231
14106
9537
12286
5117
13466
14331
8569
10356
19098
10834
7369
6931
12072
8841
9282
9589
12385
9479
7429
7443
7491
14680
6871
9369
11707
9505
20363
8904
6428
14865
12752
13933
8900
7352
8927
12275
9548
9488
9430
11652
9079
8084
7520
11559
8920
13908
9018
11105
7415
8369
8935
9480
8897
13316
9915
7809
14072
14167
9487
6478
9415
15861
14918
9159
10449
10540
9459
11236
8363
7368
9424
9522
9092
7317
10720
8910
9484
9424
9367
9192
9321
7376
8903
7805
7862
6470
10217
11016
9554
7340
9442
15473
8274
11333
5330
15358
13962
9771
8942
7922
9386
8289
13619
11898
7311
13501
6407
8893
6839
13655
11394
7298
7362
7336
11251
12357
7401
6838
8977
7425
6676
7812
9546
11586
9095
6386
7425
12177
14900
8872
3127
7352
7466
9471
9003
8932
7403
7768
9457
7780
9219
5199
14723
8216
14294
7404
9438
7751
10964
8092
14952
7529
7500
7345
10880
14296
7450
10766
14611
12014
7413
15475
11512
10088
12447
12734
9381
9296
7326
7334
10290
6839
8423
9312
12455
5242
5234
13824
14089
11557
11403
7872
9513
9482
9293
11728
9041
11572
12654
7318
8996
13433
11747
7337
1880
6799
13436
7418
9524
6935
7371
10211
10534
11148
14219
11773
10101
7487
8108
7590
7384
7390
7385
9261
9458
12361
7340
7612
14936
9195
14839
11644
6479
15496
13094
14951
14846
9256
5645
6725
9781
14756
7381
12324
14894
10197
8337
7316
9631
11169
9506
14814
7381
12866
7427
8909
9291
15477
6852
6735
9380
7421
6418
14522
6900
7357
9488
11503
9515
9287
4782
9432
7815
8945
7414
7783
13193
12480
14836
9549
11735
13834
11386
10575
7379
9559
14970
13492
14279
9102
9351
7274
11017
15476
8378
7338
11657
8879
9130
15369
9516
13958
13944
10281
18271
8083
7472
14423
14223
9526
10140
6402
9376
7451
7425
7354
9440
9807
7411
16002
8528
9505
9960
11949
14873
14914
13799
7382
6726
9650
7507
9436
8285
7301
7390
10508
9642
8639
5200
11814
7357
10638
7303
7430
5181
7250
7412
7469
9408
5663
7296
14862
7330
12674
12047
9514
9377
11472
4880
10402
7416
6354
7362
10198
12156
8310
15316
4109
9877
9629
15368
15556
7344
7349
7352
9513
9258
4979
15457
7393
13773
7451
7827
9584
7068
7382
15426
9379
7341
7340
6890
7311
7352
11669
13460
12587
7335
2133
7348
13791
9490
11113
6956
9244
9512
6731
9418
14941
7546
7341
9386
7864
11770
5549
6691
7484
7385
10418
12381
9376
11152
8936
9365
7399
11387
7376
7011
11667
8078
15372
10336
12415
10699
9357
9547
5141
7424
7314
7474
11489
7365
7814
7391
9271
8903
7061
7396
12785
7467
10188
9114
9534
9241
6865
9553
9498
7354
9676
7660
13458
7340
7331
15610
8183
8280
7416
9513
14116
8253
7812
9567
9137
11587
7229
11075
5299
7456
12760
7378
13357
7562
9533
12065
7299
7685
13637
13744
7270
7852
8803
11843
9154
7434
7334
7429
9335
7678
8714
5392
6839
12506
9422
11346
9347
5154
15250
7868
11595
11112
7344
7837
14876
9339
14815
9435
13431
7352
12219
9318
13474
9653
7406
21570
6662
5302
9390
6731
9387
15711
7743
7302
7301
4823
7432
11136
7431
6806
17089
8184
9327
7361
7318
1828
1986
5389
14874
9406
9381
6784
7363
9387
7326
8907
6832
9189
7342
6993
9592
5032
14968
9495
7507
15923
6769
16244
7300
10888
11584
9340
6871
9486
6835
13636
7489
7408
6572
9333
14193
6825
6806
9612
13657
7338
9438
7373
7266
7484
7555
3703
9074
8774
7420
7301
7282
5300
7386
18470
10315
7345
7336
9463
11675
9479
7352
7319
10196
16817
7346
11954
18578
7335
7388
14927
15465
9507
11421
15516
11721
14008
7434
7329
7307
8657
7854
9485
11367
14869
6807
5958
6723
7547
4623
7570
7564
7568
7562
7570
7569
7567
7347
14258
6854
7567
6210
7571
6842
6839
3061
7564
15152
6642
7569
7560
7555
6880
7570
6305
7564
6859
7568
8950
4901
6817
7570
6833
4793
7545
6819
7563
13534
6697
7563
14952
7563
6829
7558
7570
6852
14409
7568
7570
7565
7393
7433
6828
7563
6766
9590
7566
7566
6481
7561
7565
9343
6870
7378
7570
7786
4596
7569
7567
7539
9378
5894
7558
9366
5895
14750
7563
7561
6847
9343
6720
7542
6833
7564
11531
6850
6843
7386
7364
6724
11015
7374
21037
14733
7339
7564
13851
11545
9089
11203
7669
11398
6822
6819
7555
7353
14296
6761
6801
9477
10359
12586
8632
7329
11609
7433
6657
7476
9228
10481
7545
13639
11482
7282
9391
11749
6753
6794
7328
3773
6909
7369
7347
6854
9435
14986
6695
6835
14209
14134
10824
9377
9493
9553
13456
5910
6698
7371
8111
8885
7526
6766
8251
5599
11647
9379
9339
6663
8707
10180
11020
13596
7412
14916
9171
13935
9250
11862
9174
7625
9392
8057
7421
6843
7409
9349
11436
12833
9467
13596
14937
11682
9375
11616
7512
10837
6924
8297
9194
9002
7349
9406
14359
7514
14956
7429
7541
7273
6821
7902
14948
11419
9401
9196
7971
4832
11799
13960
11151
9611
9302
7355
9353
13648
12038
7445
11433
13419
9585
7301
13924
9547
11739
6133
11314
7415
5099
7444
7766
12396
13663
13328
15375
7892
14892
13741
10458
13657
4920
11808
7378
7446
9367
9980
8698
11261
6809
6689
10031
10963
12346
15001
7997
7306
14870
11582
6848
6863
9304
14866
7427
12411
15331
9303
9469
9418
9661
7145
14896
11225
8259
9372
9321
7512
9485
14222
14088
6094
9413
9275
8927
13616
8845
7433
7250
6875
14084
7369
9193
13832
9611
9566
5327
13416
5879
13525
14883
15331
14075
14077
5670
6808
7364
9935
7450
9386
10972
10078
9434
7370
8831
13647
12283
7449
7099
9496
8868
9347
8918
9536
15464
7271
8942
13531
15508
14884
9539
8999
8427
15348
14258
8977
14694
9483
7357
5176
9657
9499
7326
6872
12575
8115
14420
9088
11330
12329
11665
9336
14775
7328
9217
10579
7347
9502
9275
4563
13868
8852
10414
8909
7335
13457
13926
6901
13401
7368
7331
7438
7898
7379
13763
7343
7294
13767
9063
16481
13284
9003
9227
10136
9383
9544
8951
13630
10039
11587
12219
7780
12021
7371
6836
7782
7365
9628
7095
15253
5945
9534
11146
13586
7342
9917
8357
11018
7753
9583
8868
11575
7480
11295
9425
11329
13484
9537
6865
10523
7469
7149
9880
7327
7331
9908
9500
11600
9087
7412
8955
8048
9595
7352
6479
6472
7413
7433
7372
19190
9840
9453
9390
10451
7516
12055
15373
11441
12044
10073
11318
9554
10147
9447
11339
9395
9343
9484
7269
7291
10067
7947
11720
11617
9600
5177
13615
9434
6800
19176
9429
11432
7506
9713
11330
11621
7409
7414
9697
9357
7387
11435
7385
7675
11453
8370
7568
9377
7444
7445
9500
13856
9157
7351
12270
8900
6809
9106
11832
15347
9512
9454
19147
9385
11597
11666
11637
13634
9385
5383
9385
12081
7210
13890
13824
9403
10010
8189
2597
10683
9410
13750
5488
11790
3695
13896
14898
9538
7467
15530
11578
9524
9583
9596
7479
6942
9174
8522
7507
11900
7372
11804
9445
11509
7509
8413
7408
8892
13832
7689
11626
7412
8833
9106
7363
14902
11765
7532
9212
9485
7371
8879
6738
8585
7405
9652
13622
9586
7708
15188
5635
5358
9600
11487
8947
15520
9414
9351
9502
6837
8856
13830
5325
13425
5064
7491
7398
9567
9318
14240
6940
7406
7915
7581
8930
13651
13652
11981
9431
9302
9457
7444
8145
10796
9473
2850
7302
7971
9427
6674
11431
11538
7328
8973
13520
8941
15507
7334
9359
7805
15319
9015
7291
11446
11772
9112
9527
9291
9477
9258
8985
7454
5735
9109
7485
7375
9393
8985
8971
14861
11865
16857
7502
9438
5905
11274
7405
5424
9283
5178
4730
8770
11206
13426
9151
7342
9461
9288
11081
9131
7277
5150
8829
9662
8174
22310
7403
9876
7354
12067
7359
7430
8422
7633
13949
7423
9028
7921
8909
2794
9354
9519
13608
7413
10481
6895
11468
9373
7285
7207
6935
9499
6514
11558
9972
7837
3052
5507
8524
14899
8404
25173
11576
14872
9620
12150
12277
7332
11637
7443
7302
17955
9555
9483
9573
7780
7244
3323
6202
7247
11524
14009
9375
6123
10602
11949
14921
7499
16793
9330
6203
8239
10367
12091
11585
7163
11560
3233
9623
9147
11700
8879
9494
9314
9452
9424
9164
7437
11215
7814
12255
11523
5887
7395
13130
9366
5339
12062
6569
8875
9525
5191
18214
7448
9352
9601
7376
9477
7391
9409
7425
13595
8036
11692
12194
6844
12517
12174
13673
9577
13220
6131
15060
12795
12374
14828
11732
5328
8846
7399
10126
7287
9059
11628
7364
7426
11125
8771
11713
21248
9635
7810
7186
10511
9109
7831
9558
8798
7732
4436
6812
9336
7353
7569
9246
11519
8943
2681
7313
9539
7413
7457
7254
9467
9384
14045
7786
9403
14154
7469
6849
14940
7464
9350
13684
9290
9761
13430
9418
12349
6461
7418
9815
17584
8870
6707
8969
12810
9600
9509
10211
10138
9375
9664
9389
12026
9465
7212
9445
7533
9304
9807
8869
9410
5029
9455
9178
18720
12685
9150
13671
7388
7827
14071
13522
7843
7335
8063
13572
8987
7332
7142
7378
7378
8137
7178
7790
7320
14908
9393
7278
7442
7451
7363
7419
12149
14869
7923
9389
4800
9152
8667
8742
7183
14838
11203
7385
15288
6997
12310
7907
8095
9154
9365
9241
13541
13027
11599
8900
13643
13846
13406
13834
8956
8927
7307
5624
8929
6104
9279
7465
6235
11731
9563
7398
9271
12398
9535
14921
11761
8285
11688
8248
7211
14902
9319
9600
9392
13776
9513
9409
11753
11757
14721
9032
7370
6651
13463
6842
9613
7333
7385
4145
9453
12668
11522
7380
8980
12766
14886
12480
15390
1590
10149
8183
13593
7363
9458
9470
11404
8718
9893
15333
9342
8867
7430
8646
11403
8957
4872
11345
8919
9500
9300
11386
14073
11209
9107
13704
7844
11400
7990
8020
8309
11538
11482
14026
9037
7153
6382
7653
7485
11417
9472
9387
15359
10454
13596
13841
5485
9220
5703
13590
13359
7961
12861
11633
8979
7360
11608
11669
8108
11581
7415
7419
12134
8241
16137
10058
7325
9586
14180
7803
16530
8955
8754
5020
9473
9275
8660
14946
9486
8425
8606
11652
8831
8146
6854
7657
8947
10424
5771
7469
10254
7302
9711
9382
8864
11884
7378
7355
9524
8987
13964
13779
9473
7163
21895
8371
10217
9088
6833
11653
9312
5245
14910
10525
11120
8979
9391
8776
8855
13843
7498
13724
14904
8829
9137
8264
8223
9824
8976
12761
11674
11995
9471
10125
10151
9127
11452
11700
9462
8101
9368
4833
13572
5922
9385
10847
8974
10022
7798
5087
11947
5950
9444
7803
8138
8055
8264
7346
8884
14945
11060
13653
9033
13943
8990
6631
11265
11278
8994
8146
13201
8414
8919
9253
9848
9377
8669
7333
8541
6399
5987
8876
9403
9429
14024
7371
14051
8909
8903
11414
15802
10846
11551
11180
13837
1426
6850
8890
13587
8885
8904
8876
9472
5301
13821
7373
9459
8918
12326
7123
13951
7404
5854
8930
9344
9508
8923
9498
16395
7431
11898
22707
9008
11620
11737
4806
8899
6833
7048
13018
6729
10877
7048
10228
1816
8235
11737
9329
8126
11515
12142
13658
7476
10113
7358
9279
9380
15452
13188
13660
14960
14990
9458
9386
14971
5826
14905
7426
9045
7437
7310
7378
11882
11357
13992
12248
9025
9512
8938
10519
11900
11637
5938
8900
9499
11529
13928
13758
11702
7344
8940
9435
7591
6968
11378
14932
7436
13890
7322
7264
8861
9497
10738
10741
9286
7510
8426
13661
12679
9399
7377
8336
6194
3703
6402
7033
4917
9483
11679
9452
9599
7411
6270
7890
7312
9395
6380
8517
6232
9511
14917
14918
10096
7305
13683
8938
12310
11394
18022
8018
9212
9349
7398
7412
11408
7415
9563
11185
8822
13507
11958
11673
15534
13354
7397
16335
8997
14139
14137
11596
9474
9655
13848
12514
8905
8767
8897
14887
8961
11720
11722
8624
12767
11746
2091
11825
10293
12472
9471
8605
13889
9412
6050
9422
8973
13469
13869
8909
8925
9422
8115
8866
15807
10751
13708
8840
8928
12662
9348
16664
7349
4822
14059
9190
8936
7288
9409
13613
8898
7186
11576
8706
8937
11824
8588
12000
12166
8893
9413
12819
16749
7354
7367
13598
13601
13456
13615
8902
7352
8848
11772
11689
9403
9364
8916
13865
13098
14014
20057
8919
9519
11698
4945
5718
13423
8872
9402
13944
7441
9359
9291
13444
6103
2252
6300
9370
6191
8578
13707
8961
11416
7484
11568
9407
11665
9508
8897
9591
5965
6381
9500
8595
8881
9462
7366
9496
7388
9629
12768
8813
8958
9472
12993
11464
9368
8716
16871
7375
6494
5218
9246
9188
8376
8905
9204
9363
7830
8918
10888
7428
7961
13658
11938
6582
8824
18190
8221
9320
8926
9434
7299
7319
8876
9258
8839
8022
8963
7463
13730
13049
9441
11656
7331
6722
9832
11606
8921
7436
4216
7348
8910
9290
8154
6995
9464
1198
11229
8518
9389
7375
9643
4394
9390
9216
7337
8859
7297
9316
8919
4569
10180
8919
11179
11508
12862
8030
5867
11461
11117
9583
9623
12388
7332
13679
9359
9257
9443
7396
9121
1937
16294
9324
11688
7416
9342
5244
7374
6387
8966
8612
9465
8889
9429
7895
6013
11559
9400
9457
8815
6480
4759
13585
8521
11932
6475
9464
9410
12316
9655
15349
7353
11792
13491
2036
8312
4896
5089
4828
11073
5749
5908
9461
9831
15403
9456
13990
5446
8936
11553
10515
13570
11658
12382
9422
7555
9397
9476
6880
7452
8261
7337
8164
8217
8901
6012
7419
13867
7463
11079
8334
10016
13608
13885
11729
6962
11513
9368
10216
11446
12777
9413
8850
5819
8006
9117
11625
9377
11586
8040
8626
12783
9512
8909
6397
8280
12284
9398
7997
9439
13154
13312
13727
11937
9423
9733
15526
12706
9482
11797
7362
7390
9944
8902
7379
7948
13752
11373
13893
9343
9090
10698
9171
8034
7871
9083
14610
5769
5017
6778
7381
8957
9564
7324
9445
8864
7400
8325
9128
13567
9496
8849
13358
15628
13645
14029
13891
6474
9460
9337
9466
9369
7468
9634
13458
4933
8465
13947
10092
8949
8934
9438
7386
9890
7393
9359
11389
9444
8834
9466
8877
11587
11704
8982
9416
7361
13658
11523
9456
9357
9383
11727
13919
9415
9101
13916
13820
11697
9257
6026
9545
7165
9765
9224
7561
9386
9562
9384
11219
5506
7227
8867
8636
8864
8940
11708
13881
9114
11692
7422
13888
6342
8948
8853
7191
11474
7343
7329
13315
16061
7858
12897
5860
9511
7504
9068
11416
8968
9412
8977
9372
7447
11674
9543
14903
8890
8926
8246
1712
8409
12366
7414
9118
11903
8296
7383
9718
13369
8982
7342
14862
9194
14966
9404
7449
7128
9112
12773
8940
9017
13442
5391
6671
9353
9426
11692
5973
9270
7413
7728
11616
9168
14054
9237
13081
13595
8847
8277
15356
9264
8939
13616
8905
9320
13672
11386
12624
11591
8791
5737
13865
7319
8868
5934
8934
9147
9241
8894
13525
9335
8090
8845
11753
7598
10140
7483
9272
7424
12047
7408
12360
9198
7372
9474
10302
9420
7143
9017
7436
15518
9554
15381
8941
8884
9365
9371
11641
9452
9590
9280
13891
15320
13929
7539
8865
8793
9388
4644
9381
9376
11455
3623
7424
7321
12113
9456
9233
7342
8919
7999
9532
9455
8965
9526
6848
4114
18849
8942
8741
8842
11583
9576
14192
9007
8939
7309
16622
9536
9406
8781
11731
5086
11418
9311
9369
9016
7733
9492
7413
7437
9540
7508
9423
9525
8875
11482
5270
9374
9581
9378
11005
11210
11817
7395
7396
9567
11449
9899
9487
9451
9329
7172
12018
7383
9367
11498
18300
9146
6876
7498
7879
9650
9757
6077
6187
13340
8691
11579
9183
9607
11375
6683
8942
14835
7459
9410
13859
7495
7334
7395
9364
14960
12234
7326
7432
9331
7447
15347
14310
14115
9586
8236
13572
8727
8883
9354
9619
8918
9378
7386
9315
8757
9399
5969
8384
9486
7349
9373
14801
7363
7376
9414
9409
13627
9569
7364
12240
11459
9603
15111
13718
9098
7420
12529
4737
7754
7418
7503
7390
2913
8901
7428
11652
7324
8955
12821
9155
9095
7153
6467
12183
11618
9477
8858
7363
7379
8846
8963
6682
9495
4939
6615
7906
8007
11584
8211
14050
9335
10720
10770
9369
10280
10767
9394
8876
7407
11355
10409
11747
10165
15577
8083
9625
9451
7368
11615
7848
14265
13941
13421
10852
7724
7366
8329
9519
12326
4888
7498
14037
7362
7359
7410
7342
9404
9447
11122
5646
16357
7413
8170
10159
7339
7445
7565
8829
7403
10384
9550
13896
9482
14911
7178
8814
8924
9265
7569
8867
14693
7444
7804
6926
16263
9577
10279
7702
7391
9567
11711
9416
7351
11587
12507
13518
8424
13618
12251
7356
11568
9350
13178
9486
9188
16599
8220
7787
13546
8968
15506
9213
9516
8120
5290
3469
9443
3169
8958
9281
9247
9665
6466
9449
7420
9126
8822
9186
9405
9399
12624
9341
6294
7960
11536
9523
7299
8374
8946
6908
10349
13666
7442
8944
13983
9520
6968
9607
7670
11236
9206
9352
7416
7405
11740
13472
8926
8948
9313
7356
9479
9482
9529
7326
13734
9573
9588
13790
9479
9483
11471
13361
7560
12799
9659
9394
7294
6869
6026
5811
9409
8804
7759
9418
9517
9266
7781
9375
5176
7467
8866
9490
11032
13951
8935
7346
9287
9307
8121
13833
7450
9440
15076
7889
12126
7406
9050
7784
7090
9007
9485
7419
5749
8962
9552
15202
7371
7332
9234
7236
13173
7371
6920
7406
7449
8927
11665
7323
9582
7268
4773
8086
4246
8859
6525
8865
7320
8811
9037
9069
9499
11630
4894
9457
13783
10321
13613
11523
9348
13506
9625
13607
9797
8981
6127
13594
8987
7266
11666
7446
16723
8907
14477
11478
7432
7399
7186
9834
13971
9343
7574
9489
9659
6772
12700
9215
7409
13411
12636
5337
7448
7480
9377
11931
6141
8906
13327
14766
9541
8796
7008
7338
8982
6500
9842
11644
7420
5788
9350
7901
13686
7466
8959
12092
11375
6958
7407
8023
9392
14884
9390
9543
11493
13721
4305
4952
7394
8910
6815
7409
8228
6827
7387
13450
11802
4402
9426
7480
9461
9562
11406
9420
23519
6484
7438
9411
10628
9161
13436
14178
7494
9281
9581
9710
8780
4993
4985
4772
9335
13909
11751
7267
13677
9440
11625
7380
8792
9438
9448
11825
7302
9371
9115
8784
5493
8860
8882
9503
8846
9310
9269
8875
8581
11869
9259
13562
9397
8866
13658
9409
6424
7418
8996
8866
8941
7363
13628
11057
6331
14243
12729
11486
12209
12913
11446
9210
9500
9854
9270
11349
11918
14892
11283
7390
8585
10252
13992
9435
9596
9401
9445
8938
9519
9368
8923
8939
8145
8870
9861
13257
5329
8899
10062
9428
9648
12188
7343
7382
7429
8089
8964
8933
7348
12997
9507
8804
5306
11704
7940
7779
9125
8918
7364
9343
12037
7502
9262
9786
14000
10676
11056
13538
9362
9401
8898
20020
8988
9309
9515
7360
14069
8250
9254
8141
14007
9369
7296
11305
9424
7423
8935
11233
8984
8944
8921
8667
7556
7914
8096
8900
8926
7395
13942
13855
8921
6967
9436
9384
8919
8200
8916
5557
12779
8941
9390
8875
7878
9273
15334
7373
12166
8133
3643
11611
8314
9649
8946
7421
8914
9482
8927
9467
13177
9471
5138
8960
9407
9267
9600
9435
8907
8982
6349
13473
9377
9307
11170
11565
9458
9453
13975
11867
9313
8909
11393
8681
13346
4416
11545
8970
7618
7340
16234
9482
12690
12895
9459
8082
10435
9013
9284
8967
9388
9791
12989
9472
11390
9419
2052
5815
5410
9425
8611
9545
8902
11721
11736
9397
8928
9463
9261
9272
16789
7343
8991
12758
12022
9522
13460
8998
8620
6947
9054
9370
8929
10167
9575
9096
11497
7422
15683
13872
8892
17360
8527
9451
9449
9436
11320
9348
2527
7346
8913
9476
13324
8984
6367
8953
8914
10357
8839
11552
12828
9454
10085
7275
10317
11540
9489
9476
9309
9496
8962
9489
9339
8885
5335
8967
9416
9436
6927
9311
9456
13765
8279
9474
11538
9452
9302
5297
9331
8832
8700
11953
9450
9469
8613
4318
5160
3089
11704
9316
8900
8968
8700
5693
11389
9245
12531
11069
10614
9162
9127
8201
9475
8365
13004
8856
8868
7504
7422
5234
7457
6379
7342
8914
11020
8908
5023
9331
9289
8635
10516
7785
8711
19030
7508
6946
8433
8086
9298
8840
5256
7998
7087
7390
3694
14009
11322
9486
7187
12588
11768
9348
8811
8737
8889
9518
6125
12778
5809
8286
9222
9431
8927
6237
9425
17242
7831
11931
8897
9392
15501
9467
7426
8882
7308
9187
9472
7433
9388
8838
8745
7554
10160
11955
8522
9456
9308
12615
12632
9399
9417
9489
9278
12180
13690
8908
16972
12139
7350
9294
11726
13813
8925
11731
9399
8937
12013
9356
15496
9377
9078
9479
9288
7473
11600
6956
8937
13829
7875
9420
8844
9508
9246
13649
8936
9180
9425
11722
15724
8280
11939
8856
9382
13408
8966
8496
12921
7904
8931
10423
9500
9390
6946
12861
8933
6229
8948
9420
4952
9065
9428
14652
9356
10641
8995
9468
2110
6124
9511
9406
9483
9255
8788
8931
6379
5366
9002
8603
6936
7514
12086
8965
8941
8954
9381
9414
11273
7634
9428
9352
9295
8422
9485
8929
11939
8926
7511
9074
8652
12808
12502
9138
6150
9484
13875
12162
9381
9030
7422
9479
7786
14989
9371
6585
9699
9474
3769
7016
7425
12397
8948
9238
13518
8953
9260
7347
7417
9534
7426
8040
10184
8997
13834
8855
5310
14731
9383
7425
9488
10519
11687
7200
8115
14002
8900
12009
13903
8200
13859
11705
8933
9041
9508
9668
13792
7388
11963
10218
8855
7327
8952
3609
7055
9540
8836
13796
8951
9434
13917
9490
11694
9371
7444
8314
9342
13590
9436
5411
9394
9319
9379
13920
7871
12753
12797
12242
9698
13743
5350
7421
4992
13434
7349
11942
7904
8931
13560
8876
8976
9462
9189
12067
9266
5302
9469
14035
7344
11080
14931
11470
12555
8903
8832
7893
8980
2371
8956
8484
9373
8228
8895
11754
8981
9258
11544
7891
8963
8833
9569
8834
8997
8962
8919
7516
7780
8879
2563
11229
8910
8939
12052
9460
8888
10230
10250
14071
8950
8922
9326
9171
9340
7355
6468
9378
7422
9376
13957
8778
7424
9370
10000
13417
8263
7510
9817
7883
9381
9144
9441
7456
9592
9429
15522
7427
15541
6837
7505
11633
9093
8820
8850
7060
12792
7366
5299
9681
9503
9489
8799
10483
7351
9163
5676
8997
8989
9048
9152
11833
16548
9493
6741
9490
13438
4898
7346
9508
12369
12840
8819
8912
12052
9544
9208
8885
11676
11767
8557
8916
13196
8007
6842
8014
1717
4873
10326
8437
7443
7441
10446
13723
14458
7422
8793
14481
7469
8942
4817
11144
9331
9194
13792
7347
13498
13166
9994
11076
14143
6804
7291
9398
7873
9119
10729
11561
9409
7356
9354
9425
9496
12926
10832
9385
9325
8038
7320
13625
13650
7431
10525
6465
11621
9081
3113
9308
13832
9104
8654
14276
13685
9476
9395
13976
7867
7494
11667
8981
8133
9330
7416
11410
8744
8836
5469
9471
7519
7450
9340
9362
9158
7811
8925
15583
13696
9691
11650
11775
9706
17510
5614
5706
7470
7216
12548
10680
9953
15341
7210
11542
13596
11199
8777
13655
9449
8785
13847
7780
13034
7400
14029
9472
6908
7362
7401
7067
14943
13813
11473
8877
8846
7340
13653
13043
7855
7865
9219
7318
12670
9455
16078
11640
7423
8927
8816
9469
7744
16250
9015
7322
1925
9708
9405
4621
8960
8910
9351
10491
9320
8940
9305
10285
7730
8924
7382
13975
9492
7314
11549
9230
11915
10588
13669
8908
8925
13662
7310
8150
9261
9265
13351
9361
10910
13931
9309
11380
5223
5117
6764
8840
8826
7363
13847
14440
9009
9541
9542
9204
8931
12765
11795
9430
9096
7493
14585
9204
7241
11787
10714
10550
10764
7363
11456
8847
9405
13786
14886
9380
9390
5219
5652
9810
10083
7360
9481
9563
14658
9330
7331
8735
11702
9201
7471
14099
9621
13426
13624
13172
9531
9522
9415
14035
9927
9194
8820
7427
11622
9537
9454
7709
9672
12444
8905
8902
7506
7308
14078
8920
4766
8905
7334
10428
9272
8665
12606
10247
7366
9357
9924
7882
9431
16086
9394
14164
9419
15128
13640
8953
8838
12421
8903
9309
8687
9481
8953
11217
8896
9396
9350
5091
9399
11469
9366
9475
9475
8336
11895
13229
9309
7747
9368
11681
9058
13443
7326
7073
9465
9450
12247
9410
6829
7337
13430
7450
9483
15348
6266
19183
7129
7431
7786
7789
7340
7894
3416
7444
7314
8016
7316
7255
8920
8900
13098
8121
9345
14940
13621
7338
13854
11904
9620
12478
13499
6386
11872
10187
9309
10259
14966
8903
9541
8927
9251
14364
7357
6179
5241
11330
5657
13530
10349
8906
9426
13891
10957
8928
9453
8177
9608
5368
5343
13786
8888
9027
8810
7339
7684
7205
9449
9418
8889
13862
1650
8911
9406
7511
7917
7321
6759
13815
7860
8843
7344
13635
7907
7386
9412
11245
8962
7371
7407
7454
7488
9566
7363
7355
12796
9328
9511
7367
9381
8821
6380
9498
13622
8111
9389
8300
2125
8179
7373
13848
8916
7962
11427
7529
9322
9365
9325
11600
11556
8114
7356
9483
9350
11776
9476
9402
4857
9583
11493
11567
13703
12814
7444
13611
12367
10586
8634
7428
11775
8096
11491
5437
9062
8905
7459
8871
7344
5343
9409
15796
7366
15357
9110
8888
9489
6828
9397
8808
9498
13765
7853
13704
8849
10086
9167
9353
12116
7446
6916
9664
7419
10029
9484
12726
13418
7830
13615
9390
10900
14226
6477
7399
9447
6198
8941
9325
10339
14053
15333
9629
9141
13945
14010
5791
13302
14821
8845
13878
8844
8990
15968
7366
14933
9443
12723
9349
8524
8892
5240
10049
9624
11203
7877
9380
8964
7918
6166
6001
13926
8997
8872
8864
8848
8869
6184
13861
10446
7415
9472
13430
9367
9396
5395
7285
8984
7414
9528
13406
15477
7349
11691
9038
8842
4694
9488
11513
12374
8826
8905
6265
8918
7413
8960
9330
13648
8220
7906
8758
7395
7529
13641
8936
13633
8069
14250
8896
9065
9515
9567
11692
15314
12211
6677
8880
9113
11963
13646
8068
14001
7346
7416
8338
9314
9348
7463
3159
8772
7437
6410
14951
11087
8950
9104
9470
14082
5799
6174
9259
7340
12684
9439
13677
12089
10262
8898
11099
8890
8882
9425
7328
9542
15478
11649
9458
11764
8829
9596
8891
9064
9152
7307
8369
15546
7330
12657
9560
8365
7382
7929
8841
6893
14047
8879
7645
11124
11746
7317
8794
6876
7340
12987
8914
8972
9494
12107
13611
9420
9439
11960
14358
13633
13515
4771
7385
8886
6810
9218
7365
13835
7363
7361
7412
5080
8656
9263
13885
7158
8916
10325
9344
13992
12061
9571
8889
9410
6185
11515
7799
8898
8904
8923
12022
8785
7354
7343
21348
9980
11727
13364
10000
10446
10218
9511
9856
7315
14255
13676
23005
9381
14182
9410
1885
3794
5625
5502
10485
7158
9568
5762
5288
8256
19421
16263
7354
11640
11248
7126
11244
7137
9417
9449
6838
15195
8931
10215
14991
8825
7506
8969
9257
13913
7501
15484
12850
6662
9438
7430
9503
7345
6988
8479
6631
8567
8701
9368
5433
8435
13652
15490
7867
9401
7350
7460
9542
8842
13786
9481
12569
15440
6970
7484
9526
8335
8385
13783
9468
11662
8904
9387
7911
9241
8173
7334
9402
6404
9963
8924
10116
11807
8930
7324
9853
6410
5400
14902
7372
9143
9472
12424
9072
9285
8654
8823
9545
9539
10122
7980
10478
10053
10051
8172
10411
8909
9459
7298
9471
8877
8666
11498
10649
11678
7399
14038
8320
7347
9365
7423
8958
13951
7268
7539
13701
9165
8681
8244
12083
11898
7713
8926
10234
9379
9276
12000
7334
8914
15363
9540
8957
7333
9618
9409
11002
14936
13776
13658
11230
5269
10106
17579
9485
13291
8954
10005
9466
9378
13621
7367
9312
7371
7991
8928
9557
13757
9563
9564
13637
13571
5734
11464
7358
13923
11493
9300
8948
9036
9735
8675
7424
7421
9422
9385
7005
13680
17483
9267
7226
8246
14300
14916
9392
7350
7364
11411
9374
7491
10469
8204
8862
8813
11191
11542
7910
7494
7432
5919
13314
11399
13882
9429
9415
8558
13502
9698
5476
11708
12890
8788
7353
9573
14880
7457
14043
16916
7744
12357
15493
8167
9336
14068
8902
9151
7315
7348
13589
6827
11525
6989
8263
13743
13743
14078
9477
13632
6877
20881
8974
7601
9397
9321
16100
8731
7799
6183
8864
9566
6139
8471
9367
9248
6273
11475
9259
9383
4724
5495
9404
8903
9443
13957
13387
14817
12160
13301
8729
7440
7313
16333
7414
8860
9300
7313
12667
11870
10121
9397
14920
9372
12368
11457
12958
13043
9397
8900
15486
7343
7363
8752
7396
17323
7359
11485
8893
11838
7317
9398
4245
6693
13796
1839
8173
11707
7398
9363
9489
10259
8881
8888
11898
2993
8633
9348
10192
9451
7511
13351
9298
8682
9475
8256
8497
13616
9400
7368
16336
9458
13600
8916
10482
8142
7572
8859
8151
7360
9476
8958
9559
9380
9378
7367
10135
9526
10254
7429
8898
14655
7027
9346
9061
9440
8928
8800
9469
9481
8882
7296
11724
14958
9264
14306
11746
9441
15314
4364
10339
8869
8224
8924
6692
9532
7395
8234
7923
12481
8826
12684
8945
9476
14081
7372
9321
7045
11663
6364
8907
9996
7293
13265
11485
8872
9755
10194
8576
8042
12449
14423
13596
11228
9389
7447
11946
21807
8907
8872
9457
12712
7406
9488
9140
9619
7411
8941
13958
9694
12385
8728
14897
12002
11596
9844
7385
13718
12724
18630
9887
8905
9530
7467
7886
8010
8888
7352
12293
9575
19126
7702
10850
7370
8661
12407
8095
9438
7239
12584
13645
14896
7416
7870
13252
8906
12693
11382
7551
7758
9518
11530
7331
9354
8943
9221
7382
7347
8922
6835
14223
8884
12989
7474
9637
8949
5080
9162
7364
7806
8293
7245
9414
13626
13946
11877
9395
8845
7927
14030
11616
13399
9422
7651
5181
9008
8916
11860
7896
8910
7432
9506
9363
9274
10599
7428
9531
7371
7358
11722
8036
13623
10314
9545
15462
9485
7510
11713
10449
11250
22577
10079
9932
11593
8949
7416
9457
13290
8026
9504
9676
7323
9412
7342
7413
7412
9490
9442
7498
11231
13584
10349
9378
8781
9342
6783
9450
9560
5056
7498
15470
7258
7879
14883
7438
7361
14342
9268
9812
7412
11334
8817
10575
14145
5409
8923
5185
8514
7336
10056
12359
11850
7365
11270
11653
9414
9315
14910
7170
5385
6441
9533
8429
8028
13985
14853
7337
8701
7364
9372
7333
5178
9393
7285
10243
7312
11784
9360
9710
10175
4732
12454
9371
14949
9349
15483
9535
13228
7648
8965
9364
14841
9426
7877
9342
13581
9294
14964
9166
7351
6837
9398
9118
5125
11642
7314
6834
13889
5143
11592
7392
9534
7318
11696
12803
9288
7342
9645
11555
7509
8881
15355
7483
13839
9293
11952
7312
7416
7402
8919
9541
4416
8462
13086
7365
11276
7317
7006
9331
7462
9235
9336
13441
12634
7490
13928
6017
8915
10339
16210
8804
9488
9518
13689
9583
13390
10890
7785
9092
7904
14092
9365
7386
7446
7337
11696
4743
7151
14958
10377
11817
9140
9357
7277
7342
11289
5212
14910
10300
9531
7214
14845
7364
7349
9291
7355
4701
14797
7303
7371
9330
9618
12247
8064
5550
7433
9184
7186
3800
8553
9377
12928
9332
7056
7566
11498
14786
14827
5244
7430
7569
7330
7564
10325
3787
9818
9473
9461
5928
7426
7953
6899
6853
7565
7563
7561
7565
7566
9317
7840
7564
7879
7560
7569
9527
9448
7564
7416
6841
6859
7265
11530
7560
7562
7022
22359
9334
7565
7374
9509
7568
7566
7571
7337
14417
7566
7539
7346
7559
7029
7565
7566
13676
7546
7568
7566
7570
7540
7568
7570
7568
7568
7031
7424
14380
6877
8210
7566
14324
7570
7565
7978
7566
6852
7561
7567
7033
6895
9260
11670
7196
7568
6821
9823
6831
7564
7820
10199
10120
6730
7573
6825
11290
8375
9339
14906
7458
7443
7569
6853
8537
13907
8982
13522
6822
6422
11657
7760
6862
9337
9551
9513
6842
8760
9430
9076
4421
6845
6814
7399
6849
6861
14446
6867
6820
6001
6855
5818
6517
12093
9396
12379
6414
6863
7288
9482
7583
13772
6800
14091
7267
6832
7338
9342
7394
6960
6814
15031
9279
5807
8903
9659
6724
10507
7443
7323
8940
6714
7416
13856
6730
8871
10201
6639
7259
7386
7397
10088
8759
13245
7061
10020
14418
7366
9364
7349
6804
4557
14742
7352
11464
4566
8801
13635
11792
6832
8004
7401
9372
14155
10164
14535
14529
7477
7419
11213
16117
8726
8938
12418
9535
11220
6885
6865
7346
22399
6936
8004
6882
13548
10634
9459
13481
9655
5283
8944
14347
7553
11348
9769
14904
15757
10435
14075
8069
10895
6976
7233
9785
15561
10065
14450
10540
7312
15898
8873
7581
9568
13964
9360
7764
14944
17519
9706
10698
7417
7282
7279
13553
7362
14845
7359
12301
9428
8521
8917
9145
13420
3657
9388
12910
7293
7271
9590
7344
8922
7237
9477
9442
15682
12734
16200
14107
11105
7383
8865
9610
9558
5841
11271
7954
8966
13630
7521
10055
11605
9652
9747
12609
5026
11708
6792
9558
13811
7403
14857
14102
8976
7378
7503
7395
9466
9380
13785
9299
7506
7430
5287
5591
11284
12634
8977
9187
7510
12321
13061
8275
7364
7347
7386
13433
5759
11655
9520
16244
8890
9131
12526
13614
9448
7293
9562
5038
9464
8430
7398
7450
8384
10373
11556
11606
14959
7423
9575
13479
7309
9377
14193
7431
15380
7652
11905
9115
9436
5118
9522
11431
14750
7351
17969
13773
8268
10567
10302
9368
10002
7323
11145
9537
6803
7337
8407
9422
10410
5318
15465
7363
11431
9047
7375
7378
7361
15722
7353
8910
11678
9157
9305
11860
7356
9427
12728
7517
15467
13647
15346
9414
13893
10879
15365
14008
15738
14205
9462
7403
8888
9421
9553
11467
6860
10195
7389
19162
7453
8899
7293
9514
7479
7488
9444
7250
10338
7044
12632
13829
5220
7350
7403
9640
8115
13963
7173
6408
9599
8545
9391
11903
6070
7330
7263
9524
8567
14285
13651
6854
8320
9542
7293
8897
11442
13666
9119
10252
13654
13256
12128
3879
11693
7379
7450
19952
11609
13594
9474
6995
12414
10401
6994
8816
9594
7452
11569
7512
7511
9471
12746
9789
10242
13648
13645
8938
8382
14168
6469
8142
7942
9369
7522
8904
7981
9340
1577
9572
7306
7478
14936
9726
12477
9563
10289
13544
9348
15768
9363
9316
9383
14915
9249
13699
8956
7369
13619
13032
8919
16490
5437
9560
7363
7499
14346
11208
9333
8724
5114
9038
9298
6882
5257
9527
7441
10077
8954
12701
7413
7457
11238
10264
13724
7433
9614
13965
8643
9334
9037
7812
7762
9634
7348
7323
9535
10157
8855
5908
5882
5302
9511
5167
8374
6447
7347
8949
9471
6899
13592
6835
14581
8273
9363
7331
14930
9520
13114
8904
13693
5931
13979
8901
13790
12956
11808
9289
6879
6722
7463
9358
7357
9111
7447
9862
13947
7505
5581
7447
7449
8155
7328
8665
7959
9592
7307
8113
7295
8523
7168
9167
8365
9389
9712
7379
7445
9495
7220
10327
7354
7364
7308
13419
11375
2478
10994
9118
9462
12397
9452
7406
9429
11525
7345
9166
5239
15345
9224
5048
11693
4314
13803
7334
8882
9545
8914
11603
7867
9597
8928
9154
9480
11239
10527
13134
13672
9082
9497
7378
8108
7397
5325
13898
14048
7278
7319
7308
7262
5025
7440
7373
7395
9615
13528
5391
14806
6205
9551
11712
6663
14089
7435
8110
9072
9041
7707
7423
9329
13695
6430
13940
6486
8867
7392
7924
4371
9357
10579
8436
12233
7387
13607
13467
7433
14194
9989
12760
7426
14894
8916
2834
7282
9620
9472
9244
7264
5288
7351
9571
14916
9515
9595
10035
9445
8956
13629
9535
20201
7360
7347
10556
9467
14989
4766
15498
11601
8895
7337
14831
13995
9337
14959
7361
13464
7380
3814
8964
11048
10753
9557
7324
8884
5592
7347
7915
9350
7937
9387
7319
8976
6876
8001
9411
11233
5775
9440
9511
9549
14844
7308
9861
9317
5611
5308
7771
7358
12135
9314
8688
9348
7502
7331
7882
8843
12695
9370
9274
9607
9407
13569
9370
8896
14071
8221
9146
10391
9239
12737
14171
9367
14082
19457
7346
9387
8814
11196
10748
10659
4564
15115
4908
13213
8586
10305
9456
9563
13817
7523
12977
11838
11343
8769
7382
14027
7397
11679
8953
9520
7355
16032
6862
13773
7410
5314
7830
10045
8189
7309
9373
8926
7447
9585
7424
6935
14350
6838
9273
9224
9501
7369
12655
3143
12433
15070
3371
11214
7380
8875
11536
9449
7449
9446
18476
11374
13470
8912
11217
8916
7281
9425
7765
9474
9481
7967
6906
9381
9017
14956
9340
9925
10881
9562
6828
7323
7346
6842
7286
5245
12492
15373
8971
11572
7042
7314
7375
13621
7325
16288
7426
14901
7303
9554
13369
11972
8108
11939
11939
8877
11616
4954
11809
9448
9421
7416
7406
23181
8275
11398
12250
4835
9359
9527
13643
7822
7353
9012
9440
14873
7373
8637
13637
13506
9472
8862
7375
7447
9897
8859
11536
8918
5100
7354
11714
9354
9575
7463
8298
11424
16771
8021
7314
8796
9415
7407
10114
11633
8292
9193
9442
13870
9210
7310
14888
7449
7317
9318
7356
7439
5140
11757
12370
12516
8440
8569
9069
10095
9415
15134
6911
6948
13717
10116
14096
9247
9453
7326
13020
6812
8909
6822
9293
7418
7327
7413
14052
11961
7862
7343
7448
10319
7469
8605
9112
14042
13674
9526
11512
8834
15857
9533
13606
5117
9541
11561
7290
8887
4771
9351
9566
7329
8586
7381
14840
6250
7923
8731
8975
8872
12754
9037
2312
11993
10314
8934
11577
7366
7371
8874
9508
8683
10101
10633
11899
11676
8980
9365
7386
8793
11739
6381
13626
7350
11639
7351
13672
13841
9474
8788
7510
13492
7346
9712
14960
7445
7457
5154
13398
9439
11291
9566
8893
13756
15334
9658
3165
8692
8819
9785
10259
9567
9628
7281
9413
7360
11693
9602
9161
3279
9131
13247
7982
7352
9371
9261
14124
12449
9432
7430
12323
11254
11466
8961
9012
8361
13569
13044
14903
8032
7479
11380
9455
10953
11704
15157
7178
9539
9463
13622
8223
8941
11509
13414
7587
7770
9731
7408
8796
14140
9434
6719
7255
11827
8835
4785
10421
7351
13524
11804
15489
9387
7423
10319
9511
10896
9393
7116
7345
5709
8882
11589
14854
9888
10149
13836
7386
9220
13095
11617
4891
12280
7365
9509
9862
8897
13082
9228
7364
10674
7447
8624
9899
9474
5847
8768
8882
6173
7111
14142
7336
7381
9408
8424
9223
7300
9304
9440
7397
13339
13653
13126
8887
11726
7396
8924
9423
13496
8586
14142
13703
8522
9355
7300
9382
9545
8911
7441
9573
15500
8030
9106
9731
9396
9320
8151
8983
11714
9426
12271
11598
8848
12550
10525
7335
14905
11637
11406
8849
9546
8980
10452
8890
9239
9379
9186
9515
11466
9393
11281
6417
9477
9009
22985
13523
14933
9444
9384
11628
8625
14411
9255
13968
9249
11270
11595
8848
9440
8894
8937
14944
4921
11807
9309
8331
9508
7897
6840
7352
7261
10091
7352
7766
8236
8308
8995
7378
7422
8941
8957
9517
9951
9134
6502
11573
13726
9354
9396
7446
11310
8943
13988
13389
13595
8774
13471
7836
9320
8333
14050
7458
11248
13601
7327
13993
9714
5058
9480
2832
14437
9462
9462
13669
10337
8900
7344
9447
15359
11489
8972
7783
11489
13597
8429
6401
11747
11105
9414
13659
7292
13373
7195
9592
8947
11375
8929
11241
7511
11735
8838
8852
6051
7281
8916
11689
7827
12509
8830
8783
9115
15357
11557
11442
17094
14171
7786
9339
10076
9515
14110
9554
13812
8280
13343
13453
12836
11166
5102
7339
7332
9234
8354
13329
20979
7351
13921
14116
13654
8856
7341
9252
7367
11244
7848
8969
11556
11391
9134
10028
10957
9480
9341
14945
10535
8328
9472
9062
8985
9575
13755
8917
7621
12532
8899
11608
9765
7411
13154
13305
9862
7421
10536
7887
7407
9465
11529
3607
13567
11729
8908
10341
13596
9252
10271
7249
11588
8962
10903
6422
13780
8755
7394
8098
8886
7362
7486
10023
16158
8907
8368
10173
7348
5253
3418
12738
11570
13717
11496
14242
6398
8867
9560
9532
16055
8912
6223
7995
9463
11784
13372
5042
8486
9245
16104
7962
8698
8888
6353
8157
11243
8971
11255
14873
9479
10045
9398
13894
11691
12733
9344
11376
9205
5108
9029
8903
13735
9386
11256
6467
9400
9407
8910
7378
7391
11698
4750
1918
9713
9004
9466
9461
7994
9496
8893
5082
13608
8927
10789
8420
13561
7423
9370
7325
6417
8221
7124
13457
8888
8051
11728
5114
9303
2995
8978
8767
8478
8929
7460
9397
8913
8904
9084
11726
16018
13464
13323
7331
13947
5470
12012
8878
9501
4774
13356
14044
7474
7459
8240
12412
8962
9392
9189
9320
10729
9404
11574
14739
14089
8922
9472
13278
9471
7487
11696
7422
9000
9554
7371
12814
9424
9393
7813
7819
9494
10167
8892
7285
7285
9453
14924
8913
13699
9472
7340
9936
13882
8358
9329
11614
11282
13773
9459
8827
9508
8399
18874
13384
16849
7345
11702
8929
11505
9299
8881
6130
11889
10524
8891
8945
8900
7343
8867
7314
8889
13693
9321
13129
8941
9387
9480
13743
9467
9297
6761
6874
7425
7464
8867
9718
7462
13577
9610
9693
8918
11958
6756
11097
12003
11845
5420
9286
8926
11440
9496
6224
9593
9395
11569
9639
7808
8693
9520
15361
9046
5077
9439
7335
9406
11515
9404
5519
10250
9538
15349
6660
6164
9770
13457
13647
6144
9244
9151
7338
7871
11222
9355
7374
20438
9419
8833
1794
10186
11621
14035
7939
9113
7495
8950
5184
9644
11532
7374
14793
12003
8957
6189
9460
13726
9297
5658
13544
14185
14952
13601
8921
9475
6120
13620
6354
9412
8184
12055
9526
9669
5959
11655
9463
12202
13961
8972
11583
9291
7306
8903
9490
5875
9154
9391
8884
11497
5108
11580
14621
11577
11709
12736
8788
13986
9458
9343
12449
9285
14841
9137
8938
8893
8825
7329
11913
9421
9432
12378
8945
9418
11686
8938
8488
7377
7350
6756
4839
8887
9461
9740
11455
11653
12944
8905
14113
12596
6199
8260
8947
11111
11694
8941
11548
9415
9194
13795
8846
14091
8896
9107
1793
7874
9554
9000
15497
8923
4692
9433
11720
19625
7278
9095
7687
5500
13594
9439
14138
14136
8007
7733
7445
9050
8926
8668
11603
8932
9464
11742
8909
12335
9353
4675
9124
9364
7508
11795
9425
13906
9127
8927
9354
10355
7512
8944
7331
9441
9365
21083
7505
13660
9545
12928
7332
8440
13796
7412
2467
8801
7348
9078
5454
15042
8753
14490
8683
11763
11355
7315
7189
8848
12668
7528
11173
13256
8143
8186
8054
7359
11531
9363
8839
7350
9293
12764
21606
7908
7365
7432
13936
11583
9417
16452
11613
10120
6158
7408
13378
8851
8926
13353
9237
7426
13648
15332
11631
9371
13136
15373
5187
8999
5582
8897
8940
7387
5472
7413
7342
8594
9101
8896
12981
13837
7972
7111
7510
10412
5389
8150
5244
19074
9528
12744
6331
9068
6450
13876
11550
8859
9555
9404
7947
14013
9299
8907
8885
14057
9411
8938
11656
9401
9943
8970
9295
5271
9610
9709
9036
12101
7332
9494
9372
7316
13316
8155
7414
10153
7361
9456
9457
16632
7348
1784
8947
13895
10842
8944
9414
9454
6406
8934
9482
1900
5706
12653
11517
9995
14833
8576
13936
9554
7911
13929
11747
11339
9496
7314
8895
8973
5273
15324
11575
7950
14052
13670
8700
9126
8948
8875
9447
17253
4669
7463
11681
11907
11441
9175
5086
8878
7446
7360
14256
12085
16949
7410
11175
8887
8957
9397
11673
17235
9438
9256
5242
9039
11562
13424
6201
10314
11897
8951
9152
7017
7939
9594
8998
8863
8529
8891
9342
12673
9385
15280
11729
9097
9315
7381
9310
11841
7365
8661
8949
6354
9495
11937
9523
9384
7345
9522
8112
9201
14257
11533
9004
9367
12054
5243
5812
5244
5828
2222
5244
5239
7898
5803
5816
8273
11356
7219
7529
8906
9490
9520
8964
11734
13808
8764
5181
15624
13776
13380
20926
11722
9438
7874
12580
13950
8965
8928
8518
8956
8864
9719
6935
15252
9298
6474
12662
8987
11618
9512
9007
6905
14356
8897
14657
13945
9011
9716
9229
12946
9549
13532
13797
5439
9294
9466
13588
9436
14095
8887
14731
13613
8902
8885
9063
7704
5215
7512
7320
7206
5132
6068
7410
9495
11690
9392
8519
8204
9422
5200
11719
14416
8775
11339
1805
11678
8136
11705
7059
8773
9468
9436
8796
8899
8917
9417
11626
9274
11774
8208
8912
13680
5195
13673
7363
4431
8913
12070
9359
8860
9448
9868
8933
8917
9479
9508
8932
5998
9511
9233
11739
8719
11898
9515
7224
7497
11549
6959
9416
18082
9829
10079
16345
8926
8899
11724
9453
4816
15369
5174
1525
9497
4987
8102
3016
11200
4739
9506
3118
8967
7428
9478
9412
9756
8901
13477
8368
7958
6813
5837
9474
7208
2031
4903
8259
9281
9343
5515
7402
11234
2063
7333
8939
12783
9468
11530
11313
7451
14275
11673
7448
16941
7333
7728
8130
14137
8906
14007
7345
10162
2530
9133
7346
7451
7146
7208
6144
8224
7983
10353
8180
8894
12145
9466
7973
16967
6072
7514
9370
13556
7349
9534
7566
8464
6441
14899
11949
13867
7302
8888
8854
8341
13328
7797
8911
20976
9229
13778
4795
11209
8114
10421
7283
13832
12334
13658
7474
10062
9380
7348
14078
7819
9599
11091
8478
12121
12906
18306
7974
10330
9487
9295
9442
11680
13556
9575
10511
15355
11649
9271
5437
9417
11495
9358
8873
13311
8938
8314
7261
7455
7882
13201
12692
14985
5575
7356
7236
13721
9462
22890
7352
7419
7346
13531
9448
7741
7788
9640
10099
13398
9546
5923
9023
8950
8290
10202
9334
10546
11057
7939
8697
10126
9391
8059
8407
8882
15928
11385
8926
14289
10198
8842
10609
12653
9117
7733
8166
9470
10093
15494
11880
5442
8654
10562
11781
1930
9472
13820
7497
12032
13573
8888
14251
12300
4776
8154
5041
1997
15040
11563
14444
12740
8932
8314
7296
9486
11665
9137
10352
12572
7944
7332
13402
10165
7545
8951
15327
8861
10125
9502
7364
7424
7364
7477
8161
5834
9379
13979
17165
10522
7464
3410
16004
8683
11458
9814
8556
6462
10589
8876
9304
8936
7463
1810
7850
7428
13116
11521
15374
10355
9536
7439
9391
15440
7433
14080
8346
12172
7367
15336
11751
7440
8886
9261
7266
8052
8457
8702
13636
7454
11960
10950
11764
11539
7505
7564
20480
11748
7327
11021
8919
9471
7686
13340
11535
8795
11570
8681
13279
12258
13426
14963
7171
8264
10279
11720
11347
14934
7901
7384
11221
9476
8649
11795
16130
13978
10932
8828
8093
6508
11747
9079
7792
4988
5805
8907
9435
14067
8255
10160
16779
8237
5460
8276
8734
8284
8690
5567
10612
4803
8879
9652
13172
14945
11388
7954
5105
8083
10055
9282
10156
6227
14602
9440
8203
10304
9562
8253
8213
11882
7324
3820
11724
11792
14399
10386
8218
14985
7414
14232
8098
7860
11238
11215
8103
6493
13424
10051
11969
13475
14776
9526
7410
8736
10653
7658
8132
10958
13450
7804
10295
13268
14242
9401
11507
19729
13487
8592
7547
14985
7503
12681
13639
7279
10206
9826
8004
7707
15480
14982
8454
11604
8247
14806
14925
11275
11568
7920
12314
12735
9508
6480
9943
8732
5481
8522
8135
8602
7143
8538
10500
8927
10454
11985
7424
8193
14957
12647
9548
11760
4756
9260
12884
8273
2936
10117
9365
8893
11500
11407
8620
9529
11371
8934
7941
8933
8076
7907
7306
11482
12369
1597
8881
3583
5257
9341
7798
6831
7501
9529
7654
9141
5722
5739
11598
11460
11511
10533
8682
13270
8594
9429
9317
7423
9563
7788
7335
8416
10668
13682
7397
13977
11426
9452
8197
13762
9485
12149
11310
8888
19575
9307
13626
8908
7372
14370
8280
5409
9888
9356
13894
5201
9489
5476
8989
11667
13668
7358
16591
7462
7278
5473
12095
9472
8968
9073
9570
7192
14899
15358
7236
6317
23200
8871
7467
4771
10607
12732
12107
7112
9480
14045
7769
14018
12724
9402
7856
9297
7504
9406
9319
10639
12211
7696
13792
7364
10769
14823
10349
19015
5771
9465
11687
11420
9383
13519
7354
9985
9367
8427
6915
11657
15353
9473
7795
12463
7349
9286
8038
9144
12629
10143
9407
10074
13879
10166
12651
8002
10038
3131
6414
12688
9301
5451
11661
11392
9359
11108
9414
8771
8521
9506
9446
9285
8199
8828
9326
20793
7886
13672
13682
8950
6169
9585
9570
10591
13601
8035
1344
8981
8854
9108
5414
7390
9425
6867
7368
9562
15471
11741
8162
6374
13955
7823
9369
7398
8877
13784
13901
8853
8140
10835
7753
10194
8458
5597
6402
7799
9539
8824
8933
6226
11411
8204
13131
5686
9074
8690
13652
7358
7087
8741
10475
6178
9330
8499
9616
6873
11997
13626
7633
13079
9533
9587
7414
7389
9535
8620
19765
9276
9631
8949
13534
7958
9637
10488
9529
17238
9424
5229
14185
8875
8094
10403
7402
19585
9645
7876
8798
8895
6877
8866
12500
8339
10725
9493
8779
9029
10456
11573
7344
7410
3449
7333
8508
13658
7334
12963
8255
11909
9155
8919
9227
6757
8061
15018
11718
12361
6786
13631
12138
10480
9568
13621
7785
11644
10181
8265
9346
9644
8279
13507
9317
6839
8119
9115
9328
13313
9400
10367
8598
9529
9458
12267
7728
12403
9962
4932
11040
9415
10883
11353
5712
11342
13768
17255
7873
8578
11524
12115
8889
10367
8127
6426
7841
10143
10653
7504
10390
14040
9516
11606
9450
8833
7334
7334
9457
1577
9292
9183
9429
12995
7508
9576
7516
10463
14130
9642
10030
14124
16095
8780
6400
8901
9651
8994
11552
10357
7400
6453
8576
8480
9217
9282
7303
7346
10000
10505
10337
8367
9031
8798
7434
10495
7404
6849
10127
7506
10847
10283
14964
8420
9421
5483
9327
9379
7815
8180
5074
13886
11529
8011
12484
7747
11558
9471
21874
6484
9496
14030
9607
7789
8402
9377
6881
10724
7821
13839
7393
9613
11597
9636
7442
13740
11838
10499
5526
6835
7405
7831
9436
10356
11657
6898
7388
7360
9417
6762
7358
7769
7342
9668
11847
7423
8879
9125
14915
13631
8580
8897
6519
6459
6867
12759
13062
11479
14216
9234
15361
23301
11243
8720
9132
8001
7405
8898
5980
9932
13712
7393
7372
9369
12099
12775
10121
10058
8070
10090
11372
11623
12024
7328
9358
6868
8535
14896
7449
9296
6837
7346
13020
8065
13776
9401
13675
6224
11668
14235
7439
8490
14114
7285
12104
4049
9469
9202
10249
8907
6233
11613
7368
7359
13502
14152
7125
10698
7793
7361
4808
7480
7435
12202
15369
17167
7353
9562
7355
11631
12124
6066
13601
18550
15476
9343
7295
9384
14418
11710
8899
8916
7629
5623
6427
8977
9563
7346
7421
12705
14860
6870
9384
8038
13919
7555
8635
10062
8855
16080
6758
16751
7390
8878
7347
9428
9172
10299
14760
7320
8803
8907
14913
6392
6885
7801
11320
11745
7661
9612
8216
7363
7440
9327
7431
7573
6859
9439
9580
14093
9387
7125
9565
9557
11293
7165
9842
7968
10515
7352
10239
7381
7816
10743
7388
14456
14891
7290
8937
13663
15846
7374
8556
10228
11508
10413
12813
7394
14887
7331
7391
7906
11242
7409
13633
7338
9986
7413
8313
9549
11085
7796
17775
7317
10142
6819
8346
9034
4251
9539
6889
9526
9439
10446
11601
7379
8902
8894
12481
7582
7472
7217
7371
6765
8956
8361
13827
9571
11369
6742
9138
7083
6847
11338
7443
9822
8617
6844
14821
6852
6826
10156
6743
7570
6886
6825
14861
7428
6227
10187
6541
6858
7566
7562
7567
6833
6865
7568
6792
11771
7567
6853
6858
6848
6696
7558
7569
7558
5346
6860
6822
7569
7524
6811
13784
6853
6816
6860
6782
6862
6736
7322
6848
6846
7560
6824
7223
6864
5403
6700
6879
7554
6864
9542
7370
7511
6855
15137
10182
7331
7508
6852
11476
11500
9356
7999
6644
7379
7495
8971
9383
7874
9575
7294
10432
14884
4404
7865
7447
8920
12905
7465
7442
6914
7336
3285
8952
10040
8909
7914
13657
6174
7307
10440
6406
7325
6381
11559
12563
9382
9557
6132
6985
8143
5185
7372
14952
9475
9667
10027
7391
8302
7456
7503
6920
8279
11662
8900
12131
13621
11421
7326
6740
6862
9362
7424
9494
14525
9506
13898
7437
14661
9348
9745
10498
9448
7345
11508
15670
9575
13927
8859
14922
9623
4807
6455
9308
7335
12129
4983
7309
6842
7413
10135
7338
7332
9263
13964
7458
13924
7436
11119
7366
9645
13675
14861
13455
13430
8651
16189
8718
9402
12761
10225
9412
16075
7398
7456
11525
9488
12570
14056
9981
6831
8973
15339
9182
7382
5990
5821
5410
7430
9341
11561
9523
5697
14614
10339
9312
9555
7206
15481
9611
14872
10185
11596
8939
14007
9418
13967
11214
9434
13772
9300
7448
10162
7375
9371
10367
7213
12471
15507
9145
9297
9356
9644
8972
8942
14168
8867
7417
12683
7980
7392
8067
7425
9635
7919
7161
7421
14346
12275
8944
14650
9266
14499
7213
7156
8050
9055
7463
9448
8891
8843
13295
9694
10228
10463
7376
7487
7431
13481
20712
10504
8413
10985
7210
7009
17623
13522
13439
9466
7412
11626
7303
10966
9123
14969
13716
10169
7446
5524
9341
14085
11607
6781
9258
9081
12193
11253
9070
7357
7458
7411
7306
16249
7350
13486
8898
9507
13166
7328
8286
7515
14763
7350
8509
7224
9350
7373
9061
7364
13550
7401
7970
15759
6971
7428
7363
7455
8917
9358
7587
11115
7356
9256
9463
14044
12479
9429
8850
11236
7349
9348
7360
11371
9438
8876
13752
13851
7973
7341
14350
8400
9354
7452
12198
6031
8982
7409
6856
9026
12075
8024
7424
9520
6877
8994
7823
9478
11127
8890
11731
7380
7758
7522
7381
7304
7399
8861
13609
7386
7318
5238
7163
8955
13614
14183
9427
7429
6842
9856
7392
9502
9362
2001
11627
14244
7777
13583
7348
9461
11552
6414
9545
6845
8235
9283
14925
7365
9094
11645
11623
10000
13389
13055
8164
13884
9138
9058
9437
9438
9480
8872
7446
11680
15816
7483
10368
7678
9187
9164
11188
7438
11645
14940
14434
11477
7729
9196
9536
7759
13328
7456
8317
9506
14961
11225
13769
9330
9072
9256
8388
13566
7320
8868
13469
13802
9193
7557
12711
5927
7422
10487
11354
9499
6771
4719
7365
11557
15366
9356
9370
7411
7346
9462
11580
8909
7283
9544
11281
13862
10623
8975
9472
8997
11727
8961
7297
7360
11883
7360
14927
14294
9455
14904
9381
8865
10138
9447
8912
7456
7776
9158
8921
7382
9428
9888
15456
9448
8833
8959
11371
11319
22974
9335
5990
9420
9455
7132
6877
9248
8866
8823
7510
7299
9536
9367
13973
9445
9446
9338
7381
9477
12139
7340
7395
7403
9456
7570
6445
10973
15547
8156
9060
7791
11855
8447
13368
11468
9402
9132
11734
10841
10455
7861
13304
14509
7630
8927
14077
6883
9495
11877
13545
10271
11405
8392
9328
9450
8716
11764
9529
7395
9530
13730
8585
8908
12963
9345
8382
13435
6478
12364
7480
9511
9564
6509
11038
13570
8955
7325
15196
13677
12563
7339
11911
9528
6521
11373
8943
6418
9328
8892
7187
11355
14038
9317
14886
7369
9253
8959
13878
14507
7348
15521
7217
4428
11547
7416
9826
10632
8889
11340
14861
13506
14863
14089
11333
14895
11601
6656
7469
7385
9515
1973
13634
7443
6409
9015
7301
7328
9083
11065
12280
7535
9675
7444
7421
8911
11429
5689
14709
7143
6370
11692
7336
1674
7471
3778
11600
17740
1574
9086
7778
8539
7497
8885
10884
11479
13488
13756
13905
13626
12985
9470
9466
7424
9245
19838
9631
10018
8137
6784
7324
9394
6276
10792
9222
9183
7373
7510
8891
11985
7879
11702
8122
9109
3759
12239
7812
5349
8255
11602
8923
8772
8764
8824
9248
9969
14879
5908
12929
6415
11384
8928
11659
5151
10208
13619
9975
4932
7575
9388
7385
7415
13063
6965
9429
8739
9352
8891
11422
8571
9406
9453
9233
9458
8908
7341
7992
4935
9374
9463
21840
9474
7441
9016
6937
8980
9875
11685
12239
13244
6963
9340
2542
9043
10350
13554
12741
13653
11798
8900
7570
8955
11464
10147
14351
9285
9401
16694
7332
8798
9311
14871
11728
11730
12119
15474
9271
11836
9300
8943
8777
11484
9319
9421
13544
10131
8920
11266
7346
11327
9372
6452
11953
7446
15359
9244
14218
11440
9460
9091
8946
7761
9378
8828
12738
12961
13439
13641
8805
9203
8979
11576
7505
10357
16608
7327
15614
9475
7078
9531
9270
11562
7994
6146
9489
9095
9616
11816
9107
9634
10425
13979
14728
9392
9606
7364
9651
9290
15370
8947
8860
15447
13875
13669
13930
12592
11041
14066
11385
7508
12354
7486
19958
8972
15144
6176
9308
14874
9471
13820
9346
9418
13124
6952
7461
13104
14344
8897
11242
3698
6398
6236
7384
9263
13953
11493
11631
2524
7336
7390
8987
10959
9420
13426
14858
12961
8153
9412
8270
14121
8196
3608
8759
9293
8355
8198
13445
3963
5202
7363
17622
9437
12633
15524
9423
8279
13899
8146
8882
8991
9334
8928
12659
7250
11860
7417
11833
9452
11712
21138
13489
9366
9556
9445
6848
15486
6800
9890
13766
10169
13694
12710
11980
9614
9381
12496
7395
9057
13319
7386
12134
8349
11460
11427
9457
7447
8944
13341
8907
8820
11702
9272
8829
9410
8785
9698
6425
6424
10479
11621
7438
7805
7495
7190
9176
7787
8879
13863
9330
12167
4894
7429
8060
6991
7434
9187
9386
10212
6876
14096
8649
9370
4741
9382
9424
7540
9299
5815
9442
3612
13679
7356
11815
10801
14071
11998
15226
11265
10497
9407
13631
9442
11523
13614
13584
7277
9230
13581
13993
9228
8669
4217
12218
8884
9396
8833
9239
6197
7128
10009
8837
13695
12746
12647
11651
9842
7324
12742
8910
8917
7029
8919
9396
13056
6402
12006
7137
13933
9423
6353
4914
9226
8032
8933
10776
9327
7412
8783
9420
8980
8478
7183
8945
9287
13767
15468
7974
12209
17662
9427
8985
9541
1820
13389
2877
7544
7293
7353
9344
12402
6198
7405
7521
7826
11269
11783
9321
8883
8889
11909
9609
7295
8933
11532
16868
8896
8823
9254
13645
15978
9372
8881
9268
9302
9037
9342
12902
13673
9487
13633
7304
9456
9489
13327
12113
9544
8877
11601
8940
8893
12708
8873
9353
6724
9468
7095
8859
8990
7338
13610
9472
9378
1868
8912
7361
12921
9329
10954
7526
6703
9028
9740
10602
9455
12592
9351
9390
4254
11756
8578
11721
11188
6374
5928
5141
9375
11536
5349
14040
13752
14547
8955
7361
12847
8959
16872
7440
9470
8882
10236
10137
12282
6484
8877
5690
6877
12784
8991
9533
9668
11633
8092
7366
9298
2265
11892
11678
8480
13584
9450
8937
8238
8937
7796
9415
6426
9432
14861
9437
8949
3607
14016
7438
12148
7397
9396
11829
8917
13954
8884
7994
7333
9493
15369
13581
9114
7268
17061
7410
6370
9964
8357
7297
8541
8864
7097
5688
16788
7328
9498
9482
7383
9441
10203
22139
9609
6437
9498
14351
9230
7286
8555
6191
2362
9184
8993
13196
4987
7355
7417
9229
7323
8945
5237
4894
9510
8906
9358
12806
8451
6632
9582
9624
7317
12240
8902
10021
9458
8909
11930
13392
11540
9574
11667
9427
9546
6168
9520
6395
10484
14929
13149
13893
7421
11953
7650
8857
8642
9272
8076
15357
12592
11210
8946
13803
13800
9525
15480
7354
9447
9816
13357
9423
7387
9448
14976
9396
8181
9419
8582
8950
8159
13814
1586
8866
10261
8871
8904
11644
9272
12553
8942
13722
7738
8925
9564
11463
9352
8682
9220
5442
9548
8914
9350
9097
13619
9487
9343
5154
6964
13483
14083
9116
8948
13621
9425
7263
7876
9100
7507
9377
7880
9601
8880
7629
14083
4755
9091
13567
8837
8893
11958
7333
13550
14612
8972
7338
5646
13787
9478
12656
7929
7449
8073
4777
8917
13241
9252
8862
9252
9561
8929
7375
12180
13577
9359
9436
21193
9324
7405
11546
7494
11317
10752
6853
8809
9286
9320
9455
7372
9001
8832
11938
12576
8887
8429
8931
3175
10330
11585
9982
8932
11559
9327
7259
8908
9424
8345
7380
4987
5162
8606
8586
13838
11978
9289
10257
9031
7344
8864
9503
9185
7338
12125
6277
8854
9493
6206
8386
7385
14024
7392
9409
11982
9487
13448
9131
12797
8883
9371
5024
10564
9491
8920
13550
10987
8855
11548
6565
8912
8902
8853
7422
11916
5006
11808
5686
5031
6182
9500
4337
4894
9481
9262
7403
8932
5266
11910
8921
8633
7286
9513
7442
12392
12048
9469
5459
9395
9336
9439
7819
9364
9479
7434
15575
9469
11030
11589
7352
7339
7508
9094
9461
9488
14328
7273
14876
7878
9413
8847
14916
9422
7350
9376
10783
7352
13395
9494
14888
9310
5280
13749
10535
9410
11492
7449
10161
4890
4825
10018
7492
9114
8897
7554
12961
8966
7514
9443
6193
9480
9153
7323
8982
8917
15215
11583
11750
6995
10976
9284
8016
9365
9533
8877
9368
5168
13638
13085
11943
13952
11198
10852
9364
9112
9509
9482
9371
6395
8915
9588
13482
16438
7377
7635
10931
16291
8898
7359
9409
14071
11551
8233
9614
9543
12124
7480
9377
11231
8562
8902
9424
8840
9490
3616
13585
13692
7425
9366
9372
8906
7362
14131
12849
12108
17156
9281
9279
12469
9329
6966
13444
9341
7786
7448
6138
9399
8876
13600
7378
13454
5746
8927
1889
9300
11950
7333
9358
11719
8911
9402
9311
9505
6362
7360
13623
9964
9215
11152
16770
7436
10650
13485
8843
5623
5614
9499
8958
9386
8910
14316
13681
6921
13674
13413
12776
6903
7917
9426
6434
9506
11657
9412
12343
7342
9498
5555
9480
9446
8873
13218
8902
13643
9491
5868
7787
6467
8869
9318
12651
13840
11482
11374
9484
8904
7365
13890
5053
11224
16415
11305
9414
11244
7307
9112
5739
8910
13260
9352
8874
11307
5864
16869
6144
13975
5637
9215
9347
1977
9474
9422
8946
8656
7796
9474
6398
8967
6476
9491
9492
6981
13890
13505
7291
8951
7366
9321
4759
5222
9166
9478
9405
7406
8873
9444
8828
15189
9983
7331
8868
8251
8931
13810
9343
7100
6421
9392
11316
13335
8220
7381
9268
7333
11574
8449
8882
8083
6195
8844
11553
7385
2788
11722
2868
9514
7408
9413
9471
12725
7419
9449
15072
9242
8937
12424
6473
8456
9659
2159
9015
9109
9094
9418
5735
8831
9086
8863
8988
8887
7485
13758
9062
9500
8673
5035
9349
7385
9351
8071
22421
8780
13768
9471
6919
12207
6712
11382
11973
11128
8910
8904
9559
9322
9428
6915
11922
7453
8939
13433
8872
8998
9268
8927
10161
7424
11558
7436
13636
9264
9246
8664
8854
9474
8948
9387
15486
8111
8512
15460
6497
9562
9508
8933
9231
12760
9409
9149
13930
13780
7762
7953
13662
5418
9459
8874
9489
7248
7809
9443
9484
9574
5498
9293
5387
8328
6634
10505
7809
8878
7889
13748
7374
9405
9544
9263
6199
9328
9656
11183
11481
11077
9452
15243
8345
5485
9444
9160
6132
8899
8869
12740
8378
8934
9512
9479
8883
12792
16907
7385
14106
17854
8995
6208
9811
9032
7350
9297
8823
12147
13355
13543
13538
1575
9320
9315
9393
9474
5530
8956
13916
8932
9449
14958
13661
8960
6869
11533
12297
11166
8859
9443
7290
9505
13592
9256
5454
9381
9389
10235
8915
7606
11346
8526
9143
14190
7359
8995
11509
7572
8928
13832
8940
7149
9530
14097
6858
15022
9705
12419
9734
11522
13390
11562
11659
8635
7181
5112
7349
11452
8929
6916
8940
8661
7809
11722
8927
11561
8969
5357
11787
8579
9820
11405
14022
13468
11192
11641
9272
14135
9054
9194
7329
12452
4016
7365
6181
5712
9402
13901
8947
12764
11530
8758
11793
9458
9492
13574
8532
8888
18262
7739
9493
9350
9073
13720
13129
9468
8058
9511
8928
8783
8946
8974
8952
8541
1868
8839
8213
9179
8909
7934
9495
6418
13666
7836
4787
13623
9251
9313
5185
13961
9449
8659
8947
8873
9469
9479
9479
6043
14107
9452
8977
7459
10144
12491
13961
9719
8895
7384
9480
7923
9353
6384
9515
9284
13969
11171
6398
9122
13366
9450
8882
11966
6351
9489
8176
11952
9399
8976
9088
7512
9415
9186
13653
6770
8856
8967
8931
9480
8935
13621
11743
8290
12857
4708
3620
9061
8526
9398
8832
5004
6572
5714
9482
9546
9420
11706
10220
6309
11672
9429
9497
9556
14046
13960
8882
9494
8765
7445
9333
11743
8342
13642
9167
8891
12682
9709
9484
6445
8194
7395
9396
11731
6382
4748
9505
9493
9270
8877
8914
8502
9495
13651
13769
13980
9466
9808
11337
17072
7413
7470
9294
9963
13609
9411
5400
11968
14318
8215
9383
9175
9390
6408
8994
5283
10327
11406
8833
10362
9092
10373
6399
9475
15488
7337
11674
9100
7786
5404
8861
9082
11562
11426
13744
7361
13633
9423
10431
8933
7341
1882
5288
5937
5019
5830
11559
7315
8963
5762
9461
9502
7840
9506
10453
8863
7424
5825
8898
11242
13514
14288
7468
7466
7189
7779
8738
9394
2415
9022
8924
9461
8830
2810
12042
8876
9629
6529
7448
9448
11799
13419
11663
11269
11359
7363
7841
7392
7371
7479
8831
8844
7315
7096
8888
10271
13672
8145
7340
7332
8054
9564
8866
8968
8915
11261
8917
9441
9412
8415
7008
9541
7344
7808
15477
12581
13381
8874
7432
9401
11551
9047
12752
7409
8814
7403
8410
14504
9237
7547
11595
8907
9252
12702
8863
9361
7980
8928
7372
9423
9376
8904
9467
7444
8874
9449
9465
6318
8033
6722
8935
10456
9485
10952
7347
4919
9583
9349
11689
14210
9574
9264
9314
7799
16171
7334
7493
7477
5048
8601
11617
4467
3655
12583
13381
9482
8865
10787
13489
12689
11721
8061
15828
8026
9001
7385
9200
8939
9404
8616
17250
6895
8894
10145
6043
6772
11657
7419
8293
7338
8880
7367
7089
7785
8926
12779
18808
8958
7422
7349
12727
9448
8204
9009
13395
8889
8391
6373
12856
9552
8007
12391
9464
4767
5201
8864
7433
12408
11866
9443
7358
9844
7700
8841
8787
8746
11227
8050
8984
8511
8907
7639
9266
21349
8820
8852
10924
8994
8999
8647
6805
8499
12730
11209
17450
8118
8182
10570
9231
6993
8535
11571
7279
9255
12107
7529
13615
8990
7375
12870
13770
8094
7916
7763
12256
15577
11596
9514
12955
6248
11379
11672
17504
7422
12098
12732
9592
8969
12350
7798
9302
17136
13638
9334
10689
12248
11636
13117
9340
9346
9497
15411
9158
8843
7667
11465
9239
9314
9083
13164
11574
13695
8891
15343
11131
9982
8481
8666
9168
7339
7353
12684
11642
9598
8901
9370
12358
9873
14001
12433
9491
9338
9710
8956
9122
12254
6964
13377
13659
7457
7321
6838
21140
11721
9844
7507
7911
8365
14926
13776
8305
13895
13861
13960
13149
6836
13231
1867
9125
11221
9516
8921
9490
7527
7281
7539
5324
9065
7349
8837
6106
9417
9408
13431
5202
1869
9325
9243
8214
13473
9452
8276
8926
10637
8859
11701
8304
7440
11719
11206
11382
15639
7596
17297
8219
8491
13645
11760
8885
6398
13551
9379
14213
9578
13858
13885
13573
14016
6585
9356
8100
9410
7512
9475
7315
7674
7328
9444
7142
11272
7421
7400
9615
8870
8791
10244
16224
7377
11695
9437
8901
14098
4379
15000
8872
14094
13969
8958
7358
6406
9418
15239
13683
12116
6891
7172
9211
7741
12615
9312
6118
8917
6794
9367
9436
7344
9591
8930
7448
9417
8924
9404
12379
7330
9008
9507
9451
16480
7306
9426
12770
6902
7484
7205
7400
12287
11121
9393
1385
7435
12560
10382
9429
9513
5266
7301
13576
9611
12472
7399
7448
7338
7844
7160
10151
8968
9474
9541
7388
9194
13247
9372
13674
12128
16567
7358
11290
11631
8980
8886
11212
6797
8656
12424
11457
7335
8876
13495
8519
9065
9451
7425
9838
14828
13665
8453
14383
8996
14111
16469
7467
19321
8944
8157
6894
7299
8439
9418
6966
9479
8192
11092
7059
6929
8833
11523
13666
10693
9457
5467
11614
9454
7382
13594
13932
6462
9367
11502
8740
11690
12136
8861
9345
7281
12753
7842
15342
9520
11590
14030
7791
7506
13659
12647
15011
7798
9353
9516
12770
9075
13826
13592
10360
11980
9017
9412
10361
9278
9307
8880
9551
7308
7271
11470
8917
8908
12789
7936
7314
8931
8865
6250
7865
9248
9013
14918
7822
11825
6393
5118
11485
3126
7356
8102
7417
8574
5797
7336
14308
16264
7361
9331
8386
13431
9565
8780
7868
13740
7344
7308
9541
9330
11727
11038
7360
8852
12640
15349
6827
9837
16722
7383
10170
8225
7335
9278
9214
7325
8920
9442
9530
11344
8888
9095
9190
8921
12269
7448
10131
15402
9469
11120
9375
7361
7354
11867
8646
14926
15103
7544
11490
7119
12288
14903
7343
9244
8813
7997
15347
5317
7792
8994
7353
9304
6820
9393
11681
10108
8854
7375
7383
9358
10367
9484
11463
9378
8154
14007
5304
8854
4756
4893
13586
7259
7836
11238
5457
11393
7306
9510
8866
6812
7496
13614
8885
7396
8197
9530
8761
7478
7479
7391
7369
13804
7385
9598
6396
8893
8883
8878
10375
12221
13265
8942
9372
5699
11409
9265
8928
10325
9069
7340
13737
13894
8417
11227
7282
10366
7316
6205
14937
13592
9487
11294
12681
13586
9110
11833
9645
7387
9362
7775
7312
7322
7256
13283
7365
7366
8849
9324
5008
14778
7319
13578
7452
8941
8832
9523
9223
9343
12529
8888
9519
7405
13568
12085
8946
15462
8056
5559
5532
5951
9793
5622
7346
8865
7315
8904
11508
4257
13901
13759
10069
6859
6976
7329
9357
11994
16691
11655
8126
9395
9391
9363
7417
9372
13437
7386
8501
8837
6822
7368
9122
9307
11593
8922
10186
9406
8665
5710
11074
7945
15282
7695
8396
8825
7902
6452
8023
6838
15272
9587
10642
9349
7358
9191
7367
8924
12090
8778
7340
15502
11346
11228
9341
13809
8886
7381
13637
7511
8333
9542
7836
9651
8882
9503
7309
8970
9538
7987
8936
7373
9725
7426
7873
7326
8967
5394
11818
9252
13819
9412
15598
15243
7317
6838
9453
9498
9482
7971
14702
7354
9533
9771
9410
11473
14948
7326
14873
7348
7387
9548
10044
11608
14925
11573
5149
5818
7312
7330
9467
8623
9066
14217
9304
11512
11744
14014
12785
9748
9420
7521
9227
6837
13555
7352
10764
9591
9150
5161
7485
8935
7465
7406
15188
7824
9499
9352
7320
9241
9378
13583
7304
14660
7288
8883
14924
7393
7375
7375
9572
2063
10436
6636
9187
7351
9481
8297
13691
8878
9877
12987
9390
7428
7431
11667
9398
9532
9293
9419
8965
11633
7338
11672
7375
6840
13532
7365
13561
9473
6871
8924
9343
12595
9523
7363
9400
9495
9157
7358
7350
7462
6839
7366
9193
5940
7339
7349
8689
7370
14856
4778
7342
7346
9982
9499
11361
11192
13858
9645
11800
2834
23010
8110
8129
7385
9340
15329
15350
9274
10161
5825
9271
9450
7526
13628
7311
13981
11805
13970
13792
9305
13297
11263
9917
9561
15538
11172
9500
9569
7060
6924
10006
11065
9524
2569
7449
7227
9386
13575
7322
9468
7314
7451
8187
11305
16412
10315
9301
11001
9616
7555
7358
7803
15799
8697
11830
9407
6832
21737
7508
6825
6946
9540
6767
7452
9258
7445
7488
9196
7617
7384
7447
6255
7302
7554
6817
7511
9488
9534
7392
7398
7658
7313
7639
6859
8859
7820
21741
6866
7293
11719
7954
6854
7579
5416
6821
4685
6861
6815
17582
9352
8979
3970
7269
6801
6813
9381
7456
11748
11437
10738
6865
10221
12928
6805
6019
7466
6676
9532
6876
12473
10037
9272
13394
6811
4809
14900
6766
13480
7406
7215
5901
15074
9481
12761
6864
6842
8951
7445
7434
9447
9776
6476
13822
12859
12712
7372
7353
12373
8278
6015
8857
9579
9582
9591
9584
22500
3242
10401
14096
8913
9538
12051
7710
9547
14915
9380
9539
11567
11968
7508
14305
11589
7252
10336
8885
13674
16605
6827
10334
8360
7314
9464
8871
9176
13709
9532
7251
7516
11547
9435
8119
6947
9773
7421
14916
7548
6843
9101
7365
7641
14189
7369
11724
8360
7332
8133
15019
7809
9358
7453
9532
6827
12051
7454
13807
10873
9597
13538
14889
9665
7515
9302
4948
7496
12392
16512
7376
7358
9474
9614
8628
7421
7320
10296
9673
9484
7335
11498
8877
5192
13577
9574
7380
7363
13563
6603
7453
13339
9580
13649
7508
6859
9481
7437
11219
11448
7509
7783
7423
7361
7418
7326
7419
7722
7405
9551
7301
9601
8916
13660
9431
14969
7421
7347
9227
11062
7385
10979
9449
7234
9369
14895
11821
10511
15036
7375
8060
13670
14791
7848
11403
11657
9519
7508
13652
7361
19059
13635
9545
11520
5200
7926
7819
7505
9458
7435
9478
10732
9518
9396
7387
8692
7513
10939
7150
9487
7813
11793
9292
8929
12022
5519
12796
9539
9588
7361
12836
6955
9152
9292
7352
9506
12336
9315
8362
13779
6858
7435
9291
6876
9493
13639
13605
15362
7366
13258
8982
7357
11342
8914
7329
9526
12570
7770
7474
9432
9345
19350
8211
7356
7454
11699
10442
7409
11669
13645
14397
11566
12923
13502
9655
13859
11049
7415
6892
7419
9422
7352
7187
7284
7446
7304
7304
9349
9544
7514
9377
12271
14966
10958
9600
9291
7400
13904
8954
6600
9526
9487
7272
11241
16916
8903
9945
9071
3193
5350
7353
14712
8978
7510
7427
17166
7413
14004
10174
14902
6480
7400
12023
8150
5294
7303
7428
7389
7422
9547
8281
10046
7372
12251
9404
9495
14732
11290
7986
9479
7268
8324
7346
7447
9587
9461
9515
7300
7403
14862
11985
7445
13656
10906
7148
7501
7397
10144
9443
7510
6954
9544
18601
9457
9557
14909
7778
7503
7282
9281
6840
9136
9568
6916
13853
14101
11672
13584
12965
14589
7208
7322
9508
11535
7438
9353
7529
15754
7236
12816
6764
8922
7742
14873
9518
8469
9421
9388
6717
8441
9482
14650
7290
9463
10293
11631
13678
7825
9462
15381
7867
7440
7280
7364
6238
9460
7413
9597
5752
8595
8644
23073
8157
11398
7234
8921
9510
6486
6790
10885
11961
9593
13703
15498
5239
9516
12703
11548
7365
9476
7313
8259
13317
7345
8966
9450
8864
9401
7308
7322
13933
7428
10125
9664
7439
9607
7329
9713
8666
20296
8283
10638
15379
8823
8673
3230
9510
11798
5553
7523
7497
9550
14935
7367
2805
7948
14046
9116
8907
9544
4997
8938
13205
9496
9386
8268
8955
14836
9244
9485
9361
5393
9374
6902
8899
8878
10096
6983
7543
9301
13663
12082
15359
1471
9710
11304
9460
13570
12675
7296
7787
7288
9618
10012
8156
7196
14202
9058
6812
8818
9397
9255
8892
8950
9603
13962
7294
7575
10165
5792
6031
13638
13638
13929
16491
9482
11082
12375
8962
16685
5800
5339
22903
7949
11084
9028
9370
9330
10531
14958
9374
14039
7336
12120
13663
15486
8106
14990
6253
9305
7377
9653
7360
9473
14031
8105
8918
13612
9134
8974
11677
7566
7391
9096
7460
5331
10263
8985
13585
7333
8634
11535
9556
8933
11703
7431
7421
14701
8878
9379
10166
11068
11517
9491
7415
7848
7501
13849
8888
3231
7462
5490
13205
7332
9729
4945
11063
7347
7348
7241
7336
9546
11422
5807
11945
13538
7485
13539
14734
8894
9447
11601
11570
9530
9372
5456
9553
7413
5829
2195
14174
8514
9152
9391
7308
7232
9519
14148
10782
8756
12178
9039
16500
5818
11507
14875
9503
8622
7420
13658
13953
13634
14258
12056
7379
7335
11102
11343
7334
9497
7364
13061
7940
11587
1777
5337
11311
8925
9071
13289
7451
7440
11454
18433
7285
9352
8455
9859
12179
3926
11539
6207
10236
13684
13447
7340
9201
9613
7229
9206
11527
9331
8952
9605
7401
7822
5019
9469
13167
7338
7340
7309
14709
7437
3531
9490
14832
12978
14945
9326
7431
3019
11308
8128
11642
7353
13587
12796
16408
11371
9344
11818
14965
5270
7368
12082
8249
13721
7954
7426
7355
13758
9282
9442
8436
9463
15483
14940
7341
7310
9529
8714
8147
7441
7426
5355
9234
11230
9485
9352
6495
10805
13355
7449
7769
6773
9310
10093
10179
13815
14758
7884
14072
7439
13052
14062
9564
10225
8859
7426
7723
14764
6147
6776
11358
13941
7340
7361
11879
7382
8881
12203
8868
13646
11583
9482
13594
10360
7489
10837
8937
8786
8212
6819
9431
9586
9408
13989
7777
12668
7320
9470
11554
11732
14937
7327
13805
9462
9320
11569
9733
10444
8824
7361
11926
8373
13360
12734
15114
7949
8307
9421
8824
9485
7311
7379
7154
11489
9370
8525
8880
9447
5813
7441
7329
2524
7386
9612
5724
14798
13878
11491
10266
11654
13624
6226
9528
7333
11144
11670
9168
14922
10208
7313
8388
8536
7328
7317
8260
13242
8561
9504
14381
10228
14953
9413
7415
10500
11633
7564
9095
10234
9626
5023
7290
9088
7304
14178
9540
9430
5130
9947
13563
10030
8745
9252
7707
9186
9426
11369
8936
9519
9402
14931
8601
15348
6874
9227
11190
8283
8851
10016
11468
7308
11735
7796
7429
13740
8891
8889
10015
11707
9692
8960
11466
6524
6381
9372
13626
9297
8840
8042
7406
11284
9389
9601
13966
8883
9506
8939
9629
12705
9318
9470
11585
7278
6810
13499
12894
9319
13410
7681
6840
9365
20578
10584
13206
14093
17296
7844
9861
11508
7811
8298
8907
16583
9056
13889
8737
9102
6198
7592
9382
12084
9147
9468
9554
9255
17333
8415
7443
8852
9441
2114
7584
10212
7448
11634
7873
7350
9480
9393
8305
10003
8170
10390
14852
8167
7383
12722
7290
7553
10090
7292
8882
8344
8309
14612
13958
9094
11451
11785
11684
7772
17917
7418
8481
9525
15916
7017
8599
7305
9382
9489
9657
9515
5499
8850
8871
9353
7714
6489
13408
13645
8894
15141
7776
7533
9501
15348
13304
13272
5309
12914
9455
14993
7778
6737
9538
9448
8875
11339
8022
5688
9139
9464
9787
9393
7398
7327
13395
8109
13583
12394
5603
12011
13332
22815
7289
14752
8927
11104
2320
11771
11628
9558
9192
13672
8826
5535
11575
7429
9506
9458
11466
8853
9002
9051
14906
6454
7917
9356
10798
9714
8900
7522
7345
11718
8195
7587
8417
8970
9337
8860
7303
9201
9074
9344
7355
13121
13604
8910
13996
6244
5225
5988
7329
11528
9402
9472
8723
6835
9304
5131
7580
11288
8941
10367
9038
7794
8874
9443
11058
8906
13874
9624
10464
12068
5970
9292
8361
14864
11450
14122
12178
9407
8971
9612
7347
7935
11567
7780
13798
14156
9303
11776
9664
10030
11612
15515
5332
7518
15954
9655
7448
7504
12547
6081
11599
9510
9272
11504
9130
8983
7374
8664
8868
8909
10682
7957
9444
9056
8926
8108
12707
7432
7533
11529
9466
9354
9450
11880
6817
11728
13679
6350
8537
13687
9000
4460
14394
6447
7351
14257
14307
6829
7346
11935
13071
9329
8891
7781
7013
6842
7331
7273
9459
7334
10772
8885
9400
9452
10350
7324
10245
12877
11522
10901
8959
12714
4793
12166
9387
15238
9623
6650
8707
9094
7429
13495
14066
9471
8289
19432
5425
15512
8087
8833
9357
9517
9290
11573
8946
8294
9481
8015
13647
14154
8945
13693
8900
9519
9174
8230
12501
8452
11558
12364
8703
7350
1574
9116
10138
9432
7229
11700
9453
7444
9250
9061
7309
7730
8437
8205
9295
5930
6054
10313
11225
9303
12082
7349
7390
15564
7308
11079
8945
14886
6394
11647
11992
10298
7404
8911
8989
12646
9313
12489
9357
7413
7367
9120
11827
13598
10168
9582
11589
12718
9423
8941
13887
13630
11502
4140
9408
15527
9507
9768
7345
3570
8880
5935
22631
13696
7391
11719
7094
7243
7116
9017
9360
11613
11686
12084
11643
8079
8034
8919
13185
9512
7401
11099
11444
16118
7264
8977
8903
8863
9277
9402
8951
9431
13310
14099
6866
8976
15364
10019
6924
9384
9279
9324
14808
12509
9443
7561
7847
9438
8945
12071
6601
8380
11199
14774
11130
7901
8838
9254
9360
13968
10328
11626
7766
9485
8279
8003
13330
13422
9446
8895
8128
9419
9778
7373
8299
11421
20492
9643
20195
6715
8853
7440
16357
7438
7424
8863
10412
11677
17119
9138
6533
13849
13696
12132
13923
13760
12343
5464
8955
4917
8915
9401
13917
9493
8251
7033
13790
8861
8870
15370
9312
7456
13525
7503
9482
13581
8188
16388
8946
9506
8959
12723
11704
8030
7237
6903
9457
8849
8843
9343
11419
8730
9516
5250
14025
9121
13968
12707
10788
8846
10311
8268
13359
8883
7318
11752
7295
9318
8315
8875
9801
11880
6976
14952
10590
8881
14093
6882
9356
8956
9004
10050
9510
9263
7429
11491
11377
12798
9019
14044
15001
8699
13641
8517
7350
6697
8939
14038
7790
8941
13276
10238
8223
7927
8308
14121
5784
13341
4946
7346
19677
11788
13692
8947
7635
9414
9300
7360
11263
8551
7304
12980
14873
9444
10428
8643
7402
13803
8218
19218
8836
8906
7130
9581
8888
13915
8927
9436
11359
9205
7311
8498
8885
12150
8773
9321
8934
13303
8938
16358
7450
9115
9203
8277
7334
9567
1596
8930
10574
14157
10712
9087
12074
6218
6841
9394
13619
16965
10393
8944
6430
7358
7447
9256
11650
17374
4550
7481
9335
10156
8884
11528
9276
11083
12301
11485
5405
9051
7414
8335
9270
9416
8926
9724
11821
8953
8951
5259
9469
6950
7021
13732
6078
15224
13730
5174
9678
9000
7886
8961
9107
8939
9035
9201
8991
9449
9059
9449
11694
12801
11818
9103
13425
11479
11226
11494
9488
8918
15443
7439
7510
9505
9612
9288
9287
13509
9412
1574
9444
6860
9299
9487
9359
9282
6836
10222
8987
18846
11202
11409
8093
9819
13465
17353
9415
7317
7294
13654
9076
13572
8863
9325
10300
12766
10630
9333
8879
8932
11236
9445
8936
7125
8960
4777
11803
13789
7499
8871
7821
9673
12672
5237
9474
8847
8831
8948
5386
5465
7363
10049
7410
11676
9434
13560
6944
11822
10849
8831
9091
1839
13785
9451
13956
9330
7407
8838
8052
7310
10043
10953
14967
9590
11540
12735
5288
13834
13965
7317
13582
13590
10607
22839
7346
17222
9182
8232
6657
9506
11546
14922
9339
8153
8954
9466
8948
9387
9430
12305
7260
9405
11551
14846
13642
6375
7536
9571
9466
4908
14742
9417
9141
8920
10285
8935
5803
5237
9528
11709
9417
9454
14900
9455
7288
9316
13523
7328
12594
8902
8887
8981
6468
10571
13691
9453
13783
9077
9391
11741
7413
16745
7361
10994
13703
7400
5028
13602
8871
9462
12747
8929
7483
9188
8822
9477
9114
9039
5499
7139
12253
9401
7507
12709
7371
11107
13042
7394
6219
9414
9443
1824
13668
9373
10068
5717
8800
12472
5517
13810
11269
9413
8875
8826
8944
13817
9431
9463
8894
9474
7818
8830
7460
9272
8834
12035
9357
9315
15527
3754
9350
9232
12227
13648
12373
8876
13630
8717
17364
9453
9106
8905
8818
5234
8918
7800
8888
9423
5311
11686
10263
8967
9424
11677
8937
9465
9465
7381
10227
5432
7454
8765
9374
10911
2097
7169
8912
12340
9039
12177
9311
20743
7389
8982
12156
11563
5094
11703
8922
10280
9271
11969
13564
8977
4890
6369
13639
7368
11304
9443
10551
5747
13576
11722
15060
8907
8823
13605
6843
14123
8835
9334
11562
13692
13914
10299
11504
9264
9693
11851
6400
7347
7315
7654
11833
8853
8933
7840
9163
11680
11560
10477
8950
10095
7342
8977
11483
11563
9457
4250
6065
9451
8925
10508
8252
9685
7355
12468
9415
7276
9258
9346
13629
13995
9005
14103
8891
11979
9455
8906
13668
7346
5403
11734
9412
11964
11721
8888
8906
8915
8973
12532
5615
8968
11646
2834
6154
2858
8911
9407
6370
12515
9424
8888
11696
4254
9399
9494
5140
8763
8820
11528
9554
9556
8937
9199
11960
13675
9978
7315
9424
9289
8957
11732
12009
8054
8957
8935
11879
13330
10426
9249
13771
6343
8972
9282
8842
9010
8271
9419
12166
10333
8884
13808
5831
9494
8470
9235
12886
13491
12903
9423
7337
8895
13605
9423
8324
9495
13000
4878
7343
6052
9316
8677
9502
10267
9411
9030
13639
6435
9405
12089
8977
6784
13779
9363
8967
14030
11659
9468
5683
8063
9269
6367
7944
10514
8884
9477
7202
9498
8963
6240
10639
9413
4721
9424
9481
12937
8876
8745
7961
3193
6881
8953
8863
9357
8854
9451
8403
9195
9484
11695
13775
9673
9365
7337
8902
9463
13760
11752
9326
7475
10053
11271
6068
5531
11783
8274
10844
9490
8051
11092
2687
10114
8812
8299
8803
13490
14047
9439
8893
9263
17388
9375
8949
4260
7423
9312
8862
13367
5273
14399
7735
6669
8592
11705
7870
9429
6362
7346
11578
9508
2794
9412
5181
8901
5041
5351
11357
8736
9425
12013
14456
9386
13633
9447
11969
9596
12473
7302
22782
8925
9474
8788
8733
4780
4996
5591
9317
8935
9086
8811
15429
13713
4985
13393
17042
12745
9483
8889
8919
5154
8894
13671
9413
13526
8814
8955
8860
9457
11578
9406
9050
7464
9468
7221
14480
13358
8965
8801
9374
9365
11766
8611
13714
9298
13943
9487
13717
11369
5342
9389
9296
6408
1567
7405
7383
8993
9337
5342
9261
5284
9377
7426
8162
9347
9305
13816
12087
7399
8965
14116
8860
6839
13731
7998
13661
9189
9407
9398
15508
8264
8803
9622
6786
7427
9445
5441
6884
10422
8850
16961
9054
9577
9322
9069
8052
5206
7364
8755
8810
5239
14059
9340
9564
9418
4858
8787
7479
12128
7345
11408
7333
9463
9909
5221
10266
13277
11542
9257
9012
9571
10507
9402
8904
8885
9393
8155
11224
8379
13730
8900
13957
13972
16878
8940
12311
13702
16866
7396
11719
10477
7494
6820
7377
8822
9394
8825
9416
10820
5373
8958
8473
9386
9475
9069
12341
9411
9428
5668
9118
11549
9493
14014
9310
7284
9497
8188
7415
9238
7678
9090
8956
8951
9220
9593
8903
14213
9347
7810
8341
9384
7308
7420
8905
13564
8945
9413
5535
7506
9176
9352
6948
9364
10272
14928
13904
14239
3924
8940
8870
13565
13121
10602
9490
13754
13627
9272
12357
13693
8691
11200
9364
9532
11539
8391
9194
12097
7342
8845
5233
7713
8931
10540
6842
8937
9388
8682
9342
11660
11728
9236
9437
8959
9353
9514
9056
7494
8979
12734
13534
5129
10863
3642
3642
9405
8865
9422
10057
7091
13812
12671
13729
13435
10021
13821
8946
12271
24656
10277
9311
9468
9477
6155
17113
7702
11962
9518
12190
13981
8923
9384
13735
9026
9369
9988
4819
9299
8894
6386
9605
11547
11503
9561
9417
7319
13973
9089
14107
4784
8182
8672
11210
8904
11547
8049
9301
13253
9390
9058
13690
13697
11758
9628
11534
8909
10878
7415
7776
11531
12899
9456
9455
10332
7962
8249
15887
6419
9395
9545
9392
9517
8725
11931
11513
5228
11760
13372
11075
11767
8887
7366
13819
10121
7675
9237
11512
12493
4899
8973
11509
7104
8605
8911
8869
16291
9551
11833
9490
8980
7482
11195
9235
13594
12594
12716
7438
13232
9372
7328
5312
7696
8222
8916
8867
9492
9632
8934
8965
9396
8878
7424
7997
9015
9789
10012
8532
8903
10743
11733
5406
13840
8067
9379
9118
8915
6931
14185
8642
8926
5093
11629
13683
9156
6865
14974
12495
6410
8928
17542
8241
11645
8953
9679
9471
7361
8865
14246
6265
9412
9410
9314
2011
13224
8874
13641
8161
6617
2541
8926
6163
2447
7335
9355
8917
6420
15156
7812
11763
8838
5436
7312
7240
6428
9176
11294
6796
8942
14011
8974
11338
13487
7507
9405
9480
9346
10667
9272
9277
7439
15490
9439
8940
10749
14209
10464
10239
9590
11602
10148
13632
10399
7496
4941
9750
11557
8952
9480
13625
7458
10980
11973
8956
9318
13612
13617
9419
9408
13766
12737
4729
12197
8919
8151
8174
8925
7449
9365
13658
8537
7176
7180
4784
16289
14218
12777
9237
9193
10135
10013
9126
10725
10217
9281
11581
6381
7439
11221
6447
13516
13310
9600
17484
8959
7417
9352
2130
14291
8354
6985
15333
8792
7464
8904
11515
13729
8315
5514
7300
9636
5641
11712
9552
6165
8552
12286
8912
14911
9464
7320
9285
3304
10028
9472
7387
11395
5744
7430
12550
20722
9481
8160
7879
9218
7420
8780
7427
13660
13986
9501
8829
7434
21806
8235
9412
14904
7500
7708
8717
5391
13438
9568
13732
7340
10344
11447
13639
9895
7910
8945
9251
5757
10663
8755
9213
12748
9365
12850
14047
9535
8395
11598
13755
8521
8892
9565
12729
13835
15481
11579
11628
7460
10285
11210
8418
7384
10860
10099
9474
16095
6908
6837
9368
7374
8921
13347
7379
8953
7402
12696
8677
13804
8515
9066
7379
9368
7510
9268
8852
9341
9018
9370
14887
9540
7602
5410
13237
10053
6832
8234
10111
6848
9100
7393
7509
7432
11589
12090
7342
7185
8890
11650
12745
6923
9469
15521
7428
8978
9314
10452
6893
11412
12070
15477
7356
13852
9268
7398
14880
10131
10722
13595
14865
9375
13237
6669
9342
10233
12246
5083
9444
11500
8902
7839
9342
14924
6106
9437
6210
9470
1934
6820
6467
11581
9960
6834
6843
8154
8911
6373
11321
7364
9428
11892
9352
7471
6326
11724
7293
8988
9306
7152
7132
8887
5108
11368
7505
13677
7424
7399
9584
7841
9344
13790
9410
8895
11451
7756
10423
9531
13569
9421
2982
7316
8101
13020
7080
7577
11654
7414
8884
9571
14877
9584
8825
1574
8920
9390
13590
8257
15208
7784
13958
13107
10173
13826
10448
8127
9527
4792
7263
8796
5166
14926
7410
9539
8657
8833
8955
9420
16908
8167
9487
8844
8937
8059
7369
7299
13352
9466
7408
12347
7354
8879
14829
9121
8995
9331
11314
7387
9514
12021
9533
6862
11670
5382
7364
7401
9527
8987
7901
12897
8912
12601
17152
7388
12668
10155
13520
8443
8994
9773
7036
14955
23126
8178
13710
9357
9374
8546
9119
10740
9483
9378
7421
11742
15101
9499
12014
13718
9233
11581
9404
13996
14953
9225
9610
8323
8908
11970
9387
9051
8764
11821
12274
11358
9435
9362
8155
8913
13502
7787
7468
11730
13641
11680
14865
9392
9441
11295
8622
15517
8885
8880
8842
13612
7355
13951
14248
13983
11576
9005
8203
8775
8087
11564
9356
14807
10862
11286
7300
17158
9354
11730
9452
7941
9458
13763
7443
6528
7286
13614
9336
9269
14915
5807
7339
10207
14001
9497
8930
7738
7381
8858
7549
7359
14903
8955
7392
6847
7439
7393
7380
9498
7341
10248
7444
5215
7323
8282
5572
9399
9515
12166
13302
13449
14193
7344
9395
7398
9472
4856
9392
8800
7351
8228
7401
9148
9386
9410
7898
9473
8031
9338
9478
9473
11656
7349
9185
8979
11563
11078
9623
14148
9453
7402
7554
9423
6479
8807
7346
6835
7373
10427
9645
10535
8474
7566
11923
9366
9425
8955
6642
9431
7384
7376
10886
8941
14960
7422
7561
14929
9385
7568
6860
6699
9248
6842
6455
6862
7553
7511
14983
9375
14777
5208
7035
6853
14121
6831
7546
9483
6857
6861
9205
6773
14178
11617
9675
7566
6820
6848
9410
11800
9560
7454
13667
7437
7566
7391
9180
7568
7533
6711
11891
7260
4510
7447
7571
8688
7432
9436
9542
9542
15357
6922
9244
7565
9491
7094
7363
7564
7564
9501
9379
10578
7400
8760
15518
7287
7437
10495
9084
6759
9367
9774
7306
6826
7569
11413
8996
7458
7006
8091
10380
14024
9543
9363
7567
12904
7489
6865
6851
8611
13626
7410
8021
7411
8871
11450
11507
13676
9218
7453
7325
8066
6737
7403
13967
9555
7347
7437
7801
14085
9380
7234
9586
11446
6806
7573
12479
14945
14224
8316
7483
7388
14916
7385
13630
15523
6798
12702
6856
9697
7386
10885
10663
10383
11224
7463
7403
7476
8956
11322
9359
9151
11405
7469
13669
8958
9345
10737
13949
7390
9400
6956
7380
10594
8598
7192
7331
7409
9537
8787
7446
9631
10094
7485
9419
7377
7493
14402
8634
5793
11720
7386
9013
5653
15460
5895
15497
6333
9571
14782
7431
7289
7378
7436
9131
8192
7450
7226
19965
7448
8896
10159
7866
11421
13810
11530
9401
11875
7446
9151
8993
4310
15517
10976
7494
7348
9507
15510
4713
7385
9002
7240
7366
9405
7280
14024
14174
9530
8937
14927
7394
7360
5812
9131
7326
7456
9190
14710
7380
9257
10183
9344
6807
8832
5122
7323
10267
14899
7306
13232
7437
9509
9628
6891
8893
7277
9106
9708
9602
7418
6283
14254
8264
11342
7452
14868
7408
6505
9609
14936
10094
13698
7530
13778
1538
14898
9596
13446
9396
19755
4878
8997
9356
7129
7495
7229
11743
9613
7386
9358
7507
9344
9170
9476
9487
15183
7436
7509
11532
9473
8881
11830
8913
10316
10316
9313
8932
10113
7348
9422
5322
8128
10183
5116
7342
7939
7511
15896
14022
9453
7387
7335
11871
9097
9541
8926
13435
9368
7386
12476
9522
10754
8314
9698
9359
12523
11311
11734
6462
10942
7928
12918
12542
8923
12230
10568
9411
8847
12857
9538
9338
15159
7332
7381
7919
11533
10667
7289
11720
8520
13532
13758
13943
9369
8971
11730
5964
10052
11541
7448
7364
9142
14893
9034
12457
7360
4811
1855
9879
9558
9398
8182
13965
3326
9563
7448
7479
12024
8905
7568
12125
8563
9381
9618
11455
11997
12158
13675
8840
7362
4893
7371
7256
4973
11237
9310
12043
11628
9464
9203
7447
5784
10052
11727
7077
9551
7938
14898
12805
7785
9359
8818
7371
12545
6764
9406
11238
7493
15428
7336
7296
6932
11610
13607
7417
12873
5218
13559
5024
7538
10100
10419
7344
9353
7332
12474
10687
8908
11212
8861
11487
12660
9562
7452
7339
14909
14662
7067
13592
7413
8950
11802
13726
8138
9382
7696
8347
13692
14627
16888
7509
5901
13750
11487
6179
5177
9216
11326
7448
7351
7495
11445
6419
7422
9329
7380
8123
7422
13885
9430
8811
1534
4817
7464
11793
9182
9281
13537
6743
7334
10439
15795
9019
5613
15391
9441
8760
11674
9489
15423
8896
13664
8876
9343
6872
11376
3630
9429
9603
7412
5377
16674
7288
11113
13951
7447
9395
8346
8826
7356
7501
8858
8522
9397
5286
11200
1563
7310
5327
16418
10622
11347
8526
7347
14116
7389
11053
3452
14977
11949
10631
6224
14960
8204
9200
8294
9239
7487
9405
5336
9357
7331
7462
7206
6864
9369
7876
9625
14951
11570
9918
9363
14224
15450
8065
7432
7790
9150
12420
11324
7336
7323
12490
2028
4135
5750
9351
7225
8047
9368
7398
8910
7186
13624
8852
8940
9475
11393
8861
8876
14799
5721
13350
13817
11542
8583
8925
11271
10332
8006
13641
9805
8922
9201
12224
7445
8434
7324
9475
13713
16649
9401
7363
16802
6851
11641
14026
9198
8329
9010
9295
7367
8802
13430
14942
9521
14984
8427
8891
9448
11557
8182
7417
7273
9521
11656
11298
9321
8711
8976
13449
9136
6167
7307
9118
7356
11082
9122
7847
7419
7368
9422
7354
7798
6031
9384
8265
13171
11638
8881
7418
9318
10588
9093
9473
10246
15322
11687
11953
9277
8275
11433
22792
7917
11170
9470
7397
5264
9177
8864
9389
9429
7497
8005
21087
6151
13842
7419
8116
9552
13880
11674
8964
9144
5823
9399
9359
7455
9414
8907
9474
8981
9436
8837
13641
9503
8394
9376
9408
9106
7537
12723
6858
7344
7438
14865
7352
15593
7996
14926
7740
13005
7379
9566
8928
7352
9477
13022
9344
9384
8958
11520
7353
7382
9399
15492
6959
5518
8909
7342
11180
9371
13350
9400
9631
11809
7323
13814
14468
7339
8444
9196
4870
13430
7391
8768
1988
5810
12066
9466
14939
14324
9543
7341
12336
12094
7344
8958
13385
12400
7843
12530
9626
15465
15515
7752
12176
7439
6845
9563
7151
9368
9137
9551
9513
9155
5790
9025
7973
9451
13618
7290
2833
13926
8863
7749
11735
9406
8776
13642
12221
14045
13953
12177
9408
9321
14853
7436
15693
14033
12393
8134
20075
9503
13472
14908
8330
5250
9437
16298
7352
13610
8884
8954
9374
14111
5215
8909
9347
7315
14427
8212
8782
6999
8241
4856
11653
13622
13161
5053
7454
9104
13697
9054
13768
8129
8402
9244
7985
7983
15405
10364
7599
11396
9789
8888
7315
9781
7433
7408
9208
7394
9001
9378
8946
11518
9422
8911
13191
7818
7416
11457
6965
7488
7396
13968
8863
11363
9884
9467
9527
9369
6946
9586
9404
8864
7749
10821
9469
7289
9449
9347
8030
9411
9129
9351
7371
7490
15486
9352
11452
13594
6000
9393
7640
5461
12726
9224
6416
7307
7354
9412
9519
7317
7408
8934
9325
9715
16677
9140
9507
8804
9394
10500
9329
13596
8618
15472
8139
8520
11705
11399
13318
13739
10126
9124
13896
12982
7186
9013
13648
8356
9427
6224
12473
6210
13702
4381
13536
17526
13517
3032
10823
8370
7348
19609
7392
9119
7369
7575
8211
10032
9128
13621
8593
8834
13422
11806
11369
7415
13213
14811
11630
9546
8895
11703
9462
7461
14857
11589
9057
14100
8582
11783
9805
8809
8802
9131
13419
7502
7446
10171
13319
8917
8981
5131
13650
7326
10634
9327
7307
9470
13368
7508
8299
13551
14219
9595
11660
9311
7383
11591
8946
7931
13644
15406
6442
11755
9393
11323
9276
9470
9348
8999
14005
8885
13967
8716
8834
6383
9350
12605
14914
9507
11642
9124
12153
8899
7345
9304
7317
11652
11571
9431
9259
12221
9031
14862
7330
12460
9566
9540
7674
8927
9088
9417
9594
7998
8899
7369
7172
11567
10609
9464
9315
13884
7329
8890
10312
7393
11571
8949
14907
7397
8807
6419
6667
13831
8940
5688
9333
11627
7411
9206
9437
9808
7017
13393
11588
9234
7370
14033
14774
7370
6938
9528
11729
6466
8873
7940
8865
11207
3478
8823
11654
9512
3612
7282
9517
3611
9821
13671
8616
13631
5530
7358
7417
9457
10307
11863
9298
5207
10072
16021
8391
8391
9160
13588
9549
12284
4263
12175
9094
4550
9302
11354
9424
7360
7890
7263
7321
13661
7371
11498
9300
8848
13579
7497
10628
9506
9438
12369
9626
8291
8855
8960
12491
7032
9969
9471
13563
11845
13395
11485
6639
9403
11521
8915
10742
8997
6187
9414
11467
8959
9464
13154
7412
9263
11631
13553
11080
9047
8254
7172
7360
13642
20504
14977
14081
14910
8525
7347
11623
7493
8697
13674
13993
9031
8938
8948
9481
5079
11448
13990
8680
7843
8913
8872
7094
10128
13700
15366
9362
13666
6583
10161
7407
8926
5707
8891
7372
12188
9139
6364
14139
14872
9422
15063
11681
9418
9383
9591
9476
11862
12829
8230
11163
5467
9017
8921
2022
9589
7698
10860
9576
11449
15504
8193
7429
8942
11495
8308
7968
22644
8990
10735
10231
7390
16324
6796
18414
11282
7386
7439
7406
13325
7488
7459
10029
11375
9312
9276
13638
13557
11589
14503
7349
7370
13850
7340
11574
8975
7388
10787
8881
5050
9351
6895
7726
13544
5277
7328
7379
10712
7446
4790
6974
9564
8862
9257
9403
13512
7286
8895
7452
7326
9415
4908
9420
4211
13569
8816
9441
8987
11153
7421
6652
5566
13709
7429
10167
11468
9548
16214
7301
7373
8841
9413
7409
9281
9433
9343
7289
8705
10813
8917
9422
8938
7511
7347
9597
10171
12273
13744
17650
15502
9458
7763
13486
13358
9260
6877
10557
8967
8869
7399
13470
8961
7454
7345
9195
9346
14768
14883
8120
6434
12008
9649
9405
5140
7404
8122
9460
13875
8911
9486
13452
20487
9421
3211
13614
9496
8089
14551
5806
9452
14972
11334
9552
16820
7434
9716
5456
10235
5815
7430
9389
9539
10413
14126
9355
7444
7445
13570
15367
11019
5888
11704
15525
5133
9357
7637
7771
7510
11621
9611
9417
6995
8180
8925
8900
14898
9511
11634
9056
11422
5769
5764
9129
9473
9553
9774
11114
9477
8623
9004
9332
7411
9338
13556
9517
9276
5899
8908
9346
13200
15495
13410
7275
12559
14976
13997
15450
12312
11551
9383
14157
11158
13736
5868
8888
5165
8918
3030
8704
8774
13843
11648
13813
14161
6384
8957
7390
11601
13800
8875
7257
12506
8939
7241
13921
13889
8919
8176
13351
8838
9499
9474
7867
11660
9306
8948
11640
10891
6346
12102
13796
13512
9361
9262
14290
11715
11784
11510
9493
9377
9511
8903
7454
13549
9470
11618
8013
11485
8849
8649
7670
9330
5113
10025
13474
9494
7917
13653
9476
8897
8990
13215
13414
8881
5299
13458
14522
8908
13554
9457
11209
5726
7352
7824
9489
11931
14160
11443
13444
13651
9382
6565
7408
7359
4781
11412
9515
9460
7372
10201
11200
10463
8487
7452
8911
5451
9486
8331
9482
9333
8480
9345
6896
7280
7307
8926
8106
12098
6986
16669
7761
13815
11618
13576
9528
7399
9463
11746
8877
11188
13652
13439
9337
8810
6168
8926
9462
7430
9437
16343
7417
7285
9578
9111
8841
8947
10707
9174
9430
6738
15762
6865
7427
8724
9250
9329
13679
11258
7792
8780
8978
9395
5365
8965
7462
7421
5148
11454
6701
8963
9530
12901
7545
15998
12277
7398
11274
13269
10057
15479
11619
9500
8753
8789
6405
9021
11357
7324
8089
9326
9426
8208
8907
8995
7223
7438
10156
9457
13502
5423
8585
14024
9507
9408
7362
15766
7288
9453
9493
9410
6662
12718
9459
13696
9473
7380
8865
11467
9545
8901
13763
7245
9453
13588
9272
9370
7053
8118
7829
7526
14836
8839
8982
9100
11058
9463
7372
13334
9268
8637
9191
9771
11324
5972
8906
7142
7361
8998
19123
8860
12124
13651
9792
12008
9185
5723
4808
9432
7316
12752
7396
9287
6377
11814
8915
5342
9307
9578
13501
11922
2692
11625
8557
7465
9683
7350
8702
5044
12806
14112
6091
10439
8509
9634
9425
6025
4844
12506
9489
8830
16709
9411
9411
8972
8905
13767
7392
8833
14084
12186
7885
10784
6273
7350
9439
3016
6478
8951
8281
9398
9307
10944
7957
8906
6479
5346
8937
6210
8629
9033
9304
8884
11849
13762
9907
10072
8882
8783
13673
8951
8847
13073
9437
9014
13946
10020
8927
9473
8882
9445
8869
10270
6857
9407
10154
7386
7466
10025
7561
8755
13953
14930
9404
9999
5399
13202
9393
7812
6496
9782
12134
10941
11587
6390
9366
5562
14901
11981
13702
5436
7379
8460
6474
8988
11924
9153
7409
11812
23561
10828
14150
8916
9397
9658
8839
9400
17631
8875
13287
9372
13444
7445
9290
5411
14857
9269
6754
11888
15972
9311
13266
8983
9486
9457
7268
7265
1465
11916
11711
11688
11848
7944
12742
9466
7371
13804
9346
8888
13749
6958
11494
6349
8858
5390
8965
9464
9398
13768
11432
11621
9698
12172
11501
13794
9486
10549
9489
8927
8847
9325
8945
8092
5813
10289
9496
8306
13565
9555
14900
8892
11720
8953
11995
9317
9035
8823
9157
9507
9415
16818
7828
13194
14055
14979
9599
9318
13403
9447
9601
10377
7378
9603
13124
14073
9582
11954
11572
8963
8091
6409
9548
9396
7336
9015
9445
13447
1962
9401
6852
14070
9440
4906
9394
15326
9302
9293
8988
9485
10950
13814
9132
6163
10050
9404
12555
11210
9414
9446
14140
6275
1562
5995
13774
5366
8150
8309
4939
7350
9524
7976
7319
8868
6846
8771
7348
8895
11606
8772
9456
4687
9443
8957
7434
4098
6735
10084
8883
9433
9544
7431
8923
2298
8043
17694
9141
10061
11682
7492
10273
13815
9046
13212
11402
11139
14185
9284
8966
9363
5159
5584
9491
8962
9380
8917
11199
12577
9257
8216
8857
6619
12457
12062
8965
6381
8917
1872
9425
9292
7422
7439
9247
13934
9593
9580
16737
7323
14134
7511
11933
4701
5168
10099
11719
10083
8965
5254
3408
6157
9487
7796
12404
8982
6941
9411
4956
9555
8078
8846
8936
7030
13725
13798
9268
8899
5835
8041
9628
9553
9310
18017
9531
7306
9364
9474
7332
8876
7356
5187
9145
9547
5385
13623
13606
7805
8837
13753
9563
7801
6328
8935
11195
8842
8871
9427
9424
8029
9467
8165
8960
5618
6342
9524
9232
9465
7245
9499
8904
2122
8242
11394
11112
9424
7383
7362
4788
8914
9472
9289
11928
11488
6389
11652
8071
13660
11404
4857
8205
9546
9392
9313
9277
10247
9600
9152
7350
9367
12475
5646
9432
8718
9420
9369
13557
8197
8106
13324
7465
8665
7807
8242
9308
6548
11727
8922
13344
8543
9494
7231
8958
9479
11761
12340
8927
9216
5269
12395
9426
6379
8927
7423
7424
12603
7331
13528
12116
8913
5914
13650
9307
8116
8890
12836
5692
8600
12249
9064
13980
9440
6406
14815
9427
9982
9488
11589
7510
9214
10260
9186
8909
9432
10260
6398
17697
8956
9575
11654
9394
9550
7448
7877
8956
14001
9423
8902
9492
12990
9386
11606
9471
8237
9450
6913
7785
13641
6975
10205
9016
11790
8831
9435
8859
9527
8096
5688
8568
11517
7557
11189
8868
7434
9358
9359
9482
9503
7956
11357
9426
13966
9360
11642
10906
9367
14160
8848
9585
14233
8866
9408
6924
7399
11014
9358
18030
9490
6071
9509
9288
9326
14028
8861
13326
9600
12732
8896
11743
8406
16832
9408
11694
6411
5333
9501
7337
10016
9467
6164
9551
9449
11628
8942
8866
8885
12572
10382
9059
9478
9502
15128
9394
14004
12744
7255
9503
6736
9444
14121
9398
9653
11232
13359
12652
7705
9245
9271
6694
14893
9476
7506
10768
4460
13869
9004
4920
11694
7323
8867
6225
13611
11976
12642
14339
8986
13892
8096
12580
9220
8871
8895
13871
8870
14073
6671
12719
12540
7379
7712
11394
9373
10104
12900
7301
10033
8842
14558
9468
9017
12160
8853
5518
6327
7978
9434
9376
8935
9474
11828
8770
9497
13781
7254
9488
7655
5467
10194
13435
9400
8933
8920
4735
8778
7392
8028
5273
7935
7844
10769
8975
11839
6383
9434
9499
6747
10687
9402
12807
10912
10067
5140
9243
5876
8895
9430
9452
5497
7938
9435
10288
9314
10850
11971
9439
9376
9481
8274
11683
9481
13968
8600
8985
9759
15793
6841
7367
13616
8880
9420
8985
13754
12018
6159
6033
8923
9491
5779
9689
9508
9492
7518
8143
9488
11684
11538
11219
7494
7747
10155
1396
12466
14041
8862
10029
7475
8613
14064
13953
11111
13881
11305
11574
13805
9497
14098
13616
7339
8999
11772
14805
9701
5512
7323
10301
9247
8933
13623
9474
5776
9456
9456
8989
9016
7358
11609
9319
9110
9389
10209
9228
9033
4713
5099
11693
7355
9438
10962
5287
9284
6861
8956
7401
9676
8873
9302
8836
7264
8066
8376
7429
8973
9370
15928
9645
7331
6348
15385
9410
14764
7401
14611
10086
9481
10418
9224
8564
16138
8795
10371
6880
9397
9378
6959
8895
7387
9483
7606
9259
9495
14874
11575
8538
11114
11369
10794
13522
11427
6919
9401
6940
7449
6371
9438
8856
8940
6873
11948
6868
12911
7921
13941
9308
8941
11201
9506
9296
9530
8884
9350
9549
11889
9443
13498
9241
9104
13046
12734
11167
13471
9457
9407
9393
10977
15318
7413
11284
9438
9580
8942
9471
9327
9648
11595
7430
9002
8863
8932
5468
13742
8074
10030
8940
9628
8113
6119
9182
8780
8941
9710
5448
5881
2090
9152
13188
16322
9284
8698
11713
5224
9033
11208
4062
5397
5974
17140
9350
12299
8860
9018
13944
9962
9646
11167
11718
11136
9469
15518
11607
8966
9289
8522
9021
9609
8911
11694
11096
11554
9515
8936
14136
9097
6305
12045
13904
9121
5754
15394
6876
12179
9513
14757
11602
15379
4966
9315
8274
3741
7355
11581
8353
12659
11727
9762
6481
9531
9527
6529
6887
9579
9064
7300
9446
9425
9251
8947
13342
7504
8702
6120
9314
9488
7332
7810
8782
10112
8927
9458
7409
8971
8904
9490
7141
13652
8960
7973
9463
10798
11607
8980
9420
9235
11449
11737
9348
14499
8848
11815
7388
8334
8916
9516
5205
8907
7395
9400
9270
7743
13771
9527
9489
8939
13754
9471
8959
9220
11995
8338
8946
6920
9505
8719
11509
7910
9302
8814
7396
6336
11363
9987
7383
8964
9492
7476
8230
7321
9364
8907
11286
11500
9422
9312
8560
5457
5603
9451
9083
6412
9707
9989
11486
8919
7846
11719
8891
7387
4838
9131
7510
9615
17465
9409
6605
9222
9381
7339
12062
8146
6995
12714
9391
5161
9520
9204
13206
9476
9962
10249
9436
8732
9469
8860
11942
8746
7450
11184
7347
9536
9270
8170
12858
16659
7386
6837
7823
9241
15345
13771
13476
5297
8192
7597
8892
7848
10146
9484
8882
9893
9395
11520
8535
12074
9245
9413
10480
12661
9363
7303
6843
9426
6404
13234
13970
9439
8218
7661
9475
8968
21129
7459
8972
14239
5108
13456
9391
9448
9383
7512
7329
12878
13761
14262
9023
8898
9295
8984
8402
13415
6694
15384
8064
9465
8741
9470
9442
11712
5795
4774
9413
8700
8405
11230
9500
6651
8915
9515
10164
10573
8835
14138
7413
12671
7439
7455
7358
12530
8062
6110
9475
1638
13804
11874
9462
14850
13822
9464
6665
9815
7309
8911
5194
8624
11451
13311
6479
8826
8703
11948
11486
9440
7508
10982
9858
18716
6934
23859
13799
11708
9423
12039
5826
8877
8916
8903
9331
5826
8967
11655
9474
15373
9512
6390
14853
23457
8573
7752
8967
8817
8975
9287
11359
10754
9490
7341
9068
14025
9170
7973
11579
5516
7413
8897
12932
9228
4782
6111
9446
8945
7358
13937
11640
11730
13796
9494
9338
7868
9382
15369
9471
13687
5596
7507
2797
7416
9542
13703
12159
10792
7408
12150
6889
7800
8948
9412
9213
16834
7353
11880
8925
9375
13770
13257
9208
9117
7283
9527
9289
9354
10292
14334
14050
16560
7315
9433
8936
11981
5863
14894
10534
8978
11455
8875
16003
8572
9501
13865
5282
7609
7213
7361
14768
5785
12665
9460
15610
12554
9352
10685
5225
15009
8901
9168
7479
7439
13411
13605
7363
7327
7483
12593
11950
7314
9319
7613
11282
9047
13598
6889
9370
12784
9385
9510
7340
9726
9389
11354
9358
2007
11005
6195
7531
7693
8894
11661
13826
13953
9476
7540
7720
8885
7508
8976
11648
6998
11351
7424
11679
9548
9291
6926
7253
11925
10297
7282
8949
7358
7489
7691
11309
13313
9365
13639
8208
10846
7942
9340
12392
6811
10193
8629
7886
9421
7379
7748
9369
16449
7509
11234
11264
8717
14932
5187
7741
7385
7368
7369
12465
11916
9559
8168
7257
7314
7285
9740
11480
10134
5819
6483
6805
7335
9366
9435
4928
8074
9582
9539
8786
7342
8977
11626
7441
9776
15483
7355
7420
9183
11574
7352
16173
12642
7086
9753
7391
11573
13585
7832
9591
7705
12663
8129
6418
14363
7507
11446
9513
13322
9396
5825
9548
9386
9466
9496
9417
13811
7494
13646
13629
9317
9048
9139
7130
5278
14167
8974
9570
5180
7421
9389
16800
7337
9542
11267
7844
9383
6459
5346
9396
9547
9415
10506
9411
12946
7311
7308
13755
11466
12278
11433
9366
7501
15356
9530
12944
13418
5719
5660
11334
9153
8899
15486
7420
14985
13925
4221
7992
8506
9480
7324
7412
9155
13011
7766
9520
10537
7143
11230
7327
8864
8979
9558
6792
6827
10963
7439
7382
7366
7482
8964
14968
7373
7435
9290
7449
7369
4944
14059
16852
7932
7333
6938
7360
9386
9462
7834
7377
6932
7356
11748
13604
7370
9476
9192
10374
7342
9315
11040
11417
18520
7261
15473
9407
9088
11975
12807
14973
6402
7559
7358
8968
8744
11402
7360
13569
13832
14874
13356
7323
9353
9090
7310
13574
7420
7288
7290
10519
7961
9391
9123
5548
5408
9464
9564
9284
6425
16289
7390
9403
7687
7084
11027
7430
11095
9915
13980
7338
9226
7433
8843
7385
11562
12469
7325
9061
9268
6841
9301
9554
8925
7501
7392
13782
7299
7377
9463
14881
10438
7299
9340
11525
5885
10101
9484
12549
13867
5245
8707
7334
4745
9443
9364
9364
7363
12573
9031
9316
13754
11556
8904
7925
10739
8304
8982
11119
10367
7440
9535
8950
8835
13685
14556
14941
13655
7305
13566
8743
8860
11421
7391
12244
9613
7508
9407
8988
6988
7433
5169
9993
6860
13554
6852
7360
8885
9466
9992
9352
7796
7365
7769
7435
7430
7372
9549
8937
7437
14846
7340
8857
10804
11345
7301
9530
12736
13607
11861
9609
8926
15187
11810
8778
8812
7380
7392
9558
9430
14988
7315
11325
9614
9320
4199
5199
11408
8393
9480
9538
7351
9541
11614
11696
8359
12060
9548
14930
16907
11763
8898
9548
10247
7442
13881
7876
9688
13673
7413
12230
9943
11626
7468
7429
10013
7363
16323
9472
11483
5154
9454
20583
9326
13894
9374
7767
12641
8222
6843
10360
7339
7422
5108
11527
15114
7392
9523
6641
6853
9335
13509
5479
9550
14258
5204
7329
14955
4852
8890
7753
13717
14062
7322
9430
9493
10708
14398
7139
7684
10501
10392
9497
10681
6924
11238
10183
5152
6835
6700
6894
7325
9374
7358
8195
7270
9407
11229
8159
7548
15494
7383
6828
12003
9582
14438
7298
8255
9782
7328
7365
15345
10994
8931
6966
11677
7732
6720
7442
13738
9602
7556
7381
9933
9527
7431
7564
10395
10172
14944
7564
8972
6793
9386
6835
7309
6872
11064
4847
9539
6441
6838
4161
6831
11407
14056
6803
9158
9544
6845
7570
7560
4432
6855
7569
14433
7569
6858
6809
6805
7325
6786
6788
16054
9522
6852
6126
13585
7418
9556
6102
9696
7566
6865
6849
6751
6823
6701
6858
7564
9164
9484
8751
8294
9458
7290
7109
7341
6797
15363
4502
6802
9374
6753
13595
7475
13673
6510
7365
7152
6854
10291
11513
9204
6903
9324
11661
7336
7869
9596
7285
10292
11641
13719
7325
7413
6884
6797
7411
14908
11613
9594
9535
9374
9661
9364
7423
9572
7487
9428
8938
7737
7333
7350
7473
9517
6810
14910
9343
7332
13556
5174
6669
11522
7319
11612
7345
13712
7895
9466
13593
10533
9594
7419
9274
9271
7466
8900
9361
5380
7455
7409
14856
7746
12596
7808
12978
7496
7360
9543
7502
7228
13809
7492
9570
16937
8778
11723
9655
9519
7308
8971
7266
7503
11979
8772
9155
10901
9390
9734
7281
5161
5116
9406
12502
13841
7503
11671
7588
13539
8970
15479
7568
9313
9372
14155
6183
7411
11627
7326
9349
9592
7308
9218
14901
9975
13934
11458
7470
14848
10172
5812
7358
9324
7454
14208
9433
9653
6893
9425
15482
6811
14902
10662
8015
15486
8976
9426
6933
10289
14215
7304
8741
9109
9090
9384
9309
6854
8808
9797
8149
9626
10376
15487
6889
11676
7498
13606
7470
7256
9883
7351
7362
8037
6831
9601
7504
8871
13664
9363
9415
9383
13646
9782
7806
10055
10115
9301
7316
11538
11752
7405
10343
11553
7774
7438
5794
8960
11597
7401
7349
7332
9719
8970
7502
8836
13555
13546
13713
6893
13491
7360
9380
15912
10951
7463
12547
11319
14960
17618
8940
8965
9491
15494
9184
12263
9166
13469
7399
9464
9569
8964
9476
15523
8073
5199
10138
13472
11012
13820
7396
22567
14181
9301
14870
6837
13525
11746
8918
7315
7204
11208
7369
9433
9409
8154
8074
11468
11260
12163
6355
13098
8314
13649
8281
11411
6658
8857
13064
7411
9583
8810
13196
7565
8697
9379
4688
9062
9432
9253
10716
10240
9322
8907
11742
14962
5190
9479
6823
7182
18123
7298
17835
9194
9484
7349
9586
7995
9454
10201
15666
11254
8268
7393
7393
13711
8774
7453
13970
11722
10772
7366
11258
9352
9616
7476
5011
8914
6939
15841
9356
6812
9514
9508
8877
11684
14038
9012
9570
14203
7465
7336
9346
7401
8889
12772
13352
8934
5486
9089
7390
8329
11533
15504
16321
7442
13863
6653
7451
13280
9399
7471
13748
12804
8455
8954
6720
8853
9571
9624
9255
17025
7481
13278
10034
7868
13406
7336
7250
11394
9667
9503
9398
9419
9047
7272
5383
10532
7435
12634
6474
5038
9434
11558
9524
12515
11844
7313
5436
1551
13141
9503
16551
7442
8985
7427
9346
7375
6884
7500
8933
7379
9443
7490
8606
6405
9115
11059
9539
10811
7409
11893
13278
7374
9066
8566
16743
7308
7393
7316
7482
12796
11395
9119
7196
11168
8251
14072
14912
7113
13658
13988
13740
13656
13351
7368
15321
9445
9348
8166
13425
13600
9666
13607
14578
9306
11534
11949
13799
10043
9509
8891
11164
13809
8282
9359
19226
8955
9127
10704
4576
8907
9504
9499
7340
8954
14964
14799
8575
14130
9195
10504
11100
9435
15736
17228
7862
7910
9410
7295
10747
6986
9725
9496
9551
4898
7127
7333
14905
13954
11752
8860
7248
11987
7404
9389
9483
11451
14631
11785
8984
4173
8669
13613
7378
9488
11804
7458
7783
8750
7252
9502
7230
5147
7439
8990
9538
9508
11220
11602
14896
7966
12002
11161
8946
7274
7402
8838
5721
14879
13990
15509
7329
14904
11613
7306
7402
9491
6833
13466
11636
10047
13905
9869
7106
9356
7361
9475
7205
13264
13350
7332
9481
9681
17849
7437
5338
9549
13641
19099
7321
13408
7462
7792
8934
13686
9664
7383
7337
8528
11513
11568
9745
6412
9394
8968
14147
15396
9534
5703
13751
7352
11519
7347
10657
8918
8810
7345
5127
13545
11271
8311
6382
11267
9427
11323
9048
12043
6216
10527
11701
12700
3458
11418
13685
14239
7326
14554
11340
19691
9571
7358
14968
11479
11682
10291
7439
9766
8910
9520
12512
13612
7362
11411
7432
9856
12967
8794
9547
8719
10108
7365
7854
8921
13814
11640
8848
7310
13355
8639
11796
7490
8826
8873
12010
8953
9763
13813
6283
2424
13455
6306
13123
9460
9372
9625
11605
13578
6957
9669
8950
9469
14818
11624
9492
8875
12738
7668
12094
9366
7344
9327
13432
14903
10626
8926
7754
9605
13226
9388
13735
5175
9558
7385
10356
7237
9547
8263
8978
11978
13599
9427
6248
11834
15341
13786
9539
9557
3171
14918
6920
13839
13835
7557
4912
13783
13693
7394
12537
14842
14896
6205
13599
7328
7325
15008
6215
8864
7336
16327
8946
5268
7330
13025
7376
11723
9341
12611
7428
7869
9481
7458
13715
11209
7271
16319
9521
6213
8927
6946
9398
7383
7430
4844
9689
11524
7333
11832
7413
11644
8962
7247
8903
14924
9389
14846
13601
9375
11714
9000
7808
9515
9570
7509
8875
7267
8870
8968
7379
7399
14653
7232
7450
8996
8181
14875
9511
9438
9433
12553
9544
14152
6664
7772
8735
8129
7346
13946
8916
9410
6346
13525
11531
8850
5177
8854
9375
13541
8004
8705
7854
8866
7812
7393
7785
6359
11713
17015
11047
14847
7363
15542
14597
7568
16960
7819
7312
13665
6987
9214
7450
7354
7179
8103
11612
15693
11269
8550
12866
9403
13981
5294
13505
9311
11165
7419
5608
9510
9326
7438
11561
6897
11538
7458
8892
9363
9337
9276
5129
13787
7375
7335
9462
14951
9581
8866
13829
8930
10324
11467
9475
8949
9514
13219
8234
9651
8946
9543
9442
7769
8930
7346
12356
15485
13467
8197
10820
14032
8473
8970
7480
11946
8061
7357
8835
9449
6807
8829
7826
8890
4354
5640
9329
8863
11087
9481
9257
11205
7053
12237
5226
9489
5280
11649
9457
9427
12091
10142
12301
15819
10262
11520
9608
13683
14100
10392
9306
9544
8894
14805
5018
6920
14376
9432
13743
11679
9592
9408
7352
7457
9493
2224
9481
13783
12872
9484
11711
7369
9939
9165
7431
7663
12717
14646
10459
14062
8958
8199
7418
7647
7492
16994
8061
11732
10068
8856
11619
15370
7443
13303
9310
6899
11787
9499
6366
9472
8920
13396
17562
8240
6945
6992
15129
7720
13907
15082
4738
11562
13668
11940
9383
11947
9427
12760
13943
14087
11689
13659
9457
7268
9513
3299
8094
9242
10085
10299
8308
9548
13754
8857
7863
13667
1571
9847
14172
7442
14864
8228
9308
5204
9290
9060
9219
5240
8392
8868
9492
10406
7167
4558
12293
9382
7791
9528
6919
11567
11614
11262
9155
12236
8160
10230
7411
12468
8893
9406
7415
8919
5938
13815
8907
1610
9631
7311
9394
7385
11091
15873
6542
6542
9250
8138
8992
13988
8343
13790
9274
14954
7504
7449
8944
13758
8915
9435
9362
7853
10845
9381
9380
21161
7021
8857
12726
9240
10979
5820
14929
13560
9416
8889
9386
9332
9290
8896
8879
16400
7361
14436
9869
1569
7767
13927
16957
13876
4972
9428
9484
9096
9084
9442
12689
9437
11708
11577
14187
7471
9354
8348
14442
9441
15242
6257
2476
4964
4911
4876
5394
8978
8912
4787
9363
9263
13141
9284
9201
12732
9128
9841
8906
9338
9446
5452
13604
10061
10857
7419
5673
8674
10522
13414
7084
8952
9496
9487
9387
8970
7403
8930
11419
7425
9002
10464
9108
13942
7428
8988
1573
7955
9498
3586
5493
13599
15740
7374
9364
10513
14982
11657
7356
2850
13799
13234
9566
9532
12312
13643
1830
7215
11589
7464
8910
13159
9279
11076
9421
5260
9496
9475
5706
13710
14343
8883
9382
8799
12342
12054
7207
11609
13844
7308
13681
9356
13594
8316
9416
11695
6474
7293
7946
9019
11207
9344
7230
15482
10551
5172
13824
11470
7419
9622
11312
9592
14940
8948
14974
3353
9479
7881
12458
8911
9786
9199
16337
8181
8870
12292
8275
8842
11026
9420
7825
8968
10734
13640
9199
13989
7850
6042
8721
7256
12757
8145
9767
8346
6832
7362
9530
13843
11556
11923
9384
6409
8979
14030
8767
8863
7243
9148
14072
5139
8308
6214
12737
11514
7382
9417
5197
12197
8842
13627
11039
6373
7264
11143
7302
8933
8923
14260
7444
4783
13706
17126
6421
9529
13862
8960
8847
13823
6414
14888
9016
14370
8420
8905
9234
4898
9257
10003
8015
13609
7002
8708
8784
5426
4663
14126
5191
8886
11627
7325
13372
8908
9468
15916
11955
8258
16242
7364
9245
5695
13880
9296
5480
13173
6217
13379
8926
12059
11044
9325
8108
11466
8223
8938
5966
13641
1910
5428
6766
10259
8127
13434
13633
7501
9026
8853
9050
10471
8312
7476
17062
13759
14820
9359
8058
11323
12004
13651
11805
1848
9335
6966
7410
8815
8067
7328
8845
8155
11322
6818
8866
9310
11225
9701
14450
13586
5390
9349
7830
10914
13309
14121
3361
6276
9348
9317
9415
13855
9021
14889
10223
5228
9315
13526
9305
8254
6061
8524
9429
8911
7322
13431
13608
9308
7499
9416
11705
7358
7427
8252
8959
10705
13868
6082
9519
13952
9366
11434
7330
9320
7334
8075
6395
9100
12534
8960
9445
9566
8895
11581
13059
9026
16305
7379
7431
9431
9217
14925
11662
6481
13660
8855
8235
4847
7330
7311
8871
5388
12749
11991
8903
8900
13744
11548
8906
8882
9461
12766
8846
16895
7873
8126
7158
9318
9343
9369
7474
7186
7423
13308
9252
11078
7346
9258
8872
7286
8992
7353
6585
14000
8391
7928
9583
9545
5776
10626
12576
8734
8966
10041
5862
12257
8856
8975
8910
9645
9212
11938
14097
9507
11561
10456
11691
14089
3570
15980
9402
6206
8922
11566
15017
8203
7213
7372
11755
8872
11778
9557
9160
10172
9449
9398
8563
10065
13500
9363
10115
9370
10730
8007
9495
9443
9470
6075
4891
17612
8179
8958
8001
11252
14594
7370
9512
13536
13681
9401
12661
8930
2131
5186
7396
9017
4940
9288
9191
8303
8874
14912
7330
7420
12296
14669
9066
9435
7024
8924
14213
8873
9476
9185
9458
9442
9376
4555
7574
8968
3619
8924
13987
9213
13621
13771
13963
7502
9331
6068
8834
12147
5669
14198
8457
9536
14024
9351
7278
10559
9358
9490
9480
9515
12700
9366
13601
6168
7395
13736
15148
7365
12941
8949
8970
9469
1927
1955
8843
9349
8981
8841
5145
8362
10212
8871
9496
9488
11725
9363
6861
13877
9312
16387
6969
11944
7420
8862
9432
9549
7391
7391
11837
7454
5786
6236
11828
12624
9238
12093
8976
7554
13764
6407
10660
8973
11728
8829
9477
14557
11677
8682
12767
15440
9455
8693
8791
15616
11943
6413
9401
9491
7510
12099
7298
13660
11553
9477
7376
9281
8946
4937
8947
11443
9490
9485
13164
8262
8894
12623
7359
13548
9409
6371
8869
9260
13899
14907
7238
11450
11143
7757
13698
9317
9404
13564
13490
7856
7353
9480
10214
11603
7360
12750
9476
5916
1565
14263
8889
9408
9420
11124
9438
8139
8148
8606
7516
9317
8830
11954
13604
7369
13485
9372
9455
9494
12736
9430
8312
4262
9421
9321
8962
13778
6640
9346
8988
6254
8586
12712
14952
9411
8932
11066
13462
8014
8828
9365
11667
9326
11816
5404
9539
18196
6426
8805
5879
9414
13355
9245
6218
8623
9447
13396
11554
7359
9489
6490
11494
13732
6410
2943
8907
12265
13992
6186
6913
1880
4922
7504
15675
9259
7349
5106
5165
9357
7527
10885
11749
7832
7371
9328
5448
9348
8944
11705
13237
7192
11338
4810
15700
6397
6591
11720
8877
9314
9279
8573
7343
13683
13439
13703
9401
9470
9252
8872
8871
8904
9320
10489
10651
9339
1797
11109
5823
9441
11710
8934
9254
12178
9455
9243
8886
8840
12031
6467
10895
8619
13283
8926
11672
8903
9488
9356
9495
5407
8897
10461
9504
9305
10739
9468
8438
9479
5662
9369
7437
8317
7332
9395
9465
10883
8025
11922
9324
14040
6157
12750
5292
5101
8809
9932
3836
9272
9472
9619
14132
9378
9239
17628
8833
12028
9351
9421
9502
9364
12151
15694
8327
8540
8103
9924
4418
7315
11332
10289
13117
5791
13488
7492
13231
13880
6734
8888
8176
11524
8907
7576
11462
8056
8908
7881
10848
3599
9464
8142
7395
8097
8909
11550
8128
5135
9540
4743
9240
11818
8848
8923
7771
1933
9298
16746
7420
11314
7359
8381
11875
8358
9536
7995
9011
13020
12430
14093
8795
7479
13087
8951
7111
9491
7929
2782
7273
8340
10357
5516
5037
13786
8946
9241
9059
9288
8523
8337
6817
5504
8209
8441
8899
7981
1824
6187
9416
9457
4224
13896
8885
8134
5759
5761
12658
7751
8382
15136
7345
1580
11699
6986
9281
11939
13994
7563
9182
7335
10365
9485
12125
9523
7172
4897
7543
9314
3763
13408
9230
8007
6034
14407
8931
9217
11667
9420
10293
8880
11994
8989
8986
9418
8767
6041
11667
13268
8800
8945
7565
8933
8696
9413
8275
6195
12758
14083
3813
10533
7635
9362
8873
8841
8963
13829
11499
9186
8917
8876
7275
7807
8937
8219
10244
11858
14012
8888
4958
9508
7530
8374
10009
8214
13897
10207
7392
6404
8539
9643
14160
9457
10218
10610
11523
7424
13435
8866
7308
14988
11656
8890
12740
6431
9426
6402
8200
9426
8936
9493
8942
10311
9951
7760
13424
11445
11635
8897
10086
7769
8915
6833
7413
14002
14890
13630
13823
14034
7342
8823
6966
8503
10784
7330
13354
8755
7380
1814
9512
7144
13564
8398
9076
8901
9451
12807
7444
9403
13480
6836
9409
9209
4820
13577
9016
10298
9308
9598
10179
8846
9298
7327
7311
9180
1841
7824
9425
9256
10084
7280
7418
14140
9302
9396
8852
7372
10567
9410
9268
11153
13937
8885
9280
11982
8939
8083
9121
4925
7283
7508
15145
8012
9448
11886
8072
6087
17248
10159
7860
17728
7334
7305
7344
9358
5367
11591
14896
12204
9177
8268
8515
11717
6175
7898
5799
5504
9393
12553
8861
7348
7408
7487
9440
9415
12991
7295
7436
7108
7772
7431
8889
9294
9002
9539
7320
8918
8863
7308
7429
7400
9240
7375
9348
9033
14167
7365
14099
10260
5726
7202
8781
12040
7374
9446
8928
9386
4695
14128
7137
8956
10236
7469
6861
8423
9504
8088
9449
7329
9628
9705
2764
8919
11493
7507
8934
9338
9604
14883
4636
8934
9173
7799
7432
9438
4798
9047
11207
13600
7448
6987
7446
9586
7423
8849
9501
8922
8330
12839
7416
9499
14898
7392
7439
11514
14153
10593
12061
6915
8894
13471
8909
14955
5041
7020
11554
7271
8003
10544
6942
9460
5139
14782
8204
6833
7462
7621
6975
9586
3014
11959
9304
9562
9561
9448
8905
7916
7499
14122
6825
11817
10265
7441
14937
9155
9383
7509
14533
7323
11577
11947
6921
6614
11636
9577
13263
11989
6815
7559
8537
9237
8944
11475
11605
14951
8863
7294
9657
11544
7361
11619
7526
7300
16493
6176
11374
7053
13826
9487
9645
15456
7508
9516
1762
9293
11552
15575
8234
11599
5203
8925
9928
9442
9581
9479
12411
7416
15509
8850
7274
11562
7956
7498
8953
7327
7304
2589
7275
8131
9453
8989
4349
9611
7471
6416
14892
8893
8622
9259
10220
14919
7503
9509
8865
9582
8891
9562
12552
14289
6638
7205
7295
7390
8983
6860
7085
5831
13737
8923
6838
6151
12506
7529
15318
9352
7421
12769
13729
9246
9474
9520
11379
9645
8924
10329
9681
8202
13609
14148
8878
7360
7309
7321
16109
8348
11396
11417
9496
13645
12745
7267
8939
7353
6865
7443
9307
11557
8890
14029
11889
7445
7438
9641
14033
10416
12515
9367
10111
13370
7505
13632
11805
9297
11922
9375
11832
8599
7428
9789
7507
14175
13759
9302
13582
7496
7496
9448
7491
9348
7471
22129
7332
6951
11605
12403
12114
15199
8211
11236
7382
8565
7506
11844
9552
7273
9383
7369
9475
9126
10601
7137
9658
7324
11843
7476
11109
11715
7361
12093
13872
9355
9437
3984
9630
10159
9503
8401
9351
8846
9437
9688
7269
10255
8064
7322
6900
14261
13624
14916
13637
9433
7036
7973
7382
14901
13770
9352
14146
7508
7381
6027
16132
8842
13037
10163
7430
6612
6314
7417
8198
9371
9429
12429
11631
7915
8933
9449
5820
6835
7420
6779
7389
13844
7290
14866
12304
7269
8955
10623
9358
14137
9245
5555
7376
10274
8689
7209
11945
11563
7419
9524
11143
9917
8398
10220
11032
8883
9528
7322
4942
5913
12853
10666
5294
9599
11994
9168
8980
4873
11531
13602
8860
15460
13640
15012
7433
11306
7388
7479
8404
12639
8604
7380
9760
6717
7395
14935
9522
7380
14680
7353
9528
13500
8326
14875
14985
7394
7376
9352
7908
9399
9209
7512
14930
9529
7330
7349
9537
10591
7420
15418
7251
7865
7705
14157
13629
13578
11817
13826
7486
13795
8814
6989
11463
5249
7388
7414
13645
7361
14026
6801
7568
7741
7525
6165
7365
7315
10468
5500
7335
11506
9243
11611
8138
11530
8942
11656
7423
14819
9441
8906
7956
14840
13810
8975
7504
13293
14886
9500
11544
8861
9673
8320
14934
14915
9456
13549
9346
11221
9550
7403
10575
14101
13682
14874
8879
9113
9434
5101
7347
8497
7489
8964
9369
10886
7502
12740
7374
14960
6414
10053
14952
9737
9342
7458
9222
7463
7338
11569
7388
7007
10429
8754
7379
9461
10453
8866
7424
7425
9502
9329
7331
14942
10807
9739
9359
6760
7336
9141
11535
9541
6547
11682
13178
11501
7394
9428
8385
6174
9345
7516
7325
7330
8182
9466
9585
15370
13637
7337
7358
7335
10322
8893
7457
11510
13622
7416
7341
9451
8169
15423
8183
14882
13997
7373
7348
14928
8965
7374
14895
9546
11539
9501
9757
11544
10240
11529
11759
14838
9607
15506
7367
6859
9482
16157
8933
6721
11929
15021
9599
11410
7305
8674
10013
16362
6856
9556
7451
9545
6803
4663
8132
14191
7453
9612
6760
9330
9556
7410
11806
13608
7450
7355
11815
7318
9353
9353
6819
9461
11590
7381
9408
8415
7516
7159
13473
9599
12786
6840
11419
12873
9548
5007
7433
11491
6827
6854
9301
6853
9347
6849
7574
9589
6854
6738
14669
6886
7552
6817
3973
6856
4523
6741
7543
6851
6838
7566
6870
6863
13922
13341
11448
15524
7564
13487
9350
7383
21887
9480
14000
7406
9514
7638
5076
8997
8862
7428
11998
7225
7429
9437
9263
9614
8204
7570
7726
9484
9423
7394
7315
13442
10095
7318
8036
4414
6849
12002
7354
13859
12105
1381
9179
11718
9584
9564
7489
7323
14179
7382
7181
7337
9163
9456
12945
7542
7405
7311
7451
7457
7541
15085
9618
7395
13646
8552
9393
11633
5019
7586
7316
5824
7481
9491
7444
7337
8832
7345
9706
7358
7433
11627
9588
7385
6819
11590
9496
9155
5385
7395
8860
11718
15505
11625
7462
6799
8940
9575
13963
11568
12169
8907
15876
9480
10746
9276
7458
10279
7324
12617
4228
6464
9346
9713
12734
8895
7353
7508
7384
7299
19250
9556
9027
12963
8212
9221
9354
7394
14171
7438
8888
8745
9320
9292
9472
11346
9869
9599
8909
12089
7424
9501
7340
9429
6744
7377
8926
7320
5212
13657
7437
12752
9632
16135
9320
8016
11812
7470
11755
8916
7338
7504
7311
11200
7880
8365
4778
10154
5109
8620
8850
5202
8875
7315
9076
18758
8444
7444
7392
9673
7291
14225
9459
14791
14812
12629
15133
9249
12316
3575
7792
16186
6870
13822
9537
7395
14316
9368
13968
13127
10019
9531
8234
13812
12627
9593
7389
9515
8857
8849
7263
7784
8815
5192
9285
7364
10160
9458
15142
7343
9395
7185
7302
8790
9371
7346
7495
7777
9991
7499
6983
9374
12295
13845
9362
8868
11425
9398
13331
9440
13195
14912
8878
11924
9615
7433
9312
8842
11816
7433
14041
8135
12773
11556
6762
9997
9355
5778
7384
9190
8960
7429
10158
7248
7342
10405
13042
8978
9358
9146
9000
11586
9487
8885
8943
8621
7330
16070
11695
13770
9897
13659
6237
7353
7480
8810
7364
9098
9590
10910
7356
7402
17404
8343
6408
9072
7776
7342
7313
8918
13857
9659
9539
11302
9580
8906
7344
4177
7980
9341
9577
11602
9586
7264
11620
7514
8822
13548
11410
15355
7488
9438
9639
7939
7477
9323
8906
11459
8961
10318
4261
11545
7371
11636
12579
14333
11729
14069
11724
9664
11641
14822
7022
10750
6425
10682
9603
5158
8982
13817
2966
11253
9626
10284
7814
7362
11340
9086
9650
10109
6846
9620
7328
7344
7347
8474
9399
11363
7473
10227
11493
8823
9423
6995
7338
9567
13635
9445
8734
11751
2451
13691
12194
7524
7930
7183
5223
7348
13508
7510
6441
9677
13684
8864
14029
7384
9393
8576
12575
8919
7386
14465
10205
13767
9401
15527
14047
7411
11661
6207
11447
8247
9394
9107
14013
13947
9949
13873
11552
11770
9495
1838
11240
5479
13670
13520
12744
11161
9544
11033
7345
3610
14658
16208
7355
10763
7534
9132
11248
9285
8900
6787
8805
10261
7868
5705
13635
8961
10167
11706
13637
12024
8920
6834
13873
8288
7430
6981
9322
7495
8195
7356
7361
8355
9154
14012
7360
13996
8956
13090
9474
9358
9300
5964
8176
9501
9704
9012
11281
9124
9371
9554
7587
9286
12421
10490
12798
13642
16190
11641
6061
12241
14109
12089
9666
5741
9274
9533
13958
13102
10106
12079
7803
8365
7493
9332
9406
7453
14093
11247
20921
9320
4688
11664
13625
15808
14099
8950
12552
11522
7948
9486
9486
8869
8871
8598
14911
20367
13793
12162
12296
7805
7445
7349
14060
7447
9396
8856
9075
9836
9511
11589
13257
7328
7365
9524
8923
8087
9461
9642
8921
9371
10288
7006
8131
11839
11560
9335
8694
7097
8914
13956
5401
8912
13182
7385
13626
1402
13658
11449
11730
13072
9414
9298
8522
9511
7355
9614
10160
8862
10159
12392
8321
10510
7337
14613
10129
9398
13672
7512
9319
9448
7339
10903
8241
6864
9577
11611
12459
11385
9283
14959
7402
11129
8928
9268
9306
13171
10573
9434
9020
11648
9373
8956
14723
9410
9400
9482
15488
10541
13867
11606
7516
10367
7342
10048
9361
7436
7422
14866
9636
9741
7216
8924
7777
7056
13654
14036
8932
12195
10504
6230
9279
5612
15918
13790
7360
9263
7424
9637
6847
7707
8340
13764
11763
7088
7098
15375
7282
6827
7399
7426
13601
9544
8612
9375
9740
7932
7300
13798
14164
8042
7362
8321
7021
14961
7032
3786
9246
15328
12907
9132
14889
5590
8998
9507
7384
10482
9066
13732
8917
9494
7502
17015
13675
11503
14035
9233
12493
9400
8905
9102
9517
13670
7357
5203
7505
11454
13788
9494
14956
7430
6874
9318
7390
7419
11680
11493
9564
8956
8859
13647
13140
12337
7386
8976
13038
11321
4745
9701
9303
12723
14704
7354
11892
7412
11873
6779
13595
7289
13676
9380
14930
8633
5832
11747
8887
12636
9664
8925
7333
9418
13997
9389
10913
13662
13599
12864
9388
7393
9446
11661
8977
9379
7347
7002
11577
9562
7297
8969
8877
8867
8945
9351
12481
13478
7418
7453
9837
13383
8909
9347
7333
8067
8908
9297
11735
11352
12097
6950
9258
7437
8881
14100
8060
14855
13317
13000
9324
13656
9089
6419
7738
7018
10708
8976
9481
9209
7457
13297
13568
8078
1802
7943
8549
7503
2032
9511
8512
7330
7455
14837
11533
9441
7456
7456
11539
10006
9402
8967
14539
7555
9232
5233
6847
13648
13647
8331
14906
11609
12435
11446
3091
9121
7331
9617
9363
7371
9338
3299
9618
7833
14147
7140
13086
4770
9544
13341
7401
10311
6851
8097
13623
7464
13307
13734
9504
12658
7386
7356
11420
9344
8529
9497
5612
8044
9439
7863
8884
7334
12428
8852
7923
8915
8788
7418
7830
9275
9502
11786
8169
6848
13581
8145
14149
9483
13580
10360
13994
12879
12978
9353
7470
9494
7365
9392
11911
12734
9504
5501
7547
7499
7346
10323
6738
7356
7353
11489
7706
13453
9615
7328
7424
7399
15270
7372
10843
11434
13506
7343
10574
5429
8907
7374
8953
9376
8864
15490
7442
7268
10849
8901
9457
7430
9608
14175
6814
7314
5076
9336
9341
9272
7421
7502
9532
9506
11810
18321
10068
7321
12742
7421
7419
7372
12187
13734
7401
13586
13441
5512
7459
7354
13680
8264
9353
7441
10980
9443
15374
5529
8491
14474
9461
11685
6094
5792
9367
9610
11499
5796
7330
7330
7457
11420
7353
8987
7385
6377
9373
13720
8925
10514
13564
13613
9456
9350
5600
1833
8895
7386
7506
14945
11459
13497
7459
8931
7406
7808
8879
6892
6840
8926
11756
7442
5199
9369
14449
10230
9359
9547
11232
7280
7383
11721
6262
6193
9053
7920
14273
13869
15372
7324
7779
8855
13675
9462
7456
9579
8945
11663
10169
16850
7341
7393
7449
8848
7067
9536
12611
9441
8570
8893
9661
7743
13004
11535
19310
8857
9532
9100
8927
8457
9449
15388
8911
8837
12814
8704
13619
13615
7638
8915
7442
11537
13971
9528
8898
8095
7353
10842
9518
7318
10745
12082
9514
9407
9484
9388
7354
13869
8452
13601
6668
6400
9437
13843
7340
9355
6938
9468
7204
14542
8357
14087
7211
10681
11707
12523
9658
7278
8887
16204
6823
11572
11537
12928
8262
7507
12697
8291
7962
11810
9593
9522
15360
9414
6196
11785
11690
9265
6155
7422
14903
7778
13794
6764
7907
11471
8288
10402
9352
8626
9477
8944
10588
8963
7335
5469
7360
11973
6836
7440
13683
5498
7443
7428
14708
7374
11697
7604
9333
12139
9475
9395
9575
6763
7509
11709
9444
11645
4782
13482
8966
9351
10467
14088
8886
9228
13685
10191
8904
8929
7367
4790
2351
7340
7259
13028
9364
13521
8341
4798
7333
5587
16273
7418
11286
9563
7482
15748
16351
7411
7012
13152
11722
9140
8937
9050
11474
13697
11566
7396
7262
13612
9359
7448
8857
7171
9362
14021
4792
16753
13712
8880
7350
9458
9129
8909
12294
21187
8612
11643
9437
11109
7366
12113
9257
11848
11325
8889
8677
9413
7430
9403
8885
13133
14097
9676
15374
12705
9409
13395
14915
8903
11951
8093
13346
8801
7205
8978
9408
8913
8788
4961
12002
10981
14596
9182
9380
8847
13814
5600
15478
12494
13486
11767
6360
15943
9309
11710
9219
9552
8045
8906
11661
12069
14908
7374
10036
14949
6986
9387
7857
9052
8813
9447
15391
8563
12726
7492
7446
9454
11705
11689
9452
9402
8735
11718
8029
13184
8941
13624
7762
8867
8160
14972
9619
9270
5039
10234
13757
13307
9017
5150
9720
10859
8885
10236
6973
13632
8946
11033
10148
8879
13996
11997
8766
8118
12638
12741
9477
6409
11740
9865
9360
11594
6895
13476
8877
12208
8865
4676
9221
8989
9476
9488
14175
12219
7976
9394
8855
9735
8886
9407
9392
9301
9398
5778
8779
8648
6447
12699
9341
8922
16368
7507
9712
10222
8960
8153
9357
11916
5304
2894
9417
9489
11615
6015
7410
12610
8508
17718
7307
9476
8804
9461
13650
9410
6118
9543
6134
9397
9507
14057
9359
8828
8960
9108
7504
7348
9660
5879
8817
9397
13531
15346
8626
7538
9303
15502
7907
8942
13911
3642
8943
8920
9440
7343
9676
13531
11233
14868
9282
14963
14317
8266
11092
10698
9891
9380
14768
13622
9082
13776
14104
9437
9541
10707
13592
9616
9484
14538
10068
6726
9548
9427
9393
8966
6240
7396
9089
13877
9135
11151
9470
8837
11713
9520
12869
9300
9343
11716
8942
9423
11709
8890
5777
9361
14784
7363
9408
9493
13419
7904
7451
9348
8910
13703
11666
8859
8597
9528
12210
9137
6206
9446
6403
5617
8911
12557
13898
6141
14213
9556
8924
8965
7466
12823
7454
9316
9467
15394
12303
9494
7783
6672
11413
8643
9478
9469
9339
11781
9315
9346
11695
8929
9735
9384
6977
11716
8909
12051
11755
8927
18899
9403
9502
5118
6393
9399
5240
8833
8952
8795
9049
11757
7066
12668
9349
9446
8247
9383
9512
7953
11678
14851
11776
13842
13831
5306
8862
14230
9501
9472
9473
8814
8446
8889
8994
10253
7325
9379
7804
9062
13989
13627
13278
13565
9627
5095
11240
9752
14998
9781
9383
13914
11571
8947
8044
6121
8901
7478
11151
9229
6221
5315
9230
7508
8133
7781
13960
9430
9475
8986
8333
9366
1733
13338
9320
11685
13601
8873
7806
11727
7342
10721
16540
9245
9388
6353
6822
11533
17538
12788
10077
13695
9053
12777
8835
10229
14566
5491
9402
9380
8857
11551
7466
11578
7864
9423
9955
10370
7448
12279
9461
9507
9452
12533
8956
9334
9492
9317
11228
11252
9280
9423
9413
13568
11190
8915
14267
8272
9366
8871
9431
9364
8680
8898
11408
9494
9430
13329
7453
7375
5168
8207
7345
5229
9306
9221
12281
10956
12767
5540
5315
9697
11696
13164
11873
6169
14102
13925
5852
1574
11457
8720
8963
12632
9467
8962
11623
8822
5569
2245
5944
6871
9394
12763
11603
6813
6858
8957
7348
12111
9296
12654
5197
9639
10641
6884
7395
17222
9292
8898
5843
7196
9834
11592
15017
8877
8841
9392
8885
11684
8899
7432
12463
7337
8932
5197
9421
9102
9438
8888
9512
9883
9360
8901
5852
11769
6403
9452
13852
8931
9277
8232
9216
13735
6147
9309
9236
13447
7910
5467
1879
12877
5467
14038
13892
9340
13771
7422
6421
9509
6475
9537
9527
12759
8974
9478
5933
9506
8955
10602
7318
8967
7342
8908
9306
12780
13490
6400
7742
9133
10519
7413
11610
10969
9424
9497
7337
9005
11712
8957
6502
11909
10677
8987
8335
11963
13286
9436
10758
10028
9454
7447
12964
8513
7415
11606
10668
7747
5907
13671
8951
9459
7361
9481
7428
7375
7409
7500
7432
9468
9348
7313
7420
7441
6840
11480
7524
7417
7446
7389
8241
8477
6616
10540
7799
7404
13512
13625
10287
9338
7344
7423
7368
9475
7489
4868
7482
7503
11493
7371
7350
7506
7357
12830
13692
9014
9295
11355
12759
7304
8328
7258
9350
7356
2879
7428
9339
7356
15223
11522
7407
8968
9113
7354
7413
7300
7413
7311
7350
12294
14747
7376
7544
9463
7354
6843
7416
7317
7791
9313
11817
10957
7428
14912
7375
8944
7344
11807
9496
7349
7346
7355
7344
8248
7386
9380
13655
7396
9344
7486
7331
7489
14459
7436
7408
17101
11605
9667
8883
7351
15351
7346
14908
9369
11606
9523
9572
14975
7352
7886
9277
6166
5825
9448
7499
12810
7494
11587
9467
9391
11516
11520
11068
7312
9482
6821
9296
8878
7437
7396
9661
11465
9419
6930
7321
6826
9274
7417
9384
9554
6975
12242
6997
7322
7378
6980
13365
13439
10221
6979
7561
6466
9644
7556
6862
6861
7568
7168
9281
9584
6840
9373
11569
7381
9628
7384
9481
6981
14953
13671
9443
2134
14905
7305
7581
22110
7128
9399
7387
9345
14911
7405
9342
9597
7503
6709
9476
7467
7450
