# Supplementary material for: Effect of sequence depth and length in long-read assembly of the maize inbred NC358
Source: Nat Commun. 2020 May 8;11:2288. doi: 10.1038/s41467-020-16037-7 (PMC7211024; doi:10.1038/s41467-020-16037-7)
Supplement: Supplementary file 4 — Source Data [file 41467_2020_16037_MOESM4_ESM.zip › Source Data/Fig. 2B, Suppl. Fig. 7, 9-11/NC358.21k_50x.contigs.fasta.mod.pass.list.len]

7270
9409
7330
7479
11652
6927
9370
9453
7320
11535
11661
8852
15422
7350
8112
7368
9540
9450
14839
7346
8948
8895
9110
13610
10572
7596
7321
8882
2594
13617
9578
6739
7375
9335
6889
8971
8909
7453
14856
12632
7408
9281
9409
9007
9534
7352
11748
9432
9465
9362
6193
11286
11868
7353
7410
7363
11414
5097
6588
13031
9302
7373
11580
10126
9455
10573
7316
9973
13790
9115
5684
5396
9243
3132
13938
12875
9607
7466
9636
13753
12614
7342
11356
9502
9596
7399
9459
9248
9423
13872
7334
8895
13011
7396
13307
7442
13468
14805
4639
7467
14214
6872
8947
8880
9083
8093
11332
12325
9710
11437
9649
7447
9431
7920
9115
7317
9279
10125
12073
2156
9375
7327
9430
14464
9279
6830
9381
15368
11972
6971
13331
12398
7341
8447
13695
14459
7389
7446
9078
8910
9486
9426
9340
13885
9379
7619
3630
9947
11257
10410
8646
5240
8942
9123
11608
18839
9653
7373
8834
7308
12353
11353
7391
8869
7278
13606
9492
9338
7388
9585
7249
9532
11402
9362
14159
13857
9337
9314
13653
8891
10059
4982
5225
3838
12018
9478
10280
11561
9369
10063
8858
10002
8433
11509
7526
9426
13704
7319
10901
22876
7319
9953
7571
7952
7499
9600
8947
16552
11494
11496
7416
8451
9596
9618
7404
7816
14898
13647
9467
11254
8866
8890
9335
9606
9590
9607
7259
9269
9502
11184
14914
9367
13662
8975
20242
8946
1571
14772
8572
7260
9173
8470
7432
11649
13344
13362
9412
14909
12066
12446
7452
11925
8942
9666
10182
9414
7398
11272
9595
7346
7246
8935
9300
6459
9548
7339
9423
6918
10432
6610
9418
11592
12214
7346
11530
9068
13872
9412
9321
7360
14984
9490
7356
4776
7537
14953
12616
8181
9587
4228
7353
6481
7784
9474
9448
9330
9436
12310
8889
7446
14159
7444
7560
6743
13720
7659
9601
7451
11727
6377
7357
15525
7409
8943
9511
8882
9285
8167
8876
9285
7427
13129
7428
10773
9202
12907
8974
13913
7355
11496
8117
14991
9541
8864
6051
7348
11755
5752
5530
9353
12325
10292
11974
9491
7348
6257
7379
9111
8996
9043
9382
8806
8890
8884
9311
9079
7794
7567
7244
9364
15177
7424
9489
5428
11885
8462
9532
8484
7379
7502
9355
8919
14277
13917
9262
9424
8228
13914
9977
8857
13992
8361
1877
5575
9406
9403
13257
8962
9710
9952
9386
9365
10023
8887
10988
9609
13504
11522
8827
5302
14256
8052
7409
7436
5650
6311
14909
14000
13666
7948
9337
11862
7362
7378
9924
9494
6986
9357
7280
9076
9484
12522
9453
10189
11499
7485
10192
9260
15427
8886
14692
6238
9335
6756
13947
14565
10221
8679
15615
8181
9315
13438
13918
8907
7220
6835
11405
7449
11532
8924
8954
7350
9452
11724
10104
13341
14087
12587
8945
12527
13559
8989
9481
8976
13949
12933
1825
7408
7409
8518
7349
11429
12355
14296
7554
10606
11447
13617
8974
9505
7895
9202
9394
12761
8954
9875
9545
10857
9085
8652
7456
12649
5287
9487
13588
7614
12734
14123
9027
7509
13957
9534
6892
13817
9478
10599
14991
7352
12635
7422
8942
16243
7356
6132
8970
8983
11600
14310
8977
7435
9311
8106
9426
7204
7479
9387
7333
12666
9406
2839
9560
8953
7413
13637
9684
11516
8568
9563
6830
9553
5136
10893
9548
7334
10661
11180
7328
14947
9490
11039
10023
8143
1870
7444
8740
11794
13974
8985
9385
11940
8949
13532
7114
9238
11818
7278
6761
1840
9500
10544
16157
8162
8830
12093
9549
12693
13917
8389
9334
9328
13438
8814
12147
4241
16273
7329
9333
9446
9497
9244
14182
8930
8015
9468
15319
13764
9785
12495
6791
15954
8557
5851
12124
7775
9227
9136
6459
7314
17294
8316
11119
8008
12810
8860
14558
12036
9578
12125
13684
9450
9540
12756
9191
12198
13645
6851
8938
11773
9183
7441
9685
10185
10787
13943
8935
9531
13835
14102
7493
8271
8876
13816
7335
8106
6885
7796
13591
8988
13619
9125
9465
11919
8978
8786
9585
11311
9476
9458
13655
13497
4183
13953
7332
8925
7383
11492
7395
9403
7735
12344
8890
8914
13403
9483
13485
12348
7490
8486
11718
9469
6843
8862
9527
18744
9819
13488
13603
9478
1570
5859
13642
12965
6393
13463
9465
9470
10530
8870
8026
9386
15007
8988
11495
8446
9552
9677
15685
8341
9400
9504
13764
9328
8880
9278
8938
9751
9203
12459
13619
11753
9428
9426
9592
11824
10248
11650
9480
12573
7356
8735
13763
9563
6384
6575
9458
7340
1543
14250
6474
13639
9463
12093
9148
9531
9232
13472
7316
11498
11517
9235
10294
10496
8077
9430
9400
8953
7999
9028
10214
12544
9649
8938
9508
12617
6227
9489
12495
8973
9468
14113
9972
9416
6888
9430
13885
9171
9323
8576
8154
7402
7296
7367
11046
9385
8902
7339
14356
9559
9258
7131
9561
10839
5308
9366
11852
7474
9257
8919
9353
9302
9387
7509
7574
7799
9413
9449
15502
7821
13848
9295
8848
7927
11581
6842
7470
6397
9342
6463
9283
10023
9588
11639
7375
6694
7262
7343
9706
9363
10049
9489
7340
7365
7381
6266
7287
9423
12901
13496
9254
11510
8458
14129
13653
7305
9306
5716
9586
11583
8568
7383
10747
13955
11215
9150
12447
13955
11950
14008
7339
6999
9482
12100
14920
8061
7256
7764
9743
9517
6822
13369
5733
9528
7318
9370
8947
6413
10218
9129
10248
7511
10593
13871
10585
13895
13989
8914
15790
14191
7410
9507
10134
4972
8956
10209
9286
9460
15393
11327
9491
7327
11885
9470
7218
8857
6742
9105
9382
12030
14231
8941
6245
11004
9027
9316
14277
8965
8953
14894
7337
5405
13769
13241
13891
7463
10093
8939
8913
10211
10183
9378
14825
13971
10119
9477
9469
8345
8939
9520
12780
9579
9500
13511
13595
13651
7817
8905
11594
7347
7439
7357
7727
9447
9502
11476
7855
12591
7382
9313
7334
8666
9454
8915
15035
9395
13657
13524
8041
16556
7416
7782
12858
12519
9558
13890
13890
5200
9552
13702
9018
8800
15499
13563
10857
14743
13644
5716
7306
9472
9535
9447
7439
8996
8108
7405
9538
9277
7479
8056
9415
9432
13909
9310
11678
4253
7637
7771
8984
13510
11315
9349
8372
10396
5509
9336
9575
12104
14314
6485
9380
9470
4807
6407
8970
11708
13965
9467
7806
6328
9405
11760
9003
11683
10457
13621
11743
11546
6884
6052
9345
7390
7761
9641
9540
7429
7469
9418
9468
13959
7446
14739
9537
11713
14447
12684
11744
12699
11338
13622
9465
13525
9450
8248
9410
9451
13822
9593
11767
5898
8950
8329
8467
14031
8512
13631
7380
7508
7376
12005
13726
9351
8858
4915
7037
11547
11511
7377
8998
9209
14127
11693
7364
11421
8919
9634
5293
14991
9464
7446
4042
9045
11316
14028
8946
9495
8727
6583
13785
11742
9266
7917
9522
9479
11624
10304
13858
10012
9385
13610
13629
5680
10236
6762
9271
11216
9120
7501
10674
7308
3586
7296
10933
9513
11123
12703
13609
5476
7331
1834
9491
11728
11468
13815
9977
13940
8222
11397
6198
14026
13742
10191
14419
7346
8909
8559
7381
13996
9664
7502
13416
9452
7338
5219
7178
7477
12189
13682
2451
11750
9481
13592
9513
9355
6977
9383
8801
7959
7460
11340
7305
7288
6805
10106
9627
9156
9074
7350
7796
9606
11202
2963
13852
7398
8908
5128
9561
10660
6383
8905
10730
7011
9646
14067
9231
14299
12598
11654
7376
11544
4257
10316
8978
11460
8943
9323
7471
7944
9641
9455
7447
15334
11372
13547
8867
8873
7517
11596
7265
9567
11593
9585
9325
7983
4183
9419
7347
8920
9565
7924
11299
7234
9537
9625
16226
8932
7315
9073
7342
7775
9079
6399
17416
8346
7396
14935
7359
9593
9092
7364
8873
7486
7356
6236
8881
13686
9874
13757
16115
7352
8635
7363
8950
7340
8898
9501
11589
9966
9016
9366
8986
13042
7334
10157
7441
8979
9200
7382
5776
10010
6761
11563
12762
8146
14030
7446
11795
8857
7424
9616
11745
8930
8894
14858
13200
9507
9442
13330
11441
8869
9340
13828
12307
9371
6982
7502
10007
7499
7367
9412
7321
7185
9397
15175
7367
9455
10177
9526
7387
9296
8909
7789
7324
8890
8936
11720
9571
7413
12643
13832
8226
9535
10027
13127
14020
9386
7358
7396
9535
7896
13851
16190
6869
7799
3586
12303
15230
9328
7287
12643
14909
14878
9133
9538
8098
15164
7282
9682
8865
7401
7469
8455
18775
7734
12343
6442
9096
7322
8930
5195
8858
8632
5092
10176
4775
7906
11189
7317
7516
7355
8933
11780
9469
7493
11824
8031
9338
16165
9639
7398
12764
7462
13665
5203
12739
7324
8957
7393
9012
6760
9446
7339
9515
7450
9339
12127
8918
9667
9899
11399
7344
9492
9291
9333
16100
8773
8920
7437
14193
7402
9372
9322
8204
9140
13020
19292
9568
7309
7425
7509
7363
8982
9350
12749
9706
9343
6467
4230
12622
7328
7454
9295
10755
9477
15888
8942
12199
11563
13968
9576
12066
8962
6812
7474
7300
11621
15510
11734
8867
7396
5385
9171
11604
6823
7391
9598
11634
7438
7357
9706
7363
7346
8872
7343
7443
9489
9480
7485
5824
7323
7586
5019
11643
9384
6255
8553
13653
7399
9624
15118
7545
7463
7452
7319
7574
7409
7405
7542
9459
9153
7338
7184
7383
7324
7521
9563
9594
11732
9240
1381
12110
13870
7357
6846
8037
7321
10098
13436
7314
7385
9499
9482
7728
7570
8208
9615
9293
9448
14672
9486
7429
7224
12002
7419
13310
8870
9010
5078
7642
9513
7408
14008
9483
21894
7387
9359
13490
7565
11445
13343
13933
6859
6869
7567
6847
6854
7547
5076
8871
11608
9537
9001
11091
12758
8937
9336
8140
8699
10259
11248
9421
13897
4664
9567
8776
9605
6438
9438
7615
8018
13687
10495
9501
8904
8138
7829
13539
7491
11607
8606
8925
9323
13273
13677
7693
9422
9494
9390
20347
8270
7458
14129
12339
9651
9109
9489
12728
8975
5365
10914
8563
8940
9364
9277
6490
6364
16924
7944
9272
6821
10247
10144
9519
9452
13416
8924
8934
9329
9449
8957
7357
7324
7051
6837
9955
8539
9612
8839
7380
5772
11200
9523
13677
8758
8983
7831
14226
9295
9676
13619
9494
5874
9521
8978
9440
8975
13627
9353
9610
13734
7418
8915
9535
10602
10696
7360
11415
9498
7269
7773
8728
9497
7753
8923
9542
9526
9515
10664
9520
10366
13284
9595
14224
15505
9595
8887
9469
13561
9441
6357
9453
11557
5804
8044
9294
15229
13906
5583
8190
6040
9502
9390
9572
13317
9408
7354
10402
7545
9203
13771
1848
8759
9456
5099
5448
5968
9304
7772
11475
3331
14017
7372
10578
9403
10624
9346
12067
11662
6351
11893
13578
9434
8888
9382
9429
9354
9510
16316
7400
11735
14862
13837
7377
9317
9302
8888
11366
6265
8894
13569
7341
9402
15907
9492
11459
8874
9476
15329
13629
9371
9387
8973
3196
13223
9967
11012
13375
8821
7424
12425
13323
9416
10093
9367
8890
11170
7442
5913
17125
8952
7377
2409
11515
8913
9451
6183
13686
6576
8343
9291
9270
5212
9158
11549
8906
9361
8912
9309
13326
6324
9687
8880
5262
7314
22248
7325
13637
12435
7316
9134
9532
8656
13500
5493
2063
8157
9485
20828
7328
7831
7362
7334
7447
6341
4802
9065
9073
13769
7492
8529
8709
7375
9443
13525
7826
16080
7302
7474
7377
8867
13957
12458
9544
9468
6526
12631
9110
9418
9485
9583
12239
11285
13897
5569
16219
1860
9326
8859
9386
7351
7350
13109
9502
9210
11151
13501
9258
4764
9441
9441
13723
7612
9256
13872
5383
5180
11770
9416
8915
10031
13352
6178
8955
8930
7929
9511
13607
4943
7303
9541
9409
8708
9424
12701
9653
9420
12836
9490
11703
1954
5528
7312
9468
9489
16169
6910
8006
8975
8845
13904
8898
7332
5591
8911
14900
8984
16622
8978
8788
8909
9403
10658
9170
5085
14133
8883
9481
9442
9289
14058
8453
6168
11308
14718
8815
9269
12165
7841
12924
8524
11732
7282
9273
9505
7701
9508
7445
7507
9380
9465
9410
9223
13977
11518
2319
9333
13696
8875
9538
12792
9474
9471
5470
11628
8472
10826
13363
9389
7166
6701
6414
15337
3504
10621
9644
11112
12773
12495
8773
9531
9666
13941
8059
9501
8887
6464
7128
6420
11233
8212
9437
11525
13122
3895
9498
5420
9060
7476
12646
9466
9002
9465
8943
9336
9122
9503
9533
7189
9413
7428
7315
9054
8846
1924
10789
9344
13494
12094
12591
8098
8856
9430
12275
11481
8934
8795
10579
9433
6284
5467
6791
9388
10589
9580
9513
7301
8870
9398
13898
11468
9515
8991
12734
9555
15328
13756
9497
12065
10588
6400
8920
16985
8041
13656
11551
9126
1810
10433
13589
7284
14453
5290
13333
9278
8129
9459
17400
7592
9269
9972
5448
9520
13678
15262
7759
11662
9465
10727
7518
9376
9418
7829
11977
7499
8960
7370
8959
8944
3144
7902
9625
7396
8729
11635
7348
11736
9296
14155
15130
9450
9714
13878
9362
8995
8294
9021
9565
9010
13590
8964
6838
13413
9324
7344
11928
16309
8958
8993
7357
9123
9021
8595
8276
13568
8743
8970
9282
8920
14637
4974
8511
13863
8980
13730
7207
11674
9519
7295
11469
11540
8859
8856
5113
6689
8949
11555
8962
10907
14055
9413
7281
8947
12902
7314
9279
9218
11473
9267
9328
11531
9547
8929
11516
5784
12370
8417
11789
6484
9508
8996
5127
9404
7396
7800
8940
5393
11960
14040
11186
8727
7355
7456
9458
9265
11377
11830
13961
9476
7424
8893
15241
8840
9492
9409
14696
14661
12195
13301
9461
13872
7380
9616
7512
9130
4848
7390
8907
11716
7855
8934
11481
9991
9714
5381
9113
9941
9475
5606
5467
8567
9306
7412
9441
11528
11303
8923
9362
7312
8223
7477
9496
11639
13569
8969
7385
9995
9448
11360
6339
7403
8835
9339
7915
8719
9516
8956
8343
12002
9233
8968
9478
13752
8965
9517
9554
13770
7744
9325
7370
9401
7396
7564
6864
6724
6842
6823
6420
7568
3055
7402
6840
7555
6815
7370
4422
8517
6819
9368
6850
7537
7553
13633
6848
9342
7562
7510
6846
10513
6753
7498
8941
9385
8894
7558
4421
14906
5543
9723
7533
7301
9430
11199
15310
7456
14868
6845
6832
8125
6936
13598
11561
9593
11272
7433
9394
9393
7318
7456
14906
9715
7508
7626
11740
13625
9672
11964
9015
9445
8323
8962
11683
9420
12781
5054
8293
13471
8982
7388
16456
13935
13668
9291
7451
8973
8963
9464
11932
5174
5031
13967
8067
13866
14149
8925
7380
9010
11661
5116
9457
8915
8896
7375
11356
11892
5363
8927
9472
11968
1812
13777
11906
8931
9519
8623
8898
8990
13719
13764
13682
12622
15350
9484
7164
8855
8911
7162
8852
8916
5104
11535
8806
11745
8908
8738
9538
8888
6335
8896
11223
4783
9199
12047
9770
10137
7414
9475
5631
12511
9498
13606
8879
9509
5575
7351
9481
13096
9325
9510
5246
13150
11391
13935
9466
11600
8576
9532
5923
1881
11320
6850
14005
13606
5832
11444
8069
11788
11728
9549
13836
9406
11597
7494
9401
8941
9440
9468
9442
7508
16713
8106
9296
8540
14863
6139
15664
13451
11708
9638
7465
9126
7257
9524
9523
10094
8826
20634
9293
8951
10722
9425
6606
7349
6842
7299
8047
6157
8473
9424
9377
6277
11504
9311
9372
15360
5494
14366
9456
9474
13998
13422
14862
12183
13314
8746
7453
7308
16368
7416
7615
8883
9297
7344
12657
11932
10141
9403
8901
14954
9385
9522
12397
11477
13007
13052
11762
9404
8935
15486
7352
7373
8774
7414
17364
8413
7360
11500
9382
8936
11858
7326
9395
4250
6692
13811
1841
8173
11733
7429
9437
10079
10287
11901
2994
8648
9428
10194
9458
7512
10439
13368
13763
9331
8682
21891
9534
8259
8528
7535
10645
13632
9408
7364
16328
9449
13614
8931
10487
8158
7570
8858
8153
7363
9488
8996
9556
9438
7383
10136
9519
10255
7436
9698
8926
14679
7034
9356
9070
9456
8953
9505
9491
8897
7301
11729
14998
9299
14322
11774
9450
15383
8000
4367
10336
8931
8237
8965
9533
7394
8237
12523
8889
12715
8984
9475
14117
7384
9397
7048
6397
10015
7290
13297
11483
8915
9750
10201
8579
8044
12460
14516
13601
11241
9385
7449
11949
21829
8913
8890
12521
9463
12711
7408
9259
9506
9617
9499
6384
12090
6962
15011
10167
9392
6956
15029
10154
7564
7391
7568
4624
7559
7554
6858
12175
13625
8493
11947
17337
8257
7597
15655
11393
11213
11729
7440
8307
11688
8896
10661
8945
8278
9481
13487
8213
9272
9325
1869
5206
13438
9424
9462
6112
8843
7350
9081
5331
7545
7289
7534
9498
8951
9531
11205
9139
9518
4141
5781
9449
7231
8055
9473
7397
8919
7188
13635
13865
8938
8951
9485
11413
8915
8897
14837
5734
13397
13823
11581
8634
9223
8932
11285
10398
8021
21626
13668
9803
8965
9285
12293
7449
8429
7323
9475
16677
9432
7400
16807
6858
11653
14044
9237
8329
9031
9313
7363
8807
13456
14942
9530
14988
8430
8889
9482
11570
8214
7420
7298
9528
11113
11694
11322
15341
9338
8999
13465
9176
6172
7323
9123
7405
11141
9137
7848
7419
7393
7376
9492
7352
7804
6042
9430
8268
13333
13327
11634
8899
7417
5464
9335
10607
9128
9473
10246
15324
11332
11695
11960
9277
8279
11446
22833
11177
9467
7400
5267
9178
8865
9409
13470
9507
7495
8006
21121
6154
13849
8117
9550
13879
11684
8989
9176
5824
9439
9402
7462
9694
9437
8941
14219
9475
9014
9513
12551
8874
9503
8400
17054
9373
9178
9415
13668
9111
7545
12725
6869
7345
13013
7396
6198
9397
9424
1821
13653
9373
10016
5688
8754
5506
9812
12069
13803
11260
9446
8846
8817
8919
13738
9437
9480
8872
9447
7448
9271
8850
9326
15504
9370
3728
9362
9246
12196
8837
13611
8726
17356
9452
9097
8912
8754
5227
8930
7769
8874
9433
9397
5298
11653
10214
8952
9390
8946
9506
9446
5424
7452
8743
9398
10865
2093
7138
8922
9041
12147
9346
14661
7381
8963
8670
11546
5094
11688
10273
13421
9264
11938
13481
8960
4890
9059
6354
7345
9407
10532
13522
11696
15056
8935
8827
13603
14136
8860
9359
11536
13684
13908
10261
9263
10031
9691
11838
6407
7320
7307
11816
8852
7836
9157
11652
11556
10477
8953
10086
8947
11559
9351
9462
4246
6062
9474
8948
10502
8251
7355
12436
9454
7273
9271
9339
13645
13968
9015
14092
8893
9514
8914
13664
7339
5402
11714
9452
11949
7862
7336
11678
8888
9001
12531
5610
8978
11629
2833
6154
9448
6371
12529
9399
8889
5818
11693
4259
9358
9500
8734
8867
11485
9568
9554
11686
8942
9241
11952
13625
7313
9463
9289
8965
11991
8054
8974
8918
11883
13328
10420
9275
13766
6340
9294
8810
9015
8260
9460
12155
10328
8907
13812
5840
9515
8471
9264
12882
13498
12902
9410
7321
8912
13616
9446
8315
9489
13009
4873
7340
6041
9365
8671
9519
10254
9108
9047
13632
6462
9393
13470
12069
8980
6784
13783
8963
13999
11666
9481
5685
8065
9300
6377
7998
10520
8927
9488
7221
9519
8978
6248
10635
9468
4721
9441
9494
12951
8906
8767
7967
3193
6880
8997
8870
8867
9273
9503
11697
13769
9687
9463
7329
8935
9508
13772
11760
9345
7466
10095
6065
5542
11788
8286
10853
9506
8056
11086
2687
8824
8295
8814
13509
14063
9457
8936
9391
17426
9421
8976
4260
9477
9352
8919
13374
5288
7737
6667
8600
11721
7867
9491
6370
7337
11574
9537
2799
9415
5180
8925
5041
5355
11396
8876
9299
9458
12014
14480
13644
9481
11967
9597
12488
7305
22801
8942
9528
8748
4783
5010
5595
9423
8967
9105
8920
15456
13756
5788
13475
12795
9556
6704
8926
8923
8981
5189
8883
13713
9416
13592
9335
8907
8965
8927
9504
11668
9432
7477
9527
7226
14545
13383
9009
8859
9382
8970
9390
11775
8666
9506
13751
9331
13953
9507
13722
11346
5354
9454
9303
6414
1574
16134
7401
7387
11765
5651
5004
14835
11903
7410
8888
8951
6546
11529
8912
8907
9490
10547
5001
9355
8925
12789
9133
13424
9467
11952
9389
7401
13958
8884
7382
6182
9493
8885
6265
12122
7360
9219
9518
7355
9469
9054
10263
9377
11973
13854
8590
5169
4991
7386
10417
8353
9483
8903
7260
14068
9342
11557
8960
10004
11588
10415
3182
7495
8956
8486
8933
11938
9507
9006
7378
9453
9354
9332
8860
6853
10775
11326
7501
11567
7403
9329
21287
9443
9360
13583
12193
7386
8937
9571
9305
8902
9369
13241
7432
8939
4771
7445
7928
12637
9479
13797
13924
5641
7334
8990
13557
7313
11944
8908
8838
13579
9102
4775
14071
7629
8923
9616
7875
9408
7511
9099
24350
7260
9407
9428
8946
9115
14083
13461
6961
9400
9480
9102
9371
8939
9548
5443
9251
8682
9359
11475
9565
8940
7738
13733
9319
11633
8895
8274
10261
8884
1584
13805
8926
8584
9430
8178
9456
14960
9426
7389
9433
13370
9448
7355
15469
9532
13803
13803
8952
11227
8467
15353
8071
8335
9290
8639
8857
11946
7427
13894
13150
14948
10471
6396
9519
6169
9534
9488
11679
9564
13394
11933
8922
9489
9998
8927
12239
9620
9581
6631
8461
12806
9362
8914
9505
4892
5237
8946
7324
9268
7424
7354
13194
9010
9194
6192
8567
8915
7279
14412
9289
9521
6435
22145
9615
10203
9471
7373
9501
9544
16884
7369
7101
8880
8551
7286
8371
9970
7411
9116
13593
15363
9510
7331
8015
8899
13972
8931
11828
9451
7408
12147
7440
14040
3615
8969
9469
14861
9468
6436
9410
7776
8939
8246
8938
9455
13612
8491
11681
11880
2264
9340
7356
8093
9684
9533
8992
12764
6878
5689
8883
6483
12286
10139
10233
11542
9497
16876
7438
8969
12973
12836
7367
14576
8984
5355
11586
9470
5144
5911
6371
11210
11724
8579
4249
9430
9351
12607
9512
10604
9770
12684
9037
6692
7528
10951
9348
12932
8932
1867
9424
9473
13620
7338
9007
8912
7099
9499
6725
9354
8902
12706
8903
8971
11604
8890
9545
12134
13351
9489
9507
7304
13655
13683
12908
9036
9306
9278
8910
9451
16003
13647
9297
8837
8959
16882
11559
7302
9613
11913
8906
8907
9322
11791
11276
7835
7525
7407
6200
12407
17576
7408
7379
8919
11135
7207
9145
14869
7436
8613
5060
7369
11583
11810
7572
7486
17150
7695
7108
8949
7442
13711
13627
7383
9316
7361
5776
15448
9430
9460
14998
14963
13668
13193
9405
9287
7360
7474
13659
12182
9512
7363
7425
7364
7477
8161
5839
9378
13994
10538
7467
3413
11508
16012
8686
11457
9812
8552
11299
6464
10590
8878
9316
8955
7465
1810
7848
7440
13125
11531
15393
10354
9533
7443
9400
15446
7419
15339
11752
7445
7433
7427
9477
6961
9772
9436
9145
11734
10851
10458
7862
13308
14509
7630
8946
14086
6893
9501
11879
13577
17370
10275
11794
11380
8386
9464
8703
11761
14366
9519
7401
9531
13734
8585
8935
12962
9341
8384
13435
6482
12374
7486
9525
9559
6510
11062
13549
8966
7331
15197
13679
12574
7339
11914
9553
6522
11368
8952
6419
9340
8897
7188
11358
14045
9317
7368
9296
9005
13922
14506
7372
15524
7215
4427
11553
7431
9829
10626
8901
11377
14863
13521
14102
11348
14913
11611
6657
7502
7391
9524
1977
13650
7438
9029
7301
7350
9088
11077
12285
7539
9700
7451
7419
8925
11449
5692
14719
7148
6373
11691
7335
1674
7477
3778
11605
17773
1574
9092
7775
8543
7498
8927
10884
13764
11475
13502
13770
13920
13639
13010
9481
9494
7426
9377
9129
10028
8152
6763
9378
6273
10802
9251
9180
7474
8924
7864
8108
9090
3760
12201
7796
5341
8191
8746
11614
8934
8767
8782
8890
9230
9950
14845
5914
12901
6406
15392
11367
8977
11646
5149
10181
13643
9977
7570
9372
7380
7408
13069
9410
8770
9398
8921
11490
8918
8584
9407
9470
9260
9493
8912
7344
7990
4933
9376
9481
21848
9485
7443
9013
6916
8995
9872
11686
13250
6960
9396
2542
10349
13582
12708
13661
11802
8937
7570
8978
11463
10148
14380
9303
9405
16703
7327
8796
9322
11558
11734
11748
12131
15478
9282
11834
17279
13718
9289
8955
8820
11474
9349
9470
13549
10105
11275
7335
11331
9419
6468
7453
15352
9289
14212
11437
9490
9650
9115
8950
7747
9411
8842
12737
10414
12960
13441
13644
8835
11762
8793
8953
11614
7507
10367
7294
9444
15606
9471
9534
9250
11573
8002
6137
9500
9635
11774
11797
9122
9627
10427
4769
13978
14732
9398
9598
7370
9639
9278
15385
8975
8866
15442
13854
13667
13916
12599
11037
14058
11362
7509
12349
7474
8973
9376
15160
6176
9322
9473
13834
9399
8571
9416
13114
8164
6953
7453
13099
14350
11244
3687
6402
6221
7381
9262
13912
11510
11633
2526
7337
7390
8992
10965
9455
13422
14859
12977
8153
9445
8273
8202
3608
8758
9293
8365
8208
13456
3965
5204
7360
17674
9489
15521
9447
8284
13904
8144
8903
9014
9391
8924
12657
11594
7244
11863
7421
11838
9453
11726
21156
13487
9351
9510
6851
15499
6800
9888
13773
10160
13708
12713
11976
9613
9392
12493
10516
7402
9051
13320
7385
11434
9503
7452
8973
13344
8935
8814
9264
9435
8879
9699
6425
6425
10475
11642
7428
7806
7483
7191
9179
7791
8917
13861
9339
12179
4893
7435
8061
6988
7425
9153
9403
10233
6875
14091
8652
9388
4731
9445
9446
7537
9308
9497
3614
13676
7361
11825
10802
14075
12004
9483
15230
10497
9446
13641
9458
11526
13620
7285
9265
13579
14005
9232
8664
4218
8974
8904
9461
8846
9241
7130
10014
8837
13712
12743
12668
11658
9842
7325
12754
8913
7031
8954
9402
13064
6402
12007
7142
13951
9438
6353
7615
9231
8035
8934
10543
10781
15353
9325
7412
8809
9418
9004
8487
7188
8948
9313
13780
9174
15467
7969
12219
17667
9436
9006
9541
1822
13394
2877
7547
7294
7356
8312
9045
7433
12065
8181
6960
7361
11353
10907
4767
9600
12060
8923
6528
11320
11360
9377
6756
11921
9411
6337
3177
9077
8194
11928
11549
10834
9481
12497
13290
7454
8888
6332
9411
11173
15665
9476
10596
11420
8872
9273
8944
13373
7630
13556
13295
13720
7391
8950
8122
10275
9382
7385
8895
7035
9253
8940
3092
14844
7222
7352
10189
7342
8767
8953
10128
8302
4902
15267
13888
8119
7401
7388
10143
14967
8814
7344
9444
9257
9281
9391
1751
9757
12330
12274
12180
7313
9352
13488
15340
9133
15492
8816
7457
13572
7370
11317
7324
8920
7536
7375
5176
8890
12493
8847
8942
11151
9490
13770
9344
8440
6477
11447
13888
6994
21623
8901
7366
13810
8969
6806
10031
7434
7447
9433
8240
9399
6573
9252
9141
8741
7367
9771
9433
9709
9068
7887
14444
7304
13590
8871
9067
11612
14618
9420
16234
6024
9352
8938
9380
13366
7420
9440
14189
9164
10159
6473
8904
9283
12255
9355
6269
11349
9331
7562
7360
11521
8620
7311
13994
10980
6842
6706
14264
11670
11604
9508
7332
6463
7504
14399
16998
8090
9500
7429
14044
9618
12718
9368
9287
12079
9009
11480
12740
6862
11753
11657
11548
7408
9376
14000
9064
14967
7356
15820
9409
7371
10010
9467
11703
7557
13766
13171
9489
4746
15489
7280
14445
8741
10931
9449
7468
7489
9378
12371
8936
9363
7049
9337
8198
8789
7314
6068
9438
9366
7032
7409
11869
13608
13094
7335
11624
9440
7362
7368
6789
10601
10542
14945
11566
9416
15304
9155
7440
7897
9409
9406
7419
7409
14007
13833
13710
8889
5873
5193
11397
7363
12287
10829
11549
2964
13901
9532
10457
15690
9705
8947
11544
10432
8922
11366
6878
7349
9490
9449
8963
11701
9557
9253
14031
13504
13586
7314
7303
10500
13981
11516
7178
4645
6715
4765
7550
9056
5769
11699
9379
9529
9760
6897
10169
7427
9379
7219
14850
2941
6858
7392
15477
8208
10532
6136
7804
14861
7345
11663
7353
7338
7285
14965
5888
8767
10920
15480
9485
10189
7513
14924
15501
14906
7442
7435
9435
10113
7305
7358
7398
7507
9451
7795
8953
9443
7227
8854
8885
8918
8956
10371
9379
8863
7385
9581
5196
11262
11160
7920
14086
9051
13863
6599
8949
6398
4720
8904
8870
9318
8976
7390
6751
7233
10299
9573
16209
7343
7709
13627
11199
14939
7456
7348
8038
8684
10574
9453
13315
8903
11546
9010
7408
5651
12458
6831
11640
8900
7311
8018
13739
8460
9136
13714
9348
7508
11560
6854
8819
8254
9598
9327
3379
15334
7376
8758
5097
13678
14197
9472
8805
8594
9465
11407
9023
9461
7312
9144
13663
9509
9044
7324
9922
9295
8885
10665
6982
12469
8932
11372
8882
9508
7397
4858
4865
7446
9586
9927
7178
9522
11321
14235
9308
6395
7429
7274
9562
7341
9527
7580
8965
9563
11700
10021
9562
9315
9407
9531
7455
11104
9425
9412
8356
9016
12749
11249
7382
9118
7618
7428
12712
11997
7380
8836
13294
9509
9596
9456
12720
9422
10497
9514
9609
7499
13709
9110
13794
7933
13530
13633
13648
10774
9368
7352
9382
9308
12165
16311
8946
8175
13427
13830
9560
9484
16195
9016
13610
5060
7325
12273
6945
8913
9358
7351
14171
8009
9801
9381
4601
8935
7406
8859
8090
12663
15442
9307
8877
8836
7437
22275
8127
7464
9509
6905
7955
9434
7817
7417
8891
9536
15179
8761
11216
8005
9055
10157
11444
11947
11673
8980
9615
9519
11571
6903
12853
8740
8933
6985
7309
5908
9566
9474
13373
7446
8964
9417
7135
14899
9035
13041
7427
1752
6227
7319
6964
9447
7305
9508
8558
8926
9580
13528
7394
7184
8880
9357
5526
14799
7269
13685
8655
7339
7263
14797
7383
9386
13527
13814
7461
9244
13717
12383
7193
1808
7393
9537
9322
11546
11701
11495
9427
11561
12760
8839
11458
7338
9291
11358
9845
9591
8943
8907
9220
7904
13941
11075
8930
5252
7853
11322
9460
8673
8377
7371
14906
8924
6261
7336
7454
6853
7385
7360
9189
7332
9616
9426
11496
9093
10448
10187
12373
4742
13630
9424
7376
9543
15677
14597
7258
9356
7459
9295
7374
8067
9788
10153
12533
9454
11504
10104
13582
6441
7351
5078
7500
9360
9663
14928
7348
9351
14873
9315
11498
8893
11404
8891
8846
6717
8154
12409
9371
9003
11496
8994
9510
12917
13587
7342
9693
9510
8138
13445
7470
5270
8761
8966
9540
8940
7424
12134
9114
8967
7390
8975
11643
9174
11646
7806
6878
7407
12278
8289
11593
6528
9130
9280
13578
7427
12074
8908
7431
8867
8886
9544
7348
13501
11414
8714
8952
9479
9457
9265
8942
9191
8914
11419
9559
9089
8980
7504
5188
7332
7421
8938
8395
8956
12972
13994
11465
7351
9849
12062
11720
8761
5601
13931
13713
8890
5856
1384
8817
14017
12401
13647
14896
12467
13649
7384
11784
11450
9534
7415
13495
9295
12713
7434
13012
8929
12211
4780
13202
5473
14830
13807
8536
9345
9394
13458
10461
15013
11180
8657
11818
13663
9681
9559
13830
8928
11660
5437
9519
10131
9705
8445
8985
7783
13618
7330
2225
12187
8935
13479
8887
13835
5829
8940
13880
14512
7344
12248
7372
5441
11587
7401
4799
11580
7196
9279
12082
13511
9331
11012
8902
7371
9113
3753
11235
9721
13835
9282
16439
15471
7362
9169
8946
13817
7386
11562
10364
7389
9412
7425
18828
7420
9562
13949
9363
9323
19857
10091
7496
13633
9235
9363
9528
9345
11755
8541
7384
9783
7503
14088
13674
9315
13479
7469
7469
9380
7443
9352
7465
6929
11584
12392
7319
15147
11187
7369
8554
7498
12457
9530
7248
9367
7355
9446
9111
10581
7148
9671
7330
11819
11106
14905
11703
7362
12091
13872
9385
9454
3984
8908
9626
10160
8890
9524
9357
8855
9438
8945
9691
7264
10248
8055
7320
6884
14259
13615
9285
9446
7034
7963
11467
7384
13769
9345
7494
7382
6039
16089
8799
13039
7426
11664
6317
7420
12475
8200
9357
9431
12437
11607
7916
8947
9468
5815
6836
7421
6791
7385
13831
7291
12341
7287
8974
9347
14131
9251
5553
7381
10272
8675
7211
11948
11572
7418
9503
11145
9907
8406
10216
11027
8879
6774
7321
4939
5914
12864
10667
5314
9571
11986
9135
8969
4877
11520
13650
8860
13619
15002
15295
7436
11331
7381
7472
8207
8399
12636
8631
7361
6735
9766
6718
7396
9506
7354
14665
7355
9515
13504
8311
14944
7381
7373
9359
7899
9398
9220
7509
14922
9533
7360
7351
9534
10600
7420
15415
7713
14167
13627
13570
11804
13823
7484
13827
6979
11474
5259
7389
7411
13648
7357
14013
6804
7573
7744
7528
6174
7357
7326
10502
5509
7336
9242
11613
8156
11532
8976
11650
7419
14844
9448
8920
9503
7957
14875
13814
7507
13298
14894
9502
11561
8860
9675
8320
14958
14921
9471
13552
9350
11237
9556
7411
10575
14121
13680
14888
8885
9111
9440
5103
7361
12777
7493
15503
9367
10896
7512
12738
7375
14949
6403
10074
14950
9729
9351
7460
9223
7464
7334
11572
7388
7003
10433
8753
11325
7382
9458
10455
8923
7422
7424
9503
9337
7326
14951
10811
9733
9357
6760
7337
9142
11540
9544
6547
13183
11500
7392
9428
8384
6174
9351
10343
7515
7329
7352
8185
9469
9587
15346
13636
7335
7356
7342
8932
11515
13655
13962
7418
7336
9499
15421
8185
14902
14006
7372
7348
14919
8972
7375
14895
9544
11548
9508
9753
11546
10251
11551
11750
14844
9608
15519
7364
6864
9482
16173
8947
6730
15035
9606
11416
9519
13746
14085
7379
5920
7419
11484
10147
7339
9461
7780
9572
9529
10722
11510
10135
11636
13631
9373
11657
12213
9456
11236
9396
10415
6429
11582
7353
9479
8064
7346
9489
14971
9512
11459
8355
12134
9522
11525
7381
8858
7435
11590
5329
14680
9303
7446
8944
11296
7304
10428
3627
14047
5219
14968
13447
7249
12352
16280
8922
6818
14655
8430
5408
8784
14901
8634
8070
9509
13966
9308
9495
9542
11785
9516
12253
9440
9480
17447
7505
13831
17298
4545
7457
9387
5161
9267
4303
11775
10847
6137
8588
7457
9929
6389
8237
11638
7397
11313
9409
8864
8943
9501
7319
5041
9454
10374
13140
8886
8927
9518
15868
14954
5061
8942
9389
2038
7801
13780
11150
1376
7772
14423
9732
14216
8882
12025
11423
4564
7425
9480
17341
6880
5795
9533
10400
8943
9290
9110
7875
13485
7344
8909
9411
9580
9359
9380
13876
14183
8552
6837
9318
7396
9519
7419
12033
12449
8960
9805
10657
14777
9450
8698
6341
8951
9405
13596
7335
9490
9456
7368
7275
5240
8841
7341
14754
9455
8877
8171
11721
5187
8870
9499
14215
6944
14027
11317
10062
8872
9372
5216
8568
11726
9484
9298
11869
9101
9422
12029
8902
8084
9526
13741
9428
7207
9493
7968
8311
12214
8046
11933
9503
13511
9224
7415
9339
9273
8943
7498
7362
7353
12945
10387
9480
7389
6442
8726
8940
10633
8936
14857
9553
17734
8925
9384
9523
11215
8994
8955
7279
7354
9299
13283
12170
11352
7848
21411
9512
13075
8885
11686
14976
13662
7249
9518
5317
9517
6838
8891
9484
8248
11528
9265
11238
8905
8967
8854
8930
4349
14963
9495
1721
12348
7357
7888
6169
11669
7401
11951
11648
1991
7297
10547
8929
12749
9446
7431
14941
9376
8794
9294
9500
15433
11696
8901
15449
7797
5231
8942
13509
8960
7394
11798
6839
13464
9377
9531
10701
8976
14644
13645
13650
7812
9842
9192
7706
8572
7548
11587
7421
11917
15382
7745
9538
17444
9488
8976
7426
9666
3439
9371
7213
5748
9474
10037
15200
7847
6085
9423
14107
9616
7052
9502
9403
7422
7406
9473
8917
13689
8630
7558
8415
9522
8973
14560
16885
7508
7508
13743
12753
11958
13591
9532
9518
9477
9341
14762
10019
8042
8923
8858
7382
11960
7311
9423
11024
8485
7248
8935
10294
9512
7917
9298
8672
5375
11672
8924
8892
9306
2008
9236
13278
8652
12158
14741
9853
4772
9433
7369
7659
9515
3518
9492
8914
7362
10397
13530
9439
2982
7320
8077
13045
7072
7570
11649
7411
8876
9563
14781
9577
8864
1574
8936
9386
13596
8254
15198
7785
13958
13101
10190
13821
10451
10388
9522
9471
4796
7261
8785
5167
14906
7411
9538
8820
8959
9418
16905
8169
9514
8862
8959
8030
7368
7290
13349
9445
7409
12313
7338
8870
7248
14784
9136
8986
9355
11324
7388
9538
12018
9515
6862
11684
5380
7362
7382
9510
8996
7857
12885
8909
12599
17139
7385
12673
10174
13503
8438
11032
8993
9755
7029
14924
8172
13716
9351
9375
8547
9135
10693
9510
9385
7426
11737
15096
9494
12016
13724
9248
11588
9394
14949
9244
9606
8327
8911
11973
9386
8779
11821
12270
11361
9435
9368
8156
8914
13469
7785
7473
11717
13637
11688
14866
9400
9452
14880
11302
8621
11612
14936
8912
8879
8856
13636
7349
9373
13986
14261
14023
11550
9012
8241
8779
8106
11600
9361
14803
10893
11300
7321
17154
9351
11748
9443
9447
9439
13755
7428
6527
7286
13614
9342
9315
14922
5812
7347
10212
14083
11925
12829
9501
8960
7740
7393
8879
7561
14910
8908
7394
6858
7438
7391
7385
9510
7510
7344
10248
5229
13252
7339
8284
5573
14885
9401
9523
4371
12203
13461
14210
13657
7347
9400
7400
9510
4859
9394
8809
7358
7436
9152
9386
9466
7901
9475
8038
9343
14898
7392
9492
9484
11663
7361
9206
9023
11593
11097
9627
14169
7403
7559
9430
6477
8804
7343
6840
7377
10439
9646
10531
8475
7568
11923
15492
9365
9426
8956
6646
9430
7386
7380
10893
8941
14966
7421
7564
14930
9384
7568
6863
6705
9258
6842
6455
6860
7550
7511
14988
9370
14777
5208
7032
6856
14122
6836
7547
6858
6864
9201
6767
8877
9306
13531
7327
12595
8906
8939
8995
6462
10583
13693
15015
9505
13804
9100
9392
9399
9229
9543
8862
6176
7799
16105
8740
9320
9379
7593
8975
6822
13613
8352
9456
14043
13741
8261
6978
11517
15367
13582
7350
7311
9147
8900
14059
9346
8159
15453
12367
16913
7738
14016
7457
7356
9582
7360
8796
12896
11702
5472
13508
9441
9474
13890
11375
13304
5916
7439
7492
7951
7911
11542
8800
8867
8202
10461
7481
9370
11401
7362
7350
9399
14924
14294
8250
7229
9301
17487
13714
7027
9440
9445
7424
7412
8682
9736
9039
8946
9299
11481
13923
7351
11478
5729
13624
9567
13628
9438
9497
10008
8980
13292
9489
17576
10102
5270
11210
13639
13770
14914
11002
9437
9622
7335
8969
9548
15359
8921
7332
9330
12656
11997
9295
9386
10235
8945
7717
11903
12093
8245
8683
9162
13687
7539
7271
13956
8968
7425
9387
7343
8331
14032
9352
11674
10647
11512
8672
8908
9459
7294
9449
8942
10413
8187
10051
10498
7981
10138
9545
4283
8834
9335
9081
12446
9477
9141
14908
7371
5404
8935
6411
9859
7332
8962
11794
10117
9956
6394
9422
7343
8167
9253
7924
9396
8924
11683
9477
13827
8385
8342
9527
7473
6983
15503
9478
13808
8846
9542
7451
7353
9516
7877
15496
7371
13641
5434
9448
8711
8571
6632
8486
6986
7350
9527
7438
9439
6666
12863
15491
7509
9281
9006
7509
8856
8819
14997
10232
15209
8945
6840
9453
9416
7137
11256
7128
11650
16254
7340
19420
8259
5286
5773
9568
7159
10487
5501
5627
5603
3795
1885
9468
11426
14182
23031
9416
13671
14245
7313
9872
10219
10456
10035
13366
9642
11722
9993
21364
7343
7357
8792
12023
8947
8936
8906
7806
11512
6190
9410
8891
9558
12024
13991
9349
10309
8923
7159
13898
9302
8659
5080
7410
7361
7369
13861
9241
6814
8917
7385
4770
13518
13630
14354
11955
9433
9478
13619
12096
9504
9008
8922
7374
8789
7311
11737
11117
7641
8909
14056
6895
8841
7929
7381
8369
7334
15537
8368
7310
9154
9084
15336
8896
8836
11774
9458
11640
15475
9555
7324
9494
8962
8885
8909
11104
8928
10266
12120
13683
9430
12707
7339
6178
5812
14089
9480
9103
8979
11094
14948
6414
7439
8794
3161
7467
9359
9335
8345
7423
14021
8092
13701
11966
9112
8884
6683
11599
12214
15345
11118
11705
9574
7504
9543
12465
10202
11902
11414
7186
9685
7343
11579
7511
14079
9856
7308
9382
7619
8751
8006
9534
6816
9484
8996
9545
6841
4116
18875
8968
8729
8886
11592
9569
14206
9022
8955
7309
16613
9535
9439
8782
11729
5083
11404
9315
9363
9021
7737
9497
7411
7421
9535
7506
9464
9534
8910
11480
5268
9388
9581
9380
11008
11212
11829
7410
7405
9602
11454
9894
9514
9509
9343
7166
12015
7381
9369
11502
18300
6878
7500
7880
9652
9759
6078
6186
13349
11583
9178
9688
11398
6688
8951
14820
7462
9415
13865
7498
7338
7440
7397
9369
12226
7431
9349
7451
15365
14321
14131
9583
13576
8887
9358
9610
8968
9376
11663
11675
9251
9458
8947
9376
9503
9068
7493
9003
12730
13520
5125
10867
3641
9434
9430
10035
7094
13812
9413
12641
13733
13433
10019
13819
8985
12253
24675
10268
9291
9493
9470
8895
6130
17141
7705
11956
9515
13976
8931
9392
13740
9018
9370
9985
4826
9243
8920
9612
11549
9534
9429
7318
13953
9073
14108
7403
8182
8595
11204
8939
11545
8059
9314
13248
9382
8819
9042
13670
13682
11760
9626
8924
7421
7780
14983
11510
9455
9457
7957
8222
9382
8924
15891
6417
9421
9393
9512
8715
11899
11556
5230
11731
11071
11781
8885
13825
10125
7671
9230
11523
12515
4899
8971
7106
8578
8920
8896
16301
13613
9550
11821
9490
8983
7489
11203
13608
12590
12721
7438
13235
7310
5316
8227
8951
8889
9447
9488
9615
8943
8966
9397
8886
7440
7987
9030
9788
10016
8535
8919
10743
5407
13847
10603
8069
14010
9383
9111
8952
14189
8621
8924
5093
11631
14951
13684
9165
6855
14979
12494
6412
11650
8941
6008
10060
17572
8242
11615
8984
9680
9504
7360
8910
14248
6269
9455
9437
9342
2013
8263
7818
13257
8892
10212
8163
6611
2542
8925
6161
2447
7340
9382
8932
15160
7810
11783
8841
5433
7262
7247
6435
9172
11276
6799
8978
14002
8991
11343
13487
11144
7510
9424
9508
9365
10672
8798
9297
9300
7446
15489
9436
9160
8966
10753
10455
10240
9609
11606
10133
10409
7503
4930
9754
11556
8972
9504
13638
7462
10978
11969
8990
9376
13575
13636
11798
9482
9422
13772
12730
4729
12191
8928
8181
8948
7443
9366
13667
8546
7177
7187
4779
16300
14223
12784
9235
9208
10145
10029
9135
10725
10232
9290
11582
6382
7447
11237
6443
13532
13315
8915
9605
17497
8972
7423
9441
2128
14291
8358
6992
15327
8797
7473
11555
13733
8319
5516
7300
9616
5644
11722
8069
9551
6176
8554
12286
8929
9467
7318
9294
3305
10033
9474
7387
11401
5744
7432
12556
20768
9260
9502
8162
7880
9250
7413
8779
7438
13673
14007
9504
8843
10744
7435
21820
8235
9465
9467
6156
9551
9470
11626
8947
8905
12579
10385
9091
9485
9527
15179
9475
14013
12748
7260
9531
6740
12810
9450
14165
9427
9655
11227
13374
12683
7707
9428
9306
6715
14939
9488
7508
10791
4466
13851
9013
4920
11711
7330
8916
6236
13619
12652
9490
14354
11197
9001
13901
8092
8092
6376
12585
9275
8901
8922
13874
9516
8884
14093
6674
12720
12540
7389
7712
11400
9403
8884
10110
12899
7302
10043
14572
9501
12154
8885
5520
6330
7978
9423
8950
9480
8808
8984
9496
13774
7267
9495
7657
5464
13413
8942
9426
8950
8965
4734
8790
7387
8027
5274
7937
7847
10776
8978
11815
6364
9432
9509
6749
10708
9441
13723
11624
12816
10915
10070
5143
9264
5875
8920
9471
9442
9511
5500
7953
10297
9334
11969
9480
9436
9482
8270
11693
9494
13978
8599
9015
9763
7368
13616
8887
9463
9017
10293
13753
12022
6168
6036
8935
9509
5778
9688
9517
9509
9474
8152
9524
11696
11556
11210
7499
7756
10161
1397
14044
8900
10032
7475
8633
14073
13959
11132
11317
11575
13836
8820
9534
7349
7360
4768
5608
9355
7271
9307
14953
6759
9334
8700
9315
13864
7420
9393
9519
9516
9509
9521
12722
9381
13641
6173
14079
7398
13754
15177
7386
12947
8978
14522
10126
9333
9454
11588
7272
6767
13499
12887
9317
13410
6839
9358
20554
13281
13178
14110
17289
9852
11528
7808
8929
7446
16582
9057
13890
8736
9119
6188
7593
9400
12067
9149
9467
9565
9280
17303
8403
7442
8850
9422
2112
7584
10206
7451
11646
7864
7344
9383
8307
9362
9997
10396
8160
14874
7376
12734
7261
7551
10073
7269
8932
8327
8317
14618
13927
11453
11782
11672
7772
7423
8407
9502
15913
7007
8598
7299
9395
9505
9630
9526
5499
8870
8876
7374
9396
7709
6488
9157
13418
13629
8912
15154
7777
9138
7541
9504
15346
13315
13311
12890
9449
15000
7775
6741
9531
9450
8880
11305
5681
9170
9490
9790
9425
7401
7342
13393
8110
13583
5605
12013
9773
13330
22801
7272
14724
8937
11099
11298
2320
9399
11613
9550
8818
5539
11560
7425
9534
9453
11463
8853
9025
9045
14923
6454
7913
9421
9714
9705
8938
7527
7348
11705
8185
7571
9015
9375
8847
7300
9190
9082
9365
7349
13114
13596
14000
5987
7329
11526
9451
9465
8723
6839
9300
5128
7755
7587
11295
8984
10365
5475
9045
7794
8926
9493
9477
11065
8918
13874
9641
10454
5972
9297
8367
14869
11470
14125
12185
9412
8989
7341
11566
7782
13802
14124
9308
11762
10046
15533
5335
7523
15944
9655
7441
7505
12560
6071
11601
9535
9305
11485
9133
9003
7385
8668
8873
8930
10688
7959
9482
9062
8940
8108
12714
7424
7533
11527
9520
9370
9492
11883
6815
8913
11727
13681
6361
8534
13706
8993
4456
14403
6446
7365
14266
14306
7351
11940
13078
9339
8923
7781
7007
6843
7329
7274
9495
7336
10780
8923
9517
10358
7328
10255
12891
11534
10286
10901
8967
12715
4793
12161
9435
15238
9621
12750
6652
8710
9098
7428
13501
14067
9501
8292
13617
19439
5424
15516
8853
13634
9362
9521
8830
9415
8837
9449
10823
5373
8980
8481
9389
9478
9072
9465
9425
5676
9130
11561
8096
9508
14022
9314
7282
9522
8187
7418
7360
9019
9439
14889
9760
9501
11880
11569
10541
18716
8711
12707
11539
7455
5157
11384
7281
6825
9002
8849
8889
9488
9536
9444
9916
9545
14207
7365
15328
7321
11517
9524
9369
6205
6982
11418
9508
6835
7108
9544
5888
7351
13632
11780
11723
7349
13380
8817
6839
9578
7040
8256
9337
7396
6952
7353
15351
8908
5447
9376
10258
8927
10271
9471
12623
10236
7094
9012
11118
14202
4853
7492
7385
8945
9586
9484
7981
7279
14122
9319
7770
7395
11949
7796
11553
8806
7363
7289
13604
12342
9359
11394
9003
9603
8832
7260
9714
8388
14004
11575
11625
19963
7358
8883
15341
8786
9170
9508
11354
9613
11698
9388
8966
8233
13039
7360
7711
9526
11920
9473
7364
9531
14074
7307
12877
10427
6648
9341
7392
9437
7540
12314
7978
12565
9535
7509
8906
15525
15524
4230
7390
9400
7375
10526
7346
5402
7433
9475
14114
11626
11437
5238
9449
9415
7245
7294
14958
8962
9553
9455
7953
14015
9317
8916
8886
14072
9436
8962
11661
9471
9965
8982
9328
5259
9612
9719
9035
12095
7335
9532
9384
7325
13330
8144
7400
10156
7361
8912
9517
9493
16648
7356
1785
8981
13900
10843
8957
9440
9500
6409
8962
9518
1901
5706
12659
10001
14861
8581
13942
9557
7912
13949
11732
11355
9511
7307
8919
9002
5269
15337
11579
8943
7969
14050
13672
8703
9129
8975
9492
17260
11558
7463
11696
11923
11455
9181
5091
8915
7446
8914
7366
14260
12102
16956
7414
11193
6832
8940
14954
9986
10222
6906
7407
9350
11516
15488
7802
7562
7795
15516
7446
13847
11920
11536
7746
11266
5378
7361
7550
10067
7568
7903
14921
12133
10135
11679
7566
8374
11538
10094
7562
7322
8245
8173
7799
2316
7563
6589
6826
11969
3520
15456
7566
7569
7566
6846
6849
14407
7568
7568
6867
7571
6856
7392
7547
7390
7567
7570
6834
6812
6831
14415
7568
8928
7568
9297
6849
13674
5987
8111
9414
6834
7432
9328
9578
13763
9348
9380
7970
12191
9494
9312
11662
8937
8632
9295
7749
8936
13926
10168
9498
9536
11218
7903
13717
9361
8489
12783
9316
9564
9184
10070
7392
10973
8926
7796
12105
5273
9510
9357
12010
8453
7781
11333
9423
7441
11558
13689
21843
8216
15132
9454
8935
13789
17129
8934
8871
9844
8903
10823
16691
7468
14093
14241
11752
13588
9546
17020
7713
9415
13578
9331
11592
10081
15333
6177
9519
11830
8921
9346
8917
12583
12783
13580
14525
8273
13508
11707
9315
13598
8924
9174
7918
8902
8939
7795
10232
9486
13338
7800
11570
9500
11875
3812
17081
9448
8960
8969
11724
9515
12058
14217
7477
13828
13032
9272
5296
10040
13405
7385
8967
13436
11135
8851
6170
9528
11538
12527
8948
9565
13704
14636
11809
11294
13797
13602
9373
9950
9505
12250
9378
9296
9376
8506
13532
11721
9473
13578
8982
8523
9373
5434
12921
8253
13647
5149
10686
8970
11664
9405
10368
9297
9310
9382
12908
12211
12135
11834
6409
9173
9509
8042
7449
10014
11669
9475
6378
9470
8752
9293
13885
13548
11843
13654
14809
7442
11683
8893
7419
11414
8743
8693
14091
8880
9441
11705
14240
8878
7594
6680
9530
11214
7296
8912
14040
10732
9530
9481
13800
6161
9097
10186
12713
15362
12013
14882
14274
15339
9301
7500
8926
10698
8284
9006
10885
8927
4932
9487
5986
6883
9436
7343
8933
9578
9444
17159
7800
12285
6463
9345
13902
7747
13199
5466
5192
6797
2885
10968
7503
7443
8816
9443
8278
13706
9286
8922
19517
9450
9339
13989
6428
9515
10277
15379
9663
7275
9176
7794
7312
6432
11567
9216
12847
7777
10073
15367
8865
8072
6294
7276
7743
13788
13630
9230
7395
14774
7738
13807
7792
9330
11696
10740
13370
12902
9303
9513
10083
9435
9659
10788
9312
14908
14583
9763
8958
7958
11877
8929
8885
8967
7363
8885
17299
8515
11967
9326
7443
12050
6439
9427
7332
7449
7404
7338
9361
1822
7338
8823
11080
9356
13749
9506
14143
9501
9266
7329
8926
11560
8974
9522
11551
8913
13954
7269
9484
9296
6207
11069
14877
9436
5465
9242
7251
9403
7540
7380
8938
6615
13508
7459
7444
8699
10319
11719
6723
11649
9444
6952
7409
6854
9585
8795
8949
11141
17237
7793
8927
11607
13346
14781
12354
11583
11581
2912
14292
9319
12071
10680
7387
8535
7333
6237
11712
13215
11433
6813
13895
8160
6909
9423
7415
7444
8946
12044
10123
9359
14854
7377
7748
6842
8061
9484
9350
13987
7385
12341
5280
9513
7519
13959
17342
11805
5546
14601
8953
7354
7347
5355
9545
13921
8939
12803
9395
11998
11990
11500
8178
13684
9528
9093
9456
8898
11782
5472
8967
14798
7323
9367
8981
13904
8862
8918
12595
9423
6391
9095
9422
9611
9434
4389
9556
14963
13584
18590
9890
9406
9498
14250
11198
9309
14996
9108
13634
7992
9518
7509
9520
10465
8841
11843
11890
9462
13779
15683
7295
13592
13858
7448
9155
5192
14956
8894
9403
9001
13661
6997
13499
9033
11635
11976
9620
15468
7727
9908
11664
11634
14878
13615
8810
16668
9458
7385
11200
8472
9502
7123
7411
11577
10350
7966
9371
8916
9119
8933
8911
14025
16961
9508
9510
9510
8919
7901
8944
8934
9578
11729
7182
8830
3085
6881
4766
11113
7682
9354
9515
10632
9273
12896
14231
7892
9452
11293
8266
7372
11837
9268
11186
9541
8970
7329
11837
9383
3290
14315
13923
8733
7364
12334
11701
14267
9279
17971
9542
7832
7612
9038
6873
8825
11784
9434
14069
8774
7394
14088
7448
12147
9473
7282
7771
7344
6896
11557
13640
8579
8896
9774
7351
11594
8751
5879
9434
13532
9572
8940
8939
7379
7365
8933
9290
11811
9492
6344
7461
7326
8900
8905
4888
7405
9474
9421
7346
8684
9280
7810
12138
9537
7462
8948
8949
13912
9351
10225
9283
9274
9430
9454
13840
11685
13793
9487
11602
9499
8899
8974
11396
8223
9376
14410
7781
9540
12776
5184
5591
13727
21908
11438
7717
7737
13489
9630
7429
9512
10420
11399
7461
14693
8846
11802
9374
9637
8914
8414
11254
5180
8925
8852
8897
13510
9000
7315
7807
14696
14066
7814
9786
10019
9059
9586
13690
15527
16993
7506
12602
10294
8929
8903
9603
6430
7336
7442
9500
11332
8970
9435
12713
12768
9359
8278
8954
9416
17779
9414
13836
5634
9535
7210
11978
7741
13643
8937
8848
9002
6734
9634
11612
12850
12930
8465
9535
11549
9451
7391
7501
14886
8901
7042
13911
13621
7350
8512
7568
7445
8979
8901
7333
14099
11173
9001
9444
16332
9460
10976
7325
8947
7261
11538
6741
11819
7012
6849
5201
9582
11270
9436
13685
9549
13938
7351
7432
11166
8897
7349
13994
9309
9902
9571
12011
9474
9318
5387
9478
9579
7439
15446
6839
7345
14528
7327
7569
9476
9051
11578
9188
7422
7357
9496
7902
8905
11559
13758
9322
9045
12589
7366
9371
9371
9517
8672
4768
7334
8723
5244
13888
7184
9510
10130
5888
11543
9382
7332
8921
10490
14866
9493
7427
7329
13797
7402
11826
7510
7458
8946
9577
9586
9335
6839
9330
7361
12506
13903
11634
7399
7467
9301
7785
7347
14004
9954
11118
7435
11095
7111
10541
7716
9443
8866
16298
7391
15110
9305
9586
9468
5439
5552
9139
9392
8839
10595
7313
7288
7428
13601
7303
9357
12472
7328
13473
14939
13836
15513
7366
11429
14888
8978
7357
7569
6409
14967
11727
11143
16326
9344
13327
12338
11092
8976
8979
8847
8318
10364
9405
6774
8203
10002
6397
12971
7817
10209
8894
9510
16717
7412
8013
9470
8890
5207
14946
11606
9539
9435
8903
8888
9430
4745
8465
6861
13102
8633
7421
7343
9348
8912
8957
5868
9386
7431
8899
9002
8872
9454
9480
7209
7605
7335
9362
9196
7293
8877
9672
7448
11783
6694
9380
9206
7507
13402
17442
8933
5531
8925
7813
13285
9601
13654
11728
13431
8951
17537
8507
6663
13478
10316
8966
8920
10700
8808
9407
9478
5717
9403
14004
12790
9578
7104
8778
8950
11175
9439
10188
9470
5490
9540
5492
8964
9494
11291
11700
8906
7328
9394
9456
9312
8127
12050
14898
5267
8099
14098
14767
7543
7451
8884
11783
7325
9497
9468
10731
12578
8939
8906
9604
9277
9325
15448
13552
5404
9533
10886
9484
13373
20314
8596
9295
9459
8781
9431
8966
6633
7970
9476
5448
8960
11566
5957
11230
7041
11692
9336
8937
8970
7373
11684
8101
11704
9101
11472
9431
9507
13301
14890
14222
7509
9711
10671
9106
15379
10449
9082
8920
7509
5187
9252
15062
9414
15369
13808
11471
10077
8959
13663
9657
9137
9334
13591
9429
11139
7556
8321
7414
9362
9432
13653
9491
13632
16003
9440
9499
8980
12740
9445
9424
9432
7485
6332
13256
7369
7364
9465
5185
5180
7429
13286
9445
7334
9483
11562
9484
8955
9339
8487
7346
14980
7684
7367
7398
9376
9462
9318
6171
9388
9659
11188
11477
10985
9456
15239
5486
9210
8932
8871
12702
8372
8927
9549
9480
8910
12777
16905
7384
14092
17853
9002
6204
9799
9048
7354
9327
8817
12119
13284
13532
8969
13557
1572
9325
9410
9480
5534
13914
8946
9390
14933
8958
6876
11545
12300
11170
8858
9489
7279
9538
13580
9277
5461
9373
10240
8930
7605
8527
9145
14198
7361
9002
11505
7565
8927
13841
8979
7153
9540
14095
6860
15021
9536
9713
9735
11531
13392
11680
8680
6772
7179
5109
7348
11451
8968
6915
8960
9401
13342
7848
11728
8958
11546
8970
5349
11813
8581
9825
14023
13493
11218
11647
9277
14137
9079
9252
7337
12457
4014
7367
6181
5711
9434
9481
13903
8954
12761
11536
8764
8929
11807
9485
9511
13585
8561
8909
7761
9515
9431
9106
13721
13128
9482
8062
9534
8942
8789
8965
9004
8985
8540
1870
8315
9207
8932
7940
9533
6414
13652
7839
4788
13624
8858
9273
9397
5188
14009
9484
8688
8955
8899
9517
9504
6038
14108
9510
8998
7459
10152
12492
13968
9719
8903
7383
9498
7929
9372
6388
9532
9291
8942
13985
11175
6401
9124
13375
9453
8910
11968
6339
9511
8175
11957
9479
9004
9093
7516
9473
9224
13651
8946
9534
4909
11000
12324
9325
9408
4236
8972
9418
9439
8910
11823
5245
8965
5006
8949
8996
9456
9504
8932
5442
10234
11832
9004
10247
13937
11738
9489
9451
9535
8892
8947
10033
8945
8949
9129
7455
14963
6767
10726
7422
5283
7295
16277
7324
13485
9698
8034
6380
16307
2662
9368
9056
9870
9339
13125
8962
9424
9541
10763
12750
9473
11660
20010
12586
7390
9489
6842
9294
7346
9505
9241
7138
9287
8904
14149
15349
9295
7427
11712
9443
8982
10570
6412
9429
8998
9521
8892
8851
12295
14190
7447
15552
7406
8155
15548
8100
9057
7798
11844
8451
13376
11467
9387
7390
7351
9442
9412
4556
7574
8990
3611
9418
8935
13985
9258
13768
13966
7504
9334
6071
8838
12155
5672
14210
8938
8461
9543
14027
7283
10591
9446
3106
7383
8951
4246
7764
12847
8759
9556
9501
8914
8910
9457
9348
9424
9506
8913
6814
8861
8872
12359
8942
8988
8949
9264
9346
6336
9709
9206
8850
4576
6358
13412
11599
15397
9119
8950
11500
7424
8986
8931
7609
13305
6826
9355
10182
9459
14014
9514
8966
11972
8971
6937
5362
8920
9485
9289
8988
8948
8921
5366
9505
9327
15780
9542
9360
8858
13701
12470
11476
11869
8914
13794
8067
11909
13968
8835
11867
13625
8887
7298
7809
9370
12312
8877
13971
9985
9640
11164
11721
11129
9499
15533
11609
8986
9304
8534
9031
9613
8932
11700
11095
11562
9534
8950
14152
9115
6308
12060
13901
9150
15386
6875
11127
12175
9512
11615
15381
4967
9400
8277
3740
7354
11607
8350
12668
11730
9768
9169
6482
12621
9532
9521
6531
9583
9077
9463
9516
9282
8977
13325
7512
6119
9494
9317
9513
7328
8793
10114
8944
9503
7416
9890
9001
8964
9512
7117
13648
8991
7972
9495
10800
11612
8983
9464
9275
11447
11725
9382
14502
8853
11827
7392
8335
8936
9516
5205
8912
7420
8997
8927
9086
9548
9369
5821
5818
13758
15456
9469
9626
8273
7790
13564
12140
11488
13944
12043
8908
10206
13596
8920
9473
11775
2011
9340
11584
8944
10476
13652
5995
6406
9056
7005
10907
13384
10311
8266
13685
8953
7357
11125
13923
6384
9489
11552
11348
9267
9270
15346
14106
10397
9526
7757
7477
12302
7834
9419
7933
11915
5476
9520
11246
8862
8800
9426
9012
9376
11939
14877
13880
13838
9162
10114
7781
7365
5804
8954
7373
8854
1948
8868
8841
7294
13605
12866
7429
8837
8338
8941
8296
9426
4782
6681
7436
9369
9385
14311
8941
7399
7031
8195
11081
8888
8172
9302
14062
13402
9401
9519
13674
7462
11125
6849
4601
9564
12960
7272
3009
9724
9465
15535
7178
2023
12787
9438
6950
7477
9046
15591
8229
6385
9120
8924
9451
8910
7160
6073
3287
7507
9522
9732
9503
8978
13852
8020
9434
9527
13827
8901
7464
10149
14018
9491
1844
5813
7961
13690
11553
13888
6455
9068
6333
12740
9515
19102
5237
8151
5391
10420
7510
7122
7970
13840
12987
13671
8897
9130
8591
7345
7431
5474
7392
8940
8912
5584
9017
5186
15368
13142
9387
11614
15302
13681
7416
9269
9771
13342
8191
17405
8943
13427
7408
6163
10117
11612
16476
9460
11574
13962
7429
7368
21614
7910
9340
7355
8839
9441
11539
7360
8059
8219
8149
13264
11170
7530
12690
7192
7318
11367
11771
8692
14499
15053
8761
5452
9081
7346
8843
2467
7414
13813
8457
7328
12930
7325
13649
13105
9329
12337
9500
9243
9512
8915
14212
8936
7017
9477
14689
9085
12328
7420
7333
14795
8871
8305
9189
9307
9020
7396
8948
5186
2131
8965
12659
9401
13691
13535
9519
7351
11232
12822
7997
9016
17637
4889
9459
8893
6070
9477
9484
9514
8042
10738
9388
10121
6376
9414
13502
10072
8564
9464
9463
10165
9184
9558
11792
8341
8919
11763
7374
7215
8210
15014
11569
8926
6205
9475
16034
3578
14089
11734
10449
11549
9506
14102
8943
11944
9221
9644
8935
8880
12256
5862
8795
9323
10043
8976
8738
12607
5780
9544
9586
7942
14001
8391
8934
6583
7355
8996
7287
8923
9319
7345
11082
9292
13307
7415
7190
7471
9369
9359
9334
7165
13650
8129
16908
7876
12788
9508
8919
8940
11563
13761
8946
8915
12003
12747
5389
8914
7327
7336
10612
4852
8237
8856
13670
6480
11688
14931
9260
9469
7437
7382
9025
13066
11579
8931
9570
9472
11614
8930
11229
8922
9197
7072
10125
13659
11427
7756
7342
13626
9314
10612
9479
11621
7254
12144
7383
10307
11498
8935
12076
8548
8887
8745
5843
8911
8974
8259
11825
11159
7415
7466
8977
8957
7936
11663
5180
11613
11606
13387
8990
9971
5223
9484
7948
8339
12515
8877
9374
9273
7414
11573
9521
10045
7775
13414
9501
5169
6618
11902
6160
5317
13626
8921
9500
8460
5915
9464
8848
6449
9312
6195
9457
10237
10735
7798
13565
10146
10452
13532
9494
8915
9394
13846
9109
6157
13228
3296
11594
9018
9385
10452
13196
8125
10815
14083
11654
8991
8937
13686
9200
11048
11667
13690
9537
7607
11716
13664
14864
12700
13460
9493
11363
7378
7554
7445
7354
7967
6947
11406
10067
12903
12666
13623
7446
7383
11525
11172
6658
9406
6057
10212
10420
9530
9674
9011
14106
9542
9378
9512
11945
8950
13197
11586
7634
12707
8618
13695
9273
8916
7382
9589
9137
2084
9590
9432
14912
13662
7919
9121
9553
11242
7014
8863
14013
7334
7352
7519
8434
9432
22733
8128
10020
7338
9507
5335
6404
11699
11646
9411
8421
11753
8905
7759
12733
9602
13329
8879
14022
9330
9331
9510
18039
9501
9353
11017
7401
6925
9451
8877
14234
9586
8877
14163
9404
10904
11634
9409
13966
9477
9494
11404
7969
9520
9516
9420
9357
7439
8904
11191
7556
8574
5688
9536
8908
9461
8899
11797
9045
10210
6972
13664
7787
6914
9481
8235
9488
11628
8931
9432
12980
4761
9525
8940
9464
14005
8957
7877
7444
9573
9428
11678
9574
17683
8958
6395
10275
9462
8950
9186
10265
9287
7508
11589
9512
9989
14840
6409
9468
13955
9067
8594
5693
12838
8900
9301
13655
5920
8929
12109
13553
7333
12637
7425
7429
8974
6380
9431
12389
5267
9259
8934
11758
9510
8969
9513
13366
8564
8956
11737
6549
9311
8243
7807
8697
7468
13321
12745
8983
14869
11472
4680
9364
15440
11466
13741
7407
8176
9504
8042
8847
9468
9459
5172
3166
11583
7848
9530
7360
6792
8757
7369
15840
9501
9191
9429
9457
7331
11605
9331
7360
1648
6801
8921
6833
8145
8925
9883
9305
9152
12089
8790
11219
12439
7439
9543
15350
7447
12763
6987
11709
8950
7631
8929
7380
13106
13228
12180
5499
7295
20262
7342
8939
7150
9542
7777
11484
11636
16969
9400
9010
9454
7185
8801
11582
12260
6442
8926
7416
6417
13296
13656
9445
9147
10748
13698
7173
7419
7322
9337
13818
8914
10683
8483
7385
2342
15772
6403
11538
8756
7069
11762
15387
11882
14775
7943
8856
9349
10212
10031
13669
9326
12966
9494
9521
13779
6784
8983
5499
7444
5560
6247
6486
9283
8145
19042
7345
9453
9540
8124
3695
11300
8183
11216
9450
9459
9541
8344
13923
9325
8931
9337
9591
7467
13969
9292
7338
9525
6425
8931
8995
11525
5112
11927
6649
7309
11177
9576
7423
7440
7268
8918
7375
9308
7382
8003
8938
9554
13764
9566
11574
12518
8892
14040
7927
9481
9416
7437
9485
9551
7351
7383
9047
9411
7422
11883
7308
10328
13605
11375
9267
8958
12987
5630
11511
11993
14957
8211
14941
7323
9501
9414
7370
11503
8168
9521
9106
13867
7417
11584
9410
9347
3620
13886
9216
13012
12919
5412
12292
14232
8934
9199
13697
8690
8559
9552
15490
8908
3281
7467
1833
9246
12368
10042
8333
13533
9445
11254
7330
9477
7376
9390
7445
9566
9523
7422
10432
11201
4642
11473
9963
8923
9506
9412
7424
9510
9473
9130
13417
8403
14906
13925
13885
8831
9479
11540
10464
9181
6948
7269
12014
14173
9596
7457
9516
12577
8534
9048
7406
9430
8171
9438
11579
14117
14187
9007
16322
7394
13341
15544
11590
11933
13514
8812
11201
9561
7414
11365
7413
7397
9378
9258
8016
18016
11392
12312
8967
13687
10097
14917
14946
9512
6235
8521
9460
7319
7901
7903
6267
7411
9604
9482
11707
9481
4914
7035
6403
3703
6196
8339
7377
9450
12683
7883
13683
8432
8962
7511
9330
10739
9532
8860
7265
7333
13891
7443
6749
14940
11451
6968
7596
9432
8965
10273
7346
11706
13786
13936
11521
9521
8918
5936
11659
11917
10528
8963
9544
9029
13995
11370
11882
7384
7315
7437
9082
7432
14917
5828
8945
13621
8954
11048
10155
8895
14007
12017
8764
8119
12649
12757
9502
6400
11751
9868
9362
11599
6889
13480
8900
12214
8875
9251
9423
9017
9526
9496
14166
12229
7976
13672
9471
8859
9735
13649
8919
9441
9417
9305
9389
5779
8784
8644
6441
12696
9334
8934
16376
7508
9713
10230
8969
9423
11912
5298
2894
9511
11624
6015
7429
9421
12619
8514
17723
7307
9499
8825
9474
13658
6121
9542
9393
6139
9455
9554
14108
9416
8833
8990
9111
7507
7350
9666
11652
5885
8833
9467
13541
15355
8625
7537
9302
15509
7898
8964
13912
3640
8925
8959
8921
9461
7352
9664
13528
11235
14872
9331
14986
14330
8407
8292
7435
8998
9337
10465
6898
11406
9575
6840
6853
7564
6860
6855
15736
7300
8794
9331
9092
7691
8971
8958
9245
9564
8911
14242
9339
7825
8364
9476
7310
7423
8910
12582
13567
8952
9425
5535
7508
9291
9356
6970
9397
13604
10300
14945
9802
13933
14286
12908
3928
8957
8894
13563
13131
10610
9497
13815
13623
9279
9287
12353
11211
9422
9532
11542
8395
9208
12097
7343
8873
5234
7714
8941
10544
6844
8954
9446
8684
9380
8896
7843
10155
9512
8916
9893
9451
11529
8534
12078
9280
9433
10488
12672
9445
7307
6847
14750
14042
6417
13234
13978
9496
7667
9517
9003
8990
9407
5342
9281
5286
9404
7427
8196
9354
9384
13831
12086
7408
8965
14134
8876
6840
13750
9447
8006
13674
9188
8261
9459
9436
15534
8284
8825
9621
6791
7441
7152
7452
4877
8044
11634
16268
11207
9713
4751
13475
9545
9371
8904
6492
5088
8981
8199
5447
8233
7419
9488
8547
5296
9309
9504
9502
8900
8964
8962
7329
9308
8957
9568
8927
5178
16206
8779
9077
9316
9154
9447
9476
9490
9456
9502
8987
9340
5466
11650
8899
8951
8913
9515
12027
6165
11219
9539
13481
8982
9402
8979
9519
9524
13464
14588
14057
7318
8948
12628
13649
8860
9331
8851
9431
9519
12608
9517
9422
8134
5499
8909
9392
14195
7333
9548
13243
10278
9026
8922
9510
9462
7375
7423
9423
9462
9482
9314
5937
8975
7508
9425
13931
11820
8870
12211
11273
7350
9473
9445
11717
13271
11755
9526
13590
9629
12004
5863
3509
11574
9249
10340
11544
14977
7391
9467
11732
9524
10254
11537
10696
9302
8141
15499
8917
7363
7345
9465
14134
7420
8912
12531
9517
7365
9456
21548
9003
11547
17984
9231
11836
5736
10933
10903
9431
5816
7491
7336
9344
11798
7386
9622
7375
11569
9379
9146
9625
7432
11851
8848
8943
7769
1935
9305
16751
7418
11307
7363
11951
8386
11884
8369
9554
7988
9010
12434
14090
8805
7458
13090
8951
7108
7928
2784
7280
8339
10366
5521
5040
8960
9272
9066
9295
8519
8335
6811
5499
8208
8444
8929
7987
1823
9511
6186
9996
9458
9479
4229
13909
8908
8141
5767
5759
7744
8380
15145
7350
1579
11712
10469
6983
9283
11940
14000
7563
9188
7333
10375
9502
12134
9526
9523
7177
4900
7547
9329
3769
13409
9234
8006
6038
8108
8201
13568
9415
9465
8720
9436
5654
12497
9367
7348
9153
9597
10254
9286
9363
9428
9550
8215
4857
13656
8088
11656
6401
11482
11938
9298
9506
8930
4785
7368
7385
9439
11115
11407
8244
2124
8924
9522
7242
9477
9238
9542
11235
6341
5620
8960
8166
9514
8037
9478
9455
8875
8878
11200
8958
6327
7804
9596
9346
6384
13775
13840
7796
13620
5389
9548
9163
8658
5194
7356
8905
7337
8879
8971
7353
11808
9497
7349
7345
8965
8867
9489
6377
7454
6941
9414
6929
11431
10794
11362
11129
8541
11575
14879
9497
9243
7607
9510
7387
8917
6960
1579
9469
6880
10379
16170
8824
8570
9285
10416
9513
10086
14616
7395
9411
15383
6348
7346
9644
15927
9442
9005
9463
7431
8396
8088
7268
8851
9310
8874
9677
7404
9004
6865
9306
5290
10962
7355
5115
4715
9047
9249
9336
10193
9423
9113
9322
11612
7366
9037
9000
9462
10262
5775
9474
13624
8951
9286
10303
7323
5514
14822
9714
11774
9008
9507
7383
6003
11068
9075
5579
5067
9642
14005
7331
10818
8297
9220
7338
7967
7473
9378
12731
13971
7358
8936
7313
9355
9470
8832
8085
7329
11167
13422
5168
13950
6840
6700
5147
8981
11471
7399
11625
11333
9534
13624
15378
7378
7410
8221
9228
11593
9521
13648
9567
9580
9387
8284
9513
7263
5091
15921
6808
13541
6358
6831
11727
8684
7607
8283
9438
9440
13693
9459
9144
9074
11357
3747
11335
10561
8958
9723
9558
9401
9829
9539
9425
7365
9463
8989
13680
5904
7742
12643
10673
11607
7424
16500
8532
10188
12974
7447
9531
11204
10031
10749
9434
13285
11960
8338
9255
9004
10688
11917
9493
6504
8962
11713
9016
7343
9534
10952
11636
7415
10520
9135
9234
7752
6409
13487
12782
8948
7343
8970
7316
8980
9534
9537
8978
12760
9555
9548
6476
9515
6411
7425
13770
9411
13905
12750
8996
16794
7341
9281
9306
9476
9440
11738
11723
8923
9545
8616
5408
5816
2051
9466
11391
9469
12989
9437
8973
9295
9019
10435
11355
8082
9499
12894
12701
9483
16242
7340
7631
8986
13364
4421
8684
11398
8944
9333
11862
13985
9496
9490
11596
11191
9313
9377
13486
6358
8986
8932
9479
9601
9289
9446
9264
8988
5137
9482
13168
9469
8940
9492
8944
7421
8979
9651
7369
8207
9714
12779
7308
9352
9363
11415
7452
7362
7456
8901
7601
8195
5296
13499
13780
15350
9246
7822
6836
16675
7389
12861
8175
9294
9546
7349
11184
7453
8746
11944
8457
9492
8734
9496
7366
10254
9962
9499
11747
13218
9276
9537
5173
9391
12718
7000
8154
12070
7337
9435
9235
6606
17490
9434
9592
9527
11605
8999
7376
6479
15293
9322
6935
9729
9482
8894
8958
9476
8541
8960
8981
13961
12574
7877
9480
20914
11710
13787
9933
15632
5182
8769
7128
13805
11735
9543
6727
9506
8957
7520
6001
11353
11704
8276
5829
5247
2223
5831
9625
5247
5823
5247
12059
9401
9025
12097
11065
7469
12997
16011
9491
7433
7425
13260
8348
8921
10955
8406
4774
14930
7395
7924
7283
9397
11663
16293
16918
1416
9479
11577
9512
9470
9516
8980
9551
9524
10733
15651
13568
8435
7747
9525
9430
9412
7344
9440
14330
7370
13443
9259
9378
7145
8432
8038
11733
11657
10448
13810
12763
11714
8957
10159
7507
7338
14775
9040
7366
8983
11261
9498
8507
8917
7563
7348
8914
11593
8927
7334
8930
16204
7314
7810
8186
7351
9502
11435
8833
6785
8756
9417
9432
12069
13385
17522
8939
13379
7414
11798
7293
8732
11204
7337
7810
14451
12442
8878
13608
8930
7432
7510
13613
9279
3998
9360
7369
7354
7305
8997
13982
9419
8932
13650
8343
11740
9383
7445
10571
8771
9515
8923
13975
14056
9567
9516
9473
11665
6315
10222
11713
9453
9550
9525
6573
8836
9440
8529
9077
3622
4708
11261
12860
8275
11752
13633
8943
9501
9459
8970
8980
13855
6769
8194
8201
7821
8823
10765
14111
6122
9837
11580
9314
5435
7046
8786
8938
7853
8122
7411
7375
8894
8467
7361
8970
9483
12972
9841
5463
13596
7943
11748
7429
8882
11490
7391
13139
5166
9265
13636
9184
8883
14949
5737
5217
6387
6912
9296
13626
9442
7414
9157
11538
8848
9211
11485
13557
9584
1863
9487
9448
13443
7286
11339
11531
1857
8861
13534
9461
14997
9110
6354
8966
8695
7368
11857
9314
7385
9321
9112
11731
15289
9402
12650
9389
13406
8546
8896
9013
9597
7944
16482
7058
9162
8966
10310
13439
11588
9079
12356
5242
9287
17272
9476
11676
9423
8980
8924
9514
15432
9843
9525
5750
11105
4832
5097
4780
4897
8317
2039
13492
11814
7358
15360
9660
12329
9436
9496
6467
13647
11192
11924
8522
13591
4763
7305
8833
6484
8815
9478
11239
13622
9460
11534
6020
7901
9464
8897
9500
8651
11806
8990
6430
7381
5253
9431
7418
11693
16327
9357
1939
9184
8107
6023
8957
12674
12618
4920
7167
7498
7378
8936
13603
11770
11711
13397
12803
9462
9495
11190
12124
8923
19636
6891
9454
11269
9522
11463
7496
3354
9174
11193
6419
6358
10281
11346
14938
7911
7384
8648
11783
16130
13981
10937
8829
8096
6510
11762
8140
9082
7788
4990
5803
8907
11687
9476
7981
14076
8252
10167
16927
8241
5457
8280
8742
8292
8701
5568
10605
4803
8887
9668
13171
14947
11408
7952
5103
8082
10068
11099
5122
14189
6788
13458
13386
7499
13868
9335
9375
7345
12703
7331
11086
8434
8934
12686
14141
8943
10781
9615
9347
13506
9315
13945
6526
7384
10195
13907
8578
9302
13459
8379
10970
7235
7419
13895
6739
8891
9476
8171
11543
8950
7586
11469
8061
8941
7881
10852
3599
9466
8165
7396
8102
8897
11551
8129
5135
9550
4750
9293
8090
11711
6159
8942
8966
8970
9485
5934
11787
6081
8995
9492
9411
7338
8959
9017
13472
9509
7420
9423
13711
8877
8206
9005
8043
12721
9716
9510
6451
8195
7395
8936
9436
6379
4745
8943
9516
9492
8150
9288
8879
8915
8508
13630
7384
15504
9226
11972
5207
7716
22905
7360
16167
13693
8462
9580
6587
13258
4924
15808
12341
7336
10117
13409
9431
8375
8007
7441
9458
7389
10879
13760
9398
11980
7545
8542
17226
9506
14918
7369
12828
7508
9432
12257
7139
5498
9047
9118
9529
9188
6175
7484
8955
12740
6804
4502
9570
10172
8960
9364
9053
6953
11716
8631
9010
13460
9532
12034
9209
6835
6842
4682
4685
6835
6860
7562
6874
7568
2222
5245
5246
7901
14972
9343
9462
8905
10581
13963
12135
13204
15354
7345
14917
9368
11613
9533
6852
6849
4878
6786
6838
7557
7570
6713
7102
7324
7378
10182
13924
8942
9406
9505
11934
9537
9431
7348
9522
8107
9208
5912
7499
6750
9455
14034
6840
4686
6810
5464
2941
13645
11453
10345
7340
13754
12549
9562
5389
8723
7710
7513
9557
7414
7321
11475
9669
7399
7438
8888
7507
7361
11457
7362
9531
9555
9527
11578
9331
21090
7505
7395
6851
6857
7570
7563
6818
10618
7431
7566
6247
7559
7565
12703
7421
8893
7541
5916
7561
7568
7568
6849
14428
7559
7568
6842
11069
6804
7566
3051
7564
10157
11744
7514
13656
7384
13981
6835
13232
1867
7566
14446
7562
7568
6866
7357
13727
7567
7563
6862
5936
11937
7440
7980
14423
7564
4444
7426
6981
14060
6798
9156
9557
6848
7570
7561
6870
7344
7373
7511
8958
7325
9387
6911
7570
7562
14901
6727
7537
6398
7566
7551
6858
7560
6861
7571
7540
7562
7420
2879
7428
9345
7414
15223
11520
7416
9420
9926
7332
8055
7503
9329
6823
5029
8387
7370
7385
8755
7555
6870
7566
6859
9446
7509
11479
6836
8965
7388
6846
6875
7567
7431
9469
9347
10342
4847
7452
7424
7496
4630
7346
9545
7395
7362
8028
13674
7424
7439
7551
7562
9583
7407
7569
7557
7563
8194
7416
9206
9358
7370
9364
13669
9443
8984
9467
7414
8789
9309
7741
14411
7559
6841
6857
7361
6866
7346
7565
9539
7537
7548
7567
6850
7454
7375
7566
7375
7510
9000
12047
9410
6544
6849
7506
7374
11756
6843
14198
7886
8228
9442
11720
7362
11670
7553
7271
7507
15359
7932
9356
4881
9578
16229
9377
7423
9635
7346
9783
7417
13676
9775
7565
9664
11531
9545
9385
7298
6467
7361
11618
12943
8690
6849
17000
7571
7559
8910
9467
6798
7351
7429
7372
9480
7491
4874
7481
7364
7549
7416
9537
7495
7326
7415
7419
6780
9539
9352
7343
7508
9512
9833
9474
9474
9364
6550
8403
7381
7346
7439
7382
7302
7432
2987
10646
9534
13612
13617
6476
7289
7504
9445
7832
9452
10358
9457
9666
4846
8286
7952
7354
14950
12725
9833
9474
9311
15332
7421
13657
8073
7308
7346
9833
9474
9307
7264
7345
9481
7347
9574
11606
9723
8787
9672
6846
6345
7359
8701
12685
12327
11610
9445
9143
7359
13657
9587
7423
7418
7448
7424
6841
7044
6849
7554
7195
6837
7996
7510
9603
6225
7304
9541
7721
7386
8297
6890
7573
7418
9637
6655
10485
7567
5243
7451
9433
13662
7792
10387
9677
7347
6881
7675
7317
7420
9386
9537
7320
7506
7368
7345
7266
9388
7585
9322
6693
8956
7283
9352
11398
7346
9424
9282
6903
7373
7382
7382
7707
7347
9432
7359
8099
7740
7380
7331
8298
7567
7325
7331
9657
9297
6847
9423
7383
9770
9413
12757
9658
7389
7414
11600
11637
7510
9746
9387
11500
9372
8645
7350
7294
7450
7346
5055
9631
7455
9569
9722
6889
7319
6890
7347
9106
7328
9663
12738
7421
9392
7337
7929
9832
9473
7307
9549
9277
14979
9661
7571
7686
4507
9413
4175
9140
9341
9539
7279
7449
7387
15397
7500
7676
12274
7361
7417
7500
9472
7508
7378
9329
8526
7405
9431
11586
7682
7323
13669
10439
10079
9362
7331
7280
7457
8668
7407
9371
7281
9379
8607
7249
7425
9458
9381
6405
7500
7273
7402
9467
7422
12653
7570
9430
9438
8100
7741
7381
7358
7422
11896
9382
9436
9478
7329
10018
9660
9300
8939
7355
9312
7346
7346
12437
12101
9367
9645
9552
9520
11563
9435
9577
7972
7334
7381
10588
7346
9387
9369
9364
9381
7348
6715
9301
8890
9342
9628
7503
10549
7417
7462
9394
9344
7324
9536
9272
11979
9711
7350
9363
7362
9644
7344
9357
6888
7346
9330
7357
6908
6856
6887
7387
8348
7291
9757
9998
9640
9280
9503
7536
9540
9429
5436
7412
6853
7448
6825
7414
7422
9653
9536
9361
9444
7306
7346
7408
9169
7460
9469
7331
9905
9366
9452
8066
7349
5288
9353
7321
7433
7341
7346
9548
7295
6918
10831
9579
12883
9523
9826
7362
9762
9402
9378
9405
7500
7445
9330
9421
11733
9598
7399
11530
7508
9526
7381
6840
7345
9533
7347
8036
7318
7267
6459
9387
10813
10454
9691
9332
9115
7344
12006
7501
7345
11676
9354
9832
9473
15798
7412
7527
7346
10152
9430
7377
8429
9545
7776
6860
9368
9309
7594
11496
9333
7344
8172
7455
9592
7344
7509
9320
11903
15976
9833
9474
7501
11626
7367
7478
14801
7381
8656
8948
9298
14076
9387
10687
10328
9970
9609
7403
1764
7360
9482
7422
9571
9349
9631
9396
7321
7360
7336
7507
7375
7399
9364
7314
7413
7341
10012
9654
9294
8933
9463
7346
8131
7355
7354
9396
7504
9339
7415
11976
7346
6841
9564
7482
9431
12082
11724
9581
7289
9551
9377
6797
7409
7561
7382
7738
7381
7508
7346
6346
7487
11023
9545
7352
9374
10137
7424
9421
7332
9641
7367
7297
7312
7307
7379
6988
7386
7340
14731
14045
8433
8074
7311
6451
7358
6471
9349
7507
6955
9432
7461
7353
9499
8062
7705
7350
7377
7278
9464
9297
10283
9205
9921
9561
7566
9604
7430
7379
9779
9392
10413
8768
8409
8851
8049
13648
14587
9336
6928
9335
9901
9542
7459
8121
7763
7405
9355
6987
7359
9431
10223
9869
9537
9388
7729
9429
7567
9732
9404
6835
9392
9832
9473
12727
7350
9660
7392
8943
7338
9386
8126
7408
9431
9484
7347
9298
7379
9335
6841
8051
7693
7333
7331
9562
7508
7280
9507
7014
6848
9381
8322
8505
9710
9602
9413
14924
7325
9667
7918
7387
9456
7503
6758
7498
7335
9330
9453
6808
7509
8431
7715
7355
7301
8965
9586
7445
13235
7500
13489
5782
13117
10290
11352
7324
4418
9928
8103
8579
15691
8322
12151
9364
9517
9465
9388
12020
17606
8813
9240
9424
14121
14124
9616
9482
9288
3839
9932
8812
5101
12742
6152
14025
9370
11921
9482
9462
7324
8314
7439
9400
5658
9536
8437
9467
10730
9299
9516
10463
5419
9522
9427
9512
9460
8942
11678
8951
13277
8618
10867
6472
12040
8906
9269
9502
12184
8965
11699
9452
11114
5827
1797
10661
10487
9342
8927
8888
8888
9279
9474
9393
13439
13696
7347
8569
9299
9335
8913
11728
6593
15721
6405
4814
11352
7189
13247
11695
8964
9433
5443
9399
7369
8955
7835
11749
10879
7527
9420
9714
5172
5106
7349
9311
15706
7507
1883
6911
6187
13998
12263
8943
2942
6408
13739
11493
6495
9500
7354
11550
11548
13832
13401
9466
8626
6223
9266
13369
9442
5888
8806
18203
6429
9536
5405
11823
9339
11665
9402
8841
8018
13466
11079
9474
14973
12717
8591
8835
6257
8999
9371
13796
8985
9322
15092
9448
4272
8312
9436
9495
9449
9426
13501
7368
13606
11947
8831
9048
9359
7511
8608
8126
8139
9456
11140
9479
8921
9474
1565
5920
9493
12758
7360
11605
10214
9521
7359
7859
13506
8885
10520
10766
9111
13578
8958
13573
9444
9319
13690
13478
7754
11456
7234
14891
13900
9260
6382
9445
13570
7357
12631
8947
8280
13166
9501
9509
11463
8976
9297
7360
9519
11548
13661
7296
12113
7508
9506
9433
6401
11920
15617
8794
8720
9460
15447
12760
11680
14557
9501
8911
11729
8999
10674
6407
13771
7552
9009
12075
9247
12632
6238
5790
7453
11860
7387
7392
9546
9456
7426
11936
16406
6970
13885
6868
9373
11719
9526
9502
8900
10241
8381
5137
8859
9408
8846
1955
1929
9499
8996
9317
14342
5106
13467
9451
9456
8957
9421
7510
7310
12883
13757
14264
8931
9301
8997
8403
13417
6688
15400
8067
9497
8746
9494
9442
11725
5796
4785
9459
8403
11228
9498
6644
8927
9522
10153
10580
8831
14151
7411
12686
7446
7455
7351
12546
8077
6109
9499
1638
13800
11884
9501
14860
13838
9510
6665
9813
7315
5193
8607
11461
13306
6486
8856
8708
11935
11483
7509
10999
9857
18741
6942
23858
13805
11716
6929
9427
12045
5837
8925
8955
8915
9394
5819
8990
8922
11680
9512
15372
9514
7345
14873
23455
8571
7750
8992
8816
9319
11358
10748
9509
7338
11522
9070
14034
11721
9180
7973
11585
5521
7413
8918
12932
9229
9506
4785
6109
9453
8975
9916
7351
13937
11632
11730
13804
9493
9345
7871
9444
15378
13687
5595
7510
2799
7413
9539
13735
12190
10798
7413
12162
6898
7796
8957
9493
9257
16844
7355
11887
8963
9362
13262
9281
9144
7285
9550
9293
9357
10288
14330
14084
16611
7347
10126
8721
17367
9334
7370
8937
5104
5914
9416
7276
7557
9415
12250
4813
4796
8942
10329
9461
9505
9494
7508
9028
8407
11155
13646
4329
8941
9686
9389
9668
7334
7725
11613
10913
13354
5912
13857
8946
9124
11549
7157
11201
14066
9269
10142
9516
8978
2484
9443
9659
11710
9522
8888
8089
8951
7401
8955
9081
14134
9523
9508
13299
13880
8962
9392
11630
11673
9496
9344
8920
9543
9350
9409
7324
13611
10913
9375
13912
9376
13916
9275
8321
9289
9400
16361
9396
15112
16264
6210
6355
13644
12211
9117
8937
7794
11555
8984
7371
14061
5647
8924
6915
8917
13596
13799
8969
10096
7843
7447
14255
11510
8643
9504
10259
9330
7392
9651
7458
11725
8900
8445
6893
8170
9298
6259
13759
7432
9461
11509
7312
7378
11103
11378
7338
7473
11884
9694
5700
8952
8863
9308
9314
7428
9403
8923
10532
7447
9595
7947
7410
2004
14845
10654
5289
7459
1852
9052
7410
9410
9491
9631
8174
5188
12525
8945
7328
7512
13618
11214
7912
10391
6810
6980
8298
11545
5113
10246
13460
9372
8471
14927
15476
9349
9433
21275
14888
9574
7815
14190
7340
13523
8850
15321
11703
7432
7807
10246
11623
11373
7351
14315
7478
11508
10734
6762
11363
5464
10449
9415
14176
7683
9310
8832
14856
7429
11619
9553
8891
14008
7781
9395
9387
9357
7356
8014
10123
16679
7363
6746
7355
9017
9440
7358
7426
7407
10081
7348
16500
11259
11710
8958
9367
9379
9337
6523
9536
6270
13612
8957
1931
11043
9575
10732
5042
8993
7340
8071
9447
7487
7427
8745
8889
8964
7283
13990
8420
5760
7513
15032
13762
10710
9885
9430
11251
9409
12077
7326
11600
5236
13226
7078
10426
4834
11381
7503
13665
8519
13290
11414
8916
8846
13716
11389
9427
7418
11384
10218
11822
11879
13406
8980
9431
10115
13359
6930
7380
12564
8950
4619
8961
14969
11927
10227
11221
7898
13546
14790
9509
13818
11414
7422
5151
16144
12712
8870
14475
8991
4730
5195
9497
9494
7564
9611
9532
9501
8976
7712
14540
7338
12963
17119
7477
11838
16851
10448
8140
6889
7430
9304
14102
8928
14047
11349
13783
14568
9502
9314
13033
9340
12365
12339
7493
11309
9363
1564
7326
7283
11444
7295
7327
9417
7848
9579
11487
13768
9402
2809
7432
9439
8316
9446
8950
8914
8700
14907
9331
11219
7911
5342
11742
6868
7433
7312
6403
11699
9125
7894
7424
9511
9603
5445
8713
13378
13216
7353
11429
9495
8566
7349
11134
13782
8907
6680
8229
14119
13403
9533
12289
8950
5119
13494
14333
7312
8579
10357
19102
10838
7367
6930
12078
8877
9320
9575
12396
7421
7448
7496
13668
14687
6880
9375
11722
9529
20410
8936
6436
12757
13948
8901
7364
8929
12288
9523
7507
9535
9457
11656
9091
8102
7516
11567
8935
13919
9019
11114
7415
8370
8937
9467
8908
13323
9918
7809
14080
14071
8334
14165
9498
6483
9414
15868
14927
9157
10472
10531
8504
9454
8366
7385
9541
9095
7324
10721
8930
9477
9425
9414
9218
9353
7375
8932
7812
7868
6473
10227
11021
9556
7341
9441
15481
8280
13592
11338
5326
15343
13960
9775
8928
7921
9385
8297
13629
11901
7306
13504
6398
8917
6835
13655
11394
7301
7361
7349
11237
12361
19211
7397
6837
8993
7433
6675
7814
9537
11586
9117
6395
7422
12180
14887
8881
11674
3127
7352
7470
9472
9024
8948
7410
7773
9451
7781
9234
5199
14726
8233
14933
14284
9454
7751
10996
8098
14960
7531
7515
7352
10875
14298
7455
10770
14620
12012
7415
15481
11530
10089
12467
12738
9392
9342
7327
7338
10323
6841
8430
9322
12460
5230
5241
13840
14090
14906
11561
11387
7867
9513
9537
9297
11726
9046
11574
12651
7321
9011
13430
11743
7335
1880
6808
13441
7423
6934
7379
10214
10539
11145
11774
10105
7331
7492
8112
7588
7381
7391
9260
9467
7336
7610
14933
9175
11645
6480
15534
13101
14949
14843
9256
5637
6710
9790
14746
7366
12320
14885
10209
8350
7315
9620
11176
9515
14791
7382
12868
7443
15485
6847
6735
9386
7432
6425
14526
6898
7360
9478
11506
9515
9287
4782
7820
8963
7425
7778
12476
14820
9543
11736
13839
11383
10581
7375
9554
14980
14281
9100
9367
7274
15470
8378
7341
11652
8880
9134
15370
9520
13979
13952
10290
18271
8081
7453
14425
9526
15398
10149
6408
9368
7454
7427
9449
9807
7410
16018
8535
9509
14878
6876
14941
13802
7373
6731
9666
7511
9449
8285
7318
7398
10525
9642
8644
5201
11810
7358
10640
7302
7431
5172
7252
7415
7470
9407
5668
7303
14857
7331
12676
12054
9514
9398
11477
4881
7423
14886
6354
7364
10202
8316
15313
4112
9879
9621
15372
15555
7343
7350
7353
9514
9264
15470
7393
13786
7447
7831
9593
7068
7383
15424
9381
7342
6897
7364
11942
7405
13507
12674
7417
7374
2146
7360
13870
9529
13920
11177
6967
9555
6746
9471
14986
7565
7395
9395
7920
11795
5553
6716
7487
7397
10434
12393
9482
11162
8970
9376
7399
11429
7390
7379
7009
11680
8087
15388
10377
13646
12444
10730
9368
9544
5110
7423
7315
7479
11493
7376
7812
7393
9293
8977
7067
7405
12828
7509
10201
9155
8010
9542
9312
6865
9575
9507
7358
9689
7685
13478
7340
7332
15654
8208
8296
7427
9554
14154
8274
7821
9569
9143
11624
9795
7235
11180
5309
7482
12769
7384
13391
7329
7646
9539
12109
7308
7695
13672
9509
13761
7327
7869
11867
9221
7439
7339
7435
9349
12230
7685
8721
6844
12544
11380
9353
5211
15270
7886
16531
7375
11603
11134
7359
7848
14882
9341
14912
9439
13471
7347
12316
9398
13540
7346
9662
7404
21695
6688
5353
9390
6738
9427
15803
14193
7305
8670
7333
4826
7449
11208
7430
6823
17138
8202
9419
7371
7371
13630
1836
1997
5397
14908
9441
9373
9639
6812
7373
9392
10146
7379
8915
6842
13663
9259
7354
7030
9607
5065
13055
14993
9504
7510
16027
6797
7311
10915
11922
11602
16040
6895
9524
6840
15486
7495
7412
6639
9369
14205
6830
6834
14995
13532
9617
7354
9462
7450
7259
7499
7558
3712
8776
7439
7302
7299
5307
7391
18560
10382
7357
7347
9463
11668
11693
9466
7352
7327
10209
16832
7346
11957
18569
6829
7334
7389
14915
9507
11441
11721
14006
7425
7334
9405
7314
8645
7845
9477
11395
14932
6812
5955
5717
6722
7550
4618
7570
7565
7570
7557
7570
7564
7566
7345
14263
6853
7570
6211
7568
6843
6841
3060
7562
15158
6649
7567
7560
7554
6883
7570
6304
7562
6863
7567
9008
4905
6811
7569
6824
4782
7536
6836
7529
7556
13541
6724
7562
14967
7567
6828
7568
6856
14407
7567
7570
7565
7396
7446
6824
7565
6777
9596
7570
7568
6516
7560
7566
9344
6871
7379
7569
4600
7566
7569
7537
9379
5893
14753
7564
7562
6852
6780
9335
6724
7545
6834
7563
13679
11537
6857
6850
7391
7364
6729
11042
7378
21083
9388
14747
7344
7566
11521
9081
11208
7671
11407
6835
6817
7558
7355
14320
6779
6798
9487
10354
12610
7330
11616
7446
6685
7487
9232
11492
10487
7549
13645
11512
7293
9409
11751
6753
6793
7336
3778
6916
7368
7354
6863
9437
14999
6691
6838
14239
14121
10833
9378
9506
9548
13457
5914
6706
7396
8151
8920
7528
6775
8251
5594
11644
9380
12387
9347
6656
8717
7379
10180
11029
13601
7419
14929
9175
13945
9251
11915
9174
7628
9463
8063
7428
13659
6839
7421
9356
11439
12859
9492
12354
13601
14938
11685
9389
11615
7512
10844
6921
8302
9186
9009
7334
9404
14359
7522
14975
7447
7545
7276
6821
9373
7893
14948
11413
9402
9197
7974
4832
11790
13971
9638
9303
7358
9369
13646
12067
7455
11441
13457
9582
7325
13923
9545
11754
6137
11330
7420
5103
7444
12417
13655
13346
7909
14902
13743
10466
13673
4917
11817
15459
13633
8971
13568
13822
7314
15299
9386
7325
8956
9446
9364
11515
9280
9478
9519
14828
5388
7332
4852
7378
11424
15294
16962
7496
9331
9194
9449
7378
7039
9518
7332
9431
13205
7045
8122
7451
7649
7110
8315
8324
6881
14018
7413
6889
11527
6825
14756
8509
9381
12409
11669
5079
12778
8128
7383
11759
10364
11187
11572
9296
9345
7279
13582
7384
6781
7381
8012
7336
15379
11330
7335
14778
7352
11661
9321
9415
7480
7435
9553
6915
12518
16380
11499
12669
13527
9297
7365
13684
5219
9474
11827
14965
9615
11560
7860
3043
11549
13971
7314
8449
8911
9456
7417
7264
7388
11496
5407
10602
7380
9412
8811
7009
7355
9316
8067
7822
13927
7348
10206
7500
6856
6922
7324
7576
9488
7433
12179
7419
6197
8685
7396
7304
8777
8946
9528
10171
7780
11332
8497
7835
9074
7407
5225
8911
9576
9384
5198
13375
8804
14109
7334
9571
9452
4777
8983
9561
9501
7390
14952
14057
11523
8870
8897
13985
9510
9394
13765
20533
9288
14848
15609
12364
11430
9515
7312
7338
8819
7847
9482
6663
7437
15769
11612
9318
6560
24030
9105
8840
13713
9166
11973
7730
11776
10103
11904
11561
10977
14106
7748
11367
8938
15316
9604
12318
13905
9467
7457
13089
10572
13737
7351
9484
7384
14176
7755
9172
7433
7421
7398
9489
7827
13426
8502
9570
8968
7320
6986
7820
12991
6361
9513
13286
11516
11267
10077
12275
9987
11580
14115
7404
9549
10097
9359
9605
10412
6187
11449
9600
9596
11378
8922
9477
9509
7493
10423
11845
9599
9396
9339
7777
9552
12273
9093
9400
12037
8981
13971
9690
12403
8731
14915
12034
15433
9823
7387
13739
18629
9890
8939
9528
7477
7887
8018
8908
7356
12291
9580
6841
7703
10856
7371
8670
12402
8098
9449
7244
12583
13644
14923
7417
7871
13260
8908
12711
11390
7549
9528
11533
7339
9359
9303
7388
7354
8926
6834
14216
12989
7481
9643
8976
5083
9162
7368
11967
7803
8294
9454
13653
13965
11880
9397
8847
7922
14043
11627
13400
5181
9012
8914
11881
7901
8930
7426
9508
9411
9322
10613
7432
9535
7368
7360
11724
10330
9560
12824
9486
7518
11718
10459
11254
22585
10082
9932
11598
8978
7437
9459
13294
8023
9507
9659
9390
7323
7384
14390
7404
9408
7492
11196
10352
9319
8775
9338
6779
9432
9552
5080
7496
7247
7821
14881
7446
7378
14330
9339
9797
7405
11361
8823
14112
5379
8931
5208
7261
10038
11870
7367
11285
11630
9415
9332
7164
5380
6443
11954
10043
13981
14775
7330
8691
12595
7316
9363
7320
5177
9391
7327
10248
7310
9344
14130
9697
10207
4729
12409
9369
14961
14938
9370
17538
9518
13258
7619
8969
9465
14738
9425
7867
9328
13585
9262
14949
9137
7330
6821
5122
11680
7292
6827
13869
5132
7387
9535
7293
9153
12796
13767
9274
10103
7324
9622
11531
7492
8892
14833
7477
13835
9289
11943
7311
7391
7391
8942
9526
4418
8449
8905
7363
7289
9291
7457
9310
9339
13465
12639
7487
13859
6010
8927
16196
8805
9488
9482
13697
5333
9538
8914
13369
10863
7770
9088
7905
14022
9333
10151
7374
7427
7327
4713
7146
14950
9084
9327
7268
7275
11248
10266
9499
7189
14806
7313
9310
7338
4691
14764
7273
7351
9321
9594
8028
5534
7418
9142
7122
3794
8536
9536
9323
12911
9297
7558
11443
14735
5239
7384
7569
7288
7543
10303
3783
9804
9432
9454
5935
7409
7920
6882
6826
7565
7547
7550
7549
7546
9281
7818
7561
7852
7555
7564
9427
9452
7558
7395
6832
6844
7251
7543
7541
7016
9316
7548
7351
9495
7558
14861
7554
7561
7304
14406
7562
7337
7531
7301
7552
7013
7562
7561
13672
7562
7568
7567
7570
7533
7569
7568
7566
7566
7024
7416
14368
6874
8212
7565
14328
7558
7996
7564
6865
7559
7566
7036
9276
11644
7211
7566
6802
9813
6826
14072
7564
7823
10181
6734
7571
6826
11296
8369
9337
14881
7464
7569
6862
8524
13903
6831
8982
6826
6422
7727
6871
9553
9515
6846
8729
9426
7395
6843
6875
6823
6003
6851
5821
6515
12092
9422
12377
6413
6859
7281
9482
7582
13760
6808
14080
7267
6838
7330
9318
7393
6955
6809
7640
15034
9280
5802
8926
9640
6711
10477
7432
7309
8941
6714
7413
13848
6722
8854
10210
6639
11745
7260
11117
7377
7388
10073
8751
13253
7062
10029
14406
7361
9355
7341
6798
4536
11457
4565
8791
13604
11718
6811
7997
7400
9376
14158
10162
14497
7479
7413
11188
16109
8721
8962
12400
9482
11215
6879
6861
7333
22389
6928
6878
13539
10632
9443
9647
5282
8961
14330
7542
11348
9761
14883
15497
15694
10373
14081
8084
10890
6972
7222
9319
9765
15568
10066
14453
10542
7306
15903
8897
14042
7590
9542
14000
9353
7766
17511
9698
10700
7407
7297
13582
7365
14827
7358
12301
9445
8514
8952
9158
13424
3662
9394
12908
7284
7245
7343
8925
9486
9456
15682
12729
16211
14067
11089
7378
8913
9609
9552
5841
11290
7957
8979
7531
10092
11646
9656
9743
14860
12638
15517
5029
11715
6798
9545
13804
7403
14886
14096
8972
7393
7393
9473
9390
13792
9307
7507
7427
5286
6851
5595
11319
12624
8990
9192
7509
12323
13062
8280
7363
7347
7387
13439
5763
11655
9533
16270
8913
9280
12518
13609
9500
7304
9570
9507
8433
7399
11477
7447
8389
15443
10387
11557
11612
14951
7428
9575
13478
7310
9373
14192
7432
15376
7644
11906
9126
9489
5112
9525
11431
14751
7349
17967
8269
10589
10309
9395
10005
7343
11145
9548
6797
7337
8407
9420
10417
5313
15484
7363
11433
12262
9071
7381
7397
7360
15774
7353
11677
9161
9302
11866
7357
9434
12737
7516
15465
13669
15347
9417
10731
13904
10906
14014
15767
14190
9503
7402
8916
9487
9567
11468
6888
10193
7390
19175
7454
8909
7293
9540
7476
7485
9444
7252
10342
7049
12644
13828
5224
7352
7404
9637
8116
13958
7173
6420
9591
8546
11907
6073
7347
7272
8568
14290
13659
6855
8325
9543
7316
13616
8916
11449
13676
9119
10253
13664
13273
12842
3885
11700
7381
7469
19960
11610
13608
9474
6995
12412
9523
8049
7411
13678
9460
17042
8104
7251
9503
9311
9393
11635
14568
9386
9377
10983
14882
9545
4882
9472
9033
7510
7319
8827
7446
9658
10220
12052
9775
16273
8919
7421
8078
8962
8898
8830
4595
9445
17043
6179
8908
9331
7557
9004
15718
6303
7502
9283
7710
7444
8915
9265
7376
7458
8800
13771
8885
11754
9541
7998
5201
9478
7366
13561
9338
6875
13628
11452
9525
7644
5180
5160
6295
11910
8904
8769
11677
9569
10164
8887
12689
7905
11632
11326
7379
4947
9288
7986
7407
8954
8446
9430
7404
16486
7334
2634
7157
10864
13323
8991
8916
11180
12959
5426
12677
7435
7489
9402
6888
12967
8878
9278
13688
13863
6061
6470
6902
9596
17118
8933
9370
7377
8832
14864
13737
15014
11219
12131
9006
11700
1744
8887
6479
11102
5738
9121
7336
9036
9472
8931
15448
8895
7473
8471
8954
8932
8680
7430
8944
8964
14006
8879
9346
8191
9290
8922
7316
9447
8467
8014
7454
7388
8999
8923
8909
8955
8695
7511
9191
9556
9579
7348
5157
8941
11689
7348
16192
8922
7260
9701
14103
8097
14115
7350
9452
9033
12660
7371
11168
9416
7569
7328
7374
14363
8616
13596
9745
9328
7393
7494
7536
13927
10049
9365
9376
7391
11542
9129
7455
9435
10067
9791
10924
9259
8945
11722
8970
7326
9282
7340
13317
20042
8343
8962
12119
7315
9410
9701
9293
9501
7411
11708
5019
7350
5305
7423
14876
7439
5577
7413
13851
13804
9151
9360
9087
9259
5270
9556
9205
9658
13798
6180
8205
13588
9399
7366
13604
9654
3770
14517
14045
9410
13842
13266
7400
7769
8954
11170
8916
9474
8959
10062
7205
14873
9178
8864
8822
13154
9438
10082
13980
8913
8941
9527
13808
8957
11604
12133
5443
9368
11782
9146
8727
13592
9578
7466
13583
6371
9408
9052
9346
5470
9379
11536
11675
7339
9438
9995
8541
9164
9287
9005
8970
7314
5291
9331
9338
7824
7912
6070
6719
14856
12375
7556
8893
7250
9494
9354
10300
8028
13140
15011
17142
9452
8115
8952
7374
4040
9345
13731
8901
9210
9462
11383
11300
5486
9543
8950
13838
7758
7789
7451
13639
13352
13973
7377
9321
6601
8664
7634
8988
15546
11607
9434
11904
11730
8397
9392
9261
11418
14244
8985
4133
11725
9476
6857
9088
11727
12000
14328
9009
8997
8245
5699
7350
9552
6464
7488
9400
13630
9174
5080
9631
7432
11611
13945
7533
9060
11294
7321
8337
3619
9512
9328
9801
7321
9509
9877
14901
7953
10087
7326
7435
7306
9460
8849
14094
8970
9251
8108
9533
9350
11209
9208
2757
10044
11716
14829
7384
7032
9003
9407
9436
9464
8867
8964
7429
10059
14064
9876
11523
15953
13651
11509
8941
7353
7426
7375
9445
7564
15600
8150
11726
4940
9479
6855
12493
8989
8031
10208
9427
9482
20416
8870
9127
8941
15087
6149
13842
9284
12678
9219
10338
8938
8935
9343
7373
9323
13145
5195
8923
9424
11554
8922
14920
9915
13273
12550
9487
5072
11263
11554
8938
8950
7628
3592
11766
9510
12566
13971
9494
7448
5594
12309
13772
11782
8931
9528
7417
11441
7246
11757
8946
7666
11804
6160
9351
6798
15933
6460
13619
9305
4918
6923
12101
7339
10518
9442
9480
14177
8913
8915
6309
9606
9477
9506
11689
11500
8540
8774
12459
11439
11698
8991
10687
4899
5003
4917
8705
11880
13774
9006
9143
8978
11378
7414
11648
15464
8995
7888
8948
8925
9146
9455
13933
7580
7993
9485
7351
9476
7122
9530
14490
7509
15322
9468
8078
9860
7426
11699
9487
9477
9573
8912
13442
1585
22128
14256
12070
11502
9092
9568
13741
9314
6479
11558
7437
3738
13954
9400
7394
7474
7359
5283
16828
7395
6453
9502
7508
7536
7337
9532
7325
9003
7735
9546
9352
9396
9405
12702
13212
12592
5406
9500
5109
9274
8562
6073
1334
11537
9599
5102
9466
5661
9385
8931
9412
7275
13299
11453
9042
9729
9402
7565
9290
9696
8846
7460
13549
6376
15930
9346
7499
11191
9636
1892
14813
8861
14044
9384
11797
7411
9507
7412
9382
10747
10578
15525
13621
13544
11646
12729
6761
7874
11589
8786
9476
10205
5593
9538
14859
9365
4900
7303
9558
2715
13973
8892
7433
7327
14083
6999
7283
5581
8486
7291
8906
7360
5722
7919
3509
6192
9277
5014
9421
7103
7903
10453
7451
7364
9478
9497
7506
3327
7330
9012
14905
9569
13543
8884
11703
10847
5776
6913
11990
9173
7494
7268
9260
13648
8948
13864
11814
7334
7358
7398
7305
14873
9457
7387
15819
6928
5301
5284
7155
11504
7325
8163
7408
7334
9231
6826
13760
9370
8925
8342
8753
9638
9036
7283
9519
9997
12867
15363
10306
14336
6864
5439
9367
7366
7304
9184
9028
9618
14177
9408
14508
8945
9455
9538
3306
10952
7358
9952
7317
13871
13079
7488
6432
11463
11365
14287
9422
7459
6367
5421
7435
6933
7318
7364
9394
7057
8827
11656
7758
7375
7001
6976
8123
9622
13600
2704
7309
7378
15360
9345
15379
9439
11247
13904
13680
9538
7283
8835
13595
9433
9323
9384
9871
7551
11465
14836
14340
8203
8086
9938
7356
14775
5088
7329
7344
9538
7242
16879
7409
5706
7893
8781
13597
11573
8981
10091
8860
7386
8196
17670
13507
8781
8858
9253
9237
7209
9541
7328
7375
9086
11258
12438
9530
9361
8982
7320
7427
8806
13619
8882
14156
11165
10816
7394
9445
8957
13644
13659
7348
10200
7912
9512
6380
7355
10778
14678
20132
6843
7333
9252
16158
13648
10346
4151
7759
11506
7372
7431
8860
7185
11519
7422
8842
8822
13428
9337
6824
7328
12647
14843
7334
7471
13590
8909
9557
6422
9583
7471
7312
7455
9418
11625
11664
9463
6964
13923
6818
13353
9504
9117
15900
6402
11285
5261
11697
5986
7370
6951
11604
7331
9373
8113
7528
7626
13796
9483
7371
13750
16552
7744
14063
9636
10334
9537
6827
5150
19251
7506
10116
6393
9145
7292
10066
6212
7443
10243
13773
11554
8261
7611
14087
6833
9505
13584
9585
22076
8559
7878
7371
7369
6106
10139
11055
8930
9491
9527
14350
9458
11460
9488
9521
7288
9548
9065
5432
14797
11524
13894
10603
11658
9240
9552
7680
11270
7793
9443
10982
11391
13147
9489
14986
7371
15335
8824
7373
6813
6816
7541
9521
14849
6592
7392
9338
15345
10474
7362
7758
11213
12750
9442
12611
9620
8272
6023
15336
13334
7313
7386
9484
7381
4876
10640
7776
10463
11367
5352
7496
12914
7325
7359
7544
11906
11315
14327
9347
7401
11639
9505
8182
7517
10434
7366
8666
10783
15445
5386
9372
7425
13630
7409
6729
13427
9471
9447
15475
8987
5701
9518
10133
14938
9612
10329
17156
8580
8137
8000
8152
8157
7676
9068
7741
7165
9404
6431
9084
7802
7727
7497
9280
9564
10198
9409
10111
9137
6828
8012
9902
11244
11573
9334
9129
14903
7407
6609
7328
9474
9204
11270
9502
7321
9533
8056
15504
11622
7981
9258
9050
7219
14866
8170
7963
8083
13984
7255
7339
7257
7425
9326
9548
9306
15950
9124
7375
7397
11082
14196
13496
11484
7427
12037
15504
12824
9713
7296
9611
8112
12255
10326
11640
9404
9369
4495
7421
9520
7301
4649
7085
11500
7359
7246
7371
7402
15333
11589
9126
6960
7435
7340
9635
9347
15353
6816
9504
9555
14740
9558
13858
7339
7371
7397
6346
9715
10203
6809
12597
13730
6905
9546
9319
7358
9493
14871
9536
10531
6864
7368
7521
11535
9430
15428
9766
11368
5726
5817
11044
10684
9372
9363
6835
6851
6823
9583
8127
8918
14172
7296
6834
7432
6871
4165
6837
21288
7562
6773
6856
11640
14912
7331
7596
6868
7568
7563
9354
14648
9266
14490
7205
7150
8050
9060
7439
9451
8882
8814
13194
9696
10219
10418
7378
7485
7441
13410
20689
10492
8392
10957
7214
7005
13528
8807
7383
11636
7296
9113
14963
13732
10168
7436
11238
5511
9343
14068
11587
6754
9286
9085
12188
11253
9068
7341
7411
7404
7322
16229
7341
13483
8929
9498
13153
7318
8287
7492
14779
7352
8499
7212
9342
7372
9041
14976
8189
8817
9342
15337
9345
7389
8107
2836
11802
9647
13850
11174
11341
9512
16284
9956
7343
7331
7354
8681
7349
7328
5940
9193
7986
7377
6837
7455
7346
7370
9145
9105
9509
9397
7362
9516
12622
9349
8925
9471
6806
13559
13530
7357
6840
7376
11693
7334
11651
8965
9404
9286
9508
9411
11666
7430
9381
9387
12970
9864
8894
8297
9475
9179
6629
10419
2063
9531
7352
7390
14658
7288
7289
9383
9277
7317
9332
9497
15174
7812
7393
7450
8929
5182
9154
9591
10754
7307
13515
6829
9252
7492
9409
9704
12789
13923
11467
9324
14231
9037
8635
9469
7327
7311
5824
5147
11581
14917
11613
10045
9550
7390
7323
14881
7323
14935
11481
9406
9749
9552
14697
7349
7972
9483
9512
9448
6837
7317
15259
15602
9419
13827
9281
11824
5400
8964
7329
7870
7422
9730
7369
8936
7987
9529
7307
9507
8904
9644
7837
9541
12430
8340
12200
7511
13628
7380
8887
13813
9341
11227
11356
15505
7338
8782
12102
8912
9191
7346
9357
10682
9629
15343
6865
5214
8047
6466
7948
8927
8487
6884
14916
7734
11793
15365
7379
14880
7966
8645
11104
8760
10337
8994
9639
11640
9365
9139
7379
6862
8955
7489
13547
9391
7469
9478
9413
9419
11722
7752
16806
12041
9441
7336
7011
6915
10120
13825
13954
4266
11541
8927
8961
7344
12780
8939
9010
10533
7384
5634
9890
7470
8773
5994
5585
5581
15551
9018
13656
7777
7445
19570
9367
7480
9584
8930
13466
12644
9369
9317
13818
8974
9218
7485
13647
7351
14897
5045
9454
8940
7448
7413
13380
7279
7332
7813
13661
9414
5775
9647
9214
13595
12311
12694
11308
9521
13659
14919
7297
8957
15428
7293
12728
8430
13879
13754
7320
8859
8923
9312
5634
9425
8933
13263
12196
8897
8863
8928
6377
9579
13835
7372
7410
7446
8738
9488
8136
7371
7393
8915
13682
7498
13293
8898
9532
7313
11438
5460
11255
7839
7262
14807
13589
4897
4738
9507
8871
5306
8165
9385
11470
9506
10376
9379
7386
7384
10113
11683
9395
6837
9303
8998
7799
5300
15363
7997
8893
9259
15335
7363
7339
8942
7109
11447
15094
14916
8620
7391
11848
7346
14803
9438
11135
9474
15439
10115
7455
12285
8937
9246
9231
8919
11362
9505
9465
8927
7320
9277
9296
7343
8226
10175
16729
7384
9854
6824
15349
12663
8882
9464
7361
11073
11741
9349
9540
7313
19781
7349
13756
7919
8810
9570
13443
8400
9356
16289
7374
14336
5809
8652
7418
8162
7365
3127
7839
11526
5129
6408
8791
7819
14938
9041
9272
7911
8873
8944
8947
7309
7937
12848
8452
8928
11471
7325
9575
8925
7368
9319
9294
10368
9421
9066
9025
12003
10405
13594
13841
12802
9515
9365
7799
15030
7483
7791
14038
11600
9523
15325
7854
12761
7278
9355
8889
11697
8741
11500
9412
6470
13950
13605
7399
9456
11639
5466
9484
10694
13672
11520
8833
6924
7062
8200
9479
9450
8439
7298
8353
6893
8159
19337
7465
8856
6471
16478
14131
9506
14419
8459
4971
13660
14839
9840
8981
7427
9453
9070
8521
8880
12742
7333
15410
12456
6799
11233
8928
8987
11888
11336
7359
16627
7362
12136
13684
9371
8157
13252
9196
7386
9379
9546
9492
6824
8987
10159
6829
7180
7845
7338
7455
7398
12479
9376
9611
13586
5266
9525
9475
10393
12571
7460
1389
9408
5351
11137
12315
7398
7215
7492
10299
6903
12768
9489
16494
7313
9497
13390
9515
9019
7341
12385
9408
8922
9418
7444
7422
8956
7315
9595
7333
9441
11795
9370
8942
6117
9323
12612
7745
9269
7176
6892
12115
13697
9478
6401
7358
8969
13973
14109
8886
15000
4385
10380
14096
8932
11701
16273
7375
10246
8788
8947
9616
7400
7419
11286
7142
9446
7341
7692
7326
9495
7512
8104
7349
9355
11770
14013
6586
13581
13889
13865
9584
9381
13572
6397
7195
11771
7646
8921
15506
11227
8848
20840
14819
10261
8953
14001
7458
13181
11644
9343
13126
7207
23254
9470
16135
7245
16273
11483
9028
9638
7439
14957
7388
7359
10306
7369
7563
7336
9529
9446
9523
9344
7358
7959
6405
14970
4990
7349
9464
7346
9470
7509
7287
14976
10672
8892
15009
7428
13599
8178
6838
7786
8901
8371
13911
8680
8303
11512
14969
9738
8509
21614
9636
6785
9563
11639
6863
9382
7388
12748
6804
6853
7683
3058
7540
7558
7553
6809
6841
7550
7565
6842
11587
5196
7535
7555
7559
7545
7564
6847
6814
9481
6840
7552
7561
7567
6664
7551
12758
7534
6846
7554
14285
7435
12948
4390
7549
6772
7557
7566
9628
7552
7764
7537
7542
7555
9543
5411
7538
7555
6736
11692
9488
9378
7556
7562
7550
7307
6808
7543
7262
14969
7333
7543
11295
14969
7548
8097
9154
8698
9091
9379
6806
7550
6383
14172
7430
9505
7336
7317
11447
6616
7412
9600
9072
7346
9285
7339
7336
13821
7586
7396
8282
5422
7337
13220
9410
13665
9479
13416
7204
8603
9737
7401
7340
9318
7036
8106
9038
7273
9400
18444
11446
7415
9372
9501
10210
7656
14811
7362
15288
16124
7778
14834
9424
5347
6903
14829
7557
7375
7697
8172
14588
15297
13749
7308
8265
13867
11487
9194
6797
1903
11102
13611
9452
9307
15250
9352
7467
14724
12086
7360
14959
7858
11340
5784
12165
15449
9459
7295
7349
8895
9553
16227
10892
11939
7377
7314
13811
8936
7553
9320
8923
7322
7330
14654
7414
9983
15009
7565
9351
7754
7245
9436
14030
7702
9163
8954
8079
15976
7514
7433
7491
5350
7437
7327
9331
6986
7554
7356
7394
10498
8908
11352
5251
11619
9511
11042
7310
9251
7475
14266
5185
10018
9408
5496
9509
7310
9855
7399
10349
9328
9135
7493
10092
9377
14937
14916
9546
10145
11399
16030
9097
9269
10571
15416
4488
8859
7392
13378
13564
9369
8958
9525
9623
8932
11748
13609
13697
8958
7350
7908
9820
4884
9464
13617
15326
8974
7433
15331
7268
7284
8081
12575
7377
8840
5782
9448
12726
8197
9482
16310
8907
15315
8650
12739
9319
13789
6460
4744
14285
7532
10505
5241
9346
9388
12190
9539
7324
13961
7324
10430
13562
7354
7307
9496
9075
7415
7306
11400
7623
8024
10094
10270
17199
13516
12009
9328
7542
14035
11494
5024
7356
11344
9454
7295
7310
8855
7403
10077
11313
7822
7429
7374
11362
7338
7341
7417
7382
7233
7091
8862
7485
10362
9390
7277
7356
14064
11652
13604
8893
13910
9055
12993
8906
7439
10833
9467
10560
7842
5799
6913
7155
9010
12504
14187
6418
7547
7395
13956
9323
6791
9620
7325
8189
13597
7800
8812
9905
9461
13204
8889
13558
11845
6554
11306
13821
7966
6817
13605
8480
7368
16036
13516
7392
7526
7346
5819
6647
7410
9751
7308
13580
7352
12445
7774
13972
7330
9380
8940
9473
6666
9367
9349
9527
7345
14540
9440
12344
9260
7338
11846
9492
7932
7235
8130
8828
20332
10986
10301
9274
7825
9321
9293
11618
8815
11209
9391
9589
7334
11395
9496
9482
11667
15343
9042
8385
7399
9503
11860
6195
9057
8842
9344
11190
9352
9527
6842
11564
7833
9547
14954
13862
3131
9586
7369
10244
12905
16349
7353
7555
13854
8925
9135
9430
9439
7366
14850
7506
13484
7960
9050
9460
13458
9576
12111
16996
7680
8973
7340
11933
8752
7384
7345
7304
9333
9473
7321
10404
9104
11906
9396
14876
7441
7422
8861
8973
7426
8944
11937
12723
6488
7381
9481
9341
10055
8832
5328
10204
7424
13432
10365
6837
12712
9000
15235
7461
13492
10646
6444
9504
9510
7418
7373
8111
7308
9418
4211
11578
9504
8893
9478
7700
8825
9429
11525
7598
7127
9511
8796
9417
7980
14033
13922
8249
13386
10832
9430
7652
6826
9529
11708
8272
9341
5242
7397
7314
14919
4561
8948
7466
9253
8878
7314
7508
13661
7507
9315
13456
6787
11418
13641
11674
7357
9593
8015
9457
7240
9524
10717
10088
7457
14873
9354
14959
7674
9256
13618
7401
7953
8945
6453
14024
14816
9513
7467
7472
8142
9485
9378
7423
11160
10129
8992
11478
9453
9272
2446
9527
8887
9372
9704
11361
8384
9639
8386
8912
14809
10815
19539
9333
11532
11230
11504
7345
11720
7429
9509
13591
11709
11723
11642
9163
9196
6776
9354
9290
9613
11576
7267
14206
1662
12604
7668
9063
7515
8878
13991
7432
13738
6821
9461
9374
11436
7349
13163
9523
7434
15345
7366
13691
7247
8404
10059
7510
7509
7427
8462
12171
8965
13613
12568
13782
7359
11455
9415
8152
14980
13598
13551
10149
9415
13337
8235
9418
13686
10584
10447
9530
7726
7311
8932
6919
7454
6789
7908
7660
9527
8684
11592
17987
9379
9379
7505
7878
9406
7855
13633
8917
9822
8721
7349
7653
7947
9320
10829
11649
12398
9538
9451
8046
9392
9473
7499
9375
6894
7349
7958
11250
13473
7618
8990
9478
7784
7330
9524
9405
4721
11781
5610
3683
6466
6895
9654
4254
8941
8279
7430
6890
4371
6892
9603
9432
7127
10030
7383
7011
13185
13484
13435
15331
6406
7407
14922
8221
10011
7334
8258
8849
10127
9328
7496
7393
14222
9396
7539
9380
5897
9628
11658
11299
8847
7558
9471
7337
7262
11726
9029
9437
7308
9292
8088
11574
12034
11608
8890
8860
7011
4748
9338
5379
9290
11702
7418
5128
7284
7326
7225
7407
9496
9540
11297
9406
6826
14010
7364
11005
11615
13435
6411
9133
12320
11423
13808
9226
12558
9456
7090
9273
8914
7454
11739
12831
10231
7413
11529
8906
15344
8889
9529
8058
11927
9288
9391
9541
9348
14625
8452
8623
9486
8899
11662
11658
14088
11703
7357
6822
7465
7340
5320
9141
8900
11588
9018
14780
13563
8955
11704
8572
7951
5200
9467
7260
8834
9649
11199
10369
8915
9540
4912
8927
9510
8870
14519
11268
7311
11342
7720
9311
8971
13781
15282
9894
13338
13375
8993
5454
8966
7454
5235
13385
8318
8673
7302
7308
13208
9035
9412
14631
13793
9430
7569
12141
9462
11087
7251
8269
6847
9465
9487
7302
9015
15852
8126
11158
13779
6470
11587
13164
2265
7492
8421
13205
8883
8932
9316
8982
7374
11610
13297
13680
13329
8882
13369
7130
8894
9017
7379
7362
9167
13644
14210
8970
9531
13592
10680
14941
5746
5789
4660
10577
11536
2149
7435
9576
7481
9477
9544
8135
7302
8062
10567
8951
8962
7424
13565
11419
9524
8393
10161
9215
13469
7689
11680
6392
8659
8932
1870
10479
8925
8398
8919
10625
8963
7514
11245
9496
9531
9007
8924
9294
7768
13668
7715
14039
13136
11528
7332
7831
8027
2181
9101
15415
8895
11723
12103
16408
7346
9438
7932
2944
8957
7340
8535
12768
8997
8026
11721
11785
9341
8989
10320
14043
7332
9374
12597
10367
9604
12672
8877
5057
6106
13404
14105
13101
8887
4746
8935
9301
5948
8924
9504
11785
13990
11108
7445
9430
9587
9358
8977
13646
9536
6940
14110
13865
13722
8128
10619
8953
9660
10863
9012
13752
12238
3625
7386
14328
9501
13675
18253
9345
11532
15510
13628
8865
9105
9465
9295
16700
13575
7318
8950
9459
8500
6074
8922
8247
9275
13521
5231
8374
10208
14910
9065
9435
13822
9261
9422
9299
11563
9333
9473
8438
11663
6262
7285
13316
10910
7827
9342
5381
13606
14393
9226
9673
9332
8901
6800
11291
7321
8083
8831
6919
8857
9424
1838
11798
13617
8941
12010
11266
11160
8052
14842
13683
8308
10417
9045
8889
7502
13594
8128
10253
8906
6741
9905
5385
1909
5977
8942
11316
11454
8110
9388
11027
11988
13286
8924
9403
6191
13161
9279
5469
9229
5650
9273
16183
7338
11901
8853
15908
8779
9420
7324
8483
11555
13395
14048
4662
5390
8835
8693
6967
7988
9961
9207
4896
9240
11947
8986
14858
12643
6382
13799
8797
8866
13881
9511
6376
17124
13713
7407
14195
8950
8930
7272
11088
7235
6370
11005
13625
8841
11593
12180
5162
16358
8085
9429
7366
11495
6183
11659
12158
5134
13967
9105
7249
8883
5097
8680
13984
8968
6410
9403
11785
11488
13802
7314
6808
8338
9721
8979
7229
6023
13601
10678
8959
1861
7795
9424
8960
17397
8224
12260
9151
9762
8907
12387
3345
14868
8944
14880
9545
11293
9607
13747
5138
7219
9292
8990
7271
6422
9428
8293
13573
9326
13651
13729
11598
7189
12026
12295
8778
9365
8863
14241
5651
9437
9452
5233
9377
11752
9305
13126
11545
9440
9543
2842
13708
7348
11553
7333
15637
5478
3563
9504
7867
8994
7364
9102
8974
7409
11288
13463
8905
7376
8955
9443
8921
8653
5700
10011
13559
9301
10795
8878
9104
12697
9203
9227
13064
9239
9346
4789
8883
8959
5382
4889
4854
4957
2474
9683
6201
15145
14389
8317
9340
7448
11522
11686
9419
9442
9073
9348
9077
9287
9458
9425
4969
16863
2409
7739
5665
1562
9874
8873
16351
7349
8849
8922
9244
9272
9618
9313
9382
8862
9391
10959
5800
9207
12687
13341
8841
6992
9365
9357
9338
10827
9349
9420
8905
13719
8917
7419
14820
13767
8297
13947
11641
8108
7272
15809
6508
6508
11057
7339
7302
8897
13730
5942
8899
7386
9472
8881
12415
7385
8110
9132
11534
10150
11515
6903
9466
7764
9317
9076
12264
7157
9438
8855
8356
5219
9216
9049
9275
5200
9248
14141
13649
7839
8866
13715
9501
10051
9292
8039
3287
9502
7243
13638
11618
14059
12692
9389
9425
11922
11528
4729
15059
13882
15095
7698
6982
6944
8211
17470
13349
8882
15101
9465
6883
9243
13260
7404
15299
8829
11654
16890
7438
7381
8178
8924
10446
14577
12666
7636
14389
7406
9908
7351
11650
9460
12835
13748
9438
9439
7454
7322
9379
13709
9463
14312
5004
14751
8887
9497
9273
10379
13644
9569
11442
10215
11451
15747
12244
12019
9383
9450
11606
9470
5207
12202
7035
11157
9237
9455
8838
5633
4330
8875
7812
8870
6768
8783
7324
11904
8965
7472
9119
8385
13953
10792
8167
13409
12338
7338
8884
9437
9468
8943
9698
8162
7342
13194
9282
9474
9486
10308
8897
13807
8854
9594
14811
9448
7324
7352
9252
9303
9296
4328
7773
8889
7442
11482
6878
11547
7417
9476
5594
7419
18158
11149
9269
13456
5257
13965
12832
8527
9120
7030
15676
11580
7163
7315
7434
9214
6956
13643
13561
16872
7769
7544
14542
15477
7363
16980
11678
6352
7770
7368
7798
8869
7832
8648
7987
13497
7269
8838
5170
8817
11515
13432
6351
9414
13882
7315
14375
8109
8709
7779
12651
6652
14073
9531
9396
9424
9438
8113
11525
8982
7439
7191
7361
7362
8875
7265
13631
11278
8863
7506
9524
7779
8909
11692
9346
13540
14774
9357
8916
7218
8948
11597
11825
7316
9671
4821
7400
7367
6950
8920
6195
9503
16229
7228
13645
7456
7391
9368
11676
7370
12882
7320
5253
16284
7319
8889
15011
6208
7265
13577
6172
7364
13630
13715
4900
6895
3159
9548
15301
7967
6217
9464
13504
8998
8228
9502
7200
11565
10345
7373
9534
5156
13687
9404
9024
13170
11176
9552
8895
10619
13426
9284
7324
10195
9399
12035
7946
7651
8841
17593
9465
11591
9446
8939
9614
6944
13543
11578
9612
9358
9440
13103
6244
13451
2420
13735
9775
8955
11948
8885
8784
9353
7439
11814
8610
7268
8828
11600
13790
8923
7857
10107
8688
15224
9495
9812
7393
11349
7339
13557
12452
9491
8886
9713
7425
11636
11430
7321
9529
19661
11298
13549
14177
13645
11323
3438
12657
11680
10446
12022
9034
9439
11204
6316
8291
11192
13545
7346
5127
8801
7336
11489
7334
5686
14078
8959
9347
6380
9731
11538
9785
11453
7335
7366
8948
7437
13301
19038
13618
9518
5320
17813
7434
9666
9464
7308
13216
7169
7359
9333
7096
9816
10020
11580
6810
9404
7371
7272
11611
14817
7309
5687
7352
7323
7269
8937
11970
11453
7915
11207
9486
9473
9010
7407
7187
9478
7236
8733
7442
11755
9476
7369
13543
8651
4168
8978
11411
9467
9362
7363
11965
7242
8787
7320
7137
4885
9501
11676
9714
7276
9400
7877
15620
9429
11077
14064
8545
13394
14953
9572
8894
7337
9449
9423
9418
8902
4573
10643
13758
9004
8847
10014
13722
11925
11505
9296
13574
9663
13407
8146
9340
11679
9366
15253
13703
13976
13602
7097
8212
11132
7175
9113
7220
11342
12776
7468
16698
7292
8526
7505
13248
10761
9479
11032
6364
8541
17483
7468
9398
7349
8913
7493
6874
7355
9300
7428
8942
9476
13065
1548
5425
11831
9512
11513
7328
5021
6453
12623
7480
10497
5372
7255
9033
6209
9417
9473
9592
7244
7303
13390
7866
13228
16956
9188
9634
9544
6698
8435
13678
7450
9382
14005
13212
7412
6644
13862
7435
16339
11499
8334
7389
9093
5480
9587
12772
8892
7409
9346
7347
11456
11456
7462
14202
9552
9040
14026
11668
8873
9529
9513
6801
9390
15826
6938
8941
5011
7488
9608
9351
11248
7367
10759
11727
13969
7446
8745
13691
7385
8269
11260
15652
10219
7998
9589
7350
7427
9510
9190
17840
7294
18114
7186
6817
9510
9476
5187
11736
8920
9347
10231
10713
9247
9429
9061
4686
9382
7552
13177
8808
7407
13062
6629
11400
8281
13637
8311
13103
6356
12165
11256
11408
8050
8140
9421
9429
7365
11189
7201
7305
8924
11749
13510
6836
14865
14185
7396
13813
9338
8173
10997
10131
5200
8074
15530
9483
8985
9519
9462
7395
13460
9164
12216
9192
15475
9505
9008
8967
17610
7932
14947
11297
12556
7461
10916
9378
7359
13486
13707
6884
13542
13551
1961
8830
9711
7306
7341
7409
11605
8938
9162
5809
7430
7776
11538
10312
7396
11745
8042
7311
9326
10117
10052
7805
9777
13648
9377
9347
8885
7509
9599
6836
8041
7363
7349
9860
7264
7462
13610
7502
11678
6887
15493
10381
9629
8151
9793
8807
6865
9309
9392
9094
7487
9113
8742
7302
14219
10292
6945
9485
9001
15486
8020
10659
6813
9515
15476
9440
6885
9650
15931
9436
14220
7462
9327
5819
10172
14851
7470
11453
13918
9262
7309
9599
9353
7320
11632
7411
6177
14154
9366
9307
7566
13547
7584
11668
7504
13850
12505
9459
5144
5166
7283
9736
9391
10915
9154
8791
11983
7506
7300
8981
7310
9754
9528
9656
10230
11734
8796
16995
9174
9582
7504
13833
7220
7504
9543
7362
7506
12991
7812
12605
7748
15354
14861
7410
7458
5369
9361
8937
7459
9271
9286
7419
9592
10529
13600
9500
7897
13722
7339
11612
7318
11530
11634
6675
5172
13572
9244
7334
9361
14923
6810
9507
7475
7353
7333
7736
8974
9426
7490
9574
7433
9368
9655
9384
9536
9598
11629
14899
7412
6799
6883
7422
7322
10308
7287
9622
7868
7335
9313
6902
9208
11514
10299
10485
6852
7167
7370
8196
13667
7473
13623
6753
9389
15353
15352
15356
6800
7341
7118
7361
14190
7292
9444
8296
8752
9494
9168
7562
6859
6701
6816
6749
6849
6866
7568
6106
9575
7420
13580
6130
6854
9526
16080
6785
6786
7330
6815
6813
6854
14433
7569
7567
6197
13993
4337
4898
9509
9376
7419
14185
5270
11915
8948
8689
7314
9555
7438
11792
9259
12404
12057
9498
5459
9439
9440
13203
9501
7854
9453
9480
15595
9504
11108
11591
7364
11727
8961
7344
7508
9486
9493
14350
7276
14890
7880
9455
14921
9342
7346
9345
7354
13388
9496
14854
9274
5279
13773
9415
11486
7448
9643
10149
4881
4796
10015
7493
10103
8913
7545
12969
12982
8954
7509
9485
6189
9135
7318
8991
8940
15197
11687
5628
8879
10964
8014
9364
9549
8867
9377
13626
13048
13934
11189
10872
9340
9102
9368
6399
8922
9520
13487
16458
7375
7629
10927
16289
8903
7366
8893
9436
14082
11526
8235
9594
9543
12156
7490
9446
11250
8564
8919
9478
9472
8841
9517
3615
13596
13695
16168
7424
9371
9372
8924
14142
9106
12854
12115
17164
9304
9282
12466
9375
6967
13441
9342
7783
7444
6138
9400
8853
7378
13458
5751
8932
1894
11966
10257
7337
11723
8948
9188
9422
9310
9546
6375
7360
13622
9216
11158
7439
10649
13488
8865
5630
9526
8963
9439
8947
14318
13682
13673
13398
12772
6907
7918
9477
6434
9516
11653
9482
7346
9507
17041
5555
9486
9469
8887
8915
13636
9501
5868
7790
6467
8873
12654
13842
11488
11393
9504
8926
7369
5052
11225
16418
11309
9440
11269
7307
9122
5738
8940
13245
9424
11297
5862
16868
6145
14002
9227
9416
1977
9489
9447
8967
8657
7799
9506
6394
7415
7326
15560
7984
14871
7719
12980
7378
9509
8921
7342
9314
9369
8897
7332
7368
9354
15441
5518
8916
7305
11102
13328
9386
9593
11742
11682
7285
13711
14441
7317
8426
9130
4835
13380
7365
8751
9368
1989
5773
11994
9465
14844
14305
7294
12284
12004
7321
7516
8922
13227
12398
7832
12499
9569
7748
12143
7408
6840
9522
7122
9366
9125
9523
9491
9102
5764
8989
13594
7290
2822
13931
8861
7774
11716
9389
12133
9125
10632
13999
13885
12098
9395
9299
14781
7367
13998
8111
19997
8300
5259
9420
16205
7308
13517
8880
8921
9339
14017
5199
8932
9348
7283
4841
11685
13120
7424
8796
9100
13628
12590
9421
13762
8114
8372
9240
7960
8986
10353
7393
9775
7273
9753
7399
9179
7359
8987
11489
8886
13147
7788
11425
6963
7448
7341
13878
8821
9884
9491
9347
6931
9548
9404
8860
7726
10777
9456
9385
9264
9316
8005
9401
9098
9321
14714
7359
7445
15393
11363
13571
7593
9360
12687
9208
6413
7344
9423
9477
7312
7359
8950
9307
9700
16631
9496
8779
9357
10508
9286
13533
8584
15417
8125
8478
11365
13274
13702
10124
9086
9003
9357
12405
6143
13643
4330
13486
13505
3028
8335
7336
9829
7391
7367
7560
9101
13588
8561
13404
11349
7400
13215
11567
9519
8904
11603
7403
11893
9012
11085
17505
11722
9080
8814
10372
8922
9120
13405
7493
7441
9164
10179
13320
8932
8954
14253
5130
10626
9327
9395
7327
9423
13404
7494
8301
13462
14242
9588
8902
11660
9248
8748
7368
11533
8950
9359
7931
13696
15329
6421
11741
9383
11281
13867
9258
9426
8992
8878
13936
8880
9325
12589
9510
13928
9100
12127
8921
7338
9294
7288
11622
11529
9463
12148
7304
12451
9515
9544
7643
9061
9407
9568
7978
8901
7332
9972
12270
11528
10591
9442
13817
7296
10309
7369
11567
8933
14852
9023
7392
6400
6650
13794
8918
5685
9319
11587
7356
9252
9435
9809
7017
13491
11580
13195
8878
9326
7353
14035
14770
7371
6940
9518
11720
6470
13073
8911
7939
8869
11200
3478
8825
11645
9519
3613
7285
9516
3613
13569
9821
13673
8628
7908
13626
5529
7372
7419
9457
10307
6176
11868
9303
5197
10070
16001
8391
8393
9171
13586
9548
12279
4261
12169
9092
4553
9314
11361
9449
7352
7891
7263
7312
13647
7375
11499
9339
8896
7496
10306
10623
9501
9147
9378
12368
9626
8264
8812
8958
12475
14926
7026
9495
13556
11825
13391
11481
6650
9413
11516
8911
10750
9032
9437
11438
8180
8957
9464
13140
9264
11634
9025
8258
7167
7354
13604
20494
14080
14859
8463
7341
11616
7489
8684
13640
14005
9011
8939
9476
5041
11420
13917
9443
8695
7847
8915
8853
7092
10121
13683
15356
9393
13646
6584
10173
7397
8926
16301
7359
9216
6353
14134
14845
9463
15055
11677
9481
9414
9589
9451
11849
12836
8197
11143
5426
9011
9133
8936
11986
2021
9579
7662
10856
9576
11423
8203
7429
11472
8308
7967
9468
22646
8995
10739
12326
10228
7390
16323
6765
8741
18426
9333
11293
7385
7432
7407
13322
7499
7462
10045
13436
11381
9279
13646
13574
11588
14511
7356
7367
13858
7343
11597
8981
7388
10794
8892
5057
9358
6906
7735
13558
5276
7332
7383
10717
7447
4790
6979
9570
8906
9318
9406
13513
7289
7453
7325
9479
4924
9432
4208
13587
5863
8821
9455
9008
11171
7419
9772
6651
5567
13745
7429
10162
11461
9539
16233
7307
7378
8853
9449
7408
9340
9460
9383
7282
8716
15487
10815
8928
9465
8953
7495
7349
9606
10204
12277
9346
15507
9453
7768
13488
13368
9295
6881
8980
8907
7401
13483
8978
10152
7450
7338
9234
14791
14892
8121
6436
12021
9663
9435
5144
7411
8117
9490
13889
8954
13452
20535
9454
3213
13611
9516
12069
8089
14550
5804
9493
14972
11386
9560
7433
9720
5458
10244
5818
7426
9428
9546
10414
14141
9423
7451
7451
7453
13580
15366
11029
4790
5895
11711
15522
5131
9369
7643
7758
8662
7510
11622
9615
9410
6994
8179
8958
8918
14897
9510
11651
9063
11435
15099
6185
5781
5673
9081
9531
9754
11046
9456
8594
8930
9301
7368
9380
8079
13447
9268
8771
5873
8892
9318
13095
15437
13408
12545
8904
13949
15439
12294
11491
11122
5808
8890
5181
8899
3017
8683
8780
13834
11607
13753
14097
6373
11575
7360
11593
7229
9334
12358
8930
7238
13897
13860
8887
8154
9334
13314
8828
9438
9469
11628
9282
8914
8056
11623
10855
8907
6341
12079
13736
13482
8827
9254
14257
11649
11772
11469
1559
9365
8904
7438
13541
9477
11528
11418
8627
9302
5073
13452
9468
6335
7893
13590
9447
8881
8859
13203
8866
5283
13310
14463
9439
11156
5684
7352
7823
9488
11852
14123
13639
9380
6537
7386
7334
11366
9505
9480
7372
13286
11163
10366
8467
7435
8916
17354
9461
9355
8463
9361
6885
7318
7293
8771
8932
8095
12062
6968
7728
11643
13789
11583
13528
9496
7365
8871
13407
9325
8792
6154
9411
7430
16246
7366
7272
9575
9188
9097
8830
8978
10667
9103
9443
6707
15706
6845
7372
8676
9230
9395
9109
13646
9435
11167
7780
8681
8940
5336
8941
7459
7389
5143
8929
6699
8902
9517
12853
7529
15972
12260
7391
13222
10046
10687
9427
15396
11570
9461
8758
8815
17114
11309
7309
9326
9438
8224
8876
8906
9006
7226
7427
9488
13515
5420
8573
13986
9520
9395
7383
7282
9340
9451
9524
9430
6683
12704
9424
9473
8880
13331
9490
8887
13741
16122
7235
9479
13520
9272
9432
8098
7811
14732
8774
9062
11016
9684
9437
7351
9267
8634
9137
11240
5974
8922
13556
7141
7350
8980
8900
12102
13627
7886
9774
14834
9186
5725
4809
9413
12733
7383
9299
11809
12467
8916
5340
9341
9524
13492
2701
11602
8543
7461
9686
7359
8704
5051
14115
4247
6087
10440
8511
9635
9420
6026
4840
9520
8862
16763
9436
9468
8972
13781
7390
7674
8885
14081
12178
7884
10787
6277
7353
9491
3015
6481
8977
8285
7945
8900
6474
5335
8963
7872
6204
8614
9034
9298
8889
11848
13757
7466
9908
8918
8809
13681
8858
13077
9477
9015
13916
10015
8860
8869
9444
8897
10279
6834
9409
10153
7287
8514
7469
9992
6447
7567
13961
14952
8945
9427
10005
5401
9429
6526
9792
12121
10928
11582
6393
9411
5560
11972
13698
5441
7373
8456
6476
8993
11935
9142
7393
11805
23601
10814
14149
8938
9412
9650
8854
17623
8882
13171
9370
7445
9286
14858
9267
6741
11866
15971
9363
13265
8971
9475
9481
7250
7246
1463
11927
9432
11700
11697
11839
7938
12733
9463
7350
13808
9336
8867
13747
6957
11494
8117
6355
8850
5390
8975
9430
13779
11424
11611
9687
12181
11501
13782
9475
9522
10545
9475
8945
8759
9929
9314
8942
9544
13609
8302
9552
14878
8895
11719
8978
11981
13419
9397
9032
8824
9166
9511
9407
16816
7824
13188
14064
14992
9606
9354
13414
9501
9619
10383
7380
9600
13128
14092
11958
11571
14129
8091
6395
9548
9453
7324
9017
9474
1962
9461
6854
14066
9432
9418
15318
9348
9321
9006
9517
10945
13808
9136
10050
9448
12571
11225
9415
9449
14138
6279
1564
5987
13777
5366
8319
7350
9524
7980
7321
8902
6845
8752
7348
8908
11601
8767
9502
4688
9477
8977
7426
4099
6734
10083
9575
7441
8957
2299
17726
9192
9775
10071
11685
7489
10277
13828
9077
13233
11408
11164
11145
14171
9314
8991
9432
5156
5582
9538
8983
9386
8916
11204
9299
8231
8873
6622
12471
8987
6359
1868
9477
9332
7423
7439
8116
9357
13951
9591
9564
16838
7323
14133
7511
11928
4705
5169
10094
11719
10096
8998
5259
3408
6152
9488
7797
12408
6947
9493
4955
9564
8080
8879
8964
7029
13730
13801
9287
8904
5833
8041
8895
9356
12315
6874
9315
7347
7787
9011
13954
9129
12280
7743
14625
14901
8269
7388
9007
12201
9565
7370
16102
8925
10246
7405
5340
7314
9541
9378
9361
9629
9575
7508
10097
7177
13734
8926
4776
14207
14192
9133
6830
7505
9562
11602
8933
3196
7367
10186
13695
7915
12697
11516
11007
9260
11548
7383
15942
8594
13818
9567
11240
8967
13986
14195
9359
14914
12719
11663
6847
7463
13608
7384
14942
11590
9674
11887
9413
7425
9772
12055
10920
13783
8297
7323
8675
8502
13137
5529
7693
11723
9530
7343
7298
9515
11225
14896
9539
9498
5144
7365
8891
6840
11773
7212
7373
9525
9252
10077
9502
9500
7423
11438
9493
13659
13610
15356
7368
13265
8993
7350
7321
11341
8936
7332
9520
12565
7776
7475
9434
9343
19380
8217
7356
7460
7404
11668
13647
14414
11570
12931
13507
9654
13887
11061
7417
6883
7427
9437
7358
7188
7283
7441
7293
7286
9344
9545
7515
9380
12279
9464
14979
10973
9597
9311
7392
13904
8995
6601
9522
9490
7269
9474
11251
8924
9953
9086
3194
5353
7350
14705
8999
7517
7429
7386
8317
9380
9710
7440
9489
7219
15491
15450
10326
7355
7366
7311
13415
2476
10983
9109
9449
12397
7404
9430
11512
7350
9161
5237
9278
5049
11695
7028
4316
13798
7323
8855
9493
8919
9580
8945
9160
9474
11219
10515
13131
13678
13643
9513
7383
8167
13598
8112
7397
5327
13896
14068
7305
7321
7310
7309
5035
7443
7385
7415
9621
5390
6207
9550
11725
6671
14095
7399
7747
9084
9056
7728
8170
7430
12057
13701
6440
13958
6515
8884
11904
7399
6927
7939
4373
9380
13864
10591
8447
12235
7389
13621
10282
13481
7440
14254
12799
7449
8974
9441
2838
7273
9611
9472
9269
7268
5280
7344
9561
14908
9498
9600
10041
9440
13628
11602
9554
20202
7364
7339
10552
9476
14995
4765
15499
11599
8915
7355
14818
13991
9341
14975
7361
13467
7385
3827
8995
11142
10794
8414
9563
7324
8890
9537
5599
7339
7917
9368
7947
9389
7327
9004
6881
8006
9461
11247
5777
7035
9440
9505
9550
14869
7309
9863
9347
5615
5306
14620
7780
7348
12142
9402
8700
9348
7518
7335
7890
8899
12665
9436
9284
9607
9419
13586
9420
8931
14076
8223
9168
10407
9267
12747
14173
11672
9461
14099
19460
7352
9388
8849
11205
10786
10671
15121
13216
8588
10307
9456
9572
13819
7535
12975
11834
11338
7378
14033
7398
8773
11670
8964
9577
7358
9946
16045
6862
13775
7412
5330
7840
10043
8204
7345
9377
8965
7445
9589
6937
14355
6840
9315
9230
9540
7367
12667
3143
12444
15079
3374
11214
7381
8914
11550
8893
9453
7457
9447
18479
11374
13478
8919
11233
8930
7773
7281
9446
7777
9505
9505
7966
8926
6909
9385
9059
14961
9343
9924
10882
9579
6845
7325
7357
6841
7288
5242
12493
15369
9001
11575
7049
7320
7380
13672
7330
16294
7432
14901
7302
9582
13376
11988
8106
11951
11950
11623
4953
11815
9457
9422
7417
7408
23187
8277
11381
12255
4837
9365
13709
9549
13659
7825
13511
9501
8915
8930
7376
7451
9907
9450
8880
9487
9179
13502
8963
9455
5113
11726
2683
9363
9563
7474
11456
16791
8026
7328
12112
8854
9408
7426
10124
9336
9252
9431
9462
9258
7310
14876
7444
7288
9376
7361
7416
5145
11732
12375
8430
8555
9084
10092
9393
15089
9111
7003
6913
6932
14085
9253
8616
7321
13044
6851
9359
8860
6811
9290
7397
7315
7399
14029
11952
7852
7343
8909
7452
10307
13672
8597
6367
13952
12224
13669
9501
11512
8819
9519
13572
7905
5112
9527
11538
7254
8898
4760
9346
9559
7317
8578
7372
7898
8972
8911
12732
9076
2305
10313
8995
11638
7372
10794
8902
9524
9387
8715
10653
11943
11713
8983
9369
8845
11740
6383
13638
7361
11656
7387
13674
13851
9485
8848
7510
13498
7360
14961
7444
7464
5176
13415
9474
11302
9577
8893
15345
9656
3167
8879
8702
16518
9802
12969
18102
10266
9580
9642
7303
9415
7358
11727
9621
9191
3280
9138
13273
7994
7364
9381
9284
14131
12448
9470
7425
12354
11248
11469
9018
4357
8366
12080
12540
13586
13046
14919
8040
7480
11426
10960
11677
15320
7217
9542
9510
13624
8237
4793
8988
11487
13435
7587
7780
9737
7410
14160
9435
6738
7256
11853
8896
10427
7354
7922
11788
15497
9408
7431
10312
10895
9429
9739
7109
5712
8904
11594
14837
9891
10180
13826
7396
11961
9245
11611
4885
12285
7349
9508
9870
8917
13138
9283
7362
10610
7443
13220
8597
9896
9468
5846
8773
8918
11689
6181
7113
14144
7374
7361
8433
7302
9324
9446
7390
13342
13656
13146
8921
11763
7404
8938
9449
13498
8583
14161
13802
9283
8522
9444
7304
9391
9545
8912
7439
9547
15507
8033
9128
9732
9444
9330
8156
8991
11718
9453
12281
11620
8864
9761
12553
10547
7338
14935
11654
11404
8852
9545
8982
10465
8895
9316
9412
9515
11491
9393
11284
6415
9514
9011
22996
7986
13528
9454
11659
8667
14433
9296
13974
9248
11277
11613
8894
9468
8966
8976
14951
11819
9361
8335
9505
7899
6838
7351
7252
10103
7350
14866
7761
8236
8307
9003
7378
7406
8959
8963
9528
9965
9145
6503
11583
13772
9415
7446
11315
8961
13985
13405
13612
8780
13465
9331
8342
14090
7456
11255
13603
7336
14009
9717
5059
9501
2835
14466
9467
13656
10338
8921
7359
9454
15365
11497
9417
8979
7780
11489
13596
8429
6405
8580
11102
9443
13667
7320
13374
7196
9755
9596
8976
11379
7603
8941
11247
7511
11770
8869
8868
7308
8930
11696
7832
10127
12523
8835
8794
9143
15355
11577
11442
17097
14201
7787
9338
10076
9537
14113
9560
13825
8278
13344
13475
12840
11170
5107
7338
7331
9467
12074
9321
7583
11641
7336
7409
7399
5473
13687
7423
7346
5461
7308
8938
10523
8913
9446
9356
8286
7885
13739
14802
7406
9231
14078
11652
11727
6188
9357
15309
9501
11714
8275
12677
8211
11483
11555
16130
6807
8865
7242
9648
11677
10653
11511
14034
14482
8323
7184
9433
9334
7307
13822
9431
6381
6663
13578
8435
13844
7338
9379
9448
9450
9474
12028
10725
7294
9498
10809
7301
11115
8057
8900
9454
13899
11524
7418
8898
13584
7623
8668
12720
8901
15384
9439
8369
8928
9028
9539
8851
8794
11493
12969
7718
9361
11387
9607
8878
14213
9362
7044
8827
7446
7373
16798
7320
11521
10125
11636
8954
9561
7447
12476
9403
10005
8777
7317
15326
7893
9004
12689
6162
6228
11643
7340
7271
11140
9491
9353
10203
14308
5179
13600
7428
8882
6837
6850
8856
7394
8886
7438
11394
15232
7505
7380
8889
1824
5542
9341
9473
13549
13539
17115
10462
13704
8925
8969
9344
6357
7355
7311
11348
7448
7245
5791
9361
11482
9543
9326
9084
6090
11632
9447
8500
5528
15357
9425
7429
8223
7333
7454
5496
13419
13552
7380
13701
12071
7352
7419
7416
12739
7322
18324
10068
9507
9528
7494
7393
9302
9335
9369
5065
6815
9593
7415
9482
8910
10818
7269
7355
15476
6413
8892
7372
8936
5431
10633
7366
13529
11457
10854
7377
16950
7499
7407
7439
7329
9622
13565
7711
11490
7349
7345
6742
10322
7406
7507
7543
9518
12745
11915
9397
9448
14810
12981
9351
13994
11688
10367
13578
9495
14138
8165
13555
6852
8169
11799
9500
7814
7394
8788
8951
7928
8878
12458
7337
8901
7891
9475
9464
8547
9350
11437
7345
7400
12656
9451
13764
10510
11588
13316
7470
6856
10301
7403
12793
13345
9538
4768
10664
7142
14150
7840
9631
3301
9318
7369
9420
9612
7331
9509
3090
11432
12422
14863
8333
13652
6846
5235
9256
7551
14549
9009
9446
10008
11521
7456
9441
11519
14845
7454
7319
8507
9508
8799
7502
7939
8079
13595
13287
7456
9214
9481
8984
10696
7022
7742
6427
9093
9323
13328
14822
14104
8066
8916
7444
9299
6953
9461
12090
11337
11740
9295
17032
8073
7341
9347
8924
13381
9848
7449
7419
13479
12482
9352
8972
8899
9009
7295
9562
11575
7003
7350
9376
8982
11652
9446
7391
9453
12864
13615
13640
10910
9400
13996
9420
7332
9662
12634
9430
11756
5833
8650
14924
9381
13669
7280
13589
6777
11877
7409
9699
7356
12724
9307
9700
4743
11332
13044
9003
7386
12331
13117
13655
8913
8944
9563
11509
11693
7421
7391
6876
7430
14963
9507
13813
11463
7506
7352
13667
9540
9119
1491
8936
9399
12508
8968
9226
14046
11172
11500
13669
17020
7505
9506
13744
9073
10481
7403
9506
9009
5590
14903
8916
13718
12931
8922
9279
7030
14961
8320
7357
8045
14164
13803
7296
7939
9741
12585
9448
8618
9534
13607
7434
7398
6829
7282
15368
11775
13779
8340
7718
6844
9639
9645
7420
9317
7349
13790
15902
9318
6216
10491
13800
8933
14042
7057
7758
8938
7212
9739
9615
13364
14861
7422
7438
19256
9324
10049
7335
10351
7522
11600
13866
10545
9375
15502
9490
9413
9407
14743
8974
9417
9025
10610
13178
9286
9269
8937
10517
7503
11130
7402
14951
9285
11387
12458
11607
9572
6864
10905
7317
9316
7513
13690
9403
9182
10139
14612
7344
10514
8325
12388
10152
8895
10163
9601
7363
9544
8528
9305
9448
13073
11715
11436
13658
1403
13624
7387
13186
8928
5401
13959
8940
7098
8918
9383
11928
11570
11854
8142
7010
10292
9391
8941
9640
9451
8089
8941
9139
7364
7331
13306
11585
9506
9838
9092
8930
8930
9400
7448
14072
7347
7444
8706
7806
12298
12181
13826
20376
14909
11733
8599
8891
9514
16594
9492
7966
12562
8956
14113
15804
13426
13640
11668
4689
9327
20924
11255
14100
7453
9443
9336
6128
7497
8366
7810
12087
10112
10072
13101
13970
9506
9284
9675
12093
14109
12246
6076
11644
16218
12803
10493
12422
9306
7592
9565
6945
9429
9255
11282
9019
9719
9515
8187
5965
6152
9323
9473
9359
13102
8989
14007
7377
14012
9174
8364
7362
7362
8195
7496
9353
6988
7440
8291
13879
6832
12031
11737
8971
13634
11715
10169
7829
8934
11564
7920
14905
13891
9017
11416
9106
7383
14070
8833
7284
9457
1841
9538
11282
9311
9284
12733
13660
7421
8186
9324
9440
9445
9383
11772
7198
8972
7395
9585
11961
8934
9504
14952
13407
11841
12085
8482
8921
12491
9497
9548
12755
8993
9466
9167
8948
9004
8943
5344
14619
7486
7243
10626
9395
10631
4726
14039
13788
9202
11489
9096
10134
14432
8995
7293
8914
7976
11167
8925
8433
7346
8883
8955
8822
14132
6058
9018
9079
8965
14936
14047
3627
7340
10901
8932
11833
4743
8917
9398
11946
6478
9268
14272
7357
11931
8989
5530
4360
9485
7311
12520
8921
9141
9237
7444
11067
11191
8946
9252
9877
7361
13739
13687
9519
9277
9352
8860
13760
13733
8440
9468
7276
12065
8952
8950
5219
8893
13952
9360
8912
9004
9267
9472
13891
9498
8967
9458
11566
13698
7393
13569
9447
5122
16272
7362
7121
9422
8860
9303
8764
10926
13633
8768
9473
6901
11540
8047
4720
9300
8968
11717
13461
8854
12811
8886
13658
8969
9865
7877
8423
6403
9548
11287
6142
10683
12605
12112
8856
9440
8023
8585
8949
8028
12788
7511
7115
9520
13640
7353
6139
8915
13438
8933
8896
13483
10331
9497
9548
12021
8928
7316
4894
9189
9412
9590
8428
11777
11563
7946
13698
8707
8957
9486
9437
8094
8987
8826
11230
14883
13702
12377
9323
14169
9444
13354
8939
8406
9402
9501
6865
13874
9358
9184
7484
9563
8903
13830
8634
1576
8835
17819
9511
9486
8923
9349
8904
7699
14029
11515
11295
8898
8224
4754
9563
9125
9565
9480
8990
5200
7397
12623
7332
11315
15673
8409
13991
8931
11512
1880
8901
8466
9564
9118
9253
11645
13816
9353
5200
5064
9258
7474
8688
7369
9486
7782
9327
9335
9416
16367
9370
4950
12585
11690
7857
8995
9511
13620
13836
11282
9481
7333
10152
9545
7984
8828
7392
8880
8963
9369
10033
7338
9358
9284
8074
3966
9402
7379
9561
8155
9279
12498
11524
9638
15498
13579
7179
8948
15455
14159
9350
6542
16538
7280
8956
9291
7378
6488
8771
11952
11738
9469
8810
7780
8860
13518
9279
9404
10649
11181
8760
11710
9562
9505
1993
4771
6213
12005
7389
15477
6478
11675
6039
7326
14323
9293
15368
4899
13676
8851
8972
6421
9326
11527
16256
5606
10267
9113
9479
15705
7779
7510
9545
11126
11450
9208
7398
11521
8890
7362
12362
11920
7359
13592
8989
7451
8650
11409
5346
9302
8983
9283
11866
13638
9587
14772
7403
7968
9836
9550
9002
9417
8978
9377
8940
8897
9497
7796
8640
6390
8966
15322
6378
9268
10682
6839
8842
5565
8187
6481
10853
8886
11579
9360
10251
5394
2220
12336
3711
11727
6848
8224
8960
9496
9091
11721
8936
11525
8960
8953
8963
9469
9703
9486
7347
7391
7433
9154
8862
2885
11653
12377
9493
8948
9486
7106
8242
8922
11486
10946
6844
11940
10256
9444
8500
9772
6998
8844
2340
4809
8878
7422
9343
10371
4766
9432
20527
9445
8786
9478
8972
8932
7341
14325
11585
9567
11129
10483
17506
8059
8991
8725
9509
9648
8964
7797
9459
8336
11440
8341
9493
7392
8314
8102
8871
13695
10347
7683
9472
9426
8309
13634
8852
11524
8923
12038
13203
9478
14300
9461
13832
9490
9515
12526
7800
8959
8291
4024
4022
9467
8815
9582
7456
11567
7510
9480
12748
9771
10248
13665
13657
13637
8955
8386
14910
8149
7944
9374
7542
9553
8937
9347
1574
9564
7309
7476
9733
12441
9565
10286
13570
9348
9367
9329
9379
9239
17989
13701
8959
7370
13652
13036
8952
16506
5426
9563
7353
7513
14358
11232
9330
8717
5119
9040
9298
6879
5260
9527
7432
10093
8969
12710
13558
14820
7418
7457
11239
10273
7444
9614
13975
8644
9350
9059
7814
7769
9638
13600
7348
7330
9530
10167
5909
5881
5300
9544
5172
8465
6452
7352
8981
6897
13621
6830
14582
8278
9374
7348
14954
9526
13140
8938
13690
5935
13980
8926
13805
12972
11824
6877
6724
7460
9374
7359
9113
7461
9862
13952
7506
5570
7447
7447
7322
8671
7959
9605
7313
8115
7305
8526
7169
9169
11732
7413
4314
5161
3094
11714
9336
8847
8987
8698
5695
11405
9280
12524
11075
10613
9191
9129
8200
9500
8368
13007
8899
8903
7505
7424
5239
7457
6382
7345
8926
8940
5025
9403
9342
8627
10520
9409
12437
7781
8711
19009
7503
6945
8433
8087
9321
8828
5273
8000
7080
7385
3696
14016
11289
9544
7196
12595
11766
9346
8827
8903
9533
6131
12789
5764
8290
9261
9453
8957
6237
9427
17239
7829
11937
8924
9447
8229
15512
9486
7426
8887
7330
9281
9504
7431
9445
8746
7557
10163
11957
14371
8525
9482
9330
12617
1419
12642
9457
9512
9513
9291
12182
13322
13693
8926
12139
16797
7350
9352
11728
13819
8931
11729
9450
8963
12028
9352
15496
9365
9100
9490
9315
7468
6951
8963
13838
8895
9538
9273
13651
9188
9449
11723
15738
8289
11947
8859
9386
13406
8990
8497
12921
7903
8934
10423
11888
9502
9436
6946
12874
8940
8863
15745
6229
8954
9427
4965
9068
9482
5165
14695
9402
9411
10654
9001
9500
2110
6122
9532
9430
9544
9279
8806
8953
6383
5375
9015
8600
6938
7516
8937
9753
8905
7628
9467
9349
9316
8409
9471
8899
8917
8876
9053
8783
8618
12461
9113
6151
9457
13843
12162
9383
9008
9463
7764
14923
9349
6564
9669
3738
7399
9235
13485
8905
9283
7344
7409
9517
8032
8957
13477
13775
8874
5290
14760
9418
7387
9337
9458
10516
11657
8098
13938
11963
13826
9393
8181
8908
8994
9476
13767
9457
7369
14115
10190
7292
8957
3604
7050
9498
8850
13704
8930
9428
10045
9451
11641
9348
7402
9724
8270
9326
13560
9463
9382
9266
9434
13903
9478
7854
12768
12747
12182
9686
13747
5335
7372
4988
13427
7337
7902
8951
8991
9439
9110
12060
9245
5302
9460
14007
7332
11059
14857
11472
8848
7860
9287
8974
2359
8461
8203
8911
8920
11688
8956
9270
11500
7873
8972
8822
9447
9528
8821
8986
8953
8925
8875
13225
11214
8931
8913
11978
9437
8901
10216
14046
8945
9142
16597
7343
13318
6423
9401
7411
9462
13896
7381
9321
8253
7497
9789
9350
9103
9446
7455
9532
11136
9429
15432
7410
15487
6837
7488
11603
9077
8819
8800
7347
5293
9503
9484
8748
5673
8957
9080
9481
6725
9424
13409
4880
7327
9480
12350
12809
8759
8932
12030
9522
9208
8900
11748
8510
8805
13155
7986
7993
1711
10319
8433
7418
7421
10427
13700
14389
7418
8756
9094
14457
7462
8953
9324
9158
7324
13167
9968
11116
14106
7256
9442
7855
9096
7871
11589
9402
7287
9333
9401
12906
10812
7314
9401
9293
8003
8891
7292
13561
7415
10490
6439
11597
9049
3093
9275
13786
9136
8602
14237
13665
8081
9479
7489
11688
8030
8994
8093
9404
8905
12475
7405
11419
8874
8902
5437
9503
7495
7447
7810
15542
13686
9682
11783
9690
17490
13696
5586
5693
7470
7207
15391
7193
13571
8782
13634
9453
13845
7747
13007
7394
14060
9477
6901
7356
7403
14917
11467
8820
9436
7319
9772
13030
7864
7874
9279
7300
11632
7411
8918
8792
9467
16254
9030
7302
9926
1929
9707
9399
4602
8958
8914
9356
9389
8978
9302
8904
7355
13940
9462
11549
15510
11911
8946
13670
7318
8130
9262
13337
9350
10944
7360
13923
11328
5225
5094
8838
8867
17008
7357
13816
14430
9004
9529
9538
12744
11772
9106
14589
9265
7236
11806
10719
10768
7364
11444
9391
8105
14916
9422
9424
9391
9810
10084
7358
9478
9590
14656
7330
8742
11702
9250
9225
7473
10142
14091
9620
13407
13609
13150
9526
9526
9417
14041
9933
9234
8849
7335
7433
11632
9537
9458
7709
9682
12458
8927
8903
7513
14068
8945
4763
8932
7330
10429
9301
8666
12599
10255
7360
9404
9890
7885
9504
16082
9427
14139
9411
15129
13648
8951
12419
8926
9257
8675
9499
8954
11232
8929
9442
5089
9436
11473
9438
9495
9495
11906
13235
9318
7745
9373
9067
13438
7327
7074
9466
9431
12248
12713
9412
6785
7335
13429
7446
9477
15343
6243
19197
7136
7437
7783
7794
7334
9208
7873
3413
7445
8012
7305
7287
8921
8884
8117
9360
14953
13580
7341
13866
11872
9619
12471
13502
6393
11858
10184
9354
9130
10262
14943
8891
9548
8928
9251
14356
7352
6183
5242
11339
5662
13527
10351
9425
13908
10944
8962
9453
8167
9559
5317
5332
13807
8913
9034
7390
7683
7200
9460
9426
8844
13865
1647
8929
9421
7510
7903
7319
6754
13756
7859
8837
7345
13618
7905
7386
9411
11244
8977
7376
7396
7456
7484
9546
7380
7356
12787
9325
9522
9421
7368
9381
8818
9522
13617
8109
9425
8300
2127
8181
7376
13865
7955
7532
9341
9364
9331
11551
8122
7366
9527
9353
11783
9397
4856
9584
11489
13699
12810
7443
13619
12371
10604
7425
11733
8089
11480
5439
9056
8913
7459
7345
5340
9430
15806
7372
15363
9125
8943
9488
6831
9392
8834
9095
9518
13772
7862
13700
8865
10084
9180
12125
7446
6919
9659
7413
10030
9482
12725
13420
7834
13618
9405
10900
14233
6480
7399
9484
6221
8979
9335
10355
15315
9625
9144
13946
14017
5781
13299
14834
8860
8853
9000
16003
7367
14947
9362
8534
8924
5246
9624
11211
7879
9383
8974
7918
6002
10155
13936
9011
8875
8897
8867
6187
9350
13865
10454
7415
9500
13435
9365
9436
5399
7285
7403
9526
13418
15485
7348
11697
9040
8847
4696
11107
9478
11517
12374
8857
8924
6271
8938
20286
7418
8975
9399
15009
13650
8224
7906
8786
7398
7530
13670
8948
8073
14260
8920
9075
9544
14164
6794
5144
9317
8866
2164
9500
9232
8227
8922
8289
8755
14337
9424
14763
10276
9201
6791
14892
9741
5722
11593
8144
13655
6475
11907
7407
13472
16230
8761
9269
9494
9017
11948
13623
12687
14535
11734
5192
11619
9476
13794
9450
8931
9265
7318
11601
14966
6867
12804
8950
5245
9554
14330
6809
7327
7421
8898
9357
6894
13898
8929
8314
9462
9457
8314
9173
7319
9362
7484
11240
7300
7424
5547
8829
4767
9363
7976
9532
6870
6884
7920
7389
7878
16289
8904
6835
13055
9348
10492
12274
9421
8966
5089
12266
9552
13585
9566
9497
13364
9368
11216
6909
6466
7301
5091
7345
7354
5156
13431
7388
7278
11596
8308
8989
9546
13662
8888
7063
9437
7503
11579
5669
9272
8928
9711
9493
7497
17129
8864
8925
10207
7326
11553
7299
14616
9015
7234
8950
14189
1841
8942
12668
8450
9325
9585
15354
13602
9690
9466
9546
7424
12245
8956
9241
8032
8877
8823
4817
7422
11737
6344
8846
14906
9446
13930
13250
13733
8280
7361
8549
13780
13571
5695
7333
7445
14296
9302
11525
6889
8356
8661
14037
8865
9555
12179
9417
10755
5592
8983
10058
9076
8106
9496
7436
11088
7440
8123
9474
7443
9484
7563
7837
8983
8971
9446
11508
9038
10389
11400
13912
12852
7253
9896
7615
10846
8990
9003
13311
11956
9955
11528
7340
11287
9469
8205
9516
13586
8096
11578
9494
5166
12200
12933
3744
7334
14920
1927
11529
16252
8934
12755
9385
9517
11899
14727
13747
11494
9412
9635
11413
8155
8989
8240
8791
5516
9421
9523
9154
12711
8158
13056
9564
11552
11454
9228
7293
7343
8938
10619
13856
8882
8915
8115
9152
9128
13539
12766
7324
9451
8295
11399
8931
7350
9282
9445
12098
7316
7441
3617
11469
9411
9383
4643
9386
8797
8874
7540
13928
15363
13891
9293
9481
11676
9430
9355
12156
8900
8960
15380
9585
15505
7440
8999
7146
9445
10312
9464
7369
9230
7428
12042
7422
9298
7482
10142
8820
7630
11753
9015
8845
8114
9358
13524
8933
9278
9206
10356
8937
7327
13860
5735
8789
11592
11378
13665
7941
9412
8912
13620
8959
9285
8915
15346
7331
9412
8282
14820
8848
13596
13098
9264
9441
8926
14046
9444
9182
11606
7746
7437
5967
11697
8973
9464
9354
6670
5391
13455
8947
9116
7126
7450
9402
14976
9189
14873
7338
9007
13366
9714
7383
8297
11910
9119
7416
12370
8409
1718
8253
8729
8963
8906
14893
9552
11678
7447
9376
8985
9406
8973
11418
9086
7505
9559
12891
7853
16072
9064
9412
7353
11478
7201
8871
8981
6343
13886
7423
11699
9114
13892
11708
8982
8867
8639
8876
7227
5508
11222
9442
9564
9388
7560
9248
9768
9581
7166
9545
9299
11709
13821
13950
9130
9438
13931
11736
9384
9361
9479
11528
13658
7362
9445
6149
8985
11734
11597
8910
9467
4870
8855
9492
11391
9358
7388
9892
7388
9493
8954
8975
10097
13955
8468
13460
9639
7469
9436
9492
9344
9496
6479
13894
14074
13653
14024
15636
11570
8978
8302
9486
8014
9431
13654
14189
8979
8910
9520
9196
8233
12510
8454
11551
12362
8712
7356
1576
9133
10139
9434
13573
7229
11691
9508
7448
9251
9052
7311
7730
8445
8208
9298
5929
6059
10333
11234
9301
12095
7358
7385
15567
7309
11079
8988
14866
6391
11642
11986
10298
7411
8916
8992
12666
9368
12517
9362
7413
7368
9134
11846
13605
10194
9585
11578
9455
8952
13892
13634
11516
4147
9462
8941
9514
9769
7348
3570
8902
22679
9447
13707
7387
11712
7097
7244
7114
9381
11594
11699
14820
12084
11680
8107
8898
9411
9460
7389
11075
11408
7231
8933
8919
8880
9196
9380
8955
13234
14085
14917
6819
15319
9958
6903
9269
9316
12498
9392
7531
7816
8946
12042
6568
8342
11173
14766
8790
9303
13906
10305
11561
9451
8253
7983
13314
9442
8864
8093
9401
9778
7343
8283
11382
20118
6706
7432
7360
8833
10395
17180
9200
6488
13851
13681
13920
13783
12354
5473
4917
8940
9454
13940
9498
8248
7030
13823
8914
8879
15358
9335
7439
13530
7500
9493
13591
8191
16394
8953
9515
12697
11703
8039
6906
9179
9490
8883
8877
9327
11427
8726
9492
5245
1711
15356
14022
9091
13978
12684
10763
8839
10296
13367
11770
7285
9313
8308
7504
8874
9802
11861
14919
10576
8865
14105
6879
9361
8976
9000
10048
9509
7427
11483
11381
12814
9025
14019
8693
13658
8521
7354
6657
8950
14003
8933
13285
10234
8224
7917
14139
5776
4944
7347
19667
11781
8954
7620
9456
9315
7355
11253
8553
7301
13005
14880
9396
7405
13778
14059
19239
8839
8922
7133
9528
8936
13915
8923
9468
9211
7310
8490
8886
12145
8772
9292
8958
8946
16341
7434
9112
9206
8253
7312
9568
8936
1596
8899
10568
14161
10707
9101
12062
6219
6847
9395
13636
10398
8959
6425
7353
6990
7441
9284
11619
17369
4556
9304
10158
8892
11516
9273
11082
11488
5403
9054
7414
8316
9291
9449
8945
9302
11793
8957
8956
5258
9499
6963
7022
13746
6071
15239
13749
14082
9693
9006
7885
8988
9121
8959
9070
9216
9014
9458
9078
9485
11702
12809
11816
9097
13437
11442
11499
9509
8934
15454
7443
7510
9505
9609
9331
9367
13511
9418
1576
9489
6853
9316
9482
9481
6831
10228
8995
18860
11211
11405
8094
9818
13451
17472
9503
7318
7297
9661
13682
8892
9114
13574
8915
9391
10312
12754
10632
9367
8913
8960
11240
9445
8971
7208
9028
4777
11814
13796
7508
8894
7825
9677
12663
5247
9485
8889
8966
5383
5471
7371
10053
7414
11690
9476
13579
6941
11826
10855
8900
9100
9322
1841
13796
9479
13958
9355
7425
8848
8054
7317
10966
14962
9483
9596
8849
11541
12743
5292
13854
13968
7316
13603
13622
13631
10623
7352
17243
9202
8236
6657
9524
11541
14933
9344
8976
9512
8964
9442
12308
7261
9487
11556
14849
13651
6386
8773
7904
7412
7543
9577
9470
9010
4910
14751
9464
9168
8954
10277
8962
5826
5235
9559
11755
8962
9469
9496
14951
13645
4756
9842
7969
14770
15368
14910
8435
8226
14849
11224
11527
7910
14798
12269
12673
9493
6478
8720
5467
8520
7113
10416
8900
10421
7419
8170
12615
11694
4752
9214
12839
9353
8842
11433
11381
8603
9512
11343
16276
8884
7915
8901
7292
11511
1594
3569
5248
9479
11686
9296
7764
6795
7481
9508
7638
9135
5699
5703
11571
11448
11454
10498
8632
13131
8545
9375
9282
7395
9534
7780
13125
7308
8412
13611
7333
13893
8180
13752
9441
12116
11284
19551
9300
8887
7324
14294
5395
9837
13835
5182
9419
8970
11633
13579
16520
7404
7210
5483
12032
9407
8959
14821
15298
7191
6292
8860
7447
10595
12074
7093
9440
13997
7755
12689
9425
7858
9274
7464
9416
9332
10586
7677
13736
7350
10714
14744
10309
18930
5751
9437
11660
11384
9079
9419
11164
7348
9364
8382
6897
11596
9475
7775
7317
9258
10181
9121
12606
9434
10050
13852
12642
7977
10005
3114
6345
8611
12674
9273
5409
11365
9346
11095
9424
8514
9486
9259
8128
17617
8179
9339
20768
7873
13603
13667
8800
6139
9559
10577
7337
13543
7989
1344
8971
8818
9090
7334
9397
6845
7344
9486
11685
9108
8149
13939
7814
8932
9387
7373
8876
13734
8847
8100
10777
14057
7739
10199
8438
7792
9490
14804
8863
11400
19613
8176
13046
5692
9139
8676
13638
7312
7083
8730
10463
6165
9485
8487
11022
9592
11953
7620
9520
9515
7419
7386
9525
8616
19750
9277
9643
8951
13452
7961
12497
9560
9620
9503
7287
17165
5229
14155
8827
8075
10393
11324
7382
19511
11710
9625
7929
8890
6878
8865
8381
10730
9469
8705
9355
9025
10414
7307
7416
3451
7341
16823
8500
13570
7346
14714
11883
9158
8906
8058
15000
11659
6764
13574
10439
9534
13562
12155
8868
11621
8274
9302
9636
8248
13914
12242
13444
9300
6820
8090
9310
9391
13283
9454
10358
8575
9498
12264
7719
12387
4946
9391
10866
11044
9986
11355
11374
13776
17237
7873
7875
8575
8897
9362
10367
8139
6432
7841
10642
10397
14033
9521
11609
9453
8815
7304
9409
1582
9283
9174
9421
12995
9571
7504
10461
14111
14111
9642
10027
16079
8776
6407
8926
9642
8986
11536
10356
7411
6459
8566
8486
9219
9298
7284
7347
9999
10505
10347
8347
9027
8825
7432
10499
7370
6847
10126
7503
10854
10284
14965
8422
9417
5477
9425
9408
7819
8122
5076
8189
13883
11513
8014
12505
7744
11560
9469
21879
6485
9482
14020
9604
7786
8403
9371
6873
10722
7821
13851
7395
9636
9629
7433
13759
11857
10493
5538
6836
7410
7832
9450
10356
11688
6893
7387
7361
9408
6775
7356
7766
7341
9666
11835
7421
8906
9124
14901
13636
8856
8577
8933
6513
6446
6867
12767
13053
11489
14213
9234
23333
11259
8715
9123
7992
7397
8885
5978
9903
13721
7388
7378
9363
12077
12779
10119
10049
8073
10087
11385
11628
12014
7322
9352
6862
8538
14866
7448
9264
6845
8064
13765
9468
13675
6222
11671
14213
7437
8489
14096
7281
12109
4051
9477
9198
10236
8920
6237
11598
7367
7359
13502
14159
7130
10703
7805
7369
7495
7438
12186
17185
6862
7343
9561
7351
8906
11630
12114
6063
13587
18539
9343
7297
9430
14415
11718
8936
7638
5624
6432
8981
9571
7336
7429
12699
6858
9429
8044
13920
7557
8631
10058
8857
16096
6768
16743
8875
7347
9466
9189
10307
14768
7322
8803
8934
9392
14899
15932
6389
6891
7797
11764
7657
9615
8220
7362
7433
8172
9341
7577
6858
9448
9573
14090
9387
7127
9576
9556
11287
7168
9842
7976
10515
7359
10245
7390
7816
10746
7385
14458
14859
7274
8965
11319
13674
7375
8564
10231
11513
10415
12825
7395
14888
7334
7390
11891
7896
11250
7414
7345
9991
7412
14533
8318
9552
11091
7799
17781
7318
10151
6819
8347
9047
4254
9539
6889
14915
9524
9434
10447
11600
7383
8953
8929
12494
7588
7473
7217
7374
6765
8967
8363
13829
9575
11372
6751
9138
6850
11335
7442
9828
8620
6837
14829
6848
6824
10165
9458
6745
7566
6892
6829
14871
7565
7569
6866
7570
6789
7571
6985
10226
13448
13364
6978
12251
6974
6999
6984
10356
10239
9113
12783
7363
10847
9724
5163
9027
13276
13767
10260
5041
9621
14960
8165
8813
7762
13632
8959
13183
8030
11703
8727
9409
9456
11695
11711
9463
7442
7495
12717
8564
15390
9480
8854
9059
8997
7859
9381
6986
10041
7376
14917
12073
11600
8935
8042
9562
9218
11718
9313
6369
11773
12487
15509
5607
13839
8867
9412
9200
14592
10977
12000
4962
8799
8931
9451
13201
7197
8811
13348
8091
11959
8927
14929
13405
9446
12704
15358
9677
14126
13141
9442
7433
9458
8682
8900
11327
9310
12119
7363
11106
9466
10770
11647
8609
12325
8944
9142
9461
7349
8918
13693
16777
4798
14031
9362
7173
8881
7453
9386
13604
7267
7401
11572
13687
9061
8956
9159
13782
11713
7008
7414
16383
15775
7486
9571
11278
16280
7416
5590
7337
4795
13527
9366
13031
11506
7262
2353
4790
7383
8974
8905
10190
13686
9233
8522
14130
8924
10474
9352
8988
13491
6351
4796
7993
11667
9444
11713
7524
6763
6759
9570
9429
9482
11357
8980
9278
8764
9414
21195
9228
9598
10184
8933
11372
11572
1946
9582
8660
8992
11471
13453
7438
11699
7860
8014
9335
8901
9271
8866
11525
6982
9664
7329
16294
9319
7343
9392
7490
9568
8877
12119
7373
8903
7350
9471
14903
7314
12363
8914
11334
6853
12423
8439
6601
11664
9473
9326
9525
7264
7880
7772
7411
11500
3531
7911
10340
9282
9340
9635
10360
9375
8573
13480
14646
7885
11850
5502
5775
10288
7876
8937
9571
11466
4756
9014
12791
6844
8128
7318
8946
7442
7904
14860
8978
13939
7357
14576
8880
10044
8825
5096
7741
14900
9035
8187
12748
9319
8924
8663
9399
8926
9592
9615
9613
7348
7366
7634
9432
9387
8875
7485
11675
9245
9139
10256
15310
6155
9620
9421
8896
9284
11353
8934
13710
8938
13285
12183
13189
4458
8947
11541
14903
7423
9387
14895
7737
7267
8801
8910
9263
8719
8732
7439
13302
4777
13904
7319
11732
9434
6909
9521
6451
7342
13828
7455
9532
8959
10199
11622
13667
8772
9490
8761
11775
14884
14124
13059
8855
13642
9105
5202
8930
9539
6422
11445
8720
9510
7353
11596
9513
11370
10126
7932
14956
8886
9546
9477
7529
11936
8058
7299
14856
7451
9061
6702
10659
7388
9519
13632
7378
7353
13445
13479
9013
14618
8917
9830
7899
11657
7352
7236
9219
13643
9386
9543
7695
13737
11067
10407
15335
11937
12845
7881
11944
12756
9545
9632
14080
9613
18473
8712
7407
10831
7323
14966
14908
9602
9106
8810
11569
7482
15526
7414
9366
7322
9745
13017
7428
7265
9320
13542
6740
9415
12193
14940
5183
7516
18743
9484
7261
9362
9886
9466
10113
7449
8378
13593
9427
10160
8795
13377
9527
13384
9134
8441
11658
7498
14955
11692
7405
14048
8949
9617
10109
6815
13383
11523
13608
8891
9489
9360
12668
8955
19409
7267
8909
9483
6944
8983
11647
7355
8919
11646
7395
8704
7485
9543
9850
9490
5388
11743
7422
9483
11726
10337
14303
9512
5772
8192
11522
13769
8914
9114
15345
18927
11490
9370
9341
8914
1244
17192
7796
10290
8054
6396
8578
14961
7445
9388
7435
14105
11653
13478
8915
1693
17406
9159
4795
8250
8082
9527
10925
10088
8922
11976
8866
11599
7982
8952
14509
8453
9505
6464
8382
9537
8954
15128
6835
12739
11834
11726
6307
13847
5302
11535
9365
9447
7782
7289
9481
13468
4257
11708
9133
9729
9342
7480
13483
9313
9003
9449
8202
10480
9443
9365
14831
8029
13845
5009
9151
12695
8807
7364
9505
6868
7413
7450
8972
9113
13673
5172
7367
8423
11591
6120
7985
9389
12460
9027
14813
13473
7465
8884
11718
16352
9578
9075
15005
8059
9280
7506
11584
9527
6148
9348
9372
11271
8478
13483
7422
9515
12134
14394
9507
10126
8865
15326
14910
8994
7548
10161
13402
7334
7939
12573
10352
9143
11681
9487
7308
8319
8971
12748
14438
11575
15040
2001
5041
8152
4776
8923
12285
14255
8909
13596
12039
7497
13828
15335
9511
1932
10575
8659
5442
11890
15490
10097
9500
8205
7727
9121
12652
10603
10201
14299
8975
11387
15945
8914
8411
8075
11930
9382
10140
8700
7941
10546
9334
10215
8294
8973
9011
5931
9546
13391
10101
9643
7796
7727
9464
13531
7339
7429
22904
7351
9518
13742
7353
14997
5579
12694
11147
13204
7883
7471
7274
8317
8958
13314
8908
9398
11505
9423
9449
5440
9291
15362
10516
9426
9577
13571
11685
9478
9336
9515
10345
18309
7976
12909
12123
8498
9601
14066
7355
9430
7477
13658
12345
13853
7284
10417
8116
11203
4792
13779
9294
9407
20979
8938
7808
13325
8345
8921
8968
7299
13878
11972
14903
6450
8472
7575
9535
13560
9426
7519
6076
16975
7975
9496
12235
8911
8184
10366
8005
8235
9348
6144
7213
7158
7449
7352
2531
10162
7867
12283
7344
14012
8910
14155
8128
7732
16950
7441
11680
14281
7451
9231
7364
9508
7917
8966
9308
5760
10666
8756
9222
12755
9363
12848
14048
9515
8392
11595
13758
8522
8914
9568
12732
13832
15486
11582
11663
7459
10298
11214
8421
7388
10863
10104
9514
16162
6915
9440
7378
8956
13366
7381
8965
7401
15783
8909
12697
8708
13809
8533
9074
7376
9410
7508
9290
8853
9407
9014
9387
14897
9538
7605
5410
13243
10056
6834
8236
10104
6851
9102
7397
7508
7435
11617
12105
7347
7185
8895
11658
6912
9477
12072
11720
15495
7361
13889
9277
7398
14874
10146
10725
13616
14879
9377
13238
6673
9345
10237
12261
9442
11579
11513
8922
7858
9346
14953
4566
6111
9446
6212
9462
1934
6832
11647
6480
11593
9962
6830
6838
8162
7403
8948
6374
11328
7362
14916
9457
11894
9352
7473
11733
7294
9012
9308
7160
7133
8891
5108
11376
7506
13675
7424
7401
7846
9402
13822
9436
8895
13687
11468
7756
4928
9435
9371
7337
6801
19649
6484
5844
10137
11484
9753
7270
7321
7256
8164
11937
12492
7377
7391
7741
5189
14946
7370
8710
11271
11237
16463
7511
9424
7761
7378
9414
8640
10193
6815
9333
7943
7425
14867
7506
8213
12748
13656
9411
13314
11312
7686
7487
7351
8985
7280
11923
7256
7803
9299
9547
11684
7422
11344
6997
11639
8993
7514
8886
7723
7540
9516
13957
13831
11663
8907
7696
7528
6194
11010
2008
9360
11353
9389
9730
7342
9528
12797
9364
9377
13613
9048
9422
11289
7615
9332
7326
11940
12602
7480
7328
7350
13604
13417
7445
7495
9190
8906
10420
15010
5221
10685
9358
12556
15605
9458
12669
5790
14781
7355
7614
5284
11800
13869
16007
8569
8888
11469
8990
10534
14902
5862
11973
8974
9466
9277
8388
13338
20968
7348
13929
19899
14127
13668
8865
7341
9272
7369
11254
7852
8985
11566
11394
9141
10957
9511
9347
14947
8332
9482
9065
14654
9304
4639
9252
13656
8890
7444
12006
12814
13601
8884
14826
15329
12255
7887
14740
7238
7530
8907
14976
13602
9529
9518
7684
11984
11276
10390
7333
11403
13086
9426
3142
15118
8920
11250
9486
7351
11486
9368
11533
7217
10896
9965
9401
10462
5374
13607
7518
11606
9475
2107
14177
9174
9475
7425
12086
12352
11577
13576
7419
13951
14255
13601
7344
13901
9963
9540
8841
7429
13931
7431
5547
9022
11260
8372
11746
7286
7357
8745
13736
8759
5320
13770
8381
7744
11544
11865
5469
12131
13613
9655
13224
7374
13597
7348
8493
10664
7903
9538
8250
7319
9507
14864
9338
7747
7505
8214
7353
12306
7188
7400
14668
11222
7563
8239
13619
9584
11229
5141
13576
10195
7452
8913
9108
7391
9330
5582
13123
11554
9366
13903
8502
7271
8947
7310
9353
11141
8992
14942
9592
8851
8788
7469
13750
7352
9404
7500
11900
12145
12948
7405
7364
7422
13895
11362
9222
8812
9018
9544
9610
10947
8013
7522
15507
9250
8937
7425
10155
11436
12318
14659
7349
7342
10722
8453
10750
7385
9381
5183
14176
7450
6969
5739
11197
8318
13933
7416
12137
13722
9292
12044
15137
7410
7404
8227
7401
11827
13591
7970
6421
7504
7365
9304
9267
9599
15688
8073
9409
8914
13859
7420
7380
9524
9098
12535
7388
7410
15064
7465
7388
7412
16385
7341
7491
15412
8655
7340
9435
9458
7368
7070
6965
22325
9562
9571
8944
9564
11813
14764
6455
7159
13674
9330
9504
11355
9317
7978
7441
9310
9353
6323
11048
7468
14892
9224
10232
13978
3599
13671
14970
4917
7414
9480
14187
5601
11579
7294
7395
15482
8875
7462
9471
9491
7413
9555
15368
17380
7288
7423
9947
7354
5112
1550
13737
9311
13918
9453
5685
21830
6843
15372
7280
7463
9131
7633
7371
11211
13671
12518
11246
7441
9270
14934
7785
9479
13985
13947
8292
13973
8857
7396
14941
13848
9549
7402
9718
9577
7334
8873
7456
9452
11456
9648
14970
7459
15308
9433
6866
7345
8388
7424
13680
10061
8884
15468
9388
12915
8291
14157
15484
9533
9554
11529
14168
6824
9693
14967
9091
7459
8367
5886
15307
7400
10671
9084
7313
9302
17900
7508
7198
9518
9006
7395
9331
11850
15385
9597
14891
7375
6327
8693
9496
7892
7379
10464
15519
9132
7275
13667
15370
9551
9487
7813
7878
6652
14913
9348
4818
14604
7375
7747
9378
14999
9548
9133
9350
13072
6899
8122
9502
9668
14382
10204
8927
9189
11595
9440
8873
11963
8988
9404
18761
6011
11626
8702
8894
7558
6937
8935
9453
8248
6183
3794
10485
9346
8869
8732
8970
13783
11472
9198
8911
12496
7250
7788
8895
8184
4955
9507
7514
8367
9976
8167
7389
6383
9625
14108
9472
10183
10598
11552
7410
8775
13427
8824
7291
14964
9299
11626
8878
12722
6388
9386
6370
9428
8919
9509
8955
10296
9872
9141
11396
8912
10018
8926
6832
7411
13978
8888
14803
8865
13796
14020
7324
8824
6991
8181
8492
10755
7333
13264
7355
1808
9504
7140
13546
8917
8912
9427
7416
12485
13459
9403
9203
4823
13570
10281
9342
9582
10177
8807
9287
7319
6459
7292
9183
1841
7826
9410
9279
10075
7281
7425
14089
9327
9394
8852
7363
10546
9405
9271
13595
11147
13927
8897
9282
11971
8916
8081
9120
15373
7280
7506
15144
8010
9476
11882
8064
6091
10159
7849
17744
7330
8233
7311
7331
9338
5374
9211
8272
8521
11696
7893
5799
5492
9416
12548
8878
7346
7406
7478
9492
8866
9475
7299
7433
7106
7762
7417
8892
9347
8998
9530
8928
8862
7307
7441
7378
9240
7377
9339
9033
14168
7360
14084
10257
5726
12005
7371
9491
8927
9402
4693
14131
7142
8958
10225
7462
6834
8428
9493
9442
7329
9606
9706
2765
8920
11487
7509
8934
9368
9600
4638
13285
8959
9185
7809
3620
7420
11871
9458
4808
9065
11200
13584
7449
6984
7444
9575
7412
8864
9481
8929
8325
12846
7400
9469
14893
7396
7440
11488
14141
10566
12057
6901
8890
13466
8911
14953
5041
12733
11550
7532
7260
7997
9449
5134
14775
14910
8201
4788
6827
7467
7628
9586
11950
9372
9563
9584
9457
8910
7919
7490
7741
14155
6834
11842
10269
7445
14931
9159
9391
7506
14530
7321
11588
11958
11582
6918
11561
6620
11624
9580
13273
12007
6812
7574
8541
9286
8958
11477
11605
14988
8926
7293
9659
11543
7361
11621
13626
7529
7309
16560
11403
7056
13839
9511
9650
15460
7512
9303
11552
15584
8241
11608
5205
8941
9945
9440
9578
9495
12404
7408
8856
7299
11562
7961
7498
8962
7348
7313
7277
9457
10733
4350
9597
7469
6420
5189
14884
8966
8633
9285
10243
7508
9519
8874
9582
8909
9559
12606
14301
6642
7220
7299
7400
9044
6863
7102
5840
13748
8945
6842
6182
12526
7535
15336
7484
13822
9331
9525
9558
11484
9652
8960
10338
14774
9718
8203
13629
14159
8934
7054
7374
7358
7584
9475
16112
8353
11392
15507
11458
14999
9197
9506
13705
12753
6896
8050
9241
7311
8980
7366
6866
7447
13447
9345
11564
8913
14091
11903
12812
11983
9096
9455
15446
18529
7263
11405
11044
9314
7337
10372
9202
9472
7366
13601
7411
11749
7347
6928
7340
7372
9006
7842
9468
14870
9393
7370
6939
7338
7932
14059
4943
7376
7454
9291
7429
7372
14918
8954
7489
7339
7366
7422
7453
7466
6832
6798
9544
8981
11235
7140
9519
7769
13012
9151
7417
7312
9501
8511
7994
4222
13921
14994
7418
15497
9188
11345
5653
5735
13437
12955
9533
15359
7512
9365
11438
12290
11467
13755
7308
7309
12953
9415
10520
9474
9546
9412
14911
5349
9455
7853
11275
9542
16834
7346
9390
7424
5160
9574
8977
14163
5276
7130
9138
9100
9325
13644
13630
14900
7506
13837
9501
9456
9453
9554
5826
9394
13322
9519
11441
7510
14358
6413
8133
12662
7690
9598
7837
13588
11577
7393
9770
7086
12645
16247
8819
7351
15508
9762
7443
11644
8980
7343
8808
9542
9583
9425
11743
9908
6727
9545
17201
9368
9573
9529
16759
8877
7324
8691
4762
9534
11198
9511
7392
7396
9347
9408
9432
13571
5699
7122
14839
10884
7421
5400
9310
8515
9978
14084
7636
11561
7287
12029
12377
8931
7372
7369
7356
12500
11371
10385
9242
9130
11671
7888
6590
7419
7477
6204
10233
6388
14001
9391
7277
6695
11556
11834
8913
5214
14322
14449
9531
7873
9642
9440
13661
5194
9055
11496
6338
7391
13394
7235
9492
13562
9057
13475
9220
12787
8921
11213
9441
9345
9446
8968
5797
9516
8975
11985
8891
9416
8876
8888
8932
14205
14362
7398
9287
15370
9346
17064
7392
11697
5238
11640
9450
11593
9445
13721
9013
9348
13287
5778
9082
13705
1799
2630
8990
8916
9463
7333
9460
12422
6894
3714
9459
4879
9521
7011
13787
8131
17334
9004
8977
8923
11933
8812
9378
6123
11819
9082
9046
12236
11574
4848
10031
8955
9282
8751
7341
5984
5849
9482
7506
13906
8887
9546
10315
9363
11631
8849
19165
5174
9501
12746
9441
11703
9444
13575
9480
9393
6409
7319
2948
7423
9287
9481
9036
8958
9268
9661
9463
7369
13427
7818
12643
7361
13715
7497
8935
9432
9509
9553
14636
8975
7170
14979
8768
11567
9580
9493
11664
13859
9435
9001
8441
9558
8039
5530
9467
7350
7368
5506
7430
6838
7336
14052
6902
8879
8537
9539
11726
11957
5978
9412
12875
14726
7343
8931
9435
9422
9418
9415
11603
8012
9070
13332
5655
9300
8947
12882
9021
7374
8967
7474
7375
9489
9248
8975
8945
11657
9445
8061
9456
7410
3288
9143
8399
9297
13537
7300
9529
8249
11609
9483
7015
13554
11574
9458
7425
7917
8895
8849
12036
10628
8985
7340
9382
15843
8573
8947
8848
14094
9395
9529
14198
9547
8870
14754
7388
8533
8932
9263
9308
9526
9498
8955
8894
9296
8954
9498
8927
8962
7451
15963
6444
10780
11838
13881
7731
13753
9143
6454
8876
8288
1852
5180
8848
9457
10412
12761
8767
9497
10217
13675
8933
12488
9378
7575
9366
9456
9626
8902
17699
7166
5216
6015
12195
9354
9492
9313
5243
9517
9481
9518
13634
7437
8897
7471
8412
13609
11486
4392
9347
8881
8941
11705
8538
13570
13451
8652
14787
9360
9502
4012
8897
9489
9379
8911
7274
13587
9269
13365
9407
11587
13959
7760
10261
8935
14799
13844
8577
9510
8952
9387
9446
5391
12548
11130
13847
11698
10224
8947
3553
7125
8916
9331
2854
7508
8894
9448
9267
11692
9033
9276
9574
15158
4787
9012
8988
4260
12754
8377
13173
9474
9296
7068
13726
9452
8647
9009
14996
6437
11974
9530
13876
11699
8953
7923
11703
11700
7566
9506
11946
8955
9421
9501
16789
6392
9293
9460
13894
9379
8129
13449
11326
11387
8976
7368
13708
7454
8227
8893
9442
8855
7791
11929
11717
9478
7411
3820
8958
11825
9496
5825
13641
1936
8739
7455
8104
7326
9275
9379
9476
14633
8984
7310
8929
8963
8962
8931
13696
7506
9350
14200
9074
12485
9448
9679
2684
10559
7187
9532
7444
8996
7863
8208
12025
9514
7432
12338
13967
9420
13940
8912
9455
9455
8992
11714
8951
8905
9725
8335
3419
6759
12737
9376
8900
6757
9015
9245
11692
9404
9598
7366
9504
9476
12447
9026
11578
10839
11523
13919
10389
5254
8933
13029
8927
15164
6381
13478
9472
7455
13660
9460
11614
8893
9437
8959
1719
8310
11542
3621
9276
7365
9291
8923
12734
5543
8904
8209
8800
9320
9410
6930
13828
8909
8947
7520
13864
7388
8933
8891
8029
7888
7527
8696
8893
8945
8990
11226
8892
7418
9419
11229
7266
9328
9212
9521
9284
8987
8905
8942
9360
9307
15431
8317
13490
11030
10679
13963
9747
9231
9210
8978
7480
9274
9340
7305
8903
11707
5288
8789
9496
13067
8901
8930
8841
8047
7422
7359
7306
9413
10060
9252
13242
9855
8799
8105
9386
8791
9400
9446
8925
9446
9411
9548
9422
8585
16715
7367
14776
11828
11692
11324
9268
9497
9208
11439
12184
11453
12728
6324
13628
7386
8911
8990
7466
6399
9485
13613
8885
9395
13601
9282
11796
13759
8908
9369
13610
8866
9500
8893
8903
12623
5487
8832
9153
9360
7313
11815
9455
9438
8759
7354
9417
11615
9494
13674
7222
16330
11747
13924
9403
8928
4767
9419
7499
14193
13440
9171
10003
10723
9422
9443
9342
7439
9001
6485
23590
11410
9559
9493
7481
9532
11825
4405
13462
6831
8245
7410
6823
8933
7394
4957
13804
4322
11497
9541
9435
14917
9426
8036
7414
6990
11346
12188
13593
9000
7467
13722
9475
5794
7438
11669
9873
6532
7342
7012
14835
13344
8934
6161
11959
9386
7488
7452
5366
12722
13441
9526
7414
12708
6798
9635
9500
7580
9352
13974
9841
7210
7408
7446
11483
13458
14495
16799
8966
7447
11688
7269
6140
8996
9806
7292
13630
9642
13509
11639
9464
11531
13620
10332
13793
9478
8925
4894
11630
9504
9074
9116
8878
7325
8935
6567
8861
4250
8108
7257
9584
7322
11668
8946
7424
7410
6929
7371
13177
7260
9331
7318
7369
15206
9547
8969
5749
7419
9473
9019
7096
11831
7401
12125
15070
9440
7446
13829
8119
9352
7378
9322
7355
8943
13960
9468
8865
5174
9453
7781
9321
9462
7761
8861
9435
6895
7296
9455
9657
12802
7561
13364
11490
9501
9502
13789
9588
9574
13724
7336
9528
9493
9479
7362
9390
8964
13476
11747
7384
7400
7418
9358
8911
9274
11247
7671
9597
6987
9511
13980
8959
7438
13669
10349
6921
8949
8377
7309
9532
11566
7958
6293
9379
9425
9436
9199
5247
9129
7423
9468
6469
9677
9275
9312
8975
3168
9430
3472
5285
9525
9258
15524
9456
8997
13546
7787
8226
16613
7675
9482
13180
11627
7362
12273
13656
13539
12530
11591
7352
9464
11710
9575
11580
7400
7689
9751
10281
9582
16293
6929
7805
14714
7447
8897
7568
9265
8951
8819
7185
14915
9496
13898
9551
10388
7414
8838
7573
7453
7345
10168
8171
16364
7415
5653
11133
9445
9407
7345
7417
7359
7365
14029
7501
12329
4886
9521
8332
7367
7723
10855
13420
13943
14272
7847
11623
7372
9446
9624
15622
8125
10166
11751
10422
11371
7415
8919
9389
10781
9348
9348
14015
8210
11591
8017
7916
6618
4943
9493
6689
8992
8840
7377
7362
8855
9546
11630
12176
6465
7154
9099
9156
12826
8961
11246
7322
8037
7427
8934
2913
7392
7502
14834
7422
4738
12570
7423
9102
13722
15104
9604
11454
12261
7362
9568
11565
10544
9552
12928
7423
13501
11337
12873
10146
9416
8519
13756
11829
11713
8967
7429
14982
7431
9530
9551
9392
9626
7813
6828
7329
8841
7358
8881
9305
8915
9374
10145
12773
8940
8754
7741
9058
10383
9362
5436
7509
8956
6600
9171
5810
8929
7355
9381
7419
9684
18249
9486
14971
13527
7475
7355
7391
8591
7344
7901
8870
7404
9547
13263
9531
10547
13279
14922
13610
11501
11091
9167
7331
9359
16238
8960
11711
8940
9430
8129
11695
7457
15510
8918
9422
7435
13667
9737
7432
14918
7077
7684
9639
9529
11399
7206
7479
9432
10217
9471
8894
10098
10739
9358
13622
8955
14977
7870
11533
8177
9344
8042
9363
11798
8917
15111
7867
7364
13369
9567
9027
9507
9413
9479
6981
11623
13735
7363
9476
9110
9572
12778
16230
9588
8516
9483
13836
7868
14587
9516
14838
6813
13476
6254
14784
7340
11558
14776
13269
9556
9568
7305
9533
11945
9213
8871
8831
8304
9448
7359
9305
7542
11542
11665
6202
12883
13510
13980
7736
12625
7311
9421
11819
13708
4890
7315
9610
7458
5044
9546
12410
6385
6737
9219
13962
11953
10433
13766
9423
9309
10802
7376
5248
3317
13836
8900
14758
19018
8743
13839
6398
9884
8836
9229
13605
9315
13126
8230
6831
5868
7482
9446
15428
9639
9261
8928
11083
4407
7340
15965
9364
6720
9462
8925
10563
9367
11520
9367
14073
14434
7957
7369
7976
7434
7378
9572
8966
11629
13624
22377
7447
9644
9574
11625
7506
9553
16938
7802
11366
9243
10095
5872
6395
9218
7350
15719
9842
4702
8926
9411
19306
7343
11291
13679
9425
12439
14018
10105
10422
13899
15615
7361
11685
7411
12711
16746
7370
11059
7358
12889
13933
8812
9441
9581
12085
7425
9191
8933
8078
13590
13727
9613
9472
13091
9387
14193
16378
7433
7306
6816
9449
9694
14951
9593
8563
12702
14904
8565
11658
7430
7257
9503
9286
9396
12390
9225
10101
13710
6841
8876
8905
6744
7831
12533
7460
5352
12294
13635
3282
6396
7362
14840
7394
7987
9485
13794
9435
8636
12832
7337
14909
7326
13401
10170
9104
7311
9593
12326
7349
7755
11578
9351
9465
11466
13648
9073
7205
6885
9114
13727
7991
11964
8355
4802
8340
8633
13606
7410
7403
8941
7317
7339
9004
7055
8917
7293
7403
9558
7325
8941
8870
7149
13612
7416
9765
7144
10468
11589
4529
11646
7403
7804
9365
7467
7493
15553
7389
9453
9518
5201
6841
7806
7472
7416
5281
9450
7392
6726
14934
6260
9533
7937
8159
5668
11590
12391
6076
7306
14887
6945
20196
7413
11470
19099
7286
9535
7389
11578
8243
22275
7330
11547
10226
5173
13611
6441
11583
10530
9227
7264
9095
8832
5190
8077
9371
8769
9493
11720
8940
7387
9512
11570
11313
13502
6764
11705
7418
7390
11630
15903
7353
9454
9208
11763
5500
7238
13521
8080
7343
10736
22288
7323
15517
8152
14891
6878
17361
8177
11033
9515
11512
7429
11026
8561
9466
7176
14857
9323
10105
9037
9313
9605
4199
7320
11979
7424
7421
3445
6166
8899
13136
7363
7894
9400
7386
7484
8384
13625
9415
7780
7348
10932
9563
7505
7344
7404
9959
12369
7386
9713
13891
9352
7483
13453
12509
14061
9517
8991
10444
9413
14808
11664
14939
9312
11974
9128
11319
10160
10450
7436
13780
9382
8908
9089
7395
6238
8984
9394
9460
9548
8872
6731
10084
14556
9496
9625
13615
10710
9536
9470
14120
13798
10206
9082
13605
14774
9380
9894
10701
14191
11619
9676
7569
6824
6847
9466
11784
9556
7453
13670
7440
7567
7394
9165
7566
7533
6718
7261
4509
7443
7567
13514
8680
7439
9439
9542
9542
15361
6921
9249
7354
7566
12336
9511
7096
7366
7564
7564
9503
10575
7404
8763
15527
7291
7441
10495
9080
6758
9364
9778
6831
7566
11417
7006
8092
14036
9551
9375
7567
12910
7488
6867
6855
8610
10716
13623
7411
8028
7411
11450
11502
13692
9277
7460
7330
8074
6740
7404
13974
15242
9562
7346
7442
7805
9405
9366
14086
9452
7242
9584
11461
6807
7568
12496
14958
14241
8320
7493
7393
14911
7389
13639
15516
6797
13843
12699
6858
9703
7393
10671
10386
11228
4355
7469
7414
7487
8980
11704
11324
9171
11416
15458
7468
13671
8955
9345
13960
13753
8919
7623
12522
8878
11617
9759
7399
13101
13286
9876
11433
7416
10527
7877
7400
9445
8791
11525
3604
13573
11681
8934
10323
13592
9228
7243
11598
8972
10896
6407
13787
8755
7393
8063
8887
7361
7492
10046
16160
8953
10162
7361
3416
12742
11556
13715
14239
6390
8893
9554
16009
8962
6224
7997
9483
11790
13365
5032
8482
9264
8879
16117
7958
8924
8160
11235
8972
14878
9508
10050
9415
13906
11691
12711
9354
11364
9221
9020
8931
13733
9419
11265
6467
9388
9446
8930
11739
7383
7384
11704
4752
1918
9717
9017
9485
9490
7996
9521
8906
5084
13604
8918
10774
11086
8416
13579
12611
7422
9623
9385
6428
8223
7137
13467
8932
8896
8043
11727
5116
9313
2996
8994
8763
8477
8931
7457
8935
8941
9094
11724
16017
13474
13321
7327
13940
5475
12018
8942
9523
4769
13345
14032
7470
23194
7458
8244
12414
8981
9392
9236
9354
10731
9411
11584
14742
6875
14089
8917
9492
7789
13278
9507
7480
11688
7423
9005
9555
7374
12815
9392
9458
9392
8897
7832
12981
10172
8919
7284
7284
9445
14930
8942
9476
7345
9943
13891
8362
9327
11623
11292
13780
9490
8855
8898
9538
8399
8925
16849
7338
11701
8960
11507
9307
8893
11884
10537
8919
8945
8932
7345
8915
7315
8917
13709
9435
9356
13134
8965
8444
9387
9505
13765
9477
9345
6764
9629
9691
13585
7480
8871
9725
7455
7427
6896
9690
8936
8916
11956
6747
11085
12002
11854
5411
9300
8929
11440
9451
6205
9593
9424
11534
9643
7805
8689
13573
9524
15335
9051
5077
9423
7329
9415
11503
5516
10260
9515
15352
6639
6172
9741
13465
13647
6143
9285
9167
7350
7878
11231
9344
7373
20516
9436
8793
1793
10186
11634
14046
7947
9114
7494
8976
5188
9643
11533
7379
14799
12017
8958
6193
9490
13728
9555
9339
5664
13555
14182
14955
13601
8967
9501
6143
13630
6356
9419
8202
12028
9539
9694
11644
9510
12195
13951
8992
11589
11228
9307
7317
8931
9513
9157
9393
11517
5113
11585
14628
11571
11701
12745
8791
13995
9497
9342
9325
14854
9138
8953
8948
9170
8834
7327
11912
9474
9464
12383
8959
9450
8954
8485
7382
7346
6757
8898
9498
20346
8646
9738
11449
11720
12943
14120
6200
8280
8971
11103
11702
8957
11552
9471
9191
13798
8869
14094
8904
9145
12906
1793
9558
9021
15490
8937
4695
9468
11710
9308
19627
7278
9111
7688
5502
13602
9437
14141
14136
8015
7744
7453
9053
8960
8669
11602
8938
9516
11752
8930
12339
9349
7640
4669
9132
7508
11812
9490
13922
9131
8931
9455
7302
7359
10057
11821
9530
8878
5130
9477
9581
3381
13663
8782
12504
13662
8961
12694
9380
4695
11319
9440
11289
7807
16514
7424
8944
9566
1790
8960
7438
7344
9545
9328
9447
8664
16545
7569
9322
7076
1955
8918
8968
8456
9479
3801
7996
6619
9511
6880
9064
9509
9492
14128
12065
6930
8997
11851
8977
9493
11550
9749
13840
2835
7492
12350
8352
9402
6155
11660
9442
9419
6165
9447
5057
9537
8936
11783
8952
7077
6131
9566
8980
9472
7169
7288
9419
13807
9456
11667
10239
6880
4962
8917
6296
11677
9583
8926
9484
10258
8875
13930
9380
13569
7385
8899
9292
9333
6362
6518
11434
8968
1640
11645
9984
8854
8867
13696
7401
7784
11442
11629
9980
8854
8264
11127
9237
6842
8629
14882
1846
9474
8921
11320
9419
8987
9134
7700
9251
8722
9961
13526
5119
9402
7270
7233
4991
9564
9080
7547
11593
10498
7381
9335
9422
10171
9409
8535
8253
7284
7319
8348
7301
9147
11128
7325
8892
9475
6203
13547
11614
10258
13852
14737
9542
7380
2511
7424
9454
8525
8509
10694
4756
9341
7144
5544
7365
14677
7309
8838
8882
9443
8311
7939
12749
13400
8374
11938
7360
8891
10446
9742
11608
9413
9505
13849
7327
14959
11744
11564
9485
7321
7767
14014
9464
9583
9434
6826
8211
8788
8952
10861
12721
7499
9309
10376
13628
9498
11582
13671
8900
12230
8910
8953
7383
11881
7365
7356
13979
11373
8485
6749
6189
14837
7709
7449
19449
8893
10229
9573
14076
13105
7443
14067
7890
14837
13850
10186
10113
9312
11982
6810
7821
7449
13399
10841
14883
10657
6529
9372
9519
11248
9237
5345
7419
7450
13270
8164
8825
9456
9527
7329
7342
14924
8883
15473
9457
7119
8438
9448
9334
13816
7370
14747
7430
7236
7966
13749
8256
12102
7371
5287
14960
11837
9343
11387
16402
12808
13581
7356
11662
8128
11263
3018
7424
9334
14952
15437
14820
9492
3533
7451
7350
7349
9450
7406
9593
8967
9310
11530
7231
9606
9261
7326
13477
13696
10227
6208
11532
3932
12247
9902
8466
9355
7278
11453
7448
7456
13298
9083
8953
11316
5339
1777
11582
7938
13068
7370
9514
7344
11344
11110
7330
7381
12062
14261
13965
9387
13661
7434
8627
9504
14912
11507
16533
9041
12189
8758
10786
14151
9529
9441
7236
7295
9397
9154
8514
14181
2198
5833
7417
9503
5448
9388
9537
11564
9482
8938
8986
14754
13549
7510
13541
11963
5797
6992
11645
11541
9542
7348
7239
14015
7359
7337
11067
4945
9719
7331
13211
9121
5485
7464
3234
8897
13858
7497
7843
7416
8752
9491
11544
11056
10158
9386
8903
14708
7424
7426
11711
8934
9546
11540
8642
13591
8995
10253
8964
5328
7456
12372
9124
7391
7567
7344
8988
9137
13636
8936
8102
14035
9511
7360
5254
9695
7381
9308
6255
14979
15490
8110
13669
12125
7340
14047
9389
14973
10548
9346
6860
9406
9059
11088
22910
7950
5341
5797
16727
12385
9504
16493
13938
13657
6031
10174
7580
7299
13982
9602
11044
8987
8923
9273
9395
8817
6818
12625
14204
9059
7195
8154
9623
7288
7792
7299
12677
13579
9455
11315
9695
1471
15346
15352
12081
13657
9303
7535
11370
9394
9397
11496
9535
7599
9101
8137
14772
15491
7461
4716
7336
13427
11654
7189
13581
7392
10397
7423
9362
6759
7838
13556
5160
11750
8904
13360
7266
7443
8685
9110
7333
11508
8100
12730
7441
7782
6428
11170
8709
7418
8787
6824
7340
13409
7316
7326
9361
9334
9493
7437
11358
11367
8837
7303
7281
5472
7369
11590
5095
4794
7402
12313
9492
14980
7411
9556
11503
11570
13666
7495
8905
7320
8902
7394
14874
7363
14937
11484
9339
6886
7468
3209
9391
7369
7763
7373
15490
9439
7410
7331
12171
6923
8986
14832
9546
10611
8870
10675
8280
7712
8181
9238
9530
8196
9541
7309
9639
7143
15466
5406
12057
12326
13195
11391
7310
3573
7374
5056
11173
9714
6648
8927
6988
7389
7309
6840
12208
10148
11228
11668
9428
8926
14699
12370
10226
7477
7578
11375
7324
12352
7915
7316
7342
12294
16308
9464
9524
5084
9410
14814
13753
7510
8883
7312
7427
13891
7417
11642
7367
9289
9443
7507
7318
9526
13354
9378
7386
15414
11214
9261
12652
9484
7449
9093
9367
9560
14959
13834
15354
13609
7627
7305
7353
1940
6508
14819
13586
7442
7417
11048
10043
7372
7423
10552
9558
12385
7355
7354
10396
7182
6803
7779
9324
13373
9473
9264
7201
10254
8351
13602
7393
7005
13578
5398
7252
11269
8006
6469
14839
8231
9095
12558
10165
9478
6227
9962
7340
5347
9343
9438
15483
13614
12766
7416
15367
9332
9500
9399
9195
7501
1841
9592
9540
7346
9169
6245
7383
8005
9802
9588
9312
6847
8997
14855
9479
7354
8901
7337
5820
10893
10398
3631
14888
10279
7361
12855
7429
14150
10052
9310
9612
14593
13855
14097
7404
7407
12915
9444
9407
9459
7416
7397
9487
11832
10771
9567
9496
14739
7350
11459
9364
11345
7423
15835
13631
13628
9343
7975
14929
13491
10508
9297
10635
7363
7292
9441
7369
10188
7387
9353
10132
10163
14894
7329
7439
7473
16187
7452
9600
7327
7333
13919
8951
14929
10985
6857
6745
9473
10317
6775
9382
6210
9048
9467
7439
14117
7510
11616
15371
5209
2057
13535
11789
6794
6822
9912
7432
7857
9471
9617
8087
7411
15457
15454
10170
5813
9265
9488
7528
13658
7325
14001
8789
11228
11810
13994
13814
9314
13305
11243
9925
9556
15626
11166
9510
9585
7069
6920
10013
11071
9530
2568
7454
7236
9417
7323
9526
7313
7459
8188
11321
16413
10319
9340
9119
11013
9620
7552
7358
7806
15817
8709
11831
9453
6839
21739
7505
6823
6992
9540
6768
7450
9253
7439
7492
9196
7616
7381
7449
11578
6252
7304
7558
6814
7511
9476
9538
7390
7425
7660
7311
7639
6863
8870
7822
21751
6870
7296
11728
10350
7961
6854
7575
5418
6821
6835
6838
4685
6863
4626
7560
11511
11613
11895
7771
14143
13645
11704
9063
6893
10950
8316
8919
9487
9533
9467
9556
8742
8957
4779
7511
10689
13972
13800
13613
13886
8997
7359
8681
11792
6478
6428
6201
12961
8307
9514
4801
8980
11704
7948
13815
3954
7998
8917
12737
9444
15683
7940
10457
9349
9747
8021
11614
9014
12090
11348
13841
4997
8975
8119
8494
11262
11955
8941
8032
11464
5110
8704
5247
10315
6450
9525
9433
9365
5819
9513
9108
7489
6755
8955
10246
9440
11872
11709
8163
9416
7398
8754
9678
12731
8872
9552
8952
11451
11716
5611
7341
14822
9391
9759
9591
7655
8965
7960
7402
8933
14993
8884
6413
10337
9338
13832
10981
12614
13008
7474
13657
13627
9514
4907
8357
10258
5542
8977
9644
9426
13010
8487
7344
6988
8962
6940
6846
11957
8915
3407
14115
11450
7412
8906
11850
8971
7566
7556
5350
6831
6861
6839
7569
13775
6855
6820
6863
6777
6865
6740
6852
6844
7563
6814
7225
6861
5403
6705
6853
7549
6863
9545
7377
6850
15137
10183
7324
7509
6860
11481
11499
9368
6619
7373
7495
8996
9382
10264
7873
9584
7301
10427
14889
7187
7448
8918
12906
7468
7426
6922
12553
7335
3286
8972
10031
8909
7916
6179
7309
10441
6418
7301
6384
11561
12565
9384
9560
6137
6985
8148
5185
7383
14966
8814
9476
9678
10025
7377
8302
7446
7507
6938
8277
11651
8946
13613
11429
7321
6744
6855
9375
7420
9492
14525
9506
13907
17036
9076
7435
14663
9349
9739
10523
9449
7353
11497
16884
15727
8889
9574
13942
8891
14915
9633
4816
10167
6462
9318
12129
4986
7310
6837
7417
10154
7351
7338
9290
13964
13931
7443
11135
7360
9643
13685
14870
13464
13436
8669
16215
8736
9404
12770
10226
9413
16109
7411
7463
11526
9496
12570
14050
9985
6834
8987
15344
9194
7376
5993
5821
5410
7430
9339
11562
5067
9528
5692
14615
10358
9543
7209
7377
15476
9613
10186
11600
8962
14007
9429
13984
11238
9491
13781
9307
7454
10169
12297
7385
9366
10368
7226
12482
9310
15508
9297
9297
9361
9644
8973
8951
14173
7373
8179
8639
13642
13585
7411
9544
2868
11714
2788
7385
11555
8870
6195
8086
8904
8454
11572
7340
9278
7385
8220
13332
8898
11326
9439
6438
7108
9415
13829
8960
8249
8888
7342
15192
9985
8833
9477
8920
9399
9479
9174
5219
4774
9321
16811
7365
8952
7284
13529
13905
6983
9506
9500
6479
8991
6405
6386
14930
7407
15347
5189
13515
7524
10176
7323
13229
15352
11901
9731
9762
7355
7357
6855
6840
7561
6900
14672
6759
6855
9591
7574
6848
9353
6856
6858
6828
11503
7435
5008
9335
9557
12878
11513
12796
7163
7516
8414
9410
7381
9511
10429
6870
7563
5711
4620
13410
7894
13568
7409
7975
15788
7429
7367
7456
8952
9339
7596
7402
8101
9286
9488
14052
9565
11237
7341
9447
16875
8437
7360
11378
9426
8893
13756
13852
7963
7341
14353
8400
9410
7459
12172
6029
9036
7412
6854
9030
12074
8024
7424
9528
9000
7822
11136
8922
11729
7379
7756
7526
7382
7306
7400
11791
8871
10537
13602
7382
7313
5236
7164
8974
13619
14186
9446
7431
6844
9861
7393
9514
9370
2001
11627
14241
7772
13591
7350
9489
11567
6416
9545
6846
8235
9282
14925
7363
9098
11665
11638
10012
13397
13059
8168
13870
9162
9077
9458
9525
9507
8927
7460
7908
11700
15813
7478
10366
7681
9183
9166
11199
7444
11651
14932
14439
11481
7725
9197
9539
7758
13333
7461
8317
9516
11225
9124
13773
9330
9077
9285
8392
7351
8915
13482
13807
9195
7557
5930
7421
10496
15293
15330
11370
9496
4724
7360
11555
15364
9360
8323
9371
7414
7349
9471
8939
7270
9543
11279
13865
10632
8975
9520
9018
11750
8982
7295
7359
11882
7361
9473
14913
9387
8869
10151
9450
8936
7458
7439
7782
9219
8924
7381
9490
15324
13628
9911
15482
9446
14955
8850
8986
11378
11327
22993
9348
5992
9448
9438
7130
6876
9278
8890
8824
7507
7300
7971
9581
9394
13979
9461
9446
9334
7388
9471
7415
12136
7332
7395
7343
7407
9454
7578
6451
10967
7330
7345
6887
9118
9771
6850
14187
7648
7386
7412
9174
9630
13187
7445
7456
9558
9487
7366
13804
7319
9608
10675
7203
10672
10671
8929
5916
5520
9480
7336
9332
7949
5273
13760
12237
13555
13847
9484
8546
9500
5732
7798
11181
9287
9268
9520
12476
5288
12716
10513
7396
7908
9535
10426
14131
9273
9500
9554
8966
8960
7946
11887
7252
7020
14043
10419
9081
11995
8878
9510
6192
4569
1920
13538
14182
9830
6744
13475
8965
8949
9298
12734
9529
5709
14846
7763
8997
9246
11435
7833
14334
9097
7603
9450
6130
8734
8885
7058
9423
8248
13632
8899
7732
8922
12255
13375
11728
9470
12138
12554
9522
8940
13245
10525
8940
7399
12790
13809
8754
9610
13707
5187
7345
13676
13707
13490
11467
13922
7386
7399
9299
8939
7909
9281
8983
7908
5524
14147
9456
13455
8404
11563
7312
6407
10808
11650
2055
13396
9174
12649
12068
6206
8917
11529
6850
8972
8949
5076
8710
8968
13814
6208
8774
10921
9395
9441
9316
14187
10870
9475
9393
8942
16477
11633
8992
9586
3095
9831
9013
7492
9668
9309
7481
9368
9759
9400
5468
5444
12866
1878
5464
7890
13416
9250
9292
6132
13752
9327
9371
8232
13866
9489
6405
11735
8891
9330
9862
9504
8899
9501
9068
9463
5196
8961
7329
12452
7407
8905
11700
8907
9398
8827
15011
8908
7194
5837
8921
11237
17222
9294
7399
6882
10646
9636
5201
12657
9255
12097
7331
8947
6840
6830
12768
9414
6873
5942
2241
5573
8764
11598
8946
8952
9470
12628
8990
8689
11494
1571
13888
14064
11876
6172
9461
13159
11697
9770
5316
5546
12756
10977
12298
9384
9287
7350
8210
5172
7378
7446
9514
11425
8945
8684
9377
9493
8911
6133
9367
8273
11138
14267
9482
8937
11245
13596
9453
8824
9305
11267
9333
9523
9383
8972
12541
9483
9517
9489
12279
7446
10375
9449
7866
11630
11554
8865
9427
9423
5478
8902
14566
8748
8841
12718
9058
13708
10094
12809
7936
17551
9401
12671
11539
6817
6352
9470
9278
10732
7352
11744
7814
8792
8874
13593
7390
11702
13367
9336
1734
9376
8351
9004
9489
9469
13984
7791
8135
7508
9278
5318
6222
9231
11159
7478
8929
6125
8046
11725
8966
11589
8890
13936
9436
15007
9752
11245
5100
9628
13566
13144
13280
13639
9084
7806
9443
7321
10253
8997
8937
8450
9472
9491
9512
14234
8867
5307
13830
13849
11772
14859
11690
7978
9537
9444
8255
9403
12670
7069
11774
9061
8803
8973
8835
5241
13629
6407
5127
9519
9487
18948
8950
11788
12063
6133
12248
8961
9421
6639
9559
9473
5252
12804
9445
13798
7390
9419
11224
9530
8222
9356
13646
4471
7960
8179
4883
7418
14038
9516
9727
8978
8197
18941
9426
9546
7384
13775
9337
8934
8525
12608
7447
6158
9517
5716
9136
9118
11172
12606
9495
9266
7381
9534
9490
8953
8943
11511
9527
14686
6465
8985
11446
8912
6887
9523
9486
9502
8312
11679
8218
7282
7510
12453
16957
8219
5737
8979
9456
6403
12030
9448
7352
17535
8505
9063
13489
11672
9247
11689
7076
11738
8929
7387
9296
6119
13951
13398
8818
9330
12397
12471
13629
14132
13984
9516
7801
8888
8782
4254
8913
9517
9254
8541
8881
9459
13812
9444
9487
7412
5824
9508
8775
8974
13982
10221
7555
12790
11463
9514
11641
8977
12662
8195
14957
14608
9507
7966
13901
1981
11634
8882
9351
13342
9551
8937
9498
7893
5081
14052
8471
8442
15697
9321
8967
8711
9534
16636
13845
9460
8998
11351
9503
10948
17723
11624
8908
11504
9703
6403
11848
9288
7830
9353
9302
14101
8411
16294
8970
11742
10423
8909
11949
10291
7399
7907
8287
9323
12336
9982
13474
13574
11404
6897
7314
9486
9339
7345
9457
9050
10232
9478
14188
11706
8955
9477
9493
5652
9357
4689
12862
11486
13322
9161
9451
9531
15446
6463
7426
9357
11138
7868
6432
13602
12591
7317
8939
13982
7982
9489
8981
12790
7052
7405
13617
9048
6665
13807
13781
7376
7418
9350
11425
7384
9693
11685
9409
8204
6393
8871
9515
13803
4828
11436
7791
7396
9276
7432
20957
7623
11639
8934
9543
14934
11657
11529
7236
8919
14364
13978
8731
15479
8520
7759
7955
8937
8932
8857
11135
9547
11724
9450
7420
12683
16125
9692
8879
7631
14882
11224
8165
11725
9430
7418
5200
8923
9710
5510
6364
8872
15637
12733
8885
9359
10104
4715
9295
8148
3609
10156
6452
7328
7400
8802
8945
11527
4978
5966
11775
11774
8325
6851
8984
11114
10376
7439
9533
8963
8843
13666
14564
14931
13650
7318
13563
8750
8862
11439
7387
12253
9611
7510
9397
8992
6992
7393
5176
10022
6855
13577
6861
7355
8898
9468
9993
9456
9409
7806
13134
13826
14830
7372
9449
7782
7434
7431
7377
9551
8946
7432
14861
7338
8876
10812
7888
11356
7301
9531
12733
13609
11867
9609
8952
11813
8779
8806
7379
7393
9575
9446
14999
7316
11333
9439
4199
5200
8397
9508
9550
7363
9353
9543
6806
11625
11715
8373
12083
9559
14922
16909
11762
8902
9535
10246
7435
13872
7873
9685
13664
7417
12229
9941
11628
7470
7427
10039
7364
16341
9488
11488
5158
9503
9331
13904
9369
7768
12641
8225
6843
10366
7339
7433
5108
11543
15116
7394
9525
6643
6851
19704
9339
13512
5480
9554
14264
5197
7340
4857
8940
7758
14068
7325
9429
9495
10726
14411
7141
7692
10504
10393
9499
10683
6922
11246
10186
5132
6826
6695
6895
7323
9374
9189
7359
8194
7275
9412
8165
7553
15500
7384
6842
12018
9576
14441
7305
8262
9791
4791
7365
7364
15341
10990
8956
6965
11678
7734
6722
7439
13779
9612
7554
7381
9935
9542
7430
7569
10397
10173
8991
6797
9388
6846
7314
6871
11064
4847
9540
6445
6829
9362
13419
10602
8917
9461
12572
15098
3615
8179
12741
8935
8915
11507
9647
7376
12773
15515
7340
7468
5821
13733
9334
6776
11862
8949
7959
8505
11136
11520
9589
9446
8872
8304
12375
8919
11682
13462
11678
13814
11705
8484
13693
9361
9520
6177
11480
5205
8704
11335
10798
7281
9426
11500
9007
5808
5813
11223
3207
9271
8892
7341
9636
11923
9510
9421
13715
7495
12905
5181
13938
10783
9425
7421
13176
11235
7999
11781
11707
9433
9434
1997
7408
12062
13622
9451
15848
9130
9511
13936
7690
13996
9567
11583
13703
9489
12564
6144
9684
5200
8105
10083
13423
9563
5298
8913
9202
7335
7953
9277
5376
9287
16438
7013
13900
7370
7446
9393
9441
7344
9006
12359
8917
13382
9482
9365
7438
9499
9292
13964
9391
8859
9355
8918
9333
3665
9577
7391
4894
9390
7343
16886
16844
7440
7906
12537
6838
5866
9292
7786
8099
9793
8908
8360
8981
8927
7107
12026
11365
7364
11587
9545
7353
14073
13871
14139
8305
13776
14914
8360
7906
7487
9840
21097
6833
7314
7456
12241
9116
8921
9708
9339
9527
12435
14005
9871
12395
9401
8928
9602
12714
7353
7342
9274
8667
8485
15337
8904
13694
11576
13186
9083
9331
9266
11476
7667
15408
9157
9507
9351
13119
9339
11655
12256
10686
9367
13645
17166
9310
7797
12356
9593
12711
12093
17517
7425
11690
11385
6233
12950
9501
11591
15582
7913
11539
8104
13791
12870
7371
8985
13616
7536
12089
9287
10279
7288
11563
8530
6992
9259
10568
8223
11203
12724
8501
6809
8643
9008
9020
10925
9258
21369
9518
9280
7638
13612
8930
8514
8053
11234
7335
8778
8790
7701
9848
7359
8922
9464
11861
12408
7435
8900
5203
9487
8010
9543
6395
8397
8911
13406
9024
8205
9491
12738
7340
7421
11039
18826
8970
12785
8971
7789
7092
7365
8918
7343
8294
7417
11659
6774
6045
10152
8933
6896
17268
8618
9406
12420
8965
9503
7388
9017
9134
15858
8039
8067
13642
11726
12698
13486
10797
8892
9484
13395
12604
3658
4472
11609
11639
8596
5053
7476
7503
7344
7801
9348
9305
8896
9682
14221
11688
9353
9590
7347
11600
10953
9500
10461
8936
6725
8038
6331
13527
8612
9262
9421
16054
8706
14156
7533
12880
11896
7402
11885
9325
9514
9499
10954
7422
7749
8021
13688
11679
5290
17178
8886
13552
9801
9558
9538
12295
7953
11242
9277
10096
7533
6588
8926
7637
11112
11460
9104
9131
9239
6920
7450
6864
6886
6935
6933
7346
7346
7385
17140
5976
5397
4063
11209
9037
5227
11729
8672
11772
9328
16345
13279
9191
5885
5463
9712
8967
11230
8788
9222
8111
9625
8955
10031
8077
5471
8974
8906
9007
8934
7431
11593
9653
9368
9511
8963
9577
9444
11285
7409
15326
10981
9394
9400
9445
13456
11177
12746
13061
9111
9239
13496
9480
9612
9423
8903
9549
9522
11201
8975
9315
13971
7922
12910
6876
11956
6873
7319
9591
7299
13839
9432
13781
7489
17167
10130
9018
12461
9609
9306
7351
7400
9049
7341
6151
5668
9482
7973
9435
9303
7419
9917
6356
9374
10304
7350
13886
8986
6900
8909
9429
9991
11510
8372
12522
14898
8991
7288
9121
6935
9349
11236
9453
11168
8553
8893
8986
8170
9117
9499
7351
14506
9542
5170
11839
10512
16760
6170
7465
7331
11663
7440
7382
9296
8990
9714
7952
13909
9466
7422
9354
9543
6209
11495
9405
11381
9344
5283
7616
11976
7319
12593
7345
11746
14157
5250
9531
16115
9616
16299
8987
8962
7259
9330
7343
9517
6922
8880
11567
8893
11938
7843
12975
8606
13298
15357
7367
6245
14131
7806
6881
9078
7438
14921
8934
7433
14966
7472
8128
20682
14849
9227
8971
9410
15095
9095
10774
14219
8888
9459
9489
11181
10631
15775
14873
7954
12794
13703
6758
7051
9281
8668
9347
14888
21376
9322
8909
13645
8134
5625
9374
11786
9468
10156
15420
7329
6944
9457
9305
13409
9260
11141
11520
5248
15309
4778
11376
9188
7322
5210
8674
11509
8972
8990
13645
4767
12403
7431
13215
8333
11613
10866
9533
9510
8124
11712
13606
9417
9187
7377
4279
5116
9468
14039
12912
9141
8917
9467
8987
6354
8495
9306
12313
7355
8939
9002
7312
9437
8557
7298
8985
9461
7564
11757
5960
9433
11857
8980
8933
9332
9442
9458
7423
10382
9509
11227
13556
9145
7426
6882
10302
12741
7392
9196
6602
8954
9463
8921
13337
7328
13632
10166
7820
8990
12609
9443
12305
8897
9114
6336
9359
13691
7375
7098
7365
7395
7365
9461
11671
13427
7450
6533
9628
8909
12031
2811
8827
9455
8930
9024
2415
9394
8747
7789
7191
7478
14298
13513
11254
8921
5824
7421
8864
10475
9486
7843
9514
9509
5765
8987
7314
11540
5829
5020
5943
5290
1882
7348
8965
10430
9428
7360
13764
11795
11437
11578
9096
5404
7786
9112
11674
15490
7337
9506
6395
9110
10366
8937
8889
11410
10344
8939
5289
8994
6405
9429
9443
8217
11981
5422
9458
9988
9291
7465
17076
7401
11338
9830
9478
14004
13804
13668
8943
11723
7014
9425
9735
8934
11696
9346
9330
13375
11801
9400
9496
7746
9496
8649
11421
8554
6675
7791
9501
12309
15394
9523
9307
7458
7468
8984
8968
9562
14227
6156
13911
13721
12575
8933
5620
6404
9440
8935
6219
9157
12246
12242
9531
8603
8856
19410
7394
11678
13716
8939
9354
7456
13430
9507
9415
7360
9404
5784
8934
11715
9437
9356
8955
11711
9358
9320
12874
9517
11716
8847
9480
11155
9136
13894
9495
9664
13849
12526
8918
8770
8917
14933
8989
11723
11717
8626
12771
11746
2092
11817
10298
12203
12487
9525
8599
13886
9449
6055
9472
8992
13477
4704
13881
8922
8945
9485
8118
9457
4852
4438
11862
7363
13693
5197
13674
8940
8210
11777
9288
11646
8945
8946
9012
7560
8819
9524
8779
7061
8138
11670
1803
11333
8776
14432
11720
5202
9466
8212
8514
9428
11709
9509
7408
7207
7319
7511
5218
7708
8905
14730
13612
11364
14129
9488
13586
9497
9299
5438
13802
13541
9538
12958
9299
9721
9056
13957
14685
8930
14364
6904
9031
8997
9101
11500
7426
15699
13875
8915
17374
8554
9474
9485
11332
9343
2533
7345
8950
9499
13329
9000
6368
8984
8977
10356
8848
11576
12824
9461
10102
7272
10322
11532
9532
9493
9327
9510
8968
9509
9372
8919
5335
8992
9430
9480
6929
9319
9486
13768
8283
11550
9474
9308
5300
9339
8839
8707
11955
7901
9459
20940
9518
8618
11321
9464
12792
8959
7331
2064
11235
7405
5532
9343
9305
8259
2031
7217
9513
5843
6824
7957
8374
13487
4619
8908
9762
9412
9486
7436
8981
3116
9547
11208
3017
8098
4987
9514
1526
5170
15422
4815
9496
11719
8932
8934
16358
10102
18084
9829
9465
6963
11558
7496
7227
9530
8739
11747
9273
9524
5997
8939
9537
9513
8950
8951
9871
9496
8881
9388
12069
8936
14129
7455
11639
8971
13685
13437
8921
9005
9297
8930
10179
7430
11563
8923
7432
9295
8669
8892
9516
8958
9338
9387
15490
8113
8527
15475
6505
9586
9538
8953
9238
12772
9419
9164
13931
13781
7780
7955
13664
5406
9488
8867
9520
7252
7817
9523
9573
5490
9355
5389
8911
6638
10502
7819
8891
7886
13751
9448
7370
10107
9748
9388
7341
10121
9762
9402
10121
9762
9402
11514
11070
11070
11034
9511
9463
8893
7447
9510
8925
9379
9478
7372
8953
7989
9431
8886
12708
9288
8934
12074
7548
9313
9009
14510
8415
7405
8815
7407
12754
9052
11545
9442
7438
8914
13391
12584
15469
7808
7341
9544
8419
9443
9485
8955
11268
8911
8988
8915
9569
8054
7336
7342
8154
13679
12192
8035
7314
7421
5114
9418
12730
9484
15118
9288
8958
12431
6473
9662
2160
9029
9126
9126
9439
5731
9089
8887
8997
8935
7491
13761
9072
9529
8676
5042
9386
7379
9336
8075
22445
8794
13777
9511
6920
12211
6713
11374
11985
11126
8962
8939
9593
9352
9453
6913
11923
11482
8673
10019
16383
6854
9562
7449
9544
6812
4663
8135
14197
7453
9618
6763
9326
7410
11825
13631
7449
7355
11814
7333
9355
9355
7571
6819
7569
6817
10212
7270
13642
12687
7507
14984
7545
19743
11517
9428
14245
11358
11857
13330
10309
7807
13454
10969
13883
7671
8616
14258
7392
10740
19309
9133
8747
13454
7419
9533
14848
13469
11974
10049
13426
6487
8101
11225
7846
15510
7418
14987
8220
10393
14401
11797
11764
3817
7345
11890
8213
8252
10299
9569
10306
8206
14658
9497
6227
10158
9321
8036
7274
8522
8706
11754
13621
7453
11950
10949
12064
14176
11755
11500
7494
7521
7565
20515
7326
8962
9473
7696
13335
11528
8800
11574
8682
12283
13435
14968
7167
8270
13630
9577
13881
12613
7336
5400
6475
13448
9367
9298
13626
8970
7558
7569
7568
7565
7571
5918
7564
7552
6863
14429
7558
7561
6871
7568
7563
7568
6884
13634
8804
8857
4898
7038
7029
6748
4904
7036
8117
8803
8850
4912
8523
7360
9320
14519
9362
7440
11486
9384
9473
9411
7514
9447
5829
11469
11763
9290
9292
6820
9478
7477
9661
11574
11612
9133
12674
22104
7130
9537
9320
6986
9478
9354
7345
14987
9579
8914
12285
14340
7432
7158
10451
7996
9626
7430
8072
12144
6860
6843
6623
7355
7354
7802
13516
6832
7535
9302
11486
11489
11068
7456
6835
7423
7344
9328
7561
7565
7557
6836
7568
6815
7395
6861
7383
6868
9324
6821
3460
6860
7567
6867
6815
7315
6954
9404
6842
9586
9299
7168
8831
7505
16232
9379
11664
9658
9156
4851
4849
7618
9355
9351
7379
9631
9352
9333
7374
15366
8788
8787
7307
7411
8787
7308
7308
7327
14880
7504
9366
4884
9575
6887
9361
9369
11646
9164
9153
7288
9479
8267
7381
7386
11614
8520
7310
8512
7355
9309
14511
9366
7374
9656
9978
9352
12046
7507
12034
7499
7346
7626
9675
11738
9423
8932
9334
7370
11610
11672
15658
8240
7503
7350
8908
6843
8180
7460
8374
8015
7656
7295
6982
6887
7346
7306
7303
6921
6922
10384
9337
7319
9833
9474
9403
9729
7374
9530
9529
9465
9399
9781
7347
7346
7333
13223
9293
7401
7565
7346
7347
7346
7559
7412
10077
9718
10089
9730
9544
7333
10100
7334
10153
7334
7385
8303
7322
9531
9460
7322
11511
11494
9781
7358
12834
8941
8956
9684
4383
9432
9107
9113
11157
10124
9765
9405
10121
9762
9402
9527
9540
9545
7330
13820
9830
9471
9833
9474
9833
9474
9536
9331
9460
9403
7348
7398
7405
5442
7381
16805
7385
16782
7385
9256
9759
7354
7417
9613
7789
9781
6878
7698
7341
6888
7346
7335
9436
7331
7356
7327
7337
7379
7358
13681
9667
9307
9235
7382
7360
7361
6906
6920
7697
6912
9425
13899
7994
9922
9564
7947
9917
9561
7346
7349
7304
7314
9316
8955
7310
7323
7295
9323
9331
9732
8136
7389
11159
7325
6841
7312
9432
9433
9303
9298
9550
8834
9324
9290
7331
3117
1998
1638
7319
3121
1999
1638
9632
8057
7698
6981
9432
10157
7724
7365
8768
8409
8049
9832
9473
7859
7501
7860
7504
9421
9427
9374
9367
9354
9355
9761
9401
9232
9309
9763
6230
7398
7354
10012
9654
9294
8933
7354
10014
9656
9296
8935
7346
7347
7317
7325
7270
8400
7683
9568
9347
9358
7551
7570
7569
7563
7570
9532
7344
9640
7395
9381
7347
6887
6841
7676
7318
7308
7528
7570
6943
9377
9392
7741
15381
4850
8877
7273
9595
13713
9238
8161
8894
15021
13574
9130
9016
9449
9503
10242
7309
7298
9247
11615
7456
6416
9343
13516
8824
9294
9474
8948
8879
9340
8576
7503
8916
9547
13885
8842
8390
11306
13298
12237
7430
10471
2427
11572
6727
6866
14265
12497
11530
14003
7275
13876
9341
9237
9196
10319
4765
9462
7326
9279
7835
6359
9358
16106
15157
13773
9166
7556
8953
8923
13032
6380
8454
9189
8880
9365
8759
9022
9243
9006
14022
9421
13972
9495
12698
7930
9297
9334
13776
13578
13870
9620
13813
11561
14064
8884
9237
10209
11413
9042
8855
13243
7339
8859
7783
7352
7271
15466
13519
10149
9466
8889
5878
9417
13150
8727
8879
9322
14900
8851
10826
8311
11480
14105
7345
11651
11592
9371
7350
9445
8943
8895
9374
4839
7822
12556
9122
3584
5279
9328
10383
10261
14622
9466
14814
11681
7277
13058
11524
6104
6036
9337
15060
8977
8526
8897
8849
8948
9381
9122
8804
10046
12789
11425
9506
8978
9011
11928
8959
14889
9010
9552
9386
9369
9319
11510
9448
9121
7361
12267
10058
13870
9474
11789
7397
11612
9354
22523
7800
9499
8923
12704
11342
12362
9386
5949
10710
12901
8800
11583
11713
10182
7511
8503
8911
9498
7374
6424
7961
6459
7458
14098
9988
9386
9296
13779
7350
8293
14427
15333
9203
12014
8945
10762
11612
8870
7771
10785
13919
7351
9477
7391
8881
9515
7389
8908
8930
7239
8768
13806
13621
4726
13593
10437
22739
11440
13327
8983
9583
7411
8862
9469
8180
9366
9500
8912
5239
5698
9593
13951
7462
15361
7359
10543
8990
13988
14518
13393
9276
17299
9387
8944
7446
9459
6384
7421
13363
12106
9444
3394
11176
11941
7430
7357
9251
8892
13674
13863
7391
10234
12562
21088
6135
10857
7974
5413
9459
8963
9415
15464
8959
7340
2087
1844
13585
13466
6033
9322
7333
8944
9587
7404
14868
7315
15342
6767
8234
11732
13655
13517
13372
11707
13580
10190
10857
11504
10788
1805
11847
7439
7384
14009
11511
8300
12191
10850
7389
11843
7463
9846
4837
11631
11556
7996
8924
13864
9528
8869
8985
13487
12345
13868
8985
8043
7359
10783
8230
7360
11175
14152
8958
14916
9515
7641
8986
6416
8289
9441
14772
7301
9518
9710
10083
11554
13318
8333
7694
9101
9542
7374
15110
7677
15465
8132
7404
9458
9527
16043
8902
9207
11527
9534
8275
5176
8920
5791
13502
8887
7508
8913
18888
8920
4972
8353
7267
17179
7527
8318
9473
7258
7232
9336
11747
12526
7616
9510
15195
7863
8889
16939
7774
5273
8985
13520
11830
8861
11181
11374
9322
5812
14541
8827
15095
16534
7423
9614
8280
13444
6123
7458
11815
9432
13949
13646
7334
20624
8705
14945
14839
7415
11310
7293
11702
11164
4793
12546
12369
7978
13070
8939
10249
14849
7910
9437
9542
9364
8126
13684
9200
7458
7445
10003
7743
9490
9573
14050
9665
13558
13800
6416
7431
9708
8301
8915
14752
7155
12792
11580
9451
9004
7028
7280
11183
11597
7352
8913
7359
9092
11414
7429
5575
8935
11466
20491
8351
7369
9336
9372
10452
7644
8848
9592
12843
13593
8250
4850
9016
10478
8112
14110
6816
5920
8959
9326
7053
7392
12343
14906
9089
8910
9447
8066
9138
13905
6877
9436
9335
7778
7952
10166
1844
5080
13940
9442
8936
7972
5161
8847
14037
9525
10491
6393
7362
7532
9514
12265
7512
9297
7359
12832
5058
7253
14460
8972
8861
7705
13878
8974
14850
15961
8059
9298
10519
13615
5469
11830
9512
8054
14888
11561
7352
9237
13842
20420
7329
13872
8979
11614
12607
13482
7423
10227
7250
20487
13494
9553
14848
11668
13449
10733
8691
9345
9108
10061
7416
14785
8941
9438
8142
7286
9557
14701
12189
14856
11927
12959
1963
15740
7408
8940
8923
4775
10753
14061
7116
9555
7543
7491
14911
13468
9454
9484
14255
13901
9360
7255
6403
15250
7292
14692
8911
7338
7781
13671
11103
9366
7338
13477
11888
7265
7255
8314
9560
15481
7415
8938
9390
9446
7178
10508
9556
8914
7341
7346
7282
9493
8924
7370
7414
10443
13692
19523
11574
7165
9101
7431
10766
12747
13772
9479
8940
9505
13917
2122
9535
8875
14148
7392
11534
14937
9368
20957
7355
13837
12294
9018
8818
9637
11550
8890
5910
15594
7375
7475
14021
14904
11510
22681
9504
9270
12137
8137
6952
7313
9520
9698
7333
5837
9536
11930
8927
7939
7330
7309
11720
16160
5196
7316
9326
13809
9571
10619
9475
2989
13349
9457
9340
13492
7796
9433
7432
12663
8839
8828
9294
13603
9494
12943
7244
6856
9393
9351
9472
10280
13638
12678
5510
7274
12466
11090
7066
7450
7303
11582
13975
12256
10118
9476
11406
8723
9396
13427
9340
7390
7335
14925
13964
8848
15481
7269
9259
9155
9497
9518
6469
7352
7361
6276
9354
11536
14904
15499
8164
15373
9427
6728
6802
7007
8977
9288
7432
9189
14962
8914
8859
8955
9373
12496
8825
11053
8875
7801
8915
8903
9264
5369
7329
11593
5407
8609
5782
7269
8918
7451
9449
14890
7864
7340
13465
9447
4859
13945
6481
7408
12008
11831
8162
7300
7418
7383
7436
9545
8020
8244
10020
7366
12251
9393
9506
11274
7981
9473
7265
8324
7348
7456
9590
9465
9496
18129
7309
7390
14857
13662
10913
7151
7494
7426
10150
9473
7522
6959
9555
7939
12550
18610
9469
9532
14914
7778
7534
7349
14836
9299
6843
9139
6913
13860
14094
11663
13593
13003
14595
7208
7335
9511
11517
7393
9362
7522
13299
15756
7239
6783
8936
7768
14893
9511
8479
9404
9454
6722
8441
9497
14640
7278
9461
10303
11638
9391
13684
7852
9511
15386
7870
7437
7291
7363
6241
9488
7434
12892
9601
5740
8596
8647
23095
8152
11421
7243
8943
6490
6788
10889
11955
9591
13717
15509
5239
9531
12735
11588
7372
9544
7317
8270
13353
7370
8973
9489
8897
9408
7322
7341
13955
7432
10131
7441
9613
9542
7332
9714
8733
9433
8299
7313
10652
13820
15393
8913
8693
11906
5554
7539
7508
9551
14915
8943
7426
2807
14889
7955
13283
14072
9229
9596
4999
8945
13305
4979
9521
9444
8293
8996
14940
9312
15502
9506
13661
9470
9470
6904
8957
8941
10102
6984
13996
7560
7570
6864
14433
7568
14429
7566
7568
7569
7559
7564
13084
6229
6857
8294
8337
15472
10766
9267
8914
8893
15829
10761
13731
8856
8878
12649
9349
16679
7346
4820
14056
9247
8960
7280
9462
13613
8875
7189
11548
8712
8944
11831
8557
12008
12175
8900
9450
12823
16746
7348
7376
13614
13607
13604
8926
7365
8842
11685
9404
16178
9383
8934
13865
13101
14028
8935
9548
11626
4949
5722
13408
8887
9459
7615
13964
7445
9356
9310
13441
2255
6304
9368
6189
8596
13716
8982
11402
7490
11567
9466
11666
9544
8905
9595
6382
9519
8593
7379
11110
9537
7389
9629
12762
8824
8969
9477
12988
11456
9395
8717
16909
7373
6501
5223
9317
9187
8376
8929
9261
7810
8921
10910
7410
7964
13674
11959
6599
8845
18207
6442
8225
9315
14075
8947
8979
9524
7305
7318
9258
8840
8022
8971
7463
13733
13075
9512
11662
7333
13994
6719
9846
8931
7436
4218
7350
8924
9461
8133
9522
11223
8532
7380
8084
9650
4399
9390
9291
7350
8873
7284
9325
6173
9449
8955
4546
4731
8939
11185
11514
12866
8040
5863
11137
9585
9618
12415
7333
13692
9410
9269
9432
8307
5652
6764
6738
13937
14011
5451
8950
11558
10547
13602
11687
12394
9456
7552
9519
6881
7450
8270
7337
8151
8213
8928
6013
7419
13870
7469
11077
10015
8932
13611
13903
11724
6963
11542
9440
10218
11450
12778
9452
8966
15634
8852
5823
8005
9115
11624
9397
11584
8046
8621
9528
9552
8954
6397
8278
8191
12285
9447
7998
9451
13176
13321
13746
11937
9734
8947
15535
10545
12721
9505
11798
7364
7393
9944
8933
7379
7949
13767
11382
13907
9374
9091
10698
9177
9284
8037
7890
9081
14610
6790
7386
8956
9566
7397
7322
9486
8866
7403
8326
9135
13577
9523
8878
13362
9421
5433
10428
8859
9051
9572
9354
8057
6978
8873
5175
7364
8764
8835
5240
14073
9352
9557
9418
4867
11670
7483
12133
7338
11428
7985
7324
9517
9908
5220
10268
11070
13284
9278
9009
9565
10514
9462
8967
8942
8899
8159
11228
11596
8389
13727
8941
13969
13969
16893
8967
12326
13685
16899
7396
11728
10479
7494
6823
7378
10771
11112
7058
11489
6833
6866
6775
6826
17585
6857
9351
8983
3973
7275
6798
6806
9376
7457
11750
11445
10739
6866
10227
12935
6808
6021
7464
6681
9535
10041
9282
6818
4810
14911
6767
13475
7408
7220
5902
15079
9482
12774
6861
6846
8957
7445
11431
6156
13607
8168
7798
10196
8526
11997
10894
8849
11750
8965
8971
7233
9506
9254
11536
7658
11730
8878
7390
14479
9350
15467
8243
6792
11629
8970
6839
9399
13123
7477
14166
7370
12642
12602
2484
8963
11757
9119
10514
9486
13841
11515
13997
8937
11741
8891
6293
7333
9447
7426
7452
7470
9477
6707
7506
9593
7406
9339
7388
5558
6864
4627
6797
7567
7559
6864
3864
7562
7392
6834
3251
6859
6847
7738
7299
9457
7633
9485
6830
3106
6850
6718
7560
4550
6707
6834
6843
7406
7540
13683
7418
8821
7409
7500
7296
7498
7361
7423
9356
7357
7582
7326
7263
7503
9477
6862
6842
7445
14754
7384
12295
7349
9389
7349
9621
9403
7320
9384
7514
7439
9324
7279
9712
9880
6987
9366
7345
7356
8039
7447
9329
7321
7884
7570
6856
6093
7877
7567
7564
6845
7555
6814
9468
7346
7333
7325
7388
15399
14166
9722
9752
8894
8575
9736
8607
9781
9307
9833
9474
9757
16219
9368
7320
9375
9330
9450
9305
6984
13845
6971
9168
9173
7363
7331
11680
9456
6870
7422
9370
13648
7348
7347
7314
7325
7414
7379
9986
15293
15338
7311
7346
6888
7564
13739
7166
9386
9344
9635
7304
8064
7301
7372
7381
7386
7444
7323
9657
12484
7305
16728
7362
7379
7386
9294
11608
9605
9557
7347
7268
7324
7043
4676
4680
10050
9325
9344
10293
13633
6916
7330
14823
11378
7453
7328
7310
7171
6811
9647
9176
13599
9391
7354
7362
9387
7418
8717
7326
9374
7336
9387
9365
9386
9360
7401
7412
7381
9528
11966
9786
7301
6834
6791
8064
7369
7300
7339
10057
9361
8796
9652
9611
11899
11970
7490
7346
7508
9337
9365
11612
11895
11862
9318
7341
7297
7086
7059
12923
7443
6826
8782
7932
7903
9887
9528
9431
7964
7362
7566
7483
7299
7500
7319
7378
9526
7381
9544
7417
7346
8743
8384
8025
7667
8719
8363
8005
7648
12266
7406
7393
7315
7291
7346
7354
7310
7347
9506
9490
12731
10761
9683
11575
8530
8171
7812
7449
7795
7438
7194
7330
9381
21272
7586
21193
7560
7679
7320
7270
9515
9305
9268
9459
9339
7320
6111
7568
7558
7369
7379
8767
8408
8850
8048
7725
7365
14200
9403
11641
7386
7380
12458
12549
7342
7346
7407
7427
9342
7307
9573
10654
9940
9604
9348
9359
8825
8827
7312
7255
7308
7347
7574
7565
9400
9421
13668
13608
7342
7316
9564
9482
9512
9657
9582
14111
9408
11417
12405
11370
8390
8032
7674
7318
14922
14493
14136
7457
7449
9161
9401
9596
9583
9594
7502
7488
7335
7665
7692
7365
7346
9456
9428
10532
10488
9612
12546
5708
6866
9296
10063
7709
7351
7694
7340
6838
6847
7458
9280
10201
9547
8158
7490
7419
9473
7282
7398
8906
7307
13429
13792
13331
7351
7306
7397
14764
7358
13692
7340
7239
13717
12367
16388
8058
13263
8976
9233
9298
9489
8903
9502
10029
12110
13525
11989
7297
7353
9593
7063
5927
9898
8348
11013
7738
9581
8833
11521
7427
11267
9407
11290
13385
9521
10479
7425
7133
9833
7248
7304
9905
9495
11585
9125
7371
8888
13305
8022
9524
7338
6480
6444
7389
7399
7365
19133
9814
8937
9429
9341
10425
7484
11416
11984
10036
11216
9514
10134
9473
11264
9390
9319
9519
7197
8953
7263
10051
12515
7928
11684
11604
9594
5162
13603
9465
6792
19112
9414
11378
7491
9663
11277
11552
7344
7385
10043
9694
7385
11366
7362
7650
11404
8303
7530
9308
15460
7429
13815
9132
7322
8855
9183
11726
15289
9448
9383
10599
11652
11627
13615
9413
5355
9142
9359
12063
7201
13848
13787
9454
9984
13076
8192
2595
10686
9399
13710
5440
11752
3713
13782
14892
7442
14779
11491
9578
9580
7474
6915
9158
8521
7501
11868
7368
9365
11490
7473
7385
8897
7493
7659
11576
7379
8828
9062
7357
11736
7517
9461
7326
8854
6727
7385
9610
9495
7676
15146
5591
5346
11428
8963
9412
9475
6805
8785
13798
5282
13393
5064
7454
7391
9518
9302
14169
6918
7374
7859
7581
8912
13634
13608
9397
7539
9258
7437
8137
10790
9495
2841
7281
7931
9392
6659
11413
11496
7290
8947
15468
7308
9331
21065
9413
15366
15299
9006
7256
11403
9084
9500
9272
9451
9227
8960
7447
5718
7450
9390
8989
8976
14755
7482
11269
7358
5402
9297
11135
13405
14797
9136
7305
9472
9269
11051
9087
7275
5132
8817
8161
22249
7386
9892
7326
11998
7326
7594
13835
7395
8966
7911
9236
8916
2791
9309
9512
13596
7410
10471
6877
9352
7251
7188
6491
11465
6456
3052
5502
8473
14877
8405
25211
14794
9564
12140
7319
11614
7429
7266
17873
9515
9525
7210
3305
7225
6462
9506
11517
13898
6092
10557
11935
14832
7483
16751
8218
11512
7131
3224
9673
9140
11672
8862
9434
9274
9400
9370
11715
12250
11508
5855
7382
13064
9384
12039
6552
5187
18169
7436
9369
9561
7355
9484
7392
9381
7398
13584
8022
11644
7332
6837
12480
7963
12081
13640
9497
13193
6122
15029
12751
11720
5297
8896
7396
10115
7283
9053
7330
7398
11076
8711
11655
9624
7189
10684
9094
9513
8766
7708
4433
6811
7349
9297
7335
11190
7557
9261
11492
8927
2677
7292
9512
7405
7445
8865
9364
7781
9412
7482
7460
9298
13585
9263
13426
9454
12338
6463
7411
17577
8888
6677
8945
12806
9574
9752
10085
10128
9357
9654
12495
9442
12892
9380
7517
9306
9793
8851
9364
7623
5034
9457
9157
18699
12679
9155
7376
7811
14068
9286
13529
7836
7336
8056
13563
8979
7322
7125
7372
8128
7175
7797
14826
9404
7270
7454
7422
7363
7441
9482
7922
9390
8648
8726
7196
14824
7375
15290
6991
12310
7906
17749
8092
9359
9305
13540
13042
11604
8897
13645
13390
13775
8983
8928
7304
5581
6102
9279
7468
6243
11732
9548
7390
12376
9540
14917
11752
8284
11689
8250
7183
14912
9329
9594
13770
9543
8964
9429
11755
14729
7371
6653
13461
6842
9621
7332
9418
7382
4148
9460
12669
11503
7375
8989
12729
12483
15383
1592
8190
13606
7363
9191
9453
9430
11402
8713
9887
15325
9338
8889
7426
8660
11382
8970
4861
11340
8903
9324
11385
14059
14065
11132
13687
7831
11402
7992
8016
8314
11529
11479
13990
9047
7150
6385
7648
7484
11394
9452
15339
13593
13855
5473
13589
9206
5691
13578
13360
7958
12860
11622
8989
13343
7348
11607
9510
11648
8110
11604
7423
7439
12141
8259
16146
10062
7319
9591
14204
7831
16531
8974
8754
9465
9290
8677
14975
9515
8995
8423
8604
11686
8886
8149
6863
7659
8982
10425
5779
7477
10260
7299
9708
9473
8871
11894
7379
7360
9543
8993
13204
13964
7808
7755
13785
9483
7163
21907
8372
10227
9095
6835
11669
9359
5249
14921
10530
11127
8982
9388
13850
7483
13730
11776
8864
9139
8254
8257
9839
8999
12762
11672
12002
9470
10126
10155
9131
11458
11732
7325
9488
8106
9378
4819
13577
5931
9386
8996
7797
5089
11947
5957
8730
8150
8054
8268
7418
7359
8880
14966
11082
13646
11451
13950
9011
6634
11268
11278
9027
8145
8419
8936
9270
9849
9375
8671
7326
8560
6423
5992
8913
9451
9452
14016
7377
14045
8948
11437
15806
10860
11549
11203
13844
1426
6851
8894
13597
8929
8931
8899
9517
5301
13824
7373
9466
8939
12341
7124
13954
7403
5855
8941
9368
9511
16418
7443
11907
22725
9023
11734
4807
8915
6832
7056
9505
13020
6735
10882
7053
10249
1816
8238
11738
9329
8128
11511
7320
8874
13973
9434
7322
6452
14640
9489
15452
7892
13571
23499
8871
14796
9339
5236
9369
13739
8915
13501
9299
10045
12492
11403
8890
9022
14620
1920
4793
6176
12316
7370
7371
11207
7107
7308
20574
8971
8227
11546
5171
4855
7408
9531
7341
13883
11464
9454
13877
7883
9481
12147
7353
13494
14520
8333
7290
9341
14842
9407
10168
14849
9509
7334
12702
9419
8982
4234
8947
8528
10300
8436
8962
8686
13288
9637
7696
5209
7369
9818
8941
9663
13363
7308
10380
14857
13450
11383
11573
7096
8038
8799
10087
9417
9357
13648
10136
14251
7244
7412
13446
7580
14688
9452
4244
9494
9393
9496
9117
13654
7284
14803
7487
13896
13616
9320
14010
8846
9313
13983
9460
13984
14680
7336
8910
10140
7412
7267
6781
7787
9485
9711
9350
9380
9528
11579
9589
7703
7420
8157
8910
13611
9389
10191
7332
7451
6498
8661
9371
13760
14843
8856
7356
7319
7861
6814
10065
9590
11259
8936
13716
9485
12459
8690
12240
14551
15470
8508
7392
9433
7402
9745
9566
14433
15431
9316
9379
3319
13525
15320
9427
7380
10651
14650
10708
5149
8161
9109
11795
5175
9533
10647
2879
11775
7404
15574
8414
9383
7977
9257
8895
9039
13866
10425
14222
9413
12618
13829
10382
7367
7355
6888
11078
9595
9515
5090
7405
7815
8963
8770
9018
9316
10447
6825
15379
7875
9296
9603
5501
7344
7281
14842
7395
7461
13365
8944
7236
10146
7414
13420
9399
11738
13656
7507
10674
8894
2213
1650
4609
9441
8051
7278
7971
9436
11461
8712
6910
9528
13957
9509
9429
12718
9386
8956
10437
7372
11646
9307
7312
11556
7889
7331
11930
7538
10211
11592
7380
14787
6548
9519
7348
12608
15468
14159
6790
8934
9361
14928
9569
13655
7325
10099
7229
7898
9418
7338
7502
13673
13799
16556
14240
12782
13701
9410
13645
9268
11726
14246
14915
9054
7453
9423
11741
16953
7345
6740
12996
8936
6824
7338
10165
11626
9436
11629
9466
7324
9336
9347
7431
9348
9554
11636
7570
5201
14069
8949
8548
7171
9445
5614
11720
11792
14757
9111
10248
8942
8893
8986
7272
11635
22302
7337
13538
7445
13606
7398
9551
7783
9032
9567
8662
7447
9336
12914
8970
8000
11273
15392
10206
5116
12157
8957
10120
9518
8942
9102
8934
10730
8916
11582
8712
13319
8970
5168
6484
11947
8800
8025
13800
13999
6368
12462
12095
9372
7733
12064
13665
11608
13247
7288
9606
7382
7456
12740
7466
7252
5810
7333
3077
1822
5662
7349
13369
9372
7201
13940
11763
8705
11678
8887
9369
7008
8840
9573
9583
9326
11505
7238
9368
12837
11294
8862
7559
10873
6863
14993
7702
9342
15232
7727
9544
13469
7516
13749
14192
9871
9578
11675
7318
7983
9369
14154
11433
7785
14227
13641
7343
9373
7408
9376
7352
13600
9289
14620
5506
5929
8907
9927
9353
8968
10160
8063
7531
11150
9376
7365
9439
13647
7412
14879
7473
11659
16461
7422
11627
7353
8146
7349
7400
14148
8976
8700
7481
13630
10290
12289
11682
13220
7561
9512
8915
11397
7267
9615
9076
9508
7421
7466
9571
13310
9433
8895
8696
9583
13923
7269
7872
7836
16348
5578
8696
9425
9548
7150
11353
9156
8105
13900
8932
7557
7349
6835
9131
7397
11627
15319
8447
9968
7470
9548
6643
21319
9498
9643
13760
9642
11203
7291
8963
13935
3345
8158
9607
7435
7551
9518
14462
11360
9414
7724
6851
9558
6832
11487
9362
9528
14881
7445
14064
11632
9405
8684
7570
6838
14687
9605
9547
7393
7341
11325
7281
7375
14255
7337
9624
7510
7483
8880
7376
9402
6948
7376
10587
8573
7180
7310
7409
9462
8712
7422
9584
10081
7443
9400
7354
7495
9139
14336
5751
8998
5881
15419
6309
11029
9567
14658
7362
15394
7375
7425
9124
8152
7440
19871
7440
8803
10129
11409
12327
11479
9366
11845
9111
8986
4266
10920
7337
9439
4702
8997
7243
7350
9370
13955
14108
9527
14849
8968
7375
7336
5815
9085
7308
7426
7315
9240
10162
9337
6810
5117
7327
13228
7446
9480
9623
6896
8871
7261
8904
9119
11691
9711
9595
7416
8866
6284
14243
8266
11343
7433
7418
6497
9616
14930
10102
13668
7527
13750
14889
13439
9399
19767
4884
8990
9352
11106
7128
7496
7229
11726
7384
9349
7509
7363
9343
9174
9470
9502
15188
7432
7507
11536
9463
8904
11780
8940
10318
9344
8952
10080
7347
9458
8126
5114
7328
7935
7512
15903
14024
9451
17336
7383
7334
11864
9533
13421
9373
7374
12444
9524
10749
8301
9703
9391
12489
11737
6465
10953
7923
12893
8923
12211
14748
10561
9448
8809
12857
9538
9337
15085
7335
7379
7927
11535
14886
10664
7262
11705
8467
13940
9369
11726
5978
10071
11539
7448
7366
9124
9035
12484
7384
4815
1854
9875
9567
9407
8185
13992
9559
7446
7449
8922
7570
12157
9389
9613
11413
11988
11753
12180
13711
8830
7325
4884
7370
7273
4963
11237
6348
9292
12042
11627
9456
9182
7453
5773
10062
11710
7091
9531
7940
14916
11616
12805
7785
9371
8819
7382
12555
6774
9424
9030
9268
5186
11240
13660
13615
7502
15453
7345
7295
6938
11606
13607
7417
12880
5222
13572
5031
7541
10119
10406
7350
9359
7361
10692
8914
11210
8900
11506
12315
12654
9581
7454
7348
14884
14690
7065
13603
7435
8978
11792
13750
9383
7699
13690
14649
5190
16896
7509
5910
13753
11496
6193
5179
9226
11390
7451
7353
7501
11449
6413
7431
9333
7399
8154
7475
13888
9508
8850
1538
4807
7469
11800
9247
9303
13651
6759
7334
10448
15830
9458
9046
5613
15478
9447
12659
11712
8329
9525
8960
8885
9373
11414
3633
9470
7416
5377
16689
7293
11126
13971
9440
7473
9444
8354
8828
7351
11724
7509
8619
9407
5322
6579
11211
1564
7313
5335
16521
10632
11403
8541
7378
14141
7456
11032
15314
3453
14981
11952
10634
6228
14960
8200
9197
8298
9263
7486
9441
5335
9366
7340
7461
7206
6862
9372
7879
9626
14936
11571
9915
9362
13926
14236
15487
8097
7442
7782
9010
12413
11329
7338
7319
12494
2029
7396
3979
6836
17842
6959
10786
6807
6841
7402
13845
6052
9453
7402
10154
6852
6817
9561
6778
9453
6829
16564
6837
6815
7332
7556
19843
7390
8927
7387
6862
6825
9113
4558
7568
7337
7566
7567
7562
7564
7565
7561
7887
7909
11785
8935
9325
6648
8955
4796
8902
9496
10621
6705
8176
9453
13675
14848
9116
6399
9386
11557
8754
8766
9443
9452
9432
15859
9373
9336
8350
9604
7414
10818
7458
10220
9108
8887
9586
9321
7378
14118
5209
3420
11240
7451
7445
8616
13440
9308
13671
8646
8816
7322
11245
7844
13828
9695
12393
9618
11629
13953
8299
9258
9452
9108
7079
7354
7512
8997
8966
9390
9493
8624
9957
11314
9463
12847
6442
8694
8784
6574
9451
8963
6866
7251
7834
6423
7379
9290
8940
7880
7339
4984
8943
9477
9353
7347
9138
10162
9095
9435
9345
15396
9163
6281
2731
5700
1881
7314
11794
4944
11668
8668
9097
8897
8893
11107
9300
11332
11497
7347
5952
7977
7241
6327
7006
9377
11138
7334
19974
8439
7445
9515
6156
11613
8717
9448
14195
9473
7357
13793
8952
8874
14003
10113
8768
8001
9527
11689
11864
7372
11655
9508
8511
9438
9460
8969
8827
9470
12231
5840
4347
9438
7288
9499
13451
9511
7449
10166
11492
7374
9485
7434
9392
9493
7372
6922
7398
11627
10029
8875
9326
7729
9521
7339
15806
6959
7577
10672
7491
7420
8847
8116
11872
13756
13224
5801
7916
5843
13892
7279
5198
10470
14386
9466
13571
9064
7310
11346
14873
9008
8971
9513
9342
7431
7467
9418
7418
7471
5338
8948
9503
13404
9459
5486
9913
23772
11533
8854
8940
9108
7362
8982
9342
7389
9487
7726
14905
8920
12937
8837
7432
11649
7633
11656
11579
9355
11522
9180
9733
15546
13723
10645
7358
15254
7867
9506
11605
7323
11234
7307
8883
9281
13502
15358
11773
10234
7519
11220
7443
9391
7391
9494
7425
7894
13697
6192
7473
9062
8932
8962
7822
9447
11033
7269
11906
7385
9504
9266
9436
9114
9431
12037
9326
9223
9134
4890
7380
9395
11583
14010
9080
8929
9338
11606
13555
7339
6919
9464
13035
7443
12736
5147
11725
9005
7425
9127
9508
9649
14047
7345
7504
11553
9143
14296
6841
6445
7003
6787
8893
9452
10193
23139
16701
7761
15367
13633
10292
9425
9385
9321
6704
15281
7881
12248
9549
7529
13541
7441
7348
6868
9448
7298
9546
7360
13638
13739
8152
10013
11558
13479
11268
11090
9560
7111
14934
7340
7379
10465
14868
7506
9542
7957
9353
14938
7291
17566
9545
13375
8782
6788
9578
8525
9397
10158
13312
14955
7338
9187
9498
7782
11415
13633
7362
7454
11428
7338
8860
7340
11599
9318
10643
6986
7320
6277
9163
1874
14936
16105
7911
13639
8899
9295
7408
9584
7346
7385
8336
9493
7351
9325
6916
14914
7208
9004
6691
9295
9344
9346
7509
7862
9487
13133
7511
7407
7284
9286
7341
9198
9463
14954
13606
7442
7433
21751
9359
9406
9312
8926
6772
8947
14469
14330
8966
9509
9307
9400
9540
9053
7328
7359
10159
8997
13942
11388
7637
9455
8295
13917
8151
12090
8829
6665
7370
7481
10215
16475
7370
7928
9480
9293
7436
13772
8359
9310
12337
9486
7355
9254
9151
6952
12825
7359
9586
9506
5520
12023
8938
9293
11791
9475
7153
10946
7514
11660
8689
7391
9403
9518
10719
9479
7437
9488
7495
7819
7925
5200
11474
9535
13641
6797
9315
19052
7356
13636
7506
11448
9517
11655
11403
7849
13659
8058
7377
10543
11833
14896
9371
7232
9488
10974
7376
11067
9234
6964
11666
9298
7348
7421
15416
14973
9436
13683
12701
8915
9607
7407
7731
7433
7323
7388
7354
7431
7783
11457
11209
7438
9547
9492
6861
7509
13314
13666
9606
13395
7441
6603
13583
7368
7383
9577
13578
5197
8891
11502
7333
9534
10283
7317
7419
8641
9619
9472
7362
16517
7381
12400
7499
4948
9315
13642
7518
9659
14897
13557
9598
10877
7455
6828
9531
7468
9362
7811
15024
8134
7332
8354
11731
7368
14192
7644
7364
9106
6840
7546
14934
7400
9778
6949
8122
9465
9445
11547
14853
7511
7247
9532
13720
9179
8895
9459
8363
10334
12674
16619
6826
13680
8884
10334
7259
11601
14311
7508
11973
11564
9530
9416
14921
9542
7712
14868
9538
8918
14089
10412
22508
3243
9583
9599
9579
9567
8934
6014
8282
12372
7356
7379
12733
12860
13821
6470
9783
9460
9432
7429
7377
7391
7516
11519
11516
11046
8520
7357
9292
7571
7564
7275
9361
7334
7339
9228
7374
7371
7324
7326
9314
8137
9727
7708
7353
8751
8395
9811
9452
9816
9457
10082
9388
9616
12567
5731
5723
6900
6853
7509
9333
9306
5462
10652
9643
13612
9047
7311
7412
6865
9011
7804
7375
7295
13750
12265
14199
8999
11608
10779
7425
11540
7395
15134
7343
14029
11726
8677
6386
6435
14037
8959
8872
6228
7331
9316
3519
9452
11569
9747
8905
9391
13551
9029
9726
8672
9461
13800
11707
7355
13674
10700
16935
9212
15503
13743
11612
9224
11782
13492
11256
9339
9761
12772
8935
5584
7348
11557
9486
9498
9310
9457
7384
9557
9285
7458
9189
9386
5819
16198
7626
9350
7983
10363
10877
10214
9669
2901
9033
13845
8962
13816
11716
8890
13875
8996
9536
8933
9503
7278
6928
7509
