# Supplementary material for: Effect of sequence depth and length in long-read assembly of the maize inbred NC358
Source: Nat Commun. 2020 May 8;11:2288. doi: 10.1038/s41467-020-16037-7 (PMC7211024; doi:10.1038/s41467-020-16037-7)
Supplement: Supplementary file 4 — Source Data [file 41467_2020_16037_MOESM4_ESM.zip › Source Data/Fig. 2B, Suppl. Fig. 7, 9-11/NC358.21k_30x.contigs.fasta.mod.pass.list.len]

15341
8419
8991
6488
14860
15506
13523
8934
7268
9531
8911
9335
8866
9480
7097
7443
12260
13646
8826
9435
10066
10942
9372
7446
9942
7352
6813
14067
9602
14079
8877
13511
5864
5310
9493
7388
9279
9576
10933
14981
12252
7506
9545
9346
7300
7445
7277
7179
7352
9397
7406
6892
7407
10993
13865
9653
13484
11553
13627
11666
7404
11810
7432
7354
19341
8198
9342
9419
7466
7756
12560
9523
7324
8885
11305
7358
8966
13247
7368
15363
13603
13635
9493
13487
12075
8966
6780
13774
13463
8963
14021
11640
9471
11680
5671
8057
9245
16262
13908
6365
7972
10514
8861
9444
7181
9492
8956
6235
10630
9398
4717
9400
9472
12939
8882
7959
3192
6869
8928
8836
9340
8859
8382
9203
9430
11709
13768
9677
9364
8906
9455
13760
11633
12192
5201
8116
9428
11451
12720
6204
11676
5128
14063
9134
8876
5105
8760
14040
8966
6420
9380
11903
11546
13867
9551
7362
6838
8344
9771
8141
8973
12754
7256
8722
6048
7875
6848
6849
4870
6788
6835
7569
14700
7441
8872
7568
9250
8923
8820
7168
14905
9466
13885
9546
10371
7402
8815
7446
7337
10118
8165
7420
5635
9440
9390
7347
7411
7354
7351
14031
7496
12306
4885
9517
8323
7361
7714
10853
13416
13927
7411
7777
13756
6768
7908
11456
8281
10402
9332
8612
9448
8879
9651
5871
8813
9377
13508
15338
8620
11893
9554
11541
3870
9342
8895
9501
11600
4218
6845
9343
7306
8104
7365
7419
9519
9533
6422
10641
13504
8774
15355
5181
13495
7513
10175
6749
9331
7410
8882
13762
11506
8186
5774
14231
9449
10312
11720
9402
7409
5399
9484
9517
7486
8691
7395
11645
22508
8890
7361
11665
8946
6945
8877
7266
19408
8938
12673
9445
8871
14872
9391
9346
7269
9298
14929
9400
15090
7861
7432
11754
9349
8025
9324
8077
12939
7859
9334
10739
10095
13671
8868
9464
15474
10151
9382
7468
7198
11402
9528
9636
7686
7055
14905
7413
9735
13652
7438
9360
8895
7455
8866
11030
11235
10139
12244
6843
7324
7416
6969
9023
8917
6673
9692
11150
5055
7381
3573
7317
13190
12317
12075
5403
15498
7142
6819
9531
9361
7807
8125
7328
8361
11684
7369
14188
7632
7361
9101
6843
7548
14897
7392
9740
6945
8116
9430
9410
11543
14870
7254
9527
13684
9166
8860
9466
7316
8352
10311
16546
6821
8872
10337
7246
11588
14289
7509
11947
11564
9547
9353
14917
9554
7707
12034
9538
8899
14092
10398
11709
22478
3241
9583
9560
9584
9567
5987
8274
12341
7345
9434
7368
12668
12846
13822
6474
9764
9447
8809
9795
9068
13913
9342
9066
13902
13824
11705
9223
6023
9545
7162
9534
9762
7545
9368
9545
5505
7221
8854
8639
8856
11701
13864
9106
11681
7415
13860
6323
8926
8834
11463
7324
7334
9042
13291
15987
8802
7846
12898
9485
7504
9068
11418
8938
9418
8980
9339
7445
11658
11150
9546
14921
8877
8915
8669
8253
1709
8409
12366
7424
9098
11898
8295
7377
9713
13368
8981
7336
9193
14948
9407
9078
5404
7785
7408
8154
13298
7307
9381
9468
7332
9031
9709
9616
5267
9268
8951
9928
9392
10107
11650
8931
9349
14022
4776
6834
7570
4901
8947
7569
6851
7563
6300
7572
6869
9477
6909
7423
7404
14952
15341
13847
7420
7331
13495
12110
8898
5912
13649
9281
8135
8865
12823
5691
8573
12243
9066
13966
9416
6391
14804
9403
9969
9468
11589
7503
9169
10242
9182
7417
7355
7426
7273
7489
7336
9388
9474
9385
9499
12071
10737
7306
9520
10835
7353
11178
12554
7463
5346
15477
13633
3282
6396
7361
14837
7398
7984
9432
14895
13763
9441
15355
7406
7466
9598
8950
9333
11523
7226
9610
9246
7356
13444
13688
8860
10225
6202
11523
3929
12219
9879
8454
9356
7283
18391
9360
9462
7405
4884
14981
5226
10679
9359
12548
15618
9456
12656
5775
7347
7218
7589
5276
11793
13857
9473
16000
8569
8855
13677
9136
6863
14969
12509
6387
10023
17504
8239
11628
8943
9681
9468
7360
8871
14241
6256
9394
13290
11619
11767
9114
10243
12187
8893
8883
8970
7271
8917
11636
22284
7336
13536
7446
7397
9502
7786
9030
9568
7407
9208
12893
8944
7998
11253
15393
10194
5114
12154
10120
9457
9053
12478
8924
10731
8910
11589
8696
8942
5164
6468
11957
8014
13767
14008
16712
6377
12474
12075
9389
7734
12052
13659
13236
8926
7282
9599
7375
7445
12738
7459
7214
5810
7325
3079
7338
13364
9378
7216
13933
11740
8683
13318
11682
8867
9352
7003
8772
9574
9577
9299
11507
7224
9331
12787
11250
8835
7559
10868
6866
14929
9321
15218
7720
9541
8779
13466
7505
13731
9862
9570
7323
7980
9374
14163
11422
7780
14189
13608
7325
9400
7400
9369
7355
9092
13575
9303
14615
5504
9518
5925
8852
9352
8937
8982
8896
9169
12515
7312
9471
4357
5537
11931
7350
14264
9215
6472
8825
11934
9400
8886
4740
11849
9495
8905
10892
7325
3627
14034
14988
8942
9018
6063
14143
8874
8975
15289
7360
8513
8986
9273
11140
7982
7301
8167
9048
14530
10107
10172
9110
11497
9262
11007
13821
6306
14084
4749
7426
17454
8871
8913
9460
10597
9450
10607
7240
7418
6836
19198
7400
12345
11246
7334
7345
11387
13644
6839
8864
6404
13497
7310
11893
8277
9385
7913
8939
9769
13954
15353
5321
11329
9386
11474
8261
9414
5156
9545
11012
10199
6483
7860
7800
9006
8890
7382
9279
9183
9366
9423
9486
8909
10706
7309
9069
9511
7368
8363
9527
11205
9459
10535
10416
9163
14884
15841
9419
6477
9419
14170
14085
7808
9910
13276
8878
9480
8919
8358
7414
11106
9006
13891
8897
11563
7513
8072
9072
11647
9390
9614
7476
9533
12270
8926
7346
8884
12755
6418
8879
20353
9487
11706
9362
6886
14617
7496
7414
12367
9590
9258
8832
12062
6931
7357
10832
19073
10346
8554
14319
13893
13465
5096
8881
12277
14930
9530
13400
8217
6676
8854
11137
7564
7875
7567
6086
6863
7568
9558
7360
13628
13715
8150
9999
11557
13434
11261
11110
9506
7111
14916
7340
7378
10459
14901
9541
7933
9350
14908
7293
17567
9542
13398
9327
9278
9502
6364
7361
13614
9952
9177
11134
16678
9352
8813
7430
10649
13488
8831
5620
8957
9359
8901
14275
13681
13663
13398
12763
6902
7916
9334
6426
9482
11650
9402
7338
9488
16954
5551
9427
8844
8856
13631
11498
9486
5863
7788
6466
8861
13815
8788
11471
11352
9466
8883
7364
13880
5053
11208
16400
11294
11227
7308
9113
5737
8898
13259
9350
8880
5858
16823
6151
13972
9197
9332
1973
9463
9389
8920
8647
7810
9460
6382
8967
6475
9448
9481
6986
13892
13514
7289
8937
16803
7366
9323
4766
6859
8143
8839
11657
8600
8421
14917
9460
9219
9473
8740
13686
9575
11498
10245
15815
12296
12093
9439
9435
11649
13636
5278
9496
5218
12226
7034
11211
9252
9455
8839
9328
5637
4351
8874
7823
8828
6808
9449
8838
7356
8046
11943
8918
7476
8940
14026
10820
8163
15465
12301
7346
8910
7761
9433
9526
8940
9642
13218
9502
14982
7562
11329
8881
11216
8039
8983
8507
7333
8940
11562
9879
9352
10068
11245
10440
11700
7516
9470
15468
12788
10326
9530
15481
11694
7356
7353
7420
9142
14841
10591
9270
9346
11137
12747
13521
13659
5479
9166
8889
7932
9482
7374
9356
10124
10153
14859
7423
7466
16159
7446
9601
7322
7326
9464
12637
9412
7308
7293
11430
7264
11723
7317
1570
9363
11296
5194
9643
10639
6881
7392
17184
9256
15361
9323
8119
23003
8102
2834
11498
11797
9642
13843
11183
11352
9459
16281
9962
7343
4776
14836
7371
8685
7349
7333
5944
9186
7966
7366
6838
7448
7348
7358
9166
9463
9397
7359
9530
12569
9337
8921
6869
9466
6794
13557
13532
7369
6836
7370
11679
7334
8939
9429
9292
9539
12621
9380
11651
9389
12968
9866
8873
13691
8297
9481
7338
9178
6623
10432
2062
9572
7368
7395
14917
8867
14654
7283
7302
14885
9376
7489
8948
5188
9629
11542
7387
7569
7444
4509
7259
11877
9457
13319
8882
11542
8968
7376
12437
6830
11638
8870
7310
8018
13718
8455
9136
9228
7505
11547
6845
8806
8242
9321
3357
15342
7355
8708
5087
3620
13660
14191
9469
8791
8579
9452
11406
8995
9400
9116
13652
9486
8999
7300
6871
7413
9680
6144
12543
9460
13693
11575
9549
13993
7665
13924
9496
15727
9446
13632
12054
1996
9302
11699
11764
8338
7994
11188
13963
9402
10788
13899
5177
12924
7468
13691
9291
9479
11918
9650
7321
8853
9709
5322
13743
14530
8948
7359
12832
8937
16849
7436
9463
11532
8856
10234
10123
12280
8855
5694
12749
8974
9535
9672
8076
7364
9286
2264
11902
11680
8464
13574
9453
8914
8228
8918
7799
9394
6418
9432
14853
9427
3595
14005
7428
12135
7385
9393
11836
8901
13969
8866
8002
7328
9479
15360
9519
7284
5396
10341
7917
3526
7407
7787
7877
7267
9463
9332
9389
11654
6601
8426
6842
11357
8863
12336
7325
14940
9473
9453
7353
8875
7378
12154
8881
9590
7534
9398
7344
9274
7327
9666
9087
6976
11516
9016
9293
8869
9336
8008
7857
11720
7446
11953
9269
8271
11433
13550
22789
7911
11156
9463
7390
5257
9179
8864
9356
9427
7496
7991
21084
6144
13818
7419
8116
9546
13875
11661
8965
9142
5820
9390
9341
7451
9381
8895
9479
8966
9423
8826
9495
8392
9371
9409
13616
9093
7529
12714
7426
14854
7352
7987
14930
7731
12997
7375
9565
8907
7330
9476
9340
9387
8942
11505
7341
7383
8832
8977
8965
8916
7443
8898
9464
13781
10318
13619
11521
9391
9126
11666
13514
9618
13641
7287
9825
8962
6136
8962
10207
6448
8928
9373
7326
9471
5746
13391
6871
8904
9499
9747
7782
7269
8059
14932
12082
9663
15585
8323
8194
9362
9462
13740
9324
8847
8908
9742
7091
9189
12430
13616
11747
8946
9433
9403
7352
13755
10560
13087
9388
7459
9472
13900
12326
9610
15341
14921
11330
7756
14105
11542
11891
10103
7549
8657
9398
11630
14074
7430
14837
9524
9355
11480
6824
9554
6848
7722
9006
11324
14423
9518
7422
8155
3344
13913
8931
7291
11183
9637
13702
9623
15006
7459
9470
21309
7383
9541
7451
9931
15309
8436
11614
7391
9124
13404
7384
13471
7355
7946
2712
13665
9653
7756
8130
7008
7009
7384
7780
7088
9448
7345
6944
7418
5445
7466
9458
14354
7397
11336
7004
11539
7445
6438
7511
13114
13952
11588
14088
11706
7326
10018
7367
10980
7366
3323
9540
9427
8969
9430
14196
9633
9024
9168
7327
9351
5442
14379
6899
15394
10332
10016
9484
7286
9040
9661
7202
8762
8353
8950
9421
10157
7452
9582
6857
8947
9183
7459
9531
12564
8186
7367
7362
11580
7170
5304
15862
6963
7388
9468
9460
14922
7355
7459
9294
7361
7333
7976
15328
8850
10106
7362
7424
7362
7473
8149
5828
9377
13972
10517
7454
3408
15998
8663
11456
9809
8549
11312
6460
10588
8866
9283
8922
7463
1810
8983
11094
8837
12751
9330
6298
7952
11549
9526
7304
8379
8941
6898
10341
13644
7445
8919
13976
9524
6976
9598
7662
11232
9224
9358
7411
11727
13458
8925
8950
9348
7352
9470
9474
9534
7324
13734
9576
9597
13785
9482
9481
11487
13356
7565
4632
6792
7564
7558
11449
11241
9425
7824
12091
7336
11609
5218
13214
7081
10416
4834
11377
13663
8520
13286
11430
8909
13704
11388
9429
7428
11377
10211
11814
11887
9283
8869
13541
9047
13660
9659
7290
7314
9390
17433
13458
9805
8077
11711
13378
12437
7433
8835
13392
6114
9458
1637
8961
13787
11851
9419
14850
9032
7455
9449
8882
8831
13288
9694
10223
10447
7360
7483
7413
13464
20681
10487
8403
10991
7208
7009
17607
13511
8798
13441
6673
7815
9531
11577
9057
6393
7424
12168
8870
9585
7443
4873
5176
13572
11578
8245
8964
7324
7125
11231
7370
7370
9097
12306
7356
4765
7882
7326
7500
9355
8658
10120
9250
7349
7779
5298
5609
9332
9855
7306
14853
9550
9510
9438
7028
15492
5775
11228
9389
6888
8977
7323
9586
9380
7940
9341
7905
7347
5598
9502
8883
7321
9559
11614
11668
6409
7090
6791
8901
13951
5398
8908
13175
7382
13607
13664
11442
11718
13075
9411
9277
8523
7355
9595
10165
8860
10145
12354
8306
10506
7292
14602
10122
9487
5479
7928
9413
12297
7466
9511
10369
6874
9186
11543
9326
9399
6397
13925
11112
7357
9331
8934
13669
8253
10308
13378
7008
9398
9023
6403
5991
13643
8888
11585
9301
2011
11759
9410
12001
8888
10193
8847
12039
13899
11480
12131
7765
15406
13723
16351
5826
5829
9289
9554
9063
8879
8962
7416
9362
9885
9388
6730
9552
9853
7456
11822
7383
10830
8292
11512
13998
7379
7445
12788
11593
9456
8994
7023
7285
11233
11644
7377
14085
7559
4551
9479
10736
10739
9251
7511
8889
8418
13658
12645
9367
7371
8334
6191
3702
6386
7027
4912
9481
11667
9405
9598
7411
6249
7855
7311
9368
8518
6229
9511
14916
14913
10088
7301
13670
8844
11387
18010
8010
9320
14368
7397
7411
11355
7416
9547
5972
11184
8839
13496
11964
11690
15526
13349
7394
8982
14169
14136
11590
9428
8898
9657
13836
7520
8314
13538
14231
9596
8952
11715
9308
12747
6336
5620
8951
8161
8006
9370
9379
8861
8839
11193
8924
6324
7801
9561
8829
9265
13739
13819
16736
7347
12136
8893
13686
12172
9253
9479
9309
11146
9348
9412
7561
7329
7372
14331
8606
13566
9732
9327
7390
7491
9399
7534
13937
9356
9329
7371
8939
12865
8906
9212
5665
13319
9060
8015
11596
9348
9091
9370
9361
9375
14710
7332
12842
5974
11957
9505
8444
8833
6890
14053
6836
7404
5505
11287
7342
9709
10425
3633
14058
5214
14961
13433
7250
11476
12736
7617
13573
9441
5284
7430
8644
7361
9022
10848
9532
9870
8938
12756
9341
9144
7888
9493
13614
11424
10603
14262
14101
9127
8954
13604
9397
9409
7266
24312
9102
7504
9393
7880
9596
7620
9073
13561
8846
8872
11958
13553
8960
7339
13912
13780
9481
12665
7929
7449
8083
4775
8916
13241
9278
9576
8942
7387
12202
13580
9359
9441
21245
9352
7416
11544
7496
11318
10725
6855
8838
9317
9439
7377
9483
11954
14866
9385
12593
8890
8470
8927
7481
3179
10411
11602
9978
8945
11543
9293
14041
7259
8906
9433
10392
7382
4986
5171
8587
13827
11977
9327
10264
9048
9478
7326
8887
9480
9238
7376
12138
6278
9469
9355
6209
7391
11380
11103
9413
7387
7364
4780
8891
9466
9278
11915
11479
6380
11638
8059
13651
11404
4857
8206
9527
9394
9293
9261
10228
9593
3127
7352
7458
9471
8990
8932
7390
7768
9452
7782
9214
5198
8215
14282
7404
9419
7748
10946
8076
14926
9267
13817
8334
13969
8978
8130
6491
11081
7392
7310
9623
8900
13796
5948
8917
7402
9409
8873
12456
7423
10221
8146
12256
9161
11250
11558
6917
9524
7794
9380
12283
4559
10423
8834
8394
5233
9213
9294
5191
9315
8220
14856
14172
1571
13691
7853
8844
13747
9548
8314
10092
9246
8106
3301
9536
7265
9426
13654
11685
14097
13944
12762
9367
11946
9392
11909
13648
11554
4735
15083
7716
6982
6935
8231
17551
13400
8902
9447
9351
9338
7317
13593
10904
7355
11301
7371
8853
13337
8463
4425
9560
8908
7413
7408
7314
11958
9307
13850
7480
15361
8880
7512
11574
9641
7343
10129
10215
9298
12794
11676
7322
9540
7394
11598
13912
5172
6841
11709
5128
9417
6842
7351
9172
14966
9314
9345
7872
9398
14857
9379
8926
13303
17606
9560
8919
9354
14940
14944
9372
12447
4737
10212
9708
9360
13651
9549
10272
7345
9396
5176
7341
9380
7372
12634
8705
7353
14863
14067
8016
8425
9538
9242
6453
9421
5391
7164
14940
9357
9407
11641
11869
10060
9286
8930
5425
14145
10592
8805
11409
7416
9285
14337
7382
7475
14075
6736
14961
7390
9554
10787
12577
9547
8936
4778
9391
9543
7332
14062
8897
11979
13399
5200
9386
13843
9586
8900
12667
5223
7419
7797
8486
11307
7783
9566
10164
9500
8895
7339
7414
8674
6194
7409
12164
7424
9451
7593
7338
6927
6866
7506
10217
7345
9963
13923
7812
8061
9331
7368
6984
9403
7378
10607
5405
11502
7268
7864
7403
9476
8910
8462
7327
13952
11542
8147
3039
7880
11563
9606
14955
8111
11805
11924
7348
7348
5273
12195
9514
13908
8905
12801
9343
11984
11981
11492
8170
13647
9503
9071
9390
8871
11762
5471
8904
14795
7326
9355
8949
13896
8838
12589
9353
6393
9347
9612
9382
4388
9561
14934
9289
13571
18561
9872
9453
14213
11194
9303
14983
9101
13621
9473
11627
11947
7972
13723
9116
6882
7189
9063
13645
11471
9466
9351
11573
7362
12284
8744
7309
9111
13394
7330
12819
8654
14863
7426
9237
10541
13859
9612
9548
5842
11169
7951
13633
7514
10024
11622
9647
9746
14846
12648
5029
11701
6795
9557
13824
7402
15288
14858
14115
8963
7383
7505
7397
9465
9371
13763
9303
7504
7423
5291
5592
11279
12642
8951
9172
7497
13028
8274
7363
7343
7378
13416
5761
11646
9533
16232
8881
9202
13595
9395
7293
9554
9464
8444
7398
11446
7443
8384
15445
10371
11551
11581
14943
7410
9590
13458
7306
9376
14193
7421
15376
7647
11901
9089
9436
5113
9524
14748
7353
8257
10566
10303
9331
9986
7320
11131
9511
6782
7332
8391
9424
5322
8113
9344
9406
8209
15391
8880
8893
9011
7222
7443
10195
9454
13521
5432
8598
14041
9526
11391
9391
7437
15842
7301
9241
9490
9522
9437
13750
10197
7379
8912
12567
8576
9376
7376
14034
9675
6451
7510
13489
7349
5222
7187
7520
12193
13691
8770
13711
9639
8742
7356
7287
11782
8406
11348
5035
9002
7449
6706
13973
7477
8842
9597
9972
11728
13995
7350
13663
9447
14257
13969
7453
13614
11620
12108
7420
9480
9376
7346
9190
14182
2110
9444
11658
13655
10471
9425
9938
10884
7231
11569
13750
11489
7358
9508
15108
8896
3149
9427
13086
11422
7350
10400
11260
11976
7685
9545
9556
11229
13648
14992
8908
7281
14761
7905
12264
15363
8855
7366
8859
10450
9727
11619
9342
9449
13844
7340
14950
8846
7634
9265
8817
9225
8826
10913
8970
8983
8643
6799
8488
12722
11201
17401
8110
10555
9202
6984
9339
8533
11575
7258
8875
9209
12099
7521
13625
7368
12854
13755
7880
15569
11588
9498
6231
11382
11633
17490
7422
12103
12710
9605
8969
12346
7802
13576
9347
12242
11626
13119
9344
9350
9501
15397
9151
8848
9237
9299
9075
13171
11571
13684
8850
15343
11130
8464
8666
9213
7341
7344
12669
11636
9592
8877
9329
12366
9869
14359
13993
12420
11349
9497
4713
7362
11546
15361
9350
9368
7401
7342
9419
8890
7283
9542
11279
13854
10610
8973
9429
9273
8861
9359
7126
10690
9436
9352
16268
7365
8666
10010
16325
6852
9530
7444
9544
6799
4663
8117
14196
7446
9613
6754
9330
7397
13585
7449
7355
11788
7327
9340
9340
7578
6822
10417
9420
7369
9410
8391
7507
7155
9603
12775
6834
7587
9208
9938
5447
9625
9527
13679
15238
7746
11649
9474
10718
7511
9331
9338
7831
11954
7441
8942
7373
8884
3141
7891
9637
7393
11600
7354
9268
14150
15074
9710
5732
13830
9341
8963
8258
9031
9564
8972
7667
13583
6844
13398
9281
7347
11927
16270
8923
8967
7352
9098
8983
8570
8265
13551
8732
8929
9463
9278
8887
14643
4970
8745
13846
8934
13676
7199
11658
9507
7300
11475
11526
8840
8856
9314
5112
6682
8910
11551
8946
10900
14050
9412
7279
8902
12894
11613
8410
10793
9659
7282
9136
7790
7322
11550
9187
7792
15348
8848
6294
9435
7264
7741
13773
13635
9181
7408
7736
13808
7801
9329
11691
10728
13367
14887
12892
9282
9482
10085
9655
10782
9368
14914
14561
8953
8099
7958
16306
11884
8905
8897
7352
8856
8501
11940
9341
7436
12049
6421
9386
7333
7454
7403
7338
9493
8909
9130
11216
9462
8902
9474
7519
7280
7518
5329
9050
8811
8844
9347
11167
9200
2751
11701
14814
7374
7030
8973
9411
9410
9423
8805
8949
10045
14058
9847
11504
15915
8946
13628
11501
9365
8927
9413
7369
12027
8769
7186
5731
8870
14099
7364
9228
14163
8868
13616
9328
7346
9289
9542
11799
4825
7969
9198
10412
9400
11426
14930
7908
9367
6815
7262
7534
7418
7498
14348
9405
7351
8984
9196
8292
6917
10821
7496
11623
9352
11659
14935
13587
12318
9457
11442
9349
7417
6840
13657
7424
9387
7626
9166
13958
9148
14901
7408
13609
11007
10168
7373
8692
6657
9346
9378
11650
5597
8242
6761
8877
7386
6681
5906
13464
9547
9469
9378
10809
9381
5222
7368
9284
13519
12663
11508
16370
12504
14875
6930
9606
7429
7485
11297
9455
9327
8009
14782
7351
11756
13239
11709
9427
9461
7349
12204
11820
13927
9346
7509
8946
5936
9250
11719
15488
15747
10424
14077
8063
10880
6979
7235
9362
9792
15548
10056
14450
10542
5910
9588
8853
11559
9639
1796
11110
5826
9417
11731
8915
9246
9424
9240
12018
6470
10900
8616
13288
8900
11668
13497
9269
8859
10132
9374
8907
7457
7433
7760
9149
8901
7370
9414
15312
9447
8824
8926
11357
11325
22968
9329
5993
9387
9435
7133
6876
9204
8849
8811
7507
9448
7292
9482
9302
13945
9429
9442
9322
7383
9475
14932
12126
7323
7395
7345
7396
9459
7560
6432
10958
15541
7404
19900
9051
7785
11843
8408
8996
13373
11459
9391
9148
11728
10845
10441
7860
13308
14488
7625
8903
14070
6890
9461
11868
13591
8402
10255
11396
8390
14786
8877
8355
9645
11355
9702
11734
9364
8881
9476
2444
9253
9458
8993
10128
11167
7418
9596
14881
9301
7200
8244
11672
8283
11748
14906
9536
8888
12391
7398
9556
11731
13591
6227
7463
6095
8897
5613
7307
8908
8950
13832
13366
13840
13638
8887
11599
12998
9233
9374
9155
8093
7899
12305
6971
15269
7379
11185
14827
7150
8664
9379
7901
9377
14870
12137
7420
7364
7454
7428
7259
9369
14903
7775
7181
8125
7372
7139
7334
13604
13568
8061
7334
7838
13522
9303
14049
7816
7379
13654
9149
12681
18709
9174
9454
5030
9401
8859
9792
9302
7515
9445
9361
13429
9451
7415
10438
13853
9343
6158
8827
8825
8859
14159
8987
7510
13959
9537
6890
13801
9409
10584
14939
7351
12631
7420
8881
7351
6127
8924
8975
11600
14246
8943
7409
9295
8099
7194
7471
9357
7327
12649
9394
2835
9557
8912
7421
9683
11500
8550
9547
9522
5126
8827
10894
9540
7323
12714
10642
11126
7306
14925
9481
11026
8111
1868
7437
8711
13754
8877
8920
9405
9366
7845
10846
9338
9366
16859
21136
7001
8820
12698
9205
10981
5823
14914
13532
9411
8872
9306
9298
9272
8878
8848
16389
7361
8845
14423
9818
1566
7756
13911
16944
13890
4970
9433
9460
9263
9093
9305
9030
9426
12705
11673
11581
14186
7472
9353
8345
14442
9418
15238
6257
2474
4905
4870
5396
8954
8886
4784
9363
9254
9283
9183
12721
9092
9061
9833
8900
9340
9439
13606
10046
10686
10859
5670
8669
13658
9366
9446
9436
11541
7399
7336
7466
13516
7787
14959
9461
18228
7421
7331
8881
5806
12735
9170
8921
10041
8808
8844
9309
7724
9505
7337
15779
6950
7581
10663
7497
7407
8849
8103
11857
13730
13223
5800
7912
5833
13835
8907
7280
5200
14373
9464
13535
9063
7309
11331
14867
8980
8920
9374
7433
7432
9392
9454
7468
5336
8938
9468
9399
8906
8053
7422
8887
16232
9258
9762
12025
10216
9646
7442
8800
7330
7508
9017
9441
4878
10902
9554
14906
9380
9348
9323
9301
9518
7249
17035
8104
9523
13663
13683
13668
7339
5187
13670
8744
13804
13944
7365
8916
8607
9462
20918
9423
11955
8681
9326
5299
9306
9442
11526
8276
13769
20597
9405
9307
6922
12933
9427
9377
8949
5334
9303
9476
9488
9282
8678
9800
8874
13614
8369
7842
9410
7842
7497
9365
9361
17956
11593
8627
9521
7646
7913
6777
7452
6917
8893
7301
6735
6859
15489
9273
7421
12513
12867
10370
14797
7380
9504
11156
9622
7305
8330
14899
12264
14752
7379
8346
12168
7368
15333
11762
7430
9218
9462
9276
9525
9098
11750
9482
13472
8972
9367
8944
9508
14336
9476
13453
14581
14040
7309
8885
12614
13624
8842
9309
8831
12614
9482
14943
7351
5280
7606
7314
12545
7342
11747
14138
5242
9522
16103
9614
16286
8955
8959
7250
9326
7342
9514
8814
14929
8843
11913
7825
12985
8598
11628
8968
13346
7341
11607
11675
8100
11582
7424
7433
12131
8226
16116
10050
7325
9587
14170
16532
8944
11158
7327
8067
8814
9394
9337
7275
11657
7349
13963
12711
9328
7445
7944
9210
8279
10821
7336
14001
9642
5057
5576
9069
7330
5098
11164
12821
13456
13336
8274
13797
9541
14116
9492
10066
9337
7786
14174
7431
17074
11442
11584
15352
9105
8786
8804
8159
9431
7405
9036
8524
12562
9469
7457
9593
14113
11971
8940
7268
6945
9165
10459
11525
9411
8812
11642
13857
13920
14886
8399
13423
8822
9123
9380
9414
13961
7425
9412
9505
8878
9912
11471
4649
10414
7413
9515
7432
9355
7376
9477
7328
7274
11256
13529
8334
13562
10030
12324
9160
7466
3280
9526
8545
8684
13687
9129
8922
14228
12247
5412
12914
13041
9094
3615
9258
11576
7410
9078
11691
9476
15516
14058
9327
8164
15509
12353
16912
7738
7457
9365
7331
7311
8868
8842
9460
8254
11247
13949
11748
14855
13764
7892
9633
14399
7298
8848
13645
9517
9441
9855
8919
7914
15359
7570
11539
14908
8016
14422
11732
13185
9171
9505
5161
9382
12698
6987
8142
7339
9348
9229
6601
17434
9380
9613
7506
11711
9131
4832
7385
8863
11717
9397
7847
8897
11476
9985
9692
5370
9082
9943
5599
5449
8550
9306
9399
11297
8891
9357
7312
8240
7428
9439
11627
8920
7381
9976
9312
6167
9284
7873
7348
7352
13387
8915
13383
11627
10508
7433
9223
11628
9140
7281
8625
9379
1571
8903
8949
13659
14894
11186
9450
9238
7264
9560
9590
9606
9292
8880
8814
11274
9408
13630
14927
7816
7361
9624
11269
9637
8463
7430
11565
16603
8915
4789
8138
14464
9659
19650
7511
7951
7561
9971
7333
22934
8708
10958
7336
13720
7421
9434
11955
8203
7532
9306
11551
8448
10031
8844
10084
9297
14879
11585
14961
4347
8908
8811
8938
8866
11238
9184
11517
8237
9444
8884
9502
7942
8618
11069
8702
10091
12455
12737
9372
9290
7325
7342
10293
6843
8418
9282
12414
9641
15298
9378
9342
14062
6845
9374
1962
13433
9424
8946
7338
9368
9548
6405
8088
14090
11553
11953
14059
13084
9592
7377
10373
9572
9423
7714
7406
13392
9410
7329
9602
9438
14481
9327
15339
6830
9392
15481
11931
9573
11683
9476
9554
6165
9500
6391
10473
13883
9425
6886
9403
9241
9913
9417
14100
9388
8915
11494
12470
6222
12614
8876
9641
9575
11657
11319
9412
8846
7564
9416
7341
7264
11724
9012
9434
7332
9252
8071
11554
11598
8886
8827
7007
4752
5392
9241
11705
9364
7422
5121
7277
7334
7217
7410
9529
9543
11330
9251
9369
6828
14019
7371
10985
11589
13434
6417
9143
12318
11444
13790
9187
12509
9456
7095
9280
8902
7451
7809
9345
9295
5479
9413
8407
14927
10278
10819
7502
10120
6826
7397
10489
7434
8808
9031
8360
10326
9999
7346
7293
9267
9205
8472
8598
6455
7405
10351
11561
8975
9641
6390
8803
14115
10028
9645
14110
10466
7514
9575
7514
12982
9423
9187
9267
1575
9468
7310
8864
9484
11604
9498
14036
10390
7505
7820
6431
8134
10362
8896
12142
11519
8580
7876
17242
13754
9379
7345
9591
7357
12811
6956
9143
7336
9501
12326
9299
8355
13763
7432
9260
6386
9391
11681
13877
6997
8747
19082
14865
11775
11716
13407
8904
17498
8501
6654
13448
7704
10300
8940
8882
10692
8768
9324
9406
5714
9394
14010
8889
12774
9582
7084
8762
8941
11172
9265
9398
5488
9512
5479
8924
9468
11694
8886
7329
9344
9398
9317
8128
14912
5267
8083
4782
9432
13613
8841
9236
9300
9450
9466
8223
8616
8937
8860
9465
9452
8349
9387
7466
9328
13941
11110
16641
7278
5375
7407
9419
3632
11403
9360
8873
13667
8912
9530
8316
11712
8761
9448
7818
15469
14846
13411
9404
7384
7337
2525
11614
13960
9259
7388
6232
6393
3691
11244
8872
14337
13079
11603
7465
6948
5704
13540
9461
9382
9336
7408
7367
9478
11191
12732
10246
9403
9500
4763
7327
8870
9500
9571
9306
6145
6169
8088
9857
7467
8764
5993
5586
5576
15502
8976
13628
7760
7440
19561
9374
9565
8892
12631
9363
9287
13793
9569
8853
8941
9215
7478
13628
7344
5034
9366
8894
7418
7389
13346
7259
7327
7816
13647
9397
5616
8543
13602
15510
9584
10229
10726
8927
9425
7441
9270
9258
10661
9327
9464
9406
7504
11116
13483
11295
14006
8923
6794
11274
9171
7224
6413
7323
5431
8835
15149
7812
8903
9321
7341
8656
2447
6159
8941
2541
6621
11948
8152
10230
8862
9441
8724
9458
9441
11706
5787
4768
8684
8382
11192
9474
9498
10156
10573
8822
12444
9007
14784
13448
7462
11709
16334
9563
9063
14953
9201
7498
11582
9502
6150
9298
8869
11241
8440
13453
7422
9480
12127
14375
7392
13126
5163
13333
7162
9048
7665
8150
7990
8116
8564
17116
10304
12183
10130
9514
5698
8972
15451
9411
9395
6718
7388
13613
7421
9377
5381
15520
10775
8664
7367
10423
7538
9464
11637
7401
9989
14333
11288
11916
7535
7358
13870
7320
7493
5361
11361
10465
7770
10642
4874
7381
9453
7387
7320
13337
6847
7569
7442
7459
14909
9335
8375
11279
6826
7569
6739
10108
10195
7813
7569
14064
6830
9818
6803
7568
7196
11659
9232
7026
7569
7565
6846
7565
8001
7563
7570
14329
7563
8217
6878
7417
7027
7570
7571
7564
7566
10005
8006
13598
6991
8700
8787
5412
4655
5176
8880
11641
7332
13382
8950
13732
9446
9292
6751
9420
8883
9246
6169
5216
11328
5660
13524
10351
8898
11057
11480
9489
14987
7413
7854
7506
13854
8868
3231
7460
5479
13195
7324
9712
4952
7363
7353
13988
7227
7337
9551
5815
11940
13538
7507
13533
14726
8906
9444
11564
9545
9370
5486
9555
7410
5813
2192
14162
8510
9153
9390
7313
7233
9519
14139
10780
8718
12160
9039
16513
11511
14875
9475
8613
9391
13950
13624
13637
14241
12048
7316
11124
11359
7341
9481
7368
13060
7920
1775
5338
11302
8907
9050
13284
7425
7444
11455
8932
8946
7316
11544
11430
6671
9423
7962
7300
2847
9433
10797
8138
7440
9413
9277
7586
9436
11984
13649
13644
8911
7582
7902
7407
14238
9288
9553
7398
7489
9446
13398
8513
5334
13804
8844
6837
9498
9345
9416
15523
8919
8859
7391
8948
6377
13803
11641
13833
8782
3022
8906
5153
8869
5865
13719
11146
9386
11530
12304
15452
13980
8920
14968
12553
7274
13408
9343
8909
5895
9248
9514
13543
9340
7391
9314
9000
8622
9478
9764
9555
9446
9128
5673
8192
13920
9969
13955
8360
1876
5563
9347
8925
9692
9960
9375
9364
10008
9603
13878
13494
11510
8819
5298
14263
8035
7405
9497
12741
12323
14896
7914
11548
11286
14913
14796
8226
11570
8445
14985
7704
11112
11927
13779
12461
7792
9465
15360
11675
6916
8413
9336
7797
6812
7497
9531
7641
9131
5720
5729
11593
11463
11509
10522
8671
13256
8592
9422
9302
7413
9559
7789
13131
7317
8411
10660
13664
7387
13973
11408
9409
8201
13755
9492
12142
11284
8877
19532
9282
13604
8879
7340
14367
8270
5408
9892
13883
5200
9490
5473
8983
11645
13665
7358
16583
7457
7279
5460
12092
9448
8931
9545
7173
14882
15319
7235
6301
23157
8865
7463
4765
10599
12735
12093
7103
9430
14043
9412
14820
6183
11487
7802
8863
8914
12022
8783
7336
7338
21319
9964
11717
13358
9962
10393
10170
9485
7313
14230
11403
9413
1883
3790
5611
5503
10467
7148
9578
5755
5285
8244
19378
7349
11627
7136
9410
9431
15182
8919
10199
14987
8818
7506
8944
9240
7504
15493
12858
6643
9436
7424
9491
7334
6981
8448
6621
8571
8684
9344
5432
8425
13639
13731
12040
9770
7416
9657
14900
7360
13581
7445
6840
11643
12706
14898
9252
14228
13961
11226
9559
13793
15913
8580
7368
11567
9139
10995
11515
7910
2945
13678
10173
7363
3196
8896
11593
8854
9558
7492
6833
9140
14157
14171
4771
8887
13692
7170
10063
7510
9562
9639
9344
9373
9521
13637
5337
7400
8461
10223
16050
8884
7374
9545
12176
8973
7385
8267
14858
14612
7740
12246
9091
13958
8992
13887
8333
9541
9389
9401
11222
8172
11288
3693
13631
7342
6139
8885
13399
8901
8852
13500
10306
9464
9556
12038
8914
7341
4895
9180
9414
9589
8413
13641
5278
13728
14964
9524
7323
7357
13631
10440
13615
7366
7338
7495
12086
9290
9349
10511
5253
7542
14283
4756
6465
13819
9359
8692
15370
16325
8901
9503
8250
12721
9455
5797
8831
7393
12575
9668
8091
14534
7283
7269
13753
15364
7447
8941
15366
13662
9469
11886
16861
4883
7925
7115
8932
13683
11817
8899
9671
9567
8962
9391
8733
13613
6843
8046
8612
13370
7452
8981
7376
8842
4521
7350
13777
9469
11677
8892
7907
9223
8159
7328
9385
6388
9953
10113
11798
8923
9843
6401
8895
5395
14902
7372
9140
9470
12421
9022
9245
8652
8783
9546
10107
7976
10463
8145
10402
8902
9455
7300
8868
9477
8871
8654
11498
10643
11675
8944
9397
9402
8922
9350
7512
7301
12803
9011
9274
8973
8393
13411
6683
15389
8051
10434
8072
9360
9359
9280
8906
7978
12296
10162
12518
9331
11598
13644
8822
7426
8865
1692
8922
9138
4796
8448
8072
9484
10907
10077
8882
11971
8865
11591
7970
8919
14487
13531
15358
8232
10227
13262
8934
7774
14032
8927
6692
13267
13681
13281
7368
8941
9285
11513
8861
8923
8816
13185
8420
7491
2263
13142
11576
6471
11153
8126
15835
8987
7302
9440
9478
6858
8248
7253
11082
9393
12130
7565
9388
13781
14619
9407
9418
13221
7295
9286
7281
8672
13439
13376
8307
5214
7442
8954
5450
8995
14905
13375
13355
9845
15298
13768
8955
9286
7699
11350
7311
11244
14531
8887
9524
8875
4914
9550
8878
10346
13860
8445
13581
6656
6385
9437
13833
7330
9354
6863
9459
7201
14542
8359
7206
10670
11708
12525
9654
7256
8883
16198
6824
11578
11539
12943
8247
7490
12684
8286
7941
6592
9319
11604
10135
13680
9298
9503
7319
9993
13825
9116
5672
9569
5378
9180
3138
13950
12896
9606
9626
13722
12649
12733
7364
11402
9529
9614
7420
9446
9253
9449
13892
13539
7349
8903
13026
7413
13926
13311
7462
13557
14891
10345
4656
7493
14223
6890
8920
8875
9121
8097
9351
11352
17324
1374
9718
11453
9651
7463
9380
12098
7933
9055
7346
9266
10153
12095
14292
9599
7168
13963
8112
9637
7403
7360
5212
13818
12621
7045
10309
7244
9433
7485
7476
9502
7295
8890
19151
7453
7389
10159
6863
11467
9553
8890
7403
9454
14220
15666
14010
15370
9555
10846
13868
10722
9387
15318
13650
15460
7516
12723
9422
7352
11850
9297
9158
8882
8638
7519
5993
7337
9431
7337
11503
7333
7429
11112
11411
7429
7473
11913
9669
9549
5751
8924
8885
9356
8012
9316
7435
9399
8925
14191
10513
9576
7937
7427
2002
14861
10634
12111
5291
7464
1845
9055
7418
9332
9430
6842
9633
8166
5166
12562
8913
7326
7510
13626
11226
7910
12515
11507
9505
6170
8863
11115
13426
8930
7390
13413
5301
9256
9475
8907
13018
7959
13846
7473
14199
12043
9492
11729
8924
9401
17005
7888
3816
11873
9463
11544
7793
13339
9462
10219
7789
8901
8877
7904
9135
8913
9255
11598
13522
14511
8268
13579
8857
20587
9349
8893
11771
9490
6158
15309
10078
11579
7448
9307
13579
13029
9301
9386
7716
16999
9541
13588
8220
11774
14232
14081
16665
7468
9412
8913
11973
5858
12364
14899
10517
8970
11444
16036
8696
9357
9376
9299
1573
13510
8960
13516
13320
12088
8817
9298
7345
9016
9801
6206
17834
8976
14081
16901
7385
12786
10589
7377
6954
9387
7387
15395
9163
6270
2727
10559
5696
1878
7291
11793
4946
11662
8666
9096
8866
8890
9359
7457
7540
9502
5470
8910
8904
11440
7418
12492
8879
10367
4764
9355
20463
9431
8787
9384
9438
8921
8889
7332
11582
9554
11118
10481
17419
8053
8712
9437
9646
8904
7797
9455
8888
11411
8337
9461
7394
8314
8088
8840
13658
10325
9323
7681
9384
8296
13597
8822
11499
8918
12029
13183
9436
14231
13805
9417
9458
12516
7788
8903
8285
4021
4021
8481
9334
6891
7301
7320
12701
8929
8826
8106
12114
6991
16663
7758
11675
13851
8907
9274
6634
9556
5242
12806
13785
7385
9521
8183
9352
13644
4447
7931
8174
4880
7414
14033
9422
9712
8965
8165
18906
9362
7730
14826
16462
7299
8848
9420
6904
7485
7199
7392
12291
11126
9403
1383
7433
7357
13531
9340
6861
13607
11458
9518
14093
7638
5174
5145
6288
11898
8843
8753
11667
9547
10152
8868
7892
11634
11326
7550
7382
4943
9209
7944
8904
8448
9410
7404
16472
7335
2618
7155
13318
8989
8864
11233
12913
5402
12664
7425
7479
9399
11073
6897
12940
8878
9284
13692
13846
6066
6456
9607
17035
8898
9367
9556
7379
8825
14875
15007
11226
12130
8998
11703
1745
11728
6477
11096
5733
9088
7327
9032
9377
8868
7465
8466
11764
8930
13995
13832
9461
10503
9071
11739
8917
2484
19790
9301
8660
9535
7410
9560
9594
9902
9543
2167
13086
7632
13624
12000
9624
11076
8511
6197
10473
8744
7091
7366
8696
9156
5694
13136
19652
8206
11468
6216
8940
8853
14944
9537
7798
8468
10208
8835
7753
13601
10009
7508
6983
9374
12285
13846
9358
8853
11420
13304
9440
13189
14855
7811
8860
11734
9620
9313
8839
11822
7433
14030
8142
12772
11519
6764
9334
8646
7391
9147
7320
8940
7440
10141
7263
7336
10390
8977
9356
9144
8996
11587
9507
12777
8860
7473
7355
8922
8626
7341
16077
11698
13775
9849
13659
8882
6231
7352
7469
13362
6981
12252
6995
10238
12771
7351
8849
10841
9702
5153
9010
13749
10246
9374
9142
8911
9053
13697
11569
7367
7261
13607
9316
7447
8839
7163
9358
14023
4789
13711
8879
7349
9451
9099
8893
12229
9833
21183
8619
11631
10749
9411
11075
7350
12124
9235
11849
11317
8876
8669
9392
7429
9373
13122
14137
9671
15363
12706
9393
13400
8891
8086
13352
8795
7202
8945
9388
8895
8758
4957
11994
10979
14591
9180
9339
8822
15468
11560
11630
7459
10294
11212
8404
7389
10855
10089
9428
16138
6914
9364
7364
8881
13357
7375
8930
7400
15756
8887
12698
8677
8479
9040
9345
7497
9255
8865
9318
9008
9343
14876
9539
7597
5409
13220
10034
6817
8231
10106
6838
9089
7370
7417
11619
12082
7335
7180
8884
11651
12721
14879
6924
9470
7278
7425
8930
20055
9303
10449
6885
11403
8187
9199
8279
9231
8747
7471
9366
5337
7320
7462
6864
9372
7873
9620
14956
11561
9884
9361
14215
15411
7426
7771
9128
12423
11317
7332
7322
12475
2026
14986
7367
15319
7656
8778
7393
6838
6832
7533
9502
14915
6589
7389
9297
15337
10478
7364
7760
11219
12745
9405
12593
14885
9625
8273
6015
15348
14582
5121
14159
6781
13445
13322
7491
13842
9330
12695
7317
11071
8894
12665
14142
8849
9609
9299
13932
6521
7384
10180
13873
8568
9304
7922
11761
8904
9265
6627
8905
4793
10631
6705
8172
9421
13637
14815
9085
6406
9330
11544
8738
8741
9343
9451
9425
15779
9271
8314
9552
7371
10812
7454
10211
9077
9209
10091
7535
6562
9473
8848
11108
9533
7325
13958
7319
7307
11515
12650
5698
1900
9474
8912
6393
9437
8918
10839
13895
9348
8957
11711
11922
10661
8718
9464
8867
10790
7376
7395
11624
8966
10329
12055
2313
12757
8936
7920
6259
14907
7384
8595
7340
9580
9355
4773
8884
7311
11568
9545
5131
7913
9516
9248
11577
7986
6145
9485
16565
9627
11851
11802
9104
9622
10419
4786
13974
14738
9392
9612
7358
9655
9287
15336
8920
8863
15416
13845
13635
13915
12582
11039
14041
7508
8961
15122
6177
9294
14854
9455
13796
9329
9416
13109
6300
7413
12513
8201
9395
9429
12416
11620
7913
8914
9418
5820
13730
7301
7365
7805
9010
6864
7425
7295
9022
13586
9642
10624
5475
11644
8018
10367
9058
10351
8904
7804
8803
8863
11717
12555
8882
8829
7893
8944
2368
8929
8468
9346
7596
8883
11760
8930
11548
7885
8950
8818
13654
13487
4164
10022
13946
7329
8873
7380
8851
11505
7395
9367
7735
12317
8846
8867
13397
9468
13449
12308
7491
8484
8898
11716
9440
6843
8865
9543
18642
9817
13481
13591
13880
1563
5865
13625
12946
14276
8903
7401
7021
8166
11045
8832
8168
9301
8591
14037
13398
9389
9442
13647
7467
8856
11115
6855
4601
9566
7248
3008
13318
7185
9415
9586
12082
7412
9184
8887
8069
21479
13585
13729
14904
11890
14045
8895
11564
9334
13455
7451
6862
7348
8976
7268
9206
6894
12752
9176
9159
9369
9864
13911
11957
7278
10317
8430
7446
7429
10433
14436
7419
8787
9089
14461
7467
8940
11125
9313
9195
13764
7346
13488
13160
9984
11103
6804
7290
9363
7859
9092
7877
10722
11553
9408
7342
9354
9422
12915
10831
9375
9324
8031
8897
7310
13615
13657
7435
10504
6464
11617
9076
3114
9299
13825
9088
8607
14251
13671
9460
13994
7915
7508
11714
8030
8978
8135
8919
9336
8858
8929
8694
9414
8268
6187
12747
14068
3810
10524
7619
9345
8863
8839
8949
11500
9164
8888
9401
8947
13312
7498
8705
6115
9455
9311
9478
7326
8780
10087
8901
9451
7395
15924
6393
14870
9377
8896
8786
14758
7317
9142
9401
7339
8875
16751
7393
8848
10037
7543
13917
8030
9339
6866
14844
12704
7425
8403
7329
9564
8972
6408
5621
7624
8884
8509
9263
11416
9021
9220
8883
8916
5034
5515
6929
12059
9479
9430
9044
6854
9459
6595
7987
3781
8441
8915
8873
1948
9098
7073
9260
7567
9400
9303
9545
14745
7350
7417
8906
9414
1788
9548
8926
16507
7424
9383
9163
9481
12080
9401
12553
9676
9401
10145
10208
10091
9514
9616
12798
8957
6711
8839
17545
9823
7411
12342
6459
9409
13426
9737
13677
9338
7436
10155
13022
8747
9268
9356
4228
8934
9388
9392
8875
11811
8930
4992
8908
8962
9335
9411
8892
5436
11805
8973
10204
13921
11734
9453
9384
8852
8917
10030
6316
8881
8932
9102
7454
14959
6763
10679
7396
5287
7300
16226
7316
13454
9698
8019
9441
2655
9355
9028
9323
8936
9370
9512
3229
9614
9124
11691
8856
9442
9918
9314
9464
9433
7436
11224
7828
12260
5885
7393
13122
9357
5346
12043
6564
8870
9505
5212
18220
7452
9361
9599
7373
9477
7395
9412
7422
13623
8049
11712
12194
11675
7362
6841
12502
12160
13652
9567
13206
6133
15065
12781
12375
11719
5338
8891
7401
10124
7285
9064
11633
7366
7419
11119
8769
8803
11724
9669
14357
8896
14652
13936
9011
9716
8903
9224
12936
9548
13528
13783
5440
9289
9431
13579
14084
9407
14718
13600
8858
8854
9037
7687
5202
7512
7303
7204
5134
7417
9493
11685
9381
8504
8167
9407
5196
5961
11725
14403
8772
11335
1802
11664
5595
8116
11687
10520
13238
8863
8910
9508
12509
13026
12104
9391
11706
13359
12228
8895
7731
8831
13620
8207
9305
7060
8879
8834
8684
9386
7602
9017
14282
7808
11424
9221
8950
7757
14825
5710
9504
12739
9192
8885
8917
8830
13429
6743
14164
13495
1919
4566
8895
6188
10343
8843
11992
9492
9064
10395
14017
7248
11893
7936
8929
8931
9546
9480
9210
14104
10423
9529
9498
11626
4894
8685
11939
11486
9407
7510
10978
9860
6929
23784
8249
13799
11711
6926
9422
12032
13876
12605
5397
6467
13435
9357
9249
13588
7334
11408
7460
7359
13599
11403
7781
14838
8533
9517
9027
7328
14944
13294
10146
9413
9610
6769
7341
8938
8901
9403
8766
8989
9455
12658
14997
7512
5418
9498
3890
8297
7567
7325
9590
10348
8871
9322
8570
13474
14645
7873
11858
5502
5779
7855
9563
7307
7470
14928
9715
12484
9560
10281
13540
9350
9355
10105
9319
9378
14878
9248
13692
8934
7370
13636
13025
8895
16486
9571
7356
7493
14328
9332
5114
8997
13541
9282
6889
5256
9527
7444
10057
8955
12668
13533
7405
7453
11180
10252
13717
7437
9600
13968
8638
9344
9035
7812
7753
9625
13582
6145
13933
13978
11591
8861
9114
5316
7332
11546
7470
6816
7343
11734
14096
6903
11662
11688
8888
9461
8592
8464
9320
9542
9365
9222
14906
9619
6150
15275
10239
13625
7473
9326
9386
7363
7339
9592
9589
9577
8856
12650
8893
14192
8902
7212
8996
14609
7298
11563
7329
10211
8881
8835
9409
17041
7508
9472
9722
8926
9275
5624
11593
7504
9375
7052
8859
13670
9577
12397
8967
8337
11682
13634
7289
7398
13446
5179
7350
5101
7304
6468
6920
11227
9359
13387
9473
9565
13581
6902
12255
5087
8915
9421
12286
10486
9341
13449
8395
7321
6391
10803
11609
2056
9537
13359
11782
9056
12643
7170
10005
7377
8901
7986
9607
9416
11051
7675
9526
9564
14855
12225
9270
11652
7311
7333
8890
12159
9128
13931
9567
14891
12609
10524
9588
8884
7344
9395
12105
7347
7272
9495
8894
7369
7417
10440
13686
19476
11582
7147
9078
7429
12734
13759
11879
7907
11232
7412
13620
7336
9983
7406
15462
9483
8308
9548
11066
7803
17767
7315
6819
8340
8993
4252
9538
6882
14903
9519
9439
10432
11600
7373
8874
8882
12486
7569
7455
7213
7367
6762
8936
15484
8353
13817
9557
11355
6746
9143
6848
11329
7444
9824
7347
6843
14791
6847
6826
6742
7571
6886
6810
14858
7422
12194
9368
8135
7467
7462
9498
11339
14022
6446
8872
7942
7485
13601
9238
7665
9344
7548
14864
7443
10075
10718
10147
11647
8927
9570
7456
9450
13677
8839
7781
7319
15361
11584
15556
11551
9277
7496
15404
9650
9013
9485
13803
7052
11385
16508
7305
7520
11607
7361
11549
9657
7291
9482
8863
14989
12420
11602
8935
9225
8525
7566
6805
11397
6472
9372
9371
4799
6395
8931
11692
13946
9425
7780
6317
9411
11743
8954
11673
10421
13608
11736
11545
6865
6048
9345
7389
7759
9643
7405
7466
9361
7356
7438
9387
9394
7343
8961
12353
8872
13364
9425
9375
7427
9400
9420
9253
9368
12698
9628
14062
7435
9499
16979
8082
14395
7509
6450
7357
9503
7333
7345
7973
13848
13748
8860
9446
11377
7361
16802
8379
9403
7349
11217
8841
9504
12473
14043
9255
9465
9221
7396
11117
7583
9356
8923
7448
7363
7427
15772
7974
7399
13543
12122
13732
9232
8832
13708
9300
7373
8102
9423
14974
13108
8022
11729
9351
9424
7252
8831
7559
12364
14853
6718
6057
9944
7903
7822
9340
9309
5297
7309
8923
8958
9170
8528
9975
9359
7339
11644
11606
9387
5462
9037
9406
6365
13559
7463
9590
9540
13614
8776
9142
11770
9366
5442
12099
11578
7370
11948
9445
9170
8880
8946
13588
7789
6884
8107
7335
13700
8823
7491
14093
13812
9523
8852
13929
10779
10177
9690
9871
7434
9167
11743
8902
6848
13637
12195
9176
12732
9539
13678
8387
11745
8848
12732
9594
13339
8833
14016
9327
9279
9490
8183
9477
9994
7362
15813
9411
7344
14964
9040
14018
9367
7413
11559
11680
8324
11762
6820
12751
11485
8963
12076
9360
5990
8133
7336
8043
9564
8860
8950
8904
11226
8905
9411
8399
6989
9535
7332
7800
15485
12576
13350
8866
7432
9348
11538
9043
12744
7406
8808
7389
14494
8978
9253
7547
11589
8891
9228
12708
8839
7971
9384
7366
9400
9368
8890
9448
7442
8870
9426
9473
13494
12492
11576
8996
7340
11696
9575
7393
7700
9753
10265
9578
16261
6920
7797
13674
7457
16054
11411
10141
9554
14898
13800
14947
9392
10027
7251
9091
9300
10366
7423
7306
7317
9541
11605
9383
8659
7386
5201
14273
7485
7344
11167
9568
5292
11414
8465
8917
10533
7419
7551
6990
15491
9351
7335
5388
1561
1379
7508
7439
16023
7528
8130
8696
7227
9066
8937
9372
9157
14812
10724
7362
7696
12202
10617
9277
9373
7503
9294
9386
12678
7418
13980
7761
8059
11201
11334
12074
8935
13620
13500
11908
1847
9389
9357
9448
13148
9303
5232
9466
9496
13643
7427
8876
7470
8392
13631
11488
8050
4409
9357
8925
8926
8524
13600
13470
8632
14751
9386
9380
9484
4008
9486
9397
8868
13522
13790
12072
6347
8904
9417
7378
9616
9429
7392
7565
10102
8872
7791
9446
13971
14113
13554
12382
9326
13379
6121
9252
7384
8903
11732
11683
9226
11673
13476
9054
8498
17498
7323
9329
12018
9386
8958
5740
16912
8190
12435
8918
7510
7274
8203
11687
13502
9242
9107
12721
11137
14912
6955
9222
7419
11236
12484
13646
11203
7607
9183
7463
11715
7279
15372
9504
21824
6839
5665
9448
13927
9310
13732
1552
5113
7350
9942
7428
7274
17370
15367
9568
13710
7403
9514
9462
7454
8872
15487
7386
7292
11540
5598
14173
9442
7405
4918
14947
13656
8216
3602
13949
10230
14856
7466
11063
6322
1829
9352
9520
17329
8140
14003
13796
9459
4875
11492
9358
3729
6884
7319
9409
8904
8977
2629
13688
6157
9051
5798
15933
9357
8963
13712
9385
11589
9409
11639
5237
11702
17049
7389
9323
15372
9268
7390
14361
14214
8897
8924
8859
8852
9388
8887
11980
8925
9487
5804
8955
9409
10451
9537
13877
2972
11539
11003
15356
13559
7440
7436
7442
9359
9047
14120
10402
9541
12762
9384
7420
10200
5451
9694
16789
7429
8831
9549
14952
9423
5797
8088
12011
9464
3208
9419
20481
13441
8904
13867
8929
9454
8124
7398
5139
9395
9651
11990
6427
8117
14877
14741
7351
9008
9423
14879
13828
7450
9533
8930
10190
13625
8722
9431
8752
11748
14064
13056
13641
9106
5188
8885
9498
6403
11449
8698
7350
13702
11589
9517
11353
10126
7927
14927
8834
9427
7527
11929
8054
7293
14824
7442
6698
10653
7374
9358
13957
8876
9485
8763
10579
7435
9315
11729
8333
8886
8839
8936
8791
9876
10707
7463
13762
15697
8910
11540
10428
6357
6393
11197
9179
3352
7495
11423
9484
11259
9357
6894
19572
9413
8843
12089
11186
9437
11491
8539
7459
8756
8828
12450
11445
11698
10685
4900
5000
4910
6996
8889
14187
14122
7136
8932
10230
7466
6863
8425
8080
9436
7326
9622
9706
2760
8903
11504
7509
9294
9601
4635
13268
8904
9128
7803
7426
9457
4792
9032
11186
13596
7449
6985
7419
9584
7391
8839
9498
8914
8322
12829
9490
14900
7395
7441
11487
14146
10585
12041
6905
14229
8885
13462
8907
14960
5042
7017
12721
11547
7529
13334
9565
9019
9442
9402
9471
9671
6976
11604
13709
6406
7387
9494
9094
10310
9387
9606
12690
12782
16235
9430
7320
11570
9299
10627
6964
7267
9119
1872
14905
16092
7910
11188
8789
7402
9571
7338
7385
8328
9399
9327
6911
14893
7204
8986
6675
9262
9341
9337
7510
7871
9488
8836
13130
7509
7409
7274
9200
7341
9203
9469
14944
13578
7431
9355
9407
12288
5164
5572
9478
8936
12513
7313
7343
10128
7424
11675
10091
11363
7445
7386
11398
7357
7385
7421
7436
14810
7256
7104
9213
9359
9279
8857
7505
13629
10365
9403
7302
7369
11709
13626
8892
9034
13073
8879
7497
8036
10839
9498
10561
7853
5801
6914
7179
9031
11550
12531
7243
14175
6430
7566
7411
13627
9471
7243
13377
7403
6342
11512
9032
5196
13666
9448
9641
7863
9515
14424
14322
5217
8900
11567
8846
7263
9314
13940
6378
10222
6191
7423
6590
7887
11647
9142
9226
10383
11372
12500
7352
7398
7367
8877
12058
7327
11568
14140
8882
9984
8521
9270
5400
7419
13785
10867
14836
7123
9997
8009
9468
9163
6399
11817
12190
9387
9268
9243
9396
11669
8919
5147
8211
13631
8217
12874
5432
9319
8516
8923
13560
9382
11709
13501
8505
9374
9290
12232
9487
9945
13617
13794
8887
11276
14650
11826
10292
13696
9567
10643
6754
6398
13653
12471
9598
5058
7509
13595
13633
9642
7359
4901
13735
9430
15925
7335
12697
11393
7741
14043
13605
13516
12873
6205
8939
9223
11758
11580
7579
8852
9340
15354
7709
7424
9612
9420
15389
8553
12724
7473
7446
9452
11686
11673
9459
9393
8728
11713
12072
8023
13176
8924
13621
7761
8827
8149
9617
5039
10854
7265
7414
15469
6386
8884
8957
7374
9064
5438
10619
7371
13552
11471
7381
15316
8916
9343
8119
10232
11223
9349
13885
4648
9570
8707
10721
6430
9430
6832
7602
7995
13648
10482
9385
8913
8140
7819
13520
7502
11605
8573
8883
9317
13254
13667
7688
9394
9439
9373
20318
8246
7457
14101
12328
9657
9051
12701
8961
5366
8463
8912
11832
6771
8731
13719
5813
7461
15485
12730
5819
9434
11820
8917
13662
3803
7371
9501
11722
11930
8841
9562
9299
12767
13712
7904
11195
9521
9469
10174
13926
8920
7740
9323
9316
8631
8933
8156
11695
12697
9296
9346
12197
15500
9714
7290
9615
8105
12225
13930
10320
11632
9400
9390
13936
7566
9390
13758
12711
4728
12181
8918
8144
8157
14084
8860
14896
1898
9634
11223
7524
9386
9340
15950
6384
13599
7467
8815
9706
7330
7573
14960
7295
9457
9767
13904
9047
9402
11452
10023
13751
13352
7371
8846
11139
7211
9142
14853
7435
8632
5053
7363
11586
11807
7566
7479
17099
7689
7104
8912
7435
13695
13596
7378
9321
14905
7324
9446
9419
9788
9381
7396
7373
5119
13388
8109
13585
12387
5601
12013
13333
22809
7296
14709
8882
11093
11302
2321
15471
11769
9370
11634
9548
9178
13684
8819
9498
11214
8934
7277
7346
9298
13258
12142
11350
7843
21338
9489
13062
8837
11685
14951
13623
7249
8946
9500
14155
9361
9309
7565
13537
7590
11650
7501
13846
12498
9388
5133
5163
7278
9736
9391
10885
9153
8782
11968
7505
8954
7315
9523
9656
10216
5921
8889
10670
7193
10666
8200
8967
8785
8918
9589
11275
9475
9384
9406
14070
14205
9485
7512
8891
8793
8894
8862
7397
9527
7394
12292
9459
7352
10763
8861
11616
10751
8922
11989
2493
9197
15321
14447
8300
7366
13765
8209
9332
9341
9267
9990
14076
7452
6446
7944
6429
7366
9444
8485
7489
10193
11727
8759
7701
9834
7354
9433
11862
12397
7409
8860
5200
9440
8008
9534
6393
8856
13387
9010
8195
9414
11134
12723
7356
7424
11019
18796
9289
8918
7780
7086
7369
8834
13483
7338
7421
11659
6764
6039
10149
14913
12380
7391
7046
9303
8909
5918
14128
6840
8105
10493
10493
9005
4846
8239
13605
12831
13623
9587
8849
7643
10453
9362
7379
5967
4974
11513
8779
7380
7316
6448
10151
9589
8138
4717
10088
9336
8859
12732
15520
8748
8840
6386
5491
9713
8873
7434
7399
8206
7445
11759
13600
7965
6428
7510
7359
9281
9243
9591
15685
8069
12236
9321
8882
13850
7398
7381
9541
8932
9092
12546
7391
7429
7464
7394
7410
16373
7341
7483
8644
7324
9454
7366
7068
14339
6983
22317
9564
9581
8886
9563
11814
14766
8927
6432
7152
13671
9337
9492
11338
9291
7971
7443
14989
9494
7416
7459
9564
13287
9455
9432
8853
8683
9583
13915
7270
7873
7828
7433
5560
9419
9549
8820
7134
11354
9128
8088
13892
8860
7559
7344
6836
7816
9577
11500
13720
9404
2808
7426
9441
8671
9370
9298
11596
11677
12081
8087
21602
8029
8907
13171
9512
7399
11088
11404
16107
7266
8968
8908
8859
9283
9377
8948
9388
13283
14093
6862
8972
15357
10012
6926
9373
9270
14799
12503
9432
7548
7847
9435
7507
7339
10226
7447
13249
7320
8280
5571
14864
9405
9504
12172
14923
14197
13638
7342
9410
7389
9473
4848
9396
8798
7343
7381
9140
9375
9398
7896
9472
8025
9333
9456
11659
7350
8980
11089
9585
14156
9457
7395
7550
9418
6471
7341
6839
7374
10428
9634
10480
8472
7562
11537
7439
13626
9257
9215
8655
8837
9469
8944
9387
15445
8090
8507
15446
9534
9459
8916
11523
2314
9320
13682
8891
9511
12783
9495
9412
5481
11588
8465
10807
9389
7198
6704
14875
6420
10607
9626
11122
12754
8763
9508
9646
13940
8053
7827
9513
8831
6461
9617
7140
6419
9448
11518
13156
7990
13555
8929
6894
9675
8497
13876
11430
11708
6256
7305
8524
7389
10670
12061
14264
9297
2904
11532
11607
14758
13265
7877
11654
8921
10377
9135
7347
13787
13927
8463
7341
11255
7320
15500
8944
10391
7310
14953
9549
11374
12774
9119
13654
11691
9403
7379
7486
6380
8369
13625
9416
7776
7345
10898
9571
7504
7340
9147
7394
9956
12362
7380
9709
7459
13446
12509
14060
9481
8947
10411
9383
14801
11643
14927
9280
11968
9127
11312
10155
10435
7434
13759
9382
9539
9475
6826
8949
10155
6822
7153
7840
7445
7409
12429
9375
9622
13574
5263
9505
9395
10374
9325
7271
6404
15250
7289
14730
8875
7320
7782
13679
9351
7335
13466
11870
7256
7239
8318
9529
9509
15498
7403
8941
9383
9415
7191
8909
8797
16877
9571
7498
13781
7224
7501
9541
7358
7495
12974
7808
12575
7757
15358
14845
7399
7448
5364
9380
9365
8891
7466
9268
9246
7417
9584
10527
13601
9450
7883
13682
7344
11610
7319
11524
11598
6651
5165
13548
7322
9350
14909
6804
9518
7464
7350
7334
7731
8938
9422
9569
7422
9363
9633
9373
9536
9595
11611
7412
6796
7330
10403
9534
13566
9392
2982
7316
8093
13003
7075
7571
12152
11645
7404
8858
9572
14876
9583
8821
1570
8894
9384
13580
15202
7777
13957
13103
10165
13816
10444
10371
8125
9521
4788
7260
8795
5163
14913
7410
9527
8818
8945
9420
16874
9466
8837
8922
8060
7371
7308
13342
9467
7404
12339
7351
8858
12334
10979
4910
9492
8909
7304
4982
12129
9290
6466
10113
4804
9610
8852
11223
7949
12283
9541
9529
9798
13500
17134
5275
11639
13666
8016
7734
7407
10942
9444
8890
9445
11880
7386
11867
12876
7524
14134
13581
5240
14203
8860
10409
11362
7410
19569
9645
7874
8897
6882
8874
8374
10803
9489
8767
9020
10457
10467
11608
7359
7405
3449
7346
8507
13655
8225
7351
12980
14745
11917
9160
8931
6765
8070
15017
14430
11726
12382
6795
8230
13656
12169
13439
9473
7294
9426
4343
5841
12224
9412
8785
8882
9407
9387
8502
9454
9170
8941
7372
11870
11687
9509
8003
8763
10102
13995
8823
8913
9502
8691
8921
15674
9313
8417
8435
7380
14036
5079
7878
9490
8929
9071
9486
13295
9348
1980
7962
9446
14551
14906
8179
12663
8960
11626
14028
9464
11453
12782
7554
10214
13993
8931
8757
9439
5813
16621
7404
7292
9593
7302
13830
9359
13752
7474
10111
9012
12453
9596
9306
7349
7388
9046
7330
6151
5668
8846
9464
7960
9363
13574
9291
7425
9908
6345
9342
7347
13844
8965
6903
8875
9421
11492
12513
14890
8967
7275
9118
6928
9315
7392
7375
9371
12078
12740
10118
10011
8066
10078
11364
11585
12017
9350
6872
8519
7445
9272
6838
7341
13013
8059
13781
9378
12911
13665
6218
7426
8476
14106
7281
12104
4050
9463
9202
8906
6226
11603
7360
7360
13496
14134
8893
9289
14006
7941
9564
8860
7343
13657
14873
12290
7127
11492
15088
7538
14922
8647
11864
7365
11701
8090
11653
7379
8937
9305
11703
7028
11208
5974
11513
6346
8919
5448
9417
6635
8960
9229
7761
20292
8592
13364
9454
10872
9527
5402
13544
15413
6464
9286
9608
12249
8905
12561
10717
9454
9445
7326
11790
8844
7431
7491
14697
9168
14122
7827
9540
12389
8863
8326
7507
13637
7383
8878
13794
11224
11347
15480
7342
8774
12129
8902
7366
9192
7344
9384
8900
11200
12556
9242
8206
8854
6620
12426
8948
10679
11042
13535
15479
9358
9406
8927
8893
19996
8966
9311
9496
7359
14070
8252
9233
8136
9350
7293
11299
9382
7425
11228
14897
8983
8903
8910
7555
7905
8073
9710
9493
9167
6425
11752
9524
7392
9532
13729
8579
8607
8899
12937
9345
8341
13443
6470
12369
7478
9455
9562
6504
13572
8954
7322
15196
13671
12558
7333
11907
9508
6517
11348
8905
6401
9329
8890
7185
11334
8910
14035
9314
14871
7365
9247
8944
13850
14499
7364
15517
7213
4428
11546
7407
7451
7374
8529
9401
11393
10626
16488
5333
7313
1555
11216
9338
7458
13162
11645
9250
13092
7222
23220
9590
9435
16096
7240
11482
9003
8845
9332
11488
9327
9399
5442
9224
11614
15357
10509
9558
13555
11672
9421
9294
9468
10335
18303
12896
12120
9592
7824
14065
7330
11364
9364
10058
7471
13656
12329
13829
7280
10409
8105
4793
13770
9198
9394
20968
8910
7785
13329
8317
11740
9473
14944
5463
9316
13488
7323
12573
8866
8872
8941
6456
10550
13669
8937
7543
10161
13394
7325
7938
12571
10344
9137
11643
9475
7305
8308
8937
12707
14419
11577
15013
1970
5030
8148
4774
8892
12295
14234
8871
13567
12023
7494
13811
9450
10557
8650
9015
5442
11882
15495
10095
9451
8166
7730
9103
12664
9415
8183
8840
9510
13788
4825
11432
7792
7397
9251
7420
7600
11623
8895
6477
9538
10085
7398
9235
13858
7350
15483
7446
9269
14736
5334
11582
7446
7390
9293
13648
5230
9220
7569
14526
8965
9410
10007
11529
7458
7458
9418
11547
14832
7448
7333
8508
9528
8809
9830
13298
16548
13163
7416
9764
8894
12520
7614
8910
9038
9473
8322
14943
9330
9450
10953
9109
11388
11558
8955
7834
11209
7365
9249
7322
13653
14017
18018
9483
9360
11013
7401
6912
9391
8872
14226
9575
8823
13324
13884
11506
9435
6789
13915
7863
9540
7325
12190
7368
13506
14547
8341
7307
7425
9346
14908
9469
10182
9521
7355
12770
9366
8950
4253
12733
8969
8545
10315
8948
11790
7449
8692
7249
9499
7236
5142
7435
8978
9540
9475
11208
11595
14936
7952
11535
11989
11689
11164
8923
7276
7402
8830
5722
6394
13978
15514
7322
14902
11598
7303
7396
9144
9484
6828
13458
11621
10024
13903
9865
7099
9343
7361
9454
7200
13255
5336
11397
8639
9392
9381
7445
8940
13581
7353
12352
7369
8860
7392
9185
11427
9545
7508
7785
15706
8962
12571
9141
8922
6378
8087
7332
9312
7330
11474
9370
6075
13879
10763
8966
8254
8909
7884
7344
13432
4988
11691
7415
5342
13787
7390
10226
12546
21073
6129
10853
7962
5414
9407
8912
9410
8926
7354
1842
13625
13503
6023
9327
7333
8964
9611
7416
14883
7335
15349
6771
8231
11740
13516
13810
13367
11704
13564
9169
8538
12020
11483
10244
9353
5451
7420
8858
11636
13306
13318
8260
9369
6042
7805
7349
9430
9417
7364
7387
7419
7840
9106
11089
7385
9121
6172
9112
13415
8962
9305
15329
11688
11079
9510
7275
7410
8195
11565
11732
8599
14882
9378
13662
7279
13559
9288
6775
11863
7403
11894
7355
7860
9310
4743
11323
13003
8963
7386
13103
13645
8939
9555
11638
7413
7390
6865
7424
14946
9481
13783
11435
7504
7967
8892
11571
15327
5267
8968
9618
8892
7314
9481
11329
13943
7894
9557
13944
8574
14851
8464
13686
16071
7363
7708
5208
11952
9193
7371
13578
11412
6133
13521
7796
10186
8505
11984
10882
11711
8940
8956
7221
9434
8342
7735
14845
8343
7108
7666
8120
13225
8826
9441
11374
9361
7385
9896
7386
9332
8929
8942
10060
13941
8454
13445
9631
7461
9475
9336
9453
6467
13898
13901
13622
5097
14305
8933
21118
7457
8955
9460
7660
8224
9421
13964
13219
6390
14014
14555
9380
6840
12653
10486
9184
12074
8521
11499
9384
9884
8877
9428
10138
7844
8878
7425
7755
11547
10332
13888
7396
11743
11544
7310
9278
10113
10045
7808
9765
13643
9377
9400
13669
8862
7501
9602
6832
8033
7362
7340
7231
7461
14858
13561
7498
11673
6878
15477
9626
8843
8152
11567
9458
11568
8777
8985
9469
12984
9388
8862
11608
9451
9418
6915
7774
13619
6959
10202
9014
11811
8812
9426
8857
9502
8082
5688
8549
11487
7529
11399
13893
7225
7612
10828
8959
13303
11952
9940
11509
7326
11289
9470
9454
6470
8367
9518
9326
8888
15117
6839
12731
11832
11722
6301
13842
5307
11535
9298
7782
12205
15357
9228
14215
11455
13060
12760
6875
6455
6518
8581
13606
14893
9121
8876
11786
9672
7337
7760
7367
6774
9411
7361
7380
6479
10358
9401
7834
7394
6833
5526
10487
11838
13757
7448
9627
9626
9426
5929
11786
6077
9364
7332
8919
8960
13454
9456
7415
13663
8824
8196
8022
15514
9429
8849
14073
9468
17565
10093
5266
11164
13644
13755
10997
9387
9619
7332
13460
12699
14864
13652
9480
6860
7441
6925
9210
9128
11454
10156
8041
7523
11109
7283
9280
7364
9434
13627
7416
14878
13627
7466
11669
16433
7407
12321
8139
7351
7397
14152
8965
9148
8694
7483
10274
12258
11689
13212
7546
9530
11373
7259
9604
12886
9070
8737
10915
13621
6897
8852
11572
8043
4739
9270
8949
11719
13466
8868
12806
8892
13665
8941
9846
7871
8405
6413
9563
11284
10702
12086
8857
9369
8020
8820
9393
13049
6398
7133
13933
9418
7616
9207
8018
8932
10489
10770
9323
7411
8780
9419
8975
8418
8942
9283
13756
9149
15461
9332
12201
17657
9426
8980
9539
1822
13388
2875
7537
7291
7350
9346
7300
7399
7160
13688
10745
9062
9432
13657
13269
6397
8879
6430
7386
7332
13463
9507
20039
8901
14006
13090
13857
8897
16125
9396
11674
11760
8846
7353
8888
7420
9369
6897
8140
7776
7280
8853
13635
8825
13944
11907
8057
13765
8884
11848
12429
8855
9346
15768
9542
9273
9475
5359
8904
8917
8943
9232
9440
8878
5372
6923
11980
8910
9497
13983
9400
10179
9279
6822
13306
7588
8903
8948
7431
7133
9370
9251
13437
7362
14307
9343
7347
9412
9395
9371
9502
7738
8435
13544
15637
10670
9481
9478
8945
9473
9465
9484
9459
1413
16871
15367
16259
11665
9387
7281
7926
14926
13278
4765
13446
9584
8803
7892
13722
19746
7350
7311
9542
9346
11734
11090
13439
7361
7512
14950
14118
8894
7131
9256
8923
7347
9238
6845
9490
7379
12520
12566
19997
11659
9448
12748
10755
7373
9465
7393
9015
6840
6190
4936
9276
9189
8304
8874
14884
7337
7419
12276
14660
9059
9415
6894
6930
6944
6713
7533
7437
9556
13962
8179
9392
9565
9336
9882
1854
4814
7371
8990
14856
7368
8920
8893
7323
7796
9466
9557
8892
11580
13047
16304
7378
7410
9417
14924
11672
6475
13662
7491
7748
10154
1395
12449
14043
8846
10025
7473
8569
14059
13952
11088
13850
11301
11568
9470
14089
13614
7326
7566
8896
7471
7336
8971
7343
6379
9288
9378
13715
8922
10507
13553
13598
9433
9285
5588
1830
8864
7383
7501
14936
15346
11450
13481
9367
7463
8913
7395
7803
8865
6890
6842
8924
11761
7437
13654
5203
9365
14387
10229
9359
9544
11235
7277
7377
9450
8951
9563
9461
7405
13459
9165
12250
9161
15477
8920
6256
8882
8821
12366
11489
9507
11075
8838
9033
11699
15454
7348
8933
7436
12815
7460
16465
7456
19319
8942
8158
6894
7301
8431
9416
6979
9476
8184
11082
7058
6924
14899
8832
11502
13670
10690
9414
5463
11690
9456
7390
13605
13929
21477
6481
11497
8746
11684
9358
7282
12752
7846
7978
6353
6100
11582
1524
8400
7367
5152
13635
8937
9076
8953
7434
7412
6854
9496
7349
8746
12684
13820
4998
14797
8008
9373
9369
10472
8202
9387
8968
9220
13474
7477
9266
9725
6950
11734
13874
13607
8887
9995
11078
7458
13851
7420
6008
8885
8210
8152
7339
8248
7452
6867
9449
7554
8406
9400
8097
7406
14983
8217
10387
11656
14303
11516
15400
9241
9491
11604
6082
12529
12607
9563
7505
7442
9652
15950
7512
5339
10028
11760
9281
14154
13789
7772
11561
7346
9605
8957
9387
9386
8868
8200
7463
13696
7373
8971
11350
13454
8121
9380
13892
9415
9294
16794
6397
9448
9392
8876
11945
9474
7567
7568
7569
1881
7504
15648
9257
7343
5105
8886
9190
7306
11564
14953
6859
12801
8881
5238
9550
14313
6809
7314
7415
9349
8957
13889
8901
8314
9455
7317
13536
9117
9133
8067
8881
8846
13792
10595
8917
7346
11507
9252
5385
5182
11792
9393
8868
9948
13337
9433
6360
9500
7308
8951
9545
7973
8933
7349
9721
7428
7871
7332
8963
8873
10746
14059
7115
9543
7577
7503
8222
13462
9474
9455
14244
13881
8093
8882
9531
13981
11539
7436
8883
13628
7643
8696
12809
8901
15365
9419
8446
8912
9091
9538
19292
11531
12993
7739
9657
12093
8887
14254
8557
9435
9535
7068
7450
7389
16835
7339
9292
5610
15891
13784
7368
9248
7423
9628
6839
9256
7418
7432
8773
4259
8865
9502
9217
8519
8838
9453
13822
7309
8868
8182
13427
9458
4148
7397
8910
14862
12011
7367
7429
11928
11175
3393
9454
12102
13360
7404
6374
9491
7449
8923
9377
17291
13406
13870
14507
13914
8983
10537
7366
15378
7461
13941
9594
5700
5246
8876
9535
9288
8222
9461
8844
7410
13417
3167
9659
15343
8891
11290
9456
13410
5173
7462
7446
14966
9708
7352
13497
7509
8810
9482
13842
13665
7374
11655
14407
7372
13618
6386
11738
7466
8986
7808
9364
7310
10220
8966
8872
8439
8807
9470
9439
9493
14213
8849
5307
13810
13841
11764
14830
11692
7902
9503
9375
8214
9420
12653
7064
11741
9030
8793
8886
8832
5240
13624
6644
6810
21235
7562
6765
6851
14897
7314
7585
6862
7565
9512
7562
13841
8905
8913
9422
13477
8057
9507
8906
8782
10229
9381
9368
5443
9241
13582
9506
7282
9467
8844
12260
11533
6868
8952
13651
9457
16531
7568
7562
3527
6812
10173
8610
7871
9393
7380
7751
9336
16424
7509
11238
11265
8703
14911
5180
7741
7384
7361
11942
8187
7249
7337
7269
9746
10162
5842
19637
6467
6812
7327
9383
9441
4924
4851
7566
14739
7390
7386
6851
7570
6866
7566
14385
7562
6849
6845
7568
7568
7566
6817
6590
7564
8833
7795
9369
12470
10574
9573
8891
7341
6874
5985
9490
8882
4932
8887
9298
10852
9011
8867
13570
7487
15325
14265
14884
12022
8055
8949
8901
11867
13309
10402
9240
6338
8958
9274
8852
9383
8997
8253
9297
14045
6156
12747
5101
6179
7413
11622
7332
9333
9582
7285
9168
9971
13945
11458
7470
10161
5819
7357
9316
7453
14207
9433
9651
6899
9435
15486
9442
6816
14894
10654
8008
8933
8842
9408
6371
7449
6937
9385
6924
11428
13513
10793
11349
8425
11120
8533
11577
14880
7333
9488
9271
7607
9457
7385
8876
6955
1576
9390
6871
10346
16107
8779
7409
9288
6373
9365
13491
10041
8560
9417
10155
9143
9547
11751
13449
8285
8859
11732
7366
7210
8207
14994
11560
8913
6204
15959
14085
11644
10435
11558
9509
14005
8891
11932
9184
9628
8889
8957
8828
9290
12625
9225
12098
8950
7554
13767
6394
10652
8981
11723
8840
9475
14543
11672
12762
15434
8683
8777
15607
11895
6404
9378
9483
7508
12100
7289
13656
11552
9477
7366
9475
10111
8441
8957
7771
13605
14859
7328
2224
1582
12111
8895
13466
8829
13821
5826
8889
13875
14461
7343
12221
7371
5439
11564
7402
4799
11586
7180
9400
9242
11476
9588
5352
5620
7695
9562
13623
9635
7411
11618
6734
8860
7375
9478
9189
7534
11734
14855
7362
9110
7413
7681
7498
7422
13828
8904
8929
7404
8408
13581
9292
15487
8305
7442
9333
11698
9486
13902
9437
8911
13788
9514
7053
3609
8899
7327
8844
10215
11961
7383
9523
13771
9675
9492
9036
8922
11708
13847
8196
9384
9758
8941
8848
9490
7393
8823
7979
9545
10148
7334
9474
11269
13804
13620
8973
7845
11692
12579
4940
16295
9313
8886
9295
9278
9407
9474
7284
6997
14095
7347
7441
8895
14018
14891
2720
9583
7347
4912
9395
14908
9553
10214
9484
8806
11611
7882
13625
13649
15566
12354
10767
9419
14214
14934
7411
11121
9518
14912
7416
11827
9383
4502
6801
15284
9630
7311
15356
12089
9541
8197
9540
9158
8183
7703
8257
10675
8801
10613
9541
12294
8974
6936
12154
7330
22884
7399
9461
15500
7355
7756
7384
9402
7465
6884
9332
7362
14888
8290
8790
2686
11092
8054
9471
10844
8279
11785
5537
6067
10073
7473
9322
7310
9786
7426
7411
9208
7401
8993
8959
11521
9407
8868
13156
7783
7420
6957
7480
7385
13956
8868
11350
9868
9442
9529
9366
6944
9586
9375
8821
7746
9465
7273
9448
9347
8026
9411
9129
9350
14819
7369
7488
15468
11444
13598
6896
17247
8614
9401
7363
9125
9542
8679
13526
5513
2075
8152
9440
20859
7369
7415
7443
6378
4785
9072
9082
8919
8936
7917
11651
5191
13282
8951
9934
5221
9447
8848
7934
8333
12518
8861
9374
9247
7413
11560
9526
10032
7773
11846
8954
9467
11543
9731
13828
2835
7482
12334
8339
9354
6165
9385
12755
5056
9492
8901
11754
8929
7071
6137
9555
9352
7162
7278
9383
13789
9427
11657
10203
11714
9545
8603
9421
5404
2031
9403
11378
9474
8966
9276
8996
10423
11340
8079
9455
12890
12687
9495
16218
7344
7630
8954
11543
13329
4413
8668
11382
8899
9312
9586
8228
13566
8843
9360
9610
8897
9377
13690
10487
9570
13641
12206
7800
11647
10180
9348
9645
8288
13485
9322
6839
8123
9373
13313
9433
10377
8605
9551
9477
12261
7743
12402
9455
10887
10006
11353
7968
7389
9358
5103
8928
9463
6476
11788
8411
12356
5778
11512
8900
11689
9809
9493
6191
9442
9573
9266
5652
8975
13869
13870
9576
12653
6475
15245
9283
6930
9692
9457
8938
8522
8910
8947
12573
7874
9413
20897
11718
9486
11838
10847
7337
7387
9432
14026
15902
7506
7936
7339
5120
10174
5333
9398
7348
10098
8925
9295
10316
8885
11819
8867
9467
9482
11323
12730
7939
9277
9138
9509
9393
13790
13621
7376
8922
15467
9280
11565
11827
8134
7010
10270
9338
8916
9641
9462
8085
8923
9071
7363
7329
13239
11585
9515
9834
9050
8878
8878
9372
9370
13667
9814
13578
6717
6829
10972
12753
13999
7351
11557
7375
7567
9330
6318
12654
9348
14926
13619
12286
9304
8890
6485
10169
14312
9233
7433
13329
8999
15573
8225
6382
9115
9401
8873
9436
7107
6077
3287
7503
9731
9489
8881
9279
13877
8013
9301
13827
8873
14138
7462
10146
13985
9475
1839
5810
7945
13673
7781
14036
9623
9511
12763
11941
7870
12845
12867
15340
10400
11067
13712
7684
9497
13629
9157
7223
7351
11642
9451
6062
4889
17572
8168
8933
7982
12821
11234
14596
7366
9497
13523
13662
9398
12647
8925
2131
5184
9171
13666
8904
11612
14080
10811
13194
10438
8987
11590
3293
13218
6158
9064
13828
13418
9398
8850
9493
10435
10147
13534
7796
8920
7443
7963
11413
7528
9315
9315
9328
11551
8105
7335
9468
9350
11772
9399
4857
11486
11623
9207
8879
7423
9444
9448
12980
13628
13923
13744
13466
8924
7359
7418
7370
9381
7565
15583
8139
11721
4938
9382
6843
7992
10208
9416
9432
20382
8185
8861
9106
8854
11577
6936
7430
7418
14103
6891
9661
9389
7291
6897
9391
8798
9383
9300
7786
9365
5168
7453
8815
9549
11028
14004
8924
7328
9282
7383
8117
13829
7428
9433
15070
12120
7408
8521
9054
9452
7394
9816
14807
9788
7304
9400
7370
8107
7796
7367
13232
10641
9091
11443
10216
8858
8926
13638
14078
9823
11602
13868
9608
13879
4701
5167
10054
11718
9058
8910
5237
3402
9488
7793
12405
8952
6929
9383
9548
8076
8835
8918
7031
13698
13790
9234
8890
5834
8030
8888
9237
19621
7276
9083
7678
5502
13589
9410
14132
8005
7727
7431
9016
8898
8658
11602
8900
11744
8874
12333
9350
7625
4677
9118
9346
7505
11803
9377
13920
9123
8856
14163
9417
8040
12507
7347
6978
7447
7433
12682
7415
9844
14060
9294
11782
7794
9481
7151
10954
7510
8688
7390
9401
9525
10725
9481
7418
9448
7503
7818
7926
5195
11530
9540
13624
9290
7396
1922
10164
9858
7318
9014
16356
7778
9474
8838
8891
7425
11663
16088
9485
12723
7318
9242
7875
7865
13046
11439
9802
7340
9451
8848
8899
11551
7413
11502
14180
13481
9591
7399
7348
15936
9116
9292
9500
9289
7415
10972
7248
7329
7245
13985
8047
7970
8161
14866
7213
9039
15517
8045
9527
7325
9442
11276
9205
9527
11407
7509
13645
7355
19045
8822
15499
13559
10838
14726
13635
7302
9458
9529
9427
7430
8969
8099
7402
9513
9233
7464
8030
9337
13880
9215
11639
4258
7626
14873
8938
13502
11304
9343
9429
8361
10367
5474
9321
9579
9274
9389
7477
11985
9332
7333
8872
7784
7913
11686
5296
8792
9501
4910
8312
10154
8769
7378
13738
7465
10167
7386
7249
14854
8531
3096
8918
9212
7024
8899
7394
10273
7561
7569
10166
7565
10363
3508
6201
9288
5042
9498
7139
7884
10478
7450
7366
7377
9183
9504
10996
9531
7527
7325
9035
10307
14883
7418
9579
7433
13627
8861
11708
10863
7342
6934
12008
7578
13472
7426
7240
14259
10144
13684
9388
8883
9374
10124
8880
8054
7114
11625
11447
13492
4849
10045
8919
9224
8750
7339
5984
5837
9483
7500
13887
8876
9543
5570
10300
9364
11616
19126
5178
9378
13967
8953
7299
7342
7361
9353
3993
9263
9258
13613
7510
8900
13573
8871
12433
7805
7337
8148
11174
8680
10198
8865
7291
11788
7413
13375
8806
8892
8883
9333
8948
5898
11660
9454
15369
9503
14845
23468
8572
7739
8824
9277
11340
10756
9477
7342
9035
14015
11718
8878
8934
9346
11670
17196
9402
9246
5241
8983
11552
6196
10308
11872
8933
9363
9149
7012
7940
8986
8848
8549
13376
9468
11568
8079
13523
9507
8202
12730
8180
9020
14900
7735
5091
8821
10027
8842
7419
9621
11304
9588
14938
8946
14962
3353
9460
7866
12454
8890
9781
9199
16307
8177
8855
12271
8278
11028
8911
9407
7827
8937
10736
13658
9221
11110
13416
12532
5382
9458
9361
8925
9473
8563
13849
8908
10241
7759
13916
11595
9395
13355
9228
13571
7278
7478
6947
8083
9365
12770
2022
7151
9462
9718
11318
13507
8843
8820
7514
11610
7271
9567
13759
11594
9592
9337
4173
9352
7348
8894
7937
11300
9539
8163
8866
8706
11322
11488
7345
5941
7963
7238
6321
6997
9325
11146
7331
19960
8433
7447
9473
6157
11612
8719
9386
14206
9458
7349
13785
9053
7196
8150
10005
9233
17751
1572
9055
7776
8534
7501
8872
10878
13730
11474
7358
7505
15639
8225
11417
7439
7316
5801
11500
9600
9364
6089
11701
9453
8529
5530
7365
15649
13900
10410
10096
14010
12491
7313
14458
11996
9434
9221
8769
11379
5351
5040
8890
5178
9414
2794
9477
11574
7345
6349
9416
7869
11723
8599
6669
7736
5285
8598
13365
8868
9323
7368
9645
11514
8880
8894
12741
8173
3620
15054
9316
12537
9408
8857
10596
13400
9353
8883
11526
7415
13628
10233
12813
9574
7405
12648
13795
8246
9539
10027
6404
9545
6840
8225
9260
14919
7417
11267
7347
11316
9370
6365
6457
11947
7445
15360
14214
11450
9435
9082
8921
7748
9378
8817
12740
10452
12957
13439
13634
8811
8613
9957
8033
11585
9358
11574
9122
8006
5819
15588
9384
12767
11439
10193
9363
11513
10147
13797
15235
16128
9344
6384
7843
8933
9275
7348
4663
9458
4777
9405
10332
9741
7931
7298
13756
14158
8038
8319
14951
7029
9194
13679
14892
5590
8981
9506
7375
10476
9051
13664
8908
12071
6602
8371
11217
14768
11116
7885
9252
9356
13951
10299
11625
7756
9453
8268
7998
13323
9297
11167
9395
7249
12923
9492
13579
7802
7464
8113
11542
13065
9485
7380
9124
9527
8688
14887
10106
7460
8903
12977
13815
9564
8868
8511
7383
13764
11587
8388
9531
14039
12847
9364
12741
9213
8747
10655
5751
9236
8930
7904
5836
7194
9835
11588
14953
8848
9502
8826
1799
10778
13750
10853
10189
11677
12036
10575
13429
8952
7322
7070
9475
9109
12250
12708
9386
6832
9398
8979
8968
14864
11859
16800
7486
9398
11274
7394
5419
9266
5176
4725
11201
13420
11121
9150
7319
9451
9247
11060
9112
8681
9327
9421
7747
8892
9499
9502
9471
10653
9470
14880
7348
9375
10080
13340
14088
12576
8940
12518
13557
7753
13991
9581
7572
14034
8840
15884
7316
8902
9116
9372
13986
8065
13823
5402
11734
10734
8888
8528
10015
9789
9001
7984
7436
8872
9390
8961
8927
9632
9499
9382
8870
8910
11515
10316
7269
10081
9448
12823
11518
9464
12513
5188
9331
8602
11802
7979
8850
13766
8825
7452
7366
9236
7967
8884
7443
7713
9266
7512
15710
8961
7529
9310
8832
17068
9463
8870
4588
8817
13553
8910
9468
6995
12413
9471
8860
11396
15458
8748
11533
9336
18222
9403
6453
13612
9011
9390
10248
9471
8675
6043
7340
12981
4878
9488
8317
9420
13617
8881
7338
9412
12895
13488
12886
9230
8456
9486
5828
13814
9244
8872
10315
8977
8853
9100
7390
9394
6867
7363
9574
15480
11740
8664
8156
13947
7821
8958
9362
8858
13771
8846
8121
10822
11202
10742
10635
13183
8838
8560
10299
9448
9563
13814
7514
12960
11834
11343
8770
7378
14025
13598
9450
9515
7348
9372
12700
9205
13949
8844
9353
8881
9334
13966
3664
9541
7394
4893
9390
9324
4538
17357
11641
9236
7443
6985
7357
8906
10389
16939
13606
9394
6835
6217
8856
12074
9049
10707
14155
10550
17272
8917
1592
9557
7334
9191
9110
16342
7447
8915
8931
9311
10154
8755
12132
8880
15591
7823
9166
11735
9305
8876
14471
8846
11802
7387
8333
8901
9517
5205
8880
8890
14604
11568
5111
11499
8882
9393
9147
9478
8905
7311
9276
11575
8973
13955
12199
9442
11652
11705
1579
7345
14130
7427
7274
10056
9243
9413
12633
9366
9664
11858
9259
8811
13798
12086
7400
8960
14109
6834
13719
9358
8001
13627
9186
8253
9374
9385
8266
8784
9619
6786
7406
9497
9416
9462
12743
7419
9412
9199
8915
12416
6472
9654
2160
9008
9065
9079
9404
5724
8819
9078
8946
8876
7486
9283
8922
8770
11469
9319
9409
13547
10126
6788
7357
9471
7837
11578
3167
5174
9477
9466
9488
8845
8044
8187
7423
13727
11454
15431
13708
9360
4676
8133
11616
8295
9397
17151
8529
7544
11973
9336
10720
10856
7389
9461
7427
7977
8369
9352
13394
10100
7342
12334
15729
8834
8580
7359
9593
11910
6708
16132
8911
9483
6858
7361
15487
9606
14815
11742
11517
10236
9406
11547
9499
11537
7016
9385
7979
10361
11576
7395
9458
8469
11181
7418
9454
9424
8861
7371
11591
10143
13630
10390
7488
4940
9750
11554
8917
9480
13612
7457
10951
11975
8960
9280
13580
13603
14875
9477
13385
7343
10774
9372
7345
9406
14903
9405
7882
14870
7272
14327
9474
9464
7509
7335
11419
7350
13147
13363
5444
9602
9510
7426
7891
7923
9130
11688
6393
11749
7300
7419
6866
5350
7905
11223
9301
14895
8701
8051
7336
7348
9574
9078
5453
15028
8747
14892
14459
8680
11747
11350
7302
7191
8846
7519
13254
8134
8047
7357
11517
9347
8834
7344
9226
12498
8874
8764
14873
8849
13960
9269
11261
11594
9425
8899
14940
11800
9271
8327
7894
6837
7353
7259
10081
7350
8195
7422
12053
7416
12366
9170
7354
9474
10320
9388
7152
9000
7414
15556
9566
15392
8926
8879
12196
9353
9369
9438
5763
13742
15459
8858
9063
8927
9228
9304
5591
4999
4769
8733
9491
22764
8911
7297
12468
9590
11972
9432
13632
11596
7327
7444
8972
13445
7402
8967
8229
10528
6879
9247
13350
13462
7748
9463
15486
9295
17611
13740
12270
10143
9599
12053
6207
8873
11516
6849
8912
8884
5078
8704
8911
13787
6194
8756
10896
9374
9216
14177
10870
9420
9332
8902
15349
7367
6235
14125
7806
6882
9069
7427
14920
8877
7943
7757
8495
13977
14350
8829
8874
7230
11492
11645
9715
14967
11500
8671
13879
8337
8145
8857
7781
7423
9368
9386
9404
13821
14102
8235
9496
8716
11514
7910
8782
7379
6335
11356
6032
7999
9222
13410
3765
9303
7538
4894
7177
12135
9459
10363
7335
9176
7564
7363
9446
9338
8923
9709
8952
9110
12233
6958
13375
13649
7455
7332
6839
21098
11695
9812
7507
7896
8368
14919
13754
8298
9741
9253
7434
8875
14096
8056
13316
13095
9324
13639
9085
6415
7737
7015
10687
8971
9481
9198
7456
12518
13309
13569
8080
1802
7941
7502
9093
14026
10163
8242
14039
7966
9404
11685
8899
4987
8892
7781
9076
11747
6507
8088
8824
13972
16140
11786
8626
11206
7377
7901
9233
11334
10275
8146
7519
9496
9497
9688
5775
9476
8910
6034
6154
12013
13748
10288
9388
8883
13595
7368
5346
15767
6841
9757
8977
9832
9473
9205
9269
14341
6839
6936
9580
7424
8892
9355
7312
8198
10037
7418
13760
6856
16023
9901
7359
9494
8933
11675
8761
7394
12031
10305
10387
9335
8734
5291
3618
14077
10977
11611
12651
6842
10373
7828
4856
9360
9422
10021
9537
6664
7463
6010
12934
6812
10220
6866
10716
11426
11728
7458
9382
6808
6799
7263
3969
8964
9336
17577
6860
6822
13306
9304
9833
9474
9754
13339
9488
7379
13607
8660
4162
8987
14627
11446
9388
7418
11989
7250
8847
11768
13948
14878
7334
6710
8707
7344
7253
14783
7385
9343
13509
13802
7466
9218
13707
7191
1810
7392
9555
9329
13851
8904
7317
7339
7770
9065
6384
17383
8338
7406
14914
7360
9590
9081
7365
6847
8838
13510
9551
13771
9914
9067
13708
7486
9598
9471
7817
10487
9371
12687
9398
9600
9513
13297
8798
7371
11973
12666
7414
7611
9105
7380
11246
12747
9003
8353
9367
9368
9076
7395
6237
8956
9390
9404
9545
8855
6719
10037
14506
9455
7338
14255
14303
7331
11931
13053
9300
7782
6988
6840
7331
7275
9449
7329
10752
8886
9365
6819
3453
6859
7568
6859
6811
7006
7350
14010
11949
13959
12458
9138
11204
13958
10756
7384
8571
8893
11589
9571
5732
9299
8942
9401
8889
11609
9374
13622
7451
9358
13443
6377
15139
8873
11833
9382
10234
8908
6704
7492
8143
13890
8295
9421
7625
11386
13929
8962
10152
7340
7325
9059
9532
9391
9260
9488
8938
14278
14459
6762
9314
9497
8905
9055
8882
14218
8072
13628
8921
13658
7514
8860
7389
8734
7902
8197
13640
9287
8950
7406
9348
9196
7433
6989
8060
7412
4888
12138
9340
13857
8868
7791
9175
7186
7497
7800
7440
10477
6420
6414
8827
9413
9242
11727
8799
8911
13342
8924
7444
9467
9446
13289
8046
9677
9418
7345
7423
9099
7408
9448
7492
11231
13653
10348
9405
9728
8790
9327
6832
9416
9582
9616
9380
13561
9352
8897
14083
9135
11668
11238
9463
8915
9561
7863
4736
7751
7422
7502
7396
2912
8898
7436
8024
7318
8918
12814
3090
9473
9457
9316
10272
24630
12264
8942
13808
10018
13353
13729
13795
7089
10050
9415
9353
8776
10842
9434
9394
9357
9385
9328
8786
8877
9442
11534
11864
13594
11919
11707
12070
10655
9408
10592
7382
14094
3345
13787
5589
15435
12487
13469
11758
6357
9309
11704
9194
9553
8046
8887
11661
12060
14867
7371
10022
6987
9381
7853
9045
10406
8643
7403
13800
8215
19216
8835
8896
7131
9584
8888
13889
8919
9412
9210
7310
8488
15340
8864
13520
9090
7427
6882
10296
7392
9156
7310
6602
8910
9465
8842
7321
7360
8856
9250
8852
9367
10134
14867
12762
8930
8764
7725
9043
10374
9373
5436
7514
7291
8872
13905
7509
9470
7344
9379
7342
4990
14923
6394
7947
7359
9351
9518
8964
9487
7350
8158
8858
7551
8136
14150
8379
8911
13636
13643
13645
10246
9786
12743
9478
7511
11558
7444
9595
8798
9660
8917
4325
13634
11136
8986
7508
9414
9464
9457
10311
8881
4801
4780
12236
9337
7553
7278
9342
5902
5103
8881
5201
9286
9379
7372
10173
9478
15177
7375
9404
7201
7322
9372
7372
7482
12953
8810
7264
5188
5349
7941
8576
11656
8922
13518
14780
8989
9693
9455
9550
8440
11487
14958
8948
9371
7997
8806
10519
9223
9476
12449
9385
7432
12342
11271
11469
9000
4360
8916
11114
6701
12196
6894
9449
13764
8765
8043
9335
7367
9338
5038
8660
9450
9482
9047
13752
8457
7357
8906
9463
12955
9740
5461
13590
11735
7428
8853
8971
8880
11742
14655
9577
5508
7314
10298
9224
8904
13615
5777
9456
8973
9022
7351
11604
9327
9107
9352
7364
7660
9467
3518
9430
8857
11200
8869
7421
7362
9626
13686
13532
9255
11885
13617
7356
9361
15915
9496
11503
8840
9473
15349
13640
9353
9389
8966
3197
7936
9965
9277
8909
8941
11448
9487
9470
13136
8240
8898
12610
7368
9373
6366
8833
9253
13897
14889
7225
11452
11136
7754
9545
9581
9400
7914
13994
8388
8883
6562
9474
7351
8988
7289
8871
9225
11075
9237
8819
9136
7310
7348
13580
7565
8937
8803
13266
11657
6031
18864
8727
9408
9306
8987
8978
8876
10286
9407
11665
9196
8930
14378
9432
8964
12745
9411
7483
6323
13212
7365
7344
9429
5208
5115
7426
13253
9354
7333
9375
9484
8889
9327
8480
7347
8555
12316
7376
13960
9291
9465
8052
6842
7753
7370
14876
11647
9344
10099
12043
14199
9375
9129
9365
6400
8984
5281
6487
9358
9069
10692
9169
8022
9069
14586
5775
6767
7379
8953
8855
7325
9405
8864
8317
9120
13556
9434
13267
9144
3275
9127
9630
11726
9441
9459
8641
11411
8542
6666
7790
9483
12308
15394
10153
9381
8868
14693
7413
7434
8853
12364
11707
8919
9534
11538
8621
7353
8965
10262
8919
5328
7460
12363
9111
7392
7569
13380
12055
9340
8729
6780
8817
11416
8843
9478
7339
7791
16182
7318
8906
7333
8876
11556
14953
7509
7558
6858
6453
6842
9246
6697
6850
7566
9384
14915
7562
7420
14924
8938
10880
7371
7378
7378
9430
6642
8951
9428
9358
11923
4779
7352
7401
6563
9389
13637
11450
14155
11922
9485
12548
9478
13789
8843
9542
7459
7350
9376
7280
10766
13390
8894
5207
13599
7833
6801
9372
7422
10418
11530
7443
8884
13614
13611
7217
14240
9534
7179
9918
9576
7397
4861
4854
7396
9491
8875
8868
6984
10655
8857
9292
10475
6974
9031
7386
7340
9561
9444
7436
6412
9360
9486
7918
14025
8883
12507
11563
9453
7936
8104
9445
9464
9347
9352
8831
11183
13125
13716
9063
9334
9490
8938
9452
5302
9244
12047
9453
8949
8773
11568
9518
9581
9598
7478
6938
9167
7506
11900
7360
9447
11499
7502
9367
10713
8923
20583
9246
8836
11559
11686
11514
9427
11566
12764
8814
7336
9280
11356
9865
9587
8937
8903
9452
9196
7917
13948
11063
8879
5259
9395
9093
9400
7510
8106
9365
7331
11594
6954
11375
7360
5984
11709
5261
7368
12750
7507
9363
12254
7133
5502
9030
9100
9459
8810
9179
6171
7479
8926
12740
9536
7419
8724
9387
14136
9319
5526
7892
8960
9150
14855
7415
7437
9350
7334
10360
7505
7623
13798
9478
7365
13736
16525
7735
14054
9633
10322
9020
9588
6844
5160
19236
7504
12165
10132
6401
9137
7288
9239
12055
13499
9324
11010
8892
7365
9098
3756
11234
9720
13830
9256
16395
13669
9405
9136
9070
16384
7310
11339
3742
11324
10560
8874
8920
9550
9405
12336
13974
8284
8933
10053
7182
14859
9151
13566
8828
11553
13136
9385
10072
13907
8869
8939
9440
13793
8953
11751
9549
7363
12209
11437
9611
15109
13715
9087
7421
8536
13901
8986
6830
6417
7758
6850
9342
9533
9496
6839
8751
9405
9377
4394
12024
9285
9275
7846
8901
8782
7031
5433
9292
11560
9441
9826
6104
14084
14086
11600
10752
8800
7809
8201
8192
6901
12978
7809
6985
7327
8933
17569
9570
8502
13414
7823
9507
9369
7393
7406
7446
9113
7687
7379
7322
7410
6885
14237
5604
9367
8259
13914
7554
8727
8835
13544
9418
7429
9459
7310
8873
7426
9434
15480
8913
7253
7298
8914
13571
8846
10497
9109
7286
8968
9276
7118
8876
5104
11362
7504
13669
7399
9586
7843
9300
13788
9376
11444
7749
13516
14162
14954
13592
9448
6128
13612
6347
11797
8193
12032
9531
9631
5947
5228
13379
11096
11774
8868
9339
15494
9461
9391
9392
14739
8936
9351
9010
10585
13169
9304
9421
7320
10498
12183
13796
13567
8927
14029
13641
7055
7763
7218
9737
9638
13354
11898
10868
9451
9350
7329
8303
7438
9343
5655
9437
8423
9466
11163
10723
9288
9476
10458
5064
8182
13880
11543
8014
12464
7746
9496
21869
6482
9497
14020
9609
7790
8411
9386
6883
10723
7824
13828
7393
9431
15322
13071
9396
14214
16375
7435
7323
6834
9444
6020
8916
12672
12601
4919
7169
7484
7362
8894
11754
9389
8843
9443
10027
13947
9001
9425
13067
11599
13799
7255
8854
12486
8906
7232
13918
13881
8899
8169
9319
13353
4906
6738
9565
7430
7436
13037
7410
9507
8808
13182
13663
9470
7600
11707
5160
3086
11674
9301
8886
8966
8700
5689
11364
9222
12517
11073
10608
9132
9123
8202
9470
13683
6191
9413
5238
11542
7388
17120
5961
7466
11166
8886
9406
10141
15392
9410
5911
12026
9283
14896
7473
15825
8913
13659
9246
9297
14749
11558
6418
8607
9530
13603
7428
7392
6827
7276
15380
11762
13739
8339
7695
7584
8182
5298
8866
13469
13767
15348
9240
7824
6838
16660
7391
12850
8165
9259
9542
7341
9387
7343
13445
10233
5113
11552
8295
6971
6809
10381
9483
13143
11412
10971
9439
7784
11287
7676
9563
9268
11633
10629
11773
11541
14847
13535
7324
8910
8926
8873
9462
9457
9305
8545
5294
9463
7415
8233
5445
10831
12247
7361
11403
5186
5872
13672
13842
14005
7421
7435
9464
9428
13837
9442
6395
11777
5841
8861
9335
9485
8836
9092
9400
5198
8914
7335
12460
7421
8889
11681
8830
9393
13012
8886
10384
13913
11514
10829
11529
8855
8996
12433
9468
9480
7364
9593
8845
9003
8835
8324
10369
11601
9392
6778
8178
10000
6408
12974
7858
6843
9367
9196
4818
13567
9006
10282
9292
9597
10107
8832
9299
7322
7302
9167
1840
7815
5237
9516
12724
11574
7368
9465
7318
8246
13309
7362
8928
9441
8861
9399
13666
7348
13927
8949
7908
7434
7318
9386
8872
7400
11337
10414
11725
10153
15565
8078
9626
7359
11600
7848
7339
9460
8933
13656
5891
7733
10657
11615
7407
16476
8511
14216
8842
7586
11194
8954
7294
8851
5080
6483
8880
9377
9509
13457
4751
9710
11209
5039
9435
7954
10365
13103
8856
8883
10211
4454
11856
7363
13663
5189
13659
8205
11771
9257
11618
9388
8909
8879
21787
8208
8712
14883
7484
7693
8711
5388
9575
13714
7339
10324
11449
13621
9881
8830
7799
5374
9544
8631
5181
7356
8835
7333
11543
11490
6836
14662
9591
9556
7346
10306
8902
6819
7349
8867
1832
7450
5240
7566
7565
6437
8815
8761
9525
11651
15505
9428
10727
10064
13286
7404
17201
16004
7538
7743
13201
5473
5191
6798
2866
11030
7509
7447
8818
9367
8910
9254
8995
11644
8860
13432
13681
8932
7445
10073
6204
7435
9470
10238
13748
11555
8258
7615
14111
6833
9514
13590
9580
14181
11691
9349
9562
7343
11564
10947
9448
10439
8922
6723
8010
6314
8810
13920
12876
7389
9105
10722
7363
11518
9460
9569
7763
9473
7339
10136
11480
7415
7698
8770
9434
11509
7603
7123
9502
8794
9354
7972
13525
7389
6752
7237
10290
9574
7338
7709
13626
11182
14941
7413
7347
8026
8685
10567
7365
14041
22000
8878
8900
11393
15798
10848
14891
7426
9557
7046
8871
7424
9518
9229
9359
16952
7506
13185
12112
13956
10561
9429
9334
9439
9248
13887
14243
8909
12633
7338
7434
12527
11285
14939
7952
17590
8927
8946
9717
8229
6340
13323
9305
12293
9311
8892
11597
7325
9188
5235
9286
9314
8355
9516
4902
8313
10244
9639
9367
12982
8462
7335
6986
8940
6928
6820
7568
13901
8400
11489
9221
13476
12879
9381
7289
6269
7382
7365
7329
9454
7997
9395
12282
8182
8278
6392
8906
9495
9433
7453
9149
15322
9342
11551
11630
12950
7446
9406
10010
10764
9427
13273
11959
8332
13770
13772
9043
13611
7388
7027
12789
8953
9423
7967
13965
7316
12560
9509
8071
8611
14893
8765
8433
5408
14642
6808
8916
16256
3825
7376
15350
11794
7730
14929
8474
8894
7940
6460
9411
1575
9441
6858
9476
9413
6832
8940
18851
11199
11403
8792
6643
7496
7372
7412
10165
16452
7370
7921
7501
15464
7333
7294
6926
13603
12455
9362
8949
14964
8851
9472
11878
7321
9479
11322
15393
9391
9203
7393
9402
10175
9658
11940
7442
12435
12044
14907
10029
8082
5102
7941
11387
14935
13164
8871
4799
10609
5557
8690
8276
8693
8828
5461
8226
7848
7437
11528
7315
11727
16239
8421
14124
9277
7833
9273
11810
6398
8877
9705
11506
8853
8933
5664
6189
7422
11421
9108
7358
13720
9389
10639
6749
9480
9414
6375
11836
8968
10754
7829
7928
5270
8022
7397
8767
9216
8575
8138
7390
7301
7364
11043
9371
14868
8863
7334
14361
9566
8452
12006
9327
9499
5277
12102
7794
8925
11001
7368
11714
9339
9456
9263
9262
16780
7343
8974
7431
4216
7349
8899
9340
8131
9457
1198
8497
9379
7366
6904
7569
8605
13957
9464
11682
11782
8234
9480
9390
9422
11971
9290
9473
9533
9368
9540
8902
11069
10124
9503
9334
8129
9224
5288
14431
7277
13574
10427
1809
9089
11534
13643
16932
8030
8881
8831
13549
13532
13703
6890
13496
7360
9376
15907
10098
11611
16436
9349
11583
13897
7418
7365
21608
7917
9530
8883
9313
9491
11665
11632
9335
8962
13797
9421
8864
4741
8917
8919
9370
8895
13427
7127
5469
7655
9483
8125
7938
9086
6157
9408
9505
10706
14041
9397
13619
9978
9281
7449
17057
7407
11333
9798
11326
13600
9462
13509
8225
9408
9440
8837
13788
14122
9275
9393
7357
7972
9379
9513
9303
9421
6913
11924
9427
7169
8548
8925
14074
13199
5203
11646
9543
9291
7369
7421
9351
9337
7337
9412
8847
11771
11254
7819
7516
7401
6198
12400
11466
9481
9509
7287
9537
9061
5430
15343
7347
14897
9371
11585
9504
7889
9379
4675
11291
9441
11247
7817
10328
11359
5465
2936
7309
13952
9250
7319
7318
7409
6841
9401
13259
12173
14655
9361
9396
9455
15234
8837
8860
7424
9433
13929
7314
9186
8111
9512
7336
9384
9523
11945
9482
9280
10151
6210
10570
14579
9425
8197
10293
9558
8237
8203
7777
11300
7416
12659
8816
8820
9273
9506
11610
8967
8871
9319
12648
9376
6402
11718
9027
9304
7377
9303
11827
7357
8653
8929
5850
7789
8093
9781
8862
8353
8962
11167
9647
7410
14925
7383
10300
7346
7562
10343
9535
7434
9401
7431
14072
7522
10837
8963
12747
7528
10878
11751
7828
7370
9326
5447
7543
6854
6830
7564
6867
6862
13893
12472
13324
11443
15529
7563
7973
13817
13630
13589
7834
10437
22799
11445
13314
8994
8929
13882
8929
5525
9465
10198
9567
14960
12392
7347
7846
9414
8028
9495
5612
14515
11727
11107
16287
9266
13341
9466
4225
13886
8878
8124
5783
5755
12637
7728
8382
9332
7787
9479
7564
7566
6827
6862
6785
11763
7569
6850
6924
9145
9467
8854
8848
9334
11408
8718
9517
5254
14784
6859
6839
11554
14877
7311
7993
14978
12332
10962
10023
6687
9678
7313
6714
13994
5445
8932
11561
13663
7716
14040
13134
11512
12016
8866
8823
7486
11824
8621
13381
7296
13478
9217
12806
8886
11267
13818
9454
8945
15418
11337
9473
10943
9399
9456
9482
15171
7431
7509
11446
9108
6812
5504
8207
8440
8889
7975
1812
6836
6186
9982
9335
11406
7747
7351
13627
9278
12753
10276
7916
5495
9446
9422
9411
8878
5875
9229
9077
13753
9224
9216
11463
9206
9309
11528
9498
12586
8898
11742
6996
9376
9731
8914
11674
6370
9346
9300
13363
11747
8876
14087
10361
4371
5173
8884
14626
9268
14497
8868
10224
7447
14829
7671
13465
12053
5244
2214
5240
8269
11337
16742
9305
7537
9507
11723
7356
7441
8678
9045
10528
11582
11872
9435
9348
7417
9343
5288
8845
9233
5343
9315
8987
7293
13943
11502
9460
8054
7499
15510
6836
7256
7900
14902
12154
14719
9837
9340
7510
7470
5038
8588
11368
7848
14827
8068
7383
13584
9115
7409
6370
9950
8348
7508
9184
9368
6693
11744
7438
12045
15128
12861
8866
7953
9402
10559
12228
11728
13914
9421
9309
9380
5414
9417
12761
11730
8904
2083
8142
10457
6987
9275
11914
13994
11597
3773
7470
7150
1673
7334
11668
6361
14709
7147
9429
9523
10703
14338
7425
14866
9413
8894
9520
7423
8003
9398
8868
5203
9483
9341
11361
7370
5026
11539
14064
7551
7352
8883
9552
11458
4750
8970
11666
7428
7405
11520
8874
14850
9546
17709
11652
6276
8864
4962
6854
9332
13575
8025
13631
7405
9493
2866
11717
2786
7383
11556
8821
6187
10681
7346
11405
9474
7259
7773
8131
7398
8747
9681
8185
7563
7395
6833
8831
7746
13215
1867
9904
22304
7392
9220
8857
8850
8635
8921
5094
11623
9420
6661
9793
9308
7302
8615
11455
6482
8804
8460
5042
13366
11761
9461
7992
6214
8904
8959
8922
6149
11707
9337
9227
8832
7912
7382
13606
10478
12727
5523
7337
9672
7361
7382
11592
9418
13929
11385
8936
8860
6222
7322
12004
7352
7502
7380
13614
8920
7512
6851
4430
7564
7570
6845
9547
9154
6794
14039
11399
6828
14429
7571
6846
9218
6778
7569
7991
7563
6866
7554
8104
8194
13553
7556
7559
9577
7409
7569
22030
7881
7372
7388
6108
7569
7560
7478
14889
6724
7538
6392
7568
7554
7555
6852
7566
7535
7562
9274
7424
11874
7312
7333
9521
13241
10260
7557
6243
7561
7424
10594
7558
6810
7563
7570
14411
7563
6848
12778
8845
13611
14546
12018
9565
8184
13586
7354
8885
10252
7369
13782
14868
6878
14848
11949
9502
16011
8528
8173
9136
11717
4250
13445
9419
7516
9467
8957
13637
11706
10160
10074
7320
9456
8974
9452
13986
13746
9592
11736
5866
8892
8323
8431
13977
13871
9521
7446
14859
11361
9399
12319
11084
8932
8947
7346
14896
11469
13983
9167
9432
11690
8931
11496
8873
7404
7421
7505
7268
7545
7362
15147
8738
11211
7999
9464
9309
9457
5410
8890
9319
13362
7405
6160
7451
9194
7467
8680
7362
9434
7782
9251
9307
7795
7325
10151
10113
9468
11997
11671
12757
12283
8931
9355
16873
9259
8882
5477
8899
8869
9459
14174
8904
8883
6314
11457
8348
13970
9265
8952
7323
7416
7451
8844
7491
9416
6750
7491
15360
5909
11567
7366
7479
9075
5729
7454
8988
6861
7565
6856
7559
7446
6826
7569
6798
7393
6841
16140
9286
5792
5243
2210
5244
5237
7881
8903
9255
9361
7740
7111
7241
7086
11721
7416
7328
6832
7532
7568
6875
7562
7924
5726
7377
7471
7382
14955
7306
13643
8917
5520
9363
7388
9345
14906
9345
9596
7494
6706
9476
7470
7432
9308
7563
7569
6850
6864
5143
10062
10912
14710
9531
7794
8973
6837
6803
3974
13926
17311
11801
5533
14584
7361
9617
14074
3846
7563
7391
6832
3251
6865
6847
9568
11815
7374
14076
13708
9501
9338
9673
13249
9332
10340
14972
7683
7355
7397
6847
6542
7319
9331
11039
14210
9336
7498
7449
8009
7649
7288
7360
9369
7563
6851
6904
7512
7548
7981
12030
13848
7309
11570
9524
15349
9350
6840
7333
5383
7534
10263
9363
6842
9574
9361
7503
14870
7537
7396
6850
6844
6833
6043
9399
8946
13461
9316
11862
7297
13695
9022
7405
9480
7780
7561
7563
4873
9563
9976
12381
7304
13855
10300
11627
9481
6708
11344
15328
6852
10974
14907
8912
13905
7358
13633
8904
7309
8500
5547
7347
7421
7357
9478
7489
4864
7479
7301
9832
9473
5930
10824
6863
7505
7347
6847
8652
9363
14516
8516
11645
9653
9169
4847
7400
7503
7380
11585
9658
6960
14994
10156
9508
5026
9996
13645
7385
9444
7566
7341
7376
6916
7391
13015
7504
11491
7372
9608
6976
9320
7306
7359
6333
7422
9342
7335
7376
7450
7411
7500
7348
6982
6886
6858
7376
13603
11430
7347
7418
8110
8095
7736
7376
7352
13504
7348
6890
7501
7456
8936
10961
13679
7370
6984
9822
7508
9580
9545
7551
6692
8871
7377
14048
9386
9413
9405
9446
8852
13014
7265
7306
11904
6071
7566
6761
7420
14102
5785
9510
9456
7405
15390
9310
7559
16205
9365
7378
10295
7508
7324
17475
13619
9423
9765
9408
7380
12032
9539
9315
9544
9407
9362
8220
7395
9395
7381
7385
8289
7570
6836
10816
10457
9695
9337
9114
13668
7368
7418
7446
8019
7299
6475
13595
7449
11893
7381
7386
9395
7368
7347
8873
7420
9386
7506
9367
9313
7335
9371
6468
8814
7507
7331
6970
12946
8700
9168
8019
7363
9446
7556
11565
8061
9332
9488
9486
6847
7418
13671
7539
7328
9481
11509
9778
8065
7346
14242
9655
7329
14466
7436
6958
14998
10155
7312
7397
7423
7557
9320
16220
9372
7416
11216
9365
9714
8010
11726
7309
6645
9525
11567
6892
8886
9381
7417
9096
6453
9625
8074
7304
7382
8393
10753
9679
6865
4538
6697
6821
10069
9353
6866
17083
12674
11599
14404
7562
6836
6855
9300
10784
13897
6988
9532
7428
11922
7378
7346
7376
6820
7383
9804
9446
7383
8958
7383
10608
12030
7501
7336
9175
9679
6812
7386
6691
9372
7346
6833
9650
9780
9296
9402
8906
9629
13594
8068
7350
11595
9654
7650
6842
14199
7307
7455
9672
9299
7346
7463
9581
7360
7347
9368
7293
8239
7698
7363
17552
7403
7347
10649
9537
8521
7362
9313
9621
7372
11557
9345
13629
15318
7398
9175
9423
9566
8399
9346
9341
11973
5412
9335
9354
11547
7410
13641
9713
7290
7308
7361
9386
10680
10321
9606
7275
7563
6855
7334
13878
9453
7115
6805
10774
7413
9833
9474
4684
9274
7263
9606
7509
7452
7364
7320
7376
7339
7560
9746
9387
7356
9348
7346
9420
12489
9331
9447
7410
7346
7419
10146
10337
9640
6913
7541
6917
7535
7490
6853
7447
7298
7360
9657
7271
6864
6464
7562
7355
7445
9317
7464
9352
12289
6833
4684
6810
9346
9616
9359
7295
9358
10882
7801
7684
10108
12646
9323
9367
7327
7278
9745
7911
7419
9357
7417
9323
8064
9387
7360
7370
7442
8922
7418
7549
7364
8300
14355
7381
9438
7441
10830
9581
7088
9527
12909
7329
7075
7340
10004
9449
9380
12718
7568
9663
14739
7351
9548
7551
7193
9327
7408
9367
7341
9753
9417
9325
7507
6891
7420
9561
7419
14804
9273
7328
9221
11470
9685
7407
9832
9473
9351
7414
7739
7325
6551
7345
7365
9718
10043
7384
7379
11972
7346
6222
7329
7445
9387
12537
7440
8318
7958
9585
9152
7339
7367
7458
9395
4887
7336
9372
7339
7509
17177
8042
10383
9367
7415
7389
7351
7346
7456
7315
9595
9378
21245
7577
11493
7394
9529
6806
7524
9693
5377
7593
7382
7344
11502
10421
9345
9374
7567
9286
9364
7339
7305
9549
9481
9459
9326
11563
12900
7468
6917
8055
7695
7362
9344
9479
9344
13603
9711
9313
9359
9615
10527
7407
11968
7333
9290
9377
9626
9354
7405
7442
7265
7492
7199
7404
15594
14885
9561
7559
7566
5726
14113
9525
7346
9537
9535
9668
7328
7376
7401
14747
7354
8764
8406
8848
8046
7728
7368
8758
8400
8842
8041
5433
7374
9456
7427
7315
9194
7327
6830
7306
9312
9917
9557
7397
9668
7327
8912
8345
7392
9376
4606
9383
7428
6822
9644
8187
7327
7883
9557
9630
9730
7398
6978
8410
3736
3396
9372
6470
9280
8822
11499
15555
9628
9468
9351
14837
6823
8825
9263
9544
7508
7671
7312
9545
9576
10376
9331
7502
7716
7358
7458
6840
9636
7354
6852
10278
9205
7347
9435
9576
9216
7348
12337
9302
7301
9524
12169
7292
7282
13289
13120
14030
9340
7397
9538
7941
13847
16204
6875
7793
3613
12323
15147
9242
7299
12643
14906
14851
14834
8149
15145
7278
9673
8753
7400
7464
8445
18773
7736
12339
6433
9416
9088
7318
8898
5193
8852
5073
10138
4778
7907
11197
7313
7512
7355
8907
11764
9429
7483
11828
8005
9328
16114
9637
7393
12754
7474
13656
5211
7322
8925
7384
8965
12452
6751
9443
7333
9480
7443
12063
9640
9890
11404
7341
9498
9295
9340
16084
8773
8900
7433
14167
7397
9366
9288
8203
13019
19303
9572
7323
7421
7505
7356
8947
7496
9669
14899
13532
9592
10864
7442
12038
7771
7422
7406
7380
9547
8932
7452
14872
7340
8816
10788
7869
11334
7295
9531
12741
13588
9608
8886
11803
8776
8806
7380
7386
9563
9440
14964
7309
11322
4192
5195
8392
9468
9524
7338
9545
11611
15426
12039
9549
14918
16844
11752
9521
10223
7444
13872
7877
9687
5136
13656
22185
8698
7408
12229
9940
11617
7460
7422
9993
7363
16284
11409
5148
9425
9325
13889
9364
7752
12634
8224
6842
10353
7333
7406
5102
11533
7371
9522
6639
6852
19695
9331
13456
9551
14254
5199
7325
4854
7752
14055
7317
9423
9500
10706
7127
7640
10496
10375
9496
10678
6937
9111
11236
10173
5151
6825
6683
6898
7310
9375
7356
8176
7265
9405
8152
7530
15493
7380
6832
12014
9575
7288
8234
9779
4829
7296
7362
7485
17434
8599
6402
9110
11057
9530
10797
11399
7397
13272
7373
8996
8559
16744
7313
7395
7317
7484
12779
11375
9072
7164
11140
8243
14884
7112
13642
13990
13735
7369
15325
9444
9329
8165
13604
9668
13582
14570
9292
11519
11929
13788
10011
9502
11133
13791
8233
9330
19213
8956
10697
4575
8897
9503
9467
9465
7339
8947
14959
14792
8120
8566
14109
9156
10477
11089
9391
15703
17176
7851
7904
9374
7280
6980
9719
11720
9588
8521
9465
13821
7888
14631
9552
14821
6817
12614
13524
6258
7387
11585
7905
11556
11203
8902
7821
9479
13685
13625
7227
10724
11950
10724
12579
7246
7459
5709
5608
13707
17507
9741
11790
11695
9694
13694
7308
8838
9298
13489
15365
10221
7509
11242
7433
9390
7396
9476
7408
7853
13681
6198
7472
9047
12251
8898
8935
7825
9448
11010
7449
7366
9467
9249
14742
9111
9358
12032
9304
9132
4871
7375
9369
11603
14002
9070
8892
9333
14910
13534
7326
6909
9410
13025
7442
12711
5137
11724
7412
9127
9506
9620
14040
7338
7506
11547
9135
14282
6828
6443
7003
6787
8888
10193
23066
16660
7745
15370
13608
10284
9440
9372
9324
6702
15214
9550
7514
13516
7440
7346
6868
9454
7277
14889
7374
8939
14916
7347
7368
13988
14860
8174
15436
14674
9426
7341
7419
13528
11505
8893
10318
7337
7352
15338
9585
9459
8169
16240
7315
7515
9341
6156
8379
9383
9430
7387
11490
13157
11648
6543
9550
11532
9137
7249
6759
9346
9733
10804
9313
9501
7423
7423
10451
9446
7377
10415
7006
7388
11538
7334
7463
9234
7435
9325
14930
6408
12724
7366
7503
10835
9364
15488
7478
8491
7347
5100
9415
9110
8872
9531
13668
14097
10569
7346
9553
11209
9332
13539
9440
14906
8316
9673
8848
11539
9481
14877
13283
7507
13789
10125
13632
14849
9559
7942
9443
14859
7423
11650
8945
11523
8156
11601
9244
7323
5496
10451
7313
7360
9390
6166
7521
7742
7569
7362
13633
7386
5251
11472
6999
13805
7496
13881
13578
13622
14157
7714
7871
7261
15422
7421
10599
9537
7349
7338
14948
14981
7505
9219
7915
9345
11800
4911
13643
10459
13720
14891
7870
13321
13629
12390
7441
7751
7436
5098
7420
11295
6128
11743
8808
9540
13927
7303
9588
5573
8747
11705
12041
11445
7335
8445
13996
12950
8387
8908
14900
7434
7352
5187
7504
8945
9057
9563
11418
9161
14881
8907
9208
9430
9475
8908
8694
11398
13488
7346
9552
8810
8820
7434
8905
9400
11719
8807
8942
9272
9394
7301
9969
11966
8922
11624
9546
9559
11513
8781
8743
8808
9604
5136
9475
9374
4256
11684
8883
12503
6345
6150
11636
8952
5613
12520
8954
8918
8895
8854
7832
11955
9476
9370
11715
5397
7348
13650
8889
9460
8877
14102
8994
13976
13617
9301
9231
7286
9398
12416
7354
8234
10503
8908
9404
4247
9444
9350
11564
11468
9345
8853
8957
10073
10471
11544
11671
9071
7841
8819
7644
7311
7353
6396
11847
9263
11505
10294
13912
13685
11563
9314
8824
14115
6841
13576
8900
15057
11719
13536
5736
10549
9428
11259
7362
13623
6359
4888
8975
13570
11961
9260
10277
8907
11693
8910
5094
12158
8966
20740
7388
9306
12164
9043
12333
8897
7165
2098
10910
9352
8759
7439
5436
7381
9442
9458
8889
11672
9420
8960
10259
5306
8865
7792
8905
5233
8808
8879
9105
17317
9432
8687
13633
8860
13647
12209
9226
9635
9314
3752
15486
9290
9343
8887
8923
7337
8898
8974
10506
7384
5630
6972
8821
7358
8856
8203
11336
6819
8904
9319
11237
9711
9244
14438
13619
5389
9353
7832
10938
13296
7318
14122
3358
6276
9534
11723
8421
9472
9355
11609
9328
9417
9321
13874
9071
14955
10218
5231
13545
9323
8263
9180
11501
6108
8526
9447
8947
7329
7323
13453
13627
7351
9356
7387
9908
7719
8903
7363
7943
13731
11372
13884
12693
13614
15479
9362
14033
8837
9281
14018
9494
14014
14680
7360
8911
10436
9399
7422
7280
6804
14382
7797
9436
9723
9363
11622
13215
9579
7704
7456
14688
8852
10187
7345
6506
8656
9403
13768
14892
8849
7369
7775
6824
10112
9603
11241
8897
13728
9513
12449
8679
14593
15484
8528
7378
9407
7427
9758
9586
14454
13618
9336
13595
9314
3315
13583
9383
7400
10643
14687
10708
5247
8167
9125
11809
7552
9901
5178
13812
9570
9436
7407
10659
2880
11809
7417
15530
8416
8003
9220
8890
9039
13898
10462
14341
15377
9426
11645
9450
12599
13790
10395
7364
7378
6883
11126
9608
7396
9563
5137
7447
9344
7820
8947
8790
9016
9334
10435
6840
15446
7877
9315
5510
7362
7310
14900
7509
13392
8901
8893
7274
10139
7425
13415
9244
9321
11741
13618
7507
10654
14867
8888
2211
1650
4606
9376
8056
7251
7988
9446
11480
8683
6909
9506
13954
9496
9388
12703
9385
8952
7365
11627
9332
7301
11567
7892
7323
7526
10216
12316
11606
7365
14802
6546
7347
12594
14149
6786
8924
9363
14895
9556
13637
7346
10087
7257
11981
9445
7344
7494
13680
13788
12226
14218
12793
13717
9409
13641
9259
11727
14966
9077
7448
9405
11752
16972
7317
6755
13000
8892
6837
8779
7336
11635
9372
13848
7446
16306
15494
11472
8328
7391
9076
5477
12771
8889
7387
9340
7337
11452
11452
7453
14239
9562
9002
14025
11703
8873
9510
9453
6812
9343
15842
8914
5013
7459
9611
9336
9354
10213
8034
11502
8823
9426
6994
7339
9568
13624
9436
11731
2451
9543
9477
16177
9005
13629
5066
7319
12270
6943
11348
8902
9355
7360
14155
8017
9806
9383
11548
7510
8941
7403
14960
8834
8092
15355
9242
8799
7433
22211
7455
9515
6899
7950
7823
7408
8883
9588
8815
15208
7443
8953
12713
6842
13392
7415
10210
13647
5322
8832
10055
9339
9459
7380
12708
6478
11927
8912
10355
7393
8834
7405
7433
14877
9437
11909
9084
10395
7300
9479
9331
7308
7331
7382
8714
11955
7325
8940
7649
12094
9570
9310
13489
7964
7509
14852
7361
9346
9339
9138
8926
13869
7447
7343
9740
16350
12891
10242
7325
9555
3124
13788
9534
7881
11576
9528
9333
8847
9096
6172
11845
7381
8381
9041
15349
11619
9404
9494
11373
7332
9586
13587
9401
11198
8813
11626
9341
7802
6366
9271
10298
20316
10984
8833
8128
7279
7939
9513
14898
7713
11877
7341
12371
9504
14639
7363
9371
9365
6664
9472
8948
9370
7358
14020
7779
12500
7368
13581
7337
7877
9791
8908
7417
5821
7345
7576
7391
16032
7405
8463
13633
6825
7979
13842
11343
6565
16289
11853
13611
8866
13245
14958
9509
10356
9926
7819
13648
8195
7342
9625
6798
9365
13979
8781
8922
13805
6275
2425
13447
6301
13121
9451
9341
9624
11619
13571
6952
9659
8931
9494
14827
11611
9477
12741
7663
12065
9351
7329
9316
13421
14872
10624
8922
7758
9615
13206
9358
13767
5169
9555
7339
10338
11614
7224
9528
8235
8981
13559
13624
6196
11831
15338
9509
9552
3171
6918
13827
13823
7551
4905
13767
13675
7389
14884
6198
13590
7293
7290
8860
7335
16316
8943
5264
7324
12988
7378
9300
7862
9416
7459
13709
11170
7223
16253
9507
8878
6213
8921
6946
9398
7388
7420
4800
11511
7331
11635
8943
7206
8897
14913
9393
13598
9348
11705
8985
7806
9516
9520
7511
8849
11315
7269
8866
8930
7383
7407
7232
7449
8980
8153
14859
9518
9429
9428
9542
14137
6652
7761
8694
8124
7342
13899
8877
9371
6323
13502
11532
8832
5177
8848
9366
7297
13539
7994
8705
7855
8842
7808
7371
7784
6364
16993
11041
14842
7363
15528
14568
9288
8898
13638
8838
7438
7244
14085
7365
13823
9609
9338
5004
7434
11493
6829
6854
9280
6846
9350
6847
7568
9592
6853
6722
6752
7570
7541
7539
9379
7568
9373
5852
14735
7561
7563
6857
6769
9350
6722
7539
6829
7566
13676
11522
6859
7373
7361
6723
10997
7372
21061
9382
14755
7349
7567
11553
9086
11201
11400
6833
6823
7555
7354
14307
6759
6804
9466
10355
12577
8618
7331
7433
6653
7481
9227
10481
13640
11512
7290
9388
6743
6800
7308
3764
6896
7368
7352
6852
9438
14992
6692
6831
14199
14132
8810
9348
17601
8841
13253
9380
13431
7441
9290
14810
9270
6744
11872
9276
13264
8946
9484
9445
7264
7267
9254
1464
11905
9428
11711
11670
7937
12748
9422
7354
13795
9341
8851
13748
6952
11494
10981
6345
8851
5390
8960
9372
13765
11426
11595
9698
12161
11509
13781
8863
9483
10550
8880
13762
8446
9472
7274
9622
12052
8920
8891
5221
8889
13972
9345
8909
8997
9972
9247
9465
13901
9496
8903
11619
9415
11597
13633
14887
7341
13574
7776
14240
11627
9358
9472
7386
9855
6836
7428
9401
9158
14158
13622
8927
7165
5238
7315
7387
13569
10529
8835
7399
7296
7378
7514
7752
7372
11725
11119
9494
7824
8969
9516
7424
8021
12071
9023
7247
6849
7412
8972
6021
12203
7452
9351
8397
14349
12204
9421
11237
9389
10400
7413
13871
7430
7293
7506
13767
14808
7323
9417
9577
5085
9545
9481
16289
7347
7334
6898
7920
12293
7333
12770
11410
9583
7567
15461
7334
12381
14734
8896
9421
6669
13830
12714
9459
13707
9466
7380
8855
11461
9575
8897
13768
7238
9432
13601
9254
9371
7052
7833
7520
14829
8832
14065
8963
9078
9457
7372
13341
9263
8617
9193
9762
11325
6012
8897
7146
7362
8984
19139
8871
12114
13641
7915
9783
12008
9155
5717
4806
9432
12734
7389
9269
8047
6380
11784
7318
8917
5343
9309
9580
13475
2690
11619
8562
7468
9681
7356
8732
5042
8850
11889
8883
9455
8619
8879
8959
13694
13753
13633
12606
15355
9466
7165
8845
8878
7164
8849
8874
5096
11518
8787
8879
8704
8863
6332
6125
8889
11211
4765
9199
9756
7386
10123
7410
9480
5628
12484
9403
7320
9542
10509
9667
10220
9394
7397
7409
11529
9480
14048
9969
6811
8966
9178
7370
5987
5821
5410
7433
9337
11574
5062
9529
5693
14611
10330
9557
7203
15479
6924
10280
14206
7299
8700
9112
7469
9078
9304
6852
8804
9797
9251
9456
11762
6897
9300
13290
7434
11644
8848
10060
11743
16973
8048
7491
7641
13149
7413
13742
8193
8923
14043
10428
9117
14638
7643
7429
9162
9924
7367
11705
9436
12865
13759
9469
2223
9490
7459
7344
9412
9593
11677
9423
14352
6927
8889
5017
14810
8842
9540
9272
10369
14059
14792
7346
13790
13076
7800
9339
9989
9471
8874
6858
13561
6855
9990
5179
7417
14880
6989
8976
9392
7513
9623
7392
11414
8838
8713
13556
13642
14945
13664
8822
8936
9546
7436
10375
11130
8964
6849
8313
10745
7913
8898
11550
13741
9312
12578
7364
9371
9371
9458
8674
8456
4764
7335
8712
5244
13864
9514
10121
5884
11540
9366
7326
10468
14867
9480
7412
7332
13793
7385
11821
7511
7437
8921
9555
9584
9296
6838
9287
7342
12493
13877
11614
7398
7465
9249
7788
7344
13994
9943
11090
7433
11071
7100
7688
9362
16292
7391
9294
9594
9472
5419
5542
9132
9388
7936
8815
10569
7309
7285
7420
13588
7302
9353
12469
7321
13452
14909
13831
15505
7363
11419
8784
14842
8948
7348
7570
6399
8917
9343
8866
9192
11361
13710
8883
12174
13161
4458
8933
6854
14170
7639
7383
7384
9174
9611
12313
13161
7427
7449
7980
9552
9469
7349
13770
7318
8932
13139
5248
13949
9465
9334
13079
9404
7351
5564
9451
8823
13599
9440
9446
7368
9282
9400
7501
7310
9538
13401
9385
7389
11204
9245
12659
9489
7437
9069
9371
9555
10215
14954
13836
15359
12623
7625
7312
7347
1939
6506
14806
13572
7449
7418
11493
9432
10043
7381
7407
10553
12381
7349
7350
10390
7183
6800
9491
7780
9300
13348
9414
7225
10245
8334
13609
7383
7005
5404
7232
11271
7990
6465
8235
9097
12526
10133
9479
6227
7328
5347
9342
9403
13607
12750
7398
8800
8695
11905
5550
7526
7507
9552
14928
8899
7420
2806
14889
7950
13268
14044
9166
9586
4996
8934
4976
9522
9423
8274
8978
9257
15504
9505
13668
9340
5396
6899
8884
7880
8871
10101
6981
11227
8897
7756
7276
9374
9420
9450
7926
6902
9384
8992
14937
9333
9916
10874
9556
6790
7321
7344
6839
7283
5228
15359
8956
11554
7019
7282
7373
13602
7322
16268
7423
14893
7297
9535
13347
11974
8070
11919
11918
11618
4956
11793
9451
9417
7409
7395
23151
8260
11390
12238
4832
9349
13697
9510
13642
7822
13498
10178
9520
8936
8942
7374
7446
10301
9911
9473
11634
9540
9192
13567
8958
5108
7369
7450
11754
2685
9379
9593
7472
11457
16791
8026
7334
8919
12195
8858
9499
7421
10131
9326
15365
11688
8362
9234
9458
13882
9199
7338
14904
7444
7350
9329
7332
7439
5159
12397
8443
8566
9080
10108
9428
15090
9140
7005
6910
6952
13750
13419
13637
8879
15131
7776
7529
9518
15347
13289
13309
5308
12914
9444
14996
7780
6746
9541
9443
5686
9119
5397
12570
13213
12674
9407
9354
9305
9546
7732
8978
7328
9538
7330
7509
9453
6438
16774
7396
7347
7470
7385
5233
5814
8916
10273
8891
9314
9137
14734
4900
8956
9469
9486
8061
9507
8867
5021
9445
7344
7326
7306
7437
9509
14812
14928
9280
7426
11326
8127
7375
13585
12789
16405
11325
9344
11854
14953
5281
7367
12102
8258
13723
7944
7270
7425
14717
7367
9268
9464
8438
7108
9462
15501
8886
14815
14939
7343
7323
9533
9433
8785
8162
13253
7453
7432
5339
9218
11257
9540
9373
13970
6528
10665
7294
14953
10790
13378
7446
7809
6818
11983
9308
10138
10183
13827
14849
7903
14051
7442
13103
14070
9579
11742
10232
8868
7442
7730
6804
8465
11366
13946
7250
13327
7362
9514
11885
7386
8924
8902
12233
9061
8866
13655
11585
9501
13623
10377
9270
7489
12686
10841
8943
8781
8213
6817
9448
9588
15311
9450
11741
13974
7769
7322
7312
9474
11556
11750
9457
9617
7413
8919
13956
9704
12351
8709
14919
12006
11596
9836
7368
13722
18622
9885
8904
8946
9528
7450
7879
8004
8829
7359
12291
9581
6826
9240
7696
10832
7329
8661
12407
8086
9438
7230
12576
13642
14866
7420
7871
13243
8906
12661
11368
7543
9513
11525
7299
9353
9164
7383
7340
8920
6830
14205
12986
7476
8937
5082
9160
7335
11970
7801
8274
7244
9380
13623
13942
11858
9394
13994
11612
13389
10935
9415
7648
5173
9002
8900
11861
7900
8893
7406
9511
9570
7424
6866
9299
9555
8009
9135
10194
7503
12793
7054
8930
9270
7394
7804
7369
11535
7500
7312
7422
5127
9553
9369
10714
12431
13649
10341
15387
15380
8077
8899
9187
5266
12380
9428
6375
8915
7419
1807
11970
9432
8874
5364
11874
11351
7366
8884
8891
5114
11646
8992
7376
4939
8908
14118
13843
8059
13960
5022
5157
11777
11931
9393
1798
8944
12767
8832
8883
7448
9280
13646
13918
16453
7388
8937
13463
8281
5051
12783
9359
8905
8310
9480
8989
11963
13615
11716
13632
9288
4918
6920
7358
10507
13484
9348
7384
21867
9468
13999
7403
9503
7634
5084
8966
8860
7415
7220
7429
9382
9610
8198
7569
7724
9465
9401
7380
7309
13435
10094
7314
8017
7330
4418
6849
11974
7330
13850
12092
1379
9163
7491
7306
7380
7172
7335
9152
9448
7537
7393
6896
7417
7576
7229
7427
14988
9600
7380
13639
9212
8521
6249
9382
11622
5004
8828
7585
7305
5824
7478
9471
7442
7339
8831
7343
9706
7353
7452
11626
7378
6823
11570
9137
7395
8850
11705
8759
15501
11624
7295
7464
6805
8938
9574
13955
11561
12173
8900
9479
9271
7459
7325
12600
4232
6463
9344
11653
9080
8778
8838
7046
12779
7361
5303
9683
9498
9482
8791
10471
9888
7357
9162
5680
8990
8975
10229
9049
9138
9493
6743
13617
9463
13431
11487
4897
7344
9503
8816
8912
12032
9538
9210
11629
11772
8535
8898
13196
8009
6840
8009
1715
9632
7344
7504
9102
8962
8830
14050
9357
9416
6127
9313
9541
6119
13644
9470
9463
17705
8509
12596
9315
7421
6014
11613
9478
9400
2894
11878
9338
8927
9710
16352
7505
8797
9337
12703
6448
8646
8777
5775
9321
9277
9387
9393
8890
13619
9731
8847
9354
7960
12215
14167
9458
9477
9239
8843
7648
8937
10412
5768
7445
10244
7303
9706
9366
8849
11863
7378
9257
7351
9519
8988
13150
13964
7789
7755
13774
11754
9465
7164
21895
8368
10219
9093
6834
11661
9290
5246
14927
10524
11120
8977
9395
8776
13830
7507
13726
11761
8837
9120
8258
8212
9822
8953
9127
14015
7322
13994
8920
13070
9358
8901
14848
9244
6153
5961
9699
8982
11264
9096
9556
7582
9248
12413
10487
12783
16168
11639
6062
12224
14116
12066
9661
9273
9528
13962
8890
10106
12084
7804
8369
7486
12496
9319
9371
14087
11244
20899
9319
4684
11636
13626
15803
14088
8946
12550
11522
7951
9486
9449
8864
8847
8599
20357
13790
12164
12295
7803
8673
7434
7340
14060
8898
7559
6865
14663
15950
7348
4420
11092
8886
8808
9241
8758
9639
15479
9416
7481
5872
6820
13168
9349
13647
8878
8895
13791
9889
9465
9492
9413
13819
7489
13619
9279
9036
9104
7129
5279
14166
8968
9555
5158
7421
9389
16707
7321
9542
11265
7846
5349
14888
9392
9541
9404
10505
9481
9401
12937
7313
7307
13738
11452
11425
9366
7463
15355
9527
12931
13416
5719
5646
11318
9145
8877
7414
14963
13930
4217
7980
8505
9478
7345
7408
9138
13004
7435
7764
9525
15328
15341
9248
9468
9397
7144
11224
8248
9342
9316
10791
19523
9330
11520
11205
11518
7338
11723
7426
9415
11592
9135
9197
6771
9341
9237
9613
11578
7274
14160
1653
12599
7656
9035
7511
8851
13993
7441
13743
6820
9188
9452
9334
11452
7348
13251
9524
13666
7225
9995
7509
7510
7416
9515
8453
12166
8915
13608
12539
13775
7353
11441
9411
8136
14946
8359
13580
13549
10116
9415
13308
8233
9418
13665
10564
10445
9501
7722
14910
9601
8811
11555
10119
14499
7403
9358
7350
9737
8968
7405
7248
9343
13536
6730
9411
12186
14933
5181
7489
18718
9481
7258
9864
9417
7441
8357
13574
9427
8799
13372
9484
13402
17492
9129
11638
7465
14903
9426
11685
7400
14037
8875
9624
10094
6812
13376
16557
8938
8763
9375
10627
9159
5071
14139
8859
9468
9380
9253
14084
8445
6175
11275
14711
8823
11667
10354
9236
12171
7827
12940
8512
11758
7336
9276
9474
7699
9494
7427
7508
9329
9484
8847
8700
16527
8841
9803
9265
18083
10278
9572
9639
7310
9416
7356
7371
15479
8859
7395
11689
11557
9407
9372
7389
6937
7379
7386
11687
4742
1914
9714
9003
9454
9427
7989
9445
8873
5073
13605
10773
8408
13551
9395
9347
7320
6411
8218
7107
8872
8031
11724
5115
9302
8885
2995
8970
8762
8476
8929
7455
9338
8900
8895
9083
11729
16008
7326
13947
5468
12004
8894
9489
4771
13350
14031
7472
7458
8190
8935
9383
9125
9325
10730
9388
11563
14696
14091
8910
9445
7771
13264
9443
7466
11698
7412
8962
9556
7361
9371
13685
9389
7824
12953
9477
10165
8884
7266
7266
9441
14930
8890
13689
9470
7323
13867
8355
9325
11601
11247
13760
9436
8819
7876
12748
12789
12226
9697
13730
11944
13670
7253
8890
8928
7239
13677
7339
8152
9297
13364
7960
9365
10993
7390
13940
9309
11395
1962
5219
5139
8817
8847
7362
13844
13470
14501
9005
9556
9543
8930
12754
11756
9403
9102
7490
14594
9203
7242
11808
10720
10772
7364
11476
8873
9413
13780
8049
14907
9366
9383
9316
9799
10077
7347
9478
9577
14662
9314
7331
8729
11721
9424
9198
7502
10148
14089
9620
13417
13610
9530
9516
9392
14030
9926
9189
7824
7348
7419
11624
9536
9431
7704
9673
12443
8874
8894
7517
14079
8901
4768
8892
7330
10429
9257
8666
12602
10243
7366
9324
9911
7882
9410
16093
13124
11265
9375
14159
9420
15128
13627
8929
8844
12420
8883
9279
8664
9464
8884
11221
8904
9383
5090
9375
11470
9101
9522
9522
8298
11891
13227
9302
7751
9340
11662
4409
9365
13869
10579
8452
12195
7396
13626
10266
13457
7435
14254
8888
12741
7424
8945
9390
2826
7287
9610
9473
9245
7267
5292
7357
9588
14902
9507
9556
10037
9440
8960
13630
11621
9511
7356
7333
10559
9452
4762
9391
7394
8058
9588
9451
7840
7430
9890
12185
6826
6778
11750
13484
2053
15368
11581
7510
11518
7420
13693
9592
11946
10870
6778
6489
9449
8857
7238
11408
23044
8147
8635
8589
5749
9600
12873
7416
9460
6236
7346
7281
7425
15382
7867
9456
7828
13682
11637
9452
14646
7287
9466
8434
6714
9388
8469
9524
14863
7739
6776
7238
15751
13336
7518
9354
7422
12739
11530
9508
7348
7195
13573
11657
14092
13854
6904
9571
9152
9266
7352
7504
7788
14901
9553
18604
9464
7925
9545
6953
7498
9484
10144
7416
7501
7145
10895
13653
7442
11973
8603
14836
7403
7302
18096
9516
9450
9590
7438
7347
8320
14919
7393
7566
16933
7809
7311
13663
6980
9215
8981
7455
7348
7180
8093
11605
15680
8971
9161
9315
10293
8841
9577
14934
8974
14748
11136
9143
9351
7326
8906
7264
8475
13830
14349
9354
11553
13084
4232
5566
9337
7391
5177
8881
7462
10190
13564
15453
11242
9562
13635
7562
11269
7420
7243
14910
12289
7349
14626
14626
8205
11441
7505
7747
9359
14852
9565
8246
9534
7918
10685
8494
7360
8818
13595
7354
13271
9682
13619
12130
5465
9922
11843
11572
7758
8381
7324
13761
7083
7746
7358
7437
12190
13540
17161
6860
7343
9561
7353
8879
11626
12124
6066
18538
15457
9342
7292
9367
14409
11695
10123
8865
11531
9235
11069
11485
5405
9028
8327
9285
9388
8922
11821
8951
8947
5258
9448
6942
7009
13713
6064
15233
13725
5173
9684
8992
7886
8950
9119
8938
9037
9204
8981
9455
9031
9388
11684
12794
11807
13617
9094
13414
11465
11209
11484
9458
8922
15460
7439
7510
9511
9613
9263
7167
9240
9438
9455
9892
11449
9557
7409
7390
11800
11200
10967
9380
9586
9374
5267
11470
8863
9538
9315
7508
9533
7431
7414
9480
8983
9327
9297
11408
5084
11712
8762
9366
9536
16626
7307
8902
14161
8986
9564
11562
8807
8715
8932
4111
6840
9537
9422
6814
9531
8001
8900
7355
9211
9090
12116
7310
7416
3625
11506
9376
9391
4642
9388
8782
8853
7531
13929
15364
13876
9573
9491
7354
8884
7339
5820
10864
10393
3614
14895
7350
12852
7414
14139
9295
9606
14568
13846
14068
7386
7406
12908
9442
15452
9413
9448
7413
7391
9483
11798
10750
9552
9474
14700
7350
11463
9367
11311
7421
15805
13626
13609
9304
7970
14900
13469
10495
9299
10613
7358
7279
9432
7354
10175
10582
9494
8839
7413
9607
9346
13601
9320
8942
9465
5872
9398
13628
9658
9263
13942
14226
7824
8945
8771
13652
9502
11202
5773
7359
9609
8522
9954
6832
7036
7319
7346
9401
9321
8877
8886
13410
9509
10136
10236
9202
16897
7937
6366
6478
9228
9330
8891
9621
8570
12694
14891
8569
11660
7421
9504
9248
9393
12368
10026
13724
6841
8876
8915
6732
7841
9460
7449
9558
15497
8030
9711
9388
9316
8152
8980
11725
9417
12266
11583
8818
12545
10532
7337
14915
11654
11401
8850
9543
8981
10454
8880
9244
9359
9512
9397
11273
6413
9450
8995
22990
13518
8880
9471
11690
7362
7331
13578
8843
8640
7801
7337
10731
9237
9374
6344
11536
12586
17534
7934
12799
10062
13672
9039
12748
8824
10249
8744
14551
5484
9363
9358
8845
11548
7458
11602
7854
9383
10353
7446
12267
9441
9504
9430
12513
8935
16678
9455
9303
11230
11197
9259
9424
9396
13560
11232
8882
14249
11127
8260
9357
8855
9408
9341
8676
11365
9486
7441
7363
5165
8197
7331
5225
9192
12271
10944
12764
5545
5312
9648
11705
13155
11868
6167
14088
13923
5851
1574
11450
8723
8948
12633
9463
8940
11611
8845
5573
2240
5942
6863
9376
12759
11584
6812
6854
8940
7344
12108
9273
12651
5192
7140
7395
11937
11659
1989
7290
10523
7450
7396
9342
14046
7348
9343
7423
8933
13944
7264
7527
13684
9165
8676
8241
11888
7707
8914
10222
9383
9187
12001
7326
12623
9266
7333
8893
15358
9544
8948
9528
12273
9555
13586
9175
8372
15995
8566
10067
5200
9282
11854
10301
9457
7417
7379
5530
7891
8657
12354
11409
13440
11450
8979
8860
9574
1939
11574
11368
8900
10178
9609
9225
21169
8873
9413
12102
8777
9181
8977
8760
11371
4858
4849
9302
13433
7325
7858
14868
9313
7446
11350
8893
7279
5780
8598
5409
11591
7311
5366
9254
8880
8893
7796
8849
11043
12489
9372
8925
8846
8899
14936
9131
7428
9280
8948
6797
9250
8186
9781
6740
5638
9256
14844
14940
13053
15503
11636
6474
14812
9205
14939
7599
7336
9419
9262
7385
16344
7384
7382
7572
8098
7484
10093
9320
10537
10201
7372
6930
9518
7403
13429
6804
1880
7332
11745
13424
8988
7315
12634
11548
9015
11718
9280
9487
9513
7865
11374
11558
14875
14077
13807
5240
5242
11568
13718
7354
13608
9423
10427
7341
1881
5290
5932
5018
5827
11540
7308
8950
5759
9430
9494
7837
9503
8854
7418
5826
8879
11235
13502
14284
7436
8749
7470
15090
13810
7421
9388
7502
7362
7537
13573
7435
7351
7954
6926
10054
12862
12650
13590
7443
7389
11526
11169
6657
9361
6045
10202
10414
9531
9664
8974
14108
9537
9307
9477
8948
11940
8928
13174
11569
7632
12691
8597
13686
9249
8905
7375
9580
9120
9572
9429
13623
7908
9096
9549
11210
7013
8854
13980
7325
7334
8381
9334
13514
8131
9311
9604
9076
8824
12283
8206
9399
10161
13624
14331
12586
11628
7364
11548
4258
10298
8950
11453
8894
9327
7479
7934
9641
9410
7490
15366
10862
8915
7830
9195
8891
8366
9200
5221
6493
16829
7367
8703
9358
11447
9455
8943
8779
12758
9631
7385
11099
7365
8592
9499
6380
9547
7417
9258
9114
6525
11557
8289
12253
7401
6884
7815
11618
9141
8937
7388
8764
8937
9091
8915
8907
8764
5268
7464
13427
8134
9503
9691
7328
12875
9455
8972
11474
5013
8989
9293
12406
8145
6710
8876
11408
8864
11489
9314
14894
9348
7341
9657
9344
10500
4095
5073
5503
7350
6461
13579
10088
11462
11493
11912
8374
13370
12745
7944
8312
9406
7334
8916
9483
7312
7380
5621
7144
11486
13864
9373
4772
10692
8532
9301
13591
9372
8858
13680
9406
6436
7503
8908
8920
7380
11591
11327
9710
7509
11438
19134
9394
6785
9419
13600
5175
9595
11612
11720
7941
10059
7284
7259
9463
9350
9394
11335
9416
10137
9557
11314
10065
12042
11444
15370
7511
10446
9384
19185
9830
9994
7370
7431
7406
6447
7343
9584
8048
7403
9054
11581
9492
9912
7334
7326
9895
7139
7420
10528
6872
9566
13997
7430
12011
7095
9475
13480
9127
12796
8923
9370
5046
10562
9487
8900
13556
11012
8871
11560
6565
8911
8915
13562
7438
11947
14932
5054
11813
5683
6173
9519
13959
4335
4896
9459
9319
7409
5265
11906
8913
8645
7304
9548
7446
11780
9242
12387
12048
9481
5457
9426
9427
13190
9473
9415
9481
9476
11063
11591
7360
12283
10065
7262
9370
7918
12220
9057
7899
14516
11649
7310
13608
9062
11623
14626
9414
16203
6067
8932
9433
7882
10163
5815
9249
9429
7530
13636
7315
8774
11218
11802
13805
9304
13296
11248
9919
9562
11163
9501
9595
7061
6916
10010
11058
9529
2563
7448
7229
10375
8892
9166
1868
8534
8941
8953
7493
9101
7927
14026
11612
10177
1790
8800
9363
20424
7366
9346
11219
7872
7330
9159
9203
6142
13637
13448
6168
6658
15310
9531
10232
5522
11515
9377
7323
9440
5075
9040
15362
9517
13624
8693
7805
9633
11546
9346
9594
6209
9464
8902
9266
5411
11836
11984
11084
6758
11954
8912
9696
13582
8845
9705
7440
14904
15475
9492
11431
15531
11721
14003
7426
7323
9377
14825
7305
8643
7848
9519
11354
14908
6840
5956
6722
7551
4607
7570
7567
7567
7563
7567
7570
7568
7341
14266
6856
7568
7569
6846
6831
3061
7563
15141
6636
8097
9135
8709
9111
9384
6842
14190
7425
9553
7342
11471
7400
9620
9120
7365
5561
9317
15325
13456
7360
7387
12270
13865
11693
13782
7618
7412
8267
12216
5419
7352
9461
13711
9291
9438
13438
7209
8624
7399
7412
7343
9336
7015
9030
7231
9418
11401
18454
11455
7434
9527
14867
7700
16140
7779
9477
5387
6933
14870
7562
7372
7743
8182
14633
11659
13801
7333
8270
10498
13931
11512
9181
14049
6828
1905
11147
13619
14910
9490
9337
9370
7466
13784
14751
12112
7388
15001
7913
5796
12207
15500
9527
7304
15355
7340
8906
9602
16225
10897
11997
7399
8782
7335
13869
6869
8904
7548
8904
7337
8987
7354
14671
7436
10012
15100
7570
9379
7762
7273
9543
14051
11221
5815
5802
8975
11458
9376
7272
10784
11319
8708
5204
11435
6175
9478
9357
13658
13353
8453
13801
11677
14853
13452
11676
8733
8900
8290
8850
9348
9589
11515
9288
11124
13462
6892
11585
9356
11716
6372
9448
12738
8114
8937
8759
13977
8871
10131
11007
8905
11996
8828
8736
7790
14899
9468
5911
10176
9522
9649
8900
9425
13779
5154
10543
8862
7229
9347
11173
6706
9010
7936
7293
6472
11688
9407
8307
13584
13673
7314
13821
11611
7197
12038
12334
8794
9404
8872
14323
13711
5705
9473
9474
5261
14780
9419
11782
9261
13156
8902
11588
13623
9530
9557
13234
2851
13803
2848
7354
11651
14951
10511
9363
7371
15700
13587
5486
9489
7946
1568
8965
7422
13935
9093
10457
9000
7419
11406
8898
7398
8959
9362
9488
9483
8899
10503
12628
7352
7820
13406
7383
9459
9221
8917
9023
9480
9266
7420
2946
7418
7353
6409
9480
13566
5875
8913
11678
14183
9022
9368
7335
9307
9478
7312
6900
8790
11406
13534
13424
9970
13615
8853
11512
9539
13688
12217
14057
9112
7346
8611
7485
10331
7455
8908
7351
7869
11981
14058
7408
7343
7440
9295
6821
8916
6812
13073
7335
9460
7891
14100
10148
7291
8949
8931
9338
12477
9245
13472
7415
7449
9826
13384
8899
9347
7330
8893
9293
11722
11349
9357
15476
7338
11595
8867
7351
14851
13958
9334
14940
7358
13451
7386
3816
8961
10769
8857
13949
9520
13719
20602
7778
9285
14900
8211
11443
9485
7308
7332
7894
6646
7449
15776
9323
6538
9092
13702
9154
22473
7422
13284
11986
7730
11780
13120
9083
13649
9467
9506
7401
13653
8103
7397
5325
13915
14107
7299
7320
7309
7330
7434
7392
7400
9618
5395
9547
11668
6674
14051
7457
8121
7737
9061
9056
7720
8171
7418
12065
13699
6453
13931
6502
8892
7400
6831
9298
8899
9432
8891
8940
14892
8877
5573
7339
8868
13918
12424
8930
16142
6909
9451
5528
1954
11695
9563
12775
9416
9639
12701
9372
8767
9355
9511
7311
4937
13603
9465
7914
11898
8939
6179
13331
13342
4773
10307
12738
10626
9331
9381
8888
8927
11229
9444
8952
7166
8956
4768
13781
7503
7820
9664
12700
5244
9482
8864
8943
5385
5465
7366
10049
7386
11676
9408
13563
6935
11819
10196
7390
7339
18564
6828
11954
16776
7339
10184
7336
7346
9491
11680
7337
7350
10326
7382
7256
7302
7435
8763
9080
7557
7493
7259
7432
9389
7347
8903
9610
13469
14968
6836
14201
6827
9343
6623
7490
10121
13678
15487
6835
9508
16021
6896
11576
11909
10894
7306
15902
6740
7508
8035
9501
14972
5058
9590
14387
6995
7358
9164
6841
8905
9393
7361
6797
9384
9436
9373
14911
5385
1989
1834
13627
7365
7376
9327
17093
8182
6818
7427
11188
7426
4824
7327
8661
11211
7301
10685
15769
9413
6739
9391
5334
21641
6665
7412
9655
7341
13516
9340
12259
7343
13430
9448
14881
9343
7839
7327
11142
11600
7378
7876
15241
5221
7396
9340
11336
12512
6853
8713
7681
9335
14948
7425
7336
7432
11868
7868
7326
13769
9516
13654
7694
7307
10650
12087
9550
7606
13378
7382
12766
5313
11158
7231
11607
9140
9569
7809
11842
7972
8947
13644
7117
9388
9478
8880
8961
7488
14608
5343
8888
8969
8909
9155
9422
8955
12741
9540
9430
12431
8872
12077
11835
13378
9430
9468
8917
11956
9579
11648
7387
8926
7185
9269
9374
13656
11022
7248
8905
10290
9474
7909
9250
8678
5374
11673
8882
8839
9250
2003
9168
8855
13593
9157
8827
14906
8902
5713
11959
5210
8853
6387
9288
13596
9443
7404
9128
11505
11827
10240
9414
12569
7354
8735
13745
6374
6564
13884
11997
8812
6118
11795
9082
9037
11478
12247
11581
19891
8921
10057
8149
6785
9211
7332
9401
13783
10839
9240
9173
7380
7510
8899
12054
7875
11731
8111
9267
9126
3765
12261
7816
5353
8266
8932
8790
9243
9991
14903
12921
6437
15475
11402
8948
11676
5142
10219
9976
4943
7577
9350
7387
7421
13095
6962
9434
8741
9214
9391
8891
11416
8904
8575
9402
9414
9254
8874
7339
7963
4935
9376
9469
21844
9480
7435
8995
6940
8948
9868
12252
13241
6958
9326
2542
9049
10344
13573
12754
13652
11797
8901
7567
8942
11476
10142
14351
9279
9409
7341
10836
8799
9283
11572
11730
11720
12001
15496
9242
11835
17266
14173
1338
8027
13581
10585
9569
9584
8919
13686
13656
7881
20775
9334
7473
11354
9399
7346
7338
7322
9608
6841
10100
9640
9137
15745
9067
11327
7359
7806
9356
10269
9619
11241
2962
13836
7399
8963
5157
9609
10652
6408
8904
10748
14820
7025
11637
9669
11718
8896
6729
7508
9429
8277
7280
7389
10516
9651
8611
5200
11821
7357
10613
7302
7411
5169
7261
7406
7470
7793
7444
7341
9553
13907
7406
6719
7329
7451
13405
9194
13666
11501
11440
7410
8014
7412
10660
8609
6848
6866
7485
12889
7566
9350
9551
14015
10362
8084
7002
8976
11384
7566
6827
7306
9761
9353
6755
9076
10486
7430
7281
15498
8748
7395
10566
9374
9506
7565
8883
7357
7096
11689
9476
7566
9244
6917
15366
9542
9542
9418
7419
8683
7415
7301
5285
8150
12004
7404
6478
13995
17201
7437
7430
7512
8967
14703
7361
5342
3193
9028
9926
8888
11228
9424
7269
9487
9514
6592
8955
5644
6304
13998
7940
7992
9335
11852
7359
7358
9844
9450
6983
9375
9036
9434
9454
10185
7468
10178
9255
15407
8813
14644
6208
9318
6761
13937
14551
10205
8656
15587
8170
9299
13417
9325
13615
8870
7222
11058
6837
11401
7448
11479
8918
8932
8134
8056
8258
7352
8892
14938
11061
13665
11479
13924
8950
6615
11272
11257
8974
8142
8407
9228
9838
9376
8660
7327
8503
6386
5993
8865
9386
9409
14012
10704
13601
14883
9375
13233
6664
9343
10226
12243
9443
11514
8869
7808
9344
11766
4569
6088
9440
6205
9471
1936
6812
6470
11584
9944
6835
6842
8147
9186
8910
11319
7363
14873
9397
11880
9350
9315
8865
11912
9619
7282
16865
8902
8791
9246
13639
9347
8868
9245
9296
9025
9329
12897
13616
7301
9435
9395
9486
12114
9543
8863
11605
8929
12707
8871
9356
6717
9452
7100
8831
8982
7338
13611
9450
9380
1862
8891
7360
12902
9300
10944
7527
6700
9014
9719
10590
9439
12555
9354
9327
4250
8575
11725
11187
6362
5924
5137
9350
7126
11591
8233
6201
16818
9368
7479
14922
11934
10556
6123
14009
9475
7239
6198
7250
9571
9477
17954
9560
7299
7441
11626
7332
12269
12146
9634
25159
11573
8397
14896
8525
5501
3051
9959
6467
11539
6518
9479
6936
7201
7282
9372
11438
6892
10469
7411
9517
9354
2795
8905
7919
9025
7426
13928
7627
8419
7426
7349
12044
7357
9874
22296
7404
8161
9663
8805
5142
8903
9543
9382
7303
9358
8508
9296
13703
14140
10446
8584
13492
9418
8908
7398
11721
8886
13141
13646
13325
7398
9430
9298
7295
9210
8419
9427
7375
7366
14120
7109
6173
8877
8752
5846
9482
9895
8638
7437
10669
7358
9213
13101
8879
9868
9501
7364
12339
4889
13098
7351
13813
10118
9886
14853
11582
8858
5706
7127
9741
9324
10906
10313
7430
9378
15484
13453
7351
10430
4807
8861
11843
7254
9437
14166
8844
7409
9741
7771
7585
13426
11505
4788
13618
13646
9468
9538
7219
15283
11718
10954
9488
11431
7477
8033
14924
13037
13585
12531
12096
8369
9042
7335
10261
14815
20834
8835
11221
8912
7621
9642
9490
8111
6893
9186
9346
9136
9542
9362
7742
7366
14613
4814
7414
9345
6648
7868
7820
9463
9543
15372
9135
15475
10458
7369
7865
9430
8676
6298
14855
9596
11840
9330
7387
8964
9510
7187
17894
7509
9262
7310
9072
10655
7396
15297
5886
8359
7441
9062
14952
9687
14157
6818
11533
9532
9528
14142
8287
12897
9392
15441
8878
10051
13680
7424
8381
7340
6860
9430
15297
7440
14968
9649
11456
9342
7462
8869
7326
7513
9697
7401
8874
9535
13853
14934
7430
8896
15487
7209
10348
9360
7376
12287
10160
7438
9297
13775
9407
11206
13926
9362
14010
8922
11595
10176
14863
9618
11682
9468
11228
6834
7569
6849
6848
9443
16583
7325
10361
7505
6438
6381
8661
11726
14025
7335
15115
7395
7422
10776
11609
13729
5814
9398
10868
10922
17011
11832
5736
9216
17981
11532
21515
9455
7361
14976
9485
12521
8873
7416
9389
7343
7343
8900
15451
8131
9285
10690
11530
10253
9503
11741
9431
7389
14961
11477
9371
10342
9243
11562
3498
5863
11983
13575
9505
6833
7424
6773
7381
13852
7287
7254
8948
9356
14136
9244
5556
7380
10269
8654
7209
11936
11588
7417
9522
11138
9918
10215
11039
8860
9532
7314
4936
5911
12840
5298
9594
11618
11998
9152
8953
4873
11514
8860
15011
15339
7438
11324
7379
7460
8178
8401
12634
8591
7376
9755
6714
7395
14933
9484
7359
14662
7344
9540
13480
8321
9561
5255
3572
8876
11562
7302
8071
8929
9270
7914
8911
11378
9514
8621
13714
11403
11486
9334
10107
8201
12872
9304
4749
11779
9562
12601
14952
8183
7425
10449
8915
8523
11713
7141
8591
8132
8505
5470
8728
9936
6466
10333
7329
10239
12874
11517
10896
8937
12704
4794
12171
9380
9348
15234
9622
12736
6649
8699
9075
7428
13494
14064
9463
8289
5441
15507
7950
8799
9335
14923
9601
8838
13820
8925
10318
11455
9464
7010
7373
7499
7773
8868
2562
8833
9483
18462
8704
13652
7311
13223
15343
7570
14424
7569
6855
6802
6812
7328
6788
6786
16030
9513
6854
6117
13570
7399
9573
6102
9694
7568
6862
6823
6726
6697
6855
7565
9144
9461
8730
8285
9446
7290
7111
7332
6795
15352
15291
9366
6729
13598
7461
7364
7151
6852
10260
11513
9196
6902
9317
11643
7335
7866
9602
7274
11641
9312
13911
9349
13902
9192
8288
5830
9252
9375
16281
9320
8909
15077
16188
6209
6356
13597
12181
8837
11531
8917
7372
14052
5641
9484
8866
6908
8873
9352
9424
13588
14855
13795
8922
10075
7833
7433
14220
11520
8603
9469
12234
10258
9274
8842
7377
9648
7457
11717
8885
8429
6889
17447
8122
9206
6255
7405
9388
9226
11858
13735
8813
9464
5116
5486
5989
9297
11258
11470
13833
11719
13270
7814
8912
5529
8932
8281
17434
10117
8933
13429
8120
9539
19015
7340
8137
9229
6479
6247
5558
7437
5494
8940
6777
13766
8037
9473
9485
12952
9306
13658
9415
10006
10179
9288
8837
7866
11882
9236
7415
11708
9379
8915
10567
6408
9233
9432
7474
9515
8889
8849
12292
14189
8930
9242
9194
7378
15846
8040
8048
13631
12687
13491
10783
8857
9472
13373
12553
3646
4457
11559
9382
8884
7327
9243
9503
9498
13738
9337
11094
8843
8886
8851
11322
7385
9940
7466
8583
6137
10828
11791
4304
2153
5162
9387
7458
17297
4546
13825
7503
9426
9415
12246
9511
15353
12691
10181
9425
13963
9266
7397
8843
8050
7305
10958
14955
9586
8827
11538
12746
5281
13826
13958
7314
13520
10616
7330
17208
9169
8231
6656
9506
11498
14916
9334
8944
9457
8937
9382
9422
12294
7260
8955
9400
11558
14845
6376
8770
7865
7408
7531
9570
9531
11714
6762
7563
7563
5427
9545
7565
7568
7558
7779
7563
9645
7565
7563
11626
6825
7568
12935
7564
14302
7449
7565
6858
7895
7566
12790
7568
7558
6673
11492
7566
7568
7561
7566
6858
9533
6820
6854
7566
14805
7566
7561
7564
7559
5197
6854
7548
6843
6806
7565
8512
9391
11730
5081
12811
7382
10375
11240
8873
11619
9333
9387
9357
7275
15505
13606
7419
7458
6808
6875
7399
8073
8450
7346
11368
7335
11781
17637
8585
14064
11580
14863
11938
7433
9440
8876
9531
11624
14818
13211
7413
11359
11796
13413
8826
8591
13616
9114
10029
7570
7367
9119
7392
19596
9859
7345
8351
10783
3030
13506
6591
13540
4379
13698
6200
12448
9380
8346
13637
7158
9451
8826
11573
13742
8875
8901
11989
12738
5391
8837
7316
7321
10595
4851
8237
8849
11452
8046
8141
9389
9430
7362
11191
7205
7313
8906
11759
13454
6835
14871
9285
14176
22561
7395
13781
8107
10975
13473
10134
5198
8072
7282
6787
13486
12882
9319
13388
6838
9362
20572
10583
13197
14062
17249
9851
11508
7814
8294
8889
16577
9055
13889
8732
9081
6187
7590
9347
12082
9145
9468
9550
9219
8406
8851
9436
2114
7569
10204
7433
11632
7865
7341
10206
10361
7345
9392
13280
9564
9357
9469
6038
8186
5580
13905
9237
5785
11547
9378
6355
9368
13558
9419
8853
9588
15498
7374
7408
9673
9332
7382
11440
7375
7660
11456
8346
7567
9375
15486
7443
7447
9500
13846
9115
7350
12274
6801
11833
15345
9507
9452
19134
9380
11575
10617
11658
11631
13632
9377
5366
9139
9363
13587
12048
7205
13896
13812
9382
9994
8162
2595
10672
9369
13745
5486
11786
3695
9288
6387
8871
8788
13984
8842
13996
9001
15434
9500
9278
13921
8274
11348
9373
11754
15411
6460
13704
7994
9360
8945
11629
7394
8751
7414
14920
9369
8784
9275
9472
15437
11700
8859
7785
5224
9453
8892
13527
8942
7398
11798
13457
8155
9365
9479
10689
8956
14634
13638
13627
7807
9837
9140
7691
8570
7547
11590
7422
11898
15385
7694
9511
17436
9397
7422
9664
3435
9339
7210
5744
9434
10000
15200
7846
6078
9421
14091
9607
7049
9471
9335
7421
7395
8910
8875
13663
8618
7542
8411
9451
8950
14553
16833
7510
7510
13680
12731
13994
11915
13562
9533
9473
9436
9339
14740
9987
8029
8892
7372
11941
7312
8350
4800
8343
9309
9373
14630
8942
8867
8931
8917
8908
13677
7503
9351
14173
9048
12471
9468
9680
2684
10496
7172
9480
7439
8968
7821
8147
12012
9443
7432
12331
13958
9390
13895
8842
9337
8951
8922
11710
8898
8856
9718
8317
3418
6757
12743
9364
8891
6743
8990
9173
11672
9291
7511
10560
7375
8475
9554
8449
11891
5440
15170
7418
9360
14185
7246
7566
7793
9081
9295
8912
8782
9319
8976
9081
7382
6166
7350
8626
9466
8745
15498
11967
10280
12314
9356
13549
5523
5760
11731
7353
6052
8848
9542
14990
10975
11481
7351
13868
8973
9103
10769
7449
13104
7427
9240
8836
8194
9236
9410
7399
8509
15521
7358
6382
11726
7436
9606
7634
13700
6750
7565
7430
7447
8845
12298
9435
9354
9422
9468
7780
6479
4227
9599
11280
8182
14944
7531
4778
7351
9456
14961
8980
9352
13863
9407
9057
11532
7359
12210
11585
11459
6611
10425
11762
6909
15318
9431
7342
9514
6451
9280
8912
7241
7353
9622
11283
8909
8559
8916
8025
9510
7367
12772
7508
9486
11129
7294
9529
6215
13612
11662
10259
11455
13856
14794
5719
9604
7379
2522
7317
7434
5813
9413
8828
6819
11523
8254
13737
13737
14002
9471
8350
13574
6866
8969
7594
9397
9299
16102
8737
7799
6181
8845
9572
6106
6155
4761
8470
9416
9283
11496
9313
9377
15323
5486
10035
9405
8875
9430
13985
13430
14854
12156
13291
8733
7455
7318
16328
7420
8863
9308
7343
12683
10138
9420
8895
14921
9384
9544
12386
11471
12976
13050
11753
9402
8892
15482
7354
7375
8776
7412
17325
8397
7360
11502
8911
11825
7318
9399
4248
6690
13805
1840
8170
11707
7405
9347
9130
10240
8877
11891
2992
8623
9370
10185
9441
7515
10420
13355
9272
8668
21824
9483
8504
13610
9409
7374
16334
9457
13604
8901
9436
13967
11846
8599
9477
15404
9822
9483
5747
11066
4828
4776
4895
8312
2033
13463
11794
7358
15355
9661
12312
9397
9470
6468
13641
11178
11922
8515
13579
4765
7299
6470
9441
11223
9375
11511
6004
7887
9414
8878
16883
9483
8631
8956
6404
7373
5248
9339
7418
11693
16284
9320
1938
9099
7395
9435
9343
13654
7302
12372
5292
1879
8835
8465
9490
9102
11700
10143
13611
9350
5143
12175
3739
7325
1922
11531
16229
8917
12732
9385
9509
11900
13722
11487
9412
9589
11386
8139
8221
8739
5516
9420
9134
12700
8150
13047
9569
11545
11446
9174
11123
7395
14943
9279
11395
12452
11600
9562
6863
8243
10893
7340
9316
7512
13656
9402
7457
7320
5810
7339
7393
14926
7184
8933
9529
14150
14020
7276
9401
7347
7239
8982
7367
4701
15509
9528
7347
7450
10948
15494
4309
8987
9129
11870
9396
13795
11774
11420
11418
7856
8900
9403
10238
6388
17692
8947
9571
11634
9332
9534
7439
7837
8955
8952
14003
9414
12792
11963
9058
9378
15436
7236
11392
11035
9315
8904
7340
10366
9179
9462
7365
13594
7408
11741
7358
6937
7341
7373
7828
9463
7349
6940
7338
7936
14041
4936
7380
7455
8431
9326
9590
13341
9486
15348
10239
9701
9466
9487
12675
7414
12242
8905
8008
8856
4820
7415
11734
6339
11894
8801
14906
9405
13926
13236
13746
8282
7349
8545
13763
13565
5700
7317
7438
14267
9277
11520
6891
8340
8637
14016
8864
9546
8828
9401
10753
9466
9370
11473
9091
11184
13820
1421
5698
9402
8924
13285
12219
10384
8859
8875
8908
6394
9590
7344
13843
7374
7471
8748
10255
9543
8208
7400
7415
8899
7501
6821
13248
8871
9507
7317
9347
11437
5442
11248
7840
7261
14846
13604
4894
4761
9528
8872
5305
8138
9365
11475
9524
10367
9387
13643
7360
7378
8840
10113
11667
9390
6821
9308
7329
8962
7799
5310
15362
7986
8880
9218
7368
14839
9393
11116
9493
15439
10129
8704
7435
7893
8923
9203
8894
11360
9523
9417
8911
7400
7327
9285
9303
7355
8229
10177
16727
7390
9849
6829
15361
12676
9427
9443
9305
12317
9283
8271
7868
7412
11942
7177
7184
4776
16268
12776
9244
9977
9013
9125
10714
9265
11560
6358
7410
11202
6437
13516
13306
9602
17333
8908
7408
2108
14270
6969
15332
8792
7462
11494
13712
8314
5510
7289
5629
11704
7995
9547
6167
8531
12284
8889
14882
9462
7309
9257
3301
10027
9441
7386
11394
7423
12527
20754
9465
8144
7874
9209
7413
8784
7421
13660
13976
9494
8816
10738
7422
7317
11437
9034
7366
7361
7360
15698
7350
5332
9501
7338
9459
9474
6161
9544
9396
11624
8940
8852
12577
10378
9052
9465
9491
15120
9377
14006
12748
7249
9471
6731
9415
14093
9368
9653
11225
12675
7696
9319
9288
9279
6705
14895
9477
7508
10797
4447
13881
8947
4922
7328
8883
6228
13603
12703
9473
14347
11200
13884
8090
6382
12561
8874
9217
8859
8863
13871
8851
14071
6661
12697
12518
7368
7714
11392
9304
10083
12897
7304
9989
8794
2340
4804
12629
7261
7320
13883
7426
6750
14935
11405
6963
7573
10269
7348
11698
13749
13926
11497
9468
8882
5933
11641
11905
10485
8914
9505
9032
12230
12792
4244
6091
10422
8476
9631
9435
6022
4844
9488
8812
16694
9403
9400
8955
8889
13761
13378
7390
7679
8858
14101
12190
7883
10784
6259
7340
9386
3014
6473
8934
8281
9309
9314
7972
6478
5361
8924
7873
6215
9015
9305
8872
11865
13771
8970
8948
11381
7388
11614
15440
8967
7868
8909
8892
9033
9430
13916
7580
7974
9433
9310
7349
9427
7115
9515
14419
7500
15305
9397
8065
9855
7418
11689
9406
9572
13430
1580
22104
14249
12057
11500
11489
9069
9569
9247
6475
11552
7427
3709
8657
7472
9385
7352
13062
12160
5467
7286
7294
8896
7137
9442
7968
7779
11455
11584
9315
8965
9434
8795
12853
7965
13355
13581
5699
9247
13577
5472
13838
5887
13594
10451
15360
6898
9458
11414
7482
7648
8640
6372
7144
8985
14027
11480
11531
8304
8013
7988
11399
7335
7814
13698
9101
11190
9338
14052
11387
9287
9489
8920
11352
4873
8940
11388
9464
14312
7371
3615
12227
13739
8955
10784
9655
8865
10601
8126
13716
13845
9127
8953
9419
4689
9411
8774
11606
7348
8776
6841
8863
7297
7975
9523
7350
8311
8957
8115
5365
13771
5997
1560
6274
14140
9443
9408
11191
12570
9388
10045
6160
9127
13808
10952
9476
8987
9275
9271
14892
7344
9573
7340
8789
12879
11707
5473
13505
9408
13874
11388
13313
5911
7431
7498
7944
7905
11552
8802
8851
8192
10457
7486
9362
11404
7338
9391
8243
7215
17476
13641
7007
9383
9392
7432
7413
9740
9026
8934
9297
11491
13919
7348
11457
5718
13551
9565
13621
9358
7356
7649
6844
9500
11717
8269
9324
13616
5238
6797
7397
7334
9340
4578
8945
7474
12711
8874
7321
7502
13660
7506
9242
14843
11458
13434
6777
11423
15462
13616
7364
9579
8005
14945
9461
7215
9498
7350
8253
7465
12072
8175
6998
7390
11449
4778
9640
12063
8943
6551
11399
11440
9361
6826
11967
9406
6340
11456
3197
9091
8190
11585
10888
10119
9499
12499
13282
7485
10343
8885
6376
10530
13788
11230
8682
15685
9443
10618
11498
8891
8927
13482
9383
7691
7920
6448
14872
9053
9004
8132
8853
11435
9453
9534
7426
11563
5537
13689
7447
7395
13553
9400
5113
13802
7637
9236
11497
12492
4895
8960
7108
8882
8850
16283
13638
9558
11847
9487
8973
7484
9240
13532
12572
12763
7440
13226
7329
5315
7699
8222
9393
7361
13777
5126
9274
9326
9357
7770
8877
11526
6894
11559
7439
9304
9497
5607
7419
11152
9316
13506
5285
9404
12861
8538
7048
9310
7374
7999
8925
9550
13728
8191
7395
8897
9377
11727
6370
4741
8909
9400
9486
9480
8870
9399
8963
10703
4350
9598
7474
6405
5182
8625
9229
10232
14967
7506
9520
8841
9584
8877
9554
12553
14288
6629
7217
7301
7399
9003
6862
7101
13723
8871
6841
12520
7529
15313
9394
7454
13795
9271
9459
9551
9648
8898
10335
9703
8192
13609
14153
8889
7044
7366
7340
7597
7340
16103
8343
11399
15496
11454
14989
9241
12632
15484
7406
7294
4641
7076
11489
14770
7343
7233
7362
7394
15363
11570
9111
6951
7426
7334
9643
9335
15357
6810
9475
9555
9551
13805
7330
7365
7375
6318
9707
10190
21758
6804
12596
13702
9472
9225
9466
7243
9494
8885
2121
8231
9450
13964
7613
8953
8931
11536
11267
5073
9462
6371
12497
9909
14893
9331
5192
9284
7369
9353
8922
8898
10283
9220
12677
9230
15046
6141
8895
10775
6806
6839
7373
13809
6028
9430
7403
10139
6852
6817
9558
6777
9442
6823
16541
6832
6811
7332
7551
19808
8924
7385
9232
7570
6735
6862
7137
15474
6822
7255
7990
10531
9454
5139
14780
8191
6832
7458
7625
6954
9590
3017
12101
7378
13291
9052
7389
9387
11965
12688
8872
13644
10170
13754
9891
6801
15471
6848
9422
9472
9364
13487
21124
11693
9451
11835
7415
7299
7254
11580
12652
8917
9327
8975
8871
8135
13885
8278
9405
15519
12626
9417
7362
5202
3965
13425
8216
8355
9266
8755
3607
8179
14115
8273
9387
8146
12920
7394
6208
9373
9409
1823
13643
9335
10056
5706
8785
12462
5506
13799
11270
9398
8844
8828
8928
13796
9407
9468
8888
9465
7819
8804
7460
9260
8801
7365
9068
11660
11612
9996
13382
13061
8163
13876
9128
9047
9420
9427
9428
8859
7430
7902
8487
14930
15440
9351
9424
21270
14895
9576
7845
14184
7331
13528
8810
15334
8876
11717
7427
7810
10255
11614
11372
8615
7344
13200
14321
7474
11506
10726
6785
11339
5456
10441
9416
14191
7686
9290
8789
14864
7439
11640
9560
8868
14036
7771
9326
9358
9366
10106
9095
8027
10134
16670
7363
6737
7353
9017
9344
7371
7434
7405
10053
7357
16496
11258
11726
8928
9360
9375
9289
6517
6262
13604
8923
1930
11035
9563
10728
9402
5040
8965
12325
7369
8909
8057
9447
7477
7420
8729
8876
8944
7284
13957
8397
5761
7509
14971
13749
10706
9881
9386
7386
7402
16086
1573
9280
9386
5343
11343
13716
9463
13944
9312
13737
8851
9445
13575
8622
11771
9382
9383
8965
13377
14522
7233
9450
7466
9048
9379
11631
9229
13568
13988
9225
4196
12168
8852
9359
8774
7117
10003
8822
13686
12719
8807
12383
9833
7317
12182
12734
8899
8898
7031
9499
7447
13336
7759
8851
9541
9199
7731
11469
14430
14943
7438
11184
9155
9182
7678
10357
15798
7473
10238
7332
11699
9105
10017
9433
8896
11929
7188
7744
8892
8660
9393
9016
8919
9460
8839
2809
12023
8869
9626
6527
7445
9418
11790
9374
11265
7356
7381
7351
7098
7313
7360
6887
7343
9364
15402
7374
7056
9572
7826
7446
13741
7393
15461
9511
7331
7343
7333
15379
9628
4108
15285
8271
12148
10195
7362
6351
7415
10396
4858
11471
9513
7519
12044
12656
7333
14868
7283
5648
9400
9407
11438
7402
4870
7319
5395
14894
9565
14870
9555
9332
11527
9350
9512
8968
7325
14849
9364
9393
15342
7323
13800
13651
11342
9750
9118
12016
7102
9337
9435
9091
10149
9102
7338
9348
4979
7334
7875
8919
9459
6417
7814
6860
8932
9398
6553
7317
8684
6437
8917
12834
11307
9951
9162
8621
9451
9381
8905
8972
7482
7346
7071
9365
9271
8254
13917
11625
9619
9660
13785
11239
14821
7327
8753
13636
9295
13416
8612
7435
8544
3415
5202
14065
7359
9583
15245
5939
9489
11138
13579
9901
8349
11007
7751
9578
8872
11586
7504
11286
9435
11339
13466
6313
9068
6443
13872
11553
9235
9449
10377
7416
9445
9389
9296
8886
8953
11812
14591
9385
5964
11769
11726
9459
7287
9381
7293
8978
8898
7356
12301
9297
8493
6365
8948
9460
8890
9094
12887
14025
9404
12389
5114
4278
7353
9360
13586
11721
8119
9517
9483
10851
8880
8323
13205
12401
4769
13614
8834
8972
8945
8650
5204
7314
9186
11350
4773
15304
5249
11119
9209
9276
11535
6942
15379
7305
10148
9134
9428
11775
9361
5621
8092
11619
13628
8860
9274
21352
9253
8678
9223
7043
13669
12783
7962
14873
15758
8895
10631
11177
9451
9377
8854
10769
9085
8090
9336
1585
15380
12473
14883
12772
8966
7372
11519
7392
7802
9344
7466
7496
15514
7392
9379
9503
5181
6839
7801
7456
7416
5286
9405
7386
6716
6254
9535
8157
5659
11571
12370
6073
7292
6935
7420
11479
18940
7285
9538
7389
8226
22278
7357
11534
10213
5168
13614
6428
11587
10533
7263
9071
8776
5194
8064
9351
8908
8767
9447
11714
8933
7388
9514
11586
10238
13490
6780
11704
7409
7392
11614
15900
7355
9202
5500
7233
13514
8064
7336
22261
7319
8146
14864
6858
17348
8177
11026
9439
12542
11514
7423
11022
8554
9464
7158
14833
9319
10101
9030
9605
4197
7308
11963
7418
7419
3444
6162
8889
13121
9709
9405
4628
8964
8908
9378
9328
8987
9306
10291
7738
8906
7382
13968
20132
9516
7318
7582
11551
15605
14886
9746
11338
14345
7553
8921
5260
9653
13448
13060
9451
10618
13545
6881
8006
8822
22391
6936
7335
6867
6884
11217
9532
8922
16099
8717
11195
7406
7469
14519
14506
10162
14151
9366
7396
6829
11697
13626
8799
4564
11423
14727
4554
6796
7338
9296
7340
14406
10012
7065
13240
8763
10083
7394
7383
7251
11742
6629
10173
8837
6729
13859
7389
6714
8935
7326
7449
10493
6719
9660
8924
5804
9244
7655
6818
6401
6962
7393
9316
7335
6825
14085
7266
6800
13774
7565
9470
7292
6867
6415
12369
9389
6519
5814
6857
8855
6000
6865
6859
6847
7400
6839
7538
7563
12004
8904
6830
13857
8283
7428
6971
9278
7482
8187
7364
7345
8333
15756
7364
15356
9094
8874
9461
6835
9389
8787
9059
13762
7850
13690
8837
10082
9166
12113
7449
6912
9627
7408
10023
9498
12727
13414
7824
9372
10899
14212
6477
7391
9414
6192
8927
9312
9196
10341
14024
9628
9118
13951
14000
5794
13276
14821
8837
8844
8978
15937
8958
7368
14939
9403
12719
9355
8520
8872
5238
8888
9622
11204
7869
9370
7915
6001
10149
13909
8982
8763
9432
17775
9469
8809
1573
13825
8630
8870
9549
7462
9191
9360
13878
6863
9436
9284
8398
8940
13372
9381
14152
9276
12387
13694
11229
8856
8927
17475
8061
9427
9405
8955
8694
13693
9628
7939
11547
11797
8942
8342
11996
9196
9462
13749
8940
9485
9526
13761
7724
9241
7373
9394
7392
9350
6723
9487
8908
10585
11535
9374
14095
14428
7965
7372
7436
7331
8934
11634
13624
22365
7445
9643
9587
14952
7487
16931
7805
11369
9209
10090
5861
6393
9220
7339
15686
4694
8880
9431
19306
7340
11304
13660
9356
9618
7249
7779
7293
12680
13567
9467
11308
9693
1466
15364
15337
12073
13652
9296
7537
13817
11678
9163
6485
7716
9352
7399
8857
8801
5497
9497
9648
9482
9377
7311
8598
15906
7012
9511
8484
7122
7405
7759
11787
11447
9081
13948
14609
8328
8302
12665
13609
11932
8949
9488
9226
16200
8752
7392
6471
13629
8121
11563
5712
9732
9159
10256
14708
22750
8868
8277
8905
8206
9171
8826
9434
2158
8851
9286
5144
6789
14132
16637
7456
8807
13584
14861
11625
11635
9901
7723
15460
9614
11959
11629
9024
13487
6981
13642
8942
9312
8837
5184
7428
9124
7442
13831
13574
7282
15627
13734
9285
11871
11813
8823
10450
9490
7510
9520
13296
7417
7184
7455
9369
9347
9325
7160
8129
16880
7867
12428
6658
7460
13268
5717
11226
9462
13548
8925
14524
13463
5299
8875
13404
13210
9338
8974
8882
9478
13654
7915
9476
13434
10018
5111
7377
9331
7651
8663
8853
11471
8009
11569
9460
13513
7450
8893
9499
9463
11519
11752
14308
9225
9306
7374
8926
8890
10182
9250
13658
9216
14082
8881
10434
9351
8959
13479
6356
4781
7971
11646
9433
11717
7511
6765
9569
9357
9465
12144
9321
7594
11704
7368
14703
7418
7438
5489
13677
7433
6840
11967
7350
5470
7332
8945
10588
8896
8908
7395
13944
8847
12715
9327
13995
8937
11302
7448
9388
9347
13729
11581
6502
9121
9941
9517
8922
8931
7408
7378
8978
9011
8229
6984
12442
7350
8477
14448
7440
7498
9119
8937
9491
9424
9346
9457
7658
3636
8614
11278
10418
6065
8667
9736
5262
8905
9127
11621
8953
18865
9669
14917
7392
8857
7327
11411
11833
9505
7426
8819
7297
13691
9489
9360
7392
9621
7262
9544
11049
11443
9390
13874
9351
9318
13732
8883
10077
4977
5237
3855
12022
9495
10286
14991
7311
8871
13430
7425
11558
10194
12360
13024
9269
9535
11320
14028
8892
14084
9288
7429
6886
8114
16837
11798
7476
12962
7343
14485
7717
8902
9440
9528
8910
9612
14892
7565
9391
9482
5195
4732
14449
8966
8864
12691
16103
5131
9237
7412
11402
13795
9484
5048
14768
7862
11274
10228
15526
11926
8967
4616
8919
12558
7379
6934
8977
13350
12700
10787
8793
10299
8252
13346
8839
11731
7288
8306
7504
8848
9800
11870
6962
10577
8877
14053
6884
9353
8916
8990
10051
9496
9262
7393
11487
11370
12794
9010
14014
14989
8675
13634
8519
7353
15835
14916
5053
8906
9327
7802
13742
11126
8947
1375
7770
14423
9659
9694
14200
11965
11409
4546
7437
9442
9378
6880
5786
9512
10383
8892
10245
9241
9084
7871
13466
7332
9331
9583
9336
9393
13552
9771
7379
8758
9185
7351
9188
6592
9416
8244
9487
7455
7439
6817
8993
13879
7149
7420
8900
21665
7007
13920
11533
14915
7382
14174
22631
8986
10735
10229
7380
16283
9323
6793
18411
9325
11279
7382
7430
7402
8923
13306
7478
7463
10022
11368
9341
9282
13621
13556
11583
14478
7354
7372
13834
7345
8960
7392
10781
8879
5039
9355
6901
7716
13536
5276
7318
7387
10698
7455
4789
6940
9569
8867
9235
9411
13521
8849
7291
8894
7449
7325
9407
4914
9396
4206
13565
5852
8800
9394
8976
11167
7423
6645
5568
13706
7425
10167
11453
9540
16190
7297
7373
8836
9399
7404
9309
9411
9307
7284
8673
9061
15506
10809
8902
8709
9356
8911
7511
7344
7959
8653
8874
8164
11234
8964
9468
10024
9396
13877
11693
12722
9343
11373
9179
5096
8923
8887
13733
9358
11254
6472
9385
9367
8893
11447
8809
9210
9396
8964
10716
9431
7409
5924
12707
7552
9186
13783
13454
8861
7328
13537
8351
9227
9061
9325
13764
9122
9450
11525
13641
7353
9401
8978
11672
13598
13445
13264
13590
7360
16742
7350
12822
9390
8890
12158
12000
8590
11821
8939
8668
11573
7182
13624
7286
7118
8910
14047
4813
12174
14100
11423
14848
8356
9285
5944
12081
10425
9614
13850
11053
9398
8872
7796
9031
5469
10343
8892
11301
7577
5128
9297
6841
8709
11318
9468
9380
11523
7330
6240
5991
5221
13998
8902
13594
13123
7342
9334
9201
7301
8857
9330
8984
7578
11711
7341
7513
9720
7381
7341
13944
8847
15493
7268
9260
9123
9421
9482
6470
7347
8823
7352
6270
9342
11543
14909
15482
8154
15365
9336
9145
7972
11584
5511
7415
8871
8887
9547
9491
9399
11664
6307
10213
11696
9400
9530
9507
5702
6561
8817
9362
8567
9035
9033
3619
8922
9246
7345
7386
13926
11461
13478
6838
16251
7882
7389
7905
6889
6889
9551
8199
7990
9367
4756
8808
5156
5555
7411
7304
11309
7492
9376
7318
9187
8856
10550
8042
13977
7484
7316
6470
14695
7459
9519
8842
9172
11473
9572
1864
9412
9373
13428
13405
9452
10120
1568
7343
12360
8454
12500
9144
9512
8877
13684
14129
8926
13593
8009
9477
8876
8287
8900
11572
9282
9523
8908
11705
9338
9266
12852
9522
11713
8820
9458
11140
9135
13878
5197
10067
13411
8843
7328
7953
9191
5351
9221
16376
7009
9431
9381
15364
5185
8973
5582
8883
8934
7381
5471
7412
7343
8570
9072
8888
13641
12975
13833
7959
7123
7508
5390
8149
5235
19038
9527
6877
11933
6884
12900
9225
7918
13910
9285
8933
11193
9471
9295
9534
9545
9428
13491
9429
9386
10981
7406
11273
9423
9553
8910
9462
9279
9653
11582
7422
8987
8853
8921
5464
8058
10012
8901
9617
8103
9138
8722
11201
8928
9702
5440
5874
2082
13244
9273
8896
8699
11693
5213
9035
11206
14133
4063
5396
5970
17123
9364
12272
9001
13923
9966
9643
11723
11143
9431
15528
11615
9185
8943
9288
8502
9014
9608
8907
11679
11079
11541
9509
8931
14142
9075
6302
12043
13893
9109
15388
6846
9531
9338
15138
7337
7386
7895
11540
14963
10661
7288
11717
8451
13502
13759
13930
9369
8967
12015
5954
10035
11516
10226
8794
8861
9610
7385
7419
11275
7142
7328
7680
7243
9484
7503
9340
14011
6584
13866
13849
9577
9376
13540
6386
7153
8854
13579
8491
11930
8198
15606
11376
11215
11715
7441
8301
11687
8844
10631
8913
8186
9438
13474
8205
9220
9326
1869
5192
13425
9413
14909
9379
8675
8918
9450
9393
9429
9451
9412
8880
7442
14875
10417
7283
7873
10264
9385
8957
7491
7371
6625
9348
11490
11472
5540
8058
10027
12258
9634
9328
7373
7303
14770
4705
7356
9272
7344
7364
14838
7216
9541
10303
14918
5217
11301
7338
7274
9349
9107
11806
14957
7151
4746
7342
7455
7382
10187
9360
14105
7906
9075
7793
10884
13357
13347
9599
5343
13720
9537
9480
16228
10346
8949
6026
13947
12661
13462
9347
9314
7453
9371
8271
12010
13244
9579
11635
6608
11558
11565
11956
11589
14533
7327
7503
9373
9152
14920
7443
10266
11835
6832
14155
7707
7493
7905
8893
9445
9600
9024
9345
12382
7373
9234
7412
7309
8832
8901
9532
9266
8895
7424
7775
7100
7421
9397
9421
7410
7351
8830
12542
9381
5499
5791
7885
6154
8493
8248
9169
5368
9353
7338
7300
8241
7322
17681
7864
10151
17235
6087
8062
11887
9407
15128
7993
7506
7283
15417
9113
8076
8913
11974
9278
8854
13927
11160
13605
9260
9407
10556
7373
8851
9392
9263
8864
7332
9360
7354
7594
7210
9459
7456
9471
8875
9010
8863
7425
9396
5875
8928
8904
9351
7345
13935
7424
8622
13063
6841
8455
4743
8878
8942
9391
9543
11579
14948
13451
14065
7429
9383
7456
8569
6398
8022
17166
7803
1239
8885
9334
9370
11505
18848
8596
7654
10963
13446
7803
10290
13273
11320
11477
19701
13482
11579
8590
7541
14984
7505
12668
13626
7295
9786
7991
7925
9345
9342
9286
7506
6835
15547
7427
15517
9438
11218
9588
7455
9399
9122
9379
7884
9815
7510
8243
13421
9990
9338
7420
13966
8774
7419
9353
6475
9918
16607
7349
9304
9170
8910
8924
14035
10217
8889
9461
9446
6196
9360
6784
9378
6748
5915
9495
8864
9462
8967
13789
8853
11694
13805
8901
13842
9010
2901
9671
10206
10874
10341
7973
9334
16172
7628
5814
9350
9177
7457
9242
9501
7389
9429
9295
5103
9237
8540
6070
1333
11538
9597
5096
9388
5661
9269
8877
7385
7311
11920
6646
5113
11519
8972
8911
6423
9608
9490
7339
9212
13924
9593
9344
8822
9244
13558
8867
8746
11404
7412
8878
11661
7421
11838
13530
9220
13868
9234
8742
6386
9383
8742
11949
8863
9458
8721
10243
9956
9458
7370
9301
17319
8682
10116
16511
7310
14333
10294
9357
9295
9499
7281
9085
13247
13784
9369
8906
11882
7353
16816
9221
9378
8940
7793
12140
7416
10764
12151
13683
9546
7418
7509
5587
13681
15364
9364
7834
9299
9487
13798
11725
11619
13935
7344
8938
9403
6107
4779
9495
9227
16142
6031
7508
14168
9336
13743
7371
11469
7962
7043
9211
13608
14916
13606
14255
6885
7308
8062
10242
7264
9671
8910
9434
8838
9346
9505
10162
9634
8876
3981
9445
9409
13862
12085
11720
14912
11108
7471
11821
7321
9655
7136
10596
9258
9123
9440
7367
9376
7266
9559
11843
7506
7564
7557
7559
13532
6717
7563
14961
7564
6816
7564
7568
6852
14408
7569
14974
7569
7569
7393
7431
6825
7561
6771
9594
7567
7567
6511
7561
7569
9338
9340
6856
7377
7562
7543
7570
7568
7567
7567
13665
7566
7563
7026
7564
7337
7541
7317
14419
7566
7331
7569
7566
14944
7569
9516
7375
7567
9357
22330
7025
7562
7557
7264
6852
6841
7416
7567
9459
9527
7569
7558
7878
7564
9297
7560
7568
7558
7563
7568
6858
6896
7950
7423
5947
9470
9444
9805
3783
10322
7562
7334
7570
7427
5243
14757
11505
7386
7569
7085
9332
12930
9381
9565
8541
5805
3803
7184
9171
9341
7420
9650
9356
8905
12781
14138
10810
23535
11813
7409
9153
11937
8970
6474
8457
7380
5438
13700
11975
9465
5560
9361
6392
11593
10942
12133
9778
6491
9379
13199
5396
9978
9379
13945
8856
7322
7456
6345
9455
11793
9333
8889
7393
7380
8891
8927
9562
13529
9394
5877
8639
11584
7347
9718
11681
8893
8593
13645
11543
6886
7774
7277
9414
12088
7447
14064
7392
8774
14067
9438
11781
6900
9005
7595
7830
9573
17966
9282
14253
11676
11792
12367
7362
8720
13877
14376
3292
9362
11812
7347
8967
13628
6318
12731
11507
12211
12921
11464
11194
9265
9504
9987
9258
11355
11900
8046
9512
11832
5486
13658
13623
10517
9135
8064
15945
14865
8931
13880
7705
8904
8932
7250
12733
5059
12829
7355
9280
7487
12263
9504
7512
7363
6381
13623
10491
9107
9580
14035
8848
13605
7974
8912
9386
13928
5074
1844
10161
7947
7776
9354
7831
9337
6892
13912
9139
8049
9450
8909
9097
9486
9497
9331
14123
9043
8884
7398
8875
8080
8849
9485
11697
9627
9395
2480
8950
9428
10159
9272
14059
11167
11718
13428
7358
4734
7486
15532
8138
9096
7430
7601
7315
9578
12301
7450
13895
8719
5487
9902
8434
13516
8117
11546
8847
8886
9117
7367
8949
9346
7386
9473
14898
8890
12936
8844
8479
7425
8607
7647
11661
11576
9348
11535
9159
9739
15532
13697
10652
7371
15251
7874
9462
11620
7332
7311
16237
11622
8006
4870
7431
7144
8880
7604
8520
9123
14179
7357
8996
11509
7567
8926
13813
8927
7145
9531
14082
15166
6859
15017
9702
12398
9737
11531
13379
11554
6773
7174
5111
7356
11450
8910
6916
8938
9321
13286
11731
8927
11554
8932
5352
11798
8569
9792
14006
8934
13466
11188
9261
9070
9181
7327
12423
4013
12311
7362
6181
5710
9369
9439
13901
8925
11720
8938
12764
11531
8757
8629
9488
13577
8531
8872
18257
7747
13463
8923
9403
7774
7320
9527
14850
9416
4721
11768
5608
3667
6457
6897
9642
4252
8900
12684
8264
7425
6890
4374
6892
9590
9427
7122
10024
7382
7007
13162
15327
6395
7402
11220
8224
10008
7333
8239
8848
10114
11282
9307
7483
7365
14216
9321
6804
8816
9393
9251
8873
8930
9591
13954
7269
10146
6031
13920
16484
9465
12389
8947
5793
22898
7947
11081
9015
9356
9293
10539
7424
9343
14028
7333
15489
8105
14984
6249
7742
9294
7370
9656
7361
9476
14027
12144
8110
8903
13615
9139
8939
8444
12797
9354
8903
9522
4893
5234
8924
7322
9231
7415
7350
13181
8982
9162
6180
8548
7292
14315
9204
6434
22129
9618
10200
9418
7382
9468
9503
16804
7344
7093
8830
8533
7273
12488
10105
16174
7778
11683
8892
7285
8842
8832
11750
7509
11234
8929
7598
11347
8928
9584
7192
7294
13650
9418
11095
8573
6402
8431
13589
11490
8952
9389
11488
15363
9449
7347
8883
10331
13657
9453
9453
14394
9410
2832
9461
5058
9715
13983
7294
13591
11224
7454
14052
8332
9331
13472
8754
13574
11601
8876
17207
7797
11143
8905
8127
9502
6852
7403
15131
6957
9405
11609
5265
11734
10300
8695
7443
7454
13508
6594
8911
7367
7528
9407
7223
5453
9396
14865
6196
9267
9446
7398
3977
6838
17822
7373
4414
8502
6810
9375
6851
7533
14941
10261
7555
6836
9347
7564
7510
6837
10504
6750
7492
8907
8858
7557
4421
14869
5541
9705
7303
9431
11149
15314
7445
14852
6815
6827
8111
6930
13584
11544
11255
7417
9405
9404
7305
7437
9433
14896
9715
7510
9624
7339
14249
7365
7286
11332
7318
9338
9498
15186
7826
7398
8915
7486
5149
9115
9592
10762
7325
13537
6836
9207
9420
9468
12783
13986
11500
9309
9082
8605
9450
7326
7303
5144
11563
11592
10007
9563
7393
14858
7320
14943
11471
9765
9532
14696
7966
9481
9495
9444
6839
7315
15230
15599
9414
13805
9223
11839
5393
13856
7781
13033
7409
14063
5784
6169
9233
7338
12670
9436
13675
12090
10239
8857
11084
8882
8875
9426
7324
9546
15476
11639
9441
11754
8807
9593
8887
9044
9114
7308
8358
15539
7321
12657
9540
8362
7377
7923
8834
6882
14044
8868
7643
11114
11727
7315
8786
9466
6390
7461
6129
13445
8260
9593
16528
7426
15080
8796
7237
9257
5812
9311
11367
11126
8822
11816
13497
8949
5272
16944
7780
8871
15146
7816
9394
7612
12492
11741
9328
7227
9414
8325
7477
7262
8333
4965
8851
8873
7507
8886
13490
5796
6939
9357
9312
9431
9429
4256
13951
13824
10119
6909
7000
7331
9411
12030
16776
7756
11707
8185
9413
9413
9410
7467
9390
13481
7480
8542
8903
6846
7378
9136
11638
9643
8975
7333
9353
8072
3985
9325
7387
9571
9272
11521
9631
13708
7731
8918
9552
11457
9364
8678
9178
5435
9548
8904
9357
9078
13607
9490
9348
6957
7836
11220
15487
7850
5270
7322
22305
7324
13628
12495
7355
8170
8867
8907
15012
13663
9102
9032
14457
9479
9483
10287
7296
7318
9224
11580
7456
6439
9350
13519
8823
8841
13413
8473
12086
9468
8942
8873
9346
8598
7509
8914
9537
13932
8833
8381
11343
8411
13329
12268
7444
10469
2424
11574
6760
6886
13317
4926
7347
19675
11784
8928
7630
11896
9401
9280
7357
11267
8549
7300
12967
14834
9397
9463
9387
8422
8936
13092
9296
9340
13676
8885
7942
7313
8848
7338
8892
8943
10503
11887
8899
13725
8357
16987
8150
9376
8847
8896
8905
10483
9569
9004
9214
13269
10263
5222
9436
7325
7950
11402
7350
12115
7471
8787
4859
9422
9556
9333
14031
5238
8793
8711
5202
6975
8048
9030
9572
9047
8850
10414
6887
5436
9453
7453
14258
11666
7448
16921
7721
8125
14136
8890
13997
7344
10148
2529
9128
7344
7440
7143
7188
8221
10322
8171
8891
12212
9443
6056
7500
9351
13541
9548
7549
8452
6431
14892
11959
13846
7301
4137
5789
7222
8041
9404
7397
8899
7191
13624
8854
8861
8928
9497
11406
8858
8863
14828
5717
13368
13821
11568
15098
9199
8929
11265
10362
8020
21610
13658
9807
8925
9232
12252
7441
7321
9478
16648
9402
7395
16774
6856
11619
14044
9207
8336
8976
9254
7359
8790
13442
14932
9516
14989
8422
8875
9450
10634
9280
9114
9074
13847
8487
6839
9279
12708
7443
7403
9447
7401
12037
12458
8922
9812
10663
14842
9444
8684
6334
8919
9371
7335
9463
9419
7346
7259
5238
8782
7341
14750
9372
8869
8165
11696
5175
8850
9498
14206
6943
14007
11313
10042
8851
8563
12623
11723
9483
9261
11871
9058
9365
12035
8081
9503
13738
9355
7203
7958
8305
12230
11947
9498
13463
9131
7408
9342
9210
8906
7493
1947
7364
7347
12937
10358
9474
7395
6421
8726
8934
10621
6458
9362
9497
11201
9451
11662
8870
5194
7379
7564
8906
7327
11348
7386
13633
7477
8788
15526
11740
9123
12543
13529
9330
7368
12271
12309
12372
9819
1756
10427
13641
7470
13005
12606
9317
10337
8847
8919
7386
7952
8913
7641
9585
10812
18395
8638
9743
9368
7331
5613
11709
11438
8942
9497
8864
12719
7131
8402
9120
12766
8913
9043
13411
5392
6667
9355
9388
14542
8915
11635
5956
9267
7392
11585
9166
14044
8876
9230
13078
13581
8847
14894
8278
9359
7314
8874
9245
8922
13607
8883
9343
13641
11395
12598
7290
11590
8791
5733
13870
7329
9121
5932
8909
10351
9159
9244
8888
13502
9321
8110
8847
9386
8606
8604
11686
15523
5131
9364
8898
7606
7511
11607
9604
9417
6990
8180
8913
8881
14873
9513
11629
9057
15085
6172
5721
5767
5749
9173
7227
9580
11431
6811
7574
12475
14925
14212
8316
7471
7385
14934
7380
13622
15516
14903
6796
12685
6853
9696
7387
10880
10658
10376
11221
4350
7458
7401
7477
8930
11682
9117
11370
7467
13678
8952
9351
13952
8816
9897
9265
9452
9616
14158
9362
9235
5167
17630
8836
12025
9343
9415
9482
9362
12151
8325
6856
9922
4419
9528
9490
9363
6389
8895
9568
13496
16446
7386
7628
10925
16276
8885
7363
8851
14081
11517
8225
16127
9997
7476
7363
8879
8087
7393
8763
13783
15529
6409
10887
8966
11553
7246
10271
9238
13604
10332
8872
11723
13565
3605
11495
8766
9473
7406
7866
10533
7416
8904
7512
9042
8636
12490
9139
6151
9457
13865
12168
9324
10033
8958
8720
12551
5775
9369
11475
7450
9634
10155
4882
4797
10005
7492
9102
8876
7540
8903
7509
9440
6193
9458
9148
7318
8956
8894
15186
10972
9255
8011
9361
9513
8851
13044
13945
11192
11714
10859
9348
9591
10408
6159
11410
9593
9591
11357
11495
8917
9478
9457
11834
9592
9281
7770
9557
12263
9060
9263
9397
12028
12706
9187
13670
8133
8854
9366
9495
6985
14847
10247
8892
13078
7375
10190
11192
10464
8489
7449
8906
9481
9482
9321
8801
10202
14272
8940
11373
15906
8867
8398
8060
9385
10115
8687
7930
11059
10540
9326
10189
8292
8913
9013
5924
13373
10090
9638
7785
7740
9421
13526
7353
7422
22866
7351
11614
9468
13713
7354
14963
5576
12687
13197
7875
7469
7259
8309
8918
13302
11385
7603
15397
7988
7981
9246
8404
8117
13779
9034
13690
8822
7451
5056
13152
14075
4854
8236
8791
7282
10094
7549
7292
12738
14843
7367
10375
8122
9997
9311
8305
9361
9489
15341
9392
9287
7355
7474
13644
12115
11495
8118
9315
11726
8216
1808
10226
7034
10874
6731
13021
7039
6833
8894
4808
11732
22682
8994
11898
7376
7383
9416
7368
7452
7376
7465
13521
13383
7136
8841
8974
7353
9138
13608
14199
8923
9498
13578
10671
14920
5738
5795
4649
10577
2150
7427
9599
9475
9514
8118
7300
8035
10555
8940
7422
13556
11402
9521
8383
10156
9174
13459
7618
11670
12384
8872
6381
8615
8853
8900
1873
10481
8904
10618
8921
7512
11259
9506
8989
8897
9287
13857
8884
9430
8160
8896
7544
11457
8058
7879
10842
3601
9466
8100
7395
8088
8885
11526
8128
5134
9532
4743
9230
11722
8853
8901
7768
1929
9288
16718
7423
11282
7346
11953
8389
11849
8341
9524
7996
13017
12425
14082
8750
7471
13073
8944
7117
9469
7907
2783
7277
12729
9239
9256
11246
9534
1833
9457
9430
7291
8826
14066
7401
9064
11409
8987
13888
14883
13681
9322
9373
13549
8886
7824
7352
9418
10211
11607
7360
12751
9442
5903
1563
14245
9390
8885
9388
11100
9423
8127
8118
8593
7516
9284
8811
11956
13591
7365
13458
9320
9443
9482
12743
9403
8310
4269
15003
9316
8964
13764
9333
8969
6242
8816
12713
14965
8902
11025
4946
7494
12383
7380
7357
9455
9610
8626
7415
7303
10280
9665
9465
7325
11476
8873
5197
9578
7364
7351
13564
6600
7455
13350
9588
13651
13303
7504
6856
9497
9565
14977
7438
11209
11449
7511
7789
7429
7356
7422
7320
7420
7715
7396
9568
7300
9609
8912
13658
9433
15433
7426
7349
9312
11653
9238
11075
7404
10982
9451
7225
9372
14887
7392
11825
10550
9558
9658
10303
8875
7158
13877
9182
8648
5077
7416
7361
7366
13749
9181
6810
8875
7384
4776
13517
13616
14357
11958
9436
9351
13613
9456
8964
8866
7366
11455
14925
8954
11080
7333
14024
11521
11880
8720
9505
9396
9543
9337
15872
6422
9400
7956
10321
9453
12886
8875
11527
14994
7781
7418
10862
8862
9628
9044
13700
13691
9014
9356
13250
9286
8042
11526
8906
11223
8665
8180
14085
13957
7315
9416
9541
11517
11538
9599
8874
9277
4801
9987
9364
9019
13717
9326
8897
13958
12152
11952
17105
7701
8834
1855
11490
11322
7287
7373
9390
7355
14083
8029
14085
9704
7243
8869
16190
7338
8892
8872
5152
7352
9568
9150
7493
8687
8889
8876
8877
8971
7383
7414
7996
8453
9352
7315
8907
9291
8189
13940
9345
8819
14011
8958
8896
7434
8670
8888
8703
13290
9637
5212
7402
9404
8907
13388
7353
7354
9022
14759
7335
7508
10152
8927
11720
12749
13786
10436
11653
11709
8413
9986
7361
10768
11715
13966
7449
8763
13704
7395
8268
11254
15689
10191
9381
7989
9598
7351
9494
9197
17804
7292
8917
18107
7180
6823
9450
5192
14966
11719
8884
9328
9587
10242
10703
9239
9425
9052
4688
9366
10011
7465
7373
10154
9384
6848
10261
8848
9431
5651
9297
4682
12826
11450
13313
9106
9398
11559
9528
15423
6445
7422
9363
11143
7866
6430
9427
8100
9197
8926
14087
8843
9374
7292
7430
7320
10061
7951
14883
9873
9509
7318
9788
7759
9291
3618
8333
7312
11280
9046
7521
13893
11605
7426
9618
5079
9165
13626
7488
6464
8365
9547
7348
5701
8240
12763
8996
14325
7428
7374
14947
8942
7484
7329
7352
7379
7434
10962
6822
6781
9553
8973
8845
7324
11212
7136
7334
14873
7395
12816
10406
11505
10216
8527
7368
13662
8921
7310
14880
14445
7341
10738
7805
7381
10234
7353
10509
13204
7963
9824
7159
11256
9552
9568
7116
9393
14065
9572
9429
4151
6856
6833
14159
7291
8916
15716
8128
9571
6822
6838
6838
9347
9370
10659
11033
5820
11339
9740
15432
11553
7515
7362
6871
10491
9543
7358
9315
9545
6905
7389
7436
9532
7994
8286
10026
7356
12248
9396
9491
14748
11277
7981
9467
10300
6052
5925
9293
8200
8428
7727
9464
7307
9063
9229
8929
7431
9424
11698
7216
8942
9402
9063
11658
9621
9585
11121
11472
5851
8031
12860
11504
11181
8902
10180
4571
8909
9373
6149
5613
15779
10424
7336
6771
13626
9276
9226
11815
7461
4810
1539
8851
9473
11441
13878
7457
8151
7396
9323
9244
11417
7386
9689
11664
9418
9406
6718
13979
7328
11647
9416
13041
13715
7456
8962
8009
8834
9254
8857
7315
7301
9371
8939
8916
10692
14051
9320
8222
7211
18173
6441
8825
6584
13665
7957
7408
7418
12447
8556
7373
11229
15194
8212
12085
12394
11605
6952
7332
15500
7465
9342
7480
9448
7487
7487
9265
13741
14165
7501
9769
7425
17458
8568
11837
9374
11885
9284
11801
13637
7505
13361
10099
9337
12510
10403
14008
9626
7437
7443
9357
7779
6837
8164
12771
13571
10210
7416
14975
8865
10652
6306
9013
13703
9552
5196
13861
13861
9532
12497
9353
12847
7781
16503
7413
8008
13658
6421
9330
15026
8889
9454
7331
9305
7384
9285
7856
11458
9449
9349
7704
7368
7436
7316
11573
8858
7799
13577
9455
9575
12764
9516
8868
4611
8355
9425
9308
9411
10086
12070
13971
14824
9340
10180
10202
11418
8887
8915
10091
7433
13891
13167
13749
5406
7341
14887
8902
8935
14246
9262
8991
6225
14176
8897
9372
14758
5203
7031
6851
14106
7546
6847
6861
9198
6763
1857
9365
8962
8839
9345
7344
7360
13112
9432
9190
11180
13485
9225
4782
9431
9369
13690
7610
9206
9666
8957
7423
10123
7442
9611
9536
7315
9707
8728
9392
20341
8293
7314
10634
13826
7381
13680
9355
22576
5937
8868
3569
7344
9767
9495
8890
15511
4122
11499
13599
13872
8903
9386
11566
9580
13592
11845
9098
7359
7412
9353
12477
9292
8984
8891
7406
10292
11970
11613
12963
6382
14868
8942
11072
15558
7305
7382
7336
12040
9285
11219
15888
6798
5079
9453
9395
9567
9561
13644
9470
11623
9195
8220
7411
7375
15373
9182
13339
13617
9530
11316
11612
7394
11465
8940
5138
6701
6828
13948
5170
11395
13689
5988
8111
9387
6832
7427
9381
9588
13770
9327
9392
8833
11847
9513
9372
7409
7369
11495
10156
7434
9481
11697
11591
8866
9463
11612
8772
12911
7774
10703
5916
9340
12333
11281
11031
6105
12677
9465
7801
8903
22495
9346
11623
7401
11784
9457
13855
10040
9905
12259
7370
9114
9388
11488
9366
9366
9384
9371
9553
8997
14926
8945
11946
8965
8951
9511
11470
12794
10198
10033
8791
9105
9343
8898
8854
8868
8540
8955
15065
9347
6058
6114
11565
13315
13084
10173
7312
11731
8010
14898
7346
8913
8935
8086
7380
7339
12183
9644
9417
10034
8893
9858
8864
8146
8922
8918
9360
9517
11689
8916
9452
9390
9602
9411
13984
10253
8560
7387
11231
14859
7444
11218
8564
8896
9399
9379
8836
9484
3618
13596
13684
7425
9369
9365
8843
7363
14119
12842
12103
9252
9275
12464
13250
7378
11290
8931
4254
7759
12812
8721
9558
9479
8933
8874
9408
9336
9408
9495
8250
8912
6819
16062
8838
12338
8961
9073
9243
9325
6337
9715
9200
9350
8837
4556
6328
13451
11555
15393
9065
8932
8832
7401
12690
9386
12387
8833
8879
11936
7447
9394
11233
13599
14460
12443
8575
10189
9754
8883
11465
13289
7297
9992
8906
6373
7046
9328
14084
9457
8937
8797
12496
7916
8228
7393
8921
8229
8878
10341
4367
15324
7947
9455
11773
14311
9274
14944
11716
7301
8880
9486
9456
8915
9403
9049
9358
7035
14633
8874
10135
7374
9166
9463
11370
11270
5478
9500
8943
13817
7752
7786
7447
13637
13346
13906
7376
9265
6603
8662
7643
8946
15537
11617
9421
11891
11704
8392
9311
9167
11374
14240
8958
4101
13393
9435
9458
8743
9506
10182
8847
13657
8876
12479
7571
9372
9435
9413
9374
9425
9638
17668
7159
5213
6031
6220
9395
17226
7829
11932
8861
9384
8222
6203
12357
9334
7911
10812
14855
7504
8204
13623
9349
7479
7355
7306
10276
11923
7250
7778
9288
9551
11682
7419
11349
6978
11645
8954
7499
8865
7723
7538
9455
13940
13818
11662
8881
7530
6190
11000
2008
9325
11332
9387
9728
7327
9495
9381
12758
9365
9344
9416
11281
7599
9315
7317
14114
9370
11946
12591
7467
7337
13597
13409
15465
7428
7473
7348
7321
9526
10147
8880
5884
5872
5302
9492
5172
8375
6448
7361
8931
9467
6899
13574
6823
14562
8267
9370
7323
14932
9496
13099
8902
13688
5919
13969
8868
13796
12941
9273
6885
6717
7442
9337
7350
9107
7461
9862
13945
7504
5574
7439
7444
7309
8651
14882
9590
7301
8108
7295
8519
7162
9167
6407
10630
12073
9498
13717
4925
15344
9539
12726
8948
9478
11480
13866
9353
8821
7305
9514
9585
9355
6803
5461
6280
9367
10558
8766
8891
11454
12218
9368
8825
8094
12588
12084
13499
9291
9787
10803
1926
8844
7310
7424
9417
9533
8243
9466
9122
8458
9382
8144
6832
6791
1649
7359
9329
11584
9457
9392
9153
15827
9487
7346
9829
9470
9310
8601
8468
9371
9476
9062
12308
9386
9442
5675
9097
11545
8084
9484
13978
9310
7279
9477
8172
7406
11132
6932
9532
13634
8960
9584
9368
7434
13999
11741
9399
8866
5947
9277
8892
4745
8874
13069
14066
13403
5059
9028
8828
12652
9607
10364
5813
12598
9371
7332
14034
10298
8966
9338
11754
11728
8013
8973
12771
8534
7333
8919
2944
7915
9355
16402
7348
6338
12085
11718
8877
15378
9052
8008
7817
7330
7359
5176
11559
9655
9498
7319
6873
8097
14411
9089
11325
12320
11657
9323
14775
7325
9208
10577
7340
9467
9248
4563
13862
8844
7333
13909
6901
13401
7359
7331
7416
14869
9503
7387
7390
7434
6846
7394
8928
14890
7360
7553
8840
7380
7742
8885
9493
7433
11900
14046
10200
7337
5811
14928
9287
9339
13616
7295
6524
7446
13745
9455
9455
9457
11692
17146
9340
7309
11294
10871
14806
9353
11538
8075
8738
8229
11547
14003
14245
13956
7347
13606
8823
13794
8880
6965
8898
8186
8907
5556
12778
8927
9357
8864
7869
9257
8588
7327
7898
7908
8838
7401
9546
13239
9528
10535
8935
9364
8912
13935
12908
1819
7412
7413
8499
7347
13865
14262
7924
9052
12762
6191
6259
7353
9366
11401
11691
9436
19010
5773
10301
11566
7378
11582
9215
8892
13821
20425
7300
13888
8916
8867
9116
8891
9607
8875
13996
16900
9468
9550
8893
7909
8932
9590
11733
7164
3088
6884
4755
11119
7682
9367
9477
10608
9435
9258
12907
14183
9483
11295
7369
11848
11585
9203
11205
9548
9753
9325
11314
13467
11783
9168
13733
15497
9128
16909
10677
13625
8871
7329
11680
13743
9375
8667
9705
9014
13544
9337
8858
9752
11539
9400
3519
9304
11391
9405
10113
12262
13936
7293
9327
7438
7056
11091
12459
7269
12671
13647
10257
9271
8666
8918
11674
6842
10529
8928
7715
5227
8834
7342
8392
11531
9528
9349
11199
8699
12334
9258
13632
13751
9490
10591
13112
13558
8857
5252
8929
3924
12902
14238
9469
13915
9780
14937
10274
13599
9333
9357
9205
6037
14078
9445
8966
7459
10151
12488
13951
9437
9718
8873
7381
9463
7924
9348
6378
9497
9269
13962
11167
6393
9105
13366
9446
8851
11959
9322
6354
9486
8168
11945
9391
8960
9073
7504
9389
9172
13638
9213
12758
15439
9391
9120
9383
13922
13777
7749
13655
5406
9432
8867
9475
7245
7797
9433
9560
5496
9231
5381
8327
7456
7389
11157
11808
8259
8940
8861
5840
8734
8877
8888
8358
10163
7348
8931
3414
9384
7406
6407
14493
6899
7361
9480
11656
9509
9289
9406
13604
7806
8928
7419
7782
13191
12476
14822
9535
11722
13823
11383
10559
7372
9556
14944
13472
14278
9103
9325
7267
15474
8378
11659
8868
9130
15373
9525
13935
13943
10268
18257
8078
7461
14420
9517
15363
15387
10145
6396
9377
7450
7422
7365
9439
9806
7409
15446
7342
9145
8883
7352
7395
8776
11762
8934
9367
11950
8894
13512
7124
8961
12764
9516
9523
6470
9484
6416
7415
13759
13894
9409
8906
13913
14017
5465
5466
9476
13573
10351
11684
13995
12888
6203
12987
9361
7472
14831
14846
9496
7364
9387
11901
12721
9484
7550
7501
7378
6739
7387
7332
11489
7716
13513
9625
7338
7445
7410
16832
10984
8919
6960
11672
7727
6717
9586
7428
13722
9606
7554
7381
9919
9525
7430
7569
10388
14935
7564
8971
6796
9368
6836
7307
6869
11063
4847
6437
6824
4161
9478
9192
13961
8269
13927
8833
1956
1924
9456
8965
8923
12948
7370
15141
13753
7394
14069
6168
8922
13617
9362
9510
9469
9448
9374
10541
7265
9324
14028
9533
8454
8876
14192
8944
5668
12126
8827
6058
9285
7494
13945
13767
13612
9202
13986
8907
9351
3614
8941
7568
4554
9343
9421
6454
8925
11263
8786
13444
7454
14949
6849
7357
13440
7324
7331
9319
9357
9467
7483
11368
11409
8880
7339
7299
5469
7386
11633
5099
4789
6939
12309
9487
14975
14971
7433
9568
11519
11622
13678
7486
8846
7319
8876
9398
10149
9784
8057
7377
9295
7489
8230
9309
14615
7272
15665
9555
7369
9406
13638
4740
12373
10175
10436
9083
11522
9381
9568
7347
7331
9179
7344
7397
6852
7448
7340
6269
8914
14914
7371
11641
8378
8673
9403
11333
7809
8863
11046
9367
7349
19469
14075
9387
11636
14167
12729
9234
10385
3613
9514
7284
7284
3612
9491
9509
11654
8817
3478
11224
7933
8878
13070
6465
15335
9516
6941
7365
14036
7353
9283
8777
13174
11583
7014
9788
12297
9423
9202
7382
11633
9326
5679
8946
13824
6424
8818
7383
14891
8941
7385
10312
7311
13878
9320
9456
10631
9473
6422
13981
9325
9385
19418
8940
15466
9233
13683
8202
7422
8893
9493
9326
8936
5848
7405
13937
7117
12292
8882
9421
7359
13797
7329
14234
6462
9397
12086
9100
9507
9212
13461
7314
11481
9184
7382
12139
7252
12159
6354
13098
13652
8278
6656
8805
9344
11760
12578
7190
9447
8113
15743
11289
14010
3693
7383
7984
5259
8818
9268
8083
8430
6944
19022
7505
8701
7785
10476
9262
9328
5019
8910
11007
8886
7341
6380
7457
5236
7426
8846
8836
12993
8356
14973
9234
9317
6581
9697
9326
3767
7416
12388
8931
9194
13504
8922
7341
7410
9554
7434
8035
10145
8984
13547
13819
8838
5308
14716
7407
9363
10509
11680
7186
8096
13955
8864
14714
9246
10179
9343
8408
6797
8828
5121
7312
10248
7294
13228
7441
9501
9627
6902
8884
7246
8877
9127
9708
9601
7409
8869
6282
14236
8259
11329
7450
7407
6497
9590
14940
10072
7528
13758
1533
14894
9574
13438
9357
4878
8994
9366
7129
7493
7226
11742
9617
7385
9362
7505
7360
9341
9384
13448
8010
8813
9346
11666
9299
11816
5404
9536
18178
6411
8780
5864
9343
13357
9248
6217
8613
9427
13869
11549
7351
9482
6477
11478
13724
6418
2943
8901
12238
13990
6192
6907
11679
11673
1837
9487
11758
11532
13864
11238
9935
13902
8244
11448
6202
11658
14032
9402
7237
13777
9494
5518
9429
7338
9265
7947
5252
13754
12236
13546
13818
9473
9484
11920
7797
11157
9221
9218
9472
9230
6964
13439
9319
7784
7445
6131
9401
13607
7375
13458
5721
8926
1888
9440
9471
10173
4256
11632
9528
9473
9488
14838
9106
13668
7290
14830
7471
9458
14157
9636
8520
6395
7392
10197
10147
8203
10007
8376
7528
9489
4958
6796
21189
7553
6838
6839
7397
7379
7555
13995
13637
13265
13556
9638
5097
11222
9776
9384
13909
8956
11552
8945
8043
6117
7475
11136
20438
9215
6212
6626
5312
9218
7508
8128
7777
13961
9406
9471
8972
8334
8924
9368
1724
9309
7357
13670
9504
9049
8883
9383
12488
9226
14023
11164
11511
13669
17013
11649
11700
7924
8914
11681
13832
9523
11957
6422
14974
8948
9364
13718
6991
9300
9425
9323
13159
8374
12748
4251
11145
8984
8980
15153
9570
9267
9003
11649
8876
7510
2842
9312
8887
7122
3551
10142
9024
13843
12680
6581
8904
6396
4716
8870
8851
9311
8947
14202
9597
13270
10329
12045
5528
9322
8851
14530
10233
7179
7392
9581
8900
8536
9515
7316
9415
6963
7327
6210
1751
7506
13068
8949
9016
9237
14911
7133
15501
9422
8909
7439
13393
9507
9566
5914
5230
9372
7311
6983
8906
8700
12847
9481
6896
11571
9528
9623
8954
11920
11442
10168
7962
8304
11479
7415
8199
15487
11436
9559
10855
7698
9587
2019
11983
8870
9009
5468
11128
8229
12812
11857
9453
9588
9349
9359
11674
9397
15037
9425
14866
14130
6351
9134
7372
8898
9386
