# Supplementary material for: Effect of sequence depth and length in long-read assembly of the maize inbred NC358
Source: Nat Commun. 2020 May 8;11:2288. doi: 10.1038/s41467-020-16037-7 (PMC7211024; doi:10.1038/s41467-020-16037-7)
Supplement: Supplementary file 4 — Source Data [file 41467_2020_16037_MOESM4_ESM.zip › Source Data/Fig. 2B, Suppl. Fig. 7, 9-11/Maize_B73_V4_HERA.fa.mod.pass.list.len]

7814
9385
22365
7429
7634
9429
17191
7428
7347
7571
9399
17131
9379
7840
9153
5298
13423
9527
7474
7447
5398
9422
7471
7433
9348
8974
14896
8450
13430
13596
9488
9685
15572
4930
9545
5831
14006
13666
11844
14939
7441
7518
10652
7635
5202
7333
11928
9655
9142
9938
9349
6501
7401
6925
9627
8004
8832
7752
6261
11516
7454
13766
13816
9445
8936
6382
9534
8138
9459
2579
8927
9447
4350
5848
12256
7276
8418
10284
9440
11266
9470
8914
8978
11746
9359
14330
8798
9632
13038
14216
7173
8930
8904
10416
8961
11527
10104
9456
13893
7887
9520
7171
9685
9498
7983
4845
8965
8922
20576
8182
1910
8908
12049
8980
9521
5318
8911
12379
7365
8891
5130
7447
6289
9268
15319
11307
9528
8948
9428
9271
9280
8142
9530
9673
11602
8586
10878
8899
11361
7429
8632
11278
12222
8882
8882
8995
9258
7443
8763
8763
13921
7326
9440
8982
10105
8955
7899
8913
10302
8435
7404
8951
9362
13840
9451
7331
7700
7835
8949
7498
8215
8730
6139
7624
7425
9459
7776
12675
8472
5124
5496
5348
5353
8433
9021
8930
13659
12848
8826
9395
6497
12049
14346
5853
9868
14166
13543
4571
12094
9451
10356
9529
8927
13911
8918
10428
9192
8347
7399
8055
14244
11289
9569
7511
7941
7398
8933
9514
12685
5819
13273
14105
9805
9007
9513
11562
7426
9110
9301
13821
9534
9465
5279
7975
7344
9430
9437
5354
11624
12355
12837
7080
4026
6543
7511
9013
9441
9417
14282
13130
9493
13218
8725
13289
11757
14808
9444
9477
11743
10353
9224
9294
5630
14770
8960
9531
9397
8339
9478
10803
7718
7740
13957
13079
10137
8887
9513
10488
11137
9612
11607
9662
7364
8938
8975
11613
13609
7028
9471
20549
9363
9382
7144
9498
8888
9333
4798
9469
15397
11810
8944
7328
9196
9529
11651
15453
8952
10276
8115
10470
8920
10124
12231
9502
12383
8930
7439
7396
7358
9491
9827
9472
6639
7307
14079
12344
8925
8929
14074
2220
5397
9847
9376
11575
7408
8215
7463
5575
8860
6846
7317
9273
11517
6374
15373
8349
8349
13716
8840
14907
8914
9027
9382
20266
7372
11794
7972
16105
8968
9012
12676
9398
7106
9350
13689
9397
5349
6126
11444
8660
10051
7875
9382
8876
8022
9333
8567
13144
10139
9056
10284
7352
7377
8900
7418
13533
11694
8330
5694
8908
8980
9548
11746
11710
9442
7383
17175
12987
8929
12055
8834
6198
7830
8992
8780
11244
10650
9440
9452
8070
9401
8880
8160
7798
8829
11752
9448
8730
13688
7382
9329
8937
7468
7383
7960
8117
9263
15565
7486
7395
7377
12578
9287
12808
9446
8967
6842
9431
8088
11578
13416
9238
11427
9349
8938
8970
2955
15553
13707
7373
10417
7489
8803
7339
9417
14931
11907
8329
11280
7856
18348
12660
8934
4955
16407
9400
13993
9484
6579
20034
11573
9593
11289
13676
9307
8057
9453
9014
7505
9261
5625
11276
9441
8934
13706
14016
15690
11316
12590
11756
7345
12652
7805
12094
6304
12548
9403
9478
13964
12798
10270
11706
11608
7091
16292
9278
12260
8741
8741
18623
7501
8928
8947
9367
8969
9497
9522
8836
9516
1576
5202
9197
9372
6879
8934
9502
7509
7353
6450
7317
7510
5338
11550
11487
5271
8419
8981
7805
9403
2684
8937
9626
12919
5535
7513
8933
13829
8885
11590
11859
8924
9421
4896
7345
8939
12045
9582
9515
10343
13545
9519
8957
11631
7436
8231
11022
5247
7394
2026
11809
8274
7351
11753
11455
12427
8945
13652
11776
8916
11224
7402
5205
14188
13499
9538
8897
9513
9607
9557
8971
11562
8977
13705
9364
13378
8148
8919
9358
7348
7348
1851
9403
8901
9111
7412
11754
8982
13652
10956
11368
9534
8747
9364
6874
11542
8862
8880
8968
9419
13432
8909
14843
5142
9452
13581
7475
12726
11200
7356
13937
7364
13626
15396
6575
13982
11524
11524
8933
7378
14495
8871
8871
9424
8967
14042
8917
8967
7313
15574
11342
11681
14931
12253
8474
13758
13868
11649
14201
8439
13717
8934
11580
13386
8992
11702
7284
9494
8161
17962
9528
12117
9097
7481
9203
9472
8983
13298
8931
11308
9295
7292
13624
13666
9728
8918
9304
9218
5827
8960
9479
7359
9526
7863
9946
9314
15404
5417
9466
11630
13670
8931
8549
9321
4246
8002
12583
8245
13508
9730
9530
10201
14558
8936
9394
9544
14194
14279
9525
7437
9005
17540
8944
9004
9567
10700
9474
14918
15391
14039
10259
9636
5185
7142
8924
8910
8988
8901
2676
7358
12587
9626
8761
8914
7511
7511
9000
9548
14086
11573
7282
12009
9622
11730
7399
8981
7249
7405
7458
13638
8967
11461
13934
9570
9456
7323
7392
9417
8498
9434
9013
14116
9004
13657
9168
9558
9112
11428
7347
7416
7324
9352
7507
9336
13983
7438
10471
12646
9452
13690
7358
12939
11483
9000
13628
8931
10393
9577
8872
5377
9352
7350
11221
14935
9323
5729
13869
9241
12071
9446
8298
8871
7049
8935
7358
9569
8927
11610
11822
7334
12669
6959
13720
9487
12225
14050
11638
11949
11754
9443
6434
7444
9581
7353
10622
9413
9574
3114
9523
11441
9023
9380
9596
5650
9009
7345
13892
13712
11367
13709
6840
7345
13692
8283
9130
9015
3624
13910
11804
8959
8895
13670
5850
12246
9207
9458
8692
11513
8562
9555
9565
7511
8590
9524
10050
13693
9883
7511
9594
3182
5293
9548
11866
13911
7325
1840
13680
9013
12720
7411
7357
13576
9379
15566
2453
5705
4811
9582
11488
8267
9970
8912
9546
17261
7818
14996
7436
11503
11652
14794
9654
9348
13690
6950
7277
7721
8979
12030
14177
9614
9384
11594
8540
9053
8901
6486
9522
12994
7472
9281
9325
7761
9496
11789
8917
7251
11498
8934
14147
9715
8998
7372
13346
11700
6048
5604
14000
12648
5872
8934
10182
8940
8956
5677
7329
9545
15779
11293
7981
8965
9450
12564
12888
8069
7513
9724
8884
15147
13343
9408
14008
22937
7436
8710
10246
14932
13157
9330
7383
9396
8946
13479
9500
10179
12009
9512
8891
8891
8868
9155
7491
7491
12765
9624
11560
13715
15502
9468
13681
11682
9067
5774
9015
8967
9291
13695
6980
14967
12796
11409
9700
8912
8838
9436
9014
7030
5419
13598
9363
15385
12541
13729
8946
9498
14065
14958
9481
9451
9852
9535
9213
14972
9591
9545
9082
9261
14118
9463
7312
7447
7330
8986
10235
9880
9533
7325
9806
8992
9330
6432
3624
8737
14031
9220
8905
7387
7522
9015
7888
7450
9286
5089
13665
9270
12856
11408
8928
7444
13345
11279
9460
17278
7458
9513
9532
9545
9129
11854
7315
9519
14070
13751
13316
12471
12471
7405
11885
9556
9541
1762
6488
8866
8931
6859
14053
11162
6327
13533
8922
9006
8948
7929
9090
14227
8959
7817
9229
9282
7366
8915
9351
7308
8951
9328
14156
9516
12677
13383
7456
7802
7769
7435
8115
9476
13847
12166
8955
8951
9718
9591
8083
7394
9579
11727
7377
7368
8852
7802
9495
11758
14966
12804
14109
13745
15040
7352
14891
7437
8827
13491
10260
4833
5231
9516
8955
7351
5309
13869
9417
10974
7419
9450
7339
8215
7226
13510
8950
9205
14992
8893
8946
13869
12906
12141
9535
9220
9252
7430
6375
8904
8962
14136
11600
15394
7365
8967
8917
15402
11310
12583
8959
7613
12447
9689
10076
9602
11265
8935
5311
11262
11672
12956
1967
8214
11630
9347
7376
8895
9408
13345
9211
13479
9054
8972
7337
7481
7456
13541
7521
8176
8966
13658
11396
9542
11555
9438
9420
9514
8935
8215
12258
11699
9399
9039
9515
13736
8450
13836
13880
7419
5353
11625
9515
9573
9292
9613
9152
11649
7348
6716
7302
12731
13524
9701
9386
9522
7383
10197
11609
20463
8926
7347
12926
13543
9280
8485
14959
13654
9013
9741
13936
10726
11679
7459
7364
9526
9592
9372
9322
12121
9468
13687
11632
8923
7335
9369
8925
13958
12470
13969
14022
9527
7364
15020
10185
9479
7858
9380
13770
9474
14132
7857
9290
10680
9341
11379
9123
7446
9327
11740
7341
7341
13956
10016
10016
18811
5590
8022
8946
8981
11722
9423
9619
13919
9312
12838
9652
9661
9594
7456
8916
7411
9409
11402
8909
9458
9470
13182
9398
13689
7383
14962
11372
7345
8975
13734
6745
8325
9105
7757
9460
14311
8980
8967
14900
7364
9553
5488
5407
13772
9551
7376
14082
8904
9539
7372
11675
13989
8860
11982
9471
8978
6719
16746
13676
10372
9520
8939
8914
10021
6241
12909
5818
7403
9516
9136
13897
9600
8940
12605
7391
9341
7342
8917
9586
7510
13419
12052
8971
9411
12321
10190
9432
13540
5504
13746
17221
8079
9399
9512
14211
13703
9057
7875
8857
15015
11467
8216
7364
5205
5053
16021
12250
16844
7798
9116
9761
7799
7359
10247
15040
7447
9116
14313
10356
5235
9457
8690
7343
9409
12438
9240
14104
5281
8909
13725
9593
6844
7364
9125
9574
7510
5133
5770
9452
11761
11677
13713
14980
9518
7349
10286
9519
13194
9512
9467
7557
9328
4790
12250
13671
8832
13875
9898
9679
9393
7454
9117
11176
7429
6841
9406
8947
11770
5412
7687
7464
9111
7350
9537
13972
12805
8897
11792
8249
12822
8973
10480
9431
7621
7668
9422
10136
9283
9288
7510
9461
11507
9048
8935
6227
13308
7380
9435
15565
9908
13895
7014
9732
9594
13523
8966
13673
12092
7732
12069
10779
9680
9017
9481
13361
13803
9325
16888
9459
11521
9268
11674
9546
9482
7854
6792
8927
7892
9416
9011
11215
9453
7836
9558
12631
10157
5613
5331
10304
12222
7459
7392
8207
12752
8951
9483
7956
8048
5625
7333
7797
7801
7360
9486
9179
12096
8957
9033
10542
13968
20363
12346
9492
9468
9637
8436
9540
7451
12806
7003
11986
8957
7646
11525
7478
11965
8287
13470
8892
7450
13258
12263
5506
15057
9405
13823
10272
9410
9452
17027
9025
9391
7188
8963
6209
8910
4707
9393
11105
9394
8085
8969
13652
8917
10715
9410
9054
6849
7375
13617
13542
14142
7974
8806
11534
15573
7225
9139
10574
10299
7470
12116
7346
14004
2343
7512
9393
8764
7070
8956
8842
9400
10706
7524
9207
7452
16304
14960
8250
9122
6261
11413
10027
7221
7350
7775
15377
11658
8075
13427
7338
9854
9633
8210
21902
9376
8975
8876
9530
13824
9991
4838
11466
7804
9436
6061
9582
6193
7277
7244
14981
12313
9423
9283
6877
9295
13150
9528
8747
15560
9781
8941
15308
1717
9201
13713
8997
11759
8248
9603
15424
13709
16312
8942
11557
10734
6857
9497
11785
14800
10792
4891
7915
14959
13348
9641
7302
9637
16124
8555
9558
9355
7445
8942
11352
9460
9551
8158
6523
7360
7459
7960
13449
13872
7405
7448
7360
10185
8559
7471
6421
13697
7752
9451
14551
7361
9455
11210
11706
9471
9550
8951
6850
8965
9109
8889
4791
11467
5097
9638
6607
5911
11808
4568
14994
8990
11506
13399
6903
14181
9390
11671
11671
7452
8897
8128
8153
8069
13633
15001
7603
13731
9365
7347
9052
10321
7405
6897
14044
7730
15464
12535
10123
8252
7453
7771
13747
9447
13554
7002
11546
9439
14215
14970
7355
7358
9400
20605
9560
5753
9497
11309
9143
9441
7447
7313
8405
11824
9459
13673
7563
8843
12097
8154
9470
13966
8999
7370
7352
9075
9306
7435
8677
14505
7352
9418
9735
8143
8959
11639
7419
9436
7818
7374
10732
9311
6401
8151
7467
7374
7364
5689
8285
8925
6725
9206
15000
6431
9173
7932
6702
13650
7415
7210
7458
9513
8954
5031
14206
12045
9553
12403
9300
14191
10259
7724
7780
9225
11350
17122
13218
9405
8108
12407
13931
14102
14781
9348
7329
11335
16522
12030
7878
14251
23238
8246
14665
5587
7356
7447
7323
9637
6794
7379
13458
8985
9547
17617
7319
8612
15044
9393
7961
9558
10467
7389
7355
7114
7353
8021
8957
14235
8311
9632
13670
13254
9438
13657
13947
15013
7585
7372
7270
9208
11656
11454
9642
12758
13671
15396
7777
7777
11458
15082
12295
11587
7565
7497
15170
8949
7472
7360
7509
13708
13727
8205
14773
13542
9435
5558
8703
11585
8867
8045
9717
12895
13260
5480
12802
8943
7404
7441
9094
9448
7317
7389
11627
9609
16598
7438
7402
7932
7360
13652
7385
7429
4644
8283
7546
7374
6907
6907
7383
7732
11296
7415
13434
9403
7392
9486
9476
12177
10123
7554
7393
7446
11736
9462
15399
5019
5526
6855
7567
7413
6213
9506
6629
14885
11554
14809
7536
9365
15275
13626
9512
8963
7388
14045
19022
7710
2789
11762
8797
8589
9392
7375
11858
3306
9476
7262
15562
12746
7340
9370
13694
9209
7443
7391
7393
9123
8858
7458
11587
13708
11908
15557
5378
5968
7396
13617
6729
9637
15501
13703
13706
5984
6850
7366
8990
7368
7228
7280
13685
6428
9192
7434
11762
10845
15408
11488
7429
9679
8915
8281
9264
6126
11877
8945
13410
10814
7284
9403
12300
7460
10129
7431
9427
14945
9468
9483
12509
9399
8800
8951
13617
7408
15562
9557
13083
9382
7457
13883
8697
13412
9383
14034
9429
6840
7495
13907
8496
8547
13827
13166
11918
7983
11188
7934
11725
21713
11767
9645
9234
7053
4802
7434
14283
9466
7676
9613
7326
11345
7363
7101
6896
7472
5114
3210
7400
7434
7786
8927
12131
15003
15406
15569
14979
4534
9579
7914
8853
15059
7364
10751
8986
8975
8021
9276
9564
9545
8102
13985
14958
9589
15392
7160
8845
3820
7657
8861
12399
7438
13471
11516
7323
3573
7391
9723
13534
9524
14116
9356
13771
8065
11600
11250
7315
12580
8272
9422
14162
14769
14103
7357
10238
15551
7582
11481
7279
14965
12381
7943
6907
7362
7338
8306
16332
11812
9539
9492
9555
5089
9589
9421
12941
14830
13824
11910
12252
7035
7438
7392
9305
9487
7328
9546
13481
9398
11044
15523
9014
11231
9565
9477
12108
11719
7418
8997
9569
7365
9117
9610
6987
9527
9393
7427
15445
8659
7336
6990
10039
5215
7335
9464
10245
7432
11760
8968
15826
7336
7385
8954
7430
7437
11548
14983
9583
14051
9456
7434
7357
7365
7502
6807
15166
7365
9328
13424
10286
13667
7419
7424
13608
7258
11290
8013
7367
14845
8253
9484
9130
12562
10178
9495
14899
7328
5349
9354
9444
13676
12838
7420
7511
7698
9348
6993
9517
9407
9227
7502
1843
9622
9571
7352
7508
9514
8992
11799
6251
7390
9159
9597
11665
9343
11244
8519
6852
14904
9437
7363
7352
5842
10904
10408
3634
9485
14959
10281
7361
12849
7420
14143
10066
9404
14630
13863
14118
7406
7424
12949
9444
15494
9442
7400
7363
9541
11856
10773
9588
9536
7365
11496
9375
11343
15859
13667
13705
9355
7978
9818
13502
9311
10650
7302
9460
7375
10198
7390
9357
7481
10166
10167
7337
9862
7450
7478
16233
7467
9611
7337
7340
12639
13990
8959
14986
10987
6851
6763
13682
9487
9385
6799
9395
6214
9073
9665
9475
15571
6376
7481
11917
15406
5215
2058
13548
6801
6834
7392
9044
7870
10108
9484
21650
8092
11626
15532
7411
3981
9492
6851
17855
6968
10755
6828
6858
7420
13980
7365
9483
6863
7424
9574
6871
9457
6833
16567
6728
6841
6863
7337
7568
6369
19853
7396
7395
5925
6890
7565
7414
10312
6811
7385
8521
6823
9376
11707
6860
7543
14940
10277
7566
14989
7941
6865
9368
10136
6852
7351
10749
10529
7393
6781
9514
9396
8916
7567
4430
14935
5547
9738
7577
8084
7774
7559
10474
6921
11216
7374
7466
14884
13318
6460
6851
13602
7510
11282
7437
9452
9451
7345
7461
8787
13205
7566
14949
11681
7371
10761
11656
7360
14265
7381
7306
11393
7355
7430
9602
9631
14700
6855
9430
11620
7451
7590
14918
9536
9387
11492
6841
9577
6874
10134
7734
9421
9547
11382
9721
7397
7440
8162
3358
14215
7311
11246
13771
10084
8075
6644
9508
7477
6600
14237
14023
6875
7401
9156
6857
9531
7361
7567
8031
8191
11557
9368
8856
14925
7509
7425
11834
8284
7056
7282
13928
9623
8702
8897
9435
9492
13372
7716
7397
9610
11800
8784
11722
12980
7267
11401
6868
6419
5587
12365
7396
14203
7383
7405
7363
9397
8156
9453
8250
8987
11961
9356
7344
12325
6848
10400
11993
17464
7512
9301
9588
13355
7146
13804
7290
7376
7383
9178
7358
7437
9643
9128
14955
7472
15571
7334
8945
9425
7368
13695
14245
7792
11464
14224
6480
7343
11732
9593
9890
9515
13755
7522
12058
9549
15247
9375
15021
7722
10875
11302
12833
9687
11542
9332
9608
8168
9587
9507
7012
9400
8918
8747
11805
8674
9399
13375
7374
5665
1822
3080
7344
5836
7257
7468
7318
7460
7401
10081
7472
10286
9608
11699
7307
13891
9480
13275
11700
7867
14340
8166
9633
7487
7416
9431
13957
9257
12539
7455
14031
9406
16274
14367
9382
8927
13951
7369
5214
9380
8594
9362
13707
9337
7428
7941
7363
9521
7298
10887
13679
9136
7974
8958
10127
8985
12188
5122
7353
6824
14156
7557
7153
9291
7506
7446
7445
14323
7398
8986
13634
8575
9401
22351
7363
7276
7438
8925
9070
12314
10260
9147
11827
5718
13299
9461
9465
7647
7174
8555
8956
7396
5204
7597
9574
9352
8222
7377
7436
9237
9368
9490
13579
9278
7401
7340
8861
8956
13026
6776
7354
7481
9434
9103
9363
14788
14276
12112
9344
13705
9419
13749
12797
7195
13681
6863
13811
13702
7500
16255
13814
9252
6549
9144
9246
11797
9617
6355
7374
6821
7720
8262
9437
7366
7603
7435
13699
9576
14984
9397
8945
6793
14207
15525
12620
7356
7325
5265
9681
12359
10388
10224
7560
11954
8998
7356
7908
9396
7318
9407
11276
9592
14981
7457
10449
8365
7512
8948
7409
13984
9626
6927
11498
9475
7281
8947
7397
4608
7427
13799
9352
13484
7339
9002
7431
14044
15393
8852
7569
11606
9353
7479
14962
7311
7374
9392
11046
10912
7355
10324
11253
7385
14405
7800
8995
7854
13437
9423
6664
7459
5142
9585
7428
6926
7397
7385
10467
13925
12676
9330
9846
11673
9456
15400
12049
10504
13918
9450
11573
8037
8118
11709
8191
7186
11569
9232
7231
7360
5208
14726
10408
10681
7435
15563
11945
3325
9351
15499
8418
7580
9671
7518
7503
1864
8709
13860
9136
9266
9525
11760
9423
9295
7433
8898
9478
9521
11335
7430
9613
13854
6843
15006
7819
14827
13039
9152
9014
8581
8312
15012
13984
13691
8096
12834
9155
9071
11667
9579
14096
13665
12646
13682
9399
3479
9482
6845
8805
11667
7461
11725
10290
7337
7430
7365
8935
9126
7349
9567
12206
7392
8924
5338
11826
11647
8072
13581
14152
7497
14935
7356
6862
14690
14993
9495
9598
6652
8460
9588
11290
9519
10230
12065
7180
7461
7436
8985
9466
7332
7367
14001
3782
9471
10209
8889
13581
9574
15595
9551
8226
8491
4793
6784
9415
7679
12793
7361
9585
14965
10228
9537
9359
9471
9421
5456
8988
6486
14594
13553
12216
7461
9493
7302
6486
11300
23107
7531
7031
1974
12613
7273
9036
6522
9528
7318
7394
9395
9493
5496
1938
9440
14162
14930
9413
11619
13648
13774
9267
5933
14881
12970
9465
9446
12201
11608
5256
9415
15038
21436
14754
13658
7894
15579
9533
7467
8068
5558
11254
9355
7395
10690
9480
6133
8086
10565
8905
7345
9208
7323
8146
9384
7501
7344
7438
5463
5184
9542
8854
8310
13850
6970
9162
7382
8266
9525
7396
13587
7580
13630
11526
7302
7569
12322
5101
12274
7445
13647
9607
13449
11361
6928
7318
5105
7378
13990
5212
13526
7453
8835
7326
13684
11746
8364
9446
6796
10244
14900
10174
7076
8616
9296
6983
12566
11774
11765
5656
6996
11617
17151
9406
8938
9675
7373
14631
7450
11005
9017
7255
10148
8952
8975
10400
14916
6469
7748
9608
3227
9341
8982
13691
7360
14521
11758
9418
7356
7352
5582
14376
12738
8843
13363
13497
13949
9444
5468
9305
7368
8855
14991
9456
13932
9299
12002
9464
6882
9463
7449
9312
10461
6906
9293
2469
12331
11773
8986
7420
9189
8886
11758
9471
13657
10097
9323
14174
15158
8906
9492
15570
6441
12145
8895
9427
7825
5839
9413
8947
7300
14460
9506
7366
7359
9144
9499
13916
5624
8541
12734
9361
9124
8817
9602
8955
7356
9583
8217
11417
7242
4748
14025
7362
9350
8883
8604
8232
11567
7360
11329
9528
9594
9497
9389
8536
13285
18918
9552
14090
8873
11458
9416
10201
11698
14215
6420
8873
5138
9192
14973
13466
15395
15398
12992
8964
7351
7452
7415
8965
9556
8928
7546
8932
11537
9517
15567
8972
7523
9663
8030
8787
9605
9224
7392
9374
11741
7284
5207
11485
8170
9299
9666
9416
8813
8851
16211
7523
8568
16325
8977
11769
7220
11427
7427
12030
12809
3773
5066
14856
4801
12800
9431
7361
9558
7365
8935
10634
7382
13851
8928
8924
8944
7404
9449
7785
12851
22819
12811
10042
9398
8909
7442
7329
9585
5256
12837
6876
15009
9449
11609
8349
11375
11918
9511
5185
13496
7100
9044
9511
13516
8920
13935
8909
10693
7406
9522
13504
7438
8134
11938
9670
13728
11782
11589
9728
7333
17897
7365
10304
9423
9272
7361
13662
7460
7440
15582
7424
9611
7386
12083
9313
8982
8616
8034
17731
6288
5397
10506
14095
11485
10172
13721
9689
5526
9842
9476
9547
9204
9369
7405
6433
13218
7479
7556
6385
7399
7412
8455
11632
9392
14993
8007
14926
13617
7320
7346
8973
21191
10092
12250
7356
2338
13360
7376
8866
12292
11795
9561
8994
6865
7215
13672
11745
7887
11491
10477
7512
7786
10151
7327
9353
14033
13140
9425
9443
13602
1867
9356
14974
9594
9514
9583
12099
13482
8942
11765
9442
7317
12629
9146
8937
8982
9371
7340
8981
5477
11820
9466
9100
9538
13696
8192
11579
11996
12024
9339
9415
12830
8960
13939
9554
11580
5364
9234
12662
7440
8972
11991
9553
11588
7284
14929
7383
6942
9430
9961
9522
13831
8939
9525
5289
9312
9461
10306
8564
9433
9809
13730
12292
11533
6942
8174
13929
6823
6492
11740
6294
8911
7341
8532
10696
12147
17401
9589
2914
11646
12392
11725
13330
9413
8875
14779
11603
9317
8240
11793
11793
9557
7426
11629
13390
7417
15174
21059
5307
11844
7454
7476
13535
6622
7386
7543
6754
7351
9434
4798
8260
8999
5482
9464
11052
9580
9506
13951
8922
8965
8380
13693
15721
14965
8164
9527
11633
13725
8996
9433
7764
9039
13759
9364
9471
11153
16290
6840
9520
12670
1832
8964
11810
13468
7468
11210
9213
8964
9145
8521
8960
11936
7414
8952
13860
7444
13727
8077
13700
21638
9363
8585
14167
12797
8978
9425
12094
11944
9413
8782
8901
8451
14055
9137
14946
10756
9345
7460
6843
7462
11547
8381
10087
13999
11987
12165
9033
11767
9601
14148
9189
13861
15400
14251
14001
9342
8945
9532
13714
8286
7805
15769
6431
9529
8861
14025
9627
11629
16767
9229
13712
13619
12006
5211
11363
5486
12004
12483
9179
11766
9484
10152
13324
7314
11800
15400
10668
7922
11515
7425
13992
23503
9396
10316
11555
7430
9478
8111
7394
8344
9479
8964
20173
7509
7396
10654
7160
9289
9550
13458
7354
9295
6838
9493
7401
12527
11992
13336
12750
7911
10172
9458
7343
9527
12125
9260
22901
7367
7517
7356
7362
3631
12244
13773
9499
7408
11939
11623
7751
14990
9247
13737
8988
14956
7954
6940
9556
13655
12753
7127
7426
9436
7460
14026
11792
12193
8940
9502
9331
11986
9401
9525
8927
9456
8000
8000
12330
8897
8921
11812
5833
8509
12635
13715
12965
5110
9307
14048
10342
9525
9376
10182
12197
7417
11170
12197
7301
10542
7358
2944
17451
8524
9118
9001
7626
9281
8620
6230
10453
13347
9590
9349
4262
9462
14034
7711
13612
10017
7782
12137
9518
8206
9610
9497
9527
16202
8327
9437
1882
9018
12065
11279
7455
7447
13953
9997
6424
11577
8782
9957
11689
7847
11595
8959
16245
11893
9162
7394
7266
8983
8405
9546
12716
8089
7320
9556
9512
7500
9617
7442
2152
11637
11547
10587
5814
14948
5751
10686
13594
12079
9700
9332
9040
10576
8081
8963
9538
8979
7487
13964
8914
9481
7451
5143
11426
8878
7364
9024
13707
11712
10307
11674
7378
9002
8933
9503
13685
9414
7500
2267
13211
11782
7309
11256
14950
11768
15859
6215
13205
9006
11603
9528
6859
9205
7480
14232
9415
12122
9088
9457
7420
9972
9595
7326
8536
13517
8972
14318
7463
8969
5456
11142
9103
7512
8282
7426
8973
9316
7732
10215
9572
9502
10086
11563
8985
9424
13597
12000
2547
8932
4915
9131
10400
11320
9461
9364
13705
8819
8918
5240
5361
5276
11759
9529
9145
7969
7969
8586
11770
8990
13575
8960
9469
9291
14985
9518
13588
9508
9492
5324
9687
7346
8956
7474
8923
7370
9440
13543
11522
8721
9046
11661
11542
13649
7831
7459
8952
13498
9321
11980
14378
9385
9313
13579
13417
11081
6889
5776
6738
7241
6805
13977
12119
11353
9568
9569
7438
7240
7351
8060
5133
7362
9424
12267
13636
13683
15966
9384
4762
8868
9483
8902
11651
9011
9465
5020
13808
9281
9412
9451
8039
11767
9450
7402
5679
7289
7361
9159
14302
11756
16294
7410
14140
8408
6087
14103
9189
9316
8316
7421
7408
7314
7373
11048
9401
13758
13677
9555
7372
8291
9531
7460
7361
9382
11780
9430
8420
9505
5407
9289
14605
13719
9074
7419
11151
8515
10183
9719
13956
6487
8909
7534
9193
13708
8989
9281
11279
7352
7433
11051
13579
9703
8957
9455
9542
7334
9309
7394
6930
7438
9286
8956
13479
13621
8944
9301
8959
11512
10288
9412
13702
9384
7462
8543
14014
5313
11758
11559
13764
9347
9423
14201
8912
7367
13798
9477
8682
8882
9351
11423
9449
9781
9083
11800
8889
13697
6424
11617
9278
9392
9346
12220
8941
7345
8630
6234
8987
6865
8687
13561
7396
14042
8912
9596
20716
14907
14674
9080
5839
11772
9437
10932
8899
8931
11703
9459
8980
13632
8949
3576
6186
9529
12545
7346
8920
9296
15026
9004
8986
8961
8932
7440
14172
9477
7364
7377
8921
15509
8150
4325
10700
12139
14105
8940
11759
11792
9470
8862
12862
9414
10631
12243
15573
8692
7821
9546
13654
10340
7381
9527
9549
11568
11491
8960
8953
9548
7394
7363
7355
9427
6455
1459
1459
4983
11912
8920
9348
5109
13782
9356
8986
7348
8911
2487
9527
13865
9545
9467
8997
6556
9547
7437
11242
8499
6937
12426
11606
7995
9367
9129
12596
10611
8931
14041
7502
9449
7396
6758
7345
9433
11409
6901
11877
9359
11388
9012
11013
11668
5754
6831
8893
9343
9036
7364
13519
8609
5500
9362
9444
9269
8965
13987
8109
9335
18978
5227
11561
7842
7627
9057
6912
12053
11810
9464
14110
8786
12737
8885
9697
13695
7303
7797
7338
7384
11581
13618
8931
7318
7424
8944
9389
11836
9432
6345
7466
13948
7361
9487
8959
8939
13444
9490
13792
11465
13772
9000
14391
9367
8952
9039
7385
10134
8539
8539
11284
13925
11862
9537
5159
11719
13818
13590
11445
11085
13938
9602
8944
5599
13738
9518
9536
16933
11447
13612
14324
9288
7781
5805
9507
7744
9010
9540
22913
9554
11275
11496
9441
7821
13735
13438
14710
11448
11448
8975
11014
7395
8980
13918
8971
5240
12542
8552
5180
8928
8227
8962
13518
9006
7346
9468
7405
12043
11329
9599
9355
8947
13560
7317
8921
15525
9441
10029
9072
15537
9611
13700
9559
13552
9091
11880
14220
11588
8734
11606
7159
3104
11577
13513
8991
9011
7544
9027
9574
15069
8986
9378
14994
11577
9484
9313
13955
8995
5456
7368
4665
7761
13672
9560
15486
7434
10082
9413
5209
13873
12025
7828
7793
7405
7537
8888
7046
13957
7313
8512
7577
7453
8984
8914
9938
7317
7396
9389
6433
11604
9606
9392
9536
16338
9485
8930
10180
9383
7423
7342
8955
11568
11825
9636
9636
11859
9463
13716
9594
7450
13948
7362
7433
13880
9170
11454
7402
14982
9728
13305
13736
9469
9591
14383
7447
16560
9711
7352
10153
16001
9471
6390
8920
11276
9002
7370
14807
7357
7511
10168
8958
11766
9629
9102
9281
8895
11639
14903
11207
10833
10833
3637
11439
11626
8728
11365
9051
7374
7364
5302
16305
7363
7559
9054
8789
7036
4913
7043
4912
6750
7033
4908
7041
4908
8874
8807
12088
7475
13006
16035
9482
7454
7429
9484
13323
8356
8926
7920
8922
8391
6908
4788
7842
7367
13303
15730
17330
9377
14246
13311
9019
9532
9652
7512
9033
9525
12685
8901
13526
10234
9444
13970
9521
10662
10053
5940
5188
7451
9410
10954
8442
9032
9207
7801
5505
7363
11638
13449
9593
5333
9315
7377
7968
8886
9441
5827
1844
5515
4946
14081
8939
14964
7468
5399
8947
13680
9502
13440
13664
12305
9461
5266
9656
9741
6100
11879
15782
5109
8912
9475
8897
7826
11688
9585
9250
9511
13072
7725
8947
12479
11320
6842
7945
9471
13817
8695
7439
7446
7511
3010
7289
13005
9574
6893
6932
9531
5683
9417
9443
9284
12469
1797
9411
14467
8625
9315
8208
7027
14310
7288
9456
8306
8955
8355
13782
7456
12886
13693
8842
8872
8863
11575
7377
9447
13746
11739
9519
8505
13671
11298
8989
6418
14508
7999
15617
9484
9437
9282
4604
9623
9272
9294
10325
14386
9297
11462
7343
8911
9154
9475
8876
8608
6845
11835
7407
7368
7487
15037
9067
8731
12565
7365
12240
8071
13702
9438
14101
9538
9436
6746
7050
12377
13684
7459
7318
8529
13948
5234
8951
11631
8946
2013
1872
10377
10217
9517
13523
6149
13714
9671
12077
10252
9487
12155
7796
7439
7216
9656
15482
13729
5312
16369
11774
9698
9412
8972
7470
13296
9399
10601
14969
9297
9236
9126
8479
8845
13805
8900
9373
8902
7836
7227
13503
9465
12085
5935
13621
9530
9778
8892
11602
9407
11315
9456
5730
9453
4186
13899
13544
7436
11716
11258
7134
6231
7512
10916
13810
7452
5413
8531
10000
14184
11588
7954
12089
12779
8942
9528
11725
12680
7379
7840
8594
14286
8991
9304
4791
7390
9454
7886
8923
4866
9137
10634
16917
7364
9700
13650
9485
10335
5223
14393
14472
9549
7887
9645
13714
9561
9453
9496
8204
9128
8995
9334
3139
13710
8879
8949
1917
12807
10254
8646
6419
9482
9496
9357
9453
8979
5827
9455
11993
9031
9424
12059
8984
14224
8933
8931
14238
14375
7406
12802
8929
9445
5242
13971
11676
9486
8967
13729
9032
9394
13368
5804
9407
8916
10237
9133
7842
9445
7412
3748
9492
9467
7222
7459
4884
8929
7015
9451
8180
17342
9022
7396
8981
9537
8949
6131
11838
7566
9100
9050
12271
11592
4860
8957
9286
8753
7344
5993
9530
5863
6214
8728
8088
14096
12644
19175
10060
5997
9458
9248
7436
8910
9544
7427
14154
8043
9619
13606
9462
7404
2948
9526
9289
8826
11281
8974
12772
8153
7454
7406
13461
7842
12660
7378
8992
7786
20606
6785
16227
8829
8933
9767
14167
13236
11757
7514
6708
15036
8747
9633
11702
13935
9432
8985
9426
9602
4583
9449
8455
9356
8817
9157
7478
11731
2717
9005
5985
8917
7950
14736
7352
8935
9439
9433
9419
9417
8851
9297
2283
13633
9045
5672
9303
8943
12906
9342
3625
9306
9461
12766
8987
8968
9458
9478
8804
8888
12670
8934
7462
9004
9407
9514
9059
12750
8947
10177
9466
7904
8863
12764
10464
9539
12058
10640
8100
7317
8585
8956
8965
14124
9399
13792
6941
7369
9481
9530
7628
8938
9272
11532
9532
9152
9544
9370
8858
8858
13860
20163
9392
9504
8774
9472
9389
14270
9517
9007
12791
8913
7907
13906
7743
13770
9147
9342
6466
13655
9422
9461
9465
12760
7396
9519
8909
8981
7360
11279
9340
1841
13700
13547
9484
7797
7425
9406
7602
9138
10673
9382
9455
9389
9428
9585
8907
7170
5221
9437
7366
8926
9385
9517
9114
11504
5230
14367
9523
7377
11655
13704
7490
6554
9450
9521
11265
12062
7442
8896
12810
1879
8444
8922
13710
8930
11594
9442
14648
8558
14796
9514
5202
12620
13531
3942
11439
11439
11753
7463
9404
9185
9468
7934
7219
9367
9436
8930
12313
9362
14030
1920
9542
8990
9553
9391
10046
12123
11503
10398
4757
8967
7204
12271
8870
13688
8817
11633
9515
2859
9463
8895
6392
9526
12797
7359
11715
12874
9319
8933
9454
9574
15158
4793
9852
8956
8956
9415
7359
1836
9512
8150
9553
13190
7372
13736
9002
9008
10226
15017
6453
8945
7456
12276
11686
13776
13894
9413
9342
13454
5850
9338
7788
9485
6484
9331
5621
7365
8976
7376
13709
13832
14042
12802
9123
12147
9465
9431
7451
7307
9672
10996
7455
9543
7420
8979
3822
8820
13648
13706
6534
9498
5846
14138
13669
1936
5266
14190
12566
8742
11660
17483
8110
7350
9455
11613
8853
9381
11172
16309
9476
11196
8717
7360
8934
13218
14279
9499
8978
11186
13465
8952
13726
9701
8955
11590
7221
8028
7345
8769
8724
9527
9438
7396
8212
6464
7441
12340
13995
9422
9458
11639
8910
12772
9387
8154
12110
8879
12025
16706
7413
13863
7847
9512
13957
9537
9915
11261
9513
9896
11243
11545
6769
13495
7250
8965
7601
9386
14724
7265
6770
6213
9408
10485
9524
12131
9436
10564
9348
13716
9427
11296
10997
12264
9292
11602
7410
20082
8866
13908
12771
9464
8931
15173
6383
13641
11536
11453
10819
9589
9433
1764
7401
9531
11694
9533
7393
9428
8441
7388
10554
9427
7347
9863
8939
8949
13704
7269
14979
9328
8948
8006
13673
11705
9552
9224
8623
7554
7955
9405
8253
17770
14862
10639
7396
11790
8975
11082
7556
11482
8896
11283
9344
8922
9352
8993
9451
9588
9027
8957
8952
9388
9519
12007
7332
9617
6225
9405
9481
7434
9602
9531
7254
9399
8948
7438
6431
11403
9101
9558
8914
7967
8917
7337
19654
9346
8875
14206
6472
7932
9455
7896
9523
9741
10407
9310
7364
11737
9528
8975
9314
7339
12038
6361
7344
7341
8747
7371
9287
11158
11865
8131
9423
5161
7425
3626
10578
11355
16925
10697
8962
8951
6845
8941
5801
11744
13905
11676
8927
12053
8907
14320
9679
8934
9553
7343
9544
7822
10172
8940
14311
9532
8935
7548
5205
9679
13093
7406
8946
8984
4658
10181
10096
22402
7382
5124
9384
6777
7308
9527
8958
8867
9542
12716
12735
11597
7366
9501
7643
8914
9375
7431
8895
9312
12572
8930
8077
7183
11540
14950
7368
8896
12538
3850
4963
9451
9132
13464
14988
5229
3647
11358
7299
7357
8947
9336
14756
5356
8957
8980
11644
7417
7450
10777
9459
8563
8627
15573
8990
3630
11651
7514
14875
11752
12277
9683
7577
8954
7455
4884
8068
11699
16290
8992
13553
8819
12747
8821
8905
9525
5100
13872
8955
5458
11685
9390
9669
8715
8909
8188
9513
9162
10065
9526
9383
9015
8968
8991
8844
7199
9499
11687
8903
8956
12781
11275
14259
14953
9525
7581
17785
8990
11772
13859
9453
12681
9420
9443
9289
11973
9463
13417
8922
6276
8976
2483
9013
9530
9439
11573
9333
5245
7726
9266
13476
14010
8960
9338
7480
8908
6506
8868
5254
22594
8915
13389
13369
5205
8966
9432
9528
8897
9490
9303
6205
11071
9002
9437
14135
9488
3400
3575
3577
9358
4262
11281
8908
10497
8993
7361
9141
8968
10839
5428
9547
8093
9554
9434
9524
13955
8944
9523
9245
5203
2881
5199
10628
13519
11986
9455
6163
14666
8913
6911
5601
9141
9143
11185
11650
9281
8966
7368
11769
7360
7357
9549
7457
9475
9397
8942
9378
13843
9349
12794
9475
8942
11560
8936
4790
9335
9477
9441
18595
8279
8941
9474
11725
12756
11528
9419
8829
11772
9511
10502
14163
5187
9525
9013
9474
6420
9459
7370
9021
11839
17600
9522
9071
9326
14745
8788
8266
8994
6439
14064
11456
7270
14963
9289
6935
15907
9483
5110
10096
13700
8377
9337
8954
9512
14195
9173
9444
8046
9522
11529
8965
9553
11354
3623
8191
14030
14567
9496
2826
5205
9473
9431
8957
8181
12034
7385
11661
7828
7828
8205
14971
17315
8899
11443
11596
9399
9473
13570
8944
9517
9529
14216
11609
9337
5818
5145
9467
7130
10321
8190
9594
9353
7910
17465
9506
6416
9556
6434
9436
9040
8946
9527
12800
9462
8952
9033
12229
7446
8296
7694
12530
11435
10449
14202
6849
8981
7210
11249
5407
9396
8349
14864
11657
13572
6181
8078
9520
5662
9058
9625
9362
9552
6488
5409
8903
13654
9420
9474
11728
9462
12821
7112
7409
13673
9516
13805
8958
13948
12711
11521
12626
4932
7181
10077
9370
13720
9302
4809
9331
8649
8649
10775
11509
11271
12143
8830
9523
19641
9408
6905
9465
9543
15048
9522
9015
9023
9802
11271
6426
10218
8688
12202
12085
9400
10901
13721
9486
9386
9429
13445
11197
9475
7340
11749
6088
13666
8973
9451
9477
9393
8409
8087
11474
7772
13657
9684
12771
9240
8840
7412
11117
8149
9066
8979
9530
11669
7255
12156
7385
8983
11015
7509
10044
12752
8902
5863
7209
8588
9305
9379
11727
11241
11953
8335
8941
9155
7425
7469
11164
7946
10017
8349
8169
9485
11684
5208
9003
11624
13396
11447
9319
8750
11785
8918
8220
8957
10081
13967
7227
9561
11190
7523
9086
5677
6184
8664
9510
9544
9369
9282
9430
10278
9404
10503
7922
17434
7348
13515
6805
9385
8978
7411
8933
11399
8936
7869
8873
11291
8738
8999
9455
8916
8638
8913
8913
9401
10746
10624
8002
17023
7797
15112
13692
14172
14922
14118
10853
11695
10406
12268
9295
8887
9316
8871
3289
11655
9399
10822
11439
9644
9523
11674
8975
13674
13497
12986
11063
13742
9216
14670
11237
9468
5066
7343
11804
7224
8999
13999
8982
13708
7276
11821
8934
12785
9487
7405
9382
8800
9330
9478
5253
11690
11667
7128
9015
8993
13576
8941
9396
6892
11827
9398
8939
13695
13679
7824
9857
7708
13821
9437
11708
7228
5724
5721
5515
7356
6096
7843
9289
13529
5640
9451
8864
13899
5282
14229
14785
11651
9466
14568
19627
9455
9000
15549
13353
9429
11196
11732
15239
9454
11279
11041
6833
9979
8920
8062
9679
13292
13742
9023
14164
7805
11142
9428
8688
12100
12221
5378
8824
16510
7573
8904
12348
9488
14159
8843
5108
8966
9446
9118
8074
5137
12239
13924
7238
13865
11180
13698
8420
13557
11841
9657
3520
8921
9308
7695
7426
7462
7375
9662
13743
7366
13556
8194
9013
9273
8322
6506
9335
8956
12043
13714
9158
9463
9540
16244
6876
11214
9471
8872
7475
7797
8945
8720
12041
6640
6427
10066
4196
9500
7451
7456
12628
13654
7333
10284
7443
6986
13558
11767
8125
7372
11141
9454
9280
8647
8944
12347
8852
13979
9541
14010
9298
15912
8941
7454
4659
2431
11608
11386
6904
9288
15386
8982
8970
8954
7382
10139
9047
10348
8890
3118
13964
9937
9384
9508
5476
12888
8963
7365
8236
8446
7348
14962
9131
7443
7411
9488
9213
6689
8826
8190
13438
9456
10819
7355
8968
9397
7386
8059
5337
9532
9359
9746
12050
12476
9333
14078
8985
9065
13664
9401
11329
12760
7944
8949
9397
12469
9189
9530
14305
12977
9893
8920
7432
9022
14109
8960
8910
7366
12138
9393
10362
10568
9036
5951
3701
8933
15721
7894
7385
7353
13388
7470
15603
9447
7333
10333
5948
9519
9447
9017
8287
12295
13681
9349
15002
8625
9447
8926
8339
11585
14112
7390
8396
8550
8949
8452
8225
11754
11754
6157
9001
4875
9382
8923
12842
5154
9505
8124
7325
13451
14129
12036
13287
13256
10729
8989
11975
11975
8977
10488
11476
11946
12873
10073
9110
8889
8247
16224
7239
13788
9515
11991
9459
11785
7375
7814
9449
8707
13659
9422
7391
9004
6928
7710
13898
11820
10197
11631
7409
11639
9391
14213
10064
22558
9399
9409
13660
6076
9296
8997
9785
12379
8915
9549
5972
7797
8880
8981
10206
7517
5297
6182
8231
7975
8982
7120
15564
13325
10267
11583
12912
9441
9441
7410
11620
9428
8133
14466
15343
9210
9342
9418
10778
11650
8875
7780
13535
4569
9342
14916
15398
11600
8939
9437
8922
8872
13858
10648
11218
8917
9555
9513
9959
9646
9112
8923
9593
5691
6722
8897
12208
8994
16523
8873
8873
7313
13883
14243
7952
7806
9527
12439
9518
6845
7426
5761
11983
7438
7352
9270
9268
12029
14918
8941
9277
7343
13696
13889
7354
17165
7718
9346
12565
11335
9976
7500
9492
10077
8965
14216
7839
8922
7322
7575
15607
9386
7381
6805
7485
9392
13719
6408
9476
12520
11759
6527
9580
6922
8483
13301
6788
9548
7438
7392
6419
14048
11654
11550
9324
15469
9527
10185
13360
10793
7391
11546
8905
7473
7373
13662
8119
14862
7781
11577
8010
15004
7379
11695
8297
8297
7793
13874
9584
7832
8907
9446
7341
16033
7806
12367
9816
13890
13922
7727
8029
14177
9489
10803
9546
8242
7363
8928
9599
9117
9504
7242
11559
10387
5792
5833
9499
11365
13850
11579
7412
7447
13351
9785
7412
8938
16058
8909
11573
9545
7494
8280
11699
13620
11524
6477
8932
9355
8920
15562
7400
18147
7373
8954
7495
8164
11565
11947
7638
9519
15224
7878
8898
16966
7797
5285
9401
7783
11233
6896
2032
5816
8509
12585
9482
4183
16564
7451
7368
7365
14021
10306
11612
7364
12797
10474
12338
9529
9305
9039
7266
9357
11788
8561
9245
14969
11828
11828
7336
8142
7566
9148
8982
9626
9555
11656
9385
13873
9986
16532
7368
14207
8945
10255
14875
11540
8766
7911
9392
11622
17168
9008
8958
12773
12068
9422
9339
12280
12457
8914
9677
7434
7381
9152
4794
7434
8930
6833
6652
9386
9469
5994
13138
9535
11176
13495
5734
9674
9534
14974
12417
6467
7915
7358
9439
13349
7352
8178
7445
8944
11312
11598
12633
12054
13359
8935
6830
9139
7300
6918
9540
13013
7353
9620
8564
13436
7830
9574
9396
13723
7409
7515
4920
11420
14436
13643
12545
9366
7722
9345
13256
13582
8905
13743
13666
11726
11975
10521
10936
7770
11138
11058
11563
10117
13665
15389
9176
9591
13718
9123
6606
9335
8136
7456
9628
14701
6671
7930
8865
6956
7391
5152
17413
7297
8846
7501
8896
13092
11179
8889
15564
9346
9596
11731
10807
12606
9611
14984
15519
7026
8951
11754
4789
6033
9439
7416
14249
7806
11826
10368
7834
8959
9373
9475
7446
13705
14964
9521
9462
9315
9467
6930
9419
11869
3598
8930
8944
8975
6845
10051
7152
10107
9208
15920
10071
15385
11707
7405
7365
7457
9305
12022
13218
9532
9466
18904
9740
9581
7372
8880
10050
6185
7335
12488
7283
7354
8675
11415
7018
8830
9419
10650
6976
13460
11545
8948
14930
11439
8969
8915
11379
9476
15561
8303
3047
7420
9296
7318
9066
5347
11555
8575
9676
11588
8806
11836
10175
5228
13690
7372
13570
11548
16396
12545
14886
6942
9624
7459
7496
7926
7351
7523
9398
8859
10325
9347
11530
13593
11482
9376
11678
11316
10396
7396
12841
5089
13850
12507
9378
12679
11130
6865
11619
15532
16625
7446
7445
14099
6905
11590
8354
7762
14861
7123
7678
7499
6956
8138
13247
9544
14923
7436
9594
8964
7442
9529
9268
9389
11473
9416
4911
21241
7367
14963
14921
9580
9365
11552
9392
9602
8975
7331
14987
9421
6296
15399
7380
15573
7341
14968
13870
13699
13651
15570
7951
18754
8740
12748
7478
14972
9930
9127
8947
8015
7922
8898
8898
7469
7359
6849
7805
9528
5887
9570
9603
13028
15025
9493
9383
15054
9356
11773
9376
7432
7426
9671
15030
7366
8195
8827
7456
11695
9522
11782
7818
12081
9405
11774
14909
14018
15651
9402
9386
10581
8926
10286
12670
10270
7102
11165
14220
4874
7501
7391
9631
7985
7301
11629
7398
9317
9325
15407
11589
10973
7778
11565
8837
7366
15771
13609
13636
12352
7325
11456
7270
9434
12753
9431
6910
15575
10337
13965
10083
12790
9659
11646
12031
10254
7935
15034
9386
9687
13380
14447
9392
8959
8236
13043
7366
7712
14475
9437
9193
9551
9460
7342
14133
7428
7856
9385
7328
9426
14498
14968
15770
7909
5607
9472
8889
9479
7499
13850
6940
9353
6834
15579
4912
6873
15570
7353
5833
11593
10315
9464
4234
9480
7378
9415
9536
8075
9465
9609
15009
9595
9516
10374
9340
13589
6872
9420
6736
14242
7352
9479
7338
7447
9547
7294
7838
10237
7441
9946
11838
6845
7204
10167
4607
10573
12458
10552
13668
9535
14927
10025
7377
13549
13551
5617
10227
9382
7343
7431
7473
14243
14425
7921
14165
6467
12228
7373
9382
7880
7358
13983
7453
6843
9662
14105
12870
11591
6874
15400
8864
13651
9786
8974
18238
8944
5028
10161
9651
9357
14290
7352
14790
7353
7426
7469
10432
14977
15036
10651
7390
7508
7512
9185
8296
8872
13527
10182
9329
13806
7338
7365
12028
9440
5621
9620
1821
9481
14984
13311
13685
10288
7338
2760
10464
14268
11571
13527
15572
8924
8560
9135
9595
13888
13918
7496
10252
16113
8931
10339
6889
6453
18827
7434
13747
7501
9480
13960
13688
6866
11969
14641
6429
9018
7498
7570
10314
6869
14171
6844
10452
7571
7272
7571
23733
9401
7568
7567
9263
7584
9530
7566
11326
7556
7564
6878
7567
7572
7565
7543
6866
9313
8608
6874
7570
6869
7570
9421
14284
7492
7560
7344
7568
8939
7565
14378
7570
11929
6865
7381
13384
6850
7506
7534
9594
14053
7275
7569
6796
7571
7323
7562
7560
7399
7574
9052
7562
7764
7568
7573
6847
7566
11328
7556
10329
7578
20446
7570
7381
5303
9398
6311
7261
7425
7231
9523
6369
9420
9032
11945
7436
9611
7380
10045
9446
15922
9504
10391
9537
7425
9567
8832
7522
14092
11544
11734
8261
7565
14960
7336
11088
9546
11741
8202
9250
11551
14185
9610
9560
10004
7265
12408
7336
15018
9962
13698
6873
7127
8979
6885
7336
9594
7431
11585
14212
13512
9613
7413
7391
15969
9140
9318
9333
7459
7272
14899
7364
7258
14006
6858
7221
9058
11670
15553
8067
9573
7272
9229
15994
6489
7359
6603
7439
14968
9363
11591
9913
9385
6849
9466
11714
10224
9591
9385
7500
7827
6614
9069
7684
9091
7354
13714
16441
13712
9584
9594
7502
11730
14993
7375
15550
7832
11649
7468
9430
6862
7359
11653
13435
6758
7429
13667
7934
7447
9402
5394
15566
10801
7388
10457
7585
8186
9518
7405
10044
9407
14327
11323
16102
11943
8010
11879
7549
7362
11601
21823
9282
5346
11425
8821
9437
9668
12996
6206
10667
7623
4885
15398
11734
9507
7333
13467
14644
15396
6028
9935
11752
7470
12636
12769
11278
11779
9078
9433
9365
6591
6592
14178
10808
10023
12092
16692
7367
8389
7409
9522
11715
9577
15385
7698
7377
15010
7335
9498
13185
11463
11005
9459
7799
11309
7690
7752
15547
15549
10974
9570
7792
9555
9389
14813
7372
7416
8399
14310
8255
11770
13513
13695
13703
7442
13903
6815
13808
5452
9475
9572
9397
9572
8939
11183
10165
14959
12933
6093
7329
11128
7398
11823
9529
2761
6436
8570
9590
6870
7398
7322
9115
5556
5353
9965
7646
10340
7977
10233
9575
7526
6215
8050
5280
17106
5432
10143
7512
19270
5198
6863
9630
9087
10351
9650
13805
7632
7448
11599
8372
13774
9008
8146
9392
8936
11294
9625
12142
12142
8242
4846
5899
4985
2240
5264
6923
10931
13730
11362
7511
15914
9132
14307
13426
13913
11712
9459
9522
13766
9476
8672
12721
7456
6779
4890
10144
7482
13669
12624
7321
9654
7394
11552
8457
7445
15029
7365
8889
7536
8759
12983
13630
14791
13733
7928
9596
1950
13785
7218
7939
13698
8999
9498
10853
11244
14210
10804
8927
13644
8894
13694
10434
7366
9387
9561
12605
11352
11879
7569
7504
9330
7794
9650
7221
14032
9293
8895
8824
13552
9450
13932
8224
8859
10127
8598
13721
8869
7941
5759
7451
7261
9596
7365
7383
8949
12887
5126
11005
7395
9980
8126
8237
14069
6658
14466
8051
14988
11566
9631
7942
9897
9475
8088
9554
13684
7317
14425
9662
7927
13777
13971
11302
14994
19855
9486
8885
7316
7359
9383
13525
11317
7360
13717
7768
6908
8353
7031
8097
7006
7805
7811
8173
7405
7838
11540
6967
13776
6445
14101
7438
11404
7021
11503
7463
6442
13158
14010
11602
7347
7387
3325
13696
9539
7412
9459
9701
9212
7361
7401
8142
8308
7777
9389
12619
9531
8397
9542
8859
12033
10565
7934
9424
12518
7858
7444
7414
7427
6982
8910
7460
8608
7334
7391
9598
9384
11765
1768
5816
7373
7356
9543
13074
6975
7447
11581
8713
9633
8674
8930
9473
22729
7378
13928
11850
8089
7501
23682
8707
14980
8708
13692
12427
7391
5891
10928
11761
7382
9581
9537
11232
7458
13371
9602
12239
3333
7461
12189
10169
13827
7438
9472
9597
7982
9580
7373
7418
7352
13644
15559
7302
14302
7365
9383
13981
11581
7396
7312
6893
5533
8944
15401
13223
9525
2729
7358
12277
13649
9614
7423
16306
15141
13723
9495
11751
9463
9634
13666
15612
12052
10806
7367
3836
7367
8016
8016
14909
7404
11278
11835
8887
8947
1917
5229
8816
7607
7391
7470
6820
6607
7339
15019
7320
11444
9477
3289
3289
6481
7271
9804
13690
13896
9050
9430
11472
10065
7345
6422
7500
9165
14935
7464
6902
8655
5069
9213
13748
8873
7438
2522
7119
10656
16107
8893
11853
7426
8784
7426
10200
5423
9494
8946
14999
14002
7341
15560
9446
9588
15393
9464
7445
14629
13727
8912
10731
11693
7405
13452
8495
7375
14594
9448
8877
11569
11755
7759
12421
9964
13850
7408
9208
7377
7403
8089
16839
7469
7404
13646
6433
7519
7387
13700
7914
7373
13206
8903
6182
3445
7429
7426
11999
7345
7800
4204
9627
9043
10129
15007
12373
9526
11118
13560
11462
12593
9529
13837
6821
11557
14216
11229
21591
9574
10417
8041
10245
9635
7464
11442
7424
9447
13604
13729
9609
10793
7475
9557
9051
13957
11544
9421
5344
12534
7269
8395
9311
9371
7374
9469
8968
8392
8088
7459
9448
9375
11779
8987
7013
9641
9481
14084
9572
11526
8914
7825
4956
7904
9084
8898
23531
7490
9597
10447
12179
9604
10446
7285
11662
5425
7249
9493
7474
7355
4942
2046
9569
6543
9468
15567
6841
14929
13403
9383
6744
7635
4956
7414
4554
11673
10514
10616
7152
8878
9795
9645
7408
9507
11532
15947
9514
9385
8953
10252
13578
9010
8008
7372
9301
9615
11659
7430
10603
7456
14112
7346
7262
8256
8243
11727
9305
9323
6896
8775
9806
9386
8969
6846
9753
8918
7860
7323
8267
12003
6304
10318
16444
9073
9314
17650
14794
11658
13673
7367
7471
9597
9387
8946
9328
8853
9487
6661
6428
14996
16213
8855
9469
11381
7843
13641
11296
7378
5311
11656
9466
9331
7449
11758
8758
11571
9586
8588
9639
10672
6681
11540
8578
14245
13733
9405
13098
9649
8945
8366
6149
9117
7426
9420
8084
13703
9195
7570
7435
9605
9457
7209
17542
7339
14773
7356
9436
9515
14967
10262
7413
9015
2651
3774
15566
10425
7396
9283
11703
14026
8298
8298
14842
9573
10303
14122
11726
8536
9495
8745
7501
9501
10222
8936
9874
11580
9416
9291
8516
8897
11454
7836
12502
9335
9435
7388
9511
13721
14987
7117
7422
7611
8925
8963
9417
7285
13673
9624
5436
10820
14053
9481
9491
7495
13637
13877
10376
13188
8924
10542
13824
12023
7364
8906
6435
9415
11714
7004
8779
11801
19158
11635
7382
9411
3325
5289
7404
10854
9350
8906
9478
9462
15398
7907
9353
11667
7511
8932
6772
6410
13735
12501
9627
7426
5068
7549
13669
13691
11830
7395
4905
13756
9421
9546
13660
11261
14953
6676
11756
7379
11722
9059
9458
11486
13715
7360
7405
5139
9016
21570
9423
9438
9414
9468
8336
9508
7738
11622
7461
10032
10469
13416
8999
13851
8317
13959
8896
15573
13422
9314
7327
12025
9619
7356
9601
9606
13312
7396
9339
6493
11613
7393
14970
9510
16182
9399
8901
9420
6830
8736
8360
14633
9587
8082
12821
9636
9446
9130
9522
7402
6423
9696
12110
13745
8280
11625
6985
9483
9416
9917
10313
6450
9388
9352
8932
6929
6596
12983
7350
7347
9094
12058
9481
7510
5077
5815
7837
7458
9540
8960
9367
8504
13800
13669
9586
14999
13693
9535
9513
12175
11625
8976
9485
13160
6487
15571
10221
9439
8902
11418
7699
7087
7292
15764
8334
7401
13670
7443
9591
5204
7393
9594
10215
9566
5532
11725
11445
15402
8137
7819
14960
11484
14941
13873
14982
14830
10282
12666
13781
7947
8757
7332
8618
7374
5545
15570
10189
6957
9164
7402
14926
11581
9701
9270
9203
13635
7312
9514
9386
10462
13659
10477
9665
9279
9579
8940
9442
12600
6964
6149
10634
6464
8982
8908
8517
7586
8195
12030
9611
5671
5824
8447
7518
9382
13843
9445
9417
10168
12222
8920
13560
7438
5189
9462
7613
9600
11583
3873
12024
8927
13371
13351
9086
9508
16205
9017
13843
7351
12165
6958
11376
9372
7469
9970
4633
7434
14917
8149
9067
8322
9389
6142
8940
10891
7445
22276
7475
9546
6912
7965
7840
7439
11781
13667
9613
8886
15204
11281
8975
8935
8905
8856
13355
13680
8929
8965
8944
7326
9449
5249
5920
9535
8950
6822
11033
7474
7516
15562
7195
14936
9346
8988
13092
11655
1745
6244
7344
10545
11770
6975
9495
7338
9572
8560
9595
13618
7418
7188
10222
7387
8422
10123
7274
7464
15577
13903
12733
8895
9327
8116
9376
8928
6476
7266
7418
9402
13561
12544
8881
8256
13737
12450
9246
4786
7417
7644
10266
7999
5004
11578
11538
7463
9511
3224
7317
12705
8919
13691
9810
11260
8898
13876
11590
9493
12325
7347
11442
9568
11103
7480
9579
4794
7404
6493
11291
8681
9228
11650
7378
14974
8931
7347
7468
6860
7398
7414
11615
7369
9205
7345
7684
7363
9438
8861
10467
12357
13709
9445
7937
8944
9352
9033
9020
9396
11686
10606
13691
8287
6711
9514
5617
11477
15332
7387
13841
11543
6023
7942
9624
13662
5084
10532
7540
11543
9385
9558
6448
15000
6577
8454
9504
17390
6992
14118
7396
8953
9409
8927
9482
10861
5174
9515
8850
6943
8165
8971
8883
8937
9440
7430
9005
13839
8953
11720
8790
7374
7135
13047
14181
8962
9113
13696
8987
7799
7312
9319
7274
7474
9516
10145
9502
9460
9619
13726
9142
13633
9509
13799
8849
7915
12969
11287
12041
7848
6900
7412
12289
13630
6532
9130
9289
9593
8935
7442
16359
7431
8378
16356
7233
9339
6947
11621
10113
9429
8821
9553
11621
10325
7348
13852
10736
9388
10748
9017
13720
11746
7522
7213
9007
8942
9539
5608
7361
9877
12069
11737
8764
5607
9484
4842
5869
1384
14035
12429
13405
13674
14976
12477
13681
9287
11459
7365
15383
9040
5742
9365
9549
8935
8857
12220
10167
4795
8989
9491
8216
9353
9026
6212
10258
15049
11259
12967
9586
13841
8932
9672
10172
9556
6211
7349
13673
7479
8957
16881
7395
13698
13675
11332
9502
12190
8944
13484
8902
13842
5839
14085
6941
8948
13923
11326
12220
12750
10669
8141
13633
8968
1887
7803
7175
9477
9023
14927
5174
13260
13103
9612
9560
13713
7390
9122
3774
11246
9691
13867
9294
13813
15571
7371
9186
8960
7394
10366
7407
8882
11639
14017
8982
10315
8944
14186
9324
1566
12291
9496
7038
14236
7332
7969
9333
10355
7451
11859
9556
8319
12789
9525
11448
15252
11521
7333
9375
10932
9386
12836
12670
11762
8175
10455
6579
15529
5198
7680
9410
9392
7846
11338
11736
8957
8937
7302
4244
4344
14119
9382
7194
14955
13732
16043
13659
8959
8221
13678
7442
11817
9186
7444
11694
8986
10193
10802
8907
13853
14106
7527
8319
7353
6891
7804
9522
8643
6964
8997
9477
9251
7409
9189
9468
8951
8980
7399
14931
8363
16931
8917
7472
11738
6429
7486
13323
11162
9489
6982
13973
11405
10199
9478
15172
11629
9442
13245
11708
9429
13895
12825
13574
12359
9445
11806
8964
5197
10340
9470
7797
8975
7436
13415
5161
6878
8966
13997
8958
9288
8944
7343
12755
8797
9234
8673
8857
8045
8045
6491
19642
9486
7451
9514
9462
13497
13836
12207
9497
9550
12038
12709
8987
6410
11951
6205
14393
9390
6032
13627
9011
6484
9116
15706
8348
9402
8821
9349
8994
8371
8916
8947
6605
8836
9205
12493
11375
3347
10340
9645
8945
7454
7651
7480
9514
9330
7278
7350
8997
9599
9516
10261
9394
9497
13718
8742
9289
8904
8998
7378
8139
9078
11747
12224
13966
10195
12827
10141
6431
8925
9477
12822
8993
6139
8954
7397
7432
8876
9470
8958
8947
7348
8952
9412
10513
9523
10882
10966
9305
8194
14966
13697
12559
19463
11278
9511
7922
8957
12728
7251
7631
9492
8178
9383
11274
13581
13817
15005
8890
9593
9450
8966
9385
4722
9240
8146
12203
9646
9445
8847
8897
14994
10166
7342
7343
7404
8828
8828
9485
11551
9542
4981
5976
11836
7913
7394
7372
5923
11434
9519
7435
11998
7443
8964
4476
4732
11316
15549
13672
22337
7436
5346
7446
10548
12107
7398
9389
7790
9478
9349
7370
8610
5880
6342
7499
8958
9435
9456
12785
9375
9501
9450
8933
13519
6463
13639
7787
9237
13710
8527
12722
9443
9369
9411
16711
7423
9453
8334
11211
9436
13616
13398
14472
9548
9514
9528
8143
8965
7341
13349
8929
11491
8926
9366
9416
6168
9485
7471
13264
10196
13473
13951
6347
6348
8364
9717
9453
7376
11122
13362
9450
13294
9447
9450
11493
9114
8977
9504
11743
13408
8957
18729
6463
10013
7345
13400
11759
9716
7045
12783
13673
10085
11639
6352
5464
11803
13829
7987
6652
3042
9555
7612
11796
9419
9284
8973
13562
8932
7377
13340
11154
10918
8493
8930
9447
11576
7422
13904
7480
8928
9355
9965
9540
9253
13460
10783
11544
9935
8876
14958
13590
13676
9378
9023
12089
8981
9468
8914
9396
9455
11751
13860
11532
8777
7874
9482
5249
9198
14314
12843
9527
14040
9405
5716
9411
8909
14186
9297
8980
13828
4750
9488
9715
10459
12262
7453
7450
9522
9502
7974
9483
8962
7511
8888
7456
11715
9533
11989
9582
11426
8946
12764
11743
7351
7955
7452
8948
9485
5902
11870
11870
8347
7339
7338
15545
9400
9785
9563
7338
9456
9154
7114
9288
9480
16796
7471
9534
8901
10220
9531
8184
7917
13005
6435
8225
6795
9528
8831
9206
8932
8954
9485
11654
16262
7343
7346
14149
9351
16347
11115
9294
9478
14780
7788
7346
5820
9294
12032
8926
10214
13701
12732
8568
5452
9503
7461
17205
7822
9457
9430
11654
9001
8905
7344
9017
7830
8565
9247
13716
8924
9498
8934
9003
8953
8973
13637
7500
9317
9812
9756
13672
8947
8049
14057
10193
8974
6570
8966
9294
11588
10121
9423
9203
12423
8913
13438
11292
7429
9453
9049
8957
3492
8894
15015
4623
1384
3291
9431
8955
9777
9199
9425
13604
6017
15390
7379
7311
13812
5765
9296
13721
7070
7463
8053
13682
8949
9202
11514
6429
7934
9686
12270
9426
8920
11769
11839
8922
9471
8959
8978
9516
12013
11612
10425
9470
8850
9480
7954
9522
13540
8911
9473
9392
5103
9331
9402
9511
8901
12516
13685
11685
2824
7405
5153
11751
8934
8891
12111
2028
11038
12023
9523
5318
13546
9550
13976
9394
9286
9551
8566
9529
9627
9274
8999
7840
9128
10186
9194
9507
13549
14553
8295
12856
12629
12321
9537
9359
8955
11683
9521
6187
14176
9440
5469
8906
8906
13726
6441
9641
8664
13391
7398
13778
15025
14906
7033
9300
9006
14279
9357
7396
8208
8927
8996
5774
15163
9527
5770
7183
17340
9527
9463
14481
9504
8813
13768
8885
8824
7207
9512
1574
8380
9522
11394
7800
9446
8916
9971
9541
8903
7360
7429
11254
10158
8975
7851
12888
12130
8910
11052
7434
9255
8571
8387
20299
9334
12799
10613
9517
9538
7906
11258
12013
9535
9484
13209
4262
13539
10418
9389
9481
9041
13585
13153
12778
15320
8710
8710
9428
10483
9337
8863
8863
11699
12024
9429
9174
9519
8902
7454
13670
11434
6953
9466
12100
5175
6948
13944
6846
5149
11490
7414
11634
9642
9491
9500
9492
8996
19030
6789
9461
7360
7382
7439
8887
13605
7449
3686
10675
4816
14753
10900
14087
4263
7353
15046
8849
9536
9369
7907
13629
11754
9318
2152
7405
9523
8722
10567
9237
9526
9561
9314
8872
9458
6863
4873
11471
13562
9520
14947
12746
8963
7375
11673
13808
9422
7294
7177
9482
8711
7086
5186
8961
8955
8952
8018
9240
9493
9493
9440
11572
11506
18999
8259
8915
9572
11118
8879
8676
9396
12262
11715
11570
5268
12075
13416
7358
7479
12112
8936
3785
9444
12578
9719
8931
7805
8963
10292
14920
10302
7431
11028
7387
9356
12155
8947
8867
9568
18623
7451
8429
12373
9218
11949
9519
9381
9121
13689
12537
8790
11799
11799
8052
7402
9642
8941
7478
8962
5132
15680
7364
9403
20042
14201
8918
9466
8412
9005
5830
5101
7454
7931
7444
16906
7975
8845
9375
7817
8945
13618
10501
7282
8930
9396
12466
9300
13888
3662
8920
7368
7361
14021
9372
9444
9531
9569
11563
11660
7379
7379
14964
7457
9389
8919
8079
11662
7435
8075
9452
4726
14079
8760
10370
5222
8880
13814
7348
11560
9520
7303
3437
8972
14648
9437
7816
7382
5304
9587
13430
9044
10090
9469
16278
7403
9037
12697
7855
9009
9294
14820
8944
8947
6693
12094
14333
8427
5242
8170
7355
8980
6451
9648
13705
10872
8992
13626
13595
11945
9658
7367
9455
3236
9520
11266
9389
7365
8850
13684
13661
8632
16605
7455
11583
8958
9590
14233
7973
8526
8952
8863
9830
9576
9386
9564
8470
8899
7385
9832
7399
8140
7858
14987
10370
10755
9414
17025
9446
8983
8824
14261
13913
6512
7312
11684
8656
8982
10241
9904
14004
8991
14047
9464
11888
4763
8960
9623
13898
11856
9013
11199
8968
3047
5104
7390
8954
8998
13691
13673
9232
9436
13140
8904
9397
9878
9070
9367
9395
2668
10877
6392
8035
8909
13500
7325
7377
7944
9514
18674
7497
9132
8957
8951
8958
8224
9470
9061
8769
8967
12255
12255
9029
8955
12393
14195
7488
9347
11577
9084
9738
11727
9156
5336
14276
9453
5247
11856
8885
9460
9102
4239
7235
18532
5718
9278
9558
11788
11309
18225
9439
8892
5234
9014
7632
8954
5550
10276
11609
11281
9132
5205
9435
7395
9586
9375
13728
9517
11460
13951
11907
9481
9130
13563
7515
11638
8916
9062
11157
8000
7513
14119
12372
8764
8966
12795
9102
9102
7376
9376
12729
9268
8978
9435
9386
9490
10152
6756
15415
9011
10550
12740
9716
14976
8870
9556
11146
7937
7376
13663
7432
9919
14311
7442
8905
8888
11379
6021
7477
13594
14095
14107
6880
10804
13951
13684
12338
7420
8867
8936
14989
12882
11956
7369
9459
9459
4794
8968
7410
9525
7463
11683
9526
10672
9543
15019
9486
9590
5846
4741
9669
9271
6500
4756
14034
4025
7239
6099
6232
9465
8872
7681
7345
14057
9335
13514
7786
14173
12449
9373
17775
7351
13856
8115
11927
9463
8137
11746
8341
8350
7798
16773
9538
20708
7394
13035
13353
9536
14055
8951
8998
7795
8129
14212
14444
8959
8954
12995
9525
6350
9303
8859
4587
6381
13710
8950
9628
13693
7412
9141
7463
9361
10256
6446
7363
8971
9485
9544
9462
9339
11846
9425
11516
9296
8952
8934
5369
9014
12728
8986
9373
4874
8901
9387
9366
8915
13676
11616
7350
9484
12495
11511
8915
13799
8068
11951
9472
9052
5558
8869
9961
14112
5199
9485
9656
12992
9040
9491
9396
10526
8660
12121
8021
9351
7391
7281
7456
7511
5828
9387
8991
8894
8920
7702
9469
5286
13665
13730
7881
9495
11616
11756
11972
10375
9588
7417
7521
7439
9102
6169
13755
9409
12016
8883
10742
7418
8134
11160
10163
12549
1556
6242
13066
8979
9473
11189
13580
9520
11784
11652
11632
13708
7380
9681
11721
6919
9435
7392
7426
13707
7367
9548
7441
11575
3711
13630
8995
13879
9358
11852
6874
12142
10183
7677
9522
9442
12767
11419
9428
9535
8974
7375
8191
13666
7020
5216
5939
7412
9455
13673
4774
12417
7444
13252
8337
12210
7358
7838
7377
8929
11675
11744
10775
9404
11658
7883
7385
9004
4287
8211
5280
13810
8926
9475
5455
11152
9390
16856
8938
9602
7609
11761
11794
5988
12073
5204
11687
6993
13944
11166
9464
8998
1998
9016
12065
14104
8739
6843
9029
7814
6272
13517
9202
7482
7503
10219
7474
14038
9530
13675
9015
10202
12629
14333
9143
9117
6348
6711
7446
8228
9335
7406
8471
8920
8934
9579
14949
11350
7857
8369
8802
6141
13436
11549
8964
12016
9454
12197
7461
9512
10976
9569
14119
8859
8905
7305
7380
13630
9682
9682
9412
6064
9670
7748
9416
10453
14596
11540
10303
10739
6294
11589
8953
12949
7460
9529
7359
7453
9973
7557
7392
11383
9508
13472
12722
14939
14271
14403
7353
8360
9138
7513
12118
15018
8198
7015
7392
13815
8295
9509
4792
12080
8904
6561
11426
11477
15981
8576
8576
14660
3205
11758
9327
10155
9532
8975
7475
8956
9566
8242
11935
6420
13808
8703
9524
11559
9013
9559
9011
14116
6880
7389
7824
8969
14009
9468
7375
9741
8855
7479
13541
9203
10598
11728
8212
7411
8958
7033
9313
15691
8982
3105
8555
7276
7419
10199
7397
7489
13760
7384
9340
6272
8910
13906
6119
6420
8932
10300
4925
7209
11698
8137
7432
7399
10177
15032
8848
7428
9465
9661
15400
6153
7336
9283
7427
9500
9400
7820
13561
12599
9153
11690
15571
11447
9581
9496
13693
8964
5449
9803
13502
8217
13622
13546
5110
9729
7439
6437
6255
9531
8932
11606
14079
7410
8948
13671
13532
7338
7448
7365
9305
10965
8957
8953
11594
13792
7180
6843
10120
7455
7462
12644
8269
11564
13247
9515
13353
7285
7494
9660
22496
8825
8515
14569
11680
11783
9562
9003
13648
9078
16570
7445
8932
8947
13493
9489
9452
9561
13401
7443
7413
9469
14375
9285
8256
9397
8961
9517
3621
15357
6432
11674
9549
7296
7378
6833
9559
12194
14971
6508
7300
10242
9834
13742
9395
7366
14046
8940
9500
10992
12495
12047
7418
9579
8949
9514
7384
6283
9025
6173
8840
10730
11381
8234
9316
12085
8919
9585
14205
5529
7538
8979
8944
9425
8363
7387
11625
12067
7419
9386
8887
8944
7336
7407
9492
7775
6861
9608
9222
7478
7088
14301
7397
8720
7397
10101
7586
13165
7926
9526
4749
15578
15573
7306
10254
6784
11345
9406
5454
8934
11733
6298
3718
8609
9595
11251
9392
2799
11735
8938
8513
9410
20800
7110
7412
13709
13110
7342
11588
12774
9596
7369
7396
7384
6848
9471
10560
11189
14985
11663
9437
8935
15394
9165
9504
13629
7459
11307
7755
8853
8017
9532
9113
7355
5199
11431
7369
12322
11558
11674
2971
9503
10479
13443
5210
9837
3473
10099
9269
8927
6901
7361
9551
11168
11682
7479
9375
9616
13687
5817
7409
9016
8878
7360
9130
9442
7345
7345
15035
13923
7154
8936
9610
9476
9520
7351
7891
6888
9777
9802
9448
9441
7300
8594
7390
9239
7226
13433
13592
14980
9633
10372
8780
9660
8975
8830
9437
8964
9576
7446
9108
6229
11561
11537
12957
8481
7550
7425
13705
11528
5824
14236
14164
7429
6931
9442
5183
8920
9402
7641
9401
6650
5781
6576
11746
14978
15165
11729
8888
6953
13234
7801
11756
12575
9770
13884
6598
7407
9171
8987
7031
7395
6753
9447
7372
7378
16308
7350
7715
11210
7474
7355
8044
8701
10582
13365
8907
9893
7420
5668
7619
7366
9464
13605
7353
8833
6862
8828
14934
8257
9615
9317
3385
9346
3627
13741
9021
9477
8616
8850
8850
11817
11424
9029
9476
7315
9147
8932
13664
13391
8962
7709
12251
10106
9534
11718
10670
6979
12488
8943
11397
8827
9524
7410
4858
4870
9449
7442
9597
9936
9468
9011
9582
8949
9240
9309
9594
9611
11656
7275
9569
7375
9533
7605
13809
7410
9020
9783
10200
8361
11255
7381
9137
7619
7454
12725
7387
8843
13347
9525
9622
9467
12731
10503
7843
7333
14782
13664
14993
11367
7498
7468
11250
13826
9656
9399
5534
6833
7482
7279
9569
7358
14179
7711
9504
11299
9418
7424
10440
8927
8735
12309
7160
11570
7728
13798
9109
8867
12309
9387
6979
13677
7355
15561
4981
7371
13676
8889
14998
6466
9415
15375
12288
7920
14803
7577
8933
15002
13696
9570
9559
9482
7692
8318
7344
9498
7306
15569
9011
9526
9089
3153
9586
14203
6798
13806
9631
7278
14034
9483
9482
10495
5398
13707
9467
14656
8688
13623
4733
7364
8936
9436
7371
15477
8857
11640
13670
7277
15122
11866
7446
7291
7385
7391
9433
9546
15051
13689
9147
7414
14109
7346
21573
11044
9468
7355
7363
9742
13753
14955
5374
13818
7358
7786
11630
11936
9974
5485
12165
13673
10041
7302
13322
7379
13626
7367
7637
10723
7382
8418
8267
7335
9589
14872
9390
7758
15003
15031
9488
7293
11249
7367
15571
7442
15389
7470
11616
8572
12988
8582
7416
9542
7367
9140
7337
8209
15414
4913
10205
16858
9503
9531
10403
23769
13731
6754
10758
9313
9608
7334
8242
7347
7002
11505
8082
10289
10184
14957
13782
14286
5254
14917
7412
13746
9589
15004
7343
14061
12775
7368
7449
9395
9426
9235
8827
9069
9560
11412
6358
9005
14802
7397
8871
13635
14364
7513
8947
7419
10166
15011
11463
7323
7371
10728
8463
10788
4680
7335
7466
5192
9326
8985
7823
9539
7332
15555
7481
11667
22920
7511
8921
11244
9568
14921
7450
6844
11544
9466
9295
6768
9559
7464
10291
8155
7377
8633
12617
9466
13668
8020
6451
7381
9326
9285
15701
8077
9420
6990
14283
6411
7490
7409
11498
7407
9962
9122
12372
7429
16388
9336
7504
8665
7347
9487
9438
13707
7415
14057
9309
7392
22381
9557
7428
9628
9597
11837
11629
14801
6463
9493
9445
13694
9592
11412
7983
9368
8988
9388
1834
6415
6437
11128
10245
13993
11852
11696
8240
7428
7449
7416
12249
9486
11849
10618
5603
5888
9467
13870
11590
7433
12058
9360
15552
7470
9471
7372
7366
14396
11720
14889
11773
13651
7294
7455
11755
11770
9411
9578
7366
5123
1539
5783
13792
9315
11871
14273
12367
10050
5705
14997
8105
7299
15231
10379
9203
7644
7375
11227
13667
12573
7453
8941
15000
7802
8878
14049
9489
13457
8308
14016
9179
8861
7455
15047
13876
7410
7364
9733
9607
7338
8889
7472
9462
11492
7473
15322
9435
6876
9673
7349
7429
13451
8889
15539
9322
8308
8308
14165
15546
6915
9547
9559
11540
14207
6837
9718
13344
15026
9092
6941
7462
7385
9320
8371
5892
7471
10687
9090
9573
9315
17908
7512
7202
9575
9012
7422
9361
9647
7381
14974
6334
7893
7396
13598
7303
10480
7256
13744
15383
9571
9496
7836
7891
6686
14889
9372
7427
4819
14644
7377
7756
9321
14998
9572
9135
9352
9278
11631
13078
10224
14890
8129
9519
14916
14947
9672
7653
8934
7339
11273
8857
13571
14931
10284
8915
5091
14029
11680
16720
7366
13143
7235
7300
23273
9603
9476
16157
7256
7316
11517
15511
16420
7380
8058
7444
14977
7391
10320
7384
7351
9570
9471
9565
9449
14065
7434
13667
15018
4990
7361
9478
7349
9502
10902
15375
7512
13962
8913
7297
14991
6802
15021
10354
9017
10359
8902
15025
7432
10228
12846
8186
7798
8907
8377
13919
8688
8314
11558
11275
6866
12075
6835
14005
10834
7013
6258
9701
12038
6813
9492
9604
11686
6828
6889
6851
9434
7396
14939
12870
6846
7761
3066
6851
7559
7998
7570
7568
9356
13850
6708
7439
7409
9357
11407
13498
7389
11559
10324
8929
17557
7461
9001
13921
9294
9658
7301
7382
9046
9154
4562
7364
6874
6335
14436
7572
4435
9503
7568
7538
22446
7558
6524
7487
22366
8016
7569
7569
9368
7537
6833
7549
12421
7566
7573
6842
7573
7571
7572
7808
7570
9545
5435
6795
11731
9558
9448
7561
7370
6830
7273
15047
7364
11360
8169
9171
8774
9126
9410
6849
7672
14262
7472
9562
7350
11545
6667
7423
9678
9145
9558
5580
9346
15390
13521
7367
7414
12315
13915
7757
10166
9706
11702
13884
9722
7646
6866
7427
11670
8332
7372
12227
5455
7371
13269
9480
13708
9381
9532
13540
7221
8710
8710
8651
14645
9638
7409
7426
14999
9402
7052
8205
9068
13878
7298
9446
11454
18468
11460
7455
9566
14971
7706
7374
15392
7797
15025
9491
8995
5391
6939
14967
7571
15019
7418
8090
8090
14672
9642
8898
13851
7339
10508
13910
11532
14116
6852
1907
11180
13652
14936
9540
9363
9308
7477
13816
14852
7509
15023
7928
11584
5825
12216
9601
7322
7357
8931
9625
16245
14014
7360
10246
5623
15045
6883
7889
13177
13653
7398
8946
7570
9386
8961
7341
9008
7382
9630
7448
10611
15164
7585
9408
7774
7299
9609
9637
14099
9525
9503
9212
9381
8986
9137
8730
7364
8166
16042
7531
7450
7512
1382
1567
5390
11548
7295
10193
7454
7879
11219
7370
10878
10607
11441
5297
11718
9602
11224
13370
7509
14276
5216
7411
9293
8698
9570
7325
7435
9362
5824
9172
7521
7276
10128
9393
15014
13895
10511
8872
7456
3105
7362
7519
9355
3795
7621
9619
15565
13796
8117
4531
8732
7386
7485
13414
8057
13751
9389
8982
9615
9695
8957
13628
13728
8982
7152
7370
12860
7411
11402
13896
5981
7460
7613
9525
14044
9567
9412
7439
13775
6439
7402
15397
13165
7273
7292
14553
9719
12623
18905
7413
8882
5807
7427
9512
12771
9517
16378
8936
15393
8723
9435
13899
9516
9571
3823
7508
7366
13464
7390
9491
10372
9604
13717
9613
9598
9578
8972
10859
7454
11695
15753
11312
12048
9422
7382
7564
14113
11566
5032
7375
11386
9364
9534
11710
10390
12618
7335
7370
10144
11703
10098
12097
12296
6987
9347
8849
5165
13854
7453
7512
7461
9460
14003
14003
6902
9409
14924
7465
12314
13710
11807
7625
5130
12326
9192
7513
9484
9523
7863
5893
10063
7196
9054
11328
14921
9550
12811
8988
9496
6794
7512
9560
9773
7483
15380
9391
13950
14954
9600
13496
12432
12358
16103
13618
7414
7364
7363
7448
14921
9364
7893
7350
13596
7375
12526
7527
8983
7370
9398
9591
14132
9612
11751
9522
9148
14062
9577
8963
8930
7457
7439
7378
9432
11412
5566
11227
7217
8633
7407
7342
13561
9547
8570
7369
14900
9105
9121
8974
9789
16325
7553
9621
15078
7513
9427
14301
6866
7531
9505
8191
7461
6907
7302
6847
7342
8915
7203
7328
7720
12811
10613
7380
8356
7537
10845
9799
12450
9756
5269
9436
10067
8200
9475
5472
9337
11950
9056
9263
7344
7343
13477
11631
8931
9483
7739
7375
4779
9549
7426
11468
7354
12578
9503
9221
10392
11796
7389
11524
12310
9308
9037
11636
7421
7395
7442
8900
9059
7459
7392
8951
11960
6262
9303
11665
9056
9344
11553
13777
12894
6941
7043
10670
13687
11281
11083
7359
7366
7371
13660
11756
7034
8994
8977
13668
9415
9370
7797
9620
7139
9540
8802
9423
7986
14055
13939
8297
13458
10847
9456
11860
14146
7664
6851
9341
11741
8273
9362
13718
5250
6826
7407
7365
12292
13474
13986
11732
8692
7498
9663
7342
7506
13731
7509
9534
9325
14933
11563
7382
13461
6795
11432
15526
13755
13711
13675
7367
9674
8022
9172
9498
7243
9542
10741
11644
7463
14904
7450
9395
7413
9265
13674
7493
7958
11289
14079
8005
11400
9543
7474
7478
8152
9007
9471
8967
9329
9011
7436
11202
8997
14906
11551
9525
13965
9281
2443
9267
8905
9389
7415
9800
11438
14235
9292
11067
5838
23028
8105
14616
9567
9599
9334
13920
7366
11757
7440
7371
7813
13677
13601
16152
12968
14965
14303
7240
15380
7924
9888
12682
9314
11596
7368
14972
1664
13442
12608
7673
7538
8884
14016
9687
7454
5233
6821
9472
9377
11474
7353
13303
9536
7511
7436
7409
13734
7243
11584
8932
3195
9543
9622
10253
4479
7340
15529
11701
6940
7948
7445
8586
12791
7501
9388
14127
10372
8092
7371
9534
13774
9348
8933
6933
6820
9419
7933
7669
8194
8060
7361
9593
7391
14788
14527
9386
9393
9437
7526
7893
9108
6716
7575
14553
9582
1881
8920
9827
8746
7641
7958
9326
12352
10088
7265
11263
8083
9582
8222
9553
9362
9500
9955
14700
9305
9990
7424
10474
9391
14980
12583
11574
7336
17744
11628
4798
8989
18184
11299
15582
8931
6073
7331
9545
12775
8931
8974
11911
14302
9009
8912
8930
13660
7599
9404
8342
13750
8955
11537
8289
8947
7383
8963
13257
12816
6906
9619
9010
9529
9442
7132
7364
11658
7013
13227
13478
13460
6436
7002
9532
8262
10180
7508
7362
9250
9275
12626
10669
13752
8607
11496
7049
13850
8981
8982
8994
7157
16204
7753
22907
7380
7726
11944
9212
9542
14029
13592
9276
9413
9482
6112
11770
6845
9348
9563
9612
9017
7481
14189
8489
7375
12653
7775
9533
9559
14153
7419
9195
7513
7822
8913
8314
8987
14759
19179
7205
13718
15049
11388
7570
14197
7384
10383
13148
8544
7655
8968
8315
7331
11656
9137
14911
11447
7433
6211
5712
7479
14320
11903
9005
11574
15540
11604
13895
7412
9808
7361
13436
9572
14701
14203
13686
4860
14984
13459
9366
9531
14998
9091
9347
7058
14954
12430
9210
9126
9451
14712
15013
10654
7408
9573
10169
9398
7395
9405
7497
7347
9481
9492
8182
11873
12787
9012
15585
8941
7862
8879
13680
9468
13650
7264
7325
14929
15410
9099
14646
11527
9381
11913
9644
14046
11145
6000
8879
8899
13601
6860
5395
12369
4539
9529
9672
13695
7430
8850
9550
9479
12551
13954
9007
11694
12665
9771
8276
12701
7514
9510
13031
11336
10673
12408
11421
14859
13541
8704
8333
7427
9357
9131
10067
9480
9508
7399
8956
11189
8111
7293
9119
7643
14959
13008
9405
14257
9569
11441
6304
8905
8486
18636
7802
8899
13724
9438
8033
8913
7470
18644
8113
9506
11396
7424
12356
7387
13594
6508
11346
5173
10326
5231
5118
9443
14977
7395
13816
9042
7296
5372
6804
13672
11119
9390
7359
13479
11907
7274
7267
9583
9588
15555
9573
7440
8974
9336
9394
11363
12079
8941
5450
8992
15565
12191
15386
9435
13602
13496
14194
7338
9520
8226
13711
6880
9602
7307
10532
8926
8567
15675
8183
12834
9435
7387
7398
8328
13705
5653
15573
14970
13679
7429
9533
7441
9490
7393
5341
2499
4939
2147
9597
9531
7365
7481
13336
10324
8446
8446
9388
8945
8957
13864
9467
7267
7431
7431
8921
7073
9426
9023
13636
8916
7470
13720
9425
9028
14925
13693
7794
10323
8350
12753
8885
6410
11964
7269
9427
7320
14679
8342
9547
8788
7457
7485
14017
9628
9601
12955
15018
7365
13822
9600
10640
9530
2996
13350
10062
9357
9531
13813
11287
15379
13256
7342
8886
11555
8900
9116
9457
10585
7320
7513
8872
9899
5182
12829
13963
14942
9394
7392
9547
9854
8983
10294
7819
5521
8928
8230
7274
7460
9383
12476
11166
7372
7453
11426
14872
7447
8846
5276
9533
7348
12006
8799
8193
7460
7765
9440
9509
9361
14069
7352
12317
9294
8922
8626
7386
6280
9368
11612
15559
7478
7439
9305
8145
9421
11024
9338
11935
9231
13860
14874
8849
7835
12834
9521
8987
9625
13807
7335
11606
5436
8632
5795
7304
8926
11427
7454
9464
14900
7865
7346
13528
9452
4859
11394
9494
9016
11631
6985
13755
9369
6672
9232
9599
10225
8935
9536
11588
1949
9595
8687
7014
13462
7482
7748
6924
9549
8995
9627
8914
13804
13393
13677
7341
9784
7335
12539
13983
23511
13654
7286
7379
13365
9374
13716
15025
13155
6190
7405
7369
11408
6851
9483
8479
6605
11674
13686
9483
9350
9534
7272
7887
7800
7426
15582
11527
3534
14847
7938
13437
9295
11267
9637
10386
8949
14006
8943
12370
9711
7475
8724
6198
8928
11387
12392
7478
8598
13488
14698
11920
5515
9092
7381
9504
9012
9736
8894
4442
12688
9329
11647
13854
14606
13711
7411
6188
9396
10190
9482
10374
14584
8898
10061
8948
14878
11573
5848
7345
9628
8929
9116
9260
7937
9347
9439
10902
8843
10922
7496
11517
14938
9528
6162
9010
9628
6935
13766
9347
8326
9290
11397
9175
12614
11707
8944
8885
8988
8975
9051
22283
7313
13740
8474
13564
7446
7435
13663
6932
7375
9535
9464
8996
9182
8910
8888
14157
8967
10211
11680
13679
11823
9575
14967
14156
8860
13687
6424
8938
11498
8754
12650
11648
11615
9561
11406
10265
9106
8921
14148
7800
17398
8135
8892
9449
11615
7364
8322
11559
9324
8064
8064
7329
6900
14947
7479
9135
11658
6728
8923
12404
11530
20735
7412
9403
8937
7373
14912
8674
8910
8911
4656
7295
11771
9221
13686
9482
9096
9477
11084
16645
15396
14911
12921
8979
12888
7890
9495
8885
9643
14089
7795
9632
8723
7411
13605
13485
7330
15402
9611
8807
11571
7483
13462
10123
7426
9419
9805
14969
7277
14965
9366
13525
9348
9426
14955
5195
10646
7525
18938
9490
7271
9384
9900
9470
10176
7450
13644
9449
10182
14948
13624
13358
13566
6476
13420
8803
8970
8444
11679
7511
14965
12041
11661
13937
8205
7267
9516
11636
9390
8929
9723
11738
6418
7093
10117
6824
13453
11528
9457
10763
11427
12724
8965
19429
7271
8915
9492
6951
8984
11695
8899
12709
11998
9523
8156
7370
2281
4942
13917
9472
9438
9496
16305
13436
9149
13725
7944
9016
9473
9406
7337
9620
7422
7426
7426
7487
10855
8932
13458
16260
7339
1692
8939
9122
9539
8965
9605
6827
8906
8007
11704
9360
4233
11721
10469
11649
6163
11200
5738
6201
6949
14103
6492
15145
6852
9413
12790
8547
11831
4760
14970
9622
3073
7253
9019
7326
9428
6121
8915
13690
8898
7379
8905
11654
11654
9529
7304
5069
9455
9463
8899
9378
14841
8036
5015
9152
8964
16846
7357
8806
7365
9267
9279
13720
7450
8463
8463
5176
7377
8911
11598
6122
8537
9424
8841
8901
6449
11728
11746
8930
7823
16368
9590
9079
9295
13699
9540
5715
13635
8934
11606
9529
9622
12477
8970
8960
8003
6436
11478
13148
5098
7335
7931
8963
6427
6929
9302
13660
9462
7420
9158
11586
7438
9232
9519
7504
9433
9211
7446
1864
8722
8722
6300
6697
13517
8969
7306
11344
11593
1858
8928
8928
13622
11243
5834
9013
11565
9436
7286
11754
9295
9515
7219
8937
13266
7759
11257
9296
6469
9525
11472
13731
13469
8496
13840
9311
8972
6500
10437
7329
13234
13455
8950
11585
9332
11151
8948
7385
8913
11797
9002
13707
8966
9370
12306
9658
13665
8882
10038
7437
8203
6827
11054
7385
7317
11539
7408
11635
7439
9409
8940
12771
8188
9235
8903
7439
6219
13445
7355
9391
9423
7313
8540
8540
12098
9614
8946
1807
8950
8940
11536
5109
10000
5918
6439
11611
7570
9420
12287
8949
7390
10070
7335
8986
11825
12866
12101
11589
9502
10864
11628
9701
13915
11771
8031
8972
10327
20279
9128
11581
8906
11265
9308
10165
9519
4725
9485
9665
9265
11826
5282
8100
9256
15987
9552
8970
7388
8983
9087
14150
9472
17047
7510
13687
8754
11228
9386
8925
9544
9415
7341
8986
13697
10919
8978
9379
13919
9283
8326
9299
9409
15315
13875
11621
8922
15130
8939
12595
16312
8895
13015
6224
6391
7480
7352
9949
8988
7375
12315
8961
8987
9386
5658
13300
7464
9209
4367
13815
8887
8177
10223
7449
14278
11547
6081
10261
9334
8766
16827
8059
11749
13647
9634
6457
13672
9654
8084
15667
9528
16565
7502
7264
10318
12069
6435
7392
11759
15570
6315
13825
16347
7418
6987
9482
5122
5490
5994
9105
11302
7531
7483
3346
11614
11837
6472
7496
9847
9528
11561
8981
6228
9528
9534
11365
11986
7353
9006
8318
8903
12684
14039
5305
8245
11743
11631
14046
9535
9558
8965
13433
11331
13505
9466
8073
9488
7307
6325
8146
8146
8946
13683
7369
9444
11696
10247
9366
8924
8657
10875
13888
1576
13439
5427
9350
8943
9543
13723
7960
6628
8686
13734
9814
13755
12425
7255
13399
8908
9400
9433
14970
7770
5244
8976
12017
7407
6819
5989
17198
8983
7401
9512
13280
8625
8446
7515
11305
9347
4804
5914
8859
3632
11063
10043
12912
9148
13858
9412
12436
6354
9326
9481
8875
1788
8542
9599
9511
9294
7914
11733
4956
7017
9550
8711
13568
5058
5533
2091
9522
9551
11568
11902
7382
7381
7440
6256
9640
7477
4822
9088
9112
9568
13943
13801
11783
7889
13716
15945
8877
8332
4758
9124
8781
15012
9213
13826
9384
9446
8912
14673
7738
12008
8399
6343
7522
12662
7388
6012
7323
9529
11845
9377
9716
9516
12321
11348
13942
3426
11506
1863
9464
10631
5202
14068
9095
15036
7601
11574
9003
9448
13750
7624
9259
13900
5395
12363
5153
14283
8850
10470
8943
8008
12621
13971
9326
8968
14713
9670
9593
11731
1960
5487
7317
15880
8951
9603
9555
8970
12885
10158
15037
9323
8924
9005
13957
14071
9074
9361
7448
8889
5606
7464
8945
9513
9443
8936
7789
7334
9386
9108
11609
7364
10749
11017
8975
13109
7301
11560
9480
8938
11490
11993
13660
13860
9221
14044
8396
13719
9354
13760
8929
8762
8762
8280
9526
9476
11637
8489
8978
7658
11275
8923
8971
8985
10109
12658
9469
11912
12797
12767
8779
8881
13711
5933
9531
13968
9514
9516
9589
7896
9550
8945
7362
7511
11674
9141
9486
13467
8259
7368
8546
8957
11555
9442
9497
9511
14276
12584
3914
11758
8792
8938
10427
8946
9450
8300
7194
9430
7450
7320
15580
7345
13709
7431
9557
1932
5163
9547
9356
10156
7870
12779
9549
5066
9532
7857
12170
12170
6827
9395
10602
6926
11565
8937
7319
16965
12724
14928
9558
15450
12763
9275
7364
10708
8956
6312
7355
9428
7152
9139
14495
1580
13634
10966
9290
15403
11787
6334
8905
11621
13475
8850
13824
11896
13328
9543
13698
13864
10469
11713
13413
8859
12729
8126
7379
14162
8973
7434
5750
8950
13903
9387
7406
14564
9394
15325
5910
9344
13606
8970
16352
8962
7378
9472
8909
9019
13597
8927
14670
9139
8162
8958
9559
11708
8983
9517
7281
5142
13938
7444
11293
8962
13545
10928
6667
8940
9399
9048
2455
8950
8912
8947
9105
11573
13194
9442
8025
9008
9446
8923
5364
9137
11287
14527
9520
11248
9359
8926
9261
14014
9402
9470
12486
10131
10238
5858
7409
4655
12061
14712
14677
10235
8898
9460
8848
14016
9437
10725
7589
11776
8945
7466
13570
9338
13904
9518
12917
7873
7465
9641
11725
13550
13570
10342
5403
17168
8555
11501
8155
13691
8935
7214
8741
1593
8987
8954
11777
8973
8219
11593
12724
14009
6894
11366
14064
14906
13620
6837
9487
11721
8113
13720
13421
9483
9403
9006
12863
9528
9018
11308
9553
5039
11736
9535
13980
12764
7399
9951
9342
9340
4797
11277
6147
11259
9540
8744
16995
8954
11838
8847
11587
5042
10078
9906
9553
9545
10577
10126
7370
8623
9525
9413
9443
9341
9326
11480
7797
9429
5526
9507
7426
10051
10208
15565
11375
11301
11272
7993
8821
7456
9462
13534
11447
4946
8730
9470
9174
16297
8900
9537
9407
14818
11667
6388
7373
8705
11746
4483
12895
8906
13799
12035
5423
7405
7360
13673
11864
9443
8912
8428
8327
5068
1910
14913
13955
9201
6831
8577
9306
13575
9447
7938
7850
9416
9614
8529
6217
3298
12151
13905
6344
9638
8951
5206
13586
8938
7382
9293
4904
5000
8941
8969
13895
12177
9534
11923
14458
2105
4918
8978
8973
9148
11400
7438
8833
11422
11199
6099
9199
11360
12752
11586
8956
11050
8979
13962
7353
8936
7617
11801
8912
9342
10787
9110
9384
9520
16668
9528
9719
9501
14998
13632
13767
14036
8938
8983
8451
8851
9071
7440
7528
9413
11236
11278
9253
13925
9487
10417
7368
7386
9094
5750
9586
7508
9476
11717
11660
6483
7452
11577
7439
3740
9414
7402
7552
14620
8164
15611
14166
9263
8543
13062
9631
7746
12138
9404
9435
10008
10512
8734
3676
9266
8882
9262
1333
13857
8337
9389
12170
7465
16941
8145
8420
4718
9523
12072
9950
14995
9625
9292
7237
5275
5132
8866
12562
7449
13814
9520
11174
9379
8858
11267
9760
7355
9210
9520
12743
14176
14182
8913
9206
19085
7350
8147
9297
11472
8933
9392
14151
8727
11659
9293
9542
10054
10080
8924
9375
4813
4801
7361
8846
9478
9381
9457
7322
8941
9526
7365
8936
12745
9345
7972
7375
9258
8309
10841
7359
14079
5075
5586
9075
11108
7353
7373
21844
13595
9643
10113
13668
11761
9088
13689
7366
6899
8959
7431
9510
7843
9453
9049
9150
6480
8334
13959
13390
7427
14763
11525
7381
8920
8802
9476
8374
13489
7937
9479
5142
6916
8014
6962
8246
8921
9423
13969
13868
13968
13852
13966
12850
12862
9255
10310
8877
9407
11751
8961
8950
12861
5223
6460
14061
8919
10927
11746
7955
3956
11832
6432
14142
9394
13600
11552
9028
9545
12120
8135
5144
5989
9022
13967
5278
11111
9557
8938
6234
7263
5493
8874
8981
1903
10277
8911
9167
9544
19207
11632
4731
9289
8922
11461
7369
5615
7353
7443
7740
7678
7678
6932
8956
10975
8992
11760
4773
9543
7375
13632
7440
4912
8369
5553
8932
8981
14682
8489
7362
6991
8962
6948
17179
8967
11535
8997
3409
8581
7135
9208
9484
6836
9406
7373
13681
9584
11752
13589
9099
9082
12717
6354
7934
9547
9578
9439
9518
9801
9432
9375
9778
14754
22872
7361
7349
6750
7518
5641
11033
9363
7208
7411
9441
7515
11723
9439
9269
9134
9212
9139
1887
7829
2828
9534
9493
8961
6890
14712
8969
9322
8495
9513
9538
6108
9324
15411
7335
7457
8374
8705
9207
4856
9921
9407
7304
8624
11233
11543
9498
9109
9411
7436
8277
13960
11653
9740
11544
8999
7453
7808
8668
10408
3615
5591
11545
11170
7373
7468
8920
10045
12873
13558
9340
8249
8270
9486
11205
9554
9635
10227
7473
10436
13177
7593
12545
7398
7316
9631
9363
7971
10656
9466
9001
8938
11527
9337
7355
9576
7381
9466
8185
7294
6366
7588
1876
9112
7518
5546
12096
6807
9026
7988
9114
8882
10101
6771
11101
7354
11832
12717
6391
7350
9377
13398
9694
8946
7407
11363
7866
11751
13522
8798
13982
3252
14641
8958
7578
9474
7848
9399
7365
7419
9619
8948
9463
8876
11169
8579
6259
7666
9668
6835
9461
9581
8912
5596
11542
11793
11458
7759
8913
9417
9282
10917
6209
8996
11556
9493
8891
8201
8538
6835
9350
9351
11699
7405
9341
9801
13558
8604
14371
8917
7633
8854
9332
10290
14935
7396
10691
14128
8120
14108
8199
8893
16220
7361
8958
9308
13809
9720
9577
16216
8983
14286
9528
9248
11794
8175
7352
8922
2321
6911
9482
13871
9574
13897
9457
12106
7511
8762
9466
13556
9526
7322
7863
8925
9328
8198
13974
9360
7758
15396
13758
9285
7447
7315
12304
7457
9005
8475
7478
15561
8937
9046
7345
5358
9453
8922
6840
11571
8984
8873
12145
11261
9046
10825
7384
9607
9382
8937
9630
9444
6925
6078
13888
10176
7360
12007
4827
7366
4801
14787
7109
8868
7341
8999
14901
7401
7382
7496
9126
9553
13873
11690
7953
9294
4956
8310
11825
13687
8193
12760
5580
17538
8192
10760
9568
12432
8975
8963
13983
9516
14011
7551
7455
9435
9035
12253
9325
10586
12030
7693
9552
8921
12735
9502
9623
7769
11590
14994
9071
7566
9349
8935
9506
11214
14307
6933
7750
7415
10236
11595
7463
7368
9042
9479
4894
9479
9410
14940
8043
9511
8288
11540
7431
7993
5119
9266
9420
9536
11725
8966
9543
9318
2571
3015
7515
9372
8959
11804
9596
8832
9395
9605
9532
8948
8159
10032
11623
8925
9148
8910
7350
9562
10929
8878
5141
9588
6841
9575
8581
11554
9691
9152
7441
8957
9568
2841
9416
9556
7520
12639
7828
7361
9398
7483
7214
9471
8100
9334
7442
14339
9360
14472
8510
8973
6134
7390
8439
11809
9476
7485
9290
8937
13997
13481
8986
7513
9030
13645
9305
7358
13513
8915
9504
14177
9139
7899
10456
13659
11457
8937
10618
10262
7365
16277
12813
7505
9601
7459
9450
16775
7337
5823
11833
15014
13208
7944
8852
7430
9460
8419
6443
7495
11924
10318
12645
7364
11367
11770
9431
15799
6854
8983
7594
6456
9460
8881
11627
11241
10644
9501
9544
8881
7441
4938
13758
8973
9515
11211
17313
8329
8412
7136
8815
20097
8908
9142
9650
12061
10830
11754
12613
7384
13350
7355
7366
11272
14177
9428
8968
11568
6764
6811
10185
10200
9490
9090
8512
10429
9470
11597
13726
7367
9355
7523
8858
9478
9514
9380
9161
8941
9085
9570
7931
11674
9493
8783
8949
12019
14125
8921
14775
8949
13392
9116
13029
8911
9973
7354
9514
8924
7346
7070
10187
11883
5481
9524
9477
7845
9520
9449
9524
7424
9467
9429
8923
11741
12540
15537
10476
7368
9573
7794
13563
7381
9488
8999
7514
9454
8122
7394
8941
7982
16513
7524
12491
13451
11969
9594
5550
5779
7309
6080
11995
12350
15011
8160
11468
14007
11612
12863
9244
6425
7461
13065
9301
8887
8226
9327
7414
8557
15579
7369
6412
7456
9626
10031
12230
8541
9566
9701
7449
14301
7456
8890
12323
9458
4778
12783
7358
13442
9455
9526
7459
7398
4232
9620
8187
14974
4748
11444
7368
9397
7407
13893
9424
9086
11581
9549
13460
11749
12267
9014
9458
9555
11653
9166
9543
20573
7351
9438
7863
9515
11820
7354
9570
6456
8962
7437
8968
10498
10052
9608
10221
10211
9390
8889
7458
12442
12099
14988
9436
11309
13446
8081
5464
13420
11673
7449
8507
9446
6957
9353
7386
7527
8149
11864
9533
9713
9524
10910
8849
8950
5150
7276
9612
7687
9632
9623
8087
7277
5203
9005
7586
7365
9249
9580
10578
9239
9400
5873
9594
13646
8302
9014
8896
9038
11587
7446
10749
8882
4876
9839
11905
11905
8907
8970
8878
9147
13590
6425
4996
13995
7405
9526
7447
20129
8574
7542
7289
11578
8456
10056
8893
10085
9558
8159
12189
9404
14978
11622
13368
12038
3858
4984
14957
8980
13778
10640
9626
9352
13910
14226
9395
11624
11492
11159
7380
9590
7274
7311
15026
9401
13723
7336
8913
13522
7463
9540
7380
13829
11907
11524
11694
7382
14978
9208
7761
11630
9140
8444
7371
5269
9801
8673
8678
7409
13834
7411
7360
16279
7465
13927
9382
9523
9141
7516
7223
14472
6466
13779
9518
8514
7377
12473
13492
9474
10897
10217
7354
14998
11184
11432
9391
6266
9536
7360
12255
7823
3052
14085
4493
7376
14453
8904
13766
11437
2288
12244
8950
8732
6156
10237
7628
7307
9460
7853
3132
12643
13918
12265
14842
11498
9104
12153
9522
11394
13207
9414
7448
13957
7456
7864
9517
8250
15589
13956
10677
15875
7356
9549
11992
9481
9504
5122
6468
7348
9587
7917
14810
7435
9589
11626
15391
12204
7817
8990
8841
14965
11653
9522
9342
12079
8903
10363
13757
8915
9633
9254
5125
8977
13695
7484
13704
7380
11335
7438
13765
6209
9441
7311
9392
9392
9371
7412
11475
14974
7305
9443
7390
9564
12706
9407
9057
8851
9472
11671
6647
7320
8614
7388
8895
14064
14025
10511
12332
6834
9645
7465
14559
10388
7364
7494
13731
13270
7484
11004
9559
6267
13382
8050
9573
7441
11601
6043
7524
9367
6865
7348
9444
11474
7345
7449
11148
11447
9555
7439
9552
7486
11949
9724
9579
5824
10983
8902
9388
8026
9311
7452
9434
8931
14243
10601
7458
9522
7956
7445
2007
9515
9519
10666
9526
5290
7472
1855
7422
9415
9500
6844
8164
8164
5191
12627
8967
7349
7532
13692
11251
7941
10417
9602
12610
11490
7353
5933
7348
7935
7468
13572
9447
11762
7350
11660
12160
14102
8584
11884
14417
23057
9745
13637
7754
9690
12236
7345
8770
7412
8599
6895
7897
11379
3898
7357
13480
11626
9546
6386
10078
9015
14314
8309
6202
7917
13608
9926
8846
14926
7452
9488
11676
10655
9566
8910
14110
9432
9393
7309
7319
9588
5876
9514
11466
9077
9335
9502
8750
7376
9087
15011
15398
13697
7355
5861
7381
11328
9456
15884
8390
7455
7445
9019
10369
14121
7934
9481
8969
1932
11049
9586
10754
9434
8992
7384
8088
9471
7494
8768
8953
7301
14040
8441
9450
5769
7517
15069
13779
10738
9907
9520
13343
8865
9937
7591
23317
6907
9312
7375
12329
8899
21342
8967
8981
11670
12906
7429
8790
8790
12637
7365
11725
17309
9377
14934
11537
7444
5331
14228
7429
7440
11865
8934
13511
8991
5455
7649
8952
8818
11558
10322
8753
11339
9494
8674
9405
7281
14996
8997
7456
6986
15550
11244
9573
9594
9030
8883
9107
13649
10585
9544
11307
22830
7427
9507
8981
7738
9596
7348
17132
7235
7481
9298
14906
11637
13679
12544
9388
12810
11474
13672
9651
7409
7410
7482
11372
9443
10208
12915
7343
14589
10141
8079
9559
14916
9275
11939
9530
7346
12425
13850
14164
7394
11347
14991
8224
8794
7373
7478
7116
13720
9591
8933
11562
13779
9433
6420
8743
9435
13555
9447
8924
8883
8883
10449
14350
9402
5345
5380
13702
6895
7443
9520
8885
8273
10174
9593
9646
5449
8725
13390
7354
8152
11446
9536
8596
7355
8926
1380
9586
14267
9414
10231
12516
9082
7365
14993
13697
11495
8268
8892
10257
8587
10360
10360
19102
7984
7375
12082
8885
7314
6456
12125
7434
7460
13679
13715
9341
9390
9380
11728
9542
20430
8937
6459
14013
8904
7179
8915
12290
9570
7512
11589
9463
11660
9098
6156
8930
13838
7256
9362
7752
11501
9034
6849
9379
7544
11663
8917
9921
7812
14090
7544
9523
10485
15404
9427
10109
7256
13972
9574
9356
7977
13718
8140
14909
10237
10112
14948
19233
13986
9158
8934
7815
7876
11023
9587
7365
9486
11749
16107
8299
13656
11328
9332
8566
9498
8160
11547
10876
9387
9413
7312
7759
12335
9459
13464
8874
8934
14089
7312
14065
11781
7359
8920
7385
12390
12815
9556
11672
9118
7848
9006
9580
11609
9126
6429
7430
12169
9482
14956
9335
13659
7356
13826
13272
7477
9517
9369
7020
15605
7426
14956
7786
9474
11629
9220
9313
5202
14776
8240
14978
14318
7486
9060
7760
8101
9569
14955
9527
7535
15528
9330
10497
8931
13007
9473
5082
8956
11565
10137
12497
12753
9398
9352
19207
9098
7630
6221
8975
14978
11585
11459
7902
9540
11136
7267
9534
11567
12665
7328
11660
13457
11779
8912
1880
9440
7444
11766
9445
10224
20161
7322
6784
9490
12795
13444
9472
13745
9533
12019
9177
13051
7422
15564
7342
7614
9217
11665
9238
5164
8605
15004
15563
7732
5683
10289
11813
9031
14790
7407
14122
12323
8371
7326
9668
9465
9543
14825
7386
5293
7459
15532
11115
7453
8822
11925
4900
13847
9431
7453
14534
6897
7373
9791
9774
15385
8934
9537
9483
13680
9370
13260
9696
12513
14867
9589
11746
7893
13879
7449
9578
13503
14296
9373
7302
15536
8382
7360
11692
8887
9154
9570
13996
13952
10308
18341
8143
7493
14434
13637
9526
10182
6411
7464
7441
9601
7379
9463
9804
7430
16031
8543
9525
11969
14794
13823
7339
13463
6769
9702
9479
8288
6872
7420
10538
8653
9561
5209
9592
11854
7364
10650
7311
5205
10688
7282
7435
7474
9416
7303
14913
7358
7442
11131
8917
9405
7797
9459
6911
9512
9687
7654
11338
13998
7348
7466
14983
9537
11751
2287
7380
6372
10203
7355
9519
14940
7364
12179
7398
8228
10717
14212
13691
7441
12814
9676
10042
9557
15389
7513
14999
6873
7374
11876
9603
15392
11429
12746
6612
9562
7375
14006
7335
9475
8649
7383
9369
14092
9473
7405
14347
13810
9548
13971
7456
11267
6973
9597
7384
6748
14996
7571
7408
9435
7934
5585
6740
9555
7493
7406
7461
10457
12404
8975
13612
9400
7426
11466
7416
7390
7016
11729
8107
15402
13621
10741
11726
9389
9556
5146
7427
7505
11590
8608
6159
7380
7825
9299
8953
7071
11748
7534
10213
9160
8050
9320
6868
9600
9539
7360
9690
7698
13371
9659
7351
15668
8220
8347
7392
9565
14189
8302
9581
9156
7494
6859
9851
7263
7396
7392
7469
12764
7385
13459
11625
9531
7364
7658
9564
8091
12126
10696
7318
7701
13723
9565
13810
7337
15353
7876
11847
9726
7443
7346
7442
15025
9373
8734
7007
12573
9581
9120
7316
11407
9372
7401
5220
13671
7511
7889
16568
7397
11624
11183
7363
7853
14834
9282
14943
9471
8233
13492
7354
12336
13556
7372
13731
7885
7423
21713
6700
5378
9403
10412
6760
15824
8990
11241
8675
7458
11214
12485
6800
11582
8933
9427
7386
6760
7377
9607
9418
1831
5055
2006
5406
14995
9456
9414
6833
7384
8096
8778
10161
7419
8914
8993
9285
7366
7040
5066
13855
13069
14988
9508
7589
10588
16032
7332
10918
11946
11642
16053
6903
9592
6847
15535
13737
7482
7420
6646
9399
14244
6866
6853
15042
13552
7311
9524
8954
13689
7364
9471
7478
7298
7534
7569
3715
9088
8782
7453
22880
7308
7309
5309
7401
18580
10393
7305
7354
9628
9529
11709
9522
7367
7341
10215
16855
7357
11965
18602
6844
7368
7403
14277
15012
9518
12748
7442
11461
15574
6980
14013
7460
7339
9423
7362
8675
7867
9540
7366
11412
14953
6851
5941
5728
6730
7587
4640
7565
7528
7565
7568
14277
6863
7567
6206
6837
6849
3061
7567
14228
7568
6807
7366
7571
7566
6375
7571
7568
7570
15257
7566
4932
6830
6840
7564
7058
7569
5779
7568
6815
5713
6844
7571
7569
7572
6550
15574
7575
7515
7559
7552
7560
6695
7644
9088
7568
14252
6791
7569
7568
6813
6840
7565
7569
9307
7408
7452
6842
6771
9597
7562
7565
6529
5443
7559
7569
9352
6876
7385
7549
7753
6724
7570
9382
5871
7193
6867
7569
6802
6785
9371
6730
6836
11589
9103
7569
7676
11409
6836
9236
7561
7366
14356
6785
6808
9491
10380
8669
7337
11676
7448
6689
7499
11519
6870
10501
7568
7386
11508
9427
11808
6780
6818
7340
3779
6925
7379
7367
6878
9483
9579
6726
6847
10338
10843
9398
8590
8590
6777
9551
9579
13530
5940
6722
7417
8155
8933
7541
6782
8254
5631
9397
9363
6673
13845
8724
7328
10188
11083
7423
9199
11930
11149
18530
8087
7372
9175
7634
8074
7437
13715
6861
7437
9402
10241
11455
12882
9508
12376
13608
14942
11692
9396
11645
7517
10853
8315
7311
9221
7365
6835
9418
14376
7532
14936
7407
7551
7305
6829
9383
7925
11396
5898
9407
10450
9213
7982
4920
11704
11140
9654
9334
7361
9377
13688
12075
7473
11475
13470
9601
7344
9550
11784
6138
11360
7450
5104
7473
14184
12451
9492
13688
13376
7932
15011
13748
13698
4927
12744
11875
15410
7396
7464
14068
8880
8918
7567
10157
6819
6701
10044
10998
12364
15024
7330
16162
6832
7419
7489
9359
14876
7433
15402
9562
9331
9479
7272
9699
7148
14963
11279
8270
9333
14959
7450
9508
14255
14096
11556
8514
8685
10704
13709
8851
7466
7255
14085
7372
13846
7353
9631
9634
5331
5905
6801
13554
14991
15386
14129
14089
9659
5679
6833
7372
9972
7473
9426
10986
11741
9475
7394
8835
13691
12346
7824
7824
7452
7101
9566
15536
8929
9593
9366
8941
7276
11980
6866
15552
9573
15781
8428
14709
7366
5181
14973
9675
7364
6888
6755
8133
14431
9529
11297
11694
8917
9351
14801
7344
9219
9028
7367
9305
9603
14989
9760
15757
7524
8933
13805
7479
14996
7398
7454
12461
11934
11632
8544
7357
7313
13800
12592
13691
6187
9030
10156
9393
9569
8966
9585
13701
10087
11653
12222
7506
13639
7796
7796
9354
7382
6842
7795
7370
9626
9309
9569
11123
13662
9938
8362
11027
7771
9590
8904
8901
7523
9647
11320
9549
9443
11394
9611
14972
9615
6906
10541
8969
7500
7156
7796
8677
11231
10163
11721
9542
14159
8349
8927
5729
13234
7435
7438
8983
8902
9162
6956
7388
5364
11531
5822
10317
12734
11486
12096
14954
14704
14965
9393
7179
11553
8953
7364
7355
8823
9540
7305
10068
4906
7477
5182
13647
6808
7818
7944
10034
8197
11255
6208
9564
6382
7317
7453
8219
12893
10335
7383
13672
7434
8968
7764
9477
7568
9403
15553
9511
13872
9182
7364
12319
8948
9718
9543
14926
7294
13537
16221
9564
5386
9073
7300
8946
11738
7078
11408
9611
13673
6890
7331
9473
9704
6154
9577
8979
2592
7418
13727
11021
11680
7430
14038
9517
8199
7368
6876
5642
7377
13736
11847
11972
9385
9514
7058
14340
7460
6800
8581
8941
7392
2242
10371
7518
7716
7425
8901
9134
14978
11860
12109
9229
7331
9518
7381
8928
8882
6744
8607
11670
7440
11288
9674
13670
9615
7715
15247
5647
9628
11538
9196
11590
9445
9365
9505
9368
9543
13467
9610
8117
9562
7504
7807
9589
9341
6948
9037
7376
7819
11616
8782
13899
6186
7464
7373
7946
7946
9661
10652
11623
7512
8404
9340
8815
8949
13624
7508
7359
13541
5388
8864
18685
7396
6854
11396
7967
13261
14251
9120
13570
12653
15013
6361
9472
7304
9473
7158
9081
9598
14991
8979
5739
8875
9492
8849
7725
9537
7375
7503
7354
8507
4263
7449
9482
9519
5431
9656
7354
9419
7777
8995
12233
11707
4532
7715
11827
6025
13733
13681
19003
13569
7513
13704
12590
13599
9613
7433
21203
7455
5153
10385
8188
22341
7409
9901
7365
12109
7377
7431
8437
3513
9476
10632
4084
7188
14966
9619
7450
14304
6830
7428
7402
7345
9336
11780
14923
13817
7373
14856
7872
9377
5233
7297
9473
9474
7749
7625
10631
7373
15262
7667
14075
8962
11292
11781
15574
7382
11603
11124
5771
9478
21781
8871
7453
7414
9513
8904
9542
9358
9238
9453
8147
15109
13632
13513
9503
11517
9802
12598
17938
7530
8452
9236
12703
11902
6011
11654
8923
9636
11522
9568
9383
7347
9438
7444
11249
9459
9446
8931
3247
9471
11368
9519
7382
8355
15072
13644
15390
7437
11158
9427
15418
14197
5193
11750
7315
7394
14140
10270
12795
12375
8970
6622
5355
6367
12257
9407
7929
8937
7487
9646
9558
14090
11400
6202
7345
4975
9385
9581
7653
4446
9825
7437
9362
11299
7573
7351
6536
7363
7363
8971
9809
13959
9530
9399
14074
14186
13493
7497
11323
6907
7484
11288
9397
13729
13440
7443
9573
7435
11225
11340
14920
10151
7432
9844
7489
9523
9339
8930
8980
13650
10160
9704
12629
9482
6819
11784
8887
13925
6352
13699
12055
2028
9658
8953
13386
7325
9957
9822
8920
9559
12911
7369
16673
7481
8930
11173
14043
9485
14928
9632
13643
13673
11689
8937
9586
10877
12303
9805
12095
8412
17249
8222
13481
10706
5010
9317
7450
9675
11803
8942
10186
13509
13656
9345
7207
11144
13800
7409
9468
14876
13388
7110
13985
9265
9868
10758
8967
7428
13952
11636
13588
7945
9124
7914
8099
9158
9388
9310
7293
9626
11844
8944
10365
11756
9313
8780
13437
13931
8930
14160
15006
9589
9562
10370
7397
12804
3636
9847
9475
7471
6257
6843
9478
9584
7408
14060
7364
9641
10279
10310
14924
9337
6483
9555
15540
10239
11831
3744
8889
6658
13471
9497
9442
9190
7364
9406
8915
11784
18074
14082
9289
11764
9391
14368
8158
8990
9528
9361
13355
7366
9520
7283
8645
9625
13445
9342
4741
11423
9480
8996
11682
10049
8860
9412
12435
8561
8561
8971
8325
11639
7973
9590
11515
13822
7477
10342
9517
9055
7573
11873
9015
9538
9016
6478
7486
5514
12612
5490
8917
13665
9308
12801
4788
6946
6608
9571
11254
9991
13719
16180
7384
9124
9570
7270
8985
13709
8761
11795
9325
9488
9420
11934
8957
9458
8177
5164
9537
7844
12760
9026
8887
8152
6886
13763
8922
7666
8874
5490
8884
9554
11707
9458
11599
12202
7287
14927
9276
9402
6372
13854
14540
11571
13619
9848
9005
11685
12040
9476
10183
9133
11482
9087
8881
9468
13718
12643
7397
12614
7976
11960
13722
8920
9532
5946
9054
1597
9429
5205
14055
8935
8883
8977
14998
11165
13701
9062
11595
12820
15009
6867
14124
8970
11678
6690
11293
12427
9005
7169
12810
5152
8904
8962
9572
9431
8679
8679
9362
10127
6429
13892
12528
10120
9523
7612
7340
10326
8590
7466
6018
8936
9357
9470
14051
7376
10106
8617
8962
17226
8066
11709
7420
11293
8956
1410
8587
8587
6853
8896
13637
8957
9676
8970
7373
15006
13487
7126
10217
5770
9367
9529
9529
9416
15917
7559
11795
5848
14745
6378
7351
7389
13417
13390
14962
13163
7496
13215
7295
13423
15032
13601
8843
13532
8690
12974
8934
8943
13703
5272
4908
8171
11657
9281
8871
5455
11758
10095
8958
8140
11533
10846
9306
9284
9279
10174
7388
9313
9503
7401
9090
7439
15259
7335
7386
11897
12007
14037
14109
9345
5204
9460
11929
11723
6428
15276
9331
7401
5432
6336
7324
13967
13797
12024
7271
11755
10282
9449
9156
7630
14970
6762
7451
13899
7344
7269
8240
8979
13711
15396
8927
5786
8436
13723
7915
13445
13717
9090
7369
7044
9571
14071
4917
9485
7412
9468
8826
12855
6260
9483
8985
12352
14643
16359
7419
9514
8481
16840
10846
8901
8917
10601
9010
13978
7364
8479
9587
2925
11275
16691
13960
11853
13688
7295
9534
8982
11270
9456
13829
8908
14220
14211
11618
11451
5202
12796
9514
9550
7346
13871
12533
11706
9599
8986
12553
9015
8621
9542
11758
9723
15403
7204
9486
7430
9486
8910
15297
8935
7385
9517
12614
9437
13463
6169
8452
6436
9313
14120
9524
8979
9056
8925
8117
8903
15873
6413
11752
8810
11498
8925
9264
11654
9424
2654
7370
8182
8182
7396
8919
9393
7267
8966
9526
9255
8981
8354
8944
7195
9001
8728
9468
6346
12052
12227
9552
9399
9702
7337
9457
9526
9009
12435
9534
13652
8929
8968
12908
8962
7462
13639
9001
7593
7352
4798
13058
15986
7045
11760
6457
5345
5729
11741
13977
13971
7459
9369
9343
13471
2269
6306
9392
6210
8582
13667
8933
12504
7950
9522
11688
9635
9604
6392
14982
6865
9060
9632
5734
5408
5448
8843
11591
8252
8265
9050
11447
9224
8378
11762
8636
7819
11199
7307
10913
10671
9543
7402
7416
7973
7353
13707
12048
6630
8118
8118
8897
2571
8916
9348
14089
10943
8960
7259
8973
9715
12797
13744
14005
11899
9268
9534
9317
11771
7400
9546
7520
8901
8901
9564
6496
11729
13105
7368
10253
9016
7335
13622
5079
13502
9522
8088
7356
13684
7508
1214
8087
6147
9398
5194
8935
8305
8305
8885
9459
4540
8233
8465
8933
11771
11713
8952
8753
8942
9114
9512
11526
7353
7383
10360
13696
17961
9393
6865
4759
10672
8576
3016
11387
9468
7576
5280
7354
9486
11269
8896
13598
9553
7428
11293
9481
13626
19729
9525
13673
10535
12568
8893
5341
8961
13931
5133
10160
2344
5583
5105
9201
9017
9880
15441
9361
8668
8976
15540
9556
9000
8579
12804
8957
9463
5187
9292
11097
14126
6948
8953
8934
9362
19851
9300
14072
8994
8299
11991
11436
13879
7483
11123
10031
11752
13614
9512
11630
8700
9440
9413
8992
9031
4896
5821
9181
14977
8922
14143
5810
7511
9290
8978
9367
8906
9405
6484
9530
9614
8374
13475
7361
8635
5202
7388
8970
11386
8799
8799
8196
10901
7846
7833
8927
10175
9304
9368
9507
9833
13404
13863
7457
4762
14971
7965
13405
3536
15579
7883
8963
10322
9493
13166
7373
9415
7396
9962
7754
11623
11299
9658
7995
16006
7955
13788
12014
8384
9495
9381
13728
8856
8823
8594
12122
10276
7462
7430
13434
11557
7391
7395
5378
10875
9522
9469
9606
8916
11277
10278
10334
9435
11254
9591
7427
8324
8024
9343
14528
13483
9483
8988
15633
14035
14105
13932
9527
9368
4955
12667
13691
13150
9675
8979
9457
8990
9466
7564
11620
9927
11410
8862
4874
9443
8916
11615
5401
8901
9355
9513
9001
8991
6166
7372
9020
10186
7589
5568
7453
7416
8920
8989
14201
8946
12804
7360
13856
13795
7463
14040
7474
16882
8335
7091
9772
8922
8931
5092
9549
6703
11631
7441
13723
13761
7361
9364
11526
9007
11743
13903
9157
11739
7429
13835
6365
8985
8876
11503
7357
7365
9067
16085
11448
9437
8992
9166
8984
11219
9598
9745
8849
11266
8281
1722
7472
9426
7426
8477
9289
12352
10693
9156
7338
9805
9206
3160
9503
9303
5383
6192
4998
16079
13807
11495
8868
13892
7802
9007
10506
8975
9453
11801
5979
9348
14058
8893
12395
11750
7362
9487
7412
11595
8954
9480
9268
12810
9074
8094
5566
13958
11506
8933
7746
13366
7423
9204
6159
15272
9449
9530
8920
13724
7216
9559
9525
5736
6840
5848
8861
14367
7328
9492
7365
9583
7548
13832
14161
9137
11095
11182
15028
8961
9123
9435
7428
11383
8941
7384
9619
11554
8910
9349
7821
9239
12000
8933
8970
11853
13722
7190
9548
9052
8611
8611
8908
4894
7309
6394
9364
9491
9636
13918
11654
9577
8926
9604
12717
7438
15521
10746
7341
4651
9414
8951
11551
3626
9070
8847
9307
9476
9440
11333
9617
8143
7376
8897
12821
7376
7301
6849
9491
5090
4123
8759
9630
11589
14220
9032
8886
7312
9521
9484
11642
12652
5371
9286
7427
6448
9516
9456
9570
8521
13461
9007
11633
11452
8575
9516
5277
9400
9614
11655
9400
11014
11253
11867
9300
7409
7438
9644
11484
9907
9523
11087
9914
7623
9176
9714
11699
8068
11536
18313
9151
6886
9474
9529
7455
9108
9128
11884
8941
9582
9546
12228
7487
6688
9592
7464
9444
11828
13854
7501
7469
6905
5090
14360
1757
11659
13731
6845
9188
8902
7439
12284
11638
15158
13728
9103
9804
9690
7302
7774
11668
7395
11575
9434
11395
5195
9378
11650
7439
7357
9375
11500
9031
14899
9144
5233
5826
12189
14869
8888
9515
7364
7387
7383
9047
9858
11530
6180
8978
9530
9399
4977
6624
9976
15341
12323
10787
10289
9396
8921
7418
11388
11302
9106
12838
9385
11626
7439
12171
7452
7412
11661
9954
9583
9385
9040
7858
14324
13908
13441
8336
9510
9541
12344
4891
7506
7380
7000
11731
8869
9527
11609
7339
5685
10071
8958
7189
9000
10173
11601
9357
7426
7465
9385
9599
5816
12099
8930
9521
8909
14735
7459
9552
7818
6933
16304
9590
10289
9834
7710
7403
9622
9553
7356
11633
11424
7345
6601
8945
6490
8845
9882
9882
11177
11753
8684
9596
7434
5295
9658
9537
10000
7375
11370
9701
9511
7427
7454
7459
5250
8762
11436
6264
8573
9524
9540
7331
8952
6931
10350
9454
16172
8846
8261
11765
9374
7383
7396
11540
10492
9426
8643
6274
9572
9396
17082
8191
9492
9526
17103
7339
14078
8950
7387
11545
8205
9646
7356
13794
9531
10328
11509
13374
11459
9556
11953
11745
7571
5842
8999
7302
6938
5147
8986
13336
9363
7746
8127
12810
9449
7815
12767
5184
7462
9021
7970
12469
9466
10131
4787
11508
9381
9624
12832
9585
13654
11354
9416
6451
13768
7102
7373
7386
5763
14210
15233
8998
7378
9178
7356
9527
9379
7294
13183
7390
6951
7411
7470
8984
11849
9604
7326
11666
11678
13688
6090
8370
7430
7300
9398
7343
9461
7337
9525
9466
6527
14692
5211
9553
11899
13803
10365
9150
9650
13673
7311
9878
8998
9077
6147
7328
8954
9470
8074
11470
9386
7355
12615
7428
13733
11551
9439
13567
9474
7583
18688
9517
8950
9774
12738
8965
11010
10231
7443
8859
13039
8798
8798
7918
9465
7428
7622
7367
14221
11516
11490
7882
7482
7446
6856
7425
11257
9604
9493
7482
9420
5424
9648
7834
5173
8902
8975
9069
8901
4986
8802
11412
8952
7943
9477
11895
13986
9460
14091
14990
10530
9365
9550
11514
13833
4325
4958
8965
11255
15791
8941
8987
11498
16378
8912
9351
11756
8887
11514
6899
13697
8229
7378
9442
7430
13381
5029
6104
9404
6201
9453
11005
8939
9451
9517
9302
8956
8508
11600
8635
9631
8960
13823
9026
13088
8264
9020
12532
8887
5388
9491
9200
8403
9539
8922
8568
5517
9124
7462
13616
7804
9366
9074
9457
14192
9983
7414
7396
13718
14317
2334
10580
9183
9377
11680
6432
7446
9522
8703
8937
14815
7351
9442
9500
7399
11251
8905
10598
10598
7347
7439
8915
9697
12047
12047
9279
5268
9193
5756
8904
11670
9560
9491
7947
8904
9146
8912
10512
9621
11987
9684
7163
9389
9459
11670
9505
9546
11261
9569
8940
9197
5199
9495
8292
9640
8902
12294
9446
15292
11329
4371
6416
9807
7601
9373
7347
7390
7543
7435
13816
14482
8924
8968
11596
9330
8969
14066
8737
13369
9491
6832
8784
3538
9511
9387
12753
8865
8882
8960
7446
13580
9422
11817
9555
9477
8974
9325
8955
10339
11663
9400
16313
11706
8976
9475
7435
8685
8949
5755
10755
7330
11687
7520
8916
11998
9232
9282
14146
8972
6989
9319
8929
8949
9295
12387
9368
8850
7383
7817
11794
8779
15520
8975
9294
9299
9347
10971
11131
16297
8929
8995
15758
6299
9318
11245
9234
12966
11407
8691
11862
9295
9526
13656
9516
7340
9246
11677
8012
10870
9295
7410
9488
8930
9528
9467
14042
5221
11768
7413
8853
9193
8982
10496
14230
14578
9472
8458
9468
12552
7345
9488
9262
6203
12092
9539
16488
7512
8702
8702
14750
7365
11636
6955
9069
9381
10184
10148
5215
9591
7454
7795
10485
5032
13143
7299
14218
7352
9522
9555
9325
9409
7396
8888
9524
9365
9506
11490
8998
8921
9531
4875
8857
9058
13964
11805
11805
5391
11776
11539
13399
17445
8419
10058
14271
8970
9465
9298
10103
9669
13657
7375
8908
11651
9516
9905
9026
5491
9419
8851
14075
9511
9527
8830
8926
9490
8036
9062
9455
1885
9524
11774
5751
14800
9371
9510
7349
8994
6879
6185
8990
14741
8889
4897
9417
11300
9460
9486
6872
8931
4754
3095
9398
9512
9226
8963
13890
9341
8568
9287
6443
8915
7503
11665
7725
8941
2134
8370
13046
8828
8824
8230
9390
8863
9418
7346
6391
9463
11750
8520
9824
9525
21653
9719
9515
9543
9458
9449
10958
9457
8951
5812
8804
9396
9416
9519
4861
8998
10132
5175
10006
11392
11392
2917
2917
14560
14560
9516
8947
10089
12809
8942
8905
8913
8942
7925
9265
9511
11678
7780
8969
8951
9435
13603
10215
9292
8940
13903
11925
3622
4670
9424
10370
12820
5471
21471
7862
8981
13388
9463
7414
7439
8908
13626
11917
9002
9002
10389
12610
8956
7359
9514
12823
12395
14262
13184
11257
5223
11262
9263
9542
9263
11576
9386
11651
9327
9212
9553
9467
11580
9054
12085
8904
9553
9366
9520
6894
12586
13692
6936
9486
13598
14057
6991
13859
9448
7862
11435
14113
8482
10369
5806
16325
9554
6770
7590
9568
5424
5783
7372
8940
7684
13744
9539
9485
7444
8937
6959
8856
9284
11629
5060
10792
7410
9477
9042
9012
9531
13482
8948
13335
8125
5405
14682
9415
10650
16303
8887
8887
8984
9280
9552
11482
7813
9472
7341
16345
9400
9309
10044
10346
9493
9487
8925
6114
6841
9338
7367
8918
9490
6218
11606
15082
7991
7444
11621
6775
8979
9077
13999
11777
14882
8069
9189
9446
5837
12831
14131
9484
5203
14099
7078
5067
8877
12011
14492
22562
8965
13951
15021
7381
7378
9416
6597
15384
13714
4900
7428
8952
8952
13625
9508
9555
8951
7375
9088
8931
7358
8972
7311
9528
9414
10433
11747
5311
14788
6161
13905
9511
16165
1574
6425
9435
6152
14041
13767
8987
8875
14020
9330
11751
13957
8972
11782
9515
8954
9393
8864
9017
14599
7253
11602
13438
8954
9516
7121
7485
9790
13542
13771
9524
9383
10668
12069
15802
16851
9342
11752
9455
11751
13889
8945
10196
8948
11762
13675
7505
13755
8905
12263
10619
9525
11613
7410
7567
10668
11892
7435
8266
8960
8996
13733
7433
9327
9302
8140
9587
9387
13634
7455
8906
9456
7363
9621
13896
10488
6143
13701
8633
11281
9602
12339
16169
6219
12717
11126
8946
7348
5152
9344
11424
14677
13959
12515
7348
11510
9001
14988
11472
12562
9330
9554
14096
7344
9474
9477
9523
9523
9371
8815
9279
8942
8247
7619
7619
8945
13888
9409
1915
7378
8030
9092
11266
9953
8978
8840
9527
10430
8994
8930
7553
7796
9522
13707
8047
9086
13835
6795
8982
9488
8925
10299
10258
13715
7453
12099
11767
8939
11579
8872
4888
13448
9974
11539
6348
9436
9339
8834
13546
7906
8975
13077
8966
13582
9000
6179
14078
8955
7859
8980
11616
15570
7439
15569
11516
6068
7287
5772
5305
8867
8867
9543
7921
10497
8993
9121
5746
12060
10062
8925
3241
3241
8135
9435
6769
10805
13656
7378
9437
9521
8858
7969
6834
7311
8951
4913
7369
7348
9041
12857
8955
12092
9565
11610
9369
13511
9427
9432
7388
8977
11471
9359
10347
13326
10437
13769
14470
17405
13454
7855
8889
14542
15557
7473
11206
14188
7433
8884
13998
7381
8930
11360
11195
14169
7451
7419
9381
8964
7844
8909
13696
7460
10737
9419
7373
9291
7339
9423
9340
8056
7417
8986
7343
13651
13696
10556
13461
8648
9415
9406
4088
9278
8968
9361
13878
9167
8680
8680
14282
8920
9502
18726
7436
9311
13816
7735
7732
13177
10295
11181
13573
11677
11677
12098
13477
9233
8818
10420
6905
11702
11852
7778
6401
9400
9627
14851
7435
7518
7403
10105
11639
9464
5623
5717
11377
8688
7511
7387
16523
13675
8949
7011
7431
2551
9116
7450
13447
8163
5535
8718
9544
8920
8070
6776
12040
7286
9434
9418
13651
7375
12765
9162
9513
7495
13518
13696
11667
8975
8861
8233
3008
9400
7780
7366
6210
1929
10189
9350
7099
11721
4639
10114
8963
9406
9335
10299
8929
7389
14026
20223
9548
7326
13932
9003
8977
13687
7857
9212
7396
9372
9126
9391
9536
9256
13988
13658
9347
11461
9537
1973
5230
11755
8912
8899
17150
7312
15135
8914
14592
9030
9545
9269
9545
7442
14930
8263
9491
15397
13575
9017
5110
8872
7350
7304
7370
12004
11290
7274
10774
10739
8096
15576
10103
8111
14976
9431
9658
7529
12331
9449
9448
7891
9839
10088
7386
9371
9613
9438
13760
7363
5453
9116
14169
13440
10686
8957
8917
13658
9245
7851
7361
7459
9561
9525
7717
9696
12470
8910
11798
7523
7319
14146
9293
4786
8939
7317
7344
10437
9348
8673
12639
10260
7370
9426
9955
9513
7353
8877
16120
9511
12206
8949
4963
8872
14861
12433
8817
11261
11902
7762
9459
7230
9625
7482
8852
8918
14919
7789
9470
9572
9572
9026
8361
11744
8965
9352
11789
9106
13460
10671
7328
7076
9483
9536
7514
12263
12784
9406
7472
6425
15003
13446
6190
7930
7264
18907
7314
20994
7366
14458
7294
7355
7371
7801
7946
3276
9473
8045
7338
8947
8131
9395
14980
13661
7345
13911
9013
8550
12528
14887
9517
13523
11940
9425
9368
15011
9142
10265
7512
15000
8931
9590
8935
7512
7364
9577
7313
5398
5718
10316
7405
9325
9439
8947
9399
9508
8906
8906
5391
8927
5354
8924
7425
9533
7213
9463
9431
9487
9438
6763
13869
7862
7367
13710
7917
7511
9423
7433
7469
7501
9615
7389
9181
12801
9342
9585
7376
9392
8836
8124
8718
8718
9434
2127
17344
9416
7398
13874
8956
9049
7999
7538
9388
9351
7369
4318
12711
9432
14247
12426
8174
14986
8956
14726
7283
9364
13509
9473
4857
6802
7453
13652
11856
15400
11775
7396
7435
11875
8114
5445
7027
9081
8922
7365
13872
8901
7352
4790
9075
9356
8096
9405
9201
11130
12572
9477
7866
13749
13314
8872
10100
9185
9480
12135
6925
9695
7434
8948
7299
7351
10045
9828
12755
13425
13719
9409
10911
14237
7404
9490
9204
6235
10363
13752
14029
15388
9152
13964
14059
5827
7775
7372
7774
9435
9528
14839
9459
6984
7375
14959
9515
9009
8543
8928
5264
9298
14138
6115
14109
9398
8674
7815
9312
9456
9449
6006
7364
10611
9544
9453
6175
8951
13606
8899
8935
12105
12350
7435
9328
8106
10462
7431
14479
9518
13444
12221
13661
9536
9519
7440
7367
19451
7395
9311
8920
14770
8891
8181
5160
9957
5915
16231
8927
10268
10248
8934
9359
9419
9640
14983
8223
6760
9388
8974
9085
9420
9424
8945
7234
7398
8949
8956
9492
8959
9420
11733
11177
15360
7496
7285
7483
7366
9401
8426
8890
7518
10181
7304
9511
13372
10104
7290
9449
9389
9335
11327
8966
7474
3780
7966
12199
8812
8345
8941
7333
12780
11568
12602
11682
9006
9102
5812
8871
6189
7342
12796
9460
13718
7412
7353
12529
12529
10281
8944
11111
8893
8802
8802
9567
15571
11656
13944
9398
8845
8895
8895
8310
9610
9394
9260
14277
12711
9504
14020
10026
6912
14000
8933
9480
11157
7341
8111
9349
16754
7308
11910
10391
9528
9577
7896
8920
7906
10592
13369
9077
3240
13453
11448
7512
9248
7385
13876
11781
7387
8695
8695
7440
11748
11276
8666
9312
13895
8937
10348
7980
10392
10329
9405
7372
12358
8888
9370
8968
9532
9387
14979
13992
6773
6502
7356
21401
10011
8958
8756
9213
9391
10184
7427
9541
9889
13718
23119
9460
11914
8999
9490
1887
3804
5633
5517
13896
7167
9617
5776
5304
14980
11734
9515
7397
11765
9219
16223
9002
8899
7141
9590
10244
9586
15041
8827
8858
12045
7511
9033
7513
15573
12907
6671
7443
9543
7356
14953
14077
10387
9277
11271
8969
9005
9337
13686
14974
7480
9412
13401
7843
9494
9999
13913
8957
7350
12609
6988
7503
9528
13719
8351
11794
13901
9512
11735
8926
9404
7942
9254
8210
7347
9431
6428
10125
11873
8975
7341
9881
6430
5412
14893
7382
8435
9146
9480
12450
9092
9350
8666
9556
7984
10061
8224
10422
8949
9481
7315
9515
8909
8860
8684
11557
10589
16644
7460
8853
6910
16407
7417
9277
14084
8344
7355
9414
9593
7445
8814
9525
13853
8782
13976
11726
7276
13729
9203
11902
8988
7730
8921
10247
9412
7391
8950
15393
10383
9547
8961
14956
7802
9863
13694
11126
8873
9382
9238
10036
9509
9553
9412
13714
9567
13716
13629
9549
11528
7364
13732
13927
11534
13680
15294
7915
7416
8723
13639
11639
7825
10775
9133
5221
10766
11884
7030
13740
17491
7230
8262
14322
13933
14974
9401
7354
7373
11459
9377
7508
10489
8873
11267
11567
7921
11595
8689
10162
14931
11757
9512
8935
8285
9524
10092
6735
9494
9484
9526
6193
13530
14938
15423
7431
7520
21489
12054
9363
23011
13039
12398
7340
9245
7178
15550
9497
11409
5158
8914
9284
13168
13342
8910
11570
9475
11781
11618
12734
9486
13767
13767
7513
9488
8715
8361
5062
6899
8990
9349
7509
9316
9413
16172
8776
8776
7811
6437
7367
6162
6167
8474
9473
6291
11569
9347
9412
8924
7439
9470
9477
7439
13464
14958
12217
13322
8923
7474
7348
8957
8888
12086
11489
7353
12756
10152
9457
6258
8936
9574
9553
11136
7647
13903
9476
11282
5241
15544
7369
7383
8796
7451
8852
17387
8432
6412
11527
14943
7393
4730
13822
1845
8174
7438
9446
8977
10303
11907
2995
8654
7538
9587
8813
7438
13656
9340
8686
21895
9534
12242
8278
11597
13684
9447
7389
16350
9464
7369
13669
8932
10490
8198
7577
8882
8159
7390
9466
9300
7985
8907
9588
13036
8490
10917
7514
10650
9382
13714
7751
8858
9466
7396
11946
9995
9462
15563
8868
9474
7323
10257
14958
9307
9403
14478
13832
11279
9387
9554
13716
8967
12560
8239
7959
12560
9007
1826
8918
14118
7411
8886
10029
6509
13468
14939
9480
13905
7864
10058
7307
21868
8918
12558
12741
7415
8077
12532
12570
8867
8744
14970
12047
15552
8946
13738
10454
7424
13749
7449
8487
8739
9485
12788
9461
9486
9382
12343
9606
6848
12128
7583
8861
12255
10860
7404
11567
13910
10818
12030
7423
9433
10983
7882
11307
13265
8947
12724
11410
7561
9539
11526
7344
9371
9322
7398
7365
8841
6860
14232
13041
7484
9655
8982
5093
9167
7380
17238
12027
8307
9472
13658
14009
7427
8550
15920
7059
7924
13746
11638
13432
10533
13455
9555
8124
8951
12412
3624
16777
7444
9513
9368
9369
9497
7490
10474
15414
6868
9325
17175
15396
13548
10041
7819
22348
7429
7439
9540
7375
7375
11773
7299
9709
13735
13692
9479
10014
12842
7544
11720
9553
6154
22667
10091
7444
11604
7440
9445
13295
8054
9533
9610
22018
9521
8974
9589
9434
9570
6717
5935
10376
9406
14971
9491
9619
5173
7505
15581
9547
6840
11730
7924
14973
6210
12809
7505
9363
11721
7400
11776
14361
9389
9859
7361
11416
8857
10599
14178
5465
5256
9344
8608
9407
7352
10100
11881
7399
11411
11718
9428
9381
14964
7171
5392
6472
9299
9563
8439
8091
14125
14978
22341
7367
8721
11544
7393
9392
7351
5180
9417
7368
10295
13710
7318
11830
9398
9737
10236
9124
4745
12466
9385
14984
14958
9388
15569
8949
17663
9600
13370
7676
8991
9526
14929
9454
7916
15581
9356
13726
9331
14967
9193
7360
6858
9269
5132
11803
7328
11812
6842
13957
11624
7406
9551
7292
11705
12838
9309
10348
10171
7346
9655
11600
7514
8992
15396
14932
7499
13911
12025
7318
7463
7422
8968
4430
8477
13368
8970
10639
7374
11347
7379
7068
9405
7468
9389
9362
13518
12602
7515
14014
6032
8964
10358
16250
8823
9549
9565
13762
5345
9616
13444
13404
10895
7809
9100
7923
14144
9393
7391
7469
7366
10066
11791
4769
7158
14972
15553
10388
11826
9162
9386
7291
7361
11337
12453
5227
15024
10337
9566
7238
14855
7311
7354
9344
7364
4711
14838
7333
7386
9350
9654
12287
8082
8082
5558
7437
9410
9193
7194
3806
8560
9450
12993
9343
7107
8989
7571
7396
11541
14809
14953
5244
7458
7572
7345
7569
10334
3788
9827
9524
9368
5973
7426
8996
7964
6900
6872
7573
7570
9336
7868
7568
9769
7889
7566
9557
9474
6842
6873
7576
7500
7570
7036
22403
9370
7570
7398
7570
7576
7352
6867
7359
7541
7365
7572
7559
7570
13602
7565
7571
7569
7570
7543
7574
7570
7036
7436
14426
6881
7572
14323
7567
7554
8003
7558
7568
6863
7571
7037
9287
11716
7217
7570
6846
9842
6847
14011
7570
7826
10201
10146
6755
7573
6836
11305
8377
9389
14953
7468
7464
7573
6871
8574
13879
6868
9003
6842
6428
7783
6884
9391
9558
9526
6856
8804
9441
6839
6008
6868
6529
12127
9467
12399
6423
6885
7298
9507
7592
14110
7430
6814
14108
7272
6843
7354
9359
7396
6965
6843
15051
9290
5825
8954
9669
6755
10518
7457
7345
8945
6741
7437
13896
6754
8890
10238
6644
11826
7268
7402
12741
10113
8809
13266
7070
10037
14446
7375
9403
7367
6810
4563
14757
7355
11474
4566
8812
13691
11889
6858
8007
7413
9299
14166
8879
14566
14550
7485
7438
11233
16154
8754
8967
12425
9575
11260
6919
6885
7370
22466
6951
8022
6887
15053
10645
9474
13532
9661
5288
8972
14369
7564
11362
6822
9781
14983
15789
10453
14019
8113
10916
6995
7246
9388
15573
10077
14498
10585
7327
15909
8900
14066
7592
9616
14066
9372
12869
7770
15014
17536
9713
10717
7461
7291
7313
13602
7372
14890
7366
12357
9517
8533
15031
8967
9203
13428
3667
9406
12915
7300
7297
7363
7257
9499
9531
15718
12754
16224
14139
11099
7401
8919
9565
9568
7966
8985
13657
7533
10123
11675
9662
9756
14936
12697
5032
11762
6798
9594
13850
14915
14171
8982
15526
7411
7509
7407
9482
9422
13822
9326
7513
7384
5294
6878
5600
11353
12733
8996
9204
7535
12384
13068
8304
7366
7355
7395
13450
5792
11658
9555
16277
8917
9287
12544
13698
9502
7307
9611
9523
8478
7406
11510
7330
8395
10396
11574
14999
7447
9616
12733
13508
7312
9388
14178
7446
15399
7672
11916
9133
9512
5146
9556
11452
14763
17995
8279
10601
8980
4438
6974
10313
9397
10019
7351
11155
9554
6821
7350
8420
9431
10426
15502
7388
11488
9083
7397
7403
7364
15790
7356
11750
9179
9319
11892
7361
9442
12742
7526
15546
13655
15395
9432
10747
13919
10924
9586
15400
14065
15811
14280
9510
7433
8921
9492
9589
11485
6894
10243
7394
19196
7457
8913
7306
9551
7484
7493
9448
7255
10349
7059
12673
13841
5226
7380
7410
9654
8126
13985
7179
6439
9619
8550
9418
11904
6068
7361
7289
15895
9536
8573
14301
13695
6876
8354
9555
7340
13666
8920
11461
13705
9128
9833
10270
13718
13336
12845
3973
8940
11709
7381
7414
19984
11624
13659
9503
7345
8819
9623
7463
11582
7511
9485
11755
9803
10306
13710
13672
8965
8390
8158
7950
9391
7555
9366
1577
9586
7312
7482
14975
9763
9565
10299
13583
9390
7292
9357
9395
9530
9276
7374
13707
13040
8960
16517
9596
7386
7521
9396
9544
14358
11285
9343
5122
9048
8981
9319
6900
5265
9535
8974
12731
13597
15007
7443
7403
7457
11256
9393
10306
13737
7449
11728
11364
13999
8631
9363
7509
7810
9470
9520
7343
9553
10174
5923
5310
8965
5190
9526
10140
8969
12079
8526
7377
8918
8986
7145
13974
9570
9553
8989
9488
7409
14101
7346
10164
12666
9461
9521
8853
8853
9387
7356
9552
13153
8957
10700
11718
9600
7295
9470
6907
6733
7486
9376
7365
9117
7484
9867
13949
9464
5584
7449
7453
7353
7963
9611
7318
8132
7308
8534
7174
12513
9188
8385
9404
13765
7458
9505
14962
7226
15562
7360
13406
2479
11023
11758
9133
9487
12390
7414
9470
13527
7350
10753
9176
5054
7031
4318
8877
11298
13458
7369
7379
7668
8990
8532
7876
9628
9063
15390
9494
10538
13142
13727
6661
13693
9531
7420
14829
13720
8114
6756
5327
7459
13943
14168
7315
7313
7364
9389
13744
14990
9603
7540
7383
9570
13227
6900
13367
7273
9449
13587
10603
11379
12833
7359
7465
6852
14104
7487
8140
7766
9090
9108
7734
8219
13613
7437
8847
9520
9013
10737
15098
12939
9395
10912
9461
9284
7075
11910
9459
11152
5922
7394
11863
8504
9416
14637
15394
7341
15585
7412
13681
10296
13486
7454
14314
9618
12821
7455
14980
14978
8935
9456
2849
7308
9632
9277
7283
5313
7368
12220
12220
14942
9557
9615
10058
11391
15382
7456
7652
7336
8955
10098
7836
11335
13867
14976
14940
7449
8963
13730
7318
7398
7345
7856
7360
9112
4770
7360
7483
16119
8885
6827
9450
7600
9527
7501
16378
7449
7885
5512
5172
13458
7400
3835
9010
11192
10802
8441
6843
8865
1823
11572
7025
13851
7831
7923
9375
7966
9395
9617
7354
9546
6896
8014
9468
9527
14081
10273
7432
6988
13652
7447
17058
7939
12801
11158
9200
14273
9618
13609
9490
13869
13962
11812
7380
9533
10274
7454
7339
16856
12282
8883
7508
9483
9466
8949
8210
7842
7263
17097
7454
13495
14009
9694
11587
9172
8220
6913
9393
15759
8914
9486
9283
9568
9493
7373
9449
12877
8865
8830
17147
9290
14111
12348
11392
3625
11908
14114
9149
9365
15384
14080
7431
22743
7285
9571
5014
9533
13686
8786
9599
14058
5115
13872
9577
14994
7336
9023
9424
15748
8705
9500
9417
9317
9231
9569
15566
7375
12546
2982
11835
11264
5798
11414
8209
8209
6111
9549
11283
8935
7787
7282
9455
7781
5846
11791
7903
9522
9421
9590
13680
14987
9358
10886
9621
7259
7661
10808
10197
7360
9376
8984
7577
8937
6422
9577
8416
10039
7377
8912
9130
7355
7380
7411
9478
23192
11459
12259
4840
12424
7421
11372
11657
7360
7395
15063
10228
10244
7068
7784
5928
7401
11822
2689
7112
9303
9386
7491
8918
11138
8870
12219
10249
7015
7356
8962
8161
7586
13917
7758
9446
7299
9012
12911
9444
8051
9388
11874
12423
12555
8468
9128
13473
4776
11420
8666
11412
9121
9427
10264
14591
4779
9192
7015
6972
13794
10188
14130
7921
8308
9469
7365
13111
6906
6824
9380
7469
7358
7319
7429
8924
14110
8168
9361
9614
9442
9334
9514
7316
9565
9936
7478
7493
8626
7410
5995
11451
9699
11659
9501
4791
8919
10148
8804
9582
13638
7382
5137
9562
11596
13731
8338
12523
11391
2474
7363
9361
9594
14985
5196
9485
10619
7819
7357
12105
2320
4753
11951
7355
14934
13899
9640
9718
7812
8750
8294
8242
14309
9149
11745
8810
7506
8888
11751
6387
13678
7388
11675
7398
13681
8260
9493
7097
14987
8226
8226
13937
8156
9447
14931
7354
14596
14990
6906
11676
7365
7312
9160
11878
7378
9073
6850
7457
11680
8758
7368
15040
9532
8915
9320
11295
9527
7404
11846
9537
9357
7393
7362
9654
9353
8436
11815
9539
9559
11318
11477
4371
7380
8941
5720
9398
7366
12115
12548
13650
14036
15000
8041
7486
14533
12223
11476
8337
8896
14964
6483
7310
8260
7512
8329
5294
13682
14914
9406
7366
9511
14712
7408
9020
13919
9786
7284
9629
8942
8452
9381
7390
5733
8929
8956
9467
11288
7387
7411
13128
8929
11587
4821
12388
9550
9882
8934
13153
9301
7365
10787
9547
7450
13693
13249
8668
9443
9904
5887
8778
5261
13997
9446
10445
9313
11680
14039
10258
9045
13938
7930
7408
7433
8997
9371
12340
7298
9587
5202
8587
14175
13828
7342
13670
8916
7276
7512
7463
9591
9526
15511
9169
9319
9456
8177
11753
9516
8877
12561
10570
13517
11680
14974
11420
8861
10432
9572
9422
7629
7440
8855
9322
9356
5521
13897
13543
8932
13311
8361
13736
8276
6456
9137
9395
15028
8922
9394
9488
10286
9530
13510
9478
11747
11899
10517
8281
8904
8973
9474
3876
8945
11050
7306
7355
9298
14929
8334
9027
7386
7437
9352
7748
6833
6505
11618
13764
9359
9630
9423
7356
13741
9375
13416
7464
11290
7376
7344
14030
9614
5067
8989
11344
9912
8958
7369
9386
5704
9513
8385
11517
9455
7418
9999
9343
7513
8435
9482
9501
8190
10291
8164
8164
8577
3781
8974
9103
8956
6574
8888
11527
11735
7406
8144
7198
8951
11288
7513
8873
7426
8872
7049
8138
15040
9524
7874
8992
14013
9025
8936
12327
6779
7382
12619
9093
7342
9584
5842
13855
12050
8940
13914
12082
9172
7063
13610
9555
7339
9718
13844
6797
8920
7126
12552
13161
9453
9388
13497
13301
12327
9586
7582
13485
8966
10663
8997
11307
7382
13550
6238
9287
10804
8943
6360
9366
9319
6226
10429
12221
8906
12605
8997
7369
9130
7794
8893
8442
8905
7410
17484
8081
11636
13625
8920
8925
7435
6614
7434
9402
6916
7323
11850
8459
9272
6860
10922
6450
15580
13819
8785
8785
7400
8107
8903
7364
9644
5126
8997
7195
12782
10411
15415
6461
11842
12326
15582
10446
13453
9579
9436
9009
10042
6458
12605
9349
10311
9400
10569
6186
7879
9529
15161
9533
7636
8965
6230
8009
9558
11131
10227
8563
9558
7355
8974
7982
7982
7397
8959
9433
11614
11877
9416
11665
9470
9473
9299
9498
7450
9552
11869
10079
5125
9310
9491
16341
5500
13742
14490
12805
9422
9468
8938
11767
7386
7417
11759
4755
1919
9751
8993
9515
9497
8012
11268
8438
11903
12921
12354
12334
10826
11168
8439
13585
9542
12294
13697
12244
7385
8913
13555
8972
8904
8068
11756
5122
2996
8952
8971
5377
8621
8621
8934
8942
9081
18592
8566
11004
9446
14269
5514
7365
8996
8081
8635
7455
13690
9980
5343
8943
9524
9486
15406
13717
14231
9495
12387
9522
12278
8962
8412
7399
6113
6164
6485
10731
9436
13647
11559
6675
14776
6919
13528
9830
9438
11717
9427
13814
7795
13280
9514
11762
9548
5413
9375
17035
13118
12534
8982
7909
6604
11311
12803
6556
8981
8921
7838
9518
7309
11788
9485
10174
7427
7372
7372
13858
10344
8850
11279
6429
7939
14141
11773
6875
13540
8846
11168
11321
9542
8587
5636
11337
7649
11500
7421
7374
9600
8995
9557
11048
13698
8959
13586
12683
7951
8945
9518
9644
9480
11529
9464
11704
8967
7509
9502
8922
11468
8949
8943
11603
7356
11268
9356
13612
9276
22750
8764
8846
7503
15576
8802
8802
9751
6851
6886
7437
7491
10184
9806
7444
9621
6868
9753
6798
8088
9207
13844
6428
9521
9464
5394
8978
8702
9708
11633
10915
8375
4071
11655
9422
11553
9474
13953
9067
8722
14209
9487
14815
9004
6001
4025
9551
6680
7763
14908
7498
9521
9388
10170
13808
11795
6914
13644
7441
10327
12285
14064
7946
9124
7512
9650
11595
8836
7405
14809
12032
11144
8906
9078
11448
10353
6215
13081
15574
9602
9360
5680
8010
7385
9548
9417
9444
11755
13461
9390
11583
11672
11612
8116
9480
7375
13792
9340
7749
19502
7400
11641
9398
12229
7510
13992
9006
11621
7346
8933
9511
5347
13524
9160
11756
9502
11167
12867
9002
11634
11769
11278
12798
8793
11556
8327
9396
9329
9277
9427
16698
11630
9606
10190
12271
10168
6894
9479
9467
8251
14275
7382
8908
6387
4390
6333
8642
9370
8984
9128
8449
9354
9716
7856
13605
7677
8953
8922
9358
10301
10361
7704
12640
5249
9477
7417
11021
5855
8974
11539
6326
8187
9454
8552
11972
9587
7342
4694
9465
9463
11781
9484
9581
11565
14085
12376
12849
13644
11618
13744
7407
8120
9040
9037
11657
8960
9410
5926
12347
9378
20598
6209
4681
8992
7553
7430
9495
13962
9159
8910
7440
7325
6990
8463
13818
7355
9342
9095
5455
13714
13156
7393
7349
7373
12359
11452
8930
11651
8923
12774
11868
8932
9014
7533
11225
13267
8209
8056
15908
6395
9410
7369
9451
9572
4261
6744
8922
11577
6501
8942
7314
8917
8947
11602
13890
14258
11485
6906
9673
8973
8620
13444
8953
9426
13423
9543
8907
7469
9579
9496
8762
11757
9432
15617
15580
8987
14995
6239
8964
9479
5475
9137
8940
9416
9740
13788
5184
5237
7426
12058
8120
7172
8667
7378
11752
7059
11573
6738
8972
9519
14086
8920
11868
13571
15029
12098
9444
8960
11703
9431
5259
8971
9953
8924
11748
9302
13647
7358
8579
9023
8977
6207
13341
7446
13987
8888
8721
13268
9349
12063
9506
13855
8960
15405
8955
13998
9472
8990
17210
1902
6117
12696
11528
9519
14962
8592
9464
12800
9576
4438
14053
13928
8988
8976
8999
11584
8924
5851
10209
9346
10223
9357
9621
9552
8885
13841
7908
9550
8924
11950
11473
9355
9183
15339
12217
11607
8546
8935
9288
9510
11812
3028
11456
11267
9648
9522
6486
13628
9545
9065
13777
11192
8791
10338
9298
5212
5281
16523
7965
8582
8973
8899
8969
11994
6235
5207
9453
6253
9452
11524
6285
9631
12230
22442
8915
9475
5948
11755
9034
7938
8195
13825
7325
10011
7758
8407
9005
9331
12085
5255
2216
5246
7906
5244
5830
2223
5239
8277
11750
11750
11362
9207
9470
8967
9459
3398
5272
8938
9442
9057
12124
9464
11747
11752
8484
13793
13329
7140
9490
8681
1867
10255
15156
8955
8955
4998
9206
7370
5469
9484
14486
13975
9344
5206
13317
7435
11776
20174
6451
13696
8913
8582
9479
8936
6948
9340
6483
12674
8883
11601
5222
11592
11592
12553
14382
8107
11722
9358
9528
13751
21666
11029
13632
15401
5865
9560
13544
8947
8829
8734
8942
9454
9399
11181
1930
5972
5229
9528
8965
5203
8946
11751
9517
5012
7509
9304
11765
14472
8777
11368
4815
9383
9019
9180
7325
9336
7136
8989
9479
7942
9299
6200
9555
8949
9289
5530
9520
9388
9541
9451
6164
8480
8480
8943
8294
11999
9395
8906
9863
8868
6329
11886
5199
6004
9539
9296
10779
13353
14401
8910
9440
12332
9348
9441
18090
9833
13850
10122
16364
8975
6942
8938
4823
9515
8914
5912
12972
9504
8956
7353
6385
11273
9430
15012
9495
13464
11903
8626
2005
7431
11633
10192
15451
13764
9355
8842
5867
14236
9323
2062
13889
11262
13910
9533
14304
8004
11694
14996
7460
8703
7746
8144
9496
9385
12096
7371
9476
8389
8913
8229
8007
8007
8978
14986
11344
11008
8679
10316
7409
9348
11166
7572
10304
9468
6830
14127
7317
9290
7816
8748
7841
9488
12327
7607
9495
10644
7509
13490
20189
9387
9520
7344
7737
14201
9444
6842
9545
11182
7396
10370
18343
10356
8872
9551
11764
9586
13884
8239
6820
7376
11459
13343
15071
21203
12891
12290
9553
10154
9842
10573
7183
13359
12400
11199
9441
14999
5597
8133
14160
10096
13709
11856
9270
12590
8935
7367
11610
9406
7784
9597
9513
8927
7903
7317
8576
8988
9407
7621
10419
10328
9898
15426
9315
9443
13921
7925
7306
8666
14082
18331
8116
14182
10314
7411
8005
8136
8905
9265
7308
8968
8933
1935
13659
9006
11106
3665
6918
15399
7728
10456
11736
7871
8995
8963
10848
8919
11604
8892
7865
11879
20904
10621
8462
10259
14973
5205
13701
14000
22667
7632
13774
9332
10846
11780
15158
9409
15075
11609
14459
8993
10480
12451
8120
2364
8895
10024
7367
21110
7434
7819
9615
15838
10370
7307
7359
10400
8987
15391
15011
15399
9546
8514
11147
7371
7481
9383
14016
7469
7513
3416
11724
10404
7394
8429
8429
8890
9396
8975
13486
14220
7859
9552
8152
9608
8350
7380
8296
9451
7451
14115
9548
14761
7381
15395
11789
7451
11849
9269
10273
13344
19338
9151
14255
8618
7675
7445
12691
13689
7323
11248
11483
10063
11646
8257
14822
11525
11600
8604
7555
9447
14248
9447
11248
11319
10258
11595
9020
12365
11765
9954
8736
8736
8461
8461
5485
8539
8168
8613
8555
9243
10456
10456
12032
8202
12669
9603
11861
9471
9501
12894
8317
2937
10125
7497
9409
8903
11420
8660
12644
7904
15458
8082
9501
9456
7341
11595
12383
1599
8775
12310
8890
7253
13606
9145
5742
5755
11303
7426
9541
12919
8389
8389
12650
16196
7348
7389
13606
9448
10547
8709
13304
8594
9467
9368
7442
9570
7804
10350
13294
7380
9639
10675
13717
7414
9499
11436
9628
7302
13795
7388
7380
13926
13322
4405
11895
8236
6836
8122
9537
6960
8938
7048
7781
13321
8611
5116
11513
7448
15539
12311
13966
11831
7437
10813
8186
8391
9965
9965
9555
9508
5247
8170
16615
7478
7305
5490
6795
12128
8192
12693
7931
10208
13287
11713
23241
8870
7479
7413
9521
12724
10508
11242
7444
9186
9631
9288
8135
7821
10386
8171
7755
10618
11252
14156
7428
15124
9915
10275
7792
9349
9456
8671
11272
7340
9320
6460
14913
10210
11737
9820
10557
7407
10102
13472
13705
7382
14076
7361
8974
9921
8912
15566
12609
8785
8262
9451
7934
7785
8526
10475
9309
6188
6643
19762
9154
9447
7481
7567
20557
7330
10175
9483
8944
7724
13389
11494
8808
8808
11575
8672
13361
12316
13480
8990
7418
7202
10503
8812
11755
11356
7926
7386
11240
9004
8353
11837
16183
10963
8786
20108
12000
6516
11802
7462
9094
7801
4894
8962
4988
8869
7356
7994
14107
8553
10172
7974
8261
8883
5475
8795
12666
5085
8738
8308
8308
7328
10617
4803
13184
7932
7967
5115
4948
10085
7364
10168
12553
10634
9517
10309
9631
10318
11778
8268
8215
11737
7350
4898
14416
10974
8756
8739
8112
11575
8195
7887
10414
14960
13712
7503
8175
8175
6833
11714
8867
8959
5907
10430
10083
8306
9542
8332
10418
8718
13382
7609
5960
8130
10114
11710
11653
19929
8261
10390
9529
10534
6887
9425
8684
9103
7192
8345
7404
9569
10726
15729
7433
11600
10385
6487
8828
13970
9528
7830
8997
9450
7409
8163
10850
11640
13684
14115
8924
8893
13110
6458
7840
14965
8905
7357
9464
8946
9275
6896
13859
5710
10268
9233
7124
8755
15703
6213
7510
9536
11139
13853
11547
12036
13694
10107
8896
6948
2173
13707
8936
8445
8226
7804
7838
16334
6400
9559
10562
11645
11812
9459
8343
8950
16904
6141
8955
10204
7423
6851
5207
7741
8207
9715
6002
13583
8884
8386
9731
13559
9603
9438
13516
14216
11609
9663
14089
15556
11406
9441
12867
6890
8890
12706
8440
9287
9107
10289
8945
11791
7858
9512
8181
8181
8372
7940
11907
8179
7380
8956
9277
8001
11550
11550
11782
9476
11547
11261
7430
8466
9628
4742
9434
9579
9118
7921
7784
7432
9103
8534
13328
10293
11466
10183
9133
12790
9163
11661
9395
8317
20680
7743
6841
9597
8545
8134
9232
6497
10131
6860
11446
7566
10908
9000
6486
11477
9286
9469
9485
8996
7456
11622
11397
9849
9539
14241
9489
13783
17361
8594
11560
12225
7520
8279
7801
11527
10382
8166
6444
10197
10679
13486
7373
9008
9567
12999
14978
7683
6490
7766
7569
14234
6180
7375
7468
4798
9149
8344
10194
9250
9154
8942
8790
13964
9553
7336
9531
9390
8080
9514
6853
7476
6688
8366
9230
11893
9334
6918
10557
7385
10013
13548
7420
11738
12577
9437
8912
10399
7314
11654
12767
7035
8955
10292
14204
7459
11247
9591
7861
14928
10023
7885
8018
7758
9717
18727
10542
12031
8431
7373
10201
9254
7486
9572
14237
8615
10459
7116
6869
14543
7479
10294
10106
9582
8934
10190
9475
10384
6924
10098
7945
10316
8262
10654
13551
9338
6522
6884
12784
13071
11491
14260
9243
12716
15406
12231
23386
11302
8734
14746
7356
9468
12223
7341
8942
6033
9944
13731
7403
9390
12112
12804
10180
8106
11385
11642
12035
9561
7341
9376
6877
14948
7462
9331
6854
13033
8072
13815
12991
13693
6235
14284
7472
8495
14142
7290
11713
4053
9533
9214
10432
10258
8922
8929
6268
6852
7386
7381
13519
14163
7145
10718
7833
7370
7516
9611
7818
15498
8708
9128
11377
8860
4444
14781
15945
12807
8253
9447
13071
11124
9466
10601
10443
8296
8296
10245
8789
6832
22768
11313
9520
9308
13042
8450
11757
7434
12771
14919
6870
9438
8049
8864
9624
7365
10266
8980
7479
7607
9196
8928
8240
8979
8972
7444
7787
13557
9441
5714
14951
15962
6401
6902
11187
11380
9625
8230
8934
7459
9404
7675
9217
13215
15894
7797
7367
9546
9591
6875
14072
7387
7119
12792
11954
9842
7984
13257
10516
7381
10254
10254
22666
7407
7826
10752
7404
14462
14937
7335
13642
13681
7384
10243
11533
10425
12838
7405
14899
8835
7340
14046
7930
7389
11898
7927
7421
11896
7353
10003
7360
15567
8323
9568
7820
7343
6838
8357
9050
4255
7568
6891
15008
9546
9444
8691
10447
11616
7386
8961
8932
12504
7595
7506
9546
7241
7399
6771
7549
15524
8361
13837
7407
11397
6765
9173
14461
7574
11366
7480
9832
7363
8620
6873
14849
6863
6840
6866
9478
6759
6897
6873
6845
6856
6887
13826
6869
6829
6868
14280
7558
7328
6854
20222
11068
6838
7422
7570
5410
6710
7564
7563
6865
9524
7383
10289
6884
13765
7573
11839
11720
7333
6855
8588
11507
11526
9389
8019
6649
7393
7507
7504
9405
7912
9592
7307
10438
11715
12363
7876
7197
7449
8945
7402
7485
9645
7457
6933
12562
7342
3286
8915
8915
7920
13719
6179
7315
10436
6422
7353
6861
6384
14901
9621
12576
9397
9586
6153
8954
6993
9505
9601
8056
5194
7392
15029
6869
10035
8955
7413
9389
8315
7484
10791
6968
8286
8756
5466
9385
9592
12122
13668
5744
6790
2607
9121
7364
10200
10173
9293
7449
6937
14047
9552
8663
9443
7468
9334
7348
7801
7332
11402
11728
7770
9384
9581
9511
8996
15773
9578
13983
8850
8928
14953
8914
8977
13097
5192
5002
9367
14851
7422
8988
7299
7360
7354
9297
13998
7565
7826
3768
7341
13727
11633
7454
11144
14901
13476
13450
8969
16250
8768
9421
7766
8911
14426
9535
8220
8226
8219
11686
7300
6378
7384
9762
6181
9490
8980
9465
7425
7478
8361
4713
8292
15798
6815
13743
12444
14994
6762
9165
5251
1738
14966
1580
13474
9142
5175
8793
15067
6489
7424
4979
9503
6853
5174
8929
9527
9025
10352
14142
9612
14463
12380
9580
7348
9394
10348
9736
11352
8899
9624
11420
7362
10079
10314
10847
13539
11988
6839
7440
12325
9324
11644
7326
7425
10435
10191
7399
13756
11588
9549
9526
6824
13485
11546
8915
9540
9460
7369
7331
7360
13510
7222
7376
9069
11959
9534
5983
6841
11741
9490
10286
7556
15798
7487
13360
8260
7383
8528
9840
7165
6481
7464
11616
9735
7357
12499
7405
8109
11315
10192
10102
16870
8442
9465
8406
12238
6040
9013
9417
13666
7338
6757
8144
8144
9565
6792
7832
9394
8913
7382
7776
8953
7524
11540
7922
11699
6426
14930
14081
10342
11543
8938
9348
8887
11879
7933
10474
8669
11823
10190
6420
7191
6895
11649
8315
6913
7356
14998
11580
6438
9555
11774
7519
7372
13698
11810
11714
13699
11559
13862
7345
16353
7369
8911
9480
9567
8379
7806
14996
9359
12747
8876
18532
7398
8907
8737
5176
7468
15871
7530
10368
11712
10731
9150
11247
8926
7458
14980
14449
8948
7883
13394
7469
8331
9453
8977
9592
8969
7413
7279
8961
8885
11748
9461
6793
7439
13895
7376
8030
7358
7327
13465
8972
7863
7426
10504
15365
19002
7584
9671
11155
8922
7320
7358
7785
11329
13879
10643
8979
9523
9019
11874
8988
7302
7361
7366
14973
9478
14963
9411
8885
13642
10161
9455
9372
11916
11916
7302
9386
5488
7346
11508
9564
8099
15574
9883
13911
12569
7366
6843
8966
14965
7784
6846
11358
13258
14152
4890
9405
11891
8374
7321
7288
9674
9051
7992
9413
8878
10641
9520
8835
7850
7382
9566
7384
9589
9308
7445
9408
11762
8939
11469
4791
14298
11690
6431
14972
10352
7497
7001
5510
16171
7330
7809
11874
11689
5378
9513
13382
11489
9408
9155
11747
10858
10481
9342
8981
7871
13311
14512
7639
14086
6903
9521
11892
13666
10286
7425
9597
7578
9528
8746
9328
11771
8429
14952
7276
13818
8908
9423
11764
13707
11390
14435
8955
12418
6392
11422
9145
9465
9018
7335
11776
9565
6524
8934
9508
9125
11831
7382
12585
7345
11916
9690
10400
16146
9616
8945
11428
8959
10324
9425
7327
9702
4869
7474
13704
15049
7715
7447
7356
8050
8050
11401
14090
9323
14941
9295
9008
13977
14519
11941
7316
7396
8984
11602
9569
9598
7370
13678
9592
7233
11623
7346
9616
7182
9438
14410
7387
7478
11355
15007
11648
10170
6664
7523
7413
1983
9274
8982
7454
7382
9619
8106
9632
11579
12958
10241
11609
7540
9364
7467
7424
9863
8606
7342
1674
7479
3782
9533
17785
8084
1574
7792
7507
8931
10886
13770
11499
8928
9473
13673
7431
13967
9466
9516
10829
6772
11286
8969
7510
10453
8545
10839
7925
9450
19946
9676
9294
11900
12776
8963
9637
8225
9432
9231
8969
5120
8837
8837
10034
8646
13721
20707
7423
12623
14086
9161
11262
16885
7369
8873
12685
8129
8129
9322
9620
12364
7831
7317
11010
9590
8322
7309
8930
8937
13400
9743
9422
7501
8974
11750
14335
9526
7364
9631
11136
11429
5602
11716
5188
13695
3163
10114
11673
13515
8961
8916
9268
8919
11789
7379
10508
10399
9570
12044
10732
15025
9436
9316
7336
7445
7615
9471
11837
11837
8863
8906
12864
7450
8751
8950
9514
9025
6973
11524
9373
7510
9705
13218
9324
6958
9420
9074
9512
8073
6786
9486
14093
13668
10106
8852
11923
13579
8878
11992
9428
16761
7350
8808
9326
14949
11650
8875
9526
11771
12161
15558
11884
17296
13805
8963
9363
8447
13555
10137
9543
7369
7350
13601
13658
9486
5274
7418
7320
7352
7359
11929
3792
5346
9017
7884
9570
13619
9439
12827
9136
9391
9428
9425
10473
12966
17254
13859
9466
10881
11899
8953
8928
7512
10375
16705
7352
15705
9556
7360
8922
8171
12513
13376
13995
13706
12775
12013
16293
11911
11845
11591
9679
4798
13368
10862
9531
8930
6019
11837
9324
7789
9292
14042
7399
11679
8973
9178
7370
15415
8981
13936
8392
9451
7503
7453
7313
14958
8880
9387
8958
10326
13696
12213
9341
12566
13679
8941
13541
9451
13951
13135
14062
9517
15405
8919
14939
11648
7881
13730
12501
13678
7959
7772
7772
6348
11526
10586
7390
8994
5763
9433
13883
8815
13922
9339
8795
7336
12295
11325
8530
8965
8245
13460
3964
7351
10669
12210
17660
13477
9125
9461
7369
13523
9312
9099
10327
7730
12173
11458
8855
8655
9135
9486
8583
4328
7381
8847
7475
7428
11833
8983
13772
8896
21196
7372
9377
11810
9537
6862
15555
6807
9902
13735
10197
13735
8908
12722
12025
9643
9423
12406
10522
7418
16513
7439
13335
13720
7393
9405
11369
12137
9541
11431
9500
9471
7456
8982
13364
11674
14762
9143
13854
9448
1879
9485
9444
7529
11366
6462
9465
11478
11674
11401
6431
9443
7412
7560
9212
13752
8952
7422
8869
8964
9388
9831
7799
8938
9394
9476
12186
7368
12615
9046
11502
9155
7438
11549
9411
13326
7117
12631
4773
9478
15347
8899
13737
8979
7381
11687
8937
9551
10514
11966
13683
9468
11561
8747
7304
8975
8853
9466
7986
6853
8851
9254
9324
9337
10988
8691
7459
12790
9507
8826
9338
9376
7322
8917
7177
11848
7272
6402
12011
7153
13959
6377
9446
8974
7409
15401
9058
13843
9131
7338
8811
7184
8849
8496
7211
8954
5974
12713
8949
8979
13867
9440
12227
8895
9277
10360
13399
2877
8893
6359
12797
11535
11529
13656
7400
9589
9069
9001
9001
8046
12098
14055
13382
13722
9337
7664
7345
14982
8907
10004
7670
7670
5158
13696
11060
9412
11263
8897
8195
8195
11969
7371
7676
8626
9540
9284
9488
9397
9281
9275
9505
9503
7407
9488
12145
8893
9445
9533
8979
8881
8964
9486
12721
8917
7901
9374
6194
9402
7117
9024
7341
9476
9184
14009
7536
6707
9528
10616
12627
9434
8583
8583
7385
9365
9672
9303
9399
6680
11542
13526
9526
12713
8964
8912
9557
5832
8938
9367
8944
11947
12361
9346
5390
11729
5783
9347
15371
13684
9551
7441
12424
13627
9551
9304
9333
8857
15415
9435
9459
13501
9408
4880
12585
13469
6304
6171
13724
12867
7839
7881
7836
9533
13696
9432
8819
9563
9431
14107
9525
6419
9479
8371
9308
9996
9149
11100
11555
15507
9511
9490
14093
11757
12938
15171
7365
9567
7457
9481
10211
12529
9447
7444
8816
7298
18106
8903
10532
8029
11589
15575
9456
10791
9136
8943
13207
9590
7367
7274
9270
6780
8943
16527
11569
9446
14062
13735
9494
7371
10817
9520
9063
10956
14649
8987
7365
15198
13561
9374
8215
13606
9381
9521
9120
9523
7339
9118
10489
11714
7431
9367
7289
7392
9545
4815
13517
8252
11738
9685
6438
9439
11441
7933
14345
9460
7968
12495
6440
6440
10821
6779
9451
7562
6972
8953
8956
8998
9483
9299
8965
9325
7427
7440
12684
14045
9482
6920
15564
14936
6429
9191
9606
9303
10503
13648
14067
6776
7449
10259
10286
5148
12323
5320
8905
7513
13870
10984
9148
7513
11678
7453
3717
9156
6813
9385
9514
7286
8892
9369
9209
7463
13364
14094
8900
11012
9292
14756
13610
9663
13316
9404
9644
10479
5799
13394
9251
6437
8018
7345
9397
4408
9428
9524
13679
11659
8860
9449
9507
7386
9561
11392
17135
8916
7538
12691
8961
7517
10463
11637
7469
7345
8986
8936
9497
8383
1921
9319
9553
8934
13854
12017
9544
9387
10273
9066
9500
7371
9523
8991
7390
12152
6285
9546
9463
6235
7393
9538
9521
14050
11446
11760
8934
11215
8976
7146
11767
9503
13529
9164
12816
9303
5059
10593
12422
9532
8901
13576
9213
9850
8950
8957
9550
13660
14986
5041
11846
5702
6201
8116
11868
7269
10386
11438
14026
4339
4900
8991
7440
9367
5272
8955
8697
7313
9582
7457
21291
7060
9265
9088
12418
12066
9520
13481
9376
13087
11722
9353
9013
12067
9467
11619
7369
6219
6461
11963
9425
8001
15030
9461
14950
14943
5289
6964
10470
7467
7561
9030
9390
9363
7443
9363
6204
12710
7444
6121
11048
11614
8965
13121
12349
9410
9204
7342
6946
9492
13805
9552
9546
9501
9384
6420
8944
7365
5328
8991
8979
13880
9029
7640
8920
9550
16313
8905
8874
7381
7818
11676
14100
8864
10841
6748
8971
11526
9585
9352
8900
8900
11409
5218
11306
7257
9482
9479
9525
8899
9481
9393
9520
11784
4898
5159
9330
9970
9498
8938
7279
10021
12135
9644
9382
9389
9415
14164
11601
8722
7382
21703
9502
8857
20014
9538
9222
6154
9423
9965
13675
7383
6228
5770
7428
9363
8900
8950
9331
9488
7388
12016
8935
8793
9314
13768
7582
7365
8829
13685
10013
9219
11391
9578
11997
12304
7411
8886
9989
7444
13784
13706
7381
8856
11664
4723
8756
7782
8856
15297
9269
7462
9336
7347
13697
6843
14300
9549
8983
11859
9451
8889
7441
11499
10243
9460
5891
9419
12088
8109
9504
7951
7454
11749
7351
12089
7483
6295
7589
7386
9302
12818
13846
9208
9487
4612
11559
8839
4702
20737
9286
11958
7394
9016
9325
13913
8614
13765
10982
7367
9434
11286
7574
10486
7439
9129
11677
9016
9013
10181
16389
7542
12325
1977
9493
9269
9329
9565
8648
7834
5518
9436
13923
6487
13946
13540
9006
7294
8924
6458
9466
12102
16281
7332
9338
11765
9533
5665
13006
9533
6419
8977
7358
11799
11567
9089
11677
8902
8986
10205
7352
11907
8945
8464
8464
9074
10998
13458
7437
9381
8976
2867
8903
5142
9004
9528
13358
4792
9462
8919
9438
4747
9332
13725
13725
8820
11467
9402
7234
9475
9130
9131
9256
9410
5771
7502
7355
11748
9510
7437
9479
13426
12461
9277
11754
9537
10310
13532
16338
7749
9480
6789
6423
10346
10096
9428
9504
9210
7126
11589
5085
7361
13450
16263
9352
14793
9510
9467
11884
9556
8974
13693
8932
11712
9011
9315
13133
8934
9646
7460
11606
9399
11486
7450
9407
15181
9353
11844
9550
9388
6487
11756
9007
11959
8391
9575
5982
9509
9553
9517
13920
11316
7441
7361
13580
9006
9388
9338
9325
9211
7787
7405
9260
8929
8929
9211
8864
9525
16238
8163
7820
9527
9523
9586
5546
16132
9366
9407
14001
8895
13814
10541
9237
8448
6210
9405
7365
7358
11822
6138
4667
7377
9259
6160
13469
10180
13821
8875
12765
8395
8938
9559
9526
12814
9290
16920
7385
14127
17888
9017
9059
7361
9336
8826
11570
12201
13418
5234
13569
13590
1576
9527
11871
10628
7678
11584
9452
7272
11631
13913
8967
9490
9910
9489
14995
13723
6888
7365
9538
8960
8828
9479
8155
2059
7339
5169
13723
9372
11309
8996
11427
8995
11751
9282
9540
9550
9493
1817
17211
8972
13482
2904
9978
11186
9322
8928
13856
8985
7155
9556
10701
12918
13353
12471
13891
11837
9500
11201
11586
11727
8556
7187
5117
11758
11243
9348
9080
9530
13481
10639
8958
9435
8925
13508
11223
8984
9265
7345
5588
9539
6430
11976
7375
5718
9521
9423
11576
8903
10405
9394
12012
11596
7372
9550
7899
7942
10775
9523
12614
10531
9034
10816
1998
11581
8916
13671
9444
8964
1870
12697
9434
4760
9492
7206
7942
9527
8946
8925
10369
9474
13687
8886
8868
8868
9033
9512
8058
8838
13614
9292
8995
7024
8958
13853
6060
9383
9364
13763
11267
14110
9532
8607
16530
8955
7426
9477
13762
13448
12599
12785
8874
5146
9514
13989
6227
9504
11766
8916
14140
8918
8971
11781
8939
9098
9098
7523
9509
7354
13466
9555
8997
4401
4399
8837
13671
10587
13884
9090
4939
5839
9527
13722
9012
11765
1918
10260
7367
7361
8988
14567
13613
9463
6592
9428
11999
1810
7450
6156
3292
5604
14070
8580
8956
6315
10692
8986
7463
9533
13926
8835
8934
11870
6144
9517
8995
14082
9267
8948
8979
4758
8926
6420
9486
12404
7406
8944
7510
14141
9493
9021
8939
8510
13001
9028
9012
9545
8867
13843
9064
9432
9024
9464
6084
16580
8753
9007
13447
1815
16449
9291
12000
11154
14335
8222
8943
9358
9305
5719
10896
9525
4858
9549
9021
9470
11945
12294
7449
11713
14016
9519
11450
13714
7376
8974
7357
1882
14823
9524
5021
5854
11606
8944
7324
9012
5765
9517
7639
7843
8997
9525
9552
5240
9943
13729
6852
12626
9422
9476
13845
12883
12632
9401
8963
9441
9384
2811
9122
7402
6460
6892
7816
7352
10307
8916
9518
9425
13693
9096
13607
14251
7409
12503
11271
11363
7371
7859
7434
7399
8848
7107
13637
7340
8855
7347
8061
8061
9580
8931
14834
8773
11282
11749
8964
11136
8438
7030
9551
7356
7819
7819
7386
9331
10485
11734
8053
11251
8933
14535
8914
9318
7604
8989
9450
11478
8530
9430
7282
9017
8952
12866
5402
15555
9375
6480
9484
14983
8949
5272
7337
9151
11929
4168
7952
5015
5528
8930
9512
10556
4760
9006
7383
7971
9518
9485
14085
9527
9013
8890
10115
6960
17084
9017
13039
8284
9357
7526
12743
8848
12660
8608
11618
4475
8238
1604
11275
13953
9544
9546
9031
8674
7395
12243
9434
8698
13698
12418
20046
9441
8952
9399
13816
9496
6050
8749
9329
11608
12516
11844
9565
7877
5195
9296
8947
9297
10422
9557
9045
13247
9481
8929
9549
9503
9296
5976
9401
6406
3048
7818
8256
9077
11499
9526
7438
12412
11905
6408
8633
11173
8523
10677
8902
10524
7805
7373
7376
9856
7705
8892
14925
8797
13596
1883
9547
8749
13933
3173
7322
7392
8938
7750
10174
9003
8492
8942
9272
5188
9470
9458
7336
8913
9388
8133
8992
7570
14067
8870
8543
8543
11624
7297
8910
9467
8922
8105
12954
12159
9374
8081
13546
9579
5456
9426
9135
12326
8204
1869
8903
8711
9429
8929
8627
11407
12921
7456
8687
9502
14150
13640
7342
10539
9620
11696
9038
8875
5203
13522
10190
15990
9444
10715
13145
9362
7392
9008
16244
9477
11572
11837
9466
13711
9461
8890
11357
7406
11170
8858
10393
14958
8952
8718
9127
12383
12265
8316
9470
15025
7547
11482
7443
6844
13551
13244
11884
5381
7584
4894
9519
12079
12671
8743
12414
12309
5427
9560
9536
13810
3620
5160
6442
11948
9390
9426
8218
7364
1869
13799
9340
7366
8219
13531
8959
12283
9581
8988
11279
11273
13581
9308
14255
9631
9528
9803
7382
9523
9615
6430
14137
8056
11513
15399
7407
13750
9599
14052
7340
7336
7415
9404
7846
9710
7435
8936
11584
6849
7023
7423
9294
7828
8697
2030
7428
7435
11642
10386
7355
10860
6435
12040
8351
10762
9537
13707
12122
8783
8783
7198
11386
7371
7336
8993
11785
11280
7500
9308
11801
8989
8972
9454
7363
9627
8948
7436
7450
6385
12413
7365
7378
13899
10442
13274
11559
4922
7308
9345
9525
9393
8949
5209
8596
7434
9521
11537
5190
10380
8537
7468
9567
7153
10054
16262
7373
7450
9571
7342
8923
11732
11581
14948
11871
9509
14958
8977
14345
9527
8512
9224
8243
7789
8916
8985
9385
13710
12143
7366
7363
12819
13788
11823
10329
8174
9374
8042
7764
7344
17532
8842
22473
7432
10463
5594
10721
8662
9861
8427
14268
12354
13710
7348
15192
9426
11909
11747
13881
9407
7303
9150
7149
13675
9291
8856
7489
8964
8176
6896
8357
9432
8535
13431
8918
13956
8909
14978
10989
9440
8089
8797
9825
8852
8439
9255
8279
7395
7385
8936
9408
8476
8892
9446
11281
11517
8049
9889
9404
7408
9012
9207
9026
11523
8980
9315
8914
7849
10463
7485
7385
8200
7513
11772
7428
12081
9506
7404
9565
13810
13800
13430
12246
13637
8978
14933
14186
9566
14969
8945
12782
6847
9376
9528
9686
14988
12808
9092
13862
13645
10434
8999
9072
9427
10375
7811
8803
7367
8950
9499
7371
9321
7458
9452
7697
13666
13791
9523
7434
13521
7770
11380
6899
9068
9484
11760
7392
13422
8983
6411
7383
7425
8673
5831
14321
16302
7381
9391
8408
11500
10891
5476
13778
9947
9535
9432
14930
7537
7975
9612
9355
7361
11754
9286
13904
8488
14325
11549
8964
11609
7907
7322
8760
10878
9506
9439
7007
16766
7933
11580
11582
14128
13592
11694
13400
7428
8071
9610
8998
11695
7108
7390
7445
10783
9939
9479
7365
10240
11652
7946
7400
9939
7366
9943
10418
13913
12441
8926
9923
9302
9537
11308
9504
12157
7362
12567
7431
13451
9523
7437
10398
9391
9138
8673
11839
7460
11805
7473
15397
9281
7953
14356
15577
15575
9398
9393
7014
7302
13880
7512
13679
8939
13764
3618
7450
7463
9565
10263
8775
7488
7392
7378
13882
7414
9613
9636
10960
8960
7451
2707
9442
8746
8912
5722
11472
7392
7453
5175
9005
7403
9521
14091
9156
9378
12588
7353
14334
9604
7350
15550
7341
9591
11447
6824
12353
7781
7477
7453
13718
9429
9414
12068
7821
9142
9439
5106
8571
4739
7343
11901
7464
4724
4689
8915
7993
7345
14092
4331
7390
11429
11562
14879
9553
7865
9385
11777
8882
11096
7295
9344
13867
13702
8979
7300
7373
9566
9396
12717
13533
7361
8939
9622
7491
9404
7456
7738
13715
6841
12375
8761
7318
9646
5171
17484
9836
11413
12591
11795
13828
4269
11993
11740
10130
6917
7030
17832
7342
9484
12048
11762
9143
9509
15395
7383
9575
7546
12252
7346
8964
6869
7389
9165
11656
8964
13566
7451
7354
8886
14988
7541
14918
5072
12173
7385
8929
8930
9722
8945
7432
8757
12360
11580
5229
11183
7264
8673
12198
5240
11574
7404
11286
7412
8895
10828
9526
13977
7518
3272
7450
7357
15577
11372
11304
9574
7513
9360
7257
10160
9389
7361
10258
9448
9550
15689
9545
9614
9706
9019
9348
7481
9422
9359
9581
12920
7389
12236
15014
7393
13690
13978
8971
8921
7458
11059
6891
8932
12315
14298
7445
12233
8879
9084
15034
5873
7443
7364
7313
9412
9551
11733
9437
6458
1970
8987
12351
10477
9368
9030
13443
13091
9581
12515
9560
10954
9020
10186
9076
9492
8850
7498
7340
5186
14262
7924
7401
7328
9317
9403
8832
22364
7365
7349
9589
9498
7301
2066
7348
7355
9179
4803
7810
7253
9568
13663
7345
9476
7453
9473
9468
8464
7340
11654
14973
13513
7334
13566
8926
11446
7404
7375
11737
7459
14978
7316
7478
7453
6569
9409
11301
5644
5408
7455
7734
7378
9990
11843
16331
11429
9774
11652
6476
9651
11517
11572
10722
8104
7496
11654
7500
13443
16208
6880
11133
9545
12044
7432
9459
9165
14840
11583
8900
10309
12272
10370
12813
8474
6874
7193
9402
7268
6897
13515
8600
9363
8147
9547
13712
6125
11684
14996
7797
11280
8912
7790
8944
11314
11794
9610
9632
13882
16560
7171
2567
5080
11628
7462
7238
7955
9392
7837
7116
13318
9636
7565
7286
7984
7365
16502
7812
10171
7111
11836
6871
6831
14239
6847
10328
10201
11395
6796
9288
11982
7447
7496
10289
15031
7646
7386
10394
7458
6877
12198
13728
9440
7563
15401
7550
9525
9502
7512
9285
7488
7434
9322
6868
10602
7379
8872
20379
7315
6901
6861
7960
7595
5435
5092
6880
6770
6797
7775
6797
6823
7392
6698
11281
11305
7283
14214
6851
12202
6830
6482
7229
9428
11537
9683
9537
10241
6024
6699
9570
9012
7312
9626
6830
4812
14941
9125
5670
7413
9431
11424
7454
2083
5934
11844
12822
6876
6861
11901
13953
12744
7408
7369
9313
8289
12149
9618
10418
9595
9597
5939
9599
9446
6486
11746
9511
7254
7509
14955
7338
9508
9450
15358
9587
11587
14334
11665
13046
7583
7249
10326
8894
7508
6841
7348
12745
10352
8375
15402
9483
11814
13743
7270
7269
7538
9567
11544
3561
9795
7428
14964
7016
7574
7352
11511
23099
8168
9111
11715
14936
9275
7357
7649
14149
7372
8375
8137
9371
7488
11614
6844
10582
12059
7464
13824
8306
10441
13585
22331
7382
7377
11635
9360
11735
10307
5711
7433
11613
16465
7316
8206
7360
9485
7843
6910
10873
7431
7341
9524
7511
7360
11528
14938
8889
13707
5213
13579
9587
7388
7381
13625
7463
8976
13436
9593
12528
9385
13382
7355
9497
9535
6828
9616
15059
11272
11494
10235
11828
7641
7528
7800
7439
7368
7440
7424
8481
11778
9939
4792
8159
9417
9020
13696
9454
9559
7936
10349
7427
9341
9501
6823
9277
15732
7421
10988
9510
6811
14900
6900
7417
9471
13928
10575
13710
14911
6480
9299
11409
9813
13124
9507
11464
6447
13703
7392
18912
7460
6742
11995
9558
11595
12593
7382
9473
7940
9528
12042
7896
13958
10743
9575
6424
7488
7390
14618
8928
7523
11027
7160
10987
9514
7820
11316
9050
10107
14317
9396
11591
9501
15398
9547
7370
5244
12088
8484
15621
9531
9484
12351
14725
13904
7441
9503
13611
13609
15397
7374
13269
8992
7357
8977
7334
9567
7785
5468
7397
11854
7415
9439
9357
19400
8225
8225
7906
7462
9503
7415
11632
8964
13700
13657
11578
12980
13515
7450
13908
11073
7436
7448
9027
9448
7333
7201
7305
7448
7319
9198
7315
9356
8071
8071
7520
10617
9390
12323
15018
9012
7419
9607
7414
13926
8998
6610
9542
9413
7286
11273
16935
8926
9996
3194
5356
7373
9011
7523
7431
17261
7468
14022
10217
14971
6483
7420
12029
11887
9762
8076
5304
7314
7440
11706
11702
7395
7439
9547
8033
8302
10065
7378
12354
9411
9535
14754
11310
9485
11309
8330
7369
7469
9600
9483
9536
18139
7323
7413
14920
13680
10931
7155
7513
7442
9523
9806
9568
7949
12575
18635
9485
9604
14926
7806
7553
7380
14927
9317
6847
12728
9196
6920
13890
14152
11685
12263
8236
13600
13016
14599
7211
7397
9634
9515
11577
7462
9403
7559
7369
15759
7260
6791
4558
15568
7793
8483
9449
9520
6726
8454
9518
7289
9465
10408
8874
10330
11655
13675
7866
15424
7878
7435
7319
7369
7452
12896
15004
5766
8599
9484
8661
23181
8871
14774
7456
7711
9408
10215
7439
8941
3015
1950
5477
5795
4926
9479
6998
8956
7367
11767
7355
5253
15009
9496
7509
7370
14850
6910
11618
5210
9618
9446
7383
9489
9452
7440
8980
8903
9444
7337
7357
13987
7437
10144
9639
11737
9547
7339
7396
9603
8795
9417
12174
7318
10659
13874
15402
8933
8713
9626
11933
5558
7541
14980
7448
2807
7959
13363
8501
12923
8233
8815
13705
12212
7356
7378
7490
9387
9583
7380
7397
10225
7315
11623
9512
14947
11545
7469
14962
9556
8992
16070
14961
5488
15502
6850
6844
8914
5311
11424
8056
8895
11765
6845
9337
9439
14447
12505
8960
7934
8946
6987
14011
8893
6170
7560
9283
12109
15387
1473
9503
13590
7333
7300
13644
7804
7297
9632
7514
7208
14209
9063
12694
6824
11773
7344
9572
14089
12365
7403
7534
7344
10183
11752
5814
6038
13625
16519
12405
11989
5845
5350
10081
7368
8968
9412
7419
8961
14911
9412
7937
7385
11450
9335
7383
13710
12169
8285
7201
11643
4898
13686
8896
8938
9010
7489
10486
14989
14152
11812
7409
9402
7441
13641
11419
9472
7852
8657
11562
9604
9460
10298
12424
7422
14706
8902
9395
10170
11118
11559
9502
8764
8764
15029
7417
7893
7517
8902
3236
7464
5495
9144
13222
7336
9755
4994
6431
7371
7374
14034
7250
7350
9590
11495
7053
5823
12007
7462
7458
13377
8924
13561
11721
14762
9665
11755
7417
8270
9015
7456
13672
5475
7757
11390
7895
14666
7195
14105
7464
11519
15046
13093
2099
9500
7440
17254
8078
7455
23063
7509
7436
10200
9011
7225
9550
13663
11642
6850
16530
21035
5999
9426
11754
12315
13674
9586
7345
11644
8719
7187
10064
13780
9517
9316
7362
9022
14983
11591
14046
7451
8208
9464
9554
11754
4611
14976
12607
7335
13712
11555
8831
14569
13168
4224
7536
7803
11130
9054
13705
13595
10476
11990
8007
7516
9308
13671
14934
15399
8054
7454
7268
5208
8805
9387
9627
7488
10232
15405
5045
7407
7351
7318
7452
3533
9572
14851
15546
14978
9355
7460
3018
8947
7137
7375
9290
11711
7467
13644
11387
8133
9355
11879
14977
5292
7390
12141
6810
14735
13787
11601
10487
12126
2652
14728
6716
5462
1945
10040
9494
8850
10634
8214
8214
13280
8795
7405
5362
10729
11331
9564
9386
14121
6547
10720
7316
15031
10850
13472
11846
7450
7852
12736
6867
12009
9582
13869
8031
9717
7355
13163
7426
14118
9591
10246
9449
7475
7800
14953
9536
6212
11419
14003
7409
13392
7369
9560
9624
14998
9743
9550
14932
8912
7547
6707
9485
10399
9334
7501
10454
13602
8791
8226
7374
5128
9167
7471
11778
7015
7782
12794
7162
11784
14974
7751
9508
7295
7296
8162
9351
5946
9470
5209
9394
7371
8939
11943
8373
13410
7955
10773
8905
7959
8316
9495
9513
7342
7400
8951
8918
13806
14972
13564
8170
14972
7347
13832
9887
12978
13551
11550
7857
4667
12518
9497
10949
7413
14046
14296
12125
7583
10359
11358
10366
7767
11446
9384
8918
8859
13679
9587
10664
11011
8201
7391
12832
14211
5978
11713
9596
9519
11404
14365
9314
11554
11996
9149
11890
10503
6878
8606
8606
5002
9595
7422
9302
8916
9444
7414
6870
7355
8867
14225
8010
5301
6846
9546
7291
8693
5321
14220
14545
9375
7343
1546
15695
7351
9552
8294
14537
7357
9432
14220
6854
15005
8961
14247
11501
11258
20574
8920
10045
11763
9698
7615
15674
13511
9916
7302
7811
8175
14946
9046
16227
11673
13708
8217
7406
7342
11641
12831
14976
15557
8972
5136
9348
13426
7502
10841
11681
8534
8534
9882
11550
7833
10456
13752
7451
9266
9061
6199
6423
7802
10392
10315
7617
8173
9187
9482
9268
8897
2114
7887
7877
11734
9214
9404
9027
10013
8185
10408
14911
8176
14916
7403
12786
7315
7555
10114
7304
9400
14634
14030
9139
11498
13739
11796
11818
11723
7782
17965
7431
8499
7020
8856
8607
7315
9410
8026
13690
6298
12672
7262
8963
14052
8861
9400
20064
7724
8501
9179
13446
13687
8916
15165
7819
7474
8090
7330
11916
7433
9530
15399
10079
13329
13361
5309
12918
9479
15012
7786
12320
9549
11274
8913
11345
8043
7457
13681
8928
13636
12436
5609
12040
9797
13431
7358
7445
7385
8016
2389
9545
7802
7771
13458
13604
8914
10648
6783
7358
9109
13680
7390
2389
9126
9004
14966
13742
9465
7423
7458
5546
11593
9570
9470
11426
13649
14925
8394
6193
7935
6548
12027
7463
9586
10417
7994
8877
9079
6142
11769
7620
9382
8886
7255
11924
9620
6434
5999
7360
11535
9466
9531
8730
6818
9305
8633
11324
13926
6174
9484
7512
10386
5479
9046
7821
8939
9498
9482
11143
8935
13805
9650
10497
12116
6001
9334
8379
14879
7344
7402
15262
11629
7791
14222
9320
12426
13768
7372
15803
8344
7877
7409
5367
7530
15961
9622
12602
8719
6112
11639
15462
9306
4634
11558
6954
7747
9148
15005
8966
9309
7445
7397
8828
3628
8889
8932
10699
7977
9506
9066
8944
8122
11798
13782
6904
9506
9548
13877
8871
6396
8541
13725
6113
7361
5494
12505
9518
7380
14275
8323
6489
9515
11644
11542
13551
11868
8950
9355
8942
7791
7473
9371
9523
7285
9418
5115
6423
12209
9084
11515
10260
10606
12897
10282
8981
6619
12773
8723
7436
7709
13564
14083
9505
8302
13634
5465
5472
8243
15565
8109
8855
10298
7435
13172
9521
12784
13676
8993
8319
4267
9307
9336
8019
9435
13721
14180
8270
13728
8927
8246
8457
9457
7401
12403
8724
8724
7365
13808
1576
9139
11439
10144
9600
6434
13612
8974
16290
11730
7458
9257
11584
8953
8934
7884
9015
8688
13866
9598
5942
6073
10348
11277
9006
8895
6405
13015
6154
12023
13454
13507
6127
8977
9098
14817
11430
8961
9582
9331
6414
9008
8894
9457
13615
9532
6408
7385
7798
5426
8677
9478
8259
9550
5022
9526
9080
9419
7509
9520
8975
9511
13794
7530
11740
9260
9436
13556
22713
13711
7431
7356
13733
10527
11645
11714
14899
12087
8114
13659
6977
10531
11246
7416
7409
9615
9568
7410
11115
11469
11746
14591
16153
7278
8992
8938
6082
13399
16462
7307
8332
20111
8835
7453
6177
7460
9041
8683
13935
12265
11638
11250
14734
9462
7388
8972
11648
7783
7356
11648
7585
13379
14378
8935
7918
11584
14950
5699
9406
9011
7512
11369
8485
8828
9545
9014
8916
7450
7434
10522
9485
8932
9402
8915
18117
7978
7452
13717
12148
11116
13861
12404
5475
8987
4652
3172
8268
7306
8930
8927
8146
9716
7505
9513
13581
8200
16397
8384
14040
7394
8186
7323
13939
9580
17454
8051
8051
12494
6941
9192
6324
8157
9455
5257
1716
12820
8938
14050
9147
14007
8856
10813
8896
10330
13447
11564
7310
9329
7543
8907
11916
6983
10601
14131
6902
9366
9026
7857
10065
9527
9622
7446
11500
11395
13381
9048
7771
7346
11958
7804
8958
9553
14167
5817
9520
8153
8839
9569
14373
8974
8922
11657
7397
8823
8823
7660
11596
7371
9284
6503
7411
7343
8167
8937
8906
7775
10597
8857
9413
11703
9111
13923
14063
14337
9442
10029
11998
9333
9984
11431
11352
11200
15394
6028
9448
9528
4420
7686
10255
9403
11586
14180
10715
9112
12094
8915
6222
6847
9156
9397
9040
9576
8815
8591
7998
9475
9933
8914
12831
7396
18063
8707
13706
14176
10605
13269
9356
9224
13817
9512
12969
8936
9522
9628
12781
11759
11501
9301
9361
9552
8530
7508
7408
7557
11993
8455
9779
13923
9347
11580
11914
9441
9404
9333
6975
8791
10322
7355
10105
11738
11738
7392
9059
15756
14132
7796
9458
13720
8394
20955
12564
8449
9527
13630
12210
10593
7314
9389
10504
11433
11223
11506
7527
9433
5872
8927
7349
7371
9594
12403
9459
9523
7332
12372
9332
9470
12032
6220
13878
9453
1576
9515
11753
11714
9466
14184
9416
9449
11699
9556
9476
8708
11378
8915
8174
9498
9461
7399
11761
8898
12033
3932
11846
11292
8904
8637
8676
11309
8900
13690
7315
8008
9715
9462
12030
7283
14215
4857
12383
13506
1842
12598
7443
8851
9520
7324
5772
11009
14983
14082
15089
6201
9367
13948
13379
10630
5398
6742
9120
8950
4265
8970
10051
9414
5816
11772
9913
5184
7344
8958
9429
5536
9358
8850
14764
8925
8787
9368
8170
8979
6859
8996
9462
9451
11734
7274
9470
11529
11595
14858
7591
13787
13409
9476
7379
9494
9023
4913
14754
9467
9174
9384
8961
10313
11342
5827
5237
9563
9492
9489
12685
9497
12785
9319
7498
6184
9482
8538
8838
9533
9116
9048
6215
9451
7509
11615
14976
11200
6243
9427
9431
12772
9528
1826
13687
12635
5206
9418
10090
5745
8834
5523
13816
11313
13201
14912
6840
6840
9466
8216
8642
7555
8882
9113
14123
9296
10164
8947
9665
9294
8934
12087
9290
9345
8981
9430
10121
16802
7848
13375
6430
12123
13746
8961
11898
11898
7805
8912
5332
13927
8896
8927
4267
9483
7443
7431
10220
13896
5332
10111
9519
9213
9330
12210
13109
9440
3662
3099
9425
11989
8931
9736
7336
8941
5330
9531
8996
9012
8734
11536
9475
9449
11000
9527
13670
9695
11282
8978
9518
7396
8947
4786
9110
13668
6961
13694
7294
12719
8937
12772
15025
7491
8955
13222
8901
12786
13718
12787
14095
15049
8944
10393
2176
8838
8119
8834
7396
16274
7336
5902
9052
9446
11562
8964
11884
13540
8988
13686
10446
10741
9989
8956
10939
8939
9522
10850
9718
12492
9498
8964
7300
13689
9280
9538
8942
9531
13703
11604
7393
9474
8946
5410
11751
6997
13493
12906
8983
3778
9546
9559
9457
8947
5111
12539
8967
7458
9285
6755
9552
9273
9465
9550
12565
9444
8904
8887
6464
6020
9533
4262
9478
5172
8876
6235
13790
8940
7375
10001
7900
9492
11697
9288
1522
5140
13540
13866
9576
6095
9355
13484
12016
11856
13960
9452
12993
6390
10316
12810
8477
5125
7713
13540
13929
7458
5497
9001
4798
8996
7355
6483
11709
9466
11591
7437
13842
17710
10043
8771
12309
9052
13708
6472
9430
13531
12107
13256
8939
10494
16253
9554
7458
8927
13539
13524
9184
5687
9322
8934
9551
11728
9554
14333
9004
9016
8902
9506
8864
8944
9859
10880
6894
8426
11700
16270
7351
8698
13613
13228
9695
9473
7361
8979
9306
9403
8356
7571
11663
9528
7394
9434
7384
7043
9535
11776
10206
9298
9551
7447
8848
11626
8987
13996
8762
11754
9511
9495
13847
5486
14076
5294
9446
8992
9470
7684
10065
9387
13878
12020
12020
9209
10909
6209
9527
9448
10000
8926
9413
8672
8965
9001
8993
4774
9401
8110
7742
8524
9010
19211
8932
10416
8963
9458
3711
5736
5521
8903
3210
9041
8854
9522
2799
9349
7484
11188
7334
17090
11609
8891
9533
2144
8648
9501
7478
13659
9007
10546
8907
8918
10218
10238
14922
6508
9519
9500
8890
10711
10474
8916
13742
6008
8968
9525
8950
9473
13658
8927
9354
13703
8996
5654
11597
9114
8918
9522
7507
9451
9017
13402
9342
7788
9559
8624
8925
11667
7432
11477
9526
5352
9523
8906
5303
7374
9485
8976
9017
10505
8616
9484
7424
9371
6836
3554
13762
8010
9045
13693
9197
13885
6481
9441
7243
8827
9628
7448
6889
8879
17022
9063
9596
9616
13550
7638
8920
5259
4287
8928
9255
8768
8967
11588
11848
4873
16276
8926
14591
9487
10096
8943
10322
8940
9489
7456
10390
15023
8879
9507
13643
7404
11397
13801
8908
9325
8957
9516
11807
9487
9482
12806
9434
7852
9135
11257
7939
11743
9385
8801
13978
13992
7836
9523
12335
7728
6437
7423
13458
8096
10544
7390
8993
9386
8957
8932
15024
9357
14788
13688
9494
9074
19847
10278
9985
8830
9339
5539
8925
11878
7331
8201
8913
8958
8990
11736
7464
13581
10664
4259
9365
13396
8917
8917
7391
5246
8198
11800
12880
11752
7453
9256
15500
8914
6220
5817
13571
13951
9294
17244
15839
9345
9497
7352
9458
15961
6880
14111
9228
12118
10320
9464
8411
7401
10254
8946
10561
6846
9266
7364
11738
5292
9471
8688
12950
9464
5238
14981
9588
9448
9564
3643
9397
10540
12963
9406
8982
7364
12717
5208
11652
9318
5832
8911
13632
8515
7438
9284
13628
6671
8902
11104
9439
11756
9239
9403
7416
11680
9421
8730
13713
10281
9342
9503
4812
9427
10903
8919
9441
9121
9555
15335
10073
10073
7350
8958
17027
10048
9437
13695
9318
9333
9964
11756
11206
9079
13516
9102
11535
9829
11269
8958
8069
9320
13259
10291
9458
1597
9399
9085
13720
9509
12062
9472
10598
8463
8532
1307
7314
7721
7923
9436
8938
8876
7429
8969
6081
15933
6454
9431
9130
7803
11631
10138
14954
10224
10872
9482
7477
7738
9546
5230
8978
3392
5811
7850
5934
12543
8095
7586
5273
9522
9438
5679
12869
9421
11609
9299
12798
7910
13265
8856
9003
8918
16318
13702
8986
9282
14439
9491
8238
8977
8081
4945
9536
9676
9406
8887
7447
8935
13262
14763
13537
9575
7365
9458
6662
7377
6291
13073
7369
13834
8927
10254
11662
13686
12245
14835
17215
10146
9521
8134
7855
13695
8056
15768
9570
9482
7453
11210
8405
13978
9444
9538
14942
9316
8423
9285
12229
11704
6547
3775
9393
8458
12924
10731
5421
9479
10331
6506
8163
10399
9420
11967
5529
13499
6415
9369
18562
7379
7846
8870
17417
7835
9536
9398
9001
9532
9377
9407
16302
8963
8944
6845
15534
12672
9470
15166
6288
8259
7783
13658
7470
7589
12029
9265
5211
8335
9560
9428
9521
9394
10676
9302
9302
13884
16986
8073
8798
9446
16362
7421
11624
10218
13704
8196
14924
7409
9442
7365
8686
10203
11984
9113
8989
13513
13129
9479
8985
10007
8510
9815
8613
7506
7363
10264
11612
13412
11733
9444
13116
8675
8300
12312
14942
8624
7342
8119
12994
7411
9398
3774
9013
17469
6844
7457
9489
7415
7912
9835
7377
13684
9403
7330
10239
8736
12901
9496
8937
8356
8828
13405
13357
11597
6391
7449
8622
8388
9005
7367
9312
13326
8944
6452
13277
9616
2130
14306
8398
6996
8799
8799
7476
8929
15893
15714
8318
5518
7303
9653
7385
5646
11766
6261
12091
8563
8563
12287
8941
15036
9459
7270
7888
7909
3306
10038
9476
7391
11433
5816
9485
8238
10484
13668
13698
9289
7426
7441
13710
7802
14049
9478
8848
6489
7426
4955
8918
9169
8453
13675
9432
13506
9094
9586
9366
6340
9524
10919
10192
11699
13956
8938
13840
11667
9521
11843
8884
9605
12600
13761
7345
10360
12989
9548
7937
8971
8681
9311
9434
5773
10679
3209
7358
9503
8416
9303
8873
7152
3486
9157
8193
7371
13454
7296
10207
11585
11681
11264
8429
10898
10106
9520
16177
6920
9270
9460
7381
13381
7385
9716
8967
5298
10427
7505
9460
7671
9457
7521
1401
9383
17407
12771
18919
8563
9437
9539
5414
13292
6827
10127
6852
7399
7512
12110
16774
7361
7190
11654
13696
9682
9509
10276
15574
11970
7268
8306
8306
7480
10357
6410
9007
7812
9599
8938
6899
11659
9172
9149
7452
7360
5328
10088
9776
5076
6939
14328
11636
9448
7470
7420
9210
9475
8017
7389
10172
7376
7471
8664
6906
8275
10539
9124
8960
12442
3178
8933
10528
13674
7859
1937
8257
6850
11678
11637
9882
6836
6852
7409
8947
6417
11782
11379
11802
14987
10813
7810
11503
7451
9430
12695
4305
7810
7360
7418
9593
7854
7854
13830
12073
9508
15570
5180
9387
10201
13477
7777
9494
6844
9548
14067
7493
6867
8103
10657
7405
7383
7513
9459
11778
11873
6485
9921
8587
7480
7711
8951
14828
7899
7374
14657
11554
10301
8352
10242
9432
9418
9538
14962
9552
8707
8838
7410
7371
9132
9378
14064
5244
8062
7386
7322
9419
13360
9498
7416
12365
7358
9520
7317
14898
9024
9384
13416
7091
12075
9559
7338
9533
8926
9432
13576
9539
12951
8918
8896
12626
8288
7396
12711
8854
8926
8456
11152
9000
9796
15016
13725
8930
8930
9426
14936
10814
7232
7512
13666
11807
13611
8262
8242
11495
11685
5668
8720
12465
11578
12523
6913
7753
9540
9616
12800
11984
8951
11831
11369
9448
9398
8161
13538
7798
7364
11759
13670
11718
14875
9465
14924
11317
13697
15027
9452
8892
8860
13659
7367
9390
13944
6681
14037
8984
8275
8782
8106
13697
14034
7382
14855
7511
10909
11315
7337
17202
9381
9489
9493
9490
13796
11647
7304
9352
9321
14239
5842
12610
7412
7360
7412
9033
7422
7564
5269
9172
7407
7456
14874
7451
9544
8988
1795
12062
13673
8931
9525
13649
5053
10152
10255
9628
9033
8886
9513
10252
6781
14976
9589
9506
22291
10216
11118
11566
10559
15393
7387
14215
13728
7349
9468
7402
4867
9407
8819
7368
7445
9131
9369
9470
7906
9502
8043
9347
14963
25484
7401
9521
9507
11682
7370
16533
7321
11609
11120
9646
14209
9484
7411
7569
8884
7368
6833
7388
10446
10561
8481
14819
11933
15575
9391
9442
8957
6659
9443
7391
7381
10896
8939
9604
9394
6864
6710
6462
7569
7513
15026
7467
7135
8121
9452
6882
14789
5211
6839
14129
7555
6886
9228
5935
14155
11653
7369
6842
6859
9477
11824
7569
7573
13768
7445
7400
7570
7557
14308
9314
6744
7571
7556
7568
14851
7570
4512
7455
7571
7568
7567
6926
7571
16059
7569
7572
9255
7364
7568
7583
7542
7530
7571
7570
7570
6849
7377
7572
9466
7583
10583
7567
7550
7547
9152
8774
7571
7569
7292
7570
7570
7545
7429
7501
7570
10517
7572
9116
6861
6772
7569
9391
7570
17376
7571
7538
7567
7568
7291
7546
7567
7546
7541
7563
6836
7568
11387
7571
9745
9038
9150
7014
7574
10388
12102
9544
9396
12961
7493
7569
6862
6875
8620
10730
13703
7412
8031
8888
11488
11548
7414
11582
13713
14936
9295
7338
8079
6748
7410
13984
15254
9570
9422
9387
14071
9459
9213
7246
11396
6838
6452
14998
14203
8966
7497
7396
15007
7393
13694
15569
7805
6840
12750
6868
9690
12756
14991
10896
10679
5519
10390
7364
11256
7474
7435
8108
7493
9490
13977
11711
11383
11875
11442
7474
13713
8959
9367
13975
7335
9440
6965
7381
10598
8612
8612
7205
18018
8033
8033
7351
14960
9611
6851
7457
10096
7511
9437
7384
7506
7511
9207
13610
7838
5857
11779
9687
9019
15477
5906
8765
13952
8926
14830
7474
15534
11626
9154
10187
7894
7844
11554
13883
11574
9421
11917
7484
9169
4314
10489
9556
7509
4719
7352
7379
9453
7283
11879
14207
8941
14961
7406
7367
5835
9143
7336
11594
7374
9173
14653
7315
10184
7346
9366
8444
6815
9417
5132
7332
14923
15365
9464
13792
7404
9482
9628
7311
14987
11555
7392
7313
3619
7343
8922
7364
9134
9738
7374
9625
8976
15870
14106
7378
7390
18003
12744
15495
6844
7410
9554
9635
11156
11766
9437
8743
13893
7287
10468
9435
11679
7399
9468
7728
9347
9458
4884
7386
9301
7451
7794
15668
8223
10198
9374
6640
8932
11652
7338
13913
9412
7506
7241
7395
9552
11675
5462
13853
7341
11230
9412
8922
11888
8945
10336
9352
12333
11424
9459
13222
10213
5126
7350
12590
7946
15942
14093
8956
9474
11451
7391
7352
11878
9298
13435
9397
8926
7376
12471
5972
5838
7384
7451
6420
7573
9454
14988
22315
7316
8857
8701
7346
12573
11362
11778
14942
10958
7934
12955
7459
9469
7366
8950
7872
11586
13806
9557
9299
15212
6958
7349
11630
7404
7940
11577
14994
10662
7310
11750
10897
9407
16918
8018
9005
14317
13688
13763
13954
9148
11497
9445
5984
10090
7436
6686
11751
8120
13393
1849
11566
10768
7512
8928
6072
9522
4383
9603
9586
7488
14177
11921
11921
14216
7965
9565
6945
8992
6868
14150
9187
7398
11024
11517
9661
9259
12296
7923
7397
7363
9634
9055
7882
11625
14947
13684
7796
12291
8927
10254
19197
12562
6775
9286
13618
5195
11266
13722
13664
7512
15555
7351
11777
7320
11763
11625
15217
12473
7423
12970
5231
10209
7555
10177
10438
7493
9370
9112
8927
7372
8966
8931
7381
11305
8916
7420
9437
12430
7034
7383
16649
7720
5605
11403
10446
9559
12655
7441
9462
7394
5320
13790
9347
11647
14953
9415
14087
11790
8920
7411
9556
7288
5185
8675
11403
7402
8869
8869
7519
11503
11742
10083
7847
8062
9532
11989
7489
13904
13385
8915
15007
7475
7801
9339
9286
8975
6792
11208
7365
7369
7643
11413
9317
7822
15570
9375
9579
7382
11445
9555
9469
9531
10912
7421
13563
5382
11638
13036
7357
7469
9445
6427
8358
8828
7288
8611
13950
12256
1458
13690
9485
9548
9561
15562
6595
11296
1564
12539
13135
8552
7388
8908
14146
7495
6910
3455
14996
8926
11989
9519
9613
9209
8822
9263
7435
9452
5352
9396
7345
7392
7209
12511
9382
7881
9631
9668
11562
9964
9373
14271
15507
8108
7446
7808
11744
12490
11362
7340
7345
7800
12497
7448
12938
8156
11933
4146
5807
9460
9457
8467
8467
11704
7233
8064
9479
7400
8923
7196
13642
8917
8942
9537
7396
9660
9110
11453
8900
8905
13728
14868
5738
13408
13621
7670
10321
11183
7999
9298
13193
12315
16176
6822
7453
7344
10561
12783
10090
9460
9554
11517
15025
7540
11118
11741
8882
14202
6842
13651
12737
6228
9444
7503
13489
5992
8940
7431
6954
15560
8445
11873
8336
7415
15331
7258
13402
9753
10275
9696
7353
10365
13839
8461
8668
9146
7859
7394
9514
7357
8798
7814
6071
9436
10228
9026
13382
11658
8904
5483
9564
9399
9209
10623
6263
9487
8898
9518
6397
7428
7466
8980
13771
7397
7375
5204
9358
7396
9933
8569
8995
7350
11560
9566
8953
7800
10156
13431
7325
7400
9529
14087
14995
9612
14780
11742
13376
11548
14096
13684
13814
7449
14252
8115
8115
4855
14654
7462
8885
14001
14401
9559
5015
7331
13112
9519
17068
9387
9424
13692
9117
7546
7363
9594
7356
9127
15609
8005
7794
7747
13022
7379
15521
10531
3775
11501
1809
7364
9509
9191
14129
9471
14961
9432
9379
15013
11523
9537
9463
9254
11233
9495
9421
9666
11878
11786
7345
13826
7352
8461
9228
4881
13414
7406
8770
9417
1995
5820
12113
9509
14985
14336
9543
8938
7352
12187
7352
8984
13442
12427
7869
12534
9669
15559
15529
12188
7442
6856
9571
7173
9441
9544
2551
11237
7463
11738
14702
7308
9119
5509
15395
9585
8920
7986
13639
6417
9568
2833
8868
7767
7376
9290
15906
9534
7348
8678
8972
9485
9422
14923
7459
13996
6447
7822
7859
11414
11537
7448
10694
4003
11536
14955
3952
4890
9409
9675
6895
7797
8063
7423
12094
7942
6821
8246
7362
8943
9009
12082
13670
7389
12813
11644
5284
11699
9412
8963
9236
9609
9479
9728
9601
9433
8886
10886
9495
9472
7775
9547
14012
13405
9552
5778
7502
15563
9539
8944
9954
6429
9506
7688
13659
5405
9038
8922
8161
7324
9418
7435
8950
8212
13432
7832
8089
7337
8889
5406
16686
16081
9362
13036
8829
9507
15559
9535
15515
8147
11167
11428
15586
13805
9335
13913
9053
8375
9446
13480
9635
7394
12508
4266
11937
6233
10392
4452
13524
3035
13955
7531
13688
14936
8401
8992
19680
9879
7401
7380
13747
7583
19162
9140
8607
8607
9289
13224
11839
12093
11386
7354
13255
13685
11704
9523
8959
7471
12022
9403
11274
14030
11819
9098
8817
13227
6603
10427
8950
7460
9149
8957
10202
13660
9680
8933
15057
13692
8969
8251
8542
10392
12100
10157
12944
11757
14347
9361
13623
8888
12948
9550
11423
15583
11770
9625
9107
8926
7421
7969
8040
13739
13535
13692
9431
12848
11178
12806
11696
8982
9022
10121
8998
13228
9501
11803
9414
13943
12437
9538
15457
9007
9053
14026
8905
9695
9461
13683
13701
6432
13469
9567
12624
9588
9187
12183
9382
8927
7351
9362
9389
4714
9374
11032
11032
12275
6862
8959
14556
11435
8107
7687
11107
7377
8964
12809
8931
11642
8921
7947
10691
11644
11600
11837
9521
11707
13450
8980
13689
7405
8958
15019
8901
7410
8864
13850
7371
5703
9426
7315
7860
9877
7024
11601
11998
7406
9086
9349
8735
13599
3637
7279
12894
8066
7800
3479
8830
9463
9346
8997
7339
9167
11315
11670
8164
13398
14953
5883
8781
8781
7459
7984
13658
13353
13692
11583
5220
9554
13669
9618
9383
9388
10451
11222
4289
9118
11283
12839
9508
7901
10061
13400
14789
9579
7524
13020
9394
9513
7663
13363
12306
7685
15007
8895
7742
7310
13602
9368
8137
11425
1843
15391
9237
9460
7458
9555
13749
9512
7376
9150
14167
9441
11507
11290
9475
13177
7437
9312
11668
12490
9369
9521
15053
11196
14097
10262
8579
8579
7499
9028
8791
13697
9525
11992
9715
9462
11428
8382
9553
7381
15390
9393
9962
8186
8953
9425
8898
10135
13747
15405
9399
13720
6587
8880
13944
9721
10450
11275
9595
7403
8993
9322
9223
6388
14170
8958
8219
9468
14985
9517
13862
9523
9552
13667
6439
11181
9850
9558
7502
12307
9400
7401
9144
10349
11642
9625
8957
8307
13471
5592
14068
11682
14930
9086
9597
7720
13923
10893
7892
9443
8841
9491
9274
7382
7790
7426
7465
11698
10507
9672
9395
9529
7879
7386
8010
8017
7241
7405
8750
7108
9655
13725
13559
11585
9292
9076
8545
7311
15564
7348
9488
4930
7389
7395
9437
8832
9466
6649
7710
9604
15671
7439
11857
11637
9573
16245
7379
8867
9456
7419
9363
9468
9622
8129
8585
9433
7402
6304
13712
10129
5705
9686
9524
8993
14031
9464
8990
9525
9194
13513
9997
9502
10321
12254
13620
9342
16605
9301
9988
9485
8931
9019
7406
9001
13513
12365
10322
8219
14803
9412
7453
14320
9948
8721
10984
5834
8928
8966
14010
11743
13457
20534
9319
5128
7353
3214
13504
11430
13904
9001
5818
9080
11619
11406
9377
8852
6842
9725
11983
5459
8942
11786
8977
14075
12258
9520
9281
11769
9313
6048
7416
18733
7639
7771
9235
8874
9289
11628
8925
9628
9433
7512
7002
7133
9519
10240
7383
15106
8898
6226
9142
15395
8668
15013
13710
11752
7404
8079
9404
13592
9522
7242
9527
7508
9226
10166
9403
13493
8836
11976
7335
14054
8168
9420
9093
9465
8842
8958
15581
8227
9430
13701
10380
7405
14010
7365
12603
6419
9008
13853
13657
9518
13178
7292
9520
8923
13336
8993
6377
9416
8850
10819
10275
7412
9333
14979
8122
8945
22668
14939
9414
8922
9276
11797
12704
9339
9506
9011
9532
9384
9437
7763
13960
11635
9472
8026
11520
8873
9359
7394
5144
10074
8982
10277
14616
13703
12566
11642
9352
13221
13475
8883
13547
14573
8961
9478
11278
5739
7410
7083
9449
9422
22694
8960
7304
8932
9692
13668
9364
9484
12431
10900
7348
8864
9426
9546
5922
12256
7436
7420
9046
8877
10511
10012
8966
13457
9510
9036
9489
1554
14483
13604
10806
9665
10690
9071
11146
9003
12027
13942
9279
8947
7567
5417
11769
8935
6211
13592
8378
9429
5394
7409
6993
14908
11778
9458
9526
8469
13633
8968
3777
7365
8867
9551
9200
15777
6863
7444
10006
7370
11644
7743
8047
8047
9435
7430
4784
9304
9480
7934
12098
5368
5151
11393
9461
7318
9621
7552
16047
12335
11346
10622
9384
10692
8778
9174
5770
13849
9818
9540
11811
9332
11472
7262
8163
9458
6158
9529
8984
9416
9410
12447
9446
9348
9040
13522
5466
8611
14064
7317
6915
12796
8989
13890
12543
9422
7508
7463
15890
10712
14295
6843
9538
9432
12536
9538
15034
15382
8933
11544
9437
8063
7357
13768
9545
11593
9544
11586
7158
4856
8912
9007
7850
7562
14960
8946
8843
14072
11187
16386
9338
7398
13752
5850
10801
12763
9512
5910
15868
8461
8461
8800
14898
7396
8951
11686
7338
9393
8824
13736
4835
9461
7429
9340
7400
9451
12561
7511
9399
6903
9541
7796
9611
13043
7750
9802
11618
9208
7524
13901
7410
8911
13964
8899
8737
7412
6438
14174
7383
8972
4846
12833
8866
16774
9461
6169
14425
8099
7394
9734
9536
9366
12630
7696
8990
9440
8913
12227
7898
10810
6277
7362
3017
8987
9244
14122
9428
9302
11396
7362
8946
11512
7373
13904
11959
8917
13791
7490
10086
10104
7372
5784
8824
8824
11188
13722
7366
8896
9527
8946
9548
9524
13972
11808
9503
9006
11903
9345
7258
7458
7053
11741
8697
15028
9474
9237
5517
9451
10004
9245
7316
9288
7860
9429
9797
11615
9473
9481
9357
5563
7381
7369
11808
12519
6252
11963
9164
7415
11835
8959
13673
8875
14172
10665
16752
9546
8920
9155
8864
9467
13446
7983
9565
13371
7474
8806
9457
7361
13621
8393
8393
11629
9587
9378
13335
7272
7272
11902
8994
15014
7971
9932
9495
6188
9670
13683
8988
8959
9117
11498
12494
7257
9513
13508
13157
6136
8892
9980
9267
9314
8111
10644
9257
9555
13571
9571
14976
8899
11752
8984
12008
13540
9438
8851
7362
12060
14074
9628
9537
13437
8990
15042
9628
10388
9627
11557
9422
6522
9124
12174
8938
7361
11586
7394
14142
9985
7352
9027
9479
9540
8945
1965
7457
10947
9484
5112
8029
7816
9584
10535
1808
9587
11543
9010
9019
10068
9435
9456
14178
6285
9279
5666
9493
8332
7327
14001
16157
8952
1985
9511
9318
11693
5077
8969
9280
14215
11777
8929
9022
8865
7426
8976
4755
12137
9355
8865
11816
8964
5226
7438
12397
13175
13716
9359
9473
8189
9293
16350
7352
11263
9333
8007
8344
6642
10431
11667
9351
8999
11564
6407
8987
1885
9489
9627
9438
7457
10731
11759
1681
1568
13376
9365
11618
9598
9624
7327
14105
9684
7511
9432
9087
9492
9460
13807
9368
8917
8988
8916
5277
3446
9511
8105
8984
8948
7804
6948
9522
8650
8949
9464
8940
8964
8914
8972
6490
7415
8990
7369
9347
8827
7420
9396
13805
9543
9294
8998
7457
9563
9267
6890
7344
8910
5205
9308
9196
5396
12700
10894
15450
6471
8947
9511
8830
4967
8135
9359
8950
9606
8988
7824
8964
9079
8334
9009
9930
9141
6226
7190
6339
9360
7283
6443
8112
9445
9467
12500
9582
9487
7417
11763
8225
13564
13573
10532
5102
13888
5510
4885
7393
8938
8093
13680
11420
4868
14928
9416
9395
5208
1568
5457
9435
8999
9518
8896
9577
9381
13340
7427
8533
8930
14121
6530
8974
9510
11276
8964
11645
9265
9941
6411
7634
16953
4264
11263
10617
14114
17305
8133
9370
11293
6458
8642
8955
8805
9463
10011
14590
9392
12934
5255
13951
13123
13123
5266
5819
9615
9440
9578
20643
9404
13872
8989
9497
9476
13510
13814
7825
6983
13050
9555
10809
9066
10089
9474
11830
8919
11566
9296
10891
9540
8096
5697
11740
8194
7379
8589
11977
11734
11311
9442
8589
8666
5211
7448
9596
9524
7929
9016
11621
16994
7371
8309
9499
8174
8969
9985
9545
9377
11284
9540
9603
11523
5539
4723
13379
9375
9683
10401
5307
5811
15597
9486
13438
9617
12770
17197
12801
5340
11294
16087
9657
7346
11864
12638
9487
14145
9681
5496
13957
5234
12504
13650
6157
7349
9501
9529
12485
9514
9535
7541
2321
8225
9546
8764
13868
8927
6777
8984
13715
9451
6895
8893
10286
5293
9526
13931
6817
4922
9305
9122
12795
8942
11267
13924
8116
8116
6387
12630
8711
8899
9511
14098
6677
12732
12564
7395
7720
11396
9432
14242
11724
6117
9114
8985
9473
8308
8975
9429
16213
7318
6765
10217
9274
9440
9434
9442
8969
9459
5051
11788
11710
6331
8959
5604
14135
7995
1855
9435
8994
3445
6395
7506
8995
1385
8852
9319
9113
5805
11610
9275
9509
5858
10835
13450
7342
11753
9514
9251
9989
8877
9450
8051
9512
5488
8718
9297
10261
3551
10718
9446
8483
9337
13193
8084
5273
9714
5099
14420
10578
2371
5210
5558
10349
7192
9465
8972
9476
11929
9416
2881
11971
14056
8989
8887
13835
10332
12363
1805
13002
13002
4759
12193
9527
4817
8975
13168
9340
13985
4871
6509
4858
5828
11765
9491
8911
8967
8990
9228
9522
9306
5045
13049
9465
11625
1397
13192
7421
10050
8986
13586
5813
8949
13739
13912
11357
11592
7364
12769
14129
13674
11525
11520
9456
4983
11160
9312
8958
9483
9374
10313
8338
1860
7081
10390
8035
8035
4683
9053
12678
8981
5292
8352
9319
8360
9201
7460
16255
7371
11642
9486
8927
9280
14436
6426
11665
8965
11595
8070
8070
7569
7448
12738
5053
9293
8572
9516
11805
7422
6961
8920
7389
9333
9509
7608
6902
10733
5234
11403
10819
9597
9489
7366
7456
8139
8371
14338
11480
13800
10328
8987
9334
8070
9330
7397
9686
14107
12267
11756
9437
9419
9598
10669
8706
12695
8968
11785
9383
8596
7133
10940
16097
10318
9530
5414
9334
12734
8958
9658
8117
9149
9227
5872
8839
8961
9511
11293
13396
12733
5478
1903
9208
7345
5990
8985
8729
8763
12708
7443
14129
8922
8387
8951
9301
9532
9267
17419
8144
8895
9419
7371
7024
6748
12515
9637
7365
5864
17650
8282
8952
8189
11180
12196
9459
8997
11267
11700
9449
4986
5206
8998
9532
12246
8375
9490
9523
9180
6453
12677
9550
6635
7450
5836
9590
8238
13033
9831
8872
9181
5167
14024
12447
7462
8938
9524
9423
11389
8937
9481
9479
11535
11759
12434
12809
6771
9274
7384
9549
8989
9587
8110
8681
9098
7448
6389
9236
9585
5515
10838
8960
8855
8936
8901
9550
6191
7408
11390
10331
9348
8930
8727
10018
7907
13504
9363
13673
9542
8970
9487
8847
7452
7419
6344
10917
8557
13966
10172
11742
5488
13267
6212
4925
9449
8891
9273
11554
9354
17937
9352
8943
5464
8759
14328
5383
6412
8133
9611
9446
11754
7392
4852
9133
7518
5931
9564
13283
14888
9046
13836
9438
9733
8929
7323
5631
13471
7338
12074
13294
8193
5158
9338
9293
13225
9547
7426
13193
6825
9474
9467
11141
16799
7526
12243
8884
13682
7397
5833
8741
9498
8474
7467
9672
8699
12581
8247
11453
14271
9412
9265
4993
14644
11695
10267
9530
5312
8197
8197
7600
7840
10149
9498
8922
7853
11893
9390
9902
8541
8541
12083
7350
8997
1403
9453
9483
11669
7489
10499
12677
9458
7317
6853
14782
14119
6441
13986
12106
7683
8879
9527
9350
14356
8964
7965
8417
8990
9457
9463
16591
9526
9556
8969
9433
5706
9267
13939
8662
13842
13124
10747
7788
12013
12013
4777
13416
11629
14031
12096
8083
11269
7419
9576
8908
2219
14090
8948
9499
13826
11607
9328
9437
10587
8842
14183
9526
9869
8734
7433
11991
7472
7471
7373
12555
8903
8560
8986
1623
9487
7394
13755
7954
9360
7314
8277
13582
8934
14182
7509
12866
5116
12260
9254
8903
9462
6945
23852
8261
8970
8720
9424
9430
8941
12098
9483
8982
6131
10191
9400
8364
11449
9279
9242
15402
11368
8899
9519
7384
8975
6722
7366
11770
9446
14223
9419
1565
9338
7811
17235
7296
8927
8934
22573
12955
9238
15583
4793
6112
8958
7993
6668
9412
11722
14889
9512
2132
13715
7358
5456
9307
9183
7448
9430
6838
11777
15780
3416
12827
16142
12807
8946
5171
9313
9369
10317
14390
8073
12021
5865
9514
14936
11811
14873
11779
12479
13440
9304
12311
9848
15396
14034
8755
7771
11419
15575
9002
9477
15267
8954
9196
14944
9263
9825
13445
8896
9597
7365
9438
8882
8899
7366
7405
15391
8240
17035
7725
9424
8995
8486
13650
16270
8929
14043
8931
6830
8949
13666
6893
7018
7510
8026
13377
12809
9398
13569
9426
9494
7345
7366
2013
6204
7704
8910
13408
5474
12597
5373
14905
11256
6407
11579
7395
11381
11505
11236
9401
11722
9338
8934
13602
13706
7411
4154
6867
8812
7960
7675
11336
13371
9421
13666
7511
10281
7468
8896
9385
7437
10839
9371
12401
6829
7369
10197
7371
11598
13845
9166
11280
11416
14257
9673
9687
8979
6817
8872
12297
9591
12788
14742
6844
11750
9212
4852
11590
13563
11814
9552
8904
7362
6251
9781
17231
8294
9585
11655
11666
6867
10744
8837
5181
5695
13425
7461
14976
7288
8935
10016
8801
8982
13473
9460
7517
9052
7394
9528
8129
10462
8047
9604
9460
11809
9484
7555
9532
9423
13850
7510
14854
13681
13648
9331
9159
9140
7133
5282
14109
9579
5198
7426
9395
9543
15258
16861
7362
7859
9462
7341
8940
5351
14932
7396
7295
9506
10535
9444
12955
7311
13775
11470
11441
9371
7524
15572
7218
15000
9700
9433
7843
9056
7360
13281
1840
6890
11364
10362
13789
11941
3157
11578
8511
7349
11505
7409
14373
7363
7972
9376
12613
15002
8361
12196
14419
5274
8869
7097
7458
9536
10199
11369
7577
14056
14117
9258
7322
7430
7334
11666
9494
9441
9610
9536
11421
8549
7306
13638
5134
9403
6845
7170
9741
10399
9567
8899
9488
9301
15009
7486
7444
14765
9382
11591
8300
7521
9390
11300
12735
9383
13717
9183
9623
9415
13142
7399
13705
5508
9380
7445
14899
7755
9439
9588
8857
14034
7371
11659
9631
23786
8916
9367
2628
13902
8214
13600
9611
7135
11734
8908
15004
9476
13564
15571
14836
5867
16329
12668
11271
11991
11896
8370
11911
13274
9606
13037
8889
13955
9378
9436
8811
9020
8969
4979
15333
11575
9599
2033
13665
7366
7322
7322
4652
7454
9485
5553
8887
11659
7347
7504
13701
13894
7971
5247
8728
7346
6239
7369
14864
2892
7802
12792
9397
13797
13435
10334
6866
7389
6969
7438
5164
8925
7307
12079
8854
6864
11690
13782
7360
1879
10146
8400
7442
9598
7359
11551
11599
7332
7058
9508
12005
14417
15007
15469
12311
9489
5201
6877
9033
9779
9427
11273
9478
14090
8965
9410
7850
7432
11580
7374
7395
9386
9682
9403
9516
14970
11543
13653
15665
7440
9613
14962
8929
7350
7501
9554
13775
9423
7477
9031
7418
9496
9435
6864
15569
15102
7399
15191
7372
13553
7368
7306
9555
10892
7370
9220
9217
9091
6953
11534
13882
6761
9418
9547
11789
15552
7305
7366
7348
9653
9389
8604
8048
6888
12299
11521
10533
11454
10314
9355
13916
9396
8239
6846
10377
7342
7571
11570
15127
7403
9543
6644
6860
19736
9372
5482
7434
7568
4202
14296
5208
7352
15045
4863
7770
13762
7332
17612
10521
7414
9445
9547
14425
7569
7148
7707
10527
10404
7568
9511
7570
10691
9142
7511
11471
9601
6848
6707
6899
7348
9383
9201
7371
8204
7291
7570
7559
15571
7388
7377
11024
6969
7736
7570
9617
7419
9636
7577
7398
9937
9567
7439
11836
7241
10400
10184
7389
8501
7566
9406
6882
11073
11365
6446
6843
6842
11424
6856
6848
9199
9592
6856
6855
4436
6883
4436
9543
6867
6134
11757
7436
7508
6112
6801
6861
6763
6836
6711
6845
7568
9186
8763
13675
9462
7311
15398
14204
7119
6807
15387
15394
7572
9405
7481
13725
8230
7376
6857
10493
6841
10303
11547
9172
9338
7342
7877
15525
9685
7315
10319
13620
7337
7437
6888
6844
14951
9642
9394
9679
9392
7446
9582
7492
9436
7750
7347
7353
7478
6833
9382
7342
9267
13596
5175
6681
11558
7339
9092
7362
13733
7905
13605
7457
9293
9151
7476
8944
9385
9401
5411
7464
7416
14925
7413
12601
7812
13022
9545
7252
13852
9582
16942
8805
8747
13811
10252
9590
9817
7324
6843
8987
7307
10937
9394
9759
5186
9492
12530
9812
7597
13589
9318
9386
14212
7417
11643
7343
9360
9634
7324
7284
7810
9990
14022
11486
7472
14861
5832
7370
14402
7465
14244
9471
6903
9459
15501
6829
14947
7995
9006
9502
6974
10309
14231
7248
8758
9140
7499
9119
9412
9326
8816
11357
9223
9474
12337
9637
10403
15584
11701
7507
8885
8885
7443
9417
14946
7489
7266
9926
7367
8052
8052
9617
13722
9381
9446
9822
10058
10146
9328
7324
11568
11656
11779
7417
13969
8760
10390
11573
7783
7445
10983
7936
9409
5635
11354
9387
7492
11754
7934
11785
5970
9518
12514
13866
7482
9472
6868
13524
6879
9414
9383
9014
13704
9590
8917
8917
7308
16191
9923
7356
13820
18244
7433
8641
6159
9337
11742
11554
7370
9541
11621
15556
9202
7489
8755
10184
10725
6855
8182
13860
22602
14170
13676
14191
13298
7924
7416
8217
7430
13716
9129
7438
11993
10221
7375
13482
13564
7459
8001
7496
7367
11145
9576
5402
7276
14157
7470
13352
11717
7336
7365
9482
13073
11781
15025
5197
9592
7807
5445
8881
7481
15010
7307
8964
7407
9431
11919
13680
9460
10225
15742
11254
8271
7384
8786
10273
9398
12339
11864
10590
9607
9381
9370
9400
15504
7350
7367
11653
6901
9395
9372
9543
13843
6889
7304
7365
9643
7057
8790
7364
13900
10306
9441
7368
7833
10797
14989
7976
8037
14979
8944
12545
9700
9578
13948
5505
7391
8341
13674
9632
8978
11871
6902
9398
11749
7377
8957
9473
7491
13764
12839
8874
9608
10306
9272
17072
7527
13285
10049
8474
13449
7351
7271
11460
9525
7840
9565
5430
10291
9032
10183
13712
8911
9362
11497
12655
5056
9452
11581
7332
7591
5439
1560
4749
8042
7175
9526
11012
13858
8926
7393
11652
9517
11578
7602
7911
7359
14046
11376
13690
10797
7530
14949
14415
11738
8221
8926
14742
9471
7237
8123
9435
7443
7447
19507
13721
7382
13706
8641
13337
12548
7376
15381
21968
13616
13672
14614
9747
7354
8924
12286
5330
9386
15542
7450
7320
13397
7535
14058
9549
4884
11259
7845
10112
9049
7342
15451
8675
9492
13911
9116
7895
11701
11336
8489
11799
13438
14820
12782
11281
9603
9570
7348
9508
7509
4564
9125
10288
10288
8932
9484
11267
9564
7372
8662
13478
7383
7454
9510
11665
7354
9366
7412
6419
11344
10485
12011
9382
15275
5694
7389
7479
4705
7409
11519
9069
11476
13954
14029
14993
7835
7331
9468
8933
9368
9416
4857
16168
12724
7398
13801
15844
1999
14218
12860
7517
7216
14873
7389
14069
9024
7387
1576
11526
11349
8917
15564
9563
13690
19146
7355
13457
7469
7819
9585
11566
8966
13695
9680
7341
12358
11596
9836
11630
10211
9367
10724
11782
9608
7822
6917
7366
9706
14035
7348
7436
12926
7342
5121
9450
8161
8161
14994
7343
16001
7365
9572
14880
6270
6843
7248
14993
7370
13690
6907
6869
11368
7035
9486
7324
8922
11186
13659
8971
7463
7196
7807
8924
11474
3410
12989
8653
13083
8928
9429
9148
9288
15767
9550
12142
12387
12421
1769
11806
9520
2425
8985
13500
7426
7788
8940
8939
10890
10890
9520
12216
7396
12763
7515
7432
14321
7011
5083
9435
10214
7360
9343
14006
13452
10630
8931
7767
11292
6946
9224
8509
15542
9450
13786
5200
11617
9591
7408
12228
9484
5220
6014
8992
14997
12204
19645
7338
9291
6325
7315
7825
14927
7427
11051
14918
13317
13697
9524
13857
13853
8988
9380
10548
12058
8906
11819
9371
14990
6221
9551
13636
16787
7350
7347
5869
11846
11614
16334
8863
8972
9618
9566
9682
9514
13681
8956
10528
7429
11727
8065
7498
8991
14966
10391
14987
8977
9584
7329
9184
9367
6900
8121
10004
15037
9688
9399
17335
14206
11146
9731
7338
14989
11185
10929
18058
8914
7288
7398
9533
13234
11233
8916
13927
9514
9434
8927
14174
6409
7314
9208
8366
8861
8861
8982
12028
7427
9517
13966
9459
14308
13568
8001
8708
7482
9074
7410
7793
14816
17034
11058
11725
14929
15602
14610
16974
7830
8531
6994
7338
9009
7368
7367
13386
7947
6832
8121
8121
11898
15705
13644
13542
7063
2976
6330
8971
6421
12491
9474
9333
13995
3624
8842
11282
8611
7418
9519
7007
8919
8990
9515
13659
11973
5214
14142
13907
8947
9355
12784
11760
13438
12655
6346
12835
12050
11714
7392
14725
13793
14228
8774
7334
8969
14189
2006
10426
7347
10724
9123
7425
13328
8607
9495
10859
14047
16576
7432
7480
7316
8890
9869
6845
9934
11042
7383
8068
9364
12735
5670
9731
9519
16317
8898
9135
11995
11147
14203
7395
11383
5276
13710
7406
9467
12831
7381
8870
12648
12679
13531
13692
11612
7780
12308
9133
11507
6942
14395
7165
13761
11720
9425
7320
2229
13798
12887
11788
7375
9003
9175
7439
13014
14192
10258
13324
9531
9114
8923
6390
9697
5234
6104
5845
9004
15406
7430
9302
6948
9389
8985
13734
10195
10599
8982
8938
13376
8231
6947
7359
15129
7725
13930
15146
4741
11580
13697
11953
4253
9328
10114
7398
7440
7230
9766
9673
8871
12162
7280
9563
6612
8214
7285
8179
7346
9374
9474
13736
1572
9886
14188
7466
7318
9421
11856
8558
5718
9300
9787
9106
9555
8945
8031
8182
13556
9613
13790
8275
7390
7174
4568
12092
16777
12316
9401
7802
9551
6922
11579
10188
11311
13670
11458
14818
7420
7847
12522
11538
8911
8956
5978
5891
11654
8734
5116
1616
8900
13236
14923
9415
11803
7487
8958
11586
10302
13967
12012
14347
9528
6718
8945
8969
10464
9311
15021
7506
7460
9019
9723
13755
8939
9483
9367
16056
8538
9427
9409
21237
7031
7296
13514
13786
12736
9271
11001
5836
9382
3629
14007
9396
11822
8960
9454
13845
13726
10523
15000
9015
11742
5605
7995
8495
9362
9108
9403
9434
12746
9468
7534
11724
11617
14208
7482
8988
9387
8359
14451
9480
15267
6257
9799
10798
5438
5832
14949
7367
14651
7400
6076
10373
9499
7259
19858
8996
14051
8059
8037
8945
7367
9017
11241
9761
7400
9148
9437
8991
9475
9357
9461
8472
5699
11708
14950
14046
8906
7394
8172
12986
11457
9498
13923
13673
13388
13388
14913
11243
6837
6445
7358
7200
7443
8960
13914
11454
6485
7429
15390
9721
7734
9523
5979
13973
7456
1574
9662
3584
6154
9321
15791
7457
9378
6761
15033
11620
7358
9597
2849
13808
2853
8664
7436
14968
9136
7198
7224
11618
9482
8797
9547
8964
9558
8956
13641
9789
9565
5281
10923
8198
9553
9538
8984
9847
6609
8898
9528
8665
11658
6901
9523
7396
7355
9440
9141
8763
11567
10069
7303
9157
13699
10947
9419
9374
13210
17497
8874
7448
10564
9000
13774
9463
8883
12813
8178
8178
9491
11342
4691
15019
3355
12710
7248
9526
9280
13683
13456
10627
9339
9525
10185
7251
10405
6387
1870
6645
8949
9474
12028
9862
10750
13996
9391
8884
8811
11987
9476
8846
8977
13729
7373
9807
8352
6841
9598
13971
9664
11946
5380
9458
15566
6453
14060
8766
5145
6498
10722
16827
9534
9520
11688
14126
8522
12237
8314
9465
13733
12790
12705
8971
9439
8127
8127
13686
5207
12229
10291
8979
7483
9421
11737
8909
9017
11499
9597
18330
7392
12070
13819
9092
6434
9308
13781
9523
8933
9522
6453
14949
15784
9127
9173
10631
8882
4916
10017
8025
7439
10701
14168
5195
10184
9487
10502
9433
8300
6434
13698
8291
16252
7376
5719
8916
6865
7628
7341
12785
8909
14004
9497
9474
7345
7360
13568
7551
8953
8292
8942
11205
9441
9005
1923
5444
7388
6780
7397
13946
11775
8860
8338
4904
7447
5161
11141
8978
8178
8698
13676
11169
7365
9640
1858
8956
8881
8961
8154
7368
8901
8237
11377
8998
10286
14194
13642
12362
7774
8942
8660
8921
9494
15253
10657
14965
11580
13693
8681
13704
14974
9259
9525
14120
11777
11777
8463
13469
5631
5827
9529
8957
8976
5257
11759
13524
1607
9206
8945
7324
7484
9007
13504
7430
8225
8225
6212
15343
9486
13885
8753
9455
10631
12765
7736
6268
7135
9485
9362
10767
10867
9395
18181
12197
9018
9446
14011
7397
9298
14982
7394
5455
8172
8952
9670
15025
15414
9187
9187
6317
13591
8950
8120
9509
8189
9121
15039
9557
8953
6963
8975
9467
12814
5243
8908
9510
13764
12372
4665
8955
8964
9528
12856
16921
7882
8136
13675
7190
9420
16739
7870
5469
14012
7499
10189
7441
11895
8988
6102
9468
7355
8699
9475
11117
11458
9398
9601
12319
6975
7655
8934
13833
8911
5015
8962
5785
8959
9419
9031
10033
9348
8801
5886
9365
8940
9654
9224
11962
8947
11640
13805
9124
9656
11567
9507
11595
9502
13942
10487
10827
6637
7860
12878
12878
7820
8947
7796
10743
11736
8081
9408
6137
4894
10866
9023
7424
13742
14609
7378
9533
13563
16751
7279
3779
13953
2133
5191
9520
9488
14055
8941
9492
8907
13695
9010
14006
8979
7445
13345
9334
6942
9393
8990
10218
10602
8991
8954
13456
9520
8244
6949
6995
11084
7375
15154
7734
6939
8984
5328
7358
11751
8840
12246
12246
8543
9016
7055
8946
14226
8974
9277
9513
4839
8977
11372
12774
4328
8858
9537
13873
13103
2943
12849
8980
6436
15571
13544
8029
9001
9531
9350
12832
9542
8989
9466
8252
8918
9522
8943
9377
5481
8043
11760
9426
1934
1961
8853
9415
8870
5146
8386
8904
8999
10618
9496
9343
9329
9433
12028
15019
11938
9478
9270
7397
7397
11841
7456
5800
11435
14971
9262
9528
12122
8333
8333
8987
9090
17490
10704
7713
9338
9552
13616
7438
12822
15457
15738
8740
8801
6419
9584
11964
11964
5116
5206
5910
9527
7371
8657
7319
8991
13474
10753
11377
7398
6286
5718
9419
8248
13743
13925
8876
10792
8907
7151
9548
11632
9431
14187
4792
7000
11517
5947
20152
13669
1557
14305
12939
9501
9516
8138
8191
7121
11212
8617
14955
7348
13998
9269
14074
9144
9051
12008
12013
5308
6911
8976
9442
1882
6864
11533
10320
8995
13814
8356
5412
5205
7913
13792
5426
9308
8163
8953
13948
8857
9467
16290
7287
8842
8066
8986
8875
6495
10345
18233
6436
8810
17198
8980
5893
7510
9209
12129
7952
9513
7303
9332
13451
7957
7959
8947
13282
11297
8886
7360
9422
11786
7390
9406
5464
9444
9594
9589
8129
8919
9333
10254
8896
9417
8926
12381
9517
9492
9381
10168
6191
8928
6772
6828
8996
3010
9014
9019
9235
12774
9529
10465
13107
11276
9467
9456
7364
13791
7488
4252
8918
12059
9408
9549
4201
13338
8967
8850
8850
5790
9532
10489
9512
11815
13484
9457
7333
9413
9552
13929
8945
9350
5247
11789
5558
9436
7368
8491
7485
7345
9939
17588
9436
12180
13579
8938
6120
9450
9459
5241
5170
12055
9487
9369
12165
12165
15702
8326
8119
9934
4425
7349
11367
9465
5822
13510
7355
7503
9240
11532
13338
7332
7861
8948
9449
7393
7836
15277
11380
5220
5827
10519
7430
11744
10215
5140
8913
13188
9378
6885
9449
8158
9531
9442
8580
10148
7432
13848
9320
10417
13684
8694
7250
8995
9696
9465
9088
8892
8428
11177
8987
8896
8032
11757
11644
7426
5832
8886
14110
16006
7345
9551
13456
7819
7422
9450
6855
9518
6189
8894
10011
9471
9277
14154
9490
8977
13950
13458
8945
8942
9277
7937
5444
8130
10372
9574
9514
8886
11424
12114
11991
7757
13908
8966
8894
10663
11846
9547
11775
9553
9518
9619
9532
11252
9325
7044
9313
8281
7426
8933
8055
4794
11684
10141
5777
9468
8065
9389
8932
8594
8987
9385
11641
7425
13742
8256
8188
9552
5745
8921
9211
9437
9336
9460
7841
9414
11304
12037
10021
8228
7392
6430
8547
16143
6592
7426
7349
14959
11416
10210
7511
11609
7425
8882
14996
7424
12008
14964
9434
1574
16328
8652
13735
9466
12005
11289
11845
8992
12621
7428
10400
7563
9549
12680
6339
8964
8929
13517
13709
1878
7912
13689
8718
8222
8533
15707
4894
9322
9498
9386
16093
7228
7120
9482
12921
9100
3240
15384
6437
9517
8834
20828
8945
13350
7403
8861
11809
9257
7351
11737
10060
8073
12788
8215
1840
8909
9511
9399
10419
9325
8912
9349
12756
7372
10520
6426
8183
11173
11965
11251
8902
7770
8825
9517
9425
2903
15189
8025
8025
11189
11572
9531
8914
10304
9481
6951
7375
8906
13528
9463
6235
9333
13850
7363
9341
12696
14910
8456
9554
9526
8971
9541
5517
9581
13401
9407
14003
9540
7359
9759
9131
15375
15661
9366
6197
7447
10337
7117
7786
10138
13616
8909
11970
9584
8931
8886
7315
7453
7447
9243
7377
24055
11645
9034
8897
14185
7396
8851
14144
10284
5744
7229
8785
10138
12095
7388
9504
8945
9456
4709
9392
12660
20558
11574
7219
7683
5125
9348
9605
21237
9626
7439
13677
8944
8850
5291
9467
9393
7449
9545
9446
6157
12285
9392
11590
7376
10752
7846
3627
7448
14120
7350
11217
9421
7468
9548
8946
8377
12850
7435
9521
14992
7398
7461
11533
14156
10641
12091
7367
6934
8916
13479
8920
15007
5043
7025
12742
11559
7538
7278
6295
8007
10562
7006
9488
5152
14801
14989
8210
4801
7474
7632
6989
9612
3023
12011
9441
9572
9636
9460
8917
7946
7825
9529
14220
8911
14979
9163
9392
14553
7336
11619
11980
8850
6946
10321
9406
10096
9561
7401
7353
11936
14385
7363
7301
13677
14096
8548
8959
8904
7411
14917
15023
9425
8704
9762
11575
11824
9441
6801
7513
8899
7639
9519
9382
11796
6061
7511
15561
7944
6424
14983
9657
7351
9499
13692
7461
13614
15651
1573
11379
5950
7018
14280
15402
17252
7314
7500
8965
7343
9489
7348
8781
8781
9491
10741
4353
10988
8741
7276
11955
7818
9632
7370
6439
7380
10019
8623
14086
7385
14999
15035
7569
8914
9568
12620
14095
3017
11765
8889
8196
6836
8931
9438
6865
7578
8865
11124
7353
6739
15547
7462
7922
8926
9573
7409
6884
11605
4775
9229
9475
11635
9321
7176
8095
7464
7862
8953
6948
10351
14129
13664
11985
7364
15027
7479
7375
11688
7306
14994
14992
9359
11938
7379
9755
15202
7373
9656
7467
7392
14981
11383
22506
7522
9281
7321
10147
7315
7444
9152
12800
7793
9452
9377
10301
9203
13985
11642
13506
13309
9100
9716
9564
15401
9505
9515
5455
9096
9371
6894
11682
7389
11736
14276
9570
11930
9395
9648
11860
8620
9557
7459
14975
9810
7510
14250
13662
15238
11760
7501
7501
14777
7302
9353
9413
15002
11661
12407
7383
12178
11205
12390
11280
8578
10327
8979
9593
7276
9395
7386
7382
10606
7157
9680
7339
11907
6720
12668
11758
9541
7367
9475
9490
9497
3310
9078
10990
11215
14370
9532
5578
4574
8081
12211
13690
7811
15153
7797
8978
8988
7798
9539
13732
9296
9484
7058
7994
11533
7396
14937
13845
14236
6047
12391
13675
7373
10227
7457
7460
11711
5967
6326
7426
9550
9687
9435
9434
14999
11647
7932
7895
9471
5824
11726
6838
13792
7413
11328
9523
8268
8107
7373
7386
9440
7439
11506
20538
6363
9175
7457
11244
9259
5565
7383
10279
8703
7793
7793
7214
11954
11634
9534
11150
9924
8422
11055
8919
7342
4944
5916
14976
5318
9293
9583
7799
7459
5922
12924
7536
13876
9516
8909
14095
9532
9583
7393
8842
6725
8264
8264
14974
9542
7333
12107
5080
9570
13541
12063
14936
15055
7413
7400
15565
9385
7940
9431
9273
7530
10341
9560
7371
7365
5528
9385
10324
7345
6840
13316
14972
14966
9568
9988
7507
9589
9404
8284
7534
9324
7378
12770
15497
19045
10213
7318
5824
5528
9282
14157
8763
11583
11534
15547
7393
9546
9534
10388
7421
9376
7382
14984
9452
14157
5062
14933
9527
15014
9474
13526
13626
10125
9603
9367
11270
9587
7428
14163
13735
9585
14935
9155
11666
9460
5108
7370
12834
15004
7499
8989
9383
10909
7518
7376
15044
6437
10092
14995
9362
7373
7462
9212
7355
7360
7397
7013
8764
11427
9546
7394
9495
10460
8938
9517
14988
9373
7355
14976
10788
9824
9403
7343
9561
6552
9412
13186
11606
7399
8391
6097
9371
13752
10358
7352
9693
7366
8189
9479
13647
7345
7366
7358
10367
8933
11541
13689
14012
7433
7355
15484
8205
8946
9614
12942
14974
21012
7386
14938
7337
11572
9533
11575
10246
11570
9608
15540
9318
7375
9497
6745
7224
6740
11950
15144
9635
12312
10024
7339
9538
9610
7455
9565
14349
6813
8439
14211
7461
9622
6764
9326
11506
7421
7569
14648
10492
14821
7363
6866
4573
7567
7565
7572
7570
11495
6846
7359
9069
7570
8971
6854
9365
7592
6842
10439
6767
6820
6872
9189
6868
9580
7521
13535
12802
7569
7034
9618
16927
7571
9157
5010
7532
7574
6863
9374
7570
6861
6870
6705
5198
11642
10969
4427
6873
12202
7570
14349
6864
6811
8121
8916
9590
6865
14858
8982
11478
12358
13726
9373
6869
6870
9547
14060
9531
7655
5091
10521
13664
6828
15178
10444
9446
7228
9493
9378
9635
9419
9491
7410
7272
10915
13447
10141
7322
6867
9521
14158
8935
7915
7290
7245
7579
6901
9568
8048
6835
9521
3071
7515
7569
5443
9361
7361
7390
7395
7567
7146
7801
10948
9489
9490
11996
9292
11387
14999
7450
7264
11677
7596
9939
14970
13659
9621
9422
7502
13632
13760
7443
8683
7357
5051
10149
9469
7340
8961
7336
8992
7361
11644
7346
11366
16122
9519
6883
12770
9416
7366
8638
10151
7457
10654
11665
7746
14919
10375
15574
13981
11610
12216
10921
8030
13476
9510
13723
14882
10785
11757
9375
13804
7801
14120
5535
13619
6840
4780
8674
14939
14081
14167
9633
10582
14137
9144
7994
7564
15576
15022
7148
4899
13105
9148
8234
9393
7415
14197
7448
8927
16115
9368
13093
9004
7834
9300
9530
7367
7368
11443
9914
9684
8925
12160
9368
7465
7344
7510
9473
9474
7446
6761
7417
16330
7361
11759
7326
12807
5218
13686
8860
7037
10134
7407
10396
16174
6467
14001
9104
7404
8880
7452
15040
5288
9451
9539
8502
9577
7668
11299
11236
11317
10000
7448
10717
7354
10557
9565
9565
10831
14133
9096
9672
8958
13939
9963
7456
14017
8208
8208
14272
14937
7512
9602
14938
9406
7448
8867
8867
7322
12586
9063
8976
9469
11294
9002
9568
8288
9480
9203
9518
10118
9400
8799
7317
8244
7448
6418
13872
12260
8311
9486
8927
13775
7752
11718
9373
6466
14203
7922
8970
7274
9450
13639
13795
9523
7775
7425
9391
7423
9361
11602
9497
9437
7217
8946
9414
11896
7391
7505
7869
11986
10208
6426
9596
13714
9085
10713
8917
7413
12025
13318
14992
7840
8928
12042
9014
11771
10458
7477
9372
11941
7457
9434
7373
11031
9584
16724
7374
15609
7282
7376
10421
7471
8148
10125
12840
8940
9579
7490
11964
7594
13711
13471
13386
8757
8940
11508
9370
9279
7508
8904
7398
8892
11476
7366
9106
12112
9318
13757
5566
7437
13635
9477
9473
9305
9109
14141
7363
14949
7425
16537
7456
9076
7784
7363
8936
10579
7346
8948
9698
8920
8979
6444
8297
7515
12298
11074
14707
13750
15264
8943
9338
7529
8886
13571
8881
10628
8353
12507
14448
14942
9400
12847
10190
7519
13802
14814
7940
6424
9468
8967
7905
8901
6416
9515
8940
10294
11529
11770
11650
7849
10770
7412
7504
9042
6803
9639
6836
10064
11351
9119
9168
12645
9602
11355
6850
7446
7350
13602
9807
9480
13546
7442
13704
5234
13731
9326
6872
4426
7354
8468
9381
9610
13690
9526
8808
2451
13691
12202
7531
7203
10769
13619
9420
10409
12083
9348
7826
7937
7352
9012
8068
12376
9505
10121
12086
13788
9404
15570
14055
9542
7438
8695
7447
8891
11688
11463
9526
7322
13717
13987
9472
12450
9401
13538
7295
5468
7573
13721
13535
9566
11066
7354
3627
14694
16259
7386
10804
14486
8945
8664
8856
8985
7291
8100
7300
15475
7819
6836
13897
8664
8303
8998
7449
9007
8890
7340
7369
8373
9338
9186
8855
9470
13785
6398
14960
9371
14933
7188
9775
9026
11309
7366
12065
9448
6971
9472
11756
9302
9331
12439
9736
7793
9657
6090
6848
13501
9678
3383
6647
10820
7353
11265
13528
3087
12804
13782
7390
4653
12018
12248
9480
7994
11779
7986
9423
9518
8900
8606
14992
20405
13853
12195
12303
7984
9634
8907
5383
7278
9422
8571
7296
12331
7362
14035
11750
8921
9393
9229
11526
5380
9441
14165
14647
7992
9395
10368
14928
7372
13738
7380
6433
11733
8470
7340
9184
8938
7435
5717
8858
9453
5715
8939
7989
8693
5216
13683
1404
13719
9549
11486
11762
13113
9418
9461
9309
8530
9537
11795
7405
8339
10524
7356
14641
9239
13732
9330
9487
13941
9594
11442
11811
9337
15054
7440
8908
11171
9475
9007
13691
9470
10552
8933
9273
13597
9636
10624
8740
7851
9500
9335
9031
8184
11308
9392
10686
15565
9409
7018
8960
9147
7024
9421
9054
11734
8958
6928
9434
8880
3438
8899
9335
9527
9749
7234
8875
7058
13699
14067
8933
13643
11815
12906
11466
8940
13848
4005
5831
9485
11619
11561
6424
8081
8768
9621
11779
13703
7225
7934
13728
9890
9575
9528
9580
11501
6479
5817
9144
7365
9578
8629
9447
12645
9807
11213
13685
8926
14933
7946
13808
7391
9768
8961
14016
13653
10788
8431
7346
17223
8277
13447
5610
9526
7414
10484
7314
13774
11665
17029
13667
13698
7812
13196
13982
9324
9531
10529
9991
13103
7756
9422
8943
1492
7557
7421
7396
8884
13720
6902
14309
8010
9516
7345
8933
4796
8874
14990
14283
6885
9336
7426
11743
9568
13259
8949
4719
6885
8120
9523
8899
9656
12592
8007
9748
7418
7560
8102
14140
8971
8931
7416
9590
10268
7373
10516
8316
7940
7428
3432
9503
15515
13898
11752
5252
10099
9504
12454
9523
13692
13019
9607
7310
9017
8904
8881
9308
9376
12550
13484
7433
7404
9855
13394
8929
9374
7348
9224
11750
11371
12137
9474
6965
9307
7451
8927
14123
8076
13145
12217
5352
4660
7824
8950
11219
16363
8991
7394
3242
7964
7511
12538
7604
8952
7984
8625
9516
11490
9077
11748
5839
9534
9471
9300
11726
5587
6183
3820
11583
7411
9486
11578
10003
10027
13991
14576
10488
7586
9265
13633
9585
8940
3094
9523
7906
12008
13757
7489
7458
13478
7449
15046
7434
11055
11592
9053
9901
7941
9598
11541
7145
13095
5355
18569
9574
13370
7412
9434
7493
10493
11888
10503
13804
9565
12648
7405
9585
7379
7393
9606
11971
7434
13153
9454
9526
9486
9491
11693
9368
7397
7373
5029
7355
7349
7439
9424
13714
13436
9453
7357
7407
8907
8141
11862
9011
11739
14034
10115
9380
7518
15112
9545
7381
9403
12006
8890
8503
14076
14045
15375
6750
8968
7399
7364
11541
7726
13589
7352
7455
7415
16981
7505
15357
7388
11506
13574
8890
7370
10655
5452
13967
9176
9627
7481
7270
10891
8915
9486
14155
6826
9311
7325
5083
9382
7455
6657
9311
7446
7524
6192
9566
8955
11872
18373
10075
7328
7417
9353
9369
9582
10701
7077
13647
9635
13456
8254
5518
7468
13723
13706
9359
7445
11007
9451
15399
5545
6486
8559
15194
9425
11757
6097
9106
9390
9631
11561
5822
7342
7369
7467
15013
6467
7363
7407
6426
9408
8963
13751
8955
13581
14128
9497
9371
5611
1836
12815
7517
9625
13073
10372
8944
7822
6899
6860
8876
11817
7447
13693
4999
14890
9642
7375
12078
11649
7334
7798
7396
10038
9728
9477
12531
9073
11673
13203
10182
11973
10317
5615
9543
9340
8651
7662
7383
6895
9673
7654
8949
12170
7409
7475
13467
11488
13874
12284
15408
8897
8937
8250
8984
12819
7717
9468
5493
7453
11561
14012
9573
8933
11274
8579
7355
11292
5317
7853
12713
7438
13658
7942
9468
9679
9409
7358
13875
8444
13620
6683
6412
9444
13876
9359
15669
6914
7214
6188
14138
9610
5242
4262
13601
10682
7719
9023
7366
9408
4931
5183
9503
11454
14936
11335
13883
3755
9466
9586
8954
11638
11787
9135
7842
6204
8922
7428
11583
7249
7436
10850
11585
7338
14151
8990
7338
14609
9427
8966
7376
10648
9367
7455
9516
11522
11522
9358
7364
11728
8991
9393
9350
10129
9470
9513
6917
12922
8100
8253
9527
15118
7329
9159
6841
10938
12399
7365
9358
7877
10498
8537
9238
10612
7478
9362
9512
13603
14057
8957
9411
7285
9305
9390
9539
9527
7727
8394
4798
5586
10408
8884
13956
11697
9313
9514
11543
16402
10528
8922
16801
7896
6434
8770
11172
13397
11601
7407
7275
13615
9397
7456
8894
7192
9293
14047
4801
16788
8126
16854
4250
9485
5212
7364
9479
11818
9147
8944
9904
12504
11660
9530
11814
15513
13883
7388
3344
9556
11595
5043
11347
8905
5057
7442
9446
14170
14460
13487
14985
8934
11974
9486
8871
13527
8963
12148
9567
9466
9549
8719
8914
7348
11767
9190
11333
9330
14886
11249
13623
9424
10171
5174
9369
5300
9517
9310
8069
8955
11690
14939
7384
10056
15046
6995
9396
9723
8990
9080
8884
12768
8896
8170
11695
9474
9528
9453
8942
9332
8734
11756
13222
10322
13707
8186
14995
9633
14820
9762
9537
8850
8850
7434
9392
9482
8934
9289
13329
6933
14187
8901
9536
14037
12064
8998
9558
12653
12783
9522
9524
13530
8462
11725
11460
9886
14538
9700
7406
8905
5241
11703
8598
6117
5759
12703
14368
6347
9511
8995
9398
13373
8758
12101
8983
13719
8951
9311
9463
13591
13674
5798
11266
13853
9251
8916
13475
8901
9052
10239
12767
9394
7460
7340
5324
9516
8835
12640
8515
8956
6946
10416
7512
13660
7392
3291
9530
13746
8946
11740
9448
5081
8954
7354
9274
7414
9246
9431
9426
8946
7551
9430
7344
7076
12760
13196
14160
7354
13694
7370
10507
9034
4258
7420
8472
8973
13651
11568
7309
16364
7408
9153
11896
13763
8818
7306
6721
14478
9516
6711
9006
5776
8955
9630
13620
9296
5282
13390
8865
9465
9422
13913
9139
8936
13489
14257
8889
8897
8919
9399
7440
8876
9527
9527
8870
9338
8251
9352
8330
9459
7434
8931
8234
8908
4782
10536
14803
7369
12787
13813
5122
8944
12744
5419
13467
9513
13060
8632
8883
7301
14932
11136
13332
7281
6383
15296
7367
8984
9385
8860
7402
11181
13755
11691
6183
7400
8870
8870
11611
8859
10296
11863
9409
13592
9974
4950
9492
8228
11909
15187
5119
11165
7448
9487
8657
9595
7289
9046
6883
9393
13441
9924
9034
9526
11372
7508
8105
9492
8058
8913
8275
9593
8953
11452
13864
9093
7793
11292
11807
6429
9548
9518
13666
11649
8968
9294
8225
8264
8908
9969
6452
8839
8981
9405
9966
11531
8730
9550
12020
12762
14928
11844
13872
8937
5200
11583
8874
15121
11832
14157
9525
10231
11749
9535
9580
21063
11996
8990
7345
9593
9418
11751
9650
5103
14990
9411
9501
9444
9443
16618
8940
8989
9528
11627
8993
13482
9436
15937
9500
6135
5360
13994
7367
11726
6224
11734
9473
6643
9451
9417
8136
11747
9414
9070
9268
8183
3596
14115
8755
8946
12557
9532
8902
1886
11471
1885
11457
9339
11677
9337
9561
8500
9235
9426
17552
9522
9431
8919
11834
8191
11812
9620
9339
10086
10044
14446
8936
11892
8649
7384
11685
7367
8111
8884
10770
8612
13875
9469
6179
6217
11290
9434
9365
9653
9553
12897
14323
12037
14135
13395
11457
11440
9530
9297
11728
9388
9218
12296
13102
5353
9560
3463
11560
7396
3956
6048
8991
9296
3771
12308
10993
7681
8865
12938
3247
12620
9269
9942
13284
7192
5463
8953
9476
4799
7977
9483
8742
11567
9000
9531
9344
7511
9353
11650
9343
2253
7441
11173
9457
6407
8260
5381
4258
14276
13913
9339
4899
7270
13738
11263
3327
9412
12148
10225
8868
9404
9667
8776
8089
9505
13807
13804
9928
12703
8961
11622
13554
8900
6060
4869
7326
9475
11782
12012
6162
12207
8988
7443
7916
12176
12176
11611
10967
5201
11759
8959
8918
5019
5832
9012
11726
8840
8725
9556
5850
9002
3871
8260
8352
11741
7271
6016
11660
9313
8900
8969
13605
5174
14192
9227
2943
5469
14042
13926
6231
9520
8897
9443
9527
8932
12845
11488
9500
9561
5307
6223
9525
16235
9534
8505
9278
13433
7385
11577
8922
9414
11709
9519
16941
7964
10411
14449
9463
9488
9506
15278
9508
9503
8988
9471
10781
9642
7349
9040
6967
6239
9258
9405
10848
14070
9495
9463
9409
9387
11298
7979
7447
11642
11642
10660
7774
5914
13695
8991
9490
7376
9419
7370
7430
6848
9429
7337
9730
9604
7453
7397
9485
9593
7355
7512
14310
5705
10285
10968
18660
6911
7454
7321
13692
7373
9323
7404
9666
9405
8949
7429
5460
7314
16213
9234
9531
9444
10469
9025
9529
