# Supplementary material for: Effect of sequence depth and length in long-read assembly of the maize inbred NC358
Source: Nat Commun. 2020 May 8;11:2288. doi: 10.1038/s41467-020-16037-7 (PMC7211024; doi:10.1038/s41467-020-16037-7)
Supplement: Supplementary file 4 — Source Data [file 41467_2020_16037_MOESM4_ESM.zip › Source Data/Fig. 2B, Suppl. Fig. 7, 9-11/NC358_21k_50x_pseudomolecules_v1.fasta.mod.pass.list.len]

7349
12295
14754
7384
7547
9467
7354
6843
7414
7319
7791
9307
11851
10964
7432
14911
7012
8974
9622
9146
9558
9379
11569
7375
9622
7386
9491
6981
7400
11798
9344
7488
7336
7491
8050
9329
8028
7362
14462
7439
7410
7567
7568
7563
6466
9643
7557
6862
6872
7566
7420
7365
2879
7428
9345
7356
15222
11522
7414
7325
7410
7301
7314
8048
7506
11493
7374
7347
7375
12870
13691
9016
6934
9343
9714
9306
11353
12779
7308
8332
7264
11176
9352
15617
9355
7345
9354
9478
9328
9388
6986
9320
7310
9342
7567
9537
22104
7130
9396
12674
7388
9455
9674
7388
9339
14905
7406
9593
7506
6707
9477
7470
7452
9475
9132
11678
7429
7377
7391
7516
11519
11516
11046
7431
9469
9347
7429
7456
6835
9423
9420
7423
7365
7344
7798
17111
11604
9666
7353
9463
15354
7345
14917
11613
9533
9579
14987
7460
13612
9410
9415
7357
7888
6169
11669
8245
8479
6623
7354
9378
7333
10543
7802
7412
13516
13633
10293
9344
8668
7457
11637
9473
9384
11486
9290
11763
11469
5829
9447
7514
7497
12811
7494
11591
7470
9389
7477
9478
6820
9292
11457
7361
7507
8888
7438
7399
9669
11475
9418
6939
7321
6831
9278
7414
9385
9557
6974
12251
6978
13364
7324
7378
13448
10226
6985
6999
11341
11441
7373
7185
7932
15359
8831
7168
9299
9586
6842
7383
14950
7354
7952
7325
8978
7314
7453
4850
9364
13669
9443
14898
8984
7308
7582
9459
13404
9506
8948
5338
7471
7418
9418
7467
7431
9342
9513
8971
9008
14873
11346
7310
9064
13571
9466
14386
10470
5198
7279
13892
5843
7916
5801
13224
13756
11872
8116
8847
7420
7491
10672
7577
15806
6959
7339
9521
7729
9142
9326
8875
10029
11627
7398
6922
7372
9493
9392
7434
9485
7374
11492
10169
7449
9511
13451
9499
7288
9438
4347
5840
12231
9470
8827
8969
9460
9438
8511
9508
11655
7372
11864
11689
9527
8001
8768
10113
14003
8871
8952
13793
7357
9473
14195
9448
8717
11613
6156
9515
19974
8439
7334
11138
9377
7006
6327
7241
7977
5952
7347
11497
11332
9300
11107
8893
8897
9097
8668
11668
4944
11794
7314
1881
5700
10590
6281
15396
9163
8992
11633
11251
16477
8942
9393
9475
10870
14187
9316
9441
9395
10921
8774
6208
13814
8968
8710
5076
8949
8932
8972
6850
11529
8917
6206
12068
12649
9174
13396
2055
11650
10808
6407
7312
11563
8404
13455
9456
14147
5524
7908
8983
9281
7909
8939
9299
7399
7386
13922
11467
13490
13707
13676
7345
5187
13707
9610
8754
13809
12790
7399
8940
10525
13245
8940
9522
12554
12138
9470
11728
13375
12255
8922
7732
8899
13632
8248
9423
7058
8885
8734
6130
9450
7603
9097
14334
7833
9246
8997
7763
14846
5709
9529
12734
15025
9298
8949
8965
13475
6744
9830
14182
13538
1920
4569
6192
9510
8878
11995
9081
10419
14043
7020
7252
11889
7946
8960
8966
9554
9500
9273
14131
10426
9535
7908
7396
10513
12716
5288
12474
9520
9268
9287
11181
7798
5732
9500
8546
9484
13847
13555
12237
13760
5273
7949
9332
7336
9480
5520
5916
8929
10671
10331
7203
10675
9467
4022
4024
8291
8959
7800
12529
12529
9515
9490
13832
9461
11687
14300
9478
13203
12038
8923
11524
8852
13634
8309
9426
9472
7683
10347
13695
8871
8102
8314
7392
9493
8341
11440
8336
9459
7797
8964
9648
9509
8725
8991
17506
8059
10483
11129
9567
11585
14325
7341
8932
8972
9478
8786
9445
20527
9432
4766
10371
9343
7422
8878
4809
2340
8844
6998
9772
8500
9444
10256
11940
6844
10946
11486
8922
8242
7106
9486
8948
9493
12377
11653
2885
8862
9154
7433
7391
7347
9486
9704
9469
8963
8953
8960
11525
8936
11721
9091
9496
8960
8224
6848
11727
3711
12336
2220
5394
10251
9360
11579
8886
10853
6481
5565
8842
6839
10682
9268
6378
15322
8966
6390
8640
7796
9497
8897
8940
9377
8978
9416
9002
9550
9836
7968
19944
7403
14772
9587
13638
11866
9283
8983
9302
5346
11409
8650
7451
8989
13592
7359
11920
12362
7362
8890
11521
7398
9208
11450
11126
9545
7510
7779
15705
9479
9113
10267
5606
16256
11527
9326
6421
8972
8851
13676
4899
15368
9293
14323
7326
12836
6039
11675
15477
7389
12005
6213
4771
1993
9505
9564
11710
8760
11181
10649
9279
13518
8860
7780
8810
11738
11952
8771
5372
6488
7378
9291
8956
16538
7280
6542
9350
14159
15455
8948
7179
13579
15498
9638
11524
12498
9279
8155
9561
7379
9402
3966
8074
9284
9358
7338
10033
9369
8963
8880
7392
8828
7984
9545
10152
7333
9481
11282
13836
13620
9511
8995
7857
11690
12585
4950
16367
9370
9416
9335
9327
7782
9486
7369
8688
7474
9258
5064
5200
9353
13816
11645
9253
9118
9564
8466
8901
1880
11512
8931
13991
8409
15673
11315
7332
12623
7397
5200
8990
9480
9565
9125
9563
4754
8224
8898
11295
11515
14029
7699
8904
9349
8923
9486
17819
9511
8835
1576
13830
8634
8903
9563
13931
7484
9184
9358
13874
6865
9501
9402
8406
8939
13354
9444
14169
9323
12377
13702
14883
11230
8826
8987
17427
8094
9437
9437
9486
8957
8707
13698
7946
11563
11777
8428
9590
9412
9189
4894
7316
8928
12021
9548
9497
10331
13483
8896
8933
13438
8915
7353
13640
7115
12788
7511
8028
8949
8585
8023
9440
8856
12112
12605
10683
6142
8576
11287
9548
6403
8423
7877
8969
13658
8886
12811
8854
13461
11717
8968
9300
4720
8047
11540
6901
9473
8768
13633
10926
8764
9303
8860
9422
7121
16272
7362
5122
9447
13569
7393
13698
11566
9458
8967
9498
13891
9472
9267
9004
8912
9360
13952
8893
5219
8950
8952
12065
7276
9468
8440
13733
13760
8860
9352
9277
9519
13739
7361
9877
9252
8946
11191
11067
7444
9237
9141
8921
12520
7311
9485
4360
5530
8989
11931
7357
14272
9268
6478
11946
9398
8917
4743
11833
8932
10901
7340
3627
14047
14936
8965
9079
9018
6058
14132
8822
8955
8883
15247
7346
8433
8925
11167
7976
8914
7293
8161
8995
14432
10134
9096
11489
9202
13788
14039
4726
10631
9395
10626
7486
14619
5344
8943
9004
9167
9466
8993
12755
9548
9497
12491
8921
8482
12085
11841
13407
14952
9504
8934
11961
9585
7395
8972
7198
11772
9383
9445
9440
13697
9324
8186
7421
13660
12733
9284
9311
11282
9538
1841
9457
7284
8833
14070
7383
9106
11416
9017
13891
14905
7920
11564
8934
7829
9419
13982
8997
7305
7354
7372
9360
3998
9279
13613
7510
7432
8930
13608
8878
12442
14451
7810
7337
11204
8732
7293
11798
7414
13379
17522
8939
13385
12069
9432
9417
8756
6785
8833
11435
9502
7351
8186
7810
16204
7314
8930
7334
8927
11593
11574
12518
8892
14040
7927
9481
9416
7437
9485
9551
7351
7383
9047
9411
6950
7422
11883
7308
10328
13605
11375
9267
8958
12987
5630
11511
11993
14957
8211
14941
7323
9501
9414
7370
11503
8168
9521
9106
13867
7417
11584
9410
9347
3620
13886
9216
13012
12919
5412
12292
14232
8934
9199
13697
8690
8559
9552
15490
8908
3281
7467
1833
9246
12368
10042
8333
13533
9445
11254
7330
9477
7376
9390
7445
9566
9523
7422
10432
11201
4642
11473
9963
8923
9506
9412
7424
9510
9473
9130
13417
8403
14906
13925
13885
8831
9479
11540
10464
9181
6948
7269
12014
14173
9596
7457
9516
12577
8534
9048
7406
9430
8171
15933
6460
6798
9351
6160
11804
7666
8946
11757
7246
11438
7417
9528
8931
11782
13772
12309
5594
7448
9494
13971
12566
9510
7628
8950
8938
11554
11263
5072
9487
12550
9915
14920
8922
11554
9424
8923
5195
13145
9323
7373
9343
8935
8939
10338
9219
12678
9284
15087
6149
8941
9127
8870
20416
9482
9427
10208
8031
8989
12493
6855
9479
4940
11726
15600
8150
7564
9445
7375
7426
7353
8941
11509
13651
15953
9876
14064
10059
7429
8964
8867
9464
9436
9407
9003
7032
14829
7384
11716
10044
2757
4834
9208
11209
9350
9533
8108
9251
8970
14094
8849
9460
7306
7435
7326
10087
7953
14901
9877
9509
7321
9801
9328
9512
3619
8337
7321
11294
9060
7533
13945
11611
7432
9631
5080
9174
13630
9400
7488
6464
9552
7350
5699
8245
8997
12780
9009
14328
12000
11727
9088
6857
9476
11725
4133
8985
14244
11418
9261
9392
8397
11730
11904
9434
11607
15546
8988
7634
8664
6601
9321
14121
7377
13973
13352
13639
7451
7789
7758
13838
8950
9543
5486
11300
11383
9462
9210
8901
13731
9345
7374
8952
8115
9452
17142
6314
15011
13140
8028
10300
9354
9494
7250
8893
7556
12375
14856
6719
6070
7912
7824
9338
9331
5291
7314
8970
9005
9287
9164
8541
9995
9438
7339
11675
11536
9379
5470
9346
9052
9408
6371
13583
7466
9578
13592
8727
9146
11782
9368
5443
12133
11604
8957
13808
9530
8941
5618
8913
13980
10082
9438
13154
8822
8864
3616
9178
14873
7205
10062
8959
9474
8916
11170
8954
7769
7400
13266
13842
9410
14042
14045
14517
3770
9654
13604
7368
7366
9399
13588
8205
6180
13798
9658
9205
9556
5270
9259
9087
9360
9151
13804
13851
7413
5577
6397
9342
6463
9283
10023
9588
11639
7375
6694
7262
7343
9706
9363
10049
9489
7340
7365
7381
6266
7287
9423
12901
13496
9254
11510
8458
14129
13653
7305
9306
5716
9586
11583
8568
1804
7383
10747
13955
11215
9150
12447
13955
11950
14008
7339
6999
9482
12100
14920
8061
7256
7764
9743
9517
6822
13369
5733
12585
9528
7318
9370
8947
6413
10218
9129
10248
7511
10593
13871
10585
13895
13989
8914
15790
14191
7410
9507
10134
4972
8956
10209
9286
8352
9460
15393
11327
9491
7327
11885
9470
7218
8857
6742
9105
9382
12030
14231
8941
6245
11004
9027
9316
14277
8965
8953
14894
7337
5405
13769
13241
13891
7463
10093
8939
8913
10211
10183
9378
14825
13971
12053
10119
9477
9469
8345
4666
8939
9520
12780
9579
9500
13511
13595
13651
7817
8905
11594
11594
7347
7439
7357
7727
9447
9502
11476
7855
12591
7382
9313
7334
8666
9454
8915
15035
9395
13657
13524
8041
5528
16556
7416
7782
12858
12519
9558
13890
13890
5200
9552
13702
9018
8800
15499
13563
10857
14743
13644
5716
7306
9472
9538
9447
7439
8996
8108
7405
9538
9277
7479
8056
9415
9432
13909
9310
11678
4253
7637
7771
8984
13510
11315
9349
9438
8372
10396
5509
9336
9575
12104
14314
6485
9380
9470
4807
6407
8970
11708
13965
9467
7806
6328
9405
11760
9003
11683
10457
13621
11743
11546
6884
6052
9345
7390
7761
9641
9540
7429
7469
9418
9468
13959
7446
14739
9537
11713
14447
12684
11744
12699
11338
13622
9465
13525
9450
8248
9410
9451
13822
9593
11767
5898
8950
8329
8467
14031
8512
13631
7380
7508
7376
12005
14869
11472
4680
9364
15440
11466
13741
7407
8176
9504
9503
8042
8847
9468
9469
9459
5172
3166
11583
7848
9530
7360
6792
8757
7369
15840
9501
9191
9429
9457
7331
11605
9331
7360
1648
6801
8921
6833
8145
8925
9883
9305
9152
12089
8790
11219
12439
7439
9543
15350
7447
12763
6987
11709
8950
7631
8929
7380
13106
13228
12180
5499
7295
20262
7342
8939
7150
9542
7777
11484
11636
16969
9400
9010
9454
7185
8801
11582
12260
6442
8926
7416
6417
13296
13656
9445
9147
10748
13698
7173
7419
7322
9337
13818
8914
10683
8483
7385
2342
15772
6403
11538
8756
7069
7376
7418
9350
11425
7384
9693
11685
9409
8204
6393
8871
9515
13803
4828
11436
7791
7396
9276
7432
20957
7623
11639
8934
6478
9543
14934
11657
11529
7236
8919
14364
13978
8731
8520
7759
7955
8937
8934
14921
7438
9078
6881
7806
14131
6245
7367
15357
13298
8603
12975
7843
11938
8893
11567
8880
6922
9517
7343
9330
7259
8962
16299
8987
9616
9531
5250
14157
11744
7345
7319
11976
7616
5283
9344
11381
9405
11495
6209
9543
9354
7422
9466
13909
7952
9714
8990
9296
7382
7440
11663
7331
9340
7465
6170
16760
10512
11839
5170
9542
14506
7351
9499
9117
8170
8986
8893
8553
11168
9453
11236
9349
6935
9121
7288
8991
14898
12522
11510
9991
9429
8909
6900
8986
13886
7350
10304
9374
6356
9917
7419
9303
9435
7973
9482
5668
6151
7341
9049
7400
7351
9306
9609
12461
9018
10130
17167
7489
13781
9432
13839
7299
9591
7319
9013
9831
3095
9586
9480
7928
16475
7370
10215
7481
7370
6665
8829
12090
8151
13920
8295
9455
7637
11388
13942
8997
10159
7359
7328
9053
9540
9400
9307
9509
8966
14330
14469
8947
6772
8926
9312
12339
9406
9359
21751
7433
7442
13606
10013
14954
9463
9198
7341
9286
7284
7407
7511
13133
9487
7862
7509
9346
9344
9295
6691
9004
7206
14914
6916
9325
7351
9493
8336
7385
7346
9584
7406
9295
8899
13639
7911
16105
14936
1874
9163
6277
14815
7320
6986
10643
9318
11599
7340
8860
7338
11428
7454
7362
13633
11415
7782
9498
9187
7338
14955
13312
10158
9397
8525
9578
6788
7359
8782
13375
9545
17566
7291
14938
9353
7957
9542
7506
14868
10465
7379
7340
14934
7108
9560
11090
11268
13479
11555
11556
10013
8152
13739
13638
7360
9546
7298
9448
6868
7348
7441
7529
9549
15281
7881
6704
9321
9385
9448
9425
10292
13633
13618
15367
16701
7761
23139
10193
9452
8893
6787
7003
6445
14296
6841
9143
11553
7504
7345
14047
9649
9508
9127
7425
9005
11725
5147
12736
7443
13035
9464
6919
7339
13555
11606
6101
9338
8929
9080
14010
11583
9395
7380
4890
9134
9223
9326
12037
9431
9114
9549
9436
9266
9504
7381
9459
11906
7269
7435
11033
9447
7822
8962
8932
9062
7473
6192
13697
7894
7425
9494
7391
7443
11220
7519
10234
11773
15358
13502
9281
8883
7307
11234
7323
11605
9506
15254
7867
7358
10645
13723
15546
9733
9180
11522
9355
11579
11656
7633
11649
7432
8482
8837
12937
8920
14905
7726
9487
7389
8982
7362
9108
8940
8854
11533
23772
5486
11496
9535
7599
9101
8137
14772
15491
7461
4716
7336
13427
11654
7189
13581
7392
10397
7423
9362
6759
7838
13556
5160
11750
8904
13360
7266
7443
8685
9110
7333
11508
8100
12730
7441
7782
6428
11170
8709
7418
8787
6824
7340
13409
7316
7326
9361
9334
9493
7437
11358
11367
8837
7303
7281
5472
7369
11590
5095
4794
7402
12313
9492
14980
7411
9556
11503
11570
13666
7495
8905
7320
8902
7394
14874
7363
14937
11484
9339
6886
7468
3209
9391
7369
7763
7373
15490
9439
7410
7331
12171
6923
8986
14832
9546
10611
8870
10675
8280
7712
8181
9238
9530
8196
9541
12084
7309
9639
7143
15466
5406
12057
12326
13195
11391
7310
3573
7374
5056
11173
9714
6648
8927
6988
7389
7309
6840
12208
10148
11228
1868
11668
9428
8926
14699
12370
10226
7477
7578
11375
7324
12352
7915
7316
7342
12294
9464
9524
5084
9410
14814
13753
8221
7510
8883
7312
7427
13891
7417
11642
7367
9289
9443
7507
7318
13354
9378
7386
7386
15414
11214
9261
12652
9484
7449
9093
9367
9560
14959
13834
15354
6740
13609
7627
7305
7353
1940
6508
14819
13586
7442
7417
11048
10043
7372
7423
10552
9558
5256
12385
7355
7354
10396
7182
6803
7779
9324
13373
9473
9264
7201
10254
8351
13602
7404
7393
7005
13578
5398
7252
11269
8006
6469
14839
8231
9095
12558
10165
9478
6227
7340
5347
9343
9438
15483
13614
12766
7416
15367
9332
9610
6991
9500
9399
9195
7501
9592
9540
7346
9169
6245
7383
8005
9802
9588
9312
6847
8997
14855
9479
7354
8901
7337
5820
10893
10398
3631
14888
10279
7361
12855
7429
14150
10052
9310
9612
14593
13855
14097
7404
7407
12915
9444
11071
9407
9459
7416
7397
9487
11832
10771
9567
9496
14739
7350
11459
9364
11345
7423
15835
13631
13628
9343
7975
14929
13491
10508
9297
10635
7363
7292
9441
7369
10188
7387
9353
10132
10163
14894
7329
7439
7473
16187
7452
9600
7327
7333
12692
13919
8951
14929
10985
6857
6745
9473
10317
6775
9382
6210
9467
7439
11528
14117
14988
7510
11616
15371
5209
2057
13535
11789
6794
6822
9912
7432
7857
9471
9617
8087
7411
15457
7396
3979
6836
17842
6959
10786
6807
6841
7402
13845
6052
9453
7402
10154
6852
6817
9561
6778
9453
6829
16564
6837
6815
7332
7556
19843
7390
8927
7387
9223
7571
6741
6862
6217
14913
15509
6825
9113
4558
14255
7568
7337
7566
7570
7567
7568
7562
7564
7562
7568
7565
7568
7571
7567
7568
7421
3055
9373
7563
7402
6840
6846
21231
7555
6815
7370
4422
8517
6819
9368
6850
7537
14957
10274
7553
13633
6848
9342
7562
7510
6846
10513
6753
7498
8941
9385
8894
7558
4421
14906
5543
9723
7533
7301
9430
11199
15310
7456
14868
6845
6832
8125
6936
13598
11561
9593
11272
7433
9394
9393
7318
7456
14906
9715
7508
7483
7510
9625
7337
14255
7375
7281
11325
7341
7393
9547
9605
14687
6838
7570
8684
9405
11632
14064
7445
14881
9528
9362
11487
6832
9558
6851
7724
9414
11360
14462
9518
7435
9607
8158
3345
13935
8963
7291
11203
9642
13760
9643
15046
9498
21319
7388
6643
9548
7470
15319
8447
11627
7397
9131
6835
7349
7557
8932
13900
8105
9156
11353
7150
9548
9425
8696
5578
16348
7836
7872
7269
13923
9583
8696
8895
13310
9571
7466
7421
9508
9076
9615
7267
11397
8915
9512
7561
13220
11682
12289
10290
13630
7481
8700
8976
14148
7400
7349
8146
7353
11627
7422
16461
11659
7473
13653
14879
7412
13647
9439
7365
9376
11150
7531
8063
8968
9353
9927
8907
5929
14620
5506
9289
13600
9101
7352
9376
7408
9373
7343
13641
14227
7785
11433
14154
7983
7318
11675
9578
9871
14192
13749
7516
13469
9544
15232
7727
9342
14993
7702
6863
10873
7559
8862
11294
12837
9368
7238
11505
9326
9583
9573
8840
7008
9369
8887
11678
8705
11763
13940
7201
9372
13369
7349
5662
1822
3077
7333
5810
7252
7466
12740
7456
7382
10244
9606
7288
13884
13247
11608
13665
12064
7733
9372
12095
12462
6368
13999
13800
8025
8800
11947
6484
5168
8970
8712
11582
8916
10730
8934
9102
8942
9518
10120
8957
12157
5116
10206
15392
11273
8000
8970
12914
9336
7447
8662
9567
9032
7783
9551
7398
13606
7445
13538
22302
7337
11635
7272
8986
8893
7860
8939
10248
9111
14757
11792
11720
5614
13294
9445
7171
8548
8949
14069
5201
7570
11636
9554
9348
7431
9347
9336
7324
9466
11629
9436
11626
10165
7338
6824
8936
12996
6740
7345
16953
11741
9423
7453
9054
14915
14246
11726
9268
13645
9410
13701
12782
14240
13799
13673
7502
7338
9418
7898
7229
10099
7325
13655
9569
14928
9361
8934
6790
14159
15468
12608
7348
9519
6548
14787
7380
12241
10211
7538
11930
7331
7889
11556
7312
9307
11646
7372
10437
8956
9386
12718
9429
9509
13957
9528
6910
8712
11461
9436
7971
7278
8051
9441
4609
2213
8894
10674
7507
13656
11738
9399
13420
7414
3018
10146
7236
8944
13365
7461
7395
14842
7281
7344
5501
9603
9296
7875
15379
2776
6825
10447
9316
9018
8770
13010
8963
7815
9374
7405
5090
9515
9595
9598
11078
6888
7355
7367
10382
13829
12618
9413
14222
10425
13866
9039
8895
9257
7977
9383
8414
15574
7404
11775
2879
10647
9533
5175
7891
11795
9109
8161
10708
14650
10651
7380
9427
15320
13525
3319
9379
9316
15431
14433
9566
9745
7402
9433
7392
8508
14551
12240
8690
12459
9485
13716
8936
11259
9590
10065
6814
7861
7319
7356
8856
14843
13760
9371
8661
6498
7451
7332
10191
9389
13611
8910
8157
7420
7703
9589
11579
9528
9383
9350
9711
9485
7787
6781
7267
7412
10140
8910
7336
13984
9460
13983
9313
8846
14010
9320
13616
13896
7483
14803
7284
13654
9117
9496
9393
9494
4241
9452
14688
7580
13446
7412
7244
14251
10136
13648
9357
9417
10087
8799
8038
7096
11573
11383
13450
14857
10380
7308
13363
9663
8941
9818
7369
5209
7696
9637
13288
8686
8962
8436
10300
8528
8944
4234
8982
6757
9419
7622
12702
7334
9509
14849
10168
9407
14842
9341
7290
8333
14520
13494
7353
12147
9481
7881
13877
9454
11464
13883
7341
9531
7408
4855
5171
11546
8227
8971
20574
7308
7107
11207
7371
7370
12316
6176
4793
1920
14620
9022
8890
11403
12492
10045
9299
13501
8915
13739
9369
9339
14796
23499
8871
13571
7892
15452
9489
14640
6452
7322
9434
13973
6784
8874
7320
9173
7319
9362
7484
11240
7300
7424
5547
8829
4767
9363
7976
9532
6870
6884
7920
7389
7878
16289
8904
6835
13055
9348
10492
12274
9421
8966
5089
12266
9552
13585
9566
9497
13364
9368
11216
6909
6466
7301
5091
7345
7354
5156
13431
7388
7278
11596
8308
8989
9546
13662
8888
7063
9437
7503
11579
5669
9272
8928
9711
9493
7497
17129
8864
8925
10207
7326
11553
7299
14616
9015
7234
8950
14189
1841
8942
12668
7735
8450
9325
9585
15354
13602
9690
9466
9546
7424
12245
8956
9241
8032
8877
8823
4817
7422
11737
6344
8846
14906
9446
13930
13250
13733
8280
7406
7361
8549
13780
13571
5695
7333
7445
14296
9302
11525
6889
8356
8661
14037
8865
9555
12179
9417
10755
5592
8983
10058
9076
8106
9496
7436
11088
7440
8123
9474
7443
9484
6036
7563
7837
8983
8971
9446
11508
9038
10389
11400
13912
12852
7253
9896
7615
11053
10846
8990
9003
13311
11956
9955
11528
7340
11287
9469
8205
9516
13586
8096
11578
9494
5166
12200
12933
3744
7334
14920
1927
11529
16252
8934
12755
9385
9517
11899
14727
13747
11494
9412
9635
11413
8155
8989
8240
8791
5516
9421
9523
9154
12711
8158
13056
9564
11552
11454
9228
7293
7343
8938
10619
13856
8882
8915
8115
9152
9128
13539
12766
7324
9451
8295
8314
9457
9462
8314
8929
13898
6894
9357
5637
8898
7421
7327
9554
5245
8950
12804
6867
14966
11601
7318
9265
8931
9450
13794
9476
11619
5192
11734
14535
13623
11948
9017
9494
9269
16230
8761
13472
7407
11907
6475
13655
8144
11593
5722
9741
14892
6791
9201
10276
14763
9424
14334
8755
8289
8922
8227
9232
9500
2164
8866
9317
5144
6794
14164
8810
13615
14878
11634
11664
1968
9908
7727
15468
9620
11976
11635
9033
13499
6997
13661
9001
9403
8894
5192
9155
7448
13858
13592
7295
15683
13779
9462
11890
8841
10465
9520
7509
9518
7992
13634
14996
9108
9309
11198
14250
9498
9406
18590
9890
13584
14963
9556
4389
9434
9611
9422
9095
6391
9426
12595
8918
8862
13904
8981
9367
7323
8967
5472
11782
8898
9456
9093
9528
13684
8178
11500
11990
11998
9395
12803
8939
13921
9545
5355
9715
7347
7354
8953
14601
5546
11805
13959
7519
9513
5280
12341
7385
13987
9350
8575
9484
8061
6842
7748
7377
14854
9359
10123
12044
8946
7444
7415
9423
6909
8160
13895
6813
11433
13215
11712
6237
7333
8535
7387
10680
12071
17382
14292
9319
2912
11581
11468
11583
12354
14781
13346
11607
8927
17237
7793
11141
8949
8795
8121
9585
6854
7409
15166
6952
9444
11649
5272
11719
10319
8699
7444
7459
13508
6615
8938
7380
7540
9403
7252
9242
5465
9436
14877
11069
6207
9296
9484
7269
13954
8913
9522
8974
11560
8926
7329
9266
9501
9506
9356
11080
8823
7338
8921
1822
9361
7338
7404
7449
7332
9427
6017
6439
12050
7443
9326
11967
17299
8515
8885
7363
8967
8885
8929
11877
7958
8958
9763
14583
14908
9312
10788
9659
9435
10083
9513
9303
12902
13370
10740
11696
9330
7792
13807
7738
14774
7395
9230
13630
13788
7743
7276
6294
8072
8865
15367
10073
7776
12847
9216
11567
6432
7312
7794
9176
7275
9663
15379
10277
9515
6428
13989
9339
9450
19517
8922
9286
13706
8278
9443
8816
7443
7503
10968
2885
6797
5192
5466
13199
7747
13902
9345
5462
10652
9643
13612
9047
7311
7412
6865
9011
7804
7375
7295
13750
12265
12265
14199
14190
12295
8851
8892
9521
8998
9429
6412
10570
8982
9443
11712
7427
9295
15349
14149
8904
9287
7138
9241
9505
7346
9294
6842
13874
9489
7390
12525
12586
20010
11660
9473
12750
8317
10763
8865
6726
13628
15510
11532
9345
18253
13675
9501
7386
3625
12238
13752
9012
10863
9660
8953
10619
8128
13722
13865
14110
6940
9536
13646
8977
9358
9587
9430
7442
11108
13990
11785
9504
8924
5951
9301
8935
4746
8887
13101
14105
13404
6106
5057
8877
12672
9604
10367
5815
12597
9374
7332
14043
10320
8989
9341
11785
11721
8026
8997
12768
8535
7340
8957
2944
7932
9438
16408
7346
6348
12103
11723
8895
15415
9101
2179
8027
7831
7332
11531
13136
14039
7715
13668
7768
9294
8924
9007
9531
9496
11245
7514
8963
10625
8919
8398
8925
10479
1870
8932
8659
6392
12386
11680
7689
13469
9215
10161
8393
9524
11419
13565
7424
8962
8951
10567
8062
7302
9544
9477
7481
9576
7435
2149
11536
10577
4660
5789
14941
5746
10680
13592
9531
8970
14210
13644
9167
7362
7379
9017
7130
13369
8882
13329
13680
13297
11610
7374
8982
9316
8932
8883
6275
13205
8421
7492
2265
13164
11587
13779
6470
11158
8126
15852
9015
7302
9487
9465
6847
8269
7251
11087
9462
12141
7569
9430
13793
14631
9412
9035
13208
7308
9307
7302
8673
13385
8318
5235
14273
7454
8966
5454
8993
13375
13341
9894
15282
13781
8971
9311
7720
11342
7311
11268
14519
8870
9510
8927
4912
9540
8915
10369
11199
9649
8834
7260
9467
5200
7951
8572
11704
8955
13563
14780
9018
11588
8900
9141
5320
7340
7465
6822
7357
11703
14088
11658
11662
8899
9486
8623
8452
14625
9348
9541
9391
9288
11927
8058
9529
8889
15344
8906
11529
7413
10231
12831
11739
7454
8914
9273
7090
9456
12558
9226
13808
11423
12320
9133
13435
6411
11615
11005
7364
14010
6826
9406
11297
9540
9496
7407
7225
7326
7284
5128
7418
11702
9290
5379
9338
4748
7011
8860
8890
11608
12034
11574
8088
9292
7308
9437
9029
11726
7262
7337
9471
7558
8847
11299
11658
9628
9649
8938
9508
6227
9489
12495
8973
9468
14113
9972
9416
6888
9430
13885
9171
9323
8576
8154
7402
7296
7367
11046
9385
8902
7339
14356
9559
9258
7131
9561
10839
5308
9366
11852
7474
9257
8919
9353
9302
9387
7509
7574
7799
9413
9449
15502
7821
13848
9295
8848
7927
11581
6842
7470
7278
9503
8933
9536
8996
13875
8890
11716
13816
8962
13845
9033
2901
9669
10214
10877
10363
7983
9350
16198
7626
5819
9386
9189
7458
9285
9557
7384
9457
9310
9498
9486
11557
13508
7348
5584
8935
12772
9761
9339
11256
13492
11782
9224
11612
13743
15503
9212
16935
13674
7355
11707
13800
9461
8672
9729
9029
13551
9391
8905
9747
11569
9452
3519
9316
7331
6228
8872
8959
14037
6435
6386
8677
11726
14029
7343
15134
7395
11540
7425
10779
11608
8999
13730
5816
9431
10903
10933
11836
5736
9231
17984
11547
21548
9003
9456
7365
9517
12531
8912
7420
14134
9462
7345
7363
8917
15499
8141
9302
10696
11537
10254
9524
11732
9467
7391
14977
11544
10340
9249
11574
3509
5863
12004
9629
13590
9526
11755
13271
11717
9445
9473
7351
11273
12211
8870
11820
13931
9425
7508
8975
5937
9314
9482
9462
9423
7423
7375
9462
9510
7385
11200
8472
9502
7123
7411
11577
10350
7966
9371
8916
9119
8933
8911
14025
16961
9508
9510
9510
8919
7901
8944
8934
9578
11729
7182
8830
3085
6881
4766
11113
7682
9354
9515
10632
9273
12896
14231
7892
9452
11293
8266
7372
11837
11543
9268
11186
9541
8970
7329
11837
9383
3290
14315
13923
8733
7364
12334
11701
14267
9279
17971
9542
7832
7612
9038
6873
8825
11784
9434
14069
8774
7394
14088
7448
12147
13802
9473
7282
7771
7344
6896
11557
13640
8579
8896
11665
9774
7351
11594
8751
5879
9434
13532
9572
8940
8939
7379
7365
8933
9290
11811
9492
6344
7461
7326
8900
8905
4888
7405
9474
9421
7346
8684
9280
7810
12138
9537
7462
8948
8949
13912
9351
10225
9283
9274
9430
9454
13840
11685
13793
9487
11602
9499
8899
8974
11396
8223
9376
14410
7781
9540
12776
5184
5591
13727
21908
11438
7717
7737
13489
9630
7429
9512
10420
11399
7461
14693
8846
11802
9374
9637
8914
8414
11254
5180
8925
8852
8897
13510
9000
7315
7807
14696
14066
7814
9786
10019
9059
9586
13690
15527
16993
7506
12602
10294
8929
8903
9603
6430
7336
7442
9500
11332
8970
9435
12713
12768
9359
8278
8954
9416
17779
9414
13836
5634
7353
9535
7210
11978
7741
13643
8937
8848
9002
6734
9634
11612
12850
12930
8465
9535
11549
9451
7391
7501
14886
8901
7042
13911
13621
7350
8512
7568
7445
8979
8901
7333
14099
11173
9001
9444
16332
9460
10976
7325
8947
7261
11538
6741
7012
6849
5201
9582
11270
9436
13685
9549
13938
7351
7432
11166
8897
7349
13994
9309
9902
9571
12011
9474
9318
5387
9478
9579
7439
15446
6839
7345
9465
8917
9498
11261
8983
7366
9040
14775
7338
7507
10159
8957
11714
12763
13810
10448
11657
11733
8038
8432
10012
13858
10304
11624
9479
9522
7917
9266
11742
13785
6583
8727
9495
8946
14028
11316
9045
4042
7446
9464
14991
5293
9634
8919
11421
7364
11693
14127
9209
8998
7377
11511
11547
7037
4915
8858
9351
13726
12097
11065
7469
12997
16011
9491
7433
7425
13260
8348
8921
10955
8406
4774
14930
7395
7924
7283
9397
11663
16293
16918
1416
9479
11577
9512
9470
9516
8980
9551
9524
10733
15651
13568
8435
7747
9525
9430
9412
7344
9440
14330
7370
13443
9259
9378
7145
13690
7961
5813
1844
9491
14018
10149
7464
8901
13827
9527
9434
8017
13852
8978
9503
9732
9522
7507
3287
6073
7160
8910
9451
8924
9120
6385
15591
8229
9046
7477
6950
9438
12784
2023
7178
15535
9465
9724
3007
7272
12960
9564
4601
6849
11125
7462
13674
9519
9401
14062
8622
9302
8172
8888
11081
8195
7031
7399
8941
14311
9385
9369
7436
6681
4782
9426
8296
8941
8338
8837
7429
12866
13605
7294
8841
8868
1948
8854
7373
8954
5804
7365
10114
9162
13838
13880
14877
11939
9376
9012
9426
8800
8622
13222
8862
11246
9520
5476
11915
7933
9419
7834
12302
7477
7757
9526
10397
14106
15346
6878
9270
9267
11348
11552
9489
6384
13923
11125
7357
8953
13685
8266
10311
13384
10907
7005
9394
9056
6406
5995
13652
10476
8944
11584
9340
2011
11775
9473
8920
13596
10206
8908
12043
13944
11488
12140
7790
8273
9626
9467
15456
13758
5818
5821
9369
9548
9083
8927
8979
8997
7420
9425
11743
9908
6727
9545
17201
9368
9573
9529
16759
8877
7324
8691
4762
9534
11198
9511
7392
7396
9347
9408
9432
13571
5699
7122
14839
10884
7421
5400
9310
8515
9978
8934
14084
7636
11561
7287
12029
12377
8931
7372
7369
7356
12500
11371
10385
9242
9130
11671
7888
6590
7419
7477
6204
10233
6388
14001
9391
7277
6695
11556
11834
5214
14322
14449
9531
7873
9642
9440
13661
5194
9055
11496
6338
7391
13394
7235
9492
13562
9057
13475
9220
12787
8921
11213
9441
9345
9446
8968
5797
9516
8975
11985
8891
9416
8876
8888
8932
14205
14362
7398
9287
15370
9346
17064
7392
11697
5238
11640
9450
11593
9445
13721
9013
9348
13287
5778
9082
13705
1799
2630
8990
8916
9463
7333
9460
12422
6894
3714
9459
4879
9521
7011
13787
8131
17334
9004
8977
8923
11933
8812
9378
6123
11819
9082
13845
9046
12236
11574
4848
10031
8955
9282
8751
7341
5984
5849
9482
7506
13906
8887
9546
10315
9363
11631
8849
19165
5255
5174
9501
12746
9441
11703
9444
13575
9480
9393
6409
7319
2948
7423
9287
9481
9036
8958
9268
9661
9463
7369
13427
7818
12643
7361
13715
7497
8935
9432
9509
9553
14636
8975
7170
14979
8768
11567
9580
9493
11664
13859
9435
9001
8441
9558
8039
5530
9467
7350
7368
5506
7430
6838
7336
14052
6902
8879
8537
9539
11726
11957
5978
9412
12875
14726
7343
8931
9435
9422
9418
9415
11603
8012
13332
5655
9300
8947
12882
9021
7374
8967
7474
7375
9489
9248
8975
8945
11657
9445
8061
9456
7410
3288
9143
8399
9297
13537
7300
9529
8249
11609
9483
7015
13554
11574
9458
7425
7917
8895
8849
12036
10628
8985
7340
9382
8573
8947
8848
14094
9395
9529
14198
9547
8870
14754
7388
8533
8932
9263
9308
9526
9498
8955
8894
9296
8954
9498
8927
8962
7451
15963
6444
10780
11838
13881
7731
13753
9143
6454
8876
8288
1852
5180
8848
9457
10412
12761
8767
9497
10217
13675
8933
12488
9378
7575
9366
9456
9626
8902
5602
17699
7166
5216
6015
12195
9354
9492
13142
9313
5243
9517
9481
9518
13634
7437
8897
7471
8412
13609
11486
4392
9347
8881
8941
11705
8538
13570
13451
8652
14787
9360
9502
4012
8897
9489
9379
8911
7274
13587
9269
13365
9407
11587
13959
7760
10261
8935
14799
13844
8577
9510
8952
9387
9446
5391
12548
11130
13847
11698
10224
8947
3553
7125
8916
9331
2854
14935
7508
8894
9448
9267
11692
9033
9276
9574
15158
4787
9012
8988
4260
12754
8377
13173
9474
9296
7068
13726
9452
8647
9009
14996
6437
11974
9530
13876
11699
8953
7923
11703
11700
7566
9506
11946
8955
9421
9501
16789
6392
9293
9460
13894
9379
8129
13449
11326
11387
8976
7368
13708
7454
8227
8893
9442
8855
7791
11929
11717
9478
7411
3820
8958
11825
9496
5825
13641
1936
8739
7455
8104
7326
9275
9379
9476
14633
8984
7310
8929
8963
8962
8931
13696
7506
9350
14200
6116
9074
12485
9448
9679
2684
10559
7187
9532
7444
8996
7863
8208
12025
9514
7432
12338
13967
9420
13940
8912
9455
9455
8992
11714
8951
8905
9725
8335
3419
6759
12737
9376
8900
6757
9015
9245
11692
9404
9598
7366
9504
9476
12447
9026
11578
10839
11523
13919
8933
13029
8927
15164
6381
13478
9472
7455
13660
9460
11614
8893
9437
8959
1719
1721
9495
14963
4349
8930
8854
8967
8905
11238
9265
11528
8248
9484
8891
6838
9517
5317
9518
7249
13662
14976
11686
8885
13075
9512
21411
7848
11352
12170
13283
9299
7354
7279
8955
8994
11215
9523
9384
8925
17734
9553
14857
8936
10633
8940
8726
6442
7389
9480
10387
12945
7353
7362
2632
7498
8943
9273
9339
7415
9224
13511
9503
11933
8046
12214
8311
7968
9493
7207
9428
13741
9526
8084
8902
12029
9422
9101
11869
9298
9484
11726
8568
5216
9372
8872
10062
11317
14027
14215
6944
9499
8870
5187
11721
8171
8877
9455
14754
7341
8841
5240
7275
7368
9456
9490
7335
13596
9405
8951
6341
8698
9450
14777
10657
8960
12033
7419
9519
7396
9318
6837
8552
14183
13876
9380
9359
9580
9411
8909
7344
13485
7878
9110
9290
8943
10400
9533
5795
6878
9480
14800
4564
11423
12025
8882
14216
9732
14423
7772
1376
11150
13780
7800
2038
9389
8942
5061
10099
14954
15868
9518
8927
13140
8886
10374
7963
9454
5041
7319
9501
8943
8864
9409
11313
7397
11638
8237
6389
9929
5461
7457
8588
6137
10847
11775
4303
2172
9267
5159
9387
7457
17298
4545
13831
12697
7505
17447
9480
9440
12253
9516
9542
9495
9308
13966
9509
8070
8634
14901
8784
8430
5408
14655
6818
8922
16280
12352
7249
13447
14968
5219
14047
3627
7304
11296
8944
7446
9303
14680
5329
11590
7435
8858
7381
11525
9522
13881
12613
7336
5400
6475
13448
9367
9298
13626
7152
7452
4877
8044
11634
16268
11207
9713
4751
13475
9545
9371
8904
6492
5088
8981
8199
5447
8233
7419
9488
8547
5296
9309
9504
9502
8900
8964
8962
7329
9308
8957
9568
8927
5178
16206
8779
9077
9316
9154
9447
9476
9490
9456
9502
8987
9340
5466
11650
8899
8951
8913
9515
12027
6165
11219
9539
13481
8982
9402
8979
9519
9524
13464
7952
14588
14057
7318
8948
12628
13649
8860
9331
8851
9431
9519
12608
9517
9422
8134
5499
8909
9392
14195
7333
9548
13243
10278
9026
8922
6228
2484
8963
11757
9119
10514
9486
13841
11515
13997
8937
11741
12248
8961
9421
6639
9559
9473
5252
7422
12804
9445
13798
7390
9419
11224
9530
6089
8222
9356
13646
4471
7960
8179
4883
7418
14038
9516
9727
8978
8197
18941
9426
9546
7384
13775
9337
8934
8525
12608
7447
6158
9517
5716
9136
9118
11172
12606
9495
9266
7381
9534
9490
8953
8943
11511
9527
14686
6465
8985
11446
8912
6887
9523
9486
9502
8312
11679
8218
7282
7510
12453
16957
8219
5737
8979
9456
6403
12030
9448
7352
17535
9063
13489
11672
9247
11689
7076
14394
11738
8929
7387
9296
6119
13951
13398
8818
9330
12397
12471
13629
14132
13984
9516
7801
8888
8782
4254
8913
9517
9254
8541
8881
9459
13812
9444
9487
7412
5824
9508
8775
5411
8974
13982
10221
7555
12790
11463
9514
11641
8977
12662
8195
14957
14608
7966
13901
1981
11634
8882
9351
13342
9551
8937
9498
7893
5081
14052
8471
8442
15697
9321
8967
8711
9534
16636
13845
9460
8998
11351
9503
10948
17723
11624
8908
11504
9703
6403
11848
9288
7830
9353
9302
14101
8411
16294
8970
11742
10423
8909
11949
10291
7399
7907
8287
9323
12336
9982
13474
13574
11404
6897
7314
9486
9339
7345
9457
9050
10232
9478
14188
11706
8955
9477
9493
5652
9357
4689
12862
11486
13322
9161
9451
9531
15446
6463
7426
9357
11138
7868
6432
3737
13602
12591
7317
8939
13982
7982
9489
8981
12790
7052
7405
13617
9048
6665
13807
13781
6023
8957
12674
12618
4920
7167
7498
7378
8936
13603
11770
11711
13397
12803
9462
9495
11190
12124
8923
19636
6891
9454
11269
9522
11463
7496
3354
9174
11193
6419
6358
9506
17226
8542
7545
11980
9398
13760
10879
7389
9458
7441
8007
8375
9431
13409
10117
7336
12341
15808
8930
11229
8922
9197
7072
10123
13659
11427
7756
7342
13626
9314
10612
9479
11621
7254
12144
7383
10307
11498
8935
12076
8548
8887
8745
5843
8911
8974
8259
11825
11159
7415
7466
9263
8977
8957
7936
11663
5180
11613
11606
13387
8990
9971
5223
9484
7948
8339
12515
8877
9374
9273
7414
11573
9521
10045
7775
13414
9501
5169
6618
11902
6160
5317
13626
8921
9500
8460
5915
9464
8848
6449
9312
6195
9457
10237
10735
17016
7798
13565
10146
10452
13532
9494
8915
9394
13846
9109
6157
13228
3296
11594
9018
9385
10452
13196
8125
10815
14083
11654
4920
8991
8937
13686
9200
11048
11667
13690
9537
7607
11716
7401
11951
11648
1991
7297
10547
8929
12749
9446
7431
14941
9376
8794
9294
9500
15433
11696
8901
15449
7797
5231
8942
13509
8960
7394
11798
6839
13464
9377
9531
10701
8976
14644
13645
13650
7812
9842
9192
7706
8572
7548
11587
7421
11917
15382
7745
9538
17444
9488
8976
7426
9666
3439
9371
7213
5748
9474
10037
15200
7847
6085
9423
14107
9616
7052
9502
9403
7422
7406
8961
9473
8917
13689
8630
7558
8415
9522
8973
14560
16885
7508
7508
13743
12753
11958
13591
9532
9518
9477
9341
14762
10019
8042
8923
8858
7382
11960
7311
9423
11024
8485
7248
8935
10294
9512
7917
9298
8672
5375
11672
8924
8892
9306
2008
9236
13278
8652
12158
14741
9853
4772
9433
7369
7659
9515
3518
9492
8914
8877
7273
9595
13713
9238
8161
8894
15021
13574
9130
6051
9449
9503
10242
7309
7298
9247
11615
7456
6416
9343
13516
8824
9294
8448
9474
8948
8879
9340
8576
7503
8916
9547
13885
8842
8390
11306
13298
12237
7430
10471
2427
11572
6727
6866
14265
12497
11530
14003
7275
13876
9341
9237
9196
10319
4765
9462
9279
7835
6359
9358
16106
15157
13773
9166
7556
8953
8923
13032
6380
8454
9189
8880
9365
8759
9022
9243
9006
14022
9421
13972
9495
12698
7930
9297
9334
13776
13578
13870
9620
13813
14064
8884
9237
10209
11413
9042
8855
13243
7339
8859
7783
7352
7588
7271
15466
13519
10149
9466
8889
5878
9417
13150
11123
8727
8879
11809
9322
14900
8851
10826
8311
11480
14105
7345
11651
11592
9371
7350
9445
8943
8895
9374
4839
7822
12556
9122
3584
5279
9328
10383
10261
14622
9466
14814
11681
7277
13058
11524
5916
6104
6036
9337
15060
8977
8526
8897
8849
8948
9381
9122
8804
10046
12789
11425
9506
8978
9011
11928
8959
14889
9010
9552
9386
9369
9319
11510
9448
9121
7361
12267
10058
13870
9474
11789
7397
11612
9354
22523
7800
9499
8923
12704
11342
12362
9386
5949
10710
12901
8800
11583
11713
10182
7511
8503
8911
9498
7374
6424
7961
6459
7458
14098
9988
9386
9296
13779
7350
8293
14427
15333
9203
12014
8945
10762
11612
8870
7771
10785
13919
7351
9477
7391
8881
9515
7389
8908
8930
7239
8768
13806
13621
4726
13593
10437
22739
11440
13327
8983
9583
7411
8862
9469
8180
9366
9500
8912
5239
5698
9593
13951
7462
15361
7359
10543
8990
13988
14518
13393
9276
17299
9387
8944
7446
9459
6384
7421
13363
12106
9444
3394
11176
11941
7430
7357
9251
8892
13674
13863
7391
10234
12562
21088
6135
10857
7974
5413
9459
8963
9415
15464
8959
8943
7340
2087
1844
13585
13466
6033
9322
7333
8944
9587
7404
14868
7315
15342
6767
8234
11732
13655
13517
13372
11707
13580
10190
10857
11504
10788
1805
11847
7439
7384
14009
11511
8300
12191
10850
7389
11843
11476
7463
9846
4837
11631
11556
7996
8924
13864
9528
8869
8985
13487
12345
13868
7197
8985
8043
7359
10783
8230
7360
11175
14152
8958
14916
9515
7641
8986
6416
8289
9441
14772
7301
9518
9710
10083
11554
13318
8333
7694
9101
9542
7374
15110
7677
15465
8132
7404
9458
9527
16043
8902
9207
11527
9534
8275
5176
8920
5791
13502
8887
8913
18888
8920
4972
8353
7267
17179
7527
8318
9473
7258
7232
9336
11747
12526
7616
9510
15195
7863
8889
16939
7774
5273
8985
13520
11830
8861
11181
11374
9322
5812
14541
8827
15095
16534
7423
9614
8280
13444
6123
7458
11815
9432
13949
13646
7334
20624
8705
14945
14839
7415
11310
7293
11702
11164
4793
12546
12369
7978
13070
8939
8458
10249
14849
7910
9437
9542
9364
8126
13684
9200
12037
9400
9093
12273
10767
2930
9552
7777
9339
9396
9599
9463
11845
10423
7493
9509
9477
8922
11378
9596
9600
11449
6187
10412
9605
9359
10097
9549
7404
14115
11580
9987
12275
10077
11267
11516
13286
9513
6361
12991
7820
6986
7320
8968
9570
8502
13426
7827
9489
7398
7421
7433
9172
7755
14176
7384
9484
7351
13737
10572
13089
7457
9467
13905
12321
9604
15316
8938
11367
13574
7748
14106
10977
11561
11904
10103
11776
7730
11973
9166
13713
8840
9105
24030
6560
9318
11612
15769
7437
13968
6663
9482
7847
8819
7338
7312
9515
11430
12364
15609
14848
9288
20533
13765
9394
9510
13985
8897
8870
11523
14057
14952
7390
9501
10795
12576
9561
8983
4777
9452
9571
7334
14109
8804
13375
5198
9384
9576
8911
5225
7407
7835
8497
11332
7780
10171
9528
8946
8777
7304
7396
8685
6197
7419
12179
7433
9488
7576
7324
6922
6856
7500
10206
7348
9967
13927
7822
8067
9316
7355
7009
8811
9412
7380
10602
5407
11496
7388
7264
7417
9456
8911
8449
7314
13971
11549
8139
3043
7860
11560
9615
14965
11827
9474
5219
13684
7365
9297
13527
12669
11499
16380
12518
6915
9550
7435
7480
9415
9321
11661
14778
7352
7335
11330
15379
7336
8012
7381
6781
7384
13582
7279
9345
9375
9296
11572
11187
10364
11759
7383
8128
12778
5079
11669
9381
8509
14756
6825
11527
6889
7413
14018
5190
6881
8324
8315
7110
7649
7451
8122
13205
9431
7332
9518
7039
7378
9449
9194
9331
16962
7496
15294
11424
7378
4852
5357
4993
7332
5388
14828
9519
9478
9280
11515
9364
9446
8956
7325
9386
15299
7314
13822
13571
8971
13633
9501
11880
11569
10541
18716
8711
12707
11539
7455
5157
11384
7281
6825
9002
8849
8889
9488
9536
9444
9916
9545
14207
7365
15328
7321
11517
9524
9369
6205
6982
11418
9508
6835
7108
9544
5888
7351
13632
11780
11723
7349
13380
8817
6839
9578
7040
8256
7396
6952
7353
15351
21228
3179
8908
5447
9376
10258
8927
10271
9471
12623
10236
7094
9012
11118
14202
4853
7492
7385
8945
9586
9484
7981
7279
14122
9319
7770
7395
11949
7796
11553
8806
7363
7289
13604
12342
9359
11394
9003
9603
8832
7260
9714
8388
14004
11575
11625
19963
7358
8883
15341
8786
9170
9508
11354
9613
11698
9388
8233
13039
7360
7711
9526
11920
9473
7364
14074
7307
12877
10427
6648
9341
7392
9437
7540
12314
7978
12565
9535
7509
8906
15525
15524
4230
7390
9400
13407
7375
10526
7346
5402
7433
7433
9475
14114
11626
11437
5238
9449
9415
7245
7294
14958
11438
7423
9500
9502
10077
9252
9525
7373
7212
11773
6840
8891
7365
5144
9498
9539
14896
11225
9515
7298
7343
9530
11723
7693
5529
13137
8502
8675
7323
8297
13783
10920
12055
9772
7425
9413
11887
9674
11590
14942
7384
13608
7463
6847
11663
12719
14914
9359
14195
13986
8967
11240
9567
13818
15942
8594
7383
11548
11007
11516
12697
7915
13695
10186
7367
3196
8933
11602
8926
9562
7505
6830
9133
14192
14206
4776
8926
13734
7177
10097
7508
9575
9629
9361
9378
9541
7314
13642
5340
7405
8493
10246
16102
8925
7370
9565
12201
9007
7388
8269
14901
14625
7743
12280
9129
13954
9011
7787
7347
9315
6874
12315
9356
8893
6832
8940
14954
9428
9986
10222
6906
7407
9350
11516
15488
7802
7562
7795
15516
7446
13847
11920
11536
7746
11266
5378
7361
7550
10067
7568
7903
14921
12133
10135
11679
7566
8374
11538
10094
7562
7322
8245
8173
7799
2316
7563
6589
6826
11969
3520
15456
7566
7569
7566
6846
6849
14407
7568
7568
6867
7571
6856
7353
7392
7547
14753
7390
7567
7570
7568
7035
7545
7569
7570
6834
6812
10787
7563
7568
6868
7596
7331
14912
11640
6856
6773
21288
7562
6837
4165
6871
6834
14172
7296
8918
7415
15718
8127
9583
6823
6851
6835
9363
9372
10684
11044
5817
5726
11368
9766
15428
9430
11535
7521
11801
7368
6864
10531
9536
14871
9493
7358
9319
9546
6905
13730
12597
6809
10203
9715
6346
7397
7371
7336
7339
13858
9558
14740
9555
9504
6816
15353
9347
9635
7340
6960
9126
11589
15333
7402
7371
7246
14792
7359
7085
4649
7301
9520
7421
4495
9369
9404
11640
10326
12255
8112
9611
7296
9713
12824
15504
12037
7427
11484
14196
13496
9595
11082
7397
7375
15950
9124
9306
9550
9326
7425
7257
8892
7339
6711
7255
13984
8083
7963
8170
14866
9050
9258
7981
11622
15504
8056
9533
7321
9502
11270
9204
9474
7328
6609
7407
14903
9129
9334
11573
11244
9902
8012
6828
9137
9137
10111
9409
10198
9564
9280
7497
7727
7802
9084
6431
9404
7165
7741
9068
7676
8157
8152
8000
8137
8580
17156
10329
9612
14938
12155
10133
9518
5701
9620
8987
15475
9447
9471
13427
6729
7409
13630
7425
9372
5386
15445
10783
8666
7366
10434
7517
9505
11639
7401
9347
14327
11315
11906
7544
7359
13832
7325
12914
7496
5352
11367
10463
7776
10640
4876
7381
9484
7386
7313
13334
15336
6023
8272
9620
12611
9442
12750
11213
7758
7362
10474
15345
9338
7392
6589
14849
9521
7541
6816
6813
7373
8824
15335
7371
14986
9489
13147
11391
10982
9443
7793
11270
7680
9552
9240
11658
10603
13894
4863
11524
14797
15742
5432
9065
9548
7288
9521
9277
9488
11460
9458
14350
9527
9491
8930
11055
10139
6106
7369
7371
7878
22076
8559
9585
13584
9505
6833
14087
7611
8261
11554
13773
10243
7443
6212
10066
7292
9145
6393
10116
7506
19251
5150
6827
9537
10334
9636
14063
7744
13750
7371
9483
13796
7626
7528
8113
9373
7331
11604
6951
11372
7370
5986
11697
5261
11285
15900
6402
9117
9504
6818
13923
6964
9463
11664
11625
7455
7471
9583
6422
9557
8906
7471
14843
7334
12647
7328
6824
9337
13428
8822
8842
7422
11519
7185
8860
7431
7372
11506
7759
4151
10346
13648
16158
9248
7333
6843
20132
10778
7355
6380
9512
7912
10200
7348
13659
13644
8957
9445
7394
10816
11165
14156
8882
13619
8806
7427
7320
8982
9361
9530
12438
11258
9086
7375
7328
9541
7209
9237
9253
8858
8781
13507
17670
8196
7386
8860
10091
8981
11573
13597
8781
7893
5706
16879
7409
7242
9538
7344
7329
5088
14775
7356
9938
8086
8203
14340
14836
11465
7551
9871
9384
13524
9433
13595
8835
7283
9538
13680
13904
11247
14790
8234
9439
15379
9345
15360
7378
7378
7309
2704
13600
9622
8123
5755
6976
7001
7375
11656
8827
7057
9394
7364
7318
6933
7435
5421
6367
7459
9422
11365
6432
7488
13079
13871
7317
9952
7358
10952
3306
9538
9448
9455
8945
9408
14177
9618
9028
9184
7304
7366
9367
5439
14336
6864
15363
10306
12867
9997
9519
7283
9036
9638
8753
8342
8925
9370
7421
13760
6826
9231
7334
7408
8163
7325
11504
7155
5284
5301
15819
6928
7387
9387
9457
14873
7305
7398
7358
7334
11814
13864
8948
13648
9260
7268
7494
9173
11990
6913
5776
10847
11703
8884
13543
9569
14905
9012
7330
3327
7506
9497
9478
7364
7333
7451
7903
7103
9421
5014
9277
6192
3509
7919
5722
7360
8906
7291
8486
5581
7283
6999
14083
7327
7433
8892
13973
2715
9558
7303
4900
9365
14859
9538
5593
10205
9476
8786
11589
7874
6761
12729
11646
13544
13621
15525
10578
10747
9382
7412
9507
7411
11797
9384
14044
8861
14813
1892
9636
11191
7499
9346
15930
6376
13549
7460
8846
9696
9290
7297
7565
9402
9729
9042
9416
11453
13299
7275
7379
8919
11135
7207
9145
14869
7436
8613
5060
7369
11583
11810
7572
7486
17150
7695
7108
8949
7442
13711
13627
7383
9316
7361
9382
13780
7436
10450
7211
10160
11319
9128
11974
9312
14939
11664
14808
9413
10444
8991
9517
14061
12509
13453
17448
7483
9352
6049
13891
9713
7386
12369
9959
7404
7344
7505
9563
10932
7348
7783
9415
13625
8384
7484
7386
9400
7894
7363
13136
8902
6166
3445
7421
7424
11979
7320
4199
9605
9313
9037
10105
9323
14857
7176
9466
8561
11026
7429
11509
11510
12567
9515
11033
17361
8177
6878
14891
8152
15517
22288
7323
10736
7343
8080
13521
7238
5500
11763
9208
9454
15903
7353
11630
7390
7418
11705
6764
13502
11313
11570
9512
7387
8940
11720
9493
8769
9371
8077
5190
9206
8832
9095
7264
9227
10530
11583
6441
13611
5173
10226
11547
22275
7330
8243
11578
7389
9535
7286
19099
11470
20196
7413
6945
14887
7306
6076
12391
11590
5666
8159
7937
9533
6260
14934
6726
7392
9450
5281
7416
7472
7806
6841
5201
9518
9453
7389
15553
7493
7467
9365
7804
7403
11646
13335
4529
10468
10616
7144
9765
7416
13612
7149
8870
8941
7325
9558
7403
7293
8917
7055
9004
7339
7317
7403
7410
13606
8633
8340
4802
8355
11964
7991
13727
9114
6885
4891
7205
9073
13648
11466
9465
9351
11578
7755
7349
12326
7311
9104
10170
13401
7326
14909
12832
8636
9435
13794
9485
7987
14840
7394
7362
3282
13635
12294
5352
7460
12533
7831
6744
8905
8876
6841
13710
8946
10101
9227
12390
9396
9286
9503
7257
7430
7569
11658
8565
14904
12702
8563
9593
14951
9694
9449
6816
7306
16378
7435
14193
9387
13088
9472
9613
13727
13590
21453
8078
8933
9191
7425
12085
9581
9441
8812
13933
12889
7358
11059
7370
16746
12711
7411
11685
7361
15615
13899
10422
10105
14018
12439
9425
13679
11291
19306
7343
9411
8926
4702
9842
15719
7350
9218
6395
5872
10095
9243
11366
7802
16938
9553
7506
11625
9574
9644
22377
7447
13624
11632
8966
9572
7378
7434
7976
7369
7957
14434
14073
9367
11520
9367
10563
8925
9462
6720
9364
15965
7340
4407
11083
8928
9261
9639
15428
9448
7482
5868
6831
8230
13126
9315
13605
9229
8836
9884
6398
9322
13839
6983
8743
19018
14758
8900
13836
3317
5248
7376
10802
9309
9423
13768
10433
11953
13962
9219
6737
6385
12410
9546
5044
7458
9610
7315
4890
13708
9421
7311
12625
13324
7733
13980
13510
12883
6202
11665
11542
7542
9305
7359
9448
8304
8831
8871
9213
7270
11945
9533
7305
9568
9556
13269
14776
11558
7340
6254
13476
6813
14838
14587
9516
7868
13836
9483
8516
9588
16230
12778
9572
9110
9476
7363
13735
11623
6981
9479
9413
9507
9027
9567
13369
7364
15111
7867
8917
11798
9363
8042
9344
8177
11533
7870
14977
8955
9358
10739
10098
8894
9471
10217
9432
7479
7206
11399
9529
9639
7685
7077
14918
7432
9737
13667
7435
9422
8918
15510
7457
11695
9429
8940
11711
16238
8960
9359
7334
9167
11091
11501
13610
14922
13279
10547
9531
13263
9547
7404
5082
8870
7901
7344
8591
7391
7355
7475
13527
14971
9486
18249
9684
7419
9381
7355
8929
5810
9171
6600
8956
7509
5436
9362
10383
9058
7741
8754
8940
12773
10145
9372
8915
9305
12543
8881
7358
8841
7329
6828
7813
9626
9392
9551
14982
7431
7429
8967
11713
11829
13756
8519
9416
10146
12873
11337
13501
7423
12928
9552
10544
11565
3870
9382
9308
12165
16311
4720
8946
8175
13427
13830
9560
9484
16195
9016
13610
5060
7325
12273
6945
11357
8913
9358
7351
14171
8009
9801
9381
4601
8935
7406
8859
8090
12663
15442
9307
8877
8836
7437
22275
8127
7464
9509
6905
7955
9434
7817
7417
8891
9536
15179
8761
11216
8005
9055
10157
11444
11947
11673
8980
9615
9519
11571
6903
9479
12853
8740
8933
6985
7309
5908
9566
9474
13373
7446
8964
9417
7135
14899
9035
13041
7427
1750
6227
7319
6964
9447
7305
9508
8558
8926
9580
13528
7394
7184
8880
9357
5526
14799
7269
13685
8655
7339
7329
7263
14797
7383
9386
13527
13814
7461
9244
13717
12383
7193
1808
7393
9537
9322
11546
11701
11495
9427
11561
12760
8839
11458
7338
9291
11358
9845
9591
8943
8907
9446
9220
7904
13941
11075
8930
5252
7853
11322
9460
8673
8377
7371
14906
8924
6261
7336
7454
6853
7385
8641
7360
9189
7332
9616
9426
11496
9093
10448
10187
12373
4742
13630
9424
7376
9543
15677
14597
7258
9356
13610
7459
9295
7374
8067
9788
10153
12533
9454
11504
10104
13582
6441
7351
5078
10521
7500
9360
9663
14928
7348
9351
14873
9315
11498
8893
11404
8891
8846
6717
8154
12409
9371
9003
5013
11496
8994
9510
12917
13587
7342
9693
9510
8138
13445
7470
5270
8761
8966
9540
8940
7424
12134
9114
8967
7390
8975
11643
9174
11646
7806
6878
7407
12278
8289
11593
6528
9130
9280
13578
7427
12074
8908
7431
8867
8886
9544
7348
13501
11414
8714
8952
9479
9457
9265
8942
9191
8914
11419
9559
9089
8980
7504
5188
7332
7421
8938
8395
8956
12972
13994
8498
11465
7351
9849
12062
11720
8761
5601
13931
13713
8890
5854
1384
8817
14017
12401
13647
14896
13649
7384
11784
11450
9534
7415
13495
9295
12713
7434
13012
8929
12211
4780
13202
5473
14830
13807
8536
9345
9394
13458
10461
15013
11180
8657
11818
13663
9681
9559
13830
8928
11660
5437
9519
14018
10131
9705
8445
8985
7783
13618
7330
2225
1597
12187
8935
13479
8887
13835
5829
8940
13880
14512
7344
12248
7372
5441
11587
7401
4799
11580
7196
9279
12082
13511
9331
11012
8902
7371
9113
3753
11235
9721
13835
9282
16439
15471
7362
9169
8946
13817
7386
11562
10364
7389
11794
13974
8985
9385
11940
8949
13532
7114
9238
11818
7278
6761
1840
9500
10544
16157
8162
8830
12093
9549
12693
13917
8389
9334
9328
13438
8814
12147
4241
16273
7329
9333
9446
9497
9244
14182
8930
13815
8015
9468
15319
13764
9785
12495
6791
15954
8557
5851
12124
7775
9227
9136
6459
7314
17294
8316
11119
8008
12810
8860
14558
12036
9578
12125
13684
9450
9540
12756
9191
12198
13645
6851
8938
11773
9183
7441
6104
9685
10185
10787
13943
8935
9531
13835
14102
7493
8271
8876
13816
7335
8106
6885
7796
13591
8988
13619
9125
9465
11919
8978
8786
9585
11311
9476
9458
13655
13497
4183
13953
7332
8925
7383
11492
7395
9403
7735
12344
8890
8914
13403
9483
13485
12348
7490
8486
11718
9469
6843
8862
9527
18744
9819
13488
13603
9478
1570
5859
13642
12965
6393
13463
9465
9470
10530
8870
8026
9386
15007
8988
11495
13627
8446
9552
9677
15685
8341
11006
9400
9504
13764
9328
8880
9278
8938
9751
9203
12459
13619
11753
9428
9426
9592
11824
10248
11650
9480
12573
7356
8735
13763
9563
6384
6575
9458
7340
1543
14250
6474
13639
9463
12093
9148
9531
9232
13472
7316
11498
11517
5204
9235
10294
10496
8077
9430
9400
8953
7999
9028
10214
12544
8857
11135
9547
11724
9450
7420
12683
16125
9692
8879
7631
14882
11224
8165
9430
7418
5200
8923
9710
5510
6364
8872
15637
12733
8885
9359
10104
4715
9294
9295
8148
3609
10156
6452
7328
7400
8802
8945
11527
4978
5966
11775
7398
7367
14980
7684
7346
8487
9339
8955
9484
11562
9483
7334
9443
13286
7429
5180
5185
9465
7364
13256
7369
6332
7485
9432
9424
9445
12740
8980
9499
9440
16003
13632
13653
9432
9362
7414
8321
7556
11139
9428
13591
9334
9137
6909
9657
13663
8959
9456
10077
11471
13808
15369
15062
9414
7935
9252
5187
7509
8920
9082
10449
15379
9106
10671
9711
7509
14222
14890
13301
9507
9434
11472
9101
11704
8101
11684
7373
8970
8937
9336
11692
7041
11230
5957
11566
6344
8960
5448
9476
7970
6633
8966
9431
8781
9459
9295
20314
8596
13373
9486
10886
9533
5404
13552
15448
6465
9325
9277
9604
12246
8906
8939
12578
10731
9468
9497
7325
11783
8884
7447
7543
14767
14098
8099
14898
12050
8127
9456
9394
7328
8906
11700
11291
9494
8964
5492
9540
5490
9470
9439
11175
8950
8778
7104
9578
12790
14004
9403
5717
9478
9407
8808
8920
8966
10316
13478
6663
17537
8507
8948
13431
11728
13654
9601
13285
7813
8925
5531
8933
8285
17442
13402
7507
9206
9380
6694
7448
9672
8877
7293
9362
7335
7605
7209
9454
8872
9002
8899
7431
9386
5868
8957
8912
9348
7343
7421
8633
13102
6861
8465
4745
13650
5235
9430
8888
8903
9435
9539
11606
14946
5207
8890
9470
8013
16717
7412
9510
8894
10209
7817
12971
6397
10002
8203
6774
9405
10364
8318
8847
8979
8976
11092
12338
13327
9344
16326
11143
11727
13204
12135
13963
10581
8905
9462
9343
9431
7344
7373
6459
6463
17159
7800
9444
12496
9578
8933
7343
9436
6883
13591
5986
9487
4932
4609
8927
10885
9006
8284
10698
8926
13578
7500
9301
15339
14274
14882
12013
15362
12713
10186
9097
6161
13800
9481
9530
14040
8912
7296
11214
9530
6680
7594
8878
14240
11705
15513
9441
8880
14091
8743
11414
7419
8893
11683
7442
11843
13548
13885
9293
8752
9470
6378
9475
11669
10014
7449
8042
9509
9173
10931
6409
11834
12135
12211
12908
9382
9310
9297
10368
9405
11664
8970
10686
5147
8216
13647
8253
12921
5434
1709
9373
8523
8982
13578
9473
11721
13532
8506
9376
9296
9378
12250
9505
9950
9373
13602
13797
8925
11294
14636
11809
13704
9565
8948
12527
11538
9528
6170
8851
11135
13436
8967
7385
13405
10040
5296
9272
8008
13828
7477
14217
12058
9515
11724
8967
8960
9448
17081
7917
3812
11875
9500
11570
7800
13338
9486
10232
7795
8939
8902
7918
9174
8924
13598
6209
9312
11707
13508
14525
8273
13580
12783
12583
8917
9346
8921
11830
9519
6177
15333
11592
9331
13578
9415
8642
7713
17020
9364
9546
13588
8193
11752
14241
14093
16691
7468
10823
8903
8871
17129
8934
13789
8935
9454
15132
21843
8216
13689
11557
7441
9423
11333
7781
8453
12010
9510
5273
12105
7796
8926
10973
7392
10070
9184
9564
9316
12783
8489
9361
13717
7903
11218
9536
9498
10168
13926
8936
7749
9295
8632
8937
12671
9312
9494
12191
7970
9380
9348
13763
9578
9328
7432
6834
9414
8111
5987
13674
5168
13950
6840
6700
5147
8981
11471
7399
11625
11333
9534
13624
15378
7378
7410
8221
9228
11593
9521
13648
9567
9580
9387
8284
9513
7263
5091
15921
6808
13541
6358
6831
11727
8684
7607
8283
9438
9440
13693
9459
9144
9074
11357
3747
11335
10561
8958
9723
9558
9401
9829
9539
9425
11677
6296
8917
4962
6880
10239
11667
9457
13807
9419
7288
7169
9472
8980
9566
6131
7077
8952
11783
8936
9537
5057
9447
6165
9419
9442
11660
6155
9402
8352
12350
7492
13840
9749
11550
9493
8977
11851
8997
6930
12065
14128
9492
9509
9064
6880
9511
6619
7362
7996
3801
9479
8456
8968
8918
1955
7076
9322
16545
7569
8664
9447
9328
9545
7344
7438
8957
9481
1790
9566
8944
16514
7424
7807
11289
9440
11319
15808
4695
9380
12694
8961
13662
12504
8782
13663
3381
9581
9477
5130
8878
9530
11821
10057
7359
8927
8981
8360
8908
9793
8099
7786
5866
6838
7906
7440
16844
16886
9576
7423
7440
7268
8918
7343
9390
4894
7391
9577
3665
9333
8918
9355
8859
9391
13964
8055
9292
9499
7438
9365
9482
13382
8917
12359
9006
7344
9441
9393
7446
7370
13900
16438
7013
9287
5376
9277
7953
7335
9202
8913
5298
9563
13423
10083
8105
5200
9684
6144
12564
9489
6728
13703
11583
9567
13996
7690
13936
9511
9130
15848
9451
13622
12062
7408
1997
9434
9433
11707
11781
8359
7999
11235
13981
7421
9425
10783
13938
5181
12905
7495
13715
9421
9510
11923
9636
7341
8892
9271
3207
11711
6159
8942
8966
8970
9485
5934
11787
6081
8995
9492
9411
7338
8959
9017
13472
9509
7420
9423
13711
8877
8206
9005
8043
8194
8201
7821
6242
8823
10765
14111
6122
9837
11580
9314
5435
7046
8786
8938
7853
8122
7411
7375
8894
8467
7361
8970
9483
12972
9841
13005
5463
13596
7943
11748
7429
8882
9541
9424
8962
13125
9339
9870
9056
9368
16305
2662
6380
11826
8034
9698
13485
7324
16277
7295
5283
7422
10726
6767
14963
7455
9129
9269
8949
8945
10033
8947
8892
9535
9451
9489
11738
13937
10247
9004
11832
5442
8932
9504
9456
8996
5006
8965
5245
11823
8875
8910
9439
9418
8972
4236
9408
9328
12324
11000
4909
9534
8946
8871
11608
9537
9001
11091
12758
8937
9336
8140
8699
10259
11248
9421
13897
4664
9567
8776
13088
9605
6438
9438
7615
8018
13687
10495
9501
8904
8138
7829
13539
7491
11607
8606
8925
9323
13273
13677
7693
9422
9494
9390
20347
8270
7458
14129
12339
9651
9109
9489
12728
8975
5365
10914
8563
8940
9364
9277
6490
6364
16924
7944
9272
6821
10247
10144
9519
9452
13416
8924
8934
9329
9449
8957
7357
7324
7051
6837
9955
8539
9612
8839
7380
5772
11200
9523
13677
8758
8983
7831
14226
9295
9676
13619
9494
5874
9521
8978
8975
13627
9353
9610
13734
7418
8915
9535
10602
10696
7360
11415
9498
7269
7269
7773
8728
9497
7753
8923
9542
9526
9515
10664
9520
10366
13284
9595
14224
15505
9595
8887
9469
13561
9441
6357
9453
11557
5802
8044
9294
15229
13906
5583
8190
6040
9502
9390
9572
13317
9408
7354
10402
7383
8951
4246
6876
7764
12847
8759
9556
9501
8914
8910
9457
9348
9424
9506
8913
6814
8861
8872
12359
8942
8988
8949
9264
9346
6336
9709
9206
8850
4576
6358
13412
11599
15397
9119
8950
11500
7424
8986
8931
7609
13305
6826
9355
10182
9459
14014
9514
8966
11972
8971
6937
5362
8920
9485
9289
8988
8948
8921
5366
9505
9327
15780
9542
9360
8858
13701
12470
11476
11869
8914
13794
8067
11909
13968
8835
11867
13625
8887
7298
7809
11112
7637
8926
6588
7533
10096
9277
11242
7953
12295
9538
9558
9801
13552
8886
17178
5290
11679
13688
8021
7749
7422
10954
9499
9514
9325
11885
7402
11896
12880
7533
14156
16054
8706
9421
9262
8612
13527
7433
14966
7472
8128
20682
14849
9227
8971
9410
15095
9095
10774
14219
8888
9459
9489
11181
10631
15775
8902
14873
7954
13703
6758
7051
9281
8668
9347
14888
21376
9322
8909
13645
8134
5625
9374
11786
9468
15420
7329
6944
9457
9305
13409
9260
11141
11520
5248
15309
4778
11376
9188
7322
5210
8674
11509
8972
8990
13645
4767
12403
7431
13215
8333
11613
10866
9533
9510
8124
11712
13606
9417
9187
7377
4279
5116
9468
14039
12912
9141
8917
9467
8987
13164
6354
8495
9306
12313
7355
8939
9002
7312
9437
8557
7298
8985
9461
7564
11757
5960
9433
11857
8980
8933
9332
9442
9458
7423
10382
9509
11227
13556
9145
7426
6882
10302
12741
7392
9196
6602
8954
9463
13337
7328
13632
10166
7820
8990
12609
9443
12305
8897
9114
6336
9359
8128
9432
8434
7519
7352
7334
14013
8863
7014
11242
9553
9121
7919
13662
14912
9432
9590
2084
9137
9589
7382
7382
8916
9273
13695
8618
12707
7634
11586
13197
8950
11945
9512
9378
9542
14106
9011
9674
9530
10420
10212
6057
9406
6658
11172
11525
7383
7446
13623
12666
12903
10067
11406
6947
7967
7354
7445
7554
7378
11363
9493
13460
12700
14864
13664
8312
9045
7433
12065
8181
6960
7361
11353
10907
4767
9600
12060
8923
6528
11320
11360
9377
6756
11921
8797
15116
9411
6337
3177
9077
8194
11928
11549
10834
9481
12497
13290
7454
8888
6332
9411
11173
15665
5196
9476
10596
11420
8872
9273
8944
13373
7630
13556
13295
13720
7391
8950
8122
10275
9382
7385
8895
7035
9253
8940
3092
14844
7222
7352
10189
7342
8767
8953
10128
8302
4902
15267
13888
8119
7401
7388
10143
14967
8814
7344
9444
9257
9281
9391
1751
9757
12330
12274
12180
7313
9352
13488
15340
9133
15492
8816
7457
13572
7370
11317
7324
8920
7536
7375
5176
8890
12493
8847
8942
11151
9490
13770
9344
8440
6477
11447
13888
6994
21623
8901
7366
13810
8969
6806
10031
13653
7434
7447
9433
8240
9399
6573
9252
9141
8741
7367
9771
13442
9433
9709
9068
7887
14444
7304
13590
8871
9067
11612
14618
9420
16234
6024
9352
8938
9380
13366
7420
9440
14189
9164
10159
6473
8904
9283
12255
9355
6269
11349
9331
7562
7360
11521
8620
7311
13994
10980
6842
6706
14264
11670
11604
9508
7332
6463
7504
14399
16998
8090
9500
7429
14044
9618
12718
9368
9287
12079
9009
11480
12740
6862
11753
8358
11657
11548
7408
9376
14000
9064
14967
7356
15820
9409
7371
10010
9467
6841
11703
7557
13766
13171
9489
4746
15489
7280
14445
8741
10931
9449
7468
7489
9378
12371
8936
9363
7049
9337
8198
8789
7314
6068
9438
9366
7032
7409
11869
13608
13094
7335
11624
9440
7362
7368
6789
10601
10542
14945
11566
9416
15304
9155
7440
7897
9409
9406
7419
7409
14007
13833
13710
8889
5873
5193
11397
7363
12287
10829
11549
2964
13901
9532
10457
15690
9705
8947
11544
10432
8922
11366
6878
7349
9490
9449
8963
11701
9557
9253
14031
13504
13586
7314
7303
10500
13981
11516
7178
4645
6715
4765
7550
9056
5769
11699
9379
9529
9760
6897
10169
7427
9379
7219
14850
12750
2941
6858
7392
15477
8208
10532
6136
7804
14861
7345
11663
7353
7338
7285
14965
5888
8767
10920
15480
9485
10189
7513
14924
15501
14906
7442
7435
13819
9435
10113
7305
7358
7398
7507
9451
7795
8953
9443
7227
8854
8885
8918
8956
10371
9379
8863
7385
9581
5196
11262
11160
7920
14086
9051
13863
6599
8949
6398
4720
8904
8870
9318
8976
7390
6751
7233
10299
9573
16209
7343
7709
13627
11199
14939
7456
7348
8038
8684
10574
9453
13315
8903
11546
9010
7408
12458
6831
11640
8900
7311
13739
8460
9136
13714
9348
7508
11560
6854
8819
8254
9598
9327
3379
12425
15334
7376
8758
5097
13678
14197
9472
8805
8594
9465
11407
9023
9461
7312
9144
13663
9509
9044
7324
9922
9295
8885
10665
6982
12469
8932
11372
8882
9508
7397
4858
4865
7446
9586
9927
7178
9522
11321
14235
9308
6395
7429
7274
9562
7341
9527
7580
8965
9563
11700
10021
9562
9315
9407
9531
7455
11104
9425
9412
8356
9016
12749
11249
7382
9118
7618
7428
12712
11997
7380
8836
13294
9509
9596
9456
12720
9422
10497
9514
9609
7499
13709
9110
13794
7933
13530
13633
9519
13746
14085
7379
5920
7419
11484
10147
7339
9461
7780
9572
9529
10722
11510
10135
11636
13631
9373
11657
12213
9456
11236
9396
10415
6429
11582
14654
9304
4639
9252
13656
8890
7444
12006
12814
13601
8884
14826
15329
12255
7887
9366
14740
7238
7530
8907
14976
13602
9529
9518
7684
11984
11276
10390
7333
11403
13086
9426
3142
15118
8920
11250
9486
7351
11486
9368
11533
7217
10896
9965
9401
5374
13607
7518
11606
9475
2107
14177
9174
9475
7425
12086
12352
11577
13576
7419
13951
14255
13601
7344
13901
9963
9540
8841
7429
13931
7431
5547
9022
11260
8372
11746
7286
7357
8745
13736
8759
5320
13770
8381
7744
11544
11865
5469
12131
13613
9655
13224
7374
13597
7348
8493
14845
10664
7903
9538
8250
7319
9507
10958
14864
9338
7747
7505
8214
7353
12306
7188
7400
14668
11222
7563
8239
13619
9584
11229
5141
13576
10195
7452
8913
9108
7391
9330
5582
13123
11554
9366
13903
8502
7271
8947
7310
9353
11141
8992
14942
9592
8851
8788
7469
13750
7352
9404
7500
11900
12145
12948
7405
7364
7422
13895
11362
9222
8812
9018
9544
9610
10947
8013
7522
15507
9250
12322
8937
7425
10155
11436
12318
14659
7349
7342
10722
8453
10750
7385
9381
5183
14176
7450
6969
5737
7609
11197
8318
13933
7416
10756
12137
13722
9292
12044
15137
7410
7404
8227
7401
13591
7970
6421
7504
7365
9304
9267
9599
15688
8073
9409
8914
13859
7420
7380
9524
9098
12535
7388
7410
15064
7465
7388
7412
16385
7341
7491
15412
8655
7340
9435
9458
7368
7070
6965
22325
9562
9571
8944
9564
11813
14764
6455
7159
13674
9330
9504
11355
9317
7978
7441
9310
9353
6323
11048
7468
14892
9224
10232
13978
3599
13671
14970
4917
7414
9480
14187
5601
11579
7294
7395
15482
8875
7462
9471
9491
7413
9555
15368
17380
7288
7423
9947
7354
5112
1550
13737
9311
13918
9453
5685
21830
6843
15372
7280
7463
9131
7633
7371
11211
13671
12518
11246
7441
9270
7785
9479
13985
13947
8292
13973
8857
7396
14941
13848
9549
7402
9718
9577
7334
8873
7456
9452
11456
9648
14970
7459
15308
9433
6350
6866
7345
8388
7424
13680
10061
8884
15468
9388
12915
8291
14157
15484
9533
9554
11529
6824
9693
14967
9091
7459
8367
5886
15307
7400
10671
9084
7313
9302
17900
7508
7198
9518
9006
7395
9331
11850
15385
9597
14891
7375
6327
8693
9496
7892
7379
10464
15519
9132
7275
13667
15370
9551
9487
7813
7878
6652
14913
9348
4818
14604
7375
7747
9378
14999
9548
9133
9350
13072
6899
8122
9502
9668
7646
8921
15506
11227
8848
20840
14819
10261
8953
14001
7458
13181
11644
9343
13126
7207
23254
9591
9470
16135
7245
16273
11483
9028
9638
7439
14957
7388
7359
10306
7369
7563
7336
9529
9523
9344
7358
7959
6405
14970
4990
7349
9464
7346
9470
7509
13955
8914
7287
14976
10672
8892
15009
7428
10217
13599
8585
8178
6838
7786
8901
8371
13911
8680
8303
11512
14969
9738
8509
21614
9636
6785
9563
11639
6863
9382
7388
12748
6804
6853
7683
3058
6777
3525
7540
16466
7558
6777
7566
6834
7553
13336
14368
6809
6841
7550
7565
6842
11587
5759
5196
7535
7555
16834
7559
7545
6200
7564
6847
6814
9481
6840
7552
7561
7567
6664
7551
7507
12758
7534
7854
6846
7554
14285
7435
12948
4390
7549
6772
7557
7566
9628
7552
7764
7537
7542
7555
9543
5411
7538
7555
6736
11692
9488
9378
7556
7562
7550
7307
6808
7543
7262
14968
7333
7543
11295
14969
7548
8097
9154
8698
9091
9379
6806
7550
6383
14172
7430
9505
7336
7317
11447
6616
7412
9600
9072
7346
9285
7339
7336
13821
7586
7396
8282
5422
7337
13220
9410
13665
9479
13416
7204
8603
9737
7401
7340
9318
7036
8106
9038
7273
9400
18444
11446
7415
9372
9501
10210
7656
14811
7362
15288
16124
7778
14834
9424
5347
6903
14829
7557
7375
7697
8172
14588
15297
13749
7308
7380
8265
13867
11487
9194
6797
1903
11102
13611
9452
9307
15250
9352
7467
14724
12086
7360
14959
7858
11340
5784
12165
15449
9459
7295
7349
8895
9553
16227
10892
11939
7377
7314
13811
8936
7553
9320
8923
7322
13487
7330
14654
7414
9983
15009
7565
9351
7754
7245
9436
14030
14036
7702
9163
8954
8079
15976
7514
7433
7491
5350
7437
7327
9331
6986
7554
7356
7394
10498
8908
9944
9944
11352
5251
11619
9511
11042
7310
9251
7475
14266
5185
10018
9408
5496
9509
7310
9855
7399
10349
9328
9135
10092
9377
14937
14916
9546
10145
11399
16030
7447
9097
9269
10571
15416
13762
4488
8859
7392
13378
13564
9369
8958
9525
9623
8932
11748
13609
13697
8958
7350
7908
9820
4884
9464
13617
15326
8974
7433
15331
7268
7284
8081
12575
7377
8840
5782
9448
12726
8197
9482
16310
8907
15315
8650
12739
9319
13789
6460
4744
14285
7532
5241
9346
9388
12190
9539
7324
13961
7324
10430
13562
7354
7307
9496
9075
7415
7306
11400
7623
8024
10094
10270
17199
13516
12009
9328
7542
14035
11494
5024
7356
11344
9454
7295
7310
8855
7403
10077
11313
7822
7429
7374
11362
7338
7341
7417
7382
7233
7091
9264
8862
7485
10362
9390
7277
7356
14064
11652
13604
8893
13910
9055
12993
8906
7439
10833
9467
7842
5799
6913
7155
9010
12504
14187
6418
7547
7395
13956
9323
6791
9620
7325
8189
13597
7800
8812
9905
9461
13204
8889
13558
11845
6554
11306
13821
7966
6817
13605
8480
7368
16036
13516
7392
7526
7346
5819
6647
7410
9751
7308
13580
7352
12445
7774
13972
7330
9380
8940
9473
6666
9367
9349
9527
7345
14540
9440
12344
9260
7338
11846
9492
7932
7235
8130
8828
20332
10986
10301
9274
7825
9321
9293
11618
8815
11209
9391
9589
7334
11395
9496
9482
11667
15343
9042
8385
7399
9503
11860
6195
9057
8842
9344
11190
9352
9527
6842
11564
7833
9547
14954
13862
3131
9586
7369
10244
12905
16349
7353
7555
8925
9135
9430
9439
7366
14850
7506
13484
7960
9050
9460
13458
9576
12111
16996
7680
8973
7340
11933
8752
7384
7345
7304
9333
9473
7321
10404
9104
11906
9396
14876
7441
7422
8861
8973
7426
8944
11937
12723
6488
7381
9481
9341
10055
8832
5328
10204
7424
13432
10365
6837
12712
9000
15235
7461
13492
10646
6444
9504
9510
7418
7373
8111
7308
9418
4211
11578
9504
8893
9478
7700
8825
9429
11525
7598
7127
9511
8796
9417
7980
14033
13922
8249
13386
10832
9430
7652
6826
9529
11708
8272
9341
5242
7397
7314
14919
4561
8948
7466
9253
8878
7314
7508
13661
7507
9315
13456
6787
11418
13641
11674
7357
9593
8015
9457
7240
9524
10717
10088
7457
14873
9354
14959
7674
9256
13618
7401
7953
8945
6453
14024
14816
9513
7467
7472
8142
9485
9378
7423
11160
10129
8992
11478
9453
9272
6639
2446
9527
8887
9372
9704
11361
8384
9639
8386
8912
14809
14809
10815
19539
9333
11532
11230
11504
7345
11720
7429
9509
13591
11709
11723
11642
9163
9196
6776
9354
9290
9613
11576
7267
14206
1662
12604
7668
9063
7515
8878
13991
7432
13738
6821
9461
9374
11436
7349
13163
9523
7434
15345
7366
13691
7247
8404
7510
7509
7427
12171
7438
8965
13613
12568
13782
7359
11455
9415
8152
14980
8368
13598
13551
10149
9415
8235
9418
13686
9477
9488
10584
9530
7726
7311
8932
6919
7454
6789
7908
7660
9527
8684
11592
17987
9379
9379
7505
7878
9406
7855
13633
8917
9822
8721
7349
7653
7947
9320
10829
11649
12398
9538
9451
8046
9392
9473
7499
13403
9375
6894
7349
7958
11250
13473
7618
8990
9478
7784
7330
9524
9405
4721
11781
5610
3683
6466
6895
9654
4254
8941
12699
8279
7430
6890
4371
6892
9603
9432
7127
10030
7383
7011
13185
13484
13435
15331
6406
7407
14922
8221
10011
7334
8258
8849
10127
9328
7496
7393
14222
9396
4924
13258
6587
9580
8462
13693
7153
16167
22905
7360
7716
5207
11972
9226
15504
7384
13630
11431
6156
13607
8168
7798
7798
10196
8526
11997
10894
8849
11750
8965
8971
7233
9506
9254
11536
7658
11730
8878
7390
14479
9350
15467
8243
6792
11629
8970
6839
9399
13123
7477
14166
7370
12642
7743
9490
9573
14050
9665
13558
13800
6416
7431
9708
8301
8915
14752
7155
12792
11580
9451
9004
7028
7280
11183
11597
7352
8913
7359
9092
11414
7429
5575
8935
11466
20491
8351
7369
9336
9372
10452
7644
8848
9592
12843
13593
8250
4850
9016
10478
8112
14110
6816
5920
8959
9326
7053
7392
12343
14906
9089
8910
9447
8066
9138
13905
6877
9436
9335
7778
7952
10166
1844
5080
13940
9442
8936
7972
5161
8847
14037
9525
10491
13627
6393
7362
7532
9514
12265
7512
9297
7359
12832
5058
7253
14460
8972
8861
7705
13878
8974
14850
15961
8059
9298
13615
5469
11830
9512
8054
14888
11561
7352
9237
13842
20420
7329
13872
8979
11614
12607
13482
7423
10227
7250
20487
13494
4838
9553
14848
11668
13449
10733
8691
9345
9108
10061
7416
14785
8941
9438
8142
7286
9557
14701
12189
14856
11927
12959
1963
15740
7408
8940
8923
4775
10753
14061
7116
9555
7543
7491
14911
13468
9454
9484
14255
13901
9360
7255
6403
15250
7292
14692
8911
7338
7781
13671
11103
9366
7338
13477
11888
7265
7255
8314
9560
9500
15481
7415
8938
9390
9446
7178
10508
9556
8914
7341
7346
7282
9493
8924
7370
7414
10443
13692
19523
11574
7165
9101
7431
10766
12747
13772
9479
8940
9505
13917
2122
9535
8875
14148
7392
11534
14937
9368
20957
7355
13837
12294
9018
8818
9637
11550
8890
5910
15594
7375
7475
14021
14904
11510
22681
9504
9270
12137
8137
6952
7313
9412
9520
9698
7333
5837
9536
11930
8927
7939
7330
7309
11720
16160
5196
7316
9326
13809
9571
10619
9475
2989
13349
9457
9340
13492
7796
9433
7432
12663
8839
8828
9294
13603
9494
12943
7244
6856
9393
9393
9351
9472
10280
13638
12678
5510
7274
12466
11090
7066
7450
7303
11582
13975
12256
10118
9476
11406
8723
9396
13427
9340
7390
7335
14925
13964
8848
15481
7269
9259
9155
9497
9518
6469
7352
7361
6276
9354
11536
14904
15499
8164
15373
19927
9427
6728
6802
7007
8977
9288
7432
9189
14962
8914
8859
8955
9373
12496
8825
11053
8875
7801
8915
8903
9264
5369
7329
11593
5407
8609
5782
7269
8918
7451
9449
14890
7864
7340
13465
9447
4859
11357
8980
9278
8764
9414
21195
9228
9598
10184
8933
11372
11572
1946
9582
8660
8992
11471
13453
7438
11699
7860
8014
9335
8901
9271
8866
11525
6982
9664
7329
7343
9392
7490
9568
8877
12119
7373
8903
7350
9471
14903
7314
12363
8914
11334
6853
12423
8439
6601
11664
9473
9326
9525
7264
7880
7772
7411
11500
3531
7911
10340
9282
9340
9635
10360
9375
8573
13480
14646
7885
11850
5502
5775
10288
7876
8937
9571
11466
4756
9014
12791
6844
8128
7318
8946
7442
7904
14860
8978
13939
7357
14576
8880
10044
5096
7741
14900
9035
8187
12748
9319
8924
8663
9399
8926
9592
9615
9613
7348
7366
7634
9432
9387
8875
7485
11675
9245
9139
10256
15310
6155
9620
14923
9421
8896
9284
11353
8934
13710
8938
13285
12183
13189
4458
8947
11541
14903
7423
9387
14895
7737
7267
8801
8910
9263
8719
8732
7439
13302
4777
13904
7319
11732
9434
6909
9521
6451
7342
13828
7455
9532
8959
10199
11622
13667
8772
9490
8761
11775
14884
14124
13059
8855
13642
9105
2209
5202
8930
9539
6422
11445
8720
9510
7353
13715
11596
9513
11370
10126
7932
14956
8886
9546
9477
7529
11936
8058
7299
14856
7451
9061
6878
6702
10659
7388
9519
13632
7378
7353
13445
13479
9013
14618
8917
9830
7899
11657
7352
7236
9219
13643
9386
9543
7695
13737
11067
10407
15335
11937
12845
7881
11944
12756
9545
9632
14080
9613
18473
8712
7407
10831
7323
14966
11901
14908
9602
9106
8810
11569
7482
10126
14522
13411
15526
7414
7420
9393
9366
7322
9745
13017
7428
7265
9320
13542
6740
9415
12193
14940
5183
7516
18743
9484
7261
9362
9886
9466
10113
7449
8378
13593
9427
10160
8795
13377
9527
13384
9134
8441
11658
7498
14955
11692
7405
14048
8949
9617
9188
10109
6815
13383
11523
13608
8891
9489
9360
12668
8955
19409
7267
8909
9483
6944
8983
11647
7355
8919
11646
7395
8704
7485
9543
9850
9490
5388
11743
7422
9483
11726
10337
14303
9512
7364
5772
8192
11522
13769
8914
9114
15345
18927
11490
9370
9341
1244
17192
7796
10290
8054
6396
8578
14961
7445
9388
7435
14105
11653
13478
8335
8915
1693
17406
4795
8250
8082
9527
10925
10088
8922
11976
8866
11599
7982
8952
14509
8453
9505
6464
8382
9537
8954
15128
6835
12739
11834
11726
6307
13847
5302
11535
9365
9447
7782
7289
9481
13468
4257
11708
9133
9729
9342
7480
9313
9003
9449
8202
10480
9443
9365
14831
8029
13845
5009
9151
12695
8807
7364
9505
6868
7413
7450
8972
9113
13673
5172
7367
8423
11591
6120
7985
9389
12460
9027
14813
13473
7465
8884
11718
9578
9075
15005
8059
9280
7506
11584
9527
6148
9348
9372
11271
8478
13483
7422
9515
12134
14394
11490
7391
13139
5166
5805
9265
13636
9184
8883
14949
5737
5217
6387
6912
9296
13626
9442
7414
9157
11538
8848
9211
11485
13557
9584
1863
9487
9448
13443
7286
11339
11531
1857
4960
8861
13534
11223
5813
5808
9007
11500
9426
7281
10798
11335
8704
5205
11480
6177
9520
9361
13693
13357
8484
13814
11678
13462
11682
8919
12375
8304
8872
9446
11473
9589
11520
11136
8505
8949
6776
9334
13733
5821
7468
7340
15515
5842
12773
7376
9647
11507
8915
8935
12741
8179
3615
15098
12572
9461
8917
10602
13419
9362
8629
10126
8721
17367
1682
9334
7370
8937
5104
5914
9416
7276
7557
9415
12250
4813
4796
8942
10329
9461
9505
9494
7508
9028
8407
11155
13646
4329
8941
9686
9389
9668
7334
7725
11613
10913
13354
5912
13857
8946
9124
7157
11201
14066
9269
10142
9516
8978
2484
9443
9659
11710
9522
8888
8089
8951
7401
8955
9081
14134
9523
9508
13299
13880
8962
9392
11630
11673
9496
9344
8920
9543
9350
9409
7324
13611
10913
9375
13912
9376
13916
9275
8321
5828
9289
9400
16361
9396
15112
16264
6210
6355
13644
12211
9117
8937
7794
11555
8984
7371
14061
5647
8924
6915
8917
13596
13799
8969
10096
7843
7447
14255
11510
4879
8643
9504
10259
9330
7392
9651
7458
11725
8900
8445
6893
8170
16415
9298
6259
13759
7432
9461
9203
13771
1848
8759
9456
5099
5448
5968
9304
7772
11475
3331
14017
7372
10578
9403
10624
9346
12067
11662
6351
11893
13578
9434
8888
9382
9429
9354
9510
11735
8820
14862
13837
7377
9317
9302
8888
6265
8894
13569
7341
9402
15907
9492
11459
8874
9476
15329
13629
9371
9387
8973
3196
13223
9967
11012
13375
8821
7424
12425
13323
15369
9416
10093
9367
8890
11170
7442
5913
17125
8952
7377
2409
11515
8913
9451
6183
13686
6576
8343
9291
9270
5212
9158
11549
8906
9361
8912
9309
13326
6324
9687
8880
5262
7314
22248
7325
13637
12435
7316
9134
9532
8656
13500
3377
5493
2063
8157
9485
3365
20828
7328
7831
7362
7334
7447
6341
4802
9065
9073
13769
7492
8529
8709
7375
9443
13525
7826
16080
7302
7474
7377
8867
13957
12458
9544
9468
6526
12631
9110
9418
9485
9583
12239
11285
13897
5569
16219
1860
9326
8924
8859
9386
7351
7350
13109
9502
9210
11151
13501
9258
4764
9441
9441
13723
7612
9256
13872
5383
5180
11770
9416
8915
10031
13352
13354
6178
8955
8930
7929
9511
13607
4941
7303
9541
9409
8708
9424
12701
9653
9420
12836
9490
11703
1954
5528
7312
9468
9489
6910
8006
8975
8845
8898
7332
5591
8911
14900
8984
16622
8978
8788
8909
9403
10658
9170
5292
5085
14133
8883
9481
9442
9289
14058
8453
6168
11308
14718
8815
9269
12165
7841
12924
8601
8524
11732
7282
9273
9505
7701
9508
7445
7507
9380
9465
9410
9223
13977
11518
2319
9333
13696
8875
9538
12792
9474
9471
5470
11628
8472
10826
13363
9389
7166
6701
6414
15337
3504
10621
9644
11112
12773
12495
8773
9531
9666
13941
8059
9501
8887
8340
6464
7128
6420
11233
8212
9437
11525
13122
3895
9498
5420
9060
7476
12646
9466
9002
9465
8932
8943
9336
9122
9503
9533
7189
9413
7428
7315
9054
8846
1924
10789
9344
13494
12094
12591
8098
8856
9430
12275
11481
8934
8795
10579
9433
6284
5467
6791
9388
10589
9580
9513
7301
8870
9398
13898
11468
9515
8991
12734
9555
15328
13756
9497
12065
10588
6400
8920
16985
8041
13656
11551
9126
1810
10433
13589
7284
14453
5290
13333
9278
8129
9459
17400
7592
9269
9972
5448
9520
13678
15262
7759
11662
9465
10727
7518
9376
9418
7829
11977
7499
8960
7370
8959
8944
3144
7902
9625
7396
8729
11635
7348
11736
9296
14155
15130
9450
9714
5740
13878
9362
8995
8294
9021
9565
9010
13590
8964
6838
13413
9324
7344
11928
16309
8958
8993
7356
9123
9021
8595
8276
13568
8743
8970
9282
8920
14637
4974
8511
13863
8980
13730
7207
11674
9519
7295
11469
11540
8859
8856
5113
6689
8949
11555
8962
10907
14055
9413
7281
8947
12902
7314
9279
9218
11473
9267
9328
11531
9547
8929
11516
5784
12370
8417
11789
6484
9508
8996
5127
9404
7396
7800
8940
11960
14040
11186
8727
7355
7456
9458
9265
11377
11830
13961
9476
7424
8893
15241
8840
9492
9409
14696
14661
12195
13301
9461
6606
9425
10722
8951
20634
9293
8826
10094
9523
9524
7257
7465
9638
11708
13451
15664
6370
6139
14863
8540
9296
7464
16713
8106
7508
9442
9468
9440
8941
9401
7494
11597
9406
13836
9546
11728
11788
8070
11444
5832
13606
14005
6850
11320
1881
5923
9532
8576
11600
9466
13935
11391
13150
5246
9510
9325
13095
9481
7351
5575
9509
8879
13606
9498
12511
5631
9475
7414
10137
9770
12047
9199
4783
11223
8896
6335
8888
9538
8738
16945
8908
11745
8806
11535
5104
8916
8852
7162
8911
8855
7164
9484
15350
12622
13682
13764
13719
8990
8898
8623
9519
8931
11906
13777
1812
11968
9472
8927
5363
11892
11356
7375
8896
8915
9457
5116
11661
9010
7380
4941
8925
14149
13866
8067
13967
5031
5174
11932
9464
1802
8963
12681
8973
7451
9291
13668
13935
16456
7388
8982
13471
8293
5054
12781
9420
11683
8323
9445
9015
11964
9672
11740
13619
9305
4918
6923
12101
7339
10518
9442
9480
14177
8913
8915
6309
9606
9477
9506
11689
11500
8540
7455
8774
12459
11439
11698
8991
10687
4899
5003
4917
8705
11880
6468
13774
9006
9143
8978
11378
7414
11648
15464
8995
7888
8948
8925
9146
9455
13933
7580
7993
9485
7351
9476
7122
9530
14490
7509
15322
9468
8078
9860
7426
11699
9487
9477
9573
8912
13442
1585
22128
14256
12070
11502
9092
9568
13741
2750
9314
6479
11558
7437
3738
3738
13954
9400
7394
7474
7359
5283
16828
7395
6453
9502
7508
7536
7337
9532
7325
9003
7735
9546
9352
9396
9405
12702
13212
12592
5406
9500
5109
9274
8562
6073
1334
11537
9599
5102
9466
5661
9385
8931
9412
11177
7309
11927
6649
5112
11525
8995
8931
6425
9620
9525
7338
9292
13969
7467
9591
9337
8931
9325
13579
13923
8344
9541
9459
9450
11216
8183
11300
3695
8124
9540
9453
19042
7345
8145
9283
6486
6247
5560
7444
5499
8983
6787
13779
9521
9494
12966
9326
13669
10031
10060
10212
9349
8856
7943
14775
11882
15387
8035
11762
11167
7329
8085
8832
9470
9355
7313
8936
7358
13971
12731
9378
7473
7967
7338
9220
8297
10818
7331
14005
9642
5067
5579
9075
11068
6003
7045
9461
11511
11613
11895
7771
14143
13645
11704
9063
6893
10950
8316
8919
9487
9533
9467
9556
8742
10220
8957
4779
7511
10689
13972
13800
13613
13886
8997
7359
8681
11792
6478
6428
6201
12961
8307
9514
4801
8980
11704
7948
13815
3954
7998
8917
12737
9444
15683
7940
10457
9349
9747
8021
11614
9014
12090
11348
9119
13841
4997
8975
8119
8494
11262
11955
8941
8032
11464
5110
8704
5247
10315
6450
9525
9433
9365
5819
9513
9108
7489
6755
8955
10246
9440
11872
11709
8163
9416
7398
8754
9678
12731
8872
9552
8952
11451
11716
5611
7341
14822
9391
9759
8675
9591
7655
8965
7960
7402
8933
14993
8884
6413
10337
9338
13832
10981
12614
13008
7474
13657
13627
9514
4907
8357
10258
5542
8977
9105
7011
9426
13010
8487
7344
6988
8962
6940
6846
11957
8915
3407
14115
11450
7412
8906
11850
8971
9608
7319
13804
7366
9487
9558
7986
7456
7445
13187
9630
9174
7412
7386
7648
14187
6850
9771
9118
11460
9104
7390
7351
11365
12026
7107
6920
7450
6864
6886
6935
6933
9345
9435
9095
10162
9138
7347
9353
9477
8943
4984
7339
7880
8940
9290
7379
6423
7834
7251
6866
8963
9451
6574
7322
8694
6442
12847
9463
11314
9957
8624
9493
9390
8966
8997
7512
7354
7079
9108
9452
9258
8299
13953
11629
9618
12393
9695
13828
7844
11245
7322
8816
8646
13671
9308
13440
8616
7445
7451
11240
3420
5209
14118
7378
9321
9586
8887
9108
10220
7458
10818
7414
9604
8350
9336
9373
15857
9432
9452
9443
8766
8754
11557
9386
6399
14845
9116
13675
9453
8176
6705
10621
9496
8902
4796
8955
6648
9325
8935
11785
7909
9302
8578
13907
10195
7384
13945
6526
9315
13506
9347
9615
10781
8943
11135
14141
12686
8934
8434
11086
7331
12703
7345
9375
9335
13868
7499
13386
13458
6791
14189
5122
11099
7439
7423
5305
7350
5019
11708
7411
9501
9293
9701
9410
7315
12119
8962
8343
20042
13317
7340
9282
7326
8970
11722
8945
9259
10924
9791
10070
9435
7455
9129
11542
7391
9376
9365
10049
7536
7494
7393
9328
9745
13596
8616
14363
7374
7328
9416
11168
7371
14932
12660
9452
7350
14115
8097
14103
9701
7260
8922
16192
7348
11689
8941
8929
5157
7348
9579
9191
7511
8695
8955
8909
8923
8999
7388
7454
8014
8467
9447
7316
8922
9290
8191
13967
9346
8879
14006
12701
8964
8944
7430
8680
8932
8954
8471
7473
8895
15448
8931
9472
9036
7336
9121
11102
5738
6479
8887
1744
6660
11700
9006
12131
11219
15014
13737
14864
8832
7377
9370
8933
9596
6902
6470
6061
13863
13688
9278
8878
12967
6888
9402
7489
7435
12677
5426
12959
11180
8916
8991
13323
10864
7157
2634
16486
7334
7404
9430
8446
8954
7407
7986
9288
4947
7379
11326
4897
11632
7905
12689
8887
13610
10164
9569
11677
8769
11910
6295
5160
5180
7644
14109
9525
11452
13628
9338
13561
7366
9478
5201
7998
9541
11754
7987
8885
8800
7458
7376
9265
5059
8915
7444
7710
9283
7502
15718
6303
9004
7557
9331
8908
6179
17043
9445
4595
8830
8898
8962
8078
7421
8919
16273
9775
10220
9658
7446
8827
7319
7510
9033
9472
4882
9545
14882
10983
9377
14568
9386
11635
9393
9311
9503
7251
17042
8104
9460
13678
7411
8740
7444
8143
10023
11039
9490
14947
7328
11180
10661
7334
9548
10893
5136
9553
6830
9563
8568
11516
9684
13637
7413
8953
9560
2839
9406
12666
7333
9387
7479
7204
9426
8106
9311
7435
14310
8977
11600
8983
8970
6132
16243
7356
8942
12635
7422
9554
7352
14991
10599
9478
13817
6892
9534
13957
7509
9027
14123
12734
7614
13588
9487
5287
12649
7456
8652
9085
10857
9545
9875
8954
12761
4764
5942
9394
9202
7895
9505
8974
13617
11447
10606
7554
14296
12355
11429
7349
8518
7411
1825
12933
13949
8976
9481
8989
12527
8945
12587
14087
13341
10104
11724
9452
7350
8954
8924
11532
7447
12768
11405
6835
7220
8907
13918
13438
9315
15615
8181
8679
10221
14565
13947
6756
9335
14692
6238
8886
15427
9260
10192
7485
11499
10189
9453
12522
9484
9076
7280
9357
6986
9494
9924
7378
13667
7362
11862
9337
7948
13666
14000
14909
6311
5650
7436
7409
8052
14256
5302
8827
11522
13504
9609
10988
8887
10023
9365
9386
9952
9710
8962
13257
9403
9406
5575
1877
8361
13992
8857
9977
13914
8228
7666
9424
9262
13917
14277
8919
9355
7502
7379
8484
9532
8462
11885
5428
9489
15177
7424
9364
7244
7567
7794
9079
9311
8884
8890
8806
9382
9043
8996
9111
7379
6257
7348
9491
11974
10292
12325
9353
5530
5752
11755
7348
6051
8864
9541
14991
8117
11496
7355
13913
8974
12907
9202
10773
7428
13129
7427
9288
8876
8167
9285
8882
9511
8943
7409
15525
7668
7357
6377
11727
7451
9601
7659
13720
6743
7560
7444
14159
7446
8889
12310
9436
9330
9448
9474
7784
6481
4228
9587
8181
12616
14953
7537
4776
7356
9490
14984
8996
7360
9321
13873
9412
9068
11530
7346
12214
11592
9418
6610
6918
9423
7339
9548
6459
9300
8935
7246
7346
9595
11272
7398
9414
10182
9666
8942
11925
7452
12446
12066
14909
9412
13362
13344
11649
7432
8470
9173
7260
8572
1571
20242
8946
8975
13662
9370
14914
11184
9502
9269
7259
9607
9590
9606
9335
8890
8866
11254
9467
13647
14898
7816
7404
9618
11249
9596
8451
7416
11494
16552
8947
7463
14430
9600
7499
7952
7571
9953
7319
22876
10901
9284
7319
13704
9426
7526
11509
8433
10002
8858
10063
12902
5992
9369
11561
10280
9478
12018
3838
5225
4982
10059
8891
13653
9314
9337
13857
14159
9362
11402
9532
7249
9585
7388
9338
9492
13606
7278
8869
7391
11353
12353
7308
8834
7373
18839
9653
11608
9123
8942
5240
8646
10410
11257
9947
3630
7619
9379
13885
9340
9426
9486
8910
9078
7446
14459
13695
8447
7341
12398
13331
6971
11972
15368
9381
6830
9279
14464
9430
7327
9375
2156
12073
10125
9279
7317
9115
7920
8081
7447
9649
11437
9710
12325
11332
8093
9083
8880
10829
8947
14214
6872
7467
4639
13468
7442
13307
7396
13011
8895
7334
13872
9423
9248
9459
7399
9596
11356
7342
12614
13753
9636
7466
9607
12875
13938
3132
9243
5396
5684
9115
13790
9973
10573
7316
9455
10126
7373
9302
2542
13031
6588
5097
11414
7363
7410
7353
11868
11286
6193
9362
9465
9432
11748
7352
9534
9007
9409
9281
7408
12632
14856
7453
8909
8971
6889
9335
7375
6739
9578
13617
8553
2594
8882
7321
7596
10572
13610
9110
8895
8948
7346
14839
9450
9540
7368
8112
7350
15422
8852
11661
11535
9453
9370
6927
11652
7479
7330
9409
7270
11509
7312
7378
11103
11378
7338
7473
11884
9694
5700
8952
8863
9308
9314
7428
9403
8923
10532
7447
9595
7947
7410
2004
14845
10654
5289
7459
1852
9052
7410
9410
9491
9631
8174
5188
12525
8945
7328
7512
13618
11214
7912
10391
6810
6980
8298
11545
5113
10246
9372
8471
14927
15476
9349
9433
21275
14888
9574
7815
14190
7340
13523
8850
15321
11703
7432
7807
10246
11623
11373
8618
7351
14315
7478
11508
10734
6762
11363
5464
10449
9415
14176
7683
9310
8832
14856
7429
11619
9553
8891
14008
7781
9395
9387
9357
7356
8014
10123
16679
7363
6746
7355
9017
9440
7358
7426
7407
10081
7348
16500
11259
11710
8958
9367
9379
9337
6523
9536
6270
13612
8957
1931
11043
9575
10732
5042
8993
7340
8071
9447
7487
7427
8745
8889
8964
7283
13990
8420
5760
7513
15032
13762
10710
8995
9885
9430
11251
9409
12077
7326
11600
5236
13226
7078
10426
4834
11381
7503
13665
8519
13290
11414
8916
8846
13716
11389
9427
7418
11384
10218
11822
11879
13406
8980
9431
10115
13359
6930
7380
12564
8950
4619
8961
14969
11927
10227
11221
7898
13546
14790
9509
13818
11414
7422
5151
16144
12712
8870
14475
8991
4730
5195
9497
9494
7564
9611
9532
9501
8976
7712
14540
7338
12963
17119
7477
11838
16851
10448
8140
6889
7430
9304
14102
8928
14047
11349
13783
14568
9502
9314
13033
9340
12365
12339
7493
11309
9363
1564
7326
7283
11444
7295
7327
9417
7848
9579
11487
13768
9402
2809
7432
9439
8316
9446
8950
8914
6824
8700
14907
9331
11219
7911
5342
11742
6868
7433
7312
6403
11699
9125
7894
7424
9511
9603
5445
8713
13378
13216
7353
11429
9495
8566
7349
11134
5709
13782
8907
6680
8229
14119
13403
9533
12289
8950
5119
13494
14333
7312
8579
10357
19102
10838
7367
6930
12078
8877
9320
9575
12396
7421
7448
7496
14687
6880
9375
11722
9529
20410
8936
6436
12757
13948
8901
7364
8929
12288
9523
7507
9535
9457
11656
9091
8102
7516
11567
8935
13919
9019
11114
7415
8370
8937
9467
8908
13323
9918
7809
14080
14165
9498
6483
9414
15868
14927
9157
10472
10531
8504
9454
11252
8366
7385
9541
9095
7324
10721
8930
9477
9425
9414
9218
9353
7375
8932
7812
7868
6473
10227
11021
9556
7341
9441
15481
8280
13592
11338
5326
15343
13960
9775
8928
7921
9385
8297
13629
11901
7306
13504
6398
8917
6835
13655
11394
7301
7361
7349
11237
12361
19211
7397
6837
8993
7433
6675
7814
9537
11586
9117
6395
7422
12180
14887
8881
11674
3127
7352
7470
9472
9024
8948
7410
7773
9451
7781
9234
5199
14726
8233
14933
14284
9454
7751
10996
8098
14960
7531
7515
7352
10875
14298
7455
10770
14620
12012
7415
15481
11530
10089
12467
12738
9392
9342
7327
7338
10323
6841
8430
9322
12460
5230
5241
13840
14090
14906
11561
11387
7867
9513
9537
9297
11726
9046
11574
12651
7321
9011
13430
11743
7335
1880
6808
13441
7423
6934
7379
10214
10539
11145
11774
10105
7331
7492
8112
7588
7381
7391
9260
9467
7336
7610
14933
9175
11645
6480
15534
13101
14949
14843
9256
5637
6710
9790
14746
7366
15844
12320
14885
10209
8350
7315
9620
11176
9515
14791
7382
12868
7443
9301
15485
6847
6735
9386
7432
6425
14526
6898
7360
9478
11506
9515
9287
4782
7820
8963
7425
7778
12476
14820
9543
11736
13839
11383
10581
7375
9554
14980
14281
9100
9367
7274
11045
15470
8378
7341
11652
8880
9134
15370
9520
13979
13952
10290
18271
8081
7453
14425
14232
9526
15398
10149
6408
9368
7454
7427
9449
9807
7410
16018
8535
9509
14878
14941
13802
7373
6731
9666
7511
9449
8285
7318
7398
10525
9642
8644
5201
11810
7358
10640
7302
7431
5172
7252
7415
7470
9407
5668
7303
14857
7331
12676
12054
9514
9398
11477
4881
7423
14886
6354
7364
10202
8316
15313
4112
9879
9621
15372
15555
7343
7350
7353
9514
9264
4982
15470
7393
13786
7447
7831
9593
7068
7383
15424
9381
7342
6897
7364
11942
7405
13507
12674
7417
7374
2146
7360
13870
9529
13920
11177
6967
9555
6746
9471
14986
7565
7395
9395
7920
11795
5553
6716
7487
7397
10434
12393
9482
11162
8970
9376
7399
11429
7390
7379
7009
11680
8087
15388
10377
13646
12444
10730
9368
9544
5110
7423
7315
7479
11493
7376
7812
7393
8940
9293
8977
7067
7405
12828
7509
10201
9155
8010
9542
9312
6865
9575
9507
7358
9689
7685
13478
7340
7332
15654
8208
8296
7427
9554
14154
8274
7821
9569
9143
11624
9795
7235
11180
5309
7482
12769
7384
13391
7329
7646
9539
12109
7308
7695
13672
9509
13761
7327
7869
8843
11867
9221
7439
7339
7435
9349
12230
7685
8721
5393
6844
12544
11380
9353
5211
15270
7886
16531
7375
11603
11134
7359
7848
14882
9341
14912
9439
13471
7347
12316
9398
13540
7346
9662
7404
21695
6688
5353
9390
6738
9427
15803
14193
7305
8670
7333
4826
7449
11208
7430
6823
17138
8202
9419
7371
7371
13630
1836
1997
5397
14908
9441
9373
9639
6812
7373
9392
10146
7379
8915
6842
13663
9259
7354
7030
9607
5065
13055
14993
9504
7510
16027
6797
7311
10915
11922
11602
16040
6895
9524
6840
15486
7495
7412
6639
9369
14205
6830
6834
14995
14995
13532
9617
7354
9462
7450
7259
7499
7558
3712
8776
7439
7302
7299
5307
7391
18560
10382
7357
7347
9463
11668
9466
7352
7327
10209
16832
7346
11957
18569
6829
7334
7389
14915
9507
11441
11721
14006
7425
7334
9405
7314
8645
7845
9477
11395
14932
6812
5955
5717
6722
7550
4618
7570
7565
7570
7557
7570
7564
7566
7345
14263
6853
7570
6211
7568
6843
6841
3060
7562
15158
6649
7567
7560
7554
6883
7570
6304
7562
6863
7567
9008
4905
6811
7569
6824
4782
7536
6836
7529
7556
13541
6724
7562
14967
7567
6828
7568
6856
14407
7567
7570
7565
7396
7446
6824
7565
6777
9596
7570
7568
6516
7560
7566
9344
6871
7379
7569
7786
4600
7566
7569
7537
9379
5893
14753
7564
7562
6852
6780
9335
6724
7545
6834
7563
13679
11537
6857
6850
7391
7364
6729
11042
7378
21083
9388
14747
7344
7566
13872
11521
9081
11208
7671
11407
6835
6817
7558
7355
14320
6779
6798
9487
10354
12610
7330
11616
7446
6685
7487
9232
11492
10487
7549
13645
11512
7293
9409
11751
6753
6793
7336
3778
6916
7368
7354
6863
9437
14999
6691
6838
14239
14121
10833
9378
9506
9548
13457
5914
6706
7396
8151
8920
7528
6775
8251
5594
11644
9380
12387
9347
6656
8717
10180
11029
13601
7419
14929
9175
13945
9251
11915
9174
7628
9463
8063
7428
13659
6839
7421
9356
11439
12859
9492
13601
14938
11685
9389
11615
7512
10844
6921
8302
9186
9009
7334
9404
14359
7522
14975
7447
7545
7276
6821
9373
7893
14948
11413
9402
9197
7974
4832
11790
13971
9638
9303
7358
9369
13646
12067
7455
11441
13457
9582
7325
13923
9545
11754
6137
11330
7420
5103
7444
12417
13655
13346
15395
7909
14902
13743
10466
13673
4917
11817
7361
7431
9320
9941
8646
11176
10063
6782
6665
9971
10863
12318
14937
7954
7284
14753
11529
6840
6845
9302
14798
7374
15294
9282
9386
11160
7114
11167
8227
9381
9283
9461
14124
14043
6024
9415
8455
9200
8938
13565
8824
7396
7245
7332
9131
13774
9587
9490
5853
13502
15268
13962
5649
6795
7351
9891
7440
9319
10945
9380
8806
13626
7426
7079
9460
8741
9302
8890
7234
8909
13499
15433
9499
8959
8407
15274
8947
9441
7311
5171
11564
9619
9474
7261
6866
9078
11319
12301
9318
14723
7284
9181
4948
10525
7308
9502
9252
4539
13759
8799
10399
8906
7307
13429
13792
13331
7351
7306
7397
14764
7358
13692
7340
7239
13717
12367
16388
8058
13263
8976
9233
9298
9489
8903
9502
10029
12110
13525
11989
7297
7353
9593
7063
5927
7336
9898
8348
11013
7738
9581
8833
11521
7427
11267
9407
11290
13385
9521
10479
7425
7133
9833
7248
7304
9905
9495
11585
9125
7371
8888
13305
8022
9524
7338
6480
6444
7389
7399
7365
19133
9814
8937
9429
9341
10425
7484
11416
11984
10036
9514
10134
9473
11264
9390
9319
9519
7197
8953
7263
10051
12515
7928
11684
11604
9594
5162
13603
9465
6792
19112
9414
11378
7491
9663
11277
11552
7344
7385
10043
9694
7385
11366
7362
7650
11404
8303
7530
9308
15460
7424
7429
13815
9132
7322
8855
9183
11726
15289
9448
9383
10599
11652
11627
13615
9413
5355
9142
9359
13506
12063
7201
13848
13787
9454
9984
13076
8192
2595
10686
9399
13710
5440
11752
3713
13782
14892
9467
7442
14779
11491
9578
9580
7474
6915
9158
8521
7501
11868
12566
7368
9365
9376
11490
7473
7385
8897
7493
7659
11576
7379
8828
9062
7357
11736
7517
9461
7326
8854
6727
7385
9610
9495
7676
15146
5591
5346
11428
8963
15480
9412
9475
6805
8785
13798
5282
13393
5064
7454
7391
9518
9302
14169
6918
7374
7859
7581
8912
13634
13608
11905
9397
7539
9258
7437
8137
10790
9495
2841
7281
7931
9392
6659
11413
11496
7290
8947
15468
7308
9331
21065
9413
15366
15299
9006
7256
11403
9084
9500
9272
9451
9227
8960
7447
5718
7450
7358
9390
8989
8976
14755
7482
5855
11269
7358
5402
9297
11135
13405
14797
9136
7305
9472
9269
11051
9087
7275
5132
8817
8161
22249
7386
9892
7326
11998
7326
7594
13835
7395
8966
7911
9236
8916
2791
9309
13596
7410
10471
6877
11388
9352
7251
7188
6491
11465
6456
3052
5502
8473
14877
8405
25211
14794
9564
12140
7319
11614
7429
7266
17873
9515
9525
7210
3305
7225
6462
9506
11517
13898
6092
10557
11935
14832
7483
16751
9298
8218
11512
7131
3224
9673
9140
11672
8862
9434
9274
9400
9370
11715
12250
11508
5855
7382
13064
9384
12039
6552
5187
18169
7436
9369
9561
7355
9484
7392
9381
7398
13584
8022
11644
7332
6837
12480
7963
12081
9497
13193
6122
15029
12751
12352
11720
5297
8896
7396
10115
7283
9053
7330
7398
11076
11655
9624
7189
10512
10684
9094
9513
8766
7708
4433
6811
7349
9297
7335
11190
7557
9261
8927
2677
7292
9512
7405
7445
8865
9364
7781
9412
7482
7460
9298
13585
9263
13426
9454
12338
6463
7411
17577
8888
6677
8945
12806
9574
9752
10085
10128
9357
9654
12495
9442
12892
7210
9380
7517
9306
9793
8851
9364
7623
5034
9457
9157
18699
12679
9155
7376
7811
14068
9286
13529
7836
7336
8056
13563
8979
7322
7125
7372
7372
8128
7175
7797
14826
9404
7270
7454
7422
7363
7441
9482
7922
9390
8648
8726
7196
14824
7375
15290
6991
12310
7906
17749
8092
9359
9305
13540
13042
11604
8897
13645
13390
13775
8983
8928
7304
5581
6102
9279
7468
6243
11732
9548
7390
12376
9540
14917
11752
8284
11689
8250
7183
14912
9329
9594
13770
9543
8964
9429
11755
14729
7371
6653
13461
6842
9621
7332
9418
7382
4148
9460
12669
11503
7375
8989
12729
12483
15383
1592
8190
13606
7363
9191
9453
9430
11402
8713
9887
15325
9338
8889
8660
11382
8970
4861
11340
8903
9496
9324
11385
14059
14065
11132
13687
7831
11402
7992
8016
8314
11529
11479
13990
9047
7150
6385
7648
7484
11394
9452
15339
13593
11330
13855
13589
9206
5691
13578
13360
7958
12860
11622
8989
7348
11607
9510
11648
8110
11604
7423
7439
12141
8259
16146
10062
7319
9591
14204
7831
16531
8974
8754
5020
9465
9290
8677
14975
9515
8995
8423
8604
11686
8886
8149
6863
7659
8982
10425
5779
7477
10260
7299
9708
9473
8871
11894
7379
7360
9543
8993
13204
13964
7808
13785
9483
7163
21907
8372
10227
9095
6835
11669
9359
5249
14921
10530
11127
8982
9388
13850
7483
13730
11776
8864
9139
8254
8257
9839
8999
12762
11672
12002
9470
10126
11664
10155
9131
11458
11732
7325
9488
8106
9378
4819
5931
9386
10844
8996
10026
7797
5089
11947
5957
8730
8150
8054
8268
7418
7359
8880
14966
11082
13646
11451
13950
9011
6634
11268
11278
9027
8145
8419
8936
9270
9849
9375
8671
7326
8560
6423
5992
8913
9451
9452
14016
7377
14045
8948
11437
15806
10860
11549
11203
13844
1426
6851
8894
13597
8929
8931
8899
9517
5301
13824
7373
9466
8939
12341
7124
13954
7403
5855
8941
9368
9511
16418
7443
11907
22725
9023
11734
4807
8915
6832
7056
9505
13020
6735
10882
7053
10249
1816
8238
11738
9329
8128
11511
12182
13659
7474
10119
7360
9287
9405
13193
13668
14963
14998
9460
9430
15448
14972
5828
14917
7432
9082
7437
7315
7384
11882
11370
13995
9029
9544
8963
10528
11917
11659
5936
8918
9521
11521
13936
13786
11706
7346
10273
8961
9432
7596
6968
11451
14940
6749
7443
13891
7333
7265
8860
9532
10736
10739
9330
7511
8962
8432
13683
12683
9450
7377
8339
6196
3703
6403
7035
4914
9481
11707
9482
9604
7411
6267
7901
7319
9460
6379
8521
6235
9512
14946
14917
10097
13687
8967
12312
11392
18016
8016
9258
9378
7397
7413
11365
7414
9561
11201
8812
13514
11933
11590
15544
13341
7394
16322
9007
14187
14117
11579
9438
9495
9664
13849
12526
8770
8917
14933
8989
11723
11717
8626
12771
11746
2092
11817
10298
12203
12487
9525
8599
13886
9449
6055
9472
8992
13477
4704
13881
8922
8945
9485
8118
8893
15829
10761
13731
8856
8878
12649
9349
16679
7346
4820
14056
9247
8960
7280
9462
13613
8875
7189
11548
8712
8944
11831
8557
12008
12175
9450
12823
16746
7348
7376
13614
13607
13604
8926
7365
8842
11775
11685
9404
16178
9383
8934
13865
13101
14028
8935
9548
11626
4949
5722
13408
8887
9459
7615
13964
7445
9356
9310
13441
2255
6304
9368
6189
8596
13716
8982
11402
7490
11567
9466
11666
9544
8905
9595
5985
6382
9519
8593
9460
7379
11110
9537
7389
9629
12762
8824
8969
9477
12988
11456
9395
8717
16909
7373
6501
5223
9317
9187
8376
8929
9261
7810
8921
10910
7426
7410
7964
7351
13674
7366
11959
6599
8845
18207
6442
8225
9315
14075
8947
8979
9524
7305
7318
9258
8840
8022
8971
7463
13733
13075
9512
11662
7333
13994
6719
9846
8931
7436
4218
7350
8924
9461
8133
7008
9522
11223
8532
7380
8084
9650
4399
9390
9291
7350
8873
7284
9325
6173
9449
8955
4546
4731
8939
11185
11514
12866
8040
5863
11137
9585
9618
12415
7333
13692
9410
9269
9432
9184
1939
16327
9357
11693
7418
9431
5253
7381
6430
8990
11806
8651
9500
8897
9464
7901
6020
11534
9460
13622
11239
9478
8815
6483
8833
4763
13591
8522
11924
11192
13647
6467
9496
9436
12329
9660
15360
7358
11814
13492
2039
8317
4897
4780
5097
4832
11105
5750
5911
9525
9843
15432
9514
14011
5451
8950
11558
10547
13602
11687
12394
9456
7552
9519
6881
7450
8270
7337
8151
8213
8928
6013
7419
13870
7469
11077
10015
8932
13611
13903
11724
6963
11542
9440
10218
11450
12778
9452
8966
15634
8852
5823
8005
9115
9397
11584
8046
8621
9528
9552
8954
6397
8278
8191
12285
9447
7998
13176
13321
13746
11937
9734
8947
15535
10545
12721
9505
11798
7364
7393
9944
7379
7949
13767
11382
13907
9374
9091
10698
9177
9284
8037
7890
9081
14610
5751
5018
6790
7386
8956
9566
7397
7322
9486
8866
7403
8326
9135
13577
9523
8878
13362
15636
14024
13653
14074
13894
6479
9496
9344
9492
9436
7469
9639
13460
4936
8468
13955
10097
8975
8954
9493
7388
9892
7388
9358
11391
9492
8855
4870
9467
8910
11597
11734
8985
6149
9445
7362
13658
11528
9479
9361
9384
11736
13931
9438
9130
13950
13821
11709
9299
6028
9545
7166
9581
9768
9248
7560
9388
9564
9442
11220
5508
7227
8876
8639
8867
8982
11708
13892
9114
11699
7423
13886
6343
8981
8871
7199
11478
7353
9412
7331
9064
16072
7853
12891
5861
9559
7505
9086
11418
8973
9406
8985
9376
7447
11678
9552
14893
8906
8963
8729
8253
1718
8409
12370
7416
9119
11910
8297
7383
9714
13366
7236
9007
7340
14873
9189
14976
9402
7450
7126
9116
8947
13455
5391
6670
9354
9464
8973
11697
5967
7437
7746
11606
9182
9444
14046
8926
9441
9264
13098
13596
8848
8282
9412
7331
15346
8915
9285
8959
13620
8912
9412
7941
4815
13665
11378
11592
8789
5735
13860
7327
5933
8937
10356
9206
9278
8933
13524
9358
8114
8845
9015
11753
7630
8820
10142
7482
9298
7422
12042
7428
9230
7369
9464
10312
9445
11819
7146
8999
16464
7440
15505
9585
15380
8960
8897
12156
9358
9430
11676
9481
9293
13891
15363
13928
7540
8874
8797
9386
4643
9383
9410
11469
3617
7441
7316
12098
9445
9282
7350
8931
8751
8006
9534
6816
9484
8996
9545
6841
4116
18875
8968
8729
8886
11592
9569
14206
9022
8955
7309
16613
9535
9439
8782
11729
5083
11404
9315
9363
9021
7737
9497
7411
7421
9535
7506
9464
9534
8910
11480
5268
9388
9581
9380
11008
11212
11829
7410
7405
9602
11454
9894
9514
9509
9343
7166
12015
7381
9369
11502
18300
6878
7500
7880
9652
9759
6078
6186
13349
8692
11583
9178
9688
11398
6688
8951
14820
7462
9415
13865
7498
7338
7440
7397
9369
12226
7331
7431
9349
7451
15365
14321
14131
9583
8237
13576
8732
8887
9358
9610
8968
9376
7420
9322
8800
9403
8387
9486
7351
9371
14808
7370
7385
9568
7362
12261
11456
9604
15104
13722
9102
7423
12570
4738
7422
14834
7502
7392
2913
8934
7427
8037
7322
8961
12826
9156
9102
7154
6465
12176
11630
9546
8855
7362
7377
8840
8992
6689
9493
4943
6618
7916
8017
11591
8210
14015
9348
9348
10781
9368
10283
10774
9389
8919
7415
11371
10422
11751
10166
15622
8125
9624
9448
7372
11623
7847
14272
13943
13420
10855
7723
7367
8332
9521
12329
4886
7501
14029
7365
7359
7417
7345
9407
9445
11133
5653
16364
7415
8171
10168
7345
7453
7573
8838
7414
10388
9551
13898
9496
14915
7185
8819
8951
7682
9265
7568
8897
14714
7447
7805
6929
16293
9582
10281
9751
7689
7400
11580
9575
11710
9464
7352
11591
12530
13539
13656
12273
7362
11627
13180
9482
16613
7675
8226
7787
13546
8997
9456
15524
9258
9525
8123
5285
3472
9430
3168
8975
9312
9275
9677
6469
9468
7423
9129
5247
9199
9436
9425
9379
6293
7958
11566
7309
8377
8949
6921
10349
13669
7438
8959
13980
9511
6987
9597
7671
11247
9274
8911
9358
7418
7400
7384
11747
13476
8950
8964
9390
7362
9479
9493
9528
7336
13724
9574
9588
13789
9502
9501
11490
13364
7561
12802
9657
9455
7296
6895
6025
5803
9435
8861
7761
9462
9321
7781
9453
5174
8865
9468
13960
8943
7355
9322
7378
9352
8119
13829
7446
9440
15070
7880
12125
7401
9067
7781
7096
9019
9473
7419
5749
8969
9547
15206
7369
7318
9331
7260
13177
7371
6929
7410
7424
8946
11668
7322
9584
7257
4767
8108
4250
8861
6567
8935
7325
8878
9116
9074
9504
11630
4894
8925
9478
13793
10332
13620
11531
9464
11638
13509
9642
13630
7292
9806
8996
6140
7269
11688
7447
16799
8966
14495
13458
11483
7446
7408
7210
9841
13974
9352
7580
9500
9635
6798
12708
7414
9526
13441
12722
5366
7452
7488
9386
11959
6161
8934
13344
14835
7012
7342
6532
9873
11669
7438
5794
9475
13722
7467
9000
13593
12188
11346
6990
7414
8036
9426
14917
9435
9541
11497
13804
4322
4957
7394
8933
6823
7410
8245
6831
13462
11825
4405
9532
7481
9493
9559
11410
23590
6485
9001
7439
9342
9443
9422
10723
10003
9171
13440
14193
7499
9419
9567
4988
4976
4767
8928
9403
13924
11747
16330
7222
9494
11615
9417
7354
8759
9438
9455
11815
7313
9360
9153
8832
5487
12623
8903
8893
9500
8866
13610
9369
8908
13759
11796
9282
13601
9395
8885
13613
9485
6399
7466
8990
8911
7386
13628
6324
12728
11453
12184
11439
9208
9497
9268
11324
11692
11828
14776
16715
7367
8585
9422
9548
9411
9446
8925
9446
9400
8791
9386
8105
8799
9855
13242
9252
5308
10060
9413
7306
7359
7422
8047
8841
8930
8901
13067
9496
8789
5288
11707
8903
7305
12040
9274
7480
8978
9210
9231
9747
13963
10679
11030
13490
8317
15431
9307
9360
8942
8905
8987
9284
9521
9212
9328
7266
11229
9419
7418
8892
11226
8990
8945
8893
8696
7527
7888
8029
8891
8933
7388
13864
8947
13828
8909
6930
9410
9320
8800
8209
8904
5543
12734
8923
9291
7365
12137
9276
3621
11542
8310
9651
8979
7421
8944
9492
8940
9469
13168
9482
5137
8988
9264
9446
9289
9601
9479
8932
8986
6358
13486
9377
9313
11191
11596
9490
9496
13985
11862
9333
8944
11398
8684
13364
4421
11551
8986
7631
7340
16242
9483
12701
12894
9499
8082
11355
10435
9019
9295
8973
9437
9844
12989
9469
11391
9466
2051
5816
5408
8616
9545
8923
11723
11738
9440
9476
9306
9281
16794
7341
8996
12750
12034
9532
13460
9010
8631
11716
6953
9053
9364
8960
10172
9570
9101
11500
7426
15699
13875
8915
17374
8554
9474
9485
11332
9343
2533
7345
8950
9499
13329
9000
6368
8984
8977
10356
8848
11576
12824
9461
10102
7272
10322
11532
9532
9493
9327
9510
8968
9509
9372
8919
5335
8992
9430
9480
6929
9319
9486
13768
8283
11550
9474
9308
5300
9339
8839
8707
11955
7901
9459
20940
9518
8618
4314
5161
3094
11714
9336
8847
8987
8698
5695
11405
9280
12524
11075
10613
9191
9129
8200
9500
8368
13007
8899
8903
7505
7424
5239
7457
6382
7345
8926
8940
5025
9403
9342
8627
10520
9409
7781
8711
19009
7503
6945
8433
8087
9321
8828
5273
8000
7080
7385
3696
14016
11289
9544
7196
12595
11766
9346
8827
8903
9533
6131
12789
5764
8290
9261
9453
8957
6237
9427
17239
7829
11937
8924
9447
8229
15512
9486
7426
8887
7330
9281
9504
7431
9445
8746
7557
10163
11957
14371
8525
9482
9330
12617
1419
12642
9457
9512
9513
9291
12182
13322
13693
8926
16987
12139
7350
9352
11728
13819
8931
11729
9450
8963
12028
9352
15496
9365
9100
9490
9315
7468
6951
8963
13838
8895
9538
9273
13651
9188
9449
11723
15738
8289
11947
8859
9386
13406
8990
8497
12921
7903
8934
10423
11888
9502
9436
6946
12874
8940
8863
15745
6229
8954
9427
4965
9068
9482
5165
14695
9402
9411
10654
9001
9500
2110
6122
9532
9430
9544
9279
8806
8953
6383
5375
9015
8600
6938
7516
12090
8937
9753
8905
7628
9467
9349
9316
8409
9471
8899
8917
8876
9053
8783
8618
12744
12461
9113
6151
9457
13843
12162
9383
9008
9463
7764
14923
9349
6564
9669
3738
6982
7399
9235
13485
8905
9283
7344
7409
9517
8032
8957
13477
13775
8874
5290
14760
9418
7387
9337
9458
10516
11657
8098
13938
11963
13826
9393
8181
8908
8994
9476
13767
9457
7369
14115
10190
7292
8957
3604
7050
9498
8850
13704
8930
9428
10045
9451
11641
9348
7402
9724
8270
13560
9463
9382
9266
9434
13903
9478
7854
12768
12747
12182
9686
13747
5335
7372
4988
13427
7337
7902
8951
8991
9439
9110
12060
9245
5302
9460
14007
7332
11059
14857
11472
8848
7860
9287
8974
2359
8461
8203
8911
8920
11688
8956
9270
11500
7873
8972
8822
9447
9528
8986
8953
8925
8875
13225
11214
8931
8913
11978
9437
8901
10216
14046
8945
9142
16597
7343
13318
6423
9401
7411
9462
13896
7381
9321
8253
7497
9789
9350
9103
9446
7455
9532
11136
9429
15432
7410
15487
6837
7488
11603
9077
8819
8800
12735
7347
5293
9503
9484
8748
5673
8957
9080
9481
6725
9424
13409
4880
7327
9480
12350
12809
8759
8932
12030
9522
9208
8900
11748
8510
8805
13155
7986
7993
1711
4851
10319
8433
7418
7421
10427
13700
14389
7418
8756
9094
14457
7462
8953
4804
9324
9158
7324
13167
9968
14106
7256
9442
7855
9096
7871
11589
9402
7287
9333
9401
12906
10812
7314
9401
9293
8003
8891
7292
13561
7415
10490
6439
11597
9049
3093
9275
13786
9136
8602
14237
13665
8081
9479
7489
11688
8030
8994
8093
9404
8905
12475
7405
11419
8874
8902
5437
9503
7495
7447
7810
15542
13686
9682
11783
9690
17490
13696
5586
5693
7470
7207
15391
7193
13571
8782
13634
9453
13845
7747
13007
7394
14060
9477
6901
7356
7403
7077
14917
11467
8820
9436
7319
13030
7864
7874
9279
7300
11632
7411
8918
8792
9467
16254
9030
7302
9926
1929
9707
9399
4602
8958
8914
9356
9389
8978
9302
8904
7355
13940
9462
11549
15510
11911
8946
13670
7318
8130
9262
13337
9350
10944
7360
13923
11328
5225
5094
8838
8867
17008
7357
13816
14430
9004
9529
9538
12744
11772
9106
14589
9265
7236
11806
10719
10768
7364
11444
9391
8105
14916
9422
9424
5230
5641
9391
9810
10084
7358
9478
9590
14656
7330
8742
11702
9250
9225
7473
10142
14091
9620
13407
13609
13150
9526
9526
9417
14041
9933
9234
8849
7335
7433
11632
9537
9458
7709
9682
12458
8927
8903
7513
14068
8945
4763
8932
7330
10429
9301
8666
12599
10255
7360
9404
9890
7885
9504
16082
9427
14139
9411
15129
13648
8951
12419
8926
9257
8675
9499
8954
11232
8929
9442
5089
9436
11473
9438
9495
9495
11906
13235
9318
7745
9373
9067
13438
7327
7074
9466
9431
12248
12713
9412
6785
7335
13429
7446
9477
15343
6243
19197
7136
7437
7783
7794
7334
9208
7873
3413
7445
8012
7305
7287
8921
8884
8117
9360
14953
13580
7341
13866
11872
9619
12471
13502
6393
11858
10184
9354
9130
10262
14943
8891
9548
8928
9251
14356
7352
6183
5242
11339
5662
13527
10351
8912
9425
13908
10944
8962
9453
8167
9559
5317
5332
13807
8913
9034
7390
7683
7200
9460
9426
8844
13865
1647
8929
9421
7510
7903
7319
6754
13756
7859
8837
7345
13618
7905
7386
9411
11244
8977
7376
7396
7456
7484
9546
7380
7356
12787
9325
9522
9421
7368
9381
8818
6379
9522
13617
8109
9425
8300
2127
8181
7376
13865
7955
7532
9341
9364
9331
11551
8122
7366
9527
9353
11783
9397
4856
9584
11489
13699
12810
7443
13619
12371
10604
7425
11733
8089
11480
5439
9056
8913
7459
7345
5340
9430
15806
7372
15363
9125
8943
9488
6831
9392
8834
9095
9518
13772
7862
13700
8865
10084
9180
12125
7446
6919
9659
7413
10030
9482
12725
13420
7834
13618
9405
10900
14233
6480
7399
9484
6221
8979
9335
10355
15315
9625
9144
13946
14017
5781
13299
14834
8860
13885
8853
9000
16003
7367
14947
9362
8534
8924
5246
9624
11211
7879
9383
8974
7918
6175
6002
10155
13936
9011
8875
8897
8867
6187
9350
13865
10454
7415
9500
13435
9365
9436
5399
7285
8996
7403
9526
13418
15485
7348
11697
9040
8847
4696
11107
9478
11517
12374
8857
8924
6271
8938
20286
7418
8975
9399
15009
13650
8224
7906
8786
7398
7530
13670
8948
8073
14260
8920
9075
9544
9574
11705
11118
15345
12214
11599
6683
8884
9112
11966
13701
8092
14021
7352
7423
8345
9335
9359
7467
3161
8794
7439
6414
14948
11094
8979
9103
9480
14089
5812
6178
7339
12707
9430
13683
12120
10266
8928
14887
11104
8909
8885
8962
9494
7324
9555
15475
11640
9458
11774
8836
8896
15336
9084
7310
8368
15537
7334
12663
8369
7381
7929
8841
6895
14056
8909
7641
11117
11737
7311
8789
6877
7374
8922
9008
9504
12096
13619
9478
9433
11952
14354
13630
13518
4770
7385
8917
6814
9241
7334
13861
7369
7361
7410
5080
8659
9302
13898
7159
5397
8923
10309
9349
13991
12026
9558
8891
9410
6190
11512
7806
8909
8936
8947
12023
8792
7357
7343
21364
9993
11722
13366
10035
10456
10219
9534
9872
7313
14245
13671
23031
9416
11426
9468
1885
3795
5627
5501
10487
7159
9568
5773
5286
8259
19420
16254
7340
11650
7128
11256
7137
9416
9453
6840
15209
8945
10232
14999
8856
7509
9006
9281
7509
15491
12863
6666
9439
7438
7350
6986
8486
6632
8571
8711
9448
5434
8442
13641
7371
15496
7877
9516
7353
7451
9542
8846
13808
9478
15503
6983
7473
9527
8339
8385
13827
9477
11683
8924
9396
7924
9253
8167
7343
9422
6394
9956
10117
11794
8962
7332
9859
6411
8935
5404
14908
7371
9141
9477
12446
9081
9335
8834
4283
9545
10138
7981
10498
10055
10053
8190
10413
9449
7294
9459
8908
8672
11512
10647
11674
7396
9352
14032
8331
7343
9387
7425
8968
13956
7271
7539
13687
9162
8683
8245
12093
11903
7717
8945
10235
9386
9295
11997
12656
9330
7332
8921
15359
9548
8969
7335
9622
9437
11002
14914
13770
13639
11210
5270
10102
17576
9489
13292
8980
10008
9497
9438
13628
9564
7375
9308
7382
8003
8938
9554
13764
9566
13624
5729
11478
7351
13923
11481
9299
8946
9039
9736
8682
7412
7424
9445
9440
7027
13714
17487
9301
7229
8250
14294
14924
9399
7350
7362
11401
9370
7481
10461
8202
8867
8800
11542
7911
7492
7439
5916
13304
11375
13890
9474
9441
13508
5472
11702
12896
8796
7360
9582
7356
7457
14016
16913
7738
12367
15453
8159
9346
14059
8900
9147
7311
7350
13582
15367
11517
6978
8261
13741
13741
14043
9456
8352
13613
6822
8975
7593
9379
9320
16105
8740
7799
6176
8862
9543
9399
6157
8473
9424
9377
6277
11504
9311
9372
15360
4741
5494
14366
9456
9474
13998
13422
14862
12183
13314
8746
7453
7308
16368
7416
7615
8883
9297
7344
12657
11932
10141
9403
8901
14954
9385
9522
12397
11477
13007
13052
11762
9404
8935
15486
7352
7373
8774
7414
17364
8413
7360
11500
9382
8936
11858
7326
9395
4250
6692
13811
1841
8173
11733
7429
9437
10079
10287
11901
2994
8648
9428
10194
9458
7512
10439
13368
13763
9331
8682
21891
9534
8259
8528
7535
10645
13632
9408
7364
16328
9449
13614
8931
10487
7570
8858
8153
7363
9488
8996
9556
9438
7383
10136
9519
10255
7436
9698
8926
14679
7034
9356
9070
9456
8953
9505
9491
8897
7301
11729
14998
9299
14322
11774
9450
15383
8000
4367
10336
8931
8237
8965
6710
9533
7394
8237
12523
8889
12715
8984
9475
14117
7384
9397
7048
6397
10015
7290
13297
11483
8915
9750
10201
8579
8044
12460
14516
13601
11241
9385
7449
11949
21829
8913
8890
12521
9463
12711
7408
9259
9506
9617
8981
13971
9690
12403
8731
14915
12034
15433
9823
7387
13739
12727
18629
9890
8939
9528
7477
7887
8018
8908
7356
12291
9580
6841
19154
7703
10856
7371
8670
12402
8098
9449
7244
12583
13644
14923
7417
7871
13260
8908
12711
11390
7549
9528
11533
7339
9359
9286
9303
7388
7354
8926
6834
14216
12989
7481
9643
8976
5083
9162
7368
11967
7803
8294
9454
13653
13965
11880
9397
8847
7922
14043
11627
13400
5181
9012
8914
11881
7901
8930
7426
9508
9411
9322
10613
7432
9535
7368
7360
11724
8049
10330
9560
12824
9486
7518
11718
10459
11254
22585
10082
9932
11598
8978
7437
9459
13294
8023
9507
9659
9390
7323
7384
14390
7404
9495
9408
7492
11196
10352
9319
8775
9338
6779
9432
9552
5080
7496
7247
7821
14881
7446
7378
14330
9339
9797
7405
11361
8823
14112
5379
8931
5208
9295
7261
10038
11870
7367
11285
11630
9415
9332
7164
5380
6443
11954
9527
8392
10043
13981
14775
7330
8691
12595
7316
9363
7320
5177
9391
7327
10248
7310
9344
14130
9697
10207
4729
12409
9369
14961
14938
9370
17538
9518
13258
7619
8969
9465
14738
9425
7867
9328
13585
9262
14949
9137
7330
6821
5122
11680
7292
6827
13869
5132
7387
9535
7293
9153
12796
13767
9274
10103
7324
9622
11531
7492
8892
14833
7477
13835
9289
11943
7311
7391
7391
8942
9526
4418
8449
13070
8905
7363
7289
9291
7457
9310
9339
13465
12639
7487
13859
6010
8927
16196
8805
9488
9482
13697
5333
9538
8914
13369
10863
7770
9088
7905
14022
9333
10151
7374
7427
7327
4713
7146
14950
9084
9327
7268
7275
11248
10266
9499
7189
14806
7313
9310
7338
4691
14764
7273
7351
9321
9594
8028
5534
7418
9142
7122
3794
8536
9536
9323
12911
9297
7558
11443
14735
5239
7384
7569
7288
7543
10303
3783
9804
9432
9454
5935
7409
7920
6882
6826
7565
7547
7550
7549
7546
9281
7818
7561
7852
7555
7564
9427
9452
7558
7395
6832
6844
7251
11529
7543
7541
7016
9316
7548
7351
9495
7558
14861
7554
7561
7304
14406
7562
7337
7531
7301
7552
7013
7562
7561
13672
7562
7568
7567
7570
7533
7569
7568
7566
7566
7024
7416
14368
6874
7565
14328
7570
7558
7996
7564
6865
7559
7566
7036
6893
9276
11644
7211
7566
6802
9813
6826
14072
7564
7823
10181
6734
7571
6826
11296
8369
9337
14881
7464
7569
6862
8524
13903
6831
8982
13500
6826
6422
11622
7727
6871
9344
9553
9515
6846
8729
9426
9084
4423
6814
7395
6843
6854
14465
6875
6823
6003
6851
5821
6515
12092
9422
12377
6413
6859
7281
9482
7582
13760
6808
14080
7267
6838
7330
7393
6955
6809
7640
15034
9280
5802
8926
9640
6711
10477
7432
7309
8941
6714
7413
13848
6722
8854
10210
6639
11745
7260
11117
7377
7388
10073
8751
13253
7062
10029
14406
7361
9355
7341
6798
4536
11457
4565
8791
13604
11718
6811
7997
7400
9376
14158
10162
7479
7413
11188
16109
8721
8962
12400
9482
11215
6879
6861
7333
22389
6928
6878
13539
10632
9443
9647
5282
8961
14330
7542
11348
9761
14883
15497
15694
10373
14081
8084
10890
6972
7222
9319
9765
15568
10066
14453
10542
7306
15903
8897
14042
7590
9542
14000
9353
7766
17511
9698
10700
7407
7282
7297
13582
7365
14827
7358
12301
9445
8514
8952
9158
13424
3662
9394
12908
7284
7245
7343
8925
9486
9456
15682
12729
16211
14067
11089
7378
8913
9609
9552
5841
11290
7957
8979
7531
10092
11646
9656
9743
14860
12638
15517
5029
11715
6798
9545
13804
7403
14886
14096
8972
7393
7393
9473
9390
13792
9307
7507
7427
5286
6851
5595
11319
12624
8990
9192
7509
12323
13062
8280
7363
7347
7387
13439
5763
11655
9533
16270
8913
9280
12518
13609
9500
7304
9570
5040
9507
8433
7399
11477
7447
8389
15443
10387
11557
11612
14951
7428
9575
13478
7310
9373
14192
7432
15376
7644
11906
9126
9489
5112
9525
11431
14751
7349
17967
8269
10589
10309
10005
7343
11145
9548
6797
7337
8407
9420
10417
5313
15484
7363
11433
12262
9071
7381
7397
7360
15774
7353
11677
9161
9302
11866
7357
9434
12737
7516
15465
13669
15347
9417
13904
10906
15370
14014
15767
14190
9503
7402
8916
9487
9567
11468
6888
10193
7390
19175
7454
8909
7293
9540
7476
7485
9444
7252
10342
7049
12644
13828
5224
7352
7404
9637
8116
13958
7173
6420
9591
8546
11907
6073
7347
7272
8568
14290
13659
6855
8325
9543
7316
13616
8916
11449
13676
9119
10253
13664
13273
12842
12138
3885
11700
7381
7469
19960
11610
13608
9474
6995
12412
9523
8815
9582
7456
11567
7511
7510
9480
12748
9771
13665
13657
13637
8955
8386
6463
14910
8149
7944
9374
7542
9553
8937
7986
9347
1574
9564
7309
7476
9733
12441
9565
10286
13570
9348
15779
9367
9329
9379
9239
17989
13701
8959
7370
13652
13036
8952
16506
5426
9563
7353
7513
14358
11232
9330
8717
5119
9040
9298
6879
5260
9527
7432
10093
8969
12710
13558
14820
7418
7457
11239
10273
13729
7444
9614
13975
8644
9350
9059
7814
7769
9638
13600
7348
7330
9530
10167
5909
5881
5300
9544
5172
8465
6452
7352
8981
6897
13621
6830
14582
8278
9374
7348
14954
9526
13140
8938
13690
5935
13980
8926
13805
12972
11824
6877
6724
7460
9374
7359
9113
7461
9862
13952
7506
5570
7447
7447
8160
7322
8671
7959
9605
7313
8115
7305
8526
7169
9169
8317
9380
9710
7374
7440
9489
7219
15491
15450
10326
7355
7366
7311
13415
2476
10983
9109
9449
12397
9440
7404
9430
11512
7350
9161
5237
9278
5049
11695
7028
4316
13798
7323
8855
9493
8919
9580
8945
9160
9474
11219
10515
13131
13678
13643
9513
7383
8167
13598
8112
7397
5327
13896
14068
7305
7321
7310
7309
5035
7443
7385
7415
9621
13533
5390
6207
9550
11725
6671
14095
7399
7747
9084
9056
7728
8170
7430
9336
12057
13701
6440
13958
6515
8884
11904
7399
6927
7939
4373
9380
13864
10591
8447
12235
7389
13621
10282
13481
7440
14254
12799
7449
8974
9441
2838
7273
9611
9472
9269
7268
5280
7344
9561
14908
9498
9600
10041
9440
13628
11602
9554
20202
7364
7339
10552
9476
14995
4765
15499
11599
8915
7355
14818
13991
9341
14975
7361
13467
7385
3827
8995
11142
10794
8414
9563
7324
8890
9537
5599
7339
7917
9368
7947
9389
7327
9004
6881
8006
9461
11247
5777
9440
9505
9550
14869
7309
9863
9347
5615
5306
7780
7348
12142
9402
8700
9348
7518
7335
7890
8899
12665
9436
9284
9607
9419
13586
9420
8931
14076
8223
9168
10407
9267
12747
14173
11672
9461
14099
19460
7352
9388
8849
11205
10786
10671
4559
15121
4907
13216
8588
10307
9456
9572
13819
7535
12975
11834
11338
7378
14033
7398
8773
11670
8964
9577
7358
9946
16045
6862
13775
7412
5330
7840
10043
8204
7345
9377
8965
7445
9589
7424
6937
14355
6840
9315
9230
9540
7367
12667
3143
12444
15079
3374
11214
7381
8914
11550
8893
9453
7457
9447
18479
11374
13478
8919
11233
8930
7773
7281
9446
7777
9505
7901
9505
7966
8926
6909
9385
9059
14961
9343
9924
10882
9579
6845
7325
7357
6841
7288
5242
12493
15369
9001
11575
7049
7320
7380
7330
16294
7432
14901
7302
9582
13376
11988
8106
11950
11950
11623
4953
11815
9457
9422
7417
7408
23187
8277
11381
12255
4837
9365
13709
9549
13659
7825
7360
9019
9439
14889
7373
8179
8639
13642
13511
9501
8915
8930
7376
7451
9907
9450
8880
9487
9179
13502
8963
9455
5113
11726
2683
9363
9563
7474
11456
16791
8026
7328
12112
8854
9408
7426
10124
9336
8343
9252
9431
9462
9258
7310
14876
7444
7288
9376
7361
7416
5145
11732
12375
8430
8555
9084
10092
15089
9111
7003
6913
6932
14085
9253
7321
13044
6851
8860
6811
9290
7397
7315
7399
14029
11952
7852
7343
8909
7452
10307
13672
8597
6367
13952
12224
13669
9501
11512
8819
15863
9519
13572
7905
5112
9527
11538
7254
8898
4760
9346
9559
7317
8578
7372
7898
8972
8911
12732
9076
2305
10313
8995
11638
7372
10794
8902
9524
9387
8715
10136
10653
11943
11713
8983
9369
7418
8845
11740
6383
13638
7361
11656
7387
13674
13851
9485
8848
7510
13498
7360
9709
14961
7444
7464
5176
13415
9474
11302
9577
8893
13792
15345
9656
3167
8879
8702
16518
9802
12969
18102
10266
9580
9642
7303
9415
7358
11727
9621
9191
3280
9138
13273
7994
7364
9381
9284
14131
12448
9470
7425
12354
11248
11469
9018
4357
8366
12080
12540
13586
13046
14919
8040
7480
11426
10960
11677
15320
7217
9542
9510
13624
8237
4793
8988
11487
13435
7587
7780
9737
7410
14160
9435
6738
7256
11853
8896
10427
7354
7922
15497
9408
7431
10312
10895
9429
9739
7109
5712
8904
11594
14837
9891
10180
13826
7396
11961
9245
11611
4885
12285
7349
9508
9870
8917
13138
9283
7362
10610
7443
13220
8597
9896
9468
5846
8773
8918
11689
6181
7113
14144
7374
7361
9424
8433
7302
9324
9446
7390
13342
13656
13146
8921
11763
7404
8938
9449
13498
8583
14161
13802
9283
8522
9444
7304
9391
9545
8912
7439
9547
15507
8033
9128
9732
9444
9330
8156
8991
11718
9453
12281
11620
8864
9761
12553
10547
7338
14935
11654
11404
8852
9545
8982
10465
8895
9316
9412
9515
11491
9393
11284
6415
9514
9011
22996
7986
13528
14972
9454
11659
8667
14433
9296
13974
9248
11277
11613
8894
9468
8966
8976
14951
11819
9361
8335
9505
7899
6838
7351
7252
10103
7350
14866
7761
8236
8307
9003
7378
7406
8959
8963
9528
9965
9145
6503
11583
13772
9355
9415
7446
11315
8961
13985
13405
13612
8780
13465
9331
8342
14090
7456
11255
13603
7336
14009
9717
5059
9501
2835
14466
9467
9467
13656
10338
8921
7359
9454
15365
11497
9417
8979
7780
11489
13596
8429
6405
8580
11102
9443
13667
7320
13374
7196
9755
9596
8976
11379
7603
8941
11247
7511
11770
8869
8868
6060
7308
8930
11696
7832
10127
12523
8835
8794
9143
15355
11577
11442
17097
14201
7787
9338
10076
9537
14113
9560
13825
8278
13344
13475
12840
11170
5107
7338
7331
8388
13338
20968
7348
13929
19899
14127
13668
8865
7341
9272
7369
11254
7852
8985
11566
11394
9141
10957
9511
9347
14947
10537
8332
9482
9065
13753
8919
7623
12522
8878
11617
9759
7399
13101
13286
9876
11433
7416
10527
7877
7400
9445
8791
11525
3604
13573
11681
8934
10323
13592
9228
7243
11598
8972
10896
6407
13787
8755
7393
8063
8887
7361
7492
10046
16160
8953
10162
7361
5252
3416
12742
11556
13715
11520
14239
6390
8893
9554
16009
8962
6224
7997
9483
11790
13365
5032
8482
9264
8879
16117
7958
8924
8160
11235
8972
11262
14878
9508
10050
9415
13906
11691
12711
9354
11364
9221
9020
8931
13733
9419
11265
6467
9388
9446
8930
11739
7383
7384
11704
4752
1918
9717
9017
9485
9490
7996
9521
8906
5084
13604
8918
11086
8416
13579
12611
7422
9623
9385
7323
6428
8223
7137
13467
8932
8896
8043
11727
5116
9313
2996
8994
8763
8477
8931
7457
8935
8941
9094
11724
16017
13474
13321
7327
13940
5475
12018
8942
9523
4769
13345
14032
7470
23194
7458
8244
12414
8981
9392
9236
9354
10731
9411
11584
14742
6875
14089
8917
9492
7789
13278
9507
7480
11688
7423
9005
9555
7374
12815
9392
9458
9392
8897
7832
12981
10172
8919
7284
7284
9445
14930
8942
9476
7345
9943
13891
8362
9327
11623
11292
13780
9490
8855
8898
9538
8399
8925
16849
7338
11701
8960
11507
9307
8893
11884
10537
8919
8945
8932
7345
8915
7315
8917
13709
9435
9356
13134
8965
8444
9387
9505
13765
9477
9345
6764
9629
8936
9690
6896
7427
7455
9725
8871
7480
13585
8916
11956
6747
11085
12002
11854
5411
9300
8929
11440
9451
6205
9593
9424
11534
9643
7805
8689
13573
9524
15335
9051
5077
9423
7329
9415
11503
5516
10260
9515
15352
6639
6172
9741
13465
13647
6143
9285
9167
7350
7878
11231
9344
7373
20516
9436
8793
1793
10186
11634
14046
7947
9114
7494
8976
5188
9643
11533
7379
14799
12017
8958
6193
9490
13728
9555
9339
5664
13555
14182
14955
13601
8967
9501
6143
13630
6356
9419
8202
12028
9539
9694
11644
9510
12195
13951
8992
11589
11228
9307
7317
8931
9513
5874
9157
9393
11517
5113
11585
14628
11571
11701
12745
8791
13995
9497
9342
9325
14854
9138
8953
8948
9170
8834
7327
11912
9474
9464
12383
8959
9450
8954
8485
7382
7346
6757
4844
8898
9498
20346
8646
9738
11449
11720
12943
14120
6200
8280
8971
11103
11702
8957
11552
9471
9191
13798
8869
14094
8904
9145
12906
1793
7873
9558
9021
15490
8937
4695
9468
11710
9308
19627
7278
9111
7688
5502
13602
9437
14141
14136
8015
7744
7453
9053
8960
8669
11602
8938
9516
11752
8930
12339
9349
7640
4669
9132
7508
11812
9490
13922
9131
8931
9452
10358
7511
8958
7325
11578
8067
9331
9438
9366
21090
7505
13687
9545
12930
7328
8457
13813
7414
2467
8843
7346
9081
5452
15053
8761
14499
8692
11771
11367
7318
7192
12690
7530
11170
13262
8149
8219
8059
7360
11539
5246
9441
8839
7355
9340
21614
7910
7368
7429
13962
11574
9460
16476
11612
10117
6163
7408
13425
8943
8191
13342
9771
9269
7416
13681
15302
11614
9387
13142
15368
5186
9017
5584
8912
8940
7392
5474
7427
7345
8591
9130
8897
12987
13840
7970
7122
7510
10420
5391
8151
5237
19102
9515
12740
6333
9068
6455
13888
11553
8962
9553
9455
7953
14015
9317
8916
8886
14072
9436
8962
11661
9471
9965
8982
9328
5259
9612
9719
9035
12095
7335
9532
9384
7325
13330
8144
7400
10156
7361
8912
9517
9493
16648
7356
1785
8981
13900
10843
8957
9440
9500
6409
8962
9518
1901
5706
12659
10001
14861
8581
13942
9557
7912
13949
11732
11355
7307
8919
9002
5269
15337
11579
8943
7969
14050
13672
8703
9129
8975
8872
9492
17260
4668
11558
7463
11696
11923
11455
9181
5091
8915
7446
8914
7366
14260
12102
16956
7414
11193
8924
8980
9423
11676
17272
9476
9287
5242
9079
11588
13436
10310
8966
9162
16482
7058
7944
9597
8896
8546
13406
9389
12650
9402
15289
11731
9112
9321
7385
9314
11857
7368
8695
8966
6354
9505
11934
9537
9431
7348
9522
8107
9208
9025
9401
12059
5245
5823
5245
5831
2223
5245
5829
8276
11704
11353
6001
7223
7520
8957
9506
9543
11735
13805
7128
8769
5182
15632
13787
13380
20914
11710
9480
7877
12574
13961
8981
8960
8541
9476
8958
8894
9482
9729
6935
15293
9322
6479
7376
8999
11605
8997
9031
6904
14364
8930
14685
13957
9056
9721
9299
12958
9538
13541
13802
5438
9299
9497
13586
9486
14129
14730
13612
8905
9066
7708
5218
7511
7319
7207
6068
7408
9509
11709
9428
8514
8212
9466
5202
11720
14432
8776
11333
1803
11670
8138
7061
8779
9524
9465
8819
7560
9012
8946
8945
11646
9288
11777
8210
8940
13674
5197
13693
7363
11862
4438
14126
8936
12069
9388
8881
9496
9871
8951
8950
9513
9537
8939
5997
9524
9273
11747
8739
9530
7227
7496
11558
6963
9465
18084
9829
10102
8934
8932
11719
9496
4815
15422
5170
1526
9514
4987
8098
3017
11208
4737
9547
3116
8981
7436
9486
9412
9762
8908
4619
13487
8374
7957
6824
5843
9513
7217
2031
4911
8259
9305
9343
5532
7405
11235
2064
7331
8959
12792
9464
11321
9443
9231
7451
14281
11680
7441
16950
7336
7732
8128
14155
8910
14012
7344
12283
7867
10162
2531
7352
7449
7158
7213
6144
8235
8005
10366
8184
8911
12235
9499
7975
16975
6076
7519
9426
13560
9535
7575
8472
6450
14903
11972
13878
7299
8968
8921
8345
13325
7808
8937
20979
9407
9294
13779
4792
11203
8116
10417
7284
13853
12345
13658
7477
9430
7352
14066
9601
8498
12123
12909
18308
7976
10345
9515
9336
9478
11685
13571
9580
9426
10516
15362
9291
5437
9449
9423
11505
9398
8908
13314
8958
8317
7274
7473
7883
13204
11147
12694
14997
5579
7353
7235
13742
9518
22904
7351
7429
7339
13531
9464
7727
7796
9643
10101
13391
9546
5931
9011
8973
8294
10215
9334
10546
7941
8700
10140
9382
11930
8075
8411
8914
15945
11387
8975
14299
10201
10603
12652
9121
8205
9500
10097
15490
11890
5442
8659
10575
1932
9511
15335
13828
7497
12039
13596
8909
14255
12285
8923
4776
8152
5041
2001
15040
11575
14438
12748
8971
8319
7308
9487
11681
9143
10352
12573
7939
7334
13402
10161
7548
8994
14910
15326
8865
10126
9507
9512
7363
7425
7364
7477
8161
5839
9378
13994
17169
10538
7467
3413
11508
16012
8686
11457
9812
8552
6464
10590
8878
9316
8955
7465
1810
7848
7440
13125
11531
15393
10354
9533
7443
9400
15446
7419
14084
8358
12185
7376
15339
11752
7445
8914
9267
10342
8036
7274
8522
8706
11754
13621
7453
11950
10949
12064
14176
11755
11500
7494
7521
7565
20515
7326
8962
9473
7696
13335
11528
8800
11574
8682
12283
13435
14968
7167
8270
10281
11346
14938
7911
7384
8648
11783
16130
13981
10937
8829
8096
6510
11762
8140
9082
7788
4990
5803
8907
11687
9476
7981
14076
8252
10167
8241
5457
8280
8742
8292
8701
5568
10605
4803
8887
9668
13171
14947
11408
7952
5103
8082
10068
9321
10158
6227
14658
9497
8206
10306
9569
10299
8252
8213
11890
7345
3817
11764
11797
14401
10393
8220
14987
7418
15510
7846
11225
8101
6487
13426
10049
11974
13469
14850
9533
7419
13454
8747
19309
9133
10740
7392
14258
8616
7671
13883
10969
13454
7807
10309
13330
11857
11358
14245
9428
11517
19743
8593
7545
14984
7507
12687
13642
7270
10212
9842
7969
14770
15368
14910
8435
8226
14849
11224
11527
7910
14798
12269
12673
9493
6478
8720
5467
8520
7113
15344
8514
10416
8900
10421
7419
8170
12615
9511
11694
4752
9214
12839
10099
9353
8842
11433
11381
8603
9512
11343
16276
8884
7915
8901
7292
11511
1594
3569
5248
9479
11686
9296
7764
6795
7481
9508
7638
9135
5699
5703
11571
11448
11454
10498
8632
13131
8545
9375
9282
7395
9534
7780
13125
7308
8412
13611
7333
13893
8180
13752
9441
12116
11284
19551
9300
8887
7324
14294
14019
5395
9837
13835
5182
9419
8970
11633
13579
16520
7404
7210
5483
12032
9407
8959
14821
15298
7191
6292
8860
7447
10595
12074
7093
9440
13997
7755
12689
9425
7858
9274
7464
9416
9332
10586
7677
13736
7350
10714
14744
10309
18930
5751
9437
11660
11384
9079
9419
11164
7348
9974
9364
8382
6897
11596
9475
7775
7317
9258
10181
9121
12606
9434
10050
13852
12642
7977
10005
3114
6345
8611
12674
9273
5409
11365
9346
11095
9424
8514
9486
9259
8128
17617
8179
9339
20768
7873
13603
13667
8800
6139
9559
10577
7337
13543
7989
1344
8971
8818
9090
5355
7334
9397
6843
7344
9486
11685
9108
8149
13939
7814
8932
9387
7373
8876
13734
13839
8847
8100
10777
14057
7739
10199
8438
7792
9490
14804
8863
11400
19613
8176
13046
5692
9139
8676
13638
7312
7083
8730
10463
6165
9485
8487
11022
9592
11953
7620
9520
9515
7419
7386
9525
8616
19750
9277
9643
8951
13452
7961
12497
9560
9620
9503
7287
17165
5229
14155
8827
8075
10393
11324
7382
19511
11710
9625
7929
8890
6878
8865
8381
10730
9469
8705
9355
9025
10414
7307
7416
3451
7341
16823
13570
7346
14714
11883
9158
8906
8058
15000
11659
6764
13574
10439
9534
13562
12155
8868
11621
8274
9302
9636
8248
13914
12242
13444
9300
6820
8090
9310
9391
13283
9454
10358
8575
9498
12264
7719
12387
9935
4946
9391
10866
11044
9986
11355
5724
11374
13776
17237
7873
7873
8575
8897
9362
10367
8139
6432
7841
10642
10397
14033
9521
11609
9453
8815
7304
7304
9409
1582
9283
9174
9421
12995
9571
7504
10461
14111
9642
10027
16079
8776
6407
8926
9642
11536
10356
7411
6459
8566
8486
9219
9298
7284
7347
9999
10505
10347
8347
9027
8825
7432
10499
7370
6847
10126
7503
10854
10284
14965
8422
9417
5477
9425
9408
7819
8122
5076
8189
13883
11513
8014
12505
7744
11560
9469
21879
6485
9482
14020
9604
7786
8403
9371
6873
10722
7821
13851
7395
9636
9629
7433
13759
11857
10493
5538
6836
7410
7832
9450
10139
10356
11688
6893
7387
7361
9408
6775
7356
7766
7341
9666
11835
7421
8906
9124
14901
13636
8856
8577
8933
6513
6446
6867
12767
13053
11489
14213
9234
23333
11259
9123
7992
7397
8885
5978
9903
13721
7388
7378
9363
12077
12779
10119
10049
8073
10087
11385
11628
12014
7322
9352
6862
8538
14866
7448
9264
6845
13025
8064
13765
9468
13675
6222
11671
14213
7437
8489
14096
7281
12109
4051
9477
9198
10236
8920
6237
11598
7367
7359
13502
14159
7130
10703
7805
7369
4813
7495
7438
12186
17185
6862
7343
9561
7351
8906
11630
12114
6063
13587
18539
9343
7297
9430
14415
11718
8936
7638
5624
6432
8981
9571
7336
7429
12699
6858
9429
8044
13920
7557
8631
10058
8857
16096
6768
16743
7379
13283
8875
7347
9466
9189
10307
14768
7322
8803
8934
9392
14899
6389
6891
7797
11764
7657
9615
8220
7362
7433
8172
9341
7437
7577
6858
9448
9573
14090
9387
7127
9576
9556
11287
7168
9842
7976
10515
7359
10245
7390
7816
10746
7385
14458
14859
7274
8965
11319
13674
7375
8564
10231
11513
10415
12825
7395
14888
7334
7390
11891
7896
11250
7414
13630
7345
9991
7412
14533
8318
9552
11091
7799
17781
7318
10151
6819
8347
9047
4254
9539
6889
14915
9524
9434
10447
11600
7383
8953
8929
12494
7588
7473
7217
7374
6765
8967
8363
13829
9575
11372
6751
9138
7082
6850
11335
7442
9828
8620
6837
14829
6848
6824
10165
9458
6745
7566
6892
6829
14871
7430
6229
10185
6543
6858
7566
7565
7569
6836
6866
7570
6789
11781
7571
6847
6787
6679
7548
7566
7556
5350
6861
6839
7569
7510
6815
13775
6855
6820
6863
6777
6865
6740
7319
6852
6844
7563
6814
7225
6861
5403
6705
16283
6853
7549
6863
9545
7377
7509
6850
15137
10183
7324
6860
11481
11499
9368
6619
7373
7495
8996
9382
10264
7873
9584
7301
10427
14889
4408
7187
7448
8918
12906
7468
7426
6922
12553
7335
3286
8972
10031
8909
7916
6179
7309
10441
6418
7301
6384
11561
12565
9384
9560
6137
6985
8148
5185
7383
14966
8814
9476
9678
10025
7377
8302
7446
7507
6938
8277
11651
8946
13613
11429
7321
6744
6855
9375
7420
9492
14525
9506
13907
17036
9076
7435
14663
9349
9739
10523
9449
7353
11497
16884
15727
8889
9574
13942
8891
14915
9633
4816
10167
6462
9318
7347
12129
4986
7310
6837
7417
10154
7351
7338
9290
13964
13931
7443
11135
7360
9643
13685
14870
13464
13436
8669
16215
8736
9404
12770
10226
9413
16109
7411
7463
11526
9496
12570
14050
9985
6834
8987
15344
9194
7376
5993
5821
5410
7430
9339
11562
5067
9528
5692
10358
9543
7209
7377
15476
9613
10186
11600
8962
14007
9429
13984
11238
9491
13781
9307
7454
10169
12297
7385
9366
10368
7226
12482
9310
15508
9297
9279
9297
9279
9361
9644
8973
8951
14173
8893
7421
12703
12144
8072
7430
9626
7996
10451
7158
7432
14340
12285
8914
9354
14648
9266
14490
7205
7150
8050
9060
7439
9451
8882
8814
13194
9696
10219
10418
7378
7485
7441
13410
20689
10492
8392
10957
7214
7005
17628
13528
8807
7383
11636
7296
10911
10914
9113
14963
13732
10168
7436
5511
9343
14068
11587
6754
9286
9085
12188
11253
9068
7341
7411
7404
7322
16229
7341
13483
8929
9498
13153
7318
8287
7492
14779
7352
8499
7212
9342
7372
9041
13410
7894
13568
7409
7975
15788
7429
7367
7456
8952
9339
7596
7402
8101
9286
9488
14052
12479
9565
11237
7341
9447
16875
8437
7360
11378
9426
8893
13756
13852
7963
7341
14353
8400
9410
7459
12172
6029
9036
7412
6854
9030
12074
8024
7424
9528
6875
9000
7822
11136
8922
11729
7379
7756
7526
7382
7306
7400
11791
8871
10537
13602
7382
7313
5236
7164
8974
13619
14186
9446
7431
6844
9861
7393
9514
9370
2001
11627
14241
7772
13591
7350
9489
11567
6416
9545
6846
8235
9282
14925
7363
9098
11665
11638
10012
13397
13059
8168
13870
9162
9077
9458
9525
9507
8927
7460
7908
11700
15813
7478
10366
7681
9183
9166
11199
7444
11651
14932
14439
11481
7725
9197
9539
7758
13333
7461
8317
9516
11225
9124
13773
9330
9077
9285
8392
7351
8915
13482
13807
9195
7557
5930
7421
10496
15293
9452
11370
9496
6769
4724
7360
11555
15364
9360
8323
9371
7414
7349
9471
8939
7270
9543
11279
13865
10632
8975
9520
9018
11750
8982
7295
7359
11882
7361
9473
14913
9387
8869
10151
9450
8936
7458
7439
7782
9219
8924
7381
9490
15324
13628
9911
15482
9446
14955
8850
8986
11378
11327
22993
9348
5992
9448
9438
7130
6876
9278
8890
8824
7507
7300
7971
9581
9394
13979
9461
9446
9334
7388
9471
7415
12136
7332
7395
7343
7407
9454
7578
6451
10967
15552
7406
8155
15548
8100
9057
7798
11844
8451
13376
11467
9387
9145
11734
10851
10458
7862
13308
14509
7630
8946
14086
6893
9501
11879
13577
17370
10275
11794
11380
8386
9464
8703
11761
14366
9519
7401
9531
13734
8585
8935
12962
9341
8384
13435
6482
12374
7486
9525
9559
6510
11062
13549
8966
7331
15197
13679
12574
7339
11914
9553
6522
11368
8952
6419
9340
8897
7188
11358
14045
9317
7368
9296
9005
13922
14506
7372
15524
7215
4427
11553
7431
9829
10626
8901
11377
14863
13521
14102
11348
14913
11611
6657
7502
7391
9524
1977
13650
7438
9029
7301
7350
9088
11077
12285
7539
9700
7451
7419
8925
11449
5692
14719
7148
6373
11691
7335
1674
7477
3778
11605
17773
1574
9092
7775
8543
7498
8927
10884
13764
11475
13502
13770
13920
13639
13010
9481
9494
7426
9377
9129
9624
10028
8152
6763
9378
6273
10802
9251
9180
7474
8924
7864
8108
9090
3760
12201
7796
5341
8191
8746
11614
8934
8767
8782
8890
9230
9950
14845
5914
12901
6406
15392
11367
8977
11646
5149
10181
13643
9977
7570
9372
7380
7408
13069
9410
8770
9398
8921
11490
8918
8584
9407
9470
9260
9493
8912
7344
7990
4933
9376
9481
21848
9485
7443
9013
6916
8995
9872
11686
13250
6960
9396
2542
10349
13582
12708
13661
11802
8937
7570
8978
11463
10148
14380
9303
9405
16703
7327
8796
9322
11558
11734
11748
12131
15478
9282
11834
17279
13718
9289
8955
8820
11474
9349
9470
13549
10105
11275
7335
11331
9419
6468
7453
15352
9289
14212
11437
9490
9650
9115
8950
7747
9411
8842
12737
10414
12960
13441
13644
8835
11762
8793
8953
7507
10367
7294
9444
15606
9471
7072
9534
9250
11573
8002
6137
9500
9635
11774
11797
9122
9627
10427
4769
13978
14732
9398
9598
7370
9639
9278
15385
8975
8866
15442
13854
13916
12599
11037
14058
11362
7509
12349
7474
8973
9376
15160
6176
9322
9473
13834
9399
8571
9416
13114
8164
6953
7453
13099
14350
11244
3687
6402
6221
7381
9262
13912
11510
11633
2526
7337
7390
8992
10965
9455
13422
14859
12977
8153
9445
8273
14108
8202
3608
8758
9293
8365
8208
13456
3965
5204
7360
17674
9489
15521
9447
8284
13904
8144
8903
9014
9391
8924
12657
11594
7244
11863
7421
11838
9453
11726
21156
13487
9351
9510
6851
15499
6800
9888
13773
10160
13708
12713
11976
9613
9392
12493
10516
7402
9051
13320
7385
11434
9394
11370
9503
7452
8973
13344
8935
8814
9264
9435
8879
9699
6425
6425
10475
11642
7428
7806
7483
7191
9179
7791
8917
13861
9339
12179
4893
7435
8061
6988
7425
9153
9403
10233
6875
14091
8652
9388
4731
9445
9446
7537
9308
5818
9497
3614
13676
7361
11825
10802
14075
12004
9483
15230
10497
9446
13641
9458
11526
13620
13660
13660
7285
9265
13579
14005
9232
8664
4218
8974
8904
9461
8846
9241
7130
10014
8837
13712
12743
12668
11658
9842
7325
12754
8913
7031
8954
9402
13064
6402
12007
7142
13951
9438
6353
4915
7615
9231
8035
8934
10543
10781
9325
7412
8809
9418
9004
8487
7188
8948
9313
13780
9174
15467
7969
12219
17667
9436
9006
9541
1822
13394
2877
7547
7294
7356
12407
6200
7407
7525
7835
11276
11791
9322
8907
8906
11913
9613
7302
11559
16882
8959
8837
9297
13647
16003
9451
8910
9278
9306
9036
12908
13683
13655
7304
9507
9489
13351
12134
9545
8890
11604
8971
8903
12706
8902
9354
6725
9499
7099
8912
9007
7338
13620
9473
9424
1867
8932
7361
12932
9348
10951
7528
6692
9037
9770
10604
9512
12607
9351
9430
4249
8579
11724
11210
6371
5911
5144
9470
11586
5355
14045
14576
8984
7367
12836
8969
16876
7438
9497
11542
8924
10233
10139
12286
6483
8883
5689
6876
12764
8992
9533
9684
8093
7356
9340
2264
11880
11681
8491
13612
9455
8938
8246
8939
7776
9410
6436
9468
14861
9469
8969
3615
14040
7440
12147
7408
9451
11828
8931
13972
8899
8015
7331
9510
15363
13593
9116
7275
7411
9970
8371
7286
8551
8880
7101
16884
7369
9544
9501
7373
9471
10203
22145
9615
6435
9521
14412
9289
7279
8915
8567
6192
2362
9194
9010
13194
4942
7354
7424
9268
7324
8946
5237
4892
9505
8914
9362
12806
8461
6631
9581
9620
12239
8927
9998
9489
8922
11933
13394
11542
9564
11679
9488
9534
6169
9519
6396
10471
14948
13150
13894
7427
11946
7642
8857
8639
9290
8335
8071
15353
12628
11227
8952
13806
13803
9532
15469
7355
9448
13370
7389
9426
14960
9456
8178
9430
8584
8926
13805
1584
8884
10261
8274
8895
11633
9319
12543
13733
7738
8940
9565
11475
9359
8682
9251
5443
9548
8939
9371
9102
13618
9480
9400
6961
13461
14083
9115
8946
9428
9407
7260
24350
9099
7511
9408
7875
9616
8921
7629
14071
4775
9102
13579
8838
8908
11944
7313
13557
8990
7334
5639
13924
13797
9479
12637
7928
7445
4771
8939
7432
13241
9369
8902
9305
9571
8937
7386
12193
13583
9360
9443
21287
9329
7403
11567
7501
11326
10775
6853
8860
9332
9354
9453
7381
9006
9507
11938
12586
8933
8486
8956
7495
3182
10415
11588
10004
8960
11557
9342
14068
7260
8903
9483
8353
10417
7386
4991
5169
8610
8590
13854
11973
9377
10263
9054
9469
7355
9518
9219
7360
12122
6265
8885
9493
6182
7382
2571
13958
7401
9389
11952
9467
13424
9133
12789
8925
9355
5001
10547
9490
8907
13548
8912
11529
6546
8951
8883
8888
7410
11903
14835
5004
11765
5651
5019
5036
6197
13993
4337
4898
9509
9376
7419
14185
5270
11915
8948
8689
7314
9555
7438
11792
9259
12404
12057
9498
5459
9439
9440
13203
9501
7854
9453
9480
15595
9504
11112
11108
11591
7364
11727
8961
7344
7508
9097
9486
9493
14350
7276
14890
7880
9455
14921
9342
7346
9345
7354
13388
9496
14854
9274
5279
13773
9415
11486
7448
9643
9714
10149
4881
4796
10015
7493
10103
8913
7545
12969
12982
8954
7509
9485
6189
9135
7318
8991
8940
15197
11687
5628
8879
6987
10964
8014
9364
9549
8867
9377
5156
13626
13048
13934
11189
10872
9340
9102
9368
6399
8922
9520
13487
16458
7375
7629
10927
16289
8903
7366
8893
9436
14082
11526
8235
9594
9543
12156
7490
9446
11250
8564
8919
9478
9472
8841
9517
3615
13596
13695
16168
7424
9371
9372
8924
14142
9106
12854
12115
17164
9304
9282
12466
9375
6967
13441
9342
7783
7444
6138
9400
8853
7378
13458
5751
8932
1894
11966
10257
7337
11723
8948
9188
9422
9310
9541
6375
7360
13622
9216
11158
16795
7439
10649
13488
8865
5630
9526
8963
9439
8947
14318
13682
13673
13398
12772
6907
7918
9477
6434
9516
11653
9482
12346
7346
9507
17041
5555
9486
9469
8887
8915
13636
9501
5868
7790
6467
8873
12654
13842
11488
11393
9504
8926
7369
5052
11225
16418
11309
9440
11269
7307
9122
5738
8940
13245
9424
11297
5862
16868
6145
14002
5653
9227
9416
1977
9489
9447
8967
8657
7799
9506
6394
6405
8991
6479
9500
9506
6983
13905
13529
7284
8952
16811
7365
9321
4774
5219
9174
9476
9399
7414
8920
9477
8833
15192
9985
7342
8888
8249
8960
13829
9415
7108
6438
9439
11326
8898
13332
8220
7385
9278
7340
11572
8454
8904
8086
6195
8870
11555
7385
2788
11714
2868
9544
7411
7421
7349
9113
5114
9486
9418
9500
12730
7419
9484
15118
9288
8958
12431
6473
8459
9662
2160
9029
9126
9126
9439
5731
8840
9089
8887
8997
8935
7491
13761
9072
9529
8676
5042
9386
7379
9336
8075
22445
8794
13777
9511
6920
12211
6713
11374
11985
11126
8962
8939
9593
9352
9453
6913
11923
7455
11639
8971
13685
13437
8921
9005
9297
8930
10179
7430
11563
7432
9295
8669
8892
9516
8958
9338
9387
15490
8113
8527
15475
6505
9586
9538
8953
9238
12772
9419
9164
13931
13781
7780
7955
13664
5406
9488
8867
9520
7252
7817
9523
9573
5490
9355
5389
8911
6638
10502
7819
8891
7886
13751
9448
7370
9388
9318
6171
9388
9659
11188
11477
10985
9456
15239
5486
9210
8932
8871
12702
8372
8927
9549
9480
8910
12777
16905
7384
14092
17853
9002
6204
9799
9048
7354
9327
8817
12119
13284
13532
8969
13557
1572
9325
9410
9480
5534
13914
8946
9390
14933
8958
6876
11545
12300
11170
8858
9489
7279
9538
13580
9277
5461
9373
10240
8930
7605
8527
9145
14198
7361
9002
11505
7565
8927
13841
8979
7153
9540
14095
6860
15021
9536
9713
12441
9735
11531
13392
11680
8680
6772
7179
5109
7348
11451
8968
6915
8960
9401
13342
7848
11728
8958
11546
8970
5349
11813
8581
9825
11404
14023
13493
11218
11647
9277
14137
9079
9252
7337
12457
4014
7367
6181
5711
9434
9481
13903
8954
12761
11536
8764
8929
9485
9511
13585
8561
8909
7761
9515
9431
9106
13721
13128
9482
8062
9534
8942
8789
8965
9004
8985
8540
1870
8315
9207
8932
7940
9533
6414
13652
7839
4788
13624
8858
9273
9397
5188
14009
9484
8688
8955
8899
9517
9504
6038
14108
9510
8998
7459
10152
12492
13968
9719
8903
7383
9498
7929
9372
6388
9532
9291
8942
13985
11175
6401
9124
13375
9453
8910
11968
6339
9511
8175
11957
9479
9004
9093
7516
9473
9224
13651
6769
13855
8980
8970
9501
8943
13633
11752
8275
12860
11261
4708
3622
9077
8529
9440
8836
5008
6573
9525
9550
9453
11713
10222
6312
11665
9473
9516
9567
14056
8923
9515
8771
10571
7445
9383
11740
8343
13650
8932
12721
9716
9510
6451
8195
7395
8936
9436
6379
4745
9516
9492
8150
9288
8879
8915
8508
9537
13668
13804
14004
9478
9830
11338
17076
7401
7465
9291
9988
9458
5422
11981
8217
9443
9231
9429
6405
8994
5289
8939
10344
11410
8889
10366
9110
10379
6395
9506
15490
7337
11674
9112
7786
5404
9096
11578
11437
11795
13764
7360
13653
9428
10430
8965
7348
1882
5290
5943
5020
5829
11540
7314
8987
5765
9509
9514
7843
9486
10475
8864
7424
5824
8921
11254
13513
14298
7480
7478
7191
7789
8747
9394
2414
9024
8930
9455
8827
2811
12031
8909
9628
6533
7450
9482
13427
11671
9461
11268
11356
7365
7842
7395
7365
7479
8844
7316
13614
7098
8891
13679
8154
7342
7336
8054
9569
8915
8988
8911
11268
8955
9485
9443
8419
7010
9544
7341
7808
15469
12584
13391
8914
7438
9442
11545
9052
12754
7407
8815
7405
8415
14510
9009
9313
7548
11602
8934
9288
12708
8886
9431
7989
8953
7372
9478
9379
8925
9510
7447
8893
9463
9511
6331
8038
6725
8936
10461
9500
10953
11600
7347
4919
9590
9353
11688
14221
9682
8896
9305
9348
7801
7344
7503
7476
5053
8596
11639
11609
4472
3658
12604
13395
9484
8892
10797
13486
12698
11726
13642
8067
15858
8039
9134
9017
7388
9503
9217
8965
12420
9406
8618
17268
6896
8933
10152
6045
6774
11659
7417
8294
7343
8918
7365
7092
7789
12785
18826
8970
11039
7421
7340
12738
9491
8205
9024
13406
8911
8397
6395
9543
8010
12389
9487
4774
5203
8900
7435
12408
11861
9464
8922
7359
9848
7701
8790
8778
7335
11234
8053
8514
8930
7638
9280
21369
9518
9258
10925
9020
9008
8643
6806
8501
12724
17459
8120
8223
10568
9259
6992
8530
11563
7288
10279
9287
12089
7536
13616
8985
7371
12870
13791
8104
7913
15582
11591
9501
12950
6233
11385
11690
17517
7425
12093
12711
9593
12356
7797
9310
17166
13645
9367
10686
12256
11655
13119
9339
9351
9507
15408
9157
8893
7667
11476
9266
9331
9083
13186
11576
13694
8904
15337
8485
8667
9274
7342
7353
12714
9602
8928
9401
12395
9871
14005
12435
9527
9339
9708
8921
9116
12241
13386
7456
7314
6833
21097
9840
7487
7906
8360
14914
13776
8305
14139
13871
13981
6835
13232
1867
9518
9139
11205
9531
8951
9498
7534
7289
7545
5331
9081
7350
8843
6112
9462
9424
13438
5206
1869
9325
9272
8213
13487
9481
8278
8945
10661
8896
11688
8307
7440
11729
11213
11393
15655
7597
17337
8257
11948
8493
13625
11771
6397
13572
9381
14229
9584
13865
13889
13579
14013
6586
11770
9355
7349
8104
9411
7512
9495
7326
7692
7341
9446
7142
11286
7419
7400
9616
8947
8788
10246
16273
7375
11701
9429
8932
14096
10380
4385
15000
8886
14109
13973
8969
7361
6401
9478
15254
13697
12115
6892
7176
9269
7745
9323
6117
8942
9370
11795
9441
7333
9595
7315
8956
7444
9418
8922
9408
12385
7341
9019
9515
13390
9497
16494
7313
9489
12768
6903
10299
7492
7215
7398
12315
11137
5351
9408
1389
7460
10393
9475
9525
5266
7303
13586
9611
9376
12479
7398
7455
7338
7845
7180
6829
10159
8987
6824
9492
9545
9379
7386
9196
13252
8157
9371
13684
12136
16627
7362
7359
11336
11885
8987
8928
11233
6799
12456
15410
7333
12742
8880
13509
8521
9070
9453
7427
8981
9840
14839
13660
4971
8459
14419
9506
14134
16478
6471
8856
7465
19337
8159
6893
8353
7300
8439
9450
7060
9479
8200
11094
7062
6924
8833
11520
13672
10694
9484
5466
11639
9456
7399
13605
13950
6470
9412
11500
8741
11697
12148
9355
7278
12761
7851
15325
9523
11600
14038
7791
7483
13659
15030
7799
9365
9515
12802
13841
13594
10407
12003
9025
9066
9421
10368
9294
9319
7368
8925
9575
7325
6470
11471
8928
8452
12848
7937
7309
8947
8944
8873
6246
7911
9269
9041
14938
7819
11835
8791
6408
5129
11526
7839
3127
7365
8162
7418
8652
5809
14336
16289
7374
9356
8400
13443
9570
8810
7919
13756
7349
7313
9540
9350
11741
11073
7361
9464
8882
12663
15349
6824
9854
16729
7384
10175
8226
7343
9296
9277
7320
8927
9465
9505
11362
8919
9231
9246
8937
12285
7455
10115
15439
9474
11135
9438
14803
7346
11848
7391
8620
14916
15094
11447
7109
8942
7339
7363
15335
8893
7997
15363
5300
7799
8998
9303
6837
9395
11683
10113
8890
7384
7386
9379
10376
9506
11470
9385
8165
14013
5306
8871
9507
4738
4897
13589
14807
7262
7839
11255
5460
11438
7313
9532
8898
13293
7498
13682
8915
7393
7371
8136
9488
8738
7446
7410
7372
13835
9579
6377
8928
8863
8897
12196
13263
8933
9425
5634
9312
8923
8859
7320
13754
13879
8430
12728
7293
15428
8957
10383
7297
6213
14919
13659
9521
11308
12694
12311
13595
9214
9647
8556
9414
13661
7813
7332
7329
7279
13380
7413
7448
8940
7844
9454
5045
14897
7351
13647
7485
9218
8974
13818
9317
9369
12644
13466
8930
9584
7480
19570
9367
7445
7777
13656
9018
15551
5581
5585
5994
8773
7470
9890
5634
7384
10533
9010
8939
12780
7344
8961
8927
11541
4266
13954
13825
10120
6915
7011
7336
9441
12041
16806
7752
11722
8222
9419
9413
9478
7469
9391
13547
7489
8552
8955
6862
11442
7379
9139
9365
11640
9639
8994
10337
8760
5735
11104
8645
7966
14880
7379
15365
11793
7734
14916
6884
8487
8927
7948
6466
8047
5214
6865
15343
9629
10682
9357
7346
9191
5293
8912
12102
8782
7338
15505
11356
11227
9341
13813
8887
7380
13628
7511
12200
8340
12430
9541
7837
9644
8904
9507
7307
9529
7987
8936
7369
9730
7424
7870
7329
8964
5400
11821
9281
13827
9419
15602
15259
7317
6837
9448
9512
9483
7972
14697
7349
9552
9749
9406
11481
14935
7323
14881
7323
7390
9550
10045
11613
14917
11581
5147
5824
7311
7327
9469
8635
9037
14231
9324
11467
13923
12789
9704
9409
7492
9252
6829
13515
7307
10754
9591
9154
5182
8929
7450
7393
15174
7812
9497
9332
7317
9277
9383
13579
7289
14658
7288
7390
7352
9531
2063
10419
6629
9179
9475
8297
8894
9864
12970
9387
9381
7427
7430
11666
9411
9508
9286
9404
8965
11651
7334
11693
7376
6840
13530
7357
13559
6806
9471
6858
8925
9349
12622
9516
7362
9397
9509
9105
9145
7370
7346
7455
6837
7377
7986
9193
5940
7328
7349
8681
7354
4763
7331
7343
9956
16284
9512
11341
11174
13850
9647
11802
2836
8107
7389
9345
15337
9342
8817
8189
10170
5813
9265
9488
7528
13658
7325
14001
8789
11228
11810
13994
13814
9314
13305
11243
9925
9556
11166
9510
9585
7069
6920
10013
11071
9530
2568
7454
7236
9417
9418
13579
7323
9526
7313
7459
8188
11321
16413
10319
9340
9119
11013
9620
7552
7358
7806
15817
8709
11831
9453
6839
21739
7505
6823
6992
9540
6768
7450
9253
7439
7492
9196
7616
7381
7449
11578
6252
7304
7558
6814
7511
9476
9538
7390
7425
7660
7311
7639
6863
8870
7822
21751
6870
7296
11728
10350
7961
6854
7575
5418
6821
6835
6866
6775
6826
17585
9351
8983
3973
7275
6798
6806
9376
7457
11750
11445
10739
6866
10227
12935
6808
6021
7464
6681
9535
6873
10041
9282
6818
4810
14911
6767
13475
7408
7220
5902
15079
9482
12774
6861
6846
8957
7445
7432
9460
9783
6470
13821
12860
12733
7379
7356
12372
8282
6014
8934
9567
9579
9599
9583
22508
3243
10412
14089
8918
9538
14868
7712
9542
14921
9416
9530
11564
11973
7508
14311
11601
7259
10334
8884
13680
16619
6826
12674
10334
8363
9459
8895
9179
13720
9532
7247
7511
14850
11547
9445
8122
6949
9778
7400
14934
7546
6840
9106
7364
7644
14192
7368
11731
8354
7332
8134
15024
7811
9362
7468
9531
6828
12053
7455
13808
10877
9598
13557
14897
9659
7518
9315
4948
7499
12400
16517
7381
7362
9472
9619
8641
7419
7317
10283
9670
9534
7333
11502
8891
5197
13578
9577
7383
7368
13583
6603
7441
13395
9606
13666
13314
7509
6861
9492
9547
7438
11209
11457
7513
7783
7431
7354
7388
7433
7731
7407
9574
9607
8915
13683
9436
14973
15416
7421
7348
11666
9234
11067
7376
10974
9488
7232
9371
14896
11833
10543
7377
8058
13659
7849
11403
11655
9517
11448
7506
13636
7356
19052
9315
13641
9535
11474
5200
7925
7819
7495
9488
7437
9479
10722
9518
9403
7391
8689
11660
7514
10946
7153
9475
9452
7800
11791
9293
8938
12023
5520
9506
9586
7359
12828
6952
9151
9254
7355
9486
9310
8359
13772
6844
7436
9293
6878
9493
13659
13610
15356
7368
13265
8993
7350
7321
11341
8936
7332
9520
12565
7776
7475
9434
9343
19380
8217
7356
7460
7404
11668
13647
14414
11570
12931
13507
9654
13887
11061
7417
6883
7427
9437
7358
7188
7283
7441
7293
7286
9344
9545
7515
9380
12279
9464
14979
10973
9597
9311
7392
13904
8995
6601
9522
9490
7269
9474
11251
8924
9953
9086
3194
5353
7350
14705
8999
7517
7429
7386
6481
7408
12008
11831
8162
7300
7418
7383
7436
9545
8020
8244
10020
7366
12251
9393
9506
11274
7981
9473
7265
8324
7348
7456
9590
9465
9496
18129
7309
7390
14857
13662
10913
7151
7494
7426
10150
9473
7522
6959
9555
7939
12550
18610
9469
9532
14914
7778
7534
7349
14836
9299
6843
9139
6913
13860
14094
11663
13593
13003
14595
7208
7335
9511
11517
7393
9362
7522
13299
15756
7239
6783
8936
7768
14893
9511
8479
9404
9454
6722
8441
9497
14640
7278
9461
10303
11638
9391
13684
7852
9511
15386
7870
7437
7291
7363
6241
9488
7434
12892
9601
5740
8596
8647
23095
8152
15584
11421
7243
8943
6490
6788
10889
11955
9591
13717
15509
5239
9531
12735
11588
7372
9544
7317
8270
13353
7370
8973
9489
8897
9408
7322
7341
13955
7432
10131
9656
7441
9613
9542
7332
9714
8733
9433
8299
7313
10652
13820
15393
8913
8693
3238
11906
5554
7539
7508
9551
14915
8943
7426
2807
14889
7955
13283
14072
9229
9596
4999
8945
13305
4979
9521
9444
8293
8996
14940
9312
15502
9506
13661
9470
9470
6904
8957
8941
10102
6984
13996
7535
9303
13657
12081
15352
1471
9695
11315
9455
13579
12677
7299
7792
7288
9623
8154
7195
14204
9059
12625
6816
8817
9395
9273
8923
8987
11044
9602
13982
7299
7580
10174
5804
6031
13657
13657
13938
16493
9504
12385
16727
5797
5341
22910
7950
11088
9059
9406
6860
9346
10548
14973
9389
14047
7340
12125
13669
15490
8110
14979
6255
9308
7381
9695
7360
9511
14035
8102
8936
13636
9137
8988
7344
7567
7391
9124
12372
7456
5328
10253
8995
13591
8642
11540
9546
8934
11711
7426
7424
14708
8903
9386
10158
11056
11544
9491
8752
7416
7843
7497
13858
8897
3234
7464
5485
13211
7331
9719
4945
11067
7337
7359
14015
7239
7348
9542
11541
11645
6992
5797
11963
9599
13541
7510
13549
14754
8986
8938
9482
11564
9537
9388
5448
9503
7417
5833
2198
14181
8514
9154
9397
7295
7236
9529
14151
10786
8758
12189
9041
16533
5815
11507
14912
9504
8627
7434
13661
9387
13965
14261
12062
7381
7330
11110
11344
7344
9514
7370
13068
7938
11582
1777
5339
11316
8953
9083
13298
7456
7448
11453
7278
9355
8466
9902
12247
3932
11532
6208
10227
13696
13477
7329
9261
9606
7231
11530
9310
8967
9593
7406
7829
5015
9450
13190
7349
7350
7449
3533
9492
14820
15437
14952
9334
7424
3018
11263
8128
11662
7356
13581
12808
16402
11387
9343
11837
14960
5287
7371
12102
8256
13749
7966
7236
7430
14747
7370
13816
9334
9448
8438
7119
9457
15473
8883
14924
7342
7329
9527
9456
8825
8164
13270
7450
8759
7419
5345
9237
11248
9519
9372
6529
10657
14883
10841
13399
7449
7821
6810
11982
9312
10113
10186
13850
14837
7890
14067
7443
13105
14076
9573
10229
8893
7449
7709
14837
6189
6749
8485
11373
13979
7356
7365
11881
7383
8953
8910
12230
8900
13671
11582
9498
13628
10376
9309
7499
12721
10861
8952
8788
8211
6826
9434
9583
9464
14014
7767
7321
9485
11564
11744
14959
7327
13849
9505
9413
11608
9742
10446
8891
7360
11938
8374
13400
12749
7939
8311
9443
8882
9480
7309
14677
7366
5544
7144
9341
4756
10694
8509
8525
9454
5804
7424
2511
7380
9542
14737
10258
11614
13547
6203
9475
8892
7325
12681
11128
9147
7301
8348
7319
7284
8253
8535
9409
10171
9422
9335
7381
10498
11593
7547
9080
9564
4991
7233
7270
9402
5119
13526
9961
8722
9251
7700
9134
8987
11320
8921
9474
14882
8629
6842
9237
11127
8264
8854
9980
11629
11442
7784
7401
13696
8867
8854
9984
11645
8968
11434
6518
6362
9333
9292
8899
7385
13569
9380
13930
8875
10258
9484
8926
9583
9333
9454
11588
7272
6767
13499
12887
9317
13410
7682
6839
9358
20554
13281
13178
14110
17289
9852
11528
7808
8929
7446
16582
9057
13890
8736
9119
6188
7593
9400
12067
9149
9467
9565
9280
17303
8403
7442
8850
9422
2112
7584
10206
7451
11646
7864
7344
9383
8307
9362
9997
10396
8160
14874
7376
12734
7261
7551
10073
7269
8932
8327
8317
14618
13927
11453
11782
11672
7772
7423
8407
9502
15913
7007
8598
7299
9395
9505
9630
9526
5499
8870
8876
7374
9396
7709
6488
9157
13418
13629
8912
15154
7777
9138
7541
9504
15346
13315
13311
12890
9449
15000
7775
6741
9531
9450
8880
11305
5681
9170
9490
9790
9425
7401
7342
13393
8110
13583
5605
12013
9773
13330
22801
7272
14724
8937
11099
11298
2320
11613
9550
8818
5539
11560
7425
9534
9453
11463
8853
9025
9045
14923
6454
7913
9421
9714
8938
7527
7348
11705
8185
7571
9015
9375
8847
7300
9190
9082
9365
7349
13114
13596
8921
14000
6238
5225
5987
7329
11526
9451
9465
8723
6839
9300
5128
7755
7587
11295
8984
10365
5475
9045
7794
8926
9493
9477
8918
13874
9641
10454
5972
9297
8367
14869
11470
14125
12185
9412
8989
7341
7932
11566
7782
13802
14124
9308
11762
10046
15533
5335
7523
15944
9655
7441
7505
12560
6071
11601
9535
9305
11485
9133
9003
7385
8668
8873
8930
10688
7959
9482
9062
8940
8108
12714
7424
7533
11527
9520
9370
9492
11883
6815
8913
11727
13681
6361
8534
13706
8993
4456
14403
6446
7365
14266
14306
6830
7351
11940
13078
9339
8923
7781
7007
6843
7329
7274
9495
7336
10780
8923
9517
10358
7328
10255
12891
11534
10286
10901
8967
12715
4793
12161
9435
15238
9621
12750
6652
8710
9098
7428
13501
14067
9501
8292
13617
19439
5424
15516
8853
13634
9362
9521
11570
8978
8302
9486
8014
9431
13654
14189
8979
8910
9520
9196
8233
12510
8454
11551
12362
8712
7356
1576
9133
10139
9434
13573
7229
11691
9508
7448
9251
9052
7311
7730
8445
8208
9298
5929
6059
10333
11234
9301
12095
7358
7385
15567
7309
11079
8988
14866
6391
11642
11986
10298
7411
8916
8992
12666
9368
12517
9362
7413
7368
9134
11846
13605
10194
9585
11578
9455
8952
13892
13634
11516
4147
9462
8941
9514
9769
7348
3570
8902
5937
22679
9447
13707
7387
11712
7097
7244
7114
9381
11594
11699
12084
11680
8107
8898
9411
9460
7389
11075
11408
7231
8933
8919
8880
9196
9380
8955
13234
14917
6819
15319
9958
6903
9269
9316
12498
9392
7531
7816
8946
12042
6568
8342
11173
14766
8790
9303
13906
10305
11561
9451
8253
7983
13314
9442
8864
8093
9401
9778
7343
8283
11382
20118
6706
7432
7360
8833
10395
17180
9200
6488
13851
13681
13920
13783
12354
5473
8974
4917
8940
9454
13940
9498
8248
7030
13823
8914
8879
15358
9335
7439
13530
7500
9493
13591
8191
16394
8953
9515
12697
11703
8039
7229
6906
9179
9490
8883
8877
9327
11427
8726
9492
5245
1711
15356
14022
9091
13978
12684
10763
8839
10296
13367
11770
7285
9313
8308
7504
8874
9802
11861
14919
10576
8865
14105
6879
9361
8976
9000
10048
9509
7427
11483
11381
12814
9025
14019
8693
13658
8521
7354
6657
8950
14003
8933
13285
10234
8224
7917
8331
14139
5776
4944
7347
19667
11781
8954
7620
9456
9315
7355
11253
8553
7301
13005
14880
9396
7405
13778
14059
19239
8839
8922
7133
9528
8936
13915
8923
9468
9211
7310
8490
8886
12145
8772
9292
8958
13300
8946
16341
7434
9112
9206
8253
7312
9568
8936
1596
8899
10568
14161
10707
9101
12062
6219
6847
9395
13636
16969
10398
8959
6425
7353
6990
7441
9284
11619
17369
4556
9304
10158
8892
11516
9273
11082
11488
5403
9054
7414
8316
9291
9449
8945
9302
11793
8957
8956
5258
9499
6963
7022
13746
6071
15239
13749
14082
9693
9006
7885
8988
9121
8959
9070
9216
9014
9458
9078
9485
11702
12809
11816
9097
13437
11442
11499
9509
8934
15454
7443
7510
9505
9609
9331
9367
13511
9418
1576
9489
6853
9316
9482
9481
6831
10228
8995
18860
11211
11405
8094
9818
13451
17472
9503
7318
7297
9661
13682
8892
9114
13574
8915
9391
10312
12754
10632
9367
8913
8960
11240
9445
8971
7208
9028
4777
11814
13796
7508
8894
7825
9677
12663
5247
9485
8889
8966
5383
5471
7371
10053
7414
11690
9476
13579
6941
11826
10855
8900
9100
9322
1841
13796
9479
13958
9355
7425
8848
8054
7317
10055
10966
14962
9483
9596
8849
11541
12743
5292
13854
13968
7316
13603
13622
13631
10623
7352
17243
9202
8236
6657
9524
11541
14933
9344
8976
9512
8964
9442
12308
7261
9487
11556
14849
13651
6386
8773
7904
7412
7543
9577
9470
9010
4910
14751
9464
9168
8954
10277
8962
5826
5235
9559
11755
8962
9469
9496
14951
13645
9455
7302
9306
13531
7327
12595
8906
8939
8995
6462
10583
13693
15015
9505
13804
9100
9392
11732
7413
7352
16746
7357
10996
13727
7415
7447
7366
5029
9386
7382
8910
9467
12740
8955
7484
6175
9188
9529
9118
9047
5498
7139
12257
9432
7508
12828
7370
14918
13013
7396
6198
9397
9424
1821
13653
9373
10016
5688
8754
5506
9812
12069
13803
11260
9446
8846
8817
8919
13738
9437
9480
8872
9447
7448
9271
8850
9326
15504
9370
3728
9362
9246
12196
8837
13611
8726
17356
9452
9097
8912
8754
5227
8930
7769
8874
9433
9397
5298
11653
10214
8952
9390
8946
9506
9446
5424
7452
8743
9398
10865
2093
7138
8922
9041
12147
9346
14661
7381
8963
8670
11546
5094
11688
10273
13421
9264
11938
13481
8960
4890
9059
6354
7345
9407
10532
13522
11696
15056
8935
8827
13603
14136
8860
9359
11536
13684
13908
10261
9263
10031
9691
11838
6407
7320
7307
11816
8852
7836
9157
11652
11556
10477
8953
10086
13723
7332
8947
11559
9351
9462
4246
6062
9474
8948
10502
8251
7355
12436
9454
7273
9271
9339
13645
13968
9015
14092
8893
9514
8914
13664
7339
5402
11714
9452
11949
7862
7336
11678
8888
9001
12531
5610
8978
11629
2833
6154
2857
9448
6371
12529
9399
8889
5818
11693
4259
9358
9500
8734
8867
11485
9568
9554
11686
8942
9241
11952
13625
7313
9463
9289
8965
11991
8054
8974
8918
11883
13328
10420
9275
13766
6340
9294
8810
9015
8260
9460
12155
10328
8907
9273
13812
5840
9515
8471
9264
12882
13498
12902
9410
7321
8912
13616
9446
8315
9489
13009
4873
7340
6041
9365
8671
9519
10254
9108
9047
13632
6462
9393
13470
12069
8980
6784
13783
8963
13999
11666
9481
5685
8065
9300
6377
7998
10520
8927
9488
7221
9519
8978
6248
10635
9468
4721
9441
9494
12951
8906
8767
7967
3193
6880
8997
8870
8867
9273
9503
11697
13769
9687
9463
7329
8935
9508
13772
11760
9345
7466
10095
6065
5542
11788
8286
10853
9506
8056
11086
2687
8824
8295
8814
13509
14063
9457
8936
9391
17426
9421
8976
4260
7456
9477
9352
8919
13374
5288
14413
7737
6667
8600
11721
7867
9491
6370
7337
11574
9537
2799
9415
5180
8925
5041
5355
11396
8876
9299
9458
12014
14480
13644
9481
11967
9597
12488
7305
22801
8942
9528
8748
4783
5010
5595
9423
8967
9105
8920
15456
13756
5788
5024
13475
12795
9556
6704
8926
8923
8981
5189
8883
13713
9416
13592
9335
8907
8965
8927
9504
11668
9432
7477
9527
7226
14545
13383
9009
8859
9382
8970
9390
11775
8666
9506
13751
9331
13953
9507
13722
11346
5354
9454
9303
6414
1574
16134
7401
7387
8990
9407
5342
9281
5286
9404
7427
8196
9354
9384
13831
12086
7408
8965
14134
8876
6840
13750
9447
8006
13674
9188
8261
9459
9436
15534
8284
8825
9621
6791
7441
9444
5433
6885
6886
10428
8859
16961
9051
9572
9354
9106
8057
6978
8873
5175
7364
8764
8835
5240
14073
9352
9557
9418
4867
11670
7483
12133
7338
11428
7985
7324
9517
9908
5220
10268
11070
13284
9278
9009
9565
10514
9462
8967
8942
8899
8159
11228
11596
8389
13727
8941
13969
13969
16893
8967
12326
13685
16899
7396
11728
10479
7494
6823
7378
8830
9415
8837
9449
10823
5373
8980
8481
9389
9478
9072
9465
9425
5676
9130
11561
8096
9508
14022
9314
7282
9522
8187
7418
9325
9331
9092
7691
8971
8958
9245
9564
8911
14242
9339
7825
8364
9476
7310
7423
8910
12582
13567
8952
9425
5535
7508
9291
9356
6970
9397
13604
10300
14945
9802
13933
14286
12908
3928
8957
8894
13563
13131
10610
9497
13815
13623
9279
9287
12353
11211
9422
9532
11542
8395
9208
12097
7343
8873
5234
7714
8941
10544
6844
8954
9446
8684
9380
11663
11675
9251
9458
8947
9376
9503
9068
7493
9003
12730
13520
5125
10867
3641
3641
9434
9430
10035
7094
9413
12641
13733
13433
10019
13819
8985
12253
24675
10268
9291
9493
9470
8895
6130
17141
7705
11956
9515
13976
8931
9392
13740
9018
9370
9985
4826
9243
8920
9612
11549
9534
9429
7318
13953
9073
14108
7403
4785
8182
8595
11204
8939
11545
8059
9314
13248
9382
8819
9042
13670
13682
11760
9626
7421
7780
14983
11510
9455
9457
7957
8222
9382
8924
15891
6417
9421
9393
9512
8715
11899
11556
5230
11731
13369
11071
11781
8885
13825
10125
7671
9230
11523
12515
4899
8971
7106
8578
8920
8896
16301
13613
9550
11821
9490
8983
7489
11203
13608
12590
12721
7438
13235
7310
5316
8227
8951
8889
9447
9488
9615
8943
8966
9397
7440
7987
9030
9788
10016
8535
8919
10743
5407
13847
10603
8069
14010
9383
9111
8952
6929
14189
8621
8924
5093
11631
14951
13684
9165
6855
14979
12494
6412
11650
8941
6008
10060
17572
8242
11615
8984
9680
9504
7360
8910
14248
6269
9455
9437
9342
2011
8263
7818
13257
8892
10212
8163
6611
2542
6161
2447
7340
9382
8932
15160
7810
11783
8841
5433
7262
7247
6435
9172
11276
6799
8978
14002
8991
11343
13487
11144
7510
9424
9508
9365
10672
8798
9297
9300
7446
15489
9436
9160
8966
10753
10455
10240
9609
11606
10133
10409
7503
4930
9754
11556
8972
9504
13638
7462
10978
11969
8990
9376
13575
13636
11798
9482
9422
13772
12730
4729
12191
8928
8181
8948
7443
9366
13667
8546
7177
7187
4779
16300
14223
12784
9235
9208
10145
10029
9135
10725
10232
9290
11582
6382
7447
6443
13532
13315
8915
9605
17497
8972
7423
9441
2128
14291
8358
6992
15327
8797
7473
8929
11555
13733
8319
5516
7300
9616
5644
11722
8069
9551
6176
8554
12286
8929
9467
7318
9294
3305
10033
9474
7387
11401
5744
7432
12556
20768
9260
9502
8162
7880
9250
7413
8779
7438
13673
14007
9504
8843
10744
7435
21820
8235
9465
7513
7710
8721
9562
12549
13754
7340
10345
11453
13645
7917
8966
9308
5760
10666
8756
9222
12755
9363
12848
14048
9515
8392
11595
13758
8522
8914
9568
12732
13832
15486
11582
11663
7459
10298
11214
8421
7388
10863
10104
9514
16162
6915
9440
7378
8956
13366
7381
8965
7401
15783
8909
12697
8708
13809
8533
9074
7376
9410
7508
9290
8853
9407
9014
9387
14897
9538
7605
5410
13243
10056
6834
8236
10104
6851
9102
7397
7508
7435
11617
12105
7347
7185
8895
11658
6912
9477
7435
8998
9337
10465
6898
11406
7300
12072
11720
15495
7361
13889
9277
7398
14874
10146
10725
13616
14879
9377
13238
6673
9345
10237
12261
5086
9442
11579
11513
8922
7858
9346
14953
4566
6111
9446
6212
9462
1934
6832
11647
6480
11593
9962
6830
6838
8162
7403
8948
6374
11328
7362
14916
9457
11894
9352
7473
6326
11733
7294
9012
9308
7160
7133
8891
5108
11376
7506
13675
7424
7401
7846
9402
13822
9436
8895
13687
11468
7756
10397
13530
9439
2982
7320
8077
13045
7072
7570
11649
7411
8876
9563
14781
9577
8864
1574
8936
9386
13596
8254
15198
7785
13958
13101
10190
13821
10451
10388
9522
9471
4796
7261
8785
5167
14906
7411
9538
8959
9418
16905
8169
9514
8862
8959
8030
7368
7290
13349
9445
7409
12313
7338
8870
7248
14784
9136
8986
9355
11324
7388
9538
12018
9515
6862
11684
5380
7362
7382
9510
8996
7857
12885
8909
12599
17139
7385
12673
10174
13503
8438
11032
8993
9755
7029
14924
8172
13716
9351
9375
8547
9135
10693
9510
9385
7426
11737
15096
9494
12016
13724
9248
11588
9394
14949
9244
9606
8327
8911
11973
9386
8779
11821
12270
11361
9435
9368
8156
8914
13469
7785
7473
11717
13637
11688
14866
9400
9452
14880
11302
8621
11612
14936
8912
8879
8856
13636
7349
9373
13986
14261
14023
11550
9012
8241
8779
8106
11600
9361
14803
10893
11300
7321
17154
9351
11748
9443
9447
9439
13755
7428
6527
7286
13614
9342
9315
14922
5812
7347
10212
14083
11925
12829
9501
8960
7740
7393
8879
7561
14910
8908
7394
6857
7438
7391
7385
9510
7513
7344
10248
5229
13252
7339
8284
5573
14885
9401
9523
12203
13323
13461
13657
7347
9400
7400
9510
4859
9394
8809
7358
8250
7436
9152
9386
9466
7901
9475
8038
9343
14898
7392
9492
9484
11663
7361
9206
9023
11593
11097
9627
14169
9458
7403
7559
9430
6477
8804
7343
6840
7377
10439
9646
10531
8475
7568
11923
15492
9365
9426
8956
6646
9430
7386
7380
10893
8941
14966
7421
7564
14930
9384
7568
6863
6705
9258
6842
6455
6860
7550
7511
14988
14777
5208
7032
6856
14122
6836
7547
9496
6858
6864
9201
6767
14191
11619
9676
7569
6824
6847
9466
11784
9556
7453
13670
7440
7567
7394
9165
7566
7533
6718
7261
4509
7443
7567
13514
8680
7439
9439
9542
9542
15361
6921
9249
7354
7566
12336
9511
7096
7366
7564
7564
9503
10575
7404
8763
15527
7291
7441
10495
9080
6758
9364
9778
6831
7566
11417
7454
7006
8092
14036
9551
9375
7567
12910
7488
6867
6855
8610
10716
13623
7411
8028
7411
8864
11450
11502
13692
9277
7460
7330
8074
6740
7404
13974
15242
9562
7346
7442
7805
9405
9366
14086
9452
7242
9584
11461
6807
7568
12496
14958
14241
8320
7493
7393
14911
7389
13639
15516
6797
13843
12699
6858
9703
7393
10887
10671
10386
11228
4355
7469
7414
7487
8980
11704
11324
9171
11416
15458
7468
13671
8955
9345
10748
13960
8880
7376
9402
6948
7376
10587
8573
7180
7310
7409
9462
8712
7422
9584
10081
7443
9400
7354
7495
9139
14336
5751
11657
8998
5641
5881
15419
6309
11029
9567
14658
7362
7283
15394
7375
7425
9124
8152
7440
19871
7440
8803
10129
11409
12327
11479
9366
11845
9111
8986
4266
10920
7337
9439
4702
8997
7243
7350
9370
13955
14108
9527
14849
8968
7375
7336
5815
9085
7308
7426
7315
9240
10162
9337
6810
8821
5117
7327
13228
7446
9480
9623
6896
8871
7261
8904
9119
11691
9711
9595
7416
8866
6284
14243
8266
11343
7433
7418
6497
9616
14930
10102
13668
7527
13750
14889
13439
9399
19767
4884
8990
9352
11106
7128
7496
7229
11726
7384
9349
7509
7363
9343
9174
9470
9502
15188
7432
7507
11536
9463
8904
11780
8940
10318
10318
9344
8952
10080
7347
9458
8126
10168
5114
7328
7935
7512
15903
14024
9451
17336
7383
7334
11864
9533
13421
9373
7374
12444
9524
10749
8301
9703
9391
12489
11737
6465
10953
7923
12893
8923
12211
14748
10561
9448
8809
12857
9538
9337
15085
7335
7379
7927
11535
14886
10664
7262
11705
8467
13511
13940
9369
11726
5978
10071
11539
7448
7366
9124
9035
12484
7384
4815
1854
9875
9567
9407
8185
13992
3338
9559
7446
7449
8922
7570
12157
9389
9613
11413
11988
11753
12180
13711
8830
7325
4884
7370
7273
4963
11237
6348
9292
12042
11627
9456
9182
7453
5773
10062
11710
7091
9531
7940
14916
11616
12805
7785
9371
8819
7382
12555
6774
9424
9030
9268
5186
11240
13660
13615
7502
15453
7345
7295
6938
11606
13607
7417
12880
5222
13572
5031
7541
10119
10406
7350
9359
7361
10692
8914
11210
8900
11506
12315
12654
9581
7454
7348
14884
14690
7065
13603
7435
8978
11792
13750
9383
7699
13690
14649
5190
16896
7509
5910
13753
11496
6193
5179
9226
11390
7451
7353
7501
11449
6413
7431
9333
7399
8154
7475
13888
9508
8850
1538
4807
7469
11800
9247
9303
13651
6759
7334
10448
15830
9458
9046
5613
15478
9447
11712
8329
9525
8960
8885
9373
6880
11414
3633
9470
7416
5377
16689
7293
11126
13971
9440
7473
9444
8354
8828
7351
11724
7509
8619
9407
5322
6579
11211
1564
7313
5335
16521
10632
11403
8541
7378
14141
7456
11032
15314
3453
14981
11952
10634
6228
14960
8200
9197
8298
9263
7486
9441
5335
9366
7340
7461
7206
6862
9372
7879
9626
14936
11571
9915
9362
13926
14236
15487
8097
7442
7782
9010
12413
11329
7338
7319
12494
2029
4141
5781
9449
7231
8055
9473
7397
8919
7188
13635
13865
8938
8951
9485
11413
8915
8897
14837
5734
13397
13823
11581
8634
9223
8932
11285
10398
8021
21626
13668
9803
8965
9285
12293
7449
8429
7323
9475
13715
16677
9432
7400
16807
6858
11653
14044
9237
8329
9031
9313
7363
8807
13456
14942
9530
14988
8430
8889
9482
11570
8214
7420
7298
9528
11113
11694
11322
15341
9338
8700
8999
13465
9176
6172
7323
9123
7405
11141
9137
7848
7419
7393
7376
9492
7352
7804
6042
9430
8268
13333
13327
11634
8899
7417
5464
9335
10607
9128
9473
10246
15324
11332
11695
11960
9277
8279
11446
22833
11177
9467
7400
5267
9178
8865
9409
13470
9507
7495
8006
21121
6154
13849
8117
9550
13879
11684
8989
9176
5824
9439
9402
7462
9694
9437
8941
14219
9475
9014
9513
12551
8874
9503
8400
17054
9373
9178
13668
9111
7545
12725
6869
7345
7415
7326
15560
7984
14871
7719
12980
7378
9509
8921
7342
9314
9369
8897
7332
7368
9354
15441
5518
8916
7305
11102
13328
9386
9593
11742
7285
13711
14441
7317
8426
9130
4835
13380
7365
8751
9368
1989
5773
11994
9465
14844
14305
7294
12284
12004
7321
7516
8922
13227
12398
7832
12499
9569
15383
7748
12143
7408
6840
9522
7122
9366
9125
9523
9491
9102
5764
8989
13594
7290
2822
13931
8861
7774
11716
9389
12133
9125
10632
13999
13885
12098
9395
9299
14781
7367
13998
8111
19997
8300
5259
9420
16205
7308
13517
8880
8921
9339
14017
5199
8932
9348
7283
14360
4841
11685
13120
7424
8796
9100
13628
12590
9421
13762
8114
8372
9240
7960
8986
10353
7393
9775
7273
9753
7399
9179
7359
8987
9377
11489
8886
13147
7788
11425
6963
7448
7341
13878
8821
9884
9491
9347
6931
9548
9404
8860
7726
10777
9456
9385
9264
9316
8005
9401
9098
9321
14714
7359
7445
15393
11363
13571
7593
9360
12687
9208
6413
7344
9423
9477
7312
7359
8950
9307
9700
16631
9496
8779
9357
10508
9286
13533
8584
15417
8125
8478
11683
11365
13274
13702
10124
9086
9003
9357
6203
12405
6143
13643
4330
13486
17506
13505
3028
8335
7336
9829
7391
7367
7560
9101
13588
8561
13404
11349
7400
13215
11567
9519
8904
11603
7403
11893
9012
11085
17505
11722
9080
8814
10372
8922
9120
13405
7493
7441
9164
10179
13320
8932
8954
14253
5130
10626
9327
9395
7327
9423
13404
7494
8301
13462
14242
9588
8902
11660
9248
8748
7369
7368
11533
8950
9359
7931
13696
15329
6421
11741
9383
11281
13867
9258
9426
8992
8878
13936
8880
9325
12589
9510
13928
9100
12127
8921
7338
9294
7288
11622
11529
9463
12148
14851
7304
12451
9515
9544
7643
9061
9407
9568
7978
8901
7332
9972
12270
11528
9442
13817
7296
10309
7369
11567
8933
14852
9023
7392
6400
6650
13794
8918
5685
9319
11587
7356
9252
9435
9809
7017
13491
11580
13195
8878
9326
7353
14035
14770
7371
6940
9518
11720
6470
13073
8911
7939
8869
11200
3478
8825
11645
9519
3613
9516
3613
13569
9821
13673
8628
7908
13626
5529
7372
7419
9457
10307
6176
11868
9303
5197
10070
16001
8391
8391
9171
13586
9548
12279
4261
12169
9092
4553
9314
11361
9449
7352
7891
7263
7312
13647
7375
11499
9339
8896
7496
10306
10623
9501
9147
9378
12368
9626
8264
8812
8958
12475
14926
7026
9495
13556
11825
13391
11481
6650
9413
11516
8911
10750
9032
9437
11438
8180
8957
9464
13140
9264
11634
9025
8258
7167
7354
13604
20494
14080
14859
8463
7341
11616
7489
8684
13640
14005
9011
8939
9476
5041
11420
13917
9443
8695
7847
8915
8853
7092
10121
13683
15356
9393
13646
6584
10173
7397
5699
8926
16301
7359
9216
6353
14134
14845
9463
15055
11677
9481
9414
9589
9451
11849
12836
8197
11143
5426
9011
9133
8936
11986
2021
9579
7662
10856
9576
11423
8203
7429
11472
8308
7967
9468
22646
8995
10739
12326
10228
7390
16323
6765
8741
18426
9333
11293
7385
7432
7407
13322
7499
7462
10045
13436
11381
9279
13646
13574
11588
14511
7356
7367
13858
7343
11597
8981
7388
10794
8892
5057
9358
6906
7735
13558
5276
7332
7383
10717
7447
4790
6979
9570
8906
9318
9406
13513
7289
7453
7325
9479
4924
9432
4208
13587
5863
8821
9455
9008
11171
7419
9772
6651
5567
13745
7429
10162
11461
9539
16233
7307
7378
8853
9449
7408
9340
9460
9383
7282
8716
15487
10815
8928
9465
8953
7495
7349
9606
10204
12277
9346
13759
15507
9453
7768
13488
13368
9295
6881
8980
8907
7401
13483
8978
7450
7338
9234
8933
14791
14892
8121
6436
12021
9663
9435
5144
7411
8117
9490
13889
8954
13452
20535
9454
3213
13611
9516
12069
8089
14550
5804
9493
14972
11386
9560
7433
9720
5458
10244
5818
7426
9428
9546
10414
14141
9423
7451
7451
7453
13580
15366
11029
4790
5895
11711
15522
5131
9369
7643
7758
8662
7510
11622
9615
9410
6994
8179
8958
8918
14897
9510
11651
9063
11435
15099
6185
5781
5776
5673
9081
9531
9754
11046
9456
8594
8930
9301
7368
9380
8079
13447
9268
8771
5873
8892
9318
13095
15437
13408
12545
9129
8904
13949
15439
12294
11491
11122
5808
8890
5181
8899
3017
8683
8780
13834
11607
13753
14097
6373
11575
7360
11593
7229
9334
12358
8930
7238
13897
13860
8887
8154
9334
13314
8828
9438
9469
11628
9282
8914
8056
11623
10855
8907
6341
12079
13736
13482
8827
9254
14257
11649
11772
11469
1559
9365
9508
8904
7438
13541
9477
9863
11528
11418
8627
5073
13452
9468
6335
7893
13590
9447
8881
8859
13203
8866
5283
13310
14463
9439
11156
5684
7352
7823
9488
11852
14123
11401
13639
9380
6537
7386
7334
11366
9505
9480
7372
13286
10185
11163
10366
8467
7435
8916
9438
17354
9461
9355
8463
9361
6885
7318
7293
8771
8932
8095
12062
6968
7728
11643
11583
13528
9496
7365
8871
13407
9325
8792
6154
8897
9411
7430
16246
7366
7272
9575
9188
9097
8830
8978
10667
9103
9443
6707
15706
6845
7372
8676
9230
9395
9109
13646
9435
11167
7780
8681
8940
5336
8941
7459
7389
5143
8929
6699
8902
9517
12853
7529
15972
12260
7391
13222
10046
10687
9427
15396
11570
9461
8758
8815
17114
11309
7309
9326
9438
8224
8876
8906
9006
7226
7427
9488
13515
5420
8573
13986
9520
9395
7383
7282
9340
9451
9524
9430
6683
12704
9424
9473
8880
13331
9490
8887
13741
16122
7235
9479
13520
9272
9432
8098
7811
14732
8774
9062
11016
9684
9437
9267
8634
9137
11240
5974
4900
8922
13556
7141
7350
8980
8900
12102
13627
7886
9774
14834
9186
5725
4809
9413
7304
12733
7383
9299
11809
12467
8916
5340
9341
9524
13492
2701
11602
8543
7461
9686
7359
8704
5051
12799
14115
4247
6087
10440
8511
9635
9420
6026
4840
9520
8862
16763
9436
9468
8972
13781
7390
7674
8885
14081
12178
7884
10787
6277
7353
9491
3015
6481
8977
8285
7945
8900
6474
5335
8963
7872
6204
8614
9034
9298
8889
11848
13757
7466
9908
8918
8809
13681
8858
13077
9477
9015
10015
8860
8869
9444
8897
10279
6834
9409
10153
7287
8514
7469
9992
6447
7567
13961
14952
8945
9427
10005
5401
9429
6526
9792
12121
10928
11582
6393
9411
5560
11972
13698
5441
7373
8456
6476
8993
11935
9142
7393
11805
23601
10812
14149
8938
9412
9650
8854
17623
8882
13171
9370
7445
9286
5409
14858
9267
6741
11866
15971
9363
13265
8971
9475
9481
7250
7246
1463
11927
9432
11700
11697
11839
7938
12733
9463
7350
13808
9336
8867
13747
6957
11494
8117
6355
8850
5390
8975
9430
13779
11424
11611
9687
12181
11501
13782
9475
9522
10545
9475
8945
8759
9929
9314
8942
5786
9544
13609
8302
9552
14878
8895
11719
8978
11981
13419
9397
9032
8824
9166
9511
9407
16816
7824
13188
14064
14992
9606
9354
13414
9501
9619
10383
7380
9600
13128
14092
11958
11571
14129
8091
6395
9548
9453
7324
9017
9474
1962
9461
6854
14066
9432
4898
9418
15318
9348
9321
9006
9517
10945
13808
9136
10050
9448
12571
11225
9415
9449
14138
6279
1564
5987
13777
5366
8319
11194
7350
9524
7980
7321
8902
6845
8752
7348
8908
11601
8767
9502
4688
9477
8977
7426
4099
6734
10083
9575
7441
8957
2299
17726
9192
9775
10071
11685
7489
10277
13828
9077
13233
11408
11164
11145
14171
9314
8991
9432
5156
5582
9538
8983
9386
8916
11204
12588
9299
8231
8873
6622
12471
8987
6359
1868
9477
9332
7423
7439
8116
13951
9591
9564
16838
7323
14133
7511
11928
4705
5169
10094
11719
10096
8998
5259
3408
6152
9488
7797
12408
6947
9493
4955
9564
8080
8879
8964
7029
13730
13801
9287
8904
5833
8041
9527
9555
9329
18014
9531
9204
7306
7293
9364
9474
8879
7337
8905
7356
5194
8658
9163
9548
5389
13620
7796
13775
6384
9346
9596
7804
6327
8958
11200
8878
8875
9455
9478
8037
9514
8166
8960
5620
6341
11235
9542
9238
9477
7242
9522
8924
2124
8244
11407
11115
9439
7385
7368
4785
8930
9506
9298
11938
11482
6401
11656
8088
13656
11405
4857
8215
9550
9428
9363
9286
10254
9597
9153
7348
9367
12497
5654
9436
8720
9465
9415
13568
8201
8108
13321
7468
8697
7807
8243
9311
6549
11737
8956
13366
8564
9513
7227
8972
9510
11758
8934
9259
5267
12389
9431
6380
8974
7429
7425
12637
7333
13553
12109
8929
5920
13655
9301
8900
12838
5693
8594
9067
13955
9468
6409
14840
9460
9989
9512
11589
7508
9287
9186
8950
9462
10275
6395
17683
8958
9574
11678
9428
9573
7444
7877
8957
14005
9464
8940
9525
4761
12980
9432
8931
11628
9488
8235
9481
6914
7787
13664
6972
7031
10210
9045
11797
8899
9461
8908
9536
5688
8574
7556
11191
8904
7439
9357
9420
9516
9520
7969
11404
9494
9477
13966
9409
11634
10904
9404
14163
8877
9586
14234
8877
9451
6925
7401
11017
9353
7754
18039
9501
6066
9510
9331
9330
14022
8879
13329
9602
12733
7759
8905
11753
8421
9411
11646
11699
6404
5335
9507
7338
10020
9467
6156
9551
9470
11626
8947
8905
8895
12579
10385
9091
9485
9527
15179
9475
14013
12748
7260
9531
6740
12810
9450
14165
9427
9655
11227
13374
12683
7707
9428
9306
6715
14939
9488
7508
10791
4466
13851
9013
4920
11711
7330
8916
6236
13619
12652
9490
14354
11197
9001
13901
8092
6376
12585
9275
8901
8922
13874
9516
8884
14093
6674
12720
12540
7389
7712
11400
9403
8884
10110
12899
7302
10043
14572
9501
12154
8885
5520
6330
7978
9423
8950
9480
11839
8808
8984
9496
13774
7267
9495
7657
5464
13413
8942
9426
8950
8965
4734
8790
7387
8027
5274
7937
7847
10776
8978
11815
6364
9432
9509
6749
10708
9441
13723
11624
12816
10915
10070
5143
9264
5875
8920
9471
9442
9511
5500
7953
10297
9334
11969
9480
9436
9482
8270
11693
9494
13978
8599
9015
9763
15802
6841
7368
13616
8887
9463
9017
10293
13753
12022
6168
6036
8935
9509
5778
9688
9517
9509
9474
7520
8152
9524
11696
11556
11210
7499
7756
10161
1397
14044
8900
10032
7475
8633
14073
13959
11132
13913
11317
11575
13836
8820
9534
14097
13618
7349
9507
9008
8947
11774
14822
9714
5514
7323
10303
9286
8951
13624
9474
5775
10262
9462
9462
9000
9037
7366
11612
9322
9113
9423
10193
9336
9249
9047
4715
5115
7355
9456
10962
5290
9306
6865
9004
7404
9677
8874
9310
8851
7268
8088
8396
7431
9463
9005
9442
15927
9644
7346
6348
15383
9411
14759
7395
14616
10086
9513
13965
10416
9285
8570
16170
8824
10379
6880
9469
9450
6960
8917
7387
9510
7607
9243
9497
14879
11575
8541
11129
11362
10794
13524
11431
6929
9414
6941
7454
6377
9489
8867
8965
6873
11956
6876
12910
7922
13971
9315
8975
11201
9522
9549
8903
9423
9480
13496
9239
9111
13061
12746
11177
13456
9445
9400
9394
10981
15326
7409
11285
9444
9577
8963
9511
9368
9653
11593
7431
9007
8906
8974
5471
13744
8077
10031
8955
9625
8111
6113
9222
8788
11230
8967
9712
5463
5885
2094
9191
13279
16345
9328
11772
8672
11729
5227
9037
11209
4063
5397
5976
17140
9370
12312
8877
13971
9985
9640
11164
11721
11129
9499
15533
11609
8986
9304
8534
9031
9613
8932
11700
11095
11562
9534
8950
14152
9115
6308
12060
13901
9150
5752
15386
6875
11127
12175
9512
11615
15381
4967
9400
8277
3740
7354
11607
8350
12668
11730
9768
9169
6482
12621
9532
9521
6531
6889
9583
9077
7304
9463
9516
9282
8977
13325
7512
6119
9494
9317
9513
7328
8793
10114
8944
9503
7416
9890
9001
8964
9512
7117
13648
8991
7972
9495
10800
11612
8983
9464
9275
11447
11725
9382
14502
8853
11827
7392
8335
8936
9516
5205
8912
7396
9401
7370
9325
7744
13770
9554
9517
8965
13752
9478
8968
9233
12002
8343
8956
6914
9516
8719
7915
9339
8835
7403
6339
11360
9448
9995
7385
8969
13569
11639
9496
7477
8223
7312
9362
8923
11303
11528
9441
7412
9306
8567
5467
5606
9475
9941
9113
9714
9991
11481
8934
7855
11716
8907
7390
4848
9130
7512
9616
9592
17490
9434
6606
9235
9435
7337
12070
8154
7000
12718
9391
5173
9537
9276
13218
8886
11747
9499
9962
10254
7366
9496
8734
9492
8457
11944
8746
7453
11184
7349
9546
9294
8175
12861
16675
7389
6836
7822
9246
15350
13780
13499
5296
8195
7601
8901
8896
7843
10155
9512
8916
9893
9451
11529
8534
12078
9280
9433
10488
12672
9445
7307
6847
14750
14042
6417
13234
13978
9496
7667
9517
9003
9317
14342
5106
13467
9451
9456
8957
9421
7510
7310
12883
13757
14264
9032
8931
9301
8997
8403
13417
6688
15400
8067
9497
8746
9494
9442
11725
5796
4785
9459
8403
11228
9498
6644
8927
9522
10153
10580
8831
14151
7411
12686
7446
7455
6981
7351
12546
16982
8077
6109
9499
1638
13800
11884
9501
14860
9510
6665
9813
7315
5193
8607
11461
13306
6486
8856
8708
11935
11483
7509
10999
9857
18741
6942
23858
13805
11716
6929
9427
12045
5837
8925
8955
8915
9394
5819
8990
8922
11680
9512
15372
9514
6386
7345
14873
23455
8571
7750
8992
8816
9319
11358
10748
9509
7338
11522
9070
14034
11721
9180
7973
11585
5521
7413
8918
12932
9229
9506
4785
6109
9453
8975
9916
7351
13937
11632
11730
13804
9493
9345
7871
9444
15378
9526
13687
5595
7510
2799
7413
9539
13735
12190
10798
7413
12162
6898
7796
8957
9493
9257
16844
7355
11887
8963
9362
13262
9281
9144
7285
9550
9293
9357
10288
14330
14084
16611
7347
9466
8974
11973
5862
14902
10534
8990
11469
8888
16007
8569
13869
11800
5284
7614
7355
14781
5790
12669
9458
15605
12556
9358
10685
5221
15010
10420
8906
9190
7495
7445
13417
13604
7350
7328
7480
12602
11940
7326
9332
7615
11289
9048
13613
6890
9377
9364
12797
9385
9528
7342
9730
9389
11353
9360
2008
11010
6194
7528
7696
8907
11663
13831
13957
9516
7540
7723
8886
7514
8993
11639
6997
11344
7422
11684
9547
9299
7803
6923
7256
11926
7280
8985
7351
7487
7686
11312
13314
9411
13656
12748
8213
14867
7425
10857
7943
9333
6815
10193
8640
7902
9414
7378
7761
9424
16463
7511
11237
11271
8710
14946
5189
7741
7391
7374
7375
12492
11937
8164
7256
7321
7270
9753
11484
10137
5844
19649
6484
6801
7337
9371
9435
4928
9583
9542
8808
7343
8980
11644
7443
9762
15508
7351
16247
8819
12645
7086
9770
7393
11577
13588
7837
9598
7690
12662
8133
6413
14358
7510
11438
9519
13322
9394
5826
9554
9453
9456
7532
9501
9418
13837
7506
14900
13630
13644
9325
9100
9138
7130
5276
14163
8977
9574
5160
7424
9390
16834
7346
9542
11275
7853
9455
6460
5349
14911
9412
9546
9474
10519
9415
12953
7309
7308
13755
11467
12290
11438
9365
7512
15359
9533
12955
13436
5735
5653
11345
9188
15497
7418
14994
13921
4222
7994
8511
9501
7312
7417
9153
13012
7769
9519
7140
11235
8981
6798
6832
7466
7453
7422
7366
7339
7489
8954
14918
7372
7429
9291
7454
7376
4943
14059
7932
7338
6939
7370
9393
9468
7842
9006
7372
7340
6928
7347
11749
13601
7366
9472
9202
10372
7337
9314
11044
11405
18529
7263
15446
9455
9096
11983
12812
14967
6409
14332
7569
7357
8978
14888
11429
7366
9564
15513
13645
13836
14939
13473
7328
12472
9357
7303
13601
7428
7288
7313
10595
8839
9392
9139
5552
5439
9468
9586
9305
15110
16298
7391
8866
9443
7716
7111
11095
7435
11118
9954
14004
7347
9301
7467
7399
11634
13903
12506
7361
9330
6839
9335
9586
9577
8946
7458
7510
11826
7402
13797
7329
7427
9493
14866
10490
8921
7332
9382
11543
5888
10130
9510
7184
13888
5244
8723
7334
4768
8672
9517
9371
9371
7365
12589
9045
9322
13758
11559
8905
7902
8325
6851
8984
11114
10376
7439
9533
8963
8843
13666
14564
14931
13650
7318
13563
8750
8862
11439
7387
12253
9611
7510
9397
8992
6992
7393
5176
10022
6855
13577
6861
7355
8898
9468
9993
9456
9409
7806
13134
13826
14830
7372
9449
7782
7434
7431
7377
10052
9551
8946
7432
14861
7338
8876
10812
7888
11356
7301
9531
12733
13609
11867
9609
8952
11813
8779
8806
7379
4917
7393
9575
9446
14999
7316
11333
9439
4199
5200
8397
9508
9550
7363
9353
9543
6806
11625
11715
8373
12083
9559
14922
16909
11762
8902
9535
10246
7435
13872
7873
9685
13664
7417
12229
9941
11628
7470
7427
10039
7364
16341
9488
11488
5158
9503
20586
9331
13904
9369
7768
12641
8225
6843
7339
7433
5108
11543
15116
7394
9525
6643
6851
9339
13512
5480
9554
14264
5197
7340
4857
8940
7758
14068
7325
9429
9495
10726
14411
7141
7692
10504
10393
9499
10683
6922
11246
10186
5132
6826
6695
6895
7323
9374
9189
7359
8194
7275
9412
8165
7553
15500
7384
6842
12018
9576
14441
7305
8262
9791
4791
7365
7364
15341
10990
8956
6965
11678
7734
6722
7439
13779
9612
7554
7381
9935
9542
7430
7569
10397
10173
14946
7565
8991
6797
9388
6846
7314
6871
11064
4847
9540
6445
6829
4179
7564
7391
7568
4624
9478
7569
7559
7554
6858
12175
6832
11410
6798
9156
9557
6848
7570
7561
4432
6855
7568
6870
7567
14433
7569
6854
6813
6815
7330
6786
6785
16080
9526
6854
6130
13580
7420
9575
6106
9694
7568
6866
6849
6749
6816
6701
6859
7562
9168
9494
8752
8296
9444
7292
7361
7118
7341
6800
15356
15352
4502
6804
15353
9389
6753
13623
7473
13667
8196
6508
7370
7167
6852
10485
10299
11514
9208
6902
9313
7335
7868
9622
7287
10308
13746
7322
7422
6883
6799
7412
14899
11629
9598
9536
9384
9655
9368
7433
9574
7490
9426
8974
7736
7333
7353
7475
9507
6810
14923
9361
7334
9244
13572
5172
6675
11634
11530
7318
11612
7339
13722
7897
9500
13600
10529
9592
7419
9286
9271
7459
8937
9361
5369
7458
14861
15354
7748
12605
7812
12991
7506
7362
9543
7504
7220
13833
7504
9582
16995
9174
8796
11734
10230
9656
9528
9754
7310
8981
7300
7506
11983
8791
9154
10915
9391
9736
7283
5166
5144
9459
12505
13850
7504
11668
7584
13547
7566
9307
9366
14154
6177
7411
11632
7320
9353
9599
7309
9262
9981
13918
11453
7470
14851
10172
5819
7351
9327
7462
14220
9436
9650
6885
9440
15476
9515
6813
10659
8020
15486
9001
9485
6945
10292
14219
7302
8742
9113
7487
9094
9392
9312
6865
8807
9793
8151
9629
10381
15493
6887
11678
7502
13610
14907
7462
7264
9860
7349
7363
8041
6836
9599
7509
8885
9347
9377
13648
9779
9558
7805
10052
10117
9326
7311
8042
11745
7396
11538
7776
7430
5809
9162
8938
11605
7409
7341
7306
9711
8830
13551
13542
13707
6884
13486
7359
9378
15923
10916
7461
12556
11297
14947
17610
8967
9008
9505
15475
9192
12216
9164
13460
7395
9462
9519
8985
9483
15530
8074
5200
10131
10997
8177
13813
7396
22564
13676
14185
14865
6836
13091
13510
11749
8924
7305
7201
11189
7365
9429
9421
8140
8050
11408
11256
12165
6356
13103
8311
13637
8281
11400
6629
13062
7407
8808
13177
7552
9382
4686
9061
9429
9247
10713
10231
9347
8920
11736
5187
15502
9476
9510
6817
7189
18114
7294
17840
9190
9510
7427
7350
9589
7998
10219
15652
11260
8269
7385
7385
13691
8745
7446
13969
11727
10759
7367
11248
9351
9608
7488
5011
8941
6938
15826
9390
6801
9513
9529
8873
11668
14026
9040
9552
14202
7462
11456
7350
9346
7409
8892
12772
9587
8938
5480
9093
7389
8334
11499
16339
7435
13862
6644
7412
13212
14005
9382
7450
13678
8435
6698
9544
9634
9188
16956
13228
7866
13390
7303
7244
9592
9473
9417
6209
9033
7255
5372
10497
7480
12623
6453
11513
9512
11831
5425
1548
13065
9476
16497
8945
7428
9300
7355
6874
7493
8913
7349
9398
7468
17483
8541
6364
11032
9479
10761
13248
7353
8526
16698
7292
7306
7468
12776
11342
7220
9113
7175
11132
8212
7097
13602
13976
13703
15253
9366
9340
8146
13407
9663
13574
14535
9296
11505
11925
13722
10014
8847
9004
13758
10643
4573
8902
9418
9423
9449
7334
8894
9572
14953
13394
8545
14064
11077
9429
15620
7877
9400
7276
9714
11676
9501
4885
7137
7320
8787
7242
11965
7363
9362
9467
11411
8978
4168
8651
13543
7369
9476
11755
7442
7763
8733
7236
9478
7187
7407
9010
9473
9486
11207
7915
11453
11970
8937
7269
7323
5687
7309
14817
11611
7272
7371
9404
6810
11580
10020
9816
7096
9333
7359
7169
13216
7308
9464
9666
17813
7434
5320
9518
13618
19038
13301
7437
8948
7366
7335
11453
9785
11538
9731
6380
9347
8959
14078
15329
5686
7334
11489
7336
10646
8801
7346
5127
13545
11192
8291
6316
11204
9439
9034
12022
11680
12657
3438
11323
13645
9295
14177
13549
11298
9529
7321
11430
11636
7425
9713
8886
9491
12452
13557
7339
11349
7393
9812
8800
9495
15224
8688
10107
7857
8923
13790
11600
8828
7268
8610
11814
7439
9353
8784
8885
11948
8955
9775
13735
2420
13451
6244
13103
9440
9358
9612
11578
13543
6944
9614
8939
9446
11591
9465
8841
7651
7946
9399
10195
7324
9284
13426
10619
8895
9552
11176
13170
9024
9404
13687
5156
9534
7373
10345
11565
7200
9502
8228
8998
13504
11955
9464
6217
15301
9548
3159
6895
4900
13715
13630
7364
12482
6172
13577
7268
7265
15011
6208
8889
7319
16284
5253
7320
12882
7370
9368
7391
7456
13645
7228
16229
9503
8899
6195
8920
6950
7367
7400
4821
9671
7316
11825
11597
8948
7218
8913
9357
14774
13540
9346
11692
8909
7779
9524
7506
8863
11278
13631
7265
8875
7362
7361
7191
7439
8982
11525
8113
9438
9424
9396
9531
14073
6652
12651
7779
8709
8109
14375
7315
9414
6351
13432
11515
8817
5170
8838
13497
7987
8648
7832
8869
7798
7368
7770
6352
11678
16980
7363
15477
14542
7544
16872
7769
13561
13643
6956
9214
13929
7434
7315
7163
11580
15676
7030
9120
8527
12832
13965
5257
13456
9269
11149
18158
7419
5594
9476
9283
7417
11547
6878
11482
7442
8889
7773
4328
9296
9303
9252
7352
7324
9448
14811
9594
8854
13807
8897
10308
9486
9474
9282
13194
7342
8162
9698
8943
9468
9437
8884
7338
12338
13409
8167
10792
13953
8385
9119
7472
8965
11904
7324
8783
6768
8870
7812
8875
4330
5633
8838
9455
11157
7035
12202
5207
9470
11606
9450
9383
12019
12244
15747
11451
10215
11442
9569
13644
10379
9273
9497
8887
14751
5004
14312
9463
13709
9379
7322
7454
9439
9438
13748
12835
9460
11650
7351
9908
7406
14389
7636
12666
14577
10446
8924
8178
7381
7438
16890
8829
15299
7404
13260
9243
6887
9465
15101
8882
13349
17473
8211
6945
6982
11008
15095
7698
13882
15059
4729
11528
11922
9425
11887
9389
12692
14059
11618
13638
7243
9502
3287
8039
9292
10051
9501
13715
8866
7839
13649
14141
7385
9248
5200
9275
9049
5219
8356
8855
9438
7157
4520
12264
9076
9317
7764
9466
6903
11515
10150
11534
9132
8110
7385
12415
8881
9472
7386
8899
5942
13730
8897
7374
7302
9405
7339
11057
15809
6508
6508
7269
8108
11641
13947
8297
13767
14820
7419
8917
13719
8905
9420
9349
10827
9338
9357
9365
6992
8841
12687
9207
10959
5800
9387
8862
9382
9313
9618
9272
9244
8922
8849
16351
7349
8873
9874
1562
5665
7739
16863
4969
9425
9458
9283
9077
9348
9073
9442
9419
11686
11522
7448
9340
8317
14389
15145
6201
9683
2474
4956
4889
4854
5382
8959
8883
4789
9346
9239
13064
9227
9203
12697
9104
8878
10795
9301
9422
5435
13559
10011
5700
8653
7076
8921
9443
8955
7376
8905
13463
11288
7409
8974
9102
7364
8994
7867
9504
3563
5478
15637
7333
11553
7348
13708
2842
9543
9440
1819
7208
11545
8876
13126
8172
9305
11752
9377
5233
9452
9437
5651
14241
8863
9365
8778
12295
12026
7189
11596
13729
13651
9326
13573
8293
9428
6422
7271
8990
9292
7219
5138
13747
9607
11293
9545
14880
8944
14868
3345
12387
8907
9762
9151
16151
12260
8224
17397
9424
7795
1861
8959
10678
13852
13601
9239
6023
7229
8979
9721
8338
6808
7314
13802
11488
11785
9403
6410
8968
13984
8680
5097
8883
7249
9105
13967
5134
12158
8285
11659
6183
11495
7366
9429
8085
16358
5162
12180
8841
13625
11005
6370
7235
14172
11088
7272
8930
8950
7407
13713
17124
6376
9511
13881
8866
8797
13799
6382
12643
14858
8986
11947
9239
4896
9207
9961
7988
6967
8693
8835
5390
4662
14048
13395
11555
8483
7324
9420
8779
15908
8853
11901
16183
7338
9273
5650
13785
9229
5469
9279
13161
6191
9403
8924
13286
11988
11027
9388
8110
11454
11316
8942
5977
1909
5385
9905
6741
8906
10253
8128
13595
7502
8889
9045
10417
8308
13683
14842
8052
11160
11266
12010
8941
13617
11798
1838
9424
8857
6919
8831
8083
7321
8185
11291
6800
8901
9332
9673
9226
14393
13606
5381
9342
7827
10910
13316
3351
6262
11663
8438
9473
9333
11563
9299
9422
9261
13822
9435
9065
14910
10208
8374
5231
13521
9275
8922
6072
8500
9459
8950
7318
13575
16700
9295
9465
9105
8195
8958
13837
6076
9535
8005
9364
11417
7314
9330
8033
6365
12521
8941
8930
11614
9472
9570
8931
11579
13066
9025
7382
7437
9469
9260
14931
11688
6480
13670
8856
8237
4852
10612
7336
7327
8914
5389
12747
12003
8915
8946
13761
11563
8940
8919
9508
12788
16908
7876
8129
13650
7165
9334
9359
9369
7471
7190
7415
13307
9292
11082
7345
9319
8923
7287
9449
8996
7355
6583
8934
14001
8391
7942
9586
9544
5780
10631
12607
8738
8976
10043
9323
8795
5862
12256
8880
8935
9644
9221
11944
8943
14102
9506
11549
10449
11734
14089
3578
16034
9475
6205
8926
11569
15014
8210
7215
7374
11763
8919
11792
9558
9184
10165
9463
9464
8564
10072
13502
9414
10121
9388
10738
8042
9514
9484
9477
6070
8893
4889
17637
9016
7997
12824
11232
14582
7351
9519
13535
13691
9401
12659
8965
2131
5186
8948
7396
9020
9307
9189
8305
8871
14795
7333
7420
12328
14689
9085
9477
7017
8936
14212
8915
9512
9243
9500
9442
9412
4556
7574
8990
3611
9418
8935
13985
9258
13768
13966
7504
9334
6071
8838
12155
5672
14210
8938
8461
9543
14027
7283
10591
9446
9519
9516
9509
9521
12722
9381
13641
6173
7398
13754
15177
7386
12947
8978
8996
9499
1929
1955
8846
9408
8859
5137
8381
10241
8900
9502
9526
11719
9373
6868
13885
16406
6970
11936
7426
9456
9546
7392
7387
11860
7453
5790
6238
12632
9247
12075
9009
7552
13771
6407
10674
8999
11729
8911
9501
14557
11680
12760
15447
9460
8720
8794
15617
11920
6401
9433
9506
7508
12113
7296
13661
11548
9519
7360
9297
8976
4941
11463
9509
9501
13166
8280
8947
12631
7357
13570
9445
6382
8877
9260
13900
14891
7234
11456
7754
13690
9319
9444
13573
8958
13578
9111
10766
10520
8885
13506
7859
7359
9521
10214
11605
7360
12758
9493
5920
1565
14297
9474
8921
9479
11140
9456
8139
8126
11095
8608
7511
9359
9048
8831
11947
13606
7368
13501
9426
9495
9436
8312
4272
9448
15092
9322
8985
13796
6640
9371
8999
6257
8835
8591
12717
14973
9474
11079
13466
8018
8841
9402
11665
9339
11823
5405
9537
18203
6429
8806
5888
9442
13369
9266
6223
8626
9466
13401
13832
13864
9315
11550
7354
9500
6495
11493
13739
6408
2942
8943
12263
13998
6187
6911
1883
4921
7507
15706
9311
7349
5106
5172
9420
7527
10879
11749
7835
8955
7369
9399
5443
9433
8964
11695
13247
7189
11352
4814
15721
6405
6593
11728
8913
9335
9299
8569
7347
13696
13439
13710
9393
9474
9279
8888
8888
8927
9342
10487
10661
1797
11114
5827
9452
11699
8965
12184
9502
9269
8906
12040
6472
10867
8618
13280
8951
11678
8942
9460
9512
9427
9522
5419
8923
10463
9516
9299
10730
9467
8437
9536
5658
9400
7439
8314
7324
9462
9482
8027
11921
9370
14025
6152
12742
5287
5101
8812
9932
3839
9288
9482
9616
14124
9424
9240
17606
8813
12020
9388
9465
9517
9364
12151
15691
8322
8579
8103
9928
4418
7324
11352
10290
13117
5782
13489
7500
13235
13895
6739
8891
9476
8171
11543
8950
7586
11469
8061
8941
7881
10852
3599
9466
8165
7396
8102
8897
11551
8129
5135
9550
4750
9293
8848
8943
7769
1935
9305
16751
7418
11307
7363
11951
8386
11884
8369
9554
7988
9010
12434
14090
8805
7458
13090
8951
7108
7928
2784
7280
8339
10366
5521
5040
8960
9272
9066
9295
8519
8335
6811
5499
8208
8444
8929
7987
1823
9511
6186
9458
9479
4229
13909
8908
8141
5767
5759
7744
8380
15145
7350
1579
11712
10469
6983
9283
11940
14000
7563
9188
7333
10375
9502
12134
9526
9523
7177
4900
7547
9329
3769
13409
9234
8006
6038
14382
10204
8927
9189
11595
9440
8873
11963
8988
9404
18761
6011
11626
8702
8894
7558
6937
8935
9453
8248
6183
3794
10485
9346
8869
8732
8970
13783
11472
9198
8911
12496
7250
7788
8895
8184
13903
4955
9507
7514
8367
9976
8167
7389
6383
9625
14108
9472
10183
10598
11552
7410
8775
13427
8824
7291
14964
9299
11626
8878
12722
6388
9386
6370
9428
8919
9509
10296
9872
9141
11396
8912
10018
8926
6832
7411
13978
8888
14803
8865
13796
14020
7324
8824
6991
8181
8492
10755
7333
13264
8760
7355
1808
9504
7140
13546
8917
8912
9427
7416
12485
13459
9403
9203
4823
13570
10281
9342
9582
10177
8807
9287
7319
6459
7292
9183
1841
7826
9410
9279
10075
7281
7425
14089
9327
9394
7363
10546
9405
9271
13595
11147
13927
8897
9282
11971
8916
8081
9120
15373
4896
7280
7506
15144
8010
9476
11882
8064
6091
10159
7849
17744
7330
8233
7311
7331
9338
5374
9211
8272
8521
11696
7893
5799
5492
9416
12548
8878
7346
7406
7478
9492
8866
9475
7299
7433
7106
7762
7417
8892
9347
8998
9530
8928
8862
7307
7441
7378
9240
7377
9339
9033
14168
7360
14084
10257
5726
12005
7371
9491
8927
9402
4693
14131
7142
8958
10225
7462
6834
8428
9493
9442
7329
9606
9706
2765
8920
11487
7509
8934
9368
9600
4638
8959
9185
7809
3620
7420
9458
4808
9065
11200
13584
7449
6984
7444
9575
7412
8864
9481
8929
8325
12846
7400
9469
14893
7396
7440
11488
14141
10566
12057
6901
8890
13466
8911
14953
5041
12733
11550
7532
7260
7997
9449
5134
14775
14910
4788
6827
7467
7628
9586
3018
11950
9372
9563
9584
9457
8910
7919
7490
7741
14155
6834
11842
10269
7445
14931
9159
9391
7506
14530
7321
11588
11958
11582
6918
11561
6620
11624
9580
13273
12007
6812
7574
8541
9286
8958
11477
11605
14988
8926
9482
7293
9659
11543
7361
11621
13626
7529
7309
16560
11403
7056
13839
9511
9650
15460
7512
9505
1766
9303
11552
15584
8241
11608
11460
5205
8941
9945
9440
9578
9495
12404
7408
8856
7299
11562
7961
7498
8962
7348
7313
2591
7277
9457
10733
4350
9597
7469
6420
5189
14884
8966
8633
9285
10243
7508
9519
7857
8874
9582
8909
9559
12606
14301
6642
7220
7299
7400
9044
9555
6863
7102
5840
13748
8945
6842
6182
12526
7535
15336
9494
7484
13822
9331
9525
9558
11484
9652
8960
10338
14774
9718
8203
13629
14159
8934
7054
7374
7358
7584
9475
7351
16112
8353
11392
15507
11458
14999
9197
9506
13705
12753
6896
8050
9241
7311
8980
7366
6864
7447
13447
9345
11564
8913
14091
11903
9412
7425
7420
9562
13949
9363
9323
19857
10091
7496
13633
9235
9363
9528
9345
11755
8541
7384
9783
7503
14088
13674
9315
13479
7469
7469
9380
7443
9352
7465
6929
11584
12392
7319
15147
11187
7369
8554
7498
12457
9530
7248
9367
7355
9446
9111
10581
7148
9671
7330
11819
11106
14905
11703
7362
12091
13872
9385
9454
3984
8908
9626
10160
8890
9524
8397
9357
8855
9438
8945
9691
7264
10248
8055
7320
6884
14259
13615
9285
9446
7034
7963
11467
7384
13769
9345
14156
7494
7382
6039
16089
8799
13039
7426
6602
11664
6317
7420
12475
8200
9357
9431
12437
11607
7916
8947
9468
5815
6836
7421
6791
7385
13831
7291
12341
7287
8974
9347
14131
9251
5553
7381
10272
8675
7211
11948
11572
7418
9503
11145
9907
8406
10216
11027
8879
6774
7321
4939
5914
10667
5314
9571
11986
9135
8969
4877
11520
13650
8860
13619
15002
15295
7436
11331
7381
7472
8207
8399
12636
8631
7361
6735
9766
6718
7396
9506
7354
14665
7355
9515
13504
8311
14944
7381
7373
9359
7899
9398
9220
7509
14922
9533
7360
7351
9534
10600
7420
15415
7713
14167
13627
13570
11804
13823
7484
13827
6979
11474
5259
7389
7411
13648
7357
14013
6804
7573
7744
7528
6174
7357
7326
10502
5509
7336
9242
11613
8156
11532
8976
11650
7419
14844
9448
8920
9503
7957
14875
13814
7507
13298
14894
9502
11561
8860
9675
8320
14958
14921
9471
13552
9350
11237
9556
7411
10575
14121
13680
14888
8885
9111
9440
5103
7361
12777
8494
7493
15503
9367
10896
7512
12738
7375
14951
6403
10074
14950
9729
9351
7460
9223
7464
7334
11572
7388
7003
10433
8753
11325
7382
9458
10455
8923
7422
7424
9503
9337
7326
14951
10811
9733
9357
6760
7337
9142
11540
9544
6547
13183
11500
7392
9428
8384
6174
9351
10343
7515
7329
7352
8185
9469
9587
15346
13636
7335
7356
7342
8932
11515
13655
13962
7418
7336
9499
15421
8185
14902
14006
7372
7348
14919
8972
7375
14895
9544
11548
9508
9753
11546
10251
11551
11750
14844
9608
15519
7364
6864
9482
16173
8947
6730
11935
15035
9606
11416
7313
11482
8673
10019
16383
6854
9562
7449
6812
4663
8135
14197
7453
9618
6763
9326
7410
11825
13631
7449
7355
11814
7333
9355
9355
7571
6819
10429
9511
11603
7381
9410
8414
7516
7163
13479
9601
12796
6836
11513
12878
9557
9335
5008
7435
11503
6828
6858
9328
6856
9353
6848
7574
9591
6855
6759
14672
6900
7561
6840
6825
3975
6849
6855
4514
7547
6854
6847
7567
6869
6859
13933
13343
11445
15524
7565
13490
9359
7387
21894
9483
14008
7408
9513
7642
5078
9010
8870
13310
7419
12002
7224
7429
9486
9293
9615
8208
7570
7728
9482
9499
7385
7314
13436
10098
7321
8037
4410
6846
12010
7357
13870
12110
1381
9240
11727
9594
9563
7521
7324
14184
7383
7184
7338
9153
9459
12947
7542
7405
7409
7574
7319
7452
7463
7545
7727
15118
9624
7399
13653
8553
6253
9384
11643
5019
7586
7323
5824
7485
9489
7443
7343
8872
7346
7363
9706
7357
7438
11634
9598
7391
6823
11604
9171
5385
7396
8867
11734
15510
11621
7300
7474
6812
8962
9576
13968
11563
12199
8942
15888
9477
10755
9295
7454
7328
12622
4230
6467
9343
9706
9350
8982
7363
7509
7425
7309
19292
9568
13020
9140
8204
9322
9372
7402
14193
7437
8920
8773
16100
9333
9291
9492
11399
9899
9667
8918
12127
9339
7450
9515
7339
9446
6760
9012
7393
8957
7324
12739
5203
13665
7462
12764
7398
9639
16165
9338
8031
11824
7493
9469
11780
8933
7355
7516
7317
11189
7906
4775
10176
5092
8632
8858
5195
8930
7322
9096
6442
12343
7734
18775
8455
7469
7401
8865
9682
15164
7282
8098
9538
9133
14878
12643
7287
15227
9328
12303
7799
16190
6869
13851
7896
9535
7396
14391
7358
9386
14020
13127
10027
9535
8226
13832
12643
9605
7413
9571
11720
8936
8890
7326
7789
8909
5192
9296
7387
10177
9455
15175
7367
9397
7185
7321
8870
9412
7367
7499
10007
7502
6982
9371
12307
13828
9340
8869
11441
13330
9442
9507
13200
14858
8894
8930
11745
9616
7424
8857
11797
7446
14030
8146
12762
11563
6761
10010
5776
7382
9200
8981
7441
10157
7334
13042
8986
9366
9016
9966
11589
9501
8898
7337
8950
7363
8635
7352
16115
13757
9874
13686
8881
6236
7356
7486
8873
7364
9092
9593
10892
7359
7396
17416
8346
6399
9079
7342
7315
8932
16226
9625
9688
9537
7234
11299
7924
9565
8920
7347
9419
4183
7983
9325
9585
11593
9567
7265
11596
7517
8876
13547
11372
15334
7447
9455
9641
7944
7471
9323
8943
11460
8978
10316
4257
11544
7376
11654
12598
14299
14067
9646
7011
10730
8905
6383
10660
9561
5128
8908
7398
13852
2963
11202
9606
7796
7350
9074
9156
9627
10106
6805
7288
7305
11340
7457
7959
11398
8801
9383
6977
9355
9513
13592
9481
11750
2451
13682
12189
7477
7178
5219
7338
9452
13416
7502
9664
13996
7382
8559
8909
7346
14419
10191
13742
14026
7367
6198
11397
8222
13940
9977
13815
11468
11727
9491
1834
7331
5476
13609
12703
11123
9513
10933
7296
3586
7308
10674
7501
9120
11216
9271
6762
10236
5680
13629
13610
10169
11715
13634
8971
11737
12031
6832
13879
8291
7440
6988
9353
7496
8195
7362
7362
8364
9174
14012
7377
14007
8989
13102
9467
9359
9473
9323
6152
5965
8187
9515
9719
9019
11282
9255
9429
6945
9565
7592
9306
12422
10493
12803
13671
16218
11644
6076
12246
14109
12093
9675
5739
9284
9506
13970
13101
10072
10112
12087
7810
8366
7497
9336
9443
7453
14100
11255
20924
9327
4689
11668
13640
13426
15804
14113
8956
12562
7966
9492
16594
9514
8891
8599
11733
14909
20376
13826
12181
12298
7806
8706
7444
7347
14072
7448
9400
8932
9092
9838
9506
11585
13306
7331
7364
9139
9578
8941
8089
9451
9640
8941
9391
10292
7010
8142
11854
11570
9383
8918
7098
6797
8940
13959
5401
8928
13186
7387
13624
1403
13658
11436
11715
13073
9448
9305
8528
9544
7363
9601
10163
8895
10152
12388
8325
10514
7344
14612
10139
9182
9403
13690
7513
9316
7317
10905
6864
9572
11607
12458
11387
9285
14951
7402
11130
7503
10517
8937
9269
9286
13178
10610
9025
9417
8974
14743
9407
9413
9490
15502
10545
13866
11600
7522
10351
7335
10049
19256
9324
7438
7422
14861
13364
9615
9739
7212
8938
7758
7057
14042
8933
10491
6216
9318
15902
13790
7349
7420
9639
6844
7718
8340
13779
11775
7100
15368
7282
6829
7398
7434
13607
9534
8618
9448
12585
9741
7939
7296
13803
14164
8045
7357
8320
7016
14961
7030
3788
9279
8922
12931
13718
8916
9134
14903
5590
9009
9506
7403
10481
9073
13744
9506
7505
17020
13669
11500
11172
14046
9226
8968
12508
9399
8936
1491
9119
9540
13667
7352
5201
7506
11463
13813
9507
14963
7430
6876
9319
7391
7421
11693
11509
9563
8944
8913
13655
13119
12331
7386
9003
13044
11332
4743
9700
9307
12724
14705
7356
9699
7409
11877
6777
13589
7280
13669
9381
14924
8650
5833
11756
9430
12634
9662
7332
9420
13996
9400
10910
13640
13615
12864
9453
7391
9446
11652
8982
9376
7350
7003
11575
9562
7295
9009
8899
8972
9352
12482
13479
7419
7449
9848
13381
8924
9347
7341
8073
8927
9295
11740
11337
9461
6953
9299
7444
8916
14104
8066
14822
13328
9323
9093
6427
7742
7022
10696
8984
9481
9214
7456
13287
13595
8079
1802
7939
7499
8799
2029
9508
8507
7319
7454
14845
11519
9441
7456
11521
10008
9446
9009
14549
7551
9256
5235
6846
13652
8333
14863
12422
11432
3090
9509
7331
9612
9420
7369
9318
3301
9631
7840
14150
7142
10664
13090
4768
9538
13345
7403
10301
6856
8108
7470
13316
11588
10510
13764
9451
12656
7400
7345
11437
9350
8547
9464
8039
9475
7891
8901
7337
12458
8878
7928
8951
8788
7394
7814
9267
9500
11799
8169
6852
13555
8165
14138
9495
13578
10367
11688
13994
12981
9353
14810
9448
9397
11915
12745
9518
5500
7543
7507
7406
10322
6742
7345
7349
11490
7711
13565
9622
7329
7439
7407
16950
7499
7377
10854
11457
13529
7366
10633
5431
8936
7372
8892
15476
6413
7355
7269
10818
8910
9482
7415
9593
6815
5065
9369
9335
9302
7393
7494
9528
9507
18324
10068
7322
12739
7413
7419
7352
12071
13701
7380
13552
13419
5496
7454
7333
8223
7429
10912
9425
15357
5528
8500
14452
9447
11632
6090
5775
9084
9326
9543
11482
9361
5791
7245
7245
11348
7311
7355
6357
9344
8969
13704
8925
17115
10462
13539
13549
9473
9341
5542
1824
8889
7380
7505
15232
11394
7438
8886
7394
7795
8856
6850
6837
8882
7428
13600
5179
14308
10203
9353
9491
11140
7271
7340
11643
6228
6162
12689
9004
7893
15326
7317
8777
10005
9403
12476
7447
9561
8954
11636
10125
11521
16798
7320
7373
7446
8827
7044
9362
14213
8878
9607
11387
9361
7718
12969
11493
8794
8851
9539
9028
8928
8369
9439
15384
8901
12720
8668
13584
7623
8898
7418
11524
13899
9454
8900
8057
11115
7301
10809
9498
7294
10725
12028
9474
9450
9448
9379
7338
13844
8435
13578
6663
6381
9431
13822
7307
9334
9433
7184
14482
8323
14034
11513
7198
10653
11677
9648
7242
8865
16130
6807
11555
11483
8211
7378
12677
8275
11714
9501
15309
9357
6188
11727
11652
14078
9231
6148
7406
14802
13739
7885
8286
9356
9446
8913
10523
8938
7308
5461
7346
7423
13687
5473
7399
7409
7336
11641
7583
9321
12074
9467
9482
9429
9570
6759
7524
11713
9444
11667
7993
4796
6351
13491
8988
9352
10474
14130
8924
8522
9233
13686
10190
8905
8974
7383
4790
2353
7262
11506
13031
9366
13527
4795
7337
5590
16280
7416
11278
9571
7486
15775
16383
7414
7008
13163
11713
13782
9159
8956
9061
13687
11572
7401
7267
13604
9386
7453
8881
7173
9362
14031
4798
16777
13693
8918
7349
9461
9142
8944
12325
8609
11647
10770
9466
11106
7363
12119
9310
11843
11327
8900
8682
9458
7433
9442
13141
14126
9677
15358
12704
9446
13405
14929
8927
11959
8091
13348
8811
7197
13201
9451
8931
8799
4962
12000
10977
14592
9200
9412
8867
13839
5607
15509
12487
11773
6369
9313
11718
9218
9562
8042
8935
11600
12073
14917
7376
10041
6986
9381
7859
8997
9059
8854
9480
15390
8564
12717
7495
7442
9463
11711
11695
9456
9409
8727
11703
8030
13183
8959
13632
7762
8813
8165
14960
9621
9267
5041
10260
13767
13276
9027
5163
10847
9113
10239
10356
6984
10182
13621
8954
11048
10155
8895
14007
12017
8764
8119
12649
12757
9502
6400
11751
9868
9362
11599
6889
13480
8900
12214
8875
4681
9251
9423
9017
9526
9496
14166
12229
7976
13670
9471
8859
9735
13649
8919
9441
9417
9305
9389
5779
8784
8644
6441
12696
9334
8934
16376
7508
9713
10230
8969
9423
11912
5298
2894
9511
11624
6015
7429
9421
12619
8514
17723
7307
9499
8825
9474
13658
6121
9542
9393
6139
9455
9554
14108
9416
8833
8990
9111
7507
7350
9666
11652
5885
8833
9467
13541
15355
8625
7537
9302
15509
7898
8964
13912
3640
8925
8959
8921
9461
7352
9664
13528
11235
14872
9331
14986
14330
8407
8292
10701
9894
9380
14774
13605
9082
13798
14120
9470
9536
10710
13615
9625
9496
14556
10084
6731
8872
9548
9460
9394
8984
6238
7395
9089
8908
13894
9136
11155
9480
8847
11716
9517
12874
9320
9358
11711
8955
9356
9437
11715
8934
5784
9404
14788
7360
9415
9507
13430
7456
9354
8939
13716
11678
7394
19410
8856
8603
9531
12242
12246
9157
6219
8935
9440
6404
5620
8933
12575
13911
6156
14227
9562
8968
8984
7468
12826
7458
9307
9523
15394
12309
9501
7791
6675
8554
11421
8649
9496
7746
9496
9400
11801
13375
9330
9346
11696
8934
9735
9425
7014
11723
8943
6133
12063
11788
8950
9487
9519
5127
6407
13629
5241
8835
8973
8803
9061
11774
7069
12670
9403
8255
9444
9537
7978
11690
14859
11772
13849
13830
5307
8867
14234
9512
9491
9472
8450
8937
8997
10253
7321
9443
7806
9084
13997
13639
13280
13144
13566
9628
5100
11245
9752
15007
9782
9436
13936
8890
11589
8966
8046
6125
8929
7478
11159
9231
6222
5318
9278
7508
8135
7791
13984
9469
9489
9004
8351
9376
1734
13367
9336
11702
7390
13593
8874
8677
8792
7814
11741
7352
10732
9278
9470
6352
6817
11539
12671
9401
17551
7936
12809
10094
13708
9058
12718
8841
14566
8902
5478
9423
9427
8865
11554
11630
7866
9449
9975
10375
7446
12279
9489
9517
9483
12541
8972
9383
9523
9333
9305
8824
9455
13596
11245
8937
14267
9482
11138
8273
9367
6133
8911
9493
9377
8684
8945
11425
9514
7446
7378
5172
8210
7350
5240
9287
12298
10977
12756
5546
5316
9770
11697
13159
9461
11876
6172
14064
13888
5843
1571
11494
8689
8990
12628
9470
8952
8946
11598
8764
5573
2241
5942
6873
9414
12768
11630
6830
6840
8947
7331
12097
9255
12657
5201
9636
10646
6882
7399
17222
9294
11237
8921
5837
7194
15011
8908
8827
9398
8907
11700
8905
7407
12454
7329
8961
5196
9461
9068
9501
8899
9504
9862
9330
8891
11735
6405
9489
13866
8232
9213
9371
9327
13752
6132
9292
9250
13416
7890
5464
1878
12868
5444
14034
13924
8942
9406
13905
9411
13770
7425
6411
9515
6476
9548
9555
12760
8978
9537
5937
9534
8980
10604
7316
8970
7343
8948
12782
13487
6409
7752
9234
9135
10520
7415
11636
10952
9437
9534
7343
9016
11713
8962
6504
9493
11917
10688
9004
9255
8338
11957
13285
9434
10749
10031
11204
9531
7447
12974
10188
16500
8532
7424
11607
10673
12643
7742
5904
13680
8989
9463
7365
