# Supplementary material for: Effect of sequence depth and length in long-read assembly of the maize inbred NC358
Source: Nat Commun. 2020 May 8;11:2288. doi: 10.1038/s41467-020-16037-7 (PMC7211024; doi:10.1038/s41467-020-16037-7)
Supplement: Supplementary file 4 — Source Data [file 41467_2020_16037_MOESM4_ESM.zip › Source Data/Fig. 2B, Suppl. Fig. 7, 9-11/NC358.16k_50x.contigs.fasta.mod.out.len]

4795
732
1154
1863
1072
207
1447
1394
4010
751
1150
104
109
115
693
872
139
182
277
2867
109
366
622
7482
4841
579
5547
11748
5346
1878
4757
1237
3236
107
1459
370
1342
1009
303
435
378
189
2368
1477
412
1345
567
1164
5216
1416
101
3553
1291
120
192
140
169
207
193
127
137
104
154
268
958
107
6937
884
441
189
281
120
1263
3734
1043
666
4070
1487
110
1806
7244
4766
722
1475
1513
2751
7356
153
1140
103
822
1992
6728
3925
1032
548
1347
1399
619
576
211
275
1953
1343
1071
7627
455
447
2847
757
663
443
110
2920
758
740
10947
188
2908
14825
1518
757
659
168
336
1361
356
645
306
767
512
928
6768
352
235
2150
110
132
855
1282
111
375
782
171
140
122
122
1271
187
1197
2148
10149
4281
4494
8894
2449
558
672
138
1605
794
13823
567
764
597
159
13747
684
834
100
1394
3918
679
214
3349
1146
664
898
1903
2909
487
4442
495
361
349
4753
808
4015
4931
2783
972
529
217
117
220
481
593
9538
144
107
545
139
220
334
278
247
566
272
1512
436
202
9326
386
1850
3107
4360
160
1260
2357
432
425
463
127
968
531
865
659
153
163
397
2598
1505
273
487
1750
192
895
431
156
161
683
347
171
213
4831
9347
1588
13893
2593
202
303
547
355
103
270
381
247
331
7074
2700
204
120
166
590
1133
9203
589
5229
690
8240
3705
9386
109
133
208
1939
149
270
381
700
104
123
116
414
872
461
102
147
1626
2721
4610
106
219
112
312
126
119
698
905
2404
5749
4072
225
128
252
106
223
3304
674
1062
251
357
1040
506
3306
2571
6632
344
4640
8377
5205
7488
2838
6474
343
4640
8890
6343
211
247
155
238
413
1269
6977
3727
124
816
171
287
276
9996
1056
1877
227
222
1703
405
1024
7369
668
133
135
177
114
178
1999
845
261
322
100
934
4555
629
3756
2775
1539
9530
5748
4971
922
4910
7288
2303
5121
370
1860
876
635
2100
161
136
121
122
1193
1641
426
726
1193
9614
5360
117
191
195
316
1700
623
441
617
117
592
335
121
511
6941
13059
7393
1928
1087
1148
843
618
298
200
263
2646
2565
605
388
7130
3586
2053
131
1116
640
705
9355
181
217
212
186
377
512
556
1996
7533
155
2476
8785
701
5295
486
3851
13707
5380
1545
370
996
144
9089
2004
1356
412
297
7336
127
251
177
318
737
622
559
671
195
170
175
137
209
158
169
173
156
8883
197
5617
236
160
174
107
456
368
112
115
393
650
13349
3619
450
1663
3273
340
604
182
125
299
424
146
425
897
777
1091
885
2558
1889
618
106
109
522
2605
4899
3053
7441
178
519
346
116
144
121
341
148
2947
3545
4936
7228
2704
2752
908
11025
3608
647
259
356
181
523
188
286
446
256
135
177
696
748
319
1015
7345
108
8615
5108
630
584
346
580
7400
8379
757
235
270
3888
4732
1331
665
3231
197
8895
6692
122
1278
197
184
799
842
3085
601
596
667
396
338
155
794
652
2399
7648
161
6513
417
4606
2909
1451
674
2736
1175
379
328
497
512
236
1951
369
136
103
1424
5473
404
136
103
1426
328
4414
562
699
8883
406
107
360
384
245
1004
175
112
359
301
136
215
204
218
153
422
1470
1058
2899
9772
3965
4548
6233
245
201
2098
2857
2404
189
238
253
459
147
142
846
185
344
3762
8257
698
3598
1479
1323
9026
8860
1368
277
245
156
123
436
134
613
5176
4182
1220
2196
157
2809
8967
867
12008
204
5309
2754
1418
184
2860
2464
651
2445
114
175
425
7390
193
101
108
101
134
263
235
184
826
2106
2369
158
140
461
506
685
2198
1677
142
133
747
622
3497
4242
178
322
170
5334
2336
262
260
1612
1237
9055
187
14916
257
112
113
1583
123
1541
3285
9665
5912
268
963
171
160
8954
558
163
180
244
163
604
148
745
177
182
246
103
566
1304
656
9719
1911
8821
9409
105
135
417
1677
4182
215
600
1698
1561
493
652
999
1822
5010
3330
4084
2034
1693
322
158
101
104
645
545
579
244
105
126
377
156
124
300
103
298
634
110
9134
133
155
140
295
1623
4974
7262
270
172
257
780
1757
2610
899
1166
2794
2712
2477
325
2058
678
1468
393
850
128
917
1676
343
3552
981
226
383
9367
876
252
2253
1590
383
219
143
1111
11516
112
289
205
648
364
114
986
6907
220
8784
515
8937
117
162
1468
1003
1998
693
5256
154
341
931
783
211
997
484
1362
393
166
2194
1769
192
268
550
280
458
248
148
867
161
6796
6724
10672
2774
4103
1369
418
1246
1083
9095
661
155
1930
520
141
1463
341
1186
102
240
1988
1596
183
1049
108
828
478
1604
237
397
102
277
109
377
172
7464
205
522
206
345
263
556
2239
692
206
118
456
367
327
117
903
358
196
417
379
489
1148
529
2287
349
15538
157
325
127
280
107
1070
9756
119
4944
3510
1077
12853
1327
1931
13625
255
132
321
212
565
389
170
721
1580
1952
458
141
279
128
140
813
487
839
136
1049
175
194
1619
2122
7599
441
614
101
130
398
1405
175
441
612
101
101
130
478
1481
703
6716
224
7362
6065
1065
475
971
155
2925
158
384
978
487
134
135
122
655
128
849
246
1705
505
544
112
308
151
102
117
224
142
4117
7528
913
512
5359
300
163
151
110
116
225
1816
5277
3877
4158
7120
664
441
849
132
130
263
893
283
136
199
440
848
128
264
890
287
135
1202
216
3987
2305
13862
2384
2635
1671
3603
522
145
1206
238
538
5544
944
1804
5851
642
1940
1454
1030
2289
3712
671
548
4487
742
2902
5067
1854
4263
2544
468
5606
2721
844
589
395
3616
313
734
334
4768
7176
350
160
295
358
490
13822
352
155
180
113
110
100
264
417
405
419
177
341
152
148
197
4156
7543
9162
4131
144
5606
8286
201
168
495
602
753
3028
686
1094
9352
406
236
206
358
699
814
444
390
224
743
913
8467
14886
433
241
140
13777
169
1442
1687
368
428
599
699
1403
666
495
151
251
711
128
3868
11548
2058
118
1484
5252
156
126
1598
3661
7116
2315
310
103
2415
7535
1986
7528
308
110
2464
874
203
871
6263
570
2599
2007
4966
7203
3067
8947
432
3930
5167
3513
4830
2604
131
334
588
3433
1075
2639
1535
871
1377
1615
709
144
235
290
151
203
262
247
133
2894
148
693
150
238
291
149
242
292
6915
7517
9895
473
148
116
156
353
496
1295
329
708
10931
12122
496
207
5736
704
112
172
136
1400
2081
1028
1347
1439
291
190
228
135
339
141
6329
933
458
521
7168
4803
9856
227
2755
1271
7033
3376
583
2466
1624
137
3839
1243
315
488
698
314
4802
176
1963
5386
7062
2447
5584
1153
1572
765
4244
512
1973
614
107
4944
238
13767
1210
7161
137
185
749
5877
446
1557
215
213
1432
709
208
306
2903
5394
5953
880
1104
7360
9790
2805
367
341
1556
1243
528
160
543
1837
7725
1797
105
12460
4521
4561
137
143
1471
138
619
251
138
808
150
697
202
223
190
223
169
117
492
211
315
479
369
498
148
1179
170
725
9114
2211
2599
1352
377
1429
7766
381
1445
106
9120
821
126
206
357
100
219
8010
699
3961
726
6985
420
13246
207
690
203
789
1389
201
513
105
165
121
470
490
355
251
184
348
235
142
390
2968
5772
290
175
708
464
2180
1661
279
647
129
305
7385
153
2519
526
233
339
563
173
13761
589
369
694
275
519
3377
1057
7381
9168
4347
5542
597
1127
9052
257
1852
194
1868
7976
102
107
1840
134
103
344
233
123
1326
102
278
166
928
106
2403
3658
9484
8882
3971
5372
4228
181
425
4456
293
12027
2363
4453
317
270
1188
185
1667
15460
724
6674
2694
2885
2059
573
138
101
129
405
302
140
446
143
572
138
129
408
303
439
3870
8822
1544
527
230
301
102
140
697
337
590
107
225
226
106
161
9421
690
1396
1121
6823
6117
403
8920
4262
221
189
474
314
320
415
193
146
1053
163
238
542
159
154
216
289
1173
154
807
5879
943
2872
238
162
5365
187
176
126
9161
101
164
378
157
125
420
3237
196
177
100
364
1023
15342
1379
1515
6584
7004
9310
2654
778
7243
653
393
439
157
219
179
9721
4717
379
159
146
103
352
9439
1532
7672
544
106
384
171
162
207
239
105
334
129
164
241
105
9090
8165
702
181
3624
133
113
153
332
7297
4939
263
167
122
650
217
6156
3024
7353
1638
1034
222
757
9393
113
687
4623
4250
3475
279
4181
8608
246
229
114
244
165
121
144
103
615
440
5575
4063
1701
4859
2400
329
1118
225
157
374
398
319
216
600
471
201
1756
201
131
194
427
277
135
105
180
4941
476
207
105
176
217
6231
2413
19582
4562
704
391
1339
119
1731
330
165
184
739
1591
936
162
1344
120
1732
330
165
184
740
1404
14468
2603
8358
705
230
3255
528
115
2600
642
390
3643
9720
2651
5322
6780
1299
8775
109
208
697
5865
110
1476
704
3087
203
1848
2695
676
2263
485
224
8841
267
481
2824
1169
1328
117
138
434
148
199
130
3413
4805
536
490
607
203
700
1792
212
204
313
308
443
646
856
2910
160
443
647
891
198
131
1072
4735
347
464
6467
1200
1104
2136
1482
4580
10845
4271
275
143
177
179
108
963
1371
775
9321
5832
118
7344
119
134
603
308
9032
526
3306
1515
9125
5795
1758
1185
227
673
147
271
133
3103
236
210
144
252
142
269
153
680
1545
1560
1320
1519
111
159
275
705
1543
841
5131
3061
14943
2324
203
858
144
876
753
440
237
3538
4352
291
1419
3904
4034
8859
6640
2286
386
189
722
230
173
2814
2241
3089
127
129
145
191
704
709
1018
575
596
2700
3038
127
129
114
728
177
1709
3597
325
980
320
1476
169
340
605
232
972
104
365
352
180
259
252
233
622
202
365
351
180
260
233
622
9680
790
671
3935
1392
490
816
558
265
1327
1320
182
4342
340
343
343
6361
101
1410
7243
9041
137
141
201
125
3252
165
140
479
157
1866
539
134
164
172
141
110
6747
1133
193
253
699
2987
190
216
291
705
1399
9329
428
444
109
505
184
261
643
189
448
1765
1798
131
790
5314
2223
2840
1510
735
7457
196
2337
2567
4831
9650
4055
102
345
1706
163
249
128
134
100
312
144
1539
4017
1683
161
281
285
288
309
250
341
453
168
372
1024
139
1399
452
513
785
2028
4353
2568
302
4814
3182
11439
1399
143
1472
1888
1894
937
9713
1425
5404
6734
392
3709
835
912
188
2265
307
304
411
175
1008
190
718
176
6393
355
379
4663
1665
858
251
4743
2205
296
161
251
640
884
165
2074
1777
1251
8713
291
1418
211
7086
261
704
182
250
972
404
1442
5653
2451
3391
1792
340
1374
105
1563
5995
1144
788
1007
3591
10021
950
379
701
382
106
208
701
116
383
8726
2922
554
119
704
1574
866
7833
994
106
142
9350
315
214
507
9188
1358
106
379
154
158
104
380
746
198
251
703
1255
262
650
357
1354
343
1020
182
187
386
366
500
1082
349
1091
299
976
130
229
163
805
1060
216
743
1593
879
103
986
133
233
564
753
704
676
704
705
675
731
704
674
704
441
904
228
191
211
741
1411
201
987
960
663
210
435
302
7293
7057
627
508
548
8979
1291
1278
654
1243
203
696
1317
190
437
306
1304
332
321
867
2358
1265
7374
232
679
315
114
203
757
468
4014
475
181
1556
5725
936
1369
2152
353
557
369
104
189
145
313
737
298
223
273
773
1660
220
9404
1190
3065
256
201
506
2453
718
485
877
295
647
442
144
485
877
228
647
442
8411
5248
1589
784
3943
5152
7017
656
157
134
587
2009
3832
3697
336
567
114
648
186
114
2934
329
567
114
648
186
11173
6281
1456
1610
1190
1605
709
125
210
127
145
376
186
127
647
345
8890
309
1481
211
167
679
229
103
1331
116
560
160
122
118
105
309
267
165
100
6958
645
599
432
139
361
2422
6739
108
391
140
1563
1489
179
344
146
130
380
102
162
158
107
204
121
101
162
152
2536
1345
12140
8385
7456
231
2912
575
8887
118
1148
436
239
738
1480
1240
2081
1066
112
212
1024
7694
167
1025
448
1133
3157
3365
831
1132
3167
1366
2437
722
116
14262
13797
313
109
1270
101
125
4127
343
1066
196
124
102
333
1179
100
214
282
389
320
144
341
9347
1547
315
445
1004
153
211
228
341
2221
1209
417
1505
9769
3960
143
108
805
641
828
1030
739
1345
705
144
608
360
391
209
411
188
8968
169
144
607
286
390
1609
10990
1686
1172
132
169
1015
1335
611
546
667
129
4611
10131
5190
317
165
5511
165
720
2162
427
166
1786
7465
187
1528
563
100
317
3857
339
2171
3971
702
319
1023
1441
375
414
600
517
107
1486
5288
269
1144
1757
239
1418
2203
7701
10129
284
14880
7561
4860
177
121
193
177
3428
10115
581
643
165
127
459
711
148
173
719
2512
4689
3537
9125
876
4922
220
603
366
106
2281
341
1007
253
542
411
181
1518
1194
903
6229
688
2224
1820
590
339
344
1339
358
728
2142
444
495
4653
2549
7464
2685
707
8214
101
3222
1452
166
1644
1019
2268
4748
112
189
126
230
162
250
535
447
468
13169
506
168
497
615
3130
515
446
471
771
233
191
118
301
1848
11508
295
4104
4039
245
192
108
565
111
545
1017
441
245
2906
244
188
107
565
111
545
1014
442
3928
8943
783
486
133
196
110
247
463
527
1270
249
557
555
824
1268
1053
420
326
415
1726
8733
1652
1467
243
3495
13616
10413
571
138
1248
1171
174
267
167
1111
160
258
13985
6579
7411
2713
107
975
1237
7732
1911
1463
669
489
318
707
280
7292
279
143
669
2324
6868
898
129
1147
183
490
1911
8926
724
1973
272
8921
454
196
140
2547
172
259
103
106
2370
12335
6507
7355
303
131
1054
1942
11577
3701
215
158
189
1072
515
138
404
1139
124
689
1208
506
1298
359
8518
186
360
197
694
702
1625
715
128
102
111
311
1282
455
165
421
9322
179
1566
171
537
294
135
273
5163
700
8058
677
207
9446
215
632
200
363
263
108
212
1083
2094
220
224
135
867
1386
999
219
336
879
9301
489
107
9528
880
103
497
416
338
414
101
140
102
104
7427
128
266
13223
9624
1703
190
150
100
110
710
9608
511
5219
4978
7227
2652
7404
11464
7658
362
4982
1879
961
1471
659
7848
255
191
574
158
168
209
1614
1366
8598
248
2769
2583
7189
5294
6270
1423
5256
7372
2312
1302
1101
108
484
158
128
285
3236
190
169
486
156
974
3684
9475
3149
4071
5797
3777
2033
3273
3800
5023
1121
372
8485
344
1368
208
7698
134
4176
136
742
2296
907
132
104
128
499
576
140
157
947
231
311
450
1540
267
1770
332
348
397
3746
134
427
907
8980
3002
6013
3045
105
1019
1461
2381
8920
155
175
129
110
9109
1527
1578
9382
1223
11507
1457
167
981
1936
13759
1087
962
138
151
225
134
7354
4189
1592
644
196
206
4980
2497
655
450
1158
799
100
952
1144
1000
1850
1840
5042
7308
601
1016
3568
343
3097
1160
4665
622
2072
227
746
1619
858
124
120
912
267
2105
2067
159
198
386
690
367
115
1406
3758
140
609
108
139
232
1846
2939
8178
689
5100
1034
7277
144
100
7459
166
100
1909
694
269
712
137
651
521
1641
440
2537
3260
1459
11496
6786
330
165
228
144
103
1371
589
3242
110
249
172
3135
307
3092
1812
313
282
353
271
1890
279
279
152
9180
222
937
9252
911
8898
3447
119
246
151
161
118
1000
1330
4222
6665
396
448
403
174
206
376
396
706
143
449
174
206
376
395
733
143
451
174
207
376
396
707
283
859
972
1020
4068
306
374
671
942
235
483
132
497
843
1348
1103
923
503
1733
238
135
287
292
135
103
115
433
129
238
116
132
704
6317
585
357
237
154
144
128
188
293
165
427
134
442
117
243
243
291
298
331
191
538
313
6958
9569
2177
873
948
260
1555
1050
688
998
2058
142
556
4723
142
623
432
194
313
1267
492
9127
116
184
262
300
167
5861
1930
7534
3608
104
100
633
520
3088
415
1042
435
4297
139
3448
5146
12308
8452
5641
8200
5491
2211
2653
12623
110
399
2930
1399
4844
452
1065
262
2417
401
1253
172
117
232
200
188
704
189
480
489
173
938
1340
176
699
788
2939
116
699
788
286
705
106
1327
1440
286
705
5656
1346
1167
121
7343
623
577
499
1056
163
361
1699
445
2171
5258
7242
209
1216
301
227
467
289
6236
1135
1378
1046
4222
835
4212
4354
728
119
1351
1033
13693
4631
4286
1699
734
227
981
924
195
249
1889
122
946
127
579
7359
1318
734
228
981
925
195
249
1890
715
2881
1462
169
413
846
172
173
1087
1357
224
557
450
645
127
174
553
223
1966
945
467
146
320
409
3525
1193
485
421
977
887
2896
111
634
4019
495
1273
3648
7300
700
330
193
3807
3313
587
196
3144
645
6524
143
7508
2703
13885
145
154
101
242
565
1060
247
2955
8917
1551
5870
1551
140
107
136
105
157
120
11610
256
872
310
401
438
1132
327
3656
9164
2282
7369
4555
3151
9338
1810
1073
308
136
240
323
6171
225
229
470
634
212
356
394
361
413
119
121
735
594
597
318
137
270
590
3384
805
635
1057
5587
729
125
1189
1162
225
263
124
1535
522
494
118
359
204
329
519
185
230
118
363
121
171
122
246
247
217
201
168
8941
191
104
220
6559
2825
105
1402
726
1923
205
177
143
312
458
280
158
1450
468
185
192
310
2404
3483
1698
1200
1873
1140
2386
1065
2556
657
1570
1321
203
6656
2237
1561
718
10494
1415
7708
4834
10804
149
105
180
1377
1599
232
662
1272
9672
2846
4155
9259
1882
578
1339
932
729
1371
2722
1536
507
1599
1971
3092
1991
580
152
354
335
799
1422
6998
1548
1357
226
4725
3497
235
1286
159
190
160
167
113
187
192
1944
171
997
1362
370
658
2526
2897
2683
702
3902
4859
1056
5550
299
6463
341
4672
381
143
192
164
935
1215
196
7090
2980
3056
148
7408
271
295
1311
398
2910
824
942
158
4197
7474
3776
917
2297
3906
2435
169
12269
279
177
500
887
1079
153
385
4068
995
221
9520
2924
494
1230
2472
353
319
268
427
1801
173
9059
433
900
146
249
284
146
250
283
146
248
313
145
248
1851
116
384
204
128
7359
4832
251
628
165
694
941
7356
1698
2170
904
357
176
1119
1067
2201
117
1053
191
903
1164
7399
829
276
2306
398
176
135
293
108
195
738
8826
273
292
108
275
784
614
879
2499
421
1240
179
226
122
1099
2903
9120
5103
819
2239
441
615
369
219
194
752
1606
2754
646
589
747
477
184
8073
222
227
3529
324
4047
310
276
132
848
143
186
113
136
322
163
1229
659
515
399
2542
11307
1494
215
1402
654
174
795
303
134
1042
1818
381
3254
3734
9825
3192
102
1942
275
397
1036
2718
161
380
274
300
594
336
402
1032
2613
241
384
274
1128
874
190
215
269
1386
327
122
6198
265
2316
2835
1544
423
267
1643
100
280
194
1122
169
1251
419
655
964
1268
7322
520
294
2023
4950
884
1809
189
1666
2930
1409
100
1629
653
807
856
1401
5618
4581
2176
2734
1377
9509
1033
123
105
1840
1156
4567
2408
3792
5917
2275
3246
3741
2261
2573
6014
9473
717
775
9499
509
9457
1915
141
175
150
469
181
1243
198
312
614
1718
988
1674
1688
4357
270
1391
5256
994
277
1530
14916
1207
5181
3696
219
166
1029
117
2601
3162
168
155
202
2153
276
1054
112
265
135
263
135
298
237
1361
309
321
2209
7370
1081
4996
9536
140
2218
679
381
8919
1137
1080
165
408
6656
4426
336
187
234
2728
184
363
2167
12544
4563
729
210
209
208
106
1349
311
826
181
217
136
729
162
197
116
154
414
6166
1002
365
1377
902
9486
6399
174
4921
1093
759
106
910
1071
219
897
3031
324
317
1962
1181
315
434
759
143
162
788
324
962
371
1164
900
3862
952
318
239
387
2198
1229
6913
1721
1147
816
1223
1405
924
120
234
452
1215
151
187
110
422
141
843
802
3271
4751
686
115
100
1586
166
164
190
971
139
704
106
187
3769
6150
5174
2519
4720
2584
282
626
1323
7420
1425
190
352
439
689
103
1841
4032
5988
4564
269
4260
109
10315
1034
564
753
584
125
1236
593
6220
7173
323
1135
225
335
150
970
7192
5881
7246
1462
2506
550
3918
2324
241
270
1215
1123
2369
2112
4357
2558
2003
198
535
175
1553
1438
128
523
939
312
14914
6411
10333
1434
3638
720
588
160
380
469
113
613
983
1164
6768
674
7378
187
176
191
394
1400
397
311
264
144
239
299
791
190
202
3997
1059
1973
4021
5334
6287
903
551
8918
107
1192
729
558
534
403
388
268
250
213
321
706
499
126
593
277
10512
2846
256
166
384
350
447
734
382
196
252
633
305
219
1312
679
4850
387
144
160
177
1257
178
680
4628
667
3231
214
411
2603
130
6230
101
3528
3385
762
343
151
1516
1372
143
260
742
243
1748
2525
395
250
144
8980
803
1108
188
173
254
183
132
9571
7447
403
271
2931
4300
2399
4761
4702
1232
2334
163
129
1574
1398
9356
7184
247
379
1082
4563
7304
2849
531
149
142
2122
184
142
654
227
2885
382
158
405
113
166
310
7423
578
207
126
315
102
504
272
735
3562
7531
374
2021
1113
221
223
180
2115
144
117
407
188
153
110
177
303
199
458
1073
420
432
5961
1959
399
136
1547
2608
285
447
3806
441
2091
211
476
143
1156
693
236
100
9614
347
260
200
1740
585
13693
333
503
347
1867
629
205
111
122
140
196
258
112
1328
439
619
723
157
285
130
584
125
195
703
136
111
718
129
211
138
132
133
2564
167
3456
2990
276
258
624
268
666
1251
970
334
1272
2608
8895
10901
233
1788
676
4196
7392
2369
118
723
285
615
516
2418
1503
6112
1353
1173
3395
738
200
482
5816
237
570
261
200
1502
1465
386
249
205
528
1684
2816
171
4677
630
183
107
597
566
180
890
833
698
360
402
2342
1991
4017
2707
273
274
431
808
2243
4814
433
244
560
2246
2475
505
1031
564
809
348
535
495
1135
12575
994
7431
348
441
234
1937
3230
126
652
209
238
162
145
265
4292
207
649
1054
2297
8990
3452
238
167
5149
3944
348
1368
442
141
1207
6665
3919
2751
194
383
681
236
283
5600
455
9890
166
2206
1761
154
212
230
968
321
180
471
534
848
8986
1250
535
322
1409
1176
399
116
1680
303
234
595
142
387
147
321
259
136
197
711
440
614
235
346
1516
1985
427
106
117
1311
118
2178
4663
6603
1123
2723
605
905
125
916
2144
233
339
134
205
7918
460
5824
1412
3878
804
233
939
2564
213
201
2685
272
790
622
7347
465
621
776
5011
7235
4129
120
392
168
298
137
348
691
5393
1637
441
616
143
306
167
173
108
863
131
112
215
152
427
114
194
449
203
862
131
112
215
152
427
114
195
453
203
862
131
112
215
152
427
114
194
452
209
205
143
704
102
219
258
189
130
206
104
238
216
3405
2108
1405
929
160
412
198
193
112
274
101
118
5440
10063
139
4316
583
7055
3386
2358
103
358
309
583
203
209
522
328
158
2549
387
340
399
1523
543
804
125
1035
198
251
2435
6847
11590
2529
119
15510
5512
199
423
101
418
1711
273
149
13193
13672
340
252
1715
14931
270
614
296
460
569
410
357
4070
1055
9489
4463
226
831
1489
8987
1354
1474
9574
1551
543
1540
1458
118
419
1566
1425
214
443
1591
919
119
1456
118
419
1566
1425
186
443
800
145
807
132
597
4683
1013
242
217
228
193
281
551
735
140
134
448
592
105
1498
505
4191
4019
1494
505
1542
134
397
3955
201
193
844
100
689
208
181
3267
4535
5674
164
845
707
2285
2924
5385
4556
7390
774
170
1570
1664
4650
305
326
746
852
6313
4411
13338
843
581
398
348
176
132
757
558
144
119
697
5502
137
645
375
180
499
1429
136
676
6337
2980
6990
4511
180
137
208
221
723
331
219
788
398
7436
447
653
670
364
1431
1330
264
1355
344
1013
587
4707
7383
158
135
4922
130
171
119
406
502
1752
1035
15529
111
102
269
2692
150
7326
137
115
108
217
112
948
495
254
7254
1608
1233
667
3631
199
269
3869
13565
5283
615
2571
1703
660
284
2408
1536
163
3321
247
239
272
144
659
230
11721
107
1331
677
144
5529
144
274
330
154
346
119
437
465
3982
5208
9064
235
1074
181
848
283
2390
219
467
7249
4550
192
135
398
1128
14441
6489
352
4718
1111
179
7337
6294
588
6276
1958
7539
3371
268
126
1604
295
281
3009
9329
7246
9387
4327
272
750
174
541
117
528
408
8911
2518
189
1050
7235
7814
7387
3359
3824
15517
3703
398
2553
287
584
497
565
567
771
2311
648
418
1579
146
105
1034
3408
1328
7825
652
3424
3827
1244
2267
673
2857
961
1026
1346
3305
120
306
300
312
221
820
342
413
112
149
253
719
839
5413
2912
3831
286
1332
1093
686
260
320
205
304
256
3095
11723
2129
121
113
151
205
102
118
7525
120
132
250
168
123
134
2055
270
435
8494
1025
113
730
9098
426
276
155
660
3082
101
114
1121
182
487
1199
339
819
327
103
6720
4235
8976
3226
1065
154
1102
342
256
309
7421
1119
2181
362
8762
1975
7363
5440
352
984
4244
1756
424
2575
8983
6355
888
341
516
9434
2140
8572
2058
2702
1358
335
477
122
285
142
1162
789
2575
1538
826
1625
1463
3675
728
542
2144
7299
4981
7048
1261
6766
282
7346
417
2253
6652
356
4744
210
3786
970
464
1106
136
1062
132
394
247
9414
151
108
495
1123
2942
5807
2621
8867
197
187
2881
1111
1903
815
701
419
447
168
267
327
916
119
1314
7639
1722
1465
2180
507
2470
2080
1117
3053
4203
11603
497
6608
1573
4286
908
7211
418
1721
659
9038
445
658
1289
796
871
1197
121
192
107
215
525
1640
1096
180
692
381
2071
631
5077
6120
7343
264
812
5382
1935
7417
173
890
125
277
199
1148
627
384
639
587
157
172
325
156
163
184
195
196
2052
880
2621
1662
162
5991
288
208
609
304
601
239
1235
1093
337
368
150
408
9061
1481
865
202
261
1472
4718
347
1414
4940
3507
644
191
746
333
271
385
619
9379
5054
1981
9124
920
1289
1591
182
255
132
268
109
266
132
705
200
239
488
111
132
196
3298
463
290
382
525
442
581
4497
571
290
212
457
373
583
636
200
258
137
114
188
154
199
623
3690
7433
5459
1474
1164
5315
4113
3684
3156
670
2021
484
2127
8353
696
5133
3221
12045
5715
120
117
360
528
166
184
638
504
438
219
628
211
156
151
675
103
430
2297
7504
1646
265
222
228
546
130
164
481
457
120
122
758
615
194
242
161
758
392
611
975
3158
2401
154
636
4242
1527
1900
7376
520
973
723
107
139
923
4326
12205
5447
3788
2804
4572
4262
139
154
121
1915
3743
6269
1156
700
523
238
309
345
189
431
1273
180
294
307
209
612
924
414
113
137
116
152
219
1361
450
1706
1204
1159
243
1972
1603
4192
8867
1023
4028
659
3679
4294
183
339
402
335
4326
226
557
138
106
16198
216
790
9537
140
119
6766
4409
129
3991
119
112
391
1059
4924
122
174
218
150
103
180
9490
470
1208
3700
423
579
216
462
8967
4211
360
4222
1910
681
199
387
633
675
399
193
7177
7236
10976
7759
6189
272
221
1393
12375
264
239
123
151
133
211
389
727
202
1064
102
156
154
1706
669
1309
271
5471
693
7338
126
215
106
122
2656
1029
557
249
367
135
1221
130
365
111
253
788
1747
310
1476
1168
470
309
1250
1527
158
1048
134
120
128
113
253
104
106
1574
6068
4080
3914
8893
7263
4435
2573
9353
255
138
134
570
2930
2982
108
145
678
700
205
110
284
675
701
4824
211
137
226
3641
186
310
139
223
157
206
860
116
2892
185
309
138
223
157
206
802
866
701
116
107
551
298
147
238
135
2268
8865
2598
12519
633
2462
1402
572
547
184
674
1145
7327
1012
1970
160
890
1577
570
545
184
674
1319
9409
1800
6572
1423
357
267
1125
8996
167
8928
10855
4009
895
613
4328
565
2763
223
101
104
160
207
283
617
140
201
101
160
139
351
458
12358
4207
984
696
179
231
346
1448
495
562
1595
941
139
984
708
168
231
346
1446
495
265
334
1344
3949
9680
759
1988
9514
3211
2653
3192
2072
179
250
230
6293
754
595
14223
830
1041
1409
11713
798
6650
1111
1976
1812
7466
1924
876
3402
991
4840
9592
10163
5424
339
4564
510
154
448
350
128
154
205
422
620
201
447
205
338
397
620
442
728
707
728
707
259
147
1014
967
138
772
1982
1040
213
726
1402
104
1117
2129
819
706
619
441
8907
868
118
459
548
4305
448
163
166
154
134
467
828
131
2449
447
1140
277
1543
1681
5264
130
427
453
1262
434
285
1489
2734
14890
222
1350
426
1847
492
5515
5130
181
2900
102
195
316
510
196
382
7804
271
1905
1410
10205
207
186
171
221
826
606
1566
6208
136
137
10385
345
193
413
8867
183
221
190
190
310
698
555
360
457
1403
746
210
1145
188
858
124
203
192
882
448
300
7212
5724
3164
1909
7389
368
121
985
2279
648
989
2916
581
114
647
992
6646
3164
1242
647
671
106
204
479
169
183
193
3262
429
119
204
505
4158
3311
107
166
133
105
1855
8905
13515
229
8724
324
136
4239
2601
4112
643
114
138
154
274
126
170
112
162
7421
616
439
202
3674
168
384
838
126
220
399
440
175
153
198
8291
174
2282
867
3667
124
273
312
454
261
7316
4992
4947
343
128
738
274
136
137
114
106
163
645
449
313
741
9412
6461
219
824
129
1018
106
2371
369
147
573
113
1348
1094
4007
534
1656
138
192
737
870
1376
2999
193
202
681
458
9481
1131
112
899
148
2745
1334
158
195
151
195
738
1394
2561
725
105
111
431
6843
742
337
5690
605
1353
333
244
765
1526
145
7106
4812
178
1959
2052
3012
385
219
302
2923
616
502
150
774
578
186
593
197
197
100
174
230
209
270
2028
583
1164
212
226
391
830
603
1074
6002
1071
6412
14894
1446
165
244
247
368
1244
8933
9285
6626
2180
141
463
163
156
164
176
255
461
129
7201
5478
444
664
333
360
139
2907
605
1156
587
217
149
364
951
219
1430
273
5441
139
127
544
380
258
1059
353
1346
1965
115
682
451
1470
2690
3435
8965
1634
1707
518
681
1187
123
1037
5087
1123
2674
179
711
262
5488
8338
393
3727
314
706
1064
602
590
2778
3731
296
302
106
3653
141
1227
9430
1119
111
354
125
5528
124
715
184
105
4253
696
172
109
1087
160
191
209
2099
1129
220
13843
532
172
1064
160
257
9470
2697
343
4000
4640
180
2507
8614
11637
4617
337
336
335
6466
500
1469
127
894
159
841
131
4199
134
143
130
2928
9514
1828
202
139
230
180
1296
822
350
399
781
1166
2415
1205
6273
548
8806
158
714
385
256
128
192
8885
4395
3052
694
110
110
1122
194
251
107
224
274
132
185
257
209
476
155
123
3633
169
293
197
195
847
2606
9069
2328
343
3343
1019
608
1043
144
279
2711
346
528
160
397
4163
383
2022
351
392
617
500
209
4447
8581
2311
285
578
158
387
465
373
6684
8928
2702
169
650
732
260
330
580
13906
149
687
7342
279
279
977
820
175
3674
1158
1279
240
122
313
982
175
135
4078
9448
1403
3710
9013
1435
2165
156
115
4469
181
650
372
123
190
436
1283
146
630
563
2338
9416
11379
5010
2552
4714
1625
506
1017
882
283
793
551
1180
373
568
6412
1680
220
406
271
1566
978
214
219
225
1429
4954
207
641
374
174
498
1410
204
620
2511
162
442
896
862
169
103
187
219
101
190
155
379
468
685
115
1963
291
261
310
551
178
630
163
579
599
2939
328
553
166
645
628
122
135
115
1461
146
162
7836
1060
9101
10640
2749
1303
778
1181
272
13768
194
7860
3131
113
9662
5558
2730
2159
157
218
452
1062
6097
724
631
1511
214
152
463
224
281
102
612
235
409
251
152
463
224
281
102
11497
611
7781
9589
2833
502
250
898
168
189
859
208
420
251
900
168
189
764
6593
2197
652
120
127
254
101
419
5848
1963
7549
8021
737
154
122
272
732
1491
11799
796
3658
1564
857
306
9382
7137
487
3849
590
601
4749
2255
7217
937
2932
2038
1016
14943
5305
3964
2231
2265
238
757
115
1595
1561
546
9238
7357
7222
3860
8939
2412
199
1540
1401
720
591
192
364
7360
318
851
1011
268
947
757
985
132
996
121
833
1591
640
592
359
299
947
965
175
1124
7615
251
560
110
7879
1374
1220
736
7331
186
486
1177
352
2584
496
3973
198
1809
293
3145
12264
3756
4431
3428
574
1054
966
4451
2444
3722
2046
373
210
313
348
158
284
644
452
196
393
313
348
164
146
644
452
3454
1849
203
738
375
1430
472
355
783
113
237
3277
257
3805
2142
760
606
2614
2215
6368
606
2602
5896
8894
1902
2418
1119
699
647
445
111
1741
402
1355
384
1405
106
373
700
647
445
121
125
187
103
103
1096
1483
1699
2133
127
120
138
205
100
710
569
231
172
165
162
134
595
212
536
908
112
5577
223
1207
116
355
988
208
239
108
1642
2560
2026
1220
519
105
1103
360
9539
198
550
3171
303
236
132
275
376
111
213
298
175
3899
4990
2886
3689
9091
676
1539
551
178
139
125
354
200
136
216
7372
6503
275
178
8420
6128
124
537
928
1148
2927
121
188
956
186
8848
9039
118
1061
104
275
145
144
279
12158
1245
9198
231
1296
1283
1374
103
618
201
1364
103
620
9483
1267
3912
8907
9278
1367
5443
2119
8951
713
182
106
176
254
354
194
1243
222
903
427
243
194
702
6502
3099
540
140
209
103
106
3266
177
393
147
104
150
11725
1126
126
2267
1674
304
642
385
198
3635
380
215
190
2631
118
107
199
790
1885
2652
829
117
1603
7860
1543
1470
1560
4609
442
9422
7688
107
6985
7277
822
253
513
5147
986
1329
812
7734
1800
1466
1665
117
1465
1813
4800
2114
1967
981
896
1369
199
1951
3577
587
256
282
136
113
492
130
1167
3747
13856
9712
1882
101
115
1142
184
491
7447
287
2419
246
211
302
5461
7000
7535
1990
1445
198
1201
677
8110
15357
1195
2360
387
8030
1031
3911
7595
2459
9545
4232
5204
3078
1461
2014
130
5249
5273
1792
3151
3943
1851
1605
110
122
226
123
310
342
118
169
125
8931
1208
281
133
509
172
621
222
1354
2387
2004
351
6488
4016
1986
178
4279
7374
570
262
133
511
249
130
594
2596
4162
462
327
260
137
654
443
6978
1605
209
616
529
280
149
634
286
1502
346
208
756
779
7536
629
8791
2445
5838
107
738
421
1168
585
108
1044
1290
189
2141
3551
2047
1068
4478
3525
5821
316
161
1032
1349
246
223
597
246
6268
2653
727
127
112
122
184
111
199
197
300
204
694
127
112
148
199
195
302
588
4016
10831
651
10284
251
357
2097
102
226
131
199
5134
148
6467
3007
8948
1614
1178
936
1001
220
1294
9483
354
2691
1349
821
245
291
139
208
1130
149
2004
746
810
2623
3856
7138
408
109
139
10859
1049
2748
9362
1315
680
157
444
155
3960
2876
9428
157
2583
9152
1148
180
431
124
464
432
148
637
141
198
523
101
391
467
155
226
418
5997
8541
8689
218
266
14526
221
327
292
338
166
6265
2791
713
2815
1417
737
247
115
1434
661
1396
4713
3084
3808
493
104
120
614
332
181
238
794
492
146
114
575
6222
2745
1407
151
347
2456
191
9310
150
1315
4181
8272
698
5181
459
5532
452
1413
2041
658
479
1732
8875
2740
613
343
237
1070
124
246
137
403
455
114
5542
615
178
224
2375
2315
130
3216
6693
4422
4190
277
464
530
100
3343
704
492
3428
3544
119
648
5799
2935
100
1811
258
167
298
229
153
226
12110
5442
698
8096
1504
576
287
115
7334
210
4001
8928
1350
127
173
163
1208
11800
208
104
385
228
1116
107
822
439
202
115
228
1115
107
912
133
299
219
570
129
318
193
198
131
647
195
1277
498
225
371
263
234
2665
406
207
200
266
138
3119
2421
3488
2374
2298
950
5138
537
266
509
225
373
263
2941
422
147
198
131
646
438
195
497
225
371
263
6835
210
2665
405
264
347
209
195
266
140
646
195
508
225
373
263
2963
400
327
129
9406
114
174
102
106
297
1198
305
7840
786
214
164
203
236
138
595
526
5159
324
135
258
2423
1567
1177
13790
994
527
208
1199
119
320
1063
619
122
416
695
4950
291
846
530
441
5430
1832
280
276
8921
5001
6360
204
355
141
190
3263
115
283
125
204
333
107
897
804
2164
1796
696
146
1158
685
551
290
301
260
240
253
342
194
169
185
1351
425
574
2535
192
393
409
297
2395
6805
473
1676
235
2590
4288
4277
4483
6464
357
371
357
357
4647
5210
699
1693
325
380
926
265
253
173
140
160
388
120
140
158
273
118
590
203
214
8945
825
131
4344
228
359
423
127
186
174
196
697
855
1850
7362
803
9339
1212
141
4676
4966
1187
4077
616
385
7724
603
384
1341
11860
7322
616
879
5803
3660
2963
1762
870
3132
9433
5750
437
120
364
755
1138
5130
4061
5265
242
472
2212
2161
301
136
283
110
542
248
202
6873
401
737
800
152
138
102
137
285
370
116
1553
479
1235
1539
641
1152
1641
378
109
7527
1992
167
160
163
391
1032
830
208
250
108
5841
7372
3311
218
132
280
241
674
317
2404
175
467
352
750
309
824
8707
221
276
170
924
455
143
182
6203
3786
936
129
851
1682
305
463
625
442
3212
9413
11718
4128
937
198
367
644
697
1277
1327
605
578
117
646
408
196
383
136
374
1475
1389
827
109
1272
2864
1576
373
1034
294
5315
3450
754
121
140
210
117
148
159
650
283
721
248
4178
607
185
156
539
407
2909
187
455
255
156
688
272
9244
205
6631
2135
113
105
476
306
167
5480
167
679
764
171
423
334
792
1478
2348
5574
8940
3723
810
4963
296
1409
6017
9525
1232
107
109
109
103
121
105
337
325
912
348
584
395
2000
345
953
360
172
124
491
451
104
259
110
190
953
226
124
452
263
163
2811
956
104
118
120
153
1464
1330
1945
9328
7392
614
2898
376
1337
5363
2158
492
151
1009
1068
214
140
325
528
442
250
689
165
2917
152
157
727
166
5500
118
371
273
102
249
702
137
189
114
8898
702
3429
1319
2684
4745
361
6483
3285
156
202
1144
4077
132
718
168
406
731
1822
6903
5233
876
690
171
1981
156
167
136
293
546
3166
575
231
446
218
229
5637
156
167
120
298
1359
560
1088
408
1405
109
643
239
2222
219
426
855
103
214
912
121
1345
257
647
185
2188
219
460
855
2139
1383
1340
1971
3178
192
113
1101
1967
2557
3625
6636
430
2305
2262
131
574
209
9789
4736
482
1712
8935
677
400
376
383
647
159
102
365
211
270
272
1967
4824
142
9484
204
350
141
162
286
4045
185
327
360
537
9474
8046
3697
595
278
144
167
117
238
252
103
219
527
2259
7227
613
133
202
119
113
104
115
2478
127
1230
2600
627
8223
5948
721
5200
204
223
145
152
169
1676
708
309
192
215
108
657
137
480
507
125
434
281
177
274
106
154
6199
599
2712
11111
9115
135
201
854
919
202
135
245
853
919
261
1877
436
2160
183
552
361
173
4596
1576
1463
1020
671
165
2137
524
1017
672
1087
1276
455
126
141
390
108
342
4882
9447
123
127
175
374
1876
1705
2501
377
343
112
138
204
193
189
270
3232
1576
353
210
832
222
100
260
670
322
5035
3742
102
939
1156
417
3209
436
616
925
318
199
702
634
237
110
2629
104
568
5350
1821
6799
467
1184
482
1185
171
1303
677
3063
7427
3270
334
326
1442
882
6103
4202
9554
932
3274
346
380
9130
139
141
5322
7035
315
1428
1173
1083
110
179
109
1759
554
7793
856
406
2904
868
676
6046
3514
129
4640
342
6487
8522
697
5004
1280
3634
1691
241
1233
498
319
710
335
107
2411
9509
6790
515
1110
386
194
263
8513
818
1081
3005
171
1676
2043
1081
2229
2471
499
468
2300
486
488
2863
4331
2456
1111
147
465
453
10666
3111
14806
248
143
276
212
134
108
1271
1326
179
351
584
6056
121
1122
374
3625
1036
8348
701
5251
3133
134
1165
373
1342
1281
2786
146
129
861
9445
759
1216
916
295
163
186
250
163
226
146
205
137
144
605
217
295
163
186
250
163
226
146
237
137
5137
105
1053
165
105
475
145
304
8839
245
9356
178
2060
460
438
152
514
113
121
701
179
461
437
141
395
118
121
704
7452
8421
1028
1292
164
120
1320
289
111
122
131
223
1790
152
4687
2707
369
4127
2474
4700
348
6640
2906
1063
3129
3056
114
146
1627
2399
146
8777
141
6043
1220
405
8368
697
5168
428
9091
963
525
167
116
135
279
211
368
100
1078
106
144
144
368
100
1078
106
144
702
132
357
235
202
224
11476
6674
560
112
338
334
1246
872
196
197
208
217
112
530
368
162
156
370
228
302
212
682
345
279
13909
2262
5433
5162
924
3499
1706
466
150
5568
699
8013
3533
9417
4891
13099
5593
14941
1402
744
212
178
999
1239
434
921
3623
9481
3720
1422
896
2182
1512
6694
12016
1460
342
352
128
7369
805
203
171
1049
9532
7597
2368
410
556
7530
6391
7508
699
505
5065
206
954
7383
1344
621
351
411
1929
210
1086
910
863
245
132
6713
481
133
181
173
3286
9402
6089
106
109
127
159
143
100
2257
11214
504
783
129
338
682
393
150
1291
471
1187
8510
140
1469
886
624
7754
919
8845
769
114
14059
131
160
267
313
413
500
926
1217
326
126
209
508
207
382
263
4908
3551
901
970
188
530
607
150
143
516
118
459
261
207
196
355
429
217
363
126
236
148
106
154
1042
3324
1170
7148
351
8950
4230
6326
6099
404
212
105
112
619
3091
279
5826
1681
7220
269
136
620
105
294
2650
137
1170
181
490
338
167
138
573
358
13885
164
111
1275
3345
524
5174
388
324
1291
7924
700
995
3968
9592
3485
1571
4377
3378
7325
104
136
1122
7298
13579
1402
4485
218
103
1167
134
197
100
186
174
139
1322
421
2189
665
168
1058
5083
3311
8475
3187
373
284
122
5181
571
3543
854
122
130
330
589
140
1284
479
195
346
985
371
8474
832
355
2027
589
140
1035
4466
3369
14002
583
3870
874
6021
2848
974
2197
8412
686
739
4256
3147
2840
327
693
163
387
334
676
1199
112
538
370
983
466
499
526
3625
2261
210
471
3161
724
681
8852
1184
124
519
353
10940
8576
336
201
314
214
147
2356
143
8857
1189
12699
5436
1232
138
191
107
430
153
219
4556
9415
211
102
226
211
229
139
206
569
362
196
689
123
1207
940
2107
130
3424
8872
5021
11682
421
532
1347
660
9395
1696
228
5227
132
105
732
662
442
147
2940
105
732
721
139
181
160
220
187
321
3521
725
484
321
377
106
3545
449
402
230
348
593
177
446
402
230
348
630
8822
746
410
177
445
401
230
348
3013
8888
221
2548
613
5389
503
711
130
349
2529
2514
313
1806
6210
1092
483
102
140
126
230
378
284
743
526
107
105
153
176
1815
710
7037
109
2016
8338
695
4977
9323
552
935
4580
355
332
3048
7622
5205
5766
640
890
4522
2182
1102
615
3288
263
2383
2834
5357
3284
6340
2367
2888
466
617
2869
13909
5402
699
2966
701
6201
4877
788
128
151
177
163
129
168
128
151
177
163
129
168
128
151
1568
126
253
11371
1216
6766
4026
4703
1971
4137
12316
5429
317
488
1318
893
808
7192
4396
9484
4562
6234
1580
1486
862
446
1120
4577
142
219
130
9506
163
442
1833
1100
658
109
265
222
325
1064
131
865
616
158
174
1314
152
1520
463
9114
1576
1639
528
3981
991
149
360
1846
713
738
2552
964
823
8507
2315
1517
859
307
300
1926
538
121
689
2541
818
8903
355
1010
919
2803
1380
1783
1599
126
4402
1096
193
4156
933
326
206
1070
2804
956
1155
1757
584
368
618
3053
7341
438
2047
800
515
2874
2962
5788
332
717
1262
2052
836
825
200
1592
1384
1423
667
913
125
110
304
143
126
184
9284
216
278
118
102
191
230
307
428
3022
5065
2007
5826
522
104
2212
4379
5858
356
178
5628
187
8953
218
544
240
168
1183
8929
532
155
229
287
233
121
162
3121
4756
648
771
224
140
2919
115
163
647
105
776
141
195
874
191
4675
8781
4693
309
1252
584
690
1834
3786
1258
7992
106
1393
199
372
7785
1435
199
373
1352
5089
2266
3305
3233
425
163
163
134
463
355
178
182
365
183
656
1143
105
117
122
13725
392
736
187
197
133
1182
326
667
557
154
354
361
2929
357
1210
365
240
611
228
132
1034
434
216
570
741
344
401
716
4495
1336
388
194
1101
373
7809
388
194
1075
260
117
959
394
779
2133
4740
355
6491
13919
135
313
769
2670
6215
2749
1548
1310
2883
186
1472
117
318
4794
2134
5360
468
434
980
328
568
993
401
131
911
156
247
311
888
7683
328
457
973
1824
231
1358
129
134
312
747
3962
3045
431
676
732
11545
409
433
128
156
153
424
331
1792
3940
283
328
557
124
14861
1243
128
312
300
201
8904
889
4083
109
102
106
119
3601
9604
11569
312
298
312
300
435
197
9047
5066
710
8105
954
1102
199
370
1510
609
230
131
883
483
221
1338
109
1765
7128
151
707
505
343
344
739
136
737
1127
392
266
489
507
408
4247
11835
1690
431
1791
1098
108
262
636
577
1351
721
302
144
112
305
149
131
2467
4122
9476
577
342
342
1348
8927
1452
3037
195
130
332
103
203
6223
7522
1945
306
5451
11797
10545
4045
536
11698
2097
115
147
182
6828
9502
2607
286
221
158
230
115
405
125
278
421
164
237
13987
146
187
442
237
480
1408
5536
296
543
1088
680
209
119
558
553
2378
3766
5239
3388
5206
9322
2091
552
246
359
9018
1142
124
657
101
249
320
4666
522
689
1181
121
709
423
2739
871
4699
6839
4271
5754
496
2250
2054
1174
1493
372
301
407
564
1124
979
177
186
6410
136
131
782
576
537
196
211
403
929
1502
407
1336
1525
3772
453
218
114
142
117
2052
2317
283
952
237
897
2990
6735
2495
477
4799
8561
2527
1433
5151
134
750
925
1069
120
7367
126
143
121
235
129
13615
2319
4322
9520
7179
1372
11490
246
1287
8898
2050
9443
5443
5040
136
588
584
339
139
306
502
450
185
428
207
118
280
107
898
8379
911
1985
243
597
289
3068
2761
7117
9020
3346
113
100
593
155
404
1180
124
521
105
110
186
1111
367
405
279
3997
1686
2783
650
8114
706
4136
4916
100
338
2575
137
6764
327
177
150
5300
2350
1326
308
934
7119
4179
132
341
268
497
174
1171
142
3084
766
147
267
222
1151
265
1079
103
414
9375
1093
111
666
6049
129
144
1072
101
151
8439
8936
690
1971
7555
5199
1073
120
120
111
633
203
550
229
3617
704
3034
9687
7216
1802
4807
3086
8927
10673
4067
144
156
9523
110
1940
7538
227
151
125
4385
8350
689
5190
5167
8912
223
196
101
114
250
463
241
199
223
185
253
125
1141
12630
145
1267
4496
1471
2328
5097
700
945
1938
7546
7282
6636
1777
2109
229
6548
8818
788
604
226
569
567
1987
186
287
9481
579
310
243
6062
1942
7522
7894
144
112
104
420
1623
555
349
8926
1367
8946
7736
248
2694
1119
149
7519
8291
1587
131
820
348
229
701
634
174
1258
499
180
330
633
193
3145
2035
6849
3147
5665
112
206
132
148
132
106
110
136
108
114
129
613
136
121
226
247
1288
139
594
345
440
3183
700
175
463
191
122
493
167
148
700
175
463
191
122
495
167
148
700
175
463
191
122
493
165
148
465
409
8954
1983
7546
475
4264
1725
146
200
209
198
406
224
6155
106
1276
543
5435
699
8264
247
139
319
270
8343
698
5432
551
199
222
433
157
338
116
292
427
193
247
125
485
1144
394
5020
6691
246
4760
697
5006
708
3219
380
828
211
832
355
536
271
169
136
127
127
129
105
710
152
617
793
2083
6095
3465
1787
290
124
169
106
379
1282
7340
1824
6437
2131
303
432
2042
237
114
103
372
708
127
121
800
120
343
689
140
806
108
108
3748
393
615
2391
374
341
3707
371
4496
2351
14953
6516
2142
309
432
2053
239
115
110
343
717
127
121
819
347
717
141
677
436
186
169
839
109
337
228
367
240
743
4382
440
645
245
274
334
175
122
610
1194
8257
163
649
204
614
239
182
1569
151
377
245
126
1946
1171
1410
976
448
1741
191
149
1876
566
313
357
140
9203
803
440
147
4169
725
331
183
161
197
182
195
7173
6201
122
342
1502
190
644
499
117
234
545
349
199
180
4355
1732
5376
116
820
134
152
160
231
1019
555
551
1040
5482
310
1054
138
281
111
2016
217
468
4114
549
3492
2026
842
777
379
158
198
147
647
170
2910
381
272
197
147
647
6438
495
961
9056
1849
106
171
148
249
948
183
245
1425
2905
219
2316
1779
179
3744
219
966
8148
2211
151
194
152
405
131
687
163
856
1619
2253
197
5045
2182
827
205
125
1167
165
369
146
265
436
294
2710
396
241
199
1627
192
1507
4772
1972
1584
649
188
167
170
116
242
156
192
2834
308
238
135
1894
8090
700
5374
995
7014
596
346
501
6817
139
104
198
314
277
168
1621
1004
612
11020
600
702
1059
142
702
1062
1989
1494
111
4831
3320
111
420
431
1408
4227
1403
565
582
211
182
1672
730
1453
490
173
219
878
1544
7465
618
714
1239
604
3737
3208
1437
152
1486
203
1526
2284
3090
9069
2006
469
1482
662
690
106
2906
1259
224
704
2006
240
722
1594
121
920
247
122
1369
221
1935
1451
241
718
1406
577
890
429
681
2460
11714
1014
9145
2670
937
448
245
189
367
208
618
311
340
520
441
319
2378
6201
1415
10628
2056
342
143
1314
277
197
355
550
385
219
570
841
1689
571
1150
1384
5010
478
1918
517
606
1309
471
130
500
518
420
6355
429
154
149
165
177
429
1100
1492
3760
124
309
534
1904
537
3947
5090
5428
590
1243
654
2651
540
1068
1244
658
2129
1931
1398
880
163
1897
2246
534
4095
401
2850
1261
12883
4403
4516
2620
882
229
437
422
286
340
2912
144
614
550
202
428
9490
997
4659
2538
800
647
1743
8928
8782
3064
130
694
2740
184
722
1400
106
153
481
2732
481
386
204
650
150
563
611
359
481
386
204
650
150
563
611
1216
7957
1672
1700
222
385
648
441
2522
1432
5698
8090
4712
5308
627
2132
279
3396
1313
314
203
507
1913
2827
1425
2662
11481
6448
710
118
181
107
145
234
121
164
180
129
418
2368
166
395
458
304
311
837
552
107
162
218
748
155
136
131
703
204
546
385
720
180
4998
4847
7348
1166
5914
6835
7779
112
9296
392
387
159
127
966
789
538
9453
672
1179
174
450
890
358
188
745
572
190
1862
189
1089
166
142
137
1105
990
115
600
568
1938
967
314
8424
538
314
535
2030
1349
7460
1918
386
538
316
528
228
395
2915
186
444
649
6270
14909
1122
254
495
228
464
2340
5974
2570
3460
221
101
199
212
228
689
145
197
598
12463
363
2702
2845
858
9115
2680
6871
1579
9453
220
700
446
236
9370
424
171
173
702
1055
828
7941
8072
101
180
1400
867
3824
294
2051
5476
8233
6487
342
343
1700
7338
2970
5668
645
1072
2257
1884
1760
667
1473
1671
2439
189
1468
257
9871
527
8105
3392
1438
7712
1599
311
223
190
314
943
1617
123
5389
2774
3875
1610
652
218
695
1725
7347
4316
2623
756
3600
664
512
2772
657
7457
3363
4007
1228
4076
433
100
435
8923
429
327
3756
210
207
1036
333
1322
1606
4817
6549
722
3998
1590
2339
1646
192
175
1048
122
854
3976
2033
3480
992
175
1475
136
280
140
488
6681
7578
2011
2531
347
117
323
127
1827
1538
406
593
350
2600
2072
10176
719
3113
699
141
264
225
210
132
164
265
3643
1047
688
3621
599
4917
3360
443
663
204
108
723
720
124
2921
163
441
660
204
108
722
673
172
3169
292
291
862
104
582
432
144
560
1004
104
694
696
979
663
572
670
3336
327
1468
1473
527
318
120
400
630
3287
2814
249
647
658
650
141
1299
111
304
3552
2228
8404
232
723
644
441
115
2919
229
723
643
440
174
471
243
466
865
606
393
299
407
1442
2373
252
101
124
3094
10126
11867
738
510
4357
142
145
470
852
6079
3043
2533
230
178
135
546
125
103
743
557
125
3155
1637
170
362
1246
369
214
6664
361
676
2597
2517
5586
354
1092
449
209
136
214
175
224
199
485
176
726
1155
604
1769
2724
917
1044
584
577
2283
2733
6420
2540
836
637
9371
223
646
436
764
604
380
558
602
4734
1126
2782
3174
1001
2200
2539
1923
2323
117
1487
3005
7376
878
1448
1469
1353
932
201
106
580
1248
4644
6274
3311
1124
1092
695
2388
1142
1089
762
4267
704
413
143
5689
137
114
481
111
379
2615
1081
609
2328
2237
1043
510
141
1325
357
669
477
1543
489
1867
649
167
1275
860
7389
9863
2599
345
120
592
810
234
656
1031
1067
542
964
327
1391
4770
2309
3917
2465
269
3206
1271
1962
253
3424
13722
3567
915
742
289
2778
163
650
742
289
3533
6761
2331
775
1339
387
1018
108
7774
383
1162
101
107
355
1081
1314
4744
6308
281
137
679
2949
117
1173
169
493
127
6141
6282
1135
431
5439
8964
2660
7410
1269
744
420
4817
1548
8472
143
1444
3839
342
135
525
274
959
138
1468
149
7098
162
113
108
294
164
137
230
707
409
663
2782
976
641
6371
1125
9143
1816
2304
4573
106
564
148
286
239
650
2291
498
580
6681
273
3221
646
110
1078
235
274
1486
316
885
1129
1277
198
312
289
632
833
429
1253
109
3471
3813
361
2208
113
2778
1262
6587
241
195
184
186
452
133
301
144
101
693
848
181
505
362
110
192
373
192
1298
11436
1496
9092
1592
7770
656
11762
3004
4319
2119
4915
6675
582
315
4496
1906
198
209
139
1727
965
8357
2944
4554
198
209
132
1727
410
361
944
2687
361
361
4798
201
201
7366
5627
700
2010
145
310
285
297
183
1069
127
122
264
169
202
150
703
246
515
131
241
157
202
700
246
513
131
240
157
202
686
100
151
513
131
240
157
202
702
242
515
209
1300
203
1463
3054
181
840
187
196
484
1347
499
673
106
734
211
324
1423
1956
7344
7583
443
2207
761
456
147
1932
5127
699
4579
8914
3640
7508
642
598
2054
5504
321
648
229
741
131
152
128
3085
1735
141
342
148
322
150
142
285
214
323
1555
972
520
175
193
426
1596
8943
614
1844
103
139
192
217
249
168
281
162
413
107
780
201
345
15355
8241
140
1291
291
1324
6204
349
4583
1138
393
177
3532
227
222
3102
138
377
4626
3248
118
414
3878
1188
449
456
1902
486
1078
341
7876
330
111
503
212
2709
875
1195
7585
1074
297
373
257
430
420
155
832
746
199
418
1597
137
921
187
136
6924
8163
699
5413
502
7082
1511
249
272
224
192
2427
10969
526
834
755
257
706
1402
3628
1307
872
323
5100
565
2373
882
2625
481
5076
6880
3769
180
666
330
163
360
1282
238
627
605
1379
1879
209
268
191
135
790
148
114
271
191
3014
1632
2501
209
268
191
135
790
147
182
116
271
191
424
933
103
123
695
1133
5337
965
294
342
124
165
313
262
446
223
149
2743
2485
204
453
169
3262
425
412
204
453
118
6384
542
458
6126
212
418
340
2911
6733
6872
1059
935
124
425
177
164
167
163
124
425
1440
689
136
121
336
203
153
197
217
139
127
145
689
121
139
224
198
837
9166
4193
600
129
295
1673
601
705
248
107
131
130
514
1414
184
1265
199
1062
165
1887
5006
1517
588
1479
8959
1567
148
134
370
221
166
378
229
178
226
151
164
600
169
134
383
188
167
229
124
108
199
162
669
133
173
382
1614
3131
142
983
8751
170
189
231
395
144
2256
4259
164
646
8600
132
137
110
247
227
134
176
2099
206
471
208
170
210
365
282
1078
174
708
149
115
366
283
1342
174
708
119
2714
132
731
212
320
726
8750
809
2006
8708
6619
5207
1699
1445
5822
8991
126
2819
6200
608
1283
3931
5119
7601
2333
2696
6351
24502
1162
144
141
334
317
281
478
261
703
124
151
331
281
130
189
123
199
140
8875
1061
153
474
9155
8911
2209
2230
154
104
144
204
214
235
103
151
138
167
7419
371
219
101
124
151
3155
8675
1726
9671
609
113
1456
240
167
11635
351
4743
390
1294
564
112
2126
1297
161
215
7507
5172
7343
3855
8538
9021
1625
244
350
550
831
3230
2284
1547
2750
6081
1739
5142
7817
174
2064
105
450
488
1198
7388
515
199
508
317
472
227
1981
298
347
521
125
557
544
246
1601
3738
2893
1060
170
111
324
390
235
914
147
120
117
337
393
244
102
171
253
119
177
734
231
102
171
253
161
734
128
913
201
166
1877
260
111
112
1539
145
168
853
5933
9423
7361
317
1562
1015
483
174
122
1046
295
5259
963
5554
103
704
2277
104
280
942
9368
550
413
466
7384
8408
347
6489
110
317
2885
705
1849
7361
7139
673
163
652
169
236
4481
8860
4623
703
150
230
134
121
123
205
422
1734
121
1587
572
185
173
2054
421
707
1290
4047
13606
2678
935
433
2209
1808
471
618
169
1683
1613
615
1217
1710
1045
8489
1200
1564
1902
670
4509
337
2276
4014
758
143
226
124
466
159
103
125
653
443
208
363
350
308
733
103
137
594
441
579
1998
4736
4671
2606
246
2557
1756
6308
967
615
486
277
155
3283
452
162
5510
156
168
196
109
562
137
389
3795
551
5072
4180
11746
5385
5769
4456
970
3034
2643
6200
778
913
256
3114
778
913
6213
2865
131
5771
382
605
166
334
878
246
3084
222
605
213
645
1148
846
1459
2762
4787
105
1026
7785
1043
1272
545
9701
13498
1470
1080
3553
665
732
123
1029
106
114
1567
1436
246
7725
1420
245
2816
554
472
202
275
9243
258
3987
231
501
198
295
129
932
175
106
401
268
265
933
3522
671
388
497
2558
275
160
1098
165
5726
1662
453
130
352
236
1679
3717
551
686
740
345
2965
114
457
123
4765
107
106
795
6631
566
246
686
351
122
1086
384
180
1191
3139
5383
372
124
550
2717
3858
142
158
329
3657
8518
816
566
4998
5514
7428
390
4162
2152
2209
513
6158
484
201
873
1313
248
101
439
575
145
177
153
260
274
202
439
575
145
177
153
262
277
6834
106
197
121
969
980
4052
2751
1223
127
134
102
676
104
579
222
640
292
376
160
163
5804
1462
1606
7717
1640
1622
105
511
887
4488
3672
4935
691
145
1630
195
150
1553
2265
1036
443
645
905
112
136
2913
166
645
906
114
136
140
136
116
456
132
562
591
421
128
130
109
612
2614
5467
2845
9031
1387
3595
9760
3924
4908
8922
403
2790
211
133
133
958
118
273
114
304
257
847
9372
5351
695
8165
391
1066
343
1257
1155
2085
1169
8822
10977
137
109
101
170
303
128
607
114
2960
137
101
168
128
458
493
656
303
1029
253
1134
1164
1166
9746
3799
5004
3231
678
4520
8160
466
3692
4222
612
193
374
171
445
5752
107
1505
1084
4102
7470
1051
111
143
166
6807
9167
786
369
307
1368
873
109
125
1038
142
126
140
108
124
176
199
386
117
460
1033
1583
170
385
118
460
998
182
125
652
162
493
645
2852
267
361
410
104
149
2493
649
310
832
11812
4175
637
475
160
589
2908
638
478
2991
3511
526
532
7988
649
2515
532
5962
186
646
134
1132
191
125
207
361
146
332
238
225
127
2927
118
186
646
146
332
238
225
127
2927
117
186
646
146
332
222
225
128
837
261
1218
4006
4960
7316
3296
800
8512
6841
652
2951
1513
133
771
702
131
137
187
252
201
385
175
451
240
130
644
454
112
107
690
155
602
121
2911
106
687
604
195
3696
126
698
387
378
427
495
1644
292
413
102
152
105
131
681
955
291
461
340
2960
615
563
13852
156
860
262
239
343
652
446
4237
157
8387
1229
615
440
206
1232
617
442
5598
310
430
517
168
109
776
238
1151
654
282
621
255
135
2926
161
656
281
340
5603
5133
196
6883
255
285
135
6121
1108
12540
465
496
279
806
132
204
160
343
6994
288
9389
440
1169
1329
198
287
599
128
213
2173
1306
431
1737
2592
154
653
153
570
607
279
726
242
122
1166
2921
295
191
209
420
119
471
186
5705
3155
2335
591
217
360
135
122
128
154
433
233
166
164
163
230
134
4197
484
658
1247
997
706
1727
104
143
707
1033
480
422
3802
1164
2596
5184
7791
2830
8817
1897
289
577
736
120
413
201
746
8881
630
165
361
2624
618
130
132
321
476
110
358
240
253
11928
251
216
449
674
132
340
238
530
465
223
1071
1357
1668
312
1043
600
1112
306
209
3666
404
283
687
873
193
522
813
159
845
14045
2224
1007
9498
3065
331
313
394
2010
6022
10093
485
100
156
163
165
173
485
5319
7638
306
160
650
186
287
269
149
2577
577
574
189
702
133
287
231
174
154
240
8398
9540
1056
763
1075
222
235
592
485
105
11888
279
7670
8253
1314
2996
6747
5074
4327
540
4505
415
476
175
389
134
144
133
119
305
635
226
957
840
212
583
1396
272
590
2161
4881
346
588
2918
567
249
449
649
591
13867
770
9524
193
190
106
237
921
7750
443
692
3285
482
500
146
545
952
162
1273
8064
1665
1459
1468
371
271
149
1021
3251
668
466
303
3278
444
556
114
650
485
559
1646
502
3477
636
595
5261
695
7437
854
759
2400
417
595
891
351
308
13917
1517
2913
1480
896
394
5024
5130
322
122
935
617
442
209
125
321
122
928
617
442
4465
1287
911
585
127
392
222
585
1842
209
351
451
476
115
210
236
188
164
347
234
648
446
629
761
560
132
291
297
654
107
309
515
3261
478
508
199
888
122
310
148
101
130
724
107
255
574
611
1901
2456
1249
125
307
194
105
4746
356
6731
228
194
105
4687
340
355
6472
636
6359
7540
6060
570
3300
106
309
105
171
106
343
191
197
146
133
131
167
584
106
259
332
155
224
143
132
123
484
141
338
287
195
132
456
201
208
790
129
425
175
457
201
208
790
129
425
136
3300
449
1331
287
103
113
205
2923
612
570
116
442
368
145
101
345
108
138
216
928
419
1910
567
116
442
287
134
892
519
196
186
353
963
2719
6344
999
139
3256
8683
140
125
1333
701
753
257
274
203
701
753
257
274
4560
169
105
175
180
206
1590
173
260
155
137
425
172
199
486
110
595
167
136
134
150
148
400
143
201
138
385
5570
639
280
337
151
631
10698
1776
4194
2472
1351
1038
7634
703
151
614
1046
1304
1031
276
2944
614
505
106
2353
198
1227
224
731
6898
394
117
101
4078
269
143
1479
234
6715
2182
566
185
696
206
138
567
185
696
6916
1514
198
150
178
606
906
370
644
1284
4015
791
100
124
135
175
465
556
1024
416
104
156
155
687
112
2562
789
233
351
134
5493
2215
241
2820
971
1569
980
779
196
623
555
120
1020
5298
105
295
528
651
508
321
314
995
5359
1047
2146
295
174
183
622
1404
1851
1902
559
138
368
163
166
164
133
381
651
622
1283
1350
179
188
614
242
117
118
127
825
796
125
639
9412
251
1308
181
818
512
1399
9153
760
197
246
170
9430
518
729
512
185
3142
2349
329
196
258
143
4179
606
410
2919
114
736
410
137
4110
140
706
1105
553
124
1165
678
553
302
854
253
385
704
136
870
608
149
212
687
136
870
610
675
108
396
138
445
769
447
107
551
225
596
138
443
827
253
332
104
108
117
117
972
2176
12629
4366
107
1001
3888
2468
1055
1421
3446
374
102
221
117
365
2549
12573
6934
371
175
123
132
806
425
102
129
752
202
128
1574
1666
181
111
1438
1045
110
442
2663
10330
825
912
148
547
132
3130
164
912
148
540
131
1021
789
7035
358
102
165
126
395
652
2466
751
2748
3163
481
1031
1088
259
226
179
853
1977
258
702
260
226
230
5539
434
1955
201
2334
1943
3139
698
650
813
592
1789
7156
2407
1505
480
574
207
732
813
259
5088
109
843
6649
4875
173
208
1879
452
141
190
156
2055
5183
13380
3612
2291
689
388
3313
270
4561
3450
323
855
678
444
217
2905
859
678
444
3021
452
141
7516
166
156
362
1268
2699
142
985
1471
157
333
652
1536
809
1032
1348
704
680
176
2949
134
165
444
593
158
680
175
119
227
413
344
100
9560
364
202
659
111
637
444
174
6846
413
167
443
648
479
178
110
128
113
173
487
180
1167
131
3104
851
134
269
113
180
104
110
107
2205
411
217
8965
104
8774
110
7805
1031
826
4079
460
3869
521
5432
5004
5726
2987
3622
1727
521
101
560
201
6586
113
7395
9395
6476
319
967
159
144
156
612
196
11901
390
329
735
335
330
525
140
904
143
272
257
248
110
9317
219
223
506
3678
303
5893
2289
700
608
108
1127
1409
151
3012
3041
7391
2632
2307
4011
7346
103
1974
2858
9106
150
378
8615
2322
3881
109
521
138
1125
682
520
1516
11728
3922
534
2801
1841
443
156
177
164
156
163
462
7042
978
318
446
159
199
111
475
295
176
856
2707
191
151
1314
291
721
128
500
212
120
9405
7865
118
480
213
412
409
201
2877
199
177
109
422
213
1306
4008
622
328
514
9388
124
104
236
113
309
1783
2664
2392
8950
7122
2538
1122
6223
13062
2944
1341
367
1458
7804
365
192
1411
5971
343
143
454
460
152
203
8568
246
212
730
376
341
158
8912
408
164
178
4116
9014
5359
3163
189
3450
443
655
131
443
655
131
443
655
131
443
655
131
328
160
308
8897
4367
642
174
105
1263
423
180
373
180
374
623
174
6839
401
101
150
121
198
136
117
396
733
414
444
1518
3991
132
143
247
2387
4833
1965
1764
212
3116
4591
3779
187
209
142
115
9158
2284
774
181
632
125
277
1632
1616
8901
3753
2397
4320
665
160
116
4617
3519
345
9435
5560
1446
4151
7763
121
7738
8963
1194
290
125
148
11939
117
6683
6066
4295
3447
1403
3754
132
137
2045
5109
3943
700
8655
6556
347
346
4724
458
234
193
127
183
8926
9259
471
511
131
136
638
523
173
661
253
161
186
121
150
245
183
144
117
180
155
2140
1132
5700
1134
221
6191
13455
11585
521
684
1182
121
519
112
214
3443
5564
106
124
7866
9142
1106
216
447
135
998
772
138
179
543
382
119
1000
125
216
145
190
116
117
194
470
2748
7494
2123
425
675
151
6869
243
1529
407
1252
144
180
148
102
147
241
868
5241
1155
190
229
11727
128
169
4244
5434
6521
210
9292
250
316
3172
9071
10649
101
113
134
153
133
2298
3228
1553
1080
7532
1926
5166
8237
1146
283
686
5434
168
3564
226
222
3098
1161
4642
310
720
240
401
1161
115
519
265
258
1222
1153
104
11719
183
9415
371
121
1144
727
526
3389
2633
3235
1269
7231
703
261
145
7099
1813
9440
151
231
594
950
862
1462
566
451
140
129
183
604
161
9513
439
175
709
332
168
219
178
2718
8989
225
599
555
164
308
9453
100
195
642
8930
331
182
168
4392
8921
2066
785
742
729
1195
124
15289
145
11524
2497
2228
161
150
112
7954
3913
2370
1647
226
839
528
552
667
125
768
904
379
778
1684
166
204
2123
627
11502
166
2037
13562
7138
4710
3069
4107
4767
1475
9582
2390
1543
188
1863
446
205
411
9276
1515
7550
1928
279
301
153
583
120
103
122
290
305
731
539
108
115
2669
9431
7679
106
1485
224
3797
9557
157
1371
1648
1283
6788
8913
2955
217
127
121
127
282
181
447
124
242
517
331
133
2095
117
763
665
196
250
261
277
203
124
558
156
129
132
7654
7280
4107
7280
6595
1340
366
1452
7773
365
1448
105
3299
1799
1500
509
364
1184
12523
219
250
104
106
104
149
100
159
136
856
461
1189
9416
7008
1506
392
563
103
1218
801
214
729
235
120
1183
693
529
693
1129
121
518
4076
920
1306
195
2244
124
6774
2580
943
767
102
741
496
131
512
370
626
507
274
683
1144
109
801
706
114
6190
11565
2889
484
282
259
108
103
218
669
539
1437
1399
801
13998
198
335
1428
114
167
438
410
166
144
228
131
1857
2217
2299
256
280
266
340
109
759
399
331
544
198
111
704
109
500
523
180
364
3633
109
8924
149
1586
736
253
2093
5234
2308
2335
2895
1250
1990
1040
1036
226
167
176
493
482
120
7024
4048
477
197
760
531
107
247
4780
2426
5745
1339
386
195
1138
399
7728
382
193
1144
382
117
2837
1772
11127
1998
3128
9813
815
498
366
1154
717
1138
927
635
839
5442
196
155
367
1160
418
367
466
610
312
367
525
790
545
443
566
168
146
500
443
566
168
138
1212
482
563
367
323
133
652
1158
357
126
399
1374
384
244
917
229
183
705
1635
1010
367
556
1055
242
367
468
366
309
191
222
460
578
424
754
998
610
423
127
360
774
736
444
292
2438
1451
323
423
2089
729
873
11725
294
6626
411
296
1251
1816
4983
826
439
369
167
153
140
1039
149
199
924
1655
140
440
370
104
140
1037
149
199
3012
8463
970
2962
721
5183
6787
10844
9466
3146
6640
9998
4197
780
178
13575
279
196
120
4845
1530
1013
9365
625
5813
1064
3257
5023
5052
9291
310
7148
554
135
515
319
660
8884
124
112
143
127
11584
6385
205
1545
162
158
151
3259
430
126
204
505
495
137
356
471
133
584
12630
674
1686
833
420
584
172
287
259
178
184
1134
191
588
512
215
171
315
189
685
2601
9058
2550
186
188
250
270
7410
156
191
105
219
5995
7409
1936
343
946
8963
187
199
100
285
106
3345
469
1984
868
1391
872
597
240
144
489
553
440
3412
3586
5570
2933
339
576
174
463
157
204
1346
493
215
162
118
767
127
145
3356
351
179
1406
199
235
366
117
169
275
146
249
233
665
348
328
164
639
218
103
589
245
811
183
200
436
589
245
810
183
233
6044
13704
3158
913
2388
204
215
8195
8861
1012
1193
4748
1586
4674
5733
4295
4694
2631
984
339
144
162
302
229
4247
12016
315
6244
1166
11568
6237
1591
2131
1094
3838
4746
486
643
1501
117
413
703
124
1179
685
569
4887
500
620
1167
384
931
1617
6294
1300
727
402
265
532
238
285
537
164
449
342
281
300
316
147
4167
3125
2141
4316
11962
2609
7788
3445
4292
480
5054
118
332
342
1350
169
2203
504
9409
496
1614
3836
2910
1096
945
134
646
147
127
258
200
246
133
7057
543
112
4787
2511
651
315
9247
2274
1233
826
165
506
932
9132
774
1038
279
2497
436
439
158
120
3249
192
171
401
258
184
1509
203
233
500
416
591
179
161
107
169
121
952
126
380
306
249
147
251
180
887
1858
435
368
156
138
189
2372
2929
435
368
5759
4740
131
148
354
497
10351
8779
4788
1570
613
545
178
6702
4189
7320
1927
13585
2778
2382
592
558
114
247
5010
3160
4022
1205
627
3789
707
257
348
1230
11922
225
1579
445
174
442
573
556
1595
929
120
174
737
255
297
1577
249
415
217
583
565
1404
1406
129
375
212
3298
115
1557
519
707
119
2677
1617
185
828
498
1397
325
707
119
331
4026
4625
6535
160
345
617
1738
9546
2153
141
105
424
217
137
9715
165
440
116
1402
1332
819
890
3848
1195
1546
234
351
2220
949
261
171
269
2940
116
949
164
167
202
439
5600
5021
4482
395
8782
2702
755
5460
2002
103
113
104
330
6781
12843
13450
496
3440
1195
172
314
187
1791
1191
364
158
197
131
8962
343
312
211
122
165
717
167
5781
782
3162
133
124
291
1103
554
291
457
2758
150
400
167
4879
746
212
120
129
707
117
1120
2452
6627
357
4703
1909
371
618
1215
2202
6448
552
585
575
186
2009
6701
155
438
124
225
406
378
865
131
200
195
443
139
139
2397
428
2278
13758
5306
1025
850
4966
190
3164
1938
709
7289
3052
105
7507
6455
1098
109
818
230
233
157
381
123
482
210
1256
184
231
130
457
1591
938
161
817
230
131
192
348
123
482
211
770
106
1118
318
7781
1092
318
1337
498
183
136
129
1403
4012
4958
8307
189
307
179
254
124
111
264
9373
103
111
103
213
635
3266
6442
9404
986
740
143
1102
309
248
124
240
134
113
227
260
621
1914
1138
2297
704
147
6896
313
114
738
596
2772
704
708
443
1103
676
4806
9284
2634
172
322
106
1212
118
403
152
917
361
1408
155
4973
7252
331
454
683
7241
501
7405
442
355
118
1323
7452
172
881
2503
507
1401
730
229
1737
550
600
1097
157
933
1512
8929
730
185
1753
586
204
718
839
5513
638
581
356
2684
315
2510
9713
1299
962
832
1831
3067
4363
4593
8898
570
443
1308
4301
2281
719
2342
1824
1638
1522
191
187
108
119
590
1583
201
726
892
421
152
3162
187
209
108
587
1406
166
178
3056
726
994
4209
4974
4529
9125
14934
6412
391
153
7345
1749
1507
896
443
618
114
479
103
209
128
138
181
490
2484
1347
310
6566
8412
221
1108
974
7311
6413
3924
1596
476
318
112
124
357
2942
116
117
162
669
108
318
441
127
123
117
174
176
422
10392
8873
4569
5881
3294
596
1631
2431
2709
224
2753
5009
7230
1264
2157
1011
652
411
9351
2310
691
543
1172
1718
1681
541
231
1187
1078
3030
536
9509
3738
164
138
7065
483
597
3785
308
1600
1975
418
157
508
812
1211
3727
380
709
828
582
1663
1841
11981
1056
13805
441
619
112
193
893
248
194
201
442
621
125
288
583
166
165
1111
163
4186
367
976
195
1328
556
1366
1399
956
191
144
1548
1252
396
5386
4696
1140
610
1350
476
535
7330
6142
113
875
711
2850
279
178
1973
2173
759
2833
279
178
1970
2182
761
2466
990
1037
104
580
1036
235
895
493
536
131
354
1155
2104
584
3223
3795
3345
156
7489
1200
1385
320
2395
2251
2056
761
457
119
446
2105
12523
2930
2987
141
290
204
170
566
239
171
272
701
222
2932
290
203
165
566
238
171
272
701
222
2894
290
204
170
250
262
159
238
171
272
698
10345
1119
2936
644
1348
289
116
104
2046
119
550
5154
2212
392
428
114
1052
1833
672
2059
6492
725
4889
2236
832
332
2160
642
5999
8383
1408
1842
1652
273
184
747
1586
131
919
186
147
1841
1654
273
184
747
1397
3726
320
7786
6691
1148
4556
7739
9089
6489
508
573
236
241
336
5333
505
204
7422
490
1883
1414
528
1770
117
503
747
332
1029
477
7638
359
102
502
192
1082
109
193
263
254
185
860
287
117
142
111
737
140
695
325
12871
707
1203
3572
6010
3589
643
1150
440
2290
261
182
104
7669
11092
222
938
1773
793
3382
1473
167
11556
1564
2102
1509
1169
116
156
790
183
2826
5701
3772
6895
2986
2223
202
679
309
189
203
313
5595
210
986
206
313
229
361
8972
2647
2615
2424
7435
1060
8162
703
2950
2427
6816
1876
1362
450
1343
1969
363
726
188
509
3364
5946
723
1443
2792
148
173
2273
5285
702
8166
7054
483
957
1379
790
7613
5496
1537
8290
6280
594
1525
2876
977
1330
2593
4719
2220
3958
4675
3448
963
311
2160
3837
1646
499
1554
185
1188
686
620
1019
2279
1789
1848
4912
2859
461
1324
140
167
213
210
180
191
400
1237
422
147
156
192
687
121
243
923
400
534
453
213
212
200
135
191
167
213
182
181
104
1075
422
119
228
3086
11237
154
120
143
5093
7442
4061
642
439
369
165
138
783
210
618
103
171
534
428
138
783
706
1671
582
8957
13319
4333
286
2306
107
3590
5330
1621
4614
103
9382
1900
137
942
179
1297
1109
6434
2568
534
672
7294
1252
2920
14251
6936
662
618
11584
2667
112
677
963
471
2498
226
211
154
630
526
622
13301
3398
6394
1167
845
177
947
289
268
3823
554
413
1336
566
6172
761
1341
364
1188
105
7738
364
199
1115
115
138
7637
5054
2768
2206
1402
961
5137
1623
308
335
191
4503
2725
223
106
1390
9034
1331
482
1565
157
1403
627
107
211
2007
2105
2748
6218
1356
105
910
1591
627
108
192
2008
1528
8685
1294
1016
189
112
259
193
240
218
205
364
124
392
1114
246
4268
628
847
166
619
1083
622
215
2021
216
1397
11645
616
3354
613
1394
949
2247
2137
241
593
237
196
260
1472
1607
7739
1549
118
965
163
337
241
115
128
105
195
210
650
459
1046
382
1506
157
283
921
11333
14883
2151
638
940
7610
478
950
306
8223
111
246
433
487
183
854
440
206
256
308
183
855
351
3833
508
381
1479
1137
2777
4927
174
5395
323
3716
204
372
183
143
3207
283
125
204
492
107
4410
695
5420
2768
1814
815
219
4687
1530
150
707
201
1533
150
707
759
697
9387
305
418
3630
425
177
204
3300
417
123
158
461
11627
11755
2213
1354
181
113
134
4794
5084
137
2654
4117
6099
1478
819
2665
5926
818
2330
1197
707
992
177
195
707
989
1617
3848
6363
6388
1516
197
548
1018
112
286
458
5774
4551
1565
1482
286
175
100
298
382
174
111
275
132
7643
1703
118
9558
2604
665
610
163
220
1424
169
2238
813
473
117
579
1114
516
1419
2740
6867
1080
4209
2672
1523
2202
2890
700
1461
685
5870
101
11286
7390
4236
103
500
168
3615
165
108
103
500
168
9310
392
1356
1483
2319
500
3181
312
152
9211
127
837
228
175
149
141
5171
1065
285
3823
403
8851
5105
796
667
479
11884
719
434
2386
677
942
261
3565
4131
333
4360
193
2703
8178
1131
6374
289
124
231
320
2311
2915
1017
4156
2207
920
799
214
844
1657
6791
10276
6576
479
516
2892
980
591
1184
683
4538
1221
1232
509
1710
614
4560
929
8911
214
342
430
258
179
114
295
417
633
170
308
1050
185
965
1623
190
207
657
185
122
429
258
180
115
296
634
170
309
1042
227
186
211
964
1400
1141
388
1343
1033
107
644
264
368
986
115
1380
1552
2691
11595
2454
1887
3636
8948
3763
1902
6387
2095
936
4292
914
3626
703
633
185
217
561
563
2938
703
634
185
4744
609
171
6630
476
2176
701
5286
1121
637
698
146
701
485
1203
269
551
371
146
1012
343
2698
299
194
214
768
321
674
146
339
136
786
2787
2155
4029
3163
2191
170
1862
592
1674
7290
221
229
9367
1189
1751
8164
4863
3963
191
1513
2367
6308
4864
431
1111
121
607
1155
4542
163
9387
2301
1067
6788
483
865
288
412
205
167
129
209
483
879
288
413
257
166
124
3576
4432
487
128
1024
341
153
154
1014
920
622
548
2979
2156
2363
920
766
2191
765
7295
11273
368
418
289
140
410
15527
943
312
175
669
831
1227
433
2509
6427
347
346
4729
229
451
1184
467
992
2229
2671
143
1154
419
2029
883
231
596
3133
171
1946
310
236
110
149
105
213
204
131
237
5774
369
2770
5158
861
536
339
478
625
4818
11530
2595
108
380
2946
5713
9035
5047
208
243
168
1673
169
1184
2379
691
6921
356
630
5741
7503
208
4884
1229
1304
756
212
447
112
2477
1677
120
5182
129
117
112
110
319
9438
1419
4374
7135
2706
3944
5628
313
193
4579
614
1644
3949
3435
2869
5269
4039
448
1376
9439
4441
4289
8837
4777
1694
1312
2404
4121
545
427
1024
148
635
438
1022
148
729
1677
118
1231
547
725
140
1423
191
692
1390
440
1055
3135
3127
7521
665
725
2379
2319
149
1435
159
100
203
730
103
181
132
199
220
209
136
638
103
180
131
209
220
209
136
748
734
316
1115
157
616
512
149
183
202
663
1716
134
306
311
160
160
141
1841
4279
349
535
2079
2238
4978
11140
374
290
119
438
616
655
295
251
149
438
616
655
296
250
931
892
1802
407
107
451
218
349
1346
336
2824
7717
4424
1348
3842
698
5360
2898
128
353
196
526
217
2953
9470
613
551
106
368
342
324
126
105
154
702
267
556
218
826
1916
7657
384
1428
105
279
3719
7419
1909
472
101
112
5199
242
293
706
1027
289
209
706
1028
291
326
192
226
142
141
146
367
2383
126
605
4810
7236
2078
412
616
499
4217
4894
2192
2555
4881
248
626
147
243
331
408
158
141
100
126
108
920
166
136
831
102
387
120
153
768
255
143
166
266
166
104
160
1104
202
143
416
259
228
289
128
165
1274
159
123
298
228
403
210
183
170
149
113
186
292
1350
2883
1964
1469
997
10464
9459
1114
276
813
424
203
125
132
519
145
202
126
140
102
120
665
210
7339
3482
385
100
197
159
2881
246
548
104
158
1412
571
481
157
201
126
512
353
185
130
13026
4661
973
190
787
2336
134
444
1310
1376
4482
9447
1830
142
7433
158
755
942
466
440
4546
2182
219
114
196
510
578
181
170
114
186
350
378
152
209
260
5615
361
166
106
134
13186
2263
2521
230
197
2695
12768
8147
6278
2554
3915
7802
2322
638
719
2224
9502
878
1028
3724
5280
679
269
1394
140
5641
271
1397
140
2602
492
7424
980
7287
3895
8974
3938
4682
6021
2089
1032
1138
139
506
483
913
6973
370
174
138
207
441
1897
17675
950
2900
4919
387
2605
260
10558
431
208
225
132
164
225
14933
622
1374
3967
153
225
138
346
667
855
639
4481
5788
6609
480
164
379
459
1263
498
7215
137
3882
9744
541
555
282
248
226
299
217
126
285
128
178
141
109
171
187
3038
1047
478
134
177
102
245
153
230
130
234
222
7394
129
189
150
214
834
106
317
646
3325
2595
4452
207
116
231
122
188
2910
115
646
350
230
122
121
1868
408
618
4371
543
216
254
127
9411
575
107
2906
145
217
254
127
593
443
4773
124
218
135
1795
484
147
301
134
191
183
701
5693
135
161
211
9547
2956
1756
334
134
9729
2679
157
151
13626
101
749
247
676
157
553
430
1085
365
453
572
649
282
122
175
688
207
291
215
473
1726
461
1231
14896
3209
1230
498
2778
2302
3962
1082
687
2439
2785
195
3292
6296
2992
9117
3952
2567
212
506
125
680
345
118
492
335
220
612
173
9023
4927
208
138
121
115
647
9202
603
2645
927
2115
2699
9353
5645
9719
413
390
109
142
158
309
136
1706
119
203
443
649
602
6834
940
7256
432
179
619
309
510
462
522
159
327
9569
6485
388
350
4741
364
188
203
201
280
261
128
205
245
149
411
133
117
124
722
337
216
283
261
166
459
149
412
162
134
1331
168
1360
163
458
521
621
965
386
638
1013
9470
277
995
3544
426
392
3886
9583
737
1297
1774
5763
923
2294
3311
161
818
836
612
468
852
595
134
108
189
2717
146
207
227
677
141
558
387
1252
2183
679
9246
126
4864
1919
7750
1863
1471
2011
719
1053
1964
661
496
196
1928
2205
389
1585
1202
849
212
414
616
4761
346
7698
2744
3804
3703
2873
1620
15549
2696
308
412
107
177
105
151
157
304
138
118
951
2810
3858
1855
2416
645
380
508
1745
245
545
2787
392
920
1015
4094
2648
756
8769
638
12250
3662
12593
2353
1680
189
209
151
179
2173
658
547
541
386
6835
3867
6598
2751
100
5820
12463
3007
2742
3677
633
342
4649
5685
4991
4136
4059
2040
5124
1787
7414
258
1991
611
1203
361
1120
1212
7262
543
3201
8874
122
135
158
550
1175
547
242
807
2069
1388
6202
2740
1545
105
1296
4985
675
265
4016
188
263
185
166
13426
453
194
521
576
309
771
332
280
216
2943
613
512
203
381
590
279
143
214
206
178
865
692
6747
394
121
187
14968
217
387
727
149
328
644
2934
124
142
254
388
5607
6793
3331
708
591
275
332
277
202
258
154
165
706
437
211
114
733
478
1390
5262
410
319
222
438
906
448
366
1106
267
476
255
3632
356
101
144
456
221
121
277
184
8484
3220
7392
1085
699
153
159
2891
14060
126
1059
1749
6551
432
4750
2225
2028
2748
1404
564
577
189
772
1115
159
2096
123
945
1594
564
577
201
772
1115
159
1006
1090
3317
307
128
442
1304
1318
317
9371
498
5980
1105
955
1085
109
2934
895
700
3326
4943
1831
7842
1011
199
224
3244
2723
1643
7417
1097
196
477
348
1321
296
177
462
3876
5436
11627
3973
2678
304
692
1689
3741
306
793
559
607
5302
352
235
2139
1029
3323
140
130
430
169
158
149
477
6730
138
702
1169
1071
202
2333
151
2220
3640
354
8851
6255
4053
654
220
1816
381
134
1070
642
439
147
2911
135
1070
642
439
1125
852
1342
1098
580
1044
2186
488
281
170
199
1137
8196
701
5291
812
2320
191
4625
1200
3205
739
1351
131
1051
931
625
6230
228
5442
337
175
123
2400
8951
595
5243
377
463
1253
2348
962
3134
4606
8876
9330
4860
1014
9319
2833
501
100
164
109
3526
2458
1935
9413
103
148
307
385
1159
449
746
332
9481
1510
1705
7348
7169
5437
4603
9428
2807
2167
3757
480
6478
8662
4741
351
104
158
692
700
164
2920
104
128
692
700
1584
1543
1466
1691
7733
1248
347
3738
304
342
125
1266
1417
429
146
1322
331
467
202
334
606
1212
397
8901
516
687
1146
472
598
169
207
8652
3235
346
8642
128
414
2664
4177
6528
4520
7392
1719
777
426
185
283
153
2888
320
483
429
438
198
279
158
103
326
347
268
11398
148
281
1341
11701
881
148
161
121
185
166
143
580
9018
640
397
262
9421
9301
252
442
593
174
157
213
170
869
115
144
704
171
301
203
805
7455
777
353
644
273
608
629
189
419
482
2275
2756
699
8259
190
419
9363
182
238
524
6356
778
14947
4154
7244
139
5469
718
185
319
580
105
1850
1056
2473
1416
8783
1935
1385
372
277
178
310
668
106
1274
364
277
175
311
708
3164
698
443
418
632
410
154
922
1210
4383
2783
263
901
7763
884
103
169
843
516
688
1146
8037
121
570
3424
1544
704
230
107
3282
9341
6076
196
230
128
588
148
101
190
196
551
170
129
446
1227
388
582
575
4143
306
572
165
959
4779
140
4435
356
365
2973
299
509
377
106
327
142
152
153
197
208
171
6404
684
5435
682
136
169
100
205
173
309
203
131
1291
510
189
342
301
234
1966
7539
444
430
733
140
2774
494
158
316
8292
197
608
614
503
690
281
713
206
706
278
701
144
708
787
142
686
120
168
1192
194
353
7742
165
1151
194
364
1341
1434
101
442
281
134
161
165
163
439
310
6481
347
1852
3385
521
113
650
834
494
206
236
1274
1410
5500
4488
1033
161
8760
327
3722
5462
1234
1642
131
2369
15372
10844
770
226
485
169
150
702
2071
6884
277
1877
9446
9537
3433
1320
464
2036
636
3027
1445
3686
6545
429
326
1575
1142
143
194
947
150
302
155
522
353
1887
612
573
362
224
107
243
5626
703
132
219
1457
176
703
132
219
1457
3875
266
1436
144
1694
3448
226
647
102
651
291
2919
345
252
612
111
649
1824
2687
1624
682
2585
126
200
957
706
221
105
121
200
956
706
120
2761
156
223
230
651
5321
696
8092
583
5694
7277
110
3762
14924
6382
6560
478
127
135
115
178
563
211
433
195
133
613
9100
1091
531
8881
972
731
728
146
132
309
163
261
223
2674
188
9040
208
391
348
154
139
114
172
257
701
2580
100
162
1538
8660
7359
6298
5920
1326
105
177
124
234
119
701
169
109
346
259
118
115
328
585
263
655
168
527
4369
2995
347
118
232
132
148
238
114
411
682
167
708
1015
1022
327
1016
208
102
485
114
538
3250
229
5245
283
245
285
444
197
124
2669
4773
231
492
677
298
124
3491
4713
347
6475
825
3067
274
783
150
5355
175
3835
5249
11593
4492
105
455
2595
502
301
296
138
231
219
298
112
1804
759
143
180
229
4710
603
12710
1464
371
789
101
14688
194
7380
6905
9399
426
513
1629
340
8948
7341
4843
6992
7459
1395
623
1142
1237
623
2659
2539
2641
1695
116
3097
523
497
593
4428
3751
10153
935
286
308
186
471
384
152
664
329
184
613
1594
144
916
190
160
935
287
308
171
295
385
152
654
329
184
612
953
9414
455
1020
1181
3207
7426
529
1686
493
1550
1987
615
179
1875
105
302
181
181
288
221
842
142
298
1908
2808
1549
7738
1145
9276
479
1466
2567
1061
378
211
228
572
732
310
943
3143
693
5768
507
2231
4027
521
352
367
143
897
566
333
7364
1081
5115
443
609
254
458
2913
116
385
609
254
412
412
100
391
236
203
478
9467
1794
301
8227
5556
542
590
9545
7252
6939
160
6244
564
110
141
530
654
6224
4876
349
348
3306
2894
203
9477
204
962
3162
3268
941
187
475
352
2685
3700
1187
8377
1401
498
504
148
227
720
689
2262
677
141
513
7317
6841
1680
513
644
13665
856
171
435
907
186
363
598
100
6308
11814
4965
12646
143
299
391
298
199
612
237
143
204
391
298
200
614
1331
2264
675
126
248
3322
7340
845
140
502
496
1554
775
687
1153
619
2014
1567
129
319
1312
136
128
191
388
9383
190
312
114
1330
281
187
352
148
119
115
209
287
148
2132
2872
205
157
5404
701
8151
166
688
1496
4255
1331
3473
3949
2304
489
1206
4510
674
256
5006
172
3463
9125
2341
130
132
108
1174
251
2734
230
1289
176
1664
1497
512
3067
5098
671
994
1473
207
2466
626
107
100
411
204
120
400
3233
172
184
381
158
151
1876
6349
11798
1027
3011
1177
1654
134
142
1092
447
3440
2076
357
8450
1346
330
272
230
1125
154
339
5977
221
729
4754
1111
136
863
704
694
4852
400
139
144
166
176
1097
262
164
964
725
606
663
413
215
217
970
1240
698
279
513
509
2146
487
142
4330
2702
9524
1307
510
1989
497
595
660
498
216
3789
6657
507
100
215
314
742
5051
127
10937
9375
289
659
3975
2318
930
220
1365
591
171
14968
173
232
913
2238
4834
126
117
24755
2005
146
1127
4897
148
1122
5060
1129
211
808
4725
353
431
6456
1774
1335
3821
689
7694
4413
553
4485
7095
1749
14950
1233
6822
9384
2775
3268
503
653
776
250
500
480
1197
1416
140
5169
8382
679
1403
3405
15522
8992
1748
190
490
2471
1776
2626
3703
5505
120
946
402
8153
1231
14827
2917
202
913
919
957
193
957
193
959
193
958
193
958
193
956
193
959
196
701
433
634
9821
5081
336
8951
1210
319
463
4484
3848
9039
405
279
10350
1028
1636
3878
164
555
211
1101
121
569
2499
4348
6440
1178
1680
120
1184
151
239
3050
1566
241
155
213
761
1279
129
519
993
270
1039
210
1485
449
601
703
893
673
9578
144
441
617
117
843
672
190
254
145
266
2466
3313
10055
478
615
491
114
710
116
103
215
174
5084
8876
2397
2552
5206
4503
3418
523
205
691
340
308
619
1454
198
441
753
163
442
752
4741
2941
256
495
2919
239
1409
651
193
1335
727
607
1265
166
153
415
397
970
1408
147
956
1585
600
107
772
157
334
8983
1360
342
683
14972
1206
2187
655
190
972
354
7871
169
540
1956
7547
168
708
113
116
109
430
335
674
2787
192
310
633
587
9697
14899
127
2610
9452
414
419
412
126
1015
1384
666
210
319
293
681
126
439
691
128
142
728
229
559
689
127
142
730
870
262
806
1075
1712
3061
15533
8419
426
201
5797
4623
5821
9350
4778
176
3007
421
1374
954
960
279
243
466
8790
279
243
465
2245
532
423
350
135
115
239
300
690
8355
1605
515
1104
308
745
2191
459
2135
7919
697
2157
139
9325
3398
2501
14764
375
807
375
810
375
810
640
752
371
790
375
807
417
191
271
113
149
776
125
189
240
208
5434
271
113
166
778
126
191
267
209
1874
375
811
375
810
294
294
2692
591
785
418
1688
336
135
2116
437
702
1497
139
156
390
156
133
105
1953
482
6568
5778
1636
2790
1326
4497
8254
757
117
1629
7690
3609
9442
1008
1789
1469
3410
1295
3636
9114
3928
5319
7006
1864
613
786
420
1499
335
763
146
289
122
896
345
2703
607
786
420
1687
336
136
736
2416
699
9373
378
965
274
5688
1609
6880
1701
1177
697
3231
188
327
700
157
210
169
273
290
347
2924
605
551
212
256
700
157
280
169
535
369
189
100
6882
1696
1174
696
3221
132
811
375
810
375
255
1040
346
165
102
183
186
686
236
290
221
782
226
165
102
158
184
685
810
375
810
375
14986
810
374
789
375
15503
809
377
620
156
739
177
207
442
620
136
739
152
809
375
1343
387
1132
14935
302
223
1343
384
1342
4064
127
896
861
165
3145
127
899
861
3760
385
1433
7783
384
790
438
642
913
237
481
199
697
913
237
494
673
106
811
375
807
366
1015
257
7527
1941
8147
449
108
2610
9381
6726
127
130
190
208
149
574
168
105
401
566
1486
252
144
146
7010
5031
3212
969
9383
7379
3959
8917
5152
525
4363
938
1903
307
235
451
354
124
277
1449
676
179
553
415
118
477
484
3122
199
192
6169
162
141
755
188
111
383
155
303
869
2531
9541
746
5524
157
204
134
206
512
628
102
370
749
868
975
561
600
1357
1105
141
592
125
2243
11342
2006
7577
4008
1433
1592
677
6423
2276
4173
1131
1505
989
123
109
1819
8882
2375
146
2826
5797
109
150
1025
10896
6781
5838
3324
2080
1509
143
139
192
211
110
279
112
112
127
3243
1382
2331
7195
9012
358
471
4562
1160
306
12445
211
197
5800
478
3394
215
536
304
197
5174
167
481
199
2913
571
166
229
125
100
116
480
1519
293
136
123
194
128
151
1045
7679
104
9528
136
123
193
271
6614
148
8528
695
5179
503
171
204
452
183
192
3221
414
119
204
413
100
112
117
1189
246
279
162
649
108
794
2908
166
162
649
108
678
199
8424
8505
9260
276
294
330
226
285
2959
5378
1262
2116
11019
605
471
136
117
148
201
110
525
146
160
490
321
285
154
109
3091
129
1145
184
489
203
1154
203
3698
7968
221
1124
5034
1116
5030
1117
2129
896
5392
3888
5963
3821
9404
604
261
687
1573
1671
3262
163
1666
1675
2661
356
6486
7371
201
1210
223
6743
11528
2924
186
2582
7923
118
356
506
133
619
438
345
124
119
165
126
2940
606
505
216
659
121
212
370
335
100
1037
127
1464
7394
3059
669
121
376
2537
114
618
1969
245
7447
2869
214
4877
214
998
813
8866
811
2298
1228
711
12708
121
1123
282
239
552
2585
228
345
121
121
165
126
111
2436
1065
8817
473
583
115
9013
6453
1422
169
162
101
849
6457
4358
1030
3569
768
3896
1363
2061
343
325
4697
11666
3359
8798
162
946
122
575
219
115
2936
223
944
122
574
219
114
391
727
1157
124
690
876
573
8217
1334
397
158
120
423
3298
183
182
277
290
159
4606
216
227
183
3486
3874
2599
8998
1184
1399
589
528
185
1431
752
174
1081
124
918
1591
589
528
185
1427
748
173
234
945
9585
2813
738
486
1168
5522
9476
3063
1323
372
110
1101
397
173
303
9302
1724
13935
2801
127
215
5179
137
564
108
384
438
249
2931
136
563
108
384
438
4053
5265
10403
107
199
589
114
578
444
164
2915
199
591
151
114
593
444
2962
936
450
335
113
218
182
6952
2089
669
8802
1367
381
205
158
230
2201
170
557
417
350
1073
1345
1024
158
7630
6883
995
109
4900
721
246
200
664
283
289
217
108
5712
5394
704
7920
8007
304
704
176
140
159
297
301
158
263
580
4374
3077
700
398
172
101
118
9445
333
155
143
212
1101
563
277
316
4250
3792
261
257
287
8154
5948
848
1267
557
1875
1177
210
3975
188
106
458
5533
125
321
273
195
121
104
441
320
653
3480
570
261
106
200
6473
360
4733
137
666
155
746
358
100
128
160
228
111
829
769
3898
2628
6250
2076
1542
7460
2382
8163
690
582
103
125
349
415
156
704
582
103
125
349
375
105
116
156
704
554
482
196
138
223
129
377
158
319
201
483
196
138
223
129
377
158
154
8998
582
103
125
401
424
105
116
709
434
596
108
194
182
152
779
6488
214
401
111
140
234
388
4805
8281
1565
1000
1239
524
1018
7276
1209
1399
379
374
314
211
948
1230
549
122
118
122
1228
140
925
1598
632
546
217
918
1232
530
122
240
289
2808
7688
1075
6320
503
589
3511
116
143
260
242
275
1804
142
338
483
396
297
286
809
449
301
2634
362
913
148
447
146
766
338
482
398
297
286
795
449
301
570
1161
3938
404
201
159
197
337
9386
696
2028
877
107
106
395
157
190
10020
2783
774
161
185
183
306
142
518
437
5491
2300
214
121
136
116
169
257
226
177
324
107
113
127
737
386
5374
704
2888
8498
5288
627
8756
747
2521
712
393
128
1018
918
230
245
628
2466
2122
6790
10807
108
107
131
175
224
899
3058
1205
380
436
181
308
303
183
906
201
380
437
181
184
109
304
183
819
865
251
346
344
402
702
162
429
612
440
2427
8900
10221
8818
2375
7442
233
298
102
121
135
308
410
182
5876
9365
7875
439
328
152
3353
3969
466
7497
1849
8149
1308
992
1837
441
106
1385
344
353
124
100
520
1369
1302
628
1593
708
148
439
249
157
590
9026
138
395
588
174
514
2698
4108
808
195
5513
905
197
1158
106
114
1480
3207
1477
1454
5790
1820
1126
246
756
163
706
1102
493
278
619
1104
492
6294
449
1660
8885
742
101
234
356
609
13450
1814
104
1131
332
311
388
214
226
135
102
112
171
852
134
298
162
315
218
611
487
1803
218
200
305
163
549
1030
202
137
613
441
144
1046
189
112
160
425
6498
13617
1473
1479
932
7795
925
198
1396
256
257
7372
375
719
524
140
1260
1333
6451
133
708
115
135
399
695
425
132
155
985
107
674
2219
112
1005
846
4455
106
1417
349
7770
1416
199
352
1367
2147
165
4685
3871
4204
1689
5343
11101
5094
704
8257
8849
625
2803
2146
8864
390
7452
311
9168
203
14056
216
215
5302
5134
4090
1977
231
5712
633
3138
414
134
310
158
2358
1675
305
6615
349
829
10713
132
14872
3778
8503
4128
299
853
221
705
168
201
543
2016
2740
101
417
783
1461
719
3808
7203
4974
1234
2588
1472
1452
753
819
715
2098
8982
6213
940
660
726
400
513
670
3585
746
296
393
445
327
117
139
215
440
317
264
209
118
310
5539
2444
8250
1059
5243
6484
2304
108
186
7020
457
127
201
163
497
2912
611
488
115
608
132
672
347
162
434
719
507
129
859
100
752
306
297
143
862
119
753
305
298
649
197
171
164
496
1095
104
1654
2476
3161
7759
145
233
154
129
166
195
131
9476
130
464
176
164
186
464
378
339
853
264
602
228
108
128
2261
486
9338
6825
220
126
335
337
175
541
218
1240
7861
156
152
926
109
1440
385
7723
1428
386
1365
3063
8954
1126
573
13676
2054
137
451
660
427
174
816
359
578
723
596
356
390
136
162
219
106
12237
2236
1130
153
666
6636
302
9327
127
8933
107
117
1362
814
305
195
497
3436
1241
3645
1636
132
356
132
458
543
554
135
315
159
145
180
374
1837
132
356
132
457
1034
135
315
159
145
180
105
1749
700
4848
9402
138
3170
4547
238
303
697
164
572
2945
213
302
822
6637
1147
2870
9123
3080
385
1397
7714
383
1399
109
568
4058
482
676
14827
216
350
283
189
8971
2499
119
306
143
205
254
159
770
526
286
305
572
794
155
241
353
319
12280
2453
643
387
308
355
232
232
380
207
642
387
308
353
232
232
380
3585
1204
282
520
286
306
572
794
155
241
353
371
12275
6018
1202
282
525
287
306
572
793
154
241
352
371
1510
288
1690
1561
1652
1552
112
144
117
287
1054
278
2647
8917
6876
1277
7441
3447
168
178
426
262
213
100
336
648
9291
131
108
157
328
101
144
314
865
337
2718
4816
882
187
225
147
646
145
790
329
2703
5887
164
437
817
180
1221
124
1617
7340
137
627
375
237
9466
9445
266
1727
3496
1878
582
445
1130
737
1616
118
6918
354
427
4674
2645
11348
9673
440
312
356
1075
115
221
612
2940
115
303
188
131
178
179
483
1448
106
8595
781
3613
151
165
732
733
127
459
180
707
795
829
758
107
119
310
123
1529
107
2641
281
151
1013
179
326
1341
665
138
114
263
2062
104
257
8941
119
235
488
132
273
296
156
699
159
211
121
498
134
412
136
172
212
121
502
217
192
5407
2670
414
4189
1114
7187
766
232
532
117
503
2507
1248
396
520
414
352
579
9430
3733
647
463
1172
271
3782
1618
1184
279
962
623
2519
436
1118
546
1012
9299
671
154
1085
2307
166
717
1554
112
314
1976
7322
3095
11897
1615
2171
9359
4705
3905
8925
348
1083
398
503
134
103
670
9645
2306
618
4146
6189
1868
4811
1787
102
179
531
705
9131
416
251
102
239
112
169
1050
582
522
242
199
583
521
100
4583
276
109
1400
7344
5135
2322
3780
3275
3239
874
1171
194
135
186
3574
2515
926
137
694
198
4808
735
4974
836
219
225
2165
872
145
4780
2644
1307
5411
9355
1091
348
4742
279
255
7642
1388
446
118
1497
9456
671
1969
8923
817
223
900
235
982
1236
203
7819
1159
9607
3701
12598
175
103
464
894
9138
366
663
1102
503
840
148
196
3401
5614
159
313
12011
1641
360
1527
792
1472
573
1022
2922
1163
3393
2608
11797
100
211
312
5645
290
292
200
350
1242
120
162
273
2079
212
189
229
284
100
111
1376
280
203
705
162
207
841
365
357
278
153
302
4139
605
242
2837
971
552
683
1167
552
293
1642
7449
590
1516
144
8908
4190
1664
474
483
8503
3659
333
183
375
402
356
450
354
238
467
1386
14351
861
522
544
858
248
208
231
4550
1833
298
144
842
416
257
7419
1734
1103
12152
813
129
266
247
238
174
124
435
8204
816
807
129
361
195
689
483
4295
222
854
7790
208
872
1381
1843
12965
1644
465
661
152
463
178
412
366
269
128
233
4943
522
198
1167
145
522
1144
625
318
454
660
233
316
153
286
139
5239
185
12537
8074
147
107
169
692
165
236
492
238
9367
9486
215
208
457
2273
1734
1483
466
1036
386
164
126
815
2347
9304
152
6473
8966
2928
110
2010
356
106
219
994
2553
1731
8950
279
252
193
163
180
223
368
4157
830
160
637
226
4747
8904
122
2890
2636
111
547
8416
841
218
319
196
3622
2507
1528
309
146
138
137
732
9029
424
239
402
431
342
169
121
557
1393
109
208
363
429
604
272
1457
213
130
289
285
180
1069
300
1475
702
101
226
181
184
201
952
122
237
1381
828
287
214
7296
1449
282
487
596
115
348
102
343
4353
609
591
3807
1337
1804
1864
249
4627
3418
2881
13146
4844
151
111
235
2920
255
154
117
232
588
193
151
2816
8273
696
5118
5523
8348
698
5232
3720
411
646
126
109
708
521
580
101
293
143
483
119
332
340
281
521
578
101
294
248
1067
232
590
310
895
164
234
836
130
549
1023
339
580
386
765
1715
845
370
1893
128
336
144
8102
541
5729
378
4635
343
343
2822
1717
363
337
1347
5248
4953
214
127
865
1402
1034
7630
539
837
460
11590
1954
7033
5477
839
713
2372
4022
816
2493
370
7356
1360
245
957
9381
204
190
188
229
101
692
1487
307
1058
102
1212
366
180
561
275
107
697
378
689
2088
357
1041
219
399
109
351
373
4915
1153
778
208
892
225
385
8977
871
1267
4877
548
1506
342
932
557
214
246
327
257
383
1081
179
561
275
107
697
377
689
2141
660
11739
1472
210
1826
7748
208
1695
579
320
126
501
1263
1193
665
112
1600
937
1192
664
1072
514
570
1365
140
5393
1470
1109
8708
823
953
918
456
5622
146
200
770
427
154
126
379
121
292
195
7394
129
218
672
169
178
483
631
101
479
134
384
413
366
188
358
865
730
351
113
1206
109
562
107
238
107
119
358
1170
8698
297
8814
651
289
196
159
3150
608
281
248
212
114
650
258
273
158
2192
228
241
569
9414
410
351
311
296
104
229
171
700
208
9093
838
226
847
168
124
4468
409
1369
307
1232
127
3284
1228
3379
1228
1407
751
256
252
1087
871
372
460
414
510
2213
805
102
562
239
8925
2401
3378
1511
3329
4303
165
9588
2583
1309
3518
2393
5533
3577
1317
1491
1317
484
1309
202
4479
2206
592
9503
110
343
486
1949
1419
1487
3471
225
222
8115
1358
4697
4371
8990
1842
106
148
697
148
451
7422
207
464
1046
412
402
100
175
4920
6148
1314
378
2088
561
187
376
533
211
8540
820
207
3145
105
309
729
360
2061
194
1130
158
184
4829
365
14012
236
118
2352
451
351
117
272
8040
4025
5188
8428
2446
802
8863
803
829
487
178
206
157
100
159
135
903
1040
8931
9219
147
103
231
8937
187
692
1148
229
227
2026
4299
2971
2458
2773
8142
3180
4036
9405
203
9056
4871
3284
4337
136
447
455
111
104
1918
7585
227
438
249
190
116
130
371
9041
1027
240
2829
1801
282
3360
9410
9340
426
833
210
1163
2857
106
711
663
132
323
132
154
967
6641
190
2827
209
2069
2008
6746
1057
797
303
214
1374
337
118
342
9070
569
423
141
131
771
1420
604
1878
2207
7748
13358
725
877
305
1605
3400
7790
5600
1390
1626
2959
2088
664
1664
468
214
116
360
192
1094
196
1004
564
2921
425
568
139
186
644
242
481
935
435
119
413
1195
220
1133
2128
118
889
508
406
126
236
1158
341
573
107
554
518
113
212
752
221
248
530
104
197
567
404
4002
127
496
623
746
8093
697
5245
424
576
580
3051
282
144
175
427
759
467
313
493
378
645
509
191
476
780
107
166
632
391
258
189
208
1879
679
707
820
5828
458
489
739
309
5393
689
2303
586
304
392
976
6267
3876
2909
1492
12328
798
510
156
200
137
303
7341
172
135
101
371
120
268
684
235
700
137
187
527
121
130
827
235
104
699
100
633
136
208
267
102
244
120
359
7231
3347
7694
1049
9664
6357
4133
6151
6501
641
1778
1531
2750
6168
138
281
5383
1410
2540
13559
6950
160
205
144
628
200
2606
451
643
169
222
690
187
337
110
424
9272
421
672
101
838
1241
182
117
1539
241
158
236
2222
3742
8921
2088
10256
9434
1231
721
412
208
235
629
1088
5933
12055
8919
1316
265
3224
323
582
689
182
108
338
4023
438
275
356
1763
701
113
144
352
167
149
701
113
143
358
208
167
928
222
326
170
243
263
217
340
209
190
1818
3605
5889
9559
223
1852
133
363
180
151
158
363
4518
2291
1659
1111
1899
173
271
8896
8973
2787
3425
334
6560
490
212
1148
129
2968
516
109
262
309
187
2819
8641
11271
989
110
120
224
126
284
114
2094
14932
1098
184
172
259
157
725
2122
5993
189
1118
700
987
804
224
9381
169
473
654
2024
330
13691
327
182
696
379
386
183
223
1517
579
168
192
265
296
352
1994
408
384
159
210
3278
420
7290
5354
176
142
198
134
127
900
1809
473
3523
1012
12557
3331
5316
12504
1933
2187
13605
3588
1493
1588
9361
147
215
107
2090
3172
7506
1199
3189
2381
433
2860
740
1809
1144
160
161
350
850
186
170
385
9471
6807
5060
703
144
177
325
7411
125
119
366
536
567
4135
570
353
408
903
359
187
194
315
374
1157
359
4439
143
110
215
531
2026
896
1650
160
6345
360
253
311
165
205
1414
3890
245
412
124
1793
1719
1872
7863
1232
347
3861
8127
219
1489
400
998
723
490
1265
337
3473
647
11177
1356
6816
5075
5866
1704
327
924
391
389
107
978
1451
3553
649
208
570
11523
1186
2056
1670
288
446
418
450
2947
2473
4540
278
6140
7348
1234
158
220
248
133
886
212
612
190
214
114
1056
231
158
452
107
169
3262
428
120
204
441
107
116
112
108
527
357
152
284
273
1893
123
9493
5934
1066
108
531
499
451
944
3566
2718
2699
667
310
122
154
222
180
103
593
8733
1038
959
934
687
2903
6091
6201
13760
886
216
950
220
4896
4446
3856
798
3338
671
302
152
450
128
130
204
482
218
118
149
152
142
390
270
249
226
3043
868
480
414
129
1064
1089
1447
1510
1279
229
138
715
1004
4528
3994
672
1499
124
630
3885
672
215
6554
354
354
4734
926
357
332
380
148
1927
438
749
651
120
213
196
132
248
111
4269
3585
5416
699
8262
5946
7364
6992
2459
590
4659
4463
9307
4477
2829
208
113
768
113
428
466
151
486
138
184
378
290
1545
4256
4887
452
4717
352
6724
908
263
386
128
521
206
233
580
408
148
165
374
4258
328
113
127
3447
263
252
191
334
113
275
1363
331
2793
1951
1744
1484
797
2184
4073
946
2523
330
588
214
167
101
518
3237
3421
133
262
293
1667
509
494
181
507
205
361
670
6664
10390
6585
480
2176
547
419
1856
114
210
336
310
241
233
1289
667
194
512
185
439
309
238
204
101
316
492
941
2418
644
236
1713
4942
1982
6147
1350
1405
107
3047
9067
912
533
9016
154
116
667
1277
446
367
110
950
861
114
455
138
7669
2671
839
1240
2930
178
1765
2182
453
2032
7566
802
2191
6637
7385
15397
112
3460
180
103
568
364
426
2649
499
3288
2536
1858
1018
386
292
2454
3067
1857
995
390
296
501
1116
624
9147
898
187
596
722
512
201
187
359
148
120
167
8881
526
199
231
130
115
417
353
329
110
706
552
120
113
170
210
349
299
8835
399
333
127
274
3093
1281
8691
347
115
266
277
207
2419
1071
6591
1622
507
142
1362
7991
508
142
1365
117
5999
1260
4347
8910
6503
8989
2701
133
251
185
340
300
14286
133
118
7740
383
123
1268
304
681
1123
326
1098
253
202
235
115
1637
303
290
136
1501
757
8814
639
3847
11503
3799
109
112
290
2405
11746
349
7424
2692
7392
1413
381
290
1249
9327
1364
300
287
195
503
1733
793
322
923
2790
2350
2121
6875
1079
2670
1317
3429
726
844
385
300
185
474
1694
3114
199
622
1404
1325
164
1405
1327
164
555
137
517
277
701
179
163
141
163
103
235
157
517
277
614
442
4016
2754
2987
5370
11873
5308
695
8271
1975
1480
900
7440
873
1017
14982
11425
2457
5820
8287
174
4316
9500
5238
535
5306
338
705
109
1034
3079
8838
4562
8853
879
154
505
168
239
165
155
122
191
125
110
657
399
4750
1857
106
343
796
544
111
128
122
228
292
1098
13818
7238
1420
6712
1190
2004
949
184
718
367
1406
2412
11482
449
670
8889
324
102
299
501
159
152
292
234
332
149
6618
11882
648
2220
309
185
479
183
132
2154
1840
7527
6765
1265
158
120
147
474
571
7505
104
8884
13804
306
570
5221
348
6654
192
233
186
125
118
123
116
310
299
7279
1569
2233
11666
2753
7871
5442
781
1038
1502
2239
126
149
1275
133
671
1171
626
227
236
448
160
155
112
101
118
118
124
243
461
150
193
139
397
135
194
136
5580
255
292
109
480
2261
5939
384
184
1375
619
521
109
3226
1174
692
175
2798
145
137
3136
3144
7924
9440
128
1196
1025
6010
431
8957
1331
397
232
101
157
239
773
5942
703
131
139
124
131
212
108
267
237
300
117
135
215
702
131
139
8894
130
212
105
248
302
116
2631
650
220
601
119
116
287
135
132
110
146
123
304
133
106
183
123
175
2397
9422
6757
3459
149
6809
1824
4855
453
172
1560
1438
126
453
110
4113
3317
3330
4513
4810
11682
4206
760
690
441
6823
6858
297
872
8966
170
216
103
717
677
149
5232
320
1413
488
427
1053
7360
5056
8767
237
2462
1249
1507
1312
233
245
174
107
139
100
153
256
4232
5185
6919
6132
8937
3496
226
274
233
117
110
117
190
389
1263
5139
9344
7058
3626
4065
327
568
8949
3706
219
507
3851
1596
2044
268
272
397
2331
2912
395
194
8075
120
1002
760
522
185
108
227
296
1194
809
207
428
1264
1078
166
147
715
490
392
714
170
108
1002
810
411
170
206
425
1262
874
422
147
714
295
299
715
152
410
778
138
936
1729
812
506
170
336
220
175
182
177
124
160
100
550
1171
1509
691
146
352
1496
1701
249
456
1104
296
259
1349
229
139
262
109
192
852
139
4643
575
291
579
2103
4736
8979
2063
414
284
198
110
127
503
451
287
739
288
203
174
309
148
170
267
146
134
9646
306
1073
103
416
436
116
2904
466
291
1073
101
366
436
346
5421
1464
7369
115
1148
134
176
4161
9320
342
570
174
606
346
164
1549
2749
4474
9304
1642
301
1247
174
606
9102
11235
386
136
119
184
293
172
413
150
176
144
441
202
138
193
177
619
149
134
2734
320
4494
13834
7874
1310
2332
3276
107
547
13951
170
267
938
147
3087
8938
6471
4198
107
178
1400
101
356
5316
544
3497
8973
1993
469
475
2435
1196
123
5630
109
5785
4888
636
11586
356
944
248
125
128
119
209
194
556
693
5501
134
4218
442
389
102
214
122
1047
320
145
13644
156
124
122
104
184
169
131
139
11405
330
233
191
237
164
433
4866
167
433
120
132
212
2170
2619
730
255
2159
424
671
6495
3360
1312
1102
11655
4372
901
391
126
6796
3779
9825
2214
117
105
130
149
156
486
184
158
1174
115
1747
8926
1384
711
129
267
3217
1660
567
8875
8933
12111
5977
689
17192
1441
253
490
135
410
412
273
2190
204
1334
140
540
4786
1088
257
101
182
104
117
9356
123
136
3098
113
1139
183
490
11782
9399
338
105
6159
13288
136
103
547
520
142
2037
2969
6747
2170
3691
112
106
281
165
129
114
155
305
312
363
840
107
11759
219
8971
190
461
4886
8934
1606
8911
198
135
1545
9069
953
13684
141
7422
2424
604
12951
1084
167
101
529
409
454
245
194
251
252
229
135
109
1699
7635
319
360
107
108
8195
700
517
3099
7334
170
11569
532
5351
1029
196
148
413
786
336
8959
303
599
205
617
586
5195
1301
2484
1565
9461
5937
151
498
297
223
553
319
3754
599
2401
128
175
1658
198
212
126
359
903
3780
168
293
1335
1706
133
112
341
237
242
204
194
362
326
423
385
467
1112
835
1291
7065
9434
2071
2458
9515
916
1592
160
112
147
125
106
708
8919
103
339
272
240
261
107
125
370
217
7560
1954
6038
107
697
150
552
402
2893
115
697
186
717
401
598
9378
516
351
343
149
243
969
6154
276
656
671
1142
101
123
4268
1223
8951
3184
4145
131
733
119
169
123
221
339
727
190
106
5042
1199
137
1157
1577
2014
3227
223
8169
1436
5005
6774
280
213
154
107
142
126
5746
681
9073
560
1263
203
287
187
112
379
300
1791
1380
130
3068
419
163
159
164
176
281
418
508
573
7509
6533
102
5246
691
8331
620
117
191
1334
181
879
5030
310
157
132
157
7538
1926
13878
1666
240
160
124
186
104
3160
4425
104
520
8247
695
5432
124
1181
681
519
4529
6293
1932
7560
12718
216
212
146
299
272
168
390
147
110
282
273
130
110
2801
8958
512
687
178
127
442
118
400
4048
9782
199
442
576
127
442
121
400
1152
820
1849
193
169
212
339
112
104
291
160
127
130
220
268
148
340
171
168
440
385
203
262
147
340
174
111
1012
11760
122
8936
228
230
756
168
129
124
936
1192
5305
4285
940
1074
586
616
2806
4251
2550
5887
3490
8965
2242
403
143
189
460
149
224
678
444
115
211
553
602
2916
144
189
461
148
224
678
444
4357
340
2888
4340
3598
1179
8953
5661
214
309
6836
289
2215
311
888
4241
399
222
116
588
419
279
108
195
216
143
112
667
991
1214
1191
448
3982
4903
1245
1180
708
963
408
157
153
693
440
976
1220
5639
275
187
1149
3738
136
232
275
184
1183
7019
459
142
875
296
158
703
142
875
297
1364
5702
364
1082
362
135
297
119
3140
4002
296
367
314
1213
629
652
151
1073
1050
553
123
248
113
231
2952
561
543
1900
1462
1947
7732
1832
2798
1343
372
1242
7749
372
204
1174
107
4914
399
315
103
211
2545
4130
655
110
557
356
9131
247
2937
479
954
367
5226
14059
1987
6630
6880
610
5705
1001
366
224
132
110
1175
14197
378
1473
1622
7726
1721
846
853
103
230
343
212
7438
8275
697
5319
117
1556
1563
100
132
116
127
330
7954
6982
1203
1086
115
242
316
332
686
1349
154
451
2583
6481
346
4778
222
9360
6441
3957
1952
100
197
431
109
163
1868
277
488
223
466
2358
3739
216
200
8334
4094
218
335
115
311
615
440
1486
7509
1618
1156
4372
2690
4923
1201
455
2518
138
955
5559
628
213
505
767
525
125
127
330
707
233
995
7378
2572
3005
292
3050
1289
326
7740
4790
395
6477
1754
281
115
239
239
386
127
111
139
146
1064
218
108
271
9003
229
134
118
7089
6790
813
7368
1330
4485
3882
398
295
102
122
143
153
224
273
210
216
211
182
9172
4915
2366
5205
8916
157
2116
185
134
8058
698
5296
126
188
128
123
126
7380
105
917
2619
1426
283
335
512
221
5237
14022
8495
613
387
171
4934
8989
9154
4416
5767
8526
2126
139
223
1360
954
221
153
252
475
554
473
215
154
617
1940
1615
1660
2556
1342
366
1484
2424
4987
366
1027
319
145
106
3172
12724
553
681
1183
106
553
646
1851
215
472
131
1084
5446
943
309
5361
396
1275
515
143
234
705
607
3741
667
735
2144
686
10404
4656
10474
3302
7226
2266
606
599
557
1154
1439
2832
944
354
187
1869
2654
344
376
1158
170
105
9444
187
399
105
158
135
705
3094
137
192
8845
420
126
569
174
360
9356
144
3625
3978
3607
337
700
3174
3099
7517
1939
5729
3729
1918
1212
5455
8927
1053
1185
312
1122
7859
8922
362
10692
14891
2925
450
1401
9315
954
6148
489
174
1167
156
3105
116
551
136
267
270
195
592
2621
6683
7452
1548
2256
490
156
1153
199
176
489
442
173
1168
137
1776
180
608
333
155
417
1262
174
607
1296
542
106
108
153
240
1093
1593
187
262
220
875
1458
181
6551
6801
2602
15354
526
170
123
497
1327
242
679
13498
858
6060
9806
3198
4279
652
109
364
1202
384
7768
361
1199
386
1341
5556
646
101
613
2928
166
647
101
615
1022
1288
701
704
622
827
5561
202
235
160
450
2988
837
1460
130
117
112
103
105
216
102
149
177
692
470
8931
236
1474
191
246
437
178
180
1041
8934
1364
350
176
1025
212
298
518
747
2548
1075
1202
605
11854
6078
7257
4856
2354
2987
676
1647
134
634
13434
163
8698
5910
481
110
122
129
170
837
733
14020
304
283
106
13655
1966
9411
310
13994
3231
6461
346
4642
3615
5021
4815
1680
276
353
418
105
671
2407
3707
1412
106
221
1043
784
565
698
1720
9496
2746
8947
3740
482
9352
222
13499
417
185
399
975
2259
11093
10613
585
143
278
1548
204
128
135
254
365
176
1516
13375
239
463
275
114
1800
5259
8949
4400
3851
100
1414
351
351
6573
4484
442
676
1442
147
581
212
206
442
677
1444
192
2757
1200
147
195
850
186
616
222
780
634
165
117
203
234
129
725
317
130
705
143
2416
2814
104
621
279
583
681
5725
177
14013
317
5851
463
290
727
354
168
210
416
960
165
968
5184
703
7819
857
1979
8812
1288
528
317
101
2064
2046
13476
2218
5004
3708
497
383
182
135
547
421
122
591
200
496
382
294
564
421
122
591
1040
7494
8753
447
101
115
119
117
133
190
266
865
355
131
117
4717
352
6558
7349
368
924
555
1344
838
699
121
719
11877
131
314
188
236
204
6551
1470
3069
8549
429
126
588
1674
8904
1071
1280
507
230
359
5409
6226
4068
8200
6180
1157
375
817
4326
883
14942
5614
765
9166
4925
8062
11142
4964
2350
1770
14990
1248
1189
8744
3325
1674
3167
872
1379
150
1362
373
1357
2875
338
6853
4973
373
1363
119
219
239
12295
182
165
121
2546
221
388
210
371
138
160
455
148
221
388
210
373
2233
466
243
255
8830
466
243
255
1001
138
160
451
1951
8897
4051
5488
281
784
443
452
5455
236
530
8932
1564
7368
1525
2858
364
2783
164
607
419
585
113
838
5570
6988
6038
705
120
245
198
529
430
313
104
206
705
105
245
198
528
428
311
1254
314
247
110
403
11857
2368
368
416
124
415
394
515
143
368
417
203
415
394
258
381
6424
128
1150
245
144
196
283
114
593
589
1266
1411
704
542
13358
158
2803
7204
1863
119
376
182
159
1564
1439
285
110
401
1767
11103
322
1167
5511
1775
1502
8170
1524
117
3883
7107
705
4094
166
1211
194
367
7803
1523
194
367
1348
276
1049
121
123
1200
1057
6584
354
4741
2121
2356
2832
9304
403
137
159
189
9006
7441
143
5039
658
389
451
1749
102
5535
321
189
155
2043
110
222
211
4944
308
189
115
522
467
5022
8117
124
114
432
164
9470
332
307
189
124
606
2918
313
794
210
302
131
477
214
313
115
794
210
275
477
188
11228
5685
1813
220
1339
367
1353
1399
101
278
831
616
202
108
280
830
616
115
6388
365
1389
109
954
220
147
9119
1564
503
11494
282
146
472
138
9431
297
2617
9252
388
138
1171
201
491
6188
267
133
202
154
214
131
1027
1464
395
6888
463
699
2776
548
8690
1646
148
1139
184
484
325
150
178
167
134
164
166
156
150
178
167
1234
1711
7819
1734
1463
1515
9063
2298
3763
9235
2606
105
200
766
308
270
312
251
2205
7464
1587
6944
312
265
127
175
282
204
128
111
202
106
367
407
154
131
3710
1465
1707
948
106
1172
181
135
111
164
2912
207
910
1171
162
3565
692
124
190
162
2921
605
554
117
692
140
190
162
5859
230
289
2309
2240
4792
477
8194
697
1693
8943
3628
1126
7446
1643
4289
3604
3948
5323
302
5421
2526
2112
9437
6489
2240
4458
3616
5227
756
197
705
365
321
430
185
304
184
3606
12481
4502
6557
678
1064
2566
184
114
116
108
549
121
232
107
130
2933
9091
9424
222
302
427
220
313
822
299
565
182
724
341
1616
3241
115
101
303
101
113
141
427
5850
1114
4668
350
6479
209
9264
123
421
240
558
318
5722
401
247
674
401
2411
12535
154
1812
1637
13350
6728
1336
382
1450
7748
383
1469
106
685
125
1984
486
1135
261
6122
1134
261
341
323
2292
8347
13590
2368
664
1041
4161
9454
3680
1290
400
218
2657
118
123
1939
7547
8929
211
956
9190
534
518
118
1184
359
240
519
295
168
309
305
125
287
141
1447
1528
818
687
1116
333
441
310
100
206
277
185
292
665
2885
7151
106
918
508
495
725
350
181
328
148
111
332
117
572
222
4483
1009
827
722
753
112
1858
102
158
196
1587
1196
612
1638
655
593
2073
5386
1974
179
4778
3199
14950
3460
517
7462
4537
870
3521
2101
822
273
250
153
730
2356
1930
5923
551
1925
356
8498
7485
3481
8991
2800
451
3391
2555
404
9018
383
875
10250
121
440
197
366
199
370
160
121
440
198
368
2831
1218
1649
578
826
210
2327
1728
2518
804
210
953
8959
247
140
201
618
1568
2963
13620
1102
1708
3472
3214
8883
10552
4052
571
130
143
196
237
180
9299
1746
638
716
2386
189
108
1153
352
1382
3406
2709
643
115
1284
499
180
375
644
115
291
1901
11572
7036
4496
13250
2585
400
193
649
135
115
186
143
605
198
122
529
706
190
603
197
122
469
9629
705
496
185
2976
9422
162
220
7201
2262
104
313
124
195
130
173
245
192
1587
142
184
117
9148
3720
9507
927
1874
1973
172
224
182
227
1555
1105
644
444
166
2943
1106
644
444
1317
595
124
1183
686
595
782
8228
119
142
103
388
217
448
211
160
1845
7498
1035
1332
1772
2166
367
254
108
7411
4135
2292
100
571
291
210
1142
1041
587
585
2821
100
570
291
210
239
460
4937
735
2931
315
2492
6741
315
838
369
7403
4836
1221
162
253
8908
195
140
128
523
181
175
147
228
232
164
131
439
2323
465
1279
571
249
164
1087
116
242
196
5792
539
9342
195
4540
3708
1316
4925
11493
6189
1984
172
162
1210
250
655
406
995
858
142
943
1067
137
126
354
148
255
243
530
1308
1526
231
192
222
10488
4734
358
6710
806
1598
4209
7372
1193
308
233
154
167
227
550
319
591
14700
3018
4730
2468
800
8890
800
827
2957
275
502
130
7326
123
193
552
6511
782
8191
701
586
708
1005
165
176
708
1169
4316
246
873
8702
5498
8860
1039
170
118
188
9341
348
1425
872
150
109
7751
434
1243
199
285
239
213
179
270
125
655
2774
3398
7364
4360
977
1817
7746
1748
1467
5305
471
1059
376
1417
1931
7698
809
807
10217
5128
545
1764
9107
1197
125
309
199
445
3092
9200
4714
527
209
1157
939
104
101
5303
225
158
397
140
105
3269
407
158
392
736
4810
327
5200
376
2356
1924
3534
7299
10152
8418
2561
4057
665
264
310
271
437
114
602
148
6894
263
310
211
438
706
821
10290
518
5833
1117
556
7846
4982
10883
757
2637
3680
2041
4350
3961
1044
1247
135
4093
4877
2540
4937
276
1366
190
8904
122
163
507
867
411
594
1018
848
316
332
291
5060
8876
2376
1333
718
9372
270
363
252
230
162
488
463
372
514
349
1736
250
1161
1191
2013
1084
262
175
780
376
219
106
1026
145
431
443
1241
374
1096
265
113
226
105
281
1654
231
143
9027
239
505
580
455
1324
410
384
311
6096
5050
2005
6205
142
133
157
361
410
475
1702
6354
2214
146
946
574
179
219
701
161
767
252
166
109
172
202
701
162
111
1110
396
1629
186
133
2417
280
167
555
2476
2767
389
245
648
124
220
225
1059
482
2405
7560
1149
3978
2913
4625
5869
704
136
164
1590
220
705
136
164
1594
576
6765
601
2799
5045
4430
10802
8333
698
5274
2553
1207
279
4892
3886
593
855
353
275
14044
610
11734
171
167
3866
9847
927
250
860
5887
3203
178
344
2122
126
150
735
125
213
229
9152
7353
159
111
427
338
908
1597
1433
934
1494
137
142
5109
5367
708
8137
618
180
496
914
388
132
211
7534
451
201
582
3015
8944
3557
188
211
1184
211
1017
641
387
114
1081
111
174
216
289
347
978
164
159
513
207
236
211
181
2624
5313
9720
228
3367
1599
132
689
8194
7509
1796
3705
1412
759
106
221
1043
3585
339
338
802
252
3534
1099
292
265
6888
1486
178
127
449
122
399
1149
824
1846
193
169
322
153
112
104
359
160
127
129
220
267
488
150
168
700
125
243
262
487
177
111
646
443
645
732
309
2908
167
443
645
732
310
351
11726
122
3853
701
733
360
2896
119
704
185
504
105
160
378
689
134
127
160
291
112
112
339
212
169
114
193
1846
820
1149
400
440
127
576
442
199
403
441
127
687
1132
3097
2342
4742
591
101
262
451
720
114
146
296
229
636
101
262
345
720
114
146
303
229
665
101
262
345
720
114
147
298
2970
8983
6781
836
654
6884
5981
654
835
14466
2341
3093
1133
5549
1358
202
820
141
1405
9272
101
6832
3112
3482
201
104
118
452
621
1586
920
129
3486
192
104
118
452
621
1398
10363
5085
727
5597
1257
175
119
620
143
1256
175
619
1679
6652
347
4731
458
4989
2452
443
646
171
762
209
2906
444
647
171
762
233
273
794
13119
9077
3976
1362
202
826
141
1405
9267
3200
3484
201
104
118
619
1586
919
103
2124
1354
203
623
444
3058
2401
1323
4396
5845
2223
9316
4395
1611
1475
4993
7242
278
694
768
136
546
126
1801
3791
681
169
104
155
238
150
283
257
122
206
679
3997
168
105
155
151
289
253
122
4638
1733
5280
3381
1424
4833
205
202
789
1220
354
136
363
2514
154
1103
916
1052
155
138
735
148
105
1099
127
139
155
6265
655
3204
3370
5833
6838
3108
319
170
11262
8107
2019
4247
407
507
490
393
396
1175
4549
1164
1766
4670
347
348
342
6480
3523
4714
217
4815
9650
781
6455
1693
151
115
114
156
251
272
2741
3148
2522
1773
212
245
350
328
260
346
2189
9322
709
346
184
269
346
158
245
212
2210
1632
1130
7135
4969
1694
193
151
114
126
151
444
2689
780
390
1798
1951
174
226
183
322
126
622
723
149
693
117
556
613
2902
784
420
155
124
240
142
232
169
174
166
112
184
155
133
130
110
707
361
13819
1657
1985
151
115
6965
191
151
199
6807
739
1006
3545
9455
4940
925
1001
2406
408
507
495
329
378
1237
765
598
1736
4027
3155
5001
1118
5590
133
1888
108
174
272
311
212
561
178
771
174
1309
15446
246
5956
810
1989
7553
637
380
1856
203
143
171
170
846
135
919
173
646
2109
252
206
149
175
131
155
116
510
148
441
317
104
707
129
111
569
8926
640
828
3480
2604
585
1000
1437
2440
7454
2618
1571
695
717
1144
124
800
674
710
237
404
1144
121
702
976
313
659
102
396
1232
1531
8103
1930
438
982
172
9438
4783
218
237
430
1828
1100
789
137
265
487
184
1144
118
2454
2321
7437
5959
9378
2835
620
109
142
266
5199
6824
8545
9384
881
180
141
219
107
492
174
1144
115
113
431
5533
2966
2625
422
166
285
726
8958
1095
4386
190
255
105
241
102
7401
330
128
2889
729
1143
1720
733
156
314
189
791
821
442
268
502
793
125
614
195
6959
8921
1966
105
4764
340
6481
4349
1069
693
1707
323
6034
881
2905
11088
9277
2828
708
1913
8894
180
183
154
4308
445
8748
4825
116
123
109
245
1483
952
291
3188
379
497
250
213
680
620
201
366
212
680
621
9325
1921
3917
2608
498
11749
3014
375
2232
496
8928
2709
9309
1480
1566
4106
1262
682
1114
1512
544
256
2177
109
369
417
695
331
120
199
728
1078
306
380
538
235
110
155
1610
4194
9476
4017
2421
7889
778
12783
5034
2193
148
884
144
2465
7388
4991
14068
2182
207
1250
709
865
285
1322
2018
478
3553
5059
6315
13409
593
907
2264
7144
4716
155
224
140
154
4841
3610
217
205
168
9272
383
288
186
207
8717
1949
7719
177
140
115
12043
222
515
1188
1186
178
420
9153
1121
2052
7746
1404
172
310
118
217
773
1266
560
1880
162
940
1593
172
310
118
217
773
1229
750
1879
4880
5902
7506
3454
246
402
224
148
237
562
1176
1067
298
5983
2501
1696
1991
8905
6868
2530
1092
161
3274
5108
3823
3543
4023
120
4441
8890
221
129
489
429
153
106
245
7585
5031
928
9012
1070
2214
1234
3312
1639
1585
114
504
302
564
4601
499
5373
152
6773
3509
3381
9561
5908
4020
2235
117
227
671
109
644
215
1473
1484
474
134
114
1137
3030
1016
299
257
112
348
4882
402
714
3109
2588
279
13526
4096
367
8288
1186
575
636
221
1328
408
718
258
118
141
124
119
127
119
173
981
106
1518
2024
1496
1643
101
1479
1889
7734
890
992
237
3513
7997
4660
7291
1756
502
7269
719
9133
465
7323
4958
128
126
1214
310
1709
495
621
3327
8527
914
1400
628
626
228
977
1462
926
2436
1376
1456
464
1424
2325
134
1176
353
7770
1186
363
1376
686
9730
2022
1409
211
7499
1675
102
5138
9468
6092
1691
2025
2000
526
15551
115
448
655
111
274
157
171
237
134
166
190
1730
2881
3195
563
535
286
4358
7475
4700
258
191
252
149
238
169
121
1097
1347
3894
149
132
750
502
643
325
1314
2884
137
2186
318
4648
5833
1749
249
1039
106
568
1203
3750
9048
2584
821
420
433
1591
129
573
913
124
186
193
2948
158
204
150
171
661
656
370
169
190
1559
1437
119
422
325
1400
4560
521
4833
3095
10957
9439
4149
6608
1523
3125
424
6522
643
4003
1594
7504
136
1178
214
673
1924
3967
8974
1368
1909
5361
544
476
239
189
1619
4066
7066
442
522
6275
8714
4455
9435
1973
211
126
213
288
481
10440
13509
100
123
209
4926
7254
184
119
756
209
3391
137
1173
372
542
6970
129
746
8623
4634
7516
1962
457
372
1378
2223
876
146
3134
9462
629
586
688
1180
123
782
1947
9388
2767
1088
615
1143
667
478
598
129
416
304
3750
4354
4557
4181
313
219
3928
8432
5764
533
4070
13593
4644
1022
143
134
184
176
567
168
277
13932
6385
719
7026
584
217
207
171
411
186
208
914
203
107
112
203
701
186
208
914
265
212
112
3005
772
9736
211
155
173
5443
1547
857
7919
4233
1255
9082
6850
3537
8939
250
705
435
359
353
7511
606
343
152
706
5194
363
9252
593
156
1019
796
643
927
262
1006
134
682
4902
1385
4465
587
8875
644
126
7846
2314
1058
1032
100
123
262
2604
928
267
5085
105
611
558
155
165
162
9426
556
672
217
337
1003
695
130
126
121
158
679
1144
117
233
798
1122
133
104
226
1570
1738
1718
597
204
144
1266
422
189
14494
10262
8776
626
4486
8874
1955
1287
874
9689
14377
250
332
145
310
599
567
267
293
128
293
117
131
440
9586
210
118
571
269
294
128
294
117
831
4753
352
6561
1457
3947
2342
927
869
506
101
667
444
167
110
920
1760
146
314
1036
152
674
133
863
842
228
3751
3564
4610
11240
1648
1332
477
1332
476
1332
477
1332
477
1332
477
1332
477
1332
477
1332
477
1332
477
1332
477
1332
477
1332
477
1332
477
1332
477
1330
477
1328
477
1326
473
1314
468
1309
474
1312
466
1324
476
1332
5679
3729
6183
3443
730
555
535
6673
6811
3394
2079
5525
3990
3449
1942
562
1063
697
386
1486
134
14099
6866
241
295
6834
390
172
8121
2679
136
5328
636
125
308
130
106
227
859
107
364
4606
4811
508
1156
1528
1668
527
229
1050
3828
2402
1739
2007
7389
4908
208
445
1084
452
8171
200
397
247
159
860
694
194
400
14890
697
101
1274
4344
7311
204
980
635
597
974
3144
1340
1299
4563
2560
178
397
246
182
516
106
171
513
317
1619
6835
2470
4069
2617
1023
415
5258
944
581
112
580
437
394
440
1839
8204
9279
605
736
5430
1821
496
428
379
368
159
699
112
3823
123
3420
298
1540
848
4317
498
3064
6194
813
693
4323
407
507
488
392
396
1170
486
233
505
9569
346
6791
6995
1175
396
393
490
507
408
4245
5795
7247
2677
873
154
4260
926
2112
4246
408
507
490
393
394
1174
187
4554
437
5780
403
500
1172
394
393
488
507
406
4247
2014
5573
256
1175
396
393
490
507
408
4270
3175
3086
6453
732
939
6809
365
4587
464
648
3389
1175
397
393
490
507
408
4268
5613
346
6846
12954
4241
408
507
490
395
1125
333
20940
427
1362
382
1105
179
7740
384
1103
304
106
7821
6857
6425
8400
3649
2856
4869
3766
279
4274
406
506
211
6808
284
392
379
1190
1516
463
435
2245
348
2016
6866
1919
4430
4641
2850
4857
11894
344
1627
284
4265
405
507
486
392
376
1189
1518
458
435
654
324
1163
417
644
462
435
915
6851
816
6417
1781
1094
434
4029
435
1209
438
2458
437
2161
438
1111
4268
408
507
490
393
394
1175
185
4058
435
2623
439
706
1082
5109
4246
406
507
489
393
395
1172
124
6795
2398
393
3049
6857
3806
3904
407
487
3427
2777
4237
408
507
490
393
396
4684
408
507
489
392
397
513
11234
440
772
1889
2243
4099
1368
591
9184
1004
243
1099
516
175
188
754
687
1500
373
255
2351
121
167
168
360
528
1264
593
994
446
186
2799
1402
502
832
152
763
388
146
903
718
1592
504
830
182
3146
276
1274
592
729
949
307
457
1099
6858
394
1271
5059
9515
1102
483
575
156
708
991
528
158
458
569
1576
353
140
5071
166
1355
605
385
219
725
766
602
111
997
279
572
587
203
104
338
1309
181
1472
280
274
4936
523
200
280
343
2269
2533
4268
408
521
489
265
390
1126
6943
1730
3623
330
599
7199
3203
124
1174
396
393
490
507
406
4247
2338
6872
269
1604
471
1353
3497
6319
577
378
2745
1175
396
393
490
507
406
4267
6588
4831
5958
4247
407
507
489
397
1127
4019
412
380
5611
577
3842
4726
1507
3543
472
1336
104
1319
822
415
1303
1141
14807
6327
1134
2442
1175
396
392
489
507
407
4265
1628
6857
1266
1200
1833
283
6827
487
2210
636
716
266
208
189
233
359
2828
163
743
293
184
154
241
366
3023
9531
148
369
834
3384
6862
3262
1173
395
393
490
507
407
4267
196
621
2629
2493
558
1178
334
346
265
6386
169
6536
1171
392
393
488
507
403
4269
925
6119
4266
405
507
490
393
397
1175
2485
1384
4270
406
507
490
393
397
1175
1174
788
1309
926
706
682
822
1469
3779
2070
3259
567
2176
506
178
476
165
572
2921
516
626
480
817
6693
427
1126
393
488
507
407
4244
4821
301
696
118
243
10591
4268
408
507
490
393
394
1175
3029
148
4330
402
2543
119
1901
9506
1419
821
1712
4768
1830
247
314
1172
396
393
490
507
408
4247
470
1174
392
394
383
413
507
407
4247
142
346
149
407
1336
1082
2745
554
169
181
113
1602
862
260
178
310
219
130
239
406
5444
6870
1325
734
7193
1026
597
381
114
267
196
135
312
213
125
1240
257
931
1641
4924
2310
207
1894
513
4286
7491
2586
5170
1175
395
393
490
522
405
4269
4191
17962
3588
414
218
4269
407
507
488
391
399
1171
13517
6442
404
497
2959
469
1814
1134
2849
4247
291
507
489
392
392
1175
2814
3824
743
832
2064
1898
146
223
4512
2619
1883
1175
394
393
490
507
405
4246
4647
902
229
132
215
134
1896
1418
5741
3172
9776
3153
631
2983
1091
571
468
4418
1977
4270
408
507
489
392
396
1174
3923
207
279
816
1643
660
484
343
389
714
104
3852
958
522
123
205
681
6827
240
193
151
477
6675
6800
3890
1695
616
559
1636
514
4268
407
472
489
392
377
109
434
707
395
392
489
506
407
4235
1077
1668
5562
6050
4268
407
507
489
392
393
1174
2060
878
689
1172
396
392
487
507
407
4247
2548
692
264
205
1175
397
393
490
507
405
4270
1783
1075
2679
3171
580
9643
1032
863
8284
637
738
181
4247
408
507
489
393
396
1173
172
1122
159
228
448
104
4075
7378
2035
3694
280
491
7783
369
3951
3228
1261
748
5665
3105
1126
126
230
265
488
507
209
4439
180
1403
103
392
216
1941
829
182
1239
1717
2853
3757
2859
1127
126
266
507
4129
1807
648
1277
3657
213
186
4691
313
408
1187
508
3013
1126
126
266
507
4129
1788
1547
406
832
154
879
571
863
2626
2626
9545
1711
873
1401
213
442
1405
1169
3219
2155
1707
4440
507
266
126
1127
1835
228
347
132
1127
126
266
507
4439
275
103
1361
139
946
1594
590
142
241
721
937
224
228
318
153
139
238
1345
4922
2181
874
465
5411
349
244
2121
560
210
5877
5885
832
208
358
741
641
330
185
722
1401
542
572
5001
988
7432
2854
4986
317
212
132
617
143
1342
237
13274
231
1025
520
4112
7632
3832
113
101
164
236
186
132
592
1228
334
216
824
1000
125
137
1351
302
230
179
9536
6168
4756
355
358
359
6489
2581
705
102
164
182
143
162
199
367
203
110
9443
4247
405
507
488
393
393
1175
143
143
213
100
228
184
198
363
154
329
124
436
2165
531
341
3995
1507
531
554
4270
408
507
490
266
395
1127
455
2491
1747
173
157
187
144
172
195
714
681
888
110
310
651
1462
5804
1673
438
185
638
327
115
543
321
1898
2227
1922
846
432
1903
1119
398
264
487
507
406
4266
6239
823
444
416
2289
996
6764
1454
281
531
436
171
566
572
913
139
2456
2582
697
2288
7367
5881
1635
104
3119
681
148
399
2103
1927
9023
1533
1401
142
340
113
184
179
1047
200
783
746
967
1062
4676
337
349
346
6473
5108
319
431
340
795
776
1400
1368
193
326
175
131
705
190
349
117
176
593
443
327
120
424
314
838
652
523
2389
930
4708
6818
2104
805
1468
4268
408
507
489
392
394
1172
1503
359
2183
266
1070
344
599
526
1599
2679
7272
9324
615
1143
460
113
188
191
101
387
1359
1926
7334
5753
2220
285
618
296
162
7242
1174
393
393
487
507
406
4267
5125
927
243
179
273
106
566
143
649
460
274
344
177
365
100
646
643
117
4250
983
3346
191
127
779
647
166
2913
508
778
647
1406
1556
7162
8905
261
635
2568
3889
820
779
8408
5173
4246
451
135
272
466
11325
673
249
210
3048
466
206
192
262
144
107
205
193
262
1869
4270
405
522
489
392
393
1175
5564
758
1083
117
200
771
1083
534
14878
248
849
9165
520
2318
377
3744
3728
4977
5143
1047
739
1549
5864
159
6516
347
2054
983
370
9407
370
2834
2734
1415
2773
110
193
129
136
106
235
116
196
8887
592
518
684
1180
115
2290
119
188
920
6634
4984
3725
1579
1127
395
266
490
507
408
4269
270
9130
9169
102
122
127
165
171
103
898
751
1448
234
1019
140
125
779
545
498
384
240
1106
2918
144
225
281
438
185
646
3679
1293
751
266
576
177
102
703
194
266
616
136
113
1448
577
354
2412
9404
2901
549
568
4451
7220
101
570
4979
3076
8842
3967
565
691
2827
609
201
162
426
6843
499
122
172
2552
156
931
458
7719
1487
1567
989
392
388
483
505
404
4248
10860
832
6051
107
971
13163
3673
1525
1189
503
7383
1166
3163
429
9046
678
695
133
745
348
149
705
223
1083
9342
137
297
253
140
599
1891
297
355
111
109
462
110
177
164
166
163
462
579
381
522
106
694
9196
2974
9073
1729
213
623
254
275
210
1688
178
348
1019
4591
595
11727
812
4410
5090
4344
129
2375
436
9552
2995
1806
1348
4836
12177
7348
2685
447
3319
296
4298
11004
4246
2758
473
500
1296
1044
8018
12241
6987
4146
1932
1184
1892
454
293
156
524
7359
3629
147
1979
145
469
232
688
202
2058
6661
4068
6280
766
2882
115
5277
1800
168
235
144
666
7214
670
5549
4152
3066
6157
7991
493
229
6052
6542
341
4598
3065
2802
4043
2643
120
509
1736
1182
142
1087
186
418
648
666
446
917
2911
186
417
272
1172
358
329
479
506
406
2408
1001
7420
351
5296
1647
347
492
193
3165
127
615
4872
6743
542
635
1440
1134
250
1521
966
148
314
2138
1814
230
2986
3220
3644
9021
275
1116
106
336
719
479
1445
401
132
3222
1471
738
3932
5118
564
2152
448
2097
3457
4997
7366
4167
2881
8611
403
2107
1717
545
4283
361
3115
415
504
320
370
742
572
4134
8276
5608
1145
2616
536
630
1726
148
418
490
309
3170
101
301
1500
271
1305
351
164
485
576
300
1325
6154
112
784
102
125
300
134
484
100
1979
294
375
139
9341
180
14973
474
290
15344
1608
195
864
1339
367
194
1468
7745
367
195
1466
106
1113
6663
481
1388
193
107
507
201
2383
107
245
316
252
184
107
238
145
184
476
1624
464
687
2605
130
283
128
401
257
5025
5428
1449
738
353
269
173
1379
562
6865
13072
170
150
4824
1534
262
359
132
518
160
7365
627
283
289
430
110
270
218
112
7395
162
552
455
170
180
1505
1709
496
433
460
935
1632
868
991
1922
328
429
350
2265
632
12301
6177
3192
1119
1612
708
747
186
473
450
1402
4250
2600
4361
2956
586
575
1060
521
407
1368
4444
1846
495
119
8016
5877
255
390
706
106
3379
3749
484
105
153
155
140
520
178
112
690
1060
202
692
1059
446
425
194
105
137
154
141
466
177
1125
668
3152
1156
7182
2690
3071
9447
2811
131
247
235
470
3855
211
8722
446
4871
680
2636
190
1024
1829
1466
1213
220
423
643
320
203
299
309
376
403
5577
220
422
641
604
455
123
5574
2637
2305
2625
2139
246
1100
226
5310
247
1103
196
201
1557
4021
2781
361
2320
349
1015
178
3569
361
987
2840
352
3376
1030
232
488
135
341
147
684
196
494
316
341
392
477
3717
9416
365
506
141
131
136
112
152
173
110
100
582
113
248
1992
274
154
106
116
1357
336
182
593
128
177
374
238
1442
1226
4378
706
173
626
296
293
188
706
138
801
166
296
289
9034
2718
5957
11790
3013
3192
2080
565
622
1581
131
186
3199
2087
564
621
1458
4734
2080
3789
4548
5120
1402
879
828
205
1338
1364
1306
7610
1326
664
2897
295
322
991
628
610
822
332
4459
914
7421
569
2237
879
5142
1607
263
130
502
148
118
652
239
1748
467
479
4070
5421
1140
966
1096
281
7898
5741
1456
167
279
4360
362
1513
200
291
159
650
441
1196
125
783
473
201
563
295
499
1094
4354
647
9188
2511
5697
14958
9247
468
9859
885
1140
238
248
192
272
174
2610
3643
634
3390
117
1371
132
703
204
116
1370
132
615
230
982
2320
7404
2712
3175
808
1134
7231
358
1064
137
4208
3008
6100
1452
842
345
6356
4056
655
1506
797
193
209
972
188
191
262
909
253
8549
271
240
175
206
170
107
703
549
292
143
198
1088
112
200
482
212
315
285
250
118
142
131
5184
390
5356
1907
176
4781
4345
611
1102
4839
1095
5598
5167
541
210
187
381
1088
2570
3211
677
4455
5113
698
8345
468
3950
885
626
2427
132
2204
1951
150
549
1470
217
14650
7367
280
1789
1174
5677
393
1441
127
152
107
125
171
145
3480
699
1851
946
132
823
148
616
781
262
1766
334
410
250
146
489
511
343
1847
141
822
148
616
781
267
1765
334
146
7937
923
592
14903
2249
5632
1712
222
472
462
518
146
1166
402
237
686
989
3660
6299
2374
2968
447
496
1724
7947
1285
1017
3435
9439
9109
1739
194
913
1318
6889
1795
5110
705
584
4895
273
498
676
203
349
186
180
778
2811
8833
6757
1960
1386
112
144
2182
2374
1907
471
207
7064
176
515
421
149
311
1465
3399
4270
2702
1375
194
186
811
142
1582
129
933
191
2700
1338
183
186
727
142
117
1396
884
514
130
3718
319
1958
5562
115
892
1036
372
1233
9923
13586
3682
971
249
636
151
738
150
113
1215
9351
519
973
1925
1280
394
166
208
137
1787
804
1940
7547
6242
830
353
525
9012
495
117
168
873
6653
220
490
150
343
139
221
241
3397
549
152
9462
551
204
262
8199
1072
6066
347
4670
1767
1341
388
195
1505
7796
364
194
1510
3429
842
2258
4964
2959
2550
1533
194
147
524
110
242
3123
170
647
226
524
110
242
244
255
4618
1983
5065
3075
1499
4994
3570
3219
4743
3988
848
8644
1103
685
147
587
127
678
216
201
477
11603
678
375
742
103
934
772
2985
439
233
520
127
337
661
1695
7382
1360
281
221
692
887
899
2261
120
308
146
628
219
246
755
224
135
788
201
621
3024
9051
1782
687
1365
448
1337
804
658
916
298
103
1162
122
2233
1610
235
910
581
102
7069
1087
2515
166
184
735
1595
138
914
190
145
1304
2301
168
185
735
1403
5243
2075
615
1102
140
335
119
124
9095
1455
241
2312
3917
391
3016
216
249
3537
1657
1800
11658
1909
4584
146
1801
4602
4754
144
234
1089
7403
383
1056
4480
14951
534
7352
986
272
700
130
965
9388
147
700
130
977
580
895
620
695
349
182
229
147
115
102
275
1482
3221
4974
11152
751
259
488
997
1655
345
7255
5599
230
523
248
2540
1395
485
6566
1014
3871
179
3237
1047
157
9498
190
171
480
3226
1346
1020
704
223
7149
679
247
100
566
136
120
101
301
337
313
135
209
130
706
113
148
154
120
115
100
275
397
448
258
266
130
715
963
3410
353
356
355
2023
3379
4229
303
1261
2099
1256
702
787
201
702
812
5291
788
141
169
755
246
222
1775
3729
222
480
308
11560
125
2920
210
650
313
193
427
5262
1501
1758
1656
7374
175
11616
2749
1335
158
195
182
110
711
499
117
1587
121
750
909
183
167
151
2748
1334
158
174
169
110
711
500
117
1401
2064
4898
118
1744
1588
7294
753
10351
2444
257
783
2070
1276
13142
3478
193
706
659
3786
1511
2724
9345
287
136
403
202
166
327
155
102
151
107
108
172
5354
402
187
337
171
128
216
173
168
1800
136
310
781
121
2486
590
5753
1624
1242
115
7618
7507
1142
166
1640
6900
4995
321
3494
336
388
112
377
1912
7106
2577
205
9433
2941
184
3915
9797
565
735
1397
363
191
837
1123
761
501
1964
1063
1351
534
2899
107
112
222
3105
171
421
4562
167
713
188
318
202
277
177
201
3243
363
139
158
363
583
1487
363
205
190
667
126
314
123
619
141
417
123
184
320
172
158
618
197
414
319
111
498
1389
628
1122
609
4936
6432
344
747
2119
3474
870
6140
1066
926
192
184
2801
104
916
1588
927
189
185
252
2792
2416
1670
1288
1145
1910
2509
7423
9391
3391
929
174
197
144
223
137
263
313
1820
566
637
706
215
174
138
152
361
307
104
1696
9535
3901
7389
531
3596
1106
1405
648
184
1401
370
380
210
102
847
245
1179
9100
1631
420
2043
160
6525
347
2788
14893
1846
504
425
1962
145
275
176
109
169
490
220
187
508
210
349
261
2938
145
283
160
104
183
628
638
586
1556
505
653
345
912
806
1519
6173
4015
4664
14922
9330
1680
1981
383
106
7424
1123
2864
118
1206
3387
2369
160
195
1673
5292
14952
9361
1162
8121
3241
5698
8569
406
847
2233
1812
756
526
4933
647
6157
795
676
2396
4097
944
212
166
414
813
284
486
208
458
1290
7887
671
807
2047
7368
4065
15333
1340
883
551
3589
4277
1105
1583
2235
748
13613
2019
843
646
151
104
199
146
204
161
164
4985
5402
2836
214
943
7132
1733
3520
3780
2877
6504
113
517
344
3141
5484
7570
194
161
854
150
711
148
104
180
122
162
854
150
710
902
1548
10578
1499
8064
450
14365
3491
1597
2299
14930
5129
378
3107
1591
654
2351
14028
2551
341
176
563
986
224
5243
2152
1913
345
839
561
142
843
153
176
520
280
915
1079
367
579
555
1403
456
9171
3530
1720
1943
698
645
129
254
110
420
906
314
310
331
147
1128
9591
116
493
1044
5536
1619
2319
903
615
181
10637
9476
3999
277
144
1218
282
116
177
170
129
262
330
605
449
1892
103
352
565
248
8945
457
1679
4437
444
260
216
460
3205
221
1109
5651
1139
2124
935
5391
10768
135
105
1475
178
138
307
572
3774
9824
1170
166
162
3093
5044
1293
5540
1963
17106
2907
1620
685
192
182
202
100
159
120
504
163
134
164
228
129
117
179
592
3744
1646
417
2257
873
422
357
1338
1190
496
533
390
988
2591
5123
2441
3787
6877
1289
613
303
976
354
448
8833
858
2195
933
596
3757
7379
3263
771
2420
1738
2397
1586
884
281
168
911
4020
1931
135
1142
100
1256
370
161
163
779
601
206
344
1389
336
376
267
524
3936
322
1355
335
274
1952
233
187
382
117
1370
510
358
1564
3047
2894
7381
4645
145
5983
2737
1468
1990
1573
687
202
1555
151
687
3722
1863
1270
211
608
969
364
817
1010
579
2387
1905
184
2378
2204
6013
4527
4357
671
2938
1236
1963
312
348
5763
8895
6603
2851
4445
6849
342
386
507
1120
4675
347
1751
185
2469
669
170
316
145
180
130
145
2733
2986
7745
11719
1128
292
176
210
120
141
579
1050
750
9210
240
798
656
446
165
599
137
495
614
377
653
365
2416
431
135
491
4223
475
1646
2496
439
153
162
370
252
298
1033
570
388
101
667
5009
750
992
861
249
206
238
3657
265
187
9315
313
205
500
496
154
239
317
196
102
2918
276
367
1216
377
371
5944
663
313
205
499
496
154
281
615
2913
275
367
1216
367
371
8193
3144
1977
2988
14616
6990
126
246
2289
1065
8924
689
2162
7964
120
126
125
360
1037
567
176
1009
1246
488
9100
1586
4307
13562
13192
13679
1671
1676
209
160
540
627
6234
4183
11068
768
598
15515
2036
790
113
114
323
846
116
152
163
1044
472
137
247
2666
403
9452
3592
11386
663
3055
10330
1636
275
284
181
2977
279
1998
1861
203
201
116
634
260
354
5313
203
201
116
633
261
354
447
1364
1042
106
1222
919
1397
592
1879
1868
575
5407
1353
1675
132
1125
1003
402
137
155
402
146
123
1009
889
7409
1362
1157
4738
349
1080
820
4044
5545
13720
483
759
3403
371
318
215
147
164
8836
508
463
226
369
334
664
829
222
204
311
12823
4521
588
4901
1566
110
212
358
414
165
166
315
531
643
204
159
1278
8913
7185
161
142
1249
185
267
149
650
9349
603
2865
312
412
168
702
150
139
129
923
13489
2444
316
391
499
897
140
1501
1990
5376
1818
203
1854
1198
1712
534
1460
605
6518
107
1431
195
368
4001
1170
703
206
115
2903
1172
703
206
115
1272
6944
262
121
111
108
125
100
923
7903
240
7511
13003
2326
7084
8717
151
743
113
3042
1541
147
755
110
108
207
565
571
347
3307
475
1141
3828
2166
1593
1468
5794
6693
651
8361
700
5247
4586
390
164
1481
400
231
151
222
104
235
100
100
107
119
224
712
119
5976
292
9002
700
171
234
364
160
632
514
270
201
634
120
234
364
160
633
513
269
11893
451
177
165
181
163
451
229
151
126
614
169
127
192
160
3244
9523
660
626
593
9440
1733
2277
160
765
134
4641
3745
3569
7429
2978
7406
8202
891
9220
3543
374
3744
1437
193
123
169
370
310
9442
5583
8176
699
5354
3344
197
371
216
165
325
133
444
1070
949
986
10479
707
157
122
125
951
459
259
201
707
157
122
125
957
459
260
3236
5607
4498
3943
5196
2777
4174
11099
3987
285
3735
1989
327
291
3660
10239
1021
278
1434
592
456
1370
2436
6198
131
8935
12769
9366
915
249
112
194
175
130
2924
1213
704
194
175
195
707
195
151
1116
201
707
398
167
329
144
201
706
194
118
434
155
133
182
144
9558
9401
648
150
192
113
278
400
168
207
142
235
194
2896
166
691
150
192
113
278
399
167
207
332
123
9714
106
1051
340
103
937
1825
3038
119
221
1042
340
1462
527
278
699
914
568
13606
5140
4109
5086
9431
6574
253
592
5060
8185
1440
476
6546
14179
219
4431
167
144
394
408
378
104
142
265
525
113
385
114
110
131
189
634
447
3180
2810
2152
633
207
447
3178
165
155
114
428
130
134
13584
7368
367
185
6811
8901
2606
3320
8913
4675
1057
1952
7466
7847
700
138
652
415
225
222
9224
4788
14096
4500
275
2133
896
9150
257
247
101
151
456
4638
8433
243
11935
123
151
293
329
177
5116
759
240
168
102
148
180
144
1251
408
1528
169
759
721
3533
224
313
212
116
2711
160
362
4559
8909
402
3628
7268
5815
1770
1988
4113
2746
130
200
208
468
320
428
480
6550
10311
533
119
140
105
310
111
798
102
698
237
432
698
216
387
449
1352
668
1716
705
221
553
171
726
162
212
548
229
166
107
128
501
397
182
263
3581
435
122
3306
188
170
528
204
8211
699
5133
4164
8988
4863
9446
530
817
1100
179
1573
1895
2118
130
309
2018
1830
1035
7374
1122
9286
7074
1941
2575
4082
3390
103
9130
239
13308
209
249
709
110
440
149
8097
702
4651
7378
533
133
152
163
169
466
8998
224
198
140
408
369
828
3941
414
322
362
793
439
117
279
111
775
8742
13057
125
100
198
221
191
252
126
114
239
8937
513
321
360
207
516
135
4007
6509
821
14158
5623
9190
1431
2748
1099
402
917
1799
13886
9130
274
784
4032
663
3371
191
9182
7443
3023
8134
1245
350
5954
4545
5475
248
2232
635
1864
8675
2615
4681
8870
2246
133
6107
8907
3171
117
813
235
115
297
550
686
1190
124
527
686
1189
124
527
104
131
678
456
242
2333
888
8596
108
418
7720
1655
7378
1706
502
1640
105
100
623
1230
405
1519
474
1734
1136
280
331
109
145
100
975
479
628
517
728
1197
278
1474
1947
445
1882
621
6375
1065
1216
1351
2007
124
127
283
230
315
167
167
226
170
152
100
159
5033
158
136
5180
171
163
474
10190
4709
11822
1780
359
359
358
357
353
4745
5362
331
298
115
201
1120
178
669
148
2754
332
297
115
227
1204
856
8464
484
119
228
207
103
169
310
816
9468
1410
330
104
524
253
228
1279
193
386
384
3808
234
1384
2352
209
113
782
645
481
1251
376
405
106
419
561
871
1057
984
751
148
2523
492
1003
8963
4144
9127
190
339
207
209
186
320
662
107
177
349
2330
188
137
926
1030
3155
447
1058
671
1062
589
3302
3150
447
1044
155
247
435
267
239
121
353
9717
2021
8974
1966
279
331
180
116
169
404
211
164
133
4946
360
218
308
272
2680
126
395
169
184
1560
1438
430
120
204
230
197
115
1291
13839
1233
11457
8419
7482
228
198
8835
966
172
929
123
6546
351
234
1017
932
908
137
129
204
453
169
3258
283
120
204
442
107
203
106
169
8855
930
1278
158
8937
8971
116
212
1931
116
2249
335
1321
7016
905
315
114
227
3681
163
200
218
108
3259
191
1107
4682
653
134
215
131
606
152
104
136
475
509
103
134
215
132
418
7459
4544
184
270
237
2070
598
1349
612
388
216
1102
363
217
649
2008
258
310
432
118
1367
301
348
103
229
1711
465
9362
1242
13669
789
6113
270
3417
228
195
233
688
143
1680
1457
219
158
160
162
1362
142
876
213
236
221
104
792
167
193
192
147
494
310
13946
554
174
666
204
334
155
495
728
234
249
308
399
184
433
1272
234
249
308
523
174
667
204
123
437
148
262
120
130
181
1311
682
855
477
448
379
170
169
2205
118
160
147
221
116
118
242
254
109
6713
215
7387
285
3686
8960
2242
2263
359
251
315
135
210
721
138
496
974
219
105
878
1170
4417
1840
126
132
4230
845
256
9363
130
309
239
115
13465
171
507
774
427
164
399
307
249
115
8541
3796
234
419
14325
653
3497
3939
691
496
144
374
118
263
4540
263
120
107
1499
312
1061
108
5056
657
648
782
120
271
295
102
697
198
156
153
172
2678
174
402
404
217
203
5569
3234
118
1141
642
556
462
5146
2462
108
296
370
187
1084
154
106
354
835
487
778
857
248
2068
3675
708
184
1940
7521
286
725
157
410
193
605
461
725
157
410
7938
2852
3276
2613
107
453
126
1442
1561
169
453
4995
4050
1629
6996
4790
1261
398
5234
2636
691
1368
129
134
107
631
627
701
861
1649
288
635
180
203
829
189
167
130
245
192
266
837
113
166
132
271
293
205
102
144
219
184
141
351
1733
7630
134
3676
8896
4064
5419
5981
1674
111
309
676
261
123
4721
168
590
3637
9519
5823
4073
4077
2566
529
592
221
384
9416
106
366
106
691
158
187
129
404
191
313
11706
111
633
2076
8981
1713
1119
5937
2390
898
1400
273
471
504
515
383
2121
127
394
421
816
1315
5408
13768
1997
1140
9329
4800
616
690
1179
146
521
103
1145
9486
128
3613
3664
532
523
124
1477
660
1296
3702
1856
629
12479
777
958
9011
163
14184
946
115
104
671
978
2968
599
556
270
672
978
1305
126
323
327
3211
5697
312
344
2313
4572
2787
9710
3658
107
382
452
389
176
139
117
771
1580
1651
630
11775
3504
1873
6212
5020
826
285
240
409
199
225
119
110
271
107
160
228
410
537
1122
7816
689
5135
4034
3398
1291
559
9305
2511
208
6153
4007
747
128
105
243
123
118
148
181
190
526
1079
387
1552
246
213
160
134
128
175
439
170
127
527
137
5148
185
600
280
128
822
1039
201
6923
138
1439
638
115
453
260
2453
421
1346
12145
208
136
1709
648
593
196
1159
2944
1080
5982
2389
294
921
2569
129
6427
4992
7290
675
2011
6801
1567
1629
115
2138
7012
114
707
6906
1913
249
621
358
122
117
7340
9142
5264
7362
146
2256
181
3743
9414
1753
4107
1317
700
994
546
2929
165
700
994
545
2467
1357
3431
855
1679
516
154
393
243
686
1040
11631
152
157
122
204
151
121
288
132
104
123
145
151
1055
450
996
7402
9452
4584
490
1109
164
105
142
179
532
144
223
1214
255
283
155
209
188
140
108
125
276
752
131
4148
727
9497
373
2449
9459
538
1044
602
336
429
132
207
2484
2854
699
8096
7228
2246
1371
555
657
186
221
8969
254
141
182
4708
698
182
2072
8916
2707
8247
693
5252
4305
726
193
343
118
372
101
281
177
165
195
293
485
695
144
1161
8917
688
704
14943
314
7252
1234
445
280
1441
273
3007
3923
9341
4191
1762
7826
306
222
142
284
102
121
100
100
238
273
4092
1672
6599
3582
1910
7525
335
2114
9500
129
272
538
330
917
143
186
233
146
671
127
224
3283
515
236
644
223
422
438
343
209
9574
2962
8334
705
6158
8946
977
628
2630
1272
321
390
703
101
426
248
354
9664
11689
1464
184
140
125
126
262
11497
6917
5126
1093
149
112
279
132
232
2298
8911
6575
483
221
806
123
319
176
483
220
808
123
318
291
1420
7462
1746
880
2701
5598
2349
180
113
783
548
125
195
371
312
135
140
146
163
383
248
1208
389
2806
1259
2749
292
1336
225
510
390
5051
3737
135
267
386
8865
144
3665
8835
127
123
537
288
475
5118
11437
1337
1045
109
180
197
185
10160
1370
138
336
262
170
316
806
173
103
838
219
887
1062
209
11723
196
4640
119
246
1873
1139
750
210
351
2941
8992
109
6824
161
274
309
2955
10513
313
192
101
206
123
896
123
160
1453
111
174
625
1274
244
6174
333
164
480
776
493
174
664
938
1518
1086
1143
523
124
1156
447
238
523
8428
2268
6914
6167
933
1378
261
232
1448
595
663
336
1168
633
170
1532
1242
157
145
1059
1546
1725
374
119
205
150
269
352
2295
2303
255
1417
2632
8986
582
3842
517
224
1536
1249
1265
718
132
114
5566
144
412
136
134
422
849
3405
7195
5291
502
545
2174
12389
1184
2595
4381
627
7923
8450
703
5017
729
3321
1433
538
291
281
284
784
135
1019
107
282
289
155
143
667
1157
471
289
128
2661
201
157
747
284
209
1170
436
366
1480
766
166
203
425
956
493
768
4003
479
188
303
211
658
241
1405
273
240
222
308
1872
9402
697
8567
107
3173
8395
3484
1368
1613
1461
4708
462
1084
439
163
165
164
177
150
442
101
7998
371
309
327
132
361
2099
256
208
431
8172
695
4983
12384
111
272
688
408
964
4512
7711
941
875
1165
8989
887
690
439
798
103
211
163
372
7076
526
1269
151
120
307
1899
6619
747
2472
9010
6473
631
7659
1203
201
103
2173
179
187
310
1356
379
1323
4649
1218
103
6320
717
397
340
180
255
352
100
268
8969
259
144
117
397
218
117
180
256
352
619
6780
7389
6348
2719
428
336
101
698
134
334
221
155
1306
104
216
416
1209
144
9930
8497
9149
642
265
9003
1089
198
9699
2035
8884
110
176
8977
2838
963
233
205
297
3973
138
155
443
371
462
1712
148
595
155
443
371
429
1505
4934
1627
8226
5304
673
105
920
1063
206
191
1500
1674
7404
1169
162
535
428
222
121
456
3403
8270
254
122
100
430
5164
4220
8957
2778
1646
3630
1702
2055
8593
5053
212
117
282
2938
7794
7130
1070
9011
1235
3233
680
5824
328
178
100
146
220
1283
2919
4972
424
340
102
2862
207
339
300
4405
3272
5268
8952
396
356
136
134
197
191
363
115
202
199
3761
682
136
133
197
203
374
115
239
209
1933
250
8150
127
4901
4698
649
4002
168
215
136
105
425
318
2457
1643
111
8906
103
2215
3737
668
1907
1149
6682
104
188
809
112
8866
1304
5143
269
143
509
3055
101
115
1121
200
490
5797
1697
8916
1118
560
350
290
3612
9162
587
814
9069
157
172
178
161
747
125
3122
379
586
658
926
247
220
3711
979
121
265
128
120
409
160
9451
1489
426
109
118
130
164
253
1104
1609
3980
2726
1549
6019
164
289
484
136
110
195
587
277
105
129
157
271
112
677
6021
562
2335
12217
1293
10789
9896
870
2895
1196
310
209
2095
1113
421
413
217
205
761
106
644
629
129
372
330
2216
5211
676
622
5498
11624
8518
3709
711
5273
5756
8195
2170
312
9524
3600
206
618
103
134
176
688
149
13680
461
217
208
915
361
723
326
185
102
111
337
109
320
120
106
133
135
416
7563
1636
6993
1201
638
342
183
238
356
360
910
377
206
600
120
446
1075
348
136
5875
346
1185
175
378
5338
642
123
741
123
362
8658
436
612
995
250
230
175
699
996
248
229
2054
3049
217
309
682
172
170
354
169
172
560
110
8316
10371
173
1111
166
512
140
144
299
273
113
1731
6019
9487
8662
308
191
104
238
277
115
100
122
764
9430
332
2004
185
456
2109
595
209
2219
880
8910
4210
5010
104
178
195
250
4020
1831
6700
7352
569
140
126
2398
8884
175
9476
3922
1539
336
379
1059
217
101
1024
3003
206
499
135
244
613
395
103
1003
208
680
323
112
209
7127
310
108
111
140
126
137
895
243
625
9419
1064
242
112
139
669
224
173
783
110
855
113
320
481
9537
1721
202
166
158
520
1088
583
3623
1998
6196
2265
11441
3220
990
7513
2097
359
3453
11787
3788
1263
15346
503
1616
989
1684
268
246
9470
114
264
136
325
1172
670
210
239
309
373
185
433
1332
210
262
308
4927
7326
170
287
1829
3395
563
362
468
234
182
555
551
433
169
131
299
219
228
151
120
131
188
980
244
944
107
235
226
285
176
522
113
123
1338
234
161
107
1049
6902
7423
680
119
2949
758
664
256
204
471
183
185
3564
127
158
494
107
700
133
173
105
239
8215
8909
1197
722
142
237
104
8794
9143
3623
8917
990
335
337
381
9465
1032
9466
4854
5008
304
9583
1589
1186
2364
12434
3734
1292
5511
5101
1175
8902
391
854
256
106
13447
391
398
186
253
1018
245
130
129
123
107
424
158
189
285
2104
1143
163
155
222
774
369
125
195
140
1257
1291
9136
1623
312
368
182
201
155
122
135
103
111
8458
1720
854
2613
290
156
4201
100
769
108
557
1207
207
250
286
232
179
872
7257
2020
8443
452
138
139
197
1167
1529
6932
724
125
178
1190
145
1133
409
1265
760
965
9164
351
159
410
2028
865
114
115
12952
8880
808
161
137
400
589
216
2615
2399
279
212
100
258
104
131
188
113
111
131
188
390
324
203
7738
1257
1468
544
4086
1109
8975
7348
1138
4675
1440
3557
5528
197
652
379
286
173
154
332
3845
8102
699
5493
5177
241
227
3412
7627
185
120
111
601
581
177
1383
135
1090
129
140
351
387
601
136
2820
484
243
200
2789
228
305
118
2722
1305
4534
318
639
11511
7123
3416
11551
11960
1623
167
1345
1616
571
595
245
1067
285
609
188
608
587
190
200
5457
1895
10303
1350
7504
1599
1277
398
108
108
150
179
928
108
1651
351
148
3407
138
4906
1284
263
304
2284
144
174
193
133
134
492
128
106
143
212
160
357
149
371
407
5206
13878
305
107
385
9573
244
664
9717
3922
597
3148
7327
7688
12626
6460
8890
5759
1136
876
3611
1469
1451
8160
1628
1079
2380
4950
3728
1811
1040
109
126
406
1623
209
216
284
102
679
140
223
186
725
4452
13435
2696
2332
1580
855
4325
2992
467
2709
709
637
1553
737
628
1294
1193
158
213
595
2040
1877
381
394
629
732
1414
2116
7471
179
9599
218
2094
388
2416
143
644
292
214
181
505
466
4785
6533
352
335
331
4637
1073
3757
214
181
508
109
1522
168
8938
148
1142
229
737
325
120
192
166
708
125
636
168
231
1910
795
8933
475
470
230
346
197
158
134
700
330
209
192
317
648
2079
169
222
8990
2704
797
2349
1900
159
196
408
196
121
658
102
396
1232
1529
493
117
811
568
158
270
553
5183
2353
8149
978
273
2271
7507
100
707
4730
6192
1822
4913
1365
3740
1502
2140
102
186
306
11395
245
12258
658
8949
110
206
310
147
381
142
2590
317
192
223
239
107
176
124
959
199
216
267
196
195
124
121
702
120
137
587
562
175
194
3106
9553
254
686
301
389
220
1460
689
1785
4157
628
7919
6736
790
952
338
1373
186
557
148
234
627
980
648
3035
3280
14971
2008
732
224
1340
1710
238
1216
452
214
167
1041
278
155
438
113
344
1029
253
2779
5998
187
11918
14901
879
352
6531
160
4805
2316
8556
5249
4299
1736
4889
467
162
168
1789
189
5927
695
1670
6771
1723
12249
1532
235
717
914
1052
752
10286
189
308
636
622
181
488
568
157
367
169
184
123
3260
429
187
157
345
107
1321
1206
605
1083
664
545
611
2961
5448
3198
9524
3418
613
386
164
532
3991
4050
2080
2595
1428
4678
5185
1649
536
509
407
748
1608
609
407
1137
411
747
292
283
687
858
9553
305
1361
674
407
715
3288
694
212
745
395
717
239
627
6605
191
1042
334
2670
1604
4898
4426
547
2459
8902
1370
1440
3110
8937
1014
155
1046
1716
269
429
1913
1116
681
139
134
409
949
1371
4390
5268
4206
3931
435
205
770
1772
310
8525
4387
9006
1294
685
422
1079
420
231
116
122
272
408
210
214
581
156
145
210
507
502
136
127
263
3713
4678
110
828
311
537
2399
168
1433
1167
1220
1219
624
6981
2149
192
2451
399
1214
825
1053
185
1939
184
3279
914
2122
4235
6835
3389
7275
2001
3258
702
509
2806
3701
284
1973
199
1882
509
554
133
106
2843
115
1682
426
7432
1728
834
9302
643
2047
8932
3046
342
1056
218
466
137
136
969
2674
3119
1971
509
14805
227
343
102
663
143
238
151
8814
184
7469
162
440
826
469
2329
1733
959
128
227
409
311
321
1473
137
741
492
106
1448
385
7740
1444
384
1338
810
112
188
2511
6204
3907
736
12857
3782
11588
518
5107
12706
1333
2616
7704
13899
5898
643
122
177
179
1366
141
106
294
345
221
198
853
429
230
363
109
318
174
330
8227
676
4732
154
104
1048
541
8940
263
2285
1093
3581
208
819
187
106
392
229
1069
195
388
2991
3329
373
1068
195
388
1341
1742
1691
7754
1517
5053
470
939
143
589
171
137
396
109
416
5241
5311
4423
470
939
143
525
158
240
191
109
416
5236
5310
8930
1799
885
317
128
276
256
239
2939
13516
2223
2696
3177
558
2378
989
7803
397
1453
9121
1192
4781
1170
380
869
127
139
163
2047
494
187
158
299
188
134
537
209
2656
6389
6711
4193
811
282
209
612
3220
8854
2099
8831
3593
4989
1289
3465
371
298
585
1281
317
136
155
287
196
124
5810
5234
463
177
154
163
464
3831
8166
1611
7219
250
2278
164
168
1022
101
4185
551
871
644
3855
930
511
6210
7280
2519
192
109
284
197
771
224
207
701
234
580
239
101
1274
471
181
371
599
233
131
109
155
131
468
523
702
121
224
131
447
653
614
766
851
433
9402
3385
7505
2801
782
2398
203
564
611
2918
798
208
651
446
224
1283
2112
1168
519
8958
1384
159
5107
141
203
369
1188
100
632
148
141
365
177
1008
703
482
330
1086
1904
654
162
224
1286
2104
1163
1937
2518
1983
7547
125
7835
3398
143
127
727
320
365
148
596
14815
338
187
437
1241
168
602
3963
291
3038
5974
1347
923
114
321
249
7732
5076
6816
1126
133
370
130
238
133
307
942
731
1891
1792
6412
300
211
659
130
129
569
302
189
124
233
239
132
174
293
2031
210
719
1142
4834
288
429
477
108
145
329
3968
6223
1858
10821
3834
1859
13456
981
482
108
132
325
110
323
2053
1061
1045
1512
287
528
185
3798
12859
326
245
234
2132
665
132
114
5839
3564
187
286
8180
618
666
339
226
634
707
511
264
282
1759
2574
4015
2651
6508
3998
1325
659
1341
367
1153
160
7747
516
1142
157
248
243
5045
6667
220
1113
5564
1116
2120
2308
4022
187
215
110
1195
208
8990
360
212
407
8574
9142
5272
237
688
317
111
640
440
149
234
687
316
171
697
297
3251
343
434
160
817
1114
351
1424
101
127
145
251
154
148
272
106
215
918
329
1330
2963
9287
5454
139
214
113
477
640
1196
2445
1104
105
522
164
213
315
212
569
5076
6650
686
3985
278
651
1327
10461
4089
1913
2244
2936
412
321
4169
2894
2239
421
707
746
395
1278
287
651
2041
5182
6628
3941
700
328
247
242
344
260
213
381
647
892
744
370
220
616
3312
11579
6147
1167
356
1281
117
244
157
186
165
3274
136
250
115
189
272
7340
194
129
511
323
599
9368
382
133
772
409
105
382
1201
530
5180
3888
335
889
383
606
680
133
228
472
819
9494
432
108
419
787
114
117
122
104
1524
1320
634
104
476
162
157
1384
365
6462
416
341
4630
999
4092
8192
701
5376
5672
126
770
3521
2281
1460
7340
2549
674
5208
154
112
185
1100
208
113
163
314
168
156
151
460
625
112
557
613
2909
182
173
159
285
296
651
2304
2572
261
290
118
203
107
357
14059
110
1718
12215
658
4123
9218
4760
209
213
132
8831
7599
699
9675
4385
320
442
886
114
108
105
919
401
202
442
885
114
108
105
920
401
5948
316
799
717
818
1948
484
12327
332
573
911
651
1040
3474
1740
8412
1463
1803
185
3927
868
1711
2097
2091
144
7394
8150
186
1470
2434
318
1241
1079
178
1322
379
1776
4641
244
211
855
648
200
384
455
189
243
212
857
648
200
384
455
2177
133
11716
164
643
135
108
543
4755
2554
1511
8881
1929
5133
5760
441
618
1451
196
441
619
1453
7395
311
510
154
108
163
1128
467
123
310
147
5108
137
380
1693
127
563
208
102
132
651
5497
178
208
9285
9425
9093
105
3643
221
257
2287
680
140
514
795
417
180
356
625
140
5405
228
1030
1436
122
3390
619
342
1089
312
14627
1854
117
332
374
412
101
125
1945
4188
537
134
497
3321
9240
122
104
261
8878
124
100
128
113
137
813
259
414
173
574
16024
1230
280
1117
691
1906
7345
2962
18368
443
692
1790
6316
902
7030
4155
1255
4197
2373
7262
1707
765
1447
7407
656
3726
8837
2403
1470
179
102
143
233
172
120
108
5882
4916
252
130
370
117
128
5753
648
149
114
159
374
274
283
2126
9127
176
9325
620
113
423
100
200
101
278
274
330
1103
2316
719
3647
105
438
645
159
441
100
115
228
734
163
130
668
804
1524
2901
7384
2867
665
162
2986
2407
4487
4375
1099
684
551
1522
147
386
177
2603
13877
1140
612
2577
3194
2853
551
471
283
104
305
612
122
131
103
182
382
101
191
528
782
587
1058
2506
6109
517
8920
6042
144
1492
370
283
107
101
564
2192
1250
321
2653
7535
806
4703
1786
3780
695
4953
2453
278
10747
4642
4556
2901
4744
1985
8249
7536
1937
676
378
503
154
163
888
113
458
305
195
180
361
346
492
243
317
356
8871
526
265
632
309
254
4803
5700
4797
2137
5357
3136
868
404
2245
913
1980
8905
314
214
192
486
119
264
234
144
521
469
185
1301
6562
316
164
5722
614
483
333
377
231
100
189
176
1587
513
111
1567
6137
6542
9451
2927
133
1296
4713
347
4143
812
188
657
561
9220
900
448
531
100
373
276
167
194
531
673
196
933
696
122
248
1373
7328
539
292
1675
2257
4977
2701
5586
7459
3461
5195
143
1387
7101
503
191
284
372
5816
295
838
7772
11004
1077
107
101
132
176
107
7493
3088
3884
5120
4969
9727
173
158
189
413
107
743
901
6734
8901
2405
1359
459
322
352
197
123
119
136
167
162
9429
360
4099
9351
9405
247
591
9019
319
1420
116
7837
1016
108
237
249
236
169
449
119
2704
157
223
8917
159
219
1659
575
2154
102
230
387
239
338
192
589
8933
191
447
1578
1040
121
5154
13685
1849
165
141
316
1150
1355
4222
1131
449
4571
660
4937
157
1438
107
1842
245
187
1190
4731
2585
2871
130
149
8955
8971
3915
631
454
2711
1249
706
122
307
233
194
1039
117
338
534
6280
127
2499
1723
682
167
184
401
135
3055
263
369
233
526
263
737
169
157
308
333
346
143
490
489
920
240
906
686
778
212
158
2150
226
220
6848
925
398
466
226
333
5972
5018
2382
1461
101
1743
5020
184
1498
6126
2973
878
7305
1613
3760
7443
2052
608
5312
997
7409
5934
276
6644
2603
1104
7376
1420
234
207
485
170
561
613
2954
265
168
371
463
135
710
3285
230
399
9091
1139
207
699
329
253
1855
7430
179
698
413
223
163
116
1333
179
224
711
5056
255
213
1326
179
221
714
1570
117
333
122
210
227
127
132
442
522
1408
134
398
135
402
9317
230
3788
5459
356
7031
1861
1973
3269
8477
8422
1444
112
600
550
372
418
321
104
286
163
703
210
423
387
104
285
163
703
120
1159
685
549
1944
3248
8401
1217
1150
160
239
403
1151
146
521
3815
4384
2953
6204
969
1455
319
434
1110
5309
701
8188
128
479
2802
201
185
669
633
1455
322
12342
1606
9209
141
924
191
2801
195
206
579
633
1406
5261
690
8457
1204
6949
2292
4776
9725
327
398
3258
3422
578
1081
672
361
321
321
3522
6271
3062
8362
2538
688
300
285
429
133
114
1325
2146
2076
1197
3398
948
667
652
279
224
6958
279
6621
190
163
395
544
9000
193
6568
410
351
4694
360
696
1122
124
520
5873
3416
1723
1953
7118
597
149
243
283
342
2035
767
272
131
315
324
287
778
113
703
202
324
769
113
703
177
7362
661
238
549
104
396
2038
684
583
413
8187
699
5259
2354
778
167
3448
5798
119
309
695
147
774
166
129
308
445
8906
512
511
510
760
178
292
696
148
919
129
309
695
143
922
129
309
119
309
119
309
5355
593
8806
403
2237
130
391
563
124
1189
686
699
104
165
198
228
1178
208
784
623
4814
627
5880
3413
4718
284
3358
279
3280
11545
1950
7210
3918
2972
5821
5144
3969
708
129
174
132
203
195
177
332
291
100
134
194
115
280
1276
1260
1310
9719
3946
898
2548
915
12027
2849
4311
472
5574
1858
1017
1093
142
219
186
926
264
7139
448
197
562
7380
536
919
8855
1348
704
891
7540
1961
130
5516
142
6116
118
2382
12221
755
3564
2737
307
8604
333
687
296
317
194
599
1048
1578
7747
1640
1465
613
150
8216
14260
409
4165
9453
200
116
116
395
850
3721
360
706
177
355
170
246
254
120
517
206
722
207
249
520
438
2157
9540
664
7989
333
718
355
1620
3748
8890
642
2370
7212
577
1250
428
3445
9084
2870
142
379
1146
7355
1587
314
137
673
149
183
204
312
5571
2041
10037
1151
135
117
105
795
565
5186
698
8282
651
15538
398
7147
12365
231
1766
5402
566
1382
1086
205
219
7821
1087
196
241
100
1411
155
512
1017
173
115
531
200
125
270
314
331
246
501
152
655
328
156
440
721
508
182
147
748
673
628
934
130
707
148
535
936
130
707
297
1444
547
227
1405
616
1044
1368
1028
112
1304
833
1409
115
290
1190
857
344
617
509
131
220
8415
6125
729
232
117
135
291
225
252
1316
1831
301
7360
118
193
138
110
195
267
141
138
147
501
340
105
4425
381
7345
5287
462
662
4286
116
363
4032
712
572
168
104
1258
517
160
331
13785
256
7467
1305
668
136
6948
6464
386
562
837
608
1652
1173
301
1048
116
3070
459
106
1045
707
2034
112
158
149
1375
422
7677
301
110
153
217
108
110
111
1097
101
655
628
5646
763
482
4576
9257
3035
699
2771
314
286
100
1037
7649
1030
1365
7297
4079
124
3695
650
1715
1695
1498
675
597
253
816
742
3685
173
9341
5576
9477
1759
1489
514
2902
1423
9473
1786
414
7327
5209
3221
203
453
575
9622
4273
241
190
359
111
358
250
437
1006
180
1041
116
149
593
434
775
261
201
129
201
149
122
154
121
9708
481
175
109
2901
189
129
174
137
157
121
150
707
2406
140
107
2516
996
234
1190
667
1008
5462
1901
9588
2784
2207
1080
7723
1035
1347
713
181
157
706
2282
485
112
1855
564
2915
457
5603
4135
105
154
1228
1567
2877
6080
397
11524
360
145
7508
106
108
150
884
1364
427
3422
311
232
683
331
169
517
1282
105
231
662
5271
3718
1118
3084
551
602
138
228
487
820
390
444
239
277
377
108
6157
4871
1858
8964
7335
1847
108
288
145
1814
4888
5300
9368
3754
4443
659
243
5065
1028
193
312
875
5427
1987
198
215
161
341
123
5522
123
628
9615
794
1652
949
219
142
189
682
4365
3777
1331
325
1039
167
1447
681
553
1192
682
553
239
178
3327
605
2644
2797
5586
3626
3614
168
148
142
150
2896
150
149
504
1344
675
198
670
524
358
259
2944
504
120
1173
681
551
6618
14921
2500
135
172
265
1652
1073
474
2635
584
5992
336
308
1459
723
184
746
708
319
461
508
426
1112
185
213
2084
2071
2211
308
12973
6288
549
3740
1896
124
375
139
482
782
245
218
121
817
239
9357
2515
956
104
115
184
196
164
634
100
204
245
187
269
598
133
103
195
101
148
109
186
147
445
805
1053
1054
3348
232
1079
1133
3418
3355
138
1019
319
2118
11164
966
4019
3517
1952
420
8950
10029
6138
453
617
132
138
142
168
358
208
209
617
209
142
166
109
191
403
9192
699
105
250
199
121
154
265
387
100
299
686
560
7823
122
3820
1556
4958
3620
198
204
111
159
424
483
548
100
3086
4018
738
630
663
114
302
162
275
2580
3679
308
155
228
2235
855
432
187
593
147
371
237
197
408
291
577
205
1796
6960
214
428
121
1531
9031
164
1379
1563
6186
1309
3202
948
124
317
474
243
8941
1870
780
7440
1548
128
9642
3891
101
134
1379
1019
251
5719
1015
428
365
202
460
323
321
263
118
1940
7535
436
611
4797
8119
9065
1182
153
201
3768
2655
4758
391
141
174
494
191
609
14127
570
156
3167
1221
199
267
201
284
9663
3861
200
294
9463
155
234
322
477
2682
1052
3095
2334
7120
7451
4040
2892
2548
911
9537
1955
1618
4265
7134
156
195
259
114
179
4772
4502
4995
257
232
263
134
8327
693
5441
551
3106
2155
1217
4988
8883
3356
1214
130
5832
5531
590
160
718
8084
5709
1436
612
1241
604
1159
142
2180
207
6580
9332
127
102
202
707
114
3949
246
270
210
107
222
152
107
701
184
137
1339
154
313
471
542
243
175
1209
1614
1199
809
750
351
353
892
1081
603
872
7446
1400
9579
136
654
170
375
343
213
158
7425
1661
276
4689
1223
307
347
294
101
1579
144
5043
671
446
162
615
467
8861
277
629
163
172
234
141
186
292
302
115
159
274
123
143
1078
434
1145
3159
9535
5794
7932
209
417
372
216
306
492
501
415
8730
308
4079
8942
3469
106
706
284
1789
3045
657
167
102
1283
415
186
375
679
167
749
8648
2200
678
901
2465
4012
1495
4220
1960
1034
573
6214
1158
734
9290
668
662
215
4833
4080
604
3074
129
153
487
801
663
147
817
5342
2019
7429
148
5207
3686
759
282
374
118
2977
132
1219
336
220
248
427
237
139
700
202
336
220
248
428
238
4842
412
4258
139
700
3424
869
118
3535
6654
4947
14931
8956
2469
3955
161
131
152
7728
3186
1432
8742
2785
670
1110
1742
1462
1598
791
8573
721
2498
376
163
145
310
1509
111
2557
3048
4349
433
276
916
1168
3459
7445
566
6476
343
4707
357
336
131
721
379
135
246
313
3997
4812
1399
495
512
201
1979
3376
162
184
937
118
1587
495
512
201
1979
3375
377
700
2733
6065
5253
704
8358
2669
7722
5253
4915
1771
162
3110
1274
6267
1881
2386
9721
5212
329
2575
123
571
109
283
758
231
357
118
369
921
517
469
230
342
283
363
1080
5022
111
181
324
760
182
175
369
668
2179
917
940
1240
1070
602
637
3025
917
561
3161
1156
9713
315
143
111
149
315
234
368
359
1033
104
158
512
220
123
545
284
110
194
290
1358
332
1168
6841
513
1146
3114
3139
1447
934
1967
415
6498
1383
599
951
808
8947
3351
707
825
938
757
934
892
104
196
864
558
382
934
3838
254
182
8931
135
102
387
197
247
190
697
8700
2759
481
166
989
227
2493
2487
10835
13984
8893
963
963
13472
9152
8912
110
826
1197
14954
7599
8515
144
230
126
476
217
761
402
199
300
146
2491
1395
167
568
282
141
486
582
101
198
187
140
314
609
3976
2531
482
2619
2202
741
407
318
340
103
609
155
418
219
443
127
754
7951
2030
4856
7880
556
1562
902
4696
192
128
132
105
147
256
292
193
612
441
209
115
202
147
258
289
265
193
151
5273
3450
1534
8476
193
509
144
148
345
440
136
551
610
2923
193
521
144
148
420
440
440
445
255
316
267
111
2917
496
150
555
565
3399
4664
7532
605
5422
12517
2742
321
2192
467
146
443
122
110
2208
3005
4426
3004
836
1041
713
2900
626
2803
399
140
1246
2270
5017
3108
560
13078
13640
579
4674
4327
874
593
741
640
180
171
402
11410
2018
753
470
320
212
524
442
1402
109
2866
170
4484
5206
5760
495
1603
453
370
191
180
218
241
548
648
478
1032
7802
5577
8207
703
5158
3371
1069
723
637
8780
3562
4198
402
1159
1811
3934
2558
425
347
4817
6057
1821
1146
275
726
131
216
619
5553
490
184
822
8780
361
142
3110
168
294
392
772
1049
273
2844
366
7305
4035
7298
1587
969
1930
601
449
926
601
9980
3938
419
806
2383
1824
354
325
156
505
148
165
148
620
170
174
139
1569
1513
627
766
13982
846
2856
287
2110
5460
2121
4726
408
1053
128
647
444
215
2893
402
1052
128
647
444
248
212
928
1586
3379
463
2770
771
1559
143
596
292
394
462
556
226
273
1722
2460
181
521
1662
675
241
548
190
140
149
117
771
297
251
134
3981
9065
3468
263
121
5836
1154
391
140
1169
1960
1175
2567
230
2854
9465
1590
1892
444
266
217
477
420
2669
125
524
919
174
186
1560
1988
107
103
163
141
127
736
352
191
201
141
190
1472
154
147
1093
154
102
1655
6059
440
369
447
298
259
127
146
581
3835
292
1412
9430
4600
1105
102
113
103
119
127
808
313
5230
101
1047
174
770
4918
260
396
351
326
672
558
689
202
362
3011
1726
709
2513
4281
618
615
144
109
20654
23508
1696
8721
2412
124
152
103
2643
415
7212
467
131
136
280
178
466
3926
708
163
694
571
261
418
223
148
693
571
101
260
506
1978
7483
6162
3387
3430
371
9987
4231
285
345
14624
186
190
569
1469
1319
394
190
260
113
634
129
150
819
190
184
750
8947
155
2920
809
274
945
8303
218
1437
6452
548
235
359
246
7723
1182
903
709
710
8019
3584
10681
926
574
5294
579
741
722
140
267
391
343
762
354
3789
309
693
238
335
1170
127
734
6980
5135
6490
4570
340
235
3669
379
200
280
6636
357
5000
227
131
338
426
134
5970
504
134
1671
9005
7071
129
390
143
681
1464
1525
7838
1601
114
4527
9100
3832
8947
5206
482
8929
13657
3672
472
503
730
418
1811
527
9174
5669
9467
1687
287
242
204
2378
9002
7016
128
453
204
412
306
3248
8410
1443
587
8873
1987
3260
6374
601
236
312
498
103
1139
137
183
745
113
465
493
448
225
123
133
114
232
193
380
638
231
1139
137
183
745
113
465
493
493
448
231
114
133
123
225
638
176
215
380
232
493
465
113
745
183
137
123
225
4085
1034
175
428
7846
1763
3948
525
442
854
161
615
140
172
135
2912
110
247
648
110
519
343
267
137
119
130
124
229
167
116
151
814
2829
560
6055
8941
3376
235
966
1203
395
2942
5134
521
683
1167
119
586
1575
675
138
2924
104
651
138
3107
553
515
201
370
139
343
234
565
383
701
583
309
1691
7363
5777
699
293
724
2937
164
699
293
726
206
111
240
209
4825
4266
4309
8108
5122
6050
6585
479
2978
413
185
2120
4691
339
342
3456
1596
1407
706
209
1405
706
1237
503
616
1908
7362
1482
4580
375
223
1585
1457
507
888
220
677
7822
2413
1138
967
641
442
109
2038
202
968
640
441
7849
3698
852
592
134
175
116
552
933
2206
4984
4336
430
1836
4007
3535
1167
1290
783
875
102
165
400
130
670
145
684
2733
138
1955
897
243
2251
2424
4004
3314
357
356
355
6564
5415
453
874
1554
5839
5697
3338
179
910
7170
260
669
769
772
1196
662
4228
2744
2714
456
409
1300
5817
456
409
1302
100
118
249
576
199
564
610
1964
418
179
241
107
107
646
419
437
1129
363
568
662
547
1441
400
9557
112
1276
2813
9577
1753
4674
203
7146
4544
974
106
4181
4769
6602
704
564
109
164
170
598
927
4149
2745
579
602
1028
688
4173
265
6634
350
4722
589
156
514
109
170
170
951
801
926
283
736
194
9395
5115
9438
578
2726
2311
550
222
227
2164
316
752
164
361
129
222
105
2000
147
382
1029
139
780
329
330
1296
136
6432
308
220
668
8796
5309
196
301
1937
273
1093
7259
3935
5327
989
7547
972
1629
1025
3776
1465
190
1732
367
118
234
127
837
4582
341
4061
588
453
912
1085
979
811
1085
1977
465
153
134
1414
1153
1449
356
5537
606
234
1074
193
1214
980
2664
1545
968
700
2651
351
632
204
130
106
123
283
170
137
689
2786
566
149
214
274
101
170
266
1232
3344
396
4338
356
240
257
138
158
288
181
366
1535
568
374
122
125
276
221
646
368
805
158
277
6367
3538
1729
1743
1216
276
125
2566
2466
3580
9450
779
6864
207
4656
1341
1586
1853
1091
107
100
278
386
1236
246
157
281
184
745
1601
916
147
1043
167
162
100
207
198
731
1236
157
281
184
745
1410
846
5765
5922
2674
1570
330
297
194
1817
3369
7441
2224
647
426
1555
1718
13080
165
474
925
1677
4440
2468
279
783
1295
7450
205
421
7619
630
184
169
329
1856
1545
973
231
313
3917
1828
397
146
147
693
804
9110
2896
662
652
107
825
1711
666
116
650
3975
106
1389
388
1445
9361
6260
1425
388
1355
1255
1034
953
919
203
176
131
106
690
418
1344
334
860
106
6220
2634
493
203
448
150
350
105
2913
176
314
144
239
193
110
602
3580
1111
311
721
917
206
2242
4754
1221
1474
1075
1572
734
2869
623
2169
2403
491
554
168
277
3589
561
4916
4556
637
5148
2436
3375
299
196
256
177
430
151
2950
135
445
603
148
182
125
376
163
129
134
104
878
5903
1136
2642
302
203
252
852
109
701
193
302
203
256
851
109
707
3676
1859
1119
4194
7435
2381
862
1274
1004
446
595
175
726
2922
114
444
651
489
279
396
261
315
225
113
706
650
640
239
522
317
1101
1330
309
337
9134
490
132
119
924
2352
486
5806
337
611
1046
152
120
2066
7388
8923
3312
273
793
859
139
273
895
804
2520
8902
3801
2357
2618
661
1847
9413
1935
1167
8224
7521
986
4740
5038
7317
598
217
3518
490
169
489
285
324
187
120
160
674
106
271
215
542
642
2935
262
411
224
236
105
648
443
1209
344
125
666
1782
4496
1133
145
2845
4242
4685
3208
1594
2726
4941
1554
705
212
779
240
131
108
159
202
615
212
779
240
131
1349
8523
3268
395
193
237
308
377
190
556
501
297
2962
457
12081
442
282
330
3814
160
6388
4783
576
2444
4651
2376
5278
5107
820
756
215
198
5848
777
215
198
1953
790
2165
2133
7790
819
3277
6888
6463
427
441
14969
344
145
103
1986
13405
1482
124
912
968
347
134
651
687
108
1016
541
130
694
1986
7537
120
1165
687
696
2381
9117
4864
1095
852
5224
314
8440
1023
1348
14922
258
115
272
148
183
324
1362
117
526
309
344
234
119
613
442
200
526
468
218
209
639
146
119
152
135
680
169
1934
1491
8966
790
919
1568
2629
542
1753
665
6422
1028
542
955
1837
984
1559
4787
7151
758
455
108
4940
6774
2852
4541
107
284
334
234
192
161
143
423
3851
9988
2025
8936
705
701
103
505
249
368
701
849
398
368
277
226
190
869
362
962
203
119
1384
2812
2763
2066
209
182
1022
1132
137
3095
648
934
202
2904
116
706
705
8935
258
241
2341
7917
8878
1098
1676
4771
116
7328
2711
3081
664
271
132
213
139
781
148
149
706
169
110
132
207
139
781
1357
1591
673
3352
233
326
1684
7500
638
266
185
111
216
106
106
1691
3886
2726
936
3630
283
4006
205
879
397
14910
3701
563
209
1182
124
519
350
1722
737
536
166
202
123
212
259
420
1099
183
609
163
182
124
450
441
614
1309
297
676
4655
349
6544
5089
301
127
284
1490
1560
257
158
1953
3612
100
139
185
269
1996
7820
1381
3283
215
131
2747
870
187
9480
167
138
7348
199
319
120
128
255
597
444
137
578
3153
4795
4887
9273
2340
2083
133
3703
9757
1443
154
106
123
1088
3108
942
1325
2686
930
814
6258
672
857
113
242
130
650
1956
1326
451
1356
1277
9260
2769
459
2939
122
258
3067
2548
1893
8555
314
8437
242
210
106
1035
178
458
269
149
548
252
602
813
699
809
216
150
657
162
435
172
211
115
167
509
325
199
703
106
364
270
162
196
4350
303
321
542
1086
194
2324
1330
334
106
299
312
607
389
920
106
3720
948
2306
4611
385
141
113
119
324
334
389
102
368
233
1514
139
220
724
1102
1049
219
754
160
186
100
666
1212
1284
3973
6473
1268
1810
839
661
646
498
9387
2322
13288
3638
133
184
247
310
129
144
1299
182
236
310
129
144
1300
184
247
310
129
144
5335
7387
127
3803
120
8192
936
137
187
532
723
227
271
398
358
232
245
222
347
218
704
234
389
154
1112
6480
341
4646
1825
647
554
139
1159
479
5863
665
744
232
129
2923
117
434
109
1441
1542
172
415
157
646
744
261
374
918
120
228
173
167
388
595
8222
698
5369
251
474
167
255
128
734
2196
6079
8524
343
401
200
121
278
120
1985
232
2599
169
1544
112
140
195
114
111
101
136
1602
746
3000
6622
4759
944
847
105
130
741
425
235
263
6774
162
441
639
160
737
453
232
266
206
7374
945
486
328
1932
2251
3557
142
400
276
364
328
555
867
274
1375
931
201
7789
934
194
393
276
500
138
5713
1288
483
742
1070
478
365
8856
4738
2259
2300
3432
1584
813
646
160
139
2906
813
647
4669
2181
1073
562
614
125
608
1497
972
165
613
1487
1622
1284
5048
1639
117
638
529
5065
7042
356
1134
1079
7411
8514
985
231
800
4503
2428
3053
484
436
211
1893
196
254
314
106
155
4198
2425
4750
355
6633
589
4947
7141
700
1038
241
227
118
1927
1842
3263
111
177
164
558
184
225
197
1026
147
989
3346
1505
164
459
183
1514
1471
1804
147
183
928
134
1591
167
455
213
1520
367
1802
3371
13190
2154
2294
127
126
752
289
6202
1845
448
320
308
1053
169
184
200
767
1654
2784
9435
4402
1444
6864
1619
1419
3473
840
1040
158
14895
6814
3597
279
1385
3022
663
1583
127
847
424
648
126
9717
3705
606
187
2918
594
607
447
338
379
948
751
189
486
6583
3284
8333
157
448
172
3311
407
338
157
437
6739
4194
849
7427
1700
1847
7355
125
152
155
106
202
142
3397
4846
2437
166
855
205
5151
3313
127
108
701
7343
701
1926
2800
5037
7284
6331
6283
227
128
200
2874
1642
8868
530
2532
164
181
653
841
504
1018
798
159
160
926
704
1354
473
4347
775
1620
662
3735
8906
9727
10108
13766
4174
128
910
102
205
221
2879
613
562
110
397
232
281
371
2404
230
8353
4660
129
124
338
8978
460
169
166
164
177
460
362
2271
1488
158
172
643
488
447
1402
1243
245
338
1172
658
4154
5246
264
272
626
12439
389
441
202
131
391
160
604
184
110
708
237
952
1293
775
7011
9535
1842
2418
233
678
320
783
310
196
5229
5399
499
1566
702
637
136
143
702
637
128
137
2472
548
288
442
648
102
260
170
155
7318
276
1161
3120
8937
5283
138
3054
6565
740
1778
620
458
185
230
649
713
1373
983
222
7982
1295
12511
337
984
1365
171
522
6515
8913
318
171
522
326
183
388
2141
1035
228
700
232
126
138
824
618
291
520
1231
705
784
134
1383
2567
621
143
132
254
221
441
4345
673
616
4582
520
681
1213
120
521
1326
146
817
1664
231
6409
652
1128
143
704
236
420
205
192
108
113
5349
229
8869
1965
1589
506
492
124
516
154
350
1309
1492
383
767
101
783
103
1404
11145
1294
222
1720
320
363
363
138
159
101
1216
311
110
115
152
152
109
698
207
707
610
378
399
400
473
101
653
361
102
112
7303
4977
747
231
145
174
11717
1671
330
162
155
432
414
851
107
231
291
327
1683
154
251
276
114
169
171
185
248
218
3575
1264
2645
101
249
101
416
109
122
275
109
161
754
3275
106
101
246
332
763
170
131
692
699
2090
770
445
869
1581
3098
9382
10480
2010
4828
151
9429
607
700
152
430
473
145
182
441
3999
6236
103
100
466
638
654
3636
104
110
5207
423
1200
394
551
107
1047
677
5989
1176
3851
1562
5113
689
8429
4276
582
134
140
684
1720
724
487
2188
377
137
326
748
1934
357
1876
5426
3479
2661
907
526
8509
403
670
133
201
9343
606
122
174
197
194
189
136
124
116
171
157
368
354
1334
936
13889
721
575
290
1067
144
238
1591
3655
606
360
1067
217
652
875
462
6890
661
10854
4034
2191
804
8374
515
995
708
6578
5378
189
240
2531
689
552
1157
567
1351
4400
2818
1472
371
13627
265
3635
586
3614
1902
1983
1065
105
133
1315
2423
931
1450
1378
472
117
1175
319
550
210
165
162
309
247
261
232
260
236
286
1772
6071
3479
286
7263
648
664
444
216
563
559
3354
952
121
146
663
444
1574
3245
941
226
229
464
157
182
395
561
638
850
4023
1309
2619
8840
7461
3035
8904
848
7354
1165
9013
3566
1900
409
182
308
9557
1106
366
649
182
179
2237
2599
3911
1176
791
7299
580
202
581
18196
5692
1563
505
714
189
938
1590
364
648
183
184
1498
4056
702
1943
1460
2371
3383
1232
7359
255
4806
15489
517
1619
167
292
342
151
135
155
182
635
142
144
531
211
229
193
646
118
352
6862
2586
145
148
531
211
232
192
646
6452
4309
2678
2638
4693
661
1334
127
207
129
526
199
282
405
2283
13588
3296
107
115
126
387
363
126
729
165
131
468
428
130
666
165
510
699
170
1309
1273
4559
4069
5026
104
296
596
167
252
289
619
729
8872
1765
374
306
136
528
232
174
610
149
696
5998
9751
3281
486
3362
9346
1715
555
207
605
584
5122
741
992
11210
2405
1358
184
5698
6877
15391
1216
111
243
537
1310
2842
12029
1266
902
453
2330
571
455
356
6981
5242
1251
114
816
147
905
440
2320
571
455
1400
864
1548
7454
3875
4221
3792
4249
4058
2891
3679
1160
1840
572
231
184
369
169
325
308
1018
554
487
3396
685
690
1488
578
103
317
156
153
101
160
252
1185
7473
1754
457
669
3909
196
2145
3206
823
4136
7371
3278
7319
824
852
197
160
104
2353
700
249
115
120
129
122
180
699
249
116
1968
648
122
898
155
302
156
2920
114
648
896
305
156
473
2125
12961
1241
648
684
4359
560
1539
149
185
103
340
228
419
1020
555
445
1492
749
2327
1277
657
4534
6299
8252
1987
3316
2053
949
4328
702
870
152
271
324
307
1006
549
522
219
659
6966
140
698
482
110
2919
703
104
481
1950
471
7429
653
1679
1342
383
1444
7710
386
1388
107
3809
320
513
7403
1661
1659
378
101
1052
440
369
160
135
427
110
239
368
405
3799
8913
2027
4662
9481
303
118
102
707
126
947
223
415
273
130
143
707
126
947
249
413
130
1807
1850
1948
7450
5513
1640
550
753
126
734
223
373
533
172
623
1470
2182
8788
630
1696
8893
1107
100
7081
5181
501
146
1172
690
518
1639
8193
3811
3897
3771
386
234
1620
1545
1102
5938
332
138
1025
266
522
4376
317
12235
1364
169
1879
179
1594
129
5923
391
290
9716
3299
9568
132
3013
141
460
163
164
176
102
460
6572
989
353
1690
691
680
1194
124
691
2252
2196
5785
5399
9733
305
7691
245
1536
3973
312
139
137
217
655
202
1694
173
382
178
110
315
210
110
162
309
3284
681
166
5469
166
301
1540
9434
778
212
123
2145
226
222
6796
396
3703
11692
5296
538
4947
357
357
343
344
4075
793
155
110
208
110
314
375
296
610
385
162
2903
113
208
110
314
396
296
610
385
801
101
7656
589
130
253
113
1996
1018
4729
1840
8623
442
390
366
1080
202
442
390
366
1076
943
7083
1414
8879
2816
14291
1118
4610
4286
2753
1603
5663
3541
119
9037
1313
124
216
1293
219
3214
5730
205
548
6204
1200
1495
1411
2945
9129
363
3762
4596
482
296
1914
7732
1407
8918
444
591
122
2606
10993
347
114
178
310
104
1397
440
6142
5237
2618
276
1712
4300
481
127
3873
3304
5879
5122
8893
3341
9455
1272
1010
1673
3748
871
134
183
276
1223
4615
3777
9001
4856
445
647
1097
264
258
399
2880
9094
582
978
263
267
398
7884
691
8901
4501
2581
186
646
114
118
965
211
114
124
2904
167
186
646
114
118
966
213
5544
3740
441
620
204
111
382
135
386
2063
2476
107
9143
6131
309
219
9445
3287
5193
3066
4006
657
292
4023
2160
2328
8468
9459
5585
2217
8135
211
685
3804
267
1519
3516
3990
8969
9757
4080
352
158
128
3315
194
184
172
447
158
1271
1039
420
1781
3709
2511
1976
130
107
211
228
4113
643
174
1283
499
195
375
204
671
174
5849
17286
1323
3572
250
7185
13710
1729
112
2327
9348
2487
1241
9245
1629
1259
2950
123
8268
2887
279
140
113
905
1244
430
4265
8338
11736
598
262
3137
3693
2268
12624
9915
116
4522
6283
7766
132
1145
1006
9573
368
2024
262
362
165
124
201
179
160
106
969
7817
915
112
251
278
111
7487
2461
476
382
133
1770
143
184
2595
1174
801
2971
707
854
440
232
203
165
117
201
707
853
439
233
204
165
2197
9560
390
4097
456
8820
237
3916
8891
2828
1187
339
1065
7338
909
415
1242
1987
1361
2221
7340
144
4949
10282
4626
4601
2611
938
3270
1423
607
223
1424
694
3592
446
456
294
283
177
137
108
707
416
381
1206
2306
119
107
347
2799
9133
596
693
216
820
13120
4861
2427
153
1551
1051
3425
544
689
220
6274
493
224
1771
1161
1100
5271
701
8338
4828
170
379
204
127
186
104
128
123
128
267
265
448
243
260
2509
115
114
140
140
664
257
5092
2962
2051
8368
710
5367
7390
5290
758
142
1123
903
697
682
1140
146
523
3337
13674
620
4851
12905
735
734
1187
139
787
6965
1475
1858
8846
768
140
236
139
136
186
247
694
167
5467
166
126
226
117
379
681
167
151
4786
166
5452
167
5568
144
217
1873
4785
167
2125
596
168
5519
167
462
327
168
5507
167
681
100
159
147
126
202
173
455
144
100
160
147
126
185
121
173
454
178
9431
9837
1631
2502
2714
699
1678
9362
6616
2409
216
792
9427
127
291
2293
106
866
330
868
390
6806
3089
301
5524
2301
5364
800
3701
7423
5650
2588
260
7014
2498
166
5129
3477
430
1606
485
7445
805
3861
10402
6752
6129
109
7340
3302
1115
7688
1687
628
1565
3252
566
5412
1204
4562
2304
614
8239
2911
1016
288
129
303
212
404
206
216
230
1627
381
221
105
292
618
251
264
332
269
110
399
238
1064
421
106
233
5180
879
7238
5859
5763
7233
877
1199
6292
4019
921
1194
1381
523
487
184
1145
115
113
3102
107
650
148
265
843
398
11511
1146
3103
1317
506
453
153
105
456
3608
331
151
164
5322
134
259
143
345
150
176
1723
1506
1059
420
1305
1530
6501
139
2516
884
227
106
309
1168
5935
951
248
342
183
1041
2914
605
581
164
951
182
342
182
8874
677
408
3334
652
311
104
2919
608
238
290
139
651
702
806
201
702
806
201
701
809
311
4049
2753
5941
242
13752
1988
312
412
105
329
7860
1470
1069
1134
722
291
901
829
170
187
114
6529
352
4722
127
106
534
2615
475
2169
479
1429
8915
5369
863
1179
1089
201
2314
12993
315
195
123
629
119
218
5068
265
338
294
328
288
3586
1499
13199
267
1354
901
105
133
692
413
336
370
228
296
125
7236
134
405
470
259
163
149
425
1849
7509
7537
202
162
205
167
317
144
135
362
470
259
163
699
1839
4255
131
820
305
431
362
107
6191
151
553
689
197
8840
154
131
178
177
5078
909
587
323
163
223
6686
427
208
204
103
4856
1939
13683
7647
5778
3487
100
251
280
958
698
148
100
252
280
958
699
810
7703
163
292
9387
2538
4718
3870
1489
423
574
591
690
487
304
201
423
574
591
690
487
303
7971
3099
6091
13751
223
384
1629
3203
5074
2306
524
397
352
283
267
140
247
2157
553
164
163
534
2386
1201
168
233
166
656
588
8983
590
1546
744
327
3738
906
687
283
533
1367
1356
944
168
7670
308
2238
2778
435
7435
4539
670
526
380
279
4017
7356
4739
3864
679
13553
779
13640
1770
5267
768
465
4550
3683
646
116
486
806
179
391
135
1837
354
163
668
3775
1061
184
182
7183
5439
510
2500
555
9501
13775
8559
6524
889
310
156
150
186
5236
183
333
574
397
389
599
177
113
218
166
358
133
493
150
114
165
116
263
449
8897
1034
315
7531
14898
1926
140
8998
2296
2877
698
5329
534
564
248
480
7344
2890
1980
466
3176
986
3338
2666
5034
1915
556
1648
3099
7454
2291
4816
348
4405
3776
2931
322
689
426
170
246
145
975
618
11108
832
2162
1136
7967
4161
1439
154
129
312
226
347
338
136
324
4539
6850
522
487
1170
239
126
159
151
105
1078
422
342
908
142
1194
294
803
981
201
374
490
8781
228
392
500
2211
328
219
1521
2320
8950
3320
565
1777
5467
1602
13777
138
191
204
294
267
100
100
125
400
12392
6164
9422
6983
151
521
360
2714
2181
926
6914
221
226
2154
1098
4773
1635
1751
1278
3732
2447
1141
904
112
9321
8902
4058
3052
5201
2880
6273
714
6688
10268
265
2189
13646
1765
318
129
7347
140
129
277
318
365
113
115
382
1247
161
414
215
212
1011
8917
3753
416
184
417
176
2177
2238
7544
236
691
698
503
2910
164
832
698
504
4032
8905
460
163
176
163
177
460
198
1971
3233
4306
1507
12186
3171
12506
4107
120
2581
594
1862
7365
5401
3520
329
491
7690
1857
226
3427
394
7312
4833
3647
9148
6143
3244
9497
298
309
684
3949
5431
115
2099
562
5613
738
111
2078
108
106
105
856
111
961
813
1122
666
237
197
263
4678
238
262
126
1421
2282
103
235
124
5079
103
272
459
1567
161
168
251
158
882
1516
1357
1047
7693
1030
110
5142
3719
692
5299
7354
446
426
251
368
115
6844
2116
201
148
224
135
141
728
703
207
2909
201
134
224
136
141
729
703
7393
4160
180
146
232
161
909
640
3189
1251
6328
345
10134
1057
207
721
180
163
933
639
3814
176
144
132
844
7546
466
158
151
918
505
13641
2281
1902
1753
368
351
3055
351
964
2518
4241
1431
1428
572
2180
2839
347
174
1411
493
1660
2500
4015
620
3084
2171
441
1058
240
5782
441
1057
5224
148
585
6426
1081
662
5988
1296
1283
266
3905
2708
636
421
280
137
800
6464
2899
1526
9628
4203
136
276
269
107
312
190
619
239
264
498
590
8994
1097
2687
529
327
114
644
207
165
796
4032
471
1250
7424
637
2933
1084
8634
2237
207
922
1523
9540
771
6176
7512
2980
2304
333
122
371
2913
612
575
114
690
114
121
313
231
167
372
2020
6504
466
150
158
1062
501
7054
259
6459
4413
8254
8937
1378
4214
136
275
268
107
216
312
190
116
706
239
283
1086
3396
443
174
347
2835
2184
110
572
1428
1429
4234
2518
964
351
368
1742
658
2490
10939
9376
7348
6914
7324
14922
856
638
215
552
4718
325
1641
152
647
817
1428
1341
199
132
193
841
8856
1503
101
9228
484
238
358
1131
551
2059
3178
9112
983
645
102
127
158
718
1476
287
1276
454
2511
138
230
1024
172
478
6728
228
212
210
399
6279
9557
8916
5590
688
358
7041
7113
528
1223
116
174
119
707
176
543
1225
116
174
119
707
1801
2408
149
104
2280
622
177
718
1929
2271
3056
6869
5079
5881
4402
264
1527
196
544
6477
339
1893
2767
569
1460
683
1135
169
1096
5688
4656
327
533
507
1586
273
347
279
277
210
3953
8367
1273
1504
14052
118
420
222
221
236
1082
321
1168
172
246
115
4458
333
164
2534
9111
5999
5002
7181
176
1666
669
924
1855
1496
1784
227
331
126
433
4664
360
1125
704
9157
5977
2856
390
316
220
146
120
444
248
116
4065
453
169
139
311
440
180
150
118
149
255
863
691
304
107
440
9119
5781
8636
715
3225
416
349
158
196
180
221
6181
5738
3813
351
487
382
401
6262
442
351
252
655
134
3988
276
274
7617
4730
2478
5977
2671
649
227
444
206
253
150
649
227
442
252
150
160
648
218
1401
384
1356
227
444
251
364
101
105
321
402
1169
121
1336
199
487
469
332
238
160
107
367
168
221
6885
231
121
791
705
132
1220
705
3794
1300
2153
441
619
568
463
202
441
619
126
568
205
445
237
4094
8976
2049
6229
4187
364
834
154
144
128
185
1141
867
7410
502
1110
1568
9438
376
1303
116
538
123
1137
2513
453
1246
13625
687
9297
8785
531
1762
214
1014
8976
136
705
229
2565
397
6572
377
227
218
1189
699
12172
13417
2076
8931
2910
444
163
156
164
177
100
446
373
1886
4694
3476
110
209
215
158
951
12236
672
516
331
977
189
608
714
5122
562
250
404
304
8871
871
124
563
1024
7232
1666
1875
121
4212
9394
1290
8931
8567
160
223
7099
587
344
5206
504
1434
6588
114
106
336
549
417
5201
159
1165
333
197
104
136
335
142
452
1346
701
556
478
4135
3804
7900
1119
196
2823
9105
290
114
1147
159
489
517
3919
656
4835
3846
3915
1466
1701
116
1181
1830
709
684
1154
124
740
685
1154
115
1152
2154
228
339
3146
130
211
632
453
100
305
456
5545
210
463
453
100
304
2513
3781
986
617
133
3074
260
445
578
188
288
3709
104
526
366
281
123
106
608
4742
123
219
177
264
282
299
103
130
392
496
100
9266
8943
3046
589
106
2907
214
279
261
124
274
114
202
397
137
386
1877
4080
267
155
205
397
136
380
1872
371
100
601
103
119
102
13822
108
127
205
337
1502
14966
1934
1983
4728
350
353
6619
10532
6988
1706
4111
350
391
392
353
353
345
4712
399
443
8900
956
3266
5921
1300
5023
1090
8462
699
167
13648
5264
680
106
1408
382
7838
1397
384
1349
7739
1532
304
1121
174
1260
455
2817
632
5664
9264
3793
110
230
139
620
467
5076
336
170
3188
7773
2943
203
1292
9459
9318
430
5016
7173
207
234
798
664
5544
145
9127
5161
3844
2749
2350
1397
158
1107
7308
754
154
290
5180
7970
983
2803
9746
4630
478
353
169
475
3333
3680
706
5297
1917
4391
13198
1869
3162
6371
1877
682
118
120
422
237
740
7897
140
648
374
140
478
1275
225
629
1833
514
1720
9437
6499
166
803
487
3852
3703
7390
2584
347
807
650
167
652
643
117
553
598
2910
168
653
702
2143
9378
850
255
845
3726
2133
394
1547
5090
393
1555
2512
25553
7542
1402
509
806
182
173
1425
2578
436
479
1302
104
9079
371
194
1494
237
488
170
123
632
100
119
583
153
482
119
123
631
112
697
1375
168
162
402
118
3903
2622
484
7268
484
249
449
114
112
290
453
127
2326
3035
5192
6926
448
9366
2586
433
297
1614
2465
898
3161
2640
5997
3559
10931
7273
3980
3581
3218
198
215
349
479
124
254
288
133
185
278
270
243
702
195
1048
319
395
1467
702
149
126
224
142
141
132
179
122
1049
208
971
7423
6627
585
1305
220
131
189
9112
226
420
712
176
770
497
275
673
113
3237
1278
512
13483
2602
5872
3027
5985
4115
9886
2894
2766
1158
485
1390
5606
1390
2391
7217
8915
552
732
3241
253
194
152
125
131
156
665
106
514
898
946
825
2914
1028
2630
991
1608
7734
1684
1565
10619
141
837
275
255
145
131
126
1215
439
111
177
164
178
163
418
14670
20566
144
104
1029
1406
9398
3292
4461
178
296
513
192
185
360
2456
7079
692
303
605
150
472
469
364
302
1154
707
2932
10181
9346
467
2623
4110
207
421
593
5915
284
129
719
3084
115
1148
148
491
6702
345
4692
4012
9524
9674
703
6483
355
4743
5126
602
164
189
196
295
201
295
201
295
201
295
7507
201
295
201
295
201
294
201
294
200
295
201
294
200
294
201
295
201
294
201
295
201
295
201
295
199
295
201
295
201
293
201
295
201
293
201
295
201
295
201
137
7460
7553
1562
5239
159
201
304
201
295
201
175
8134
186
294
198
295
198
295
198
295
201
295
198
294
198
306
1905
7396
139
2263
484
196
152
788
745
214
142
477
196
152
788
746
321
2523
2163
3359
189
295
189
295
189
295
131
292
5985
9249
1670
301
227
109
146
100
265
247
139
363
129
4175
2407
2481
653
160
209
488
610
2375
3297
3960
2302
542
545
258
140
293
3844
7622
2282
6664
6165
1254
2267
279
1288
629
329
104
231
511
2637
204
551
363
205
543
787
475
210
609
4199
577
8666
667
902
698
4008
745
4327
7128
1076
1593
3806
341
185
799
9378
580
664
1058
406
212
212
159
217
241
101
144
174
940
282
230
211
187
159
216
241
103
143
174
645
438
5336
1233
12409
900
429
5505
706
7004
503
1109
101
116
491
202
448
182
722
488
1148
9153
838
504
164
4851
4066
126
689
118
650
113
101
612
2906
126
893
118
650
5264
4253
121
112
346
384
168
204
336
497
760
137
12515
102
1540
8884
3722
3844
580
156
126
378
160
651
311
104
442
616
360
459
293
348
126
150
163
195
694
361
459
294
347
132
150
163
9491
360
1238
8094
13481
3882
14836
3037
11744
448
195
321
192
2098
199
185
249
185
136
143
647
166
3115
199
185
249
185
143
647
166
908
9040
694
479
157
412
437
1427
987
7691
9016
4183
3758
354
6647
1618
194
191
177
104
468
158
954
1614
1741
380
3912
12432
3784
1805
7051
143
670
801
2441
334
12535
1102
5159
1122
2085
1597
3702
9395
2525
1236
210
115
167
135
247
183
10988
621
169
137
776
109
206
621
169
137
775
1517
1600
185
181
464
138
291
1417
7586
605
2980
116
104
6481
358
358
352
4733
176
180
398
1273
114
167
3009
391
161
169
134
465
6452
491
212
1174
137
3110
705
109
269
132
196
194
112
647
336
262
171
107
1180
908
9985
4725
347
355
6443
3446
1574
4635
3290
556
119
355
806
434
2099
6491
367
352
363
363
348
348
350
4803
1190
9532
241
497
2494
5184
156
195
258
3214
839
113
165
240
932
381
1513
671
4415
3859
1014
371
442
143
1014
371
442
178
616
5807
5986
8902
1284
1444
121
1366
193
859
499
1567
699
904
168
161
1445
121
1368
189
625
533
191
1400
1255
536
100
1454
1686
8875
574
1982
1317
6302
6599
480
1936
9048
703
9685
7370
4056
564
1453
301
381
197
3911
589
441
803
713
138
441
803
712
2485
2434
138
191
7148
385
194
1121
228
413
105
1344
803
148
970
395
823
185
316
583
405
1286
445
1547
185
172
667
704
105
127
401
980
1196
651
250
339
703
1084
164
319
3219
14250
1807
697
641
6489
853
811
7359
1623
542
2387
399
100
293
297
166
110
137
510
127
8440
170
723
509
638
389
9138
822
1545
4676
2729
8745
1072
7906
1128
3375
1078
700
2505
158
345
181
200
3235
429
120
8970
158
414
3273
2557
1657
4020
8343
697
5171
453
170
7452
550
238
2255
2977
699
8283
1136
124
550
239
410
295
3112
4786
119
141
180
747
594
105
2974
154
141
747
582
704
4083
5834
863
124
291
117
7889
184
6894
3262
162
10314
7413
3376
873
9464
1056
661
352
3733
2804
631
2794
1093
731
395
336
200
169
628
134
329
206
730
1581
185
1268
102
522
154
9528
936
518
101
355
1366
243
127
279
2863
393
7364
276
2201
2308
125
131
240
285
296
206
144
553
175
198
1790
2871
127
767
8834
246
922
1495
990
1198
2949
287
597
8619
6000
9253
508
779
892
352
187
120
607
135
220
279
153
547
113
3039
700
287
253
1144
175
155
108
691
124
1175
727
724
342
5550
129
1022
1237
185
108
1077
166
191
109
204
523
169
184
194
3259
301
407
204
517
107
199
102
116
5523
166
722
109
1152
1693
1249
10500
7430
9149
250
1048
207
337
168
645
141
121
400
136
273
5108
748
676
989
2582
208
3475
122
3759
148
949
142
5362
1227
215
149
930
7392
160
383
1273
4353
125
666
155
703
209
663
155
587
2439
11121
166
4289
2251
368
444
778
7846
105
524
315
1710
337
244
934
1584
306
4684
6659
8446
699
5118
3282
2031
459
274
6602
9375
147
1078
444
8901
493
101
414
301
205
401
122
215
6976
9250
5181
8723
1267
219
422
112
1252
125
5454
4597
1329
2672
109
112
450
8508
9447
1296
518
219
2392
3011
161
123
158
1849
5733
4700
259
771
152
113
645
149
3155
259
771
152
114
645
4231
4686
5398
1641
8882
2258
598
115
1430
476
185
375
614
115
9854
5693
1851
5225
1609
724
1802
11534
236
6424
272
481
443
2816
9446
1113
9018
6604
3308
9309
6111
711
2516
246
616
2933
2357
380
6806
204
246
615
1183
1536
106
135
400
921
194
385
7787
1481
194
387
1337
1124
9689
2484
5375
1875
4790
1398
6269
141
488
13273
1259
455
2206
3141
103
172
13200
669
189
191
392
1050
2236
316
184
6948
4945
495
9348
234
321
107
941
7430
1423
1468
2713
1145
5258
700
8447
8228
3434
236
298
988
173
370
469
120
2109
7912
431
246
113
498
130
148
389
278
162
213
709
351
122
162
130
3260
235
170
1689
109
5446
14923
3539
1986
1117
1548
9415
132
616
4799
1546
4858
861
1222
9729
4827
2845
197
143
231
413
147
239
1264
176
202
1210
563
9447
1624
904
213
1242
5177
3942
491
1467
11725
10575
453
615
169
642
452
197
613
169
641
700
8342
5321
327
825
429
11704
1737
185
265
1074
524
189
240
607
194
173
1502
311
137
602
1785
647
137
118
221
145
205
166
441
477
3861
257
2882
785
420
686
1170
106
667
101
5041
7410
354
856
378
380
305
411
3963
9911
180
355
280
237
1342
136
168
6641
2631
1439
334
107
6735
746
1920
998
318
198
2374
1157
132
364
325
437
206
219
139
3565
147
1075
258
135
166
143
127
9375
300
153
163
341
103
710
5438
678
8467
5052
6181
8374
679
5447
1477
218
272
149
2560
556
1065
302
6232
8923
1202
314
104
448
175
2440
276
260
188
336
485
184
291
7346
278
9086
2165
4481
250
167
187
128
218
119
707
278
621
104
1576
112
306
122
155
129
129
3743
2322
3300
131
224
126
1874
2151
1126
5407
7318
4919
532
136
157
629
1239
1398
352
450
260
3673
139
948
1585
352
451
185
3704
2960
3770
149
335
3291
1478
7635
4409
4756
352
6644
7315
810
8313
6558
356
4744
1378
3859
4959
119
3359
121
309
106
226
3935
3617
3623
11650
1439
4349
171
4488
153
136
109
148
154
183
238
10284
4423
3085
1974
7538
6336
3540
104
478
421
169
156
164
176
421
3154
581
7958
9426
992
5090
113
121
131
3610
8441
474
2811
9268
3066
2224
9131
560
3532
124
136
196
2462
109
102
169
162
2728
136
121
520
1328
290
6655
5641
7662
1399
569
4783
14876
1307
11698
3964
3684
3592
7349
5309
161
2013
13896
2390
167
9294
101
1356
5457
1340
246
247
814
1375
956
123
3287
4543
7257
495
1588
5092
691
7609
106
1469
195
384
7775
1463
195
384
1340
630
2918
670
515
409
112
2718
5941
336
321
378
1962
478
284
150
142
126
131
113
172
303
623
6880
185
375
834
325
319
6781
4890
3606
227
344
1111
504
6161
4173
2201
195
2451
401
406
2849
9569
3925
9116
1950
9554
206
195
2451
401
407
379
126
162
165
164
173
243
6080
1613
110
409
105
1129
9106
187
3733
3349
1251
7487
101
4870
103
410
264
508
7243
2060
2770
8077
701
5620
248
478
6612
6498
3438
2113
1228
193
321
433
4350
597
110
9165
146
166
654
478
883
4134
2242
441
6629
3822
472
902
539
2801
3835
475
161
233
958
109
788
2547
8947
7561
756
594
6039
420
3427
212
9082
8684
643
9105
1832
209
1477
374
371
371
5258
9417
2125
165
3910
4977
9623
3963
5236
228
108
591
1691
820
6972
1155
3357
1197
107
619
148
1195
107
706
3312
988
8931
3014
539
412
3081
3415
9514
928
259
2823
7383
6143
219
129
5841
1379
692
735
733
433
126
558
169
402
6452
3461
7207
3882
645
9204
2376
3583
226
338
8306
753
706
363
365
179
207
422
222
705
363
366
179
208
422
104
1708
811
499
739
593
195
697
228
365
662
261
207
329
221
218
511
399
564
658
268
405
107
713
124
455
3918
8165
5215
8523
589
718
145
365
1117
218
145
335
228
223
115
9136
108
636
109
312
182
220
1359
204
314
5183
388
7382
146
5376
646
1326
1345
790
3285
188
4187
121
927
918
3837
1740
134
348
239
2130
915
127
220
2896
212
463
513
170
422
189
374
272
5645
461
161
421
185
368
136
2592
223
128
637
370
595
442
494
554
623
2469
408
201
1923
100
135
705
256
228
160
1283
3890
100
135
705
106
256
228
160
455
237
452
557
188
750
8922
268
251
205
376
7762
1438
204
376
1342
202
241
913
209
290
469
100
12335
574
8963
210
316
469
885
1182
205
126
5227
923
1802
8930
10602
3941
617
216
164
215
203
114
177
115
134
1788
8942
7671
232
117
865
179
164
239
203
166
176
114
141
215
135
863
109
852
101
230
157
4812
2157
1209
136
314
211
130
3628
1156
849
9201
1011
683
1881
11144
1772
188
7752
2030
7553
1802
113
9352
789
135
404
277
393
254
193
5098
3919
9654
8840
4144
186
135
9467
300
185
842
187
204
451
345
169
193
3315
351
158
376
107
522
122
184
572
5192
550
344
131
757
483
143
548
342
115
758
484
1032
5382
827
717
1044
8050
6094
6008
4927
700
8339
7364
2693
115
352
143
143
352
777
221
249
209
1295
7652
196
119
105
129
1282
8957
8889
326
309
1408
2078
4706
2684
438
6597
272
4754
318
821
789
8423
1603
2229
215
147
2276
766
136
121
182
205
105
309
3352
334
159
7446
468
7521
231
687
1445
3874
126
145
1234
157
116
6765
6095
4923
1384
2207
3373
8906
5680
137
8975
131
2329
3961
1903
11576
480
9081
1993
8996
5536
1997
1398
498
650
1363
558
296
1131
145
938
1585
387
184
174
1886
921
1128
159
1341
159
262
389
143
318
4000
1457
8283
1541
142
2587
7340
503
4003
8774
1011
6982
4635
2141
110
197
149
547
435
143
616
2438
8978
233
312
722
149
499
614
2934
298
212
309
157
276
717
444
798
126
9007
420
140
138
234
152
122
220
845
290
998
194
645
444
207
2904
290
997
194
645
444
372
110
177
164
169
169
458
4900
649
396
159
603
395
789
4603
245
2036
6996
454
299
1411
7568
7386
1142
6640
2208
3461
6820
4689
575
1440
196
228
11121
9395
2554
335
456
1181
887
671
7442
3408
244
331
1339
3732
1306
457
820
667
142
8895
162
301
452
483
259
114
9171
1119
2875
1507
4906
3091
4173
1081
274
338
6402
345
342
4711
4359
4039
2201
441
614
173
201
703
176
9282
426
100
197
880
195
176
669
426
173
200
703
195
3909
2310
1162
376
1954
500
821
219
116
1029
173
184
1090
9131
112
1452
249
185
608
162
148
1393
1413
1732
860
2833
374
617
135
458
7277
4938
664
236
1273
365
7487
5915
204
294
2878
3798
1049
1118
1120
237
1285
5483
3740
6494
1161
203
108
3835
7460
416
165
1567
245
3729
1644
131
332
2355
1175
551
9344
6722
4281
4990
3755
577
463
177
213
4906
660
4021
743
1792
932
405
5989
327
231
875
274
667
562
755
4463
733
359
150
5053
231
875
278
664
561
754
274
1866
150
134
161
2201
6726
6237
1844
725
2445
596
2095
8998
9016
555
4352
106
1395
7833
1371
1468
9651
9222
107
241
235
308
649
446
854
308
11188
241
747
235
133
333
329
11022
739
2190
292
100
383
189
390
195
650
139
8367
13649
171
773
134
150
331
209
575
108
134
157
649
438
146
184
608
401
194
779
397
123
157
285
427
208
161
215
167
106
704
119
7450
285
425
188
146
168
589
176
1538
516
462
1110
3619
445
140
1509
486
5087
486
4211
5991
340
341
4666
147
1491
1382
692
148
198
253
3021
9748
2186
538
2558
598
192
119
614
1583
930
156
161
2567
599
192
119
614
1587
931
120
106
9389
2568
329
192
108
614
1398
3367
2540
485
950
1154
4600
672
5840
7462
664
4789
510
208
2205
3978
379
369
566
111
188
146
375
2920
170
349
246
284
374
239
146
718
2651
7478
675
1349
334
188
3782
3823
316
9590
6481
5053
894
792
1414
2080
8777
1676
1850
760
409
2061
214
443
3046
1240
161
132
188
153
190
8637
690
481
222
308
6492
8935
1248
653
430
6584
852
107
1457
364
7716
162
298
1013
364
1336
2792
8009
9550
664
3522
177
112
1233
3621
4009
3313
5125
751
1418
339
776
454
9037
622
2642
8965
1444
100
1512
5847
136
529
102
102
179
131
140
594
442
7840
317
117
279
380
367
1213
152
153
144
344
561
336
354
265
9374
191
992
213
734
1404
3210
3128
9327
6512
1201
413
7302
3617
4226
1196
4734
5397
1785
511
274
136
718
347
179
552
505
8861
105
7851
1051
135
6588
409
1003
660
1050
216
5459
681
1051
216
602
6846
113
591
1056
117
785
1148
137
186
1003
1399
639
169
681
719
1768
176
8978
444
939
3721
5457
731
3911
1689
273
370
2141
133
834
5344
207
1127
7484
284
693
8034
685
1260
1591
230
185
172
488
433
163
1839
181
200
2401
6159
9319
7411
2236
3346
435
5040
5861
4021
1448
433
118
109
102
109
112
737
271
332
411
292
240
251
7361
658
122
136
1554
9225
2240
3372
4146
947
1376
619
242
1484
574
567
115
1267
4412
538
3137
337
975
477
678
611
1340
397
191
792
832
823
463
1819
164
575
14901
537
178
489
9641
1212
3390
448
970
9437
651
578
159
238
2252
2912
105
291
206
243
539
101
6197
796
535
10230
6084
499
372
237
1020
118
529
561
1514
338
6895
165
575
831
580
106
168
1142
706
121
630
182
196
668
124
1166
685
519
8909
618
209
393
100
712
3459
3005
2071
114
727
322
705
299
6076
1039
1231
423
1079
212
169
150
131
358
384
174
256
218
353
3938
1588
9965
123
158
138
463
1163
5025
8635
164
463
145
344
425
160
199
117
1401
296
422
831
568
1348
307
1034
7662
307
828
4444
321
641
165
135
1741
105
307
176
149
163
451
550
456
7459
2288
986
452
835
394
319
931
1746
223
124
171
1259
104
1063
384
182
126
192
803
4428
118
504
453
225
400
102
309
989
1249
562
1181
3582
161
1523
230
224
609
137
699
100
308
8307
3304
1042
2943
3554
7414
1434
4582
2580
14961
384
1341
5400
138
282
107
163
203
228
413
3684
156
595
7672
1342
383
1627
7710
383
1484
106
4720
138
383
289
110
201
148
117
136
1401
156
206
142
139
1274
1021
3977
3687
1023
1370
2015
6440
2263
1335
6996
1838
436
290
2141
386
183
133
2636
197
677
1766
934
142
188
105
258
603
119
1219
2411
154
5102
10661
884
2200
7278
254
1003
1274
129
377
4042
460
177
164
159
163
361
7318
2158
7333
5514
8181
7816
770
8770
13664
693
9413
7759
231
255
206
220
2552
3805
7450
5145
240
143
299
136
121
5618
166
174
243
134
3999
2567
1340
443
118
208
497
1402
630
473
485
221
1364
234
5076
168
435
6869
2832
700
665
700
662
6544
2213
1632
1030
250
9084
159
347
416
340
395
240
264
131
1531
232
303
577
100
140
1075
131
1218
180
1038
156
363
196
131
990
5107
115
583
127
1120
220
301
543
1815
5084
990
5107
576
127
1120
220
301
543
1815
5083
1271
442
103
120
253
198
220
153
7110
8884
354
2033
435
648
137
280
427
150
230
4765
6040
2731
2424
2665
1784
1620
1280
3776
557
6281
222
1535
807
186
439
154
208
262
202
1530
428
5765
2029
480
413
151
363
808
181
701
889
108
248
921
4774
339
338
4235
11716
2308
6436
178
207
207
3137
5648
208
519
115
2290
3100
4293
3008
713
1149
105
347
118
864
122
1084
701
533
559
1397
2163
11912
219
218
116
704
2093
1582
1025
563
11111
2152
1716
5169
2249
183
1894
8587
5071
430
8827
3764
4826
161
341
516
181
280
678
195
155
628
1863
162
123
223
1247
3085
573
658
439
1131
135
593
382
227
285
2474
1036
101
297
2647
118
4592
3835
456
121
548
107
9271
166
155
664
130
9441
817
1471
142
222
1414
148
145
195
1216
184
725
567
540
695
662
812
176
507
4118
453
698
186
769
333
2903
606
554
174
700
186
769
332
8961
476
636
104
158
121
240
280
123
2228
102
2739
193
108
4352
1013
819
8871
723
2364
5878
657
6640
4362
1106
1441
273
1949
7216
3102
5867
1617
1129
163
7506
449
164
167
108
421
3816
116
496
172
143
673
595
148
308
206
231
283
262
227
105
940
178
173
256
160
1446
269
271
213
363
905
131
205
411
214
449
190
354
2267
5375
1975
178
4845
4617
267
676
114
5154
1005
1263
136
419
415
2051
875
1101
531
9351
763
274
152
103
274
101
3079
101
115
1134
184
336
9152
158
257
325
1414
395
252
9649
3166
162
189
154
122
971
2717
2482
307
177
928
259
6649
222
199
2151
258
934
612
253
5227
698
8347
1011
5376
9538
2074
1880
11033
521
221
15205
786
7332
1430
516
2202
2378
618
604
1048
1020
2029
2338
2463
2276
754
2179
9347
6654
757
1004
300
1868
3578
685
481
824
179
189
832
6299
1403
553
254
718
179
3176
153
924
1592
358
291
257
714
199
3174
262
14954
3210
8293
128
265
13064
320
1738
5699
1576
319
811
1656
1562
3180
307
257
232
112
218
523
133
215
376
170
406
365
1520
5797
876
401
2832
3819
626
1217
403
214
358
144
442
356
1805
183
301
258
419
685
427
717
314
7327
247
457
1374
1031
3405
2319
13096
548
265
151
102
359
442
372
312
8940
1478
907
523
176
317
216
108
374
3694
4901
2559
319
143
163
139
305
138
700
1390
1072
105
716
148
287
212
191
188
144
700
202
146
283
233
212
190
161
128
702
215
166
234
212
244
188
702
10910
9310
3167
3154
9119
828
122
1012
311
174
2892
149
731
122
1016
528
1725
143
665
701
418
136
132
181
114
373
127
702
516
172
195
702
121
115
141
159
7376
2543
8978
966
3006
680
110
115
114
133
148
124
136
940
1009
441
145
135
421
181
980
342
664
655
601
1897
115
313
498
343
782
678
599
291
14520
567
3430
2733
3993
9288
726
322
1034
375
680
210
4131
15498
1273
4168
7312
4445
795
618
727
1307
1023
12444
365
112
119
498
294
158
1193
148
368
603
645
105
938
4970
6710
797
12786
1227
999
3588
4827
4675
264
226
136
668
4592
6510
160
6075
1160
2366
3447
6404
11541
2463
3879
585
2676
181
176
599
334
368
100
521
816
274
507
1648
197
297
5034
532
208
193
514
621
2933
430
194
213
233
228
153
737
1042
3651
5584
202
1196
1307
12209
1171
3690
1172
664
7337
2448
1173
3920
521
209
1189
118
515
1837
109
994
9286
250
156
549
174
214
204
202
613
221
247
113
549
174
214
620
1333
124
204
620
1331
125
183
612
110
1796
13927
1873
7360
6440
5329
5107
310
343
335
1514
2004
1301
516
1408
1400
361
715
291
1607
465
784
205
872
11124
574
648
161
2912
574
663
694
910
708
127
1849
359
715
252
1110
632
523
102
1242
205
870
402
2600
557
160
142
110
616
169
120
135
701
796
755
937
334
1524
2446
1359
11188
522
1236
270
395
204
3044
142
169
100
425
204
106
102
257
120
108
251
364
264
1046
344
584
683
323
4225
407
8813
136
222
223
3506
5466
306
2764
9430
5931
292
214
289
1186
1203
202
1913
1170
1970
2978
7359
2311
12459
166
281
3343
740
2428
405
4542
2428
404
4551
1595
1996
11900
852
770
2176
1981
171
3244
770
825
956
737
199
159
844
164
159
213
115
127
143
458
378
6464
8888
2640
238
172
4721
354
6649
152
655
3139
6487
120
277
2826
4658
1242
1348
296
113
257
138
383
128
222
151
742
1141
5612
308
141
150
703
203
308
141
150
704
104
1321
8206
133
235
150
1451
336
2428
196
169
2169
283
11831
3195
8969
1647
3436
655
7325
5016
1930
2132
387
175
5977
7895
133
235
150
1452
336
2427
196
169
2170
5111
3456
655
7324
1606
8983
3410
1931
2584
175
11539
113
9594
3254
9353
563
817
104
2006
999
390
1157
5420
702
8168
3760
4853
1683
5385
1211
1153
207
928
144
228
6590
221
227
2161
292
824
108
194
8815
126
978
1173
104
216
115
154
108
139
803
192
543
177
194
312
278
103
190
317
456
4994
1143
139
1952
7530
216
111
247
453
190
136
135
518
1614
657
267
8969
3762
701
169
117
113
102
168
698
2138
341
1182
8987
608
217
160
168
370
519
206
210
339
520
8414
4893
1370
1473
966
977
357
243
1553
573
567
485
3685
3203
6103
3651
571
874
165
3752
171
1958
2191
165
2977
994
113
387
1339
8956
1118
741
7322
1542
923
7304
108
124
1993
3248
3654
4683
5679
4071
13762
2042
1227
182
219
124
963
120
592
207
2907
182
219
124
962
120
642
4429
420
219
886
561
505
2274
8915
13040
1915
802
661
3877
4893
5054
2219
2509
8915
3719
1360
9762
1569
1067
138
158
176
1981
644
165
125
333
252
1316
376
5283
7362
3832
2387
4388
726
473
773
707
4442
1600
467
9119
8483
3390
955
257
419
2683
1270
537
147
108
412
177
7027
296
8960
9161
1698
3280
120
353
101
568
1367
306
957
894
8889
877
1371
953
6954
1298
6379
125
667
417
5325
304
935
139
418
978
6202
1617
1845
3535
400
110
155
161
164
177
400
110
2229
420
262
108
133
167
242
264
950
504
4263
11884
1002
216
550
4114
663
593
111
6977
2060
4514
7091
122
198
2085
195
191
136
122
258
187
251
509
516
7405
2319
13875
12637
680
294
115
137
123
333
4399
14760
4889
7213
837
7374
260
333
5589
164
2374
154
703
165
663
3199
7425
212
3979
2278
7484
168
1186
8098
1241
1393
658
190
969
950
1833
4266
7008
7411
1063
1737
471
880
109
704
211
1138
5642
1123
2122
499
136
234
248
195
343
193
499
430
9552
117
309
1257
982
4738
413
664
135
1262
416
157
336
664
146
14805
410
7444
1134
2196
991
1018
323
358
7444
547
337
1361
195
1594
1057
454
255
683
357
196
187
361
215
141
151
3590
1193
103
206
231
390
196
120
353
146
618
192
209
419
136
419
164
658
411
380
8945
637
288
5580
1098
3935
1339
424
2004
13756
4142
615
968
109
139
735
125
244
219
7486
208
207
1405
1466
7695
1086
2326
547
9485
572
1569
471
248
307
509
7749
138
2689
825
435
202
479
484
1525
7507
148
3386
584
756
121
136
11783
556
835
1183
2228
198
4085
1539
696
6935
893
855
13880
844
11475
412
3069
294
247
223
302
177
171
156
163
411
2797
762
8893
569
739
432
496
1050
174
780
351
103
763
158
407
361
368
1058
4028
1452
1603
116
4926
740
613
120
2794
639
100
2181
7316
1504
2325
412
230
278
417
1616
224
318
1001
207
279
629
178
105
164
378
4730
352
355
355
1796
670
4705
393
1262
2234
10116
3719
7260
513
216
274
508
262
308
1546
3586
10069
1989
2712
13656
5866
216
447
135
309
698
772
139
178
423
371
119
582
165
1201
758
5214
931
579
112
1101
1281
830
1580
1167
632
14250
741
3618
2321
2704
507
9179
511
877
6593
6938
7155
3757
5583
3030
4755
217
571
1692
127
400
473
285
315
229
517
482
124
310
205
436
126
883
2134
2794
1092
234
2761
8908
3009
9541
4906
4517
15195
3519
157
1738
562
6667
2164
1965
554
1093
127
571
132
505
7325
659
117
2915
127
571
132
507
115
650
613
138
355
1142
136
341
3917
9729
9363
231
402
491
170
374
198
517
4291
7195
1565
375
153
1151
130
704
118
165
159
160
5449
14947
1267
268
4410
403
226
122
190
140
226
208
171
840
201
191
188
130
154
190
3477
3222
6541
296
3469
4800
342
187
406
176
619
441
144
344
188
406
176
619
441
144
342
188
406
176
618
440
2722
11525
1632
2514
3874
342
4522
8502
859
105
614
1662
519
682
1164
107
713
798
161
1113
1550
2748
6209
159
888
3952
713
325
7259
1561
4932
3480
4125
986
703
173
222
236
219
243
1581
527
808
5777
1681
2357
543
138
3150
9088
6589
175
373
331
249
2325
4295
2262
2581
709
1299
14850
6962
119
207
966
3015
372
14782
467
660
8110
5210
479
6499
8535
8148
712
241
1373
363
1337
117
3281
955
292
3570
2107
5407
750
504
1435
223
1098
288
8919
802
1681
175
1638
1390
100
156
323
138
100
1504
323
319
122
7837
2468
672
1079
230
269
141
106
267
2756
7922
2543
446
8574
1379
349
200
1092
7842
347
200
1093
133
5001
186
13644
1569
1539
378
1516
300
156
1135
183
471
1536
1376
401
1786
641
234
105
112
1226
222
164
135
5557
693
3197
2359
514
152
349
173
615
4997
279
3366
4329
9867
721
113
1526
113
13689
5585
216
232
247
457
136
8850
200
199
899
395
609
634
194
397
1159
496
352
2625
7195
1397
367
262
187
764
3999
1165
1132
446
169
665
339
1112
279
524
1547
301
104
9549
419
482
570
225
133
182
450
8921
110
437
405
256
1357
461
2498
5346
2115
800
5300
146
106
4791
251
799
216
356
527
1359
281
309
1712
1279
2314
654
733
316
504
373
191
602
6568
13925
6705
157
450
174
185
195
3314
425
351
158
453
171
5239
1437
2140
142
1192
1334
2314
1162
7545
1960
6060
1449
2647
441
947
334
3484
1490
518
566
259
118
635
1355
373
1116
7700
373
1123
109
116
318
1334
496
579
142
209
176
107
202
361
175
110
4197
14016
3135
1351
4503
1818
1526
2916
103
735
255
189
234
1010
702
144
205
459
200
1011
688
3417
165
14123
156
2332
7232
3299
115
7502
1930
1396
424
381
114
198
1745
710
490
623
166
403
123
565
446
384
9397
100
221
125
306
148
113
383
160
6510
295
236
4294
646
4576
101
452
2618
210
659
364
184
424
1289
6727
355
978
1952
106
217
699
3463
1570
4830
412
4280
2322
700
290
106
836
315
2908
116
700
290
106
836
315
5245
3042
1079
947
9403
524
976
401
440
422
253
119
152
284
6317
476
3093
341
131
457
446
113
253
119
174
126
147
148
104
163
134
170
141
223
189
251
689
165
110
2922
103
113
194
147
109
223
279
165
690
13667
281
1283
178
187
322
1422
1491
2601
5247
7226
8788
127
5051
3838
189
595
943
341
289
278
107
279
1495
235
238
626
1591
908
111
104
957
399
294
366
147
301
1487
184
623
1575
911
111
104
116
674
1895
9144
3486
3912
7410
3308
198
615
2918
188
167
703
1375
514
156
380
165
7388
1925
339
816
609
172
114
8889
582
236
698
116
3116
582
236
697
194
1292
732
215
194
617
106
344
1887
1072
2243
6623
865
125
332
4072
6140
1631
3996
2609
11111
302
4802
621
1357
4037
613
1053
234
256
483
144
149
706
181
104
182
144
2424
1076
113
113
121
208
657
770
1479
5002
200
1169
186
826
724
1183
3758
11716
193
9768
324
213
692
1597
552
13563
13070
457
132
491
202
1170
115
3100
673
300
177
159
253
119
903
399
193
181
3569
3932
707
425
141
177
175
122
157
116
1279
9400
2234
2366
5704
7369
941
7700
1334
589
4646
420
604
141
117
883
1639
410
355
151
103
2934
456
3660
6833
4535
2709
6013
3871
9318
4986
3176
1981
2534
155
1486
13932
1740
136
1043
165
185
1336
219
7347
9415
1267
4407
2115
453
286
165
167
174
123
3769
107
1564
7787
5244
670
419
119
112
196
1529
205
362
6941
2162
569
103
109
599
152
6378
172
299
117
176
399
3588
3872
186
113
326
8925
1477
2617
4737
1313
3222
4828
312
647
257
147
5736
2741
560
466
4151
4532
425
184
3043
222
226
3448
3193
609
129
568
153
9292
174
743
723
112
1255
263
167
772
327
3064
113
1103
184
509
3757
7048
11139
4048
409
8520
1798
4102
222
279
3643
883
110
171
155
723
367
4471
9462
2618
1062
1381
269
2219
4876
2637
125
556
132
671
325
155
8815
728
130
679
225
309
307
442
615
154
554
166
274
308
704
557
6642
7571
312
402
203
216
174
264
308
132
144
1615
168
258
110
443
9471
515
327
142
1238
649
109
129
287
207
112
214
186
158
142
7349
180
2641
1209
127
939
112
322
421
699
634
119
148
200
1202
103
945
569
786
925
149
790
5821
1977
340
307
235
1246
4237
199
1993
1634
386
214
232
196
9553
9364
132
3995
9752
4246
117
144
457
462
136
647
464
1878
1183
153
445
171
356
205
371
761
307
520
145
495
2070
179
691
856
840
188
7370
332
994
995
442
2157
198
400
3313
1564
10408
2565
114
138
141
1639
946
168
1365
8790
167
1357
1560
5660
7147
1000
690
7432
173
100
115
122
515
289
112
121
117
357
169
733
192
671
424
218
2903
117
634
215
1403
1104
207
411
281
203
276
254
323
2035
2108
7275
524
430
138
939
150
170
701
155
941
157
120
701
564
211
1169
274
444
335
5041
4592
1831
339
1355
743
5570
641
208
105
506
774
421
189
290
609
210
1927
1256
2363
209
129
140
315
326
314
185
209
220
711
345
377
405
225
8424
1977
1133
2313
368
682
260
164
5681
13779
1030
2318
790
318
4058
1555
10374
133
132
2527
10152
1229
2387
3726
2635
145
7461
1014
1194
210
141
285
8652
138
227
152
128
659
128
603
143
138
227
152
129
659
128
618
6082
673
248
246
922
3212
171
2274
2291
711
126
4092
189
156
108
213
102
580
365
6903
458
474
138
2613
301
117
1681
3235
1256
927
120
238
706
5010
834
222
227
125
5194
6919
2035
120
217
705
110
3461
5171
512
648
139
223
1113
6131
460
2000
2826
158
4949
5466
2523
450
264
194
210
104
173
144
117
696
195
794
211
5377
8989
4075
7383
5373
158
331
5284
903
139
2742
746
9026
199
3240
114
284
128
158
498
151
1528
1736
572
206
1257
293
13332
616
255
210
8887
201
178
3036
680
3549
1113
364
267
907
203
296
947
868
445
142
207
484
187
164
177
116
484
320
759
100
148
709
2079
490
168
1010
129
294
2227
2614
1240
2748
161
462
9099
1260
3159
138
13825
2543
3639
225
333
6893
710
6980
4715
143
1279
6805
633
738
204
423
169
3261
412
204
453
107
7086
2036
747
8916
710
1075
657
240
299
1337
785
1276
455
2520
117
197
269
101
124
118
153
263
229
196
119
6014
726
442
413
557
974
6409
188
769
218
9719
5087
143
8938
1484
118
1184
2034
106
525
204
108
3312
196
181
170
407
204
6793
2497
442
820
181
152
128
146
178
153
257
276
1260
3440
7812
3151
236
8838
613
923
245
145
440
365
142
923
278
167
397
1343
5405
1389
9063
9300
138
6995
107
110
327
103
158
126
2273
7431
3648
224
338
2830
170
419
4745
940
185
183
127
222
337
292
9065
129
674
2196
1383
928
189
103
323
1012
1100
298
4040
590
4138
4314
6888
5064
1572
340
338
4657
832
4344
9723
572
354
336
191
129
212
220
106
3850
214
137
143
173
123
7719
409
1277
420
7853
1534
1495
406
10240
210
1593
1699
7837
1429
420
781
2185
2363
2384
3451
3094
285
204
441
6896
751
146
188
496
129
336
126
7299
5049
2842
295
168
545
714
551
9302
5807
308
1164
7953
1686
1477
790
163
347
166
258
638
337
497
133
215
217
478
270
1527
310
123
939
327
1285
1370
341
442
111
189
12059
2090
657
225
488
180
135
168
1750
309
719
531
6192
8901
2891
219
8457
726
5269
103
103
355
795
8842
1984
9460
4971
5415
1713
1338
411
1811
163
377
1366
3334
700
904
450
2313
111
700
905
5536
299
325
897
4043
159
182
7383
740
1113
215
7014
257
823
154
162
451
1096
646
818
105
253
1060
111
162
1193
650
1556
138
727
723
691
418
101
161
192
141
115
118
13213
122
572
149
13468
163
156
239
179
117
883
3943
141
1154
292
597
106
403
221
1071
366
7734
406
224
1075
368
1341
2975
4722
353
358
6487
5474
8157
15341
5166
6139
289
189
188
10147
4258
4383
111
462
111
132
163
154
464
113
4704
5120
6915
8815
213
148
810
212
255
270
320
753
8801
333
1819
4840
6293
103
4546
7412
1438
100
410
611
432
615
440
504
102
381
515
584
2982
2000
2646
11965
1923
8989
275
1192
1401
744
184
2023
255
1155
494
2927
2947
837
4886
1572
9764
1483
14935
2574
2791
512
5595
1665
1644
7227
2826
4935
11208
151
301
9211
593
4933
1108
6639
482
4159
477
401
1603
515
3865
2795
3783
2411
170
311
816
177
405
240
2372
1200
998
104
163
4606
2259
7608
4746
5383
7337
4973
2293
835
577
8707
487
6096
502
511
145
633
160
166
2901
504
552
240
635
3606
7336
2797
188
334
2147
5986
1865
239
2822
176
240
429
5868
118
130
102
199
384
344
620
14486
899
2204
12336
478
113
157
4629
104
613
606
1482
9108
672
137
442
620
144
386
485
349
1452
636
328
328
206
427
1090
3309
444
373
782
391
134
143
444
373
782
394
2404
2067
1923
760
1185
168
2919
1536
293
345
5056
176
118
206
224
377
4732
240
166
127
4027
1274
1180
217
149
8849
2037
5610
3513
1241
2216
5568
222
3446
652
542
846
551
3368
356
805
3447
2092
140
120
581
132
740
622
442
223
1122
135
149
5431
1128
136
149
1919
1313
1548
472
710
428
850
7441
999
8958
2325
204
434
172
192
3269
188
359
4166
151
648
145
316
113
244
289
250
278
114
7743
8542
307
1726
160
221
106
6112
9346
7501
1857
1070
3052
1215
5019
247
1181
1923
5017
2822
1103
854
144
268
534
547
933
7399
215
189
227
403
642
217
212
519
615
2910
269
119
228
395
691
6916
401
439
791
703
182
129
213
124
142
836
109
160
202
702
182
129
211
124
142
838
109
160
1337
130
269
160
140
193
334
428
563
9426
3074
108
8893
127
415
276
286
4241
9590
116
160
9398
11852
612
2279
142
915
1239
2576
447
143
163
218
657
470
108
632
2323
679
1215
658
166
133
1623
2272
2149
466
835
113
3842
254
108
104
1901
1539
2712
1367
2950
2946
1668
948
161
326
212
292
222
199
677
472
3731
1175
395
392
489
507
408
4270
4126
5900
7767
3078
226
222
3094
1137
4612
485
103
1929
431
169
3059
8178
485
3946
6120
384
252
320
422
707
1166
311
1297
486
9417
107
354
458
126
109
353
387
462
1121
860
225
148
206
146
421
448
144
132
433
448
424
638
1286
656
104
180
268
6846
1477
756
9316
2536
540
311
8996
912
290
2630
2664
11261
6414
1353
646
420
712
383
129
274
139
177
1147
985
191
148
175
609
9052
133
307
432
199
152
143
182
206
145
210
1745
1393
268
227
204
401
732
162
353
274
298
265
312
159
1832
642
9516
645
298
280
108
248
112
135
427
2902
148
704
298
280
108
248
133
136
432
3169
504
3920
1159
145
7444
327
395
426
465
272
1513
1408
137
238
345
240
405
169
488
2308
8829
2797
11407
3665
7334
3372
496
199
470
660
273
349
228
142
101
706
167
520
1695
1053
773
612
149
105
377
1014
198
9093
357
343
206
562
232
155
126
153
392
1123
511
713
1472
464
176
123
195
421
306
159
381
129
608
153
1331
187
528
456
125
576
103
516
163
1536
1470
600
1238
308
1165
320
320
283
9347
126
167
122
198
106
609
731
646
481
726
687
1062
4150
438
1333
376
423
267
198
609
731
646
481
727
688
1062
4161
437
1335
376
423
269
550
247
1792
199
120
144
692
1335
320
307
629
156
2283
3894
3420
440
320
1358
327
1054
297
2610
3489
8693
1892
136
1108
178
516
754
111
5532
9397
273
4883
8909
2630
3669
8918
3808
204
708
943
164
166
152
561
105
1027
384
574
452
675
2202
111
4351
309
1315
2199
635
142
569
966
104
364
663
1201
725
381
1472
1615
127
307
179
135
175
170
8298
704
4221
819
1707
296
282
373
757
423
187
105
234
334
2302
439
2608
293
279
373
757
422
187
598
3882
535
686
1193
106
522
5221
331
130
134
113
101
344
5510
326
1044
174
192
148
398
418
120
3617
558
371
302
251
154
148
317
268
678
175
192
298
394
447
280
224
120
110
3489
9086
661
227
322
422
313
4103
116
1604
7865
1592
1566
638
9946
389
839
311
133
925
1146
3165
3461
7502
5996
286
6320
11376
489
3328
2028
3804
15520
9456
951
1534
3887
115
9640
13200
9590
203
570
563
202
1847
4054
4760
2717
11646
3818
200
414
5272
3776
924
23301
3420
123
9526
1581
4812
472
1547
1056
591
711
8879
4023
5933
6366
4040
1951
2891
302
158
205
215
5062
2862
1012
814
2428
1672
2350
812
2222
10805
6589
105
173
114
4990
593
132
4087
744
3977
7614
282
306
7637
129
5413
165
699
6482
698
2136
1970
181
164
651
4153
191
163
386
271
120
292
329
2254
1218
109
739
295
3277
824
533
758
125
312
129
286
876
4077
582
5364
887
222
131
103
9458
124
597
130
710
126
641
8605
843
419
360
535
4777
2732
568
637
1210
102
211
1034
937
454
668
6122
219
336
843
152
206
633
582
332
4880
12464
1312
425
796
815
186
115
114
340
310
1298
14241
980
481
182
156
104
385
4849
9411
4331
281
5738
160
7814
213
430
1402
382
155
146
136
4116
206
249
1016
5173
353
826
523
8952
229
9417
255
167
220
235
252
233
6218
6347
13683
1104
848
107
686
367
259
245
164
815
5307
382
494
444
7144
14061
1997
894
771
962
163
249
244
136
115
394
1045
179
1139
2106
450
2138
11295
1698
449
3355
723
2660
245
101
114
203
312
135
152
236
623
163
720
167
185
524
5161
1393
227
213
177
299
407
5819
121
5132
4744
355
6649
3965
10298
1310
3082
184
9290
609
371
186
249
144
133
308
480
201
640
342
205
143
133
306
488
187
1450
511
278
828
569
127
133
164
164
450
542
200
127
106
1290
121
7306
316
190
5802
933
583
795
5289
9586
3975
567
329
309
307
130
156
134
5331
3677
140
528
403
776
321
9214
8852
213
2250
5431
527
152
5359
10938
3871
4606
4923
2936
6652
2726
5348
4701
344
343
6169
8952
272
3552
893
2174
436
614
380
237
4409
883
485
289
1203
2105
9079
6739
4196
959
8839
5831
697
5176
3926
8922
2314
218
125
212
425
187
5181
190
617
190
709
670
640
5948
5337
8799
593
1075
137
206
159
213
111
387
222
9107
827
677
168
106
236
4851
862
153
168
838
243
473
113
954
153
250
691
235
433
2625
8873
246
8906
1337
125
306
168
154
142
117
173
258
9642
227
769
104
168
6333
625
2733
4843
8661
1852
3764
3071
346
293
205
4423
3895
8411
970
5109
2714
8907
1158
158
11843
1277
136
117
708
100
184
162
532
310
644
142
1236
1148
323
245
1116
118
1991
3650
4614
348
351
1509
807
167
167
216
4346
764
1395
169
362
9215
175
362
2165
301
1465
1976
7504
307
1340
367
1348
471
110
135
190
312
9098
2762
154
1126
241
486
184
1141
129
1959
11026
2446
123
175
269
109
377
132
105
616
354
1183
2345
420
126
1441
1552
8848
183
424
511
104
287
129
132
4884
9755
9437
711
521
682
1169
139
617
6856
220
254
1873
1035
729
524
390
188
189
219
419
9062
140
9184
9095
4883
8025
721
1347
1877
430
631
233
254
115
1348
127
438
242
226
199
578
219
492
772
420
157
371
671
2001
326
641
8100
2058
1515
2401
288
317
1042
1486
396
141
165
177
114
396
163
166
165
177
112
465
773
200
136
5658
2670
4801
2007
1264
12060
9052
1253
8473
7502
1398
1018
1874
6104
4106
439
6242
1739
8766
6734
14315
447
470
1423
1021
104
258
749
943
767
802
739
12789
6108
9440
562
102
1851
182
198
207
170
181
356
929
249
5012
1245
352
235
2143
250
784
687
1091
325
146
137
2901
174
687
1091
325
146
137
130
2495
105
1642
3642
571
168
236
116
1832
382
9530
3957
120
1377
101
1562
3487
2939
1356
391
1162
275
584
9703
2170
2275
5039
274
531
8716
6146
133
590
3080
340
4019
1913
124
2239
104
275
193
267
9630
14055
274
137
147
13485
217
5256
8061
1033
131
1129
120
496
245
284
183
313
203
425
2159
1638
7729
5298
746
305
106
260
1437
6008
160
129
101
332
585
381
1417
3273
365
114
1195
7091
700
149
261
251
476
354
285
144
699
262
323
477
178
173
408
1899
451
176
164
180
157
1491
248
129
296
265
218
1058
188
246
121
110
328
183
183
9313
109
115
1292
463
106
1381
4928
3915
1578
8910
5112
4223
3122
8257
4153
2300
1231
353
285
309
9421
2210
2293
1229
387
285
428
3169
1366
324
917
110
252
699
209
125
3348
1752
1895
1821
998
808
121
1109
2375
1410
470
703
204
1428
704
2743
1157
808
176
917
173
128
367
5547
1275
624
1356
9149
1437
4693
3559
1337
1091
319
9707
6937
5127
3871
4771
193
255
139
1160
206
7971
587
13734
5132
166
1081
167
143
160
311
138
621
110
2566
574
458
237
6938
4972
4426
3922
2048
111
156
216
305
127
168
127
5593
241
275
576
760
138
113
268
893
187
194
5178
135
369
1729
12833
3422
4628
543
6840
217
1222
599
453
344
440
614
417
191
202
125
9405
161
128
155
263
455
443
1945
7554
4715
1175
5729
3605
4564
3876
3747
2563
308
214
5323
7430
4825
4333
147
924
364
1250
195
1366
7780
2300
8183
697
5570
3156
9374
2449
453
444
133
1554
171
156
662
131
480
199
171
156
424
280
131
480
168
1841
2434
649
272
1254
489
173
333
681
272
7028
3372
1306
686
346
250
174
141
152
357
638
7638
221
209
764
1293
617
1717
210
1987
6741
483
7803
171
1045
308
684
709
931
933
8975
532
336
1035
255
228
7401
173
184
470
163
106
165
290
1263
271
1302
503
107
176
148
644
160
171
226
1837
8897
2706
2573
173
184
471
163
106
165
290
786
637
8726
756
531
271
1304
503
176
609
6044
177
416
470
287
322
11644
9493
185
13437
136
105
224
522
317
160
3943
9774
123
8857
344
115
962
118
154
259
2782
6742
302
3951
408
4566
1325
2523
1188
593
148
1059
2247
130
783
1022
2548
118
393
783
1023
2374
119
10746
309
249
203
1463
253
6984
1343
599
1937
1843
220
129
179
296
9455
230
853
226
119
106
647
203
115
151
152
287
144
237
175
304
9640
2018
9423
1890
124
424
611
304
803
9269
14108
115
360
227
147
156
369
210
700
160
179
1094
107
243
122
2625
832
1655
7364
6641
209
9307
277
4526
4981
201
120
160
161
114
866
867
110
232
4992
255
979
135
619
195
984
135
619
195
977
135
619
8576
5353
1506
3145
9328
3128
9379
306
1272
181
428
136
108
105
153
119
186
562
8824
1129
13914
157
386
123
109
269
506
497
564
111
148
304
316
348
1009
8576
2759
546
8947
7635
711
413
8950
284
733
100
689
468
134
281
334
139
123
118
7380
586
1365
338
473
220
113
228
377
153
131
7463
491
135
134
309
212
396
377
3495
1377
9549
3789
1967
1563
853
2809
4355
2766
588
585
1035
715
4377
583
4128
1177
142
584
470
535
922
2478
949
1233
739
8123
10422
7819
2476
2899
522
169
155
134
133
194
672
126
321
346
910
478
618
248
366
184
9284
146
101
194
206
251
1117
407
687
101
396
214
197
121
429
530
952
339
103
131
380
3664
372
109
1566
634
3463
110
7443
4955
994
935
401
505
169
1659
1296
1453
231
493
456
344
220
665
196
164
164
370
1755
2784
2709
153
551
8711
548
238
500
698
570
1021
182
1361
183
144
433
894
5088
3203
353
1457
107
4602
7351
1472
393
3363
132
102
255
239
3599
228
131
364
267
274
238
5242
552
210
203
3779
9401
196
1053
465
575
850
9503
1235
339
754
115
797
126
177
797
126
177
104
442
101
248
119
173
647
112
306
125
9129
194
411
152
1259
385
7403
1544
1315
4358
9025
747
308
123
114
825
941
1182
5541
5148
9374
3053
1717
1296
3076
3359
5349
9073
3885
1519
1277
3373
447
121
1213
4035
8907
9915
144
579
239
663
196
185
127
6728
8937
2113
246
134
109
122
159
118
117
762
164
319
118
153
275
341
133
921
1891
2273
1080
3032
288
158
260
107
161
146
233
339
197
5500
138
261
8459
539
107
161
235
340
197
1978
4032
2005
225
168
525
4620
5415
2881
1222
403
493
2603
7331
155
244
206
195
1059
109
213
1085
7167
5289
128
210
1217
111
380
193
345
803
388
301
233
389
100
547
218
136
110
153
203
628
199
1004
6324
143
899
260
2429
256
411
219
990
107
127
226
441
7450
549
2456
144
374
5554
673
439
156
416
128
206
179
106
147
100
1217
7494
1966
2351
5772
257
1174
519
3050
8776
119
191
129
271
424
157
783
124
362
276
227
125
348
414
133
100
167
967
214
9382
352
1768
166
1707
149
149
101
113
1690
697
140
5637
269
424
149
513
863
533
130
312
8947
398
7418
131
3511
7382
7790
8942
1366
201
180
164
5002
7371
4095
8946
2488
185
251
308
372
184
651
1413
191
276
307
267
236
415
220
222
312
101
9571
112
2814
7593
5828
188
7224
6301
115
8892
3090
9435
2914
246
285
146
9299
5700
189
3895
1310
165
222
3954
4822
1439
278
11511
825
7349
2644
5294
3596
7738
3741
4795
13720
2948
230
5746
530
111
297
363
131
278
502
529
11679
766
476
521
102
393
265
106
105
8901
1000
1498
4294
1249
3306
5323
7670
4618
140
672
100
947
323
822
2703
1353
448
678
5623
1374
2578
7611
1712
318
2739
1159
1780
548
124
1170
681
694
871
3417
676
256
11571
9586
8211
802
726
1132
145
801
1442
3876
132
138
2114
613
208
1205
1035
1061
889
125
223
233
546
751
147
649
248
282
147
146
127
274
364
156
124
2774
171
648
112
121
117
146
145
103
219
364
155
123
4883
256
4268
2720
2407
1972
193
1372
4806
3434
4216
437
626
838
5362
1224
7366
2298
2359
3756
2192
291
254
116
167
118
5173
810
7364
14724
376
2194
1794
7780
2953
4815
215
215
208
120
275
671
7271
715
117
531
609
2914
277
670
150
729
161
959
8944
6471
478
197
638
1960
141
620
188
1379
1098
2033
934
2434
1387
221
9520
7713
523
136
355
1001
146
792
3189
811
280
349
149
315
316
216
119
505
192
220
706
308
292
336
173
340
303
522
13804
126
103
684
1260
142
1765
504
288
1595
6950
465
139
632
489
111
1066
130
198
461
354
2242
7451
915
1155
6610
103
114
127
318
655
176
336
2283
614
11535
1921
129
121
171
223
600
159
9828
8990
3663
404
337
101
121
3050
4352
102
146
1190
725
710
146
1180
682
518
1304
373
436
237
142
159
103
7435
616
441
202
104
380
441
238
239
333
616
129
347
427
123
997
135
146
203
484
123
997
125
147
6660
5312
1855
13074
2107
6871
116
120
118
7323
9131
14099
1758
177
260
9491
198
995
115
699
164
2943
200
994
115
699
133
2210
6123
3406
9448
4264
1767
637
265
1427
4757
640
264
1427
612
4736
5769
390
113
328
101
182
134
157
108
1293
152
995
184
405
786
215
1397
599
142
571
8844
3960
2212
408
9172
565
317
407
1618
2790
3369
6903
102
1791
9061
601
4319
172
3601
3299
8355
762
108
319
149
437
600
826
522
546
1744
698
444
619
376
1045
229
444
619
376
1045
6109
7825
1950
3318
9133
4697
309
552
2968
4577
234
601
1296
1278
108
423
905
282
1999
305
518
1657
1394
104
115
574
171
292
444
160
208
599
2905
103
114
576
171
291
444
156
2307
461
467
612
9061
102
1345
134
134
138
168
1165
113
3479
8619
3830
7128
2194
1886
2159
1748
6292
1172
209
247
1351
204
3634
1406
3687
9592
3841
539
313
203
1136
624
758
3434
4338
474
251
348
131
162
632
226
6044
5214
3145
658
204
191
508
118
124
198
9305
220
127
110
519
684
446
5565
8094
701
5494
3489
736
121
690
343
902
149
146
832
229
1540
1147
285
371
347
687
110
13858
127
252
287
130
101
111
198
216
9122
134
113
119
152
8869
1298
1597
174
213
275
198
9388
778
140
5945
695
108
491
2746
112
151
292
193
377
135
1511
11736
749
8105
162
214
983
109
652
442
862
1500
11834
809
12479
11370
208
2367
7365
4829
196
108
348
162
1151
390
293
171
212
11580
394
750
2186
3533
1019
2002
193
924
187
174
355
288
220
322
961
1828
194
6491
907
2897
181
1272
603
1689
189
900
124
522
181
710
446
3827
9845
1067
177
6782
253
8640
8684
720
2914
2863
8076
1646
2877
523
1827
114
175
224
509
2219
204
226
133
304
442
2165
304
203
456
291
459
6061
348
1448
106
7082
9380
5956
7576
1936
543
2519
8331
513
11537
118
105
766
1469
3514
227
339
121
7721
2056
138
335
372
115
476
272
669
373
283
838
219
105
1789
442
1070
143
376
335
374
187
209
115
409
308
669
192
276
219
105
890
5032
700
1104
579
7368
3105
142
1626
7382
1792
12588
1809
4828
353
340
8976
6595
422
1365
270
435
224
382
138
108
966
740
104
229
121
345
207
191
149
1485
6429
361
8877
1114
1580
8067
1642
360
1138
731
1488
1282
203
2282
335
585
186
116
228
4846
4015
5408
1395
650
140
1272
516
164
330
685
140
11425
113
310
176
253
149
134
635
206
2176
7535
754
8798
638
1946
1019
7325
11221
210
108
2251
450
419
255
150
111
151
125
144
9275
105
2259
2174
761
1953
9678
1439
4296
11614
8298
517
2896
618
120
149
134
1285
279
637
470
1171
3424
11585
5476
1502
1083
4873
899
440
149
110
232
144
111
3252
2323
3461
7345
2985
657
267
1377
5306
3550
1361
1926
5172
298
174
414
134
122
959
250
959
2015
141
117
313
794
1047
466
6999
555
3328
11035
979
8956
4715
132
918
237
375
321
136
115
208
593
525
112
1324
136
108
165
155
367
164
204
125
321
191
1866
6604
299
736
131
1952
2110
8261
6789
5071
754
1007
7373
8746
3837
481
1524
7701
1424
396
885
483
160
178
273
221
109
211
1337
3317
1967
149
1130
4891
6810
1481
201
149
1028
7508
3793
146
197
305
7373
5838
114
595
106
145
191
665
645
219
108
162
163
165
101
109
2140
1102
104
7427
1669
125
209
374
120
263
384
552
125
1829
7246
2276
4794
6207
2730
1543
2477
6948
145
703
1859
6193
2727
1330
6376
1353
229
2477
6932
700
9221
2798
14266
6426
2117
3389
589
6840
182
179
9300
872
1198
650
385
460
415
1735
893
704
144
921
704
2931
2988
627
1939
279
192
214
3022
2537
7539
2957
1405
588
529
184
169
252
1238
466
955
3828
286
1153
401
101
2580
5652
6375
1139
158
1465
615
106
152
242
297
123
108
483
100
1295
211
483
100
1290
119
332
1539
703
757
4836
178
519
746
7275
310
1787
117
831
13618
356
167
131
1433
1086
1386
1933
4069
344
387
203
344
387
203
344
387
258
628
654
157
453
7590
1939
483
109
503
109
325
2510
2672
923
350
6568
888
3462
762
1334
219
1496
3963
1990
263
1868
600
253
2493
2848
9412
2982
471
138
946
676
290
172
7713
344
873
103
154
1462
143
684
3426
9375
2327
1023
705
143
137
233
179
210
164
115
330
143
704
143
137
233
179
210
497
115
129
597
1181
357
964
2589
432
1000
3448
2345
1002
2894
4899
254
140
140
699
3920
379
236
988
382
3205
310
626
238
146
2337
313
735
134
1146
185
514
105
1193
310
1055
1184
1050
9147
2415
1476
1531
10368
107
518
106
1163
404
210
518
596
4392
6886
3462
524
690
2430
1099
133
195
7299
1975
165
1090
780
1407
804
434
807
365
247
698
1006
250
108
580
2384
568
223
845
112
644
443
1399
222
195
1229
843
1404
8879
5772
5146
2043
523
714
1228
1000
1085
2972
305
209
700
132
562
282
112
982
787
501
233
904
205
1871
800
193
184
488
9604
649
129
1444
581
872
336
100
392
1135
7707
271
1342
605
1668
4518
2419
8932
11218
2514
8969
5734
630
703
391
551
230
135
143
206
575
555
550
232
135
453
627
474
126
151
4808
5104
166
1279
4681
707
162
111
597
384
376
120
314
389
619
441
158
505
8943
411
681
167
5450
167
289
107
7024
1391
2239
275
326
330
177
305
368
518
360
9553
7556
1961
255
224
2026
9534
11627
107
360
126
3140
7825
6019
8462
956
441
616
228
403
159
519
126
8866
4974
9060
668
225
212
281
888
635
9837
4196
540
706
8923
3122
315
1023
436
223
5181
1022
438
225
1930
5960
4818
332
2282
137
2191
109
1242
283
107
109
114
255
143
8930
8219
4362
1674
277
2439
745
8878
628
6420
4448
1970
2184
815
251
363
105
345
153
336
166
130
829
725
8926
240
160
112
2579
492
215
1114
728
202
495
118
141
1116
731
1594
3826
8904
1107
187
636
280
170
144
8927
136
352
363
196
705
487
1161
236
5640
5617
3196
201
693
368
110
921
114
101
699
270
208
1270
1512
450
476
7022
196
121
229
1114
110
1787
836
191
272
184
155
703
100
426
127
511
1436
372
7806
1388
388
1352
186
13969
9393
2121
513
951
175
272
178
872
232
513
951
175
272
178
871
1324
11411
140
662
101
907
166
3100
140
661
101
589
442
12207
1349
4876
354
493
6413
110
552
146
1176
681
698
1036
3954
3609
390
100
202
342
153
249
199
285
108
6154
499
6483
356
4743
132
2246
7411
946
538
120
126
356
668
5250
4779
3889
4041
134
115
305
242
7127
233
1360
2392
4969
9511
4746
121
581
358
656
153
384
314
207
2835
808
1247
2931
1321
3515
9901
158
818
1218
7889
1210
1471
380
120
452
1337
829
1513
258
153
485
941
138
7833
628
354
161
208
901
593
720
108
648
8489
133
475
422
2273
2314
3363
2804
1479
1680
515
1561
170
1413
197
204
148
618
2441
402
1992
769
224
220
634
179
851
102
479
5213
10234
554
201
331
669
126
259
256
1449
280
260
7437
195
7453
2198
103
655
14054
1341
367
1108
360
106
212
1738
168
199
369
207
186
145
180
752
758
198
204
150
230
113
124
164
7546
1979
150
224
127
368
2648
9462
1015
11101
1285
8025
2043
208
934
359
2755
2653
7869
2946
102
207
107
140
204
115
504
625
1299
1308
248
881
995
8883
4133
251
354
202
191
341
3342
2195
352
106
171
340
2860
3422
898
321
215
8516
5629
116
220
179
214
140
171
186
152
703
3208
184
289
101
623
310
5863
3092
7377
529
108
312
284
159
301
411
133
130
499
2326
10987
925
4858
9415
1255
4409
7581
2027
2115
453
287
705
315
337
469
294
101
213
250
397
235
719
2668
965
247
475
522
405
712
292
133
135
777
498
1608
103
424
1055
125
104
206
300
1804
9009
1670
460
4890
3649
8902
3027
7805
3202
3159
1247
5481
1239
1727
11665
244
613
256
473
1488
1527
271
654
447
1245
192
1734
1080
309
478
131
105
191
117
615
4563
2154
161
318
357
2325
2240
144
857
15381
6065
7072
457
1316
1004
4534
799
191
1090
118
701
280
145
1169
127
612
9088
3032
4771
169
182
423
174
132
143
104
121
127
262
216
510
479
128
253
221
2280
2092
2667
168
882
1072
1186
3873
1652
109
5161
1677
1020
276
503
1094
169
102
1105
873
135
1403
6992
2728
10711
4294
1778
703
190
163
4207
1388
308
152
112
1024
235
128
156
721
143
152
110
1023
235
128
156
719
551
558
234
161
365
423
303
175
4207
10929
733
3277
6167
134
106
1076
352
7796
115
1079
353
1378
7685
4081
126
124
145
224
1268
275
1098
265
2136
227
222
6866
907
1536
7641
8900
4107
7024
7368
2311
6004
9270
3317
2924
6179
260
176
1429
160
808
462
760
309
113
1786
160
808
462
760
309
113
9456
8300
366
2030
15345
2409
6140
1262
739
7362
1731
440
552
180
154
293
1019
548
533
3789
8882
190
703
1791
893
412
905
1930
151
350
300
141
888
207
2911
299
596
816
107
843
501
214
255
2896
1403
496
101
653
5644
217
326
714
240
434
746
268
839
796
7067
8194
700
5378
4107
11048
2540
1377
1018
107
185
3826
737
129
100
693
138
164
737
160
129
595
3038
707
703
302
121
127
119
462
129
175
701
176
233
428
137
8435
707
425
1334
674
192
176
223
201
593
676
359
626
1420
1922
855
533
9452
3850
4732
4339
5926
3484
656
265
853
190
158
854
218
594
442
616
2030
8853
2498
3121
701
170
8908
422
2276
189
1384
1686
212
1887
10194
9897
7688
8830
1323
7453
2199
13842
2566
437
2758
174
126
555
4701
174
217
181
135
149
4824
180
520
14892
2225
7421
146
570
1685
895
6138
312
3425
664
7859
9413
3073
118
183
645
171
1353
182
1012
250
2890
560
965
3625
5433
2835
9015
617
353
243
263
939
338
592
5035
864
2589
2565
696
642
370
397
1059
1363
3594
276
1598
1183
690
147
196
321
2931
116
704
100
165
167
130
169
160
162
5055
3407
3924
2283
1283
646
191
115
168
5173
6890
189
711
874
1070
191
14948
2349
6255
4288
2192
10680
2184
161
170
276
1182
1148
194
296
209
248
2240
5161
289
214
385
9276
127
103
8498
3751
518
4099
2537
710
149
471
9291
1086
281
10375
6617
493
1210
213
181
213
530
135
2914
563
114
699
1149
6447
1146
1350
1146
234
2606
4946
10536
4035
437
137
288
2567
182
1080
2893
2904
314
9328
314
838
6573
100
302
338
174
2928
2512
300
4717
11766
250
263
1250
7312
13785
1439
101
156
101
130
111
113
186
129
245
170
1058
222
274
236
187
372
414
255
657
465
485
425
175
167
8187
3334
1141
117
2770
126
745
1188
370
9130
123
444
508
121
1415
957
7528
8105
182
515
355
143
707
379
255
1026
1357
428
518
489
10681
1417
283
14886
346
446
482
2490
5045
7275
226
1664
165
4957
460
389
13631
9584
3777
164
458
220
112
101
2218
352
2543
1483
7407
3909
126
9410
1068
1330
441
4152
673
244
178
363
244
126
162
430
5975
273
125
156
511
825
713
2922
1180
829
462
8930
462
2544
5711
855
2196
1808
899
8588
163
1274
149
1059
895
618
1234
188
198
356
965
252
194
283
579
454
518
414
732
10264
3795
1083
4630
294
573
4959
3971
300
349
1706
216
4349
414
1647
3083
143
269
196
182
179
1888
1392
3162
123
909
245
282
672
1071
601
2542
547
218
827
307
3336
1543
2747
6210
901
9022
703
183
1562
1346
2714
110
860
2287
974
227
285
582
714
940
158
354
309
233
128
2382
207
1058
2759
479
156
1470
3071
109
3190
9361
2594
4329
1584
665
1514
658
700
8278
650
2903
138
1560
9420
878
972
133
565
2669
5759
631
7497
588
784
262
295
8949
288
244
450
279
279
190
717
7209
320
1182
957
120
711
2554
1624
5138
4997
6748
512
2278
3958
3369
2131
1003
1466
174
171
199
321
8890
467
142
1655
1518
256
1175
177
268
195
4685
693
6351
687
672
5373
2783
7732
6786
633
515
7632
201
421
623
113
385
7387
7824
4642
341
3070
9360
3402
1281
6566
354
352
349
4791
4636
416
733
568
611
152
234
506
241
215
1484
204
629
414
1369
606
2574
4141
217
2591
954
588
3201
163
103
2515
4040
2931
1516
2056
552
2705
824
366
230
2850
2957
7505
8439
923
106
142
307
239
658
1881
461
345
646
591
180
210
106
133
506
291
245
388
151
4988
349
172
279
7362
477
1379
751
9353
461
1487
180
187
370
144
166
730
173
129
133
9172
630
349
120
112
505
289
328
237
407
173
707
187
341
239
1015
2702
190
127
172
2108
1014
2642
357
104
4282
13821
393
8927
164
168
2434
3394
355
309
244
6375
6331
630
168
9224
973
746
12660
4419
3826
1035
4092
155
133
107
942
734
317
1392
1185
9510
1430
2407
6606
4030
4905
333
1485
1418
379
126
1764
237
357
2504
115
2037
11356
2607
839
4691
339
337
6469
8021
566
121
350
233
512
279
195
181
6633
5534
187
331
9326
724
7509
139
1474
1650
838
136
3099
4835
8860
1129
310
112
602
236
2468
135
182
9079
1637
8551
3383
356
659
455
482
8298
4875
9663
710
8986
3219
1248
170
182
143
741
1212
7288
306
237
966
737
207
306
237
966
737
6595
5968
1192
360
1056
846
2897
482
173
320
244
107
201
704
343
713
408
201
700
179
175
320
244
2274
5366
2512
511
1612
1738
11865
4053
10524
112
196
102
913
208
161
131
706
208
112
196
112
914
182
161
131
707
4361
218
1580
2352
388
3078
1396
521
210
404
1192
124
520
10797
637
6254
126
6202
1022
118
2345
1343
172
1499
1267
818
340
120
13854
1858
3723
1465
1092
229
178
201
944
2650
2828
2345
14911
1325
2932
7368
3268
3099
636
324
494
173
1136
113
3106
413
177
113
266
144
283
3215
11169
10793
315
9510
3138
2329
7473
5843
5043
15380
2616
1639
2307
5794
112
534
172
112
182
363
9334
11990
7546
1939
2077
116
119
123
128
160
312
628
774
8982
2520
1984
402
1463
1726
107
546
778
5597
418
5872
4626
121
702
658
440
109
574
560
2928
121
702
660
443
3659
608
281
137
238
222
3094
113
115
1141
180
488
11429
2083
8927
5969
1225
8993
3212
156
284
150
198
182
618
441
205
158
285
150
198
182
619
441
892
527
492
175
1139
114
100
2992
529
111
267
316
175
438
6180
641
240
779
1103
3273
9409
8887
114
142
106
6592
5732
2913
483
1740
4482
983
8972
992
1048
1558
1405
1051
162
100
555
237
587
8963
13727
7170
8922
6635
229
489
148
1014
8905
139
113
3055
180
154
294
134
278
3727
487
148
1180
154
3048
421
106
270
306
2977
8856
706
12046
1002
4968
8443
7552
466
1177
8855
542
2787
239
227
9422
389
1318
201
293
177
163
160
168
291
9537
224
2761
8947
1536
350
419
239
217
206
194
284
130
704
3869
4699
170
104
3549
2156
11717
2532
702
5297
101
177
2201
13814
11569
236
712
124
608
1316
2629
1821
2086
7222
1630
5919
115
624
336
185
497
1263
115
630
9655
2313
1824
7298
12520
404
3622
2426
1091
2307
1132
8193
1647
435
821
8734
10252
362
8249
5280
140
7249
4356
117
605
111
610
222
197
2914
166
605
111
610
222
200
7512
108
505
478
356
562
5312
462
7544
1954
121
277
992
4196
3265
277
452
11489
477
172
2225
9292
2005
9355
343
199
106
263
230
452
157
402
324
1163
6413
175
262
179
169
101
3128
3271
1194
9128
3177
13736
282
239
383
234
151
126
130
964
7799
318
1150
8318
7784
121
339
114
227
3541
4636
382
483
852
477
144
483
842
194
108
298
174
102
586
229
351
499
413
6562
2170
4157
4246
1725
4012
953
4488
1313
2648
441
820
146
133
202
194
8853
6567
1788
9919
1339
386
1454
6353
1350
385
1421
105
1078
6191
442
101
163
165
164
173
109
442
101
7256
1130
820
464
9028
464
2592
1157
266
352
1056
650
438
607
4038
235
8270
8434
5216
852
133
477
188
6481
341
4654
738
755
161
825
230
6931
8629
2498
111
300
463
175
137
131
816
126
4240
2338
8954
2015
5309
944
8171
9592
1168
8097
353
714
184
109
422
158
2168
3440
1691
9352
903
265
438
406
115
229
6174
114
1050
105
1432
351
976
9810
408
3505
2145
5937
3227
4946
2734
1911
112
581
942
5045
3016
2465
1937
7541
4228
3184
629
2996
3804
647
409
3562
13838
2606
490
120
109
315
144
118
178
135
105
2501
3895
929
3921
11552
12428
125
398
2424
1173
395
393
489
507
408
4270
1123
766
2839
257
2317
256
2656
255
760
645
346
257
389
646
2307
330
123
258
784
1164
332
123
3116
169
3954
6840
2876
2258
20447
248
198
391
488
507
408
2791
6853
14281
914
228
388
392
482
507
406
525
1440
346
2872
1237
170
579
599
1384
1303
346
3100
13976
3729
122
238
123
135
886
115
107
299
140
279
555
105
999
295
151
1239
147
1917
9057
1331
9535
213
13624
3536
217
780
878
7534
1495
110
367
231
211
377
2125
1019
195
384
269
705
192
162
216
100
2155
228
222
6502
137
133
163
923
103
260
127
200
12559
1127
141
1607
112
643
4756
3974
780
741
854
121
401
346
191
1547
2505
1849
782
127
273
227
4603
295
916
165
354
109
514
265
210
207
119
367
1086
153
374
153
446
455
407
5795
5898
7165
196
112
386
171
305
298
248
411
786
165
247
200
504
263
132
300
129
138
1171
287
109
118
3319
281
246
289
492
992
252
889
703
113
178
108
393
113
242
564
9284
701
109
1123
235
2915
166
479
109
1122
233
130
1888
2984
161
6501
831
11855
3768
1826
9137
4141
136
667
134
6751
652
4421
3554
8905
411
1281
1693
449
345
1276
121
432
2779
1131
192
3131
263
169
188
1062
834
3344
559
121
1120
274
767
118
904
707
200
118
907
707
7336
9425
4529
156
522
149
193
591
165
1282
301
561
190
673
1004
3432
1549
527
215
1146
179
999
3193
4547
2246
1080
2165
1944
178
3036
1080
817
1039
1470
450
6962
11646
1393
1267
937
5831
11530
2314
1261
241
6040
101
144
307
158
284
637
162
1067
140
325
1067
6810
698
7611
637
102
701
225
177
107
868
296
101
201
701
225
205
852
293
101
8246
1954
5127
5854
186
372
181
171
173
118
108
1956
119
476
5772
879
341
1097
352
636
658
317
309
129
910
266
220
197
320
251
8834
1244
202
5453
3171
1143
302
554
154
166
316
6406
200
1180
348
7725
1201
347
1378
1448
9212
651
132
118
164
1190
4726
344
6479
1091
2453
4787
440
674
4323
4354
5736
5147
10051
359
1178
1444
2081
209
298
7346
802
4616
2045
6821
2727
375
1309
4027
4867
974
173
146
165
4679
7359
535
453
384
244
7285
334
273
505
613
2204
8841
769
125
303
459
257
1181
3639
3554
423
147
8527
913
907
352
495
104
163
2028
221
326
726
350
9662
279
188
405
166
1252
346
355
206
571
14231
4935
1508
1873
672
407
892
2256
1613
810
2519
1656
2953
811
2325
4448
1517
233
3077
173
303
5888
2376
1241
447
331
427
230
204
188
5276
601
618
11714
5537
7299
3388
670
1205
1554
234
204
267
107
486
1137
315
2156
1543
1572
261
274
7223
8595
151
1684
890
260
434
5131
140
102
1409
2329
1399
242
707
114
210
149
133
157
310
272
236
158
125
101
329
718
6464
341
341
4693
764
1025
110
732
100
114
381
815
131
4253
246
1270
165
1970
5266
702
8162
7494
8764
425
139
3781
439
191
947
124
201
439
191
946
124
2403
146
9093
181
357
522
139
351
1364
1242
7715
185
134
291
1356
561
14105
834
1269
152
149
285
675
235
182
168
1566
1493
111
441
807
935
153
1286
1780
235
556
514
292
110
3517
1326
5214
169
4412
8617
1119
2540
2390
1176
1855
911
120
107
494
188
919
416
709
115
1158
282
154
206
3848
3066
7201
165
1243
321
2302
9475
2707
1179
721
167
5510
167
309
2569
4992
4297
764
126
265
359
342
639
2088
6727
247
2827
293
168
160
163
177
293
133
6439
276
763
328
708
125
208
103
494
145
446
492
313
371
846
2775
289
3822
9352
4183
1586
136
166
187
377
702
407
987
1751
1097
363
7356
509
107
1143
438
3906
5013
4697
1823
13869
162
11196
2494
1129
14899
914
3120
1497
5312
352
1443
1729
6431
2648
1251
449
7946
724
875
142
724
121
366
120
2215
13614
5646
158
2246
9442
718
192
160
108
180
112
243
686
618
990
8213
140
5141
942
310
463
161
164
177
463
393
1044
9162
2352
367
127
3541
227
335
3254
172
349
2401
2408
4195
244
6857
342
1172
376
330
486
324
232
401
2401
998
102
825
579
1688
614
121
146
337
490
321
1936
683
311
133
142
128
144
5889
6952
2065
11538
497
1145
697
4594
407
312
757
106
126
146
700
176
237
165
756
106
123
145
700
3441
2293
1909
757
717
122
5720
534
1664
160
13868
920
289
272
689
310
626
469
101
11414
697
313
190
243
105
645
2287
190
225
1877
7784
7355
1192
4759
5239
116
13791
9396
9058
311
737
724
1201
115
520
132
508
1445
496
237
520
359
700
1684
2159
1125
528
3670
1949
7469
1580
4297
4521
1123
220
1480
3364
2136
178
135
265
311
251
312
150
259
386
134
766
307
323
233
116
538
9461
232
705
207
361
187
771
705
416
8678
237
174
143
163
463
151
212
238
263
349
9512
201
228
108
199
511
591
1179
218
1111
1145
1761
2403
683
3996
158
453
168
3262
120
204
453
111
2470
1299
128
419
1072
125
417
781
9481
219
108
136
279
188
163
851
256
159
663
443
223
134
2915
189
163
850
256
159
663
443
200
11615
4253
7327
1159
8896
2040
755
445
2268
2497
5894
6723
346
4717
3071
1513
3180
5748
3953
5157
2843
663
875
594
2830
198
1347
9520
875
1386
287
131
113
380
144
11905
349
6463
308
257
234
1271
433
185
346
309
234
6223
112
1623
5254
1624
2247
2102
1654
250
4982
460
1316
13362
165
7339
326
1099
11132
940
2176
8255
3849
454
318
5344
7353
6859
1436
275
140
130
256
322
1752
2801
11887
2053
302
110
267
234
1160
246
879
9117
132
264
218
649
339
145
4911
249
12370
2116
4568
413
117
102
11223
119
186
136
1110
1210
160
126
595
155
2531
319
2771
1029
670
319
1584
200
119
286
105
285
197
818
4132
1965
2057
11918
644
245
830
183
199
642
245
777
183
1872
500
791
1375
869
4151
1323
1458
1629
4381
2390
8922
5505
3301
7254
4996
1836
2098
5235
702
8074
2695
5426
4830
5690
11542
2378
7439
730
4042
2510
225
1315
138
123
145
163
144
280
220
1232
564
177
164
201
163
584
1050
1333
301
687
252
4868
1257
664
2827
4120
8940
2127
586
518
237
1195
124
518
2305
5329
1592
2033
6251
303
1484
686
462
620
164
146
393
120
188
286
210
132
313
1448
384
482
1385
1337
260
1326
342
281
519
574
13629
244
225
255
13122
174
2543
357
745
1206
816
208
916
3750
107
2175
646
450
158
349
428
3309
162
377
8872
5161
172
1168
216
109
4886
9829
180
1058
3833
617
2950
187
379
107
247
2367
231
201
141
1938
228
118
136
118
151
223
479
852
8901
124
710
203
122
113
116
139
302
173
296
309
424
186
433
1271
101
173
295
309
8931
132
664
1119
6167
1075
8864
186
10600
336
3367
6242
1319
950
272
179
512
574
1609
1874
2710
1260
166
221
403
390
238
108
123
707
1897
889
114
4110
1492
336
1017
130
100
2773
772
511
295
404
217
1966
7534
2438
4833
8460
1555
393
411
447
112
110
179
905
1328
8873
7864
184
670
7740
8953
4974
701
560
4960
3045
3186
5911
1213
1061
778
237
207
103
258
953
290
150
4951
817
634
8756
756
1559
218
1142
2154
4715
304
441
107
278
169
294
106
177
613
3254
172
415
962
3994
8425
698
5286
3451
8079
1465
643
828
1917
3771
641
2524
972
419
1733
322
107
127
2906
189
121
164
125
515
212
117
167
127
1034
650
173
1735
8889
1149
251
128
1032
645
445
205
424
125
133
135
171
2312
2907
225
522
405
1161
138
4960
119
433
204
120
282
3263
139
169
100
448
204
3496
8834
395
518
949
376
2067
1263
11560
4840
1382
1089
222
4856
7335
4426
8604
5021
901
4920
4545
1553
6173
2682
13410
444
1736
227
293
329
201
9445
267
439
8356
11455
4111
1624
9661
623
1870
4905
4716
3866
3567
9215
3042
395
319
707
775
925
634
541
992
143
894
709
698
197
264
393
9020
12157
4501
1158
355
2195
119
1357
9842
4077
105
9965
4744
105
312
151
177
263
165
126
208
629
1506
194
204
1508
129
415
303
194
819
108
4577
203
8946
275
303
219
149
187
112
134
206
166
156
187
389
126
941
135
418
1383
9115
3995
13769
5150
130
105
134
128
134
285
10270
3728
156
423
552
9570
3543
10754
1503
1028
357
210
154
663
212
293
465
477
9588
606
8576
1931
13059
643
1406
308
1665
878
1086
383
311
244
133
127
853
3584
4740
3169
3837
14040
1959
7198
9424
2783
3358
2686
174
640
361
174
479
1277
174
667
728
4230
561
1343
308
115
272
634
1899
149
1912
256
931
1150
12667
861
9538
9656
437
374
866
204
1486
102
4217
7364
107
169
119
2617
317
246
8856
139
186
302
215
200
165
357
298
486
4196
5299
696
8247
2991
137
449
606
315
4154
1786
359
268
116
325
4687
350
350
6573
209
545
481
125
242
8068
2959
2820
1212
1104
209
5229
164
4167
1380
1048
215
269
245
312
214
6409
2832
8859
641
2951
620
6004
330
3037
1824
7448
771
863
2840
1026
2434
164
4394
375
1363
146
497
616
725
7397
830
153
183
642
104
9328
109
135
129
412
206
402
1727
108
130
144
764
1038
2028
1150
1196
4304
497
2599
100
917
114
158
176
294
138
163
451
6314
279
438
797
4034
3581
4184
1672
1393
6087
5572
1673
3430
3971
1571
681
11651
6195
10162
1108
158
364
176
191
3299
421
120
157
513
937
142
455
130
119
217
525
125
697
650
656
443
220
2891
125
697
657
184
190
448
388
154
197
1011
212
664
1980
671
936
4332
712
273
329
7476
113
329
1370
865
7082
690
1485
113
132
355
148
6817
705
9069
450
226
12207
2635
455
537
187
220
209
496
1175
3982
1326
148
159
1536
194
3033
2379
159
1534
194
2740
6874
699
5223
2286
8876
3077
1159
385
172
610
1161
339
1614
606
650
14283
5066
279
1349
429
2458
338
456
8982
3251
819
2485
5191
4092
884
480
551
669
151
1113
313
1169
161
4028
1378
1007
2774
2170
519
124
1188
684
518
932
109
1637
2388
1401
9587
479
779
310
121
380
7131
482
207
105
394
363
788
158
401
183
9513
140
128
2535
6047
4379
3078
5417
810
430
351
158
266
100
107
2891
320
352
5568
816
346
189
281
1997
2631
9182
385
1336
325
977
1672
534
138
1271
119
165
163
420
557
392
552
1223
910
1972
141
2103
101
108
156
458
324
403
340
360
199
1565
1605
7851
1419
280
359
135
255
166
628
522
196
2835
131
2754
421
478
473
14915
2969
131
708
114
519
176
853
1974
7536
342
2718
1339
215
5556
6368
5940
833
780
2613
1660
2167
780
2430
2173
702
4425
9471
148
974
2910
3348
1988
112
133
176
206
276
141
118
180
1341
1466
1489
275
6127
226
627
1039
154
173
274
364
238
141
699
115
2910
173
365
238
480
13669
2313
5301
698
8185
451
2047
1024
1832
768
365
992
4789
2373
8835
964
3114
11249
2151
7784
1521
1273
1994
2362
567
621
421
7315
716
9129
1209
184
2648
1429
115
129
339
131
370
295
362
171
163
2164
3216
165
250
762
109
224
330
216
158
101
181
259
357
774
699
951
572
199
373
122
4059
4297
132
1217
15382
1121
3927
326
1565
151
316
1473
1034
151
7802
1039
248
444
592
440
156
643
581
579
618
485
1659
8186
697
5424
1412
904
359
187
372
355
496
479
118
1126
346
379
549
356
653
884
864
253
639
274
793
251
1259
132
490
186
298
121
1182
2104
358
886
215
7218
4189
108
242
157
110
377
138
328
1550
2749
6223
2264
7222
225
246
279
420
449
2370
1225
879
6491
9054
1583
11640
1341
2244
124
106
214
3724
114
366
204
411
283
3260
194
184
169
354
204
3664
393
139
103
9003
697
230
182
293
14988
419
129
7972
313
853
172
1492
126
117
606
9112
275
1347
3353
1492
4016
1019
177
234
310
423
514
259
374
633
663
166
177
110
436
4617
517
149
792
259
6344
480
4737
2228
145
11721
638
437
7386
942
1643
3039
4801
1842
2363
2666
1234
2845
3001
498
1850
8475
7862
3199
631
4898
4694
1441
4456
951
117
148
159
168
251
445
8948
1075
177
183
587
576
1398
362
791
2784
1969
1793
1197
118
465
487
358
177
357
891
1706
10260
6554
492
10203
9543
572
562
376
4270
526
5429
679
101
313
666
424
541
1306
1082
662
1365
323
711
2346
9362
589
262
105
473
1068
417
5184
384
684
335
417
2064
3223
3348
255
14470
5285
4009
5860
9378
7548
131
1901
164
1639
1730
354
761
100
336
636
258
146
1313
5194
150
2637
1072
180
4050
517
8900
3111
580
310
113
171
203
1845
3589
2179
3148
2519
13684
7436
11735
1725
1019
394
160
14089
384
273
103
180
236
519
105
201
639
384
273
103
180
236
528
458
4801
567
3292
1725
3304
393
9492
8487
4974
8968
563
8860
140
143
226
358
924
1295
146
126
6842
6892
1466
8913
4926
1988
3693
8933
888
1083
196
738
4543
8898
7329
2855
6476
199
500
195
1201
278
882
526
543
1321
2070
549
765
101
116
390
235
501
133
3399
325
970
369
143
323
966
483
6119
824
3956
655
372
1224
138
372
1227
8662
832
310
168
7224
5611
2267
1466
774
748
188
113
128
550
109
615
187
112
128
169
834
7172
1577
5792
5505
474
918
655
845
8938
872
712
7460
1058
160
3983
2464
439
741
9216
688
142
932
13461
196
176
421
341
1361
644
121
445
2035
9452
10506
289
178
1179
367
7809
1507
367
1336
1064
1398
158
288
183
192
582
1517
416
126
158
251
107
2250
101
340
338
244
538
6503
15347
406
4677
1446
390
6600
14970
100
6291
9243
3215
2470
5838
681
7515
522
205
194
215
1038
1533
7397
3929
197
2419
790
657
347
142
289
228
141
363
163
131
5460
272
243
251
290
243
322
649
1079
105
124
405
320
2098
4102
8958
3307
3247
1023
1364
3607
184
6101
232
295
285
365
124
919
1261
124
171
1468
2716
583
779
155
146
136
109
148
1144
1321
140
130
154
1510
432
927
231
439
928
766
159
1030
110
266
335
1367
7400
5601
107
1778
9347
107
13830
153
245
1033
136
776
113
283
1396
307
287
452
112
2210
5234
135
151
236
422
5349
13853
3852
7200
2268
8424
697
5260
6124
13623
1910
112
928
1399
1615
246
1442
1179
9621
3906
2902
421
2082
423
421
2082
9591
3907
1750
866
689
131
8953
1285
355
128
2760
641
212
852
317
212
2911
199
700
212
852
317
212
2768
128
675
139
3107
8950
1688
1306
107
138
126
291
363
1130
310
104
110
8990
109
180
389
116
132
2713
2351
8896
3695
1098
2560
182
344
605
5395
372
987
774
125
9377
224
1783
2546
159
3555
5194
1022
616
174
2205
9340
1106
9266
474
157
161
177
469
2545
128
530
143
195
480
142
238
170
6340
1226
3643
316
4839
4018
8977
1710
1348
3768
2488
118
694
106
1116
445
1219
171
1173
149
3083
781
124
267
465
4341
9019
4549
593
101
9423
160
126
408
849
1886
1481
4223
13607
8032
270
5842
5026
362
296
772
405
542
212
390
418
572
101
473
311
268
851
1564
733
517
852
108
3138
7344
1040
748
140
310
191
376
144
234
13786
121
635
331
1887
496
1816
108
110
107
136
606
400
1197
570
528
2450
208
716
132
155
6715
15293
2436
3999
9289
14975
291
7404
15164
302
553
1338
664
373
188
131
146
120
167
107
303
739
198
568
132
182
636
156
109
106
631
5114
130
101
1803
7635
4596
349
6532
160
1608
176
160
144
178
145
258
381
129
2196
1802
135
297
221
1644
948
8959
2091
115
155
1640
591
3542
119
155
566
4766
225
9094
194
229
3970
148
209
781
987
3014
7425
3687
7465
2249
9654
257
220
1270
733
322
1215
268
127
135
264
209
562
219
167
385
249
1713
700
139
4612
459
3712
2011
7340
482
811
4200
1730
1485
714
214
126
115
334
120
140
5120
8875
103
135
160
280
1549
539
167
8837
852
165
288
386
107
9398
140
117
177
347
1076
121
402
330
220
259
132
259
1125
6457
346
4713
1221
289
2463
1521
163
5974
202
5032
7294
2676
310
403
105
4372
150
3526
5909
4328
198
1524
3862
1530
126
2155
1991
431
208
188
198
2034
9370
870
6940
8774
2511
366
183
313
370
774
535
365
439
122
110
106
404
204
177
137
122
499
9123
111
499
189
714
117
397
234
1074
311
198
176
445
592
220
229
333
1728
494
316
1306
591
388
216
715
118
374
112
541
163
881
1747
332
321
1403
594
306
182
1120
583
312
465
442
561
131
120
129
129
305
107
105
496
663
4342
316
118
990
3102
3249
849
199
209
5864
11686
1576
1571
1372
2689
6261
239
503
273
2760
1366
2210
3384
366
1327
226
3256
9472
2730
1331
5629
136
343
192
104
1717
593
1993
1068
2891
7256
948
3375
540
730
715
340
141
11127
850
4481
2229
403
647
227
521
225
376
263
2886
326
498
153
2424
665
1624
1918
746
230
5682
203
157
106
106
242
201
1371
189
2691
651
132
5521
2970
119
140
253
4438
239
130
741
101
201
180
173
120
145
3090
1175
1505
296
285
117
223
1361
1716
101
172
193
326
203
240
136
5534
114
238
1690
180
1039
1273
350
364
4672
12325
613
218
15251
193
565
106
350
180
613
1508
734
1291
494
9762
276
135
169
403
886
382
117
1456
590
229
111
1971
1634
472
862
116
1629
4184
309
306
173
102
1284
433
187
423
309
306
173
1283
433
187
424
309
306
173
3667
1563
1481
3443
154
118
139
162
8258
594
156
164
1439
100
387
123
1473
14744
9365
108
2840
4327
10598
2309
15384
3953
4951
7437
2941
3306
168
325
274
349
203
9442
2386
124
4695
340
5709
978
973
5690
146
109
4564
2272
152
169
475
289
258
310
287
112
1830
8963
758
2189
649
294
184
7068
3979
1909
1125
4012
2045
484
156
171
224
260
100
125
204
128
125
115
1156
112
366
949
755
119
323
134
111
290
134
309
199
133
161
2373
1595
112
129
133
2045
6536
3814
1217
625
740
410
198
125
673
261
165
164
122
6545
344
4802
352
4531
863
122
996
1348
755
259
164
220
352
228
300
128
100
481
140
160
155
146
128
532
368
310
140
202
7351
3637
603
697
226
357
113
685
161
9026
4739
1105
467
174
787
10849
11990
12815
3623
980
1272
7316
1909
125
187
122
5837
537
1235
4359
4404
2307
2860
5170
160
4796
953
11078
2309
6831
4998
759
411
210
2520
189
8866
433
1579
9279
2176
678
275
650
9288
1103
7948
245
238
248
8898
404
413
124
120
261
476
1218
185
242
197
696
140
1523
8361
698
5349
711
9715
276
24547
9344
5581
15365
7140
4618
604
6677
5786
381
679
300
670
4793
7236
186
1980
428
132
356
764
2646
388
230
820
387
171
143
4749
9341
384
119
290
431
647
9675
4370
1199
4043
738
330
179
115
180
783
220
390
714
407
1063
192
210
179
299
156
268
5151
7382
2721
359
14549
5987
2614
381
640
1858
1227
5045
1375
349
1102
113
7766
351
1190
134
2231
178
399
206
2824
197
1770
627
2128
106
765
3351
641
120
107
521
702
422
178
331
628
121
5568
899
2106
408
106
2927
1360
3864
345
144
300
323
201
108
160
451
159
132
5806
229
203
450
123
943
120
705
239
226
205
451
123
944
120
706
9119
230
590
620
204
242
1192
190
106
102
242
249
316
104
302
107
254
195
156
2533
1973
947
347
1489
4840
2974
5200
11547
2213
1130
1870
3038
475
136
3206
109
157
396
254
196
523
220
379
262
2840
280
136
106
1399
12217
1531
5037
283
391
3409
9508
11845
1985
2868
905
702
1648
150
141
122
148
151
357
478
209
171
133
122
148
153
370
100
108
195
139
648
133
1601
585
4240
159
5791
586
2575
119
135
364
1497
2252
3037
7314
735
1844
4416
205
257
106
746
1350
790
964
134
256
878
1318
197
458
702
197
216
439
578
919
725
2584
7118
2340
1336
464
145
160
547
464
145
140
3656
5207
309
260
378
1319
712
7285
692
5217
1284
184
174
1004
137
144
642
398
1122
5268
6229
1987
2204
852
378
210
250
126
140
135
1451
100
1039
9735
971
1206
3999
1387
9406
539
1293
8987
832
1244
2658
985
6770
224
708
154
12400
880
2982
7514
2622
2887
3886
1711
13955
403
6766
6480
350
4751
330
4909
3528
6328
429
123
155
9648
548
1938
1257
304
471
810
12327
715
134
143
1073
257
743
7345
2069
3936
2007
1687
2488
186
165
701
118
809
402
2595
884
440
588
724
651
2144
116
589
724
517
123
1188
683
519
1018
4227
271
4799
4653
112
618
689
383
106
9731
3899
4988
1094
2742
1374
1117
146
173
7787
1112
147
184
100
1235
12839
2060
2330
5742
8447
1277
694
146
227
613
109
1743
132
305
227
207
222
9217
433
190
190
515
131
1162
518
494
619
3226
13929
297
228
335
2979
187
507
4544
606
3641
1105
379
785
674
121
573
1053
981
887
651
169
554
610
2929
887
651
116
113
719
2908
4782
7320
6678
5936
6769
146
1582
440
528
364
119
186
132
131
797
185
139
313
101
289
161
101
307
116
104
110
260
117
133
299
767
102
357
103
324
105
131
1712
176
128
470
406
122
757
8769
638
536
307
128
154
275
170
168
235
231
324
618
237
702
5266
985
8189
302
665
1437
13791
405
208
337
237
162
152
3162
11765
2351
337
210
188
458
1882
100
663
313
581
194
778
311
651
107
1062
127
165
112
158
211
188
134
155
592
166
194
366
189
178
100
7404
371
725
3131
112
232
350
259
7792
618
959
104
126
149
122
164
368
205
128
204
537
113
303
1922
491
189
230
4333
386
412
268
136
1344
362
816
122
128
823
1046
182
256
128
207
1464
450
455
1335
1961
405
1066
458
325
171
177
273
148
522
978
932
540
1094
668
160
194
414
128
258
1107
331
136
828
198
1200
401
373
1430
7764
1518
1299
6838
277
527
2050
226
438
1379
9135
1081
1470
1471
7848
1728
205
2412
517
308
242
190
1120
287
235
335
1308
2298
334
544
2797
11820
5564
1344
123
197
231
157
1709
2112
7318
143
873
12141
1080
331
5981
11785
1070
643
141
142
355
795
1073
113
172
151
632
159
152
221
207
245
5130
151
13879
13403
135
218
9250
1404
3396
221
916
3004
1919
7502
2333
366
1121
637
158
917
477
1227
1068
5937
228
344
829
319
6104
1336
984
336
2366
2736
132
187
1079
647
1393
335
887
182
1066
813
540
1477
5922
449
3848
450
2098
3473
7351
1366
398
2066
5187
3961
1984
931
686
683
7286
1157
1906
1714
11807
3462
1772
6299
521
686
655
254
255
128
116
148
324
449
3789
447
2026
252
121
604
115
192
505
645
2925
335
289
203
253
121
579
2397
264
138
229
7028
670
4051
348
3719
4449
4045
9387
2625
4056
6616
722
115
144
437
386
423
131
198
415
337
1409
1822
879
221
3302
333
1623
422
3743
564
1102
14842
1073
231
140
1423
3760
331
4696
703
160
122
127
293
149
283
174
185
418
174
2263
200
1442
251
170
157
182
154
101
187
155
135
370
333
139
370
2744
6469
704
515
196
1067
182
182
545
196
1067
182
795
2992
1491
832
7199
9627
154
839
4179
286
3902
502
466
366
1390
365
598
781
1074
1779
1063
759
247
1695
243
1235
813
1474
1798
308
114
182
1050
178
436
240
142
766
270
515
3683
3581
14318
264
5635
493
4707
10775
4017
1628
817
397
112
5311
103
481
10195
529
720
103
1287
1285
144
133
640
2356
1023
216
2848
13624
3245
2815
704
9279
704
817
404
814
410
216
244
269
793
7131
4930
1647
7355
2199
2247
5728
3237
1420
131
312
8908
4063
9464
115
219
289
258
190
112
173
800
121
6241
2875
1135
2491
261
602
281
335
11529
1526
228
147
131
508
623
405
119
280
101
9138
8182
695
570
2144
267
9372
1913
7538
142
1159
373
217
100
101
401
6212
587
4027
4040
8890
948
250
454
668
268
201
369
1057
1378
106
138
5824
3450
117
140
1014
1434
1648
146
287
194
439
507
258
153
139
299
204
204
494
175
1145
149
3090
639
144
269
4014
6607
3256
1120
275
1214
9476
1345
2193
8947
4612
314
2885
6811
1669
7365
2956
136
1572
650
702
1058
143
166
110
2886
166
702
1059
167
247
3027
5011
698
4812
9111
797
665
121
1279
304
164
354
665
121
1163
8270
692
5079
1426
127
155
158
3686
441
629
116
148
367
114
143
163
321
2906
138
420
422
125
107
109
2339
997
513
3078
3913
13584
8730
4880
149
143
178
7355
222
6100
1274
12470
7136
1862
952
193
190
358
236
124
136
158
621
146
1500
620
213
153
478
704
601
9473
2851
8948
12089
337
6946
860
422
189
744
235
283
683
459
2297
709
993
146
141
114
2691
7277
3187
719
106
1090
1346
1179
407
1576
488
501
515
134
6315
13591
2276
5126
6764
5204
142
121
103
666
107
290
208
409
369
104
229
288
128
3086
1245
926
660
243
9276
4817
7244
143
589
1542
181
300
161
348
224
808
1198
475
911
185
1634
8884
3247
162
435
8856
510
9348
2670
9712
3862
1018
3429
8074
693
5237
341
1988
1200
121
409
465
113
1840
144
194
9003
475
8074
697
5355
2960
1142
114
590
195
587
1431
590
959
831
9382
8887
1866
8498
416
464
105
105
1468
195
367
4981
7533
1940
2781
1466
367
1337
1157
175
242
192
118
11992
2177
176
146
188
300
1938
7545
670
193
169
103
9495
1039
630
102
289
900
423
1504
244
117
162
1059
2101
670
9425
7399
7999
8916
8778
450
369
222
556
5705
13681
1562
193
183
512
760
491
139
642
493
7350
150
727
386
815
5672
381
1264
3715
116
7287
4878
518
124
1173
410
239
518
122
1412
8287
621
421
3403
205
184
414
365
156
526
158
335
176
8953
175
3206
1976
7720
2005
1463
182
462
869
115
156
5400
1540
260
117
11729
541
244
166
115
123
215
153
191
1672
6920
1857
7414
5888
8263
692
5114
1363
147
8727
2293
826
821
1016
380
3203
258
225
248
125
9458
228
5562
703
7897
1156
1188
4769
890
7980
4885
3912
132
1147
342
101
162
107
222
1044
210
208
129
9518
109
196
13816
116
11971
750
156
638
432
534
165
468
186
1240
1748
3425
481
2228
6470
1420
8985
2541
7332
3198
1080
6035
116
165
191
112
11718
139
353
184
293
136
223
423
260
107
111
130
172
164
248
7353
233
2298
8918
11449
3738
5415
159
6810
8976
440
643
237
120
127
104
246
492
277
433
208
2276
1049
497
9380
318
1283
622
8961
5923
8942
135
1152
686
692
2210
4000
166
1479
3210
157
115
9025
168
1313
551
110
171
196
1417
801
201
174
237
12533
213
5177
1198
115
6656
2841
4115
4733
199
124
255
403
805
744
1321
154
228
240
729
5611
195
8990
1621
6714
4958
9165
235
102
330
863
1682
1932
914
2959
1979
8968
1974
682
2013
9148
370
553
1230
1884
8056
1225
4003
1966
3581
554
296
543
242
3661
3069
4682
2653
700
9104
3061
248
357
141
402
6158
280
105
125
123
1143
184
490
243
4021
8931
554
4534
10385
2176
281
1838
1169
4745
171
3712
9108
9460
493
174
1144
115
101
3106
121
892
118
268
3027
2360
2045
5023
2040
5143
1992
113
335
2891
264
2211
1679
3074
264
874
10304
130
244
232
260
126
1407
350
1365
1583
317
21148
1066
441
9571
9424
3948
9296
546
121
1179
108
189
949
1204
8897
5426
5237
241
702
1027
225
103
279
132
107
276
3094
125
454
1219
359
195
950
115
158
487
3279
359
195
949
8844
4756
694
173
442
556
492
8589
199
858
159
123
338
2938
6515
8953
3115
1479
109
1984
108
306
180
101
105
161
4860
197
321
184
169
5216
163
375
11695
4547
9453
523
749
116
175
9436
5394
167
287
1284
454
2512
113
134
115
102
6675
2185
1561
1042
482
9464
148
112
240
118
175
262
574
176
917
112
240
118
175
262
574
176
917
112
239
118
175
262
574
5907
7539
1951
233
2405
124
383
269
108
4205
131
818
194
4881
1055
1590
1271
1087
163
4672
1693
1518
1377
3697
1599
7213
2866
868
1294
280
7383
9425
2438
2394
258
1733
1637
946
372
407
517
142
632
1309
380
115
312
144
377
384
130
286
1336
687
208
2945
283
378
384
130
936
924
2952
5818
3667
1553
595
693
374
4632
354
347
6469
778
124
709
103
7240
226
129
160
138
170
420
331
204
163
652
329
3720
9587
2941
129
154
143
170
419
331
204
163
652
260
539
8868
2143
9234
3654
800
8885
800
1021
231
1294
364
157
649
550
686
1120
550
108
1049
323
5867
102
1120
323
8819
321
9227
11560
315
1413
10451
220
221
196
229
388
108
118
205
102
382
684
166
141
210
1209
319
7532
749
8821
661
1630
347
1047
665
8829
749
402
368
747
268
255
10494
1345
384
1504
108
1768
136
467
180
6118
131
187
459
122
134
3381
8346
2242
4421
11720
5076
7241
536
6093
136
200
311
8965
487
241
168
101
5834
4016
9269
4994
3549
133
2019
1140
1266
3558
227
339
121
7791
4283
1151
224
734
683
1178
124
522
316
250
517
245
184
228
219
4517
317
261
166
164
954
3742
390
247
148
1447
1089
799
1047
694
289
466
148
114
120
137
176
215
1415
13713
540
177
186
235
808
501
4861
3694
930
136
345
717
2543
125
709
9388
396
129
186
190
208
374
736
4765
118
323
9432
152
3946
9418
489
141
113
195
380
344
395
143
441
578
181
113
198
357
394
9027
1160
9393
3612
208
194
223
285
173
967
159
6036
388
141
373
336
3188
1117
2158
9441
13316
779
4722
152
586
8977
3451
9574
1337
239
129
210
1972
7514
2976
9424
2545
6614
13509
1744
109
143
232
1052
9403
1936
594
5309
6679
1117
2831
5995
3244
611
704
220
309
546
8821
504
165
1054
189
107
1088
2418
722
368
389
5489
9851
4458
8843
833
221
3179
8904
102
657
3620
408
110
823
408
192
1673
1833
3071
8166
1953
433
10308
730
1232
9674
445
572
1518
443
1631
940
236
2365
2174
2684
7209
1506
545
6723
3525
11764
4301
121
339
114
227
3569
930
195
357
234
341
113
282
139
196
191
258
217
173
2830
2109
354
125
234
491
113
282
139
196
191
253
236
7839
121
339
114
227
3592
140
2274
1494
917
9306
361
285
1582
3723
157
1124
208
2416
1569
4551
4107
127
707
677
252
196
427
443
202
127
707
677
252
196
427
443
5540
676
5897
8288
2666
1162
131
755
111
634
4664
110
159
1016
412
596
4246
1901
275
792
111
131
372
131
188
424
450
135
487
119
721
5360
8977
3748
451
363
822
143
419
260
1403
3602
7759
8959
5828
10170
6506
153
222
152
105
177
195
3074
6809
5075
208
128
196
817
697
164
612
2946
183
818
699
403
105
7157
528
318
5177
8163
769
114
666
1910
639
1097
4480
1796
6264
9465
1601
104
1362
200
380
1389
1048
1277
135
134
223
821
2498
6820
635
5319
106
125
565
220
720
116
2851
106
124
565
220
719
2080
1177
4336
2376
965
6050
9275
664
559
13788
179
492
197
553
7373
1489
428
9119
730
5498
4734
357
357
358
357
6475
3457
8370
330
407
2277
1793
598
146
3115
131
130
651
207
478
191
164
134
672
8999
289
165
146
267
286
7573
9317
4263
8961
458
249
132
175
175
143
641
277
442
881
587
7886
454
218
1235
8262
876
252
1175
186
433
1477
9507
738
126
390
7147
441
106
171
815
262
748
577
136
173
609
187
649
186
7687
5316
1678
8874
189
277
156
447
161
115
152
1869
1946
7515
6116
1406
434
344
133
185
228
2242
4286
728
534
164
256
3629
703
5456
9035
497
154
292
100
144
104
2043
550
124
548
1464
135
587
333
180
470
1284
193
632
552
228
315
394
9063
3374
1315
8982
12595
5935
9467
2289
108
112
3114
196
221
704
699
1046
603
3337
3119
476
408
313
1218
9266
156
296
932
6604
2804
9502
2832
6575
725
1367
130
183
293
220
110
237
120
669
360
1094
128
8424
247
445
668
405
360
384
208
433
315
986
140
947
195
3122
322
893
140
909
139
4043
628
152
8926
3183
592
9319
6214
9781
3973
2935
15020
131
137
5495
700
8090
140
698
5139
4413
2740
959
132
140
1734
280
136
4805
190
4322
1712
2836
8441
3671
5211
694
8165
2167
13893
183
3122
260
8865
8497
9003
177
103
302
741
362
138
1951
7545
4429
547
298
683
1543
109
8516
9282
124
658
141
107
1110
3576
226
222
3099
1138
4670
7850
11142
8770
276
2268
876
7008
2785
1902
1035
1578
221
240
137
415
578
388
3815
3797
15042
129
118
778
492
228
109
227
1502
100
324
482
194
1900
949
780
1534
633
205
1275
422
180
332
648
207
381
2059
521
682
1182
124
725
4276
8200
273
594
112
165
175
108
263
1688
170
391
202
138
682
3194
227
181
133
201
106
104
6725
5869
1702
1342
372
1389
7788
383
1402
106
5020
140
656
372
178
422
1583
173
667
7238
2158
4331
1361
2642
5984
178
736
968
304
211
173
9443
149
736
968
389
451
3930
1047
5538
7957
166
115
9342
8947
2397
490
8875
5148
129
11557
240
426
2727
740
6128
1536
3998
5421
133
8969
1990
520
1315
2509
9779
3662
129
405
109
7415
6159
6594
11128
107
307
1390
366
1342
1013
104
659
139
1112
685
658
1878
2481
366
228
259
214
117
370
311
3831
1137
8056
550
240
1133
121
693
2551
1121
303
922
256
557
1384
119
456
334
6845
733
2141
3389
3660
1607
356
970
178
123
505
4689
351
351
6494
8903
133
1799
125
360
3439
1404
3349
4029
231
9495
676
6486
6542
482
6478
350
4751
391
494
2200
3491
13939
6050
1165
7440
106
168
6482
415
343
343
343
3924
673
131
1174
130
337
470
3528
2062
2111
517
111
1161
405
238
521
544
15005
733
5270
219
316
182
139
520
482
648
105
415
158
968
1737
142
145
480
414
117
129
532
1674
3980
8891
3935
1076
253
1434
716
1630
6904
7370
660
5654
3873
3838
235
9087
4879
174
1017
279
4139
579
263
838
877
758
4515
1552
2756
6215
4394
758
2324
275
106
132
478
6908
10629
1483
2901
1806
7744
1723
1564
2240
162
112
436
772
334
152
105
269
357
294
8471
122
225
172
417
133
618
112
903
340
259
1932
144
6282
248
128
1148
13694
3090
430
261
401
1373
117
371
13275
604
135
1191
519
366
2165
116
411
158
120
285
3242
162
175
183
458
213
11518
157
801
1111
9334
100
274
125
124
1052
5507
3789
5110
954
7363
1817
868
1654
451
156
958
1513
1508
412
1484
309
1187
1163
3888
7415
774
674
1618
1983
9447
226
267
930
531
637
863
156
665
182
263
132
144
551
426
405
127
1245
148
1184
233
8033
8897
4676
222
543
162
8948
265
680
144
177
299
363
2354
3627
465
460
2688
2488
208
140
356
423
221
755
5155
207
356
423
221
753
104
9607
5313
446
1797
518
249
1853
5308
699
231
7361
1324
5045
11803
326
274
178
220
108
267
3077
633
131
653
633
234
486
731
513
187
289
633
233
519
194
160
473
757
7328
136
191
154
106
396
5235
4908
641
115
1433
422
180
385
640
355
3637
164
112
176
156
726
1195
278
1997
4231
7819
1635
233
448
13592
3515
161
920
263
284
256
132
200
487
152
2459
11339
3734
1466
7308
537
1051
154
402
4163
173
7533
737
1710
4943
138
604
303
101
1614
263
125
113
275
2706
107
428
204
187
283
113
3260
139
141
526
204
6732
385
117
389
425
1304
433
392
1928
567
342
1676
8853
8670
208
642
12703
210
615
810
560
212
590
278
622
131
1614
1308
4460
1090
5897
176
1858
1945
7320
5778
1773
1243
175
1861
1470
729
2099
212
12055
4660
6544
160
546
512
320
357
666
8578
2359
817
135
2361
2155
1512
11806
1618
817
135
1011
392
1427
462
177
913
351
1634
8693
690
5855
171
286
2828
1273
197
159
140
100
595
442
9656
4813
1740
1166
8930
575
3681
14902
4167
4749
354
6642
8850
290
3677
293
2677
105
268
134
784
3035
112
192
8769
959
193
181
491
237
7193
9475
6646
709
228
189
5453
284
223
233
150
7533
1753
171
1964
204
1117
600
815
2123
803
7828
1263
7162
295
8902
101
113
310
8897
110
140
100
9283
7351
240
123
107
128
250
288
3113
8841
678
6228
1927
3072
241
530
187
186
246
398
545
168
186
114
178
214
119
182
8968
1005
396
393
490
507
408
3415
760
107
134
475
4035
142
112
11595
5473
3842
4217
8834
5003
2966
122
1069
705
191
122
109
970
618
442
1289
131
1593
351
14924
130
254
1064
453
513
4328
6311
3340
1842
199
415
3067
640
3801
203
202
414
148
2205
121
1232
204
848
2415
406
505
489
393
382
4249
399
507
484
389
372
1175
729
355
965
3328
112
848
14951
3146
109
3381
3908
106
4245
5538
268
267
176
460
324
4382
158
728
268
267
176
462
320
4395
158
728
268
267
176
462
321
4395
158
680
578
214
267
176
411
321
1830
1078
516
997
290
339
125
503
577
2902
139
437
763
203
699
232
248
206
2922
142
909
235
248
206
751
321
933
443
8926
335
706
3492
423
7388
1078
1934
168
169
118
142
1652
682
932
5178
101
185
745
121
109
374
318
153
3698
126
698
387
379
541
298
4992
1274
120
125
326
122
196
191
140
609
446
403
120
1017
190
5385
183
1897
941
638
1100
586
4790
2000
449
502
1006
451
3647
169
592
3132
1080
123
876
353
401
108
159
110
200
115
451
398
146
199
616
123
106
116
453
381
150
906
735
1026
5633
1064
1645
1579
241
115
855
141
169
268
224
151
137
239
489
1053
446
653
460
302
192
2938
134
1441
114
697
148
1442
696
446
741
328
610
200
414
2385
770
6822
1547
1006
805
1797
2771
2492
1221
8925
2169
685
164
131
708
457
101
204
125
106
692
104
129
703
454
101
233
1154
1189
1391
4692
346
6488
211
353
275
456
252
390
142
491
931
1606
605
1086
675
1133
502
508
369
2622
1272
3197
2520
1706
5624
11486
688
2911
501
651
397
633
319
661
611
1403
173
3310
1172
383
391
336
1557
1611
2631
445
2082
5224
1809
207
157
499
238
840
1397
4195
4600
1698
493
426
375
389
716
104
3844
4860
841
1803
575
1671
1535
2863
6849
6283
3998
500
2248
4535
6234
2036
974
4049
288
244
182
308
290
166
497
685
2507
1680
1203
2667
398
310
402
2421
268
105
352
142
312
101
455
384
461
103
532
105
150
105
352
142
399
647
4060
227
314
1228
261
400
546
957
734
2297
1290
1215
6870
2613
4674
7523
868
596
5222
7725
1349
339
204
1397
7780
371
204
1379
131
1348
7335
525
1201
732
12871
1704
521
1028
4076
2979
10647
620
205
162
193
130
120
142
152
192
302
201
620
133
151
247
191
291
194
303
3206
3903
6280
1111
3938
658
671
4603
1268
13764
3280
343
5419
5188
1353
386
195
1460
106
6334
986
633
6853
2402
3038
1154
507
720
672
8299
226
131
100
578
202
160
506
720
131
577
4764
746
7512
1315
366
952
113
642
981
800
222
295
197
4801
2110
5361
376
439
157
677
443
7386
142
7378
2457
11418
8180
698
5445
605
410
9566
3272
1250
528
143
266
13664
2728
676
3203
296
561
199
122
201
126
262
1014
140
284
172
207
1023
1221
1005
141
740
227
340
120
376
7360
369
343
1091
196
201
519
503
127
219
8382
1870
252
740
211
138
4465
252
671
227
390
136
230
1056
1154
6324
1431
821
6865
2000
420
100
648
1127
390
265
489
507
407
4267
8273
622
7530
1219
326
591
198
1162
4068
6647
6879
2821
1285
440
649
160
136
131
185
281
777
114
167
185
4276
2421
212
296
15539
7959
1094
467
312
487
573
414
136
111
214
157
100
5404
167
169
224
8286
1088
442
247
132
422
117
562
322
12945
603
324
223
160
650
118
332
4269
406
507
488
328
364
930
112
4384
1424
7404
6829
1527
1056
135
150
2731
9934
6767
1281
2467
2215
187
288
279
701
165
226
127
721
229
203
207
961
4268
408
507
490
393
392
1175
2167
2704
229
203
207
1924
1539
187
288
279
701
3909
6845
3491
2453
219
151
2907
117
348
206
7316
654
488
1390
3125
6853
1836
404
1493
137
1124
204
340
1350
194
1129
391
264
413
356
407
4268
3314
1423
508
351
205
610
703
3692
8682
3010
1302
5434
3836
854
759
2799
6862
4067
2070
6784
5985
1606
451
499
732
1030
3423
499
524
714
333
283
462
775
457
237
1605
130
872
822
187
116
876
240
286
508
169
905
223
366
561
11751
120
1013
3114
9123
592
5047
554
6196
194
500
669
471
6869
354
6860
6572
6813
6846
4434
3092
912
110
9686
3946
359
328
124
192
105
321
131
125
619
6825
4385
2878
4270
407
507
489
392
391
1151
1838
490
1370
1374
860
1096
430
4270
408
507
490
393
395
1175
6472
12933
1181
113
650
923
360
114
1294
309
177
3302
118
6836
127
338
201
2443
6864
6950
1020
1817
6842
2454
604
1413
383
157
1437
101
528
406
504
489
357
392
1174
892
282
226
1424
1527
1171
393
392
489
507
405
4246
9247
6062
131
175
19818
4245
407
507
490
393
394
1175
348
29303
4260
406
507
489
392
389
1174
4835
431
3873
431
2321
431
1239
432
1702
430
668
617
430
1854
430
1704
431
516
341
1063
5645
1220
431
668
136
6854
349
1754
669
670
10376
7181
5178
344
5436
12543
1810
2928
597
664
232
1253
417
195
373
667
233
461
1098
293
6503
2022
2249
9385
7002
3788
107
134
236
117
140
1040
384
3426
11698
4775
9495
6130
1058
341
533
2032
6028
8947
1449
254
8942
6835
276
120
1413
667
2540
116
9349
353
4011
9255
586
1100
4660
9485
2666
7393
1606
3780
7474
8679
677
3484
5108
2496
3499
226
222
136
8077
1379
992
795
207
7994
9500
6005
238
191
213
233
6817
626
8975
193
1238
213
7391
310
2911
4676
700
862
212
396
253
695
509
141
144
117
397
141
292
2905
9019
6318
102
315
12888
662
102
643
101
211
119
310
112
205
327
1076
328
814
126
329
245
332
1976
339
578
4939
6074
1170
1626
2734
158
8948
142
621
4625
709
686
1169
566
2226
9299
1943
349
114
261
494
174
1144
110
101
1706
1131
474
159
269
303
182
362
127
586
8690
1417
121
657
355
9397
383
204
107
1161
112
490
384
428
160
890
324
8446
739
9385
3988
711
475
9039
2297
166
3256
1290
9072
4281
248
3772
820
8618
155
311
186
309
201
134
486
482
5827
1227
8286
574
6188
1844
4545
492
536
7121
6103
2862
265
4642
4773
344
6487
2611
2524
1975
1761
7525
154
4142
301
861
3461
8491
1000
9408
105
196
101
114
108
1598
101
9132
174
327
1250
5258
700
3232
4187
5030
9409
3356
699
5275
632
307
1763
13789
2551
3920
9423
524
13851
1222
177
115
198
236
9435
1466
8951
438
560
1077
1536
3191
360
8903
2001
8999
628
4598
7347
2790
3035
5820
132
8786
271
446
232
110
220
210
2218
6958
1869
527
3844
6102
9102
906
278
181
750
6927
8870
256
591
343
5275
1051
1177
3409
1060
2503
196
707
111
5369
9406
110
324
184
120
1189
6730
1559
400
557
1979
326
320
5455
520
1541
192
107
2631
7788
121
339
114
227
3586
6762
310
528
184
1388
1151
153
156
155
405
637
142
702
11739
770
759
214
1209
120
116
389
123
118
117
1013
309
5479
4706
335
6708
1157
107
222
817
107
460
3792
10218
10218
4084
351
5817
9530
1356
126
1165
241
346
152
618
1954
8996
7356
513
307
1131
130
407
493
9134
508
140
166
510
9193
1989
8877
6291
325
166
5506
165
732
8184
689
5204
177
228
1162
490
1144
128
3032
425
499
164
267
2089
2857
7362
2158
5247
6841
3919
735
3700
4114
7318
137
3512
5324
105
875
859
219
293
139
7439
772
207
4958
207
109
125
168
173
180
3487
174
623
342
163
423
725
514
174
576
3313
5053
160
113
378
315
329
824
292
165
326
1736
1254
3642
976
9259
7797
495
11572
5205
506
326
161
130
3493
8913
7952
454
424
185
127
127
179
134
158
396
103
154
167
1557
1438
480
873
5409
292
718
4035
194
389
325
183
11633
697
1266
1579
6861
9499
169
126
955
694
275
343
133
103
329
397
5736
134
316
454
935
159
125
142
107
103
538
1280
120
1486
4589
218
122
164
247
200
130
135
114
815
1498
9327
2835
351
415
15544
2249
4786
355
6478
3711
3621
197
241
892
271
377
335
6789
9324
675
4279
4454
8988
4392
9431
503
5151
140
110
167
252
112
131
111
130
172
309
1270
155
176
328
106
8954
640
168
162
599
1093
9336
385
916
167
147
3218
692
5157
670
802
1371
679
409
973
101
8537
146
151
177
1239
260
355
168
102
288
700
371
4684
2813
1624
7376
5127
191
318
120
258
299
805
3038
8102
482
8657
1051
1397
175
151
1328
9616
960
8888
254
320
659
458
9374
776
151
214
1191
112
134
1002
424
11887
8453
1008
8935
374
342
157
1098
262
134
310
279
275
436
1363
924
6792
352
234
2165
270
928
7541
148
171
720
147
5404
140
198
11101
193
194
194
5444
705
5390
9757
3867
3087
166
874
3460
4740
343
6477
3448
126
212
2283
1030
150
214
156
270
135
179
148
114
135
1939
7562
127
519
216
143
158
8949
409
2428
3489
8176
233
603
330
187
492
749
489
105
239
561
312
1112
2461
256
673
10340
3463
160
378
643
312
103
117
558
1059
742
1974
362
1147
1267
459
12265
4143
5352
2872
2528
3401
7254
2035
302
4766
1297
507
206
204
244
166
1442
498
143
364
111
162
163
473
8932
105
208
4787
1619
3534
1123
11364
2859
284
1179
9442
9335
196
147
212
175
326
154
604
2466
575
181
114
105
9125
864
677
123
178
106
605
1585
655
168
136
1018
6429
1748
1541
1249
682
317
1041
145
176
12061
902
128
145
248
3252
8341
1405
692
4002
2515
4250
2664
2542
107
132
107
1458
1457
399
270
111
275
471
410
128
13924
403
9161
228
495
172
1141
115
1857
978
114
123
148
178
131
269
184
684
782
709
683
144
363
760
125
166
1549
7944
5879
1724
9404
829
376
5707
1289
690
6223
7469
911
546
240
488
183
1141
128
3078
127
722
692
115
269
502
168
8942
1541
126
638
422
6456
538
127
101
255
171
263
157
440
2298
6515
11183
1646
827
3170
11298
193
638
260
173
249
309
2844
7484
1638
986
159
4495
7235
4915
4423
742
1411
1469
1358
1611
6493
351
927
1738
504
4814
3237
7949
1339
385
195
1424
106
3334
4565
4650
343
339
6534
278
123
1297
122
408
148
416
205
141
147
417
186
122
356
655
257
3174
126
1656
7498
245
317
179
127
142
199
1523
262
169
160
501
1682
812
208
254
2326
15387
1473
6690
196
2691
1185
131
114
448
2778
9494
2454
2604
8090
8940
1020
2521
738
1741
108
215
135
118
282
1602
460
177
163
217
459
1225
3631
725
683
1172
121
726
3015
754
1236
4813
2131
705
11718
4688
989
7312
4966
3893
1411
495
1932
1238
3100
7282
499
1481
6015
1340
712
520
8958
1108
3446
2433
11843
6743
2203
862
1030
1821
2098
399
1276
494
5007
424
1276
3136
3101
8456
1050
3361
2571
8938
6768
4468
124
1427
4370
521
124
1193
684
519
1088
463
107
5455
465
177
163
163
465
3772
1861
155
2463
548
2856
7384
4276
155
6846
9418
2574
810
208
660
5444
7340
2731
2271
641
232
1277
504
180
374
644
233
113
13947
1765
414
411
524
1213
166
1041
3920
9141
4968
1000
1439
2065
9259
198
1236
647
268
251
112
5922
6220
2300
1547
1645
9390
4176
1336
129
117
1175
417
1196
6275
9355
2312
1271
261
213
247
211
227
6058
8928
1884
680
8812
3030
202
1018
11336
1180
476
1566
689
11716
3692
9477
8471
247
111
1380
4711
9112
1630
150
148
1173
141
491
598
963
1480
101
284
104
295
670
167
183
630
565
258
1575
143
346
5000
5634
8098
5818
1627
899
143
370
109
8832
134
153
723
2051
4702
3604
317
8890
2335
127
139
137
129
103
1884
6645
351
4745
1615
705
14867
1169
457
1269
3382
1173
1745
1620
7827
644
573
271
642
572
272
552
706
2767
2053
145
840
4510
3831
369
195
382
7786
1593
383
1339
158
527
168
338
5239
706
8554
520
4877
1640
5453
778
802
8801
817
2445
205
329
163
325
9526
9802
6615
4845
2743
335
240
328
277
551
1438
4154
148
168
112
1300
6612
1198
2278
228
3462
936
307
8697
307
1453
1250
6608
126
125
126
131
110
122
1058
291
385
1114
7463
5841
6983
2263
856
3267
5642
15485
6578
4171
2375
118
157
878
763
117
1618
7838
1586
1564
693
9479
549
406
8269
5814
413
144
223
164
389
7129
1000
2165
13834
3173
8847
1903
9543
1712
7455
274
14123
308
342
2147
4025
5083
15127
5206
7359
1046
484
716
110
359
162
146
1502
1470
5287
455
843
1981
7527
1398
445
481
186
2982
147
926
1588
448
480
3171
2955
8956
6310
2791
110
176
589
181
102
1266
447
190
374
579
137
456
148
863
256
509
2165
3951
3414
1236
1939
7877
372
140
2666
4619
1876
15512
7305
7409
7434
2707
4608
4848
3180
2368
515
599
143
625
13641
192
358
193
4318
829
3535
107
195
1046
818
2463
3524
1028
274
356
23315
6851
7370
282
1193
337
813
230
350
445
398
124
132
526
739
5910
138
7651
1533
327
1272
8359
4052
6379
947
920
228
194
126
156
107
173
195
101
106
183
155
150
119
617
441
209
134
101
113
221
132
14900
143
617
450
2197
13640
6834
895
193
1210
323
8204
2545
1096
116
965
185
690
120
1589
138
937
457
192
822
193
1318
965
184
473
324
8219
2613
531
205
5419
255
149
102
119
203
205
1882
896
222
120
1398
1625
4027
3004
5425
378
231
211
4813
3924
9452
6118
648
1280
122
149
441
648
1285
122
2342
515
1926
197
116
178
705
2915
170
8589
385
3386
8356
214
4432
1185
4627
481
346
716
511
402
3214
1469
1610
7727
514
606
521
2616
923
116
5303
104
347
1378
500
286
876
315
138
6628
1618
6909
153
423
408
642
378
1339
221
107
8803
589
1497
115
475
160
120
174
450
110
1136
180
5160
11167
11918
1663
2130
717
287
1325
7549
4984
690
8087
3132
8936
173
131
114
243
106
949
251
238
148
119
130
131
191
136
122
171
184
211
336
253
1313
504
322
670
807
364
134
2618
11009
6991
883
491
578
1413
450
126
568
425
111
104
124
299
176
10670
225
6076
1245
2654
370
101
438
198
300
438
198
1617
108
7349
775
133
910
1584
7817
1701
1461
3226
156
111
597
448
179
115
260
1387
100
825
308
520
161
4763
4025
381
1717
858
380
419
4389
716
382
195
9528
105
683
132
155
479
235
210
588
593
143
200
370
215
137
7435
171
324
139
312
200
535
225
181
227
172
277
293
210
130
327
421
1610
154
890
669
1092
3906
5180
498
512
645
1831
211
525
106
1507
143
4328
413
1796
2970
2037
356
2986
7828
132
732
2164
228
332
121
5519
347
928
243
2067
4606
3818
837
902
3541
5346
140
183
5778
1299
942
169
398
363
1272
734
548
106
964
1498
15532
2978
462
15498
3710
3343
728
1432
121
704
202
5852
2934
698
6206
4883
5437
730
1538
119
121
704
1345
5126
186
155
550
8255
400
369
1416
1270
411
1198
123
216
3121
2350
664
116
10936
8123
120
693
124
1136
404
238
519
1153
1532
115
1326
1013
9458
785
196
4739
8891
4196
1181
824
830
185
171
2809
497
4684
1073
1446
354
927
1742
2418
211
259
883
8820
161
307
647
269
10137
2744
140
842
515
2203
1678
1173
197
133
185
475
111
273
207
125
482
108
177
962
6877
8879
1975
511
1161
160
164
5178
6892
2055
2598
1110
161
164
164
850
9006
9423
627
101
287
229
109
166
135
281
265
201
170
7550
102
159
128
8672
1420
186
200
397
3208
1218
3840
117
4820
3529
8847
1000
665
1173
252
1021
895
380
343
1401
644
183
174
276
243
992
1383
192
912
574
1593
644
183
174
105
1177
109
267
600
518
2416
461
864
1713
599
339
3943
444
734
257
104
139
141
707
202
448
733
257
104
139
141
733
2357
13660
1492
10043
4978
756
395
406
4311
308
1288
3219
2779
9558
6248
9458
726
104
113
227
116
211
112
3598
5059
6845
331
9174
1396
3554
854
144
145
114
477
732
170
3134
216
441
853
144
145
114
476
728
170
5325
904
12349
1445
1250
3626
164
149
2661
8947
709
351
179
1350
164
149
247
572
210
470
564
11250
449
8538
116
558
153
101
402
732
201
477
263
117
233
133
395
6839
474
8989
3273
9488
778
700
8700
429
7530
1955
1046
148
513
123
101
911
557
215
116
102
598
1451
827
539
1674
5947
521
9420
106
1150
729
710
1232
5912
3018
9081
214
6621
147
442
377
11254
237
173
163
148
302
506
11689
197
127
126
340
490
123
1109
3381
204
7365
5354
2360
198
732
1210
249
9090
261
377
630
1045
114
332
344
283
219
211
575
126
234
8161
296
317
725
1320
2234
328
1356
203
378
239
623
188
6511
523
155
188
261
180
115
105
2975
4062
4117
197
791
292
245
110
303
387
4701
2417
8434
980
667
688
438
180
989
667
776
744
7559
725
165
236
334
534
417
1397
803
101
183
365
645
1735
3934
14942
10155
5761
1401
737
193
189
1475
698
4207
991
1568
147
910
1593
737
191
189
3036
347
393
1202
939
244
605
1796
315
505
3367
1316
122
141
4713
1873
109
1049
207
236
182
120
1885
247
1282
2142
628
431
247
386
1123
4134
1538
897
7344
9580
466
212
899
1376
3769
681
186
395
347
1198
5722
3420
541
1173
2120
649
324
1013
2940
234
645
324
1013
11773
678
245
294
155
127
469
886
354
2431
3642
408
120
1401
277
426
1260
7737
1847
1467
1362
173
228
585
699
590
2391
268
109
206
4970
206
1568
158
1162
752
315
2505
158
179
112
1514
5172
248
321
326
201
1376
249
849
166
201
1865
762
1018
391
194
1885
134
127
296
9480
112
278
1137
1455
308
5888
11496
3012
134
748
344
1762
9001
148
3500
233
350
2831
185
470
4574
643
480
2089
214
141
166
427
8765
425
1708
1148
4955
5748
453
1421
2193
4927
523
703
8100
2848
693
172
791
2007
609
3234
354
4018
1099
727
6501
9211
1918
14740
442
169
167
164
177
328
826
693
282
106
425
182
144
331
4306
339
3674
9351
3183
229
9138
311
2554
326
120
353
205
110
2614
13213
188
1017
315
6827
1398
579
437
211
874
1366
1464
1355
110
9425
938
752
1584
567
211
874
1367
1465
1354
1089
1016
300
270
629
944
1215
992
1568
1075
201
1492
1468
2287
7118
359
573
102
5740
13698
6518
812
2296
1292
858
330
170
308
369
270
1122
1380
185
600
646
1400
7703
982
8847
988
1235
589
1338
7085
14233
202
3733
2491
423
4315
1888
7314
388
6848
8897
2339
9601
139
133
550
3227
760
1067
593
2930
570
388
114
154
607
3470
648
207
431
1180
546
1883
2555
5786
3634
3586
3093
7514
580
171
282
140
1454
670
4276
3542
4710
453
1365
188
137
221
933
181
110
398
609
2371
603
165
704
652
1242
714
360
882
9716
8134
6484
343
357
358
341
4629
4960
1136
124
551
103
3198
315
491
173
688
130
473
232
170
813
4314
4866
1299
160
7305
1338
352
245
6502
2368
118
596
616
223
443
663
735
281
2912
161
443
663
735
424
928
1157
8358
320
181
1226
1139
403
120
9409
9583
3799
108
110
202
217
132
443
248
667
186
1076
128
532
6413
12488
4216
5435
2410
1427
123
669
130
669
213
130
140
1518
11726
7599
569
145
135
109
164
641
436
1959
9291
3745
103
8023
4500
5519
521
146
1218
447
227
521
9421
8964
1024
835
836
2956
3173
4549
4449
1360
143
822
2304
5058
4453
759
471
253
154
669
849
1076
1947
10530
2242
1013
793
1063
566
3280
3315
1032
144
7238
207
894
549
1169
110
140
117
244
2902
7350
6543
262
246
124
370
177
704
690
1043
186
161
268
105
279
152
4321
4877
114
142
165
140
125
134
1209
202
395
238
100
202
140
618
3096
1390
13846
4483
1004
481
357
1279
603
388
216
1193
224
128
171
103
945
5604
696
3933
7362
4336
3243
8821
4358
241
816
274
2497
127
192
117
105
5108
8960
1501
1371
1046
187
1047
2059
395
468
528
434
323
182
4022
9247
132
555
827
3474
3482
5200
6845
4923
2280
8967
688
8943
2165
495
439
148
3327
101
414
158
351
3697
413
158
193
125
3251
164
177
424
1166
3630
397
1499
1290
290
138
112
804
314
8932
7807
282
15084
175
8945
655
727
1191
124
550
102
143
170
8976
641
139
140
12294
23288
1670
192
296
188
2146
2548
1729
1427
3920
5165
429
1352
384
694
7835
384
619
106
6791
4179
1512
4595
8831
6192
232
167
313
1494
224
133
2961
167
403
350
940
469
660
1640
355
4988
7261
4654
6535
14860
665
3837
2826
1590
9411
2868
13607
2369
116
5269
4973
241
8898
5501
4932
362
113
360
961
396
328
520
387
218
152
165
277
929
682
165
9580
1245
10758
192
737
2607
6297
1154
180
359
172
949
114
708
6630
1176
1607
107
150
320
159
267
199
705
120
350
158
157
111
343
119
2146
311
405
294
205
138
639
113
2920
406
224
205
112
639
11310
908
271
176
132
475
164
547
14000
9356
137
1010
115
2535
5217
4275
1049
4037
6344
452
621
112
938
201
452
621
112
938
1606
697
1766
1336
388
1631
7804
366
1637
108
3434
761
1626
1856
9140
4829
546
764
353
147
137
153
380
326
763
161
440
144
248
8148
106
710
124
1164
724
697
6410
138
659
324
2695
620
754
413
153
379
338
133
2237
472
4603
1952
1340
441
332
5129
315
551
3363
6275
15350
2039
6583
142
1135
353
5762
668
905
113
2927
116
668
905
113
120
2056
1374
353
1376
948
1558
9485
415
8932
1022
2182
1884
679
299
548
4364
509
215
3875
187
252
156
166
164
134
108
162
111
1678
573
413
1051
217
648
1034
1364
435
2015
731
152
335
13889
3616
618
4668
302
1014
555
418
268
153
188
412
125
133
127
9315
13843
496
187
1446
3091
4833
318
277
159
607
135
227
908
128
239
309
366
397
2407
2712
441
819
111
400
236
336
304
193
906
131
112
399
549
101
1815
1383
204
435
110
819
2924
5735
1279
185
205
612
144
14139
341
363
247
174
207
210
101
106
131
612
441
4849
188
258
190
115
3806
304
1625
188
259
279
12037
5090
9401
8627
7418
339
169
9426
3300
2451
6962
704
7357
127
973
329
213
668
355
8237
5325
517
7231
1608
3566
699
4698
210
525
3945
2058
176
196
295
7369
1208
13868
7359
227
209
256
339
131
107
194
197
200
742
409
255
571
3296
9250
654
1710
5410
3541
1608
5216
1540
177
170
125
198
1733
1642
1005
105
393
1153
208
387
7757
391
1148
207
387
1334
7462
2057
442
619
473
587
135
639
207
645
474
588
135
651
208
441
647
474
589
135
643
4502
9861
1802
2044
8913
4140
1316
9015
111
3450
249
432
181
180
123
218
105
112
232
1659
2386
279
640
2068
1351
6449
1069
460
274
359
612
2665
3480
7387
793
1958
8924
11627
4743
264
126
209
201
299
288
426
4804
221
5539
7216
139
303
382
138
582
812
299
903
219
105
877
1808
3189
3051
7881
4889
1399
968
192
156
2804
191
170
914
479
145
1585
971
192
174
160
2818
1388
632
6035
794
8911
794
1028
5666
8869
5915
1978
1249
9440
2209
307
7206
1405
503
468
192
181
1278
2981
186
925
722
1626
503
469
192
181
1274
2976
3520
9486
3327
152
224
313
790
7068
201
776
566
864
479
779
249
2909
572
114
471
780
249
10035
138
133
1093
372
1351
208
7822
1655
4367
612
4771
132
9277
4508
9441
5069
2598
139
138
100
187
9492
13619
645
1501
203
261
2684
440
822
192
183
179
287
173
143
323
2343
6968
5142
624
147
821
183
219
179
287
126
309
864
9509
3640
9424
4129
9517
1404
104
9016
695
1684
283
233
119
196
235
2796
6413
8944
3733
218
251
149
155
210
1458
1905
7727
943
987
180
124
9101
13587
113
195
110
117
7375
9169
4451
2174
632
2199
2527
318
4566
611
3292
133
518
121
1177
404
144
673
1665
2174
696
3439
2833
2104
451
3721
451
6656
5878
1431
5983
13857
3362
3393
3051
135
100
142
3863
1308
7517
10145
132
147
679
517
158
589
1072
120
811
1716
557
4753
7153
2237
8894
1149
6131
4770
1708
619
512
9017
8475
2708
3404
105
456
1301
744
2010
9121
507
227
3073
478
1230
2578
186
116
110
179
534
102
158
411
100
408
354
251
5717
104
410
101
247
120
100
409
207
218
1881
350
107
649
974
7313
2373
1765
766
461
11769
300
489
2444
6704
6710
3434
383
747
4025
5520
154
7663
798
649
148
386
161
282
372
3131
114
646
3976
11535
2271
2139
4037
6434
134
123
763
129
644
438
142
134
123
762
129
644
438
138
333
7506
148
316
309
389
124
178
440
260
124
420
248
309
2915
104
688
176
363
224
311
127
153
172
188
181
142
420
776
1295
1909
3276
153
10679
135
131
12732
1469
1313
114
350
136
180
390
372
317
125
232
356
3035
3089
8900
323
1857
732
355
554
1158
404
208
720
1111
14055
734
696
7186
998
1115
3428
3138
2893
6516
6590
2335
758
222
2898
7038
12737
8346
698
5496
1208
969
2762
2872
8079
697
5119
3112
2540
214
221
3807
8838
10206
111
224
288
111
142
140
161
13519
1261
346
4397
2373
709
338
1197
1138
1941
2528
5047
3641
3932
1108
230
204
179
209
451
162
184
171
183
205
100
228
557
228
213
483
207
204
100
228
557
228
213
484
704
117
2907
230
311
202
225
242
221
145
146
168
184
704
8905
2194
7381
5683
468
2480
703
964
119
144
702
965
133
480
674
9400
1982
1056
338
1348
184
168
132
1308
3827
205
5289
8618
104
180
142
182
357
127
1163
113
3250
7573
8799
9593
126
1522
6044
166
310
226
134
128
109
403
158
120
429
3234
111
183
183
462
158
215
169
314
868
857
1880
126
351
105
135
665
232
137
2056
4070
1474
4090
9322
9095
568
143
181
169
169
418
237
149
526
325
131
822
6345
7332
1284
6943
4605
1063
7741
411
391
103
1069
308
101
858
7063
7000
2033
2157
2588
2766
1581
533
1403
11174
1216
107
1404
353
1377
1818
646
1889
4704
1985
7363
215
101
328
120
192
174
3456
394
3977
269
108
358
157
1808
2008
7560
3527
8703
307
126
3338
118
218
160
1916
614
9621
4007
8807
4276
6330
4028
5303
144
1272
5765
12343
423
1067
422
8443
6582
1399
499
820
194
177
2795
2491
1109
233
334
3608
102
515
2262
7058
4780
703
2252
427
372
182
966
8281
15398
5038
2622
13950
1655
6262
102
113
145
225
184
110
522
221
139
1100
192
640
3972
1038
9485
1303
9122
2124
6713
296
4652
346
118
153
370
175
597
185
229
109
118
423
1068
419
4850
8911
713
308
244
7502
563
114
1149
4971
2328
12177
1180
6017
642
3403
2951
217
378
291
199
1869
167
7416
760
1616
209
1254
337
1369
13381
1297
621
345
1289
633
1344
423
11775
8995
1450
1187
284
540
220
3057
2546
398
176
412
309
111
608
827
1109
4202
1245
9392
161
624
406
507
938
5695
345
4723
123
112
815
629
1860
1929
4882
4224
565
233
165
127
202
1895
1614
4413
197
240
156
119
151
151
151
151
136
311
2758
8977
188
11645
9517
2122
411
115
228
222
202
6346
5305
15014
3265
6276
593
161
880
265
5320
703
8169
3955
4833
2238
6469
248
3944
671
469
759
1151
112
1150
798
336
338
232
715
645
785
1131
1858
218
2770
1332
301
3257
169
453
204
269
247
439
122
1010
175
192
1596
418
5712
8879
3743
555
675
1279
7577
4115
6251
1349
368
194
1464
7753
365
195
1453
105
3187
9837
1582
183
257
140
153
2426
590
1050
1655
7880
1630
113
2610
11776
1363
437
4614
790
882
1022
136
1489
5037
7237
4689
357
1848
5351
698
7596
176
280
1451
7044
4063
1057
2168
1344
387
1344
7561
8933
233
386
1435
106
4887
9493
324
283
5485
524
1102
1177
110
128
213
320
109
3535
6681
3145
9369
2188
8732
8918
215
3324
179
2811
13069
2449
172
441
619
107
126
166
191
211
385
537
439
3288
136
310
2742
6903
5178
1807
7873
943
111
719
597
2053
1028
178
417
149
394
146
433
922
1119
167
139
561
341
123
1411
903
490
5634
4173
2070
1012
316
775
221
320
1225
231
125
1036
380
566
952
154
749
100
544
2598
7217
3806
13412
5081
1960
1272
1498
9513
2922
154
110
3343
14970
570
179
1270
321
617
477
134
128
214
211
102
156
264
6542
538
4366
172
660
341
194
496
798
136
172
665
4578
1771
313
126
432
118
101
110
177
2525
9982
528
105
1022
137
105
106
1393
371
7771
1381
384
1354
7541
1937
279
2396
726
3643
388
131
8945
1490
734
14896
837
155
8932
154
107
428
7709
231
228
186
265
553
1451
446
889
150
164
106
167
578
162
185
1003
5898
586
1853
8020
6817
5196
904
6522
561
438
1589
8310
3142
6269
1236
677
100
906
728
127
309
148
143
907
161
706
103
310
148
551
11981
6286
349
680
4331
164
1171
745
1093
121
412
200
569
5098
5013
4092
3176
2875
1595
5902
2783
1148
668
2586
6154
6317
2132
3787
456
2942
5823
2640
2401
757
2264
4034
2910
181
1682
4326
309
1381
143
3425
4547
421
171
2849
136
217
343
3516
5108
5878
519
1129
186
7864
8289
1385
7392
2885
8973
4712
1190
1092
400
228
652
309
6105
177
223
219
526
265
100
1136
648
5012
924
254
6719
222
195
2129
258
1989
1709
11802
3625
9375
3699
9454
3344
9272
2189
5302
2550
2916
6527
1264
8262
291
144
124
225
1066
100
9150
2011
535
142
2022
1110
9438
1460
4575
109
285
3889
9731
136
147
131
122
187
118
1252
448
2173
3790
1086
114
193
185
163
1978
1953
8976
7332
5399
696
165
4528
140
232
329
9752
1914
9323
1589
10240
1325
1498
690
139
188
224
154
148
211
1761
1284
498
6415
3418
103
130
384
141
249
177
210
110
702
145
101
130
459
277
210
110
702
1956
212
295
2096
12355
12788
11324
2074
376
808
6107
4077
5252
1237
225
1209
1451
1279
250
1253
4870
5214
2806
1627
506
2470
7452
359
1108
133
277
309
370
1556
3502
13684
10202
456
9323
1196
15510
2274
4194
1589
126
162
102
5992
8940
3420
107
652
827
212
9284
110
6518
3076
107
451
126
303
1441
1558
169
451
5411
586
1134
282
296
228
134
286
119
133
437
754
3029
9006
1853
349
348
5365
9279
1099
363
316
9308
2081
5133
3070
8148
11285
100
712
149
1088
2305
9533
1504
9390
5309
1842
3876
1539
9456
5684
3174
2837
1612
184
7666
2383
1902
872
1372
566
648
3274
6328
984
202
123
1253
425
8845
3603
482
196
142
102
473
347
120
263
103
134
395
114
707
537
8926
652
334
1181
280
418
101
163
3396
3038
1179
2812
9060
1656
145
292
1165
3500
130
2467
2106
3771
282
607
1249
4154
643
680
108
157
553
1040
301
600
319
3913
921
127
335
163
170
283
1049
4001
486
2038
341
1330
259
1080
355
168
111
1279
142
182
106
364
1274
13491
1241
720
155
776
8034
1204
1638
8160
696
5240
10443
130
128
326
103
174
392
335
1658
413
289
240
579
827
7410
479
711
141
125
271
417
153
303
2314
196
124
202
215
310
1418
2546
172
196
110
135
657
4434
2527
9098
10301
1120
567
692
7405
1622
998
356
131
935
2750
279
972
5541
11447
2650
536
3452
141
178
225
1820
313
114
957
173
359
737
1491
7535
6791
13893
4339
14918
1298
1789
8300
371
191
190
731
115
621
137
397
196
190
731
115
708
2772
1035
124
477
419
106
274
136
130
2712
181
161
1592
2159
535
9072
1087
8879
823
3520
10462
316
8004
1538
1299
2958
5726
282
2747
6483
344
4745
6558
2465
831
130
177
2641
2885
971
3212
11253
5204
8934
1035
403
817
702
194
562
817
704
8910
807
2729
185
178
581
718
958
102
104
130
4292
2007
8804
546
8959
8797
406
3943
364
3427
5113
9412
648
7567
1399
140
346
109
207
685
1444
1844
144
928
1587
140
346
109
207
693
2165
872
972
743
1398
781
5955
6614
1566
1636
7928
1597
115
1142
9000
525
942
357
2802
9830
357
765
301
207
1009
344
113
803
13357
457
1211
610
164
148
181
391
490
595
277
7443
238
120
1167
1088
349
714
215
512
135
103
388
989
522
5947
2063
7314
2850
4723
3256
4399
698
3360
3317
4306
105
301
467
647
840
14954
204
204
128
732
354
646
441
8438
705
5352
420
1011
1345
372
1517
7831
381
1494
106
13105
7364
853
112
137
1846
1779
1239
274
8039
1602
110
5607
13595
14146
139
113
447
220
1151
574
3113
127
111
215
244
114
4074
693
106
389
1349
685
806
7112
1331
233
772
126
1252
518
1213
1285
730
720
668
780
884
117
8949
500
128
182
3601
4754
9361
5363
102
188
1229
126
987
251
101
138
274
131
188
135
285
3902
9608
3329
1608
8276
5947
450
945
1241
946
286
300
397
760
246
124
906
211
633
1591
126
919
147
945
291
564
923
123
824
184
634
1020
3152
389
556
7575
460
5372
1191
413
1913
201
2341
249
312
6767
2078
1508
5812
3014
3825
122
170
148
246
834
4087
9164
1522
9483
738
578
126
205
9265
259
289
2882
161
9498
206
1016
6383
119
1829
307
7273
464
713
907
7511
5055
7275
394
7960
610
4719
7442
1405
826
184
132
193
1042
4761
436
326
8934
206
3056
104
273
204
187
435
3262
195
182
169
433
213
1219
1736
119
118
126
306
792
127
5532
320
111
3041
1306
270
101
115
177
3117
131
1167
161
490
130
1073
403
386
697
3049
2040
13612
5436
4738
218
1215
115
283
305
148
105
128
395
141
193
1041
134
132
9044
8935
120
207
299
143
126
176
290
730
306
260
345
839
277
107
110
104
419
114
116
995
132
825
8877
1394
143
268
139
227
194
130
240
340
8359
5816
206
785
118
1612
5492
6967
7400
1528
3309
1401
141
462
122
211
392
3427
155
899
1589
140
462
122
211
392
3430
5532
7810
4917
3857
9670
198
362
224
135
324
388
12309
7340
528
162
775
1172
3428
3431
708
4036
7031
922
6667
136
222
227
2175
913
720
8280
699
5245
754
440
402
104
337
113
1398
14575
7783
294
175
141
154
146
149
563
3856
3497
6639
2092
2119
643
567
122
180
799
699
681
1193
150
712
321
3976
8844
1092
160
1947
195
238
6101
2787
801
5827
7288
2174
11807
1028
1559
3190
7412
1248
9130
4715
1519
188
157
117
128
162
522
166
9435
229
8917
237
101
218
121
925
200
1125
331
7521
767
716
4540
667
117
635
1646
553
684
1166
106
523
522
681
652
969
204
16595
1045
433
1265
2614
142
8445
325
13373
100
228
328
1233
1305
1561
8931
7011
11805
1339
365
194
1455
7790
365
193
1457
105
2016
232
242
445
600
133
144
129
111
114
270
3491
176
560
101
101
881
672
2666
9401
860
401
168
168
586
9417
795
7057
187
1129
6329
810
2278
237
340
3052
3844
2588
508
8978
508
820
815
254
4334
5141
2275
532
820
143
1493
102
6820
8553
9410
1886
586
183
9957
481
133
156
495
2120
6638
959
172
139
254
227
290
184
646
8047
2396
9371
7012
1401
549
135
309
376
935
202
285
114
111
140
6773
306
8850
204
100
233
157
1176
105
343
400
667
109
623
211
762
1502
7993
320
144
857
499
5514
144
858
502
2038
1897
4470
316
181
2546
302
124
1551
517
9835
8025
134
224
506
562
132
184
595
144
145
224
506
562
132
184
595
909
3745
1555
1308
1693
340
183
155
1563
1523
126
260
10859
937
5772
8921
1373
606
180
1282
416
163
376
584
172
2309
286
101
127
166
1704
271
217
112
783
620
481
1253
376
565
215
1093
9505
1243
166
293
325
7356
724
206
2283
6721
2171
114
407
1378
115
294
158
187
429
1436
1564
150
121
411
7777
155
219
117
106
1679
1504
664
120
1276
493
165
330
666
121
4914
205
5569
685
138
228
8651
220
265
295
105
5829
7445
443
203
1926
4629
239
639
334
185
427
711
508
239
701
4216
956
1076
120
125
211
619
442
200
119
1068
119
125
267
645
442
5980
7318
2907
4682
12541
5412
7331
657
143
244
237
107
146
474
422
103
158
899
131
650
8933
333
7355
187
514
752
644
175
168
3940
8976
4418
699
564
1473
528
334
114
164
789
120
327
637
8253
907
11583
12149
6343
1206
8745
3834
2189
1736
488
291
438
144
121
200
4288
5331
9183
8921
371
566
120
9457
6277
699
5900
1410
3293
8193
8811
5721
4878
9985
283
288
293
104
197
297
801
170
290
339
104
137
297
156
616
462
1597
1092
4533
8923
2890
155
3149
11714
292
280
220
357
4927
7491
308
3988
2274
117
433
122
184
396
704
297
1382
1196
427
5955
14932
6142
190
442
203
370
179
336
7433
483
1463
295
1134
683
109
405
240
346
125
7411
573
2263
1333
224
737
115
179
222
170
236
131
264
200
100
103
1041
355
228
211
171
108
292
255
234
117
134
2658
5703
479
674
260
789
597
7810
911
1075
153
102
5632
189
1354
533
806
797
492
489
176
202
705
1587
121
888
186
103
105
1204
491
511
460
115
721
485
473
182
211
207
314
423
430
4374
6153
3402
9642
2044
647
444
109
2885
646
185
449
970
3338
129
135
788
390
748
323
2177
329
1895
3429
721
195
709
164
2907
169
703
174
709
264
982
393
3936
200
648
861
482
414
209
242
167
198
141
1351
330
294
1161
3389
6011
408
965
944
154
655
2833
3314
1368
905
690
178
655
3204
3520
1041
4057
126
1481
221
105
1478
2617
1686
608
4629
267
126
162
1388
591
277
209
237
205
147
2382
723
466
2631
1540
7855
373
3612
6222
2764
7476
160
878
613
614
6345
1840
457
422
636
3056
1506
1084
6492
134
157
1262
107
1492
543
414
580
2010
223
147
1472
157
1774
209
1072
340
108
701
198
214
1080
358
109
703
1663
7352
1181
1376
5355
2977
1340
385
195
855
347
150
7736
385
194
853
349
150
106
407
3938
711
150
7749
970
108
1847
1145
1728
1070
1160
513
246
398
322
183
291
128
135
131
585
306
275
378
603
436
1464
243
9798
4077
1314
867
10126
2359
706
2357
773
5475
697
8194
1354
3152
706
1015
3165
2663
127
229
585
4327
1617
116
5376
196
146
511
496
229
168
331
107
2584
234
1346
930
7767
7531
929
216
227
306
1048
1340
108
231
1707
6794
640
126
100
590
7457
119
4752
335
6463
1051
172
706
135
521
218
452
2225
1209
169
657
161
201
2920
1209
169
707
6874
682
1561
348
2661
303
1415
732
626
427
280
811
184
620
195
281
811
184
707
195
280
811
184
707
7266
1275
221
192
213
101
672
444
107
2937
266
159
213
122
104
199
650
135
1017
316
227
219
1801
8898
1733
4089
5478
167
4569
1935
109
404
518
868
869
8276
4293
8360
701
5592
9125
706
607
4271
259
274
500
5565
455
5421
404
518
1877
2003
7737
1894
1327
1330
335
936
229
112
156
104
136
323
550
483
207
3163
333
385
195
293
120
139
707
129
693
10784
316
15361
11376
352
4757
353
1189
461
9144
271
463
1371
1166
487
1768
484
3661
9417
5314
129
422
453
488
1741
496
4008
1254
3586
621
129
278
187
624
2770
420
232
352
5962
1137
667
336
592
199
9115
434
1167
1177
209
499
243
3571
376
1212
2571
1130
1824
408
127
1490
1569
141
377
5321
138
742
247
1779
7413
5478
698
8074
1514
2775
498
1500
3745
3240
2345
116
3097
2093
6147
1549
492
103
587
9362
103
548
176
324
888
777
175
4111
3437
6666
387
2148
612
179
221
250
584
7010
2254
904
329
516
176
4779
352
6225
435
186
469
329
6121
9335
2371
114
366
1343
935
134
234
126
113
126
304
231
340
229
155
164
6473
346
346
1964
1064
221
204
163
136
8867
5035
270
1468
1610
210
189
994
193
1467
2106
451
3721
454
1457
2300
479
6940
131
7345
246
413
148
296
299
2750
3510
14917
2305
3657
858
234
165
114
1063
497
204
392
5024
2420
703
316
1872
1729
2740
702
910
2476
216
689
7442
806
4856
2449
309
238
162
9493
1281
433
189
372
309
238
152
5099
2812
1230
471
152
118
216
362
2341
975
9519
187
913
141
137
139
558
137
125
315
6541
347
4759
608
187
180
912
362
413
208
231
136
103
390
993
868
174
122
104
672
163
1067
3914
4575
8905
4869
5447
3825
2492
2683
635
8812
754
629
604
10094
1050
701
562
2904
441
179
1061
8906
6453
9525
7195
180
408
260
340
349
248
562
5166
3072
245
211
381
191
656
293
139
620
442
2117
335
379
8355
8387
5244
692
8152
417
509
2391
5253
2172
571
2171
487
1613
4132
1000
265
164
717
590
143
155
116
259
717
591
719
147
3762
393
3722
226
307
239
132
194
550
438
2402
9427
5773
845
1135
123
241
855
128
122
860
1072
3247
9387
10343
116
7286
1736
428
160
258
160
667
898
337
175
634
348
189
9374
434
818
111
577
172
626
642
144
428
125
207
103
4736
346
346
4697
487
847
836
407
118
299
126
1877
166
150
129
114
184
3090
11492
131
1227
898
631
356
2138
823
1744
1074
169
604
2478
7364
1147
1015
768
2230
292
4707
346
6639
3493
1974
9090
137
2777
2196
5461
896
4352
154
1285
3931
2132
4499
5753
344
9467
6878
1970
12275
178
523
124
8688
4991
192
1263
904
2960
701
2838
9218
861
538
9443
8644
397
129
259
1574
145
226
3733
770
1171
771
1172
771
1172
621
624
127
628
352
3021
485
5483
439
6399
1502
227
229
138
7360
145
1031
6280
10954
2380
2153
391
8938
1105
8917
276
262
234
628
117
126
329
635
201
103
1480
11379
2241
2500
529
2373
1084
363
1149
803
103
119
173
248
501
431
7415
1327
421
542
206
519
639
203
965
145
517
4858
8142
1235
1161
131
113
1256
561
1244
601
697
6155
4380
259
141
152
124
175
707
259
141
152
123
1876
381
819
2665
2129
8713
653
3303
819
532
1419
269
13629
275
6969
6818
2345
811
226
4169
802
2920
3211
351
4546
512
2372
1479
105
167
161
195
198
151
242
478
167
2910
182
671
111
208
407
123
640
994
1601
493
2942
243
2602
390
6479
2558
715
336
186
266
106
116
639
270
1727
7408
215
329
134
340
5489
545
125
363
1012
390
649
121
105
1295
480
195
331
646
121
189
170
202
398
109
740
139
148
804
140
202
398
134
739
221
177
1191
741
412
4635
123
128
169
100
213
12520
121
292
814
454
200
107
1076
422
673
4813
7270
119
509
214
3793
537
3212
15524
2076
474
119
511
216
313
1584
1851
338
279
272
916
701
181
337
279
272
916
233
575
442
1468
1639
7343
5833
431
112
119
152
225
585
1891
565
674
1338
7394
3062
1034
15536
506
3572
12811
508
280
4204
732
1081
601
233
3136
4188
644
1705
657
186
697
393
954
309
179
132
209
122
173
618
197
3156
377
181
150
707
171
8981
375
181
108
150
706
4062
130
307
437
210
123
619
483
687
11386
5448
476
1351
505
155
123
102
102
616
207
159
4862
175
327
4380
417
815
107
360
690
208
994
1412
183
225
140
126
1415
789
491
749
240
785
149
124
145
272
180
134
173
324
136
144
106
108
100
1718
207
136
143
7359
106
106
100
1998
737
3902
2144
183
492
1205
233
710
10568
4223
332
1471
1747
8016
1283
1046
161
13761
154
609
180
13539
256
2268
214
1444
9234
628
107
211
196
1179
174
362
483
845
5526
4523
868
3138
9135
1752
266
164
170
124
154
144
559
1636
880
112
329
3601
3177
6630
349
4738
2411
7477
880
115
110
225
231
233
470
395
397
1067
980
1498
942
186
1498
941
102
811
3864
1924
142
159
5006
5610
385
226
222
4397
6810
306
2142
207
251
448
13527
232
485
226
217
138
1018
175
147
9361
209
170
260
220
1114
5161
1044
1298
807
2212
12221
435
315
180
158
252
2204
3026
204
461
407
1336
139
667
371
316
3017
1568
172
2889
107
609
228
563
211
579
106
163
120
174
9463
522
265
963
853
2305
199
1657
1022
6696
962
2661
1483
396
714
388
296
203
308
319
159
428
387
458
12173
664
705
455
4024
108
623
212
945
663
981
161
1236
162
185
917
121
1595
623
184
953
662
978
167
408
818
711
12730
7183
1290
7251
6231
859
114
311
1172
6057
638
113
181
645
166
4924
1684
3754
263
152
180
636
3254
7197
152
607
150
7484
271
343
328
309
4642
6521
181
194
366
4622
167
824
163
185
173
872
841
760
164
7446
127
1672
5876
1956
161
321
175
130
397
274
669
1152
1327
7411
1846
4899
9505
5234
2843
1895
1413
427
9610
1091
680
142
329
1583
417
676
190
157
373
104
2232
696
382
6933
647
3076
970
4628
926
13137
14882
646
14610
5591
4371
106
345
243
1549
3784
5634
3132
211
353
131
319
378
1227
396
114
340
331
480
5847
1130
2013
214
1611
391
867
1463
395
2160
4661
2493
7051
376
2775
14123
1638
4716
344
6471
6614
8200
658
116
100
149
428
226
288
1292
2532
364
2699
13553
1429
12200
2924
6191
2750
1543
272
219
187
311
122
388
265
2887
327
314
124
173
1288
238
106
444
501
5496
9325
2313
129
3408
1568
123
413
1427
3041
216
309
470
555
382
367
346
375
205
124
149
346
206
2075
4934
137
476
984
5265
4104
233
685
198
2951
1083
6772
552
232
437
217
554
209
274
1481
227
155
242
496
5096
2829
2938
3928
916
425
113
2355
2560
808
958
128
1479
616
101
1941
241
604
2431
474
110
102
12198
2258
202
164
216
101
154
141
381
172
196
246
149
1229
3747
1568
253
100
198
138
106
103
139
13681
675
942
151
318
668
194
188
112
441
7518
3338
424
1190
123
3974
131
480
612
2916
181
170
130
173
105
301
692
6437
172
1988
586
845
395
201
145
456
336
604
166
2915
359
238
145
457
337
604
4481
11215
9468
2715
1000
903
179
175
3189
170
109
1243
174
272
150
150
102
1369
111
1946
117
217
573
1399
1447
9400
4299
2740
9089
304
1432
303
404
419
2692
256
6824
1140
580
690
2582
909
457
733
1051
507
2416
1378
316
545
626
1084
2837
2252
218
167
701
668
292
168
214
147
702
669
101
291
168
214
513
268
440
2376
241
164
351
4360
391
954
949
490
972
488
303
166
346
110
478
370
6766
120
422
436
1002
3677
123
1643
7768
1711
1568
3907
158
4360
1090
290
354
5472
287
588
291
115
486
11579
919
1072
208
357
594
590
171
666
928
200
1317
263
112
176
165
165
163
442
424
450
309
232
210
111
490
775
430
185
423
208
308
237
210
256
2494
2014
14981
6260
286
1317
4023
122
146
107
310
1773
2947
9117
3341
114
106
255
212
2173
452
156
488
184
1173
137
1004
393
177
119
3243
190
157
370
2091
115
305
142
4845
7330
636
1163
378
2382
681
274
394
1901
6926
429
2248
1877
346
4980
656
6419
356
4791
1119
388
615
7324
1402
724
182
509
7010
1005
296
293
449
819
116
115
176
437
821
116
146
150
534
1123
6693
483
113
166
491
139
3048
2815
425
2483
112
282
189
493
1529
2818
4358
4674
949
149
114
1148
192
487
619
165
100
110
360
3702
5299
700
5627
701
185
415
142
701
184
416
2672
613
3225
11596
3249
503
195
185
160
171
140
186
1890
2901
190
1000
171
1910
6662
8900
3523
148
234
1404
2998
6816
582
277
7407
279
150
240
143
182
273
109
304
106
179
105
103
258
328
275
259
178
223
107
1037
423
109
157
158
477
663
292
386
780
1751
896
164
1825
339
1427
3476
241
925
179
1841
10041
438
342
663
128
153
707
201
434
342
667
128
153
707
1481
2687
2828
4965
4726
347
6796
1745
2019
9304
7077
182
674
224
128
1797
291
1315
241
338
822
815
319
1075
240
217
161
326
144
118
243
111
11974
3385
9457
10524
432
3797
668
2389
582
916
1381
5171
3941
2643
1756
927
260
960
3821
1734
121
339
13925
252
2118
755
1350
1950
433
1030
4363
139
110
128
116
109
129
203
291
384
723
517
4494
3977
9419
1503
1977
203
151
157
259
222
155
133
154
236
190
5304
202
151
144
238
152
137
305
121
190
383
900
219
678
4680
6321
634
169
122
161
458
179
269
164
679
370
290
927
618
696
5053
7240
4107
454
4296
1683
216
1576
170
427
1573
4062
108
6584
4631
2957
121
110
765
139
385
175
230
205
112
480
283
127
180
716
247
2790
230
205
112
687
580
604
123
4071
234
791
255
155
255
342
773
198
112
5614
1074
109
351
602
296
361
418
378
2183
666
4173
206
3070
414
326
4822
137
9090
4636
978
148
523
415
197
144
455
178
143
142
292
208
409
4829
288
642
984
3517
9622
140
424
2881
1964
3208
699
741
334
528
2914
218
699
741
334
528
4520
1961
1463
3953
300
1114
300
2845
711
7439
138
1136
404
236
692
3726
727
322
129
1180
311
1335
726
507
242
1900
626
480
5592
4729
3411
1690
6019
11871
8743
5048
697
1856
410
1784
1331
579
225
5605
364
343
755
140
9306
1500
2445
9379
861
1010
503
995
936
9386
2421
5298
125
1454
1565
530
551
5134
5463
6527
2394
2699
700
8247
2430
4042
2188
131
510
858
1457
1321
358
279
4451
2302
870
10845
364
223
1277
341
193
217
1025
646
443
116
544
199
205
1501
193
216
1026
649
446
164
544
107
114
196
256
247
1367
122
592
2381
193
218
1027
649
446
5626
132
105
137
3096
4847
3846
6100
155
152
131
9924
1397
295
8591
4038
1858
948
113
180
520
150
245
2910
611
143
481
118
180
582
136
242
2031
1254
3387
355
370
157
439
333
144
5348
8969
1981
314
6530
121
666
374
186
532
1248
105
121
614
2550
1636
486
9419
8192
699
5292
487
1141
9308
222
122
261
1261
168
119
375
1846
119
9366
2910
295
815
118
618
441
202
293
820
119
706
1132
542
1954
1871
9911
108
1412
1426
1310
6521
1282
1460
4699
148
6919
4041
985
257
7332
262
8432
825
197
206
199
206
9286
310
704
276
4577
419
171
2733
119
350
233
3540
1054
9391
3391
3956
208
7205
661
448
163
156
122
177
100
460
8228
2070
8922
3564
2375
5104
4487
6972
173
13983
745
171
106
152
248
672
3717
2334
534
9705
2164
4725
3630
227
339
121
2089
5186
4337
386
8910
402
4362
405
104
7988
198
655
633
444
186
585
583
2923
198
657
636
185
1162
691
462
299
136
173
2915
612
548
165
691
465
299
175
175
207
5509
906
249
540
128
2326
13589
262
2694
1521
3060
428
2187
3614
3608
2833
763
567
2054
2100
649
377
4321
799
727
1172
131
709
726
1161
6381
4950
2795
715
5248
4820
950
471
170
350
8969
2568
170
691
500
170
946
3391
806
9300
819
2293
933
1056
200
769
108
139
152
124
140
2026
3519
227
222
129
121
2737
343
4470
2657
220
1340
910
215
3126
220
1340
103
910
1938
7535
2584
121
113
3673
172
6477
344
4709
192
4331
4573
340
6517
161
677
5442
6997
6711
188
155
9411
3636
1750
268
163
178
351
104
478
262
707
201
233
163
351
104
478
262
428
6497
2841
277
545
9121
4732
580
115
4182
126
738
234
226
313
9015
161
141
9469
13835
219
175
199
295
233
142
684
139
1110
118
476
2325
1418
3950
559
6996
5237
1051
7553
1941
2267
5790
2925
1030
119
118
214
176
615
171
141
781
8912
448
326
3164
5186
1325
122
100
448
204
120
3271
143
169
434
204
560
357
7346
157
191
402
151
262
190
9762
4254
4218
2114
915
413
205
204
175
100
266
188
557
8360
8901
558
2344
546
368
416
159
105
119
146
2817
182
366
153
339
209
2778
857
101
119
136
1845
423
1079
952
1248
824
2151
366
457
9097
1009
2221
1294
2125
9025
8971
2139
120
1472
3805
703
551
106
291
164
370
441
5082
7536
386
500
132
583
106
165
654
1285
4009
3137
1018
449
169
164
177
9344
448
1294
295
726
437
128
132
122
323
933
109
133
106
716
1239
2324
4907
6119
3407
169
4893
742
5130
767
338
113
3586
127
570
220
8724
268
829
338
2845
2241
579
554
220
432
896
580
4345
688
433
1044
601
3450
3471
632
128
851
519
1082
1839
1458
206
3264
9972
2232
5125
1055
1143
162
452
335
183
504
109
1521
1569
6480
2019
139
138
812
113
380
166
621
224
138
105
495
613
670
173
203
13503
201
9327
1037
8309
7383
833
679
14045
362
4139
638
759
2839
167
1856
1105
202
133
1785
7085
5108
1052
359
155
263
112
133
7013
411
390
801
614
441
287
410
389
801
615
441
5105
1423
251
180
2940
709
7749
364
1163
8894
101
521
685
1118
121
520
253
3254
896
325
116
325
1627
6429
165
1098
433
4799
7264
229
180
167
1287
294
126
1036
9480
1508
8933
2686
700
8256
554
1976
969
8382
1123
9115
9537
129
100
413
234
106
179
199
387
759
4678
8674
310
687
188
122
9359
112
121
12429
357
9423
224
104
238
302
822
281
2143
225
222
6591
269
189
2130
6409
2519
698
4820
454
215
263
114
307
384
7970
206
736
128
380
337
953
193
219
244
322
172
107
121
126
1402
1301
9148
891
3376
8890
3955
2666
1919
283
4476
11713
2650
123
295
9416
166
271
669
434
1923
1570
7091
8974
5363
4155
235
105
309
122
607
3698
108
563
148
400
3947
9708
2645
13932
1465
2950
4017
677
667
292
1918
14070
1368
134
465
381
516
390
208
181
122
465
381
516
390
2041
9476
319
9509
413
125
304
242
155
177
2949
9419
2242
148
112
136
4629
631
189
121
110
273
218
229
154
111
645
117
155
308
114
232
174
310
173
176
196
579
116
155
308
114
232
174
309
173
176
196
644
117
160
205
272
174
310
171
1146
386
2363
2431
1622
14246
3022
7110
3828
7335
3211
4405
3660
8987
308
399
164
208
2405
206
250
286
232
102
998
269
130
641
1974
9074
1136
101
111
1083
200
318
5949
4772
342
6524
2968
852
14667
2365
1084
842
291
149
190
177
620
442
200
837
291
149
185
177
651
442
6561
323
1045
376
388
440
232
323
1045
376
378
440
2178
6456
1274
739
110
3948
5985
5828
7268
5311
994
12630
2738
7345
6175
348
346
2836
7403
2570
6082
1283
7468
155
797
1192
3720
237
169
114
229
201
756
152
190
122
715
172
2892
114
229
201
758
152
190
122
662
443
237
115
357
100
7340
128
402
703
155
291
348
301
2925
172
703
153
274
333
301
9486
111
386
1529
247
1270
6530
210
181
1263
208
6179
8871
1526
8884
5729
268
138
756
132
546
2402
115
1139
224
491
12569
278
3563
126
106
135
14141
468
195
149
104
104
145
145
4236
694
682
1163
145
702
5788
9477
2587
442
149
367
367
462
162
178
163
135
159
462
536
144
116
127
1294
661
745
119
106
111
139
1699
647
140
103
1281
505
164
288
6880
5190
628
139
4372
7443
109
3086
240
131
365
136
9371
245
146
105
120
102
305
659
113
657
2721
2758
613
604
1041
972
658
113
658
2719
180
226
267
110
216
143
1338
9386
3950
1555
1841
1727
713
3146
1094
1785
749
6671
410
3931
6235
8519
2546
1803
3477
122
1184
303
441
640
303
493
562
302
121
163
196
814
131
4139
1662
282
159
8944
215
147
113
2842
3519
2299
3168
6285
14011
134
174
7358
8976
234
5557
706
1641
3303
391
158
412
3239
168
147
1642
179
704
204
104
1618
126
617
129
108
355
237
639
1466
7254
1616
1098
5167
8937
2234
5266
1855
4817
5501
315
156
130
185
1095
2222
9011
1687
3485
103
4755
2834
8900
2140
102
707
108
759
347
479
196
708
759
347
428
443
4684
1715
532
172
4324
706
699
221
452
319
201
706
156
302
329
1318
131
8100
158
120
149
2948
574
354
379
166
145
149
700
201
568
574
354
381
166
145
149
699
5591
3639
506
10234
2479
6559
349
4772
1870
1751
332
100
702
221
235
111
111
1599
1520
1331
1824
3387
702
8166
7533
4848
4159
1336
1519
6962
1347
613
117
270
235
124
225
498
143
137
144
738
6879
147
530
458
341
577
592
487
659
466
168
109
109
567
347
3153
4106
14951
2421
2768
112
1405
216
320
180
260
195
156
2655
9415
3117
114
151
1369
475
2196
481
883
2109
9343
8337
4705
5370
610
101
108
216
387
3195
221
106
2017
351
406
617
500
209
151
1546
276
224
2708
2008
1113
7107
3694
365
106
5326
705
1263
9659
6942
5111
1751
1465
527
9347
1418
460
603
302
394
1975
2976
107
1149
322
1434
316
9455
2680
1286
1171
376
585
1259
8012
1307
558
522
4563
266
556
139
719
432
266
8016
1954
661
140
883
123
2943
116
719
160
883
348
6635
6598
119
1219
4854
2143
116
8533
5275
367
681
6632
1996
441
267
3521
125
158
10103
1833
200
5468
3631
335
378
1233
3970
3487
225
3882
6556
1329
613
9540
422
284
1230
2426
120
125
218
13796
905
370
215
224
113
704
145
564
611
2914
366
211
232
113
149
567
125
6274
9324
1253
292
159
650
318
286
229
374
127
2883
608
592
113
445
650
138
256
127
509
8450
4104
9096
1021
100
134
151
146
1065
140
595
11313
115
105
5781
9097
3466
4703
4634
125
127
635
7016
2000
1273
209
145
524
414
133
489
217
404
103
3819
9472
3580
1252
4301
4117
3161
14926
601
5434
4705
408
441
222
2005
3589
226
338
3234
649
477
4664
272
529
320
5117
648
3895
5231
200
1369
200
3708
886
9073
4967
100
6809
1420
3461
793
167
1376
1039
382
6494
2817
6652
356
4715
6830
3587
1387
9334
1070
111
203
5077
5030
10079
2585
3536
3905
211
7799
1442
201
198
151
609
233
357
425
936
230
2650
309
105
100
207
121
103
100
152
400
125
5289
6277
112
221
4586
700
250
265
231
1493
4448
612
2392
6071
5433
11345
207
438
117
127
1244
202
415
1666
876
371
151
2401
5027
305
393
8146
2660
3894
9820
695
1913
103
148
105
226
235
424
794
414
909
486
583
1944
110
182
165
120
351
249
932
457
946
706
206
456
944
650
309
2252
11736
2549
8935
9256
211
154
5137
938
933
319
267
145
3093
101
115
493
3883
1249
5018
658
184
490
183
1611
358
461
7291
6247
203
933
14839
256
11483
1460
7418
7631
1582
8845
6798
160
701
674
8018
539
366
121
102
243
246
215
611
364
119
102
368
254
756
609
289
136
120
6857
507
202
155
2854
799
2330
580
9540
555
1629
6629
6274
9368
965
200
106
192
167
198
147
482
1454
993
932
154
13813
233
259
145
10674
8905
3120
129
480
350
171
172
114
3479
408
204
438
868
8966
10610
317
288
867
151
620
442
202
317
288
867
151
725
442
3423
4932
598
3009
343
8282
703
5657
193
193
208
100
648
125
745
158
315
272
135
614
417
758
106
5316
7270
2374
12695
458
1405
287
145
205
152
424
149
106
375
443
991
100
9414
7543
1932
932
1451
151
1344
385
1400
7701
385
1400
107
478
1114
2405
2376
7309
551
837
256
157
108
108
583
198
149
370
441
144
107
108
583
198
120
166
370
441
492
5244
1281
3801
3493
8907
4685
575
2603
535
9405
2294
189
9003
10839
214
294
176
126
3123
187
724
542
177
115
2837
109
119
9251
9387
1619
15358
2740
431
105
345
243
176
319
464
945
1103
216
1170
208
460
1866
131
397
2502
460
202
207
272
333
110
101
203
212
113
1490
314
1528
1937
1415
5100
1428
208
7568
7789
1332
2177
12152
1779
1456
9076
284
1727
114
1389
188
155
172
264
112
133
367
157
9224
1507
1071
164
111
187
4663
337
4583
278
1841
679
144
6182
7315
147
674
220
4048
646
125
698
2938
602
556
166
648
138
698
2029
896
889
3100
171
1741
2336
792
1895
376
783
2313
465
177
164
156
163
465
4733
368
254
207
130
267
260
210
209
790
1800
536
6353
1504
2004
305
154
588
4188
1407
356
175
437
487
119
307
166
127
117
285
6346
3302
263
182
515
161
328
570
213
6034
765
3344
9935
3946
4596
1123
116
107
912
164
2912
1124
116
143
912
5173
470
8776
1463
7334
1498
244
173
178
1193
247
143
200
11464
1003
107
565
7794
952
209
386
7802
1459
383
1338
10523
452
101
5264
6693
4995
665
8106
6077
9189
254
494
164
698
172
155
866
287
3185
164
698
172
234
866
244
320
1842
1769
3157
9419
239
3359
4488
4237
131
777
153
210
179
174
104
191
332
501
101
1575
164
3195
4209
6728
8936
1376
2560
4204
499
999
336
109
5479
1050
109
100
1771
772
4292
133
156
310
102
354
7307
120
125
265
144
168
120
136
109
247
480
164
129
9337
8920
134
201
159
714
167
103
189
176
128
657
118
406
265
137
198
323
143
142
223
129
244
100
116
366
5156
3949
1263
4453
4444
312
202
565
6566
4538
7407
988
1253
6555
3910
5053
700
8366
782
2698
1115
1053
202
1984
1359
152
400
278
1856
9693
2948
352
699
5372
354
702
143
1011
161
499
2343
4901
15390
1753
427
314
376
4169
745
1324
1456
118
454
373
149
130
443
385
131
2765
4313
311
376
4172
745
1324
1456
118
454
371
232
149
130
443
384
131
9227
116
192
392
305
423
111
283
104
324
1816
7033
13795
2223
11719
469
136
206
396
157
340
391
144
123
286
341
158
401
147
7233
440
367
396
153
179
176
684
716
437
361
1645
294
196
516
564
249
311
334
147
245
129
174
114
214
338
436
1058
310
675
134
4346
1675
12449
903
4165
703
8240
22965
159
1999
9127
4709
709
2566
2471
684
230
6186
1672
7331
174
254
233
497
697
1259
455
2492
176
1343
803
2135
127
186
288
122
131
106
114
764
487
251
258
465
3610
2395
7443
1805
135
488
8395
1074
274
874
7351
126
4771
4491
9483
3212
14865
2903
1250
140
137
2732
471
121
2653
294
1207
616
523
448
2105
141
1162
680
522
199
137
392
356
162
1037
280
1014
406
219
335
118
2032
731
737
163
2928
198
732
738
163
1264
188
201
1269
111
179
8180
11677
365
1485
805
1515
7872
1858
6568
683
460
8938
797
2530
7329
151
2105
6124
1084
689
116
2788
1084
689
3098
4395
177
1039
221
489
259
1304
4707
354
6489
7547
174
181
898
238
1227
138
363
3871
2035
116
139
4785
197
141
584
170
204
1576
1478
130
147
143
110
128
360
101
4779
135
1694
7893
321
132
1161
1284
409
103
156
2519
2807
249
689
181
253
4500
287
682
1009
335
850
1631
1303
3278
8983
1650
4354
9111
1403
202
3037
237
117
4483
9532
341
121
149
7426
511
225
310
130
356
429
375
566
1649
2454
125
5214
334
189
215
155
5106
2087
509
463
1018
209
1531
604
856
303
174
960
741
819
1781
601
1613
342
1072
1894
1553
12624
327
646
186
351
205
266
185
2875
7193
3123
9689
4617
1238
823
1065
1106
8889
100
400
233
210
184
185
209
3725
1496
204
1479
149
490
114
840
1510
766
727
119
128
13891
1329
325
1034
713
555
3346
1353
531
504
1364
4503
4032
1145
325
1054
116
1148
235
142
192
644
327
625
313
227
251
4529
251
275
139
125
123
636
1873
3939
4793
638
130
639
8381
2196
4128
203
3442
9391
6864
6409
857
217
179
193
295
2715
2079
164
2424
186
3314
1606
647
1195
747
7374
5933
2577
778
618
668
995
5898
1008
4881
4452
2271
164
264
1281
482
270
360
1561
1232
5931
1668
3869
1322
145
2758
120
217
114
128
1428
147
109
129
216
851
1376
120
210
2966
124
334
777
5310
962
280
1463
2682
5383
3322
5064
1866
887
9518
587
626
5411
9370
310
1266
420
234
1281
290
381
709
280
136
153
117
127
481
2885
630
575
133
422
882
105
711
557
474
313
235
284
6470
124
7363
1943
305
9571
1524
2498
3015
12593
4472
623
212
855
1259
2729
7385
1181
512
9707
392
734
1576
917
231
107
296
703
149
206
163
489
565
204
187
283
115
3259
185
169
344
203
514
9043
8127
548
1020
3704
242
215
568
402
945
410
188
617
136
194
261
130
273
461
130
9329
678
9326
7393
13992
1775
146
258
114
218
143
13767
455
821
455
2475
1495
142
6156
11556
3047
8908
166
113
769
428
160
240
356
322
394
378
161
135
294
1738
156
3724
9130
7195
1218
1769
9431
2542
627
4152
761
119
823
102
157
1272
201
911
104
156
1272
1658
350
694
109
2243
1253
7259
622
248
120
147
129
160
1105
589
439
143
1106
589
439
205
212
265
141
450
3852
449
2106
230
265
861
2505
1115
248
3319
110
8675
1051
602
196
517
123
117
700
148
541
348
3322
449
343
1581
7641
7955
2154
5321
699
8247
3010
1793
706
447
1735
1987
448
968
1113
6955
231
5370
2812
134
145
1402
679
661
2055
104
103
9003
1078
123
8376
3310
1402
968
3447
6560
160
978
290
157
472
438
289
3706
4772
407
181
1347
938
4892
8012
11951
7734
2065
3121
7235
3682
588
551
114
134
165
646
1665
224
6709
2032
556
1371
2191
4485
1081
11064
1225
3710
5220
1566
8349
2055
176
466
300
5808
466
116
301
327
3510
331
5051
4500
629
607
590
706
221
149
839
705
142
149
837
708
180
412
610
589
2610
2706
702
7829
706
634
2191
987
7371
468
702
340
158
587
119
158
701
334
158
587
119
736
294
144
705
116
582
615
2909
169
737
382
946
1008
322
1099
147
4709
10100
7267
2733
1432
1291
162
6088
3576
5292
5026
1153
100
966
218
999
108
394
126
361
3238
175
184
182
361
158
365
253
253
118
156
860
618
1941
12773
177
223
6630
4004
4415
3390
1269
501
7435
237
1529
1366
1891
1349
622
100
165
296
872
464
189
238
331
148
702
202
140
117
337
118
148
702
2313
4277
1447
9334
468
10903
1267
2398
989
7518
1005
3200
174
463
235
274
310
1391
5450
8964
612
4402
4680
1627
589
596
1059
653
173
463
284
342
476
2483
693
126
120
141
932
244
3417
117
8971
3362
5442
1597
8681
1372
1532
103
230
207
1006
212
1260
1561
116
942
1195
941
203
946
1138
854
441
335
3383
5544
130
3652
1460
1623
8155
1596
113
2119
1160
1362
5282
1022
151
792
8952
151
792
2338
8264
3608
4341
9169
3040
252
1537
2749
6198
691
484
9383
398
196
3008
356
1925
936
2268
126
192
2846
551
3273
342
294
750
9125
148
112
197
445
158
386
163
209
933
2017
120
202
181
232
320
385
349
1120
152
7857
152
109
695
377
280
149
174
295
114
842
309
158
1411
1017
1952
2733
672
6889
4081
7570
3245
1096
477
355
5674
1692
9462
832
828
2627
7418
603
847
3112
114
604
812
3063
185
1087
160
114
702
190
166
1274
160
114
704
7908
3191
837
6572
410
351
4687
4271
1333
12148
233
6563
402
440
646
150
505
217
300
3261
486
554
246
440
645
150
505
218
830
143
13038
203
8899
1740
357
5734
3299
354
263
380
517
267
142
676
115
3080
114
1146
191
183
492
729
332
568
244
453
134
326
172
158
342
332
380
4799
370
183
303
117
194
9328
1875
465
163
156
165
177
109
465
1422
273
317
1717
129
223
5019
2025
3229
1375
4588
205
2340
1149
1735
1891
5721
121
987
241
282
981
2248
101
371
321
216
351
586
1283
330
504
544
531
129
1385
1746
3625
9686
1359
4474
1676
7352
909
218
302
5985
9484
3569
534
119
1260
1041
134
197
151
139
475
432
11746
1093
207
153
908
526
351
198
158
203
267
140
642
2568
8900
1757
976
107
237
855
1292
1649
2800
2455
796
1432
9480
536
2013
178
1071
9599
2178
494
6994
7409
7938
304
615
407
14487
2817
1566
1919
1297
3596
573
9133
183
1173
324
8864
208
295
926
2370
133
2561
4892
311
340
104
1312
11028
620
121
674
164
298
132
201
620
121
673
165
300
132
916
274
1270
5436
615
7326
384
273
101
101
273
306
160
195
614
381
273
103
101
271
307
4506
2173
1413
7676
11195
3680
7146
6434
385
326
356
204
1381
130
146
143
110
4470
356
204
377
2575
1808
9459
6700
246
6078
1994
6677
108
256
247
231
239
200
114
469
239
338
5339
1225
1214
307
183
105
240
255
308
137
225
2153
579
3612
619
6445
1324
2964
8894
558
395
312
2224
8914
3216
284
9189
4737
5058
1683
7843
12139
8870
1251
202
992
277
302
221
1110
2559
463
113
281
177
164
162
463
7038
298
241
224
336
429
403
225
114
613
439
199
298
241
224
336
538
404
225
109
614
440
4865
2571
5947
114
462
143
292
212
152
5475
4780
3775
443
137
167
671
5184
3947
3340
585
605
186
686
158
134
1205
360
214
109
7701
556
208
235
217
2018
520
7800
1424
568
628
9201
9508
192
223
178
2551
1327
14950
6028
5006
2915
232
356
385
175
481
113
502
1643
9207
14948
4463
9540
948
1403
7742
1391
1459
1053
2406
169
388
175
587
3050
940
1328
2516
3656
1346
5641
173
4301
5624
106
1392
353
1381
2353
6379
7362
242
825
182
111
266
204
226
114
354
338
142
205
170
3750
1294
2289
2392
4471
3803
7305
1272
786
309
145
9701
3906
504
136
188
168
206
3920
1137
619
11470
2509
10277
957
1720
832
2307
6662
799
4818
1696
1470
796
982
208
3676
2158
2327
208
2894
3814
1765
11410
226
5486
4348
8190
157
3575
9423
811
2552
9086
4241
201
4910
109
110
199
154
130
3500
1207
3987
791
703
13362
703
8535
2434
1844
6198
4402
5632
536
332
217
3718
134
106
1794
7955
1826
1140
409
5229
2381
7173
1823
6472
427
1363
7124
507
949
1443
630
8915
744
1819
9471
2530
156
115
425
366
444
578
463
202
247
429
1426
186
327
444
645
932
147
127
141
2865
246
444
633
932
147
127
141
188
131
216
129
12344
11036
3813
4703
2481
7838
1677
594
1399
193
1403
225
1751
200
101
566
1589
952
124
1389
450
1881
200
101
566
1403
1061
1615
540
7206
767
5703
8969
3730
1292
6168
1545
8818
5788
2952
115
460
186
164
142
460
8935
386
278
101
203
304
277
278
277
278
277
277
277
278
276
279
273
280
276
3564
482
212
109
579
285
2922
612
564
118
485
213
109
579
295
265
578
2256
7368
230
438
311
17594
656
924
4368
743
640
437
207
110
993
1381
747
686
1123
4066
208
239
182
302
884
823
683
754
184
702
1400
1937
475
472
4962
197
9043
2548
1595
4676
336
340
6468
452
921
618
171
2923
215
918
605
201
253
428
888
2466
2641
156
108
276
407
129
176
482
287
1929
1023
7405
146
2207
729
544
384
141
204
419
619
441
203
385
141
204
419
706
206
8964
187
378
449
135
120
536
478
442
101
176
157
164
177
111
442
101
200
410
481
448
532
2046
1128
4751
128
140
1133
210
1580
7901
1047
6554
405
348
4740
5699
132
775
1528
111
775
1524
109
1525
365
206
428
146
108
699
980
131
107
3506
2216
5985
2649
1195
2166
1173
177
201
152
131
350
196
103
519
173
196
1048
337
157
486
321
6539
1967
640
8660
153
521
101
616
171
1157
286
668
188
591
950
357
442
100
1157
2261
14942
3038
2555
1062
1483
3092
175
785
683
150
183
209
109
266
214
1886
279
4985
147
9228
1104
571
445
259
335
126
116
674
202
485
184
1145
126
3090
119
299
160
168
153
261
230
445
913
9324
537
2920
612
557
115
948
536
677
155
389
532
342
1573
413
485
1318
650
154
260
522
261
536
260
2914
103
261
258
552
206
691
286
154
293
506
361
655
149
491
610
2920
108
8823
273
207
609
187
376
4893
454
576
351
238
160
372
4052
100
234
103
170
169
287
221
1885
582
664
3626
399
270
325
374
780
600
130
492
190
117
127
880
335
321
7307
152
101
107
1278
362
408
5067
703
8456
166
134
362
319
225
317
1125
1222
2743
1426
169
392
1052
691
637
5468
1219
122
358
162
589
870
4699
2210
9146
6964
2142
7470
2034
7346
7361
1837
736
7276
207
128
200
905
149
185
546
167
158
335
2921
172
698
149
185
545
167
158
337
120
177
449
2045
701
110
945
103
110
2975
165
642
873
103
11541
9106
298
4698
712
588
442
115
2917
712
588
442
1775
1364
4262
212
167
415
817
286
488
213
645
120
573
271
195
437
635
216
739
486
723
272
2504
1027
646
116
660
1097
1028
779
134
402
288
328
241
953
7781
942
7348
3981
771
3502
8834
2752
7448
103
830
116
703
200
213
811
172
116
707
4606
1855
6740
413
2307
313
15070
8975
1305
402
1382
254
1893
1453
481
160
162
316
136
214
294
424
1420
4627
211
10385
1881
17256
7384
974
818
331
2923
234
975
816
330
5529
874
3483
1485
242
7829
1748
2077
5237
696
4438
548
115
154
258
214
699
3933
5224
1014
2001
7853
334
162
107
1016
5281
174
107
1015
1731
847
6362
479
280
169
185
2830
227
185
302
125
134
256
130
368
9318
367
157
224
185
302
125
134
227
257
130
418
367
325
220
1704
1780
3698
124
698
387
379
541
1659
5297
414
309
1059
13744
6585
562
136
133
3403
4946
2261
3089
355
354
4753
558
454
9473
9423
105
1177
8928
152
193
1652
8989
7213
128
135
145
119
433
1580
4591
335
179
545
281
313
344
439
727
335
273
154
262
388
411
716
104
134
129
256
130
342
1024
426
13892
9005
103
732
400
5215
193
136
397
1291
432
237
924
311
3810
5587
8925
2698
693
5409
5021
6857
5234
234
632
499
360
3782
1832
9476
4853
3145
398
678
171
281
678
171
281
444
8571
10902
1814
7239
735
1597
7509
430
626
2352
6235
2750
1542
1078
816
1817
1785
612
328
644
128
158
202
701
273
687
164
128
753
333
3968
3810
5500
1271
3273
400
3688
687
7987
716
5168
2496
659
152
5069
1158
486
1010
208
615
498
130
795
404
311
278
390
2754
7862
6316
1011
199
1998
481
2159
580
276
130
1532
1575
724
1718
4198
3324
8862
3330
228
905
458
155
131
145
722
234
185
510
633
2819
2251
1565
105
450
131
145
1974
1598
5378
7360
5178
272
467
1343
411
111
175
673
443
13648
5864
2913
533
490
2914
153
268
179
348
138
330
227
155
103
1092
152
265
111
344
643
443
132
542
162
350
106
564
452
309
1539
173
6547
1379
168
1362
871
511
9160
559
1961
1068
597
4593
517
631
13495
653
7465
226
406
4338
1385
6552
4637
7385
116
9419
215
1617
4371
908
440
395
763
1343
1403
668
218
366
1078
708
604
314
1528
122
934
1595
705
423
1079
738
536
411
1566
6180
652
130
1323
4913
805
285
3252
1176
296
142
421
3495
545
137
296
188
651
958
11055
1334
8977
13649
131
881
282
126
7366
898
1563
2093
178
612
113
463
107
163
148
263
223
202
722
113
464
106
164
142
260
238
203
418
7407
2785
441
8886
4243
507
181
7462
917
6995
707
661
156
210
707
661
156
375
2762
838
9589
1611
7383
3690
4022
228
1504
208
515
621
2927
347
223
6009
820
1783
10600
7351
2116
1902
5565
1979
207
3394
5414
596
878
290
1052
3411
2927
843
654
428
219
212
193
2637
3366
603
1089
665
375
190
1896
1680
9158
424
221
344
449
1359
209
174
331
4052
326
365
144
120
915
147
204
347
170
184
194
1585
724
125
7544
1943
1558
1231
440
761
1295
566
114
115
105
885
335
1907
3056
671
6005
3471
4046
653
2547
151
926
335
614
1093
2949
7547
1928
260
837
1252
687
555
602
759
267
5666
11072
6527
312
165
5952
133
327
4399
9335
4727
293
184
1248
196
419
567
7167
101
127
634
3517
3012
200
186
440
162
616
1105
4673
2528
733
553
1390
142
1250
1378
123
242
131
273
1824
287
2784
302
179
7255
132
619
122
154
5610
608
1593
154
1043
129
483
1337
3507
2267
1983
697
3222
520
237
404
1191
521
238
404
1191
134
521
3991
696
740
170
744
121
112
6008
347
4811
985
1164
157
954
295
116
974
1368
936
465
7171
5137
6883
120
388
213
539
638
9591
1740
15736
1467
8214
1094
9095
194
391
1027
127
7350
388
370
1069
247
7537
3809
250
1346
942
1285
203
164
9319
104
311
128
149
107
179
681
2936
444
167
707
118
186
281
215
238
135
2052
124
118
210
192
224
217
114
457
7452
161
7424
124
126
235
134
333
332
224
202
114
749
438
936
1609
1404
389
679
450
593
564
107
878
3736
9367
5228
561
670
234
759
399
502
122
359
358
187
358
877
127
436
426
163
147
330
6482
329
4701
796
383
2556
528
1659
714
116
485
261
151
341
165
125
227
148
214
217
606
1907
135
317
3771
9146
184
5178
289
272
660
207
1259
509
248
165
426
340
135
172
375
755
6102
619
202
210
394
143
153
173
613
102
778
397
350
175
125
325
519
159
2617
4587
252
5810
4745
827
1654
6184
1485
1976
167
420
273
279
1660
1837
1544
2319
225
162
2250
421
195
151
427
342
302
10442
5216
706
8152
9660
2776
189
175
1058
136
385
4305
457
482
2122
2692
949
1564
1002
813
6918
407
1793
2414
801
389
484
100
181
192
676
1026
1689
519
161
239
1700
5219
2903
277
133
145
472
161
648
139
261
954
191
204
149
1325
326
668
773
145
150
5801
2284
1802
2786
6141
288
382
320
307
1072
244
472
678
11998
5789
9785
3674
2154
224
113
477
169
253
334
205
400
376
152
477
1926
1565
2553
913
2928
2021
383
9364
372
1108
4208
1875
219
117
3664
1525
509
107
1508
6415
985
296
112
113
171
150
706
265
838
635
743
6919
4938
421
382
121
117
169
8965
151
354
215
458
925
841
522
2446
107
173
125
195
543
785
121
469
144
1720
166
304
6185
150
345
365
752
916
155
412
260
405
487
281
13350
145
601
1500
398
609
137
662
971
700
2524
116
206
179
105
294
1002
337
467
1430
291
196
374
410
112
137
1011
1644
2751
194
149
567
448
1330
3674
9446
1150
114
138
213
703
489
2240
332
1030
181
473
191
103
103
131
361
359
657
990
1289
512
956
144
105
2426
841
137
628
477
1276
3120
5576
672
2014
204
249
562
359
715
101
842
146
313
11635
1421
1680
209
285
804
183
163
174
159
182
186
681
161
247
3187
3463
593
1076
713
651
1149
3207
106
112
189
437
800
106
176
173
146
184
187
496
124
118
864
581
1809
130
167
240
13493
153
708
12595
754
533
176
872
108
735
581
149
569
392
9074
156
9513
3484
101
2136
378
327
108
501
392
5266
306
226
327
128
501
393
158
886
12099
2055
10457
135
3966
5219
110
9692
1199
9702
2980
432
11407
799
153
149
1027
201
5014
116
1711
7737
1848
1465
1826
297
798
782
135
306
1796
308
4023
454
167
1079
442
138
220
7517
1949
386
301
357
691
133
313
379
104
159
230
143
428
308
201
248
204
700
14020
177
122
376
596
191
137
317
3559
3452
232
768
12544
2317
197
199
470
6608
9384
2937
660
723
268
170
154
209
485
882
175
6651
430
4689
216
732
2710
652
1932
15482
449
1586
227
547
140
774
351
215
4807
501
4191
7034
5010
137
1461
310
1353
184
466
113
199
190
141
273
173
322
354
325
252
322
125
101
196
1820
135
121
155
469
381
1083
1449
903
5510
586
2263
882
109
435
10319
350
11689
396
167
604
147
647
116
2952
394
166
605
147
648
3274
3015
2388
5792
4998
7140
748
799
2137
1303
735
799
2934
992
189
1396
430
101
216
227
1398
436
381
270
101
194
194
1079
4402
3356
7431
5122
920
275
140
563
190
220
128
229
920
275
140
557
185
220
129
456
14920
4582
3811
1875
11892
15532
1845
1498
6577
588
240
171
682
1636
105
2867
14940
1114
9677
3007
7252
971
173
1849
526
1103
833
641
8331
180
7461
12574
622
696
224
2072
506
7441
5035
124
5240
8580
3052
8027
1020
116
233
222
2748
3345
3245
2854
866
14240
5471
427
635
3283
5175
183
134
7315
2806
352
417
165
120
167
105
113
201
352
418
102
120
167
128
106
2005
354
639
203
548
377
262
328
2014
10105
193
101
294
317
116
151
156
909
174
2821
419
250
701
743
452
638
3090
1884
7309
5626
132
1979
4301
4398
596
934
3618
545
911
717
2812
545
913
109
3604
544
913
382
9798
4111
669
735
7359
1418
540
914
3085
155
1727
1178
1452
877
419
2693
348
2398
121
5387
870
372
108
993
1465
733
190
211
102
565
1588
128
920
168
159
869
364
1052
1464
733
211
102
566
1377
2912
7144
816
4598
333
6502
161
101
1018
7366
1156
3996
464
141
145
130
4155
597
228
151
364
1235
210
7292
4991
7609
7404
217
1114
161
1455
478
335
4501
123
13650
8996
3349
106
1950
214
353
299
789
476
177
269
271
279
125
4741
1317
1373
177
530
101
475
266
157
149
252
1257
1798
692
138
529
136
319
156
154
156
120
105
535
157
7509
644
3376
9457
9956
1434
9450
13748
222
584
4396
7799
1485
6475
361
361
347
4657
9240
106
312
8953
985
2674
645
2777
544
5715
4420
3431
172
134
515
1415
163
533
788
194
271
615
796
1137
129
189
785
303
160
129
150
8589
139
129
610
301
180
664
311
819
467
166
170
313
140
302
498
459
235
653
3922
340
3275
1571
163
1343
12091
2495
6143
2175
3826
5882
1146
1279
1722
5214
7176
157
1724
2283
1838
240
2405
119
7229
2742
166
154
249
678
546
273
100
453
398
242
303
1131
114
1048
1010
228
344
1648
104
109
627
457
4043
8854
3137
2662
233
350
564
3707
6813
643
1711
754
2269
7225
246
251
362
338
348
139
113
1172
1386
127
1213
157
778
672
1589
8281
697
5176
392
163
156
164
103
445
1118
275
335
483
366
1080
1483
657
319
398
367
228
294
130
170
323
603
156
481
145
145
162
189
269
568
702
127
244
403
8883
638
181
596
1782
1036
706
181
163
103
112
211
124
334
126
105
167
2602
2716
124
210
331
165
721
3557
2079
6159
202
134
846
197
123
306
716
179
8912
9271
470
116
121
141
554
195
3054
462
2290
147
252
2543
4867
301
12968
10355
2205
210
116
8900
111
2941
5828
360
137
211
1049
253
8948
1563
761
2999
2361
1138
660
114
2918
1138
660
161
8326
181
112
412
434
611
305
295
165
275
244
5845
3019
722
459
201
112
389
159
227
105
267
387
1578
139
179
8942
657
870
4692
10722
2160
187
111
842
497
422
182
359
3427
8249
149
267
165
2232
8879
786
148
1145
192
182
488
1736
290
5144
689
1828
6839
351
1390
613
387
216
373
1724
7738
1791
1462
236
463
113
215
252
4642
341
6600
160
6445
476
6615
10440
2534
3586
472
609
14707
6867
701
6501
1563
7389
7521
462
410
624
133
1186
14941
2957
932
299
9491
616
1403
279
12782
10068
3180
232
194
456
1245
1268
201
1755
5195
4213
127
673
110
344
219
220
2302
1237
272
480
5232
7466
2726
1783
1206
345
4415
1447
523
11179
1550
2750
6218
778
2082
2028
8952
2891
14091
3715
603
541
6992
13634
2597
1351
1242
399
243
126
192
185
4310
13835
240
102
209
681
681
2887
490
3222
147
290
111
288
126
290
127
289
8377
5921
210
178
119
2757
243
214
835
725
384
316
937
246
3799
1632
7350
1993
3652
261
13872
8395
2499
620
111
140
2004
8883
12694
163
253
183
3576
224
222
2049
1224
204
362
169
194
3264
409
412
204
527
122
10403
748
7510
1957
5368
490
182
1149
115
2542
566
656
134
269
300
1100
849
261
136
117
129
146
206
8962
484
123
177
1059
618
148
122
325
1184
4719
245
345
208
735
720
418
368
279
113
739
740
117
418
353
260
1418
456
356
6313
1644
156
1428
106
866
8911
106
281
2332
7512
1566
662
7579
1324
1505
104
117
116
471
452
5153
399
150
116
330
7918
6044
107
2015
1553
1195
1408
978
589
479
194
431
228
214
1614
1746
9318
4561
3247
5498
3165
9054
2370
172
1463
585
1172
8989
796
118
252
148
166
192
241
569
288
703
201
118
264
222
127
167
193
243
569
222
662
1703
3786
165
1040
3176
8921
2694
187
216
122
1099
1777
3676
322
2149
1909
3827
502
616
1188
181
524
120
1481
223
191
139
175
132
181
446
1908
105
400
200
115
113
148
747
8885
630
658
364
7393
214
6754
335
159
153
134
188
827
163
226
1089
371
358
1197
551
214
228
262
213
237
126
129
136
112
384
321
591
131
1181
121
470
1542
422
740
510
1357
214
219
552
189
159
2677
4830
142
167
709
1662
1548
8310
2751
4763
3639
276
700
193
105
714
379
2909
195
699
193
105
713
217
9587
618
103
710
118
410
132
1600
284
285
256
1800
3709
8442
4126
195
202
7338
1284
3148
9426
540
916
113
978
322
141
1730
187
228
246
602
1385
3394
940
1254
115
1106
2240
6607
2836
9067
130
1517
6177
750
322
12468
891
1753
7810
1732
1465
319
1789
250
352
779
107
1006
224
2350
428
347
349
438
178
942
346
1193
1146
1128
1637
482
2677
328
354
100
3134
9547
2620
1277
6455
411
127
377
579
109
140
126
162
180
687
9227
110
742
106
346
201
1122
125
144
1397
704
2258
153
217
1787
499
652
389
588
10227
4977
195
359
105
226
2835
307
2172
324
971
354
316
2233
118
1103
441
140
147
109
186
341
118
147
112
122
111
4636
7138
9398
1793
654
4334
213
201
14945
730
521
564
145
9078
7461
165
215
128
220
308
408
273
6736
7347
2147
112
135
180
307
13540
367
163
654
228
1069
445
3307
279
590
266
183
433
708
525
158
590
2400
204
445
2132
4954
3713
201
441
129
128
3176
111
107
153
366
177
4824
5897
6190
13622
1194
6140
131
1196
1282
7553
290
788
143
408
6611
158
5181
9442
3263
341
7366
2733
113
155
1992
163
520
3430
1810
8940
7925
134
113
111
493
173
1144
115
217
6485
172
761
646
107
546
13559
2401
762
440
233
342
898
1240
114
172
2064
2520
6064
3356
2867
139
1016
650
167
2918
149
1018
651
447
6654
3730
1233
9075
1541
100
148
758
2108
7221
1644
4371
133
517
2283
523
499
1535
1236
821
885
963
1236
3264
3114
764
119
1016
5578
187
1499
218
255
9506
952
200
144
125
5095
552
420
241
211
214
699
1150
10423
1488
321
215
390
696
301
113
396
9131
673
708
1246
1147
9006
4839
116
931
2236
1625
2076
335
801
8900
3073
340
3990
1194
11545
2001
142
9004
8854
504
7411
5914
10988
688
694
556
1413
848
776
135
1958
12098
1761
4191
7326
1452
140
226
236
867
134
647
109
2563
7396
7352
4442
1223
1789
148
148
191
924
512
1442
676
1305
625
209
101
226
620
948
375
178
249
284
279
122
776
652
1488
189
120
192
227
253
175
2901
110
172
445
673
189
154
193
100
256
168
5205
8026
4891
523
4700
3342
159
476
343
274
3301
474
148
116
827
200
246
102
1034
115
3070
136
116
151
267
111
4934
222
153
164
6048
728
763
603
1759
800
506
114
167
142
404
197
738
1047
544
419
1039
7644
1035
807
728
492
11471
196
478
233
345
445
3832
447
2102
128
4624
8888
2434
471
195
5174
137
232
488
279
539
6481
357
354
4721
666
318
130
258
156
293
801
965
1621
129
3552
233
351
117
1740
3252
777
986
7469
397
4455
101
284
384
1378
1119
170
108
8672
1156
8961
8424
104
137
5543
169
289
625
326
688
591
5515
9047
1315
131
108
1309
5518
6737
156
102
318
227
8903
8947
807
109
272
220
108
200
557
240
6019
442
207
4798
4438
584
149
456
3141
5551
904
539
4925
6537
13887
2640
1780
1062
181
1283
189
2343
204
3567
345
3987
8022
9075
465
221
470
2957
203
294
470
1791
208
468
1038
138
13746
281
1873
691
134
108
183
308
221
227
157
108
159
371
503
2329
3875
443
664
813
3829
124
1098
655
414
273
443
934
278
130
144
1328
129
313
774
398
1488
2546
503
192
675
345
189
235
478
278
650
774
476
586
4689
9138
703
591
1625
175
704
1625
384
1248
361
211
288
454
134
142
121
455
206
6300
855
153
212
303
141
458
173
1781
8837
1195
206
156
184
269
190
3943
5177
652
160
131
349
201
263
550
142
707
13721
142
123
1533
9352
781
334
216
2047
1042
100
4568
1796
7880
1293
1470
3608
4013
2369
1470
1538
6832
1005
534
243
816
475
7891
104
805
534
506
167
457
793
788
248
156
244
119
544
8541
5844
3363
13524
1992
189
158
155
233
293
5356
167
1069
181
107
233
293
2355
4877
7511
2484
602
11907
645
368
345
148
732
384
329
8704
5256
474
435
316
9336
6852
265
110
390
334
1098
5625
4588
992
5274
4677
332
6563
475
435
452
266
111
391
335
8677
3028
574
3346
3331
580
2650
146
550
2303
1057
1866
540
2306
5477
3651
276
1890
10328
3416
120
485
494
720
621
688
518
478
262
111
180
154
1958
892
1363
2327
343
4747
7516
1083
154
3396
169
115
211
206
106
1172
114
211
344
101
452
126
329
1216
168
606
266
2099
2808
1973
113
100
146
251
207
117
158
154
366
3353
3015
1798
551
580
143
241
282
393
189
107
181
680
137
8892
648
115
2935
175
677
137
648
105
277
670
1868
6750
129
151
254
1033
372
7803
150
256
1031
372
1366
3685
706
13781
137
144
276
277
700
137
144
273
1365
240
509
198
110
207
7511
1194
159
273
194
352
116
213
418
148
103
161
577
1465
271
9250
379
305
1070
1075
1097
333
4548
455
677
346
4823
306
252
635
298
1364
755
1589
1527
9560
1243
14938
2620
6779
9405
110
299
932
708
7667
12750
6788
4048
105
1103
553
500
7902
1105
553
498
423
2976
5704
4006
2174
2888
2757
1540
219
822
878
1576
898
193
2757
1539
184
820
878
1402
574
404
9432
670
9551
1150
3145
568
3686
952
3698
8894
10460
2291
1088
1157
1229
9450
1505
6661
5476
2906
2543
811
1247
221
9336
1296
3875
646
524
266
234
2932
128
645
522
264
236
412
157
218
883
2849
5202
131
2106
9452
4801
7512
825
7776
8239
702
5151
7215
5612
206
117
246
177
256
685
224
1766
710
9380
2569
13604
3060
9051
4212
15529
3981
6068
1313
4266
11812
4857
9332
1395
114
610
8950
9760
267
8893
3204
188
151
342
541
4701
10259
1609
2642
7358
4795
1734
8861
1939
241
231
4600
9197
8899
139
233
116
616
411
140
913
1405
533
158
183
755
1861
607
1529
122
946
1594
533
158
183
755
1860
607
1530
8525
184
535
4616
3593
2693
421
120
264
1995
7417
209
188
131
111
376
131
222
4967
1059
285
501
232
950
2918
218
214
267
336
646
8697
394
104
4085
577
222
491
1284
4889
1893
2885
2258
4320
552
154
1162
7930
1084
523
1555
477
129
3938
1467
1137
1569
1255
638
163
701
890
5910
280
496
8072
1262
148
135
740
175
375
309
132
242
224
659
5280
309
317
650
749
317
467
201
650
749
325
421
117
106
104
701
8479
13954
122
1135
247
157
119
613
1427
605
8928
119
571
1262
472
329
378
309
128
6736
9928
1376
250
1144
263
2135
2398
117
430
1593
7156
7035
8163
698
5073
1884
298
129
281
238
233
4921
846
7532
1965
8425
544
219
1634
1915
7538
2050
150
1440
241
786
9470
1070
221
1372
9291
12513
1151
1143
340
7861
154
113
3743
670
2456
254
9101
333
114
136
281
9408
306
5700
714
8412
9402
1954
369
8582
3252
767
1516
2523
1664
7364
11672
1775
331
310
303
338
125
246
111
405
206
590
963
471
286
183
104
107
115
127
184
186
1925
1069
289
1224
531
990
514
115
3942
595
172
195
9475
630
195
336
408
255
117
150
1435
175
101
175
312
10758
107
399
158
127
409
3227
185
183
412
158
1910
7728
1965
1478
261
9474
481
141
653
2035
1000
5822
2640
181
1466
2612
235
126
7525
2246
3740
3366
2004
342
256
267
703
312
146
118
108
5433
257
283
701
312
146
118
108
1926
8152
4697
335
6554
4817
4602
955
165
177
248
158
315
705
121
1984
5513
3955
3546
149
298
114
108
231
371
245
9865
8162
692
5459
3680
197
148
1616
274
144
4358
654
487
109
2278
2003
146
9377
5381
360
1246
2389
1406
718
212
188
547
206
1177
321
552
295
1225
6545
1525
1704
765
5061
201
4759
8231
105
11978
613
573
153
13494
969
357
240
382
227
1852
609
616
153
158
368
324
203
147
3848
9666
2403
719
568
702
1092
480
588
480
121
6218
7719
3174
1405
629
627
183
846
115
2651
142
943
1592
629
627
183
846
115
2651
5723
439
9474
130
253
114
1308
7897
105
816
141
499
491
147
1138
115
2062
7434
1065
102
222
112
267
416
190
1569
666
343
4646
343
342
422
1339
387
995
324
161
107
6095
14938
424
177
1234
132
9399
689
125
4949
5127
699
8360
1075
1298
485
791
279
1368
1086
100
1684
6502
106
1155
194
264
181
194
1153
7755
386
1096
904
653
1635
1771
1341
649
1974
1086
197
422
610
5116
1972
4754
352
6636
6605
133
147
860
310
550
124
1148
641
521
1517
9191
1986
220
1892
591
1410
423
419
815
3957
3026
5209
193
141
448
899
3887
2587
572
1014
436
586
1149
1304
1375
583
6255
4675
3144
988
1369
186
5396
118
333
150
1600
8975
6379
124
664
328
195
481
1331
124
628
2983
1536
498
1542
7890
496
1580
105
1089
1693
112
157
3943
5806
199
940
128
481
4293
9073
588
596
224
4881
1231
878
1030
9522
1271
2517
1200
3463
436
1157
9022
4480
237
3147
103
8913
451
511
109
312
276
286
131
127
130
138
122
1263
2835
168
1560
781
4812
143
452
172
192
195
3315
307
351
158
452
110
1671
345
4751
1734
821
8651
4787
133
143
11696
9363
4095
1682
589
7166
358
123
316
439
128
223
105
574
9302
1813
243
147
119
816
737
754
747
654
177
5009
3054
1155
243
1260
121
4050
9879
530
9315
110
159
512
251
105
310
312
693
1199
278
8915
2368
8180
205
1171
2849
7322
8953
4238
2108
264
962
9289
132
359
281
143
9054
151
9160
1325
684
3853
9228
9846
201
4498
340
114
223
2139
269
819
271
111
205
110
1109
111
618
6149
157
177
1483
11154
200
278
453
169
1569
1442
307
126
442
116
5031
711
8357
9148
327
573
102
440
612
178
628
121
196
440
360
519
154
404
1152
123
519
133
106
627
121
197
440
612
106
211
157
225
5351
9759
2207
2067
7228
1928
3301
132
117
237
165
370
1939
9149
124
1212
317
156
543
753
343
7070
199
271
215
1145
237
1970
710
459
2571
8732
297
722
8913
120
701
102
448
199
199
340
134
1501
8997
1310
165
701
102
449
183
201
252
149
499
1364
670
2763
8145
335
221
578
2172
5568
697
8274
1544
4792
1365
1439
8960
1064
186
1309
290
11166
1164
1386
1070
1549
6177
1582
275
185
123
6799
1221
1363
724
578
140
314
7533
9344
1649
2432
518
145
1141
687
711
1494
4914
4076
4972
289
146
331
395
202
250
361
210
6200
106
104
641
2892
210
207
297
143
107
274
352
137
127
147
185
3965
160
2310
998
951
166
1031
2343
615
1288
163
2565
8290
1471
13554
667
5899
1596
214
1744
7865
1612
711
718
6822
679
353
183
9667
3856
444
643
193
681
846
112
2914
257
701
193
682
846
257
113
471
1061
106
646
444
193
3129
473
280
1064
106
141
646
140
447
484
932
271
8578
271
927
594
213
371
261
2387
453
1398
100
561
5499
3604
170
327
309
702
411
108
222
1480
3960
3476
7405
574
5000
527
13482
11863
1201
3187
544
677
105
339
210
441
1883
2890
1393
807
1789
239
693
639
264
3794
2104
2765
11480
1265
518
983
885
716
588
573
1578
2063
3600
8922
480
9724
13202
5942
723
160
222
158
2443
420
303
205
1587
614
2985
420
360
516
178
1617
9197
240
228
287
166
225
295
1340
1238
113
113
219
200
125
519
106
1117
359
234
519
529
2955
2088
196
139
1387
1791
456
232
267
553
309
217
165
101
483
799
237
120
177
124
309
217
166
531
1338
368
208
1138
7815
385
208
1155
171
215
720
1225
107
694
101
2365
1200
8993
6954
9421
1120
11878
2410
1068
611
5292
705
8226
377
164
1296
114
490
174
1167
150
3099
674
133
269
2588
550
7548
1983
624
9520
14213
3835
4591
2951
9058
477
6864
1507
9146
992
320
168
128
6400
9434
1055
477
6889
1485
9133
1002
134
128
300
193
389
156
3280
112
1169
190
183
479
3686
8982
8064
152
226
4220
2907
1356
3839
3059
7412
1643
9085
177
104
193
934
217
229
5127
6615
13699
2556
3951
238
1007
191
5874
598
1873
8950
5283
285
651
3866
9611
415
702
160
2866
284
1059
702
2237
2132
535
291
127
119
251
345
190
204
1776
7735
614
110
316
1816
4139
9835
2192
3237
916
101
3597
11434
1077
123
576
138
101
720
439
144
289
518
109
121
193
243
134
208
146
138
163
206
143
451
756
1462
336
864
1280
3230
4993
1414
227
428
139
219
226
787
1847
273
253
130
103
4492
1205
199
1020
6577
4474
9025
1941
2879
9459
2402
1244
1026
1378
560
306
197
205
688
242
106
343
188
311
294
259
100
224
256
761
131
188
139
2856
140
935
701
116
134
2900
141
120
935
701
2524
183
985
667
9123
233
182
107
305
207
415
1867
1263
1402
168
183
251
158
14124
7092
7450
401
104
3160
1185
3584
3968
9006
4466
398
2252
1377
322
188
111
188
282
2155
539
269
137
195
2365
1622
8933
1729
7884
995
115
1146
160
481
703
137
245
124
1068
202
702
137
245
124
1065
137
288
157
189
9542
13770
115
4778
705
189
175
227
108
165
202
705
127
141
108
278
165
4253
9042
168
172
111
485
465
916
337
126
252
1719
1210
3365
7332
138
1637
116
1064
639
194
233
1355
4719
1047
983
358
3593
116
952
309
139
237
259
332
3099
2404
178
154
2283
910
347
555
130
174
209
154
306
2837
2071
131
171
265
106
155
356
110
2350
587
3449
1310
1730
911
958
14073
144
240
4675
306
873
264
9326
264
2901
4850
136
641
150
241
527
3258
5062
1892
6454
2371
4073
4806
834
472
136
168
3624
522
4336
6310
472
501
999
850
4271
2524
1500
109
1456
109
1457
1499
161
1376
130
6183
2722
1535
5008
7378
1321
3714
1647
8305
481
3818
2999
9363
5157
254
361
1060
114
715
165
2907
254
360
1061
114
662
6873
2809
518
1899
2566
2818
15001
678
4951
7265
1522
322
215
115
148
513
2892
491
255
139
352
936
3180
1466
4175
6550
350
4750
4905
105
1006
217
3662
955
8886
4206
4391
1980
178
4833
1642
1252
7474
1536
306
199
164
109
246
595
241
2207
1594
1815
3463
1006
3941
9408
5358
7357
428
2762
457
3712
1215
307
1245
306
274
284
231
165
170
619
411
114
1882
1786
190
123
116
2909
1922
1467
12054
139
341
951
116
349
1039
116
13801
139
341
952
120
349
1038
116
1526
1008
963
205
1282
389
237
5521
125
723
348
309
373
430
204
1264
331
2985
4519
8710
915
873
635
8809
757
164
683
570
343
157
486
398
999
727
2273
7252
355
371
1655
9123
3905
8762
2426
2792
4142
351
348
4651
207
7415
332
4442
1550
1473
7850
1586
933
8371
3110
778
437
735
126
778
224
111
172
130
160
369
318
2612
372
2092
13650
5115
13541
136
120
132
108
311
115
1684
203
103
204
200
565
389
113
313
169
117
112
113
551
202
909
8457
3187
4847
1975
171
4847
128
201
313
938
1501
157
518
5360
826
2308
2645
4831
130
200
199
121
437
199
869
923
315
764
899
799
1062
542
308
343
13715
858
542
341
4880
541
4881
7203
100
1442
1162
1316
2236
4008
7598
11606
1320
9394
1273
9138
4745
14055
4432
378
271
278
144
180
4430
925
7468
2491
1076
316
230
182
469
376
442
115
554
613
2945
484
216
234
501
952
9565
200
226
228
4496
7663
138
347
180
270
550
190
269
319
357
182
150
105
1140
8966
328
1432
7421
1518
4226
534
7915
2103
1944
3484
9317
317
8249
7540
2001
1003
313
478
873
2138
9324
668
343
1474
161
137
114
4954
174
298
996
116
316
5056
568
299
996
116
320
2640
109
3259
517
332
464
1067
458
2125
147
163
176
389
333
134
778
503
181
3687
9325
3718
4993
157
11850
1851
1907
3181
3352
14877
792
2155
3336
1381
748
7173
270
251
3245
345
14190
4147
2722
7353
244
11619
3116
1148
500
111
963
512
186
555
273
273
2598
9677
6455
522
1955
2424
1174
395
392
489
507
407
4247
683
616
7387
6165
2889
282
5543
14896
980
1618
7293
1441
107
289
150
151
156
127
157
296
170
264
1185
131
900
6822
115
6843
858
126
776
873
213
356
1113
1009
117
218
3728
2243
105
142
9466
103
1039
1347
1807
2467
349
170
1082
262
194
703
2050
586
583
1057
1172
1080
282
195
563
1661
2266
12136
360
210
5326
518
362
9560
831
557
527
212
404
1231
121
551
170
415
411
2543
208
2316
2235
475
6650
3253
3384
4270
291
522
489
392
394
1174
5926
3074
12375
2811
463
909
338
287
149
350
299
942
186
2567
4717
343
357
356
6491
2581
1953
1011
8464
1331
531
181
176
122
921
135
795
13672
3097
7444
5170
859
161
153
176
226
190
195
163
875
141
118
150
1203
467
137
447
138
4559
4270
406
507
490
266
395
1126
1021
713
277
300
838
1313
1779
178
873
1157
1420
7398
502
605
2296
9165
284
353
725
2767
1269
573
656
121
1136
6801
4247
407
507
490
393
393
1175
1027
1261
473
2882
13831
4601
2656
391
1696
4885
511
5515
3724
11333
908
275
1174
365
391
488
507
406
4269
5420
10053
960
2132
408
506
372
3648
152
2027
3257
122
393
359
1177
1888
4645
5444
1296
500
4377
5103
211
292
2083
4325
353
15513
459
254
147
430
1793
6165
7607
673
341
245
582
1650
1101
179
177
309
4933
686
276
137
1120
291
1627
279
477
1284
1089
235
115
9196
1006
1145
13371
172
4150
252
1261
1280
121
588
143
1035
125
340
433
7263
1028
3485
7444
5996
6856
605
3124
407
506
490
393
389
1175
1140
5624
4270
408
522
490
393
395
1175
2485
7898
828
305
326
233
13517
217
2852
312
265
3556
131
512
167
139
145
106
531
1057
1409
7275
1127
5290
6594
7446
251
9496
3990
2589
318
1528
7914
2369
127
131
645
191
461
321
125
3470
478
213
346
539
2040
675
368
203
628
312
600
291
9542
172
1816
15367
440
212
1275
443
1965
2232
954
4158
3043
300
878
857
4438
1924
109
797
1474
1620
2018
143
114
791
6132
126
132
126
134
104
147
110
111
144
1361
672
1993
379
981
945
590
1260
594
273
445
112
368
563
125
124
205
2960
122
362
483
445
226
161
153
101
197
110
9630
338
281
1871
4786
295
1612
2210
4930
1340
396
5128
15509
831
193
7283
2772
212
102
1313
149
262
178
652
822
494
975
4130
381
507
490
266
229
102
1127
801
967
840
123
1550
1534
188
207
961
1398
1379
685
1352
1837
4971
1067
316
9251
119
2497
1149
187
198
663
417
1585
923
123
2823
766
1006
2590
1527
844
1586
585
740
1472
3577
5299
741
2129
261
899
163
3573
895
222
343
3537
312
1322
561
1096
1395
194
195
569
2298
10246
280
417
1621
181
111
891
202
193
1320
1091
1337
171
196
844
447
1543
1535
639
1019
2578
7377
4920
572
1175
394
393
490
507
404
4270
497
1373
4544
4034
364
7928
1949
2597
4028
4873
6503
480
3420
8423
373
1271
342
7325
2309
975
7321
3918
7541
1980
946
168
1000
1268
780
103
139
779
180
355
276
1374
652
1616
1738
11751
957
839
1126
394
266
488
507
408
3683
206
3241
2267
7375
2208
3372
136
5406
1804
2571
616
334
1006
4270
405
507
490
393
392
1175
3650
11130
9277
15143
318
5642
878
321
1452
195
410
1852
4281
252
2144
10925
985
1467
9516
2976
2188
247
454
156
226
798
524
3971
657
244
9380
823
194
6545
2129
150
206
165
685
161
767
3526
2291
3701
1106
3733
2590
129
4488
2412
151
177
371
108
2513
1236
3187
875
4347
701
141
856
339
2914
701
141
855
294
578
5494
7413
4066
4655
3832
658
914
364
542
123
180
755
1919
342
2699
6290
2550
1335
998
7388
1489
1479
749
563
706
462
725
197
592
462
726
2279
380
7791
800
1400
835
241
153
980
215
781
105
153
718
159
137
886
1582
884
837
241
967
215
731
526
153
715
15515
1283
3567
3029
3540
233
5118
959
265
100
184
133
113
115
555
299
225
142
933
174
183
607
1689
4461
1810
1941
3152
4139
1355
402
800
366
184
763
241
577
1335
3719
561
1350
420
384
619
1244
149
141
154
614
550
385
170
226
282
165
341
289
2986
1363
1191
691
353
5514
7447
1940
173
521
452
1914
877
171
867
436
1946
1838
4607
1136
1618
283
120
143
182
310
499
260
110
103
4860
4283
923
651
109
2851
922
598
1233
1119
2110
582
396
180
665
648
447
265
4276
557
5158
3915
118
1504
462
124
691
2441
352
1408
337
290
2211
2546
598
2577
673
6758
9724
1625
272
716
1369
1084
139
416
616
1871
1022
5178
700
3404
9368
3886
2406
771
1971
1708
2599
1479
825
835
637
309
135
133
331
516
131
201
105
281
566
636
717
654
826
868
1388
604
8113
700
543
9780
3637
301
641
2440
2816
1161
129
852
698
3080
8816
4689
3714
2592
7308
389
1376
2002
156
275
1720
3187
553
189
1383
412
4978
1733
740
1471
609
218
449
827
5502
344
635
1914
188
153
388
1333
1253
107
2916
443
4902
8083
697
2673
2448
355
943
8093
640
1352
449
454
2482
4781
1329
1970
1881
893
4267
6389
8173
1175
397
393
490
507
405
4270
373
485
5421
120
186
11425
332
333
2243
1135
1104
645
1032
134
795
332
333
2269
808
159
779
645
267
1032
134
864
218
357
1077
708
1258
458
4025
342
172
121
182
9705
677
548
246
1835
3213
257
416
4700
538
654
7875
3135
977
159
219
148
378
474
9768
4032
1237
1480
207
457
1400
2057
1627
800
757
2369
9021
6430
576
373
1078
2993
2680
1296
2799
805
5949
8342
1317
174
194
113
1940
3287
423
109
368
155
7477
175
113
2714
2679
1070
140
134
4086
1307
1588
2714
542
7214
5086
406
4141
7309
2080
197
701
170
7388
770
231
694
2153
176
6257
170
208
932
620
207
220
933
620
3971
884
484
233
151
2898
162
258
1033
110
142
665
161
209
2908
162
1289
205
665
6613
1908
604
278
14039
211
1746
9545
2249
600
1161
6083
362
106
6989
104
125
1249
212
170
389
405
138
119
1881
384
2911
9388
226
201
568
136
877
1517
2471
5096
6069
858
1378
166
1264
254
719
542
1065
946
189
193
2740
202
719
544
874
1549
139
631
539
9165
1089
2629
172
515
122
4425
2299
229
218
4643
7326
7489
1541
621
1328
617
193
6865
1605
191
12570
673
2018
1144
288
2651
6861
2867
153
185
211
430
1318
707
201
388
1319
707
151
149
370
1860
136
126
1075
628
130
675
158
399
183
200
3237
417
127
158
394
107
2480
3534
217
4316
10578
232
635
631
5337
623
556
2049
244
227
1547
556
426
408
807
5212
1047
732
162
184
915
211
116
1281
12727
1484
489
7105
1317
13634
3590
166
138
245
655
1358
681
177
959
5016
978
660
379
138
1335
2473
129
227
686
184
757
1595
140
930
189
120
946
1216
487
239
214
709
227
429
7409
1028
217
2326
1035
959
9539
9349
875
1066
3541
614
345
240
203
590
148
481
6155
1876
698
275
7410
345
204
589
553
748
824
799
101
379
134
165
162
163
392
120
1812
218
14868
463
448
1588
798
8899
463
151
150
3167
211
465
447
290
2130
293
8565
2024
4656
340
6472
1155
2103
1081
4949
4260
11521
482
2149
379
1196
1354
151
272
493
133
1562
907
193
1264
451
1239
501
360
699
490
9558
5586
6569
390
4823
2649
878
5033
2976
14987
1104
4416
188
1959
1084
1177
1149
723
623
1592
930
163
1472
1088
1150
651
723
623
1398
1491
362
977
443
468
513
170
2939
599
585
202
245
671
193
488
371
153
249
293
4169
3985
9725
9240
4222
1760
3871
199
14920
2539
5826
173
765
798
203
368
1634
668
653
414
1064
2226
205
9272
447
132
196
365
1742
1554
1469
6539
1318
1300
420
192
989
5398
337
389
1236
11404
3218
1858
2503
6485
343
343
343
2319
7462
2338
2159
927
117
485
7336
549
5892
762
2020
4151
700
903
180
259
191
135
204
700
150
903
180
125
191
286
4063
1687
4817
141
582
708
466
3820
705
301
665
2886
6316
2395
104
217
869
1576
172
1277
4966
4471
199
7738
2634
1010
874
166
158
104
373
3793
6733
805
140
3947
9209
1399
741
208
147
803
912
166
202
664
586
511
1573
147
840
1624
182
14297
412
139
210
981
912
139
223
222
444
529
117
1570
1402
595
6485
2201
11586
6450
1651
606
698
3698
2612
1626
8246
1404
645
184
1787
147
1638
122
912
1607
613
184
3467
742
1095
463
6308
1884
4313
991
1245
353
4079
135
165
338
2176
144
978
826
8853
1975
9562
7383
1786
643
292
1917
1111
3923
8424
525
194
156
135
136
130
585
7357
5034
140
700
2603
2043
1014
11610
13705
1409
165
277
1517
4469
2291
110
116
103
277
706
6160
231
880
698
482
741
488
1324
440
644
466
149
394
131
143
344
1698
488
149
344
1952
2248
14911
315
145
4661
1275
442
153
414
381
2530
305
7429
248
200
735
3314
701
375
136
151
288
211
279
194
701
375
136
151
288
211
279
3944
278
197
1072
424
1075
109
138
281
248
461
168
192
200
171
568
320
375
102
727
219
234
143
151
108
133
283
282
1143
571
439
3062
3983
2275
127
545
171
9386
112
186
210
6999
9367
2164
105
134
218
205
628
101
107
741
15486
158
539
128
242
1156
101
149
185
152
133
208
186
104
119
699
9404
200
14084
129
167
137
190
110
119
450
1059
702
201
702
1658
9450
421
126
871
629
183
153
194
1434
2704
141
942
1589
740
117
186
194
197
396
1449
2713
4840
1648
1251
11605
3250
107
1671
2509
5161
2106
1225
349
197
1247
858
113
197
1242
858
8472
8439
1225
821
1950
1165
2237
5006
475
130
351
261
2925
15326
9578
125
202
431
232
1342
1004
4970
7285
5255
1448
1007
151
228
707
211
120
168
224
401
1598
125
927
146
1307
148
1044
131
846
718
148
211
120
135
591
1408
4200
4384
11467
599
2164
5219
6265
9308
996
451
733
200
255
104
621
104
254
378
186
238
790
126
107
187
211
2157
519
125
192
133
118
674
3710
5543
3063
1230
625
1348
338
9508
141
241
6811
3796
181
722
680
169
198
839
873
1586
502
948
192
166
1164
1454
4185
14269
3211
130
844
881
1399
142
348
349
763
516
1677
278
624
2502
522
7572
308
146
168
165
507
775
424
187
423
209
309
270
155
261
664
5958
12543
1975
2152
328
3393
205
348
6601
6161
336
2497
5145
893
710
494
956
789
3939
14984
469
976
821
1508
776
2552
1343
167
976
998
294
191
783
8893
189
273
113
120
184
419
421
721
222
662
272
210
6130
210
6148
871
101
146
104
106
145
189
704
4231
113
504
155
3062
1352
118
2553
2745
6962
833
578
460
599
121
106
1284
476
185
375
600
174
510
4532
153
838
522
107
3887
342
8317
7121
6097
9768
1130
564
691
661
376
10245
7493
1727
9066
1457
14920
1352
1062
1373
645
447
3147
7391
3471
686
652
13607
422
226
6297
6620
15539
688
478
328
1908
1346
634
203
592
335
157
420
303
6802
972
140
575
3606
6270
803
213
106
1234
220
1142
149
2953
6220
9810
4403
6383
314
9578
1669
115
9445
2584
10799
497
1125
111
1140
109
553
520
1148
113
1150
594
501
366
2980
784
367
1033
467
1253
292
611
632
774
892
1114
1148
594
689
722
723
724
956
677
365
2329
1009
2640
4759
6842
1966
145
364
1149
1734
1147
791
365
1633
1098
7323
102
166
1153
738
417
467
1284
2496
3650
7289
8451
728
4375
5897
8055
907
139
419
206
645
114
148
440
612
139
443
206
647
153
104
131
3620
3881
2229
281
2283
1111
5158
1115
220
8126
865
8330
1246
1611
9116
2296
226
321
9578
2542
1521
145
1361
374
1268
288
9053
2815
4229
131
812
136
700
149
4191
131
764
174
7802
122
114
153
108
461
190
212
112
150
532
349
220
13724
319
119
776
746
2732
1405
195
146
706
1362
640
212
603
13684
453
401
645
1172
2940
13745
3694
1625
8884
3600
313
2350
118
204
141
161
494
12202
663
184
417
146
103
144
118
15255
8956
486
184
1173
156
3077
707
267
9413
191
13751
339
7023
442
134
210
6961
411
174
202
292
183
1556
11136
251
9509
5003
2968
2270
1118
139
154
1528
133
14680
1417
5259
316
506
165
263
106
154
1077
137
459
136
120
2865
734
13862
1777
2781
1256
1506
4662
901
163
219
120
8968
825
567
1563
8132
706
5324
8956
177
269
216
152
259
237
272
310
1915
371
3031
319
7944
2567
5600
1049
1711
1934
6520
1919
1431
4746
1940
9332
161
917
1531
483
146
332
1067
7896
476
322
954
104
9575
575
8562
108
690
150
1214
402
237
517
855
232
8956
111
340
2459
236
624
9467
447
7387
107
394
204
120
284
115
2053
497
123
139
169
426
204
299
543
9776
455
137
423
9294
394
163
426
834
1189
3691
9052
144
252
425
239
111
280
2287
237
365
909
2487
6856
9434
2282
1873
4769
3572
350
4457
891
7413
372
8213
9085
1154
7831
1055
155
7780
3794
8149
129
2377
5611
3467
153
9077
2363
5354
2944
1523
344
1665
1469
1575
3320
8902
5417
9301
5626
127
1046
129
5404
230
310
189
995
340
231
296
4678
8959
5068
3923
272
120
178
500
159
409
924
167
123
1083
9132
140
138
235
10498
11499
296
3892
440
388
140
171
294
375
566
362
391
630
212
208
4689
351
410
6571
439
387
140
169
192
375
282
118
150
391
5100
2827
502
2779
229
188
2219
2150
3605
196
188
871
10765
1736
1185
147
247
228
111
203
306
6328
1448
8461
13790
483
710
906
1982
692
727
728
1196
146
551
4660
134
320
3104
667
491
184
1143
128
3101
438
138
141
269
516
379
9395
170
161
208
199
13663
162
177
138
893
122
102
2529
106
1158
372
7829
1202
384
1351
6280
11090
4557
565
9298
220
9280
4635
345
6543
948
1274
13283
108
310
9145
144
1514
3159
8928
9381
4000
457
854
177
915
156
2785
117
853
178
919
156
11154
4002
4248
1539
12379
321
8875
127
195
121
154
319
143
101
7522
4260
4471
2442
1645
660
1722
506
332
1350
598
396
233
814
252
324
1711
212
117
479
129
9355
711
686
1184
121
520
494
975
7487
451
1687
7189
2176
2895
829
287
418
1111
7099
124
1351
383
3240
350
1351
384
1350
1493
1111
2278
3097
6825
551
294
374
8918
1764
1894
7529
1069
304
2991
3814
639
219
123
6497
192
2157
120
1735
5064
569
152
107
216
332
372
321
1389
3143
11697
1802
9295
4791
7446
829
7335
1653
1202
8754
1010
1193
7491
210
535
117
146
3926
2710
3813
6647
347
4734
2861
181
151
134
164
166
156
200
151
139
103
118
215
132
702
9192
480
559
9460
2124
373
625
2372
302
462
163
156
164
174
281
112
462
8658
895
299
420
141
134
8963
480
129
557
122
531
227
184
229
3090
773
797
7464
1438
7853
5236
698
922
204
2287
111
233
155
986
157
485
204
2914
228
155
989
157
484
3992
858
1091
4222
1907
8979
1937
324
13663
789
540
701
152
9395
113
443
195
112
169
1639
8433
585
745
1286
166
482
443
195
112
168
401
6845
2660
3586
6151
1514
977
163
8905
390
1017
143
610
307
164
415
716
508
139
599
271
122
193
153
160
107
470
139
306
309
572
8401
3693
598
1490
120
203
150
9347
163
125
182
214
106
111
707
196
137
255
219
714
717
262
1672
3382
9098
4248
443
632
112
1138
135
116
142
2917
165
443
632
110
1137
135
116
142
1508
2179
5668
1012
1128
1792
634
674
1061
184
472
559
1596
928
153
1781
643
673
1060
185
473
559
1406
4346
1257
2848
7783
2853
421
2290
1345
7268
8840
802
181
862
177
702
2998
1563
125
364
106
141
101
128
193
111
156
8969
471
515
225
2138
132
1181
107
475
131
383
111
131
188
260
622
387
9108
2358
1932
189
208
136
5485
189
228
312
858
850
5661
266
146
260
144
123
242
1448
3330
437
241
8961
649
7336
6033
4565
3722
740
938
237
893
7216
662
1292
570
145
128
793
129
418
164
176
333
193
453
706
100
1106
365
110
322
440
126
148
442
620
100
1105
428
111
407
8374
3444
13011
319
844
336
578
130
150
595
234
233
124
185
9257
682
1169
124
119
9204
108
100
110
128
140
3654
376
174
135
104
475
9117
173
170
2959
590
1581
9478
183
2025
3935
7448
397
4606
3062
181
2090
8957
7009
419
145
1187
683
550
13801
9450
108
180
519
459
130
620
401
225
3075
1007
5777
4942
442
14101
3263
343
1359
2075
3698
621
4259
3586
5815
3649
2541
8958
1153
871
2324
5045
8682
6145
4396
1898
228
9306
428
411
2793
5467
5436
4744
1292
4780
120
140
8706
8932
354
8900
384
167
149
1668
4353
810
1322
456
12148
160
221
577
5173
1187
131
562
5216
8887
3921
939
4155
8450
6087
232
156
317
361
1875
232
102
9303
110
128
453
108
1263
8266
884
9444
4830
1370
2641
233
596
332
187
409
1276
100
232
563
2464
1569
1211
435
290
174
568
666
171
279
472
221
195
107
464
704
196
642
318
416
458
477
704
781
1070
248
3668
1605
1423
6842
637
330
170
310
4068
135
175
188
123
457
454
3131
1822
2539
704
5403
212
272
139
104
2367
9489
6734
2283
690
472
736
359
338
2875
115
690
251
432
484
255
10093
569
110
476
1340
703
4180
333
1289
730
441
370
160
193
142
313
985
129
194
154
143
389
160
193
136
327
944
142
8465
1541
448
2297
3140
111
253
124
7310
355
9244
1266
7198
1682
750
1739
1091
121
9487
2845
117
197
107
5603
1204
115
308
237
3000
8401
205
149
102
4924
9470
2009
4323
3717
196
322
222
124
250
106
1010
103
411
13845
111
243
228
132
6147
135
259
106
190
8961
153
277
1544
133
364
184
149
573
242
241
2579
3992
363
8631
1228
2579
9492
793
1714
157
1366
13909
315
408
543
2953
7410
8960
1639
192
296
255
5411
781
1075
471
520
160
216
169
127
842
8223
1012
5348
7663
290
2065
1780
1010
1191
488
6627
9595
1945
229
144
178
688
110
6423
1328
2958
2974
345
6587
163
5878
159
1120
4149
8936
1254
269
7872
127
125
397
583
2867
8849
1066
6455
5299
703
8363
111
193
140
143
312
1313
204
673
207
1283
502
158
320
204
658
142
8173
700
5252
133
6460
703
8171
239
380
200
987
244
173
104
8916
7093
8826
4677
398
372
590
510
131
643
266
537
257
867
287
695
3981
9772
11102
1198
9506
1628
134
236
158
194
450
2981
467
2874
650
2267
1268
1053
209
176
155
116
203
396
100
2023
428
3370
1343
383
7411
111
331
140
2580
8653
2422
3443
2174
549
7702
101
661
149
973
224
335
2845
116
661
149
973
223
269
287
252
4302
5878
3568
4672
380
206
5345
166
672
893
7531
1941
4532
635
826
5424
145
1766
7748
1910
1469
282
118
738
7309
576
899
109
686
441
619
132
121
874
397
106
209
441
619
132
120
873
397
107
220
268
175
11503
2344
722
150
302
1743
1989
614
1218
8171
531
828
6685
10320
4394
1940
116
167
1745
826
1528
5272
7365
3212
610
1424
286
187
1349
1188
192
1153
148
278
296
106
272
368
4030
8645
2311
9322
1333
207
1750
494
156
106
1177
304
3680
9468
684
4484
710
151
138
576
142
142
562
528
2400
2385
7362
2379
224
124
308
582
967
658
178
311
441
618
1234
601
722
2205
367
484
1309
9201
4456
662
378
1749
5572
1073
1037
1358
112
261
257
227
183
8975
1448
310
158
4849
1547
334
133
107
138
125
125
1025
817
830
8841
922
2346
246
379
140
647
204
345
190
420
1284
140
647
204
195
176
395
7122
1352
777
202
11812
1350
777
6759
135
1625
219
103
938
212
211
387
158
803
5218
697
8451
9409
166
4049
356
161
119
165
149
128
486
7359
4441
6990
2497
8277
534
5387
4641
713
245
117
965
4076
1669
1216
2867
8897
166
105
261
232
905
174
174
245
290
229
223
216
119
175
905
174
247
319
163
216
104
125
1536
278
7157
9564
9594
3907
915
3624
1325
3457
1149
1601
105
1414
367
7744
1401
368
1340
4130
1527
225
216
9071
731
12714
225
229
110
2202
8918
2594
9515
8650
251
2808
5318
1590
1796
11366
518
4544
1079
5009
8945
2119
8913
980
9365
1604
554
163
149
101
232
128
110
372
173
636
6009
419
2092
127
7867
133
167
2375
3428
1900
6361
6785
133
108
832
7363
364
2750
10185
5457
5141
182
2835
1843
4291
162
3413
4663
2668
2403
624
481
181
269
890
122
708
205
182
270
120
891
146
595
443
106
284
293
3322
6087
1367
2849
2247
9805
7495
257
183
310
166
351
889
443
283
258
310
167
423
105
889
443
671
6733
4238
458
2045
15002
534
857
2346
1470
9387
938
605
474
2884
13620
306
5907
1228
3509
721
604
1455
6699
341
4604
1341
212
304
4690
341
339
6476
828
13542
884
557
807
3111
1652
944
3994
613
1277
266
9884
2020
186
646
114
7504
996
248
311
132
2930
117
186
646
114
1071
248
311
131
2710
281
115
2325
8949
6572
168
7417
415
1086
2311
171
2035
1762
3005
274
207
266
3175
14974
6328
259
200
789
138
111
104
145
106
157
299
205
394
719
295
215
660
115
145
274
13800
182
205
397
8892
1400
604
108
189
956
3212
120
869
1592
604
108
189
945
3212
116
640
284
119
105
621
376
698
650
2760
112
690
652
179
6924
5028
259
1823
1464
1641
204
221
2766
351
436
12734
1885
140
127
111
281
141
694
1236
9323
1876
144
121
1173
183
488
142
143
575
2090
579
2468
608
4462
153
1630
761
4847
863
524
2038
2368
6565
194
326
270
229
165
513
613
2912
148
135
908
222
108
176
166
112
247
2366
8884
180
188
137
109
8839
127
912
903
2015
274
209
5661
7443
1699
130
1274
3463
584
336
127
492
1248
1395
501
825
215
1634
2993
161
162
627
6403
1701
303
1583
499
821
142
245
1546
2988
688
360
466
3118
1446
318
7473
4973
1061
1735
2114
5025
704
8012
2154
2300
9523
702
3230
437
247
142
160
481
6023
3870
494
160
314
701
1498
838
125
1099
1433
273
445
209
5967
290
183
106
236
564
374
1107
464
670
603
529
697
702
201
697
616
441
3666
474
3685
121
339
114
227
3642
305
307
575
139
149
643
213
2461
5048
1262
9445
2493
1884
7831
4725
374
1073
1149
4466
3920
925
1213
1586
10914
12299
7598
5708
867
221
662
7119
3974
1979
4509
713
7430
3634
4360
444
1507
586
2358
1008
2206
153
937
669
705
841
2909
602
552
165
705
841
13648
134
447
469
1189
705
444
172
1256
197
401
136
544
5602
504
8893
1556
1560
213
2175
7289
5015
713
3567
3480
1503
2026
1649
4853
570
8858
106
140
149
204
102
298
272
310
4010
13588
398
3383
14957
1328
376
200
613
1849
448
373
3464
1055
1011
7606
924
536
6924
183
276
131
222
178
3101
138
465
7001
1762
164
166
163
465
1122
174
495
273
640
643
239
6826
330
110
678
11209
5353
8889
2885
169
247
143
211
309
248
178
4898
497
2633
469
190
13666
794
222
910
156
702
187
914
156
101
118
327
1023
235
524
1314
1347
174
193
828
342
1687
7163
2458
5154
667
162
552
537
433
1408
584
5852
6408
1334
2126
634
11464
625
7102
706
271
1787
165
142
174
246
301
218
8353
3522
232
5563
2878
1400
950
213
174
158
2474
8691
3278
502
186
917
1564
953
214
174
158
2972
186
916
1588
953
214
174
158
2976
478
370
279
188
634
11733
119
116
276
153
140
125
304
621
3900
6076
784
2365
2338
244
1100
220
5263
247
992
244
200
1354
8994
115
278
130
107
316
1136
1064
1474
1401
7802
1440
393
129
9624
310
3746
9526
147
3851
476
8921
3862
1707
294
2691
4066
7552
4676
9022
278
347
184
457
5398
839
597
112
615
705
113
113
275
204
307
516
3319
10106
3112
464
724
1336
1020
154
609
103
2052
1148
605
9479
3280
754
7886
4951
2678
2791
310
118
105
1803
3429
3626
5096
3989
9247
1470
2667
159
243
8150
251
7295
3471
8958
9533
8939
1928
1898
558
6981
11405
1849
7316
7252
1347
177
205
119
277
367
307
278
205
238
195
428
143
112
205
2468
1225
437
288
506
504
2340
206
1280
902
147
720
1013
189
1602
9457
11963
6772
11687
2116
5831
270
127
310
101
102
581
674
154
215
348
324
368
274
238
1761
1542
2121
398
183
110
1563
1112
763
4325
8062
2585
8864
156
318
417
120
109
399
124
7652
538
212
246
114
161
665
1273
3581
233
347
119
5392
2366
2906
138
7481
1560
332
2503
335
1101
790
1981
177
211
609
599
1406
1351
1718
5383
1099
477
406
1330
2829
3866
271
1732
534
320
1398
556
670
220
1009
207
138
931
985
1724
566
4771
250
221
159
233
107
1769
531
319
1412
166
100
467
614
216
391
623
1359
320
544
1735
149
2123
1843
1125
538
683
1053
9566
329
9523
313
220
190
1613
1768
174
1362
419
717
296
373
397
2373
192
1071
1145
630
152
1260
227
284
187
190
231
154
3813
936
9457
1563
297
1341
386
195
1094
224
425
400
7752
363
195
1054
239
405
106
15023
14210
514
3410
474
6008
374
4218
344
3156
548
5216
8995
5179
273
100
361
118
5154
1700
649
135
112
110
764
1355
1589
2117
2374
578
2462
220
1130
149
2121
1099
1914
1223
2260
1467
349
119
438
155
162
635
2123
6004
1273
721
416
7470
1301
8967
172
152
107
142
151
107
140
4007
1299
176
120
115
155
2283
9415
4533
594
398
707
2648
122
625
15513
375
131
293
282
337
238
159
208
561
2827
132
4286
341
1372
794
1043
930
235
293
365
201
135
719
2045
866
5719
146
957
267
226
207
14915
174
9268
121
106
504
658
989
999
9033
546
3378
646
962
8991
2890
901
286
105
1879
11217
2428
4801
347
6479
6482
241
183
191
2261
7512
948
285
189
158
395
1625
960
273
143
851
227
3041
137
114
1171
185
492
7044
4368
1734
360
411
1996
2290
9276
2770
399
326
4670
1296
2465
6003
8870
1278
632
4145
2422
481
350
233
108
2906
690
117
221
127
1156
236
559
815
316
123
1114
8662
4165
7337
478
168
3840
226
108
380
276
206
130
698
2344
8888
6525
590
1036
992
2806
1058
1463
1664
1328
3063
1652
6262
3318
6970
1695
2694
121
307
104
226
3343
138
273
920
201
195
314
1546
1310
1940
1211
2050
533
684
1345
452
1338
1967
105
118
190
187
5200
4280
7323
568
229
408
1173
121
567
113
580
176
7260
4999
471
536
4749
485
286
151
547
130
182
703
255
409
317
155
552
130
181
703
102
2960
931
107
2593
496
8960
4614
6966
2299
3010
5258
6056
6834
490
1977
1181
1525
3588
188
170
206
727
532
1179
4099
1661
499
729
338
124
3202
299
645
935
113
119
157
476
210
8939
315
839
9592
2474
547
645
2917
616
661
315
373
220
2915
611
550
115
689
270
360
349
153
282
178
597
208
731
2387
1120
108
1515
367
7819
158
301
1074
367
1341
10626
9654
2335
199
1959
2605
9454
4799
1563
359
3430
7408
1819
1093
2144
4212
161
154
103
4820
733
121
10724
881
1029
184
2679
4763
5158
8760
275
684
670
593
166
144
129
133
1488
507
2091
3121
4065
1208
2585
9141
327
3392
242
2813
504
498
1350
617
444
126
291
801
345
110
126
210
799
378
9353
369
215
105
1420
1142
513
398
8507
5390
115
205
13905
109
459
5559
8898
2303
5168
3920
7618
1149
327
875
540
184
7992
113
614
507
800
502
9364
296
127
232
463
177
168
154
163
354
294
182
715
1443
1005
361
107
181
306
331
143
135
1864
7311
1143
280
246
106
284
1167
531
173
213
600
621
1596
990
136
965
647
231
495
808
306
369
646
231
119
117
246
243
283
1153
520
173
211
601
621
1405
1358
9127
1301
840
351
4738
191
3007
733
523
152
249
308
168
249
844
1358
161
170
268
392
910
345
220
503
605
608
345
335
311
229
1262
239
2435
701
2251
1735
2748
701
311
5979
251
2004
326
1870
1220
2853
116
1375
695
680
1621
973
1711
443
834
218
351
968
207
647
199
4382
126
166
542
1200
5428
8557
3562
6286
3527
5178
110
2316
2337
923
2711
3155
7427
4251
4041
153
907
1494
2215
2950
6413
814
348
566
392
175
8619
347
287
11588
2679
2763
3332
7367
416
5650
778
5095
112
507
193
3815
6646
506
175
291
1666
1405
1135
157
100
2135
243
600
1834
118
927
188
124
101
835
343
613
3269
258
4349
7551
1960
1774
125
176
144
317
111
818
454
2477
1227
9755
12693
4665
351
351
6651
269
132
212
2408
1270
614
115
1145
183
456
1164
440
615
376
423
5098
8905
4590
998
4724
3837
11006
772
441
651
230
279
311
1671
1143
128
674
230
250
295
3379
6417
187
153
137
920
9538
2018
615
438
9272
137
692
149
134
144
1328
478
264
137
104
233
203
531
173
116
139
139
370
231
178
251
747
149
1293
561
365
955
350
2974
1527
175
336
247
213
278
642
4501
157
149
1000
9295
222
2835
807
213
456
11584
207
129
948
3446
700
1528
272
697
1528
4347
156
916
572
685
1203
157
6144
187
4909
1971
7541
3397
1192
2100
890
135
224
137
488
338
2250
9536
8388
7279
3817
2695
1369
290
159
202
1666
1485
9324
1291
131
350
143
411
613
504
224
115
827
1836
112
284
179
1518
211
101
1123
115
121
444
381
981
1099
3726
230
107
116
325
413
127
279
2976
4999
2396
5947
381
176
204
160
795
473
9107
251
265
464
9627
1352
6671
9802
4761
2880
1291
4397
1105
990
7804
985
144
108
5179
1374
8653
12156
2432
152
973
168
8085
122
988
1284
4083
687
5060
2780
7436
346
1248
601
9233
1733
506
751
115
1120
346
771
1223
214
4839
197
200
830
1039
612
1350
4027
5639
402
157
117
2660
359
147
1019
253
139
5595
195
1058
253
139
2266
103
11096
266
541
536
156
9364
4755
745
6745
5066
506
2595
176
431
513
9129
730
522
127
4923
287
488
6933
332
133
645
1427
5935
7073
1459
1127
454
1808
1281
935
4384
7363
4957
6467
229
4089
1643
136
5775
4543
13639
2755
164
104
231
1098
9156
3099
6097
5479
2686
8282
1595
1734
2044
898
380
8895
1141
490
111
9461
9275
231
308
222
102
1265
6432
9416
3114
9515
307
223
698
221
660
162
205
2915
306
223
698
221
660
162
115
146
4783
109
502
187
13985
2748
254
130
106
669
273
515
8326
7069
597
2296
801
4309
132
111
282
454
533
527
676
512
557
370
165
395
509
483
222
914
1094
271
797
1377
431
735
172
128
124
103
715
192
180
150
550
2279
2368
251
175
258
237
802
703
201
118
412
236
105
491
229
704
3511
2758
11665
3076
5910
231
1586
1393
9395
409
10995
1545
434
1037
191
117
101
100
102
155
331
125
542
270
1108
519
274
2336
2212
1269
1123
412
327
120
115
159
438
115
1232
189
534
374
2197
9055
4461
929
262
1657
747
8879
627
4988
351
232
2157
1062
1597
189
505
616
120
4382
5065
8717
198
2390
4739
3135
675
780
2211
2453
3276
6826
7369
563
3345
2281
3996
3372
2254
350
8718
9297
276
492
778
129
1237
3474
1702
6884
6003
2854
218
294
202
244
172
124
116
8237
2981
189
641
1635
1046
1224
207
198
9294
610
233
488
775
509
187
297
228
125
148
127
108
366
1088
163
148
3360
346
179
702
13683
643
169
216
121
168
204
149
249
519
194
296
323
284
296
2924
802
304
529
382
189
450
386
117
2817
304
529
382
189
451
381
985
6473
3769
8972
1381
7080
2398
919
8292
5939
7833
949
155
119
1421
313
129
268
286
202
102
110
396
188
845
162
139
8975
181
173
392
335
4295
250
3361
135
414
122
768
131
3520
12326
741
440
158
2234
358
801
1471
1852
7747
394
8872
1513
3651
1136
12886
220
4628
645
348
6629
5504
472
2996
2786
118
647
349
505
4630
645
348
6600
5547
1281
176
2010
1666
146
163
175
639
597
442
11439
1649
142
513
112
268
329
262
196
516
584
585
4837
1231
710
728
1079
106
9450
520
960
188
1231
132
950
251
221
138
136
163
4992
1670
539
826
1451
513
102
110
215
557
908
101
102
512
148
163
173
126
307
11248
1117
9407
337
1137
1445
4794
158
509
169
182
194
3263
428
128
158
509
168
2853
373
1316
4482
3321
6788
8904
6956
5573
129
123
136
327
883
716
106
104
604
170
588
445
128
286
146
978
4672
351
368
6628
8362
101
533
105
119
2401
120
717
134
114
1801
933
162
7415
1573
8004
2018
7548
706
409
942
261
163
110
131
690
2196
1073
8898
8740
1691
100
9391
1487
590
6609
1694
120
316
756
441
112
236
7059
2143
145
683
167
5462
258
3700
4351
4745
350
6617
5470
231
259
753
6473
199
903
118
207
156
1235
1175
7351
579
756
242
224
391
896
146
594
768
5526
7484
7362
4484
2910
587
4082
8596
2639
1909
5098
3067
5502
298
216
651
1939
7534
704
280
1541
1153
403
358
5854
3342
1350
353
169
300
308
544
154
159
289
236
4836
3992
117
196
11194
9135
5375
1404
503
793
184
1338
2751
191
962
1614
503
793
184
1339
2753
4356
844
9260
3078
240
1186
4789
5202
9467
2912
317
581
134
945
223
113
103
108
147
2129
160
115
1431
307
160
260
170
310
337
100
535
593
592
237
228
163
127
139
9444
206
180
219
105
103
110
196
888
584
110
131
229
551
13741
5920
141
615
151
483
206
182
141
615
151
483
2897
949
1376
298
160
180
127
372
296
105
122
7368
777
1027
233
324
516
9257
274
108
131
203
143
1422
13892
665
500
6916
443
5411
367
722
7607
9508
1653
178
130
814
131
4241
659
422
1644
2985
515
9757
2622
1170
556
868
7256
5759
8515
2178
694
1198
210
2446
5025
6772
2047
499
1161
1360
16497
2152
603
1226
2856
770
294
319
161
1273
155
1773
9451
2396
199
437
8915
4472
7304
2761
2366
9406
553
160
123
238
113
782
620
480
1250
375
561
239
12504
7974
1242
6510
159
2334
278
2164
9787
209
202
6528
7302
4685
2956
818
161
307
231
655
2222
4771
5379
1705
170
4813
201
869
5194
699
8008
10846
3203
3818
629
8069
5042
7237
4610
649
895
358
162
383
1069
166
874
390
154
102
1262
11480
4171
6771
1766
1246
13825
946
1160
606
372
495
287
416
530
9277
342
226
231
867
397
156
146
102
151
12652
163
490
216
475
957
3344
4266
9523
334
228
315
219
205
182
142
106
456
102
129
101
128
116
645
124
638
219
418
104
245
148
638
219
417
367
306
461
103
261
102
158
587
385
792
436
230
170
109
438
306
184
617
439
2543
124
692
384
337
545
1823
123
910
262
260
155
435
346
293
135
9136
418
693
170
298
183
258
151
461
373
291
385
377
14508
408
139
344
214
396
404
148
346
1173
387
684
124
378
2288
1421
276
1570
547
449
605
2621
4761
169
1906
176
12659
601
4221
5299
1798
7324
142
699
153
387
295
321
181
218
737
912
2813
163
521
465
144
319
180
101
317
2000
116
176
435
144
9385
448
935
1451
1405
7808
1447
6290
2263
131
200
356
339
4753
3925
1845
251
950
202
318
117
750
1515
979
648
794
533
533
10416
133
1682
309
1208
1634
2469
6313
702
1308
357
170
1633
189
601
652
119
1403
848
2536
529
2185
502
184
688
882
9165
136
732
138
3097
9557
121
143
242
191
145
1649
4848
573
152
140
592
194
452
603
490
977
2641
589
605
895
417
590
704
522
124
1186
683
521
148
306
109
106
579
443
117
110
2912
112
582
445
437
139
1279
1037
680
184
1411
975
848
438
703
3564
5708
781
7351
248
277
683
184
1544
981
852
439
703
3568
5714
781
7349
248
110
105
128
126
127
705
2116
381
310
215
348
356
351
144
185
1042
740
909
4777
527
141
182
352
225
688
1100
1060
187
1186
1467
3448
3515
9640
420
197
197
757
704
104
102
250
143
169
152
182
755
636
244
886
165
1169
5400
1134
215
133
239
679
108
182
139
540
245
558
515
190
356
484
442
1461
235
294
882
1493
2570
273
5886
1401
593
601
185
883
671
988
230
907
7698
723
210
529
459
1024
218
702
117
255
437
138
163
414
115
3905
705
123
126
236
223
401
143
314
202
705
123
126
237
223
401
143
285
5489
217
198
1484
442
202
701
277
446
111
199
402
404
398
9395
1784
1154
2161
8251
5731
3412
488
743
1372
536
11724
500
6984
13620
654
2004
854
7305
195
493
908
1901
154
163
6128
2646
1640
153
1511
3162
4363
2707
6771
1861
3455
6601
7386
7025
2327
2660
590
433
535
236
322
303
147
167
552
117
2913
509
236
322
302
147
167
119
147
552
171
1683
7301
567
1910
3465
9513
1305
198
2572
105
3331
1309
293
1126
1124
1092
113
125
378
328
1941
257
3755
2281
7028
484
1525
931
3336
7373
258
641
3191
6784
160
6561
4498
6308
14908
555
1904
259
3979
254
142
7171
3719
9539
1295
271
3611
193
184
301
271
221
2587
328
239
117
441
113
1664
133
181
318
3342
535
467
2038
19739
7294
4598
3971
6174
191
155
1577
11807
123
840
2758
1040
5666
507
3502
5338
520
1722
1440
1595
9567
2056
172
927
270
2155
239
352
6659
270
928
917
552
1119
404
156
517
1171
1249
5858
11123
323
309
6801
2266
106
1866
2429
298
1907
2289
125
791
2326
15354
5824
2692
231
114
187
377
419
733
1991
129
116
256
3925
2251
1348
4452
11987
552
112
1119
617
552
1403
326
14071
109
279
131
6953
1676
2062
437
453
487
200
397
8510
8915
1581
3065
340
340
6455
643
5400
750
116
1511
11617
763
6679
838
274
429
132
282
119
127
1039
865
1236
1677
247
188
909
103
7417
703
148
1072
599
438
120
201
703
132
148
1073
599
283
128
118
3602
238
881
188
106
719
441
108
255
1082
1737
1277
1767
8842
8881
567
1515
9994
7043
989
3825
152
436
208
9110
104
157
438
208
1291
383
147
396
101
111
424
4664
447
2678
119
314
114
227
3543
8956
952
308
238
173
7986
100
259
756
13705
167
464
118
1333
406
278
102
498
331
685
6656
690
751
5971
107
1722
1357
199
4860
940
160
368
619
615
181
734
373
1106
252
642
393
940
8885
1895
534
116
2202
225
5278
703
8088
6946
557
612
2936
522
389
654
614
7095
7315
1126
1124
1236
193
1062
5068
7266
1820
4801
4356
8657
199
548
376
780
139
114
1416
465
7354
1327
1211
7418
801
157
135
4687
523
204
436
1128
130
524
103
313
281
582
1016
8061
1922
1895
2489
6276
2073
2205
332
6641
1830
693
122
693
100
1377
9332
247
674
277
177
200
168
384
117
122
232
176
242
5733
3627
5487
320
354
290
314
273
815
4221
177
312
225
1484
812
116
941
7733
1077
1461
6954
1219
1529
2378
1250
451
141
123
100
220
127
314
1023
1337
6350
2795
9116
1311
3193
8940
3793
940
1078
374
186
132
8903
7465
171
207
144
2636
5489
990
359
1821
2771
1151
244
2007
722
1785
7176
6096
525
149
225
3800
110
115
393
213
193
116
381
332
1092
123
207
366
304
130
256
183
257
180
102
154
436
279
616
438
310
1239
7656
1175
170
157
273
351
107
237
278
175
290
1244
1918
6003
2918
573
294
124
124
580
112
124
251
627
1179
8780
1727
10145
991
3961
3589
182
149
1049
648
7258
117
328
1430
893
143
110
1024
1345
1463
374
114
156
132
8900
6429
562
1771
6083
2730
800
1025
475
1307
4123
115
480
1905
9120
1570
5621
387
2158
127
129
206
309
698
305
127
139
726
100
7437
196
471
114
563
125
178
127
155
105
139
729
1157
481
116
653
516
138
113
197
249
152
309
642
838
1272
465
117
177
164
165
163
465
7256
4829
284
5643
419
343
4641
4822
148
481
124
12199
282
14952
883
116
192
266
659
864
8475
1352
3572
5676
343
342
342
3056
1429
4815
177
12125
1158
307
266
347
237
736
397
337
5225
237
124
105
648
397
337
1707
639
858
1589
7393
3090
1057
123
1594
603
306
3790
1109
104
114
194
278
149
3866
2409
9513
5041
229
162
673
238
625
139
2949
608
584
152
673
231
353
1379
277
138
156
2091
216
198
264
126
127
103
394
104
124
104
3200
613
9100
586
3202
1278
150
9904
1228
8721
428
1477
2438
4384
2172
9471
4287
388
1737
530
585
179
317
1056
246
101
323
171
1593
945
173
404
741
601
159
530
585
179
317
1056
246
101
323
360
119
1403
672
8985
13766
718
292
139
160
405
334
417
104
120
162
185
1246
346
540
130
632
5375
1163
9132
1540
4989
677
145
414
1624
7233
156
1062
1106
519
712
162
169
103
575
745
9307
5026
2048
7340
1627
1288
12735
1235
590
1279
1093
8243
9424
1145
235
7696
6454
698
5432
4784
1009
4414
13671
3283
2934
1143
572
125
125
207
107
161
149
670
5189
6926
648
193
108
138
491
168
958
105
120
140
181
140
2182
8915
129
1049
848
13379
6889
130
1034
1472
2791
284
108
122
2325
3928
4259
197
682
295
144
646
186
160
2844
197
682
294
144
646
4551
2377
9533
1344
8935
1274
427
1333
2475
6697
2803
10890
755
14946
5348
1310
1120
8342
424
287
114
13800
109
181
106
123
724
166
184
190
135
1277
153
139
260
721
709
381
141
2915
211
247
721
710
381
141
1014
215
3660
156
295
149
198
175
160
101
419
166
212
536
185
312
138
155
127
122
143
110
150
3198
8912
2516
9227
1611
3145
349
138
148
3299
8509
191
601
183
176
519
717
471
179
330
628
149
136
192
141
153
127
1366
153
8900
1240
543
636
174
8960
100
811
2105
6651
136
105
228
203
110
318
2445
2335
2081
7569
1939
3446
3265
1179
5716
3143
235
177
237
338
284
572
5997
102
102
9562
118
7811
1376
1699
5940
8336
1208
1883
5932
2361
922
4980
5016
11130
6302
15506
1465
4318
1966
1944
5694
6453
479
869
2158
2181
969
1219
551
1903
158
3139
105
149
142
176
1069
158
203
4933
2050
363
873
1214
4699
363
872
1214
102
3982
1155
554
201
9472
3369
2536
2975
2197
2642
4139
5785
791
840
2347
8940
4630
11823
3491
708
2757
2314
493
3183
6771
2744
3951
2624
4206
840
7805
167
621
144
136
416
129
254
282
116
8840
100
453
4699
7312
4989
8919
1114
104
225
3767
2616
674
1049
15338
7308
716
509
9081
1495
3549
1213
2900
2065
9172
3002
625
270
418
2469
9179
3152
7310
3551
442
390
100
204
735
204
322
347
114
189
442
390
100
204
735
204
323
348
2523
155
4689
263
12119
4194
8941
639
9680
213
1066
875
6621
2730
159
320
2781
298
862
948
140
368
2882
230
698
149
235
382
2463
11347
140
877
1389
3510
322
212
185
5327
8970
814
580
9435
721
13639
1848
1971
175
249
309
426
236
316
117
758
486
182
180
236
119
163
122
123
200
757
121
124
449
496
185
169
754
109
1459
440
1336
4402
4526
707
839
5446
1878
11489
1697
182
209
304
696
485
138
427
156
271
329
808
161
345
316
1470
1155
621
120
106
393
1131
6196
1790
160
514
290
2914
608
574
162
603
161
513
120
604
1273
102
105
8990
102
233
310
320
1441
1208
101
1249
124
183
1184
229
2554
2699
703
8275
4200
4221
6997
358
493
5201
3977
613
1416
3567
974
351
2511
138
314
324
920
254
3128
138
312
322
920
11640
149
1276
1479
11484
29146
22389
1004
157
363
274
330
3018
178
1702
2339
157
363
274
329
2256
1042
792
8791
4242
611
1614
2460
221
662
1639
8977
7288
160
840
7457
6791
229
422
276
103
1815
2145
5414
11478
133
1629
1775
5124
641
2205
264
278
227
172
236
135
297
308
257
179
706
2716
9602
2284
9254
511
735
104
444
1298
1078
2739
462
651
445
5117
109
615
132
1661
7972
1505
1477
557
609
1000
413
831
603
126
2808
943
1097
248
1969
7040
253
4483
306
671
134
383
1397
7695
410
517
1055
299
272
363
412
252
182
804
3723
530
568
682
5180
974
396
6240
2135
184
2385
1720
384
9120
3981
997
840
6249
686
954
175
224
102
144
685
931
154
398
1496
1895
1464
5143
3833
723
724
511
9591
584
423
8297
1102
1835
13635
2168
1421
212
647
480
179
322
120
464
179
210
200
434
359
298
296
156
302
154
150
125
100
408
479
11442
1958
1938
176
311
100
111
111
156
175
302
141
588
109
177
291
100
111
111
156
147
485
327
790
3038
478
3920
3040
4234
4608
272
4774
2519
187
213
149
8152
1822
642
876
1985
149
1104
1481
279
437
1011
5783
3702
1081
319
1978
5857
3648
1035
498
3707
5084
780
486
9184
1758
400
1483
244
1889
8854
808
1347
592
1022
1680
648
3994
605
651
118
355
187
128
174
254
136
2410
865
330
672
168
944
139
7294
933
1465
378
177
388
449
157
148
133
1056
634
415
118
1159
725
1237
2184
745
406
415
6609
306
310
441
353
329
656
105
1801
3309
362
275
4058
499
3890
769
447
999
1286
2213
428
3785
1671
665
11227
274
322
338
126
193
177
2385
1324
173
2493
293
656
992
8958
600
2270
2196
134
348
248
152
517
1006
7422
5757
5194
6470
347
346
4723
3665
5023
205
553
9258
271
539
115
128
685
629
6467
2219
1830
6751
227
3134
5516
2332
1378
2422
3119
1388
518
248
2014
4784
173
161
767
437
4169
731
5016
1070
1402
628
233
358
196
1433
845
650
1254
1051
306
8929
818
205
114
360
101
139
1810
3576
4894
306
1546
1611
293
327
2351
430
8888
1253
896
234
4180
1123
571
264
197
186
512
525
1516
236
561
780
2902
1249
3156
642
750
613
2122
291
819
196
140
513
348
106
363
1794
13891
802
945
514
479
456
1065
2029
8447
706
5308
5066
525
7377
3898
2142
2199
832
2381
3264
1027
212
109
134
210
244
233
540
694
152
135
322
200
579
262
431
103
184
122
746
7113
4244
4702
344
345
345
1625
478
103
617
153
707
618
202
2772
501
232
193
396
472
419
509
437
166
194
471
7253
537
4554
930
392
166
462
1846
303
910
211
151
876
940
579
2077
2328
648
6262
1918
293
15551
682
5381
706
8261
12272
717
122
961
1494
2108
682
1103
7590
1462
993
6908
760
1676
3459
1323
277
312
4481
460
1237
815
184
148
425
1344
286
258
185
375
267
129
423
9021
203
625
1278
683
4805
7251
3170
334
199
357
6558
199
3451
1827
257
621
746
1576
4108
948
9503
1102
13647
1881
1382
130
285
468
1105
1490
239
377
131
512
202
703
1252
344
182
1298
7508
1752
441
651
166
230
456
172
1215
2453
307
313
104
164
384
105
161
279
115
764
4598
12959
383
130
147
154
129
472
1385
757
210
205
215
259
356
110
1073
758
7526
747
695
716
179
522
106
164
607
116
2914
180
484
508
269
608
1311
152
406
406
343
465
295
111
883
13553
432
169
192
165
1558
1503
133
109
446
107
480
277
456
11226
9834
471
200
107
1080
421
302
9669
9747
7837
14839
1422
4652
8014
4203
431
102
4239
15513
2825
887
398
103
254
808
339
906
3969
1335
189
381
446
1592
106
898
180
1023
103
254
853
1787
217
381
449
1402
2431
2133
12663
631
1345
334
5271
587
5327
528
11713
1775
292
2301
4354
8119
1547
6524
260
219
205
222
460
1081
110
120
950
6051
679
1753
935
487
1270
5529
991
1095
2579
5015
7250
3571
1885
602
968
1100
1052
2080
211
617
5158
698
7991
1267
926
122
1281
729
922
1189
185
619
1403
1092
4406
7392
2205
1341
1357
484
1402
622
185
174
327
129
15349
230
225
181
604
291
719
1116
8201
2845
4246
4794
4361
474
2868
112
660
648
238
4363
4225
2037
1438
401
14904
1189
6808
1585
315
7056
1088
347
7378
468
180
211
127
194
452
872
704
1953
1344
191
151
231
235
145
4676
3997
560
273
619
202
546
112
279
100
692
11181
1677
504
472
148
1806
4994
5287
701
8175
1026
963
1733
5311
8979
2194
109
397
700
732
103
397
1301
1822
478
3884
1617
13670
1391
763
2304
7334
2841
15495
4243
149
1462
2747
1173
194
1144
1003
1146
3096
3001
964
125
2376
908
815
8824
814
2466
1896
850
291
203
507
1920
4694
2244
10946
173
3299
699
6122
7403
1852
5827
7504
3090
1680
7404
3413
523
3004
186
647
112
757
139
152
148
2007
383
212
217
646
112
758
162
148
5269
963
459
9399
1147
5699
130
2063
13816
243
568
1549
699
113
172
116
191
462
107
150
120
161
128
1915
6699
10375
7694
14950
3464
1162
234
556
182
163
433
1007
1649
6549
2013
5644
3279
3693
993
980
8940
8787
977
2230
806
4366
9315
3912
698
5282
155
7503
4048
3380
4443
2952
2339
250
631
787
520
2982
2566
5426
7408
2055
411
102
467
120
1193
173
7177
384
149
1026
209
685
155
154
218
3031
1110
5017
579
113
5269
463
6860
106
286
1105
1080
649
4831
628
135
362
100
943
7704
582
2357
1951
6458
6590
474
988
1240
241
172
185
189
957
1400
183
905
1370
1452
1074
2812
248
308
145
2403
482
205
207
169
807
158
2636
116
1031
216
277
234
143
1982
156
101
337
640
611
3180
1503
2074
2628
1012
9190
668
3275
773
158
102
2818
449
439
1364
460
595
495
210
125
7219
237
408
460
796
720
446
652
649
699
3910
9783
2433
117
8990
601
155
535
240
180
699
9219
6209
2751
1231
275
2149
4108
234
158
677
6472
2747
13395
8361
691
5161
1550
946
4252
494
1080
1013
1284
2672
216
1263
4504
1188
589
1276
294
607
653
3333
255
309
399
6499
225
2015
245
3946
9830
2348
3210
2581
686
449
744
571
653
336
753
1313
629
1642
2032
1173
492
101
616
227
3194
131
188
353
614
501
2225
7517
12398
360
2148
4210
518
128
375
2438
2075
1160
163
323
544
651
193
231
237
121
1044
1357
6276
6284
202
1125
428
138
490
1178
4916
625
3792
6007
2570
707
1156
909
7675
9393
3684
642
6354
4020
165
304
233
804
150
707
196
105
102
151
703
107
706
756
442
439
758
511
7371
2033
4978
1744
3050
4408
7349
2273
3081
3040
103
172
141
1895
732
598
756
566
370
105
1630
2160
979
6664
4950
7070
482
160
194
173
206
354
111
203
481
13462
132
173
206
356
111
1386
1223
7165
190
1468
156
263
2880
368
1228
1441
1870
1156
183
377
211
233
594
276
167
169
368
106
329
804
132
285
167
381
289
322
639
423
1102
175
609
188
118
168
242
125
290
314
537
323
787
1213
157
104
296
151
266
1107
4511
1355
939
325
14800
7479
906
549
1589
631
205
163
1218
144
187
526
774
1249
1690
332
3895
1676
153
1287
3338
2121
153
1289
563
987
3729
1020
700
327
128
518
152
585
174
292
242
371
135
159
2504
112
336
219
209
202
135
184
456
401
2325
2346
2255
3981
3311
1212
3069
123
4036
1361
347
124
162
102
159
261
1461
950
175
1422
903
4370
8915
7310
2085
5383
1040
9271
2023
4117
313
307
224
124
227
1979
727
175
102
498
169
112
720
177
2158
344
217
1607
12535
921
4933
1464
640
9314
639
2317
8669
4337
937
189
1004
315
937
124
901
178
167
111
728
242
103
13805
175
310
13847
425
594
1965
395
412
210
8220
395
519
893
769
14518
341
206
3212
1101
216
254
313
186
6052
1132
2129
208
114
106
787
314
1126
931
1564
1645
9487
4654
674
1870
1693
730
211
2572
1082
160
420
927
134
1881
730
213
2572
1079
2253
2569
961
7304
2182
1182
860
2198
1057
1635
5020
7292
1009
1230
1778
940
4911
202
5018
177
171
1323
241
134
102
295
521
1078
408
535
1106
243
187
4854
439
507
4851
685
790
7058
3384
3420
102
333
186
122
236
102
110
479
2705
213
750
875
114
1692
6976
7536
1936
7696
6587
713
148
1054
162
347
132
625
148
1205
151
177
847
120
1315
1344
326
489
491
470
471
205
2142
7213
1753
1616
536
7407
1841
4651
6131
346
841
3196
4273
1725
139
113
338
251
188
688
488
299
921
236
394
929
478
5722
5685
485
840
878
1065
2530
335
1302
346
1770
9493
1964
7453
4295
1944
622
1823
745
421
111
135
1007
7766
135
908
534
590
109
1063
546
176
702
1058
529
940
989
1010
720
14870
654
905
1785
7436
5145
256
1634
1803
957
386
6272
9590
1785
3216
1653
722
295
2229
1829
646
1105
2890
168
645
1106
286
826
3458
3573
410
2451
2101
7744
680
3942
125
104
412
477
165
612
2913
124
104
412
477
2991
11665
201
2331
2689
2272
8122
2595
6567
166
1589
334
838
447
14960
357
1173
156
964
237
696
810
323
8829
8801
997
955
227
242
127
298
228
355
162
312
265
820
442
222
174
309
617
124
140
145
187
1108
969
7367
7428
1736
321
855
6045
108
1439
7709
1503
1573
1453
565
2123
2681
219
4629
6537
4840
189
9125
350
1059
425
641
215
272
131
111
188
131
188
131
110
188
131
203
5346
8917
2036
1368
132
1209
109
649
1464
1370
7969
1164
153
213
253
2902
2429
449
2686
1647
2582
449
1486
380
1639
216
1151
4258
4343
5078
101
154
292
261
237
279
153
584
431
655
201
208
325
293
320
263
153
697
201
155
147
217
258
237
279
153
173
585
446
201
155
147
216
257
237
127
145
690
3825
167
112
2564
11551
228
9203
2496
1080
6654
6850
1452
528
205
7257
9440
2134
1034
658
5916
4597
661
1561
1925
135
143
622
13616
249
401
2889
2777
2606
12004
11097
9557
3304
5845
1464
9378
187
238
1852
425
431
148
143
676
194
119
297
214
219
117
154
813
132
3123
9152
4991
6164
179
213
1341
6276
14207
7587
7118
9363
246
4875
7433
1290
360
13375
117
15389
3187
5102
698
8247
122
182
206
450
366
140
129
106
162
324
219
229
111
1341
928
241
959
8928
794
5988
14898
1382
5579
499
998
168
109
280
14857
544
105
317
153
2537
1149
117
250
1673
1815
117
130
1001
291
2514
111
2751
2229
674
214
390
478
6466
6850
703
271
426
266
151
100
315
2765
128
442
594
151
271
3994
267
344
258
100
259
3344
3021
1706
395
9104
1579
648
150
412
105
549
217
221
224
202
624
150
121
105
548
217
221
256
2171
1938
205
392
137
173
303
348
397
279
250
113
5553
208
392
193
281
312
348
397
265
250
113
448
1711
215
104
149
770
3338
1909
389
1990
11814
3785
601
765
9176
207
7895
9441
5775
216
364
152
186
664
533
235
467
1980
13452
242
110
344
594
9496
1974
1332
453
466
1319
104
711
1489
146
278
110
140
3988
9516
4067
877
7379
3520
11439
2452
414
212
676
1225
260
266
194
263
1596
102
3763
2066
7353
5326
461
2242
130
418
333
1157
2347
1451
1404
130
416
333
1145
2324
3637
107
258
1249
412
11351
4684
4360
589
8252
5753
521
586
1665
510
8152
14850
1021
328
134
105
138
150
13778
137
235
180
114
184
181
7297
12944
822
4420
2575
1561
375
260
114
3420
2902
6045
212
463
963
237
3015
1423
706
199
1426
704
6310
312
2878
3094
5027
1027
1367
761
5345
454
150
1233
737
5603
3605
8499
4590
374
1083
2144
869
804
111
211
326
130
184
182
911
444
644
193
1034
177
140
2927
166
951
193
1034
177
141
183
1590
491
1093
113
100
142
109
147
111
313
440
229
245
495
143
168
146
1485
1548
668
1760
224
1291
2416
4675
141
8326
1839
113
1056
1017
2147
292
404
1184
1445
720
169
849
305
320
2923
138
442
609
140
161
849
260
320
5125
348
3760
9933
5065
996
1264
708
170
490
104
312
284
4993
2210
9390
114
794
912
209
1666
1096
114
793
909
3942
2859
4376
11133
3402
9094
1124
560
1636
401
6548
1338
1256
436
389
3053
3072
306
500
1343
921
238
222
460
139
156
315
113
138
154
344
548
107
164
103
127
325
3406
1538
289
1848
790
344
241
241
221
450
1741
102
236
439
222
8949
114
343
239
483
908
321
1744
3142
6102
3553
525
609
395
1041
1656
7339
1529
1169
1044
596
3356
4472
8141
633
2389
550
686
1139
124
551
8209
5206
835
2523
830
146
275
606
2826
265
504
132
136
524
259
6475
2977
1714
1573
7257
4824
450
211
6801
643
182
101
223
5841
309
7340
6988
4993
2477
7249
4503
3902
2630
3946
507
639
218
304
393
380
101
133
833
14732
118
500
1179
138
430
129
218
328
194
125
453
559
115
429
250
969
347
1075
379
415
3436
222
174
120
110
2695
189
616
1395
1000
172
692
726
1764
472
133
650
252
424
2277
7147
130
3617
701
989
133
306
375
5486
883
114
445
648
259
725
195
430
2906
170
445
637
255
151
725
192
492
2613
514
177
243
157
110
227
331
2064
15458
191
265
292
673
296
187
547
146
355
990
1806
344
220
2156
441
679
234
330
155
120
283
180
5318
2920
144
2615
13780
9766
203
1341
303
706
101
6781
4409
184
116
313
255
1050
15495
111
1409
164
718
416
6324
4210
1431
1897
493
1982
3276
4833
7336
1151
683
14084
489
485
567
573
1554
240
243
719
126
462
138
367
347
370
193
372
483
105
2005
2317
1921
145
155
105
282
387
252
140
568
1360
257
376
465
1487
274
530
507
498
363
2123
796
284
333
293
231
726
344
318
331
101
304
316
205
337
181
218
592
506
672
481
126
260
137
274
364
154
191
4564
5212
446
338
147
114
112
647
444
165
2909
317
345
159
114
112
594
702
773
2922
602
245
701
773
2028
1375
904
6710
8952
3333
1004
1012
107
121
136
139
108
219
427
109
539
257
536
144
466
1093
3550
582
705
2815
1337
372
124
1036
128
122
588
1439
825
113
204
287
151
341
415
144
2843
2652
282
414
447
1352
522
236
1137
2091
625
115
9080
4806
735
105
153
645
477
228
1377
689
7379
2052
7375
361
368
1065
2856
715
187
326
7358
7226
1404
190
445
380
196
2109
464
116
113
373
312
977
2263
3747
13489
449
353
7354
2577
392
1225
7294
784
5039
4049
8956
1282
137
237
143
304
1279
5456
6283
12359
254
172
700
144
7369
128
138
125
544
172
700
1974
100
1306
4755
793
10355
1774
592
431
339
3969
7612
6175
2587
6582
2122
4367
1133
2194
3196
709
8594
145
5225
7209
1055
11881
4607
7360
3463
125
110
195
128
1302
238
9149
104
331
316
100
231
947
13005
704
190
688
135
2295
1375
988
592
611
562
149
695
177
704
140
657
194
530
7194
200
4366
187
101
279
686
115
194
976
1132
189
153
136
356
266
356
277
5625
254
294
215
411
804
9438
199
515
8908
2181
4806
7936
1112
214
576
260
324
388
108
695
144
309
264
318
387
1977
13974
1780
1074
944
448
348
1352
1033
3890
9323
3916
365
293
354
112
159
484
419
256
673
949
1373
1024
5489
14877
650
2307
982
144
203
607
379
13695
185
511
1281
126
562
3765
102
601
440
1035
106
217
1022
1577
12523
11712
292
9060
8004
[truncated: 3,599,219 more chars]
