# Supplementary material for: Effect of sequence depth and length in long-read assembly of the maize inbred NC358
Source: Nat Commun. 2020 May 8;11:2288. doi: 10.1038/s41467-020-16037-7 (PMC7211024; doi:10.1038/s41467-020-16037-7)
Supplement: Supplementary file 4 — Source Data [file 41467_2020_16037_MOESM4_ESM.zip › Source Data/Fig. 2B, Suppl. Fig. 7, 9-11/Maize_CML247_v1.2_NGS_GCA_002682915.2.fa.mod.out.len]

151
455
437
4996
4285
1193
684
7015
867
177
293
489
182
199
349
528
202
178
541
2320
2029
1764
1209
6847
1306
690
5590
217
121
299
1098
176
617
370
621
148
8908
1014
135
1694
1495
139
661
401
156
139
212
1597
138
926
414
152
1014
135
879
1322
942
661
401
156
139
212
1406
2081
195
939
139
661
401
156
139
212
1406
532
569
1141
584
1395
5201
3241
4617
499
109
177
4910
239
353
207
507
2350
314
151
451
110
132
174
426
177
150
135
105
1643
5167
2692
6400
483
4900
6897
5150
411
304
206
974
1418
106
155
154
547
839
169
1141
262
934
831
134
132
619
135
1283
621
714
2994
700
299
910
1064
287
176
5513
287
160
1757
124
124
340
1318
3282
3830
501
325
294
334
1381
1199
2996
3842
279
1794
7712
367
527
553
754
567
8589
3094
1372
438
206
296
113
525
497
7196
2216
1393
641
128
154
167
1055
553
148
147
100
264
3769
10172
422
744
2396
207
256
891
264
743
1859
5308
422
107
484
422
107
467
4921
640
203
180
205
198
152
100
172
237
1956
887
6340
146
9348
1375
263
3797
111
700
208
493
104
117
211
403
864
415
723
1287
8215
1424
2870
2226
576
1168
2749
11013
1488
530
556
1017
518
240
114
220
322
220
714
3306
332
646
3504
371
2971
10798
3401
1999
8969
6925
512
735
14960
5555
1459
258
343
397
769
640
625
8281
258
392
309
518
1308
3310
2441
286
329
856
926
492
5178
3882
212
1142
8912
4924
801
369
297
1861
4040
941
9676
4179
469
175
158
248
508
505
469
693
303
336
1377
2131
1549
537
3744
315
3530
506
3050
398
1951
512
2856
905
101
330
1258
2447
601
2439
612
1197
1247
492
6114
774
1450
1197
1247
2346
1634
116
452
1437
469
111
2823
4982
764
4407
303
606
359
1617
5190
2737
2245
653
192
416
355
314
225
3869
2521
7876
2843
480
271
566
4637
164
183
713
318
188
3215
611
307
273
355
153
282
169
958
321
166
109
1594
141
471
838
186
155
1109
114
345
720
374
334
1026
3820
9901
178
203
713
153
294
169
1405
139
755
1287
2618
1181
1457
423
951
347
1945
1010
104
710
124
580
453
903
1877
2198
321
491
690
710
1738
602
371
2290
1006
4701
2215
9001
1215
5264
1064
14720
5997
1600
9481
5886
1968
670
5155
1377
1642
652
947
162
1621
126
482
863
394
162
1377
1633
652
947
162
1621
115
112
3311
1212
1180
610
396
2355
933
144
972
915
639
915
639
520
699
1150
124
520
104
14482
227
690
335
340
4098
2511
3370
1676
120
107
163
177
275
625
692
225
2927
107
118
376
637
3485
1705
701
153
7365
2605
2498
3819
9429
6833
460
491
696
7998
756
1850
189
840
544
5940
204
840
495
532
2112
1214
9447
1882
769
547
451
785
547
2819
13433
5936
122
146
528
486
178
101
122
146
528
504
480
115
218
446
248
178
200
164
126
2545
1026
145
3737
541
360
195
132
2063
270
168
5351
6369
784
187
710
529
5210
136
1010
1409
1291
245
498
8899
250
101
607
123
716
163
807
126
896
6801
153
5186
986
9062
378
4950
3469
1402
607
123
716
428
1738
471
178
455
607
123
716
163
807
1005
155
186
939
127
1592
607
123
716
428
1736
471
1277
720
1265
118
188
266
172
449
118
188
266
172
449
2936
542
1776
421
332
4693
1472
5698
6933
2599
6250
124
654
4342
531
212
570
2524
140
266
319
211
900
4243
139
266
321
211
897
2045
8900
378
1197
2320
1795
283
289
415
530
8799
245
148
611
9427
543
1623
245
440
109
1301
437
5405
414
1943
2163
1839
114
197
183
129
2900
3547
205
1113
242
9181
2307
249
1908
220
1600
2896
337
161
115
162
144
1208
337
161
115
162
144
1208
2421
337
315
115
162
144
1957
484
170
536
2155
337
315
115
162
144
1477
699
7004
867
432
111
283
435
147
909
136
5819
1352
6876
3979
3072
211
335
883
6409
4232
1440
272
794
327
218
1106
470
1836
12601
291
1854
8270
5932
1002
2287
2883
8840
2325
1443
4294
6814
3726
576
1167
1508
353
486
353
3631
353
487
352
429
7835
530
523
141
582
133
266
3982
1823
7447
1813
957
3105
9520
897
226
526
2534
7547
2983
2008
1348
742
2239
4329
1828
340
172
1451
1471
555
144
219
1892
235
6973
1304
699
5514
1128
214
112
292
7579
2528
249
220
289
1085
360
6574
170
1302
1712
623
140
1449
163
1218
1344
1165
1950
183
8254
5990
9381
1278
341
5002
331
607
636
716
888
220
872
287
219
193
1291
878
243
268
812
1188
4794
2410
4265
109
4096
233
544
436
415
133
9287
121
2527
7336
100
291
201
483
666
1473
348
742
450
1143
598
383
936
359
900
670
1915
1533
495
570
2387
5120
693
4661
642
540
1367
444
496
144
280
202
115
9406
693
599
560
349
8777
1631
170
124
518
3693
1038
1040
9143
2365
9295
826
1169
9376
539
233
414
348
703
207
1945
317
2624
262
1502
1339
541
1310
1183
192
158
232
199
1082
268
426
171
161
335
1227
781
1284
303
3965
294
303
419
229
114
1036
476
431
234
104
1147
183
168
4739
284
135
220
114
3067
104
1147
183
491
490
184
1147
104
3115
221
339
242
482
170
374
627
3768
7296
2554
5959
111
209
1234
2534
2254
525
274
274
476
274
274
274
5363
5569
320
1292
132
147
172
7400
5511
589
3606
216
315
191
1145
103
2988
384
294
649
301
519
679
4953
1980
215
7372
126
419
681
294
390
2755
197
641
256
143
469
207
1623
7785
811
218
6252
1143
152
600
191
638
694
268
1178
3676
3415
581
1677
215
8828
475
1757
1749
411
7751
1571
518
685
582
197
444
115
519
102
2336
322
532
508
397
2313
1274
3317
2522
3221
1042
305
294
282
152
837
3074
114
1147
183
490
490
185
1145
132
3109
212
730
129
281
358
489
957
243
190
183
249
106
476
149
1435
399
114
628
127
879
120
112
673
424
592
6543
665
2739
105
7988
7043
677
412
4080
1306
550
685
519
648
129
130
12498
115
149
102
308
553
297
469
933
310
3134
2123
3432
2055
3112
116
391
635
1458
232
450
11481
772
434
369
1110
682
309
646
1100
575
202
135
155
102
150
793
507
686
135
619
111
107
1612
2096
6957
6176
1762
1257
115
149
102
308
553
298
315
290
528
954
204
479
874
431
155
1101
575
202
135
155
102
400
150
413
403
507
686
619
111
1417
8476
371
1356
136
9321
354
189
1144
132
2999
198
9028
119
401
380
283
176
217
248
259
1043
419
703
342
139
438
7841
12797
1299
183
905
450
530
3528
155
579
275
202
240
137
280
1527
758
271
4518
2744
4246
272
582
588
395
7398
103
537
353
262
179
198
773
179
1206
1089
125
107
5496
2234
667
339
5582
702
8765
493
10863
1643
1332
6812
367
375
1784
7518
1108
670
2215
1862
409
5624
452
288
409
571
483
8973
113
186
560
233
2067
588
190
538
947
9843
530
1452
891
7881
3633
1330
489
2481
5337
4503
498
7117
3934
1201
9531
4749
9457
3162
2356
155
7102
3825
9278
1153
174
504
472
1191
273
3756
13750
506
6294
390
2686
298
457
259
2176
576
1903
875
314
12598
3386
461
471
303
522
460
102
219
3375
145
3557
464
158
125
102
262
1910
9865
9011
617
186
208
405
1112
8946
2585
13852
2155
3531
201
2114
120
1568
4628
1693
994
4021
9449
4103
3893
2188
1407
1393
421
5606
722
4539
706
950
2828
2804
349
841
3277
2346
8907
6964
2917
171
205
362
178
310
639
2317
1569
698
9804
3363
1092
666
2657
2770
616
121
462
4889
141
528
271
287
135
106
217
1363
9586
370
282
1243
114
662
5702
1644
167
157
234
3361
167
582
566
437
582
224
414
1339
9392
1832
902
114
6750
206
734
121
106
224
161
1929
1551
476
326
429
232
348
329
1284
478
1406
9467
857
7387
1757
6943
144
8306
2988
133
1460
442
1108
193
369
2277
747
250
5655
3511
4099
1208
3218
1876
193
221
279
3114
587
193
219
228
334
1514
216
580
686
401
4684
929
274
2303
370
127
6523
928
821
13074
374
838
1661
4750
7967
1088
151
1337
172
148
460
2358
9542
2064
100
263
4483
100
519
124
612
100
263
646
691
594
237
790
432
9457
118
2984
943
376
407
588
7969
594
477
1923
1824
375
5950
342
569
279
9488
100
836
201
311
114
2276
476
1443
525
511
1436
1309
914
896
3002
5922
3327
2509
2194
1058
631
4752
253
2379
9645
8913
8157
230
580
272
634
147
544
166
226
102
1673
251
218
268
1946
188
345
392
859
632
974
377
440
1726
893
2201
1080
889
509
487
126
9336
306
559
178
185
1576
710
146
4256
2142
156
106
3954
9228
1141
638
113
156
110
473
221
521
123
494
192
8969
273
3091
9004
6048
291
1101
544
7574
9000
1400
1407
1302
4562
2207
1061
1510
1806
311
1951
9466
5469
122
806
227
207
126
157
184
341
518
239
359
1139
131
341
518
1533
9177
395
5041
1988
319
186
5628
8730
187
2785
2837
2811
1340
6128
487
168
336
551
689
526
434
121
335
487
2847
5807
2864
1104
2516
4640
223
387
901
229
518
245
953
9066
3324
845
1699
2876
270
818
8014
2035
616
504
9363
5386
327
7109
669
303
2238
3061
118
186
2935
116
184
861
580
475
1048
669
7490
1619
175
143
6290
1514
1639
7747
2449
3257
1271
12131
9603
3677
2660
1174
277
213
111
113
2273
460
2565
5680
1877
1419
4445
9023
4267
1330
391
2690
1037
905
1299
1489
9525
7787
126
542
194
1915
485
6185
529
2908
3273
2185
3372
1534
2521
1553
466
5846
8916
762
3787
359
299
799
672
2657
672
4703
595
1483
1770
661
435
721
3641
701
1589
2329
8488
523
358
496
6738
6629
1387
398
220
1099
843
333
621
392
764
3385
1413
174
7009
5033
4848
201
211
520
529
1078
1209
1657
457
175
455
119
112
399
1338
391
967
3313
3036
522
3458
9019
2219
5981
1215
4206
119
393
127
1666
5934
1731
632
2086
3764
7831
107
5618
3311
1758
2826
4018
477
140
233
457
412
438
3156
3777
2051
4210
3195
474
10463
446
416
3209
398
1727
505
4038
1026
2236
245
2498
488
1602
404
128
5515
725
144
2030
3434
513
405
312
536
744
1456
1605
142
589
408
189
947
171
216
567
500
104
510
652
395
513
279
120
180
232
9281
111
292
271
3042
5912
587
2118
2346
7093
343
2330
350
2159
2041
3634
399
238
406
754
204
577
8956
513
696
2329
685
2469
2711
2836
2554
695
6104
1220
698
2476
685
817
1438
2622
700
2684
322
463
754
133
166
107
193
236
236
579
504
890
249
1718
396
148
367
166
107
193
236
301
772
126
107
2609
149
100
265
244
592
8951
5728
479
504
2680
395
367
166
107
193
236
126
107
700
301
773
126
107
1714
2784
5218
2234
125
839
5337
5703
3140
249
619
342
534
1034
1893
404
460
166
395
106
1912
7222
1259
121
380
2537
206
1563
206
3692
335
105
514
139
6212
1869
134
115
153
338
286
9325
268
2137
420
101
213
2259
753
3012
1086
262
633
261
638
2812
9510
1934
285
499
7120
626
1805
555
187
261
140
195
940
9502
5307
401
933
888
291
7684
9221
2454
106
227
203
8911
1142
1052
9126
2709
817
385
590
12683
5183
152
9479
7368
509
149
256
4964
1354
473
167
149
256
149
5136
2113
1018
242
123
1041
5185
2320
8199
703
5376
4595
7123
392
843
1479
1001
351
1171
701
537
9451
4819
475
1405
107
237
194
173
114
242
4606
242
291
265
840
255
207
2022
264
170
202
368
5428
154
9514
149
8858
580
544
9000
1346
417
236
9442
8030
707
435
1326
706
5213
427
1566
2037
7616
2527
3523
694
3910
408
300
10969
1552
2251
1213
100
3930
773
7318
599
7600
380
140
648
329
668
1404
5430
1379
119
490
308
1145
7154
7152
267
140
129
633
302
2203
752
193
201
172
338
306
407
766
579
266
913
1797
523
731
226
1744
469
995
1191
111
255
116
234
249
393
271
7028
1308
698
5160
592
1596
5601
12590
1155
1442
692
124
487
524
685
692
1544
174
1508
3783
2953
9518
5757
1979
139
730
150
838
4758
3541
879
4740
211
787
367
141
244
1812
117
1358
136
6218
232
332
2515
1668
2916
782
2438
548
5741
4845
681
446
518
200
119
391
4634
7844
1308
1325
898
3467
187
381
509
1635
360
786
962
1636
2557
1357
6237
2754
1554
798
404
1180
131
101
421
306
202
150
191
279
360
472
202
150
191
3380
202
150
191
279
464
1273
202
150
191
547
686
498
416
379
124
547
102
393
455
416
178
118
200
518
673
347
476
232
1777
8332
116
428
127
733
1139
131
539
4239
1262
772
1282
2693
531
407
1161
1017
1995
6297
2800
3927
710
503
550
726
4876
2084
9326
5118
527
549
424
274
121
3667
436
276
121
1071
322
835
447
8119
701
5245
2787
3185
13283
629
1278
1271
4479
6564
7571
1663
747
5637
361
128
781
7832
1054
1288
9245
1692
630
3353
939
1324
2505
273
461
190
225
147
234
176
105
112
2720
203
1171
225
147
234
205
6220
2334
595
1457
3308
5721
1263
7855
898
7728
121
346
3697
1120
128
112
1950
1318
121
2756
131
724
322
233
104
9440
1158
910
2116
595
653
490
928
2387
3615
599
1060
3074
325
2839
1281
1060
2678
8652
5850
1945
784
603
234
101
462
102
4328
4446
9476
3330
896
2648
887
569
219
288
8805
653
171
528
296
170
1280
3725
1509
679
5373
6171
2562
512
9343
445
1177
473
476
4041
157
402
1380
4745
1935
4265
973
504
1247
4505
255
3318
663
342
5566
137
301
443
228
365
8981
1797
353
345
160
1551
1515
1171
1541
620
459
1997
3226
5288
6020
9410
3038
3624
214
1726
372
4834
348
260
152
1467
256
484
328
276
139
181
8058
256
484
601
139
181
322
3958
688
1903
170
277
111
193
114
154
599
476
173
116
10667
338
225
224
131
113
294
277
610
167
184
343
735
1293
1494
1423
504
106
280
3674
149
5472
5697
898
1902
106
245
316
126
5431
174
224
149
591
1903
386
171
527
8904
3053
4562
337
2401
5029
1269
1811
404
191
481
3829
9104
1519
125
3722
1276
3676
1803
5695
2637
5383
1775
2233
630
283
159
4965
3121
302
1672
4559
241
467
1494
1235
148
241
924
560
219
514
736
473
234
833
7189
799
1694
589
3884
10608
953
2736
700
1242
478
6585
508
267
2564
545
126
415
107
177
3861
7445
7486
318
4493
318
3020
1417
214
212
2294
1178
158
111
777
467
2364
354
321
709
424
1276
160
332
127
1178
693
864
814
553
240
199
4564
354
230
758
115
239
201
648
152
125
109
115
143
521
2066
1274
3620
168
351
566
147
1121
686
711
1888
1999
9269
2907
520
527
665
2747
466
1939
9438
3012
9213
897
662
249
352
866
516
276
8085
403
354
269
801
285
281
1266
882
444
240
1303
4583
8346
511
9678
3962
10766
317
3446
246
218
426
4746
3148
218
426
1247
3491
9658
4149
6402
4951
402
5111
1292
1255
263
631
3625
920
207
152
541
282
663
2118
13365
182
9871
5316
552
313
1967
221
561
869
556
5984
193
268
281
371
115
283
444
1562
3639
338
2501
1964
915
283
2451
1959
626
617
617
7325
9469
5337
970
1019
167
374
412
476
337
578
540
296
236
153
143
921
4739
831
904
540
296
2887
694
3029
267
153
186
194
571
4584
4091
164
2058
1159
479
343
265
124
541
8672
2795
3118
5479
692
8042
6013
1718
8896
3974
725
281
441
160
3088
104
1098
4563
861
5945
9146
201
487
205
561
561
2318
507
169
5637
349
1484
9488
3229
412
9135
972
192
642
5088
401
1040
587
1170
843
1249
12406
6470
1442
4773
421
4441
9409
3485
201
1563
6442
4879
9970
1235
3683
649
524
292
307
112
413
741
9404
165
1684
410
147
8975
448
794
6861
749
4267
488
1598
701
145
366
1625
115
113
434
107
915
15236
1068
7361
580
2679
1762
1144
924
691
220
6200
445
9445
5978
9463
1763
702
5281
436
1804
6179
2500
167
640
933
367
259
1417
149
392
918
116
3257
1246
9351
4913
1597
353
753
1036
511
2726
432
7829
276
131
262
846
429
1712
7734
2967
4700
4369
221
928
193
5419
7710
1002
9027
290
2419
287
107
2211
930
870
485
454
664
2394
4650
407
2380
8082
735
4590
111
3788
1604
297
8872
199
208
1478
205
7886
587
832
1641
130
539
597
271
1625
100
3064
495
299
2112
4207
2858
1223
4936
612
8883
1392
130
396
406
189
2016
297
512
5001
12686
1057
303
131
160
190
1502
3060
670
707
123
1154
404
207
519
1297
1977
8937
1113
260
298
5169
301
167
992
100
155
1037
5141
186
174
435
406
116
233
999
524
2081
8927
11414
1519
219
521
216
459
223
5637
3483
338
192
223
316
111
358
463
3981
2926
1974
6233
4640
131
370
468
2823
614
3306
1818
5828
583
296
150
110
676
2356
9080
2420
6930
1499
2307
1767
129
634
1942
1203
151
3577
634
1442
1752
7059
8985
2463
366
955
228
2052
2695
350
6878
423
1716
1350
568
5109
9406
2645
3383
1006
3087
2166
8915
1775
1752
3611
1260
5397
5809
5808
358
1462
570
1023
2311
255
5294
257
753
1266
132
329
196
119
318
168
5838
1479
571
156
104
130
5168
571
7940
1041
1448
111
104
130
7590
1708
9386
576
429
378
589
429
554
526
593
396
2544
206
740
624
505
5297
522
684
1103
146
522
396
522
2968
274
449
902
263
100
489
222
107
177
262
108
125
106
159
322
1761
7016
930
190
713
5944
345
1536
480
2137
663
1398
848
187
714
126
253
7381
2876
638
2801
314
5935
756
4596
665
431
3623
387
173
794
113
985
7169
298
1586
704
519
663
176
376
529
588
418
3655
3646
659
617
2505
583
687
2422
184
316
774
1485
1415
1583
234
158
152
192
1462
4308
4581
4702
211
8838
700
5359
4731
258
557
113
1753
206
181
274
228
138
100
207
111
535
1278
209
344
244
930
4154
5167
7058
2015
485
482
362
8427
755
411
807
7289
8661
583
3841
1981
381
206
122
206
3758
7723
119
370
3681
3733
7326
122
185
187
220
715
351
219
1355
194
192
2230
4454
4082
9440
487
479
1982
9401
5894
2796
259
368
2361
701
1468
1234
1079
744
3251
5497
4886
1646
406
743
122
228
416
255
301
184
1079
4163
2735
638
8320
391
638
376
493
16271
140
781
3490
1860
226
519
108
408
284
1258
2457
330
159
9326
100
1836
304
1840
666
331
13198
148
2349
5234
7343
1572
1112
345
652
475
7402
141
290
321
575
2487
3758
560
106
280
2465
570
633
106
280
1180
287
5124
9188
1135
1706
1858
100
449
1672
668
480
2572
566
3542
942
916
2122
131
1215
625
168
591
260
449
674
7076
144
568
302
149
830
6426
299
551
692
649
8945
524
122
983
244
524
122
341
552
162
613
784
5780
5617
646
672
741
523
2388
573
119
173
173
143
167
221
931
399
201
663
297
449
1654
369
8923
7214
944
1169
474
1834
2906
269
9410
269
876
560
3963
204
655
216
145
1212
396
272
965
368
810
252
1461
572
4845
9529
364
252
1143
1967
122
849
246
2303
371
125
119
4562
1001
919
929
12129
958
1672
269
928
140
1221
148
206
198
397
1357
2791
1345
3706
1666
145
118
161
456
1666
145
118
161
456
1380
1981
1113
1668
145
118
162
441
589
566
2185
145
118
162
456
501
2194
2148
414
2403
446
102
130
144
156
5544
103
130
144
313
392
1472
1984
263
156
236
2359
1708
800
410
168
236
402
569
263
156
236
248
3886
410
168
236
402
1896
182
136
222
198
550
1362
113
797
805
300
1276
2884
3436
1724
2513
5054
1448
3239
576
7474
2142
684
5188
4747
1745
8699
8975
437
2271
1313
393
389
558
164
6074
1616
118
1315
1345
9043
1939
400
326
465
125
337
349
769
154
212
131
10537
6469
1737
11001
363
245
303
1702
643
6475
1566
3404
9791
2497
823
323
200
226
1208
2344
8139
106
225
1883
1795
252
407
872
221
456
7379
2197
244
1041
398
171
1206
104
277
756
506
516
185
7822
208
1136
690
1497
167
766
3209
7335
1436
487
127
890
135
167
204
156
346
269
121
5650
8027
702
1746
8940
3702
3670
1396
2467
357
6575
672
4826
2154
923
1841
6897
376
473
10543
7020
3522
1235
305
3208
3582
8869
9308
5649
2087
326
6614
4543
6324
2591
607
844
2297
3847
4560
537
644
149
14926
238
582
375
3283
1206
719
289
3390
536
3723
408
236
242
331
2155
496
612
236
253
205
2420
389
1169
2163
833
4889
302
495
2294
4374
3261
330
440
10503
8217
791
9441
2172
650
398
3398
637
2144
1327
9275
4732
4625
1062
110
195
907
407
5355
407
13220
456
709
141
235
175
1162
958
8834
1009
3251
3534
381
542
743
8891
4310
8872
1370
750
258
1607
659
1116
2057
1702
380
1235
329
5324
933
478
420
1032
479
6862
137
8423
5242
215
206
1652
909
3220
1441
423
188
102
9093
187
404
1854
961
266
3614
145
1212
2139
112
961
266
385
427
709
1480
351
759
1539
5766
336
511
271
118
388
6824
4264
1544
467
248
1475
905
144
119
282
162
100
3121
104
1158
184
491
162
307
935
1283
1734
1512
7278
1716
350
302
1289
4685
3749
12196
8892
194
970
333
200
10308
1185
316
1113
179
122
487
332
242
6065
688
2982
720
308
210
490
174
1150
2820
498
668
165
1384
1123
911
3753
764
150
396
432
789
606
1082
663
1328
2190
920
132
132
291
370
486
696
547
1263
171
203
180
441
298
2828
668
250
543
139
170
203
180
683
296
2387
920
132
645
134
1163
294
612
2425
1420
9393
335
1620
504
700
1736
166
3340
9594
1497
481
1069
598
5360
7333
449
2717
362
1580
6388
403
13921
907
1005
2966
14996
3665
532
293
1116
366
5742
403
6055
934
1059
1880
3743
669
158
327
1237
149
822
477
161
107
131
109
1356
3742
560
418
654
285
158
248
128
477
3926
234
849
805
355
291
3791
281
304
506
445
951
7773
253
277
9180
3087
6608
1274
3065
1830
847
407
1942
822
301
458
5915
1683
553
271
785
5866
120
268
176
2958
8931
1802
207
945
9108
675
612
113
1620
560
977
303
685
12390
412
1032
892
2239
6791
1576
158
333
130
137
295
118
656
3544
295
656
1893
347
2352
532
8144
187
518
922
9103
3620
570
376
1956
1151
243
359
1178
1531
3644
9164
5507
123
839
1165
200
953
494
914
571
310
1725
504
5455
8970
3908
227
653
1969
310
5209
137
202
291
563
100
1846
200
124
209
1803
1291
260
1117
1313
2218
1734
420
3232
1102
1341
586
462
554
501
131
288
9300
1067
7842
140
129
353
411
368
615
179
537
3096
219
133
1164
126
265
132
1534
507
3915
1913
285
263
230
884
331
148
312
748
374
373
518
249
114
436
1209
503
116
376
2081
527
123
1260
577
234
527
1558
294
209
158
1051
112
3383
1282
357
103
347
1656
142
1051
764
3904
472
958
9999
4028
6676
122
7296
4026
3108
5144
4616
4317
1138
4156
6153
231
105
1949
519
5167
9362
7367
6596
518
595
591
518
595
591
283
300
250
4308
1352
5610
595
1357
288
1329
3824
838
565
214
5048
1539
2951
8299
1637
329
529
678
2066
1740
13476
422
541
1571
1682
4728
720
1564
1781
718
3749
371
127
121
7834
1292
4628
161
4771
7789
193
2182
286
219
204
188
994
145
3437
223
224
188
214
2135
197
136
1351
670
2001
7296
326
1396
4014
3058
8892
1929
7714
358
316
141
244
114
101
178
9088
933
1147
597
650
670
101
7940
605
1423
1628
347
1104
310
642
1232
365
10409
4123
3505
749
1317
2927
1024
323
181
370
308
1291
1101
2196
179
7747
1049
2191
150
177
324
107
535
2106
145
335
157
273
1322
268
6120
4725
1211
5037
2872
245
6602
5235
1948
101
105
1274
3551
105
1275
3936
1128
789
3792
7908
645
362
7399
1045
732
454
3716
1082
366
1392
2078
253
270
101
104
474
162
6033
9388
3479
3918
184
117
1102
202
191
588
149
411
7648
2157
956
497
1052
9372
813
9184
381
758
1233
874
116
216
162
412
408
157
542
878
308
119
446
312
104
568
6097
4299
2743
8189
2272
1982
3238
8200
1646
1765
6179
312
145
664
1195
1633
257
400
489
521
6406
711
236
124
1165
713
585
109
515
1459
524
1130
928
1278
2002
498
500
4468
4590
490
407
844
11599
292
1385
1619
206
2522
227
277
1259
131
317
117
1276
178
708
597
362
615
1289
1308
7284
13361
7804
758
1891
599
1066
605
1320
593
1075
602
489
540
761
1660
3169
8918
205
1404
899
181
8876
1310
1709
6458
2599
6480
799
1883
465
520
5510
472
465
378
5236
380
613
364
278
2412
1101
3903
581
299
7939
700
5110
9422
215
161
345
276
237
112
9127
9258
939
640
8820
757
9319
2609
441
476
460
387
472
181
827
8943
320
104
775
281
122
102
1159
575
228
793
6697
1078
506
216
1327
6126
9800
2009
7517
236
310
370
235
543
119
121
147
4047
185
396
205
4504
1024
6241
2754
1553
711
672
527
1884
4697
317
4467
3039
1798
443
171
784
4248
337
1658
4232
1143
340
335
651
178
121
569
7398
5858
1905
575
1173
8297
1174
2276
313
1132
9094
4892
4241
4665
341
357
4452
2108
9040
1827
142
290
1339
6234
1326
223
138
1396
212
153
307
672
130
2426
515
2744
9303
2327
4242
544
6709
751
5680
8323
350
7784
4117
1324
4343
2441
100
233
138
411
270
504
1790
154
8860
865
7266
2578
252
296
399
3350
940
847
1198
270
229
1147
526
334
265
920
825
2196
489
372
309
182
614
613
174
3618
1344
4985
9341
2701
3876
5192
1806
8967
223
4730
2060
277
894
1197
723
477
231
163
103
582
1898
217
180
131
243
194
116
107
359
432
723
194
116
107
359
773
240
116
107
5425
236
180
131
252
247
116
107
359
295
5551
3160
2184
4842
3215
391
612
1266
10159
8982
314
8788
1381
5137
262
5234
1891
4854
4117
5850
279
624
9421
1008
428
292
118
118
180
355
246
923
126
102
246
217
828
13800
1991
2606
397
450
1445
495
233
232
441
201
535
1825
2283
7563
1938
2965
6824
138
103
294
6897
9762
1015
403
1569
261
9285
5727
162
212
731
1479
360
202
782
1863
2464
507
5590
6246
452
2106
7274
211
191
5455
191
211
191
583
441
741
211
191
5457
191
2332
302
326
113
304
3031
427
441
741
583
441
5132
7514
1254
348
913
232
767
403
461
4797
4423
2262
560
3710
2137
464
1147
114
106
196
426
248
425
514
1801
237
407
138
6945
3022
364
1905
7075
1153
138
1563
1849
1668
118
160
278
149
473
420
1712
2529
655
816
803
351
106
233
573
129
1371
3380
152
564
9086
5364
520
3041
2954
310
543
710
133
317
676
5641
460
692
102
519
2981
3481
9400
2397
1879
195
474
100
379
3775
131
1008
877
1500
617
499
356
499
868
195
474
379
378
138
195
474
100
379
633
9114
7833
5029
638
9086
242
647
135
378
1500
611
588
519
1474
162
117
178
3682
131
1017
1950
162
117
178
442
464
427
913
5553
960
1329
1329
1968
1713
5030
320
3406
1448
8917
422
5548
440
8944
2801
2548
249
225
160
201
16630
405
106
231
8072
2758
7268
1991
7534
2023
119
9484
1207
602
1295
1973
8686
4660
2028
728
820
7869
5854
1233
766
766
366
731
643
379
274
6045
869
814
2499
4925
4662
513
2670
445
758
9304
1313
6823
1075
738
1458
12860
432
108
151
290
196
736
728
465
389
14007
228
124
538
16666
218
4439
1502
206
900
4169
6632
3128
1610
115
115
955
5818
298
8324
1148
3566
273
126
1541
164
4264
1313
370
157
558
159
268
1278
4885
5997
1214
3577
519
1317
2216
3827
8939
5175
182
273
163
5401
2902
493
2080
417
1871
401
558
296
356
372
858
1683
1231
974
2329
2461
394
361
684
791
499
1080
3261
626
1191
1785
153
2469
893
7278
376
160
504
4394
7334
4218
3809
182
1667
260
3143
260
1853
661
1572
194
320
107
531
913
10143
2197
1455
7019
1334
467
342
6719
2013
779
950
2794
2973
2915
9259
6631
300
448
17553
656
199
158
225
510
716
9088
1353
748
544
544
1617
379
165
1206
181
9292
8973
3101
3287
1285
1018
4580
190
2711
247
1304
5111
2332
1722
2972
4086
7325
3031
132
210
8979
368
217
3285
604
8676
6832
633
1686
726
344
142
2326
528
4067
1686
2089
1531
340
2148
676
3752
7429
118
753
2694
4669
731
5909
14068
1729
206
1325
229
1220
1992
3636
883
472
794
434
883
406
5239
202
121
2766
458
7450
103
1335
221
225
103
5039
5866
8381
1333
277
606
317
305
317
305
501
4699
311
145
145
305
235
141
4769
977
2841
994
2223
10305
4331
140
523
149
146
227
203
1347
10343
420
3520
1841
2975
461
1347
706
249
829
6625
715
498
1501
704
3798
277
746
1111
385
111
4889
143
135
356
201
111
615
1138
1943
121
180
144
143
134
549
217
497
332
346
316
106
106
100
264
564
214
285
13398
158
106
233
2309
1477
7437
4318
442
308
171
153
1445
2070
913
934
309
309
878
1862
225
361
703
5444
258
1388
8879
144
641
9567
1413
768
422
285
6546
3232
1157
8968
6154
1320
207
1646
5657
2787
645
275
5980
1436
206
2054
4796
2622
4974
357
544
2901
8981
10218
460
258
191
261
1650
460
164
324
823
12694
7816
1315
266
1934
4640
2034
163
298
108
477
4516
152
346
290
108
347
282
3053
9823
4560
166
182
289
8603
1079
549
319
466
2209
3584
343
2311
249
944
768
592
139
157
317
4936
120
493
100
3226
4310
3776
2701
242
269
7438
240
1733
1927
6168
244
2697
441
497
7094
197
194
184
1397
321
312
460
3202
9493
1578
593
3232
2594
984
236
655
103
2012
152
269
876
592
4414
146
248
1038
334
687
1709
657
2257
1032
1686
1242
4815
7299
738
966
193
1841
9149
3330
3338
3668
4504
2222
9414
1721
376
592
635
344
158
217
360
1448
516
114
810
1252
272
1247
1106
1030
8750
360
2824
290
1017
131
116
2220
337
315
2987
1919
563
595
2049
4632
472
125
134
133
167
129
131
152
316
105
208
373
1887
4345
766
603
134
129
128
208
382
506
627
5603
3584
2876
1177
9493
184
10435
2792
4093
2660
1115
5583
376
1022
1891
326
613
1944
491
7586
1067
756
123
728
733
908
175
164
505
697
1206
145
225
113
8493
1300
444
3344
9157
163
309
431
711
208
242
786
881
13749
198
182
179
100
725
3842
480
735
694
122
104
535
834
245
239
129
395
1578
560
1025
388
1520
1778
425
114
122
165
410
119
1435
116
571
786
545
310
991
274
507
1115
369
528
506
357
361
603
528
462
369
241
384
528
506
369
1235
511
731
124
471
269
128
520
687
552
1823
8308
372
2582
600
2193
8952
316
365
609
606
608
489
4956
6655
675
493
1173
286
742
788
1856
3268
560
550
309
479
2818
907
190
562
566
566
431
431
8853
2748
374
758
4748
9721
2997
842
11228
564
304
432
1947
186
101
254
1866
248
277
136
3478
103
113
993
246
906
1001
261
623
387
452
1318
101
1071
140
1540
310
2019
103
5287
3960
475
112
220
100
104
1150
301
191
194
847
256
809
360
12849
107
7896
1317
6560
340
1280
6715
369
465
5679
268
832
5133
6476
279
1588
302
282
158
379
208
401
175
136
1103
1316
10595
314
439
1340
10794
1091
10070
800
1293
9205
218
161
208
480
321
205
9410
7095
3267
1042
2394
887
177
8422
536
9276
7963
424
3954
917
671
437
336
7654
635
876
1659
572
2685
695
1308
732
3238
673
103
364
1120
295
236
763
665
2860
5406
1363
184
1066
138
408
1629
859
1052
254
726
127
824
938
404
163
354
594
4031
1429
4631
652
627
13507
3160
7199
207
567
114
1709
713
3680
135
3890
171
194
172
558
428
353
1436
134
6305
1685
809
522
127
112
146
131
1475
969
8528
14776
900
2803
3126
2903
2156
427
2143
156
1807
4481
5305
4227
244
232
103
3724
4950
8936
6922
11103
11422
3875
742
296
487
339
628
772
6043
559
387
3338
5677
361
5841
2737
2356
1868
5132
2697
361
1124
107
577
424
7303
2094
1742
2053
6288
4239
559
8403
124
140
315
400
167
903
308
122
245
114
558
1432
215
3246
202
11998
3340
1088
267
727
152
563
2694
7326
3772
7328
1980
7583
696
5134
130
5661
652
612
124
658
5246
622
612
2231
1575
230
2382
228
106
1528
481
184
160
3454
192
160
236
1456
1699
742
5277
521
320
442
1323
1488
2664
1751
333
3673
8188
236
5453
3499
378
941
361
101
448
288
233
106
5413
1137
546
8830
103
383
3754
1270
179
559
325
362
101
564
336
149
151
748
1874
435
219
1770
251
1445
3714
223
276
274
216
454
659
940
3084
2109
14797
4560
4070
1438
453
385
173
1094
1131
6236
476
184
1173
115
1700
13251
611
937
414
142
119
143
280
160
1150
456
3885
548
4915
274
881
2304
4684
2032
393
201
9299
717
552
476
264
257
251
8846
1203
910
523
675
1153
124
275
716
675
1151
124
408
523
479
313
4595
1259
1052
1238
2902
1322
115
112
145
134
428
456
1362
1898
6208
1127
115
112
174
425
775
877
296
854
169
833
9134
5716
7513
6562
3035
393
1450
1049
1468
1591
1565
381
4229
192
651
1269
9422
2980
522
8211
234
834
1579
4868
898
575
9143
366
355
2157
143
735
2856
283
2564
4838
3273
9324
8210
111
377
261
285
1907
2846
311
794
324
4962
1663
261
174
603
1629
6771
814
987
3882
124
124
184
188
9126
248
1845
9598
480
344
6033
899
456
2881
4752
5725
1717
2942
5787
4116
828
3670
9042
1387
16344
539
567
367
496
949
156
335
1203
3139
315
1257
8633
3800
1942
3424
384
451
1245
3796
7578
3245
3028
140
491
183
1146
104
2760
9920
785
1546
8536
8954
488
4467
126
3840
263
244
195
128
282
444
117
5549
2619
333
188
185
309
982
764
346
304
752
313
305
8062
143
1506
567
6293
8945
1839
6561
9357
2405
5142
7840
159
4435
292
182
486
303
534
789
827
9101
1332
140
9005
5104
4116
7093
1803
1201
444
188
160
6437
166
417
222
651
149
1347
614
7540
1942
5213
13014
5765
715
2481
976
146
202
304
1762
1011
3580
115
2802
194
134
742
701
131
4184
1024
684
9083
3293
2864
8890
2505
8183
178
465
650
3649
351
2770
299
444
382
3415
253
174
9328
468
4799
137
266
1046
214
4774
9469
2612
5278
1186
2519
9284
3691
2615
903
191
309
120
1592
4745
1247
7607
5398
219
8010
201
1123
1893
1330
319
621
1278
790
633
2759
15396
731
340
309
450
1063
330
1777
3578
735
673
183
160
262
564
907
520
456
1330
3894
148
121
2309
218
1190
219
8790
1175
4980
2088
2686
350
449
102
234
5851
176
1258
1231
9016
498
191
9074
336
114
206
399
220
256
1441
557
816
154
246
413
159
413
308
429
179
3071
104
1091
184
490
239
209
4167
6934
7106
4929
175
384
334
139
108
317
338
109
393
280
196
4062
8920
188
114
2690
375
544
1594
1077
2983
1144
1208
1827
9998
2351
264
535
119
3133
7352
2472
1733
3388
2101
565
268
2093
194
209
444
124
7036
1719
2851
4484
2471
841
517
209
1163
107
330
517
3816
149
626
192
259
3346
259
2359
309
337
2788
762
693
1601
553
4764
6041
390
4492
309
108
621
309
309
616
108
621
1996
220
642
483
693
1814
6127
5503
159
8688
343
208
707
255
175
5488
903
149
143
492
227
154
1973
118
151
2308
7429
1283
3497
5478
8844
1013
259
2042
5247
1407
863
305
462
301
113
223
302
320
124
176
2109
985
132
380
441
520
107
1327
7367
635
8022
155
113
146
879
2006
7562
398
925
1625
1309
1309
266
151
2343
173
102
1618
235
179
426
9214
333
3285
6497
1887
3168
751
4710
416
128
138
3135
414
138
1860
637
849
308
110
539
259
120
129
313
387
306
175
683
133
608
116
1594
124
466
845
424
160
979
159
171
110
611
259
120
103
313
387
305
175
683
133
608
116
1404
2271
4737
3032
285
404
699
285
404
699
534
1889
4384
903
5333
2691
611
2331
2015
178
3464
611
982
8094
6036
634
2550
120
204
1195
805
296
7130
8219
2945
1974
127
135
199
7197
1278
2417
9174
6533
111
240
725
1609
1114
1158
5037
5297
3215
749
1048
107
212
100
256
2352
414
2673
301
995
1322
8881
4518
4601
327
344
293
4475
351
278
835
2034
160
5316
133
9206
7453
1501
3923
1615
5070
4140
161
3538
1793
230
129
204
393
329
6365
7398
2753
1064
7434
296
4255
6322
1992
4293
6116
441
563
6365
2719
1305
14314
462
145
102
131
129
8502
1449
506
5820
199
320
187
237
2202
2660
841
12377
539
726
6733
8803
430
9449
867
204
322
1691
2695
1907
154
393
312
8270
2046
1144
935
107
421
660
3148
2038
5906
227
1238
7416
2402
600
101
7414
667
4261
185
142
130
119
425
124
1128
687
519
259
7532
588
2090
555
8266
594
9472
1678
1094
348
6488
202
937
2556
5734
325
6071
1356
804
6543
1599
2581
473
492
378
3068
8144
2303
9454
3571
10177
476
101
692
4239
2842
671
8890
2224
9427
8133
134
107
3301
2211
2976
1713
404
2936
273
1341
7542
10926
1048
700
1214
3638
1718
8452
2416
3843
7346
4530
3883
671
1032
370
9420
741
190
109
312
157
101
589
100
160
123
582
149
155
2155
753
534
237
534
8743
8995
888
3646
276
1365
423
4869
534
9316
331
224
140
151
1420
112
1549
858
458
228
679
228
5669
9493
812
166
4809
1344
2758
474
145
208
382
9108
9162
5464
1627
12816
5691
755
168
3630
4341
1496
1015
8927
4096
1619
1177
229
190
823
325
245
632
260
149
5409
657
712
1678
1376
1871
4697
342
4301
435
1874
3184
778
445
4952
1615
512
662
512
150
662
377
1337
112
419
638
112
2232
3185
638
112
1473
6412
427
544
3441
2926
7493
1517
1816
914
542
446
4927
914
554
1470
572
2275
503
3144
9376
3806
4973
6614
2097
204
3498
2402
3517
3824
2515
152
130
412
170
237
2205
4767
300
1051
2813
2174
1070
10671
473
2021
1098
6034
574
2501
906
1195
2122
123
3860
4879
2150
808
334
1200
922
507
211
818
639
4450
614
117
430
583
342
6042
247
421
181
633
735
135
1211
297
893
677
2710
2952
1300
3963
167
373
120
354
8937
10564
9402
2579
655
1052
2619
1282
526
1089
3725
423
159
1510
1759
1671
201
152
374
203
714
196
618
3468
452
738
271
217
1683
837
998
395
2753
169
174
819
6483
320
320
275
126
4978
1364
202
1887
679
2568
8860
7576
4804
5040
661
1606
121
7451
3407
453
6388
2562
2498
1849
2114
556
642
1151
556
1505
7318
635
1596
766
124
993
759
361
11754
4283
4618
273
1085
141
2993
4034
726
342
116
338
4355
409
603
4619
2629
7839
520
1058
2229
1335
1864
274
821
251
191
243
170
256
150
146
2765
144
503
352
137
719
306
248
191
243
343
146
1994
532
378
401
336
462
337
338
1223
139
797
189
6393
1001
103
672
183
379
256
1882
1059
934
5294
529
101
155
380
565
2424
433
10371
3871
1012
1247
3479
4798
693
9055
2636
1625
1209
683
3163
7938
634
9416
584
2989
648
750
377
7703
3085
110
1331
7382
6677
1194
243
9096
459
7678
8211
700
5278
1473
723
1437
472
173
111
175
2396
9404
675
640
388
7098
1129
637
2910
6348
200
100
560
245
292
200
100
560
245
292
1045
158
117
125
200
107
560
2775
123
200
107
1855
232
252
608
3238
788
1095
573
506
186
597
3686
370
3618
4244
789
1068
698
493
201
710
3369
1328
311
111
239
109
106
240
121
355
822
236
652
6606
138
349
111
239
219
220
240
121
355
822
418
858
1854
160
1004
485
255
689
349
239
109
106
240
121
355
822
600
107
220
240
121
355
822
417
858
952
3678
8197
700
5251
277
9439
1286
214
265
166
161
357
1023
7197
1232
925
1459
675
657
303
672
483
675
1179
633
1172
1346
1027
2393
758
1230
6782
2143
821
5551
771
758
878
1891
2603
496
210
5822
8953
264
1487
365
725
675
277
192
734
1211
812
874
207
617
524
274
152
120
167
132
184
289
3400
1916
2954
305
1559
6077
149
342
9281
9382
3462
180
208
13112
4805
2030
4346
562
2378
296
288
514
8472
158
7373
500
381
503
883
1828
3884
3956
9212
5060
4846
689
2374
689
4920
220
2771
2131
1146
5308
142
840
209
402
1071
2254
3968
1827
537
1661
1818
1553
811
354
859
482
485
283
8260
165
229
581
1037
780
7437
178
113
514
463
762
857
8012
337
3023
1615
7365
9492
855
7181
11712
1291
268
4775
1308
265
986
130
180
101
233
105
1107
447
3223
3768
2830
1652
7824
2062
1339
2907
246
3374
9214
1517
233
103
233
103
10888
1279
2828
5152
1386
4666
114
2598
1728
634
1261
3622
2426
669
1537
7522
1780
1286
380
3723
766
1244
427
1213
4066
434
856
5640
369
817
371
127
121
7895
3263
562
2029
6004
212
132
273
212
803
212
569
147
160
850
194
136
160
924
150
558
5594
547
2053
2149
9308
754
2264
5351
701
482
107
719
507
2714
749
2463
700
8119
7100
1291
2941
356
8341
1799
8342
3798
3992
1186
11330
236
1052
7639
12989
1017
631
9151
3493
2657
1445
1166
101
197
3626
1405
1246
903
2517
319
276
3991
9463
11373
6349
1544
475
256
7728
336
215
5067
8446
2572
1353
470
1357
7027
3709
760
12535
2782
1868
679
3433
677
384
3852
1224
1317
8887
2974
2306
776
381
6475
6627
480
3493
108
982
420
1103
439
233
4943
8688
138
307
588
11643
895
2298
969
1330
1080
2720
2730
483
305
11864
133
8862
591
753
400
2170
379
4612
4094
2149
3930
817
12823
2072
2974
136
166
2031
1592
2249
601
4335
1447
232
323
8275
232
551
2956
522
501
3293
651
307
167
126
138
882
649
307
167
135
138
2973
825
651
493
2416
404
1669
588
315
456
1759
591
370
682
674
338
529
8288
8849
449
786
134
850
249
2312
343
4308
212
3893
7391
1936
1620
860
928
1397
2518
100
1486
233
106
940
962
347
7313
2852
173
129
799
474
449
313
525
7004
538
1258
251
2978
13397
191
1981
3956
2016
4052
3768
317
5838
1040
1336
1156
457
9489
154
3814
1726
3889
531
1501
10286
1679
642
252
1063
2475
204
1360
7222
1725
198
3283
1853
145
143
112
2199
875
2233
4782
7419
180
1032
2018
120
1452
104
347
5985
505
6296
502
630
8742
747
8997
172
204
349
840
119
3086
9232
2877
11252
945
4202
1696
385
7885
480
193
4900
2050
502
909
212
490
1414
3659
1146
930
3170
2690
157
119
246
5529
157
129
355
176
3729
344
2308
1152
5279
3596
6239
243
200
104
1232
4546
777
359
3653
1142
4991
715
294
1167
343
122
124
340
107
522
714
4015
1872
1363
841
2471
699
1912
1616
311
6902
431
377
255
126
122
12269
7724
1725
9137
3569
2149
126
122
184
244
213
107
973
701
254
213
107
1056
695
427
5561
218
234
213
107
481
777
1413
412
337
695
2129
415
309
4735
351
1030
3206
4685
2063
183
5167
666
611
380
407
3143
5470
7346
1174
10512
1007
2077
259
2702
4274
1427
2337
1184
1669
1718
2886
410
4912
403
280
5369
9124
2854
951
211
387
1356
558
350
304
107
235
5350
4055
4677
1865
289
7078
1572
1309
7640
434
437
4094
542
1492
435
502
346
263
1492
841
483
822
7335
503
13961
862
1017
1016
644
1025
325
639
684
1025
393
4789
15560
1268
4037
6201
4518
5781
628
3611
1004
8160
129
4006
7048
953
4875
1925
3622
320
2565
2533
4555
8709
312
167
234
1146
2218
1416
4704
1594
4745
4647
7904
590
101
191
140
170
585
9328
881
1510
7278
2865
1119
162
172
398
468
290
773
1230
176
131
312
102
202
102
153
556
133
474
124
837
131
594
837
131
594
149
150
945
137
256
6389
378
2351
137
256
930
919
6991
481
1516
12008
303
297
683
5840
5045
2034
4411
3029
2261
280
391
207
491
4250
12353
1543
549
5508
665
1028
272
1637
3225
4953
304
227
588
249
474
143
102
137
171
655
1045
2362
1261
7065
8459
4960
450
120
309
310
1446
2047
902
283
941
309
203
923
211
349
5818
2705
3405
3946
2300
1162
1082
9084
3985
102
358
13164
268
212
215
293
501
716
3053
132
1145
174
494
3323
3182
7410
4413
2210
341
184
259
324
300
2847
977
7172
9002
2274
652
161
243
1025
1127
3798
132
2011
6551
540
1610
3237
566
245
5814
229
436
174
397
242
1092
3680
1163
216
199
178
1333
249
3910
3294
293
840
6824
292
582
1241
5594
2529
1216
2433
110
1130
1376
8426
365
6488
8627
5432
14443
5361
800
1255
1238
160
176
477
471
2906
1070
334
4013
842
8258
167
253
642
262
2481
395
353
947
1997
443
6491
1651
1056
1568
289
232
105
1669
6168
454
2795
515
2205
449
287
149
167
1678
440
114
2133
540
167
253
3185
721
538
167
1155
545
4727
538
150
167
1673
1834
1937
242
7298
4373
1328
1079
640
1304
1352
4819
2917
3956
2625
671
5610
2232
521
305
4220
2080
190
994
8185
1340
6650
944
1268
312
4961
241
126
829
303
131
673
159
1702
393
622
1591
532
792
1410
535
561
705
9275
3984
2692
535
2035
2951
2219
1573
953
682
9981
6023
2591
9436
2881
3222
1934
3358
714
1531
310
365
299
6468
1733
372
125
121
2936
5805
7713
2085
335
517
675
1118
123
524
709
1295
108
584
168
803
685
1515
114
993
155
483
861
477
131
1485
108
584
168
803
685
1464
993
287
295
3254
1757
1165
621
4818
146
4517
1554
6151
3581
1008
1080
2876
1269
335
694
726
1134
146
327
515
3245
360
204
6756
6237
1551
3931
3566
440
1695
670
876
5549
280
194
1413
986
568
1100
492
568
396
292
4001
1731
1411
4037
718
872
450
113
355
9358
180
1948
841
928
3339
346
442
6816
4964
833
5635
8285
1331
655
457
355
495
179
6689
308
4531
307
1240
215
124
267
111
2265
363
1451
510
982
547
124
643
671
684
547
174
6117
596
194
131
2995
132
1147
181
488
207
1681
2253
201
451
290
329
344
7901
440
615
347
436
206
6835
3786
9674
837
4026
4318
6885
262
555
1120
1618
1669
4581
332
994
118
296
193
302
3173
427
196
637
1476
118
426
575
3615
131
3135
118
426
215
170
437
230
4832
464
4328
708
185
201
205
1561
646
623
643
225
291
10211
4341
1648
9101
14993
2491
5006
763
3442
2139
5380
469
8980
118
1843
2039
4837
2469
5657
1110
481
2759
315
6437
4900
2548
11794
1071
3536
7125
150
4783
9169
2133
266
1085
1519
216
829
8211
324
153
136
397
1747
1298
2541
117
150
3292
1384
307
173
1998
724
5119
693
2866
2942
425
1204
4680
1169
5884
1235
799
1969
4392
698
155
260
1549
4356
2349
250
140
183
140
207
3808
861
156
7970
213
263
192
424
377
4474
453
1531
751
5346
13781
3401
3678
8928
3417
534
490
539
257
8291
478
179
784
1373
360
6580
171
355
4677
12812
521
768
1760
9146
180
218
1488
205
100
401
141
204
427
759
180
2336
100
401
141
285
427
1519
1377
159
179
1082
694
512
555
230
3432
703
1059
897
1769
8267
611
697
4935
1904
297
161
257
351
437
2379
962
1387
1606
446
242
109
437
486
4383
318
3052
716
9440
8180
6115
6684
319
4270
558
143
121
125
905
464
5734
2759
8880
160
110
627
3857
371
160
2145
2557
637
626
333
1044
1766
11253
6048
379
2966
5384
14326
1044
389
3440
1770
379
212
513
462
4736
2967
7755
673
381
237
954
1235
2435
422
346
1657
9436
116
942
2813
8881
3247
945
491
348
757
677
485
179
570
269
13998
507
3666
724
453
307
2871
2729
1266
6353
5342
2903
9343
627
636
5225
327
2494
3913
1960
2218
2116
2636
7381
1345
1100
4175
486
476
278
2121
1144
697
1575
1706
1158
8829
537
2559
695
158
189
278
115
606
837
3967
4794
2429
509
622
1521
1332
1678
359
5772
5204
456
244
1926
830
254
312
1040
391
340
110
1121
101
347
658
2461
2317
8921
1383
402
193
450
1428
165
824
131
4264
154
1731
2453
392
5606
1011
1795
6463
1683
127
236
3140
7599
659
443
1689
14400
766
2444
507
417
1879
5127
278
2446
4031
1846
6525
206
1430
6273
4355
485
6307
705
2529
561
138
808
4348
4241
4709
290
135
5057
319
301
837
4847
1647
3240
9204
2634
4302
3289
313
518
1614
717
4160
1508
6182
1311
148
292
107
519
200
119
290
168
1237
8164
288
119
872
1249
2613
451
1321
3241
2561
697
686
701
250
346
457
121
693
100
694
553
1567
3810
152
1653
14969
179
1938
13705
4323
3699
1181
233
107
807
12982
4941
205
237
420
9124
708
1882
3421
106
172
148
651
2001
1056
966
865
567
269
647
2995
407
300
467
745
753
373
1074
211
659
499
184
1145
115
3111
100
125
282
823
843
215
457
462
353
575
495
628
816
1130
404
146
709
1023
275
167
10013
8930
3737
258
5585
206
185
4352
1502
386
801
816
165
100
333
165
100
4627
4931
232
215
201
260
193
193
2349
1617
193
160
108
5121
1626
523
6629
1019
499
1653
287
2233
1077
6551
2278
385
409
3260
9363
6613
186
633
407
301
762
1227
7923
658
636
2394
8942
184
413
1605
1221
1261
793
140
220
282
135
107
130
3093
120
1145
201
491
183
811
148
167
134
631
3856
1787
2147
590
6123
786
1083
1523
105
4286
8965
4616
644
1475
476
8285
10134
4102
263
184
7083
8464
1621
157
5396
250
221
232
7464
627
1750
8877
8649
1688
1331
441
1351
2241
1566
7956
287
648
244
4481
526
101
254
2929
198
713
101
241
2178
4788
428
6675
415
5917
4709
4628
665
5448
769
724
10873
1280
2232
269
1874
848
228
429
3246
833
228
429
2732
369
230
382
166
172
3865
4725
9494
878
330
227
187
110
114
117
520
734
7300
1259
788
862
255
1282
255
1420
1182
474
756
326
108
422
3931
512
559
107
115
1719
8986
4157
107
115
1645
4566
935
158
1110
368
639
231
101
266
8026
1997
1799
505
503
198
359
1129
125
712
905
310
1014
1472
264
9627
937
881
4174
307
4233
454
868
2438
894
1006
1357
130
318
5467
2413
6743
5439
523
3308
655
330
6955
364
176
358
325
474
203
1098
194
1435
433
127
103
3324
5948
5283
689
1265
6942
1579
700
5319
137
280
2778
15150
882
3825
5138
1680
9410
815
6012
1383
228
349
247
349
478
5750
7292
440
9291
614
3622
11041
225
653
4812
378
1929
323
2512
1213
511
3004
1112
1326
1750
4227
2311
471
1334
7516
1671
646
1229
741
1536
557
176
255
146
254
151
717
687
1145
124
513
800
833
178
621
3891
1506
9721
3141
471
954
7372
673
2377
243
265
320
195
5043
2143
861
391
176
257
1157
13423
655
115
318
290
538
535
164
904
573
716
101
161
1218
927
8923
471
225
115
342
1269
4240
535
368
2297
143
1330
3161
356
981
1138
9330
4068
9542
162
273
409
887
334
108
131
158
9761
131
2838
506
5848
565
4307
3049
1897
517
490
436
498
281
290
1024
1042
174
9179
699
7267
1198
2312
1899
1454
344
8062
5440
4819
587
2363
7729
590
4634
1863
4743
8932
120
9389
1517
115
1817
1181
1378
261
216
249
219
232
759
187
447
219
706
1473
6922
810
533
263
6342
1584
4940
124
253
267
184
251
126
2225
477
354
201
207
437
2003
9218
979
365
406
216
306
115
199
357
3120
2722
1288
997
384
288
715
628
469
7238
966
907
744
342
267
2760
254
319
875
704
723
186
1518
131
404
1383
629
454
286
772
1550
1231
7764
4680
2236
8155
4303
526
1011
408
3354
9420
3112
319
2307
9478
1492
357
524
534
1193
4067
2320
319
498
855
8895
8495
106
439
2750
522
239
568
1192
119
166
9340
1342
824
411
4906
9184
200
4061
437
110
243
129
143
10219
1133
582
447
272
568
5642
633
1956
1342
610
244
161
428
114
156
2630
6633
646
6427
9029
6602
288
2121
391
4466
439
307
4637
775
870
4733
9394
4435
465
2951
465
2442
322
3258
8583
184
4536
192
104
1084
411
431
393
317
294
5070
602
1272
8906
3560
1137
238
14250
1113
1499
7992
120
1724
1626
1798
6196
5838
2329
4896
3606
4998
5383
7541
853
1211
1685
1702
9167
1056
2072
7000
1393
4908
1365
1137
4498
3256
592
318
2167
3986
100
1717
692
1213
262
1012
3928
9402
7312
4580
1640
3200
7469
513
453
4391
1008
268
6491
4010
1487
286
552
866
355
172
625
945
161
200
181
139
547
1141
493
385
363
413
258
7362
521
274
126
324
823
3779
3187
9506
6221
5348
555
322
354
467
257
1327
112
1190
1354
2252
729
1027
4889
2661
1286
517
556
117
196
129
1929
2805
407
1950
2424
2544
1121
3515
353
4117
1855
4888
6771
149
161
209
298
527
143
239
137
319
1309
1422
4693
351
351
3458
499
5072
106
304
205
3924
1334
13876
8358
1899
1791
422
1667
13687
6763
273
5388
4987
5264
551
433
1261
1196
404
9357
2016
407
2549
904
429
574
5366
2092
2000
4404
4599
531
1074
116
116
137
102
278
162
266
239
225
279
366
486
618
127
2307
8914
6863
421
7399
1322
692
5316
4337
956
364
253
370
2204
9002
400
1239
499
456
249
846
351
1490
119
772
457
249
821
446
809
10419
294
593
1096
1879
11747
2650
1998
520
8674
406
520
9596
3951
313
641
4635
208
125
5092
716
149
371
569
956
3134
5501
9308
659
642
3965
1204
453
148
251
179
404
1455
2825
887
3658
7825
111
463
125
725
149
131
1349
312
728
660
279
224
376
2746
382
707
149
417
295
1971
868
478
125
725
149
131
1337
312
5897
6162
5228
3382
1798
2663
6513
334
246
3425
1971
368
7410
404
4147
2013
1776
1293
964
423
1045
2056
867
1204
269
158
715
268
473
682
175
189
734
3461
1301
1703
1263
797
101
1782
9432
5243
185
149
11546
6396
1041
9450
794
4432
119
5990
1116
5763
9160
691
459
441
540
940
488
3583
1046
5469
880
694
3233
172
1958
2226
694
1447
630
2039
333
2018
4374
1412
434
546
466
443
397
1455
1320
1362
1176
3428
2112
2144
13618
790
194
5249
216
444
304
5457
2406
1275
9338
3478
595
602
595
4134
968
7563
1953
1297
1429
148
214
1893
112
253
1941
14510
361
4540
929
270
2313
345
2861
735
1359
990
4704
4768
143
251
218
737
368
101
555
1586
134
8178
114
994
305
886
424
342
357
1689
1453
235
7840
8694
1247
135
128
210
428
236
108
901
3884
292
303
155
7978
1796
9714
1060
133
165
626
304
12942
538
974
1858
997
152
777
964
9696
3840
376
718
495
140
1598
127
675
826
437
155
1115
181
1860
104
934
724
495
140
1410
207
4907
541
241
188
9087
164
315
648
119
126
170
146
8263
1566
2361
115
239
118
656
5824
9307
1542
1548
764
973
324
2903
1898
645
1892
1914
333
11711
6673
13246
1893
100
108
142
206
184
280
1523
4876
1889
456
512
172
111
111
233
106
1658
4574
4460
12131
7689
2077
1584
339
709
250
1552
424
500
1380
429
4195
5454
380
6757
4963
1033
305
882
3906
1523
277
4859
2071
3375
6663
5459
619
350
733
5250
432
1422
355
164
146
300
370
1946
12794
2029
138
1113
8065
1519
153
1001
1926
200
174
164
160
352
3275
719
141
139
1503
514
1550
1880
286
1358
626
691
1563
2595
8826
4287
5126
5612
3488
1297
307
7958
4635
3387
3803
6102
2800
5504
11518
1286
8883
1467
150
1216
506
7487
579
1823
2761
5622
392
7505
193
726
102
426
196
405
853
233
106
1474
459
1216
197
165
416
944
694
1433
2052
7265
173
6370
347
9261
514
424
5134
6999
9102
142
768
1035
5625
1904
167
1226
349
427
3009
534
194
137
780
1860
251
213
1868
1672
167
115
208
361
304
545
678
272
117
712
482
518
264
109
311
313
1922
9391
3422
1367
440
4227
238
276
412
5434
275
412
2293
5046
4862
1271
1573
202
255
499
193
228
161
105
536
967
7765
118
6541
103
552
326
414
2331
1254
126
421
1334
645
532
9118
1187
4738
8298
2845
8980
227
905
354
511
1304
2241
6255
1152
3572
1318
9478
1111
13822
877
5907
6630
2283
3399
479
6497
5729
647
393
3889
696
12242
507
1189
7003
1998
3731
410
8166
2807
912
629
445
1740
2802
6421
7836
989
413
3189
213
814
174
172
496
475
4415
911
124
743
188
793
124
466
191
188
111
181
515
472
2245
653
463
149
679
168
311
472
4002
176
1016
124
466
242
523
679
168
2759
205
285
168
1884
314
444
394
755
927
126
1031
8196
312
416
1438
351
1731
161
12283
5306
473
4128
545
199
337
374
706
769
191
5655
473
563
769
191
676
5198
337
2274
1754
337
366
3556
444
1232
2132
139
184
184
292
244
295
290
362
289
661
252
2849
323
184
292
244
290
362
289
184
3126
376
339
206
242
108
184
3326
139
184
212
280
244
295
384
289
2358
317
567
366
462
2058
250
612
794
3233
3463
7349
302
1043
193
728
1440
2333
13339
1958
10720
7354
5099
711
753
443
290
563
879
703
403
443
9444
698
6312
4160
406
885
715
689
8880
559
437
225
101
3351
5560
7368
8910
6585
179
176
632
5870
2602
1111
1305
1536
621
1296
5329
999
7299
1247
602
341
634
1889
2993
2073
112
223
268
281
8633
4981
1088
455
904
1185
144
157
314
12646
178
922
172
5083
540
934
172
2008
908
741
700
839
3315
9450
6105
550
7997
113
479
183
1137
104
3113
9097
149
280
326
248
205
703
384
1682
188
5795
1205
7566
1977
3298
704
618
587
485
9222
247
4822
2027
705
5373
7015
9078
1276
993
3690
5793
624
1118
811
1411
425
125
2102
9528
520
2027
3928
1517
6850
4944
6890
347
478
673
4628
12599
668
1635
348
1123
517
2085
1132
1214
188
218
8774
1227
828
179
812
152
664
303
106
233
1245
714
228
263
204
233
325
205
341
2154
1791
237
308
253
205
208
4596
5504
989
11063
5399
12833
1385
4495
3775
11185
5048
9427
4941
1592
3103
374
3552
2445
121
127
368
3749
2451
761
1143
252
137
146
203
102
7130
677
9639
4455
4546
747
4173
1457
4239
362
228
4243
2093
302
1289
544
8971
1959
4499
7658
2048
9444
397
604
393
559
105
1329
203
109
12797
101
649
7680
205
1011
124
151
5473
1011
124
151
1962
596
974
276
181
7369
1024
126
3043
1759
525
514
435
729
756
729
3114
9819
3159
419
233
102
240
103
392
1443
683
137
1219
2689
435
370
245
108
181
497
189
245
108
4758
181
1853
3697
448
115
949
295
6242
9169
132
119
370
2304
274
912
1272
829
1702
9850
1218
2902
143
383
118
489
120
5243
383
147
411
120
1457
1950
793
147
204
135
4206
9307
915
9441
1011
201
9336
513
562
401
426
5356
424
908
358
133
813
1011
532
459
198
1892
6776
6863
5443
6730
2264
309
284
900
512
134
6784
438
1277
5592
553
1301
4951
1462
2758
396
5952
7389
4057
746
1320
382
1324
3802
2514
8741
4732
1179
1425
705
622
306
128
2222
1680
4423
262
871
2438
8956
319
4909
347
1617
2790
3416
3656
930
3448
9340
144
252
1977
3849
379
975
5305
8845
1551
444
1887
119
1593
8939
12547
4158
4711
5203
534
458
9367
755
137
240
1329
1322
3063
1323
5425
833
2139
3806
570
527
2289
2004
3438
128
772
335
210
708
4710
3608
1156
723
452
1021
1344
114
7574
3032
3341
439
620
9009
3814
1380
406
407
1644
1143
116
330
1498
138
1895
535
675
1008
433
250
2384
535
675
518
158
215
2497
997
215
133
808
216
131
5202
6104
601
14523
2553
2509
350
4979
198
126
672
417
1899
168
288
1219
495
359
358
1440
5470
8917
4002
122
312
119
721
483
314
2324
541
319
258
431
736
5328
1202
138
1636
4495
478
217
366
1918
593
565
2272
4054
7170
605
603
185
768
1326
9754
3905
649
258
1607
12589
535
4316
6657
378
219
162
145
895
309
957
1248
1976
1458
130
309
471
2422
264
282
498
182
542
2880
264
517
1104
152
144
658
877
650
839
4616
430
711
372
835
1965
1419
3956
9882
2280
8577
253
497
127
121
140
680
216
6357
117
1450
498
1079
405
6863
5117
2648
581
296
996
5753
7787
1499
120
141
147
185
596
220
168
233
104
125
1630
478
1396
514
561
152
125
933
5242
267
223
335
118
4521
464
608
7553
644
1360
5808
4985
464
301
587
6145
2016
10890
7546
797
1289
230
1686
608
5530
869
2113
460
516
1136
412
354
608
1254
593
606
184
1073
962
605
2891
233
106
157
687
131
753
1063
1256
7519
7734
1204
723
1556
7357
4884
612
713
1314
182
216
106
9100
689
7249
379
884
1180
283
1631
387
6835
565
2463
3305
960
306
223
3304
3366
437
1598
1960
3644
728
131
1637
8429
9241
3599
2628
688
305
721
453
110
3049
971
435
853
7342
1237
1596
101
163
126
5339
378
6771
219
180
1578
1437
1548
602
141
455
664
1269
661
660
7412
403
519
828
1202
493
5271
170
1342
6535
1282
1162
1053
7433
500
5200
703
8361
1656
5660
2048
498
498
282
454
1772
1408
110
165
431
5930
423
3639
706
401
238
695
346
945
413
876
447
714
164
2854
2830
461
215
169
201
1536
564
691
3868
569
693
2035
2940
1263
530
273
962
122
504
420
480
5777
298
8050
1227
1567
613
1149
1371
7802
8103
13112
283
1273
108
276
252
9404
108
385
1221
948
286
4317
13997
314
9020
6531
360
3318
552
3839
148
7862
4775
240
254
4577
628
7427
2634
138
3968
1402
108
109
9492
659
1569
590
462
712
1125
247
101
183
563
626
944
155
865
474
482
342
281
247
590
462
372
8277
1414
986
1569
590
462
744
1126
247
101
721
589
1040
713
590
462
372
2156
2694
530
2454
944
5113
1595
3091
353
6031
7032
6283
810
924
102
442
144
143
685
110
171
7222
245
907
2605
206
225
2576
5197
556
519
9499
8222
6508
506
489
135
278
202
283
2179
1240
1281
2701
3630
6604
586
5332
700
1078
776
359
1425
225
180
138
128
359
5115
1422
291
182
138
128
359
1603
6122
4721
106
756
146
1170
733
803
779
680
223
866
3968
11978
1130
1338
1587
360
2371
1505
3384
3398
365
508
207
4370
4337
2134
2571
1492
272
129
147
251
238
221
136
131
153
1215
233
146
141
138
231
253
9589
129
297
488
851
365
1736
5018
228
1879
1207
1045
813
6409
568
156
2506
5763
717
124
1189
685
716
563
5320
1037
7229
4502
400
753
1649
319
441
2870
5211
4364
13221
586
5579
568
1032
400
2688
1234
484
3058
2515
4047
2501
7325
110
586
173
293
1653
1179
588
838
202
269
411
181
9373
112
8863
11413
573
1341
9303
5506
456
1442
4786
511
3863
1615
360
138
105
160
204
221
615
205
2833
9775
4495
1297
4381
1126
583
102
425
118
2163
141
600
105
432
118
1654
146
1611
331
642
2211
909
538
177
1563
260
118
1688
297
555
141
1930
269
107
604
4624
182
1159
8979
7992
1234
1497
287
479
438
2527
163
1242
217
3866
224
749
554
601
1311
427
1858
6349
375
6284
236
1412
1509
604
270
299
230
167
616
291
243
148
7413
667
1115
4344
1802
309
207
13784
168
1327
661
1416
262
1565
153
7908
1167
574
3539
3535
152
1703
523
574
592
363
113
216
322
3604
258
2889
8904
2702
5939
2942
3746
486
1270
1754
2222
454
365
1531
5001
4221
11779
2206
3580
684
2486
168
323
242
419
296
115
652
3405
1400
157
255
289
115
652
3403
275
108
242
419
296
616
2192
1951
808
360
1400
142
158
233
1583
102
141
1692
1361
298
1391
3477
823
4218
109
6369
780
8641
4734
698
1582
476
3612
6150
5085
5717
366
4090
1474
1888
2812
741
450
1491
1676
3669
290
541
323
4480
523
464
659
676
9225
540
980
8878
1581
4734
3862
930
6848
9444
2068
3543
1250
1951
290
121
826
366
298
4399
4801
4574
4809
2535
1247
3921
4033
3008
1455
257
321
291
8052
257
321
282
129
482
1108
9347
104
222
513
874
380
6733
3816
3220
346
572
279
129
549
5341
279
129
1843
1169
492
1045
1749
1089
1749
1996
1760
503
420
324
129
475
1152
274
2751
716
481
191
303
9226
762
800
193
10826
2943
3288
875
5284
3557
1194
1644
9402
300
947
6961
604
275
166
9455
165
541
715
702
9463
1388
263
632
128
1074
5801
372
301
310
206
110
4050
925
271
2073
262
2682
826
545
472
876
276
9391
271
2890
8996
3879
277
934
5314
122
753
8613
465
228
217
199
101
1962
7524
1954
166
460
1521
117
971
9197
224
196
2899
7432
5261
232
7700
4435
300
233
482
261
322
156
1097
1388
343
173
389
344
322
156
1097
1791
306
479
2082
720
1853
104
139
463
293
165
1027
2404
261
322
114
1490
173
337
344
322
114
1062
7264
216
588
191
2867
2436
1355
1169
634
5194
1075
206
1265
289
304
108
181
3750
459
205
289
304
108
181
136
367
289
304
108
179
1887
121
287
854
249
969
591
8910
1992
5042
2132
983
1212
3784
371
2544
662
525
5370
8904
2486
1136
359
776
383
265
140
187
553
270
1462
547
1442
1235
437
310
1169
5302
4318
7843
595
13721
2357
1177
1747
8680
4137
377
3181
610
3092
1586
5921
434
147
4990
5896
593
1198
7594
192
1004
1093
125
1407
193
1191
5966
852
377
566
3575
910
388
7091
142
7393
5024
9146
1465
492
2952
1882
168
114
232
118
279
418
2695
184
102
114
269
279
6224
177
5702
6355
3882
6961
9426
886
332
599
223
199
354
268
277
187
233
109
2026
102
9464
2688
1604
7106
1183
125
2237
370
2406
337
596
2005
2012
4640
3053
13680
1156
468
859
2124
589
4096
1654
8570
2317
958
166
2494
545
491
650
763
165
202
2473
8998
5368
116
371
2080
1493
570
2292
4708
9191
6911
4697
3872
2057
6809
532
6722
5024
2885
9432
4129
9329
733
188
3848
599
10687
226
1142
631
5827
1639
5234
3592
279
176
101
1799
317
401
2397
1174
3860
1494
3718
2534
1190
5339
375
4732
5841
937
6364
1245
1848
7035
2460
492
100
1274
119
304
552
492
164
297
3572
1925
199
108
1651
1307
240
210
108
1259
686
721
2098
17195
1532
1336
6966
100
522
775
219
356
239
521
1824
2937
1011
488
112
132
314
524
3549
147
171
1442
511
264
165
137
378
126
739
861
1133
140
112
155
323
424
1423
244
438
500
596
4031
1094
1662
407
500
171
1704
2915
715
875
704
466
3061
246
584
9330
4901
1274
4813
178
1095
500
290
403
3280
343
9107
339
266
491
810
1138
316
877
279
309
468
1018
7350
1057
2230
311
109
352
466
207
2251
4794
352
4282
194
968
421
161
243
118
541
913
432
2102
1484
166
3290
1567
364
126
2998
820
3531
938
2971
2589
121
751
304
536
1915
131
170
544
3416
131
174
543
160
188
759
565
229
131
500
533
688
131
376
735
254
404
1161
124
773
103
1567
8488
9568
140
130
407
338
468
760
357
230
367
137
585
182
1335
139
855
5458
338
468
168
1892
109
321
498
666
367
286
1725
1732
12698
538
3065
137
588
331
238
382
468
307
414
224
154
706
290
382
468
1681
466
435
665
2423
2088
11744
243
385
7205
309
106
138
4472
3267
8958
745
1251
328
256
6426
203
540
295
547
385
809
603
795
1390
1390
1676
1355
9266
7814
8877
3656
9064
228
2189
144
224
235
162
155
124
202
463
199
14775
278
381
354
708
720
4214
961
157
140
719
1212
119
439
419
126
4965
8283
244
233
101
212
3931
208
1254
146
211
1285
483
522
482
3808
129
1016
171
135
112
353
178
886
964
1152
1622
4534
1231
1453
1067
1026
196
195
440
1230
6861
2473
5038
7320
488
606
3035
2122
138
321
110
185
8797
6437
320
9595
8445
2455
1342
9024
456
7513
8925
5375
1856
2069
104
111
120
139
538
113
140
527
697
521
1924
3080
579
1867
217
125
124
181
213
192
195
3624
217
125
124
181
213
192
195
403
458
3824
2840
5018
2680
119
329
1037
500
1411
217
125
124
181
213
192
195
467
161
459
1423
217
125
124
181
213
192
195
467
539
3267
224
1014
371
2353
629
688
1193
628
1351
3642
470
340
531
2026
4914
839
719
705
558
2303
234
718
629
494
511
1054
1062
4149
7262
161
206
356
301
606
403
204
1106
149
1342
9412
790
287
307
1651
1430
11839
2811
614
626
1303
9468
3694
202
1443
1240
1752
1318
2990
169
5790
203
8947
846
1208
720
309
120
468
431
1686
531
1817
1126
510
250
689
227
245
2264
471
1126
135
423
252
5195
1879
495
549
119
123
135
423
227
245
213
135
135
423
2470
1343
489
1754
820
629
1041
3591
2166
4795
567
2977
1062
2536
2297
497
138
217
8130
3321
2385
3152
365
117
924
493
3967
2158
1055
352
416
282
108
5283
2669
300
1278
1319
2432
437
178
105
216
124
3264
115
105
105
2036
1759
330
361
967
3949
5446
3587
2242
2803
9484
1859
5460
614
588
1081
319
494
3464
6376
275
2452
5909
212
1265
146
708
293
147
623
354
4488
2995
112
132
365
739
254
2225
5156
712
7851
13584
340
315
8206
9452
1307
4693
451
650
116
218
176
103
395
739
2694
1637
3351
4775
1196
4688
1552
534
3843
10872
4500
6049
1402
171
180
321
521
682
251
2221
463
278
683
322
292
463
683
1973
100
771
346
320
611
390
117
743
153
389
835
697
127
1579
171
180
321
638
537
13167
733
970
320
615
394
233
837
1274
3288
4578
640
8909
768
352
2645
513
386
278
8230
474
2561
227
386
278
1449
6271
528
11399
1056
339
419
2178
512
1102
776
678
550
5551
970
583
4388
1220
321
195
11613
1701
7784
9078
112
4055
5251
6010
667
2807
9430
373
7600
1952
818
380
256
1073
863
2491
2098
5452
1418
768
126
273
491
183
1146
104
1080
2644
105
292
8880
454
129
282
161
319
4825
321
1422
1013
836
2867
646
798
364
5992
5196
2469
1399
1086
1518
1081
1128
1171
213
905
1085
333
525
5311
701
8019
5102
159
2562
9114
10625
284
317
257
804
2920
143
863
672
3299
1144
669
4278
150
158
1259
264
415
407
480
10450
7784
2288
215
12898
2223
2395
295
1391
5574
1623
5366
373
152
235
156
372
128
3481
2183
152
235
156
372
128
865
583
476
473
865
363
583
234
307
128
296
935
191
631
1644
307
1883
168
2867
3891
2749
2069
538
1429
12661
2757
809
150
215
1075
3276
184
472
1395
4721
1959
7525
1965
2139
485
2462
480
221
1010
8153
8514
2260
2779
7357
596
102
210
4630
7746
865
316
8323
111
276
304
305
331
3280
182
120
411
100
1003
247
1065
268
3496
1588
6201
2609
3922
316
287
3000
716
629
152
215
2651
564
1032
743
152
215
1421
132
3215
1281
7797
1865
1986
4859
7919
1644
5318
217
356
204
1564
1193
7271
752
534
824
4696
7074
476
6708
2434
9311
3566
1366
296
816
3856
2807
1876
326
6435
2969
1151
1918
3009
340
3528
336
5273
1165
7512
6937
187
289
181
372
314
582
207
209
240
703
596
873
3569
1325
6253
8194
521
713
625
8156
2010
204
543
2478
484
236
681
6097
120
1157
196
259
4521
551
576
854
555
395
3497
8205
5919
5636
8131
1281
454
460
522
9133
8634
443
1206
271
775
419
7424
3602
1878
100
8348
583
1178
140
697
7844
7424
4474
1515
313
2941
573
219
104
1142
700
171
316
2651
4852
941
108
108
127
2849
1327
8204
1463
508
477
1493
166
1798
3003
3104
1231
1520
6960
541
1084
544
485
110
2722
6734
334
7285
8936
176
1051
179
436
191
453
151
290
4501
117
345
2068
447
453
151
290
2548
664
177
453
151
290
2262
15588
1490
580
637
220
347
6481
347
3940
6163
4747
172
115
7974
823
7018
8326
8215
6549
1806
126
133
454
425
593
238
361
489
365
183
577
270
260
1087
207
648
152
176
102
209
119
1118
241
491
446
210
396
808
300
131
186
124
808
188
130
124
301
795
188
133
4888
124
186
3007
1503
404
2381
526
101
500
537
502
1378
8258
285
325
273
5038
7940
1137
486
2720
8476
1543
176
4704
1691
9088
7217
1714
2600
1114
6680
200
4748
3341
3973
2312
391
717
1258
2400
241
920
365
308
989
8979
2732
5477
232
8924
143
6755
1969
154
1110
208
7514
1882
460
1685
4342
613
7518
121
118
799
939
432
121
953
217
225
296
256
3303
7659
798
208
294
546
9144
249
236
3671
371
162
119
7688
7028
3286
656
826
162
119
134
409
7845
8400
2584
227
8502
2629
2203
152
586
9524
160
4004
345
124
196
531
181
7004
1864
220
7314
697
124
1129
727
698
12740
444
277
1655
2281
3703
3696
1725
15574
1810
476
480
3249
6248
1094
106
3273
3698
13677
301
4817
608
514
4456
2099
479
490
1636
6181
3275
566
503
9307
516
4247
2631
1807
223
241
157
262
149
2377
2005
3349
1418
369
6485
2585
1851
4878
4406
1792
13678
2518
213
104
100
284
2097
3136
104
101
303
649
3211
14933
909
103
258
477
337
486
1134
2635
5195
527
1161
5323
702
1234
720
428
686
956
956
668
1111
707
6448
1881
519
6393
166
542
8447
331
459
231
988
102
1177
1552
2306
853
1551
1659
1743
6693
5313
8255
5629
1756
563
8875
1167
410
12123
4393
222
237
4108
13580
1009
700
182
844
8934
13095
1737
489
358
2398
1084
2451
1272
9274
1733
277
235
824
258
597
353
138
1601
270
4253
557
468
4560
4589
285
253
6476
1967
708
4464
7018
470
1627
606
389
425
8159
248
3873
702
1105
409
778
1665
2383
525
827
7974
3690
12149
916
11040
1333
889
8739
260
100
206
244
713
651
417
1020
8548
229
374
524
434
4258
1217
441
4784
724
9358
727
8829
776
645
462
8899
3935
1522
514
1738
1962
402
1746
14260
726
321
477
4649
5237
489
180
1142
116
3100
644
135
282
213
148
595
1055
231
238
602
229
329
212
513
182
4983
8920
172
1150
2596
1688
5461
8101
410
1264
814
4865
468
8370
511
8648
162
8966
571
5297
1725
9601
1222
1877
1514
944
5514
3064
5616
745
347
256
668
233
104
499
2343
1996
156
641
2654
1153
143
1972
8669
534
1029
419
138
260
370
133
359
1083
168
507
1971
3875
162
703
2952
169
509
169
271
139
2162
601
1565
317
4903
317
126
212
4169
108
1864
9766
3205
625
590
1105
442
2056
7007
586
630
553
133
8809
146
135
445
1294
591
5073
1188
1473
270
1188
141
175
966
134
907
274
231
497
660
1515
816
3044
1453
1271
479
1698
8967
268
6665
5378
336
940
1702
824
2307
335
1862
3975
1246
1326
11057
630
230
928
908
1251
2197
3100
11889
9856
486
387
319
765
720
3005
2934
754
159
210
4513
8929
783
700
8195
320
1080
572
406
7834
678
305
538
1438
629
379
1093
219
1253
188
103
278
233
106
161
143
14748
823
12488
1431
335
1200
193
1267
657
901
1545
1886
178
433
914
1484
810
507
1050
178
559
747
304
113
549
434
148
1445
666
220
507
204
9181
1297
2016
2298
1185
2866
7569
3892
104
8818
719
1502
971
733
887
292
1126
185
513
9240
1597
127
2407
242
828
546
146
7012
7734
5107
3836
1866
525
326
2112
8483
763
181
9236
256
276
858
1430
418
2677
170
7346
6725
956
2155
4818
2440
1279
466
114
404
100
411
219
492
630
224
845
405
2225
903
6952
457
431
204
186
210
1661
371
591
847
917
555
523
220
193
455
1007
270
11267
1630
143
1157
278
1225
537
684
320
1651
3080
5720
1085
7353
2993
131
191
1340
3564
654
636
529
1299
1350
1233
1331
9373
3551
121
6647
726
726
529
615
737
805
7021
380
110
454
234
311
637
105
270
929
202
4274
1739
1735
780
916
371
127
121
2743
449
972
482
371
127
121
7843
11005
3182
149
1803
931
303
180
419
1331
136
292
684
4750
1560
8097
138
242
102
460
6728
1569
845
9715
7397
2967
2825
2750
120
536
5097
502
508
3132
317
715
529
1223
816
3658
792
349
12301
2171
4424
3491
483
682
729
17168
796
2105
3376
2801
8858
571
3041
2630
251
131
302
157
183
686
112
2365
526
508
2524
1199
1394
528
528
840
1228
214
137
196
230
1177
6476
3668
2034
113
7529
1999
163
184
175
262
394
7779
4960
1296
2495
1289
202
1039
603
8085
602
943
6889
1821
305
5614
269
1467
5574
6942
454
2504
1962
10658
2748
697
2184
2417
2103
125
839
3506
1074
1312
1041
699
9552
179
244
239
801
279
279
423
1895
5030
8927
1923
9369
369
1938
1068
463
309
312
1459
364
1365
6169
241
2902
1031
1336
7882
1999
1206
943
245
166
491
184
1130
103
3089
653
124
282
4071
9448
817
347
4401
5460
2115
123
1227
116
683
259
7357
1005
9115
2189
6080
3593
1179
4424
683
2709
2288
2776
848
730
432
377
388
311
119
214
408
226
404
132
3905
903
630
162
471
433
265
232
568
243
564
625
271
2444
265
232
567
243
562
650
975
8278
1543
123
152
437
157
8992
4796
354
433
298
7180
287
546
10014
652
298
1918
957
453
417
118
121
305
339
1196
583
186
361
8645
575
1465
6402
493
3156
896
508
115
388
4799
7202
178
150
328
7378
139
389
1287
759
934
870
895
152
160
161
2627
1044
428
2631
1811
1807
4508
1566
393
8054
382
9477
4960
1625
193
1345
7837
1848
9102
4973
178
476
873
424
3219
1365
5856
5062
2220
1369
1082
386
7372
268
1181
1071
492
174
1146
132
3012
137
387
474
1545
9173
439
3868
4990
4277
2287
1687
7137
7133
2123
3596
3084
7273
2179
5246
3752
1414
2326
1687
188
131
131
188
4597
5385
121
1063
3947
2296
1060
4599
4964
2779
869
2364
550
4796
3359
455
2656
656
6531
5721
746
2213
2328
196
113
1558
407
8028
286
405
726
3874
9125
9456
210
345
261
2263
268
890
132
648
132
244
10247
591
325
640
670
230
9380
4630
4961
5317
745
4342
4344
773
255
8287
1506
7771
547
899
5270
2115
1402
162
958
658
168
249
1343
1378
162
582
874
716
135
1588
162
958
658
170
248
1343
1380
7085
3699
719
2074
2867
430
605
6944
381
995
465
465
3135
5227
4497
2403
2541
5575
3491
475
203
9266
199
1264
7259
1155
927
474
447
336
186
438
3874
9088
3314
603
9301
2619
1923
6727
2649
5022
1877
246
4608
4011
273
283
3548
173
122
311
750
320
1309
615
210
711
325
319
1146
830
552
6740
4810
8874
336
1123
3965
263
327
3974
4821
3867
1022
2231
6822
10899
6010
1677
1496
4406
2564
992
2190
1356
2515
205
1340
419
174
743
1071
1499
10212
2359
414
2337
1051
9665
1899
516
205
8913
498
672
239
215
153
211
180
3771
153
211
452
497
1995
529
191
1718
1189
202
559
897
456
331
1254
148
2694
1101
9002
4431
2160
5495
264
8428
5515
2793
168
681
4999
13666
104
186
1414
168
4763
1621
479
1423
244
710
1145
6657
664
244
571
944
638
5615
933
2340
4436
283
8300
4583
1236
613
137
107
243
256
466
347
111
142
185
1325
852
9407
312
102
6229
550
525
3345
549
9518
155
3747
2426
355
1125
1407
203
547
6440
179
6954
2258
2167
674
310
510
144
8538
399
8908
129
2203
917
551
172
171
160
1574
883
14062
1090
10395
9421
841
5424
1401
619
797
138
463
916
803
100
824
1466
1210
791
489
156
806
119
778
241
523
506
523
3063
242
2051
3266
125
838
2222
5957
889
928
552
691
397
1690
475
8968
1439
712
117
642
5892
5539
183
457
665
148
287
109
405
3986
121
3532
1570
479
116
134
373
2035
1654
322
570
1258
380
4921
250
322
472
2550
6046
9134
2670
2055
304
373
485
116
135
193
134
1763
233
120
151
962
199
411
303
217
725
342
2822
7834
2786
6675
241
581
4751
5455
983
270
1745
1347
844
226
160
532
2134
133
158
170
123
677
217
2014
9048
2263
11057
331
350
941
2855
6304
10689
349
224
195
132
195
347
1926
3208
2735
372
598
9080
1859
326
4654
1999
478
512
1092
1092
1092
1092
1374
437
683
166
7544
8919
104
488
1219
997
180
364
1374
1335
798
394
1320
8905
1292
131
124
120
908
7489
123
1222
1575
667
4833
416
2851
5872
2478
1441
581
304
1828
921
351
8051
1728
1882
5113
3243
271
487
11800
1317
227
324
487
4717
110
1147
6022
465
271
110
374
515
767
8846
2911
289
850
234
282
1450
5874
383
6500
3952
4291
2692
772
234
612
192
612
144
110
567
571
563
108
226
9361
226
269
4656
441
1619
7431
2777
1047
1118
395
5215
295
812
6204
2751
1556
1420
728
1259
1550
254
290
261
328
1381
153
535
4756
454
126
313
125
194
822
531
417
949
14113
4325
4559
10271
3122
871
201
455
267
404
4147
9140
469
521
157
1434
107
6335
2769
2092
101
943
2150
8228
5973
4430
483
7723
1171
233
106
6668
576
406
1676
2512
351
3194
1145
445
7449
1410
7572
1132
4265
7006
931
3741
2403
3045
985
396
7099
4859
1457
398
288
822
6008
4550
1885
355
561
3804
100
637
115
100
543
1599
671
1173
115
100
637
115
100
555
4367
7949
1301
263
360
1371
2155
2309
635
124
246
111
3831
302
1820
4923
8696
1006
106
233
1566
1262
2036
3879
207
1574
1914
3272
9467
6144
7175
911
206
1398
111
381
240
625
313
915
1276
1312
3391
222
256
4531
778
3570
1120
290
149
412
328
2285
328
249
11334
604
727
7156
11466
382
747
4592
4350
844
811
688
1646
3453
769
470
7487
7391
2972
7296
591
2305
472
1840
472
1169
4382
2109
427
288
476
288
476
527
805
2649
652
867
7215
2774
304
1230
535
2797
2534
7015
546
4047
2722
8136
5867
479
535
538
828
2867
156
2666
523
1647
254
221
222
866
7384
582
314
1202
479
142
142
2171
514
1596
220
694
167
2277
1264
8604
11809
407
8897
810
1267
158
509
528
4249
542
4668
577
121
1162
436
210
696
13849
1434
1913
2449
280
104
648
367
3487
594
459
909
196
305
449
185
506
206
117
1468
422
670
420
1260
165
272
104
386
181
716
145
388
212
7365
601
827
249
765
305
136
211
6573
1770
957
614
184
1855
1860
189
459
179
113
2608
550
289
561
1299
189
459
179
113
601
1765
4737
3907
5299
1073
317
287
8591
390
1655
752
1143
3177
295
924
1268
379
387
4253
2209
9478
2499
245
350
224
336
441
512
568
8148
1688
105
537
433
339
226
153
347
371
3211
10270
606
4488
9462
8343
478
797
3365
3862
4655
6702
182
1666
7570
3052
105
223
528
223
5237
507
1036
13767
141
780
831
153
294
550
558
1012
1599
418
5714
1357
7864
3724
555
675
1282
7587
1696
696
2450
6255
1451
279
378
8238
279
132
435
1451
260
530
518
3209
9844
1585
127
2622
544
339
8277
160
211
2623
11786
1364
437
5382
1076
883
108
1021
902
1490
5048
7262
4692
402
1847
5352
700
1143
672
672
299
5496
176
293
1473
7036
4055
1059
2168
1455
578
7798
8940
272
549
596
497
476
549
596
322
4889
9502
325
283
6603
1161
213
322
3544
6686
743
373
1650
9151
2192
10312
8935
215
3331
685
924
2248
5042
12209
2449
1868
200
355
136
117
3292
233
105
620
335
2743
6752
5478
1805
7858
1867
433
2059
1030
179
421
149
201
121
325
1120
167
125
561
327
1411
903
490
5644
4187
2070
1012
344
775
185
320
1225
231
110
1037
111
380
566
1805
100
546
2621
7237
3811
12099
1323
2985
5091
1944
1273
1472
10104
8655
3127
3343
15016
570
141
1271
322
618
478
134
136
892
390
528
637
331
287
528
637
437
6544
538
4369
8136
4582
1771
348
282
134
437
1086
738
751
321
1156
5787
241
1397
2005
104
1144
202
499
593
705
1141
3738
582
1145
5424
4476
729
1526
2359
1967
2137
520
144
547
547
144
3871
11985
1404
120
470
7283
2301
100
781
346
7854
2668
8881
880
134
525
216
520
948
1619
382
637
903
1020
1853
141
104
692
609
116
843
182
950
519
216
526
424
286
113
202
3134
441
691
2282
5074
504
8941
925
1230
199
400
114
1113
7817
5251
5399
4350
1412
3832
1711
283
3522
595
121
147
148
1921
986
9204
459
1982
1025
2867
2507
163
458
528
4045
1063
190
1921
367
724
881
182
9000
147
335
652
733
2148
1257
362
4341
1557
173
353
1582
132
221
266
554
1455
532
2169
202
147
104
167
575
162
185
6901
586
1849
3203
1502
524
4857
9518
4087
1150
890
6532
559
454
1592
7509
670
3147
6266
1265
678
1866
234
118
470
103
1335
2375
190
118
463
113
488
551
12007
6288
651
682
1957
507
268
918
2393
134
1171
746
1094
121
412
868
5100
5019
4638
2675
2876
1596
5908
2783
1149
668
2586
943
1012
6111
301
3154
6281
2132
3788
413
548
2875
5828
178
2066
2401
477
227
2326
4036
2913
1838
4327
233
105
1582
3431
1290
407
3044
1046
7068
2636
1046
930
3287
430
2859
343
3669
5119
5884
519
1128
220
7871
8310
1389
7413
2888
4808
390
972
5002
4698
1192
1092
400
228
666
6139
728
3097
1600
6146
916
669
7183
1250
436
946
3994
1810
627
353
10101
8870
2938
254
143
5727
1875
259
191
2786
439
3765
193
105
6392
12037
2510
1144
5715
579
102
400
1976
1957
6250
1871
5913
7346
1377
736
4000
709
4640
329
10521
355
158
233
2096
1972
449
8402
265
12113
189
10392
2080
185
377
6922
5389
4808
1237
1209
1468
1279
250
1253
4875
5220
1767
435
1972
506
466
1282
7458
359
1113
908
195
309
120
1462
1558
3505
1738
845
11452
7699
10223
456
9321
1198
12299
8252
2254
5845
486
6007
8930
3441
111
244
186
652
810
9334
462
242
6116
433
5073
4477
728
1178
425
1273
8984
12177
200
101
697
323
132
140
8942
3556
1825
2142
9507
3218
286
448
764
1335
1076
4301
8969
3160
694
323
159
318
2229
3131
2085
478
4319
353
429
4785
13933
777
1401
319
7504
9555
1799
6474
7659
1842
582
1166
1275
2743
142
384
7215
6532
7239
4671
581
142
287
252
1665
778
471
142
486
2148
142
282
252
146
1127
471
142
486
768
6888
697
556
1237
1936
928
2220
536
615
101
131
345
141
155
1339
313
1088
542
141
155
1083
2337
345
141
155
1871
451
313
410
493
6668
7410
1909
1250
1133
199
191
178
708
567
8936
653
334
1181
280
434
337
145
726
3415
3040
589
694
694
4389
1174
2813
9064
1657
145
292
1165
3489
126
2467
2106
3798
282
609
1251
4180
645
680
301
404
327
3928
928
1374
219
466
379
948
339
889
1308
506
1876
3352
731
4167
230
312
3216
676
6777
881
2412
2690
857
231
1129
7563
1321
1410
7360
4776
1718
119
3756
750
1119
7705
1797
696
480
691
889
383
11109
450
485
346
336
4453
5350
204
687
646
259
1267
375
246
1332
7380
222
109
455
113
1860
306
219
109
101
132
455
113
214
284
1859
306
219
109
101
132
455
113
1935
5959
174
1610
253
704
6611
2407
237
3337
253
983
218
296
1336
289
623
165
9451
609
162
140
132
257
294
2560
391
593
151
3682
614
162
637
181
938
810
810
650
432
10096
3295
871
9434
2423
1251
370
5192
6623
185
9552
137
1700
4438
2529
763
9112
1748
1101
1823
4300
625
3548
1120
1022
692
7420
1177
1704
462
672
1085
320
577
351
276
4220
451
998
365
131
930
2750
972
5548
11452
2651
536
3428
3345
2111
590
4836
1901
6276
420
100
193
980
2654
8216
2953
5251
1548
1259
587
1616
1483
578
1297
879
2201
961
540
655
2064
121
1753
418
3938
461
1997
9023
1340
3140
1225
347
294
7188
2447
236
472
343
7901
3522
10455
697
324
8985
1213
2961
5760
222
2752
6434
348
347
4745
6568
245
832
1115
2650
2889
2007
2075
4364
6794
5212
8938
1036
650
263
202
302
124
785
314
409
1172
1041
613
263
202
1522
8918
808
2729
954
2908
8566
13708
5610
2412
1518
105
130
4452
2010
8807
547
8974
8837
407
3955
364
3429
5120
9423
650
1252
469
371
6274
1577
291
149
702
273
198
3119
155
421
865
706
137
1765
291
164
702
273
198
3118
743
1401
782
1557
352
172
702
208
184
620
753
172
702
208
184
620
737
2627
472
4415
6919
1796
8347
302
1666
942
13015
1902
3128
712
9377
867
8949
4306
1245
612
165
167
102
382
541
521
212
457
1282
1082
349
792
210
327
512
167
185
1009
6445
4162
3280
5925
1750
461
8229
1838
124
592
638
9610
9381
180
276
13011
429
7013
318
1921
721
2532
379
274
1158
581
3079
146
4072
693
109
390
1349
701
811
1617
1527
188
774
166
180
209
255
2768
188
774
166
180
209
256
7302
770
126
1252
517
1002
2053
13128
216
2876
786
871
3194
1754
218
533
580
327
580
533
378
288
280
788
871
6930
1322
400
427
3694
2321
2135
741
6655
440
4439
697
1037
712
1499
997
671
745
7358
2292
9448
340
659
6005
389
1458
252
2437
1323
2118
742
7235
5367
1908
10997
5143
702
8034
2908
472
127
231
555
130
3860
8218
3561
1261
755
910
513
436
5590
758
1080
107
398
816
183
127
479
2250
3644
436
106
249
148
8913
206
3072
12736
1218
1736
185
338
786
209
6781
2574
270
110
5023
1165
1104
9806
2359
378
962
1554
1803
1264
4689
2367
5281
5655
3284
527
127
3419
978
599
230
215
2144
1786
433
481
469
505
232
1767
6790
570
6144
2127
2330
2703
1424
498
354
123
378
8952
745
636
140
364
191
269
215
7346
749
2109
1007
312
119
101
263
5888
179
3577
2115
1396
2097
1413
696
10083
7152
703
662
2210
3039
220
176
308
732
306
286
188
170
179
835
466
278
215
1042
420
2626
1470
2998
376
2816
981
255
140
2252
615
268
139
278
589
340
7036
1272
5834
1120
13678
8671
1404
238
489
816
421
935
551
727
271
709
2548
2744
6802
6002
1590
948
1210
1028
3304
4373
1422
6722
6159
6491
116
3637
1900
703
5188
2686
4531
485
1021
204
631
878
5802
8291
152
160
324
385
11583
637
8267
532
1216
528
162
776
1083
642
2092
3436
712
4042
6057
627
794
846
993
6142
344
2336
932
721
103
511
610
6356
643
405
481
2959
5002
3022
276
535
659
395
427
643
226
440
564
107
258
209
1398
5918
8679
7790
663
270
138
143
611
7008
4803
1328
2052
9399
1347
9524
465
5316
553
280
1027
695
723
675
714
322
14025
2138
239
8877
801
5852
7286
2177
1957
321
7570
395
1038
1687
3193
7423
1248
9135
4733
1519
223
162
522
147
6303
2409
665
1798
5925
671
747
6534
6806
1084
6020
2653
7804
929
11580
161
1883
1404
271
113
855
2142
249
600
271
662
704
147
623
1419
2188
613
1801
286
1613
2521
286
181
4157
846
375
583
286
181
1607
218
103
165
358
597
220
1126
173
7836
9269
1178
4565
769
651
1640
2508
2059
14658
718
1107
523
641
523
324
189
358
131
523
543
652
969
1784
329
128
210
1233
1124
13183
8382
699
5204
1035
1421
505
190
324
103
271
4319
6746
3006
3954
430
412
492
1079
1369
218
118
589
2732
606
1966
402
3286
1151
530
735
4338
8192
631
544
2746
1131
7406
671
1880
4378
499
3238
402
829
707
402
5252
1168
359
1162
7620
4450
1323
1378
1379
1935
3412
136
571
183
202
582
760
457
1904
152
113
470
648
4203
8967
3865
2400
9423
7048
1404
550
233
106
188
357
140
6386
2341
233
224
156
5795
139
3806
8873
306
339
419
681
594
400
877
617
211
764
1931
1247
3534
3730
370
112
399
349
2274
3872
4006
232
519
2916
8488
1700
585
7495
830
6464
234
404
1329
1767
2638
656
502
124
519
3480
7299
319
154
2542
1232
2039
114
126
100
592
317
518
572
611
1642
300
222
1865
147
108
1162
3515
1786
6054
534
2675
4019
5319
3232
740
974
281
911
814
2010
444
258
114
226
172
764
382
1862
380
726
276
114
229
239
1660
661
2157
764
545
597
1145
5457
703
8283
1030
1616
5270
3735
6392
2075
512
1238
473
2676
1511
1098
7876
5697
364
1276
510
840
859
741
510
12554
149
190
1505
9069
187
480
3170
3090
1508
9242
183
468
4721
8687
295
5830
7446
443
1930
4628
2431
281
887
1959
2327
386
390
602
418
328
374
828
1106
1467
4217
957
380
216
151
171
101
107
317
1227
380
216
143
114
317
155
1466
206
192
380
151
170
101
299
380
216
143
107
317
1911
5987
7324
2916
4692
345
8600
303
5414
7375
658
362
237
179
171
1626
219
901
1446
1804
574
2820
3270
1877
770
7359
146
575
2669
1373
3951
6289
659
458
310
772
3151
4329
699
564
1472
1166
334
484
1225
637
135
8268
907
6585
358
4938
12147
6350
1206
500
359
8344
3839
2192
1798
234
192
291
438
4502
5324
7337
512
1626
163
20014
1335
956
109
1077
7166
3212
1681
546
3927
2903
868
260
7837
261
1201
4403
4989
7559
1995
686
644
529
402
1096
8044
1193
328
236
491
183
1145
169
2379
775
980
2498
426
7409
8878
9087
443
886
3279
2891
701
121
158
205
431
292
9157
1219
1935
290
12817
1295
108
596
125
702
1134
1874
146
1289
108
357
125
225
514
1107
153
414
849
695
139
1481
108
596
125
681
1134
1874
167
268
847
795
1959
767
3754
1071
108
357
125
225
514
9736
5976
994
167
320
9604
3841
19783
2421
4102
846
839
846
4723
1084
677
104
480
198
5624
869
409
386
198
573
165
380
174
1466
111
529
686
118
9895
2012
4359
1535
190
4333
2694
134
136
360
386
9389
5164
628
165
136
208
1555
569
1692
3244
972
2700
1388
657
969
1675
322
6155
2514
5593
1392
3242
3325
175
1434
1434
110
8985
317
579
280
537
5446
280
183
199
1656
284
530
514
1581
1908
779
468
307
136
1987
4251
4395
2048
1321
1270
9465
5148
1621
797
8934
335
244
486
344
1135
335
697
101
314
516
478
205
860
594
5363
323
283
7659
1054
9437
3274
1079
204
292
5801
1034
247
414
562
2037
7549
5813
633
3548
6860
1944
857
304
188
129
110
674
5552
189
9397
898
13034
3123
1856
6110
4100
268
4992
614
1251
431
288
6016
6979
4945
1102
498
5673
475
3422
1647
117
555
119
3476
117
555
119
182
306
9542
232
486
240
106
233
820
100
4363
100
4194
473
197
776
271
539
6492
1504
131
154
1691
896
240
214
169
147
2936
1216
507
216
144
123
121
719
1391
877
6895
1133
382
489
9444
847
3704
1330
146
213
163
4834
1018
169
1479
569
144
386
360
279
121
247
161
200
2273
124
119
2400
540
423
933
4375
6501
140
210
183
398
184
239
638
3047
124
119
140
210
183
192
186
134
10500
8844
2367
227
950
2461
2809
6606
233
106
1211
625
1613
7443
571
5148
688
8373
1692
985
175
486
1375
1702
171
113
578
549
611
4440
362
1870
1654
683
119
493
2292
201
1445
1698
549
611
272
438
2190
3306
9601
1271
1832
4849
5096
2997
8926
2121
1277
2167
12591
3298
1414
9196
129
1652
297
226
122
327
193
1692
1164
259
193
423
586
7942
1158
297
232
128
328
250
2839
297
235
465
464
432
1197
243
8904
453
316
4942
10056
482
2568
1183
585
6368
778
161
186
300
202
8832
441
720
9938
342
275
2812
200
4484
328
167
2297
143
231
272
514
164
4111
204
9102
281
378
1536
6560
215
8104
9457
1138
709
756
100
346
231
252
279
194
1102
659
1307
1108
5952
944
8184
1787
3467
8188
208
504
296
156
101
1781
1073
8304
3591
814
754
4336
1113
1667
268
8073
552
1020
147
3598
457
174
1796
1073
9414
8057
552
1016
147
3598
457
175
1866
326
111
669
9025
1011
7337
270
1103
1917
681
623
814
754
1494
435
1917
666
4198
478
851
331
2081
219
420
1067
9479
2521
7361
4419
8945
4396
848
105
153
218
100
111
1617
483
2476
618
2319
1316
177
4335
654
710
372
7161
191
206
101
140
185
219
307
8110
4140
484
540
5704
5360
2621
9366
1179
517
654
7700
2213
1863
470
1555
1902
9391
452
9470
621
1032
344
264
191
524
3134
344
264
191
541
155
574
4407
6920
2989
2461
6854
6333
726
1158
2407
727
880
663
4490
3904
514
183
959
390
6295
7305
1165
4814
5785
3408
3916
3917
2945
823
3906
1130
1542
5201
4129
3668
163
178
642
303
5676
3286
1141
624
529
170
161
303
490
184
1145
114
2860
209
282
618
4655
1083
670
1100
5523
2584
2430
2443
324
3111
555
761
2678
3186
1053
779
467
10036
1088
4571
7465
1490
364
5673
1172
490
2131
189
373
13509
1864
1858
149
362
169
1660
139
130
324
141
1114
2202
236
141
297
688
139
130
324
141
297
7438
7192
1254
479
6561
10206
5174
325
8819
9420
7939
333
141
141
160
297
297
1229
518
2537
177
7501
1938
879
3536
2564
951
460
261
259
323
734
3441
2616
10367
6595
488
377
482
635
3290
762
2134
8961
261
2855
524
228
496
433
298
5947
290
179
7162
3749
2975
3325
2169
7469
275
553
228
240
107
1701
9180
548
184
103
539
190
706
1208
1111
1089
171
120
710
322
236
1401
436
772
245
187
291
214
432
2296
472
561
1684
4040
5998
13710
3589
477
213
243
271
5336
126
243
495
913
293
317
622
6611
2122
1334
313
1365
520
3974
1905
4647
2193
2008
101
454
5116
8540
109
197
248
292
101
947
460
600
185
213
162
202
233
106
148
6019
3082
7360
233
9200
288
212
453
1961
931
272
746
342
791
270
2311
372
126
6790
240
1194
7929
2212
2616
1174
6261
9241
3250
452
741
490
3501
10140
4446
2794
1016
5887
1173
5302
2132
5607
420
258
2640
4152
3495
9130
220
181
501
216
537
1375
6778
8073
429
8098
1061
169
6066
2525
3623
10014
4003
154
149
1215
697
1034
162
9476
737
4409
575
7576
3048
9472
1051
342
136
408
828
1027
4992
3645
558
1243
1496
342
136
198
102
546
230
5343
178
429
292
342
136
199
546
123
445
7618
1328
218
125
149
142
1147
295
711
1486
115
164
534
341
11503
300
301
280
605
946
168
629
687
5250
434
2519
380
6751
1768
957
355
276
100
129
185
4861
1424
319
1190
801
2565
486
2473
370
162
3509
4326
1162
2211
13662
358
2796
7053
130
183
11757
397
126
864
138
219
252
1185
956
8451
2640
1819
578
444
1137
3919
2678
6703
1882
2098
2411
3679
310
449
2463
10338
4563
381
834
126
7160
597
522
3465
406
8519
498
569
1947
1290
1242
1194
323
360
3251
3141
604
402
846
345
374
183
285
2099
4335
289
444
4794
5523
3057
114
297
138
110
653
427
127
147
142
228
1429
2348
3517
162
230
1419
209
158
916
8921
969
2378
1949
220
5685
887
476
5559
1143
1826
610
173
592
239
1246
592
1327
1715
583
2817
156
686
1612
1294
2412
140
626
237
224
882
556
276
5880
1052
478
7070
9565
1491
8145
403
419
1369
6741
187
317
319
127
1728
8831
862
2570
623
2452
706
8100
1951
284
13021
4212
6104
347
458
322
2421
1184
490
138
2222
1626
7814
12024
1373
878
7387
699
5558
224
764
554
254
1299
328
1189
221
459
647
1077
7546
1683
2688
422
1260
1524
127
709
7559
1969
1827
8521
197
316
4177
2485
281
1533
909
3580
11340
731
823
6199
397
728
557
1837
2221
357
523
686
1125
141
503
118
444
749
502
349
735
523
5884
3335
508
1801
8884
4182
218
6755
1205
1853
205
197
510
1208
12234
2061
7548
1443
1350
647
2491
112
581
3184
149
1179
1455
579
583
552
266
4482
1657
266
181
240
8838
7180
3913
1456
1990
178
1204
428
5498
593
3590
1858
1173
5854
9533
3769
5735
595
139
382
423
739
126
382
423
1277
126
382
423
1770
595
500
993
4326
4242
152
903
7276
5457
10613
1881
1059
933
6236
469
3163
178
351
208
1403
135
134
113
840
811
336
515
216
2121
734
726
515
216
662
376
1216
1185
1027
478
650
260
2358
1227
131
3696
650
260
1950
560
2212
940
549
519
862
1838
232
747
643
643
2298
8201
699
5042
107
1773
7913
571
7447
7326
3464
1000
579
132
114
107
163
163
201
675
163
675
201
9263
842
5140
670
4029
956
416
1245
5340
1325
2603
153
325
100
113
168
3132
4353
2770
432
363
617
786
1190
1098
1414
240
118
303
449
3315
2317
118
387
449
130
1007
4648
554
980
7812
254
705
4062
1164
7920
522
1470
1610
631
839
5294
5933
2415
2085
300
614
6551
4645
9223
2083
5548
502
659
288
3287
5518
7846
4047
2553
5905
1003
444
2777
1028
2777
1353
445
114
1227
1971
325
563
111
154
216
7199
9024
6370
2386
730
1104
106
119
368
414
672
474
119
368
845
486
1155
923
1967
400
204
104
1431
5426
1429
5825
143
144
1372
1956
148
127
576
7845
1016
173
488
9145
876
560
231
7425
151
2316
2310
2167
284
2261
193
239
575
1814
2033
727
14611
996
7357
615
8939
1257
13579
1484
9446
134
9536
9591
3453
292
292
678
2923
3630
446
190
3337
644
1222
8943
286
587
472
3098
551
113
304
9380
842
653
482
1878
2620
1688
338
415
4653
550
271
1782
9493
4752
8874
4818
376
5467
331
10241
1598
227
387
914
2683
104
3958
2118
2056
11739
3577
3794
5818
6171
903
10517
426
4080
259
394
312
495
1965
322
350
860
359
646
852
616
105
1270
596
133
242
170
134
4994
348
484
1360
908
304
705
430
652
167
102
494
363
1029
338
1773
507
2027
337
298
529
1608
1652
298
1892
685
162
2231
456
4353
273
1972
206
1376
870
1532
1284
171
1319
340
4798
373
4351
2401
2141
4360
364
4897
6792
807
7566
1989
518
163
358
428
644
1395
607
3942
380
1209
621
175
131
120
1101
844
292
846
131
120
992
847
632
306
155
144
500
4607
927
1059
1882
3214
4878
2545
288
4157
9486
160
1977
158
3543
823
1421
9356
775
668
165
256
386
1534
166
179
256
1655
189
846
1063
287
169
161
166
179
256
163
6916
269
1043
3041
2673
474
178
1872
6442
7167
12072
1827
5511
3238
4292
3901
208
5209
703
4232
271
326
2529
1657
4635
2426
7021
814
8924
368
3073
615
163
286
1772
558
617
123
4972
7277
397
107
3948
9686
238
4953
2462
6220
1914
111
247
266
335
301
302
111
247
266
566
1036
111
2635
111
190
642
441
662
173
266
566
3227
6896
1531
204
4695
191
1955
518
228
1040
7715
14995
1527
2276
9166
5816
298
157
5694
157
908
1368
1680
521
4907
473
412
742
1915
5114
296
527
1655
2736
2780
1176
9542
747
948
513
9804
2178
552
730
1039
485
500
115
231
1806
426
284
419
2341
171
4755
7219
5037
4174
374
555
1290
647
7880
632
900
156
1444
219
12089
9384
781
7369
1060
267
284
340
320
108
219
347
1156
2469
384
220
347
153
1155
1623
422
328
159
111
312
419
1179
159
105
9265
1698
1204
1086
4105
2614
1883
229
162
116
194
734
1737
499
538
419
116
194
471
2972
703
8537
3921
696
116
5952
619
7895
828
2745
798
1121
1234
6164
2225
1060
535
1289
169
219
332
147
1417
9169
1108
481
687
541
5460
866
1028
462
171
349
301
139
3143
151
1014
1918
481
481
182
171
348
159
139
3427
1487
588
347
246
3340
264
2126
588
606
971
247
459
264
169
470
196
571
265
501
3615
10071
491
560
519
1115
3460
202
475
175
1175
115
2583
3132
1895
1322
1904
2168
283
319
159
280
1008
211
2100
532
517
2429
9288
678
7358
313
412
197
6645
258
107
2575
1225
4554
760
928
1180
8134
782
158
298
660
474
335
229
159
306
222
208
212
472
102
194
133
108
122
107
2282
755
356
914
109
219
400
1130
141
1007
195
1202
300
1654
766
750
178
6951
203
270
2281
1169
1278
1765
14582
1620
4234
2076
1764
1351
7737
1774
2108
838
1685
1075
6206
114
2950
664
5725
6105
6421
587
210
588
264
891
186
1410
151
144
989
1344
154
429
890
725
141
1480
210
588
100
264
714
186
299
743
1312
634
610
13595
490
6372
3199
1296
3257
1771
283
673
151
144
612
711
4012
2281
252
2768
627
520
270
2447
1214
131
3766
520
270
1856
1697
184
122
140
137
270
406
10966
6359
4694
3129
347
1122
1430
385
1891
125
412
173
3554
126
412
173
405
8949
3877
652
3930
217
543
279
420
562
403
173
251
403
173
251
119
400
141
508
5580
141
1022
482
114
101
4776
2545
240
1133
401
237
550
173
7028
8686
2405
7564
1973
3145
4958
5847
3948
494
195
1142
104
3090
260
431
102
282
197
167
251
1105
516
13538
4400
696
725
1161
139
696
696
5540
547
371
274
124
1191
447
154
547
108
274
4573
233
105
348
363
755
3001
201
1685
1619
360
138
105
148
168
106
882
5126
360
138
105
148
168
106
880
359
3553
1869
956
3887
777
3738
3429
240
366
317
366
240
5490
349
4688
4900
365
1603
1152
767
2861
407
9537
4483
206
3490
157
155
2619
7654
263
1703
3495
8263
2219
4715
1378
6553
157
232
2855
471
125
3730
1223
807
182
251
789
276
522
914
266
592
286
9438
116
483
121
10560
7431
1618
3206
830
261
533
246
833
544
245
188
102
476
413
148
566
996
8892
477
4756
8900
1283
1743
7406
2493
131
702
1015
114
247
9438
3056
274
125
265
338
379
1435
1478
866
706
7156
166
435
370
966
905
340
226
109
6075
340
216
527
282
910
111
728
1569
128
297
1074
1393
5776
131
118
406
399
121
190
210
737
7798
1227
1758
13659
5531
4982
4565
810
631
561
452
574
1717
5079
266
2187
1237
2393
2226
756
2813
7751
331
599
1662
206
1446
442
13781
2217
106
2531
8883
6568
224
298
7508
3135
129
709
2755
6978
1378
703
5228
168
578
3259
901
264
9390
2621
1768
1026
913
1872
1254
1038
730
591
882
3810
4546
1636
1468
243
318
930
326
920
2245
9704
1255
655
717
1881
2463
5507
739
3660
8671
1111
342
645
518
199
118
344
531
1202
6555
1062
3330
2062
1283
8886
8219
665
833
218
2043
4575
7176
7293
295
1594
3449
2472
986
131
2634
209
350
750
320
3117
103
220
306
577
165
132
2409
5286
6673
3205
9473
1748
288
324
1304
11770
1075
3299
1377
7406
5667
1305
854
1835
3753
407
126
353
139
108
126
253
1045
730
3275
3740
450
200
282
1324
250
1261
435
1221
544
599
124
1193
249
167
130
204
181
140
110
141
511
2044
473
173
437
253
280
157
165
130
204
181
165
141
511
1531
683
521
3519
4125
1250
1455
9590
3238
898
240
1469
113
200
169
182
511
485
213
121
185
174
638
169
438
4749
315
6814
1207
4632
166
9040
1270
901
772
3959
4814
438
4745
6563
5270
1175
158
166
158
158
167
233
1472
477
183
1123
132
2728
5483
2287
2082
8833
1734
397
235
292
267
5032
639
715
3377
108
12714
9268
1215
921
975
3450
540
159
170
237
237
115
1604
2950
151
194
115
1112
679
9601
147
143
134
101
111
162
133
135
182
144
629
288
686
239
1477
1239
2345
1103
154
9615
3729
218
2687
3761
13688
5558
10766
1043
5382
5709
5044
7440
3807
3082
4722
231
315
748
123
207
202
140
418
136
354
222
281
106
501
331
8696
1654
466
1868
507
8935
706
130
1174
5263
700
8082
147
159
907
107
3259
9299
704
7065
1543
217
1768
225
228
326
115
318
442
211
453
816
217
3311
196
228
201
451
4802
1507
114
449
534
2262
165
469
454
114
2116
7854
259
370
3826
834
473
473
114
1888
429
1616
2232
3058
1271
8303
655
4404
192
7391
7486
3149
412
461
359
9458
3099
12316
489
623
1955
587
3413
5235
326
985
2012
2778
5904
644
2222
4587
1007
623
253
875
635
1802
280
129
150
235
239
5187
703
848
4852
1160
1602
141
1146
182
369
7024
3789
122
206
202
656
460
896
1237
3261
755
3311
2661
8947
12033
3340
657
1796
156
118
134
146
431
135
143
5123
2442
1178
191
223
6053
1576
9511
928
1000
501
8480
321
3510
3256
2616
917
115
613
4112
504
618
7045
568
569
329
9505
518
3306
774
3036
155
187
1119
221
335
220
829
1911
8660
374
620
760
5558
163
203
113
209
614
1072
150
102
2410
1996
466
622
6575
5405
12535
732
150
10885
7521
9058
118
1358
8961
6174
182
3910
180
523
593
204
176
372
5117
452
371
501
9093
5889
1833
133
175
647
403
2568
1694
179
171
647
265
142
1669
8939
1288
314
170
3135
172
150
2736
170
3012
172
234
5234
339
103
194
112
618
121
140
123
381
389
110
310
311
512
1565
946
155
7000
587
393
503
4014
4095
2842
2027
362
637
341
2980
1115
8176
5161
15925
253
378
6758
3711
906
1677
503
502
1182
164
2070
101
6106
809
6127
476
800
5300
411
471
3929
8642
230
274
168
427
1270
102
613
903
503
292
672
198
630
5634
516
1542
9302
1627
3730
12020
3835
796
360
152
1765
8664
11376
3569
205
261
438
1530
2031
2744
1034
5015
1661
1455
311
321
2879
1420
5910
1298
10329
2873
481
888
2075
1176
2752
1188
747
171
107
368
2113
2591
2174
5068
4888
6703
1273
115
1698
1895
138
343
217
294
205
331
3055
490
216
227
205
331
3022
8904
211
235
221
739
292
194
123
140
101
143
180
139
9450
1640
6412
1500
785
8378
3716
3636
8105
5348
2368
11068
5274
488
851
2803
616
6001
286
5032
856
2478
6369
1846
110
993
1520
4834
473
1844
3242
2513
855
862
101
652
115
248
1179
469
1793
101
652
115
148
1676
839
208
677
3593
4494
4883
1489
124
401
2318
529
4996
1050
5494
4227
446
4806
1466
451
1222
805
1250
7395
3037
780
447
499
140
480
488
1065
2075
5007
212
3810
1985
1471
2574
110
479
5832
110
478
368
2582
187
1370
7467
3289
500
2340
13689
7548
1919
402
13605
2774
250
1121
1091
3062
1672
450
232
399
7396
4472
2213
490
760
278
124
279
9319
201
228
215
1140
215
1300
3920
3639
4890
4750
3120
646
2959
2806
248
2398
4540
4379
3245
496
7007
3154
5384
112
4426
2419
6654
9529
5847
2635
1346
1062
8845
7133
8943
149
717
1296
310
246
458
7463
2002
3042
9405
594
1564
8143
1027
9487
7006
492
6622
1084
391
5229
7350
1398
157
1280
1247
10496
268
942
255
270
136
774
323
181
3926
2100
1454
3776
495
246
184
107
2524
9284
177
193
572
1474
693
457
235
9288
199
498
134
516
3160
8038
1142
823
338
356
768
1019
603
121
160
1485
140
854
450
154
1489
339
396
284
498
134
516
720
1019
123
603
121
160
1294
1109
1183
1566
11615
1926
1323
2178
248
3771
641
1441
2357
7383
2531
3145
5123
934
6666
3743
2788
2553
7130
4091
541
1886
266
369
131
284
232
3009
305
147
2213
273
492
6751
490
287
7496
7375
741
1630
2897
1625
1572
9224
198
183
390
8050
4450
719
6213
544
282
367
7849
445
1455
2942
5979
5073
706
1149
393
4435
3998
1916
1965
409
128
139
477
577
1171
246
4062
1408
4564
483
2772
507
5296
2476
3671
9500
529
892
105
591
124
401
543
693
591
3105
832
3417
5794
278
3698
350
1453
1692
10370
576
209
191
287
238
2563
3757
438
351
122
225
108
123
121
1815
3071
13504
752
3506
1799
386
5129
7005
297
957
1617
2678
105
233
1451
217
333
520
215
190
2067
2616
8924
318
5448
1447
2532
217
108
212
544
914
493
2457
1173
1335
8188
700
5124
5779
311
3682
2611
916
230
9032
8935
349
265
9166
576
213
180
2036
1858
8850
1659
2472
349
760
4641
1752
273
161
1135
905
3406
260
670
445
7217
4039
1556
182
8510
2354
272
102
1154
9494
349
176
252
1365
552
234
1200
112
552
534
424
849
173
509
114
740
394
1590
855
173
509
114
660
1441
206
211
141
722
2919
220
200
722
1661
1175
879
789
4957
12658
1718
7332
5017
1726
573
326
371
284
200
2205
307
1627
7346
7179
301
4649
103
1489
555
734
1151
121
778
1275
1445
9016
13716
4490
7539
7250
4601
1948
754
796
634
2239
558
1560
3221
639
582
135
673
377
267
1271
1156
926
815
3801
15492
9831
177
2776
3237
8494
786
1494
926
771
5537
9149
1599
1773
120
137
152
113
191
430
1392
2133
553
348
172
766
711
312
281
1810
4649
3709
6529
2715
1034
2823
5258
2737
4197
5642
743
2844
2837
480
2848
387
279
4722
700
133
421
1118
4486
719
906
1288
2008
455
3492
1103
279
228
1593
3323
1420
2962
5848
1541
899
487
797
862
126
135
1232
328
141
971
8858
276
774
257
493
252
109
239
603
2939
918
349
177
330
874
560
672
1394
244
117
144
171
446
522
1082
1663
1122
449
715
1375
709
749
131
594
160
1602
127
473
867
457
155
892
276
774
257
493
252
109
239
603
111
164
177
715
1375
709
749
131
594
160
1413
3429
539
8457
2251
3789
4536
387
1590
277
685
2184
1015
1501
806
561
1126
527
2740
1263
651
837
489
379
401
2812
530
1026
535
256
1049
210
1217
489
2335
213
230
1822
2835
212
9453
212
997
640
2679
719
1035
118
1715
2346
158
491
183
1146
142
1327
4470
133
4484
703
277
931
8964
768
735
1326
542
660
1338
542
660
779
163
2242
1063
913
131
282
174
2918
849
1536
1469
859
3585
131
1005
1968
860
444
1324
9278
5961
256
863
1572
3224
346
1138
1772
5598
3483
5436
5765
1272
103
2063
280
167
417
333
226
9163
119
189
11170
3600
8872
2180
2726
1926
1610
4471
3294
7863
1159
2196
349
1357
1490
182
155
5813
2508
5509
5755
5171
3044
1222
1569
218
751
439
751
439
523
302
219
719
2745
1445
976
602
273
333
446
1655
221
8684
3806
492
405
7759
2986
2776
2061
1961
1455
5539
3665
945
1454
279
387
301
105
447
494
4028
137
11387
429
438
172
151
195
185
2097
379
1817
2023
7539
344
528
8103
1141
1084
5337
588
1172
160
433
544
187
119
828
188
131
202
353
101
118
3053
142
1145
170
503
4984
1624
5297
760
425
4818
293
3084
4786
8431
3790
381
188
1253
119
14775
966
2817
2528
8981
5123
9454
2823
464
101
5452
1344
578
1209
599
1932
3510
3075
7189
7977
6183
576
523
263
417
298
3387
10285
255
1013
1001
264
481
2814
3479
7839
9682
549
4609
521
107
474
529
682
521
1098
1884
720
8876
904
241
134
3326
343
2625
1132
516
345
7579
419
1409
3067
416
179
214
1591
121
2486
9439
2420
240
3225
1339
4453
6758
2819
1624
142
2282
666
2031
8424
1024
3143
3956
3016
2922
664
847
1022
3623
329
810
139
364
4103
278
522
324
277
1895
278
222
345
101
437
123
170
1862
1325
748
219
2706
465
9029
100
100
8223
1261
327
8613
550
131
473
310
508
508
593
404
263
550
572
673
1164
178
2835
4976
2038
114
129
128
2542
4259
4913
142
3715
8903
319
1396
499
103
1533
8364
460
293
4159
914
311
394
285
623
106
233
7103
10320
3746
371
2096
1211
2455
371
1436
725
282
802
424
1279
521
2012
156
799
738
131
441
457
476
320
115
693
184
934
161
1142
1610
4439
817
4640
2164
2664
7261
411
1383
384
7397
1070
220
1323
621
2465
800
3405
5481
333
3156
5237
461
246
11493
2215
421
622
760
365
5651
2054
275
1875
5610
2220
6221
2507
1008
1648
865
2221
3267
865
8933
2913
888
888
1106
5902
6668
233
106
319
551
682
7023
2622
7396
1674
3524
5965
7679
2939
954
491
914
1953
384
491
309
524
108
319
104
11270
1368
9393
2130
455
124
477
414
475
3751
1383
986
206
6332
9587
1236
6309
2234
2733
1054
9340
996
4369
9192
886
1949
131
489
242
506
1237
1601
158
6193
1461
1153
700
519
1469
10352
3337
1447
1646
2186
421
4356
1722
5351
124
1172
1576
463
832
246
7042
423
354
179
904
105
156
9210
1393
6749
9609
2666
5115
8375
3587
399
521
429
1529
979
1999
5034
1578
796
4127
11514
650
3358
4755
4782
449
1055
376
650
984
4234
538
159
683
7507
885
7576
1990
4421
357
703
208
1081
2051
4266
256
492
471
713
626
1980
243
273
320
274
256
513
470
714
238
1380
4565
1275
372
5688
3917
178
208
1073
2150
4287
234
371
470
708
626
1978
243
273
312
277
243
215
470
714
1626
2755
7815
1881
9273
159
307
1831
8988
2431
628
1902
178
126
473
411
322
148
4500
1279
546
322
148
1875
407
3358
7177
322
148
1068
322
148
1068
1322
711
5235
6138
161
208
966
124
2117
106
103
159
1114
8859
1671
861
1643
9478
276
9117
1831
190
177
268
328
243
2983
1843
7312
3779
829
512
103
181
8919
119
194
104
168
4447
8608
195
436
677
664
1092
1335
449
1344
1972
179
4992
1253
907
646
330
1479
5045
2059
117
1337
443
148
13805
1244
6763
4970
2311
446
6487
9909
1772
1707
373
265
490
3250
599
3294
6688
597
142
339
522
344
645
463
2295
1265
1199
513
534
2412
2195
9272
507
501
1488
1914
12758
7169
1975
227
208
179
14321
550
1221
1154
432
1827
1761
1280
100
5421
4740
9519
225
166
117
4028
175
172
238
3394
1258
1821
148
701
1867
162
176
522
310
420
447
861
6784
2629
8943
3352
321
221
9554
387
149
3396
279
6690
1980
2518
294
876
8924
660
1579
3251
833
1105
1849
126
124
139
628
206
582
761
3146
1306
368
2346
1224
1187
225
203
1698
8990
7336
2270
2401
1955
368
187
115
401
2108
4218
1462
105
250
8068
250
718
319
2275
3808
2718
527
1126
1185
110
103
529
5091
110
103
295
110
103
529
495
103
283
5755
836
3838
368
187
115
403
768
2052
6346
499
9384
327
6484
350
4895
784
483
1335
7287
412
7200
655
3110
5488
3735
820
5505
1899
3165
775
2355
9441
693
502
8339
988
7858
662
381
309
474
782
210
143
170
767
138
2493
3504
10210
3332
1964
7016
1767
1517
1428
9211
8952
11752
8673
2525
604
344
2491
637
172
3216
4634
573
2793
6152
921
643
1602
758
126
3165
9146
5445
4843
3296
8412
1632
133
192
239
288
551
673
7016
404
6874
364
4654
2760
219
11759
435
168
119
1913
724
3668
3401
2556
3159
463
8868
10993
2597
4407
106
6662
1517
1125
1885
168
170
158
114
220
163
346
2256
717
505
289
12771
316
1414
168
150
168
114
220
142
101
494
191
667
3766
1414
119
163
2225
5264
1557
511
429
482
1659
178
623
935
9404
1670
3295
486
500
338
6612
5651
939
216
663
704
3712
1274
2753
534
161
201
1724
1751
130
1400
160
1825
278
1787
8595
5397
645
1040
318
1040
4485
350
321
119
312
766
233
106
106
523
577
6643
1299
692
221
220
371
1293
2793
1026
813
1533
1297
7940
691
539
438
2968
986
654
4716
655
2014
2035
434
4136
303
295
1434
1742
551
363
124
743
898
364
331
2457
989
9568
2924
5681
15536
107
530
510
530
367
1571
1435
371
228
105
133
121
1368
670
293
628
548
1140
849
305
176
1218
937
494
1463
1305
543
682
125
614
116
162
595
7304
1061
12559
658
4055
614
3334
140
5143
406
342
1665
1534
5492
4275
184
814
759
2349
732
133
941
371
300
4643
233
104
440
4266
4854
2258
329
124
713
7295
3448
4089
2120
286
3867
1392
1278
2230
2078
1392
189
5177
3790
1321
1905
516
308
671
5520
587
2708
250
4535
1094
969
1299
156
367
301
1978
173
142
137
538
1464
190
109
4610
131
645
837
205
349
615
3796
210
127
119
325
473
140
190
6497
5026
6833
6116
1087
1247
980
2664
1768
719
9634
2479
619
13429
895
833
972
4097
13515
1004
162
248
943
896
9485
6836
5264
180
217
311
112
617
124
477
716
352
572
716
979
398
208
360
1977
4188
237
1692
2042
2497
396
967
657
174
551
702
5089
244
1561
4531
4841
1955
11156
3899
359
9623
3813
2610
3167
9140
1557
177
4216
5772
1280
6956
1637
1522
8123
9817
13951
558
169
802
157
292
1297
2027
3117
2910
293
4009
1678
1240
403
3958
2241
7111
441
403
942
1297
8945
2524
2325
159
582
684
12849
422
276
886
2057
292
508
772
12811
1279
485
7256
674
470
4315
6137
506
470
773
3923
5508
3587
773
1451
890
4573
247
747
238
3651
113
1311
253
127
712
2358
4317
160
1672
888
133
1049
8135
139
145
110
328
9087
1867
810
1066
6687
1083
4526
893
791
6185
590
638
544
2866
5458
676
1191
1090
1445
7379
1534
4127
5144
2136
1955
127
551
185
348
326
216
1136
2787
686
7597
723
112
218
134
398
895
1489
209
475
472
162
2476
1262
823
367
915
635
772
397
414
185
475
1945
7367
1392
7766
102
1220
136
800
723
636
499
146
715
112
618
343
121
782
13565
4792
6009
5920
1657
150
166
167
170
623
2966
3127
530
2604
158
221
6460
1548
386
124
13936
1502
2608
6685
5019
506
6683
4742
2554
2163
3396
1986
1610
7507
2111
180
766
293
276
1202
565
159
485
3801
535
5053
2963
599
9050
9515
288
2990
343
131
2845
5194
7616
217
118
3319
9424
3284
3029
1233
296
972
3170
4173
893
989
1020
118
172
131
376
122
505
2298
1331
905
1961
389
123
5200
3074
1412
115
807
9365
3627
724
962
135
601
1597
203
632
351
412
155
1412
115
1525
220
672
135
601
559
673
969
9084
556
707
750
1153
12181
4543
2490
102
393
405
718
524
173
1780
481
880
186
155
2491
102
425
405
718
524
171
1407
1403
928
4047
387
5298
353
4727
225
336
1738
8933
442
5526
9248
722
439
233
273
170
203
722
465
289
144
178
117
1731
1133
127
154
4511
734
338
8610
2005
157
1771
3852
656
3689
405
1959
158
106
1253
7522
158
730
3149
8294
1174
165
7725
14939
5632
452
729
782
1625
845
14035
426
1261
760
4627
3289
6183
7444
4093
493
1699
1720
4556
434
258
2412
5970
136
130
1381
247
140
251
1291
109
880
323
2391
8944
4041
671
9245
207
7436
9107
2009
207
505
146
1789
8263
209
119
963
2312
9021
6658
800
907
10738
7519
6230
2747
1274
288
1785
2606
376
289
328
1147
9103
2489
2838
951
1630
1289
335
218
755
1836
2048
106
218
665
4754
4648
103
551
887
8417
1473
697
3623
2078
132
154
187
8706
905
206
554
533
201
213
534
320
987
8950
365
1459
196
102
4865
257
619
139
183
1066
267
5651
200
1209
1747
366
113
1371
676
462
3184
4552
1014
1246
218
577
213
533
6634
5077
378
3790
2774
983
1748
1364
4311
4018
3113
269
969
153
148
1128
481
608
586
3849
555
409
258
717
4702
514
1421
586
116
1915
2271
1016
7447
3990
1073
717
347
1701
1094
1811
1829
4375
1516
13553
1335
6136
598
2403
4996
14963
3286
10473
2640
204
7024
1284
429
953
2493
6350
2262
104
111
111
265
139
423
685
482
673
273
365
4555
1487
433
569
7365
684
617
333
127
533
104
320
609
1327
1102
446
225
2408
11163
1486
314
1172
6566
2115
1514
485
116
119
3254
1318
617
1154
2221
5197
127
296
111
3074
643
108
294
111
1155
3367
3787
1089
937
1173
356
3230
7699
347
9274
769
132
677
4285
6930
105
233
1321
213
460
244
593
1499
2176
9498
2262
9160
10335
1300
6329
2514
4801
422
3101
6551
755
727
1221
124
694
1319
8551
8112
3829
8659
3954
3421
228
434
889
2444
835
138
351
393
560
179
419
190
120
1249
357
7802
184
462
128
498
332
770
362
1684
143
503
11766
441
7638
3872
133
272
1668
108
109
1919
6625
2355
194
1883
734
221
255
185
2765
166
557
221
316
111
1333
605
133
3596
129
366
560
1056
2193
1118
634
572
467
151
3223
561
246
407
1896
929
451
454
252
1648
244
136
292
239
413
1020
9329
762
5733
9067
1391
1849
191
323
931
745
5366
700
8116
1622
190
322
649
409
1536
115
343
404
2809
1161
4831
7381
2735
2649
968
222
222
649
11568
735
1796
299
180
124
201
210
143
110
112
462
8564
1811
884
5056
111
205
8417
844
141
123
1384
264
399
152
190
439
263
3796
344
1779
112
7901
181
1098
122
271
1439
206
2252
9127
240
202
8760
8808
4677
2579
318
124
125
1473
221
4682
100
1425
314
481
317
318
500
911
4650
6154
521
2781
783
179
167
375
421
1848
8104
619
432
3811
878
497
246
443
1024
115
175
183
180
5381
5588
1782
1398
5306
641
599
7869
1032
291
669
2377
203
2628
9627
7577
1700
418
853
599
250
481
1747
1336
7797
800
257
3255
546
425
1570
1087
217
220
458
2662
9518
199
447
1715
182
224
1163
390
1296
1483
6279
624
7841
1811
685
296
373
1079
194
144
333
113
4794
160
1629
231
7085
417
1361
1685
3451
565
101
311
2234
5925
934
2189
2915
149
311
129
176
102
357
1146
8977
802
313
649
124
210
125
1219
345
616
997
3181
5791
213
1131
2122
1584
10188
860
2261
332
596
203
701
250
355
695
430
556
436
231
551
4034
5788
3647
4817
2743
1447
2496
627
143
1338
665
143
1338
9624
143
5902
506
519
253
3061
4333
2818
509
519
112
1470
1230
472
4221
204
9179
172
102
1288
1197
939
252
458
519
6295
174
14777
625
482
122
394
202
263
5160
6464
490
2254
135
4278
11864
9613
1293
179
8782
155
263
480
1418
602
193
395
267
251
1397
422
104
1384
179
1085
3183
3717
8393
1038
3865
373
9199
6793
14102
879
352
187
887
3037
9225
1591
592
3227
363
2905
3342
1450
279
773
530
8187
2351
334
2505
8917
1383
1977
12825
623
2002
2040
126
808
741
8532
974
8746
2993
405
361
150
4235
3581
635
3195
129
176
7253
2972
7053
893
3010
2220
8915
10749
125
101
523
521
124
1133
695
593
1205
809
462
715
261
119
245
2330
2005
363
775
509
233
106
649
4895
6348
157
2813
9125
2024
539
261
111
515
781
364
4272
858
1084
13653
4646
1186
11864
1297
3192
1017
1976
10033
934
432
602
298
1038
8905
2235
297
623
532
582
8257
700
5503
4652
415
3103
2839
942
425
3046
791
5189
4505
3078
7565
1957
116
383
5477
824
194
141
3579
3987
2207
2058
2783
1117
11856
4523
381
230
398
387
1039
507
1107
936
241
2153
399
932
1658
321
5558
341
3112
2527
321
305
263
294
194
625
407
112
4603
239
288
142
194
625
375
112
1392
422
422
625
2106
363
730
4296
2521
3474
477
879
1442
9024
6523
566
12601
2342
8333
5312
632
613
242
352
539
9091
3398
429
1218
335
348
281
308
163
219
13736
1698
161
189
341
8872
519
430
328
1022
389
162
170
312
780
2658
2181
542
3463
8884
3201
2854
366
140
250
146
466
292
386
274
250
118
1647
569
6258
2673
252
1433
2911
1138
519
545
15039
1855
1428
1830
168
789
418
118
194
322
3055
320
376
6352
256
746
2270
4218
1618
2494
479
3760
5914
1665
1761
3843
150
1753
419
467
7758
1800
7132
747
412
262
7467
740
4081
5303
275
658
4542
701
757
131
4198
173
334
1185
421
251
8662
5726
2154
10899
2079
242
111
339
514
461
2600
352
176
452
217
1047
414
9408
1167
1878
884
336
1053
3212
336
215
2804
2842
647
1374
9804
3615
5370
978
330
708
493
3209
3578
300
393
147
218
191
1897
3289
553
140
199
9369
5147
3257
584
9496
984
10732
598
1169
1940
1268
130
557
7392
880
147
7271
8798
834
199
681
506
1823
261
228
428
1072
377
351
652
664
458
462
470
379
726
736
685
726
1081
131
726
822
600
1199
3128
145
3977
676
274
1054
398
3010
1267
317
119
1666
226
203
633
7472
1217
122
3104
1288
523
8060
10214
1210
590
13732
538
297
2695
1576
125
449
116
1395
2910
4525
7516
1279
863
555
1691
508
915
2414
569
801
2076
1275
11160
345
377
136
902
205
2740
180
8958
517
208
1127
5341
1133
154
1982
744
476
7571
11983
4321
3509
2728
4331
1741
249
638
1544
1208
4052
364
830
233
106
2076
3945
753
153
313
183
1995
277
6863
1014
181
352
106
233
146
458
4145
2215
1040
4692
4474
1694
956
6616
1843
219
997
497
1405
108
609
135
703
236
283
628
635
120
1163
153
186
927
127
1090
366
420
108
483
310
1250
535
908
117
108
608
134
704
734
547
107
120
485
3410
493
631
107
2177
152
632
219
1015
592
1405
108
606
703
734
547
121
434
108
483
310
236
283
535
636
120
485
153
186
927
127
1595
108
608
134
704
734
547
238
1163
414
659
611
3410
2177
952
598
5400
146
3050
6486
1610
515
146
197
458
4127
2233
903
670
495
467
287
267
8865
1001
454
883
215
253
103
338
225
1845
273
205
12236
827
201
1547
11917
2511
146
179
592
938
385
284
8879
117
152
710
132
2102
15036
2076
508
9400
832
898
9066
396
318
563
1762
2682
9517
606
8533
3615
207
117
135
1326
898
3094
8644
398
318
560
746
333
702
573
713
1284
207
549
487
521
475
558
335
1748
2682
9551
606
8544
3616
207
117
195
2505
7396
1785
4331
7299
713
1284
370
200
207
979
857
184
1024
3484
3897
1814
399
12385
1336
2119
838
531
2473
106
233
941
846
3086
967
657
5216
712
8469
2155
743
323
8212
246
5385
7478
2995
752
153
7921
1981
525
1301
611
589
106
202
8656
7742
1993
10738
2554
1350
594
760
551
534
106
111
2100
4402
2775
1836
501
217
910
725
7304
776
964
6483
8935
2988
254
581
228
7354
238
119
640
4206
566
1995
1509
1187
1080
125
785
222
470
1646
307
1034
618
8137
380
4193
974
100
217
1889
165
478
1088
4745
160
478
458
152
199
199
400
2495
794
339
436
3142
722
1733
1551
436
378
3072
345
4554
4623
10909
109
405
409
228
1942
945
215
208
9855
114
2465
4232
2307
3002
649
558
129
1925
236
1309
8229
535
388
1481
2210
2804
863
551
819
198
196
128
1077
8836
5156
13837
1055
9459
7861
9452
437
196
587
6854
354
593
302
1192
705
5806
1608
7439
4500
1825
267
352
886
228
174
3531
2300
699
8205
527
2743
315
224
548
403
1139
104
1361
522
9380
5794
8849
2157
9462
1212
428
2854
157
7046
4242
1228
563
163
182
302
460
426
265
3632
147
3349
253
211
443
426
510
3681
1523
1240
2019
119
3156
5699
144
443
426
307
412
563
6878
5381
2375
2133
453
1157
1561
3526
1210
1478
166
141
738
781
282
196
531
767
1132
12223
343
1814
280
5471
416
5432
3420
4627
4642
8940
2523
5547
1666
1749
1031
3697
130
200
204
417
353
13512
8960
9229
183
277
1202
113
632
117
309
715
142
299
2073
234
395
125
10566
178
384
613
647
1760
151
118
179
494
151
328
211
454
7331
5015
128
1598
1239
777
618
1752
2895
3767
480
499
540
7494
1693
3196
1173
199
9570
276
1918
499
553
580
5827
1457
162
859
169
162
445
7451
270
445
130
6524
216
121
471
8830
234
124
2562
253
646
555
234
2048
525
3231
8473
5175
1729
1174
2360
1105
680
150
134
1124
637
126
5667
8949
3427
163
1533
591
8063
233
106
3304
9062
522
8557
3461
7135
9585
2226
1768
5485
705
134
8870
131
232
168
120
1017
104
115
122
9402
470
2951
423
1286
3249
5242
2448
188
168
5646
3238
429
1274
527
1601
789
2458
612
598
631
1653
198
197
106
131
1431
153
197
222
131
309
102
802
363
1019
1320
189
5107
148
275
705
158
359
606
793
189
472
327
3283
572
3975
1185
529
535
5450
5418
5823
1009
1022
1980
7499
533
484
6203
3541
7675
3188
1684
548
7408
1979
134
1743
187
3726
4613
5851
2890
1619
518
237
501
342
460
118
341
566
567
598
2946
735
309
4006
1185
1140
1951
4336
1530
155
113
403
263
541
710
195
640
493
6371
2345
357
918
231
410
504
9395
3816
731
110
131
3992
183
249
142
186
2704
250
8081
8945
142
186
2113
2616
476
683
2657
2206
1412
7657
1127
2697
2509
7822
787
4852
208
320
150
1979
5274
3158
1537
5663
9441
2635
516
412
595
530
490
296
514
4610
327
2313
110
108
772
1199
358
141
1238
1121
6985
1184
3417
327
2214
755
766
2253
6915
3682
4735
2167
2285
705
13425
173
325
141
521
9281
130
7134
1318
6395
7537
2001
1157
492
4593
2867
2623
132
629
3238
2168
280
309
917
134
2948
549
124
1127
7426
1405
107
551
667
1164
881
1423
11518
361
202
549
512
5020
298
366
1804
2975
8550
481
2848
3458
11941
1201
11522
9615
8809
301
1139
2547
1067
10613
5994
865
105
2174
853
646
7366
443
147
680
2138
156
472
4378
191
112
464
147
680
1495
5943
2857
1941
291
156
472
380
728
5435
5659
372
8116
767
146
2572
124
975
1444
9952
102
802
799
1179
2892
2792
7435
151
10981
5468
686
312
13338
564
532
156
312
403
5496
538
156
312
1815
269
156
1024
511
1938
114
342
102
110
161
530
740
685
7360
2087
562
419
571
249
704
691
102
545
1627
823
2431
699
9130
2341
3293
10671
196
1591
8011
318
997
151
6011
6020
4470
1985
8661
466
1425
177
1346
8896
844
918
486
155
202
274
586
3289
4865
354
1067
5012
207
592
1317
279
275
215
179
8118
243
491
5830
5424
705
1374
421
6907
127
454
387
100
372
615
412
127
454
387
282
922
372
5012
387
100
411
275
3135
243
941
2549
5783
1057
379
1041
161
220
213
218
1265
8880
10273
271
139
13309
256
183
967
764
8848
761
2299
593
9381
185
723
1259
244
3672
390
631
392
1574
920
3625
240
8882
2510
8500
684
5756
1401
2466
521
366
2058
111
1524
2077
474
275
9377
591
3856
9669
1622
278
342
234
215
382
660
4793
934
1047
3551
1893
480
6678
895
235
370
255
13686
656
399
7223
11039
1679
113
138
428
484
5473
266
113
138
426
209
489
2827
9103
693
690
111
138
307
214
571
342
10586
567
1208
224
311
116
340
1917
9374
3491
933
8959
4050
359
6222
3616
4777
2936
2615
1327
1067
4244
345
168
230
483
334
340
1252
255
2859
120
419
2712
326
379
189
1971
2944
8334
2262
885
4466
279
1359
154
200
566
2184
998
4981
3229
5739
2222
3540
589
3182
391
3347
522
1667
7607
364
1454
384
508
835
229
6869
753
228
405
2399
2958
7541
1948
109
2309
1766
1035
1982
529
281
403
852
6595
353
2222
3568
735
13722
4482
982
864
349
305
6517
5404
1056
287
320
255
917
8857
7974
203
181
126
1237
305
506
244
2824
9325
1555
1119
160
699
2033
348
228
225
289
176
425
165
173
671
278
14821
238
846
2446
9255
7451
13834
2296
325
342
138
391
1618
1451
444
313
342
138
391
1144
973
758
1578
3194
444
540
3749
342
138
391
2245
5106
4154
115
7319
682
1928
4453
2310
1176
561
401
808
6294
1397
498
512
229
673
260
1479
1271
413
855
155
421
868
480
127
1585
498
1007
672
1444
1269
413
854
808
1187
510
426
547
7467
293
154
218
926
144
227
569
2277
14710
514
292
205
5037
10349
6679
2452
172
171
653
274
2465
2462
7167
1381
805
693
1244
10314
6645
480
1189
7575
6312
269
1304
3454
7461
1460
3707
5058
146
3059
479
1816
4970
2463
2545
3910
7280
2794
114
597
106
1171
288
762
971
504
122
601
193
4406
3415
6483
321
317
1876
2645
6673
262
1451
281
387
4688
412
13574
114
500
651
2926
10146
5396
555
1925
912
131
507
12384
9441
5538
7186
899
1339
13053
2033
398
1829
226
3737
1463
1352
1161
3140
300
9074
187
208
568
2744
643
13627
270
621
272
1072
152
1466
513
226
272
9576
3336
309
833
992
115
2281
725
2265
1926
3067
725
1017
870
170
225
1197
1133
162
2013
1338
284
2746
7446
2116
2599
135
4326
3087
663
3028
2344
1983
1487
130
228
1105
15153
586
116
661
163
1006
185
203
4330
413
416
1006
343
609
8433
1748
1594
9171
3248
135
121
196
157
280
3034
251
195
280
246
502
1227
14677
463
164
576
5075
430
350
706
524
2568
8149
7425
1228
289
1853
647
176
579
136
434
3161
8154
2788
1681
9552
1283
616
1165
5903
5002
253
2275
178
303
216
568
289
5021
239
216
576
290
1919
6619
6611
5989
711
5113
1088
1968
107
170
1232
103
168
5053
179
130
100
1051
103
245
168
181
474
717
1434
646
6370
1897
245
168
181
594
873
1013
543
185
183
4331
4440
2181
1505
2584
287
594
743
183
2985
1161
6022
2687
5744
8974
1670
286
976
11750
2833
11305
568
568
1095
1913
1032
819
482
1119
1772
221
134
286
139
104
136
288
173
7031
9137
1508
190
443
536
5080
435
465
2002
7369
771
140
167
130
1918
808
930
399
232
1341
1560
151
1055
243
299
5299
242
414
162
120
110
168
6566
9151
2181
251
324
1404
107
577
132
995
964
105
686
619
179
965
161
525
853
462
127
158
811
1534
2708
5892
3005
344
1726
4054
8157
6317
443
9236
428
4525
1238
1545
2823
852
4212
512
329
203
794
1876
1049
9432
5483
3905
662
683
290
6691
1037
9467
5298
3049
901
517
523
7987
4943
143
137
150
233
106
680
11717
534
358
123
1558
119
128
149
406
2980
9388
686
2411
14428
9334
3734
9387
1158
9258
4146
1055
4305
230
202
886
204
682
997
726
13615
3905
3158
8150
231
1351
1324
241
292
383
400
4193
385
242
1923
225
572
5361
700
8300
6526
103
106
199
274
9212
9588
1253
10181
13257
1903
4599
8732
401
540
109
574
150
4161
1144
166
190
244
152
368
191
121
160
11084
1277
230
896
882
5531
3283
114
1154
511
1059
9199
2017
517
1910
2465
187
613
14063
2169
811
11920
2219
3131
2333
249
1548
537
5342
451
694
530
328
124
548
1391
711
755
917
13121
739
184
3783
2473
2771
3910
687
6374
8183
708
2418
3173
3160
1932
2045
3331
8149
14902
2858
1880
10887
760
257
270
592
458
378
212
102
530
413
705
7385
618
4649
1629
1274
882
893
1911
505
195
102
278
130
413
131
130
1080
2824
9528
1191
1901
1922
2384
2259
2747
1463
252
530
799
1624
813
206
162
132
515
923
373
119
193
1893
206
156
132
991
373
119
2410
108
208
162
132
522
459
11024
306
15088
1015
1686
5713
5331
430
2224
349
800
819
373
119
718
373
119
727
440
263
4307
6832
5234
471
1441
4925
696
1184
1748
1618
645
1389
2022
443
616
2498
164
3649
5198
321
278
528
258
7836
2402
226
150
171
103
195
194
148
541
1966
365
343
258
1487
2913
183
103
3129
541
1823
1010
4922
1457
4950
1591
1966
3363
508
314
1896
164
9394
313
419
671
1010
1225
209
1839
476
412
1052
450
13675
231
741
2484
473
198
257
2607
9308
2795
8865
2438
343
3500
5649
1954
3664
521
547
266
670
471
4806
1620
3564
1942
1770
3957
1199
4569
1582
170
198
220
672
246
486
210
1732
6112
1093
191
397
210
202
232
461
707
2435
727
101
183
1249
1925
891
1268
1079
4207
14678
1022
984
5126
2126
557
169
2657
527
366
439
343
257
4140
2948
3099
7838
9613
134
3437
1774
579
18082
825
2266
3325
228
5617
1773
854
1708
821
1796
7397
142
8231
210
2302
400
493
372
1452
1906
139
503
6007
872
5852
2478
1533
721
411
459
129
4188
824
2927
267
403
231
1839
1140
306
321
923
1400
204
6522
453
6197
4939
475
377
3998
139
2620
2141
1722
3469
5948
864
475
8187
419
1812
3214
279
147
207
1112
666
7356
1981
6840
6604
613
187
269
546
429
798
693
7156
267
1179
147
2475
898
124
713
400
210
341
4474
5454
1177
531
750
4711
8139
1261
109
159
343
116
453
4932
848
398
934
4316
218
3613
1384
345
4958
7327
4096
4572
271
2871
1057
3303
138
2287
345
3090
8786
13908
113
5966
578
403
454
296
119
1531
1260
163
340
417
442
1647
192
399
9452
954
1084
2235
302
13516
1340
341
213
6434
7056
11519
9352
3892
1424
293
916
604
1100
1812
478
5082
467
1869
225
313
343
620
1437
9355
2162
147
7383
689
408
507
489
392
390
1189
631
278
295
157
9342
3954
1380
2708
286
494
131
107
126
219
164
184
669
227
3354
295
5177
14253
4032
1443
206
2561
2975
556
883
2906
207
173
119
122
2744
501
432
841
6168
998
2300
4600
481
200
289
227
193
1963
1760
2525
119
122
1155
290
455
801
2574
1602
114
1146
184
429
6035
2649
1677
994
1178
139
206
671
227
349
5377
3803
1164
856
673
870
5587
6498
417
500
3846
9625
255
304
1066
546
2651
1093
659
3359
3690
493
156
2290
543
1414
3456
476
3276
847
5267
7633
2659
175
1008
2388
515
377
1454
3422
773
684
238
1059
1299
1856
3152
440
3744
1894
6736
2525
9686
4007
1395
758
1952
9280
695
115
2257
379
132
417
7489
6759
1801
136
231
1722
1237
413
977
3107
2168
7527
190
290
184
324
273
705
5573
1652
322
239
2016
249
159
147
299
1093
120
240
346
1164
8530
472
1368
112
115
550
3334
5652
143
109
186
390
1623
3923
834
6280
7083
5315
7470
104
163
7087
1610
3313
205
416
133
1997
4568
597
2379
8941
2447
3060
3282
433
7576
8996
943
382
2022
5653
1728
128
105
766
7365
5435
705
1327
3270
6139
5826
251
708
218
224
590
547
1128
3408
158
2512
211
104
413
7054
3723
6411
8899
3114
2297
301
3002
634
1621
2929
7378
8645
819
1005
728
8950
728
2271
5003
575
3708
1139
447
613
915
4567
3599
1428
7599
1726
3100
1583
5455
651
297
3275
153
143
139
502
112
1115
347
341
126
1872
925
1252
2055
4941
358
123
615
121
444
2747
1810
966
5173
2357
2311
1460
1669
159
356
3127
130
163
285
670
212
5860
419
6029
3242
549
236
404
1175
125
549
9678
312
1725
7587
755
1815
755
2489
234
188
1331
308
2293
4466
2500
1148
213
637
210
263
158
1348
118
14329
541
561
112
321
184
1189
1189
131
334
679
101
3980
7529
1953
6205
1524
1638
1284
1905
1222
3439
5476
3404
128
1893
265
205
7518
1506
103
194
9140
262
151
152
238
1316
452
135
130
712
609
5941
135
130
731
598
353
468
1310
5064
4935
5259
6669
520
4836
1293
2769
356
1336
2841
184
7465
1643
1336
7230
1463
295
1747
463
207
802
350
690
1489
365
240
2673
1580
8122
380
682
6187
8967
115
437
176
1859
122
137
129
792
131
121
712
272
3410
8957
2434
8913
1641
1936
944
314
385
1528
268
487
181
230
128
9085
242
1285
258
241
317
131
1712
1628
2647
322
9388
947
4984
545
545
2304
679
1285
246
241
317
131
135
152
352
189
172
168
417
7598
11206
345
3868
8871
9171
12767
296
7432
9096
530
521
4591
2183
1669
103
114
371
198
2104
209
4798
848
117
533
119
3102
9359
2419
117
533
144
100
233
647
7375
2282
539
1567
12659
1740
2433
1687
11265
8200
710
4879
6324
265
953
526
4559
579
1592
561
1641
3874
12041
1258
2142
491
1187
4493
119
158
372
679
1221
714
468
110
414
108
4914
5685
9373
612
1943
2364
110
211
669
5143
4129
6438
4885
6505
858
4695
5347
1485
290
1979
13927
394
4191
1050
719
277
8543
165
828
320
144
689
238
203
456
785
524
794
203
1029
1353
670
667
135
540
115
120
455
198
135
540
115
1606
199
772
866
418
155
828
895
667
135
540
115
134
993
671
490
1283
7972
665
218
1559
464
7364
4790
441
2380
626
387
1971
5420
1757
5298
5309
7366
4015
4093
1346
5708
590
885
654
3230
2056
133
2405
745
617
135
3436
467
402
1141
2948
2429
652
7868
703
4964
265
256
5162
9310
159
1195
725
3538
9915
3794
6158
1795
135
105
279
148
490
444
3908
370
1879
573
250
609
139
9186
376
471
1452
278
528
199
523
131
13462
342
233
320
114
9098
163
1464
146
223
959
4089
916
1563
3038
464
100
229
284
130
7357
223
348
584
614
7435
450
13476
265
3693
233
329
346
568
209
186
155
2069
1627
113
1252
5342
4680
6073
2088
216
1271
347
125
7737
462
3321
616
216
824
550
196
9193
8997
1403
155
450
418
1138
790
162
240
3032
262
344
485
2844
344
2998
4503
1956
574
357
387
107
114
249
5516
534
262
107
178
113
1656
1559
4454
1134
1506
2306
2499
275
286
1377
3499
642
281
1320
1085
169
167
240
6093
545
1169
710
303
162
7453
100
207
129
3667
1252
388
1355
1282
301
1320
111
4381
1436
600
392
8358
412
196
821
484
689
1253
105
1983
273
378
1502
453
171
545
821
483
1752
1682
3745
371
127
121
220
444
4432
2936
5913
1574
374
2756
523
4624
555
7993
329
403
1791
3851
8946
631
869
265
107
319
4992
371
559
548
440
440
6307
4422
932
5530
145
361
1982
259
216
9536
268
1682
182
2933
3070
922
2231
588
329
1338
114
4305
590
138
908
2293
262
105
195
293
121
2638
13338
2724
2516
107
523
288
170
408
421
2245
1104
2361
233
6101
233
559
2398
185
192
193
7341
341
3296
1348
237
5489
1044
2243
1185
584
661
584
2361
2835
1606
9386
5034
954
454
1152
112
660
225
1101
4046
627
149
216
9031
7288
2030
4313
6126
454
3055
852
301
214
155
229
411
211
121
8999
134
238
739
1369
6064
1866
1348
321
180
284
348
185
11150
1468
111
245
437
136
131
237
1664
300
440
2314
3506
1594
1667
3944
1702
9470
7602
354
1265
314
699
105
191
1572
312
382
451
178
146
119
204
265
260
2308
4517
690
764
8918
3335
13311
967
9144
544
6359
1807
3681
459
502
999
6311
8884
813
540
243
6527
8271
8996
629
9843
1657
107
518
687
1180
126
519
512
270
5638
6482
258
4946
3844
215
2028
119
206
258
103
394
119
366
658
349
494
658
494
1588
604
743
730
3754
438
366
3854
437
366
1428
7822
1596
661
434
488
184
1146
104
3070
405
290
617
13649
214
1992
9376
5488
2977
1217
14137
5705
1992
1519
440
122
282
338
195
147
315
1852
138
1164
1873
476
195
147
315
451
1130
280
290
923
518
278
1477
280
581
158
8110
280
290
255
364
268
318
1051
658
13430
692
8435
3085
9749
136
420
694
13238
477
3922
900
904
133
156
2037
711
6246
8464
7078
1977
10710
13642
1473
1432
279
482
624
230
456
365
1118
132
13321
639
2217
398
350
874
536
572
596
487
994
487
1145
487
3070
8888
9472
132
382
1176
2956
3303
9022
648
1289
239
133
1256
664
2003
8950
2136
802
686
196
750
4260
7249
440
1180
469
712
102
1258
299
703
125
603
120
1398
1260
1978
2166
5353
703
4965
5067
1737
819
2172
293
664
317
277
524
8930
111
520
1427
717
408
1664
772
453
542
1648
772
452
8641
3010
995
3139
455
196
404
441
633
111
522
2422
1223
1011
125
172
4010
1301
8121
397
837
738
491
316
326
491
316
1255
984
738
491
316
1054
326
491
316
861
8084
384
8221
697
5455
423
7415
3685
5373
2137
2037
1088
1783
9167
2635
3860
129
3411
205
149
2632
586
977
2867
9126
646
1270
5693
393
304
153
8126
546
577
5782
1141
7961
706
294
305
345
1272
704
5224
7790
2710
617
301
1248
542
568
8708
1116
942
1450
279
7264
279
132
512
5525
2820
3718
3458
372
175
732
244
414
2144
328
4242
343
4634
1007
6164
536
3030
9152
6558
847
1505
1947
226
399
398
115
197
489
5505
243
527
226
449
431
156
541
1081
525
341
340
1208
3299
1336
5307
686
276
2175
5912
1126
780
12187
3180
4237
693
5356
202
180
603
283
128
125
407
5705
180
280
176
305
128
125
407
2169
2419
2155
650
237
1054
382
723
2530
4690
7331
2187
733
2753
3490
3334
741
481
887
5619
275
359
287
5084
330
1059
3506
1130
6620
8806
3205
223
1637
178
2354
11910
1077
207
5772
6669
232
302
896
1512
2018
1380
9563
4083
4459
7475
124
112
214
108
3696
417
3004
179
1642
6528
4881
283
2814
165
1041
314
1057
248
375
2225
4619
1632
591
719
7915
1082
529
6906
6664
4669
257
321
9384
2920
9303
902
1838
1183
2886
3776
1114
5199
725
864
3659
606
6670
176
4744
7091
1986
1701
304
1355
1648
3563
227
8748
4694
1350
2718
5093
633
749
1101
582
11095
8891
1357
3024
2443
641
355
198
148
176
1230
2846
4630
2892
2328
420
4795
101
1230
519
481
6139
497
2718
1309
571
133
311
131
3559
310
2616
2807
311
1861
2494
491
718
10748
9310
662
132
4954
1016
1677
6154
504
1301
521
681
553
712
4052
313
500
1985
1482
257
380
682
251
141
889
703
251
141
889
5097
701
13688
7232
3233
257
405
321
4367
423
1431
1049
8059
3368
479
3527
434
622
1202
5219
15394
1936
588
2087
760
922
1089
186
104
657
7954
1347
8435
864
350
881
3524
1178
521
245
106
179
4669
2298
3842
14962
5346
269
2338
528
233
208
1856
768
716
478
868
5589
384
4810
1182
2784
6345
1012
1705
6998
179
355
639
1334
4266
3857
4180
162
5471
169
512
823
204
468
211
143
4698
115
2422
4451
613
1876
115
829
2407
127
120
1673
2383
3670
1281
1314
998
1260
6965
571
1337
289
1124
335
8282
149
893
1085
2539
1538
149
3202
1509
728
930
363
206
404
8923
670
300
586
491
2979
592
107
168
111
146
497
2189
672
599
107
116
496
1530
4143
1868
100
130
210
333
2588
282
5085
287
273
1161
1190
747
130
210
452
7440
293
197
5977
2489
974
467
601
9697
467
620
3646
2401
1689
146
138
125
103
311
3272
253
205
125
127
312
560
3965
4409
2300
4808
320
986
110
686
2205
1329
475
4747
4187
311
691
510
505
592
2171
6071
2183
1272
531
378
922
2006
9107
5025
1638
182
233
282
183
245
2686
3715
8841
1956
4870
312
131
312
131
172
540
9324
945
169
876
690
404
2225
2798
130
378
236
312
414
128
5692
236
312
414
127
1284
181
577
358
386
392
453
3594
1641
371
1808
2313
1480
257
328
979
9456
2114
132
371
1048
143
114
10196
342
105
1042
4039
1184
3493
1358
1522
380
8544
14544
4063
148
3271
1527
381
782
1051
131
487
1235
2704
267
401
731
134
3409
11814
2034
559
990
4429
8980
359
3822
11605
1876
11027
151
549
124
611
468
1774
112
314
234
404
226
157
356
189
315
108
102
233
201
3383
733
9059
1259
382
557
848
453
7750
4420
315
2139
5021
822
1168
123
468
410
236
384
394
224
2795
785
497
312
1887
5407
1374
2780
9003
724
140
430
151
113
547
317
1969
7558
185
191
845
425
140
430
151
596
111
2191
282
379
627
379
465
122
171
283
2690
518
9051
463
8554
7907
702
4538
800
599
372
804
269
169
174
513
7478
319
216
6704
6579
1390
282
548
8874
665
398
1159
181
2184
130
3085
400
748
167
2221
3404
162
1858
276
274
551
244
165
122
5440
304
682
165
122
471
129
3852
4889
4925
8950
4434
553
8286
475
207
304
135
1643
193
230
456
1173
1442
126
206
196
116
1269
314
450
1095
1305
1950
1095
1567
7979
419
1377
8732
4443
473
6034
159
435
724
6752
983
666
779
361
141
905
146
4632
9601
4517
4241
329
8960
585
2003
578
8772
4161
1428
1518
324
623
1975
248
1180
325
619
312
335
1247
922
9269
227
280
718
528
593
587
421
5815
8923
355
3015
8885
8088
9419
2658
104
794
612
404
6594
2508
2247
666
931
251
14904
3862
1399
1406
4775
831
666
739
119
244
195
244
216
138
118
679
1448
4777
2769
924
5707
3727
366
5358
262
1836
343
9089
3834
331
1274
1545
137
101
196
275
971
204
385
7601
382
494
209
442
884
2929
262
9440
262
667
464
2136
6897
606
385
400
166
1336
1385
9205
6235
5800
958
373
146
684
145
184
478
9479
142
594
6038
7194
3564
2921
192
110
136
318
280
1923
647
1675
299
645
540
1087
230
1465
135
979
135
2381
6670
523
239
436
427
393
1365
127
328
390
308
125
342
247
194
2182
126
356
164
217
389
125
696
104
365
2178
337
139
152
228
1719
345
894
915
1469
4679
4214
145
138
200
161
119
3647
139
115
109
185
293
331
291
287
4240
312
1361
204
166
695
143
4609
5836
903
1017
353
3215
4640
7088
3621
1077
1150
1174
1018
124
203
394
269
112
124
800
794
8879
1786
425
2429
228
458
1947
382
7309
478
3518
1533
7476
1088
3216
6822
2016
145
274
122
8916
249
4662
2201
6045
2374
4673
4491
1013
128
2251
228
223
182
164
194
442
1682
3217
4857
438
128
102
159
168
189
253
5556
102
159
8696
1364
1108
2754
291
175
495
1403
2335
4511
130
392
161
175
2188
102
4828
5495
1353
7001
2063
3639
712
8905
145
206
236
191
6258
420
509
500
2343
6468
4782
7285
3056
1826
7179
5770
288
1640
119
149
117
615
2642
149
118
630
2682
149
118
625
2683
151
150
9150
2592
524
509
547
509
149
101
357
711
1656
222
496
3043
635
435
222
128
1470
6505
1463
4684
293
3592
4362
3480
2006
11764
3540
4607
1938
298
302
4520
351
1664
601
400
274
9609
2436
1323
3038
944
3429
1884
527
278
391
8212
278
391
493
11625
1878
211
239
103
105
393
663
195
248
2394
361
254
239
167
105
443
440
664
390
119
396
311
173
199
303
9517
304
187
278
330
7444
337
182
5613
13761
638
200
130
12255
1271
1593
357
300
104
142
1165
1165
456
780
2854
1219
248
6207
807
6294
8575
149
645
561
111
268
1161
107
159
505
782
311
122
256
1775
5394
202
4194
4302
873
7362
8258
1768
9119
583
425
167
368
5253
3312
3957
6531
2582
458
925
1447
352
7479
247
107
172
141
3553
104
2683
3375
1111
725
366
297
1028
6016
4730
1700
4039
703
1169
314
5039
314
271
1875
301
255
128
328
1517
1895
182
507
666
296
628
282
362
328
233
1450
2886
3993
4352
2849
1056
5015
5374
1408
203
141
1994
318
126
282
282
144
335
3101
114
972
5289
10552
391
922
1957
1800
5559
379
8423
1763
254
1142
1946
186
203
492
391
1111
8972
173
10873
119
1749
4928
6264
2264
7188
13643
1627
482
8041
1463
530
913
260
1450
424
3032
554
591
1079
4219
105
301
457
1114
919
335
134
657
164
3212
2207
9017
268
8898
202
490
157
216
227
198
199
121
4970
1124
246
1120
204
2483
233
100
309
842
156
227
104
319
659
686
522
347
218
492
131
5267
703
8100
331
660
2440
1685
6030
1161
7058
250
151
3593
2852
106
9305
9671
2909
2473
1103
128
209
3257
2036
177
417
1660
389
5537
445
261
189
326
316
131
5937
704
136
3712
711
346
125
1162
572
9966
522
523
346
10602
483
282
202
566
114
235
3295
2828
1403
1516
223
7176
1183
4815
5929
538
573
3899
4599
13424
557
434
2635
562
759
889
256
190
434
404
1866
6205
2192
1823
1541
178
191
138
155
4840
2038
1343
394
228
3028
1442
24218
454
973
3265
7452
143
5870
4902
105
230
172
3523
621
255
354
177
1402
594
1005
753
1228
284
466
171
242
219
1164
106
181
911
2465
744
639
269
103
182
141
2098
2576
112
1958
5260
1782
5229
1225
156
654
2124
102
9281
292
523
379
1360
14600
3476
10466
2936
346
102
456
108
350
3980
1323
2951
308
7109
5922
280
2429
719
1091
6163
146
111
323
719
877
2112
524
7328
1433
2959
1453
438
916
100
292
144
2765
438
916
100
292
144
500
538
7981
175
160
1204
472
1170
134
237
100
292
144
1170
134
237
100
292
144
1397
1551
355
450
156
1574
2411
653
696
1750
7432
474
340
154
446
1454
256
143
1100
9267
2192
3618
4201
5190
1794
1893
4097
546
124
206
116
201
161
2256
875
312
1040
285
422
172
387
200
146
967
780
146
914
1823
1190
11173
1188
514
425
5880
425
336
229
9194
913
8832
3518
1872
154
168
806
4409
504
248
1456
674
373
198
945
743
1714
3956
7263
1186
927
2045
468
8753
770
354
3900
1916
2117
354
3200
5816
164
1362
3760
697
523
541
210
379
541
195
408
938
129
433
746
1195
237
163
1021
1305
5208
403
421
217
175
114
744
1056
773
1417
526
147
478
1340
529
147
5742
565
2908
746
791
5304
313
890
7251
1491
7247
304
137
259
524
232
1409
605
1136
216
2610
3282
714
406
4286
933
2809
1232
1355
712
125
414
191
297
200
223
370
4180
131
731
5759
443
144
3707
8724
329
5480
1094
362
437
3621
851
942
3080
8258
5582
715
4208
132
715
372
388
260
104
421
2036
3846
254
1176
202
265
173
436
3121
202
265
173
456
432
2916
266
202
261
266
202
261
1912
147
147
5426
517
5131
791
994
1305
3402
115
433
727
3055
403
416
208
2602
239
399
441
418
208
1908
2253
773
1417
430
116
140
1021
1021
468
531
6064
2371
382
462
1040
1381
2211
4247
353
337
2711
8909
1987
3311
13635
4103
1062
539
4043
566
8004
306
980
602
4376
943
531
100
556
1902
1078
4995
1595
2745
247
3056
2967
9857
1961
332
1131
1348
288
1935
895
1598
3230
651
13685
8491
152
690
1712
169
255
180
157
2977
884
1550
2650
9119
346
210
627
143
100
254
164
160
108
445
518
4738
936
501
1933
2107
1473
754
3612
7210
2101
2164
122
444
446
3002
7287
5002
5391
1075
2495
1112
6841
1138
3105
2016
150
224
235
245
1716
3630
151
235
286
245
429
341
1542
4043
3162
5020
1697
181
1050
7450
164
3846
1109
409
192
247
225
1305
681
2582
467
968
1285
7918
799
449
388
177
1869
318
334
119
9480
6648
3789
649
942
838
1347
1559
424
819
768
411
1645
597
1172
2688
631
275
514
3152
404
233
106
1504
888
208
138
171
15041
364
148
1485
762
3933
1451
421
343
8043
355
381
517
8075
7043
2017
978
179
831
9147
7339
507
3742
1669
131
5450
703
8107
9297
1265
1555
426
572
246
171
103
3503
554
246
118
1836
1668
103
1432
437
192
381
131
2707
1039
189
377
110
1977
531
527
252
149
175
217
217
7452
164
606
3832
400
9440
9284
109
4332
191
380
4875
106
233
1922
113
323
111
602
4225
1153
11013
769
1726
323
111
454
2254
342
158
661
105
6203
1643
4091
383
866
6879
1258
206
2693
158
492
572
7115
568
1367
475
233
106
148
184
1197
1409
297
544
2482
212
778
3617
330
755
1943
2684
7792
347
602
8915
2721
1444
195
530
300
152
184
146
448
1522
206
2526
106
1019
245
139
309
1482
179
175
291
11811
5551
1664
3109
757
938
1989
757
1018
1755
1931
3054
1455
304
534
8024
438
321
788
6947
1029
657
3800
1690
2383
584
104
786
409
657
2183
5450
1998
387
3645
5508
809
612
9148
5298
798
813
4444
142
2090
432
387
144
142
3007
12193
703
1093
226
1981
263
478
788
694
726
707
433
104
427
518
2545
478
517
126
541
167
2178
401
124
107
223
910
4051
510
3434
3735
162
1451
2184
2168
677
164
6538
339
4597
8426
4016
2544
1587
9367
7134
4828
416
236
3968
6854
4796
257
896
211
1256
446
819
448
2161
1624
347
685
249
3211
658
836
328
2023
3263
533
4988
4454
932
285
460
204
2818
784
180
341
5772
2914
329
321
250
3660
813
1497
173
1558
241
1734
189
141
1332
1272
326
7227
3515
693
420
219
335
111
184
226
584
1657
4549
1134
1590
160
1927
4139
335
4613
117
526
232
225
124
254
114
2387
1020
153
1506
9629
2058
532
232
225
124
254
125
2386
1020
111
622
529
644
162
7358
201
409
1054
339
1105
327
1987
3171
351
111
818
5252
818
1824
454
335
426
1179
7431
458
226
625
1933
408
2159
9437
5099
2482
141
4865
2361
1822
597
330
1041
8020
2669
503
159
230
526
242
409
485
2242
1227
145
3653
159
230
218
1886
3180
675
9101
5180
7289
830
1458
2173
258
1313
626
540
159
175
1249
7640
357
1684
1111
1290
7139
4169
277
10546
2418
677
2767
270
4852
1034
4912
4602
5555
177
7995
4593
2212
370
2652
7387
3785
453
492
1656
1543
518
4982
231
338
258
2226
1045
556
450
173
134
2971
9058
202
104
1426
520
686
1146
121
521
3602
1237
156
163
6327
336
8142
453
213
422
464
977
254
1248
1499
145
473
123
706
480
699
159
1046
5534
9458
3613
293
3482
138
1008
1412
2226
1773
4365
5071
2821
718
424
2193
700
1978
1152
520
448
4084
6228
3325
535
165
113
2383
1177
145
3554
534
189
542
1908
516
2165
1048
543
4633
2372
102
160
182
507
155
533
155
370
2494
2018
6303
696
278
1655
503
5017
591
660
14115
458
544
832
6543
121
115
370
1929
1029
1197
1261
186
446
1660
120
224
150
317
519
396
2341
344
519
129
172
2631
2353
704
8278
612
1777
3437
738
729
1152
146
746
3650
1894
326
4423
8820
3420
163
9443
1430
1012
7993
178
1372
315
274
306
235
4298
5282
702
1558
415
646
6060
868
213
298
535
205
683
2138
333
118
1470
7144
411
1411
454
707
454
3687
480
1001
2396
1363
707
451
408
125
3811
5046
162
358
256
211
2058
1757
9461
7677
6836
205
625
750
1021
662
5817
167
1367
1268
1369
142
413
1653
293
130
134
155
575
2851
114
130
134
155
576
8708
102
825
1040
490
485
485
627
9877
1600
410
3866
723
554
275
2766
1247
652
7829
4667
3545
3474
1332
5008
2800
686
584
5018
6973
3273
461
690
111
114
178
259
1427
10413
2460
2593
188
1752
381
403
266
731
430
284
343
1346
6578
9428
554
715
751
3651
116
6126
195
137
288
1109
651
330
2063
260
498
285
886
261
932
347
1618
1202
2894
1065
145
405
278
244
261
1640
2622
706
292
291
598
202
151
117
143
109
250
7222
111
1241
131
126
2835
600
602
394
367
164
3440
1718
354
1609
7371
211
592
166
170
220
233
280
295
2542
215
339
405
244
3151
170
249
708
213
341
340
406
1425
3257
592
200
660
483
4835
6843
4554
2747
1554
2154
696
3545
1619
274
178
327
2284
1622
101
388
1330
534
3157
408
357
434
105
228
2440
973
404
363
436
350
104
228
1877
4135
363
5321
1201
206
1005
8382
700
5089
6645
381
4936
233
105
3888
6131
278
3305
4741
101
600
303
364
303
364
271
619
1017
1010
1032
6380
741
584
132
885
1230
1037
9102
211
585
120
137
850
293
8635
850
1345
7739
7932
12715
189
385
302
208
778
728
1400
203
9141
926
347
143
384
2608
205
1563
1237
189
385
274
259
114
2807
189
214
274
200
337
921
4451
984
1027
1898
1948
2057
1324
1903
2368
147
162
885
335
156
668
1458
6295
7612
1292
4968
1192
129
321
100
175
4312
13883
1714
1176
4965
1457
344
311
6526
903
159
203
409
2445
9100
341
382
1176
523
356
851
2199
1317
4146
962
5524
300
9395
3381
4347
4474
5879
237
4040
1950
1680
8813
1681
2292
1175
689
1569
227
957
2285
7454
1040
4997
4059
715
921
12200
572
112
1409
616
1965
5751
3383
537
159
1285
391
256
146
605
663
8543
310
5060
369
356
183
118
175
148
158
151
672
9289
4338
488
183
117
167
190
151
2206
9243
4066
1164
204
9999
3623
2225
533
301
3749
566
3938
375
126
382
1085
126
382
816
1647
300
1619
1525
7024
502
4101
279
126
382
5344
382
1556
712
780
3226
1931
137
253
101
202
371
223
3984
2821
250
813
363
5123
1399
4161
14920
8938
4982
8456
508
506
2420
3843
194
1044
2187
2714
4738
506
508
455
2433
6009
2551
7090
4718
471
231
226
282
672
1052
151
1793
552
326
305
541
1219
640
229
128
1851
138
1495
3777
198
164
251
394
3604
1257
697
346
414
231
246
123
2483
1043
5342
1966
178
3618
15549
1173
938
1605
428
239
1360
4793
323
415
5336
427
1764
3522
206
316
490
928
2315
3908
1329
119
133
371
3722
111
9968
208
806
838
2563
2005
497
304
379
534
212
3671
615
1730
633
6101
7431
2884
695
910
7644
1111
118
3874
5659
336
307
357
402
8398
1717
1594
583
2841
114
1595
742
1901
547
131
105
166
307
234
4956
9832
106
1414
247
246
102
659
131
139
111
143
276
4541
4355
484
485
1771
305
1024
13558
2674
4498
721
236
806
829
258
165
1035
1016
1286
11112
1080
925
4377
7464
4957
5297
4231
1587
708
6723
692
3215
646
7277
1188
7713
142
1391
1400
597
126
1006
650
300
526
208
132
264
433
120
147
456
863
147
2455
13434
1156
365
274
891
502
229
182
1592
606
133
993
648
293
496
6233
431
119
1304
1110
272
2747
1590
1028
1479
8860
637
8545
2217
4709
1139
9108
1237
3111
2654
521
691
273
3140
8996
4233
1051
194
1078
109
5532
314
6082
8951
5987
339
108
864
296
3057
953
712
7321
799
3045
385
2975
7405
3773
8423
107
718
180
1257
6912
460
387
1177
7977
6823
4887
6192
284
621
522
440
621
522
440
909
2984
2520
1882
150
522
5519
455
150
522
440
104
501
337
2310
10702
7036
8739
1878
3124
3556
565
474
617
385
787
463
617
385
665
3286
195
1360
399
2809
6613
13586
8036
787
638
337
3388
1706
760
5242
703
1160
381
565
937
500
2880
937
507
7092
7612
4401
476
1642
811
3541
131
1038
2113
811
311
3848
244
1231
5065
1222
2382
471
440
232
357
3875
12926
2237
282
163
128
155
1405
8882
12736
1580
172
1146
179
488
275
652
324
1082
274
770
242
119
134
9363
448
934
5148
359
3890
4595
343
4331
739
2075
341
690
13667
799
1922
445
309
225
2594
251
5645
442
309
310
261
7983
209
1308
2466
934
458
651
160
1405
826
906
282
935
309
193
343
890
1684
4335
2013
696
371
697
2116
620
742
818
2023
957
1225
942
309
142
881
6750
10682
260
3464
5782
4233
591
3296
6824
1037
9451
6461
8921
1287
4609
231
106
631
353
390
223
403
9454
860
2489
1637
126
750
426
115
834
2160
126
747
424
117
307
2531
626
3437
446
1456
8062
482
2754
694
321
748
105
116
1261
1456
8971
164
217
1861
294
1046
679
1425
301
548
175
716
132
570
161
1409
6651
4780
4004
636
116
4331
4669
4392
492
503
1061
3993
3387
383
288
152
204
101
165
114
1808
142
9425
371
1728
6752
279
147
335
182
123
3101
132
1144
263
664
577
314
1936
299
189
259
120
7451
860
12666
1511
618
1041
8950
206
2242
478
6181
393
1000
287
4393
1712
2150
2032
4771
576
538
479
4062
2425
372
8536
2207
929
196
423
6576
401
3892
2935
3054
138
347
846
2392
703
8099
6678
5101
3464
479
487
648
3806
6735
573
295
217
1891
151
418
2013
3414
151
419
239
580
1000
929
5103
1589
2658
752
4028
504
342
2310
270
933
6363
208
2920
4694
341
5015
447
314
2321
5673
663
1698
818
6297
4529
6548
1595
1667
9180
5530
5870
146
491
184
1146
114
3007
162
281
3648
5680
124
197
324
154
1203
223
3381
2828
129
114
160
203
127
225
172
1614
1590
7460
995
700
449
129
114
160
193
461
5063
129
114
160
203
127
106
270
1860
5815
287
1997
1298
5204
524
3347
1283
190
476
173
13900
359
575
2748
804
285
1165
491
181
1147
104
2651
294
105
574
133
283
7236
1675
5803
3092
619
376
407
6098
6329
4232
8958
352
7179
1171
3324
338
1237
454
254
481
125
117
439
139
793
363
459
516
143
150
607
531
188
971
1044
3552
4911
135
640
493
243
313
1221
301
411
909
168
14074
333
8839
7998
399
110
1473
140
464
8522
173
1187
471
1291
1301
228
143
222
197
1356
1485
166
133
253
155
159
6092
9411
3287
282
436
209
236
197
111
200
105
103
1422
568
7091
6006
216
412
639
555
957
3067
704
5766
172
130
5572
833
341
1053
2782
110
521
232
9631
231
727
708
548
503
8440
7307
3445
1300
1148
270
665
451
706
566
357
680
582
1402
152
14970
5597
13111
4864
9447
3540
8018
6237
150
466
655
526
4407
7961
1981
272
2266
109
1619
12159
1207
1027
105
9631
3599
999
144
132
564
1205
451
455
392
312
674
606
112
217
781
921
282
748
261
460
4733
470
235
7691
955
949
1144
931
1011
1626
2074
125
111
139
223
174
456
531
145
7295
4986
835
185
113
113
339
195
733
315
3762
1039
5007
7271
1198
2378
4161
146
2397
1628
146
3187
3129
1064
2910
7133
4927
2474
4125
370
2709
4914
1790
299
448
113
122
175
289
1298
350
1305
1027
8470
7955
663
7401
360
1328
786
241
115
318
428
1283
360
264
243
358
352
445
1856
241
117
295
440
217
2084
178
9387
266
8819
312
475
217
154
1224
217
154
1248
5141
112
223
154
995
2728
159
390
223
154
995
1894
1216
760
9445
861
186
1271
105
159
143
2788
1286
1454
280
401
614
340
2864
3058
5260
702
8103
1455
2292
669
319
6066
1127
1391
134
276
146
248
14017
469
3993
736
213
1975
2007
7938
1619
845
1549
2678
1571
1749
453
1659
2456
4332
2863
488
2300
469
500
704
757
251
1803
2285
757
376
2108
304
654
239
171
3067
757
376
880
7448
290
1021
263
194
386
1111
516
9212
467
540
322
379
1239
1427
1693
3639
1280
5005
697
8359
2178
888
4304
342
4646
129
3514
6055
677
868
2904
405
856
7799
556
1771
1084
1177
1432
315
7046
5321
307
1113
9138
193
478
3274
932
738
12752
6107
882
1443
326
334
2419
858
7441
3064
677
1303
171
1514
483
1185
188
226
4373
2402
1821
5352
569
104
5841
417
1204
962
102
3744
5039
322
797
265
842
210
315
1572
3235
623
178
309
258
1475
2501
1760
1877
460
169
287
1121
14388
1034
250
369
455
2424
1790
303
4881
465
2273
435
1823
268
1931
164
156
611
334
130
263
109
1581
145
430
870
1007
164
156
435
130
9138
11124
2735
599
6396
104
200
281
434
125
168
651
800
1085
107
126
525
730
1845
402
6558
330
3823
1683
243
104
119
202
614
7284
2262
527
339
266
279
3706
8049
9482
535
360
327
4065
211
235
377
4835
2665
375
400
680
5245
3460
9088
176
1790
2735
731
401
177
718
132
754
536
473
3327
1144
297
140
177
156
270
117
375
292
244
696
1279
1765
2806
3166
671
1839
2683
1151
3360
220
402
4163
3860
6293
5230
117
1568
1649
119
103
146
120
113
1067
251
1554
1985
9393
191
5095
424
355
1339
3199
665
6953
7917
1688
747
785
248
2822
187
191
176
216
442
316
167
1372
424
1921
383
442
296
296
1650
544
2003
174
627
263
326
221
177
314
137
192
109
8995
4964
810
3726
158
8684
542
585
5581
2350
1478
792
207
477
1686
1170
397
7874
1682
1679
318
7221
5082
9205
5438
9247
405
424
793
1471
4491
382
790
1926
4183
248
1433
253
920
5633
645
2785
187
269
478
2696
4342
1514
297
4907
901
4207
2032
373
4774
680
241
264
2665
2867
1272
109
829
1389
2311
340
515
513
239
344
1274
418
1343
1005
145
1671
1279
697
1307
177
206
494
939
4131
11725
9418
3215
1822
355
328
523
1687
851
129
937
3788
6389
243
122
230
332
916
177
293
221
438
831
233
105
749
393
508
1414
830
1086
1156
4929
272
1642
3103
1971
1141
1961
468
402
3363
8944
3030
7490
2767
479
1567
116
283
271
1742
124
735
401
9113
512
234
1328
3091
6243
9114
2868
3564
1316
9388
457
145
142
471
566
102
323
8923
519
325
622
1148
2149
4285
343
4552
1499
3447
3527
3020
9378
3475
612
673
9439
4345
319
1190
7722
2051
3429
258
216
842
297
397
2525
576
421
219
111
3038
1404
108
600
723
641
321
689
103
1542
154
223
945
141
1596
108
600
715
1351
341
103
1542
3310
364
290
4179
469
1128
667
1168
221
195
299
294
327
696
198
404
524
556
146
327
697
1795
2145
1492
7250
4840
244
427
281
642
6656
1496
754
304
5373
107
322
186
622
1276
1237
209
230
169
474
299
366
289
517
409
289
1082
2527
3345
9266
1533
3261
4857
1116
961
289
533
403
280
1035
313
290
140
147
111
1585
961
289
533
403
280
1453
4409
493
737
456
180
881
2948
3345
4701
449
3101
2349
409
352
560
597
5629
230
216
751
7847
303
1216
297
449
236
2277
6735
1947
139
173
5518
5320
314
278
503
525
3075
139
148
106
333
458
489
840
5596
489
840
1486
2467
1872
938
1850
383
3085
1922
276
7048
913
3250
2770
594
730
1044
692
1027
1615
400
2464
6791
671
4575
196
138
107
7392
3129
133
257
398
1733
128
203
210
238
107
1688
1907
130
207
179
199
5182
144
635
345
225
1650
102
522
130
212
178
199
256
12733
394
1463
133
1254
380
224
4956
1211
2487
987
306
1676
1487
1899
1184
330
689
1326
134
445
231
258
295
1709
431
862
1013
389
245
321
7550
419
1246
222
184
106
5239
296
307
292
107
1018
319
667
282
7453
318
650
289
367
391
141
846
4091
291
1758
1199
5004
254
128
155
1000
698
620
761
201
291
173
154
154
3113
656
248
501
306
8974
525
282
104
2190
139
129
1139
208
241
2706
139
129
393
150
233
105
313
905
120
186
184
1994
1682
4858
298
358
6544
439
432
1710
339
418
770
293
2175
5143
526
4560
2139
2077
2090
1066
603
487
1987
480
526
13255
3155
133
257
943
5374
4558
1019
137
183
116
106
3138
133
1350
1359
5145
950
2301
2641
3410
1919
622
426
520
426
520
627
3121
971
101
107
2672
432
133
250
639
1277
323
2151
129
570
219
299
467
1504
1121
652
194
159
1121
486
375
104
208
1209
1789
8908
4007
210
4036
1204
829
348
709
374
287
954
1505
8109
700
5459
12111
682
306
352
282
211
256
1811
100
2941
5807
648
120
3464
3429
487
754
102
3352
219
347
280
252
783
156
4190
4548
214
102
1394
712
2377
255
385
6082
255
266
321
2740
8883
1734
479
658
2041
1416
441
5547
459
5209
700
1301
257
692
7032
4182
1315
150
9312
2613
347
695
151
548
1409
2739
6238
1792
2675
3344
3811
109
3087
4713
1084
878
1820
818
115
134
651
396
319
159
1406
2817
713
2793
6269
103
555
396
2041
166
665
186
350
221
14580
456
8693
7147
1394
5997
437
680
239
365
183
4386
106
365
226
409
118
438
205
1148
9154
2584
157
1138
8276
4846
1313
9366
2737
1049
9150
1863
557
6701
279
482
3863
2623
811
1233
2002
151
1107
208
817
219
385
110
128
1351
1139
5627
1541
456
354
7842
230
1456
1294
207
996
894
1179
1614
8964
692
479
275
213
264
277
2320
6486
148
1447
2406
3397
226
102
2670
10309
15525
590
231
391
145
285
3683
393
145
111
161
299
2105
2691
6281
246
597
477
2651
6157
3522
4479
1068
2186
3557
2138
290
1293
1079
523
377
1168
421
10450
3911
4786
3275
159
309
1706
194
2723
303
1279
8705
3147
3055
7552
779
756
208
327
780
3007
335
526
275
302
765
548
680
275
302
765
697
825
2664
703
3549
2403
727
286
640
280
529
486
1590
1745
1403
179
456
660
3447
154
434
961
141
1592
179
466
661
3451
5235
1665
174
414
420
4137
2600
1762
135
105
107
139
132
508
277
180
4858
178
1973
5381
2172
124
119
139
132
213
101
6171
1209
2125
3049
385
6449
6783
425
360
341
257
114
233
102
142
239
142
110
1625
1849
2208
1651
3153
1572
964
511
1064
1534
6491
5034
130
1723
411
4545
7442
2478
7593
3912
1031
8038
387
2362
1195
585
489
12134
753
3900
1570
4348
594
2168
679
1200
228
1447
1991
7563
8857
3637
302
504
2661
287
263
587
2589
583
444
1608
9283
3053
7255
3405
1209
6944
2809
4102
1465
595
180
3291
3282
207
2152
3901
2494
1489
755
2666
1419
428
170
360
815
132
385
5138
547
871
6712
109
6743
706
1808
2045
264
176
133
685
676
1816
1344
434
1372
675
702
903
194
240
1240
175
356
827
12004
186
234
170
202
2778
113
4935
3941
1029
663
462
8997
1271
145
356
590
161
188
178
155
152
415
284
2707
159
291
166
177
152
433
284
1525
7381
5019
6455
379
4608
2731
1479
420
513
722
1203
230
2634
113
491
432
278
827
1965
1203
672
8504
5830
1116
370
1087
6444
1646
237
126
346
5548
174
287
4734
6440
1380
3570
1472
113
169
3674
1143
3847
5433
2282
1012
681
4503
2563
140
219
499
4735
8812
657
326
598
107
516
154
110
432
2013
157
157
164
136
200
260
315
1334
1527
261
380
743
1858
162
554
155
116
189
171
104
2344
1014
131
3747
167
121
120
104
1858
398
378
205
157
118
259
136
2085
2977
161
398
270
181
130
118
259
5300
178
157
569
4719
1922
380
172
567
5491
503
382
193
174
562
951
8428
379
217
609
4255
130
723
493
272
159
573
171
1457
6232
756
160
225
124
4741
2770
4714
466
1360
419
9319
1635
1241
2966
1004
1878
171
495
444
468
543
569
710
7350
2686
2132
353
9518
4147
1812
4404
216
392
426
103
145
2633
2336
4983
6928
3865
4547
1218
386
487
6624
10388
4021
4638
346
1117
6615
307
530
298
194
117
129
245
135
133
132
314
773
210
141
6388
6578
313
1959
9292
5603
2554
435
1554
102
1833
312
9311
505
333
117
193
117
1589
490
372
6274
10398
2993
276
1080
353
161
550
368
2295
831
2439
7350
394
528
144
257
711
393
4037
391
1346
1808
156
144
135
134
3740
9317
6885
910
1254
6662
8361
479
834
4157
1404
304
1596
1461
276
2554
829
374
943
583
3614
1228
357
1571
4131
6122
4223
369
1028
7792
1816
243
173
3542
243
103
173
403
559
243
103
173
396
302
464
438
228
342
198
167
930
4347
103
342
118
5133
3087
441
342
198
1664
826
2266
2233
2316
811
118
3434
5702
5445
14986
1016
2050
603
2274
941
7281
2265
4752
601
590
3851
7153
9397
306
883
1570
3658
2282
731
253
130
161
102
8028
7589
1965
5853
1738
169
706
2198
6118
289
329
293
3106
254
101
186
1349
486
803
102
523
151
3266
102
517
150
2838
9595
4082
441
1923
101
3674
1650
4904
1196
4356
355
2605
153
172
1078
2419
171
433
1513
725
7100
431
3113
8372
656
9572
1838
2545
587
716
391
1001
1003
1217
9092
767
657
10455
2453
478
558
9409
5424
357
583
434
486
1854
7836
3679
475
6345
4928
2841
346
1196
749
1138
2660
116
197
231
106
398
9447
129
621
417
3512
256
5435
865
719
8914
719
2434
750
172
273
969
1570
275
1680
663
740
6152
569
373
1184
477
795
283
882
111
888
507
168
1484
4649
2557
5011
11401
13931
1827
563
4872
3394
3505
985
115
123
2168
5142
1404
1538
7815
4204
272
482
159
975
7338
149
672
149
115
301
139
131
268
1985
1086
2713
4612
611
597
4451
6754
378
503
506
476
149
128
112
2473
8587
4451
392
392
383
4166
149
128
107
2856
112
106
233
1178
7274
316
109
4830
1978
2569
13139
1852
776
1472
311
526
243
10340
7076
2618
496
1844
8809
1603
2978
763
4045
15056
3627
1119
670
750
5316
856
966
945
453
515
856
2511
123
741
3378
1591
162
239
243
3206
162
239
242
4979
486
162
239
153
8690
918
635
3909
4527
227
279
219
132
246
193
215
1228
105
1470
1347
1310
2035
127
126
214
419
159
6154
511
184
218
146
224
763
598
189
676
711
590
1480
9363
143
4203
131
818
186
1834
168
8613
1664
863
6241
481
269
875
218
127
115
175
279
696
1304
3744
292
1464
471
3930
2713
345
2705
1322
1527
438
709
115
1964
2535
257
383
544
751
1565
5166
426
525
366
4567
273
1430
176
589
1747
7268
2184
6629
9313
8941
1245
125
211
454
1448
14672
2424
1809
9331
664
650
1083
118
550
246
1645
455
2174
3642
388
247
127
142
2342
481
788
247
163
142
1653
6067
457
4532
256
2190
727
5890
7108
5692
402
1847
2537
1095
303
136
926
939
922
1187
2986
8818
3682
8908
2415
670
1170
1557
300
2001
490
137
121
237
359
3271
4384
2508
137
110
237
389
1214
2479
13422
1515
671
304
169
2535
126
1230
2339
2177
1961
694
1455
280
400
8265
280
400
549
693
627
516
549
105
453
1430
1627
581
1649
2685
1297
3114
335
904
129
1060
952
305
7033
5626
247
2222
2504
204
247
258
292
181
379
172
5908
5275
700
8331
2897
177
227
455
852
2394
1587
293
1395
127
224
260
104
120
113
2540
1466
542
495
529
6910
1867
119
113
1926
916
466
180
216
338
4735
338
1142
1028
495
244
126
529
705
6763
1329
529
284
820
948
470
131
598
2714
2102
3346
420
2239
825
511
1056
6996
1876
1523
887
593
3068
736
120
271
112
610
563
2651
4776
135
569
1115
205
167
131
4262
550
1003
968
7371
7759
1569
1666
1021
542
1313
749
1239
498
11029
2807
2714
4203
7374
7388
200
8908
1320
908
1044
1283
220
114
114
3568
216
12959
552
953
668
6224
863
347
870
3612
7355
2696
13490
393
824
1531
1166
306
756
1845
530
302
1141
5031
110
271
283
417
302
200
2381
1647
8878
157
1316
916
316
2314
869
501
17387
11041
1781
426
611
173
145
149
161
1183
883
689
126
224
927
124
497
2154
1373
2932
2544
285
880
794
5230
275
603
2154
478
12039
2306
2693
287
731
8237
5995
223
1436
262
4090
390
213
2009
975
1066
5099
498
1147
280
1246
14136
186
7490
9016
2851
1311
747
1436
241
482
758
220
398
9052
466
2134
1310
116
826
582
921
344
207
4469
7545
1028
165
356
581
1759
514
3467
4875
4237
5182
2173
14101
1077
780
2634
571
956
2099
956
406
2429
7467
7576
1831
335
1001
173
241
1568
7879
2824
126
387
278
139
297
111
1991
1020
131
3584
147
158
292
111
1499
999
2888
3882
3927
3692
6234
831
1319
108
145
789
4051
2176
3483
4899
474
175
2813
494
1392
8546
7721
3242
192
128
280
195
2177
461
106
8921
1382
4467
7485
1598
118
6082
8925
1023
7640
353
774
1947
711
179
727
249
3311
2013
423
187
151
204
1772
1284
8844
213
674
1077
381
344
341
655
3974
1081
1616
6907
928
293
1113
164
1843
627
259
1317
2721
872
327
727
3049
811
1359
5934
3173
2013
2093
260
277
246
5743
3098
1829
14071
1346
4648
659
4117
2146
1346
1699
7270
1493
737
2428
492
150
1031
2920
491
150
1032
1665
948
1275
691
2451
679
419
317
317
475
537
2223
4634
13460
275
1530
114
1085
598
2726
114
1085
595
6281
1188
545
342
2635
135
3621
133
941
278
1843
125
420
478
368
499
989
2650
3121
1245
10063
3885
180
1113
370
182
234
4206
1656
675
983
1400
473
631
498
323
2428
1874
7394
1681
8986
367
2648
475
1244
696
5311
671
5357
9364
4677
2375
1638
645
977
1405
583
654
498
323
1998
2678
3542
8875
1451
4439
262
515
464
515
377
5807
2343
121
140
272
286
9391
187
160
222
120
213
6600
977
1019
777
686
155
270
257
307
276
335
130
169
668
559
2625
354
575
8477
1811
1263
424
408
127
489
226
133
171
327
222
115
136
108
774
162
379
183
716
6770
1510
8749
2824
4858
471
574
4710
688
150
1276
4305
6351
2836
3321
2334
244
456
1153
748
199
1839
353
3634
4220
5082
438
320
8764
781
803
493
153
256
200
471
329
210
516
1325
144
422
7070
165
1311
1848
8033
6673
485
3738
13013
1082
761
2836
275
499
154
463
8902
450
832
622
9042
498
338
352
2567
9393
2465
1245
273
3910
1447
8116
7539
1945
1332
2540
721
340
413
667
2710
333
1055
829
1889
6320
437
534
474
678
298
5856
5620
7166
3785
529
416
3535
1662
854
1553
313
5395
706
1031
972
212
1408
1207
813
7819
175
4215
693
414
233
414
3603
131
1898
1220
345
415
233
400
434
3964
9298
2494
2312
247
3471
556
104
206
325
2913
512
184
104
206
325
1050
11471
613
2578
2756
554
218
1355
1594
276
571
566
761
1289
1426
2581
1554
822
711
1452
269
6314
344
918
269
513
1023
747
3199
7210
630
1073
8452
1689
195
100
243
2980
255
1344
121
1304
438
906
929
238
194
100
181
321
13427
1594
8091
448
1970
430
363
1376
5062
1049
474
4029
597
8229
404
325
379
115
335
775
159
517
186
107
417
589
198
802
104
333
689
5230
699
1256
2698
2021
563
140
413
3842
563
138
414
513
4444
336
304
1018
285
526
1285
488
718
734
119
7565
382
1788
1012
4300
11837
6683
1721
6432
1169
314
1558
3463
314
271
2733
117
120
443
474
267
719
137
9354
630
121
489
141
1414
310
266
262
215
1429
8875
7656
374
235
1400
2518
694
193
227
333
225
194
674
790
516
598
1367
1151
4027
519
120
244
183
630
8771
747
294
1628
5230
703
7922
756
176
1973
274
4127
1092
6328
2540
319
886
4838
335
4585
4997
611
260
627
361
4282
2061
1075
1525
4323
1369
710
2391
441
4044
10844
656
145
1865
307
263
232
126
858
7799
1293
205
125
157
178
1303
4834
8930
3332
4926
402
458
598
5610
7372
376
2054
4709
276
6579
9185
3283
9293
1555
958
8894
179
1162
996
545
491
884
13504
569
7312
9094
1746
137
242
109
240
5358
781
2028
9855
2021
1236
375
1336
574
6654
3433
5083
306
5362
3776
9549
12311
1357
7782
4202
844
1207
173
9439
104
287
201
683
273
203
517
383
145
301
141
212
249
145
1429
120
9121
321
358
162
215
2486
364
1229
4128
328
156
119
981
156
1991
156
868
106
308
276
194
432
165
1958
126
4122
170
7567
1999
209
4020
2250
221
104
140
2505
4896
1864
221
212
4270
378
417
820
747
459
297
194
562
2619
8555
8603
1352
5426
1692
7585
880
4193
519
4846
467
461
4550
4503
1088
8697
695
1994
6866
2614
1327
2457
598
1304
548
6261
202
296
258
1002
5617
820
8602
418
3559
1296
1990
150
1113
4385
475
387
514
339
8297
156
1090
1455
684
172
775
321
208
254
2968
240
125
176
1999
1608
958
383
2420
620
269
1188
135
1843
139
211
151
109
103
121
293
3827
605
662
1346
1028
4093
3008
618
416
949
114
3352
3797
230
1570
514
1132
518
2994
125
269
676
636
269
110
1177
6459
2478
555
109
104
272
134
334
479
3318
910
3813
2004
362
369
5615
634
261
168
4310
655
556
395
1125
112
1441
205
3121
5397
712
3181
1616
3009
6130
8763
6044
859
450
177
634
3222
1221
441
2018
5074
441
1838
120
161
351
705
3434
692
267
514
9192
2321
12812
520
4305
1630
324
562
6405
310
211
683
4470
274
1774
1463
1661
248
170
458
304
164
115
144
4865
318
973
130
1591
178
3372
2164
4733
381
446
383
706
4329
1372
757
7010
405
290
1566
1063
725
1670
2261
1458
1062
104
1230
1385
185
320
459
586
1589
137
471
853
475
155
1459
1210
2402
696
2146
1656
2392
696
8808
696
818
3571
586
556
523
1811
262
442
569
352
242
1795
2063
818
389
6697
696
830
1219
1386
532
131
619
112
160
1403
9142
176
141
356
200
199
200
451
1228
3773
621
442
442
523
520
718
405
523
497
7002
4392
134
199
200
1866
236
114
101
179
12308
1081
171
322
319
746
243
2348
221
1185
319
746
243
1444
1414
460
872
4858
394
989
208
593
502
5797
2534
436
459
126
910
451
971
362
507
451
1272
1401
451
2110
2369
112
871
1172
1059
172
1765
4022
497
495
11886
543
4042
150
575
157
4172
656
205
1151
148
4342
2838
178
1200
445
355
148
148
590
1150
142
1029
576
4688
3357
359
950
122
119
522
100
104
163
280
2336
263
590
13799
4223
485
234
2496
1288
8936
919
612
1183
3104
3288
10337
781
206
1358
1932
197
172
3295
5116
444
531
495
543
5054
3152
15009
311
173
165
1416
1166
133
2320
8128
156
133
1333
2341
9466
196
200
308
265
201
1539
354
455
564
361
8564
8878
579
328
369
388
262
319
1042
8292
467
1763
142
1219
335
128
576
141
181
119
482
2248
913
575
141
181
119
1888
599
599
452
141
119
479
1210
452
141
119
479
1210
4833
6787
2959
3039
955
505
3405
4690
107
773
526
439
424
323
177
1234
9516
881
1183
131
2014
11771
1601
430
280
119
103
323
1892
131
184
1296
722
198
1122
2524
7919
1640
4866
4999
1744
429
1759
567
2523
4107
999
2673
7429
6222
2716
1198
12733
335
680
658
433
238
3993
9603
1144
1489
552
1333
1459
14107
590
2096
3861
4191
457
189
344
179
314
3469
6225
3175
2462
2690
1451
453
10926
663
1106
253
441
373
100
145
500
892
374
153
8143
153
1562
2172
1158
4021
490
585
1049
2036
171
199
235
291
306
221
124
339
5254
2137
13845
3861
2968
6098
1337
501
9127
5241
7331
535
943
501
362
1368
484
181
3107
210
322
280
385
7999
344
1456
2935
9119
6025
402
133
985
1926
241
9097
228
187
477
438
252
202
884
7585
116
285
310
651
617
9113
4617
369
1354
554
105
377
314
281
257
4451
6432
2258
1488
1552
8381
1619
733
7567
580
1995
820
418
680
218
5581
306
240
5638
711
214
109
329
589
2916
109
329
106
587
2529
307
1410
109
329
891
109
329
320
268
547
259
113
2944
554
259
128
113
1422
5363
12039
4161
240
467
1799
2098
1305
8899
1232
793
181
170
3887
373
9774
792
3378
306
125
2399
2644
219
7326
1233
771
609
116
389
3227
1612
549
11930
236
531
166
5937
3706
514
329
517
9332
675
4050
7968
4600
616
2864
9427
6559
776
14992
1117
816
274
404
3075
9107
1728
1470
8851
1980
6367
716
5315
654
1945
4425
630
1858
1955
1741
8323
385
483
619
2452
728
108
233
896
8928
4003
611
2399
3321
227
11483
1926
8055
104
1113
106
182
1277
3050
146
1978
817
2062
1903
133
142
195
174
159
241
127
183
105
594
5493
541
1280
191
200
240
238
1282
609
368
223
13765
8291
1758
760
313
163
570
9557
457
271
1458
1171
212
295
659
7507
3923
4322
207
8045
1566
1298
3103
1415
4458
196
342
4365
2173
1879
540
233
436
1135
573
198
687
1556
188
237
279
3996
5563
279
1015
248
7230
3038
466
451
276
222
1050
1667
941
752
197
2498
941
483
572
2628
416
317
2045
159
9222
1402
484
125
610
418
127
106
864
467
291
374
123
997
155
422
851
816
127
1593
219
484
733
563
189
106
866
678
374
1137
648
3508
1177
1161
317
375
441
122
523
523
486
454
3916
486
408
130
8327
883
158
1350
2444
2008
1851
153
595
3678
8954
1801
1181
700
5406
1896
412
1422
279
165
9447
350
2050
884
5152
9650
10378
8051
805
1270
3675
14918
172
916
243
2627
7121
1284
1314
2083
8786
2743
360
1078
1617
289
9087
519
2152
133
3557
667
252
332
258
6466
246
377
8812
2585
501
441
1854
606
340
4464
340
9020
2570
849
333
448
324
1214
2569
448
4854
522
798
425
8889
582
5051
7318
142
2401
4330
134
317
406
405
100
126
160
3455
134
317
405
1644
126
160
2197
785
1521
2200
9557
1070
625
2152
976
2247
2031
597
4273
1052
178
524
535
266
275
5531
354
1536
5612
503
2335
480
158
3129
4381
4790
120
517
355
1238
5538
1160
1246
1809
2022
649
212
290
247
593
261
128
207
992
468
968
3256
3530
1568
197
548
167
110
8951
6029
4430
1491
107
682
175
1673
342
1981
179
161
2610
10467
454
193
177
265
739
2702
2352
554
9152
2629
11049
1687
1417
1840
1765
4179
1563
7188
340
3133
469
511
435
4292
772
337
4768
387
239
1288
1650
764
1149
341
10200
4404
254
117
1547
196
1112
703
931
491
257
2166
8840
304
435
289
1242
1105
723
485
200
1596
127
474
874
185
152
726
464
453
1242
1105
666
124
3738
3966
7323
12035
206
1994
410
103
1349
530
281
12947
7885
408
184
1144
142
603
747
9687
310
656
310
424
718
892
215
281
1060
281
1184
337
651
764
312
803
7445
552
1066
458
696
655
2340
3173
1122
345
4908
552
1395
458
696
655
1795
8304
501
659
4755
2685
503
6291
844
1555
1296
130
805
1053
2196
8542
2139
3310
324
167
2294
1900
112
302
798
1044
9351
1208
932
527
735
230
263
2653
215
1886
118
115
109
101
768
185
187
344
177
273
254
212
1662
165
110
1241
244
1264
3953
778
801
9464
4335
9455
6719
6870
6872
1211
1570
101
1122
462
4266
7431
456
1403
200
289
509
112
223
191
8898
162
887
633
555
668
146
2464
1346
269
266
552
369
1855
473
8894
1002
320
866
589
2356
1626
2620
636
543
1768
755
1277
182
317
593
13592
330
1495
122
696
168
296
811
4311
2886
563
528
278
8114
667
263
528
278
1450
1878
3243
190
204
278
409
667
4332
1460
3378
978
467
631
404
8056
400
225
322
12209
2317
490
153
1569
514
630
271
2845
1596
484
835
140
488
3202
511
834
484
1386
552
4700
2070
394
156
113
802
328
3322
1657
1964
570
954
2071
7237
930
566
12430
886
847
1619
3502
2892
1327
7360
1134
408
1017
6050
2202
973
688
709
811
619
900
7459
151
6439
9426
1959
1347
1518
117
169
158
220
142
3332
169
158
220
142
100
500
2269
6432
3216
2206
122
3901
336
1462
327
5212
1967
405
8776
405
261
405
332
333
111
562
4472
8732
1201
4951
3854
3502
819
3555
2160
290
326
839
7608
437
1547
1438
595
2223
1133
1224
157
206
1121
618
4570
763
247
154
1902
1471
634
468
204
441
1642
3144
396
344
377
9269
988
132
1145
185
490
321
438
771
2335
451
2104
13224
401
220
2573
528
314
4571
522
3150
734
155
129
134
439
836
2503
9031
1391
14041
496
139
176
9310
365
618
741
102
5835
8786
3309
5115
156
176
131
155
122
130
103
293
796
1725
1458
1531
453
208
167
171
2816
457
167
148
167
175
292
871
725
1125
682
553
123
1160
686
551
269
274
787
1783
3688
465
5085
13668
4050
13893
9119
590
484
465
1141
373
242
857
5315
4316
4725
2950
236
1404
7878
6097
1972
325
249
127
282
194
335
5599
709
751
1519
793
1645
1211
638
474
234
6904
690
669
1108
14998
4194
705
220
4392
1586
4275
5039
106
490
183
1146
104
3124
100
145
3975
1517
444
494
443
150
763
125
210
131
282
888
1024
3903
2438
660
6461
3057
5168
7799
3815
3237
1493
4795
877
8287
280
521
354
9392
2576
724
537
151
106
194
506
5700
194
1919
1029
182
198
521
116
1161
2739
5510
1502
1222
7327
6173
1141
5980
462
194
488
194
967
1377
1238
1185
1486
1739
10530
163
4116
6243
732
2284
388
4244
2243
248
713
2186
414
254
158
2124
2022
4798
410
388
158
774
2531
1019
171
1340
715
541
1318
621
444
1498
1245
125
849
1200
6393
7470
124
5805
8831
3286
284
248
719
6961
4962
266
303
685
4642
200
582
2575
1410
184
204
204
128
201
201
203
201
204
139
201
152
2264
1275
240
134
313
752
1063
6416
1417
196
187
8751
554
303
187
1189
4097
2444
560
7346
246
595
613
499
1484
632
560
876
3110
1779
697
192
4713
5013
7621
10797
967
887
3224
1858
282
3307
5425
9059
1260
2327
871
527
2747
491
7513
4509
9460
7842
111
234
361
728
6968
4774
423
111
341
553
108
195
221
785
119
167
272
189
1695
3386
4757
7606
1564
911
607
287
9322
287
3161
4000
308
935
288
312
100
753
914
1380
1852
2599
430
704
554
6835
2838
13255
732
4935
1423
3849
7361
1087
136
593
1137
3210
6310
505
517
1335
3152
2883
8380
767
1339
1744
121
1199
121
4687
306
108
218
1366
155
1663
629
1121
1143
5040
9518
2415
9134
1619
876
765
133
218
225
179
562
919
399
985
118
800
901
15642
111
102
185
8948
164
259
323
1318
250
222
541
230
199
1952
249
480
887
5690
548
678
1070
202
2524
1075
1945
792
183
295
5474
465
468
7815
1076
1385
7837
770
297
1715
338
2679
365
4102
237
924
1111
2272
986
924
179
7097
8953
2161
282
2524
10487
410
546
1158
259
337
815
1477
9151
188
3685
245
7414
372
469
4271
3143
1345
604
658
307
697
246
340
8981
253
341
3908
13103
357
764
5074
2757
4218
2445
1677
9098
319
1926
7339
157
1237
321
1756
351
485
106
233
310
183
112
1412
1565
8124
730
2518
8961
4123
666
4277
107
134
356
183
1958
1134
671
583
278
435
4430
779
134
160
222
158
104
126
155
5824
112
160
273
104
155
2018
2670
360
526
1401
602
1019
904
197
102
165
179
125
661
643
100
908
283
1130
309
7670
165
8755
325
5823
1534
558
8805
1731
316
166
4720
394
104
4428
732
4774
2162
370
1522
554
344
797
503
617
2034
6134
588
496
6186
2775
798
335
101
917
582
158
351
477
520
484
588
3338
1480
555
1261
447
316
452
4792
423
4787
6531
159
639
2118
4410
13082
340
795
2954
271
1177
3572
6631
483
4403
4639
1801
129
228
356
112
187
216
218
9352
164
138
530
8966
218
212
649
204
6487
646
166
1706
2317
166
138
188
140
1025
297
1445
343
524
1733
405
343
192
2551
402
583
578
249
1010
6207
2615
505
962
390
1460
1275
1333
1271
2420
236
270
402
807
176
554
498
484
559
14995
1681
845
9751
479
801
7437
789
13571
1615
131
207
128
3909
649
608
340
288
594
12964
5465
608
143
3402
332
1082
361
1008
1048
1482
546
114
5728
626
114
1874
7248
1110
4942
2943
905
807
307
8050
6041
4225
9985
1142
226
638
1330
183
123
5123
809
9117
3273
666
1613
224
2710
1663
2840
224
579
2009
200
330
3291
8944
6053
2428
1249
6902
2281
370
1650
1563
4299
174
152
1566
119
2687
1814
291
1248
116
219
189
126
450
2565
4299
1201
723
5353
143
104
1266
118
109
181
125
133
106
297
222
506
1085
2320
348
6645
1588
264
866
928
168
2467
392
842
216
806
675
2122
1541
669
1651
592
180
220
188
2904
5955
1010
541
449
643
522
2359
3207
222
2741
6832
114
1080
1927
762
465
2268
646
2888
137
108
116
140
108
426
2188
111
316
181
253
8499
4646
630
120
104
214
1113
1262
127
138
113
13629
402
814
229
110
2227
381
280
5173
1819
116
3261
3227
3148
630
1005
2753
9634
2606
394
323
8129
495
243
1389
771
653
1538
1389
153
478
874
487
135
1580
111
768
617
1520
1386
351
1793
159
168
148
279
197
2946
1529
684
202
184
210
2392
2024
836
5301
796
139
284
1435
4737
6195
4591
944
2237
722
229
101
191
716
1183
369
7762
233
831
4725
1219
340
136
296
313
406
233
105
208
187
157
2526
6201
1831
10985
1300
2150
451
3831
451
451
2799
3123
171
1185
242
3733
942
9955
914
5258
115
127
372
1661
482
180
1845
126
221
618
122
123
1632
386
668
8660
973
299
14477
207
4011
2897
336
301
220
4220
5811
599
410
403
449
268
308
1485
111
5456
2221
1537
1559
2816
588
462
460
228
114
1005
2664
460
228
114
841
278
3505
462
460
228
114
1014
346
897
460
228
1005
566
221
2033
663
111
240
245
2456
225
510
153
7949
153
1570
5591
372
245
1280
236
5271
700
8108
1417
4666
699
531
4056
5626
853
1384
3504
163
219
163
375
1567
978
1025
115
654
727
719
299
251
128
865
1862
1140
216
860
207
400
169
101
112
186
2619
7194
9848
427
125
147
104
278
1511
1885
358
227
135
134
134
3406
134
3469
177
129
328
108
135
134
134
4866
520
6514
1449
5064
1859
986
5400
414
1814
1667
1956
100
133
544
788
1865
10700
7559
1952
2986
10788
702
739
372
735
904
326
3343
1546
235
606
238
145
6903
13743
391
1586
1975
482
6036
856
12857
7129
1842
403
473
333
271
2147
2035
2531
324
148
185
1011
529
186
641
7270
8197
1405
176
125
319
944
955
11893
2692
723
3213
301
207
7823
1584
4171
314
168
7347
359
9061
1556
1776
4288
2708
735
510
429
510
217
321
646
2102
151
1135
5646
151
1131
208
9790
2356
142
1920
2118
657
1222
9445
855
3450
7435
2276
6899
6625
7234
280
1273
2111
8284
697
2449
2537
810
1783
139
163
117
162
242
280
185
745
4181
233
106
496
1938
1041
403
4550
1585
1389
883
122
166
284
365
526
5561
609
706
185
4782
2323
870
2138
163
247
299
390
314
1272
383
4802
344
3390
1962
655
14662
8866
658
2259
357
7003
1185
1094
3315
722
2073
460
101
519
1877
3099
518
101
231
136
373
299
708
484
578
204
458
5666
204
1876
7469
9145
2269
2860
447
930
7020
1783
2486
1294
6758
1746
1068
206
147
182
112
222
2926
1068
205
146
182
113
222
2142
173
256
7451
218
728
1222
669
427
4113
609
238
586
323
203
201
297
144
3687
201
180
297
147
1873
4616
1930
1059
13747
679
1292
9078
454
696
1231
2484
667
274
667
274
853
4943
6073
830
681
671
2015
296
621
172
8708
5062
4015
382
4944
280
698
120
119
458
375
8899
2190
1580
478
897
2913
505
2279
3919
3403
3433
349
1245
915
1761
8923
455
507
479
596
206
2272
106
157
3052
2534
1703
177
111
263
3398
507
9513
371
137
191
394
589
733
215
641
170
175
357
104
613
1091
379
141
300
443
104
2581
343
2385
2427
200
5816
462
8204
1132
2579
3582
1029
386
719
4893
701
1014
2133
1116
405
370
4687
116
365
534
240
5312
1191
451
3925
1536
1041
2048
1933
9060
1020
107
1026
128
6736
4460
3667
4705
348
4209
2159
342
1229
1829
6058
756
1745
356
10142
1865
2365
904
443
226
1131
910
1610
633
245
418
1669
323
116
181
225
143
1582
412
3780
334
7014
106
533
242
151
301
116
232
105
209
2637
696
124
534
325
7330
227
689
739
508
1105
437
4171
2092
750
1157
310
703
580
106
1403
1121
5922
2347
3537
481
9363
492
2194
9386
571
200
1648
204
336
190
495
281
185
3660
9312
520
1855
7093
3734
890
150
469
353
7296
5046
412
197
838
1226
1198
3003
527
280
402
205
1976
1797
7775
336
790
361
128
195
176
1873
744
2378
1616
5990
524
450
724
154
399
727
487
575
124
707
7553
106
1534
360
128
1477
263
8955
2739
1347
2035
209
239
157
126
183
127
196
4078
2313
4367
8124
112
365
897
1491
257
541
342
4389
8280
257
524
214
540
340
7982
6164
817
494
265
339
4200
4025
387
1220
5775
334
738
315
1327
220
122
1030
5243
7368
1109
203
432
204
1096
147
204
204
297
201
405
201
201
204
201
224
204
345
290
670
275
213
4206
1039
342
1384
463
456
1878
2696
634
2329
196
342
173
204
931
8465
700
5351
4498
382
267
667
225
9643
376
4355
365
234
902
540
6365
4026
2448
2062
4405
2289
148
8341
359
442
8112
179
1506
2231
1582
159
173
417
188
140
812
183
135
106
154
1190
1726
528
5062
491
288
471
317
926
5231
2895
9322
569
714
162
163
147
3894
1415
524
526
192
2332
489
2120
599
9151
5032
617
168
136
157
1315
1411
7222
2966
158
116
219
224
3162
151
117
221
103
224
1889
1718
416
212
378
387
1265
224
112
183
156
214
213
3555
134
948
2082
255
437
270
189
357
801
116
230
1397
3409
359
2902
488
4083
2613
270
1692
294
1471
106
221
1714
437
385
535
532
919
521
898
2205
1817
424
113
595
526
234
3134
7377
6021
1734
398
6449
3280
5038
2315
4036
3332
2781
192
4803
5648
1619
7244
4230
442
1691
499
436
234
7335
643
814
684
850
842
6416
9132
1634
2202
1438
199
573
472
729
179
360
1538
1499
1544
1403
297
4029
190
144
1741
159
620
2683
361
104
776
2494
7751
156
522
497
497
317
267
987
13315
1218
451
368
1256
2211
248
416
451
368
1256
1682
8145
529
1028
107
3131
5632
525
206
2432
4714
7714
10552
2260
737
8896
737
1017
157
537
1345
537
459
452
1985
5519
132
523
211
359
1074
118
523
1059
2644
5182
1522
2152
2368
7561
146
3274
768
1815
739
1163
407
554
476
1214
5831
1280
307
1477
195
401
1219
4106
606
1006
2281
401
5555
397
669
1307
6655
10239
1112
255
2282
3951
3409
157
606
1006
273
890
451
3871
451
326
255
1392
1530
549
155
124
151
241
236
169
2751
549
253
124
151
231
179
1847
5010
7307
4227
558
443
234
173
3252
544
226
222
104
1901
8256
4423
542
1090
364
160
567
4515
1502
936
1646
1638
735
152
138
722
159
673
491
1519
168
146
139
103
178
823
110
2056
168
146
139
103
170
463
130
1035
655
232
235
334
1240
3416
475
12188
793
1934
10438
4406
759
344
104
122
441
4065
606
365
1300
171
9226
700
267
1284
3161
175
121
188
437
277
178
1818
216
898
646
1656
201
121
723
531
2636
608
129
609
107
1400
393
1006
313
147
1837
605
2599
7067
844
597
115
440
300
122
993
974
175
711
464
591
1401
194
762
1877
5808
1312
101
120
122
563
192
108
7211
385
140
1976
2470
2584
1237
152
279
273
1912
199
1047
133
176
478
7292
198
415
478
1198
3926
4251
3410
3725
2263
347
1333
954
1060
11668
5609
9365
266
1900
2047
1908
366
3717
297
2003
2190
1452
5387
1488
206
2055
11493
1916
456
140
7852
114
5619
6664
2365
341
4562
649
731
3695
7611
7292
5804
4858
472
3142
3856
1381
457
645
2529
877
480
403
1163
109
5273
419
121
502
962
6586
14973
1144
2262
1060
3890
474
497
1718
13664
3668
8351
654
4040
500
2813
11530
2345
677
4711
2660
263
123
556
1178
494
1370
9269
1181
206
765
1924
136
137
192
3560
131
926
942
136
135
192
342
728
9164
574
241
1143
121
552
606
281
1036
304
146
552
686
514
525
146
551
602
321
257
837
103
266
335
1052
8893
891
378
119
117
9181
7152
508
985
3473
985
1651
1871
611
173
12655
703
202
203
693
139
194
878
132
309
120
454
354
391
3017
941
419
1911
922
6303
5216
352
7505
2529
5579
4375
1240
6538
296
1626
520
610
4797
559
4652
4275
1049
114
249
892
242
3985
10508
575
771
155
8958
9234
256
304
261
841
1864
298
1869
2449
128
1950
7357
7138
271
638
4881
4688
3036
825
511
2189
888
2913
7344
3470
997
179
7107
1718
2351
3050
329
308
960
14272
7749
634
838
303
134
173
499
1406
191
157
240
234
212
3591
133
1187
1913
251
191
134
235
522
527
140
222
2080
137
301
118
119
139
4741
9385
2262
7279
5010
2122
113
1781
234
123
115
782
395
469
628
560
8396
9321
487
702
124
383
1907
691
792
2135
2684
1548
15558
2091
681
608
559
12273
356
797
9483
1119
1066
139
132
218
658
291
155
508
6767
3783
167
507
571
288
2675
600
277
255
7347
9035
1262
9553
2247
637
107
360
2355
274
1295
7920
3710
720
115
1219
108
7259
2269
5214
407
549
252
174
243
266
335
821
463
101
589
540
551
534
2286
1002
5173
3172
9413
150
1738
1554
1120
8070
323
660
420
381
455
255
243
230
166
101
1889
323
333
159
898
122
202
1379
191
1564
447
2623
1426
494
143
175
179
173
580
1137
8129
9377
4429
8898
1016
2441
137
998
867
4760
474
6396
1578
144
176
179
340
286
128
1392
2179
11688
652
2919
794
1878
795
856
2331
411
2406
693
1956
292
719
164
240
1384
549
367
799
517
600
947
2602
1713
507
7730
519
566
1468
504
1743
180
122
1195
959
1408
7448
145
3895
1631
7448
7418
247
2318
1695
2269
418
220
2220
10670
590
579
5734
1703
321
1918
1239
749
1112
369
1292
211
121
508
454
197
2352
1363
2767
398
9609
3924
228
11150
5254
7034
2087
3704
321
4168
6239
7211
233
104
410
1184
2637
584
168
2289
108
420
243
170
592
8610
370
1876
208
235
442
1657
1468
793
849
1423
1977
4306
186
1924
207
137
228
325
465
2802
138
228
325
317
144
1812
444
227
2814
9359
6871
491
1785
1582
397
1149
8296
1620
423
571
557
494
1038
731
591
2801
2407
720
7378
983
163
154
507
1203
845
487
545
6170
186
616
896
859
6684
481
4521
1588
370
8849
522
932
614
7347
253
123
6178
4434
598
4793
2850
469
640
9145
224
3336
171
900
696
1028
726
768
7603
1017
513
13086
1345
1566
463
587
1720
375
774
1129
1649
4054
597
137
343
7370
1211
205
2558
182
7369
154
646
144
1115
673
310
217
4825
104
888
2402
991
2473
3651
370
670
336
2620
661
588
335
3870
5016
7300
248
2131
259
536
5049
4780
201
2400
1518
482
306
366
108
112
129
3283
119
483
306
366
108
310
433
1290
1036
1337
734
13910
474
3623
723
102
8929
950
728
3215
2057
815
2022
1134
177
585
354
394
1069
154
354
580
453
4962
154
354
580
453
216
823
398
547
534
357
142
644
7874
2416
128
803
353
294
691
419
1961
1929
373
333
5837
1085
351
205
118
1965
2324
486
4361
650
7313
8919
1854
564
6070
177
156
204
129
160
439
503
522
190
1893
104
526
331
3225
353
1360
1550
6965
1496
1118
400
124
169
232
7326
388
182
2515
124
271
260
117
4013
6916
3516
1685
223
244
9176
168
1003
1615
5754
6164
1000
483
6757
10536
369
387
7357
3432
397
4698
6282
3633
449
483
484
707
13036
341
609
155
298
125
238
1145
1891
2692
1668
133
917
7345
5049
2753
154
294
241
1426
2246
1906
13803
834
126
193
813
7373
2860
1122
2770
2385
341
2591
1828
1924
297
373
256
4118
347
441
878
425
9282
322
1949
273
234
484
1962
4858
216
132
138
184
121
284
801
2546
129
168
234
1544
1915
595
882
1303
415
527
719
1908
150
2380
1180
3790
371
3639
3363
706
8997
15694
2668
5233
1830
3279
1802
226
5689
15012
2456
111
9015
1532
6729
1035
4680
2341
9081
650
1254
321
180
123
393
1038
276
4142
430
9418
3585
1095
2189
1533
7364
281
115
209
571
462
1699
5725
115
175
605
240
120
414
297
4854
1169
459
462
380
3128
3560
584
7959
519
1571
4014
1451
479
6529
303
1451
555
487
544
2752
135
717
7487
3887
982
391
2268
1203
479
275
529
432
1640
1446
838
132
6336
877
748
2451
1065
295
303
209
176
1749
346
1444
5248
9421
576
2260
1743
265
569
1886
2164
5426
1165
428
108
369
227
342
144
510
192
2084
1797
1287
1733
3600
7446
811
1563
228
943
250
131
1599
3765
1054
1034
557
902
438
536
6322
387
878
591
1398
322
1139
187
211
236
1875
1097
897
7422
3505
1456
7879
2814
2446
2836
230
349
2116
1863
3634
230
104
321
767
10853
260
887
798
4849
806
4382
2849
3770
552
279
753
7293
3541
524
403
567
705
1179
1493
1367
519
265
404
297
306
1755
1774
225
622
7246
802
4781
943
8670
1198
721
508
182
474
109
112
4422
112
117
1616
388
401
590
3293
578
282
822
453
401
590
226
2006
3312
330
846
1349
2357
214
648
462
212
4519
856
216
339
167
410
926
2090
156
106
108
224
8140
3214
2409
2862
1878
289
169
1939
181
176
205
514
3571
993
1914
160
159
196
344
175
196
581
3083
945
303
6000
14157
1963
906
326
2820
5195
305
2081
212
560
1250
220
421
782
257
3540
338
199
655
174
1694
397
1873
995
539
2201
3082
1719
2083
539
950
1432
2026
174
628
671
127
888
140
933
4040
129
783
4788
235
1899
994
185
173
309
387
2669
591
424
117
253
310
173
1013
106
863
189
8867
3053
469
2258
165
165
2295
8867
2553
2677
1430
1947
3944
2322
1803
1574
100
7946
100
274
220
7062
14960
493
2052
2187
622
119
678
185
133
650
795
536
734
451
488
204
1197
4881
5660
479
1852
2644
9231
337
209
2761
9163
1125
550
225
125
255
131
130
2768
1146
3756
398
1727
551
605
517
581
135
3947
9291
678
4011
1122
3545
1247
2090
715
991
809
12339
402
162
1740
701
863
184
156
1014
255
2026
748
724
542
1451
6144
147
302
593
583
161
161
140
2583
875
372
218
378
1055
3142
10432
227
4531
3253
157
593
5910
2890
487
503
613
319
169
210
1062
684
1296
1202
133
3647
612
319
376
174
485
1438
281
437
501
273
225
1147
941
105
245
184
252
237
121
678
984
1987
1582
366
1048
859
1377
199
120
383
232
2002
391
302
499
359
1955
1072
5421
1888
2748
488
1379
953
811
1377
593
730
1039
455
1499
630
621
118
239
2341
5959
1947
9025
2116
632
6931
2136
2197
121
7169
1311
2269
429
801
602
550
167
275
1168
8822
1749
359
611
799
265
1980
12837
12071
652
2393
5523
1325
359
257
185
516
463
9827
3797
494
1625
695
1719
627
837
1310
577
3407
1069
1968
2132
636
645
2408
4831
7329
662
4336
852
619
4946
605
821
689
8369
1568
4938
457
4167
973
212
283
1498
540
949
8941
994
2228
451
651
241
537
673
5962
9388
2900
2288
101
361
775
935
124
208
220
8218
129
145
115
322
183
1873
105
776
853
528
7461
220
9548
1385
3292
14788
4072
1801
501
276
5307
389
5141
7355
4244
541
2733
1698
3911
138
136
5959
610
150
529
437
2960
160
3900
2938
2610
4757
6468
2667
2727
1679
214
785
328
113
477
124
1192
2208
2066
106
230
106
2681
909
7308
2666
808
685
106
232
1667
113
131
246
764
288
454
189
645
562
5143
601
1402
9471
5186
1640
2295
609
491
6887
1182
686
512
2424
2275
1401
600
134
702
1424
401
372
636
502
1041
155
186
873
474
113
309
110
1764
3045
8230
5854
207
118
5866
8227
678
7444
702
160
288
563
476
6763
4948
393
113
180
1160
423
1131
466
2240
5338
15152
140
1294
134
1093
530
530
9547
1646
349
217
312
5682
1524
293
568
334
539
265
2032
2058
435
228
114
974
727
1440
484
3982
3241
5564
583
3952
590
443
5351
276
4590
6461
3324
2336
3364
1942
1017
263
349
2284
286
941
123
149
247
466
883
8777
2013
1563
411
533
465
126
1984
4227
3166
1416
5609
135
123
557
5218
789
204
963
12050
2992
1010
105
268
883
1852
178
284
481
1052
1773
3248
723
655
608
832
1052
104
138
224
2701
855
419
220
104
138
328
122
232
437
4458
539
547
517
8881
415
287
109
392
189
223
192
113
1457
165
799
105
572
102
111
1928
4315
4733
629
287
144
213
101
4946
101
1120
106
233
2009
8203
8290
697
5281
971
823
2518
1697
1780
346
2437
7340
2245
5558
324
115
589
875
223
252
205
143
1009
906
575
4905
4361
2137
984
1071
3834
964
4631
2019
8481
6417
180
708
2726
7305
5021
1664
1175
2557
992
2559
2862
1515
139
102
126
220
930
399
658
1946
791
395
1066
518
918
2239
1330
7369
5787
481
658
170
293
242
141
178
5616
163
1039
1135
7460
511
106
467
201
456
922
2294
4843
484
8808
1211
14915
656
467
299
1574
1233
609
1534
781
1306
583
997
665
1182
7095
4239
4395
1548
4561
3128
1163
6339
2760
10643
8543
2966
5116
527
1243
134
225
5568
3524
1056
2038
4242
661
444
518
204
281
1118
373
355
569
3808
131
200
144
307
302
379
112
2084
3057
144
307
571
1374
529
3617
228
1145
2721
3427
580
1384
232
2209
3735
499
1453
168
291
369
183
259
1681
14987
771
1469
719
123
100
270
748
5018
7268
8372
299
218
357
319
405
330
112
550
137
7591
1924
335
939
284
8033
1561
750
2733
234
165
256
232
172
171
4948
7356
352
164
255
231
175
171
1465
1678
5460
240
3621
9217
1378
557
1422
380
762
354
503
511
604
11408
2943
1601
750
1084
495
1027
109
217
2321
1816
208
1469
906
218
217
136
1268
382
5745
205
201
521
169
170
359
2066
825
441
213
4115
1008
782
200
304
420
1094
576
3860
5712
3697
6436
1564
1612
4376
654
291
301
462
317
206
565
360
188
1328
9161
271
1397
2086
1482
1046
1165
1620
800
1485
1711
1970
2146
557
636
2194
936
6417
1308
2242
898
487
310
938
277
956
149
752
252
590
715
290
241
309
477
102
7668
270
628
740
391
104
186
8958
8839
1169
221
276
578
3205
714
349
4998
7345
771
647
455
581
640
538
581
611
1469
441
5132
459
231
426
115
349
419
2555
1528
662
3291
486
2184
548
560
10234
1046
927
13126
1866
4496
1268
9218
953
488
486
318
490
189
202
2836
215
675
712
152
262
471
790
251
989
467
520
824
8917
3255
7255
521
1731
3164
165
451
130
286
744
1408
1736
1565
153
2331
2016
889
7971
153
370
1632
2745
2148
8554
308
286
2401
1145
1596
317
796
545
303
506
156
2582
3806
1982
129
127
127
233
2391
3211
129
234
298
233
525
4496
7440
462
1796
4834
7325
862
863
648
515
586
1412
8974
2896
1911
497
5996
229
523
652
1757
531
1451
4599
4568
4071
675
279
262
442
4100
1563
13009
4532
1404
163
950
653
1563
1296
1227
2606
450
438
257
1484
4137
404
4502
139
1388
625
399
3959
923
1889
1884
3847
120
251
149
1751
7615
301
608
494
392
543
5195
866
168
184
473
4205
4149
342
773
3468
4631
537
108
2373
212
1067
391
527
1057
786
1178
140
646
1184
1168
1142
1117
122
115
340
610
510
916
7396
2911
1180
259
232
1402
710
700
580
1401
4578
3836
1539
319
760
7422
202
678
1402
7319
101
300
2077
135
299
192
1172
636
805
3861
4754
682
591
152
1288
5402
703
2500
1560
469
7727
511
555
766
1755
415
15008
5564
699
14185
389
789
139
9395
192
1880
377
298
125
556
774
1013
498
426
664
104
1726
137
686
544
3315
140
687
191
404
807
2024
9727
4382
3535
552
614
2457
5040
898
3294
2838
419
420
156
2534
179
2782
700
1467
524
506
3681
2233
1964
1270
4200
552
618
544
755
1381
313
739
618
3338
4274
694
286
343
265
419
452
4314
5341
125
280
3328
442
14970
493
1039
1893
232
143
215
126
3174
645
143
215
199
509
418
290
570
217
239
212
208
218
4024
337
1618
644
6509
5427
513
170
157
325
123
5691
509
170
169
137
118
121
772
7355
779
2393
816
2134
2207
402
243
2134
6762
167
8201
14971
6791
8128
382
500
552
110
6799
1212
1338
3706
2683
6084
373
1682
647
1217
199
1781
927
3379
4176
3852
5402
9845
563
334
322
720
4414
311
4111
7420
186
362
445
195
266
174
1632
1345
103
3131
9423
493
9003
1810
708
1462
6535
2549
1102
892
724
1216
9037
1980
3710
415
2115
2546
1077
1211
871
3063
2182
4070
476
983
711
307
401
749
2206
520
8096
1056
2968
211
5528
523
1795
6488
350
4743
2067
166
630
3304
140
350
153
4771
3871
396
1998
591
139
112
321
1996
557
135
831
292
223
7516
157
348
8146
474
1763
408
714
1537
4054
1339
963
501
261
268
1110
738
13483
393
436
433
1630
2168
1830
966
561
404
236
339
329
104
311
9634
1151
157
161
420
130
108
338
334
126
1980
985
133
3579
417
183
135
338
334
124
383
1446
594
829
645
1483
370
763
819
614
905
4928
5728
3613
1422
579
676
204
668
8455
1161
2269
389
411
856
4012
914
537
491
122
1274
3716
207
171
2631
8781
171
174
200
199
831
945
178
1421
1075
803
345
107
396
8933
148
132
206
128
1974
505
823
225
4269
1221
5923
9272
251
3210
941
108
3043
549
637
618
1608
1772
145
782
356
103
3132
1429
318
444
3555
4343
1726
5379
2679
287
13690
720
1065
100
149
2694
145
780
354
103
1386
111
1002
467
270
983
237
1800
980
8388
1188
6757
602
2003
376
549
750
15014
899
207
147
143
7681
1470
1017
8140
615
3281
2437
143
123
206
171
318
2075
514
781
1336
7397
627
1944
364
2254
153
262
3473
745
2901
900
436
963
238
445
8239
1216
1954
386
499
1683
469
488
9028
1957
739
808
505
1523
667
4552
3486
11234
7296
111
1800
753
123
386
221
327
263
520
260
155
970
342
406
517
498
8893
230
686
1116
636
234
129
154
6242
155
11978
3492
422
2224
377
255
5291
350
317
231
725
1195
986
389
891
7566
1060
911
2201
146
3242
4014
1756
7445
1160
9214
1002
618
3295
1554
1949
4615
752
206
1992
450
594
504
253
303
410
4594
2502
1770
232
1926
1010
182
136
3123
8846
487
428
131
1226
1341
183
210
652
948
213
1402
473
1412
101
589
3623
692
1119
2301
574
1686
588
3266
5888
6798
5135
2452
1057
533
258
382
401
420
285
1445
225
569
131
193
202
3555
148
155
153
326
117
115
1179
4626
4798
1271
499
199
564
280
116
115
205
721
677
3829
819
180
1620
1711
7434
3020
4545
332
233
1845
432
1346
590
247
7194
434
352
373
278
1452
755
557
400
879
3576
3809
2435
4953
3729
464
264
800
770
2087
736
1340
718
4367
770
1761
479
1481
307
835
582
471
1099
1117
1309
441
238
546
904
178
353
115
280
113
168
147
103
1011
1410
333
710
678
879
6231
9339
8737
579
910
2179
1442
4051
9455
3197
335
2265
7232
133
2785
387
456
4853
7368
2192
1413
739
126
312
114
410
578
654
2222
913
5209
669
7421
9265
8144
394
6297
2344
7229
347
1010
707
207
393
557
461
2448
207
393
493
2068
3859
8130
200
2276
7140
1259
1098
611
4660
5233
1387
555
454
754
344
1778
145
671
303
4982
8460
673
112
188
1139
2331
1485
316
434
458
1025
226
994
165
223
379
123
179
104
152
920
326
717
569
1404
193
1226
302
350
770
388
1204
547
172
262
175
617
5643
118
544
118
172
312
175
617
1415
210
121
774
131
13676
8265
3977
4113
467
544
254
386
544
254
386
600
8863
2964
5168
163
156
198
386
579
297
189
1784
7911
16656
447
1030
321
423
7035
1245
134
180
302
1458
727
270
7391
4032
8370
1710
1258
292
10773
611
4070
1206
3091
415
1110
2697
542
540
1075
343
528
239
907
290
1749
6950
1207
121
716
6718
234
175
875
170
3087
175
875
170
1668
2223
533
175
807
170
175
807
170
5001
4014
4948
486
2761
8403
497
1457
319
437
864
5407
6429
4056
355
581
9046
650
273
813
117
14130
198
1129
1032
5112
1937
2337
391
4853
3532
439
680
334
142
5980
306
310
749
1863
194
148
2191
233
1898
1671
681
287
8044
298
359
3242
1047
139
334
971
273
510
169
2433
3033
6212
4358
292
541
997
584
3812
836
1572
385
451
309
165
907
11403
280
147
219
740
1862
194
140
2191
233
5280
536
115
1879
3047
2346
681
553
3283
4735
307
475
147
309
248
875
4525
604
147
219
9732
404
798
2017
9495
5759
260
104
4953
273
1165
4538
9105
132
154
114
190
876
188
181
599
328
137
191
217
321
368
351
3355
326
137
181
287
193
355
650
490
209
272
3383
2048
3108
604
9008
5457
153
3063
979
6723
351
349
385
5019
3950
550
1133
107
156
1018
1668
1253
124
865
217
500
100
491
2634
147
7385
1018
132
1031
215
258
2334
128
204
347
476
653
726
1290
278
293
532
419
9374
9095
8859
1840
3407
601
9099
3374
7355
5160
1409
5871
8917
290
2646
3607
4209
1459
8217
2974
1390
5258
684
687
1631
2350
7380
2266
433
978
701
3393
3677
671
641
875
1217
858
1019
2366
368
2087
398
279
141
402
1881
267
130
131
181
141
114
183
315
1257
2859
5253
812
1660
1983
8882
3030
1730
565
1878
280
15422
248
711
3849
1310
687
6189
347
2289
155
1073
552
731
424
3431
372
2212
1978
2272
138
337
101
147
258
164
296
207
813
1167
131
4361
131
820
154
1704
1540
699
5574
4468
3132
1330
115
1245
903
195
705
3012
1770
154
250
270
379
1140
158
2041
738
645
2938
6188
1272
1581
1572
496
4441
1239
1343
170
717
464
593
1620
121
471
855
431
155
1198
206
1083
7757
7437
2024
15660
2202
1223
137
1651
2330
137
124
170
707
474
172
195
163
1402
1168
374
508
3211
3928
3838
7580
1573
911
2638
356
322
509
523
530
4793
573
1464
723
308
119
1060
204
1456
3398
9475
2946
1108
584
302
584
8099
1939
3174
2859
4956
1985
1973
1332
424
1346
7481
4845
6639
8863
3808
682
422
540
361
1223
745
3041
2161
2571
746
2272
294
3605
2868
807
1584
153
680
1985
9225
6310
410
512
1184
150
273
2097
229
1639
148
1210
356
2934
355
7321
3832
4283
2806
1039
1548
1148
2754
7422
1838
160
1915
4507
4804
347
439
3044
3005
3882
1027
469
697
140
312
1286
201
223
154
1127
1846
615
2086
628
1702
238
734
374
581
1423
635
124
391
435
132
1135
256
119
157
246
759
1482
1201
1343
180
652
974
162
1402
424
2684
2146
155
379
468
6768
256
547
232
149
700
816
1587
1026
445
137
478
401
468
1867
486
1652
170
1089
568
238
538
676
2837
1746
4848
1132
208
567
315
8031
138
1562
1632
5051
209
448
127
7971
1572
164
6806
5988
1384
449
4704
6873
2803
2962
181
207
1562
647
690
458
1505
8126
287
465
1627
11865
101
1558
7409
5233
2034
472
476
523
7479
2410
1576
1979
6230
2742
1544
539
248
3439
5353
1436
476
386
130
454
3587
133
1029
1929
503
382
126
416
447
2756
226
9253
480
460
1334
559
426
585
4716
2649
157
1329
218
124
298
381
1038
7790
365
895
500
549
1351
1245
1653
1288
1246
1282
329
136
9161
242
261
221
187
114
156
238
339
3365
133
184
992
569
3570
146
3770
3681
936
631
155
139
323
246
1570
311
845
449
137
6505
549
4223
13347
694
2014
239
15560
2305
244
150
405
312
111
119
426
215
9499
8922
2438
1056
763
619
293
2492
5304
613
2328
2328
583
730
1042
1266
7433
153
1060
597
6260
3627
7585
270
136
673
260
376
772
450
253
369
396
200
3724
174
3490
198
952
947
184
2360
1603
182
733
227
5000
1238
907
9281
3186
907
282
297
463
662
685
250
9330
332
422
236
125
312
404
841
8510
551
1395
388
1623
237
252
737
1939
7379
1350
378
181
438
1010
178
1870
1467
3159
1467
5870
568
1610
5047
3309
4108
7554
2463
1711
1923
2128
133
6818
14654
1918
3640
131
3571
499
13261
1130
478
308
4864
308
500
150
209
1133
115
172
1609
460
161
115
172
317
7477
387
2584
838
611
2198
611
1808
171
115
172
2008
3308
109
6213
4919
3787
487
8955
723
500
681
522
288
303
206
221
105
252
711
1949
1515
951
151
1086
156
401
715
114
556
342
1754
211
148
7441
1087
1204
262
433
369
717
1602
1124
207
133
1698
391
210
522
388
1674
334
188
141
226
260
127
1546
1414
3820
335
185
142
117
226
260
126
127
348
264
214
1749
624
7928
4126
4520
851
1614
7309
660
2434
3671
9117
1142
179
7453
336
1072
440
896
624
342
3465
2150
4296
13866
1414
6792
533
4890
556
485
3916
2284
303
1568
9587
211
636
342
1168
841
7645
301
481
135
258
141
191
235
557
1201
806
1092
2369
479
5363
13983
5219
135
280
299
4425
6214
7487
111
179
147
343
472
626
383
126
474
201
296
144
180
100
121
1742
1399
309
8953
822
354
455
132
984
289
820
14925
104
3173
131
3894
409
1639
3392
1817
152
212
119
1629
320
4457
5361
3189
386
333
803
1037
715
598
3723
414
1260
240
452
310
7631
204
200
1374
298
3504
125
394
3626
7346
204
111
168
536
212
498
3804
212
382
302
322
344
1495
307
4631
307
690
519
668
1820
14740
131
347
1516
1132
121
608
1522
7356
3196
5369
7875
719
312
527
2638
9521
1579
1440
364
437
1618
118
131
617
696
955
3718
9298
3217
872
978
455
896
1733
985
672
1000
102
601
1404
4580
1604
3344
2736
1234
5191
392
458
242
691
1407
135
129
134
860
1319
932
328
3502
526
2263
2980
11009
2828
1566
237
1241
7393
717
621
1957
3883
1821
370
845
370
690
1124
1258
160
155
618
1052
695
138
178
842
407
228
225
457
1932
249
137
297
816
183
5127
775
6979
1207
5761
2130
213
460
1427
792
1914
273
490
128
390
125
3265
273
523
128
390
125
1954
5609
3465
2902
352
4815
3658
7118
808
349
273
245
125
808
1232
5807
1652
233
368
3306
5014
7262
6377
7912
4827
186
1881
286
1184
919
3180
286
771
8909
139
122
2515
561
9557
304
2235
203
694
645
672
2309
276
5220
164
790
2233
4153
3670
871
1686
8238
350
125
114
483
2287
627
4820
185
929
1061
519
666
240
1521
303
535
687
3642
1455
2027
754
549
7478
8202
704
570
1606
9468
772
870
498
181
820
623
794
279
113
127
396
192
211
413
3280
131
331
114
211
413
1931
159
145
349
335
123
171
261
311
244
438
8036
1566
114
148
283
627
511
566
955
770
854
8997
178
556
3225
157
207
192
558
447
193
141
217
872
513
227
454
2338
351
212
8943
4272
3546
359
467
1915
314
189
197
241
464
221
157
269
3092
418
694
989
215
3556
2121
2338
215
2776
4985
1130
2287
286
985
360
317
839
972
8405
11858
254
273
471
289
5799
404
14521
4522
1859
1374
521
155
108
334
4630
4513
149
552
3366
243
315
1019
1472
7997
555
1568
1331
537
629
2863
249
150
2077
1747
555
8484
302
5335
758
560
7709
4618
1590
2642
2916
1274
380
839
253
126
208
610
255
444
2955
533
284
2319
206
1900
2502
3496
2854
1099
2425
1133
3430
465
441
192
675
105
344
2736
491
192
134
277
181
1638
116
565
427
204
138
2365
236
387
397
218
5007
1399
768
244
174
688
2139
697
4101
1906
166
357
136
131
497
153
391
222
112
347
1139
495
1544
1428
144
243
523
3238
179
504
6201
665
357
4944
5597
2190
791
424
675
6188
424
2955
320
6732
1744
1363
1745
147
239
149
254
1405
859
140
362
1895
450
7477
6196
1120
305
1950
3627
1305
2378
370
9391
2336
272
172
246
2517
1352
938
486
281
398
2670
554
557
281
398
1655
274
585
9212
273
178
1251
272
284
511
304
302
159
4193
3732
171
173
9142
639
508
694
7433
1801
5024
7224
2649
167
351
593
564
1499
608
1516
1545
4459
145
1914
609
7410
1496
9404
1566
476
532
147
1176
815
383
532
306
679
454
1438
500
189
162
186
228
206
1442
3329
610
307
177
2737
404
684
3166
258
224
336
146
147
2317
811
850
888
2528
422
487
1725
2641
591
1138
8796
3709
625
7452
1501
940
9499
8545
2002
1618
1875
166
314
434
337
242
605
952
461
1057
730
1009
6731
10337
1147
1708
7554
5160
2325
1237
1305
565
135
162
103
989
166
182
710
317
194
1586
127
481
864
422
155
1056
1305
565
132
152
103
989
166
177
611
317
194
162
1400
7256
1317
1515
404
3399
4366
6179
8499
5429
312
702
846
481
185
173
967
840
198
209
902
5016
951
765
2753
2067
8264
157
244
1334
130
417
108
1148
765
336
372
435
497
151
4690
4593
1826
116
178
2353
278
1081
343
510
556
540
1819
1046
2596
406
185
252
516
155
804
222
155
137
1046
7903
1664
6259
967
7346
1395
5406
2451
8330
2054
502
3987
4524
7550
860
546
1593
621
397
401
276
1793
2362
2657
7364
4200
550
1105
2878
7555
4423
7092
102
6290
10198
532
2671
937
5655
994
319
2236
255
1964
553
2493
1392
132
5363
804
6134
143
1862
481
410
571
124
1108
214
1808
154
346
343
2313
189
221
107
8947
263
342
102
2469
347
437
121
310
2613
2173
1226
1563
3717
3225
625
3163
2710
968
796
8295
700
1961
5018
3696
2184
121
356
3710
4233
620
13645
333
252
583
532
4339
1117
9111
239
1057
149
1769
2451
338
706
588
9398
697
2263
1459
507
143
151
151
318
254
579
415
2234
507
108
150
362
529
4444
7234
2199
473
9375
758
9532
5472
5556
483
405
459
1475
143
152
158
183
131
604
125
8898
960
128
114
283
400
562
1312
489
1869
394
405
251
151
122
159
164
113
4610
163
1832
11550
681
3638
127
7636
510
406
520
1513
930
1297
457
116
3377
490
2418
730
183
4731
6810
1446
6122
1403
299
685
3108
1260
3579
2234
1430
400
286
3719
133
1008
1915
507
285
429
148
3110
143
651
1319
449
685
647
914
1210
870
160
818
1173
1850
6567
298
384
343
4654
887
10974
2624
598
828
276
289
1488
342
951
511
755
360
382
193
233
1259
356
1269
3019
367
179
190
128
1259
142
104
109
2183
291
395
669
616
2103
9158
143
107
108
1701
3042
553
4170
4656
3698
1536
1542
486
186
278
330
2892
486
186
161
234
330
2892
485
278
186
204
112
235
328
1735
2061
707
199
924
429
462
243
1436
418
777
505
3583
443
4137
1066
184
381
418
203
213
210
100
7409
217
134
876
519
263
5276
248
264
1060
189
111
114
9415
2464
1730
383
166
248
558
211
484
8552
5347
3395
9349
2782
675
1840
288
3614
1225
1103
139
124
2005
146
512
3375
159
190
329
113
402
1525
6971
459
301
347
1448
324
472
361
171
479
1353
3618
151
463
179
147
147
3288
2504
557
486
163
445
113
1920
1194
133
3730
158
390
1279
416
293
243
647
204
228
1061
2158
3031
2364
6658
4039
4370
10699
658
651
3632
1382
14087
176
8942
151
7938
9206
6367
199
220
303
841
573
1427
7564
2017
8535
275
436
7175
5275
1005
518
1146
515
408
1795
357
1562
11588
325
324
901
115
1399
210
635
665
129
2488
215
3197
2777
6001
846
7400
556
608
2869
1337
494
790
1507
258
3035
121
1640
718
107
3132
396
331
107
2333
1680
13637
154
135
200
258
598
1954
1116
170
146
135
200
195
1438
785
1868
312
1179
794
6902
442
694
257
579
284
787
3079
8947
2293
1709
503
233
1648
863
629
425
121
1036
2650
1445
389
1432
240
2818
3489
8685
149
7101
285
662
444
1202
704
1842
483
2921
281
2450
9322
6585
607
285
6583
738
217
204
183
126
229
189
554
2214
1072
3780
616
3781
631
2736
375
3952
4512
5927
678
1743
5239
1101
2873
5280
6190
298
222
820
7860
1071
677
729
491
2598
16187
8062
3447
2951
1133
173
5035
770
580
181
438
158
173
2137
1127
1153
290
455
1278
122
140
2696
5333
2521
1640
2843
1860
2065
450
3144
7405
1267
372
2023
114
1480
2899
249
2178
610
3927
1201
153
1054
840
702
1555
113
455
129
4566
328
647
5379
711
6325
13627
409
1448
1823
3849
5473
1935
478
472
571
209
252
1691
4445
3536
260
111
139
278
301
761
3693
299
760
1902
3665
1542
7337
11988
2875
664
116
960
801
930
296
1351
110
217
375
957
768
7055
1599
108
711
790
114
6535
344
2315
928
3064
491
113
11456
244
1698
9513
1854
9168
2242
3175
760
192
204
120
123
104
1615
305
1138
432
233
128
138
688
128
365
588
148
1348
9825
205
7391
9365
1769
3073
7320
4755
297
1057
337
527
415
205
378
1857
419
153
296
1056
337
251
415
221
378
130
300
10514
3951
815
685
1491
1628
912
658
266
1329
1329
305
615
1611
180
2462
402
6135
900
11661
6579
107
941
405
5580
710
7418
422
1356
1502
212
460
210
585
1719
1996
493
8906
534
446
159
191
136
295
786
476
1389
237
2017
345
148
316
9154
520
585
2691
4582
3075
395
642
493
269
8932
1327
4811
904
3732
3146
8933
4933
195
247
1431
678
1082
226
760
153
616
1740
432
1039
4025
606
233
2325
4335
1429
2652
738
664
487
1107
315
4335
583
1220
500
9640
3910
397
571
1504
2098
1084
2109
4219
282
219
269
406
210
1718
2197
126
212
322
131
188
172
358
8858
359
826
2266
630
306
736
176
436
2493
141
551
446
1975
1128
3066
2374
2374
1435
1267
449
865
1899
429
2658
447
286
144
4932
2441
6423
292
4882
7063
2963
2107
7569
9539
4036
1609
802
560
608
237
148
661
169
1115
103
157
152
134
500
147
444
956
155
432
929
204
1030
759
103
190
157
134
1119
479
957
3422
2481
899
653
486
939
1073
5253
1716
909
2183
2193
534
8721
8988
548
596
2877
3949
4753
533
2225
303
126
273
138
252
1780
2059
647
9726
427
3337
155
8931
1978
1388
200
578
342
621
2413
235
614
709
1041
890
576
501
649
2353
7723
160
245
211
175
146
916
125
245
3711
245
169
1768
330
2450
372
8034
15565
724
3939
1891
8859
360
1177
2210
221
102
124
112
253
255
633
216
2726
221
102
124
112
252
255
4901
9955
814
226
189
207
224
172
5036
4037
568
777
221
445
122
110
777
221
927
1836
6317
516
124
741
621
679
694
3286
3031
8331
193
309
4622
332
5287
132
255
108
108
752
1910
439
1410
546
472
492
382
389
851
1012
7396
14163
337
748
3964
730
5463
1927
3738
242
1122
105
3267
1764
1698
4874
5121
806
143
258
451
1724
2439
4790
188
513
468
176
1250
337
5652
2283
3914
3440
3640
497
477
3824
15499
3011
4060
482
2847
142
118
333
385
1488
814
527
1705
2407
1405
571
718
3318
153
426
949
200
1594
570
718
3318
4489
7125
652
1393
382
614
1393
573
104
443
1065
616
922
1596
1718
616
1613
652
290
3175
1998
2166
1107
2112
113
473
133
347
1129
155
196
3716
2188
865
107
487
962
107
2691
375
8954
133
1609
1798
154
846
483
3802
2076
1815
11658
2775
1954
3403
1379
663
972
970
2058
2010
452
5067
615
530
2687
1577
586
2361
399
2895
295
698
8390
1201
184
9340
145
126
803
114
121
935
176
2448
4685
271
1257
1277
2096
225
120
281
210
240
228
113
9220
1403
2194
321
483
4346
1679
316
250
203
124
3858
1072
260
252
122
117
1282
4816
3204
197
6820
790
116
165
1526
487
7276
1046
2306
409
2048
138
178
555
6911
436
127
8966
630
1594
254
504
1886
1059
1054
511
875
119
4155
1665
1010
185
1860
568
409
111
1822
2171
12661
464
509
143
327
115
825
9493
513
442
357
146
419
248
106
669
320
5600
436
5487
207
1693
275
273
185
1517
336
656
881
475
698
127
1437
2954
300
521
2026
1339
12517
247
105
233
1721
149
131
2006
272
179
467
1178
394
374
433
200
4022
263
154
4929
272
242
1262
476
1202
518
513
300
226
1234
9537
3353
7958
854
528
197
493
327
326
444
603
564
1151
216
216
128
2062
203
598
3322
4938
683
252
860
668
9304
4254
3890
2220
368
1830
1738
4291
6949
908
162
114
137
100
149
332
253
170
315
272
2492
1304
637
1406
360
2959
9603
4030
213
1079
3467
341
151
3032
608
1782
1313
948
228
416
5806
291
512
157
278
2975
513
157
278
1589
500
1856
7345
6428
868
722
946
425
4901
1698
515
1952
1262
687
1271
264
516
204
216
184
195
2016
515
432
268
221
789
392
3659
5011
526
702
8020
3714
1457
241
285
358
102
316
1400
7103
2693
4300
5095
7368
4287
632
13672
275
1925
697
243
489
3080
876
105
441
400
134
602
1595
192
950
223
155
876
965
598
710
171
416
331
696
195
848
6078
2496
4416
671
1636
400
1437
3951
375
526
486
498
103
497
627
1364
13363
12403
9417
1229
1587
130
128
1297
584
173
433
487
176
329
2632
2544
104
5878
496
921
8942
913
2225
110
3994
1823
473
625
312
606
3991
301
1232
493
2905
3876
6122
1005
116
483
391
118
126
1496
422
890
495
5348
496
3255
239
292
178
545
921
2190
543
299
261
506
174
463
7652
101
163
915
2672
119
323
103
410
200
128
271
213
1234
119
106
226
458
738
203
456
1854
279
597
7892
7232
1208
317
697
247
2034
118
500
1441
7975
225
2496
180
204
346
256
1967
100
204
3531
639
1206
195
163
13685
393
443
299
136
1400
608
848
3195
2029
109
1115
2321
259
3099
233
127
213
141
273
2661
108
302
320
150
2696
1447
687
12003
321
2042
106
5228
706
1086
7040
584
292
285
1196
840
9342
599
919
320
923
8496
414
1556
898
967
686
9156
906
516
2249
3858
414
5548
2567
501
191
1519
585
156
572
287
1020
402
1448
478
7709
448
808
288
1124
356
1359
236
830
789
2271
9209
396
168
321
338
557
112
477
201
654
6977
272
180
117
163
2463
7469
1562
215
1105
202
183
113
1441
171
512
322
239
886
1058
363
407
1732
559
5412
138
300
438
335
259
136
786
220
611
353
134
1385
806
6368
331
290
7647
291
3954
1671
1654
189
118
384
114
382
4755
254
289
111
154
384
156
670
172
156
121
384
430
8397
1400
149
343
103
3835
654
302
584
518
259
802
137
1824
269
1329
513
130
1182
1359
456
281
118
236
524
127
150
255
13848
926
1933
4071
2280
8626
1361
420
789
3760
1369
790
1914
311
384
541
805
354
332
186
2360
3020
7468
125
371
1943
234
1870
3934
1646
2728
1381
560
969
1629
144
956
1954
1798
158
7101
7056
4302
169
155
2999
344
5722
7930
8923
6154
3314
10002
13570
1898
4578
551
146
915
174
697
695
409
154
551
964
7158
854
351
104
180
669
686
800
277
143
272
174
230
520
1516
2039
659
463
6738
479
132
928
1335
2194
8549
655
1045
123
219
137
478
429
3599
1773
6095
8916
3162
1125
2024
928
369
3834
928
352
192
1381
9227
6040
1011
835
446
12952
921
111
266
172
178
186
4746
8813
2044
223
1689
309
902
123
145
164
506
257
145
864
9248
582
2782
13497
3398
280
133
205
3086
104
1137
201
490
372
428
313
2213
2567
297
1587
564
194
426
251
2884
897
1127
846
514
212
3878
493
269
102
208
2222
6531
550
230
342
8653
2193
147
9319
261
315
1402
9485
1501
3608
1507
474
549
450
524
158
161
1157
712
2255
1343
3528
5963
1859
134
210
108
658
279
144
1145
3444
1927
271
3232
4055
139
554
3573
131
948
1276
4675
101
1013
410
432
801
1523
536
209
146
239
137
382
239
1654
262
1301
648
19970
285
467
1186
103
4181
14991
1026
6966
179
461
129
425
502
4295
2723
445
9310
445
958
6528
125
430
328
1645
230
1246
294
1488
1170
7356
7300
4904
1833
654
292
7411
555
1184
320
182
150
1104
3685
234
1496
4417
3076
6397
6186
2126
1643
2053
9561
661
211
163
652
972
1868
187
656
786
189
147
703
1349
613
204
9349
127
1544
224
243
103
132
246
134
299
5399
550
107
230
7020
7421
435
267
137
319
2090
567
737
169
101
162
206
5525
486
522
141
206
1433
389
320
535
4879
715
124
1585
1153
322
1027
5549
111
821
2883
588
970
197
2312
655
11732
2349
453
8793
2066
1224
9343
354
933
582
4126
1178
1863
162
401
496
4946
664
162
664
162
401
491
3409
162
1661
111
1773
2632
136
222
386
1459
1487
400
136
2711
522
869
754
224
1105
1445
2387
8545
213
124
715
1181
164
1081
3960
5193
208
4020
1594
11449
582
3800
278
601
523
601
3595
1299
10459
5115
3694
830
228
874
650
874
440
2487
1888
261
103
140
144
106
333
589
5528
472
261
103
140
144
106
333
594
227
715
271
9983
5947
1118
1659
1554
1869
4205
133
294
383
321
867
649
1345
211
106
212
772
622
1348
1731
5774
322
1055
447
11012
580
867
969
3283
639
310
654
530
175
120
1593
150
942
445
155
3284
638
309
654
531
175
1403
105
884
110
3498
110
3965
2153
2672
10330
578
867
3818
6952
5000
1742
235
547
652
2999
2724
113
127
1499
6834
345
2800
1050
3101
9383
172
150
155
932
7458
8693
620
816
599
324
7241
359
2087
452
1611
3701
443
2416
601
1239
595
4901
433
353
4539
1711
158
367
524
526
279
448
114
170
156
536
14939
846
245
815
843
207
153
375
1557
1767
711
217
248
1452
1016
6565
9211
3984
2392
10564
1277
129
7269
900
1097
352
287
386
788
307
1049
333
302
561
1471
153
132
454
371
323
492
389
1173
2050
5640
1288
2004
3922
1189
1378
104
4172
1121
1606
236
1600
9792
498
872
1228
1594
1569
126
2254
3305
1250
602
243
1429
1128
1635
3757
352
939
997
260
691
464
2158
127
1117
370
7093
1445
366
194
109
1380
13523
699
793
3632
216
349
181
1158
135
219
114
1736
2927
2558
123
1376
209
1070
151
138
8853
4879
646
1561
8137
403
453
4064
362
3766
511
3428
806
3772
889
2813
806
274
358
301
462
242
10683
361
4176
619
3899
3719
2378
574
5645
2888
1057
3550
789
308
678
543
720
222
154
973
1480
503
6092
2707
361
192
115
323
326
113
114
5572
361
192
115
323
327
113
114
447
1602
2534
5360
603
255
1479
222
684
312
605
950
661
3524
485
8544
822
3677
102
1526
498
172
788
100
327
133
2924
486
172
788
100
327
133
2730
1440
663
348
1124
402
2524
276
6588
1612
648
9323
100
155
154
115
2735
107
1354
610
100
257
1953
786
514
356
145
109
371
877
417
848
147
346
2860
845
624
344
2230
185
299
499
613
531
127
340
194
197
254
166
3572
418
7461
271
155
194
417
409
2121
364
194
197
287
166
1903
211
1370
1134
2576
2044
1832
4353
1819
168
258
3340
126
165
3461
2378
728
1617
1560
1553
4911
1740
236
1127
781
1771
425
7315
3202
1333
1562
8100
137
387
334
1078
769
3323
2313
2290
6982
7481
2626
3937
8811
5654
2497
2623
390
346
147
313
113
108
302
105
5693
105
1509
1181
134
274
5136
5362
1323
5685
357
14097
3554
480
953
13686
812
426
505
1725
450
8199
4772
2078
1569
806
948
502
830
614
1254
4821
187
483
502
746
12903
705
14987
6724
138
365
6853
1228
2159
1029
1062
1200
9869
2354
1988
132
245
2109
8828
693
1420
507
325
8810
2253
556
457
1435
370
711
566
271
5154
768
127
589
151
334
244
428
171
1894
483
677
105
148
5957
251
2488
313
189
791
4411
228
381
105
428
377
479
3064
730
1036
866
102
133
734
318
1819
668
14167
3114
392
547
1873
322
1116
118
1137
311
200
7405
3381
475
284
379
574
458
3947
2491
936
615
1352
2274
3757
5348
7227
1428
4667
2170
1151
7741
664
1150
592
190
106
1263
205
2574
4930
5197
521
924
950
462
8049
1405
420
289
791
557
128
165
932
685
458
371
110
103
786
700
2971
208
535
213
3350
116
693
238
1279
1937
4589
416
4279
193
1409
798
7321
565
3391
2251
7479
4564
1898
2886
305
162
1235
3773
1122
8259
171
1449
3355
9401
137
194
111
155
451
207
757
449
507
1003
213
2023
1443
459
363
1565
238
464
338
185
276
175
1225
2857
213
150
102
197
522
290
143
2441
113
167
1274
1536
104
166
415
640
390
599
623
586
1077
2044
161
208
131
479
106
202
1478
697
158
168
252
153
919
758
1662
844
1240
5959
8876
4022
3241
1565
988
1110
548
518
457
537
9486
1116
284
2747
6171
2331
176
157
1997
1994
4733
253
285
1465
188
145
955
403
2836
1603
730
1037
489
526
104
363
145
3194
265
202
188
5442
1405
110
782
403
204
180
319
1629
248
288
1036
154
186
814
683
143
1595
167
782
403
204
180
124
138
1533
248
130
1034
133
168
156
249
383
543
550
3134
8871
2725
4944
3411
2311
267
1585
273
212
641
4738
5203
317
223
7311
856
550
770
153
149
3090
2236
1840
4808
6898
406
2641
702
899
2292
3044
4170
826
3198
4267
7475
5300
1096
7480
126
309
4292
13094
7506
1876
1581
1587
207
330
749
276
129
139
3674
1108
2788
265
241
245
140
194
152
2346
482
6526
670
170
383
839
340
2062
2237
373
14730
742
137
1307
884
279
309
450
2329
234
748
3158
221
286
158
850
849
3436
1974
7536
474
599
155
364
2055
1308
770
225
199
191
449
1423
1234
165
3603
3428
1349
8176
732
625
321
771
278
267
932
177
628
11826
448
615
840
3121
7331
989
680
8877
114
381
257
225
189
965
4320
3322
2223
168
529
564
127
161
353
139
902
575
567
243
263
753
405
132
1947
3064
1692
3182
368
142
503
900
447
5930
1125
336
545
466
1985
764
621
113
1063
619
229
661
591
1595
122
468
843
414
155
1128
337
764
182
1063
619
716
169
267
1403
1349
224
939
596
637
287
327
700
692
971
579
2948
8309
698
5126
9149
5213
4715
124
412
562
286
760
1498
4394
5917
1020
197
222
614
102
506
147
477
253
628
662
235
469
308
188
363
1943
255
242
162
314
2206
202
326
1449
848
13514
2704
180
217
1086
1408
280
916
407
3302
213
1354
448
1360
107
136
869
8385
5463
148
218
439
505
180
3229
9232
1362
1612
122
209
833
1072
234
200
2391
200
1072
234
200
424
1236
2607
974
1188
359
1644
605
703
1043
731
3184
1850
421
2834
393
2690
490
1309
12290
1323
3490
1815
211
395
4956
659
1443
9265
4607
1404
212
139
551
464
893
180
543
433
1171
701
1094
160
419
863
718
186
1596
212
139
551
464
893
180
548
433
1171
701
1095
5883
4574
2306
6159
2260
7597
252
1023
7193
5168
5687
372
345
333
241
5571
139
205
333
241
1422
336
4553
870
192
4564
2690
1008
3810
385
108
2268
7203
1516
914
1008
350
316
1934
371
122
174
231
338
1956
714
678
5530
695
335
14889
3159
570
747
153
134
113
110
106
247
6749
4036
302
317
513
422
136
780
1880
890
540
405
3316
247
387
1992
189
990
783
2663
6086
157
6086
157
366
976
335
718
159
1376
2206
7331
451
168
103
861
229
510
677
109
201
168
103
861
271
575
893
134
1055
1845
927
169
229
691
677
109
1596
127
949
457
154
893
134
1053
1708
928
169
229
691
677
109
547
985
5680
1206
2065
530
585
1239
1344
207
673
975
124
249
1250
3810
13532
2670
2299
337
239
699
508
761
1945
145
588
247
870
126
9632
1975
145
731
1792
9598
271
272
110
5009
1167
1128
1437
3510
1566
255
6740
296
2414
8385
482
477
447
610
625
315
595
586
755
145
896
482
477
114
268
1936
3406
200
114
420
610
1672
1247
152
917
475
117
3452
603
186
14915
7789
922
394
729
3087
2125
2270
394
502
2276
6070
913
364
1561
7443
348
1519
2361
1750
6998
1394
610
124
711
228
858
1303
268
124
634
630
5091
322
6445
747
7339
116
226
447
100
213
802
2013
155
187
390
1683
1572
8123
483
298
4277
1465
319
7415
985
170
653
138
709
212
1610
135
489
870
448
155
1233
321
1570
5007
4582
3460
612
3573
1817
953
5903
4553
471
5571
1762
513
438
952
212
1405
1490
510
165
1584
610
347
1006
1299
108
108
250
541
122
1128
313
2201
937
536
744
7292
543
322
417
3170
688
4365
2464
186
282
3078
1149
5041
1154
3749
702
2468
2875
1501
2104
480
2132
1399
762
653
967
108
171
154
400
149
548
422
153
199
858
711
201
1249
426
111
762
653
972
108
171
154
392
127
547
422
1294
175
151
198
367
188
1552
477
420
536
374
536
1662
541
176
216
762
574
1912
1800
1372
342
192
288
114
297
470
564
2579
192
288
121
297
125
7805
3110
478
486
332
2316
15011
136
340
209
164
158
373
655
1499
485
3193
136
339
208
164
158
946
413
164
158
341
120
324
2427
308
1318
5530
2525
3464
123
272
8912
2216
206
1518
2170
304
401
2426
3337
636
1870
7327
1648
732
269
126
192
1039
9130
2072
479
778
1510
112
138
130
151
337
538
521
3119
2319
577
1290
611
1094
498
4181
4741
431
4797
2530
4337
5394
7445
2117
506
666
624
117
479
3127
2255
8152
102
588
5623
1080
8125
257
3824
5304
2104
740
351
3915
607
837
674
143
6038
650
1240
562
179
112
1476
242
2604
1808
763
9076
275
1957
3541
5091
461
12875
4889
3859
1364
771
110
386
1240
886
348
1246
196
223
152
731
527
6624
1206
8425
409
6348
329
230
1543
1128
2738
495
1332
556
338
626
1404
289
1019
7481
600
1439
472
121
213
243
3126
3824
9406
502
8261
2805
132
1001
1907
628
213
243
581
1222
449
204
333
6505
3894
7472
2827
1340
8968
1023
963
3275
1572
457
511
1842
998
468
101
378
289
295
178
2908
249
111
461
230
2850
535
289
267
4930
1201
500
775
567
492
1303
13417
1772
9410
9947
1770
7404
135
2692
518
6786
4697
2549
135
773
335
183
564
4732
3020
275
4838
283
260
4279
2236
1021
425
267
583
671
648
3774
6413
8922
7195
3659
1060
686
301
1564
7020
1141
5884
3205
326
13667
14685
4198
104
3110
669
2462
2462
511
6594
4294
511
712
806
533
256
7253
11717
3780
6493
253
2719
627
5056
411
133
503
1469
447
947
538
4672
538
5008
8056
5364
673
1934
201
263
3243
518
147
9512
441
665
1773
7720
421
2728
8212
1358
275
7258
7366
1395
10511
4858
1362
5398
449
562
2961
788
1417
800
343
6454
891
412
888
1433
417
4735
3783
2411
2454
1353
3885
1900
1000
562
1153
3974
1302
255
862
723
9020
2592
14950
738
116
115
178
167
175
139
3341
398
120
639
906
1836
315
7179
980
340
350
186
6483
358
308
2165
2826
147
3160
670
131
143
2420
1668
343
828
482
243
334
383
300
104
424
561
351
478
343
167
126
588
1399
1652
414
223
591
376
9572
745
495
1036
731
3290
2971
161
982
406
150
440
986
3591
2445
8866
1824
6736
1222
494
427
1313
3103
8863
11663
308
118
447
231
145
226
1908
678
376
660
8680
849
114
226
3630
4173
132
721
246
4381
469
2412
245
552
259
209
408
303
7753
210
366
1428
1227
460
1536
3407
1890
114
542
3128
114
539
764
382
1372
408
354
2389
104
540
716
289
408
324
716
289
138
8031
1562
468
1900
153
123
310
768
3108
146
123
434
123
311
1557
932
3756
4700
3650
8825
5019
119
1893
445
200
103
110
102
3128
445
142
378
103
110
102
3088
1594
104
2037
916
419
1871
4449
13701
8832
1709
168
352
11838
1302
1564
449
2473
114
206
668
148
532
181
119
469
230
1229
185
2812
144
157
145
285
970
110
1451
1738
5669
116
419
129
187
3081
115
418
129
187
1890
100
1815
2865
809
184
119
486
433
132
121
105
124
145
1772
1681
551
8715
672
1011
969
1241
170
106
100
228
283
180
122
483
509
553
269
277
218
203
2292
122
184
181
178
434
9287
511
741
190
126
108
2147
161
127
150
177
749
226
152
337
1186
180
482
3827
115
126
100
336
233
510
287
4539
670
8258
9564
1877
1542
4990
181
173
169
104
179
163
115
2183
195
474
171
1061
1438
114
329
185
2957
6348
1854
323
1202
704
1520
186
613
116
538
396
6924
9531
699
703
1495
302
1050
392
1146
4011
3591
450
1406
4318
9543
2338
7320
5043
869
333
179
2255
721
2368
516
304
1895
389
411
2230
356
201
1912
118
275
256
458
615
205
281
2089
165
234
147
1228
153
100
107
1708
3581
396
4213
3289
750
636
2877
396
3884
4816
147
106
4771
159
203
363
187
9193
171
125
144
1743
163
492
143
387
676
697
5810
169
1873
126
159
5343
2906
10170
9253
9582
390
345
1269
380
610
472
503
256
2736
922
500
2013
8656
524
323
970
2895
1739
11378
3434
1569
483
8126
2251
400
4413
209
388
277
441
188
110
230
3235
133
3579
230
595
14573
1046
284
170
718
3044
4799
1621
231
900
665
375
113
199
293
1046
1075
187
124
3618
419
360
256
184
589
1030
736
2525
1736
2363
736
854
1410
698
183
265
653
4060
1251
119
136
191
223
471
9117
5022
698
8311
4487
2220
1673
376
111
381
651
3929
140
7914
959
7145
501
388
1536
362
241
116
1810
327
2709
662
13203
2007
9070
1126
589
431
1563
4264
3257
7537
1969
120
4688
3741
104
167
1087
450
690
229
317
2381
7335
345
1287
6002
9547
1308
253
246
1069
2255
6880
163
3631
3001
587
2402
4150
1084
451
4038
1893
169
1834
1552
1991
210
195
105
1910
507
222
524
405
2443
4644
133
486
2178
366
1282
671
215
353
852
986
784
408
360
7205
596
363
7249
1783
591
1799
517
833
271
867
399
3637
339
457
5631
738
274
790
5732
9270
1699
1918
2392
2478
170
566
229
107
108
577
1313
14149
420
13175
2487
235
107
1693
1513
332
302
5941
5416
1862
289
253
332
161
3698
4152
1111
6831
5206
4965
1668
3136
1785
7428
1035
3984
225
1389
2713
202
1989
116
222
344
469
518
1485
6576
3769
9465
2611
278
136
131
745
928
189
713
5952
344
2310
189
713
148
6408
7331
2912
924
2953
261
151
1228
3068
2311
574
618
154
193
270
256
1918
243
3458
3388
4969
340
2564
1015
1931
277
3410
7392
2729
698
1445
790
224
1174
3646
628
1277
702
631
2015
1837
182
306
239
592
173
678
208
147
113
1177
1035
715
592
3119
208
147
113
488
307
958
7585
369
577
321
267
228
7260
2027
2551
1019
1237
365
123
1922
835
1837
786
1933
419
348
621
164
135
150
362
439
2251
2503
8426
1755
1289
444
1283
684
5833
802
481
277
7979
1570
456
713
125
593
158
1396
251
2466
1753
262
329
132
243
764
848
250
219
679
236
2205
348
6698
1020
1595
1119
233
139
341
579
116
237
903
323
114
104
1352
1054
404
239
535
1155
270
118
1663
236
253
943
1419
1354
308
388
7995
703
5049
340
670
9076
2643
3790
2985
4216
1427
501
253
739
119
145
172
1980
322
188
1120
3256
3529
115
8451
259
193
1733
190
719
13300
2551
2007
133
6732
467
2492
132
128
8960
128
253
805
263
938
443
8411
222
196
4116
8846
3086
121
14179
338
303
3750
5260
528
184
4478
4243
1471
958
459
1117
116
1306
6280
491
7074
1567
10470
2576
2084
444
1021
889
490
521
1002
1932
4723
213
2852
7299
5046
830
523
551
183
928
1137
8774
548
1207
512
191
170
9879
8884
3695
1345
352
246
257
270
176
128
1327
474
168
1159
706
3102
3642
460
476
2129
172
547
8568
897
11654
334
1731
2716
587
1266
378
109
1422
455
217
169
532
2005
217
169
532
607
501
2820
217
169
532
2065
4453
113
931
208
326
326
479
198
284
573
126
3692
420
354
8944
3278
259
686
3362
5491
675
516
161
1160
364
520
8528
528
1773
2404
178
1780
5398
8516
219
127
9466
183
183
106
335
8978
1487
651
1253
183
104
509
141
2591
618
183
106
512
141
1662
4347
1428
1889
1324
3110
1283
307
1875
13556
3568
1078
407
7356
666
326
1338
8968
2526
261
161
2061
827
368
345
144
641
490
292
132
150
135
222
208
132
151
3542
1662
209
595
3826
147
178
599
1426
4183
1602
1074
412
113
195
272
358
1563
7022
7373
7702
2015
161
271
364
309
684
270
192
173
188
242
196
129
505
8936
428
299
777
209
790
158
1618
1652
134
301
206
106
231
480
147
155
579
9071
7175
263
622
2773
1070
142
252
8880
132
130
178
370
5605
728
215
242
372
368
1243
164
427
167
1350
1217
7499
1462
664
1219
2737
641
546
9385
2066
1933
588
228
190
323
1051
3202
160
3257
7884
357
226
529
381
351
188
482
322
156
1009
860
1460
1158
340
239
142
1042
879
696
168
320
848
292
2753
5965
7325
1361
4418
435
339
536
268
7400
634
7549
356
121
346
160
486
408
372
1312
895
8458
897
411
476
325
9570
1531
1125
137
204
670
1245
266
3215
1454
190
503
5524
140
497
461
685
1642
7475
2092
2568
3195
6588
2031
4674
1629
4719
2141
172
299
102
197
187
319
1520
1760
252
141
119
180
908
1395
1290
227
2120
2377
1548
1400
332
3571
850
355
665
452
12422
1082
233
1983
10801
4118
2759
159
2706
3174
1618
2492
13760
4823
1003
2455
574
4054
207
174
3298
8876
1389
4998
2135
4027
4181
317
175
323
587
370
296
886
5659
2676
3334
3937
127
112
291
1523
103
219
627
1392
866
485
2699
6651
162
474
132
102
105
2251
2243
5191
3856
3845
5359
1014
3581
6022
489
1699
1301
2359
2222
3810
1363
2282
3255
1544
240
6268
537
9433
1335
5102
407
110
569
1221
199
208
946
392
247
1158
623
126
210
113
700
4294
1485
1185
1183
2091
3352
483
486
288
177
472
678
345
160
360
519
5926
419
528
301
747
400
2849
180
268
103
2026
2070
758
1652
439
433
513
642
110
2461
1084
297
678
127
439
433
509
3602
2165
1044
1529
2874
1078
4661
390
929
132
580
1446
119
213
161
204
437
719
207
705
194
340
1647
140
184
161
218
438
729
209
125
7226
4851
2318
1515
1124
1675
5049
7350
1137
348
284
563
158
150
6641
9364
142
14351
553
9298
407
1239
1360
7362
245
349
2029
529
1728
7361
7385
155
168
233
2690
7465
327
243
1615
7661
1561
2576
490
3991
2679
2272
2095
219
854
711
5132
3364
3967
2306
2245
1860
1867
5596
1200
11133
371
1022
1102
3994
2268
6072
718
132
101
249
2054
534
105
225
543
683
2866
13278
915
228
290
221
121
125
101
3785
435
105
2008
295
202
121
164
101
1894
7814
1093
930
271
234
1560
240
2358
2933
127
233
1076
6005
9539
5687
697
215
179
1000
336
1990
2028
9492
4843
416
4295
6290
1281
6885
193
1546
13848
1048
856
415
1202
9784
390
1285
203
4098
5087
751
492
5749
1033
969
158
4044
1416
799
9589
655
352
10123
8289
287
4717
727
385
645
246
396
142
2059
136
100
1619
876
758
713
295
7360
1445
690
114
386
472
2631
9067
565
1767
1371
109
175
370
1761
228
386
2558
585
8526
227
666
521
738
189
115
1440
1145
916
850
648
1347
1269
588
200
221
233
106
181
213
133
117
975
1993
998
105
2471
436
473
3283
2837
2436
1956
3959
507
492
470
2341
1378
591
9172
1841
583
4059
467
1933
171
121
191
217
507
775
7420
371
670
1368
207
921
637
135
159
102
245
1103
703
129
609
1615
127
488
873
186
155
921
637
132
168
156
102
246
1103
712
130
610
1393
474
3924
2917
926
1036
6151
899
619
1419
752
185
191
1205
210
1282
1021
114
185
191
926
1021
118
198
226
8032
902
293
236
114
100
695
142
131
185
191
1205
210
187
9300
903
294
237
114
100
695
151
150
656
168
169
645
103
100
503
548
274
541
1524
433
697
895
671
3401
1212
154
155
1053
931
539
468
2070
223
206
303
554
227
523
210
103
186
162
275
380
274
384
282
255
681
621
464
356
447
1169
1100
2139
226
166
648
484
169
1139
431
133
185
567
135
185
1114
245
386
170
557
1213
419
910
1886
101
263
529
715
336
690
549
101
447
3026
9647
561
193
549
236
11986
2058
576
762
172
607
1209
176
578
596
170
148
1585
7303
8262
627
827
1087
4368
1571
5204
188
342
6176
2313
3108
4087
4746
1761
625
152
561
1287
834
149
430
437
1591
661
13711
483
953
770
1404
136
357
231
180
747
6062
343
5054
1108
618
695
820
863
444
717
342
3226
4963
536
536
344
754
4691
435
583
741
723
199
1441
5705
791
520
284
608
186
261
136
926
150
140
153
201
184
126
1832
852
630
995
5725
288
103
469
1418
2592
9095
5249
1478
1387
409
134
840
754
751
268
220
178
1144
107
425
122
202
324
7447
3053
7515
235
543
990
380
288
135
4654
6057
1555
1182
2467
7549
681
4149
430
8003
1523
2167
6317
114
7392
1837
218
2784
1262
250
413
153
661
2275
1878
1877
608
114
3554
133
181
935
3114
1060
1295
306
1050
126
239
1534
2488
3760
2661
403
126
9359
131
610
552
170
4882
228
184
498
9306
6820
557
1543
135
574
771
1175
111
509
104
1460
13381
280
193
1620
242
533
205
493
579
6203
514
264
514
457
184
2679
826
2705
4256
9467
816
1181
2715
180
176
427
324
2283
7327
693
410
109
7512
210
300
256
999
1871
1572
1881
6923
378
2613
7379
1722
751
549
1257
455
424
217
1900
9282
10843
666
410
441
270
110
1412
215
199
2674
1566
615
8009
300
5531
131
100
1591
153
1977
400
141
178
401
237
155
111
1466
313
1004
182
7285
3708
548
189
348
8018
262
348
1451
638
769
311
602
201
414
168
987
8702
2444
652
107
123
521
873
2356
2434
8904
9399
509
976
167
6442
350
1927
1026
213
2795
163
2721
1435
5771
220
7448
1978
156
397
145
228
3235
15571
4246
671
704
707
618
158
520
411
1432
2300
568
1834
315
127
264
13434
183
331
525
223
199
2462
1534
5891
321
8996
163
1219
360
452
469
167
163
288
1158
690
4799
3093
441
326
744
707
157
306
1345
688
9342
7082
1277
4866
4946
176
631
3590
7416
4937
632
2459
1948
1409
451
114
189
315
298
434
477
732
189
205
146
1479
1507
478
676
455
354
3628
806
233
103
167
198
765
920
1239
4405
8279
339
126
620
526
281
659
564
452
175
456
1429
1159
3425
158
469
444
889
3507
427
622
5965
5886
493
4903
666
9189
619
1313
697
5265
708
222
330
376
191
106
176
511
1426
200
169
1891
713
17045
2212
331
834
1025
347
952
177
1097
161
121
157
698
1844
332
671
2629
154
6198
304
671
4208
233
655
6930
144
625
476
282
2039
267
175
253
7217
267
296
253
1264
267
198
253
339
2271
267
296
248
253
2076
2338
670
7438
477
600
4681
219
1703
9469
815
149
146
129
1208
905
653
2303
133
580
7241
542
1891
349
308
170
265
232
6110
517
3545
5271
487
2418
430
298
820
1112
175
3392
10105
1465
365
5017
1301
1764
469
148
355
1076
561
1491
6954
294
2006
584
1733
3593
558
3801
9400
2176
818
1089
636
1433
543
4682
1621
7285
4989
1849
455
2250
286
756
8495
5147
698
211
335
285
922
987
192
375
170
291
109
1536
7845
6999
327
920
133
2950
1278
872
448
6811
1196
496
441
653
220
288
629
520
1110
374
264
3726
133
950
107
2276
9610
1264
884
403
451
506
1819
185
118
451
991
1646
410
492
643
835
292
1252
1227
1357
1382
173
204
560
280
543
114
647
108
512
1859
297
155
252
704
286
196
1101
3167
1517
1780
163
181
125
777
283
196
1091
2300
593
4252
197
1016
197
1664
306
689
887
463
311
1468
3878
1510
315
287
134
749
222
1478
5395
4594
910
1234
1290
228
557
864
541
205
356
2695
360
227
334
656
322
2871
182
836
1841
533
7548
4111
1086
10716
3821
2665
624
388
128
103
133
1611
4016
4638
679
1981
509
7989
317
236
519
412
317
248
373
519
249
335
14877
1191
2413
1430
3545
133
978
1300
2518
133
978
716
9393
1197
223
428
1547
483
243
691
274
119
108
103
134
5188
661
7530
1901
309
7432
925
377
674
1439
5248
670
347
215
7475
2441
1083
6641
8809
662
1571
1073
7288
361
130
482
338
241
322
436
1855
709
391
2577
2508
2983
9512
3228
397
533
578
451
130
482
320
241
322
436
1530
6300
7336
3594
2300
593
514
4666
1785
4728
5037
3001
474
1034
571
464
199
473
5640
171
1882
8797
13275
1445
2057
4250
113
7438
327
1427
1443
235
217
310
979
13738
713
478
4093
218
309
198
242
1230
664
584
723
506
207
424
319
393
228
152
345
4657
183
105
1563
153
757
5465
288
1853
1828
2153
5740
104
248
626
1037
242
639
308
186
248
626
212
1808
159
151
105
108
314
722
236
1109
2670
2894
1982
1351
450
1365
1337
1431
596
161
177
4343
1078
507
132
405
169
136
490
599
413
1489
137
140
254
520
1106
129
1653
310
5475
5782
666
403
1421
643
1104
556
264
105
214
524
739
204
343
585
152
2683
456
129
207
2040
4495
345
351
272
295
2124
1404
389
530
2243
7932
117
389
545
1785
139
155
151
2512
1787
1488
3958
3135
462
9421
1099
3033
242
7124
5040
778
3323
6877
449
502
2995
129
207
175
187
156
151
2040
110
209
6893
8144
468
1307
2494
297
110
209
142
185
182
441
476
119
931
510
730
1084
916
170
117
623
464
356
6408
679
1579
4202
3960
1612
153
405
14908
655
2809
859
9629
3941
5015
655
2382
2972
1608
775
2649
2448
777
296
364
7352
850
118
941
670
268
2254
257
236
2702
761
573
269
154
199
474
1446
570
615
552
231
148
257
173
452
597
3140
2093
924
455
1439
453
416
143
315
324
428
500
729
150
181
659
9721
2971
439
203
154
199
509
1447
1145
225
150
257
173
452
596
3133
2225
929
454
1438
241
316
426
535
734
149
165
660
1312
1887
151
467
804
506
3166
10436
3506
3939
365
1125
7027
350
2323
673
7830
1272
4799
775
4439
417
113
544
287
255
5402
545
288
1653
1921
687
594
7278
2817
1580
6090
464
1564
315
3352
1957
114
106
147
112
102
124
280
188
163
102
355
1449
4096
1816
267
207
2178
430
116
237
340
158
179
1742
418
1476
354
8073
347
226
1987
494
8403
447
567
3941
365
619
2188
2939
1074
629
610
756
386
420
138
1561
507
5506
3478
585
114
766
413
1515
285
1330
844
7336
1990
519
1332
671
2560
514
941
136
654
118
1426
491
107
113
244
136
180
302
184
787
410
137
275
380
341
153
594
232
779
214
358
1937
202
422
125
976
540
402
527
122
667
116
903
297
506
1285
107
732
1499
7062
384
306
382
788
10706
2400
671
193
227
647
357
449
687
2413
446
119
390
712
2387
1264
119
389
712
1854
864
7393
1321
376
417
10579
646
229
1066
2098
510
754
336
185
420
1829
6532
4907
623
2086
203
2895
420
4605
2947
8628
308
1417
250
1379
1359
436
310
307
501
5460
670
350
398
8920
387
2555
420
7544
441
260
1105
246
108
618
494
164
1801
869
171
274
377
3180
1038
274
374
290
437
155
223
864
695
204
1591
109
157
138
1114
1345
656
219
693
1397
644
109
7204
1426
3214
535
8514
700
5226
1053
447
489
1234
7432
4483
151
413
470
6320
325
151
1407
504
522
8951
1286
1155
4986
274
1107
262
4988
7285
7437
305
486
762
1392
12709
10480
537
369
280
490
381
706
1363
2205
1405
218
348
1369
479
162
208
418
1114
1771
440
557
219
115
244
109
2139
1137
133
3748
150
218
115
147
894
150
218
678
279
150
218
115
162
1107
642
1358
12497
6739
537
260
1270
475
590
8922
370
426
384
907
6581
2157
1888
2557
888
2121
441
6627
642
2220
128
170
130
385
14711
170
1535
146
105
213
317
816
160
2092
415
163
187
188
1868
113
6831
4660
1663
408
977
4749
1006
230
161
177
1089
547
724
512
1456
4705
244
1429
559
4561
2008
132
702
409
2148
125
5455
3057
537
260
504
1177
314
6452
474
394
302
3068
1329
613
302
158
1466
9416
2919
4364
12063
169
3769
1015
4352
298
109
130
549
4745
1325
1409
498
193
230
149
241
259
3366
342
122
9154
680
4432
116
131
419
273
104
103
386
1995
2079
1854
308
309
138
186
383
465
279
804
1585
401
628
431
406
194
429
520
1472
293
966
5620
1442
509
225
112
2632
2428
6928
912
505
2741
225
112
547
1774
937
7479
2893
4845
3860
1288
330
11108
1366
997
1047
730
593
3026
1055
5255
701
7922
1040
226
1225
895
8750
4791
131
4453
594
542
3121
226
599
5098
311
4206
155
148
2538
150
593
2816
310
250
200
1735
461
239
1527
206
930
3011
358
643
101
104
335
113
572
508
344
824
354
352
2001
148
1066
169
549
652
6033
109
564
316
118
674
1396
3178
522
2487
241
132
277
208
147
1095
141
747
950
484
167
673
1262
878
235
129
1812
159
741
4811
3560
480
152
207
674
142
1375
114
2941
2722
2781
4715
4933
4304
3982
177
773
1001
377
155
2581
948
212
367
194
320
694
439
1033
266
348
5488
267
355
858
174
194
135
779
357
7357
199
259
104
125
132
394
1799
765
7366
744
3101
9105
920
7705
301
2403
1409
417
1159
108
138
479
503
165
248
1857
4973
4432
245
134
128
191
2862
458
736
7502
619
1950
2029
3058
899
2117
4683
715
475
2688
2952
1768
1824
5635
364
8133
1468
2390
3826
992
2776
5200
6395
1678
8623
935
7291
711
3838
1817
1867
2570
6678
1469
4025
8575
514
520
168
3906
6308
4424
588
618
4287
9543
2765
787
1294
556
531
814
1741
2409
3155
316
125
458
161
3934
7825
1452
821
2577
383
1498
13664
485
5417
610
593
613
193
1910
1447
157
1824
1630
9334
2247
14941
1118
519
898
9008
647
768
247
9940
790
1107
2515
520
918
3586
3923
2797
253
5727
589
6555
693
417
1503
633
589
3586
254
890
636
939
8982
926
2270
2196
741
1481
333
2170
9427
6784
284
270
346
2593
15078
2404
1380
240
1332
1288
6548
607
407
2485
407
9320
287
563
1032
251
1181
1586
499
407
1813
2388
231
352
751
564
167
106
233
2630
209
991
1102
5688
993
124
2158
6521
106
233
150
266
248
111
252
111
1393
632
122
175
157
346
161
3605
266
456
110
209
450
404
239
462
195
167
184
107
480
1934
976
362
218
659
241
365
170
190
196
211
1429
245
1431
3072
501
1126
4932
302
272
814
175
1655
6522
102
131
432
319
172
769
472
5522
423
164
784
1854
241
1908
9912
5975
8507
1315
121
1648
756
444
258
101
252
412
298
297
102
260
862
286
410
294
181
160
111
1739
474
179
850
354
206
476
621
268
137
140
168
262
111
1622
666
567
303
260
343
3095
3449
738
224
13667
807
450
1203
1178
13409
215
803
295
7419
848
1347
446
1363
1893
7424
344
459
483
11330
864
454
686
1081
1181
347
618
289
1958
586
429
719
1138
5364
857
723
1101
1291
4710
981
620
273
2074
310
503
2559
104
1403
760
185
378
450
467
592
419
621
979
3950
281
491
1461
1823
145
562
695
1959
180
3135
219
6944
130
211
1775
151
113
308
2815
1148
219
291
114
310
655
114
107
558
162
275
4332
6585
255
612
1985
587
1571
10920
120
2388
498
503
498
831
884
2617
212
194
2280
5410
7258
454
912
6101
7377
1811
444
950
7304
588
570
2242
939
541
397
2988
4945
6339
613
628
463
938
147
239
355
4935
658
756
418
1686
3562
4783
1905
2276
190
9987
1165
718
400
4869
4002
8841
399
3162
7384
2574
670
190
627
465
434
2620
1382
5169
3901
5331
1595
536
2134
3345
536
2071
1917
2124
166
305
351
442
1339
3141
217
2142
102
1626
6786
17933
457
2789
299
3071
3691
2537
2441
416
179
1009
352
128
2592
3304
4165
429
235
760
1649
346
3438
1164
1912
742
259
3803
742
480
475
643
1991
564
768
145
1843
126
6931
647
639
4750
911
1508
1499
670
1192
355
1697
3896
7430
10784
643
172
1116
218
3513
317
1161
195
257
225
2991
11592
7367
2093
6095
228
475
435
422
203
2294
923
472
469
872
851
368
257
166
494
7899
397
905
852
628
1061
2240
873
1378
633
621
182
1532
172
204
681
582
115
1591
127
689
816
428
155
1126
972
294
182
1226
960
161
681
582
115
1406
234
411
183
2108
1328
1843
4550
595
135
190
681
268
356
210
125
1392
782
495
661
1524
1347
2668
232
664
384
423
415
1986
12973
1621
374
764
529
343
326
1636
975
104
756
317
203
201
655
4711
7101
4429
400
411
2419
118
8938
3515
6396
580
112
364
206
5553
583
112
364
206
1897
363
557
8605
3244
504
428
128
129
211
1872
5219
6099
5567
2263
407
1769
1152
9495
476
950
3808
655
641
283
655
528
414
166
3083
766
1022
823
1695
130
4604
846
711
4269
5159
704
8361
9997
693
502
267
152
2277
271
4903
293
1335
2508
1065
9540
12021
916
9043
622
700
429
375
549
562
183
2074
166
121
4408
667
5588
11525
700
416
738
3370
1146
142
1753
7346
3299
7312
616
1739
409
534
533
1539
113
374
207
155
322
3146
133
1229
133
2592
118
1464
509
372
431
441
453
5349
245
324
547
2759
458
647
290
776
1213
1323
326
534
1179
416
855
1870
14394
552
610
646
351
1512
3925
395
1639
1735
8457
1256
1118
12531
429
387
4480
918
1956
2089
9353
804
4434
1639
9445
513
15562
4873
360
2160
543
5457
383
679
8233
273
1145
842
12264
10403
359
1256
314
727
650
2970
4270
578
633
3496
575
361
300
110
8043
759
478
5095
110
1579
1625
248
236
143
279
132
463
2154
447
1159
710
4767
2323
1139
1533
506
453
2578
1518
312
209
912
185
337
510
1429
214
2656
9241
4320
651
612
7433
630
1170
14994
402
500
1982
1310
1296
12537
272
677
1232
3193
9175
431
4259
6509
4695
5687
13646
504
827
1702
1798
1081
693
342
2272
3074
1847
7922
333
1182
5892
646
437
367
268
443
591
797
1933
8956
1333
2115
2472
624
6216
171
261
359
140
265
135
128
698
502
449
7511
461
636
401
747
3288
574
276
221
1227
401
716
1331
101
392
217
812
175
1044
3130
2117
951
998
598
300
949
724
599
1596
136
708
865
426
153
951
505
4085
4227
696
278
863
114
664
345
949
718
598
107
1404
3981
675
1170
4799
4289
2393
696
362
13104
187
180
168
2207
4213
2289
681
1009
2283
2777
7033
544
141
114
207
230
153
1625
306
2551
868
2687
666
767
1405
3441
544
100
120
246
229
1882
1297
196
7354
3021
2501
915
2694
159
1054
276
121
171
446
500
282
125
614
657
155
135
313
1050
222
276
173
651
519
414
1704
714
494
119
1404
446
112
9166
1717
1985
460
356
952
166
5510
339
952
166
1488
12007
118
5270
4823
140
2290
396
7227
209
437
621
101
445
400
1267
2055
301
163
882
551
469
239
1724
3496
676
5254
4740
2120
2224
562
496
2315
5641
1353
5960
1405
604
126
682
427
231
383
181
108
811
505
264
1004
155
513
867
480
200
1592
114
13033
383
9516
3501
6645
11513
1032
1756
169
9011
1301
2325
804
1040
126
1732
143
271
941
120
1141
160
1984
548
1955
3757
9029
8729
469
2546
143
899
4358
434
140
415
7502
209
650
974
215
281
269
149
101
518
903
532
186
202
168
433
829
433
539
597
116
1402
13633
382
416
199
154
472
127
910
480
520
233
317
216
519
1316
188
441
2018
2283
3900
3440
539
284
110
234
291
236
810
601
425
5045
7260
861
599
1258
165
138
406
146
152
192
894
281
653
767
110
375
7350
1055
4750
797
7354
2596
1871
219
533
532
4672
498
1254
2011
1783
163
528
998
309
711
4460
209
114
197
257
234
106
429
285
647
122
6767
3092
430
4800
247
5004
133
3669
9171
245
1431
1086
2037
3455
828
122
230
535
138
328
345
309
1898
435
486
617
530
266
234
578
301
397
567
315
1311
435
803
1589
1646
708
254
1008
3849
471
174
1318
1565
114
448
158
2540
1976
284
2244
1091
1168
3021
1918
3211
354
4685
781
2286
3597
457
320
457
2066
1298
201
177
1967
182
148
696
876
672
1055
1055
2268
179
266
555
369
102
979
583
181
166
219
1087
172
1956
391
973
1878
137
474
855
186
155
995
360
1027
2272
724
351
108
981
583
181
397
1403
163
610
135
808
1275
340
136
622
114
126
324
657
155
394
877
486
127
1625
108
192
381
135
808
1295
340
135
621
126
324
659
145
975
1841
125
473
854
417
155
1095
394
5341
259
2495
220
1487
2037
145
229
148
1070
5073
1193
2356
554
2484
3649
491
544
322
6768
7392
4571
2865
544
6005
4850
6227
11870
1385
1225
324
569
196
10463
101
1520
631
535
125
6881
4213
3807
3925
11513
536
236
172
1495
1723
415
123
145
523
1529
1812
6338
1858
168
245
298
363
296
108
3198
206
245
300
365
298
108
2497
348
742
128
1017
2979
545
316
2982
2036
143
1682
2040
883
124
796
446
126
148
120
411
1940
1152
3306
9268
2785
1646
139
154
235
494
814
3286
153
164
377
2018
8542
1552
7444
3385
729
879
554
448
233
392
525
9570
415
948
839
604
112
9100
8331
1274
932
1202
328
3111
130
1335
529
5393
3454
995
422
7593
2454
726
678
1884
996
2502
115
340
317
339
15591
2750
568
3314
116
343
1237
477
1948
5423
1755
334
345
1932
2221
424
141
148
456
1373
104
1367
105
2794
3324
761
4787
251
5027
738
528
650
288
4641
2269
1914
361
197
103
325
5303
360
197
103
325
216
2905
2174
4847
1561
7318
163
1010
1212
1294
8928
1668
162
1773
6881
1385
606
153
5490
190
4912
158
462
304
741
1995
786
291
3445
1090
109
363
207
509
491
141
194
7297
4967
4264
524
9343
351
6570
3372
867
207
117
909
1876
967
1670
8681
4348
1280
1038
1113
5276
952
840
3718
5566
963
131
278
181
2121
664
4231
9178
350
206
212
498
385
640
136
218
212
498
385
542
1928
1664
394
3134
4749
274
2957
1401
110
764
562
970
102
155
205
132
465
956
154
377
859
730
141
1625
110
764
651
970
102
155
205
132
465
474
2281
363
363
8938
363
363
987
493
1400
108
124
251
309
4088
360
535
4808
742
855
118
114
979
386
6457
747
927
665
124
656
1591
127
479
869
508
154
717
213
103
125
1720
927
661
117
671
1400
2887
210
3564
1751
702
6210
150
662
1212
2238
148
115
1182
1576
8202
321
374
185
277
134
3863
113
251
563
973
4015
557
2413
1285
108
616
130
661
978
160
339
102
154
134
262
952
1011
10549
647
3375
100
14920
128
973
476
1103
513
947
4410
387
4768
792
872
10663
162
602
701
611
400
110
400
9560
4924
1927
637
637
7094
279
1023
316
1238
1378
896
2087
7363
2411
331
2291
493
2175
8896
637
1299
13518
131
214
1665
402
271
419
440
233
1659
3224
1024
2498
4287
7352
3053
1329
210
101
747
1251
310
1953
856
266
368
1053
590
112
1935
121
299
334
778
544
331
128
1338
5267
7198
1464
1635
1900
488
276
1238
474
418
15535
721
211
453
2427
421
113
216
373
340
355
632
698
1746
522
5789
609
155
855
641
155
258
1185
657
4362
4320
7815
11629
1928
3194
4679
2173
1624
743
586
1498
2529
1103
4195
3032
4250
173
128
387
106
215
155
249
5769
106
215
155
1676
407
506
491
330
360
1174
260
729
994
641
452
520
233
451
356
2785
958
203
615
1650
113
148
250
419
2520
113
139
263
106
230
309
3289
770
134
2656
344
386
134
112
1808
785
806
420
3655
6312
1023
4987
7131
1556
1674
6481
2650
12578
1130
4616
518
3376
1320
6016
1510
564
5295
9416
383
1415
8845
821
618
1326
1950
251
128
263
974
499
118
473
112
351
971
1031
282
702
126
608
243
264
1365
204
693
857
483
154
497
135
135
510
262
112
195
868
2769
1430
398
143
120
118
5471
447
141
112
164
196
267
1533
430
759
3837
8790
857
1561
8568
5435
1150
357
14961
2537
4384
8658
3810
1178
4141
543
159
230
218
1240
218
4729
4307
640
218
1883
2818
5862
478
3722
8332
7367
2153
950
1790
3469
7410
6693
1968
264
472
685
840
475
105
142
126
103
217
1407
116
593
125
669
699
119
693
498
211
3160
739
771
8203
958
5502
133
142
1408
4408
7432
4699
5235
6527
2606
1953
3706
968
547
567
222
805
330
148
243
165
149
143
337
140
8056
735
1609
552
138
106
208
275
1125
4047
896
390
864
703
276
1924
220
460
493
529
520
1250
358
2074
3298
1837
110
562
5331
703
8174
1372
451
285
493
529
616
2884
259
489
639
291
2054
281
3593
309
381
109
2781
388
381
318
392
371
452
5548
608
392
371
1864
7749
698
553
2980
4630
145
2762
358
10595
664
166
177
264
332
136
202
651
6100
3126
1197
186
1453
8027
2708
1326
367
199
2522
643
1069
370
110
127
243
237
1745
2357
125
471
957
732
5627
3564
1302
8765
913
4055
979
239
757
5108
3319
713
2510
3044
329
3278
8502
2548
139
2250
568
581
4519
4772
3921
232
489
3591
1206
6995
489
2007
2866
2600
1126
2305
377
124
6825
929
203
243
125
337
1069
518
475
1225
118
114
1706
3095
399
4014
9485
5195
144
2160
872
336
753
1753
1172
1113
11186
1107
12532
527
824
882
3299
1271
259
136
3328
1446
3724
5054
232
1165
214
1445
473
184
132
3273
179
3140
460
149
117
1852
246
730
981
490
566
449
129
1997
831
139
6519
7430
779
1605
1507
1761
3789
489
1136
1011
13862
9085
296
512
3604
390
422
486
381
478
909
4301
2883
1996
15503
2333
880
2066
2058
269
3257
335
480
678
4835
747
968
2578
692
168
125
137
1298
223
1422
815
201
134
1394
581
160
474
730
378
941
1230
168
127
459
282
323
1249
353
2052
211
928
1796
641
241
617
132
3522
773
597
4249
165
3205
734
1318
2131
3915
1167
4737
5947
249
6377
144
5306
711
8075
5105
4352
15570
2668
1050
611
134
224
189
1069
2685
531
315
1181
325
225
200
3138
701
3011
1024
958
2930
3324
1669
7369
1995
5150
1309
608
858
7424
6872
3022
967
4644
111
273
2023
1456
481
149
429
1952
1014
5124
370
333
2280
214
120
1044
332
664
4738
219
182
346
4025
5330
2399
878
364
5930
3433
2385
399
445
424
711
711
1447
1129
871
760
523
803
3136
15546
221
126
2505
4099
2235
14202
787
408
520
132
160
1133
160
2212
2952
8839
8887
4515
2080
6177
905
5244
1295
585
1709
166
719
609
108
1405
474
3492
3262
646
7389
617
1568
2670
2285
1858
202
225
169
1118
7507
145
529
9442
427
925
135
2910
408
459
9461
15114
794
399
2604
5364
1392
287
7400
1880
2527
4189
322
699
1000
8939
4141
1451
7640
9541
1212
3033
2199
249
498
1148
2005
135
469
8761
263
538
197
229
191
133
672
2725
983
3746
642
3770
2740
12583
7495
4659
1811
1182
106
2015
816
410
1411
454
199
807
913
641
311
1999
536
187
660
1645
3738
220
1182
593
888
112
1080
2506
179
144
1394
1588
995
2911
1983
227
105
232
105
232
105
815
410
1405
460
2140
351
786
1342
1316
172
827
965
159
789
217
111
1189
3449
1727
225
8103
179
1567
1196
432
101
162
152
1748
3833
448
1796
720
428
2307
1254
461
274
6771
1099
453
6995
1525
535
222
541
560
482
784
118
148
737
317
449
285
773
755
285
3794
2455
1666
483
770
339
129
106
195
178
165
523
3246
1150
2522
1973
6481
6711
4335
789
270
2866
1127
487
209
177
724
448
114
3045
2226
209
180
726
448
114
1827
2454
678
189
1368
3262
3725
803
460
852
413
145
1129
15497
501
587
5359
1807
239
2896
1663
15521
620
3745
138
477
5048
7253
468
3850
141
3238
7656
840
280
2009
6186
3982
354
1961
1130
6737
9159
400
219
527
201
236
103
139
1634
624
161
128
1743
6871
224
766
239
547
314
1289
10069
1920
902
817
163
170
537
1530
4833
152
130
253
9520
292
1689
140
211
156
241
269
364
286
193
355
247
122
410
2138
2285
7250
2764
4285
3289
605
2326
136
169
320
874
959
8217
974
501
593
4525
9863
2172
111
380
1497
363
145
602
4057
192
1365
8061
275
2834
1056
2464
757
7366
6693
4995
481
2685
4270
694
1869
100
1006
229
2020
4289
438
4412
487
14971
453
648
339
290
465
834
587
422
271
2692
500
9457
649
1732
901
421
249
119
116
125
2166
130
512
281
9375
443
639
202
156
1663
219
330
819
7472
452
2031
1425
485
1205
933
3002
1318
733
156
331
189
665
3969
318
280
228
485
136
3690
318
281
229
3184
485
136
3672
780
136
1901
1555
330
485
136
1892
1397
1287
140
612
242
740
148
261
102
112
2870
1633
1273
665
955
228
718
248
1621
6698
123
1019
786
422
474
448
1682
2024
629
13060
4969
119
243
524
1898
251
315
765
603
12587
2032
162
274
119
401
148
3111
162
274
120
102
591
1856
10615
319
653
678
512
1422
1257
1703
4108
940
1966
1852
2708
1402
821
11912
2645
2531
191
457
389
329
2173
6513
3427
269
9355
2336
366
1602
3473
2120
259
4408
355
4556
691
5331
863
578
140
396
920
761
172
146
181
3154
172
121
951
630
9366
148
432
4855
607
624
1124
4004
1176
530
313
148
185
2241
9428
3978
2220
1114
8947
1103
548
2107
7400
138
12906
514
171
931
6031
218
931
2033
1105
943
179
4162
747
2160
1680
2707
2196
15055
3780
490
3390
3378
2158
877
441
1635
8261
1838
257
2515
11154
619
5249
759
1526
280
221
346
201
518
2431
1266
215
1198
170
1720
728
1616
3844
3719
2259
7830
1030
247
1999
278
2998
443
140
244
4292
1616
457
1085
798
989
135
596
1597
141
468
849
184
155
1247
231
181
345
1191
856
1094
681
135
594
1402
1810
128
110
465
1431
173
231
2768
1161
459
3801
305
4315
1866
462
513
133
122
542
5928
133
122
539
636
656
730
267
248
431
130
332
171
8090
1532
1477
882
692
533
5166
519
7370
170
8197
246
658
211
2341
531
155
5408
1723
108
446
3648
2395
911
1833
3589
5949
2619
2987
422
4668
528
218
1751
1665
7302
1508
163
2307
6359
795
372
4581
7375
4484
5108
3260
1861
551
1530
558
218
661
731
113
463
3003
1819
922
765
172
458
193
293
389
492
1593
139
715
861
433
153
1095
139
793
519
1148
957
712
491
107
1387
2905
3259
2497
1698
660
7261
676
1399
662
714
170
474
4011
180
157
3427
379
1429
1962
350
461
4164
1642
4351
4084
1793
361
671
399
126
215
642
4645
595
1666
986
5642
247
986
546
6105
552
13728
4743
583
106
224
123
622
1485
318
672
1590
4756
335
4120
319
1351
6792
738
4507
599
1594
1438
506
101
196
5535
476
116
165
235
512
1574
1055
5485
142
136
1519
309
701
9212
103
137
3155
5247
425
435
4018
542
4253
2283
171
2003
319
516
383
551
1209
354
8889
760
1222
7390
130
9357
150
512
455
189
104
191
1116
1202
304
476
264
1823
424
1146
708
3622
1717
225
204
1001
935
112
656
681
204
186
475
1921
1146
154
406
862
474
133
1593
110
663
681
203
185
406
1508
603
1162
817
358
265
172
7279
3592
632
629
3580
998
856
1774
2384
1735
5404
4546
501
1804
6734
624
2434
3976
1256
2202
12016
10186
2387
1863
4649
456
2043
2990
1648
571
575
2930
220
195
135
104
117
2557
381
220
218
312
120
117
1766
1462
7138
280
2028
2296
10500
4275
2656
141
1389
337
3512
910
1784
2576
2770
463
400
144
119
5590
397
160
101
119
1476
5317
4784
14924
2504
1884
3413
3929
240
475
170
154
272
177
147
102
932
7336
11579
2684
185
151
1292
272
205
133
171
204
246
357
452
175
2171
272
177
402
337
161
502
2029
1363
7450
147
118
193
151
1733
876
1388
867
378
491
1518
559
133
145
104
2129
210
109
214
6880
2724
112
846
472
138
208
1034
337
3589
173
1100
140
104
203
183
2194
701
218
255
1888
411
889
255
179
444
120
448
1888
255
113
310
1535
1676
5384
1247
1513
535
132
135
234
125
730
489
155
1067
272
1638
540
180
204
703
580
115
1403
255
1074
477
360
304
807
916
2168
1480
668
2944
5512
1322
6318
2676
1640
1125
14465
456
6336
2139
2715
7357
14226
7467
9448
9827
2026
6719
3484
1566
539
1148
747
3418
203
5458
630
262
3248
127
11029
5158
2617
1328
491
3012
3354
352
248
1518
6195
2019
2740
715
137
364
140
235
2914
194
361
306
193
259
138
488
1262
3232
3356
1854
1833
904
1826
2276
686
2080
920
753
1752
578
133
1454
6682
152
107
175
485
664
173
406
1481
707
1160
11754
620
627
1232
10208
7340
1516
324
9533
1147
5532
409
172
423
1434
286
1880
712
417
1191
508
182
10257
351
1647
374
1316
12968
1490
591
1378
3756
215
5828
680
1326
570
529
570
529
315
3904
5846
2075
108
427
142
143
553
3374
108
422
142
144
553
365
13561
203
1700
9337
144
5044
308
2194
675
443
134
1512
231
7239
3526
11181
1879
971
4396
1725
119
143
685
6615
550
112
5458
2506
1637
2034
1934
131
516
546
463
335
267
1636
665
3096
580
5211
720
1405
111
776
653
237
215
139
661
8112
5889
170
258
126
637
220
808
123
958
151
772
376
140
154
1350
265
193
123
138
637
689
432
516
222
310
636
1118
8921
10174
2882
397
680
107
616
15045
798
2663
6261
142
3035
2559
3664
990
441
416
1519
278
247
306
1778
2957
178
487
6877
2287
6771
3769
1757
2679
7702
745
969
372
1574
937
698
568
107
1402
1490
948
342
180
13679
1510
342
1883
4640
1642
450
7467
167
130
255
3271
1400
4924
3958
9487
2474
804
233
444
4572
631
2156
3302
910
343
367
963
1529
288
336
565
3481
6798
518
166
589
505
9394
2752
5476
1167
342
445
6960
1712
125
130
113
251
548
2873
911
845
1052
443
345
768
277
11894
941
1760
107
4204
655
124
5966
2230
551
146
1175
684
258
5097
1088
298
507
3506
471
304
296
879
6677
3683
240
3742
142
2036
3231
327
5696
469
8200
9475
3282
1913
2376
190
172
385
434
1092
5172
13036
580
611
357
792
11980
2476
958
4405
660
244
406
1489
7453
2761
289
564
5456
123
507
489
393
375
1175
5408
1042
2317
288
1567
1305
626
4121
4620
3937
774
821
3474
335
451
121
136
4817
2724
630
1071
9078
947
508
328
12181
740
958
490
103
117
280
1015
1957
7317
380
891
106
121
118
148
1992
2493
3033
796
6680
2437
4909
2867
607
2378
175
1029
192
502
9076
5274
4512
1406
607
685
1398
158
131
178
240
571
131
178
398
1028
155
448
853
462
138
1595
407
685
1398
158
131
692
578
139
571
131
178
398
153
1110
3256
5175
714
8371
1158
239
164
476
340
3492
5298
475
112
751
5000
5110
1515
4641
669
484
3045
5656
1626
767
2235
111
713
419
478
159
103
217
286
2530
584
2013
819
3479
3933
2662
1610
7394
236
726
581
160
103
287
479
369
2260
7481
2428
2733
1926
575
148
4462
764
595
141
3967
2771
1623
1351
191
734
1001
210
791
6784
5992
802
138
5240
695
8105
168
864
189
155
1782
1327
341
740
419
4128
145
4251
599
5271
10558
1734
501
1471
1210
136
4565
622
452
2567
835
2240
700
3873
271
196
556
1646
427
283
128
116
177
106
109
1665
5134
2241
9033
287
131
1077
7776
417
602
285
2182
6211
1658
321
1711
623
272
1499
5389
610
2118
3080
402
1371
507
594
322
5218
777
131
240
832
299
13549
833
651
542
9007
295
1640
1398
1411
670
314
526
9286
344
526
7446
1594
401
135
271
183
1685
3852
9106
542
366
135
175
286
414
3159
8093
1256
3007
6799
1202
6828
173
666
7645
3175
126
740
690
481
685
593
3205
639
158
2017
2870
1561
1320
482
8872
1937
261
1013
418
509
2045
7429
7970
562
313
511
439
704
312
528
468
312
1664
3032
429
262
344
382
480
121
2312
1161
884
2716
249
7391
4110
1581
2546
428
1169
583
935
2275
578
6598
572
135
4694
172
3297
6619
11033
220
1401
9475
5864
2887
1838
1285
439
944
1410
311
1119
2496
192
108
146
134
281
116
691
2880
1340
7431
2935
1908
134
318
282
2845
280
595
6082
216
178
121
149
154
113
283
239
643
2796
361
692
11739
827
176
101
192
118
412
111
1744
2399
101
166
114
411
112
1650
196
134
149
252
219
230
233
1986
700
5566
562
724
125
434
230
1155
119
4682
1153
890
397
1267
1197
234
227
349
546
381
419
5191
140
3693
4380
9484
1102
200
304
1379
570
928
10344
4640
6897
576
588
345
1561
633
4742
2260
2524
642
456
5706
2185
1099
766
1766
508
164
151
373
1387
373
151
164
504
132
3923
6543
210
1134
5202
2445
202
4439
981
2648
1088
430
1380
1668
1282
1004
2779
1484
4169
212
618
702
902
409
535
163
635
717
175
1411
109
469
223
943
155
186
924
138
1593
158
239
6603
301
4594
177
717
175
1411
351
469
223
943
1685
2217
3546
445
565
496
141
644
1896
192
163
130
269
287
294
637
1095
1370
287
294
683
614
896
192
163
130
4071
174
1942
251
355
4026
2056
3063
893
1825
233
801
2683
8841
7550
7420
5283
488
947
960
2466
1132
344
655
5464
1735
143
6357
561
207
121
149
222
132
245
643
3199
448
457
2234
539
4570
1153
891
332
333
1302
1196
234
325
624
322
1408
4013
580
270
178
103
127
1517
2725
15578
7600
3596
3698
115
698
211
607
428
485
1659
6012
233
671
588
345
1565
136
2603
443
395
530
476
1172
7079
3771
124
1865
1075
453
1316
1713
427
233
104
2646
2571
6871
391
567
3414
1985
4232
4299
5392
322
960
2033
1334
501
8030
2634
579
655
630
1608
460
513
389
563
344
6203
2030
1308
177
1133
344
655
6863
108
6853
582
330
7041
3836
7329
2226
1508
121
131
395
359
2669
131
395
384
2327
386
179
395
2683
1484
4030
2264
1268
3892
1234
440
513
193
421
102
2114
1003
8198
2072
575
251
139
1645
417
8933
3633
173
167
196
332
1766
1301
2149
1838
782
3816
2998
3609
4682
10756
115
5584
4220
6825
1980
2265
2344
617
1482
4713
632
3951
1881
483
442
304
363
1029
3934
6856
2293
2025
2466
1133
344
655
7433
1070
705
2634
656
1859
353
522
936
1673
119
188
394
119
476
372
2222
139
188
393
118
3315
764
3808
394
138
8038
138
1559
131
2423
6211
2230
3958
554
1011
1954
3271
102
554
554
287
830
431
2734
1973
6141
2433
690
12098
1584
760
1259
910
1185
6736
2562
3881
452
5821
1141
1657
485
428
583
211
352
416
538
211
698
115
3699
2327
5179
5592
831
3002
9543
304
6007
4851
769
600
4171
489
4001
581
121
525
628
7263
3371
749
184
3251
291
5456
1032
1385
549
1163
396
394
491
507
408
4270
1243
4359
129
6731
3887
692
4598
3436
290
2969
11520
2160
1175
395
392
489
507
408
4262
266
314
129
505
2025
218
574
674
390
571
647
154
374
922
670
320
14854
2112
282
14933
221
242
329
223
2179
334
3143
1118
474
395
410
1181
930
1088
237
487
708
665
202
412
539
138
111
7455
168
3748
2336
138
174
1542
522
5351
432
1003
795
2028
5611
837
1337
2103
506
546
153
492
707
333
898
155
421
858
473
133
1588
119
532
5793
3345
206
373
173
337
176
408
623
291
1458
217
2240
1981
630
1353
363
6489
404
2151
747
4866
1492
297
148
327
376
251
258
1507
1933
218
163
342
1502
309
292
1475
1011
331
989
781
2786
930
5088
868
1072
1030
125
858
6519
6687
487
2350
119
1615
13305
957
102
544
4595
564
402
7704
150
1228
641
1087
444
5801
772
121
761
646
185
1191
392
392
490
507
406
1315
8444
551
2959
246
375
310
232
883
1422
2725
365
3690
1122
413
305
1034
1377
4177
1160
2210
242
2797
698
251
626
2546
513
131
169
127
185
250
1598
2247
4104
734
618
2073
12176
198
152
125
219
359
6840
1797
1755
1597
126
253
138
460
449
150
134
124
2125
350
6652
550
2321
142
118
540
2179
971
959
379
118
246
456
289
526
758
239
511
135
1057
150
1860
957
216
457
198
289
544
127
2055
578
508
7338
2101
328
363
3689
815
3073
930
2766
719
930
315
507
408
1003
1175
393
391
488
166
751
3073
118
408
507
176
932
799
408
507
488
392
394
1176
168
250
794
3166
932
2757
2356
489
4375
2277
573
7396
835
1046
707
1187
377
3623
2132
152
1704
7261
2939
644
226
496
3698
115
696
211
607
428
485
1058
4128
7394
460
3754
125
246
1979
270
351
642
642
1399
113
601
672
710
955
220
194
995
155
224
851
711
200
1586
601
698
710
955
220
194
995
204
683
220
444
753
220
3724
1208
4223
504
464
488
1307
491
838
258
672
453
6883
6773
865
2930
422
984
1648
516
334
170
6865
533
2042
1568
408
527
455
779
530
443
779
2608
2789
14719
4800
930
4574
862
1456
408
507
489
392
383
1190
450
856
398
2492
344
7414
3546
443
586
5301
148
333
427
2093
665
9377
148
333
258
1163
377
215
8522
486
453
995
9141
287
400
6861
1265
2619
1749
810
7870
568
5836
303
139
1406
1357
303
2878
341
5088
930
1529
3488
930
565
2666
481
938
1715
1472
860
3648
1482
117
1377
131
151
119
124
3394
206
119
107
1858
3085
2617
393
604
2780
665
332
414
578
930
633
3082
397
394
491
507
408
2273
930
1008
1127
408
507
176
932
6733
7256
1401
2166
272
1354
2955
3973
1554
591
391
246
4204
224
2625
2540
929
516
930
7907
390
376
4627
3083
1927
117
247
352
843
2505
148
356
3505
1284
174
575
703
298
905
1898
1434
477
596
404
514
2021
1743
631
472
408
393
396
1173
187
393
396
1175
469
408
507
490
393
395
1175
552
396
393
490
507
408
1513
4270
408
507
176
932
1631
14281
5894
3986
430
795
629
182
927
236
7589
460
564
5037
1865
530
179
401
194
241
230
1887
5009
7308
941
469
8865
267
413
194
1474
137
104
177
160
5518
137
104
138
163
160
284
130
203
191
3132
126
543
392
272
1530
253
988
6206
788
2667
118
1430
1175
394
392
489
507
408
193
310
3323
3181
3178
742
4209
1102
14987
2211
602
368
761
191
536
12618
457
601
567
617
634
174
1514
128
566
179
514
1153
301
3152
136
176
2249
1789
4322
3896
839
904
520
813
1344
1872
1093
1093
259
432
161
2101
1428
14991
263
732
293
477
1215
926
2401
6862
6746
330
464
471
453
395
371
458
6665
2004
9356
1340
1844
2957
2989
1144
1676
368
5960
1843
764
6827
3973
7269
1896
420
2198
542
1424
161
195
533
402
231
162
4769
370
716
1048
556
477
2711
746
142
1595
363
153
409
4765
409
3602
140
987
6851
3790
2080
1067
497
292
192
110
396
280
143
495
5545
292
192
110
396
280
143
497
292
192
110
396
280
143
594
628
497
292
192
110
196
280
143
504
1120
283
632
352
192
481
6635
1108
857
2264
2139
354
320
357
720
138
126
301
295
333
1255
667
2497
850
1861
114
313
458
4306
1466
114
312
457
413
302
130
173
1852
7393
1925
259
130
345
1548
6784
4152
228
118
130
577
483
1219
148
142
1398
107
195
924
294
747
1098
239
109
157
112
733
172
155
314
430
152
186
877
491
127
1839
305
138
747
1098
239
109
157
112
733
172
155
430
244
3243
1026
638
276
445
3873
152
6592
4582
9397
5643
2954
673
310
290
401
409
3432
801
568
1454
2776
638
1256
262
216
221
141
3448
14669
2508
2502
878
5969
3225
237
555
1239
1105
152
179
102
1044
313
391
1558
496
2366
7261
5926
4269
408
507
315
1001
2419
408
507
489
392
398
725
291
1174
1268
13182
1127
384
3921
3700
4430
921
298
4795
3244
14935
3791
826
1462
2901
1091
811
608
4116
311
467
1697
634
1454
574
769
1137
998
5239
2174
929
1868
697
596
1871
5190
335
1637
6287
648
4708
497
3795
1179
572
501
3536
137
680
7440
1851
241
266
3980
114
224
368
329
494
1527
1457
1638
5480
4127
232
199
172
4315
393
9108
5733
371
669
1696
7579
1662
5365
514
449
3953
601
3070
2592
1616
531
595
192
602
1407
177
991
4738
457
6104
1885
181
676
3718
181
676
548
391
3825
4620
172
412
454
723
749
962
874
112
118
3485
1191
277
458
488
4455
112
128
132
888
114
1776
1885
3938
143
2139
449
334
5985
449
244
334
132
364
449
890
424
104
141
474
129
213
1087
4861
701
7012
1832
6127
530
164
560
1101
208
499
5741
628
2271
3445
2536
5985
6202
866
489
559
1147
1927
6647
1237
130
359
755
4527
767
561
255
684
2504
3312
255
684
447
1049
452
121
1007
1876
379
796
3661
130
1099
209
224
154
4857
273
6557
249
492
1067
7216
147
2991
342
303
366
257
526
380
768
961
464
6242
667
6911
799
1201
790
904
196
285
1242
807
539
258
2047
903
196
286
7516
2304
582
4015
1577
283
1335
359
373
811
758
14976
3792
899
2984
5180
11273
310
2272
156
1895
174
911
425
207
315
6040
411
207
170
4929
306
261
179
107
227
1123
152
690
258
890
278
652
958
1678
381
510
554
322
2836
669
2736
15364
2575
577
321
1458
554
296
206
4591
529
664
1772
102
369
849
7937
1879
112
326
381
9110
1805
1628
6955
1264
535
548
207
2453
188
204
548
548
202
1995
9617
744
118
1215
1023
7467
642
1068
1322
3938
6159
2717
933
441
6571
1262
14903
6108
3027
388
4333
2481
924
1413
474
517
5853
277
4523
663
5687
3246
1887
277
130
248
458
437
1342
321
2250
588
471
3682
105
1311
533
777
294
480
911
911
7440
1726
677
1234
1197
364
5058
918
145
1865
1397
199
636
133
668
206
310
519
893
161
131
218
475
1192
2269
7011
932
1095
2653
1135
1589
453
262
170
1051
3152
1085
4296
3173
1863
153
830
212
317
415
207
1567
3462
12281
332
252
257
117
128
234
167
3428
391
408
876
277
128
360
1901
3299
182
129
169
182
571
224
2638
968
768
525
539
1530
758
1185
648
3193
621
1269
988
8897
6634
587
1637
213
359
213
481
1868
343
3089
219
4336
497
261
101
2599
233
171
288
500
261
101
1651
1713
429
7011
6834
7433
477
110
699
243
268
171
129
112
4742
172
178
1085
777
417
116
551
611
439
155
970
319
108
674
108
1124
890
2330
2842
3669
3749
670
126
598
106
1404
1051
2128
4444
4623
1674
1091
4335
955
10624
2741
861
132
957
4442
2076
219
945
2198
1029
2560
3939
718
422
1666
1585
277
512
7283
3391
6417
994
491
1666
2693
609
2497
238
1093
11738
670
6004
5928
721
2247
218
293
764
115
104
2295
299
208
174
313
377
154
158
212
189
304
150
216
1097
219
301
208
174
309
377
131
154
134
212
304
150
216
2228
560
359
132
154
2944
150
192
2665
706
1170
7267
212
188
132
150
201
1515
149
218
151
151
1005
2281
790
2156
1695
2605
786
975
820
303
315
3113
549
5223
389
1321
173
348
238
946
823
9354
3791
588
912
2246
389
1184
1911
873
7438
1012
322
851
1208
885
5979
1518
200
545
415
139
214
309
7190
4795
7339
619
125
238
626
132
7944
470
470
1540
450
471
251
1444
1655
1614
352
434
306
7462
1951
6832
2394
4832
718
683
1272
951
1651
4169
4474
2324
2342
151
679
4707
23686
507
227
1334
1131
144
7407
1264
1200
1865
589
3566
242
627
7371
7478
117
541
1567
1951
455
191
123
424
425
467
3174
2635
146
452
612
700
1942
1703
167
596
1900
123
1111
1306
4329
123
1111
452
5118
961
145
172
472
692
382
1815
1168
4139
5990
1158
319
1342
10556
105
1102
146
5921
1933
4789
399
115
399
5647
717
4233
7003
1433
149
670
175
7397
141
159
289
555
1970
988
191
6048
7360
620
305
4739
379
407
2283
1233
609
283
265
134
153
104
187
810
579
716
584
1598
202
957
396
153
1233
610
305
134
154
153
105
187
810
579
716
584
1406
4260
106
430
355
210
213
133
3590
3744
1637
372
2997
7388
1612
1252
108
236
104
151
113
1654
2788
679
527
2040
1491
348
498
330
1198
659
209
143
381
148
143
381
7983
1563
1300
1685
203
967
4135
505
3651
274
7306
3546
659
2138
1455
235
113
409
300
1533
551
400
131
938
4586
9118
1955
2866
2702
3780
1198
2722
246
2442
512
499
101
358
1276
1276
128
3159
441
314
228
5070
442
329
101
104
238
1422
961
7355
959
7369
7183
1356
442
321
411
298
193
159
123
281
553
189
6251
781
781
388
1139
3807
1309
341
192
149
957
116
2092
1187
251
239
5609
1613
1055
438
679
457
150
194
104
1566
149
137
2444
1747
375
4614
3688
6275
380
303
101
769
376
102
373
338
151
112
338
2814
9602
264
2666
488
536
333
225
9634
311
2528
1991
4721
810
1000
489
991
1197
1029
1029
3456
434
356
231
2898
443
192
526
542
213
686
145
227
439
381
753
198
5486
1159
3428
6119
741
3335
6408
15565
9101
2423
1816
13309
496
5850
784
1955
139
336
373
204
5498
139
333
370
2491
6763
160
237
220
458
7058
1216
1740
120
310
1997
861
738
510
1555
258
8449
272
1074
874
358
861
491
120
705
632
248
2616
836
12401
7714
3970
279
783
442
7467
1416
453
4240
797
258
361
425
2248
266
258
268
1982
703
5824
3910
7867
560
1218
11107
579
527
909
8953
580
9211
171
2227
120
1044
1400
108
595
126
677
341
460
365
110
391
108
175
520
325
487
407
495
263
1464
307
258
359
491
1776
2452
1314
7495
10258
6668
7441
109
2413
684
4233
2137
1623
327
458
630
945
238
653
468
133
3558
200
112
460
1420
179
664
4591
343
4257
300
584
2134
862
270
128
710
1333
596
128
706
1540
1392
745
1119
155
186
945
209
1585
170
596
660
222
1571
1378
756
1124
746
654
2812
4211
14918
5686
2190
2837
3016
455
138
266
162
181
2369
666
8786
748
624
362
2516
624
9141
1498
297
327
2730
1091
218
349
376
266
760
3291
3666
2266
748
8924
748
186
698
3781
888
3192
335
325
1476
621
222
217
336
258
1408
726
308
302
108
783
637
504
135
146
158
172
192
2825
2449
1556
138
327
7516
138
237
241
113
1528
1744
273
1394
374
368
122
496
452
255
115
508
665
9386
733
275
711
114
832
1308
121
3577
133
927
1158
2326
1299
941
147
707
6820
1180
118
139
463
113
528
116
1542
1421
475
229
412
452
2264
318
226
2471
930
4801
995
5052
630
671
363
6521
792
2115
747
4447
2150
6954
185
245
936
371
966
191
828
200
779
1055
149
1485
1131
1905
100
137
615
292
747
140
722
898
2232
457
106
1278
523
383
696
236
136
9068
6871
4046
470
933
2942
1304
13696
1340
7734
3158
883
2240
566
528
237
1297
1616
1436
7850
1114
259
679
296
109
103
313
364
306
187
154
685
319
180
1405
905
701
1145
474
7662
1081
11176
877
857
937
336
221
1092
13671
1206
706
957
133
1295
1317
318
834
1747
164
564
286
7102
469
365
327
1313
698
4956
451
1509
130
494
122
3904
4426
218
1427
1622
116
869
132
325
1521
220
1541
4815
4299
2069
130
2437
4088
3082
5336
10932
3160
254
1892
3682
4044
1976
4899
4499
349
216
223
209
307
1809
922
1860
160
302
283
294
6921
545
600
9228
5288
1720
5955
523
246
294
252
140
266
437
137
1908
1431
2731
4567
440
4680
2707
873
480
4490
4386
3031
2150
2520
378
9536
5961
563
1336
464
125
1251
4269
408
507
489
392
387
256
1410
899
408
507
490
393
394
1174
1560
1193
1023
498
1084
145
674
6395
308
662
663
3049
7440
6552
303
109
162
175
240
2048
155
186
819
692
202
1600
769
658
456
358
613
175
238
2055
1560
1640
1195
1385
151
122
127
1714
2850
544
123
193
233
160
2240
2163
215
1374
1146
616
8023
9619
107
350
455
540
1531
5976
2218
761
110
464
128
1794
452
306
308
130
917
1310
946
147
1752
537
8872
8286
700
5255
4866
8111
1348
771
221
200
1436
615
1371
4613
1888
733
6507
118
493
486
3609
453
2168
14933
10666
5358
5271
262
148
469
116
1297
2894
351
7445
1127
718
548
155
7375
1984
12142
1403
610
718
624
1074
101
538
737
483
877
155
423
749
594
165
155
423
749
144
116
1592
107
610
718
624
1074
101
538
737
483
877
4301
272
294
594
165
3962
119
285
139
521
111
8968
124
277
683
685
521
109
196
1823
512
4519
203
1568
9170
4331
10188
4484
589
263
231
453
717
4007
243
3059
842
791
1836
1112
1122
1001
2735
701
508
2499
869
865
801
1232
7311
329
494
309
9035
488
1945
120
120
296
219
250
284
760
475
525
8896
1568
121
119
112
296
221
342
635
699
1965
858
479
2263
10782
862
9192
492
508
211
555
528
538
147
226
726
396
508
294
2273
544
2124
6720
13736
627
2024
549
565
1541
2248
200
1531
2121
7208
1113
133
2685
479
973
142
137
244
2907
1882
3032
7269
2270
137
899
1477
270
497
343
1079
701
504
109
1595
184
7392
139
857
431
155
899
1477
269
453
343
1079
701
504
1404
492
369
7467
1453
3250
5383
1081
758
2238
9572
1883
881
248
7477
211
371
179
615
1029
727
460
599
261
114
5502
607
1657
1712
461
2231
357
328
216
1703
891
109
455
447
338
484
124
107
257
338
123
2700
1075
2780
6029
1391
6803
1322
645
204
14743
965
527
105
123
455
736
3543
4679
1038
2309
5753
5259
121
4643
399
962
105
1413
227
207
3254
379
236
207
137
174
164
3386
381
207
174
164
2197
207
132
1208
2132
5229
714
8185
271
515
582
109
995
500
187
569
633
1751
4314
2411
2915
569
3008
722
6827
399
130
1839
137
158
1178
1457
3670
2920
597
1357
2330
2383
2461
1725
1613
287
827
815
133
282
5242
2520
2226
5058
5023
171
148
1194
1351
7401
6127
137
141
108
1504
1998
203
812
624
259
4549
1524
736
4791
216
1757
6448
278
236
127
8200
272
1813
982
1334
1334
193
204
514
925
109
1415
13716
6809
1029
4215
156
9019
733
6857
3225
249
490
154
256
605
2219
1062
208
5030
3230
2089
219
416
1250
1069
1137
1123
130
1686
1815
2419
4072
156
263
185
346
12934
5059
539
222
775
2471
1809
785
1427
472
136
5690
231
131
130
578
634
2367
1108
1277
3048
735
430
2964
985
239
747
561
134
156
109
927
717
513
1647
192
462
852
420
155
1022
165
747
561
134
156
109
917
717
513
1434
1217
216
151
121
106
682
1580
360
922
317
11242
2360
152
194
1337
495
136
138
200
210
5193
304
119
1839
9230
272
178
458
1181
2171
785
395
231
341
330
1280
3526
211
105
1513
115
340
114
384
548
338
217
289
7014
7415
279
180
481
2882
1486
1323
2661
642
218
369
14287
3142
1869
608
2906
291
216
301
675
2106
170
5338
703
7932
281
1469
13087
816
2052
450
1142
3533
600
586
6015
3161
1911
154
156
302
212
3679
155
486
165
373
4835
873
3011
138
4680
694
1836
469
4605
1550
292
298
185
345
1214
121
413
328
340
725
218
141
108
620
2936
9685
349
434
112
357
875
3259
802
384
6248
1068
106
6203
106
194
130
421
177
779
151
734
233
304
374
282
1290
233
476
490
1599
136
123
232
123
623
4077
126
134
5125
350
4395
811
232
1873
1007
128
120
5429
498
1007
128
120
453
1193
688
3707
1852
305
7173
667
661
571
1291
271
435
128
120
3036
2325
302
983
394
9314
399
1529
4681
7381
3529
7235
349
400
1618
1488
2461
381
113
105
114
160
231
106
2711
4515
441
397
1016
9349
2608
1635
1165
8972
860
402
132
136
838
1339
482
7071
818
113
5262
1959
6504
10126
322
354
3643
409
487
177
483
127
210
516
193
102
2089
397
1212
310
212
243
1121
699
177
175
7425
1260
217
1917
409
228
556
3619
795
1961
530
3615
5003
1818
9774
429
5294
468
246
8917
384
1913
2417
444
445
6507
438
4629
337
1521
381
6352
311
615
3218
5688
4809
172
1876
7454
123
5365
7881
2073
4283
458
2871
1229
727
2439
399
1042
291
901
366
166
341
464
439
383
218
1270
797
777
1395
607
486
799
635
424
1067
470
1001
239
4196
828
1972
178
1661
120
843
4145
450
248
113
243
223
120
718
193
342
2816
997
2006
476
3008
225
4723
143
259
582
222
294
1617
126
1284
5540
1244
4729
707
2408
1648
806
1580
247
104
132
146
286
3563
132
146
317
1800
845
887
531
1623
414
103
575
121
386
137
438
541
190
119
315
133
1261
278
179
873
155
187
776
670
141
515
1064
1279
6364
172
812
1026
998
851
5759
942
5092
2195
1197
8376
457
1128
401
483
382
538
8941
1435
3129
4366
574
4150
738
236
149
12941
1006
377
326
1923
9720
7707
6901
6652
331
439
844
346
14915
454
681
1121
733
428
147
211
103
611
1340
7073
1567
442
511
166
4994
1529
1774
567
163
3748
206
163
1100
1675
566
163
113
1656
605
1355
571
3801
592
3788
131
567
163
114
1652
3711
4872
427
231
444
457
1520
1694
931
822
2527
304
151
435
118
106
1807
539
8896
112
5687
502
307
275
632
940
1468
445
438
3620
317
4956
115
413
1971
1515
393
1012
793
609
9493
862
291
922
1249
1103
226
103
13371
1741
143
370
459
104
1898
1661
1532
1264
3601
892
396
333
452
1038
725
909
213
114
1188
3834
5781
539
5845
3375
1395
1238
1348
634
5021
5069
3127
485
3081
177
380
4044
2156
381
3334
4216
4992
765
661
3553
2172
558
5906
1487
393
1379
293
7747
2462
5192
3041
1120
136
468
2233
3475
464
1395
597
134
702
272
2783
274
143
211
894
242
1237
2675
2946
594
110
1006
111
105
242
139
131
275
1826
590
1285
9361
6194
1622
595
8926
2883
4180
924
2163
683
105
145
167
878
2360
154
126
213
139
227
176
3639
154
126
214
139
227
2148
1757
7297
759
1233
332
8057
3225
15019
1471
132
2034
162
670
2120
112
2894
246
283
4463
194
239
173
194
262
2206
434
284
426
194
137
435
6247
1185
2188
684
1043
1929
821
399
145
111
247
136
162
1252
863
481
2518
5633
1743
191
943
2238
356
277
109
140
547
371
2004
340
4472
1647
2341
7460
158
736
2305
194
146
322
181
172
104
2595
782
330
240
1100
421
9142
638
834
655
1478
1066
284
215
2661
12982
1386
238
162
133
383
147
246
151
244
499
736
312
624
747
8660
766
5324
827
472
909
1476
969
5383
1735
2955
14892
639
313
9624
1035
840
7289
528
156
622
209
494
466
953
593
1088
4827
5309
701
8023
137
6819
587
436
8473
337
157
1898
6741
3518
1206
4155
567
3591
1981
336
8948
231
219
1313
1267
1314
1611
840
3339
3842
102
192
392
784
492
8950
464
314
590
508
401
975
398
490
152
1914
516
466
1454
1063
544
135
155
181
935
813
845
1263
516
908
881
121
402
630
677
817
126
141
157
151
330
1946
1248
455
374
293
105
2024
626
421
1571
582
555
300
286
1655
341
308
168
1948
2732
7030
6520
5085
697
8036
903
9067
225
159
644
881
630
4781
278
5406
747
7727
189
650
278
103
114
388
206
251
117
2845
1082
211
578
182
193
167
463
153
377
316
686
4359
3512
6290
9384
945
615
1404
108
596
125
680
175
478
766
520
103
783
378
843
204
142
172
3391
7262
1574
3495
411
191
105
1026
3626
1137
3224
4314
325
116
406
4260
216
214
149
451
186
185
531
121
641
400
1884
506
3842
9221
383
995
1237
2977
4744
1584
494
101
381
112
574
1459
1463
3922
2718
1200
1480
490
6925
534
3864
552
10579
7562
423
886
1906
263
2403
5787
3693
4267
4841
7318
2482
1217
229
2695
3633
1901
172
718
5252
5919
4535
5366
1978
171
2430
598
2294
5079
3004
627
2814
6007
4843
126
259
684
2433
589
882
415
5578
585
882
1813
5068
413
2021
200
551
589
153
223
1115
594
328
223
7331
1543
719
499
4342
128
10531
849
524
207
593
223
548
661
480
1862
164
334
5732
2940
257
184
441
569
864
382
965
1948
1344
431
1351
978
235
786
573
1230
1100
5235
13705
5897
8046
884
122
136
5865
577
7030
431
1285
1102
681
629
488
5500
7533
2422
632
2291
2024
7517
3097
8451
113
100
200
903
7251
1203
1813
406
3466
405
228
2096
227
345
1367
228
162
102
5095
701
1253
310
6831
7492
4037
347
584
660
2267
2036
488
551
843
4953
673
440
2089
2043
1834
502
472
343
1440
301
303
7016
1229
698
5244
754
691
7407
879
1452
353
1071
253
137
7405
138
643
2566
157
252
171
451
293
321
2473
492
393
723
567
2173
7363
11116
119
720
3285
9397
1546
1822
2305
1257
878
1833
247
1382
830
771
11315
9389
586
104
3631
803
8859
186
187
416
4718
526
1713
1798
101
100
145
101
100
145
158
910
1969
444
101
100
145
158
256
1220
674
232
1143
7388
6403
3318
5729
927
232
561
976
231
192
135
1446
7230
4808
2976
1814
1009
533
277
219
358
203
1351
4767
709
329
3186
823
11959
910
5961
2319
176
4431
2066
1557
385
156
533
512
198
581
480
283
1009
115
2457
572
151
283
1030
382
220
159
331
824
693
139
352
510
1268
129
187
234
1232
660
5363
701
8822
1557
139
1257
1646
504
2756
107
243
193
1268
120
289
370
374
127
888
757
9453
679
2624
199
1204
346
748
2441
1437
241
163
108
451
139
741
226
3714
1909
782
123
330
3316
780
123
331
1424
1187
926
622
352
436
232
3893
412
122
453
1464
3146
392
1170
2472
802
2394
174
2033
1943
1364
2998
8971
1152
9242
1448
700
1458
588
696
1877
696
4626
1853
2737
4264
2369
174
471
263
621
570
4946
718
789
3248
5547
4676
284
1551
581
4415
1791
160
1317
3400
4456
3355
738
1031
450
526
111
314
7345
156
4046
309
1512
1816
508
141
907
1884
271
331
415
196
112
204
892
1114
210
105
6182
3648
522
1069
297
570
5970
2637
845
396
9649
5120
4557
2710
1647
765
453
1545
3209
563
282
134
3005
114
1158
184
493
275
3190
1072
269
1874
2602
649
454
428
204
6915
1138
486
560
160
612
322
6412
4575
1795
384
218
1787
5386
384
217
1788
477
7697
7536
8171
2935
6864
3906
2343
3434
7259
1649
491
453
1568
3212
561
313
3189
325
733
313
2044
2601
649
497
526
192
423
791
105
423
324
1365
961
858
100
7708
486
562
199
602
322
6859
2400
1357
5831
2460
751
7054
630
751
879
9164
227
1176
135
954
1463
486
1279
3326
263
142
581
210
592
292
4685
6113
1050
208
148
354
348
248
268
166
198
1540
1155
345
578
508
142
450
150
170
114
234
199
624
351
579
512
142
449
328
114
234
194
1660
144
337
103
251
582
171
2286
1333
130
365
681
1841
1152
522
9502
699
2558
393
3918
6845
6296
1098
6780
1677
1766
686
519
124
533
558
686
519
124
1135
404
210
519
491
128
2028
117
190
5863
217
541
2655
2798
4494
5080
4456
493
379
462
1489
1202
124
509
454
154
6805
509
675
5934
514
675
1877
2802
191
1119
1119
223
6153
506
2475
427
1457
9323
455
605
212
585
6294
4990
7298
1017
1959
1134
575
9474
1838
351
138
874
2966
229
106
14322
7565
5102
369
841
217
631
494
340
1541
357
483
557
1258
211
364
109
152
609
7325
9132
556
6318
6997
103
197
14996
329
1380
1361
1466
249
172
417
228
9606
3840
5213
134
318
227
203
475
221
149
118
148
102
3495
1402
107
589
998
1381
1243
108
120
1329
154
186
500
519
8966
2236
449
127
177
10489
3993
1611
4376
380
210
2318
7290
1490
1486
984
6961
6112
670
1070
567
2275
2883
4594
266
1738
245
303
157
177
123
1526
197
108
597
126
716
288
995
1029
496
202
1531
156
234
7333
117
4685
2555
4186
10451
7482
3278
280
178
2663
9454
122
384
555
187
1997
205
396
1391
150
14269
654
3553
6241
5119
7376
1723
2332
163
222
1101
7383
493
204
497
882
182
155
1366
1359
170
346
4325
279
1706
2922
300
563
7357
240
162
1401
580
2806
5728
1192
915
1417
8960
507
496
486
670
2772
368
210
2045
603
1054
1155
433
507
348
923
477
2884
319
368
375
1004
545
7436
631
835
299
960
628
174
735
355
1157
686
153
438
1589
112
941
433
155
960
590
174
158
352
355
292
250
252
352
355
1157
686
153
438
1367
682
377
1338
550
293
3118
1331
1630
1225
4395
1635
1254
439
5068
7324
572
108
9593
6408
2722
1452
1483
1579
2905
3443
2894
243
2556
1735
553
254
124
103
401
596
640
233
14955
1028
692
165
542
234
3011
133
7765
4651
901
145
7472
326
478
2458
154
8296
7323
3589
7465
589
8073
15566
6840
1189
475
1424
7364
5469
441
2295
115
3562
1054
3075
6812
786
452
263
452
11644
541
133
168
443
792
465
518
8677
374
127
153
1286
168
821
512
181
309
1605
670
220
460
2564
4084
471
1085
493
10062
6897
5859
512
635
1149
626
675
803
633
5052
6548
600
214
258
914
6043
723
273
103
1049
3154
329
305
1852
691
218
661
2103
1924
262
298
3586
3721
7368
432
343
596
463
369
596
6931
663
208
1402
341
8887
3431
13683
1015
1109
2243
245
228
9510
4759
208
314
1532
396
1162
521
770
409
782
461
522
2213
4263
315
720
509
1887
1710
238
755
333
696
448
3037
264
1382
314
4783
538
554
567
538
545
4129
2224
1225
300
117
507
177
358
962
157
108
186
318
754
531
204
711
155
125
607
108
294
3746
4516
2021
6923
3949
1300
1933
485
11464
145
611
121
2987
616
723
1312
1163
738
2102
2413
1420
144
118
5622
103
122
576
1605
1611
1649
141
436
2330
215
396
116
191
316
171
194
105
188
1138
5568
891
594
122
850
192
1087
6985
608
440
1117
700
5276
836
2130
162
697
207
189
214
106
684
922
1285
319
614
214
602
385
285
912
1541
133
3078
242
372
115
119
586
9402
6619
868
224
627
153
142
236
611
577
347
7851
857
192
1463
304
1570
1164
3369
313
424
401
389
143
160
6268
2950
10856
5117
1190
2657
9547
173
6028
8866
4338
206
1892
283
547
7950
293
7342
888
241
340
3806
1560
6655
330
2403
2458
916
196
247
274
794
155
624
155
615
4121
1356
923
677
345
385
4053
123
321
100
249
214
345
154
3913
804
505
270
1373
246
176
393
982
9593
1201
480
184
2717
760
813
567
2573
345
307
520
812
883
592
608
222
6867
910
177
8733
8382
703
5421
4365
335
865
728
4689
2142
1549
309
438
1058
6714
1722
2451
2457
3102
878
1424
2162
1058
2229
745
3293
574
286
1238
402
100
7449
371
7399
285
776
972
264
490
380
402
139
607
1396
187
2282
537
501
782
372
1637
145
148
264
427
651
1164
1286
705
5443
573
124
662
457
237
652
458
863
540
5481
582
287
1019
408
488
357
2960
3332
2956
4687
6634
3807
4608
494
3358
1690
984
653
228
1388
1288
173
5999
7627
1158
1485
4811
4544
2330
177
1251
653
6202
1785
495
347
1004
7529
268
4939
3558
497
8192
1435
3528
1026
2098
261
1659
2930
2333
1711
171
2837
786
676
7595
205
3569
387
1529
1615
1401
803
903
719
8802
675
4222
8672
4406
4547
666
4459
1804
1597
251
912
1091
1161
5185
544
723
250
317
5720
1523
112
131
494
307
4636
112
106
131
494
305
197
132
438
429
1822
2939
662
1993
1637
3503
1607
167
226
104
213
418
169
2417
167
225
104
213
210
4000
1117
118
8294
700
4219
9375
1154
267
216
2226
2714
266
670
2098
163
852
17457
553
1024
316
155
617
5045
7304
464
221
3178
153
5817
547
177
104
107
2423
194
255
961
177
104
107
1099
1633
1413
1481
384
117
199
246
223
199
322
231
1225
2465
527
316
223
129
153
1717
547
768
226
185
533
4628
4603
6949
7507
3199
661
472
1922
1498
1646
6809
3028
1657
222
252
199
229
199
137
421
6796
4430
626
7305
3879
822
424
240
1827
3849
2644
1234
915
4938
362
283
100
143
129
178
122
243
1229
197
1681
132
167
183
435
235
218
278
129
504
531
2841
603
570
113
1334
917
2601
141
7542
2670
1159
573
167
1153
165
176
1153
237
223
6890
2729
3992
1380
1138
4016
791
129
948
1952
1565
300
8009
138
152
358
415
129
1231
328
844
1568
2487
2183
795
551
170
320
1310
5901
3535
1511
213
135
620
380
396
427
7399
496
427
187
712
1598
6785
534
536
1524
11018
839
650
1566
605
1571
1882
263
238
2731
205
1199
2072
371
166
1009
841
2126
121
1102
688
534
4649
356
357
6470
1745
585
296
264
250
1357
470
5829
9019
469
721
9332
321
708
368
2210
9608
526
115
357
159
13579
148
354
5606
164
148
13467
13541
111
321
2015
248
280
469
193
9588
140
202
1117
417
126
274
539
561
185
1111
3378
221
1797
269
192
260
112
135
2953
666
114
1087
1844
473
378
938
248
204
171
1197
419
666
191
135
1754
8882
798
1233
419
644
1406
1553
508
234
207
1051
330
303
117
2358
4490
2786
167
319
304
3305
130
2633
3237
999
6011
457
8149
699
288
362
556
4694
176
262
150
207
2496
3060
875
393
570
8295
398
2551
2655
614
5571
2169
1311
1273
1629
156
1239
1369
6802
5610
2573
1331
8988
1492
2093
249
152
4008
144
122
637
180
1134
3580
3220
2523
1304
1005
192
201
653
984
118
1593
204
714
860
398
155
426
575
231
220
1923
1543
213
575
2180
192
827
983
1404
295
976
9399
1507
674
4597
433
1170
207
512
512
158
6404
158
1138
2455
357
582
2767
1729
2980
2796
402
1960
392
1036
262
232
216
8897
2086
206
573
122
940
3405
286
573
355
182
2429
172
101
12827
174
301
374
116
119
457
1733
426
4789
251
1172
180
1645
1990
7542
8102
2881
343
778
404
154
158
274
110
128
316
800
1744
623
648
531
2000
11294
3077
3682
370
119
2721
432
4557
292
265
391
309
581
358
300
350
776
147
908
480
355
1469
336
673
2158
13124
1673
4987
2984
1853
131
105
233
117
239
139
329
696
696
437
474
2307
208
487
4758
4823
7038
653
8230
8114
706
5373
2626
1749
801
562
927
9949
469
13481
2305
6080
511
321
1506
584
1101
3391
3936
4789
2519
131
4132
3114
1154
224
126
593
9399
914
809
13375
1228
530
486
7374
1338
761
5541
5022
207
917
1006
453
423
829
392
4692
405
246
108
1444
1259
237
121
384
662
505
1993
2882
2638
775
168
659
2904
2377
710
1800
2630
594
218
2270
7344
866
3148
281
263
2518
702
8267
5979
302
1620
1527
332
344
1996
166
114
117
539
382
5744
326
365
282
185
8264
11366
349
811
1371
1788
255
7806
1005
7257
3735
156
1401
2361
7468
713
1945
748
1198
3008
5840
206
116
320
262
503
4612
312
320
5013
2107
4689
206
123
306
112
267
1845
1270
3717
1912
1465
7033
11393
433
932
6313
14979
1734
7467
1786
206
137
116
147
116
526
829
2257
723
294
543
189
848
8090
899
246
414
7400
1722
334
2663
2329
1709
8369
5025
1046
2820
440
418
1929
3043
2491
207
1043
413
12560
1594
1224
2666
889
1753
6629
9810
3779
1646
3435
3924
1338
185
1056
303
131
942
1933
5038
9163
8836
516
1142
1322
194
249
321
659
109
714
1748
1491
373
920
515
132
704
970
2254
307
272
156
204
2706
743
519
411
235
113
426
464
447
238
725
12099
6352
1746
6724
163
7302
4854
2085
286
353
136
217
388
376
371
328
9593
527
245
258
1038
187
542
131
258
1286
395
2530
909
170
930
4234
5553
2651
1783
685
2107
166
995
1881
404
2023
130
452
152
155
921
870
110
1136
1437
1143
950
597
140
107
761
623
164
684
128
13870
170
9411
478
384
158
243
298
695
807
4349
231
572
1157
6206
420
293
884
730
110
9488
457
1002
1322
906
445
467
714
350
363
2261
1031
1597
670
730
2026
669
446
1070
303
316
206
176
419
322
967
364
9475
744
1258
1470
311
13330
1053
6466
1483
135
189
2459
684
806
182
108
263
397
535
901
427
342
1652
399
109
1715
474
101
793
896
485
1412
301
6603
220
148
1884
132
384
4032
143
947
233
211
125
186
1642
1362
435
106
135
163
1489
1553
2327
200
2651
1704
479
845
2554
1914
197
144
162
498
4465
877
1913
194
144
546
3162
562
4817
459
290
215
1939
242
323
239
269
2171
306
346
106
231
2522
1147
308
8082
1871
1331
334
11168
1017
1400
13180
452
710
254
9518
3329
5617
2176
1270
648
506
1489
1563
224
643
153
1503
574
277
212
166
152
1194
2664
9405
1589
557
277
215
234
981
140
211
259
558
854
230
294
766
1871
784
581
4876
198
9584
1504
808
116
6246
4173
127
246
359
331
3051
159
409
280
1009
130
380
801
1882
602
2847
3816
1722
457
361
1439
242
161
149
305
206
297
172
1378
3258
206
298
167
1378
421
979
14796
3631
1009
5019
944
696
419
1116
7613
3720
388
358
6671
8212
1811
354
625
2483
454
2796
211
795
3280
276
318
1563
6397
2641
132
3059
271
232
881
510
291
133
775
453
475
2567
597
221
356
187
375
497
384
2957
115
113
3713
5035
797
268
8882
1577
7750
1109
520
2654
1476
1341
6390
430
1439
182
379
154
217
521
1917
1823
889
610
136
1793
125
419
462
497
5660
465
507
1447
4984
1704
590
1256
474
1256
3054
1243
1226
1561
285
578
1227
5345
3846
4331
4809
4619
995
1915
1741
621
297
259
603
1873
147
144
1465
504
114
2279
273
189
4569
1481
6394
240
11570
1071
2862
302
501
6698
242
301
189
506
466
2392
7250
671
367
275
651
977
159
199
1233
2918
1210
4535
188
148
1198
1914
507
547
5306
201
249
373
4917
698
1025
712
598
2775
3427
730
746
182
473
730
525
634
2038
4681
1262
163
1323
421
128
410
699
109
855
124
328
5839
2130
1729
345
252
178
116
216
116
285
620
436
8893
2290
3385
2436
1874
4980
2967
3073
2560
119
2461
837
5782
7442
3615
4477
9119
4533
413
223
184
450
246
390
367
659
399
712
1763
1739
333
357
406
317
901
3248
6418
174
444
9105
383
1956
321
545
2826
3667
4159
8813
801
360
1621
2814
442
14027
154
730
1031
722
935
1236
2148
573
3614
145
205
338
128
311
401
1258
370
1612
216
2006
1058
1799
1180
4557
4444
3097
324
296
133
3614
515
424
1667
3389
162
446
477
3790
7357
2698
6539
1806
12152
13839
1046
740
2817
249
279
579
3773
4531
642
581
451
1627
131
6178
2761
197
276
9479
432
884
5266
217
2327
1059
419
626
593
1172
414
426
275
931
129
2492
426
274
1867
7295
4418
3497
980
326
1790
1438
1365
506
404
151
131
185
194
1175
221
3123
389
151
131
185
205
434
9277
359
701
501
901
1202
1489
210
150
777
129
244
200
113
357
112
2741
511
169
313
474
363
2795
344
1138
540
257
134
157
194
102
286
780
688
661
570
161
1297
6373
416
253
142
5206
696
15228
829
109
1750
510
178
313
442
447
477
535
2276
6776
875
568
3448
7563
1258
6457
586
549
239
275
119
549
100
1048
12060
430
1194
1153
1642
7697
4594
1382
471
1217
2704
5468
1075
1250
2686
124
151
139
1547
385
147
752
2487
1936
5886
547
8939
8478
190
788
5012
13951
2086
4447
7370
10541
7980
2111
12477
1367
880
822
215
1488
1263
13346
245
1021
791
545
441
275
470
1621
6802
273
631
240
230
1034
5169
419
1090
807
168
2921
107
198
448
314
238
558
534
129
232
119
144
115
305
1594
129
232
119
144
115
167
847
453
1765
967
4773
3995
7294
1756
490
202
373
1695
8140
1585
1711
7067
1062
134
1646
4383
3052
4926
5064
9325
3304
13331
1561
4470
3518
1160
632
5034
4580
208
2295
292
971
678
953
2873
498
426
168
824
238
701
1002
822
237
8745
244
207
1305
1164
539
139
185
106
958
1761
1473
623
208
3604
252
137
295
2664
1710
105
905
483
1364
232
8961
706
411
3643
8951
3704
301
1279
478
357
129
3138
465
276
234
1626
3933
1211
6771
4711
465
550
2829
976
3367
206
979
7426
2381
1578
599
8154
702
247
5573
133
881
1349
2042
233
1636
160
172
101
115
140
248
234
411
9017
451
304
1010
441
294
107
497
166
4870
652
294
107
497
166
1936
304
2444
160
165
138
800
220
4275
3733
9862
266
1856
156
517
100
479
1147
441
965
441
965
969
3215
3563
2566
597
2216
520
573
8004
126
525
5547
429
307
360
281
549
271
1174
739
116
3598
200
1634
5661
540
118
991
476
745
1567
9358
272
1542
7667
1294
1244
966
380
326
2106
2152
1050
207
246
102
4690
3245
5570
375
114
1658
5689
6850
6064
1238
2296
1277
725
341
517
6490
2310
8936
1335
3716
499
285
311
100
1012
419
151
366
628
374
151
366
737
515
428
129
515
348
1126
557
374
151
1320
235
223
162
906
1059
735
515
2217
2041
312
513
140
142
481
2001
2300
3885
129
515
348
292
1576
3219
721
1287
624
2724
2586
345
1186
3913
4512
392
6545
558
912
915
590
4889
546
910
9135
244
567
233
8958
388
163
258
233
1702
189
140
187
3643
188
187
624
218
1780
9562
1111
337
774
406
187
727
616
485
184
417
2207
301
473
466
3707
398
214
1197
447
291
408
1843
596
843
1662
863
103
273
284
324
1699
839
162
1974
366
379
3698
708
695
133
157
137
279
613
4056
366
195
274
200
171
1086
2250
13630
3413
8864
765
158
755
259
1991
263
280
362
214
1031
206
415
1891
930
579
199
4820
153
201
268
588
3045
545
6257
1045
13134
545
780
1671
3627
2363
2784
852
4321
930
3152
6326
165
1847
160
150
161
272
372
4394
408
634
369
428
1417
5842
8892
3173
10224
730
2042
303
560
2473
728
2159
259
104
245
519
284
240
206
274
2966
259
104
245
436
1642
645
237
374
611
2249
128
314
1422
1319
438
107
1027
1108
627
219
215
207
217
146
408
696
310
158
208
651
1435
730
686
135
605
1419
1016
1170
1298
6846
129
713
691
135
595
116
1404
828
638
126
304
551
723
196
284
222
197
206
723
2778
400
164
197
1023
1324
332
169
1863
533
247
209
231
1225
937
2105
1313
7310
2830
1347
144
170
5899
1347
624
170
143
7376
1846
412
1458
232
214
190
228
550
160
896
177
294
8125
3947
8086
351
1418
4610
1534
115
467
129
1026
830
627
169
215
201
163
243
551
400
414
1335
336
186
114
299
216
243
152
2213
3567
518
661
3038
679
447
1394
6552
3139
9355
1400
1307
3249
628
6997
7279
2007
112
3646
3669
695
1285
312
4918
154
7229
7120
2166
680
273
314
140
131
167
272
152
1900
539
293
132
611
229
448
1436
279
2487
534
645
143
136
239
186
246
477
216
129
195
3189
3070
136
2310
683
7439
4641
1824
118
406
970
188
168
10140
1978
3708
9501
1816
144
142
941
1092
1256
224
12931
434
4020
286
279
2916
2096
1351
149
2959
1135
4927
689
3517
1345
2300
2016
7781
1085
221
197
116
181
108
207
193
6364
8889
6909
1363
2033
899
541
1088
537
6718
916
1999
1232
1358
6880
352
812
8666
486
1209
14064
2782
1896
366
547
1880
1062
2837
367
5831
6572
920
233
223
106
162
150
190
1768
1377
4583
310
514
2610
8736
9005
1660
113
112
193
106
983
571
2517
113
112
190
449
113
112
190
106
449
106
430
607
842
208
750
104
118
352
234
102
135
541
612
3136
761
4065
2396
762
13961
544
148
513
122
104
374
8948
632
639
1231
4067
488
218
312
268
446
712
240
1706
5883
208
1130
1661
5604
9332
1465
1641
3370
898
1315
572
1665
1346
691
2945
2098
1651
770
1087
1087
1861
1316
445
1361
3586
1012
1554
152
4505
6451
2301
3493
127
284
3309
1449
1356
13686
12205
474
474
863
967
390
918
1028
135
119
331
1015
224
428
361
1484
288
224
189
532
400
137
111
300
433
247
1637
4150
2211
1020
1062
605
14741
2291
2620
4798
1883
108
157
122
157
494
5058
461
294
113
163
122
569
9413
360
157
1103
104
147
441
628
115
8992
115
6572
356
200
461
737
7716
371
2678
1807
2152
441
1543
7418
6930
2171
591
5379
7405
2103
1281
1513
252
296
6936
5809
224
608
4046
2212
1052
390
939
2210
763
1781
1361
9661
2164
1494
1148
352
237
467
165
854
276
623
154
517
278
472
898
408
727
1971
151
277
1130
9410
2908
6802
132
260
188
213
1451
503
688
2614
402
1071
8386
1070
719
540
230
103
125
249
299
2161
7240
367
194
393
534
1948
121
746
163
453
247
3998
3845
9437
1799
4032
3466
670
472
746
101
279
157
1612
11787
167
320
1364
1440
199
101
117
532
6619
108
360
2573
1793
473
469
3504
1929
1018
2285
436
133
3674
136
306
235
1135
202
2790
2708
7272
300
1565
8102
470
414
4041
2055
590
248
1059
938
2552
3187
2172
364
383
7357
834
2777
14922
5573
13069
265
3550
519
415
548
234
2400
895
1123
548
234
2400
850
1121
547
234
1887
482
1555
1231
2084
1053
447
432
15124
9412
474
1664
13654
5152
1302
5505
449
389
123
361
273
393
486
468
197
1000
232
315
369
374
13234
4405
194
477
235
522
131
461
221
253
13507
4192
3232
2548
6415
5115
2252
1396
2097
1103
902
157
2430
7348
340
5644
3784
278
1906
632
659
208
897
5636
3076
240
1263
838
130
180
182
287
253
171
3141
130
287
130
175
122
1080
1089
7379
8068
1840
142
272
1073
396
250
143
4301
11504
542
430
1016
4392
406
290
13345
1066
7413
239
2971
6494
430
782
4731
1447
859
2056
454
491
323
351
837
145
3070
8446
1586
472
286
3571
1185
253
319
9422
282
2916
1031
1176
147
612
1192
147
613
1715
823
187
5279
1151
3843
9731
3870
7291
470
332
6983
380
3814
2310
430
157
314
1809
1406
477
306
3146
137
2842
480
301
522
1033
276
949
3298
2357
1954
4078
4165
5197
153
628
3013
2185
155
144
167
9208
151
109
1829
3807
159
142
139
109
549
7437
4315
156
758
869
111
215
110
113
1480
386
4827
250
3962
625
3426
1665
2624
313
614
850
111
176
115
2358
3245
242
8602
2199
242
747
2319
2475
803
1689
1258
665
162
498
822
291
155
108
215
2493
328
128
1433
1101
7050
133
14304
851
1608
6581
343
308
914
1030
2883
3944
1460
5438
3117
469
7350
1053
5233
13517
1210
1633
7090
1097
1491
104
614
134
2448
291
730
175
794
1396
11899
2728
988
113
671
4436
4042
485
1366
1568
938
191
565
3007
614
1637
12726
334
113
141
1395
263
1995
174
7460
484
112
2684
979
4730
7417
8957
2609
4109
425
7547
4930
163
430
2992
218
852
586
1349
397
1283
209
419
153
1355
217
260
314
2389
762
3246
6868
5686
451
1499
1921
193
211
2816
552
792
138
932
2408
194
198
341
3031
12764
4295
1966
262
218
103
164
657
297
1459
5372
2595
2874
380
176
287
133
623
346
1943
462
351
665
2334
1680
1931
588
109
834
7018
535
493
11357
259
368
142
625
626
699
853
203
240
234
707
775
2737
203
302
240
240
206
617
426
1448
263
5928
926
4762
7472
3063
3089
1495
2377
964
4966
3496
927
824
1461
303
955
2856
4288
1467
396
261
5573
204
295
124
519
1093
1028
2060
237
5316
1700
338
164
2205
5236
4493
549
1393
1518
1041
867
570
1779
580
8439
321
1596
2102
115
146
1253
189
236
270
146
182
1902
663
855
1484
2185
3445
4602
6804
277
3084
272
506
3659
4693
4976
5303
5363
295
783
1150
547
1001
1703
3097
1573
8269
203
382
446
5043
698
4877
751
840
1021
1097
1142
560
393
5064
5036
454
3800
185
398
500
902
5087
601
3629
326
454
550
1580
134
244
534
3273
534
1657
201
336
1954
476
577
11805
910
1171
3052
5379
4197
1143
9462
835
218
174
102
217
195
285
336
1464
1072
1586
2123
681
120
2761
325
1312
420
4035
1098
7448
105
246
584
418
115
381
172
1441
290
320
584
484
5181
4221
4728
8912
1473
232
352
333
2316
1161
371
163
2304
370
127
121
1655
892
718
2423
2996
219
927
978
262
253
258
3083
4281
263
251
257
870
763
109
908
326
811
7557
797
5767
1962
4917
109
893
326
1404
265
1404
749
504
567
6965
1416
770
474
1618
433
1337
1644
117
1918
1395
767
659
1550
150
1229
155
377
850
705
141
1623
770
683
1559
150
1207
138
5623
9351
3364
165
3793
566
1425
653
137
132
3579
138
947
1893
477
111
517
369
583
2130
554
7389
384
725
324
7439
1103
483
117
363
1788
224
298
6867
273
1241
703
5344
308
112
1447
125
366
769
436
2727
346
557
165
6416
6747
596
669
415
550
256
246
2569
1759
222
338
612
167
767
374
1190
397
392
489
507
408
4281
9231
2202
1015
566
2939
1460
125
3285
534
431
929
2860
1442
312
1233
2148
6299
520
274
124
488
456
662
520
2778
225
389
2682
397
206
718
2550
1686
165
539
435
959
9356
1165
149
110
146
257
2694
1920
837
574
7286
5060
2270
1450
7378
1501
189
200
226
6493
357
462
4371
1563
118
552
477
5043
2204
341
578
357
1876
204
1479
470
8484
444
1429
3812
4786
115
311
125
390
111
694
1995
4335
7437
1357
9382
1770
470
231
106
1854
1452
948
181
133
3646
165
380
150
112
1659
1829
2779
509
3115
480
9012
1209
3629
450
8975
437
4002
1614
7511
5266
2221
717
191
10000
946
3095
125
2532
2882
1786
328
330
1478
1101
2542
3253
597
8345
9368
3281
3185
2286
885
513
1106
3909
283
619
1172
871
2070
162
686
1343
253
570
427
116
1143
9490
2269
746
114
291
1087
426
285
219
249
8895
588
3077
970
1006
880
9492
126
277
329
378
384
285
2040
137
2105
1275
5457
3413
5452
1122
3036
1836
834
1642
1153
1695
273
124
103
584
1850
146
237
575
426
287
219
3085
1081
379
1000
2104
819
449
168
144
7785
6371
171
229
224
265
547
130
9715
209
781
7929
3429
1843
1077
7894
11048
421
3691
263
146
329
2063
896
1304
5337
853
839
771
206
150
132
1172
1787
9174
300
693
129
1478
862
144
4694
255
248
3329
367
347
6492
947
314
617
563
538
913
349
296
140
308
797
308
7385
220
5433
784
3987
1667
6236
437
1295
264
6692
1040
2235
1550
2082
3504
113
3272
1685
2436
8534
492
171
541
718
207
1232
241
215
1993
2452
2103
493
184
334
174
606
142
247
245
152
550
693
1164
146
551
1789
106
477
623
380
197
1517
181
528
612
260
1337
2010
557
7130
471
354
1340
645
965
1551
1620
9152
5184
2599
7191
9329
1662
10652
259
1500
138
1811
152
1415
2968
750
558
261
217
144
5116
15399
983
4783
655
883
9060
384
616
2602
2137
1261
680
862
1105
295
272
276
330
5897
436
293
263
139
3256
1980
477
3150
438
295
139
1480
2081
291
1303
920
536
1438
1056
5022
1106
208
1775
6197
10126
1003
549
819
2666
593
739
1048
489
563
1019
586
2099
4815
2683
2880
1054
7445
154
742
355
1216
616
4566
3835
1813
214
176
121
279
305
632
1323
436
280
7030
1024
214
176
121
279
305
5054
406
131
6120
3442
917
466
684
877
682
1364
665
1476
683
1103
602
7440
3609
1071
142
3861
2802
524
3797
130
764
131
417
242
1895
129
723
5862
1011
831
7339
1952
1607
1585
595
105
105
1049
1049
104
233
449
309
354
883
688
3564
13689
3407
637
5923
264
613
907
772
659
358
481
168
177
3566
131
892
270
2471
482
168
123
164
1886
2742
755
546
121
584
359
246
5241
470
584
359
215
4123
794
881
2745
803
300
1620
593
368
2645
5773
4189
296
7758
3220
342
2312
402
319
127
114
1451
621
845
344
335
642
7491
101
127
587
6888
349
1794
335
4228
335
1609
616
202
1762
110
1046
155
189
175
139
956
6783
128
1355
534
1698
321
253
1653
671
296
1056
395
1066
6901
698
1998
6947
1310
9368
8470
207
950
356
3815
3797
1091
3835
5524
2277
3037
869
154
296
1027
395
360
1286
544
1428
5340
8742
1189
527
110
1352
2144
151
194
138
210
222
3094
199
339
136
143
214
226
861
7260
4822
939
108
2757
371
313
278
1126
287
186
5834
4949
440
617
586
880
8843
1649
2590
7381
6668
1129
1636
733
2250
148
855
1086
264
679
1957
486
773
2251
6660
968
1465
937
744
8681
155
359
3991
266
576
6813
477
488
2525
945
165
103
1948
169
167
120
432
164
226
640
5953
5249
700
1253
7350
4209
1293
250
379
660
3088
189
166
135
424
122
176
153
786
578
2223
982
8967
984
498
594
4834
7330
1789
2545
229
303
144
210
874
1616
2035
6326
1603
137
460
3099
1099
451
5892
3595
143
1393
178
2422
1186
871
7301
238
746
147
173
758
150
337
335
4603
1097
5551
1327
2366
274
383
1161
2145
1081
1394
121
857
2161
349
1747
330
9268
4854
1185
327
107
1291
4071
632
2111
1130
100
556
124
344
8778
5349
1875
2363
323
1212
7211
3307
208
1463
181
521
186
1147
5388
110
6622
769
702
3724
3672
262
611
554
973
168
375
1227
172
207
226
321
124
130
137
197
219
1020
480
1671
356
608
800
2570
484
685
317
2855
3660
441
1015
656
8905
1544
234
386
187
992
219
432
222
361
267
9387
8097
13668
829
263
6344
580
101
364
163
259
439
233
598
1337
7674
14104
6236
2754
1554
1313
981
806
295
172
281
860
350
250
1842
2530
229
235
240
1518
554
278
615
160
136
145
138
872
524
929
696
244
995
160
295
616
194
5778
2689
152
488
1006
331
148
619
1433
2886
636
2462
187
383
145
990
120
1057
296
1842
8646
8916
768
598
448
2630
1117
401
512
1150
1603
563
2256
2916
406
349
303
652
2696
2396
6087
1185
3018
386
7376
3988
998
1305
547
639
4022
9080
2502
1194
227
1986
1481
646
1308
5445
9555
2518
2358
2632
1829
189
234
210
115
846
1775
329
189
215
280
308
4873
453
228
1422
2849
1615
10787
561
4982
144
579
569
2507
364
1594
1770
305
4262
14985
2714
9398
294
578
553
109
1821
946
959
345
3053
133
254
1345
7139
2033
1013
1329
2287
375
319
588
747
1077
8943
4870
2078
792
235
340
257
479
4351
932
5715
279
665
5484
1318
1763
916
625
171
1488
531
1898
133
458
310
990
310
3017
166
8196
6024
2586
1868
140
142
343
108
3850
6899
11296
297
1234
1832
855
363
2654
886
5904
368
1121
138
479
478
6933
4033
482
3188
163
7357
1399
351
1187
448
7281
4991
8070
583
134
169
245
433
749
607
4128
1709
5589
2393
370
1716
234
1275
869
267
158
1899
7455
160
187
203
160
187
341
1076
1370
207
103
314
160
187
568
1020
473
1910
303
129
5266
150
169
946
927
344
475
234
159
2246
109
448
14878
7916
7396
1089
158
1604
201
1652
306
2360
1875
101
244
1410
1922
2000
510
260
539
4241
426
4729
12006
347
958
12536
121
751
139
352
296
247
7412
134
123
782
115
101
140
1694
1360
371
3880
3281
1285
115
143
578
151
531
229
180
132
1441
852
929
5874
4573
2648
520
140
153
172
5614
140
153
172
1489
101
12305
9760
328
2172
621
855
1829
2235
2358
7559
1238
662
3419
106
168
108
117
485
252
1401
379
251
1633
458
779
336
7254
2132
2565
3605
382
413
419
1299
100
311
324
219
116
346
3307
515
212
234
1199
189
505
2329
144
102
158
2882
188
211
159
175
102
268
341
1752
1729
1424
342
8086
136
1467
813
106
5981
4862
5163
7379
2807
6969
2376
135
1857
1869
146
124
184
306
471
144
1074
442
309
243
2918
987
128
154
249
311
280
167
389
532
117
1152
154
762
310
384
489
120
137
167
711
1678
353
459
536
6333
1801
276
142
398
2500
346
276
136
620
217
171
155
354
477
212
1701
102
325
6775
1697
1468
1373
2693
2502
1453
279
403
365
7471
3889
9397
150
1795
304
2670
657
3602
7318
5329
356
140
259
241
9397
1301
3912
156
261
242
1302
418
9492
356
140
261
150
774
3933
257
1008
418
3256
886
723
4975
2554
3896
1089
230
328
349
1886
101
863
1121
693
953
1026
470
645
572
2706
181
528
311
492
197
1467
3963
3670
353
278
899
266
591
169
122
7208
4831
2373
478
337
453
441
558
216
685
227
2447
316
119
848
2504
2391
617
379
2678
1845
621
106
1577
1595
342
586
4046
500
189
199
226
9592
339
7527
2450
711
4223
1879
6183
306
563
5878
606
2438
4508
195
954
463
2456
199
241
143
115
1869
345
1234
164
142
2515
516
107
210
1401
4024
588
1035
324
1089
9154
1264
539
107
101
348
2235
7455
1635
4621
3320
761
252
409
162
253
479
5497
254
162
253
478
480
1936
349
663
1256
162
5044
122
281
443
1469
309
337
163
169
798
995
1104
671
560
1449
473
620
296
260
250
715
107
1462
253
8281
6428
2969
1069
254
773
12747
1528
245
302
882
210
2452
333
239
284
204
1001
1431
233
4197
193
107
2102
2974
9486
1036
814
1658
5924
862
1931
5012
2479
386
403
280
5889
1055
312
8180
703
5181
12205
1802
939
1308
2573
10356
1546
3817
3642
1643
2148
268
4496
342
4164
133
2823
233
107
173
281
312
146
3394
516
2659
5108
700
1183
243
572
7117
1504
521
1983
2873
1469
1833
688
2609
687
2310
134
2059
10730
14964
321
6257
10386
4878
8776
489
1367
115
605
124
710
175
2037
125
986
155
428
868
471
124
1591
217
607
667
175
3528
322
246
5518
135
287
1876
1204
3242
1861
175
6911
2677
1318
3279
2091
244
2223
125
245
144
8864
601
355
115
260
348
175
302
601
355
115
260
348
175
302
1230
179
561
539
322
230
115
1035
3086
216
564
263
649
334
1499
873
393
181
813
1093
7824
593
583
205
1086
745
1897
2262
440
344
961
657
9399
8920
429
2251
998
464
228
140
3439
263
187
1189
225
179
1250
895
3222
3313
2490
725
5995
2838
729
663
1946
5114
411
397
872
1925
3727
9077
2225
520
1115
454
9427
4783
1579
888
9479
2907
655
303
455
4345
2155
451
577
487
615
9304
1968
448
2255
435
409
534
1302
696
187
594
281
1012
316
873
136
215
588
1655
152
443
287
887
122
293
152
140
3118
121
185
150
140
1898
7320
511
1310
2874
138
253
1840
16926
1615
1464
306
613
456
440
285
1194
108
147
248
299
1214
9247
586
1986
800
233
105
1139
1012
355
456
154
273
1402
266
2271
361
609
636
520
360
2319
1266
370
1039
1645
716
1669
180
8981
2025
1201
412
210
970
653
2072
1253
154
509
873
200
211
1647
210
705
2649
673
660
5715
716
5148
267
653
223
485
8834
1231
1471
223
543
4020
281
361
1653
564
475
156
102
183
1417
443
151
197
204
343
115
173
879
16704
3853
218
165
1838
331
306
395
496
660
1518
464
427
374
133
144
315
667
1443
3031
1903
282
244
13982
788
418
354
229
129
141
1168
2815
354
229
129
141
1473
588
784
1476
1816
496
278
229
153
7375
236
471
1440
418
354
229
129
853
100
622
573
345
146
613
218
105
234
329
522
561
142
174
7558
4386
790
1124
3477
1231
13535
611
775
7804
107
706
476
925
105
2619
1009
958
1012
3599
3705
205
312
1017
269
131
276
137
106
355
191
3808
1379
220
1136
2163
2927
9420
5565
7557
4567
8673
716
599
2511
913
274
455
5339
9333
1103
5291
774
5275
334
7233
1804
1474
2888
7796
1082
127
521
184
550
460
174
654
782
119
1388
6131
1744
477
430
455
130
859
3853
3691
4119
286
1712
140
119
153
489
239
154
270
1099
602
658
101
211
227
861
287
2529
7441
165
1161
223
112
203
418
101
155
199
135
179
176
1973
3999
1543
439
1489
617
4742
805
428
9471
642
779
1506
336
497
207
485
903
197
334
220
203
149
287
2952
633
5871
5710
569
890
409
5630
890
1841
3183
7295
629
363
952
354
363
941
1994
476
411
174
116
125
187
138
303
719
1388
3087
342
2037
663
6511
2722
113
3207
4655
675
1142
3671
1672
7076
104
2281
671
7341
2948
531
1327
1533
1039
1414
14915
9918
578
1388
472
684
429
441
12873
2685
2126
162
3004
1115
355
796
2656
109
585
4182
1771
7881
2877
287
218
718
1992
5908
590
324
1269
428
250
186
126
188
139
148
5250
1074
411
14594
226
880
157
1519
921
11824
276
651
3937
402
2440
835
1771
1963
471
309
278
351
555
1215
455
7085
3802
1837
5077
1544
7275
7490
1555
463
159
402
175
157
2317
327
705
2225
1039
5012
707
1905
186
12455
3514
509
1078
2085
2877
763
663
7749
1639
15566
594
607
1628
4363
7311
1689
1033
554
7765
2266
160
1911
299
4421
367
2250
376
249
117
134
1909
2180
186
212
421
948
8241
130
1090
2226
1970
7372
217
397
1116
1327
593
150
428
165
150
199
4465
706
508
199
124
225
1169
1076
5289
618
371
102
1487
286
1411
6720
185
207
224
176
190
1894
674
143
760
245
233
103
231
216
160
2653
1051
816
406
176
389
1279
1346
620
340
661
858
9658
3699
6021
3337
562
1076
4931
3790
3600
9359
1117
141
1819
2645
4894
193
2707
4103
2545
674
3534
6901
477
6745
3337
15520
5561
163
1993
210
534
1709
473
424
498
646
3402
1148
652
584
588
630
1287
170
466
816
1960
496
283
191
3213
1427
1108
341
158
135
154
1720
836
294
1405
416
495
109
2726
485
650
1427
1177
368
135
13578
1590
531
4007
4619
437
114
170
790
435
495
459
1637
342
252
164
1729
413
258
264
405
100
343
278
8126
258
304
343
279
1472
1303
289
494
474
879
9923
1374
438
1345
2024
440
127
2228
1694
1985
1307
1142
6254
124
378
102
1172
729
1022
730
381
221
7141
1784
2977
1754
1111
875
7237
6826
488
674
2558
1740
131
240
253
1341
148
123
993
547
4929
1079
5071
583
4595
3602
1023
1568
583
2823
351
1073
2309
8390
588
954
333
1070
470
3087
261
7640
382
1608
122
377
332
4780
5124
2827
162
9038
265
220
1675
261
139
251
2886
2197
5200
700
8381
5203
1153
8155
4885
1887
1002
1279
315
622
933
622
5128
3860
9279
8960
127
3593
4224
4279
394
940
655
546
171
4001
1381
5432
2448
4113
2479
5212
1914
150
253
463
380
6015
329
6500
9101
138
1243
3107
4064
240
268
8894
586
325
635
10205
4154
2355
1276
573
378
862
643
318
963
192
1962
1347
102
114
367
133
1977
1447
2289
671
1138
703
332
3688
6676
1810
4055
161
7379
3272
592
579
134
544
636
2574
1690
2570
103
296
7868
4679
515
312
490
281
308
100
1967
2224
3881
1883
627
316
1405
105
473
8897
353
958
952
321
263
335
346
212
704
168
1428
448
1587
321
2068
843
1367
5020
260
1002
9159
1711
702
523
7097
4152
14979
914
543
1556
1420
376
1531
591
10017
4044
3866
107
2772
205
1846
6269
649
377
6647
1552
138
5081
6046
7942
1601
361
128
115
394
176
749
153
5263
361
128
115
394
186
771
494
11336
15564
2111
458
1377
3229
302
2626
247
2746
1477
502
141
127
5387
469
511
266
294
1784
720
1053
923
6561
1660
3677
1408
965
1168
5224
704
8140
1772
7314
236
3457
121
191
1068
2202
126
1430
941
1648
178
128
192
306
193
269
245
1334
1500
304
196
210
223
267
307
2876
213
196
391
210
267
308
1787
530
3927
422
3074
749
1106
245
9813
3973
301
280
1082
181
3694
142
8836
793
2536
9339
3766
7009
9530
4261
685
1591
2746
572
437
14699
9163
7667
4618
1288
261
1571
1380
4159
198
1343
264
4864
2962
1573
3137
701
1217
1233
5996
2748
1033
233
104
5040
8967
1960
5844
271
532
9004
2135
1996
1605
208
1128
5225
1154
2118
462
9148
6186
4823
243
980
4480
1130
881
495
633
587
406
403
343
8037
1564
203
290
1022
611
4376
11771
1459
3816
6455
476
132
975
2997
9455
4763
431
133
105
1766
684
967
1626
140
477
774
1765
685
967
212
1403
113
2064
2321
1160
2023
1735
2531
1161
676
1307
411
3158
738
2540
400
278
262
10725
2192
1430
464
2261
2292
7230
3894
229
467
891
394
2504
1086
1297
373
3347
509
5865
2143
199
1084
916
207
3515
2187
2735
186
588
440
234
106
1523
295
1435
134
1549
1291
418
1911
772
1259
1500
486
312
688
245
626
8582
1614
201
236
325
235
143
5755
324
235
143
1467
1190
1203
1246
2596
9217
240
321
1151
6415
9055
6216
4650
2881
4798
2136
896
3693
542
1260
6343
827
416
4117
6951
1465
1526
625
4513
4432
2532
125
2714
299
1019
580
7743
1775
8144
3358
438
1197
389
149
240
322
1210
2446
223
1236
250
120
116
153
146
125
7468
235
366
346
245
3972
988
1010
5706
357
2017
1376
144
2331
1337
3215
483
156
4098
2736
5894
2563
449
483
131
695
2439
9550
1079
8361
622
483
845
254
698
1454
213
106
1973
1225
361
8942
807
412
778
1577
131
8144
4058
521
902
6797
4091
368
2260
611
403
345
4899
316
1923
144
116
525
341
1151
253
141
249
1173
182
106
176
478
302
233
325
2400
951
133
3637
111
252
204
1900
13628
9306
519
347
122
490
433
608
130
431
160
406
116
1892
349
240
519
347
160
285
1174
7321
720
229
429
222
210
209
199
420
283
126
2023
732
1093
1342
7393
651
231
167
422
449
2471
1333
444
1358
225
199
2582
1230
1065
317
794
5397
524
721
291
174
172
160
8444
3215
609
4818
4515
260
375
2734
4366
1235
708
1245
1231
8947
1751
103
138
317
755
468
320
468
414
461
345
2162
586
700
558
477
1091
506
410
468
414
461
1973
6404
1832
376
355
1866
184
142
985
1867
1638
10515
2603
103
186
231
471
134
496
819
103
361
1061
1573
153
8103
153
457
9038
2532
347
591
8286
1522
6685
410
109
604
3046
2229
1608
519
154
251
3633
154
107
157
782
1846
212
237
106
600
3192
212
237
443
608
1147
529
14929
3648
2601
373
154
550
562
176
550
562
176
2474
700
1276
1828
700
9155
9155
893
151
210
158
305
171
229
201
303
9351
1317
1954
3871
197
211
4267
5271
406
278
5997
1695
526
6964
155
1276
254
2154
151
221
315
4686
2776
1281
2028
261
200
352
8916
385
558
330
279
154
3760
245
173
306
248
139
499
194
1547
5077
966
102
248
1339
516
550
138
8890
938
932
236
373
343
149
254
311
199
171
134
139
511
431
173
1135
104
305
8918
978
2044
10102
1128
2657
364
362
8690
2719
247
1078
997
6374
106
233
2864
333
1740
1376
681
631
1163
1036
700
2013
3874
6655
706
1205
2415
404
681
629
563
5757
974
7444
510
357
2270
119
106
233
1462
272
135
102
4933
9606
3980
7459
798
130
245
411
184
100
118
101
139
1769
434
1090
927
152
7177
5870
282
116
472
3932
1819
7130
134
872
536
163
265
256
543
113
225
152
591
2185
1166
573
2175
254
700
4425
3376
12075
4174
9506
3977
859
8950
2186
5808
4030
370
567
486
1407
135
832
780
127
758
1408
108
325
153
661
1508
157
169
154
2393
2790
1913
227
874
3503
1037
264
2991
660
969
116
1597
134
933
190
153
2713
1386
657
970
1402
611
377
4979
7263
1291
682
4601
691
3396
469
787
3881
4006
1630
146
209
2425
118
427
258
150
133
107
141
135
109
435
1434
6711
1023
531
1102
674
326
336
388
7361
1532
1646
221
366
7963
1458
798
544
3567
147
1020
1959
454
797
541
1197
168
153
540
1431
1647
2247
2079
1399
1227
1141
218
723
1561
258
382
145
130
183
160
1117
182
133
145
130
183
864
1556
456
266
383
145
130
183
160
1117
847
3047
616
950
273
495
736
120
111
5802
485
1022
2241
5188
2108
925
989
301
523
337
881
603
391
2864
247
161
226
1629
2125
2344
2893
1814
2076
1950
4982
2481
2088
1498
9385
2697
3556
1300
541
318
541
7402
1537
3644
522
1625
671
643
1713
701
5783
6527
479
5440
337
1904
3067
1951
1224
141
426
201
1181
3745
10006
2198
4552
382
2489
126
217
121
246
328
288
14728
2384
718
509
9169
3954
1217
213
246
327
206
118
1903
1543
490
219
1581
7317
3443
1568
525
725
2184
143
286
1305
4073
253
601
485
389
714
669
4498
7753
2655
3934
715
2260
553
948
920
873
293
6040
350
10352
528
1093
308
2722
375
303
101
220
290
353
245
2968
2220
205
297
1631
1301
7435
3469
7547
9440
6114
2559
1000
1135
589
443
626
218
1175
7372
1126
119
1373
4389
670
121
852
124
693
733
215
166
131
1251
1440
454
304
392
5544
445
457
265
1104
961
12006
393
796
1946
15563
3180
482
707
325
6246
10904
712
527
376
6139
2747
337
6471
330
386
652
1624
1220
3324
1207
2679
473
9051
150
103
699
457
601
359
110
550
677
124
595
1399
9088
463
118
471
169
504
1355
204
817
159
2709
190
4693
136
1631
2068
5538
2394
2581
572
600
685
235
600
103
1180
5184
1958
4804
210
447
3214
10726
1712
498
4774
9362
841
10098
15544
5509
389
1344
1091
492
230
478
2003
124
131
130
319
148
278
335
127
148
246
148
278
649
10438
3043
221
110
332
169
305
365
175
236
939
451
318
168
474
5579
319
213
474
1883
298
3773
162
433
428
136
446
871
734
846
244
216
1611
452
356
901
9227
7578
1225
280
180
845
2691
556
646
1042
708
1038
1684
202
1437
1553
6706
1648
639
137
578
754
1641
1981
203
222
119
681
878
309
983
248
3316
710
3241
231
2546
1063
1330
600
157
3315
138
109
174
206
3209
503
124
2162
1938
2540
7003
351
9001
9047
106
273
178
371
115
166
2371
414
516
178
371
115
166
1911
189
1818
371
189
166
1240
371
189
1650
451
218
328
130
242
310
102
345
887
8050
5924
6262
308
438
145
187
1689
1200
346
6935
648
1617
1927
5721
4019
1812
535
105
158
446
696
742
4241
7055
3426
4290
5645
2734
563
1810
1750
8155
4701
751
801
809
1442
7469
4738
2928
2975
7020
347
2445
986
1577
518
219
8257
1561
3990
1760
621
715
3269
1715
1985
115
105
284
149
3547
105
302
149
2185
2098
14911
3355
571
2440
5696
1822
148
256
3154
9088
291
169
112
407
229
4933
3292
1537
1394
427
1037
1930
6990
1933
972
1798
225
103
120
449
130
1864
122
298
208
2003
1281
181
323
314
403
278
212
676
538
182
524
7367
1397
153
1383
598
1368
437
141
3163
856
167
262
616
212
103
120
128
445
152
2237
1275
2380
2540
703
2144
465
611
8101
880
11289
3962
2143
465
1651
4891
233
8160
285
560
666
170
712
657
286
595
341
255
829
1189
558
1541
1351
133
1027
765
198
588
276
190
1869
1657
234
103
105
294
195
783
6992
4972
4776
271
4563
148
1297
2241
870
707
4687
2160
293
347
312
451
2047
3226
349
312
450
1431
418
1645
1289
115
542
125
135
667
175
445
144
256
1001
559
384
115
542
125
135
7113
4796
1284
155
186
793
665
127
1478
115
542
125
135
667
175
445
106
1538
353
977
299
428
476
384
115
542
125
135
989
476
2172
1589
164
2556
138
162
1104
151
1123
157
701
4069
221
1383
2561
1737
880
208
201
120
168
286
157
1708
720
157
2412
7549
1942
4820
1314
117
457
114
2126
9644
420
132
187
105
1762
612
366
451
1060
229
103
159
142
154
679
143
561
137
338
432
1987
1775
767
147
949
5384
1896
2679
1967
706
8167
3165
6454
856
110
2667
203
301
1706
6361
3921
270
2877
1989
563
116
665
732
656
188
260
292
343
1170
117
471
384
886
674
1759
1689
1565
4784
124
607
5677
274
637
8433
359
1741
168
7325
129
689
239
1386
1706
115
168
178
3953
647
2619
7433
4127
3242
1434
165
526
504
1241
2014
181
108
278
169
174
179
698
141
120
128
4160
8898
9258
749
327
1763
173
348
255
1347
1626
1410
9477
1101
1727
4755
164
207
729
103
179
910
112
113
382
616
1353
1065
277
1038
2001
286
9155
185
225
1963
129
736
1662
148
320
269
518
603
340
807
288
128
983
1283
484
297
609
106
233
211
2162
317
760
1013
2731
446
457
231
238
1464
6098
301
715
295
1481
3291
747
8829
630
2309
596
1835
236
1916
1930
215
275
476
453
224
560
430
492
131
2161
691
4222
804
6574
1409
665
681
942
2276
1105
836
767
179
246
635
4760
1426
1037
1029
316
9136
2763
136
216
160
424
174
1219
3329
550
5968
2024
1729
3931
4198
3149
9044
577
6112
1865
3087
4926
3005
339
141
1725
565
132
5808
266
136
140
214
1682
588
170
160
131
122
417
703
596
165
451
1791
13784
809
192
168
481
1429
3355
1938
4370
2582
122
464
208
1215
6448
1465
178
1229
206
650
614
244
1864
1650
1109
3127
2047
6033
1793
7394
7308
1432
2980
311
429
169
218
530
1973
7382
1039
217
680
118
1139
881
229
258
415
2622
1341
778
913
463
733
3621
1568
407
286
4573
2775
15042
6702
2600
1868
803
327
5601
2341
1850
259
147
508
968
7278
7049
586
1942
591
308
989
233
326
5108
141
1728
430
13864
1589
958
3409
463
1159
932
140
1755
469
2291
5167
4348
376
3750
337
225
2205
10604
156
1008
2144
144
150
240
124
467
922
2069
6628
257
656
129
2332
125
105
114
198
323
2793
150
202
119
298
1570
2175
6222
655
1434
870
220
1245
754
1387
1329
5694
1823
1560
197
463
154
119
3197
480
1882
311
130
110
224
247
459
5071
390
386
415
8736
9429
2712
1441
102
233
118
1522
512
800
227
136
1047
1181
204
1170
1692
3776
5707
240
523
116
597
522
240
523
3838
2542
2256
1581
8940
3531
1299
699
167
9300
413
910
910
234
132
185
708
109
204
301
3921
4517
7964
214
1031
227
138
351
346
975
7742
378
3400
11750
4821
3259
4039
1247
8892
5838
1515
509
261
125
268
396
156
330
1349
236
2828
2192
7148
1775
1331
494
3125
3289
658
823
7606
966
2287
3670
937
487
262
2501
399
117
402
450
12032
1715
2944
809
109
109
302
332
123
4159
13692
1925
317
124
109
225
2189
225
5502
671
1927
422
5898
5147
712
1264
586
5214
2852
135
275
239
344
3998
3935
2003
3433
7013
4418
340
5914
117
1429
964
403
567
7456
863
996
216
177
1064
1864
8909
2584
512
1538
9065
852
380
391
2784
140
272
154
201
137
1455
2869
529
8999
228
8021
1560
285
1273
6846
8980
373
236
227
1643
872
325
270
641
128
1044
1422
9186
2474
1236
9368
1647
361
212
183
331
2563
1275
216
185
433
2047
1955
4907
404
727
4156
2285
1439
397
504
360
148
3896
1738
580
2032
599
2107
420
4466
7392
2027
5120
285
1659
740
301
2893
679
1429
566
283
120
2332
1078
913
1253
13239
7243
612
4104
596
1925
12274
3261
621
133
940
2136
160
117
290
112
1064
312
457
1206
4284
3250
688
348
5602
2507
1658
1206
243
201
563
2481
170
257
809
152
413
110
968
874
692
623
697
1956
961
813
8874
8199
595
449
276
1887
1061
5163
700
8286
878
776
2448
392
2995
340
136
225
300
126
2713
927
1604
2467
14891
5841
1183
1639
228
350
125
305
662
176
815
2370
7272
2157
5063
3362
220
215
202
1650
256
909
239
525
309
4952
224
1980
2645
6721
1327
298
2461
1422
186
274
625
7498
1253
1539
2172
6374
464
350
625
406
139
1757
1476
8107
774
9062
3500
1380
822
448
941
11994
2808
6390
6251
2638
6332
113
5132
1655
439
679
237
311
348
1654
5885
563
1046
488
105
7469
4345
662
173
247
186
469
129
228
2136
695
852
2548
2247
941
208
262
497
655
150
101
253
890
1013
586
1590
128
465
852
423
155
726
11530
1930
591
262
698
108
254
495
331
1019
475
172
1400
3160
6255
17352
3660
529
3347
424
1457
1933
1901
668
8377
547
175
5874
547
1896
551
542
10529
161
161
3758
2695
4607
1245
8658
1897
106
144
232
142
1432
3213
106
144
232
142
1432
4243
1204
484
647
118
1272
122
125
202
200
5747
2023
425
589
6837
553
551
1723
3180
348
1006
583
3782
375
509
446
103
402
126
1860
2242
333
1726
208
776
375
155
1210
3817
134
198
775
273
152
126
1672
7488
535
152
105
410
476
512
1162
511
882
595
238
5681
238
1458
688
288
687
1482
306
474
453
129
1197
138
445
1221
4386
103
608
4597
447
2045
2029
1612
615
324
171
198
373
1639
7212
399
135
11912
723
490
178
1248
1453
394
123
7430
2967
7366
5289
199
6333
8943
2580
143
765
2080
151
201
104
9126
506
2411
108
290
391
477
472
367
216
335
661
874
645
770
2947
8966
1070
4938
167
544
421
167
544
264
333
142
502
203
1514
171
7447
3791
2385
588
399
143
1649
3658
291
299
106
136
895
2043
8259
8954
2494
478
1593
1769
205
1392
4417
4214
2207
253
287
124
186
2920
1725
118
8967
282
123
187
314
177
5158
1658
179
451
5480
244
173
118
126
451
406
3422
547
8884
1479
4136
2174
474
269
235
887
381
1537
1537
522
398
551
398
260
100
189
112
2125
1003
133
3549
281
216
112
129
7826
1400
1084
655
1039
401
2141
134
1398
483
4581
342
4276
2073
127
716
1106
108
144
134
450
391
240
104
863
152
402
820
698
138
1078
338
371
290
132
719
106
1049
6899
6343
612
278
611
701
1106
108
143
131
445
423
917
478
1410
6653
214
1433
223
451
393
339
2925
258
1764
196
252
378
296
209
464
532
669
813
233
197
4901
157
334
1625
210
333
4355
3521
9327
3674
257
170
222
348
790
5036
144
113
427
163
1001
221
2019
213
292
170
134
615
274
3151
1019
1643
2232
9721
786
3141
142
335
1600
1274
3762
781
12806
3659
142
337
590
7459
6029
12989
1658
2870
1004
1691
3038
9395
1371
1970
4585
6530
5532
788
620
131
275
100
808
1573
776
752
371
127
121
1731
3928
726
938
2838
2895
1940
9477
2768
2659
2921
1070
356
2377
1572
6633
9365
725
905
2668
1932
178
242
345
158
398
232
235
562
138
171
907
561
703
480
2392
1587
4867
530
4110
5563
3110
875
306
13827
283
4540
612
141
495
385
893
1049
489
11424
4920
262
1255
722
894
121
161
260
581
903
562
1848
1938
283
179
2862
653
210
183
284
205
1952
314
507
278
9285
1649
4696
1334
659
2230
3674
409
2222
1676
7440
3719
2024
164
1117
5009
186
835
712
202
813
7278
785
787
338
106
233
340
266
1338
1349
4705
2194
1063
1386
807
1161
720
170
653
772
111
1412
701
5172
2367
2096
2235
142
4333
1220
146
122
307
1965
3060
5572
7022
472
384
2255
347
365
10111
2231
587
1940
7263
170
988
102
278
3191
631
9493
2604
3309
1401
1851
1054
616
2000
603
5188
2148
2495
147
3535
1054
600
846
126
128
278
1848
2907
152
1259
454
12297
2404
602
4348
1535
1998
583
108
2642
121
9327
562
1123
2127
7003
1810
543
7054
2122
6158
103
232
501
248
371
409
253
156
136
135
113
120
609
1595
536
4475
1260
2156
1181
5487
1875
948
1182
578
1762
1709
6612
7497
2082
1331
210
124
2501
700
124
132
2825
14935
353
126
235
1418
336
495
547
689
1646
2003
404
9510
510
456
1071
797
361
1900
115
102
137
811
1860
560
868
5185
717
773
226
646
423
166
734
1754
230
191
480
7311
8144
243
177
498
978
235
9459
235
2844
5453
1136
312
903
903
7186
423
739
440
125
448
618
539
625
526
415
417
1301
14807
133
343
154
362
345
670
743
809
1919
192
396
2100
1205
215
7080
5271
7209
6238
915
1737
406
1244
339
334
107
206
1471
988
400
754
231
105
321
4716
3433
4184
8563
4173
644
127
1786
191
2690
129
730
5589
369
555
1456
7486
7549
142
955
1216
1563
7289
5019
688
1499
1193
2493
8909
684
8799
5048
1309
939
263
1375
6826
4268
1638
695
478
6586
9728
604
2836
6763
111
590
3023
388
115
390
177
225
385
150
4971
297
570
14573
7233
5009
2066
667
213
1021
115
140
770
876
135
844
7506
562
226
197
2273
7318
118
377
1425
4122
1323
1120
10311
1323
1254
141
388
7136
5004
1841
240
1556
1629
134
3546
140
1807
473
1452
8900
549
422
103
106
224
282
319
140
511
2128
116
188
5535
709
187
188
457
10359
1369
1463
313
1031
129
377
1630
2167
2007
1426
672
12055
4784
591
237
404
2717
211
382
173
128
2568
236
133
882
2024
255
535
2203
229
154
415
140
267
162
4971
293
643
1055
1466
4577
2677
7483
2066
604
230
491
381
172
490
150
365
381
172
490
242
2156
1230
147
3763
172
490
242
1656
708
404
149
7436
274
149
1179
155
2213
286
5048
127
111
158
106
205
1887
550
5194
1323
4523
2009
292
812
498
868
196
102
397
9430
1519
136
231
181
708
273
125
104
969
1144
4068
1285
690
5231
1456
8616
266
550
3653
361
660
132
749
5635
356
647
509
2590
235
107
1979
151
1117
4876
151
201
509
227
5160
709
2111
5683
674
145
302
631
117
1397
3290
5420
2317
2950
1064
836
397
4337
1916
106
199
169
2673
1565
3217
517
436
5723
682
498
142
2155
2510
932
1973
1983
320
209
3205
523
206
3291
7743
790
1671
1932
1195
555
2544
8067
465
1025
5067
6528
1583
107
966
9040
1373
2216
140
207
1166
271
314
9282
7231
292
2643
108
1072
561
414
1277
146
344
207
662
153
2349
6440
4189
495
4591
1636
2038
276
333
290
517
321
2820
8183
703
5147
777
4785
249
922
2595
234
3782
2783
3146
339
452
262
649
485
1269
8616
205
2997
220
660
975
1404
3856
1644
848
2572
157
7450
4324
5980
6195
727
441
128
2366
166
1994
239
157
464
6210
2755
1553
5131
398
106
407
606
181
146
456
269
664
1911
107
361
352
181
9490
752
146
343
455
684
752
6105
1082
460
710
3968
3465
5452
9806
3204
454
220
415
13664
461
1893
1121
133
1958
1685
167
344
813
1162
6332
8911
1896
572
481
1524
489
876
243
3027
489
877
190
135
111
203
595
235
212
116
916
418
1329
9082
1326
5596
6661
1969
233
1749
248
1039
111
1888
273
376
428
2217
5956
1126
170
549
586
4903
7115
209
518
1123
365
2189
2108
1671
2924
11420
3511
367
110
6253
2280
2868
488
269
1164
1037
1439
633
237
458
487
260
161
303
334
741
1116
3876
1692
115
235
481
3231
3646
616
616
1188
699
2113
5473
8127
611
265
6254
11368
460
127
3505
2960
2222
1351
1100
2272
1151
5066
545
157
299
481
5608
165
434
1902
1463
906
304
248
114
286
2830
109
250
1803
2656
7388
5211
322
225
265
113
167
806
12575
2926
1403
107
11483
326
4444
2269
7242
418
460
568
138
5617
2025
244
7783
309
3655
127
238
2176
594
2870
11311
2269
539
4182
1328
4635
2425
8952
1528
768
540
605
180
207
593
263
683
172
1066
1426
234
188
182
287
171
147
549
2284
491
1295
4015
692
876
7009
693
7009
101
643
131
562
450
729
642
2240
4545
2691
842
530
1015
4714
1212
9481
2514
531
679
678
1038
730
1609
701
3123
990
117
185
413
174
190
131
1653
2122
2928
2860
7326
753
1526
452
8421
8772
704
7274
245
1155
499
108
100
103
163
1176
1883
419
688
217
107
399
2882
3101
892
1100
335
245
107
140
9014
607
1441
6665
7408
570
1661
3155
417
271
7339
1291
12545
1013
1748
258
2614
1120
370
4078
6838
1947
362
207
104
324
315
121
463
1789
576
107
104
471
147
154
2616
345
104
579
107
517
125
154
1856
8006
2039
5965
872
4436
370
143
1371
362
3339
338
476
102
188
364
493
1407
2915
8903
2354
352
703
3251
1185
511
291
1071
381
468
1958
159
337
209
240
252
248
200
647
729
5108
7338
374
497
5879
1737
681
725
443
1331
457
1321
2719
457
2661
1735
561
469
766
118
190
195
658
712
219
1351
532
2372
308
600
2136
2561
1613
1758
2309
4484
722
1475
11968
13305
2946
1273
816
519
6708
892
1014
4207
177
162
160
3003
1725
387
109
195
1579
820
1030
2494
163
107
113
1448
9357
2938
7281
4998
341
554
1584
225
151
1587
279
489
1555
152
249
456
8651
472
417
380
518
410
108
280
1997
156
101
266
106
3476
711
298
238
540
485
740
331
1460
4976
421
14186
487
898
241
1709
1624
469
839
690
7091
709
1197
699
5425
1177
143
248
350
351
3823
3940
4773
244
777
185
349
349
190
1848
2222
1837
1152
481
315
217
200
8992
2166
279
591
210
218
256
243
4184
2329
2951
241
862
210
1098
674
4771
1574
342
175
1921
4025
454
9076
195
219
2054
1198
1380
6057
208
1115
2138
570
3728
1663
218
3438
1105
1755
9077
2285
133
205
603
334
308
1712
8524
1071
3502
193
108
110
186
202
2058
280
110
134
106
168
195
133
2318
1844
255
305
315
1240
6231
3750
800
603
133
217
339
5107
2749
1473
233
128
168
195
133
1770
7134
797
1614
1755
271
314
12769
462
1625
595
441
131
572
162
601
142
149
365
339
294
356
5726
9403
4736
471
134
131
223
108
3140
473
134
131
223
108
1889
3195
312
215
334
447
1875
1471
5404
6065
3609
952
561
419
3224
8014
258
5715
2533
185
4227
488
3460
1139
685
247
707
670
1212
654
694
417
5040
921
1088
9456
7353
2268
2966
538
546
270
546
1241
1287
1138
163
7304
4161
3179
812
1158
137
135
453
8559
3355
7361
789
9579
14965
193
217
3994
1261
527
1382
527
544
872
4853
342
548
3406
345
7268
2268
1261
499
1209
8926
8302
4742
1436
725
4481
14965
1732
6730
2526
391
7894
652
4496
930
3610
1101
440
128
204
6348
812
926
3075
840
8524
740
1734
146
216
199
166
158
370
233
3266
142
216
157
115
157
187
195
270
264
434
3255
734
1157
4042
1546
1435
9057
711
6414
7083
1721
930
617
794
1365
8501
4067
7025
1328
3060
2035
173
155
2949
5486
3730
712
5792
7752
3082
7476
2479
8540
2891
220
350
4224
3260
524
173
376
143
1919
1017
137
2233
530
173
376
1671
1430
4408
595
7332
133
184
1189
876
519
234
106
9367
9140
710
681
100
276
1274
354
4178
348
2177
280
279
4530
803
6072
4900
277
268
279
487
1179
8203
207
4958
819
431
1429
2477
2949
231
3407
3948
2265
1370
947
360
1337
3666
1105
4216
444
309
343
3512
892
283
935
309
343
875
3511
443
309
343
881
645
175
220
1828
160
1341
698
4215
1378
533
537
2905
1319
585
363
1222
1548
692
8862
5995
2093
133
4302
11980
1870
1573
1566
741
637
257
2939
317
217
794
616
198
335
113
730
841
6573
294
396
3785
465
1043
4447
286
1002
1678
776
1372
2179
874
246
319
224
223
559
1427
978
1364
194
161
240
204
560
181
105
951
418
5346
2411
126
144
347
168
126
101
328
299
188
2536
1360
101
3215
1884
229
144
461
312
330
364
1892
1717
4242
15876
1323
2794
1703
4995
264
1731
529
4576
4408
110
1538
2256
186
200
308
451
188
264
1446
3395
2004
5204
3660
5488
2009
4040
3691
615
584
2320
106
398
228
220
162
333
486
128
312
866
199
3266
390
198
2146
306
2230
3691
4271
5455
3174
717
1764
397
378
434
726
562
1014
5575
9167
838
5022
7358
4330
1759
983
322
1476
164
365
218
282
199
152
232
1949
151
672
717
125
489
833
212
139
3057
9307
725
149
662
173
152
235
1414
190
143
755
102
216
144
208
9110
553
127
112
612
635
104
274
5166
697
1977
541
7772
7533
141
7804
6452
1625
6809
900
909
1303
2374
394
126
1159
4334
2408
810
674
715
4498
1346
5701
381
2655
1402
1876
531
391
2065
1414
3931
1273
107
2709
8813
177
342
440
3280
1400
1464
4121
825
886
1098
3078
8083
270
596
503
3415
149
627
116
145
749
102
143
439
302
143
439
1351
117
104
112
201
214
105
756
165
301
1908
6722
899
1508
1299
2372
535
1114
575
3893
1792
140
1382
212
5406
140
211
380
2384
811
674
756
504
1567
152
305
439
306
278
444
4288
2650
1429
1915
933
438
2534
196
3285
1044
5403
7314
3390
319
3747
5282
2079
2417
1034
12711
3299
130
7797
4989
968
8703
337
1946
149
145
701
101
5898
139
133
106
233
1881
399
191
285
181
233
128
120
258
372
2278
3178
279
246
1283
138
125
167
617
685
160
560
101
494
238
1801
2395
649
1126
101
3546
1324
1037
162
415
5918
8942
2558
4814
2219
107
261
201
242
689
1638
108
8788
3717
374
5429
269
11167
4647
1524
278
5592
486
504
2525
1236
10637
1039
376
379
669
1454
507
676
454
264
133
388
175
129
484
275
273
540
551
2327
216
4638
1432
551
329
223
172
710
221
2383
203
115
329
224
171
4863
5427
127
372
480
9528
1344
7319
1313
1734
1781
299
9381
7252
211
831
1469
291
296
2131
7394
2311
9395
4082
301
264
452
758
881
229
6655
5002
5923
9494
1316
5127
3523
9123
10359
2031
992
917
102
108
1266
235
423
2549
383
259
205
556
102
717
274
797
182
292
156
685
573
102
1330
1626
683
789
148
154
359
289
475
233
383
140
600
1143
945
8754
286
881
216
520
949
219
1403
205
2032
369
344
100
141
106
137
532
5118
1008
3667
5336
2000
253
3626
5197
1407
863
2459
189
821
117
341
181
190
1193
340
216
619
502
9095
1406
352
185
579
248
1320
269
108
1094
516
1036
308
1119
3166
447
9442
2924
497
1793
992
7491
2219
385
552
452
163
2644
2529
2318
363
973
6303
1478
102
689
261
191
3565
131
2684
14353
304
102
689
261
194
425
1199
832
1563
212
830
573
719
501
4529
573
719
523
990
204
238
1251
6505
14927
4394
640
1494
326
4686
507
386
613
328
1458
338
763
2367
7424
6964
5011
6533
525
551
666
568
344
8981
1943
209
156
472
2209
4916
5053
1694
659
584
693
381
8919
578
794
438
1733
9311
379
150
436
9189
219
887
4052
324
534
123
1202
11621
939
2295
2097
144
3053
1763
937
245
260
1413
255
261
400
344
5745
1884
269
252
383
553
179
1273
4015
2137
188
151
975
250
2291
134
141
136
919
146
987
193
695
1679
410
7204
4583
13647
4539
206
264
305
106
231
4404
4864
159
1278
6728
4453
1866
4807
2694
9431
1210
3119
10578
2086
1274
2765
7040
203
2140
5351
8519
123
376
115
290
1453
10301
6211
607
741
2593
816
9014
5959
3164
804
683
641
233
314
2866
10697
1650
2233
131
206
125
12721
2975
7592
1802
5193
5857
179
131
420
255
675
420
213
990
9299
5714
6964
3131
2315
15566
904
1067
2602
1757
656
429
873
262
621
11589
262
2906
1644
1904
118
556
740
12303
550
896
5575
5095
2117
1133
643
5212
9592
4025
10838
181
217
6074
2685
1923
270
373
570
9051
616
1168
435
232
309
699
4048
401
1444
3604
2631
925
964
726
703
577
1590
192
475
857
446
155
102
1969
2119
523
213
703
577
1398
776
3156
764
5283
9416
349
513
451
631
569
436
869
513
451
631
1307
1760
4514
230
10438
230
4154
4431
3888
365
3647
9062
5914
191
166
152
128
104
233
105
231
172
2747
2949
1872
434
1573
1598
314
210
713
167
124
156
2033
8914
3021
315
210
713
167
115
7586
5506
7428
9461
1482
116
4279
440
1690
705
2818
4814
4242
13657
3013
4556
2319
481
5076
1658
413
2995
389
13115
232
6381
1447
112
461
332
138
103
1979
4162
9533
2104
6049
5710
1472
431
160
239
764
1146
4774
820
450
2134
14717
2642
1330
7372
265
1155
863
117
1044
2220
590
203
105
2836
9091
1259
6158
4499
757
5555
903
1180
494
581
236
1082
9450
2148
565
1207
231
762
2732
2770
1251
2414
398
953
998
4495
840
1180
173
5256
700
1271
292
7036
886
334
3696
3100
292
370
270
875
411
1935
345
8130
11189
103
152
176
197
1346
11455
206
134
491
1794
2411
13162
2475
429
471
568
535
541
428
535
429
580
1095
249
1289
2075
14903
3968
560
7162
462
1919
571
520
2141
105
419
1389
2296
1261
395
1037
775
9355
2132
2058
2847
421
7291
836
1866
663
587
9434
482
534
405
315
1782
7395
964
454
857
501
2053
569
377
307
113
227
152
249
841
3006
134
2103
943
7407
598
236
404
282
10829
302
8062
1566
1215
893
124
320
211
175
250
1270
624
287
3394
1189
415
217
673
358
904
169
445
1504
892
9460
454
2554
542
2567
580
229
397
214
162
101
319
5368
279
224
181
223
297
2241
4690
1530
1668
1483
247
760
5343
344
2073
1283
942
3984
1506
371
691
272
375
691
581
401
178
1162
484
344
100
267
2324
929
343
267
1539
390
157
1717
371
374
272
372
688
587
293
4907
1999
903
311
458
1231
5605
140
153
943
404
4368
6668
5858
3970
4445
2577
1837
1064
2335
766
3354
3973
763
971
1147
1062
8123
692
1074
534
5184
1790
1867
1464
683
592
309
1644
177
156
483
134
638
268
2208
187
408
426
156
310
1766
1072
372
144
133
514
7153
1900
2128
1635
605
229
331
366
1311
1173
853
100
4118
718
2086
1775
8933
3714
6658
165
281
313
3671
133
1636
757
1261
901
8924
3533
1049
2905
5482
1436
7538
2039
1192
143
170
127
253
1950
163
161
1641
511
741
210
511
1901
8634
110
296
292
126
102
237
481
1955
1056
137
3567
292
137
102
242
481
1459
228
1243
1442
137
939
4046
2410
335
445
350
207
234
1216
671
1130
137
3678
325
206
458
1049
103
391
536
1466
325
967
5600
1441
643
7344
242
212
2144
121
587
201
154
172
260
333
116
3609
884
413
161
627
929
215
454
846
169
151
584
248
227
9206
319
297
112
634
1775
1520
695
1493
622
265
1012
1474
310
516
625
1310
447
7323
857
1950
7537
5645
311
517
296
1687
946
195
497
113
385
2143
735
6459
8326
3289
1416
385
260
612
2559
131
137
574
1009
1814
1195
204
2584
691
2039
1358
8777
5618
287
493
312
9384
317
136
507
532
1460
2650
7503
4977
2595
1121
199
1119
2363
118
123
142
3744
9243
1968
1038
1042
1246
1987
609
164
190
416
200
205
593
572
1841
1087
154
3581
649
8012
7141
2188
3839
6540
4967
251
248
517
4280
319
553
2142
601
1816
7437
5010
118
675
246
5567
198
840
204
251
4250
461
2829
135
220
123
162
239
208
635
640
431
485
576
167
1890
149
460
3613
133
5970
9227
1296
118
924
2332
655
850
383
5184
1253
137
2158
490
480
1186
281
267
2314
1366
13267
321
1301
617
207
148
719
146
114
120
266
154
1731
634
577
8842
416
106
117
1052
114
100
354
4768
9377
3506
1557
608
194
248
246
427
2135
149
716
4108
4959
1176
112
123
1294
143
319
931
2129
2293
133
1368
3544
14450
2980
3035
4398
3446
1780
1512
428
450
384
116
113
6033
386
118
2168
224
1170
108
241
284
3698
3741
450
433
377
6686
3913
706
112
222
155
459
961
511
502
2053
329
1202
478
511
553
479
1696
320
206
456
456
3031
540
452
1431
473
469
3762
1129
9587
151
577
2871
1385
219
5218
1875
1291
8836
3093
6660
881
1292
882
1649
105
332
105
885
128
310
274
229
161
183
1165
341
388
308
388
6595
641
495
400
586
266
5339
3697
4605
1126
602
293
6901
133
543
1180
442
4340
128
108
5292
1969
196
398
452
196
2241
398
440
1432
213
626
1629
602
5208
1833
1489
845
226
217
240
1452
724
259
460
5196
777
2707
153
7397
180
2648
2100
6313
1658
104
185
196
444
1297
104
185
196
3382
444
189
196
444
7594
3533
493
737
689
291
395
933
1348
241
143
334
438
209
2261
2294
8930
5093
1461
3022
7817
4044
2354
5086
217
1436
3570
9409
1947
1595
784
212
8167
415
767
390
438
155
1483
140
186
1913
923
13020
947
205
463
201
2940
138
13614
678
132
9377
787
2989
1326
1195
667
204
440
680
10191
3783
1336
903
991
1245
563
5872
246
6333
6518
7499
326
103
1075
471
5298
162
1075
1840
296
4863
224
205
443
206
933
4714
3349
1978
106
117
2404
320
108
365
1033
2864
2972
8276
254
184
460
119
645
503
940
2234
593
529
253
698
382
172
336
703
579
126
3686
362
120
119
2967
5379
1986
178
4797
2621
2268
6589
9004
2516
1327
752
131
4208
186
213
880
2004
358
450
6595
2238
775
330
1940
2155
3024
775
330
591
201
199
9204
292
293
697
1717
793
4936
5446
7445
1813
13648
831
211
160
124
460
203
189
1761
12638
155
123
302
131
156
1801
239
2189
3726
319
477
6422
707
932
375
1454
242
105
422
531
1058
755
1633
4113
376
3690
4069
5058
7295
6163
1223
462
255
101
1488
1554
3420
548
205
187
221
1833
3606
151
778
2338
103
300
151
475
110
132
107
213
165
692
1637
153
295
342
248
1317
788
176
340
2431
891
4862
857
505
141
228
242
2150
507
1951
851
475
110
243
6081
110
305
453
1959
969
3343
4038
3955
341
4490
6967
1657
5096
1485
3243
627
990
3594
578
315
260
4926
3198
260
1456
5873
12810
1261
1499
655
166
1531
122
561
202
1864
9412
221
1017
2690
866
418
246
2010
233
105
8789
1009
1805
501
9208
3192
673
12194
228
624
1026
1876
565
418
354
650
809
448
1196
582
165
565
930
932
238
559
153
265
1315
4420
10540
5812
1802
131
165
464
207
310
151
135
619
621
425
758
960
346
8089
844
550
345
1604
3389
438
173
701
1560
8063
390
289
353
1099
1120
268
1332
260
254
132
119
129
2464
167
1678
265
382
258
199
2180
4463
1143
558
308
2337
115
206
337
1603
2095
11638
606
883
1536
537
1570
7372
2351
2811
658
2496
423
1428
115
362
219
3662
3388
907
483
116
488
193
1123
114
673
891
337
261
102
1892
177
645
1908
177
2478
660
4366
2809
1275
1329
1826
1985
961
718
2764
735
2764
1664
2325
1361
4970
1675
1365
648
4651
2352
320
809
2619
635
340
209
272
334
521
209
401
505
615
396
378
346
352
124
898
173
155
941
1314
905
251
229
502
594
161
1400
521
313
688
301
104
717
501
116
959
1803
292
489
183
1125
104
497
8466
5485
7948
5143
2516
1427
143
211
3587
137
3013
144
161
448
161
280
12231
152
159
359
2779
223
186
2223
7318
3149
350
187
2116
769
133
3294
168
431
110
121
311
1884
5087
8737
161
214
198
359
422
405
1754
2258
1354
7364
254
315
202
168
1314
455
639
1262
6294
621
1707
1541
1371
540
107
1328
477
498
4344
1055
831
1338
439
1373
1324
2286
2653
7360
132
969
6305
7449
2864
801
1105
362
402
102
529
220
260
199
1164
147
557
2774
7378
14109
463
702
270
5953
1269
1100
1298
1965
1323
433
1400
5340
7246
1451
278
337
8303
293
408
4241
272
472
449
9524
178
2543
364
1644
7453
599
2622
6057
587
519
337
892
6965
3619
7326
1059
2258
11684
8942
3266
859
999
336
1335
566
296
105
281
204
869
176
124
191
2564
637
675
554
675
554
9047
13685
1607
1005
4709
165
4404
148
1125
163
511
8605
499
276
498
457
1131
1761
2731
5640
1107
4021
320
12757
2147
7029
649
11865
914
2000
2525
243
492
861
216
330
5739
1533
5572
9424
1469
880
5738
5495
972
1536
497
9148
9424
3264
325
711
3545
301
340
112
9029
687
2935
4834
8967
5588
457
495
469
134
206
345
147
6812
9281
536
3116
602
1351
426
166
112
111
873
875
480
951
224
5564
951
447
1436
1226
1095
1641
129
8119
426
166
112
1271
1781
6972
5964
385
2580
6252
187
461
757
310
1355
2533
1810
265
232
1471
308
389
1711
1927
1015
1895
1999
2194
383
2030
142
225
267
278
1254
433
1344
153
2270
7025
2332
254
909
3158
292
10482
1906
953
621
872
936
7593
5821
755
5819
3268
748
650
332
620
1850
6571
189
267
904
280
9022
179
189
171
106
233
352
3032
1195
467
501
226
7451
2442
124
328
566
1032
658
429
120
8548
1153
124
328
5047
124
272
303
774
1139
283
252
881
2110
435
11114
798
552
855
485
664
4591
9192
4287
264
6644
185
167
189
164
166
1021
206
167
189
164
166
1896
3562
216
167
189
164
195
106
101
3407
216
167
189
164
194
106
1907
5435
3379
1163
2753
699
2233
1318
860
2043
832
284
2751
210
5978
1638
1110
5167
1842
2105
1328
360
330
5701
8856
123
461
660
579
1597
208
4431
1576
6114
7918
873
8150
593
471
593
419
2246
7458
930
271
6710
333
2316
282
827
2124
9348
276
208
1454
360
3009
1879
3337
165
454
180
3700
431
9330
620
1447
7335
622
790
350
3504
5461
1147
1193
3268
1511
10382
8679
4083
4302
357
1552
795
1956
477
189
121
208
117
336
3549
2212
121
9441
3151
2550
5616
724
144
410
1787
129
1058
7593
341
1855
1039
594
1005
8959
629
1695
2227
1039
595
645
1940
206
1521
1560
3892
3588
3307
293
568
334
539
230
205
131
2612
1192
615
293
218
684
717
286
1194
830
3559
5073
7504
142
177
3916
428
832
1898
132
273
756
527
4891
1986
459
158
6936
374
368
1282
1715
314
377
5112
8865
10968
4146
7357
979
223
1061
2744
4609
942
6520
4255
4120
1497
1062
2311
1016
8460
814
151
361
1255
1304
6233
6818
724
840
245
100
3613
6152
8530
10051
616
196
192
793
586
596
1597
436
1249
1722
290
1146
266
132
959
423
3774
112
1094
6212
1067
5909
687
413
697
149
7185
235
340
291
517
451
138
5924
340
116
2761
137
577
205
255
645
100
734
13650
3499
2987
526
532
593
518
975
4744
2472
1937
14658
199
2320
363
127
121
901
199
823
329
485
1170
6177
1173
1979
536
3568
918
938
310
1616
7377
1553
1344
2775
251
249
263
650
2346
6128
1832
4693
7608
1516
512
14200
8917
108
1483
3034
215
519
131
432
281
653
404
240
614
13925
981
2838
212
2953
981
396
9948
643
4148
6681
408
1517
3279
4134
6075
1451
224
434
8286
389
540
3326
2506
275
2188
8552
569
7276
5013
872
2118
327
3818
5349
1526
1110
2140
1790
120
321
257
627
5008
2884
1887
7210
688
455
4591
3020
5854
4765
593
987
1516
4232
611
5218
308
556
184
1843
1110
803
3849
607
612
171
157
6654
2782
217
2336
2158
3555
217
987
7313
216
612
637
274
475
7124
288
391
973
304
179
476
1237
394
466
119
772
820
155
423
290
199
1554
1200
4182
1943
1988
7526
7666
477
566
14955
1196
2965
286
2191
907
1049
318
466
2252
170
791
1391
250
184
421
601
356
1390
8243
1548
2580
750
1151
781
215
244
411
162
934
530
4227
770
2286
283
922
9445
158
2694
9102
2426
395
361
161
402
6922
450
574
394
121
230
315
12284
1705
105
397
157
1328
446
4438
141
681
127
411
1586
485
111
226
105
294
248
117
1284
733
327
346
110
344
2252
309
1188
267
846
7472
10402
2270
315
1908
2873
1182
4408
233
104
8293
12297
347
1062
943
5848
2960
3437
151
5241
3301
377
403
147
565
667
114
7363
147
4992
7315
9085
279
403
389
338
9139
1371
250
387
498
487
5694
8979
875
2612
2301
148
204
302
419
649
8868
262
6888
306
5814
917
1495
562
3936
1491
371
5105
233
594
695
13767
141
244
588
306
9002
4673
6299
379
530
2209
334
4154
474
196
2145
911
306
490
183
1143
104
1734
8942
8366
703
4529
598
623
1801
4474
1269
129
283
189
2767
893
316
342
893
278
1038
661
565
1406
8800
2925
1911
104
233
273
185
414
115
168
911
106
4773
1644
124
304
207
176
408
2447
124
305
203
3886
260
327
285
272
138
100
3787
9431
10003
4890
792
7324
104
303
424
226
182
505
259
430
1044
2107
178
104
360
194
221
114
150
106
5671
528
379
313
241
2972
1239
8890
2075
304
349
1147
366
118
368
100
1415
239
1684
3170
1271
3934
185
151
690
710
8781
721
2141
450
323
433
158
3255
9412
212
716
378
2450
241
223
232
446
226
204
7356
559
401
559
150
1785
300
163
414
251
8105
1520
7127
2652
283
147
119
1602
495
308
247
384
765
1107
672
154
909
177
369
263
212
964
5902
280
1686
143
203
441
476
186
171
2506
136
3140
107
1055
1870
696
225
1841
677
9651
200
276
167
549
117
4084
2332
5306
8922
10268
283
283
1302
936
7352
4898
458
453
118
705
100
113
353
252
1400
211
753
172
520
1758
7447
461
1059
175
1125
5499
172
1108
208
5152
930
1074
692
927
106
233
931
203
418
241
164
183
346
395
105
1957
444
317
1229
3555
314
1480
5609
1254
7627
178
585
540
189
217
5786
585
7236
3071
1931
609
867
503
900
138
351
934
5100
712
344
2312
1062
8519
254
1913
416
122
122
167
398
517
146
163
3246
2831
4253
235
1424
4973
2395
710
4677
3225
3984
233
109
413
1868
1663
267
430
557
7387
152
344
152
344
151
254
152
469
461
208
2054
254
152
344
14320
237
105
1232
206
1934
1188
111
825
7622
556
1300
5401
1609
515
511
153
363
3675
670
5597
14849
408
7101
451
283
723
12001
902
224
262
675
2690
4985
329
340
4390
1959
1345
662
2142
6690
156
155
284
287
2984
486
1615
649
486
410
2853
592
661
1895
1456
151
914
486
410
898
288
276
1268
137
929
5300
2368
720
4910
8985
8854
5381
4397
2163
2177
606
674
377
3142
2817
593
730
1043
463
1571
165
1881
864
1335
2784
8974
3812
2034
2788
2152
4095
4887
11722
900
1639
113
149
6988
4752
1639
521
1933
2417
292
3475
479
5097
195
784
903
5962
12582
5067
945
1159
480
1246
1222
4527
227
2016
274
326
335
288
472
492
182
1144
132
2431
559
3984
7213
2042
9010
4348
253
569
544
14120
2490
1743
973
9505
8339
5787
3226
189
385
115
7106
651
509
134
281
13935
278
420
8700
1172
120
3986
856
11030
1574
3228
318
1464
7662
3748
5950
3584
2286
2040
191
133
208
1067
7396
3165
914
220
324
509
8489
650
127
204
611
177
13786
1220
2677
133
1007
1923
475
108
417
1868
360
526
260
131
151
451
5589
238
151
1860
8837
5051
722
765
7449
1445
755
382
2371
7365
236
231
2743
147
158
681
102
3264
3499
2965
531
929
2526
313
1786
195
139
263
249
1111
2523
195
144
186
191
867
2507
195
155
136
163
190
2650
1066
1092
875
248
293
471
113
212
233
9149
202
12741
501
838
837
12686
2246
306
2624
4738
1030
2687
257
195
662
4416
183
5008
1142
457
1741
1201
181
260
7354
209
2374
9082
2651
8922
1444
2703
4405
3177
3901
650
372
106
231
298
5951
240
1388
2173
114
667
570
4235
7449
4839
1384
139
4696
4354
3106
1862
278
354
318
473
7946
279
336
524
539
1765
540
4092
1796
9312
1165
3266
2341
6812
6640
772
465
192
103
493
2330
8499
2183
125
693
125
693
290
1214
274
129
292
5885
178
273
129
292
906
335
652
1230
2960
4416
845
1260
2773
625
902
6824
271
6119
2386
345
668
243
429
177
135
396
5123
157
6473
424
1904
1002
316
297
135
1524
1497
1424
7589
4729
772
583
326
259
465
1480
2035
343
168
117
9338
405
717
1856
503
5575
594
2568
151
683
478
1822
557
1825
504
198
711
218
1070
563
6462
463
1393
1955
1639
768
4159
8782
124
136
3993
297
4336
2472
14806
2089
1015
476
3284
3284
4411
682
271
219
4823
171
1975
5387
898
9181
1150
1815
1755
6353
537
613
265
276
551
265
241
560
2962
9392
160
1092
2114
1657
7108
686
312
121
3402
13187
2449
271
241
562
501
419
143
535
5313
271
241
563
502
419
143
534
108
1547
2466
581
15023
7944
480
6664
10369
952
160
3721
13466
151
703
129
113
206
117
188
124
1667
4799
148
13790
1082
1572
1481
206
598
9128
1965
129
2289
423
3058
174
156
394
423
3214
169
1110
104
2483
9405
8977
5200
589
104
1935
1947
405
275
9056
956
1145
2433
5663
4756
1235
269
2232
622
250
171
578
2650
874
1785
462
8194
302
1627
3469
998
529
656
437
321
1437
623
474
1245
1722
7137
1163
6692
1533
1805
2576
661
2376
1000
512
566
1021
8785
803
808
177
4691
1521
278
153
307
4469
243
1051
9858
9297
2663
112
340
1250
3126
932
504
823
202
377
3121
2296
1384
770
3240
6924
7087
1626
638
13511
5269
654
7264
2263
719
138
171
118
520
800
150
181
411
131
307
123
288
5813
2389
936
267
10784
1241
1376
670
664
6286
4718
5860
231
233
2141
2049
227
312
1476
2853
597
6967
462
143
658
13690
188
133
805
303
133
130
760
2243
916
550
2335
274
371
127
121
2643
242
1118
2194
1886
1218
6952
295
3418
1761
287
3907
6642
467
860
667
534
100
1256
250
7293
295
1888
1369
4484
175
2025
120
2762
2008
603
1615
9413
1642
2773
507
901
3726
5599
6617
2865
1426
1340
1169
645
1285
333
330
353
520
6066
733
315
108
256
263
1791
2461
1787
5661
574
187
9512
1481
1121
147
1558
7466
888
1422
4356
10645
862
100
174
227
106
8871
7455
3314
100
120
5188
3167
8895
220
4047
3162
5021
171
5722
700
112
246
490
184
1121
142
3037
709
149
282
226
7425
121
241
475
3643
9114
716
7265
1111
672
323
334
932
154
417
652
769
118
1594
138
965
542
155
1108
669
320
331
932
129
417
652
769
118
519
4038
889
2066
584
2715
2929
700
7056
10226
1275
2769
403
909
1145
1148
135
293
112
1363
7958
1280
2960
978
833
230
747
263
114
304
259
124
334
138
4052
464
615
1956
554
705
271
2142
3413
14932
4781
3203
869
200
3947
5615
200
183
106
272
209
270
3931
135
170
112
345
1360
2400
180
104
339
619
1523
5154
284
1736
2211
12767
1032
150
289
499
358
685
620
2633
535
405
1851
2328
1057
609
1463
1998
442
643
2734
4510
4080
2461
2723
701
6200
1643
113
178
1455
638
4446
673
3264
292
154
130
107
168
197
165
400
130
388
333
2486
467
113
177
145
168
197
165
450
196
130
1947
1260
741
2361
3717
6170
2082
217
365
399
337
465
408
224
161
151
928
1231
200
9304
118
339
1106
9152
606
1317
485
606
2560
206
1280
1780
3194
11747
11808
11917
210
938
987
732
2286
195
4801
438
6415
1932
5500
2915
1447
280
244
663
8272
280
392
391
547
3511
869
5909
270
3522
4965
7295
1182
319
553
4848
7339
105
388
451
1259
250
156
263
7629
9422
5832
294
2332
447
7530
2525
929
812
3254
3242
712
738
7358
3532
659
1956
543
1516
4238
5872
1436
2309
342
363
4862
407
4016
306
363
944
2821
2179
2705
962
2772
6125
514
1110
2027
6003
4049
3819
6577
387
2913
3594
211
352
325
272
858
13824
8191
716
5296
137
2177
3515
987
1140
651
935
1389
6863
2123
276
1491
1890
6411
11910
885
564
2025
1470
8776
5284
108
384
124
140
176
136
178
458
1434
149
180
178
125
327
14527
1456
330
1086
487
317
3021
275
4646
6212
132
416
434
344
305
101
114
1953
2095
463
175
593
5973
110
302
459
324
219
105
232
956
271
391
583
325
169
4281
2695
100
245
332
136
1429
2318
269
157
151
689
2176
583
325
239
486
2035
9368
3006
269
157
689
443
538
218
6845
818
660
106
5001
5395
705
1179
504
7000
1593
1125
3261
2646
2319
6156
1454
2541
349
536
968
3972
2361
10253
473
1913
349
199
4967
267
349
3457
349
201
133
5079
6815
233
106
119
226
435
5010
4652
213
141
216
323
2187
1498
9920
320
268
317
353
7808
1129
1541
363
215
320
1315
5110
3885
1219
126
1342
170
677
965
1676
5008
1597
5239
5049
1711
1479
1755
2605
1783
442
6882
233
106
2213
2124
1406
7401
4139
4049
5375
3519
330
200
108
120
221
213
114
4092
564
298
207
234
6750
1239
140
761
522
120
1559
470
4699
901
373
7266
535
507
1465
3949
150
8902
139
2776
840
13660
1152
948
3735
340
612
148
8086
12783
1020
8973
1187
5965
965
9277
154
5664
2485
2729
9372
3167
179
7446
226
3369
552
1408
7430
2522
1683
129
270
334
140
677
871
3661
744
676
508
12767
2718
1221
1007
1430
231
132
803
4302
194
245
213
214
3017
1883
1214
1257
842
541
200
1395
244
535
8323
472
7264
7395
323
468
1371
172
2522
1064
945
684
740
6641
161
242
14676
9295
653
8917
110
720
532
1300
2041
2624
7426
6055
1306
1867
137
646
2205
8942
622
634
583
239
223
541
1007
335
8913
802
9465
1436
473
233
160
3435
1624
110
303
664
1116
244
185
2437
905
1052
185
1925
9163
1855
110
100
290
322
5633
7346
4664
664
14383
351
334
875
714
1244
876
4876
3283
670
1845
760
914
5245
398
244
1526
10307
7925
550
5563
700
8313
10169
7485
2246
831
892
1818
4881
6027
139
1862
209
1076
231
860
1406
553
2043
677
691
297
158
231
1463
538
386
7607
236
883
539
498
516
153
2268
606
973
283
250
1628
477
732
678
8933
10390
2545
100
420
110
141
2151
9550
2226
756
113
481
1433
521
204
161
231
596
280
4510
4762
2598
953
1282
4636
1096
1011
1877
515
122
175
134
348
277
231
649
139
2042
516
136
203
380
206
211
160
423
1259
1360
338
462
100
179
365
1819
385
437
143
2805
1132
1241
12751
2987
374
1194
269
136
4258
137
1639
1238
1718
992
1766
159
528
143
100
1750
391
296
472
353
1402
178
320
713
332
915
1723
140
174
887
155
186
940
135
852
143
159
4226
101
540
102
141
239
3562
117
122
239
1893
9831
693
569
251
143
100
233
105
1591
8404
5382
391
384
476
434
158
343
221
100
177
522
124
1040
447
210
523
3311
1225
213
153
234
147
620
392
153
1502
206
2492
392
1011
294
333
483
430
435
603
585
336
829
1529
2140
500
104
107
877
361
157
4793
149
117
131
117
107
105
102
244
200
1046
552
1318
385
325
364
437
1364
152
1265
2004
144
635
1562
10930
171
231
313
459
206
3001
2102
232
459
206
2324
2629
5898
3612
386
208
6644
1514
700
5340
492
817
116
1369
235
219
138
1383
235
219
154
272
527
2417
610
4590
375
2015
3660
217
533
4591
1880
615
3163
2638
615
560
521
413
1154
189
788
618
207
109
312
1351
114
3770
7322
3751
1143
3724
1030
2272
1319
1165
412
233
11719
1777
3698
211
762
3064
212
471
3037
2526
3167
9996
526
750
1115
360
377
8352
2706
7408
2770
553
1851
522
366
265
372
487
286
112
482
118
129
2042
1405
3777
467
259
289
1919
147
272
794
1136
1614
1469
145
241
725
9682
3611
418
1551
1359
765
1163
131
5407
499
131
3885
284
1911
7400
1286
1256
204
487
273
416
962
1625
9359
3390
424
184
178
235
125
120
3599
199
235
111
125
194
475
293
1454
120
1737
179
2167
129
144
223
248
297
467
134
132
6903
1697
452
2923
1266
2626
700
1202
1773
676
817
523
731
226
1767
469
1978
523
731
226
404
302
158
373
433
5067
4011
573
9409
404
124
1139
8146
1979
126
232
104
335
1564
618
123
3209
8923
1356
7281
1606
1749
488
350
3365
348
1190
355
165
158
183
290
1562
9338
1369
4937
584
534
3591
1070
508
584
534
4705
2514
295
363
118
104
448
222
431
210
106
106
6200
3051
362
7352
876
509
818
116
915
470
2472
9517
3341
941
469
351
654
244
4023
654
792
9427
646
569
646
569
244
3647
5686
7171
659
653
14241
5187
5890
1022
244
4044
2071
1229
309
2800
330
504
383
1198
1650
14352
9936
626
671
7555
6226
207
212
8556
8894
9214
3046
6127
1269
10285
6632
482
7861
194
224
128
355
1222
135
385
237
154
1578
130
1307
574
694
537
690
12623
298
844
670
500
244
275
1331
1979
3202
501
104
113
337
7349
1317
578
144
432
1325
1932
173
364
2575
14975
6947
854
138
349
191
174
735
141
309
781
111
135
1695
8377
2889
369
7628
1149
2818
7713
2161
4792
1451
280
459
349
237
8021
280
459
112
6937
1548
2073
1727
267
478
745
7396
269
122
1277
141
523
119
960
236
169
9556
702
1019
1026
156
145
616
122
5321
567
444
104
323
3388
1929
185
192
520
186
194
2694
192
515
7507
2092
126
4562
381
5323
201
273
605
1259
418
496
475
217
438
486
337
162
993
1564
485
250
524
8938
7504
850
285
1965
1984
140
241
662
472
1427
377
1724
208
116
197
425
1677
1280
335
9503
1045
1257
3987
1089
1904
7741
749
9366
125
7351
6376
844
116
130
105
104
543
236
1349
855
146
102
7464
6173
221
9063
628
219
335
994
6460
640
257
235
207
109
160
102
461
343
1381
211
3708
7139
7427
1688
10905
106
233
3153
7688
578
7393
1256
208
766
295
340
2733
680
5456
340
4412
3256
8920
2846
3309
769
296
189
571
547
1561
9430
1337
7459
3243
205
149
138
239
7310
236
352
254
2181
3810
5185
3899
835
2059
7986
430
764
1463
552
704
9639
931
947
498
174
515
4142
838
286
241
258
246
302
240
216
223
701
169
1465
2687
286
262
247
303
206
216
228
310
617
2759
407
727
3505
4001
201
221
385
295
526
303
166
650
1476
1917
436
2256
11506
1792
160
136
195
1633
701
5338
6410
3116
416
1239
491
1627
370
194
2011
189
199
204
461
112
2442
2495
311
165
8893
133
1951
249
927
104
182
630
591
565
490
352
277
225
308
1264
3957
9683
940
325
8352
1781
185
1464
352
1663
253
132
1024
136
210
195
212
182
225
132
354
2056
136
213
145
427
421
388
174
1892
644
324
473
206
195
237
492
1947
1047
137
3639
440
191
121
109
285
505
1425
148
284
1205
11744
9349
3240
1646
1304
1753
1436
392
323
288
488
724
344
3125
200
533
594
594
564
3004
2593
4311
426
121
184
454
350
132
140
102
298
1023
719
515
1623
150
504
899
453
155
426
121
196
451
350
132
177
140
108
288
780
1022
515
1401
1350
605
8881
1744
3629
166
1572
414
1061
1542
388
14053
804
495
313
153
213
9412
202
166
5181
509
1015
181
154
1117
14784
431
416
4949
1041
5881
3572
2969
3240
457
3379
149
4641
829
552
112
1066
669
674
667
135
609
1602
187
946
185
155
947
447
121
332
513
1129
1446
674
686
609
1405
5008
1255
317
825
344
141
4365
3928
874
185
115
341
1263
1311
503
511
8076
2962
3490
7010
4582
843
1895
1385
3788
1241
131
8331
247
3532
160
4470
193
1522
721
675
604
1349
1232
2371
926
4726
2408
405
1182
121
323
12390
1582
211
3501
228
1191
10514
5702
1331
3728
2154
655
11113
9236
2949
380
9459
4130
1785
112
222
649
819
131
4246
256
174
305
162
1547
525
510
199
127
434
164
233
382
136
102
102
310
369
103
115
349
273
3726
255
117
102
2881
100
178
952
322
218
252
510
2779
6065
8910
3071
216
9409
6603
6603
450
376
5166
1891
587
110
380
8888
402
120
2067
138
1210
450
345
367
1215
586
109
447
275
512
247
169
3258
515
169
1941
3425
683
213
274
134
606
6391
4387
3120
202
1210
7368
3250
3136
504
791
109
5683
1148
4278
1712
3421
2075
4914
2758
733
4477
991
8894
6350
2268
6075
12729
565
1379
7668
744
512
1289
1765
13012
218
566
8171
621
1546
1145
832
505
9694
901
836
106
233
8249
417
392
599
360
279
1453
7968
268
203
4871
193
1020
1433
426
720
250
9198
8825
4164
936
207
3040
5804
124
154
876
923
142
310
5628
172
309
426
1246
184
3576
763
670
6609
2716
160
1518
187
240
140
701
205
213
190
789
1433
751
1222
393
565
357
758
127
142
337
190
104
1302
502
645
1182
114
1772
9363
471
286
172
11752
490
575
347
3325
2311
364
7431
270
790
901
7386
2244
531
8890
13345
2880
1144
806
6066
868
474
2193
911
2066
2092
1200
3069
257
314
1650
6217
1682
7621
5114
879
356
2492
966
482
2538
5485
343
4626
332
2688
266
3084
355
775
548
3255
613
4056
2021
107
739
374
1508
341
330
235
201
212
4116
9132
4948
1210
696
7519
435
267
3676
300
287
2212
5155
576
8314
11415
2897
3992
1527
747
147
179
165
213
234
411
4547
4165
481
973
1855
831
3772
1591
764
393
787
378
103
232
244
4837
2120
8886
1163
8910
10752
1301
1973
1451
9532
2233
446
178
247
623
156
537
1511
180
8421
1230
1443
124
126
246
115
2090
1155
3867
674
766
534
652
836
502
463
9928
7382
100
3289
778
3528
9044
738
750
690
496
1248
2611
9930
353
1920
5568
325
427
3502
104
226
166
703
1245
190
157
1183
119
111
1360
202
485
6026
440
13162
1201
772
6823
223
3808
686
5095
461
1456
188
781
11976
319
1272
609
317
6425
269
2040
144
1283
1109
8112
699
5194
104
5177
699
5307
254
176
130
121
257
3065
266
3076
267
223
243
7289
9301
5461
580
4335
1494
3599
932
651
808
3482
374
290
579
961
9558
1644
223
3139
3023
6127
6091
847
534
701
1034
3311
7375
2424
1400
651
6962
1794
866
358
958
205
364
875
1362
118
197
2754
6054
812
897
7377
356
451
1743
1036
549
345
906
643
428
754
2183
4134
341
343
4609
143
634
502
117
227
5714
3604
1235
118
656
112
122
2134
3327
1500
134
179
212
209
5093
134
225
134
206
212
209
182
363
1073
133
3713
231
125
124
169
427
1418
1459
715
12743
1988
1089
347
1064
8590
1303
834
12168
3156
2817
9495
1309
2495
162
1211
938
275
638
571
469
472
425
343
1426
1698
546
547
859
2114
1389
3400
2269
767
2375
1712
171
1353
3020
767
1025
528
3513
2465
196
7561
1223
5566
8495
3385
1076
2704
2180
2345
1569
691
581
112
681
581
4156
925
153
384
689
3531
4426
879
6633
270
598
14261
1082
5472
137
115
198
148
171
495
1450
3929
229
814
350
932
2859
6227
5223
700
1612
3239
586
870
8889
2817
3102
8267
2507
1218
1205
1378
8928
142
415
396
399
476
123
199
163
2121
1016
132
3714
1680
741
1136
319
194
1533
277
319
332
3022
121
298
119
111
113
1964
288
327
698
3417
8920
8248
1081
1120
136
427
277
326
339
481
297
9200
300
7446
433
193
170
245
1408
1548
119
284
134
256
130
268
1538
629
1156
4042
3900
9312
765
1842
397
3790
2408
8956
1791
4074
652
303
523
9800
12784
4443
623
295
2526
4143
10560
1072
2428
2182
1912
1270
2361
2285
1030
254
143
2837
3322
1261
732
371
439
6715
1573
2536
501
110
216
128
336
9468
514
1505
114
146
156
1639
146
156
291
349
109
185
1905
157
158
105
225
243
176
290
1114
264
429
2415
156
158
105
225
243
176
290
429
114
347
111
325
474
1223
669
1876
192
527
1508
778
597
614
682
2430
7390
224
162
149
208
7302
3052
8933
1609
484
3026
9336
444
2090
3994
6695
1521
6432
7394
3092
1394
2023
4728
532
214
230
251
295
707
9163
722
482
120
592
251
1081
535
191
140
1246
1954
115
271
3542
115
271
169
105
1425
2567
313
944
245
1182
746
300
474
538
107
157
460
615
1873
518
10274
502
479
118
418
424
162
425
1551
323
245
100
1722
567
529
534
107
399
1975
174
258
164
440
122
225
4449
745
185
161
261
339
361
158
120
114
2184
161
403
419
665
152
755
1154
6897
490
308
465
747
758
240
329
518
1267
303
3723
5248
1121
8954
3388
2371
10390
4841
501
1021
404
229
294
228
483
294
242
2174
3710
1402
2796
6463
120
398
2154
3457
2866
584
164
3032
163
342
348
1433
1908
903
10541
14724
339
1510
1661
1121
1791
7295
4816
174
173
1280
6335
2641
539
389
803
100
2300
446
496
3120
1926
1350
1454
1381
911
2298
7285
8737
9018
2922
1067
473
1945
2853
1103
638
1275
3586
3601
191
759
757
159
211
214
657
128
2009
6778
4836
5221
701
1173
731
565
731
5735
716
525
821
4833
6383
131
2330
5202
128
107
4457
3709
13798
246
805
114
9452
399
758
352
1615
7449
141
1222
492
182
1148
299
298
7349
205
232
119
149
2195
6901
1892
118
3086
305
205
153
282
340
435
2720
4145
508
443
505
1407
493
3180
1514
845
6830
5536
3450
1549
860
7430
5744
1298
906
188
2220
3331
226
477
1594
773
636
109
115
103
252
198
145
103
252
198
420
10065
2446
7247
173
828
531
308
323
252
198
5560
308
115
323
252
198
1808
5442
980
6609
109
7317
2509
3366
5231
716
1229
1948
457
351
838
14401
3325
6429
577
5590
511
2296
2568
5087
5110
6602
1948
107
435
1371
1299
7981
233
106
4897
4743
297
641
558
1934
7544
1464
5185
183
450
503
254
1098
1036
3332
811
118
9555
275
1629
11980
8014
1536
9208
9062
2471
474
164
435
353
243
320
287
493
552
101
168
159
108
195
1914
1377
3652
3356
2328
2745
8460
4655
3725
1926
408
1950
4096
3739
477
6180
853
4947
960
137
449
1709
8512
482
1803
2469
1283
2194
457
9149
693
374
764
899
156
528
1645
716
146
1839
105
128
386
2177
7968
2334
456
4328
998
1474
131
1381
13935
2017
166
377
495
2432
924
5949
4505
3699
14820
994
3252
101
780
369
2631
588
3223
2284
8672
406
7676
5936
1212
1790
7839
3684
1224
2720
1161
1496
457
4013
951
446
2717
4158
8412
1338
334
1007
998
8160
450
367
4054
644
2440
3698
11757
4582
699
1555
8925
215
493
499
296
263
150
4391
172
490
242
667
773
2042
1217
5075
8905
1426
150
705
1248
1483
395
880
6458
935
1415
487
4223
8031
1960
7537
1243
482
1926
233
106
457
1255
569
167
201
369
100
2483
4111
7810
4746
3007
414
8676
6405
1726
4132
625
134
603
172
847
1097
3628
871
6962
5722
10668
3706
8640
2651
5439
1026
217
109
123
565
230
2949
403
9015
940
432
111
274
6665
3885
2429
1145
106
124
565
231
177
1682
116
280
716
291
7799
9302
198
501
543
7752
2042
4286
566
895
287
697
1990
253
2735
5118
1821
1518
285
556
103
216
128
3128
285
556
103
216
128
332
133
355
2149
1509
124
4251
10810
677
215
3024
140
774
1115
244
179
714
1965
7693
609
359
100
317
12616
1077
115
937
8868
8062
6747
483
6969
423
4993
7277
351
8881
1056
1304
329
7083
2066
2384
12165
413
392
4823
7835
4129
1654
3992
552
1246
1281
1810
704
341
360
329
3974
8873
359
163
206
1177
347
2242
1559
206
2536
285
546
147
1173
151
1959
2736
7872
3690
4644
345
4194
1388
3011
217
2038
445
240
141
1797
11646
2678
5927
1986
394
155
115
282
1823
5030
955
465
132
202
155
102
938
692
797
111
1402
2177
6225
509
5743
1096
13725
6065
3342
7181
1467
107
263
208
442
278
1143
1046
1026
130
103
4457
759
353
587
207
1048
1560
126
1133
298
714
2392
3116
551
2531
1212
131
3664
147
2050
469
394
1913
178
116
130
149
567
3556
147
992
2416
115
166
177
116
130
573
153
445
491
1416
821
690
109
194
129
2141
2758
697
3958
2312
4803
2410
254
775
473
899
239
343
552
768
476
6383
243
113
5646
2086
1152
465
4839
4788
246
3883
435
529
3716
9798
1875
107
151
219
201
138
343
3036
9482
3252
317
2770
806
180
9231
112
2794
1920
5270
243
114
189
358
878
114
241
654
726
205
212
357
2946
4736
7776
2689
748
446
100
430
116
162
136
121
265
346
253
150
4162
7627
5241
4869
227
112
8537
4336
216
898
929
579
613
8113
12764
354
352
1514
422
3067
6220
1723
465
4684
8657
430
3395
2982
3213
1423
221
254
560
260
3440
290
3638
3732
4569
728
1301
1592
8262
2937
4313
1502
349
973
1984
8898
7615
2136
4607
3954
14608
192
1687
423
1290
493
200
1159
116
2967
679
128
284
246
972
610
757
305
9423
442
12196
619
1011
1292
2370
5764
2319
1876
367
118
255
1875
182
118
12829
1345
101
254
720
2379
113
217
360
248
3037
113
217
359
247
1955
825
7456
3880
429
1116
2865
307
3063
10606
9059
4929
233
1866
2232
2666
14887
1273
6680
2752
11253
5473
5400
700
8479
9462
986
2403
700
3119
4322
816
5101
7181
10594
2419
183
1213
483
1082
593
1692
8539
14090
371
7363
750
400
5322
594
1338
279
4223
257
1681
3974
1216
267
871
4691
998
1687
178
434
475
182
7410
1053
265
1048
7812
5420
5099
740
9352
2005
473
757
8898
1056
325
187
255
2305
4041
1028
249
2320
335
1747
266
928
5342
7119
574
191
781
3722
5909
3132
1807
648
228
179
117
106
2421
382
485
448
146
249
1978
147
305
261
112
7006
2841
525
292
136
113
558
395
521
1582
537
711
8004
2239
257
909
127
731
272
1579
7443
2741
927
204
1312
341
1077
230
136
113
547
1450
736
687
135
607
107
1317
147
136
113
547
1181
268
141
371
739
141
947
417
155
1077
230
136
113
547
1450
736
687
135
607
838
816
7439
242
8973
168
9140
2616
3989
223
151
203
1665
278
4213
1015
1533
2409
161
838
8041
770
3566
9311
2846
4742
4118
2808
1298
4624
1137
855
960
8230
1059
1270
4984
174
155
3985
1303
189
185
1756
233
2392
1451
3144
103
5161
1383
1400
612
110
191
1106
108
1508
14352
1304
916
498
606
1825
629
461
731
262
265
114
105
7476
260
165
489
3435
149
329
469
206
668
515
360
3394
551
277
595
564
2307
1360
8072
171
438
181
171
497
423
360
10556
4951
2179
8868
310
1689
1432
456
181
124
296
767
4824
181
124
474
1359
988
780
2927
1222
105
1719
921
175
687
135
612
116
1401
5944
780
2295
2325
2026
513
8133
1561
1518
441
502
476
281
332
131
3418
5317
281
332
131
419
444
1191
409
256
350
8919
2004
409
492
1491
128
190
268
102
531
771
154
864
1125
1277
373
162
1726
3906
244
14937
632
950
636
221
3918
7453
723
8171
1491
7081
5199
1376
885
105
1335
259
711
661
117
580
1577
135
468
847
429
155
989
221
1733
959
661
117
580
1596
134
471
854
393
4123
1006
4286
141
196
101
1075
141
282
197
405
1297
438
103
622
2767
616
2151
3600
1486
106
452
124
3268
1040
1049
2251
311
6894
1034
2243
732
1147
670
639
624
5697
323
311
161
151
2032
1187
2741
2702
5914
9276
2456
2828
13610
982
952
344
312
197
13193
733
163
109
1586
133
717
814
410
155
985
1259
714
490
109
1399
909
2521
3031
295
546
363
3372
4269
101
780
120
126
132
470
214
369
3929
138
126
132
471
214
369
1691
151
739
405
13079
121
109
11378
883
748
2420
239
291
217
2636
2448
748
2223
1941
2338
534
1986
1802
2226
751
1724
1174
748
1742
143
269
452
119
153
780
12290
1196
146
2673
2151
2232
748
2484
1395
466
680
490
802
151
805
1126
1289
373
117
1606
3887
5485
685
1229
307
6956
714
751
951
637
1290
220
404
695
541
9364
8363
1848
173
633
125
758
879
128
691
1490
174
570
125
758
2362
174
494
923
7374
228
176
16527
1325
5039
916
1120
1493
8886
3682
5969
6483
4923
2946
358
4744
357
347
315
7014
157
2242
920
1271
668
176
290
333
180
262
4681
7222
1014
181
264
236
1457
8663
782
2290
3193
252
102
157
9769
2373
1018
1018
125
1069
1389
859
141
3145
1823
396
200
179
138
110
2028
836
395
244
106
130
138
110
2732
254
101
158
1372
7330
3175
8949
299
280
197
405
1280
473
110
156
9958
2294
286
4799
468
2769
617
2892
1123
666
596
685
522
407
124
15005
654
230
668
654
230
228
595
639
624
1231
5530
1831
7462
925
4039
371
636
754
3633
755
1638
2879
272
1069
8396
6130
7575
1747
401
8161
1567
239
981
915
1257
727
490
1407
2959
1235
9290
105
363
434
322
123
1515
233
106
497
438
1400
107
590
551
718
169
1689
445
497
438
1318
155
416
861
127
1589
107
579
717
169
1697
1318
541
2378
829
544
7018
272
102
6403
479
772
1639
110
295
424
114
601
3110
110
296
426
115
618
3060
110
195
431
106
116
118
918
1158
7736
1169
389
162
1721
3963
826
468
416
637
1257
15489
1126
578
795
591
283
443
4662
2241
901
980
787
3050
180
1501
341
2332
787
2260
2759
6235
4257
104
14339
2050
102
132
15224
150
213
442
597
243
9639
3122
181
2213
530
4335
4897
677
437
951
174
3547
647
2185
195
2012
6850
4050
5558
366
296
421
872
183
1210
1723
146
101
3615
2259
3879
1012
1930
2058
7537
7090
446
2033
905
7413
268
1967
14062
5006
384
280
199
869
126
940
1038
12882
655
1359
1515
472
545
406
472
545
406
1690
14975
5276
525
438
525
438
4825
1417
617
2911
1149
670
587
624
4581
15552
1120
109
1775
380
281
120
124
2853
12916
390
586
1699
13500
6044
287
258
312
156
151
2033
1189
2736
4034
272
984
8426
13583
981
1005
1232
717
482
214
160
1510
135
716
809
155
1004
5255
1254
715
491
109
1400
4283
110
3518
8056
510
852
939
1605
6011
730
661
628
730
661
4926
492
414
998
110
1587
127
484
866
427
155
2711
1393
414
998
110
1399
9558
2267
751
1542
404
2879
866
7393
702
1019
9367
796
7830
9470
3032
4750
2991
207
140
101
718
2253
114
384
154
118
189
756
812
1492
2307
5466
469
214
791
7696
1579
1312
265
109
682
259
5651
543
3717
522
129
909
951
636
203
372
2370
13160
472
618
490
618
803
5338
2926
10652
658
1337
1769
7550
1982
639
502
521
5150
6604
1016
7089
7060
284
125
1335
3285
11902
928
748
854
1798
5308
2175
478
2235
3533
223
140
210
686
1192
691
140
698
3453
202
518
2761
7310
5014
334
114
1149
181
491
140
3157
5281
140
3157
3953
678
5276
3175
299
280
197
404
1260
474
134
656
2765
617
564
231
1781
2317
129
793
623
3749
1578
172
294
4400
1039
670
639
624
1482
511
111
185
1663
5372
2740
4036
272
417
4383
795
2755
674
1849
6413
4045
797
1003
1242
2856
4336
13705
866
717
491
214
160
1511
132
119
809
414
155
982
594
1258
1020
490
109
1178
4253
461
1868
407
221
9122
1183
609
541
572
463
6087
359
2723
346
114
266
1621
479
689
5204
5146
132
733
1126
685
139
117
1605
1856
1998
731
148
940
637
9297
215
176
5232
380
4985
186
176
213
351
705
1308
8374
5824
6882
5679
712
1277
9384
152
1535
7291
1565
152
2132
9229
377
6006
140
375
7710
2087
1476
1189
627
102
157
11935
2356
3798
2900
844
126
101
11132
7153
121
433
349
367
404
1224
698
5180
528
1139
202
142
2962
304
3363
320
859
414
478
205
1571
22005
2337
735
1028
3452
4061
196
102
5970
363
301
280
197
405
1297
9809
2701
481
110
279
211
11608
690
879
1283
4003
1933
287
1445
1284
617
2824
1115
665
587
619
2886
658
4012
2728
339
8869
3706
427
6596
364
3262
1091
5814
3671
272
1080
1849
6236
458
1605
804
7754
815
417
127
324
4740
182
1033
192
589
574
6526
9590
6642
981
326
138
351
111
127
283
594
520
4821
4659
400
496
825
391
295
2127
128
1235
716
490
109
1619
133
721
808
410
155
992
1239
716
482
1394
535
9475
3746
325
4998
231
1331
126
398
116
733
189
3315
2289
116
733
189
461
4352
1118
918
789
2111
5712
2971
521
127
6051
127
178
767
268
203
112
952
1639
360
143
232
221
324
259
3025
326
143
232
221
324
259
1973
1032
4723
3330
6450
799
1113
373
448
7248
1862
589
11540
5149
700
1292
403
7004
7322
5046
1699
8902
1648
1450
278
522
645
775
106
133
2190
193
140
1188
127
298
9292
2150
498
13749
4177
1122
294
3191
1087
703
5361
330
274
130
1633
1941
13379
314
897
995
4834
106
1036
301
151
605
9428
182
1275
543
4670
1815
491
355
8634
1724
360
803
378
2496
2103
7432
222
110
138
2280
934
1956
1422
1756
4205
148
2667
5726
109
3560
8919
5202
13609
3923
9459
9711
164
357
1601
3660
152
1130
651
3182
543
9816
2718
1730
2144
1818
7418
9575
4893
1512
3588
554
2611
2423
114
170
115
198
369
1903
6599
308
293
1593
2526
558
2808
4019
269
746
2987
7449
1253
889
645
1260
615
696
1975
2559
4349
216
1449
698
5182
7182
7264
2238
322
7452
3362
667
538
10181
291
838
908
4343
330
605
461
1036
122
9468
619
592
2801
4325
3372
9116
2551
5231
4140
491
9417
194
389
336
562
575
1029
575
308
4415
9032
1580
7302
814
1229
2065
1378
5162
4096
3263
5129
6619
1650
8960
2280
515
6472
6397
2862
356
436
214
416
2977
114
1146
171
491
5097
11885
1981
776
8509
232
104
2932
4345
1992
501
542
241
426
2566
502
145
481
6643
10356
111
201
426
1245
2686
215
1372
1911
101
268
101
203
5637
101
268
101
527
1766
169
9207
5944
1721
439
8877
315
2137
123
4347
319
118
9535
668
305
1642
7145
439
116
416
122
107
736
1489
2872
9497
4383
921
620
719
2188
4031
7304
1818
7019
9537
2461
660
1813
1930
559
312
3698
6996
563
265
9889
608
325
2987
283
1199
4493
2008
1797
11715
702
422
1323
917
9553
4507
4681
269
2652
4430
7252
1534
3538
2721
6510
9422
355
4464
582
7997
1420
105
232
7575
7124
7807
2184
403
4120
1103
550
2379
2461
1631
341
1286
16428
839
1101
699
8384
10032
3112
212
139
171
303
1006
1889
129
153
142
5421
480
129
153
142
182
452
5444
2517
739
573
811
212
139
171
303
268
1838
129
153
122
859
1838
129
153
122
1097
422
1083
546
709
344
7956
635
1981
231
491
192
1143
114
3165
171
9119
385
299
2234
5566
744
537
1461
1447
535
614
562
487
338
299
1160
2880
328
450
1257
6837
492
997
9503
3654
491
546
7236
1177
344
1450
106
231
491
192
1143
104
3165
171
9121
385
299
114
415
744
537
1461
454
990
535
1056
562
487
8969
568
149
8003
504
695
1201
941
580
6190
508
585
4379
111
10673
2736
178
1323
615
1495
9053
1284
2147
206
1125
639
2439
615
170
2367
891
160
2930
3281
4774
243
2570
1813
4009
9666
4922
235
1168
805
9180
1304
355
247
291
447
452
796
13763
2373
2662
9489
2695
101
1730
292
145
200
187
982
1287
13372
9378
192
8854
1440
4008
358
467
120
204
199
593
203
1321
381
350
1490
203
1914
1601
836
326
9166
1702
2276
815
3062
5774
159
2888
2576
5149
700
8163
1420
2051
922
724
7230
344
459
168
317
606
173
455
176
1764
13584
117
433
5352
894
324
1864
3930
4512
2758
797
191
6166
1017
195
390
1884
415
131
2161
104
184
772
211
169
1291
613
7523
127
468
1404
2670
132
2259
1122
448
119
818
225
121
335
4146
154
244
538
864
4367
1946
419
131
125
144
285
464
527
4920
877
1452
3768
3031
878
2596
1081
1597
423
508
1927
277
1285
9443
313
132
572
508
244
512
11377
1323
3037
100
177
1040
293
259
754
624
1509
957
3245
722
4373
1618
202
994
727
251
423
189
390
1297
5495
1695
398
9162
3005
17315
1379
209
130
900
5360
975
552
1952
223
211
256
2163
388
12583
527
968
1207
333
345
1436
685
9591
679
907
272
239
1511
435
1634
750
311
298
5399
16697
5192
8822
262
933
3737
301
731
9267
212
2249
5539
3469
164
132
828
6295
452
143
1423
229
119
303
234
149
607
3559
118
651
13216
626
6790
959
109
208
1419
1117
1106
1296
1401
876
4633
283
152
8105
8865
233
1471
1394
1535
260
2031
9129
2173
1659
513
408
278
406
8276
408
278
405
1454
3317
7689
2367
6824
1586
181
3881
299
8964
9040
1346
10423
214
111
231
106
608
127
1852
370
119
300
1671
1318
6076
997
2089
997
2084
1642
227
146
131
120
134
137
186
2312
431
446
898
591
2916
9185
3242
1888
1537
5083
7386
5363
2374
283
188
1842
1648
101
184
196
3162
101
186
158
194
283
109
1573
5202
9440
4036
2071
3522
443
230
149
190
2108
114
283
109
213
573
235
12627
142
1503
1264
167
175
274
192
3175
167
154
274
192
479
5089
8825
1082
110
2553
2069
1899
545
236
242
211
1241
217
8923
496
160
149
7539
1915
475
837
949
5636
3355
501
267
9165
3182
1123
385
1544
3369
889
1085
1161
3080
104
8868
1596
121
8936
733
5974
5392
1895
1473
13500
3287
1296
3006
2265
746
256
7860
665
668
428
489
1516
665
746
256
635
105
1896
298
243
13889
195
435
1750
14437
963
3057
693
143
421
230
120
3078
9299
5133
1577
1685
1685
4304
340
300
3678
2939
1159
1429
6311
773
3759
4684
217
1451
3459
127
269
241
7393
269
425
694
3964
2701
5091
212
141
273
3462
1035
11765
246
1994
516
5400
113
283
966
1408
4421
1609
147
651
153
4126
8377
803
184
385
197
1963
258
365
5513
136
255
616
9386
450
363
1350
1141
199
2746
1341
7127
1888
1200
741
224
326
187
168
120
941
254
1069
9436
5592
344
2234
973
156
428
280
1531
1701
243
157
2353
4730
1286
127
371
1254
435
532
1253
424
6457
702
2713
10599
3191
2011
342
625
831
122
811
328
495
267
151
313
460
122
811
328
495
267
151
946
795
6959
2683
962
822
443
802
328
589
523
267
344
372
135
1037
150
1859
823
146
802
328
589
523
267
344
142
1404
2634
899
12748
1337
4114
1895
194
138
169
720
4704
4877
9247
2709
14713
2765
771
4521
747
2656
697
8202
650
280
1803
1630
194
260
171
1242
1358
1872
1255
224
659
406
9068
447
7432
7838
5937
1920
6299
811
3061
205
310
1017
803
1289
7582
3843
3008
344
4300
7016
1487
1487
1196
701
5178
793
177
309
453
286
239
106
1887
115
435
262
690
4678
690
1861
106
6873
127
3898
145
121
5596
187
4322
1028
9477
7047
113
2023
2015
4774
2265
293
9547
113
204
2211
13944
3048
2799
227
9300
227
876
2181
723
199
14503
1321
8732
126
375
491
1337
8484
132
616
3609
577
987
306
218
1438
1050
529
438
395
140
331
735
3524
486
3475
6318
228
331
1070
2000
1622
345
1037
443
728
252
3664
727
252
1892
917
117
1320
1052
530
438
395
157
480
863
2338
1891
236
11897
815
685
207
155
135
815
962
772
8652
2162
6306
493
147
519
2036
253
155
140
821
3528
155
139
821
2065
3915
490
2741
877
1408
4646
1042
136
132
242
648
437
184
1247
1100
7365
4946
2229
568
843
3038
1501
987
419
190
8601
265
119
200
518
620
346
1253
325
565
301
1662
1224
582
1442
648
614
751
196
7941
908
264
624
1027
8674
6037
1197
2365
798
4851
1675
3059
5501
170
5018
7542
892
1346
1179
523
322
1100
355
2213
1188
1287
9472
2923
131
762
1469
296
707
6579
776
1392
469
161
7373
2586
6054
1186
3083
146
1023
1132
7375
7934
9068
6517
237
130
1248
3563
1565
8210
373
9830
1344
643
481
220
262
152
8940
263
266
109
354
1569
457
2001
7494
710
1024
13858
4382
1505
5432
1823
6770
5324
1794
457
289
518
1620
216
428
267
387
9456
14188
185
539
3590
1303
3886
4232
4271
146
6081
2176
476
3015
13681
5945
238
1971
151
1111
208
403
2421
764
491
184
1147
104
3073
135
281
2047
7351
1879
1862
2050
6623
5256
6959
661
1242
282
1013
700
1208
6696
2976
1621
2331
7115
1258
389
1389
2555
5820
1529
157
9305
106
326
433
369
338
106
8942
1608
408
2213
2359
346
6879
4360
115
320
413
260
1042
250
335
361
174
114
170
1482
570
1271
7597
5261
4178
8956
4311
948
222
115
217
1816
2936
679
1554
404
4286
390
308
9410
6681
3074
248
302
3713
1236
1358
697
8753
433
1837
2074
413
1843
1481
8924
3800
7097
13862
485
3564
752
6134
2702
1110
9365
6082
605
334
7395
1128
4770
3703
132
100
212
1877
158
397
322
564
6090
7647
1529
4157
1235
1231
310
2884
3903
2461
236
102
402
1376
138
888
1809
1254
1828
8820
462
7564
1988
709
344
2314
1107
909
2299
340
636
11635
9422
2035
820
3140
112
580
944
3157
1116
3205
5004
220
231
262
1942
3816
4404
1436
228
127
164
158
109
122
371
220
348
324
396
118
1073
1895
2028
220
324
471
1073
841
234
653
723
310
9538
372
6141
5278
407
5518
559
245
493
1325
1512
495
284
164
144
114
323
2388
1021
2577
6488
345
10063
1314
500
187
146
144
114
323
1888
4218
2452
552
1347
969
1834
2310
1958
4003
101
5352
8678
914
3614
2908
4671
3562
622
2470
8370
1235
1746
177
532
3114
786
7309
1049
1096
200
246
102
246
102
1031
13663
604
8583
821
101
3528
153
3500
569
436
141
115
1531
4854
603
227
696
2152
1687
379
1352
606
635
490
196
114
1314
688
1511
188
3605
807
8686
1028
829
3826
1358
706
1302
329
175
251
154
100
140
323
126
1073
6538
883
6700
1287
680
16843
3420
2153
1116
222
4242
9804
1094
5214
142
3707
327
2716
1136
639
2204
1695
1560
262
110
4122
516
2140
2712
590
6480
1757
6857
7356
2221
6921
1062
5879
2204
1480
321
525
233
214
277
4113
321
525
169
216
204
283
3412
1812
1322
121
4020
406
265
360
253
914
2667
3892
5901
702
1068
564
628
701
628
7148
3704
8801
293
290
406
3061
1112
948
1707
269
291
407
2272
1196
542
6295
162
133
302
1285
1257
7451
407
169
1906
6035
7096
867
2112
312
5194
3160
646
363
233
1427
6411
674
5555
235
396
8920
892
369
729
1343
1454
279
359
8238
279
359
611
568
391
4718
5171
315
362
5330
1897
1096
3992
831
6993
5712
3681
369
1043
143
309
332
150
179
227
2096
507
393
230
585
1426
8878
558
462
105
371
377
224
8259
140
210
948
6405
131
1341
1046
668
8990
196
224
168
103
1433
3041
1455
4824
1068
585
308
3212
260
699
590
9220
1102
3472
928
615
438
527
10535
305
1078
2365
2105
6931
2655
3641
475
4484
552
8840
538
4507
907
705
899
698
262
336
859
9601
232
4936
336
885
989
621
4026
14716
183
227
255
8887
170
483
709
2323
308
122
1356
757
818
1002
116
222
412
137
187
192
302
235
149
905
439
9144
2082
9413
1136
9454
740
1409
165
151
677
8885
4191
624
510
7958
2074
3070
8974
1015
8980
100
11099
1505
2797
1274
6651
872
513
8867
2776
134
769
1866
6344
6462
1928
6201
635
5801
1094
8100
706
5281
454
8933
2165
1274
2317
6794
299
513
444
3724
1594
2778
8740
10887
1126
2295
212
377
416
298
239
3279
1988
2657
672
469
134
2335
451
677
469
134
1513
648
8949
2526
423
199
653
446
591
681
1521
3993
2917
957
351
471
893
248
2785
3067
662
7178
2816
12405
2596
4592
724
827
4487
2373
4359
3087
289
1300
9370
1557
116
584
2667
5591
654
3716
5337
582
1892
13265
855
234
107
702
715
4662
7568
1116
2859
4379
668
1408
11146
633
4351
2805
9200
1904
6729
7416
2342
2026
1024
3012
3608
1783
372
958
2028
335
697
682
15368
400
605
335
708
1945
455
736
1167
129
710
458
3265
9133
338
106
233
15295
162
1552
147
1639
226
568
3598
131
702
9436
344
2139
9545
225
567
7460
676
4799
298
294
763
6788
445
3129
394
405
388
1744
6576
1383
1276
841
1093
773
471
296
217
280
174
322
1377
1093
773
470
295
217
280
5815
6030
158
420
489
3697
1348
3088
3632
371
162
119
3890
3828
5400
489
1651
3862
1462
1030
1258
324
682
1559
8165
409
1545
479
220
112
107
243
181
339
110
357
456
221
543
112
145
147
105
209
364
5598
478
106
104
179
104
209
363
1911
1241
3576
131
104
179
104
197
364
1912
1250
1875
1450
131
145
104
179
104
202
363
1913
1241
553
1450
131
125
104
179
104
202
364
1576
141
1041
781
484
1135
3573
131
140
104
147
104
209
364
1932
1240
3760
6443
3163
7944
2482
8053
489
848
1405
491
392
428
433
347
7341
598
132
607
2932
7112
8690
7835
288
232
437
1385
2662
755
467
226
172
1479
2634
501
352
234
144
203
133
348
840
212
162
348
1448
3487
4774
8105
2912
541
6494
3982
506
117
1122
107
229
258
8303
703
3678
976
145
466
287
204
4163
1620
2325
542
478
434
217
2630
1968
1462
7822
316
440
139
3870
2204
1481
4107
4998
1615
287
551
4904
15570
1583
5487
6819
863
3056
1295
613
2268
7279
3262
886
1209
6757
1745
111
159
383
110
105
1895
117
424
4105
1940
136
110
171
106
232
280
515
213
2586
480
2724
1736
7684
1995
4246
4220
1074
1996
1799
503
505
1508
1839
2252
471
1305
233
560
304
237
150
2563
750
112
307
673
785
576
851
797
144
107
291
381
852
280
1908
406
2838
471
5953
109
384
1887
103
307
159
1488
606
101
100
1159
862
511
169
4153
565
311
424
214
1387
9030
2187
1710
246
182
666
11978
830
226
251
2027
252
1156
718
481
7959
3416
3894
1187
577
250
3542
5193
705
1102
330
524
7042
2081
2929
1734
9480
2800
2847
14968
3918
1885
489
135
2436
154
389
275
190
172
5269
233
162
154
351
509
135
110
292
1340
241
1275
3314
4359
1012
116
201
1848
7565
1952
1146
11486
185
4794
282
6385
441
3104
1862
189
814
207
207
166
1600
5450
1502
8142
234
106
7956
320
1397
2876
150
219
2118
4781
8131
3401
7386
515
362
490
515
198
2829
1652
2820
5123
703
8356
3186
361
8586
1456
280
1057
5328
280
147
387
319
5025
524
699
13675
2030
4352
6469
302
571
105
116
453
1331
185
10022
11096
2633
3414
1121
330
149
133
173
2021
417
625
9249
9524
728
8724
2238
8737
102
532
2614
1772
8507
5633
10300
1953
143
102
138
365
112
224
3742
2917
3295
2775
1747
1767
4589
129
621
3127
8833
1083
7670
243
1415
3811
7963
303
2278
5602
321
8471
207
161
128
8907
7552
2315
1341
4332
1405
1134
3493
933
270
2309
326
1873
6996
270
929
6782
3439
2226
937
9490
3170
850
703
776
3410
1044
128
684
295
736
1309
2101
7146
159
1262
946
5227
2340
277
229
327
227
1320
197
1569
326
4802
2026
2297
1748
329
1134
334
324
575
326
422
1819
9433
4513
6267
3250
421
7180
1412
13422
170
556
845
446
8787
964
139
2681
885
1885
747
3750
454
1969
145
1635
121
326
928
747
546
1404
582
671
158
199
266
442
108
180
400
153
120
103
399
833
155
449
867
479
145
1484
108
547
167
685
155
202
266
441
108
196
401
153
119
104
151
1133
1890
8888
1771
1045
5340
9152
7694
1500
115
459
464
5377
8951
725
9158
754
2251
272
274
233
227
141
4184
112
1272
886
8990
5287
1371
130
283
128
104
110
132
131
1966
1763
490
256
112
106
624
755
4243
1280
253
217
2411
4726
3149
617
1669
617
1069
1645
2645
6147
3628
3492
1543
6158
1751
1771
108
131
552
791
2733
10808
315
727
9061
163
147
246
2034
8700
354
242
4805
7992
304
155
110
1071
392
563
281
1535
1812
9500
1801
8839
1383
2246
662
475
6689
4424
128
6716
142
134
5287
586
819
648
928
804
312
8750
2682
1495
4975
112
103
1424
450
2522
3988
1149
4606
343
4372
2136
3538
840
1527
1114
8729
3437
7763
265
1085
8785
484
2099
5871
219
472
438
4821
934
1575
126
134
116
105
110
129
1883
106
790
8442
3237
3872
4756
2281
1201
2006
8351
6501
1978
7555
2453
804
579
2474
665
2084
2901
9429
5453
236
1780
449
2588
976
421
829
267
421
398
2141
270
154
300
5701
462
270
605
117
601
525
968
303
576
196
140
3790
1017
498
8246
745
498
525
1503
13299
2235
566
2868
6013
5390
982
208
776
8024
1445
297
151
5466
951
124
151
1961
1199
8909
1311
478
452
785
299
3598
206
395
259
1482
210
3471
6120
537
2614
8820
3685
372
7829
576
504
3512
9601
1364
298
495
206
142
1394
688
627
229
7358
7316
8968
9410
1459
309
1794
263
383
196
13409
4234
6843
4003
5369
4812
2035
7181
528
119
124
5422
129
524
129
524
769
6067
648
253
375
2915
7251
1288
1637
8982
2543
1296
3562
187
13318
684
465
107
4238
521
682
487
493
131
521
5798
8141
1311
2588
442
382
885
1294
662
745
165
1701
6280
205
758
1137
5859
4881
1900
4377
7414
109
3086
7488
1818
988
550
562
517
810
571
613
550
12123
976
11755
243
233
12328
479
6907
420
9192
2144
1275
1387
7548
678
299
1070
401
1074
266
764
398
1230
1581
223
102
279
172
2769
10623
1077
13531
1253
801
6706
267
156
7586
126
100
8856
752
160
2613
2434
12049
1531
3376
130
142
239
154
808
7355
1972
133
233
204
231
198
198
368
3252
457
8629
244
839
803
1182
1370
4512
4815
7107
3864
225
2931
517
386
2151
1204
131
3576
425
141
5498
1252
622
13654
4682
1509
5243
2593
219
4528
593
316
578
548
278
459
601
174
966
457
2848
3083
8994
234
2750
725
3080
706
1553
3303
12016
455
253
376
434
145
185
3150
250
531
433
145
185
1744
729
416
311
514
316
130
130
149
640
1466
8874
1098
5168
8977
2236
5268
1857
4830
4947
377
973
994
527
469
994
708
474
315
156
484
331
1687
109
489
961
281
520
238
337
422
12953
5163
712
7223
4593
622
3302
5928
968
310
803
849
600
219
366
541
1046
111
1478
2261
987
251
1478
7357
355
236
269
133
388
118
583
396
2114
3690
9322
9755
3895
260
3325
512
1095
658
324
3496
1408
1469
352
181
174
243
518
325
1532
191
637
181
174
243
518
325
978
549
153
105
155
432
233
2641
401
1362
9380
263
407
8965
208
110
5038
7017
1370
2282
363
363
413
1934
363
363
8899
362
362
1010
167
7393
1959
4101
127
6999
3910
9750
2405
229
203
606
307
187
135
289
319
2055
173
117
738
6884
401
455
300
108
178
236
1424
341
575
591
216
1432
1546
124
320
183
214
112
140
2069
3153
4106
14339
1162
864
728
2421
2768
371
119
327
2977
9430
3125
128
423
480
328
109
2196
492
1995
6781
5417
3476
4847
4693
5373
613
583
2620
7237
13728
2083
780
206
4912
4432
532
3535
1278
9096
2474
14629
5715
11046
8914
2944
3200
393
8562
3749
334
387
963
7041
725
502
1173
2228
1294
617
4736
249
1111
6938
1580
138
288
164
2238
1995
3082
1767
5541
617
626
4803
4081
9503
3273
312
1120
468
146
462
125
164
173
2505
1214
153
1022
898
693
958
8438
485
407
118
1154
125
164
173
2013
138
1500
7433
465
562
303
1984
684
2304
524
869
637
323
1510
2999
1297
250
118
128
918
134
931
153
770
371
127
121
2697
2731
870
940
834
650
475
9633
1453
101
330
2110
4671
140
127
913
433
418
653
1033
164
1084
9202
134
9287
417
388
199
554
5314
520
1176
829
1171
307
508
1429
8545
1904
3050
371
2884
1172
473
9413
2553
1234
3920
3488
225
3940
6565
1329
1375
655
347
422
1230
151
2428
211
13872
1229
288
2631
133
3582
199
178
448
1008
125
7525
449
292
1463
117
107
212
235
446
3595
153
1017
1960
117
148
622
433
125
509
5243
3210
4120
9121
1029
8101
1608
183
442
611
9147
709
1244
3740
344
8160
3328
1802
1882
1948
185
272
3056
3080
1592
4995
5099
3610
3769
210
180
524
414
267
208
170
262
137
111
3819
9474
3563
1252
4304
4118
3109
6633
974
357
4736
409
518
3109
722
5124
649
3896
5296
200
1371
200
3730
888
9142
4977
104
156
1224
5120
5685
1649
107
1239
882
107
2169
107
1240
164
4480
3898
1536
997
441
167
7603
118
429
287
3616
479
1319
9414
3360
1749
479
120
1057
136
344
465
909
485
922
1019
1001
1576
381
428
2827
5032
306
9274
2659
964
2897
8893
429
166
198
429
509
695
1914
103
118
105
226
119
404
1204
1045
147
1027
2263
197
301
354
1802
241
214
461
119
2494
414
163
462
307
1870
106
231
2254
8859
294
403
3584
1821
2557
8974
9139
149
5689
103
938
933
319
282
129
141
3097
104
493
3917
1252
5032
659
184
491
183
1644
195
607
147
3503
220
1259
268
134
114
260
135
6861
507
812
761
307
243
11265
522
499
891
526
588
548
245
105
193
135
497
634
359
3403
193
169
134
497
1170
582
588
431
133
1210
589
895
700
1289
2184
431
134
1210
590
895
588
577
1044
645
760
2584
288
11622
1677
9414
1448
925
2258
4098
8682
1672
966
200
111
106
240
269
483
1455
993
932
154
13945
1238
7615
5371
1984
171
1757
2772
595
4407
2120
3069
3805
3006
1392
337
419
144
296
203
7394
1783
214
135
206
1119
169
551
256
680
229
3017
9114
2637
9498
634
456
260
277
271
1792
853
1217
244
145
178
178
280
2056
1262
244
145
178
178
280
146
991
234
253
187
100
154
290
106
5590
720
161
1173
621
1008
3872
6905
845
1200
130
132
1996
337
282
138
3385
122
134
170
146
495
143
485
365
1914
289
460
461
878
289
4442
748
289
743
192
758
172
126
351
472
585
1106
654
1623
689
5593
373
1236
3808
4572
8393
1200
4310
9300
2093
353
145
814
1376
6504
2473
2061
198
4335
3310
233
608
2813
577
2981
8878
894
14115
347
584
8531
2223
329
423
7054
9433
1621
7556
11547
1348
259
1369
5167
4135
741
128
331
112
1638
1432
435
582
112
678
3436
3794
998
10520
7112
357
1208
630
2180
966
5200
226
432
1389
13332
8297
577
345
613
325
619
345
613
1235
729
824
905
480
186
596
105
501
438
117
1271
8885
8143
6058
287
515
3343
4990
4919
1107
162
143
134
100
107
713
467
162
143
713
2787
4630
476
143
134
100
165
274
5420
143
134
100
2031
4314
212
376
555
860
471
1065
1685
6014
1463
7220
1501
489
264
226
867
495
221
460
104
118
265
258
8280
1567
1305
173
162
111
1042
111
131
4936
120
162
111
1930
5542
4055
9776
3585
390
884
2355
101
1664
991
2760
9274
6488
333
538
4862
4902
1164
6865
2567
1657
5666
231
195
9333
629
3551
3815
4523
11624
192
631
2428
8616
5077
370
226
271
8927
165
1856
118
189
545
144
128
112
198
1050
9592
355
399
202
328
1588
4988
1022
140
3818
1313
450
557
431
393
431
862
990
1272
6563
3912
5059
702
8291
783
2703
1121
284
529
497
418
529
1999
1355
152
495
229
1854
9699
2950
352
127
702
5373
351
127
703
144
1017
190
176
479
2371
2813
536
1734
1848
2117
15406
1808
960
2870
547
446
367
1048
4078
7190
594
1006
6049
7317
5133
361
348
4231
1157
290
1199
2075
356
266
309
203
3497
1178
946
310
196
867
336
1005
898
310
2617
967
1208
9524
6930
2739
305
150
149
180
150
149
198
5336
3782
289
8861
1173
2383
618
821
3430
4465
1054
1412
120
8113
1322
8929
1116
2108
4484
748
429
3417
668
371
196
260
146
110
630
1266
196
260
146
110
224
413
2583
429
450
2348
680
3489
519
2356
1857
317
515
453
7445
3093
233
368
1269
1256
2977
2589
155
1611
2842
205
140
292
154
289
2454
1985
859
7054
1255
368
3428
8502
443
1076
928
1169
3979
641
216
280
612
474
864
536
778
280
1190
934
270
4891
685
400
357
1944
993
865
1474
142
185
423
1386
632
12214
400
357
974
1145
2195
131
1216
1953
161
185
423
427
276
5480
4279
9119
3212
640
362
119
152
191
589
3369
1305
716
2250
371
2265
4232
162
128
129
280
4705
1060
201
569
980
577
4730
6816
1725
3346
250
324
406
127
882
9590
1279
1020
147
3693
407
276
125
117
1661
215
1078
185
687
3050
4162
3411
8946
5130
5761
12801
3985
280
4987
442
309
228
108
1545
429
155
413
1720
274
596
171
273
463
836
5015
5427
258
1485
1916
345
2555
4247
641
2023
1853
186
1169
3464
9293
3056
696
685
1105
345
124
509
2828
1708
2432
2345
736
353
2123
1741
687
10459
509
1062
3196
736
353
771
5241
2551
762
832
2425
189
227
263
351
667
485
2126
485
2215
1237
2374
6781
3541
6605
858
228
981
1451
279
524
3656
1624
260
530
8250
279
162
407
688
132
282
151
796
120
267
11620
485
233
336
759
2878
116
1147
183
491
3256
1841
3358
1441
511
1202
340
274
524
158
311
181
129
1816
13664
7310
332
172
210
722
235
101
235
3953
385
5133
149
4493
3272
7455
369
171
232
137
421
7472
2213
7346
1335
1617
677
2375
2169
8490
390
255
723
290
274
1139
1088
8916
509
2858
637
2957
629
966
340
360
1202
320
449
124
151
997
799
600
124
151
997
799
140
787
192
112
124
204
158
137
480
2348
588
544
420
124
151
998
5558
255
998
1732
211
714
232
308
452
300
2276
997
5638
160
1803
351
9582
3466
252
681
4846
11139
7733
2027
534
2606
3908
6937
1090
593
752
131
1975
1463
2154
1912
5636
1932
132
254
1297
724
8989
410
128
131
1217
1345
5465
4872
546
585
415
464
6860
282
1349
1976
1226
564
3584
8505
110
1158
1500
1086
4347
8468
2114
7535
1168
4601
1824
1028
4593
9482
1038
9502
1612
2520
4114
1265
703
2924
1210
703
299
3780
733
717
194
923
398
1647
194
8151
398
438
200
555
555
200
8928
147
204
5479
291
2676
103
770
139
1147
725
711
307
3112
7113
1689
1291
3234
1488
203
181
1162
134
877
6434
1932
1685
1079
6089
8912
134
5288
543
384
118
142
280
494
194
1137
114
2993
187
8200
444
289
4658
1860
989
106
230
583
535
1852
13670
142
1382
8930
126
3570
5234
1285
148
1685
5237
749
305
1120
7811
162
12528
517
512
488
3955
251
351
704
105
3251
9415
494
8714
307
5143
624
489
215
110
266
743
1505
3017
427
276
614
104
1311
149
699
3960
5429
1312
2763
804
5049
6649
2054
392
6453
474
6122
4127
339
339
4637
667
359
818
7332
3442
815
1012
1650
2357
1631
3149
211
2705
14359
6980
398
590
1053
551
565
1149
145
106
6766
9008
2057
479
1661
928
581
697
612
1931
1449
494
1299
797
1437
9115
196
197
206
443
118
877
352
197
183
265
146
186
8829
201
248
303
3847
466
5132
2232
228
1179
840
1402
768
685
1764
173
951
378
3196
675
5391
1001
695
3935
1235
4553
156
672
967
682
284
132
187
758
7244
284
132
187
162
320
127
132
1201
779
634
496
912
466
4961
591
3636
7361
161
455
101
1158
2779
451
1861
3750
228
102
101
112
234
169
113
363
649
1215
1206
1186
3023
4630
9609
6849
10710
3980
211
812
233
730
100
675
8483
247
10811
2615
1172
9169
173
596
368
399
501
3456
3949
4841
4063
1704
14674
1499
4013
236
785
802
218
528
489
881
2743
167
9433
7567
8559
2184
756
196
638
7106
4205
2694
216
7135
100
540
124
624
102
215
301
363
1553
2751
4253
499
2026
402
133
138
1666
484
658
551
700
1039
641
503
7956
313
493
5367
4718
1031
1212
100
1686
3466
137
3411
224
381
2468
1159
2043
899
483
497
9243
250
8984
2258
4351
868
3631
292
455
225
107
120
101
132
259
5620
3750
493
421
1191
9161
784
905
2886
6325
301
493
4380
1797
218
340
8897
656
4762
248
961
7139
2770
7858
1275
343
125
227
1094
270
8954
471
363
315
3929
709
2387
7916
370
1707
1742
185
241
801
6155
1487
257
384
586
8014
747
612
351
861
861
137
511
515
3531
3187
225
129
103
1831
2549
3258
8993
192
129
443
122
417
1534
113
327
120
137
214
840
230
726
135
124
631
506
228
320
482
7414
9092
490
1461
335
171
125
2864
448
380
270
1056
945
1355
126
5329
4927
810
1082
3627
1326
1021
706
1712
7075
8810
486
126
118
1632
512
795
494
4803
390
4481
127
380
1038
1704
6984
172
304
559
189
163
220
310
589
9478
403
276
274
117
298
245
956
3301
1388
1152
5379
9458
5231
1003
118
354
1439
3570
5610
9231
739
1226
8149
1965
123
1322
7427
380
702
9146
8977
5491
740
7441
1318
449
3102
1384
711
1183
561
644
11466
4747
1371
3490
2558
6877
4799
1117
5640
2922
2978
140
365
105
1633
7438
172
1891
3152
467
444
113
112
349
112
113
112
2050
207
888
113
112
113
112
129
444
113
112
1519
709
185
434
1128
133
1148
1743
964
717
595
1405
1532
1722
766
202
1178
1611
403
261
672
1157
701
122
583
671
175
289
159
417
331
124
1061
858
1015
136
928
9357
10097
1214
4744
4342
899
1594
631
1108
2661
216
141
1842
741
217
521
386
8044
1587
766
133
551
322
406
1108
1891
243
366
252
185
437
285
330
4182
1476
255
536
7755
146
188
194
8569
1867
1154
355
141
8933
3227
448
2956
748
159
111
553
241
639
639
289
5628
115
1168
9289
348
604
765
439
440
235
227
1449
1912
3451
3161
6791
736
104
101
410
446
1900
112
1321
161
603
865
7178
700
5543
234
275
1423
446
654
5596
446
646
149
478
8991
6272
1727
3370
121
1067
1267
4637
427
271
742
1580
1307
325
260
158
105
107
212
135
119
1865
191
354
554
1065
1728
9123
2908
260
158
104
229
370
119
1660
6945
4436
208
1572
1672
2220
100
583
9419
271
888
3305
1119
671
2163
5613
6394
6455
9410
7953
5350
286
233
1095
1343
1208
235
292
253
116
114
486
2315
126
308
253
116
114
1912
3059
109
9341
8757
6526
3117
420
224
206
449
105
1103
132
2602
4602
1147
2149
2302
10374
6184
6058
1174
3969
8493
550
864
5428
8113
702
5124
203
582
474
281
102
5180
3596
320
129
774
1698
1348
298
248
13776
126
612
1510
123
230
681
617
240
436
497
369
124
716
616
7455
2764
2717
1177
700
1102
538
1282
10166
5944
1136
348
5756
323
386
238
464
2843
179
1085
137
247
5502
724
145
1630
435
186
199
3664
435
186
204
1916
11949
1135
925
8631
7582
13443
685
5520
408
1383
224
1055
5863
257
156
307
486
269
5363
4686
1041
854
344
114
144
1404
224
4434
349
4561
1353
224
3499
749
1374
4944
563
2771
948
125
1256
245
260
334
195
350
344
2378
8935
4665
1176
711
5156
346
342
108
4482
484
153
108
948
153
108
1874
3896
722
7353
1289
8512
315
446
6791
1908
2476
318
6447
677
3614
819
761
1334
928
1553
128
873
217
1553
954
4345
545
9384
614
2949
597
8273
4427
7689
239
1068
333
5131
728
6743
2251
1474
833
359
531
235
275
104
171
3122
115
1145
199
489
1405
252
669
330
806
235
479
154
186
390
669
555
806
235
659
548
152
1109
154
186
839
703
138
1595
290
154
683
555
806
235
2104
465
1262
1643
551
205
763
327
113
744
2254
1962
4030
729
492
749
6858
999
5551
1011
504
433
990
128
333
484
471
103
245
293
3797
1534
2080
4641
1064
4042
5940
518
568
1441
895
1846
7358
784
222
272
1622
105
329
116
1064
4998
7317
652
5747
14862
3472
6056
7271
1212
707
682
441
1106
1322
131
127
153
731
798
110
266
318
3050
240
110
266
1035
110
266
167
1044
110
266
167
1044
110
266
167
1044
110
266
167
1044
104
266
167
1044
110
266
167
1044
110
266
167
1044
110
266
167
1044
110
266
167
1044
110
266
167
1043
110
266
167
1044
110
266
167
1044
110
266
167
1044
110
266
167
1044
110
266
167
1028
110
266
167
1044
110
266
166
1043
110
266
996
110
1405
634
123
9711
2223
5953
6343
771
1916
2174
706
3035
2414
1316
564
770
545
171
462
1479
358
284
1983
110
1253
196
130
564
152
802
1190
467
912
3002
7556
551
511
773
759
1222
1661
2363
1268
4848
4673
985
921
2233
1310
1183
1949
1184
1949
1183
7517
156
1421
1609
1257
2159
394
5287
210
709
2938
234
492
1444
5830
1360
157
1292
4724
9142
4365
3816
518
2852
2431
159
295
236
186
1501
492
769
1206
678
720
769
1206
678
720
307
495
294
2267
3366
5748
6234
13466
2644
697
5243
1878
205
3591
6092
2611
2283
1377
2378
2140
7400
3796
498
1053
381
1496
1007
513
172
1593
131
473
854
427
155
1053
230
107
237
341
1507
229
720
447
411
1648
266
177
241
248
228
208
295
248
228
208
295
228
3181
139
248
228
208
156
104
172
1404
8152
1334
3171
871
1008
1148
103
105
699
125
455
8242
2485
749
365
580
424
4402
427
417
448
210
564
1920
157
115
456
417
1348
2107
403
329
463
518
144
1101
454
174
641
1202
1148
7394
380
592
702
1457
551
332
137
342
299
586
1546
3909
228
151
4344
2042
272
4835
693
2171
200
203
545
253
665
9589
3493
7808
9333
2898
475
100
139
302
5653
619
458
9102
148
1407
609
257
11570
528
2194
588
11248
1051
863
2122
9129
2036
5377
1638
216
613
632
197
702
1642
707
9801
503
482
9480
906
2990
7452
467
630
7170
7236
240
4297
3526
306
941
140
296
131
725
775
219
244
1342
2286
113
125
311
10844
3364
179
9163
485
350
171
242
158
5238
711
639
185
10804
1250
6349
324
269
5077
6752
1465
1744
1779
1424
537
180
512
2501
5562
2022
5982
797
256
4861
3378
1098
8929
1885
601
186
128
521
3868
3159
282
9406
8949
426
100
130
609
173
1092
2300
8845
2067
149
113
329
598
604
2058
1626
1371
569
885
849
618
937
1622
1367
618
3525
491
1103
4730
596
3118
7433
2497
2214
1951
6825
1215
1340
139
1086
526
5216
900
244
219
1782
918
471
221
457
934
263
2186
523
2796
702
1623
1063
736
586
185
274
810
1309
147
270
9514
6985
139
5703
201
542
1203
2438
13420
1285
188
4300
8756
1039
2481
6809
567
141
3847
127
121
767
4652
2154
112
294
3179
1877
1851
6356
4641
2563
957
6847
1644
324
521
265
133
184
108
3853
324
152
357
265
133
183
108
4816
3908
467
4929
933
983
4968
587
810
545
264
424
512
533
14920
503
11768
4406
2389
2669
124
3624
372
5798
2142
140
119
168
1129
13727
2213
1729
2180
996
7356
4699
685
1040
4869
184
12144
156
208
850
286
494
156
535
7539
4126
3240
1138
698
736
561
390
6062
1169
5910
163
3240
3321
241
149
6151
1850
14976
4004
5399
893
6455
6784
487
640
7447
644
7796
514
428
2694
220
293
227
366
408
400
162
1916
4263
2628
1486
159
5540
333
949
3540
9557
3713
11243
2356
122
1455
566
699
685
208
4556
11181
975
124
696
126
198
200
743
373
631
667
1065
2947
1568
400
502
2329
2372
1094
730
7137
741
2672
2749
432
745
5134
1095
1701
4280
5703
7925
2706
4164
1225
2990
1199
662
1645
2046
465
1407
2837
6499
6002
1376
1709
8982
1656
113
442
2829
1180
2744
6260
9425
2847
2167
231
607
433
397
595
413
1006
6026
9438
605
3634
7462
3615
1158
2871
6122
2764
11191
8267
711
5161
107
7337
103
967
103
231
105
568
1486
4566
1624
5931
2661
7820
3381
129
121
4182
3667
1319
1169
158
2342
6967
7419
781
3616
1466
9542
3429
215
234
131
748
394
4677
394
395
1195
139
4177
576
7680
1849
2091
101
895
301
120
138
636
784
636
138
797
978
1195
123
1998
255
232
2363
1308
900
1248
9335
1949
581
310
117
158
138
3488
279
117
158
147
138
3490
279
117
158
138
1638
1656
1749
131
630
7707
902
4699
472
1116
366
961
469
132
128
1714
567
2642
255
412
678
150
1829
2585
7092
1204
698
5001
6685
5371
8225
2060
241
417
689
1286
3062
1213
3059
113
347
332
2410
703
7298
299
188
457
3481
1281
1986
7668
637
1418
3092
918
192
258
184
8274
201
5531
760
1291
6118
233
106
161
1995
4749
1082
506
216
316
150
193
172
5067
2531
1826
1519
722
947
314
6036
5776
1204
149
140
295
1989
308
1117
9295
297
753
162
113
340
1745
279
2268
5422
3282
293
1134
6709
258
8256
2873
183
232
105
507
1268
710
399
237
2666
701
9021
905
196
134
1276
761
248
444
980
318
402
216
516
162
224
689
495
244
111
247
310
183
167
1281
276
1216
4016
3709
7215
3441
883
5855
3826
3164
202
1254
2813
1912
1899
3140
174
126
124
1895
4880
5776
126
561
2425
6740
1124
252
9203
3065
3043
1455
845
8904
1809
1070
3200
244
129
3399
1034
407
6908
2062
853
2837
4685
160
2213
613
480
5248
209
3080
842
336
799
547
3796
277
295
2243
2985
799
1631
126
302
682
619
632
789
302
1380
8101
137
6294
1429
257
2114
133
121
679
110
331
224
9387
499
349
153
277
116
1089
1230
699
259
548
239
436
1145
132
546
880
862
257
359
1224
699
323
7343
1879
1708
8453
2560
1284
4138
446
1491
854
1176
262
504
252
232
683
707
2456
262
308
252
232
266
138
706
279
471
608
685
521
523
131
745
1029
478
3279
313
284
429
679
5333
226
463
440
521
372
981
545
6524
9381
679
1278
1604
439
297
2140
7069
469
593
145
135
256
304
372
462
619
551
109
144
213
111
252
2044
352
1336
203
230
2239
119
656
2667
4627
2660
126
446
359
3092
182
1160
115
175
1881
431
3988
143
1082
711
362
2096
1835
496
431
371
6657
1674
384
642
372
1451
3390
1236
6274
1270
10599
245
3960
7187
8896
1727
1534
587
638
132
6586
503
738
2222
3242
738
6190
163
510
955
2255
717
285
925
1783
8980
6258
484
1233
7417
289
181
140
892
1194
1883
288
421
156
534
105
232
3072
380
106
142
234
126
124
120
1578
364
377
1062
275
1062
608
1966
138
118
118
3675
401
1461
138
118
118
3674
5374
1558
439
4689
104
159
188
351
133
381
260
3300
104
162
162
395
133
380
260
3979
1010
2550
6444
6584
520
331
100
786
195
156
427
5053
7100
1495
7829
1818
304
102
141
123
235
107
359
428
100
255
804
1980
7498
2542
107
1635
9027
1097
113
167
1452
194
919
1315
8998
524
3664
1893
8981
7991
675
5367
239
1207
6439
104
166
214
166
214
855
370
348
487
1241
203
126
1027
187
1257
214
1073
1258
214
1076
1257
207
956
820
4296
1109
843
435
4234
308
829
100
392
1786
4418
9453
795
696
8206
7218
832
1265
4220
100
830
795
823
1226
3626
5728
432
2000
1556
637
1417
221
516
268
195
115
181
2202
130
773
231
878
358
210
119
306
285
5519
459
422
130
245
1890
627
166
162
280
324
852
123
478
524
461
297
1855
13593
980
272
8364
321
12178
227
215
551
5159
113
502
243
389
105
152
5251
281
10335
7236
1826
527
478
115
477
122
152
9201
2536
1111
144
796
261
114
967
727
5775
1717
414
787
261
114
304
124
334
230
318
132
1059
100
149
1793
144
796
261
114
124
334
136
801
414
787
261
114
304
124
334
136
3197
206
323
1735
986
288
1372
296
189
102
435
162
302
627
9106
197
3203
713
1475
238
8987
1313
445
2440
2634
3497
3886
1558
8974
6958
609
171
1174
4985
240
353
609
221
609
3142
366
497
11758
165
166
142
2220
8956
947
124
512
203
282
149
294
3092
13905
228
461
2007
4496
351
4885
1147
184
417
8889
459
267
106
233
7760
3152
2082
694
200
198
310
5226
839
1271
1522
1247
6858
8125
338
165
137
328
709
127
246
110
3498
1603
7411
5276
896
2434
8868
1066
469
534
186
151
300
106
1320
870
340
300
3049
1044
287
225
236
156
196
537
374
3938
653
710
707
625
421
970
8787
4561
8102
1589
203
865
11161
1165
115
1233
997
432
261
384
2839
10021
9287
1285
5793
387
2553
368
7018
2864
5587
244
493
5163
1983
7570
443
4597
777
4192
117
223
351
243
251
1576
389
117
351
248
251
1074
1576
389
117
351
248
251
449
1576
389
117
351
248
251
114
1074
842
4894
3304
3320
160
214
3701
908
3172
1305
560
1444
431
432
4698
345
1100
1658
169
197
418
782
3321
1124
669
338
612
271
6702
639
5995
7298
4427
7350
619
2455
105
860
125
583
391
287
2175
1220
1842
143
835
2314
344
5689
435
275
4432
6537
334
336
1614
481
3667
1321
107
580
11748
160
630
642
168
928
8965
5976
599
370
453
1014
111
126
138
158
519
206
399
9093
8893
6065
911
9290
1177
6896
115
650
574
1209
443
8181
700
5251
5236
697
8298
742
7427
9036
2237
6445
259
1504
4071
827
7743
4697
610
414
831
164
811
129
2145
363
16131
230
248
272
2649
264
8981
278
374
465
410
404
7500
1901
7563
4853
343
135
1274
1261
1045
7819
6317
5630
1158
230
256
5821
6140
1402
135
474
740
111
178
483
3610
740
111
177
479
678
341
522
291
377
689
9097
11487
12628
5204
1430
347
353
221
173
382
555
9324
4800
196
369
116
928
3188
369
116
936
1742
131
738
616
1237
193
112
504
1046
6320
6403
3449
713
1686
700
488
1568
1156
785
1026
354
584
1026
219
431
1837
933
504
490
7448
592
672
3734
7972
481
1911
323
9326
1103
3601
678
829
269
641
286
334
3943
700
309
12753
923
181
5313
286
742
459
136
1699
800
181
805
114
484
386
447
150
119
131
458
900
709
3285
509
7874
325
146
174
1859
863
9693
466
1040
5265
702
2465
9156
3526
373
6379
1929
127
263
140
220
263
339
547
5688
9311
9463
874
3962
7538
319
812
543
257
474
723
133
1589
2702
696
8104
706
5212
607
1291
306
395
1461
257
624
769
543
321
474
723
133
421
1697
6247
722
6908
1876
4568
4524
9453
4399
1966
1883
1317
2436
2079
5569
1869
1566
733
490
1535
2401
384
2856
118
370
3651
148
1433
2726
130
677
141
352
184
604
337
368
454
802
265
157
993
1504
404
270
273
1053
8082
901
3239
163
1244
126
122
736
7471
274
1340
111
421
530
448
345
126
634
201
320
398
226
219
9077
3785
7462
506
106
231
106
231
4796
2534
9163
1158
309
8741
1952
254
907
673
5684
8985
3667
1403
5536
4506
1970
630
5449
506
105
542
495
3637
1145
1249
932
929
6746
345
2308
1001
2474
778
1393
120
398
654
214
2618
2866
7508
2142
110
226
116
631
3239
4370
109
104
152
187
110
144
435
222
1434
1348
205
2292
299
151
162
1155
222
103
3157
114
182
338
150
247
257
482
927
753
228
228
733
1677
757
600
2993
1024
600
226
234
213
108
465
1137
228
264
762
180
876
859
139
293
275
114
209
747
140
320
120
884
200
291
291
454
7451
667
2948
1455
678
223
329
453
1053
809
7546
5692
1111
689
225
955
521
237
404
557
487
124
7549
1748
502
630
370
163
102
10017
713
821
1248
250
2333
943
222
567
1226
2317
473
185
1145
104
913
270
166
4417
961
376
949
364
1134
229
760
9377
232
103
9240
117
442
309
311
1446
2358
573
283
934
519
521
109
309
195
794
415
519
8506
323
107
1876
144
253
208
173
3223
476
109
253
208
173
249
418
129
180
636
6008
655
442
9546
1238
363
270
272
307
375
560
1290
8937
474
6437
1668
1948
303
1439
141
126
690
178
1443
571
1060
627
3360
8865
8791
180
1918
751
163
306
2526
9665
14765
1195
532
683
262
1571
722
941
942
1054
163
170
136
186
484
1562
154
1465
6332
6345
6870
154
416
141
124
1619
147
597
130
12652
367
2509
4230
667
159
203
294
358
213
107
276
262
111
3203
254
101
158
1350
233
106
9316
1095
1433
1656
3000
666
1993
5184
8985
4250
8877
7374
7451
1983
825
354
341
441
838
12360
378
120
706
776
326
1623
5284
1265
13639
1716
333
149
290
107
389
284
106
233
352
10902
1573
168
159
132
415
641
6970
2129
145
238
220
1105
1418
620
143
472
6017
2545
791
3260
2817
933
3292
1598
2871
9512
2819
457
7450
671
13624
228
2364
5136
131
152
306
536
3602
241
8721
5860
2671
136
1619
782
526
1657
117
338
145
135
2297
2192
104
163
236
477
235
280
315
283
271
438
747
3739
322
6813
702
330
339
1997
133
116
1121
8448
1193
683
380
1116
[truncated: 3,564,505 more chars]
