# Supplementary material for: Effect of sequence depth and length in long-read assembly of the maize inbred NC358
Source: Nat Commun. 2020 May 8;11:2288. doi: 10.1038/s41467-020-16037-7 (PMC7211024; doi:10.1038/s41467-020-16037-7)
Supplement: Supplementary file 4 — Source Data [file 41467_2020_16037_MOESM4_ESM.zip › Source Data/Fig. 2B, Suppl. Fig. 7, 9-11/NC358.21k_50x.contigs.fasta.mod.out.len]

6542
241
380
132
132
1252
394
210
534
2081
3734
208
4721
356
6599
2252
415
7680
280
6747
1254
7028
5024
7293
2106
543
724
3659
1451
1619
816
1533
2519
754
1158
141
286
119
477
336
1460
2696
2125
10633
9409
512
342
520
887
6319
8958
2569
2158
4235
982
352
5427
7330
1955
8766
362
2231
1119
7412
309
246
340
545
2246
3216
8946
4219
6890
436
347
818
436
1099
483
180
1117
115
101
3064
655
146
280
426
9063
721
113
1021
289
8470
429
270
268
2045
132
142
169
249
131
121
7479
152
202
138
2071
11652
3014
204
127
126
991
1084
1311
282
3786
2891
5396
836
718
250
146
112
413
813
220
907
120
3290
250
2617
1015
1275
2852
670
2234
1235
3790
3417
652
7736
1322
4545
1034
444
339
937
188
1739
417
648
2308
771
128
276
585
288
2551
397
3699
19227
3410
7361
7787
7239
1050
2725
8898
628
491
940
2235
272
4584
9370
7238
9316
2989
393
291
1594
116
110
267
3369
7509
1956
6275
6863
7320
179
1110
4702
352
6481
14381
1125
398
134
204
4465
7184
436
221
2385
283
848
181
1071
235
9026
5198
1417
1576
1346
1148
465
274
244
384
160
316
327
331
138
5502
142
666
1519
305
11663
973
1444
244
272
235
3299
163
1525
2407
759
1696
2545
597
5226
13515
3865
269
210
1120
3628
661
1241
1607
7244
252
501
944
112
113
136
7273
150
2671
184
15422
1031
1744
499
100
405
170
124
4896
135
158
614
7351
192
4678
961
994
969
338
1461
256
1316
1413
359
650
652
439
7390
405
301
135
201
518
412
1136
217
330
722
172
249
190
207
135
178
4494
6963
2976
6318
8121
5494
1923
139
114
576
746
132
302
226
228
113
579
411
13230
4398
6302
849
740
308
304
4659
1655
2532
7368
4550
5371
1869
614
1612
840
118
161
511
278
3072
4222
4551
5377
2902
2281
1642
836
492
603
2334
836
577
3939
397
214
3296
1535
509
266
1486
3996
4164
501
265
1504
104
280
592
447
2379
4660
593
125
797
143
800
441
188
1414
2085
1447
147
915
1584
443
241
186
1422
1565
419
118
1458
1540
542
1551
9540
1474
1351
8973
1487
843
226
4443
1949
7491
1042
4036
356
409
564
455
267
614
268
14839
1703
253
395
332
13599
13131
149
274
1708
371
570
109
219
137
5504
15379
117
2526
6565
346
4671
6809
2428
198
1034
122
854
582
1475
391
196
656
380
2511
742
157
373
343
109
2097
1297
125
309
104
126
423
2355
3381
7043
582
4285
122
10021
5433
118
274
186
405
160
927
1398
2132
3344
220
209
205
127
185
258
219
187
437
2582
633
105
282
354
209
581
489
228
215
118
2176
104
564
584
491
143
210
118
2186
104
565
451
113
490
228
215
118
1520
103
169
222
161
142
435
1518
1626
5395
671
204
300
1722
4099
7159
4974
769
623
465
7346
621
794
271
2681
201
213
2557
932
231
797
3874
1404
5815
1412
7909
205
134
327
112
2291
226
886
125
905
602
2718
1124
6559
4625
2173
262
1304
117
184
106
2050
1510
344
256
607
1637
208
197
148
101
132
148
321
147
387
142
595
234
298
1357
286
116
401
1176
1468
712
536
1251
8956
842
754
471
178
705
927
445
223
152
1805
2194
164
641
9130
455
5585
343
284
236
2095
2751
3918
6657
1363
442
1365
1085
3943
5149
870
239
3446
11260
1051
647
205
4283
239
145
190
238
1888
3209
1928
211
443
346
7409
13610
1126
495
566
346
807
561
1039
505
2452
2197
583
227
426
4796
2228
763
212
211
620
272
2681
3999
1988
2340
402
360
700
833
890
147
281
557
597
107
180
630
4664
171
2809
1790
1123
249
216
154
1465
1502
200
262
570
237
5809
444
4734
1169
1346
6101
1499
2476
580
603
1606
2358
7321
4174
675
1787
233
10901
8882
2606
1330
334
972
1251
667
268
624
311
276
2977
6107
142
420
268
715
4222
392
262
718
1654
1323
222
259
189
271
112
158
122
181
203
126
624
1847
395
962
335
13617
420
1737
200
259
386
9578
217
690
1157
142
274
220
215
2076
444
3771
448
285
2603
1549
126
1811
1957
2320
5927
438
186
415
1060
455
393
511
179
232
254
455
493
225
703
2114
785
223
219
1109
2008
373
7491
3552
502
735
272
271
502
102
208
1331
7375
320
166
569
158
382
2880
228
1388
142
160
2121
148
149
526
2839
7308
4555
1082
526
347
1170
2561
3440
9335
2992
129
163
2330
1227
4690
4728
2391
4434
2927
271
399
7438
9534
132
183
254
173
188
1109
804
8979
144
250
2970
1748
243
740
259
144
1373
1514
151
343
758
3388
3531
6237
130
2596
411
1828
3794
6314
612
178
1258
159
119
387
4815
673
1313
301
100
286
382
1883
899
586
2842
10428
276
589
130
492
1801
279
268
404
481
783
533
695
241
1190
107
8909
551
910
6275
5321
4013
1961
693
1051
150
3993
275
1778
239
144
251
309
397
1397
394
231
251
1162
7386
672
6747
716
123
1158
982
610
113
526
160
584
683
3619
1422
10246
6358
14856
309
935
12632
198
1984
2550
4350
2111
2364
1127
1213
260
241
2315
3876
545
2499
1458
7235
5849
7191
968
151
333
113
226
1134
320
7171
4939
589
1233
125
581
752
562
1028
10280
109
4259
269
4570
5983
4054
1840
1421
225
439
568
1879
7408
1649
593
298
2579
4702
1937
597
8972
7044
3832
527
2511
139
639
577
224
192
164
165
1583
100
115
686
8056
802
846
422
110
186
150
1208
453
153
925
1404
1222
815
1146
1720
6909
1229
2196
386
236
318
953
3845
896
1163
371
961
325
788
162
143
762
431
315
1180
2260
325
3043
895
214
1073
912
479
757
6013
179
770
6369
9432
898
1469
365
1002
6153
1584
314
112
123
194
160
2339
236
180
819
308
1337
106
205
209
210
1004
4501
12484
2161
363
184
2727
235
187
336
4393
6960
575
1077
1132
8889
381
678
148
2212
140
9534
4996
1080
7352
2203
320
308
907
1018
443
297
133
630
575
690
1051
275
2137
198
153
168
3158
2602
117
1030
167
219
3752
5007
1210
14843
2739
5249
1395
270
4339
1672
1669
984
1707
608
410
198
1239
186
475
178
144
201
1918
9432
506
9465
773
709
9469
6572
2256
3727
106
3236
2281
5882
3787
684
1617
4535
1129
1823
480
975
359
9475
1722
2727
2172
10114
1395
160
855
804
653
1562
1400
2922
1671
189
1808
884
4949
2018
294
519
7317
1266
965
654
419
1248
1122
193
280
100
1637
267
421
1534
2824
2310
264
6193
122
327
1386
268
1123
277
384
2619
1029
119
335
595
307
272
372
161
2701
1028
1595
1930
102
3181
9783
3717
3242
415
1811
1040
134
304
795
174
651
1400
215
1493
11286
2543
397
515
659
1229
163
322
136
113
186
143
845
132
149
169
276
118
313
4012
323
3652
227
221
8021
184
477
747
485
1411
641
4341
121
656
194
218
2056
2235
815
5043
9095
2894
1099
122
226
179
1237
421
2497
879
614
784
275
106
292
131
273
460
8787
1776
627
458
176
137
563
886
2295
268
826
7355
1171
906
191
1050
117
2234
1059
1114
176
355
904
2168
1691
7353
942
688
166
627
251
4809
7336
128
223
383
103
1841
249
146
310
248
146
284
248
146
309
245
146
590
433
9043
173
1796
408
265
315
342
2486
1224
492
2917
220
9377
219
996
4043
386
150
1077
886
502
175
155
128
12238
167
2414
3871
2281
917
3756
7413
4185
158
968
825
2910
399
1316
535
300
7363
148
3046
10003
196
1583
913
437
4643
340
6431
299
5523
1064
4872
3873
703
2675
2885
2521
657
369
1361
990
169
1922
184
297
114
167
160
192
1486
237
3482
893
3751
226
1358
1543
6958
1403
235
351
149
575
1987
3074
1957
1598
504
1531
2713
1504
726
491
851
2123
575
1877
9244
4139
2847
9669
1263
662
231
1593
1450
178
259
104
148
10748
12508
1411
10465
785
1548
2218
6670
1730
1462
645
2549
1066
2386
3013
1193
1692
3480
2354
143
310
245
465
589
1445
158
296
228
458
308
1308
1808
728
954
3015
6532
219
104
966
8896
242
588
1107
245
255
541
118
2523
519
329
267
184
358
118
1052
2206
525
1161
1186
125
730
5574
1050
632
803
3376
586
269
117
318
466
592
859
369
119
413
357
394
356
212
632
470
447
6160
323
502
240
136
291
1075
1806
9319
3147
4554
7373
2279
9149
3649
326
1131
443
401
311
872
256
11580
120
606
104
107
1543
5752
1539
8870
2923
227
1052
1002
101
153
145
156
13694
2692
7472
143
6497
642
3157
196
146
123
582
3289
3792
193
331
699
7283
3516
1270
492
4005
1837
6903
1425
977
135
423
486
1194
3532
407
321
146
461
948
1979
223
275
651
251
163
174
127
1867
557
224
1476
1089
845
361
1467
415
2500
714
1888
249
193
900
982
228
733
1313
7339
576
127
945
162
1889
249
195
923
978
227
734
1698
8940
13631
482
1017
2158
115
724
4339
4209
836
4574
1041
2164
1134
6217
621
467
227
301
1216
209
7204
4923
2166
444
1690
358
1052
492
577
620
7316
120
1172
1349
5637
1671
1901
3756
152
433
679
5884
675
1639
176
2059
932
404
128
924
2143
523
188
233
117
183
1252
401
2410
5949
1397
3093
12567
2627
2189
5445
8170
5628
8441
12276
5132
3427
133
4263
434
1041
415
3089
518
632
100
104
3606
7525
1909
5831
165
412
142
261
184
139
116
805
9122
492
1266
313
192
956
618
142
4839
561
295
142
2048
998
686
1048
1546
262
944
862
2172
9555
6920
319
529
231
291
221
234
242
117
442
134
427
165
293
188
144
528
197
269
1914
706
585
6313
1639
132
111
235
129
371
115
102
136
314
288
442
241
1732
503
923
1093
1343
888
505
656
952
479
376
937
772
669
494
305
4055
1018
966
850
281
1843
370
374
207
130
1152
2616
394
374
206
173
184
1161
195
2632
395
373
206
325
432
448
4448
392
330
4184
2306
113
141
157
152
246
3447
8862
912
9243
939
222
9147
152
276
278
1883
269
355
284
313
1809
3085
305
3132
210
187
183
294
576
3237
590
2178
598
221
1568
6710
11363
1438
3245
2505
546
1710
864
781
545
612
136
710
265
687
1886
162
7437
142
7277
1032
5096
688
8174
2904
1822
231
145
605
140
3742
1402
115
364
687
293
196
2061
2099
464
1027
124
852
1592
115
657
210
1966
1975
4660
1154
3090
343
3568
192
910
601
7296
5039
1841
1848
1002
1135
954
188
667
798
1156
1780
2498
4968
207
196
647
1591
4184
7388
2406
960
1120
13753
1941
1264
234
1285
11468
1226
676
9371
6282
9084
3275
8908
329
2374
2662
1018
133
399
3050
5979
3006
8977
905
422
134
3732
477
166
397
348
332
1766
267
1539
451
310
231
945
157
140
576
3209
2292
740
136
4168
368
8826
2127
344
8481
371
1121
5013
3779
3245
2022
3763
5801
4068
12617
3672
3660
12653
1097
1306
2302
7357
5214
1400
6243
5265
7166
2583
2766
200
169
158
574
254
256
682
8568
1406
1587
202
170
158
395
188
250
692
7801
658
2563
945
443
1875
4959
1803
354
358
365
7608
11356
7412
2658
7218
4982
5210
500
9561
710
420
4659
1706
9596
13179
1147
266
295
7399
239
249
101
414
337
416
909
439
875
9473
1312
9248
878
168
336
188
1005
1388
867
135
111
214
2088
1085
200
211
262
356
128
635
215
9423
1815
8063
5821
273
222
537
171
1564
178
9283
398
1752
1280
311
112
349
102
128
133
141
1715
1621
701
693
197
356
8442
358
1293
506
1202
703
124
1132
395
150
516
1065
189
158
195
215
3696
11572
1935
1052
131
303
7334
6491
12310
2360
193
100
313
272
2542
150
194
554
8888
270
1973
726
8912
1909
489
183
1144
111
894
6810
2308
668
143
281
7294
280
1714
317
482
669
1458
1698
7858
1283
147
107
2711
7396
6573
13927
260
1309
182
118
267
174
1132
1246
140
570
10389
13521
3482
244
1465
1702
7761
752
964
415
325
804
1049
1264
1845
552
460
554
249
1268
526
477
243
4239
359
487
777
183
8925
3986
1445
545
111
565
108
414
5080
544
111
560
108
418
4025
4097
296
13307
281
117
190
233
768
198
466
445
515
3135
617
2129
13137
1022
467
387
509
248
161
229
125
189
4715
2252
2650
164
1445
3216
8129
690
2679
7442
2551
4639
492
441
2136
357
1464
343
426
339
583
1814
2217
683
6189
233
905
539
1192
1515
181
410
543
137
880
343
2269
115
359
599
177
4900
877
9085
3527
4674
2497
717
280
173
148
346
269
372
128
165
645
581
10072
3407
176
193
121
125
4842
7558
14805
283
10106
7690
2199
1412
238
1753
1482
5291
1202
295
106
574
405
446
1440
1019
318
700
3959
2170
338
3838
315
100
560
1522
185
7467
1791
598
156
257
1112
1942
2169
720
167
5502
167
316
5174
10119
4600
486
139
133
129
667
570
611
1449
672
883
576
1170
1683
11013
1611
390
214
605
144
1448
8957
2053
386
208
609
143
2168
1955
1026
803
630
799
109
140
3935
9735
1505
417
1199
2230
340
228
211
1202
462
315
1546
9330
342
145
319
258
275
852
1175
431
370
491
1068
990
341
4126
125
1269
313
13803
14213
717
2426
1718
3139
1130
826
3367
3121
1134
450
941
1033
9154
1022
459
1065
2081
1239
1476
696
677
1145
130
8853
576
2904
228
7423
8356
12089
1345
2525
164
138
542
1657
13198
245
6719
2391
350
154
516
595
644
6921
118
1154
120
273
296
105
137
161
541
115
1310
470
1707
464
174
209
1467
307
8880
346
1643
127
186
176
376
146
195
127
701
1599
1194
1600
1456
6265
11129
1872
567
188
518
5510
449
566
188
516
3679
3822
1989
6178
7000
5137
3927
786
1587
5249
8409
1748
362
875
480
3047
295
873
227
175
714
2440
508
202
259
3075
1188
9365
219
1656
772
539
491
307
144
179
101
418
552
349
2134
2151
935
5719
1556
402
177
465
4014
469
978
487
1314
234
7364
1262
2356
1268
2147
306
488
180
1317
692
198
1237
653
1271
1289
8970
625
7050
7285
960
987
198
1405
103
737
209
189
226
897
441
1648
136
669
699
3424
136
666
701
3416
136
676
706
481
447
591
474
251
181
985
104
876
1575
106
737
214
224
1565
580
460
237
1088
1089
211
1075
355
1025
724
341
1491
357
642
262
1251
1891
251
135
197
691
742
745
597
948
1598
1119
112
1459
9171
507
213
314
9322
142
504
596
422
672
7689
1087
1462
2499
3593
8708
503
3498
1901
386
1632
9888
3587
522
1005
786
1140
5985
1560
1396
1731
195
3352
2431
5629
1429
1396
398
962
248
180
699
259
7059
1606
8902
292
1243
1755
2063
165
883
639
252
159
190
579
2199
4740
251
858
1660
4644
377
354
6350
718
190
1007
387
238
270
2790
910
827
3698
390
6729
5407
1961
9710
936
1894
1890
1473
142
1399
11437
5826
4246
303
2556
4342
2024
783
516
439
1390
3128
1021
371
168
454
344
252
308
288
287
278
161
238
1751
4006
8772
143
387
248
164
1698
345
102
4024
9649
4832
2513
2336
197
7447
733
4375
2211
5284
787
130
1796
1759
897
669
261
184
986
1379
9431
841
1400
213
700
292
217
171
2976
494
700
1176
282
278
1129
6713
863
3020
644
1866
5436
7200
8960
7204
1356
1009
1454
4804
340
339
331
4322
182
1319
151
183
814
486
109
1386
3931
10454
2063
265
312
365
610
825
2516
264
311
362
104
1057
231
601
340
168
1477
320
394
939
4444
1706
138
156
1074
3050
2704
647
709
1011
480
1527
3016
251
5168
145
188
838
188
562
598
1301
2253
148
6454
3176
4016
3908
1413
286
4330
3722
2025
846
3516
204
2328
14823
3056
5965
1536
702
449
442
160
114
283
363
1517
1320
839
476
1541
677
153
146
140
199
1008
208
233
3134
132
382
1394
224
1174
7548
9115
1506
3310
527
9010
308
599
136
121
7317
118
5826
9279
329
124
384
573
2545
964
431
3235
360
219
4257
10800
4578
1541
2141
1207
6469
379
383
416
4701
1064
129
573
855
448
5413
577
855
1850
309
313
200
211
2513
203
657
635
537
4782
3420
675
461
117
1334
148
1170
2823
1407
8832
1452
2334
716
2684
1676
178
200
3077
685
1468
281
5865
1643
207
108
8747
1297
6752
5317
2647
9660
3620
390
535
2591
121
528
3253
230
706
8326
2660
14327
1402
735
184
215
328
1652
1337
162
933
1573
726
184
163
325
1731
1335
390
704
4533
19551
2408
6203
1270
104
206
102
135
142
475
4961
151
143
124
105
135
277
439
185
193
131
200
1755
201
473
597
235
319
403
375
222
206
3568
4849
1696
4056
5571
1530
514
103
121
165
244
114
401
8578
4165
279
3427
4208
4622
882
9375
752
1317
1635
7327
3002
6140
233
1564
218
122
167
263
317
5024
7297
991
3170
3613
180
697
8165
1017
9041
353
103
240
329
105
427
162
207
162
191
374
120
101
106
8162
1525
9430
671
146
159
400
1088
14467
173
259
262
586
308
1850
268
219
157
439
393
652
7252
779
2647
9279
6979
6551
1491
1370
15274
1023
12634
9154
128
494
174
185
418
5354
161
236
2852
945
5869
807
154
1048
286
216
102
154
159
612
241
164
1057
144
192
401
319
313
523
467
435
442
4227
8884
402
6152
6830
1122
1398
690
9415
1051
818
225
107
107
591
337
1411
237
140
303
231
528
1551
8807
3866
610
300
404
129
3303
446
276
405
103
144
101
1951
2065
2887
2696
6605
712
15368
1639
181
1190
269
315
4450
2358
11974
4159
716
179
4225
5359
3978
8889
9531
3619
2395
441
925
583
278
1429
232
343
103
132
1825
7147
355
703
1860
193
1119
2088
9059
7517
4343
9145
7374
1053
4014
693
513
586
13729
173
569
339
232
2439
2707
153
7392
305
130
644
277
1656
2085
229
475
707
175
290
5750
2960
389
142
235
346
184
251
355
488
467
121
165
103
513
201
1387
790
208
689
207
13232
420
6971
724
3917
692
7947
223
100
353
206
125
839
8765
163
373
1158
338
377
7747
1419
344
380
1444
2573
2210
9103
654
798
1285
470
371
955
310
213
489
482
312
147
225
708
223
202
694
151
808
525
615
634
1418
1470
123
9067
12401
105
1765
7771
1714
1443
531
159
523
1236
1375
197
341
364
2796
9751
7341
1130
540
888
5907
5367
2892
310
208
707
1434
213
215
1557
446
5842
749
184
139
7156
1210
13695
222
4931
109
615
1972
508
4236
613
184
1689
1144
5573
2441
7136
5379
1956
178
4790
314
692
486
314
1243
3835
1619
2468
584
3372
7030
1269
2756
227
14680
7135
788
934
6304
141
339
303
445
190
289
1435
2615
1025
2264
1394
132
240
172
1773
6197
306
491
2179
10851
702
327
2473
1258
482
513
482
352
155
487
1415
9852
7446
564
4579
430
152
1534
291
240
147
290
238
465
5070
130
247
262
230
205
290
234
1876
1611
2229
868
1885
2613
1061
3422
582
264
2614
4844
3508
5138
3922
427
8910
3067
7208
4970
2001
2587
566
6998
865
539
228
872
2456
108
308
7487
1969
7469
2404
114
104
310
2417
7092
3644
1593
145
156
5249
1483
118
2052
125
593
11523
3862
272
128
570
251
241
151
496
673
1398
699
598
351
1688
1440
169
13764
445
240
433
23255
914
733
459
389
444
100
807
1042
270
356
204
237
482
405
9340
1100
684
3008
183
599
102
278
213
325
8297
5594
145
4113
9101
7513
4140
197
148
168
360
864
416
456
202
292
275
100
125
113
449
154
350
13777
490
357
274
311
172
672
816
7139
6169
998
733
330
3609
408
587
842
2726
5584
466
2535
4250
1851
5040
2909
741
4478
545
670
3695
2286
1088
1453
1935
641
5837
1771
942
5541
804
721
1192
146
518
3611
1668
2628
2373
13791
2299
3959
215
1205
129
448
1153
3721
1160
1915
668
7121
4156
3314
460
564
5267
1812
224
116
301
110
174
163
298
169
5355
510
8410
4113
140
224
123
302
121
149
151
306
544
505
1999
938
129
3307
430
171
973
5543
970
1457
1283
1197
6073
7383
224
6691
703
1477
538
212
2950
382
1009
208
217
336
157
101
151
1947
7575
2481
469
194
175
1049
140
845
484
808
128
279
1407
1951
218
424
320
1710
170
388
564
212
322
132
255
13753
1915
1326
12799
1075
3493
4926
119
9716
1070
280
127
296
15505
334
2278
524
1136
480
374
413
195
349
897
117
349
364
453
118
326
688
196
2224
755
263
344
175
657
205
171
7445
924
728
377
277
109
548
237
1600
476
826
108
1048
183
1593
1987
240
101
335
914
487
341
1468
141
519
1925
657
9072
1071
1242
417
1377
4102
2773
10663
6666
6712
161
863
150
276
592
145
222
486
268
146
1764
194
732
170
241
418
1930
996
219
782
931
341
154
5240
691
1991
1006
2221
164
490
8942
515
8771
220
7016
193
978
468
362
643
275
289
112
11457
1182
218
382
1587
2243
251
871
9392
380
246
1135
3556
245
1673
918
870
388
1464
677
2057
326
2459
2698
2785
1165
889
2599
1744
772
257
172
267
7219
2274
1623
295
140
155
133
9123
1427
232
313
101
359
124
712
105
242
1134
1132
101
158
321
1694
2031
4078
3325
5005
1821
990
652
493
1561
1697
598
215
4182
1724
453
135
105
9345
8819
1910
9712
1362
1287
1736
217
118
205
743
476
373
2213
118
205
558
8923
192
170
954
268
5901
9653
3286
1509
123
1579
1058
14835
1673
9032
2181
2619
2413
2336
5330
170
321
179
4212
3487
621
747
132
142
1662
2199
139
680
399
504
460
140
160
158
2360
2092
827
172
508
186
174
106
1087
7382
669
174
113
2437
651
2460
2857
185
1414
2737
5295
204
11935
863
8942
2798
156
2188
1212
4140
5145
1518
131
436
123
156
323
247
1364
8834
8948
1320
1476
3592
696
8216
3764
341
185
850
142
303
205
170
227
189
7308
338
244
6218
4543
3954
9758
2850
1052
1470
421
153
216
200
216
302
1072
1340
384
362
132
426
8900
2034
539
4421
329
1428
103
136
172
407
5458
1407
103
114
172
315
1944
236
495
377
1117
2727
664
1452
2902
4569
338
6547
161
7641
2388
655
799
230
253
282
677
729
601
2709
288
150
651
797
229
160
1268
121
6659
8877
193
3219
654
1331
4721
2460
249
1805
270
235
498
240
8342
7371
580
263
585
630
5128
8541
182
173
7335
258
115
929
1799
696
179
3207
182
356
258
148
650
3590
11023
907
2737
2688
7184
4904
3533
2984
293
339
460
1415
517
168
7394
3045
4881
2592
521
109
106
618
1881
2501
858
1045
777
895
183
366
145
639
261
105
217
178
601
339
3257
3311
464
3598
13334
590
396
113
225
563
198
173
160
235
220
134
5594
195
8925
157
168
170
158
114
210
223
136
267
127
197
662
130
1356
1267
318
177
250
127
7337
268
409
1351
2009
9054
144
1061
370
1545
5373
13615
3830
484
5275
695
8758
2477
155
9492
553
513
378
227
212
117
153
1400
9338
699
240
397
1106
131
2051
3578
7069
394
602
2570
2636
262
199
302
116
632
1365
1086
1913
7388
12958
6938
611
333
592
2051
622
1681
365
379
183
5283
9585
1152
727
426
1624
1187
121
136
160
2100
635
875
1856
370
7486
7266
4903
917
4971
5737
9532
1536
2762
3736
629
4532
929
100
322
261
843
1994
177
114
176
135
134
668
7316
1017
404
1694
221
227
2021
1052
9974
276
285
170
817
124
3721
6959
1265
304
238
155
244
208
151
158
6329
8857
4614
337
6451
2837
7471
8288
4610
335
6598
2566
3258
502
1039
348
251
582
1061
673
3275
780
439
119
223
100
3906
5693
2401
902
1595
312
219
107
4594
2713
1624
233
424
871
414
123
143
435
354
378
270
223
1924
209
132
108
9362
3688
8241
698
5244
590
8998
156
1131
2183
703
170
119
362
2697
7052
108
349
264
399
270
103
1924
2594
13857
1584
9337
4813
212
161
348
676
158
153
188
888
190
1823
485
272
1495
2596
584
470
397
152
659
862
530
1562
100
425
431
3681
160
4352
3105
1849
126
385
9314
201
435
1581
272
561
246
276
328
192
456
327
1515
9499
1699
449
172
989
2772
4911
3964
802
4703
340
344
495
4428
486
2897
1900
888
668
1140
1771
1458
214
675
504
101
3909
1393
209
201
141
833
683
13653
159
589
764
505
13840
789
1605
168
1034
556
2443
8891
4557
4276
10136
2140
1249
103
178
190
177
162
117
1240
298
302
255
519
226
169
125
143
169
778
170
376
111
1279
855
132
110
2304
228
337
6740
927
511
765
305
643
356
1484
333
561
662
737
1686
14844
2906
217
10959
1907
756
376
5459
497
757
307
282
2843
1031
554
397
8766
1348
1955
275
211
533
618
209
1400
1356
551
936
3942
6719
1989
820
104
1135
141
7314
3477
1565
722
660
7001
7269
1809
110
1521
4075
664
1041
3760
1270
121
282
193
103
1595
887
7224
108
242
1947
265
530
137
127
193
207
169
192
120
1293
3552
1416
5225
1164
563
1366
413
1474
2365
136
666
1232
1440
372
398
1165
373
3227
1234
4789
171
1718
5365
11758
5589
581
4835
15303
3456
219
1301
520
1773
578
100
328
5850
844
369
142
331
11433
345
166
735
141
1261
190
151
1149
245
717
705
146
1503
259
175
1232
172
286
101
381
479
303
3993
1963
313
1246
606
561
1013
392
159
342
314
189
103
14333
392
260
1033
384
1249
313
122
2265
135
114
1039
592
1426
216
4656
680
2767
1447
384
803
1125
4049
7510
1934
3977
383
402
1126
237
107
1591
11732
1592
7826
1573
1570
4433
1855
107
113
299
143
200
169
150
355
346
1817
1501
141
1038
101
5181
143
1036
157
1872
1370
548
558
105
538
208
736
110
995
273
3634
9518
512
240
349
120
142
2240
232
197
1221
395
7161
943
5394
11156
359
249
227
446
722
749
145
109
3730
4320
123
215
201
4146
1539
450
5086
11568
2641
1432
1085
14777
101
101
580
4922
2411
107
6078
747
441
2152
1700
443
870
3713
4132
1390
1153
224
488
384
1604
211
514
130
389
263
1424
2544
1718
270
302
201
2011
3354
4799
2312
6067
434
1546
1721
9369
235
2198
1297
176
2527
1690
114
271
258
109
324
1905
1073
1195
1059
2027
171
840
8857
3116
3888
1794
2095
448
309
274
892
420
429
1648
3665
2997
1827
555
187
582
346
233
1412
262
1337
294
14748
202
388
1824
282
133
645
3024
119
1153
181
487
183
3992
2705
493
327
8505
722
8871
1084
2184
440
984
8820
1018
2207
6819
2019
545
114
362
8321
1420
511
12902
573
3554
610
827
1894
246
571
3555
441
336
364
788
5697
362
784
1635
107
311
279
8858
1018
1739
502
1530
335
653
195
769
1714
908
5498
427
905
465
431
106
827
5648
307
8433
3672
144
115
668
425
112
193
162
1056
819
206
6193
1092
796
8856
470
1178
519
872
4631
340
357
6459
13286
425
982
2220
9098
141
196
2304
14765
4831
223
1307
2011
9412
1291
3774
5499
3666
8049
306
822
2196
3701
1173
451
490
1834
4854
4866
7526
7837
4216
2167
1147
672
122
160
2816
880
2926
4372
5189
1639
472
327
260
206
272
108
182
2893
479
410
260
206
165
270
1568
13573
5734
3034
2873
2949
5073
2293
7104
2475
310
204
141
161
1050
2244
878
4040
7830
801
1187
1691
388
1555
1597
1547
2699
5194
6303
4833
1984
4980
822
4364
9426
150
3092
5781
3560
3234
157
3577
6685
4085
1402
137
595
246
187
188
649
829
1078
458
1266
3056
1401
1281
1265
168
215
555
328
170
1390
1377
638
1803
3085
7378
322
2619
9092
249
2639
696
1486
2004
740
5265
2180
2930
2971
2697
1396
1976
2084
1531
6399
5817
6075
11221
7319
1135
681
1019
295
467
697
222
631
2456
1695
130
4962
579
259
668
274
287
1240
1458
2249
1007
1314
2311
5704
286
311
177
1200
584
256
610
781
247
340
1073
4527
5443
2252
3771
100
5416
6828
2013
162
1093
444
419
162
427
277
1088
4680
574
913
1712
160
4524
1227
410
4567
352
1281
14644
184
1406
514
576
212
189
172
3534
120
547
1283
3614
1278
1923
668
1589
511
575
240
248
179
3541
854
1374
3544
1228
671
167
431
888
200
513
3321
8088
3745
1736
7319
7661
4711
1115
3122
1033
1013
308
1463
1086
182
169
148
142
1961
199
179
130
1467
7767
1510
1554
117
310
707
350
665
881
1115
268
247
197
14295
299
1419
668
158
764
7161
301
1828
4934
251
2928
2934
340
155
3366
2306
775
441
5503
774
436
420
3281
3514
747
770
2888
5344
3287
680
151
237
237
112
215
776
508
819
892
518
121
101
2421
6779
9072
289
197
1034
143
2265
512
218
343
418
218
2224
923
6610
8553
2869
2274
925
484
126
1769
3014
1208
359
4436
3992
1033
2657
400
142
280
9413
305
155
126
550
3412
126
550
1960
130
129
543
2323
3534
1069
1791
169
127
189
100
844
2460
172
164
577
669
191
4108
1520
7462
893
358
1132
8338
693
5175
1502
319
186
1062
4303
610
192
7499
357
519
1050
712
3249
4392
161
371
1470
9600
264
6305
2573
4506
1066
150
165
404
2733
642
172
136
213
167
381
153
132
137
354
164
213
105
1719
155
5926
332
1977
7464
661
488
580
180
387
261
3162
3957
3519
6038
347
233
234
168
161
2757
2020
253
4774
483
745
637
10146
6584
472
306
769
182
177
224
226
1454
229
1755
934
901
8947
162
4706
216
2618
13867
1893
2323
518
577
8915
1037
373
8901
328
546
260
389
890
209
2080
245
139
297
254
120
336
148
109
1324
5062
303
376
997
139
7182
7151
264
1957
4415
1512
267
132
169
205
111
159
184
3146
270
183
232
159
207
451
3052
234
967
160
6511
351
4632
425
1719
2560
913
659
212
1804
416
245
460
2362
148
998
246
1647
2265
178
245
1907
1018
297
215
282
499
7489
626
7415
140
184
200
193
2700
334
1496
1648
565
329
532
3672
494
1360
7416
1488
419
137
535
436
560
3668
11505
10093
847
761
1426
458
301
248
166
268
427
273
200
695
305
195
467
1162
706
514
1269
233
1274
2525
4050
4601
3048
8474
1589
1259
1462
693
282
392
9596
306
294
1757
338
516
2436
475
8208
11252
2789
1403
1277
1193
706
281
997
11342
302
1804
1732
6471
14775
540
130
275
437
277
450
4373
1097
2745
6216
670
207
1271
123
299
824
386
601
4724
437
2036
3465
2307
2752
1078
123
236
1449
271
545
14849
2660
2870
417
268
1163
4137
14062
4189
210
955
1943
1795
778
522
7404
145
1594
134
346
2521
1828
6772
5133
473
550
759
239
274
549
1250
1314
4156
168
231
1849
224
196
663
1494
1779
914
338
1788
1628
9776
630
14757
3495
101
190
149
363
201
289
112
121
707
2566
828
3731
4569
3883
2809
360
511
102
278
2581
1104
506
213
208
2027
785
6676
4881
1351
14898
1370
1481
392
1727
2356
1463
334
520
13649
161
213
372
9128
230
200
181
4901
312
5215
8683
614
1950
1675
522
4351
9467
4818
939
2522
395
5065
1801
1521
179
2039
612
2664
207
475
5746
3212
165
874
7789
160
1866
4343
326
4559
547
593
756
734
4679
351
410
6491
1200
124
742
102
280
420
217
1813
8866
5741
11454
1550
666
8890
755
9729
2574
2331
4839
7453
929
1123
1438
518
122
1650
1062
103
373
157
523
9344
1661
1522
204
1057
402
440
346
396
2040
205
1069
207
398
128
233
2349
811
2581
4189
919
4665
784
3260
948
2010
792
611
197
1043
409
1933
293
770
2883
175
301
165
114
119
123
281
2365
1463
3477
2564
5001
218
1129
145
2602
9606
2862
1143
2091
1719
119
143
148
316
2020
1662
257
284
171
275
228
2582
1657
777
2285
1896
990
1905
891
478
278
425
539
5116
473
279
425
1899
1965
1124
158
188
1313
1531
6323
185
3095
1508
7234
1868
175
247
256
161
336
545
1015
4920
228
228
199
105
8133
366
283
101
172
173
648
121
153
9286
1723
131
125
140
1185
1703
5841
138
391
402
278
139
229
221
518
168
106
143
1262
583
14136
435
2062
111
206
811
205
1807
1769
135
502
225
180
231
102
1472
1018
158
232
131
357
1969
1718
3310
2005
6344
5946
3798
2049
759
100
464
1767
148
322
131
164
126
154
717
7538
1941
1769
2783
147
318
443
131
145
126
127
1888
756
4127
136
813
1085
1143
103
2207
1820
758
981
7116
1767
187
3873
8314
2882
4982
446
164
241
1462
114
748
14914
1502
180
241
135
261
284
165
570
3107
3918
3504
3789
1982
169
241
136
251
237
7752
3970
674
1492
1334
1148
1222
1562
146
101
1034
3660
1836
855
2251
7433
2979
104
119
602
225
190
7307
1751
9367
300
544
433
121
12552
3508
482
236
531
108
2068
3834
435
621
772
217
184
151
3268
895
736
8966
735
2454
2925
601
1672
336
131
154
179
1774
7738
1684
1486
108
397
225
1965
885
8983
233
131
154
234
395
238
1437
107
2907
1996
496
9029
17111
6875
8267
8982
5917
287
215
254
1199
452
3859
1268
8953
467
589
2783
3851
361
493
260
143
471
408
714
1712
775
124
131
366
109
131
188
123
293
303
1563
1309
561
305
336
101
743
201
2257
8040
865
16165
2666
9368
6200
4708
3867
1204
2111
1450
5813
7266
929
1089
6800
9181
958
789
2796
345
178
406
419
2535
158
585
137
396
278
845
125
143
182
129
11595
100
1058
168
954
3902
2748
2144
460
1597
1299
2922
260
11847
1001
173
1646
117
2111
9248
11378
273
1060
184
222
9046
2200
413
1612
108
248
1413
1349
1299
454
1866
4690
3813
634
141
124
479
1011
107
3026
180
415
698
478
155
118
138
128
324
326
787
5160
421
628
516
119
138
128
291
243
301
1316
3025
7432
4452
1506
1620
1588
8813
1136
2946
127
751
253
109
225
832
2566
1437
494
164
278
3756
3208
980
203
161
119
3729
13487
222
1640
756
3550
478
1024
2112
755
449
4539
120
13350
3930
1885
283
831
1532
7423
224
13892
9510
991
415
109
101
260
173
731
768
660
148
110
122
223
2474
1064
256
3933
1131
9398
8971
5439
5191
8098
1629
376
324
342
772
133
3436
319
762
134
1844
249
232
262
1902
1978
1972
988
258
641
6365
1326
462
1392
384
770
1096
8124
365
517
1088
441
669
10808
9392
2745
182
287
4020
9816
139
744
3094
129
1148
174
494
969
1549
359
137
1466
114
2216
2791
362
138
1478
114
418
4453
9412
8540
1468
1121
279
3299
1632
8813
894
306
193
688
206
1181
119
160
3962
8851
5043
178
981
314
295
103
297
566
463
1157
135
747
865
14909
10827
13619
2047
1266
170
1796
919
760
269
5597
923
761
181
610
321
1460
606
411
646
2213
1686
185
1012
118
3326
1864
2339
1155
372
101
443
362
476
1895
996
574
3659
654
140
1886
2275
452
139
158
163
101
353
354
1882
172
264
127
157
567
12446
125
114
100
1196
1628
4086
603
1487
2107
449
109
208
158
518
503
751
138
301
401
107
361
247
376
559
1531
182
3074
1561
144
4361
7452
3198
1200
220
136
157
121
279
160
1446
279
131
583
1490
11925
160
5776
6781
8956
2089
7083
1523
958
202
545
3853
960
202
535
101
1213
756
143
1172
183
488
352
757
275
272
907
399
5602
907
1802
8595
7324
667
1225
6156
3280
4475
1270
7398
660
3759
141
2683
8208
1537
997
182
152
151
135
203
1185
12312
194
13997
5664
5458
3783
4885
519
682
1172
124
521
5110
754
119
647
155
243
232
171
140
468
185
110
1246
420
131
656
275
486
369
602
307
3147
650
154
251
251
303
140
470
185
102
110
1210
420
6968
1127
4812
1685
2023
9648
685
634
1164
123
521
3948
1487
5039
524
4006
5650
1514
620
564
240
221
263
1193
627
554
1223
2858
8871
2387
9438
682
333
1316
218
315
1518
3011
498
344
292
2423
394
1190
364
110
140
233
183
201
220
331
117
128
567
1823
3519
8986
122
266
1929
931
1376
1288
2578
936
626
240
6858
14830
6663
2477
452
450
9173
736
171
197
236
1036
475
6614
10300
5673
688
1832
150
430
525
170
239
268
503
140
906
5353
1275
1686
403
501
216
121
1404
648
4558
114
1035
914
659
5658
183
767
3960
2634
10500
199
4933
7295
7332
121
287
197
445
7346
4766
586
169
165
12583
533
445
719
135
8801
803
976
181
321
11894
873
527
544
1023
363
163
149
256
545
782
7246
222
935
6780
221
225
2160
1139
4351
694
8304
1803
954
1757
5623
216
7643
433
202
891
4126
433
202
891
1915
1562
132
155
1489
338
546
926
375
2974
7252
5231
343
578
924
498
1310
360
668
1558
1215
5417
769
9300
1952
781
2242
1963
2854
131
170
340
334
569
583
1781
9206
471
14590
4317
317
8609
1326
444
3983
139
192
303
165
6459
944
181
4303
342
1059
1237
126
4952
7242
917
1059
407
122
120
123
318
254
134
106
207
193
552
240
245
482
343
268
125
101
1909
7339
5486
8918
3350
143
579
475
530
442
252
3834
9423
1875
552
416
242
116
1647
384
117
6496
109
310
17596
10025
227
121
305
167
5469
165
677
102
177
242
128
118
4966
15329
10573
203
680
167
2809
2661
167
307
359
129
101
1731
4923
11031
1991
378
378
467
151
255
122
129
133
599
2601
811
716
11758
2073
378
127
268
7020
3405
4975
9407
215
159
397
327
206
151
180
303
5552
167
654
143
5466
143
354
1346
3692
299
324
2170
11459
7226
13697
314
128
294
3440
613
1934
135
4310
7220
13145
2424
1393
220
735
209
725
798
638
1849
9074
1350
1526
740
116
6840
833
1517
1273
2363
2194
444
1831
694
313
291
223
202
198
103
213
1548
380
102
484
292
166
124
2240
503
278
268
289
438
786
2778
889
4106
1438
230
100
126
111
195
320
228
240
823
336
243
3091
2387
8823
4308
2159
198
2362
1422
1457
1779
3617
5624
2587
205
890
307
449
1015
208
477
234
111
947
194
2679
116
181
816
100
1056
193
1843
3202
9418
6231
534
797
976
163
6991
817
958
11790
8025
1701
11592
2295
1042
930
2678
6692
119
128
130
1050
8287
2319
807
2197
1681
171
3161
809
988
700
6278
269
521
13129
9327
2500
7346
2364
4349
131
2281
6320
4943
9061
691
723
446
1062
934
366
8139
1128
564
367
1445
1188
124
738
2280
1027
197
369
1799
107
176
2401
11530
1993
740
220
879
5131
878
1960
3923
557
6955
158
112
229
3119
2709
8265
6040
107
186
318
1079
641
1455
431
2264
1596
224
202
2196
2692
761
9412
7529
647
3826
1365
3031
251
1061
104
1503
4684
1360
7225
9321
147
6449
4979
1622
144
230
113
1359
100
1967
7360
2570
1152
1053
1461
134
2759
1655
5595
6951
8603
116
333
3506
14984
111
4317
1523
7536
1992
7387
2355
172
694
2040
2807
595
9296
595
880
248
139
3204
971
740
131
1468
5753
503
792
2003
6680
4852
2785
153
244
140
2765
1617
909
218
307
120
531
4464
8180
4776
5942
2963
821
4302
7537
8365
1705
437
1227
943
1216
348
14953
705
1474
162
309
472
3978
129
1608
8008
278
1354
1564
3299
942
858
330
829
8794
131
911
756
635
154
590
2544
2347
7092
773
1819
226
268
317
121
2682
1583
723
3084
738
4667
273
1152
194
1085
360
1646
285
139
332
807
2188
281
267
338
1609
2825
2676
526
434
689
1624
170
1339
608
645
2442
171
1340
443
3969
7114
8246
583
11277
679
2845
659
2039
3482
5133
9587
9119
719
3726
12500
1348
1354
7184
3557
672
1724
739
172
150
245
158
189
193
2660
6064
8237
1368
2149
503
961
7353
2152
3697
3298
925
429
135
112
301
160
129
177
169
1611
576
454
400
6481
3086
516
273
173
880
2720
603
277
199
878
1896
4893
5853
640
104
8263
201
7212
5242
9448
744
110
8579
648
343
366
149
455
351
1638
9637
4256
1005
1276
4417
756
2578
581
519
367
229
228
108
2514
103
371
363
372
1171
391
2811
2947
3853
5123
4525
2402
8454
4646
296
165
512
1444
246
353
330
3298
179
165
355
189
212
607
766
294
274
8239
886
2276
8866
808
1158
7497
112
1947
2401
262
386
682
2066
292
294
113
191
101
228
913
9436
2102
1464
1161
1659
387
105
345
127
159
5255
387
105
344
123
127
142
577
12309
1217
578
236
1299
121
609
536
223
7827
1092
2623
5896
515
133
150
305
685
288
2856
1824
1828
5709
4280
1272
8322
699
5166
6031
6093
335
204
156
5935
358
5894
1227
491
148
1142
147
1303
1815
4682
1625
279
161
284
102
112
328
136
2427
1180
1598
7440
236
2353
8889
2216
2070
3214
4406
4697
7446
1144
2875
5199
6649
684
1922
5518
707
7970
7444
5621
669
4684
183
9339
3362
1932
7415
10409
1205
259
7470
5131
2429
1548
671
167
5432
167
306
386
138
133
563
1166
207
1331
912
731
225
1922
13737
1394
8753
3257
3299
1692
195
592
493
621
7441
3642
1177
993
167
3140
992
129
167
5463
199
106
193
276
278
243
2495
1231
166
163
259
3163
7051
2409
765
699
8241
426
2994
539
471
129
138
220
5521
7228
185
3856
1892
176
191
330
578
5455
479
173
338
369
521
4439
9601
625
7451
4772
3477
8981
2964
4998
459
303
715
148
2704
2486
350
3114
8688
3059
813
3230
11727
6185
833
425
644
304
133
449
727
131
729
126
2487
1309
1668
5557
9407
3759
6377
1480
672
4119
853
2031
4782
578
3449
995
1991
121
7357
272
846
1183
845
9069
3983
3105
14850
342
405
1133
6081
15525
1270
415
214
3118
8553
4112
5680
261
478
275
455
102
133
2480
187
457
264
475
272
455
101
2196
3626
1702
138
124
513
140
114
1464
1154
378
194
175
1035
142
909
418
990
7442
271
1315
573
118
1881
506
2615
997
7439
104
696
140
278
101
439
200
113
131
450
221
263
4864
8943
4674
2426
1410
3031
2021
9511
7084
3075
227
262
144
172
2057
8901
5161
907
9285
8567
1901
132
120
185
341
796
7377
2584
616
1021
2083
5870
1079
4401
519
124
1198
720
728
8894
127
124
229
229
442
809
190
1718
486
8009
3342
1736
8876
1710
9285
1377
4032
157
251
1958
4410
8924
4575
1553
183
183
163
301
302
180
460
135
120
136
8886
1374
247
1129
335
1241
7427
512
118
114
109
199
281
136
101
133
220
134
173
230
162
4298
385
125
453
120
1613
662
7480
1637
890
9090
1255
989
144
191
11163
735
1279
7532
4388
287
216
492
139
2816
2724
301
206
492
125
1812
7960
1105
223
267
320
302
227
146
2829
1080
3222
1152
612
358
347
121
911
1389
7581
13006
1761
1560
1130
1193
1429
4436
539
9684
3488
3444
1971
400
7428
3049
507
3584
1170
1783
274
222
280
109
1255
552
1664
139
235
200
228
12680
3335
757
6207
998
336
735
229
141
287
1288
1316
335
182
584
385
11090
9214
2509
737
6945
7502
5405
1865
4957
3841
8988
2818
1108
371
133
120
238
617
3359
13913
3299
1794
5586
255
1550
254
127
2212
7355
1274
549
185
174
167
175
1995
168
4131
1501
479
690
203
3554
2889
6460
343
4693
4489
5434
2273
1272
6554
5678
521
100
1967
1092
148
186
1129
143
143
143
1710
118
198
219
217
312
112
231
1395
1390
2395
7346
3499
872
153
303
955
1214
3484
248
308
469
232
7451
159
381
108
979
699
259
286
577
2363
212
2518
542
6009
8985
5848
125
1734
2034
2813
2604
686
2527
210
3732
476
144
646
701
1022
719
589
2788
3749
469
146
488
549
2326
1637
870
1203
10279
686
230
2210
9541
705
1946
291
4208
199
186
789
919
135
123
756
5368
5835
4497
466
659
725
1516
10165
1483
655
309
142
9367
8864
1140
471
585
3101
136
1135
183
489
122
623
222
159
2670
652
896
2641
1034
2065
2228
994
948
3041
375
2979
8340
1019
437
1436
7355
1480
2774
154
485
1018
2341
5374
317
156
396
372
807
259
173
273
158
271
118
156
156
434
278
105
125
739
6489
4500
705
413
2593
158
3331
1250
1175
300
5749
340
572
261
212
8954
9473
138
7123
274
5530
1785
105
1530
553
366
7785
1503
373
367
1452
14040
11433
11516
1088
3800
2712
9353
4285
397
1224
4821
2141
5384
9807
5925
4426
1787
979
569
201
255
1960
139
2237
4563
5613
311
272
811
135
118
5657
485
271
811
1905
3712
1491
104
171
203
224
128
894
150
2294
1243
1898
532
5166
5784
2302
2610
434
304
178
1969
2224
283
830
751
2337
698
2856
614
3433
773
520
4391
2373
3483
11974
7378
15474
2915
235
161
122
283
653
1435
246
362
255
186
3196
613
969
11237
526
1566
891
4674
266
189
792
2134
362
258
295
654
691
757
5354
627
3962
10199
324
1292
3222
13262
2401
710
2250
1893
774
3914
494
1363
287
1347
8747
6613
1313
183
115
406
1327
438
202
155
1571
14358
128
286
230
101
354
321
397
375
114
1869
434
108
557
297
453
540
1072
812
1937
7548
834
1657
3981
4537
7079
3619
4406
782
1108
9161
127
306
110
108
3769
1217
3626
107
201
5896
1320
7509
1864
343
115
714
154
2210
233
326
121
1701
1481
335
308
829
542
158
7016
4286
1525
8305
2077
7575
106
1071
413
1612
749
9791
3929
917
228
126
606
127
192
483
219
722
5474
123
106
7348
826
134
746
616
1002
4364
288
109
863
4807
393
4136
3315
1693
115
6328
11809
1981
7525
3101
105
7522
577
7379
485
1250
1087
344
6453
1599
245
248
2143
246
164
2575
364
189
204
652
816
867
111
1405
522
136
287
9462
7329
8996
1667
1692
7363
220
13258
387
469
551
467
358
111
113
423
124
196
2172
8891
184
307
9392
931
16447
8806
123
400
108
309
532
247
230
363
2028
1572
5786
8890
2956
11473
689
7598
7070
202
136
197
663
382
1235
279
250
452
356
818
3614
4067
634
241
260
101
230
283
183
267
8884
127
1653
1771
9311
3242
953
9426
4541
389
135
429
197
132
13218
159
121
177
860
111
837
3775
2738
945
1397
12418
383
357
403
269
9079
180
117
893
2248
229
106
2167
7301
1518
174
545
2512
7794
5905
414
2855
210
134
312
1110
149
173
2639
564
316
1111
149
173
1645
373
453
206
1662
1556
1341
9437
381
419
1063
1229
103
3280
1228
103
1306
278
825
1053
1880
9445
7560
1110
1552
1939
2757
5346
697
8151
581
3779
1073
1280
2169
988
2402
15271
1037
393
1916
713
153
174
102
184
180
553
474
199
171
1082
185
456
451
590
816
3144
8816
821
548
1805
14879
582
670
191
118
913
1497
1922
689
105
4529
1003
867
2867
8952
6017
869
2225
7630
314
832
192
102
225
144
181
7252
6720
1272
291
306
150
9364
156
9336
2964
3161
7424
4592
4922
12745
511
3254
2207
293
180
883
447
1533
140
6867
5228
1387
486
106
231
146
252
187
207
225
186
113
180
11450
1653
8268
1326
278
9489
109
124
399
425
519
1563
225
485
132
3298
1580
241
1510
5428
1026
509
422
117
163
457
104
669
218
106
106
8361
1908
814
6071
828
114
150
225
129
738
355
391
230
2464
8887
2269
2486
521
7995
522
327
142
2082
281
1663
1336
1089
104
1468
391
366
1465
1315
1471
390
367
1452
12938
375
355
125
742
826
1688
1982
2188
184
117
561
334
108
1978
2187
184
118
563
336
108
3245
407
9532
3334
1053
1035
278
852
138
1631
2031
1256
1632
1890
422
742
1608
143
7388
306
149
345
375
331
559
1768
1067
5571
1067
117
548
230
2185
4803
7502
4121
5286
1628
470
1760
390
365
459
516
105
4598
4246
184
264
795
182
105
199
203
231
2835
1674
2365
6064
5258
9355
2254
6270
235
177
311
180
209
6372
1315
2829
669
194
1379
4738
233
7277
4743
8865
4822
10837
7420
12632
1886
312
4227
5569
9448
2467
997
7505
3520
364
5177
8943
1484
1463
1610
9060
4680
1173
182
230
318
9440
2588
258
8620
1255
1200
130
151
4752
522
2340
3963
765
9101
312
2829
9262
5800
1599
1292
2002
1277
334
285
447
401
622
3202
464
930
2224
4185
1676
1689
191
179
634
539
3294
190
179
627
558
4673
475
1042
779
529
2198
4672
780
1383
9144
4894
3846
1756
1009
2314
228
277
3869
4632
2906
264
9386
262
874
9616
1570
893
293
9770
9424
2428
647
2871
580
530
2382
5191
245
147
258
319
159
534
457
2416
2491
8175
702
5498
2739
1766
1605
6456
1404
8901
1460
180
402
321
357
110
279
246
372
1749
135
281
229
213
193
110
352
294
2395
206
255
826
413
385
110
353
179
295
132
1870
314
1703
4165
5892
199
1471
6085
7411
1154
852
5430
700
8340
522
2655
263
2983
793
1842
9070
3457
6780
1466
897
5188
698
8056
2948
306
555
136
207
320
2328
695
7369
1691
1748
1661
915
205
5615
232
915
205
532
512
131
306
515
182
514
109
260
220
427
143
2477
1938
496
3560
443
696
3006
8857
5194
13992
832
902
324
2030
1497
279
148
343
195
2161
921
150
379
271
253
116
4209
678
697
1909
510
328
1362
505
1339
542
348
270
216
782
455
251
1877
230
5544
216
457
115
9406
9403
100
447
131
146
12425
475
2916
204
236
557
1401
1079
1511
166
8762
259
369
3673
2333
2986
174
212
936
158
1587
642
2991
181
212
938
161
1398
5278
340
1258
1888
1354
388
1195
7929
372
537
1502
120
6803
3290
768
2985
12702
647
478
1298
8774
908
2139
833
453
7764
794
1268
8623
5341
2150
1053
1820
986
8289
677
3419
5540
15324
9387
2508
1293
4015
1091
2831
116
332
211
381
441
592
387
5272
147
336
1778
432
728
155
381
4051
4180
384
288
226
313
399
312
140
9191
230
9335
2542
2241
124
103
138
1665
1257
6494
606
680
169
227
4361
1546
1560
521
1722
7249
152
126
149
309
8943
142
105
208
7750
1185
1854
8962
5116
2043
138
703
438
621
346
3692
9710
5814
2317
193
395
7456
1958
9271
604
3362
416
875
5910
876
1635
1766
617
170
1679
487
522
9386
549
3533
2177
157
13668
486
110
158
197
150
6762
362
194
781
139
103
301
778
173
1266
4745
3747
7176
648
1485
3722
513
1623
6262
2763
9365
782
1248
13340
482
769
815
8906
2655
2119
493
198
202
353
355
5372
197
201
353
355
1939
4366
353
348
4635
698
9095
1429
300
1378
1336
803
8887
142
5707
3441
1895
2907
1444
1223
927
4106
141
726
157
461
2914
4440
9609
8078
6480
184
1159
3076
158
128
128
282
3941
1658
13900
971
7872
1473
533
372
8084
1188
530
385
1454
3497
6089
3170
1320
616
1483
283
184
203
508
420
2893
4712
335
6442
2133
3838
696
126
1827
144
2302
3375
846
1776
1699
115
3551
5617
9129
1875
188
2389
6890
902
2254
1434
309
8827
2050
7952
8766
355
126
154
115
310
5302
138
130
395
195
825
485
819
1653
1625
389
936
2213
1803
264
1448
2256
206
2920
696
8089
3607
673
130
217
2396
3698
1934
583
2561
212
322
176
7409
461
2987
9248
522
7951
14022
1550
120
1729
520
122
120
577
114
284
272
959
328
1770
363
361
212
344
474
1294
1121
2136
808
1200
908
198
2488
9020
420
389
374
2773
1370
1727
1392
2479
15500
5260
231
1150
278
829
120
368
324
436
551
432
737
6315
5864
100
586
336
1918
184
2610
577
13402
4799
368
727
351
143
185
266
135
353
247
286
115
646
122
2494
591
237
111
551
349
524
649
124
525
303
423
780
7436
663
368
521
124
1179
239
521
4139
5650
221
762
697
5071
700
6423
921
103
123
4710
291
1853
184
128
224
224
1124
9429
3849
5317
1669
131
9369
14909
2423
2656
129
2315
15489
535
111
4167
1038
1169
2077
1665
865
8156
703
5172
1459
186
153
118
132
730
1783
1441
1445
345
524
7725
2515
604
1269
9453
840
972
313
7038
305
504
1521
7185
13690
940
347
665
721
374
7051
700
1514
920
149
830
308
2328
115
919
164
473
13539
3683
716
319
2461
2093
13504
1216
7871
1856
448
765
366
361
1188
2560
295
560
138
356
240
6343
3915
4619
478
9337
1355
3510
2984
5268
389
1041
2664
376
1380
4425
4287
2129
101
594
485
3556
483
1019
2601
101
594
486
428
701
269
723
124
1074
244
195
835
2132
3267
7362
9462
173
110
182
3050
174
325
1856
941
9635
2310
1172
166
134
113
235
854
1291
13680
131
291
621
888
1231
443
464
7378
207
5410
1421
733
7219
2714
1507
10872
287
9175
127
127
396
5959
7518
1940
3152
350
13913
727
146
1842
220
193
9364
3671
1415
369
352
1098
1772
5108
809
1497
698
8008
234
200
694
112
549
7293
674
1547
2752
6219
2230
102
181
4338
2476
9226
614
1791
5889
1094
169
196
101
111
109
9076
4102
5679
2887
9484
6478
1500
4848
937
858
114
477
909
1425
316
346
319
237
386
4722
1219
3016
920
277
1321
7682
1703
1458
3151
274
9453
551
361
8795
105
177
117
654
153
159
257
603
324
163
1402
2091
889
284
860
326
163
1402
1874
533
1109
219
6471
1651
1474
2349
8908
7065
291
1977
2772
1045
1923
465
222
1116
702
2216
2438
5359
309
700
2176
991
493
3592
711
1698
580
6881
439
223
1679
333
156
220
7485
1449
1245
4105
4563
5729
150
113
156
285
11007
459
153
824
5777
153
824
1705
4085
1467
1090
9245
117
474
199
245
1624
528
131
111
108
288
104
193
110
1928
747
140
1956
1093
207
309
161
4274
141
15430
100
103
5985
2974
1013
7958
7338
9351
1508
1324
103
167
330
151
353
1291
1845
2848
8927
141
1174
3123
8886
570
3493
1605
145
192
1527
1154
368
194
1134
110
3022
5748
103
387
536
203
1135
110
2035
373
7341
4217
9151
1803
150
9335
2922
137
159
278
223
187
667
167
5447
168
307
9718
1772
227
271
13947
2278
1298
7356
3659
2174
421
1220
128
7416
1642
555
684
154
5608
555
683
156
249
3178
3711
241
211
101
209
101
219
2834
809
503
859
4389
4299
1771
1069
148
196
513
9010
336
3268
2766
905
4448
4168
310
1119
365
7712
1618
151
267
227
668
140
211
163
12519
121
182
187
314
135
319
111
309
440
331
417
280
1985
758
883
1401
1176
8186
362
1153
490
601
525
6026
568
2658
3787
130
418
306
1759
827
539
577
663
711
1084
926
2162
1129
6680
5918
6957
863
5952
319
4912
351
116
3971
964
7569
8902
3597
2166
371
6570
9400
2822
712
131
9508
13645
1698
1403
211
441
622
191
228
951
862
170
298
247
155
1483
146
189
912
127
1595
211
441
621
191
228
951
899
299
247
155
1469
5806
514
108
3428
7778
199
7352
189
148
125
2770
143
160
135
140
266
135
112
499
399
2341
488
907
569
310
320
212
182
329
159
1258
1809
521
1072
219
307
227
367
156
339
229
558
522
173
2363
443
472
580
618
748
5644
8937
3305
180
306
755
213
384
266
1219
194
250
2661
787
8921
2401
228
263
440
112
231
2286
4393
7220
219
6523
166
651
492
267
616
164
174
244
132
7217
2264
225
240
422
376
1128
400
385
1453
231
1419
367
332
182
133
579
106
130
781
11082
387
670
9007
1667
1797
517
8887
3259
2621
450
3829
451
2111
122
1534
416
930
6835
215
227
2300
1038
174
1350
125
359
696
3235
1735
483
689
1630
7997
4914
101
560
616
100
3624
749
7669
242
399
307
158
192
105
132
1365
279
394
963
976
634
1447
273
444
500
461
1390
276
219
1530
520
308
2037
116
943
1790
592
12766
1084
1580
2003
7449
2449
4651
1483
187
195
1157
134
1402
1342
201
214
820
313
1593
708
914
100
2318
11542
682
205
214
819
501
111
1401
716
8924
1677
758
7420
3766
1055
444
290
7626
839
8966
1479
2568
6468
8954
7191
1455
652
405
303
1995
107
9160
4023
3503
1838
145
205
157
150
6571
793
3853
8970
7738
9785
1899
2578
1037
9378
2713
1777
1035
122
5597
9431
2071
4724
347
3284
9457
3443
1363
134
898
276
7350
103
324
127
3798
197
104
240
485
1416
168
201
203
2773
9452
6057
4001
1824
342
393
400
153
120
2295
1951
687
1625
2067
1156
1315
1639
11726
3591
659
1035
3555
777
1512
2686
7998
468
1316
401
1935
987
134
1256
1319
1861
932
1566
426
7174
431
449
1093
386
359
8052
1092
386
380
1398
176
628
268
2496
1264
148
113
398
919
641
4587
2094
1061
2696
267
201
134
4812
222
101
956
4307
488
148
8087
697
5332
324
219
308
208
190
382
341
2411
533
303
135
1289
2037
934
13942
186
3046
4178
1322
189
449
13356
324
1243
2006
781
2440
2551
4490
164
126
1014
319
1590
7640
1583
1465
863
181
243
2007
723
1713
5068
8962
657
1795
719
9228
663
2166
2841
251
140
171
451
135
155
1768
1971
476
940
569
1963
188
151
108
304
5882
182
151
108
304
279
244
259
702
103
380
797
7247
5295
1122
561
2625
184
1399
2369
2735
832
1392
339
8881
3025
824
775
2767
1715
547
3190
177
2264
1715
2174
775
2364
344
442
264
9422
1045
414
196
1622
825
342
152
489
1666
7380
1688
498
466
1208
5525
1253
883
7460
2776
4702
3660
9939
3649
815
926
458
673
101
106
106
171
663
213
4076
2594
602
2626
5100
3012
11032
6264
420
8989
525
9411
4698
195
8340
1528
118
432
112
172
100
8985
1422
22904
118
160
2645
9405
3762
1041
218
3703
3036
299
233
351
121
1702
468
1739
123
201
178
106
114
2718
9273
8976
6809
544
518
104
230
614
3028
148
141
108
178
106
112
229
541
2239
2805
13952
929
3391
4601
2074
5217
6739
7573
2011
165
142
132
307
155
351
140
2041
620
1759
936
110
195
127
3767
130
368
1844
102
218
214
393
8439
4139
7411
135
8895
521
211
455
5272
352
2948
453
1203
631
113
2417
4691
3834
648
285
102
322
124
287
9125
294
163
162
163
277
649
113
184
523
124
191
7349
1544
7238
4607
11680
8299
12744
3420
116
161
9428
222
12358
9086
191
436
9423
3818
151
491
148
1125
138
3015
293
106
363
118
355
130
282
5220
700
8529
14298
293
283
1450
209
1044
888
2152
121
103
129
160
528
4556
190
967
1004
1157
230
101
608
3713
610
876
1842
101
251
383
160
443
338
3189
694
197
1628
417
4107
1861
626
451
118
3092
629
433
6106
1618
8976
2178
331
3280
2736
7367
2637
3413
7194
2135
102
1102
292
200
505
4268
13699
2422
1692
601
194
204
139
103
158
1645
1874
864
244
200
504
447
652
184
2249
841
1093
184
1736
237
609
853
124
417
1473
2718
3461
100
6124
3548
8914
449
1082
185
209
3518
500
1187
772
4613
425
5531
7183
9337
497
2524
1070
880
844
6775
6685
2725
1364
151
443
222
166
8983
1491
427
8851
1207
201
748
1420
1865
4688
351
351
6652
179
3295
4331
7264
13834
5511
13632
2182
469
5026
3752
1080
157
115
180
204
311
4299
8908
7460
5404
701
8266
1870
510
159
120
446
718
335
222
314
447
1429
603
474
247
590
143
149
114
231
1273
189
776
8974
8323
1373
299
234
209
146
169
1929
7562
122
144
245
2208
169
110
200
1169
127
13645
3732
387
437
132
624
5252
836
343
2785
360
1265
137
2827
359
354
911
181
1875
873
4785
8869
3772
654
669
9114
9126
3715
5500
5182
1688
352
484
195
201
100
9394
179
227
805
298
183
135
122
124
114
272
488
184
1143
150
3109
240
221
158
282
1081
367
139
492
184
1144
112
2439
413
299
8680
6644
2199
111
12761
8954
144
204
120
1205
7139
1717
149
284
270
637
118
153
3244
935
767
140
153
3243
929
766
118
153
3245
933
767
118
159
1920
3571
4757
3991
4382
1095
1809
8982
1116
362
194
992
1023
2909
899
147
743
188
552
115
3100
15340
130
2787
3247
3811
5105
6525
2657
119
376
191
471
133
279
1473
4663
3568
801
1070
553
1129
684
710
1739
123
281
159
504
956
9287
2144
118
1174
210
183
490
403
2246
4740
351
353
353
6722
2462
341
343
6637
334
3989
902
120
521
210
3315
512
191
3287
174
364
392
122
305
279
2509
994
346
380
122
303
279
1888
835
5163
5064
479
4337
1165
191
109
191
142
2182
1582
2654
9001
157
1731
659
1571
3494
328
388
175
475
494
925
370
3368
481
3157
5692
141
177
718
847
1013
142
10376
235
111
1312
753
2194
2315
2747
1607
1259
644
7093
260
208
301
480
331
521
145
1573
505
2228
834
3056
9545
5378
264
835
965
4183
631
1430
114
182
331
579
102
1965
1475
134
1127
129
181
3122
2924
522
1550
129
181
3124
111
210
3678
610
3254
100
115
201
3751
611
2982
100
115
201
3748
611
3280
100
115
201
620
936
141
222
155
216
718
9086
129
153
348
7361
158
310
7314
7870
1182
316
395
1304
357
279
223
5902
7456
5016
1138
12660
2073
2373
5287
1789
9487
2664
2054
1876
6514
4362
2715
5061
7598
1165
761
244
946
644
258
239
188
125
206
334
127
155
220
12734
1579
1369
472
414
581
2184
7883
118
622
5306
699
8151
3650
671
143
212
134
5561
676
143
213
125
1961
3359
1027
1789
176
933
1810
786
7431
1595
3641
8797
561
2555
1676
6433
2603
921
1600
3391
4656
1789
6030
8893
1463
881
7455
384
2012
2017
6836
7509
8095
452
3878
332
292
325
128
106
9487
361
108
241
13885
6028
8807
8098
699
5191
186
7657
1825
209
279
155
313
383
3521
3693
2198
9310
2377
2940
127
122
178
4369
108
2109
1097
1166
271
2775
546
2179
1556
8803
714
239
148
114
667
414
3251
441
145
1030
383
313
3794
688
2051
4890
5658
2471
532
1970
1267
574
864
9536
216
439
216
739
1382
420
1831
572
1807
293
167
245
363
568
209
9246
2482
2589
710
254
409
6892
7826
8714
13817
160
3781
12637
5184
330
642
474
3330
9497
3341
322
297
407
750
385
1189
2805
6760
173
1176
617
340
104
293
195
347
5615
342
104
292
195
347
5581
341
104
293
194
347
1870
6880
422
1078
224
421
543
165
286
582
276
188
500
292
1630
441
111
14991
1650
1913
11179
1219
376
1146
405
353
1485
1818
646
1750
4832
1984
7352
195
101
166
328
120
973
3456
394
3977
268
108
358
157
1810
9554
3531
8701
307
3448
118
219
160
1916
614
9621
4008
8806
4289
6333
4031
5307
144
1274
5774
13780
2977
4994
6100
4066
1822
8942
1064
3780
6920
7356
1985
2314
965
645
4540
645
804
4490
2615
7404
414
8970
3250
130
272
667
268
8717
1175
253
837
181
771
9039
1842
4696
345
6559
1702
2276
5547
699
2245
780
5950
1556
454
10987
757
3570
4823
111
823
219
290
299
200
354
2525
5994
4933
1894
219
561
452
6297
1935
345
1390
9406
442
339
119
5542
3047
4316
4572
1907
214
166
349
666
118
308
5542
499
164
166
341
664
137
206
113
107
118
280
7460
434
388
6097
1421
231
117
105
609
2387
2285
1027
375
575
9165
2980
691
309
320
511
210
293
324
1425
8977
3507
8133
891
172
129
254
1830
288
2603
581
835
202
2582
1033
502
9428
7681
270
1242
1782
1717
7435
4752
6775
9311
140
695
257
154
271
155
373
137
333
3166
621
193
273
3835
557
161
346
1458
630
1578
701
5201
4490
163
7690
269
1881
2032
176
4604
2574
4824
2288
363
4855
238
122
7123
282
137
110
366
743
131
2655
127
121
907
153
261
176
180
1520
391
210
588
499
155
106
117
153
149
1952
1093
181
242
340
110
197
119
424
607
321
310
309
2379
1705
810
3984
627
1677
7479
2216
4804
3163
4169
324
7463
598
2094
4155
2252
1134
7333
6147
1491
501
2550
845
240
1517
297
125
262
3899
195
211
357
203
334
1462
406
164
423
453
1450
863
279
3933
4600
5306
1230
2580
3569
172
1419
514
7209
1972
6949
1789
677
1476
123
526
9406
967
390
236
1858
344
396
575
2839
777
212
636
302
254
468
756
8809
638
2282
571
104
133
8958
274
715
550
285
354
104
231
132
148
1750
615
1835
511
172
981
8879
105
172
1414
254
7413
272
480
1104
346
1239
672
4579
765
5266
862
5051
1864
201
102
114
204
299
5663
8156
611
8933
2342
799
8918
800
1021
6096
5350
2475
1804
144
9108
160
1332
179
2416
3451
3935
2298
1989
8746
181
1124
2453
1567
1743
7829
1646
115
232
474
275
8035
4432
1188
4992
100
4686
350
6480
4378
1302
1908
1149
6581
1448
507
489
183
1070
113
2245
564
290
104
139
1193
275
4312
4360
4266
140
147
1141
8568
140
655
226
244
188
261
133
1619
1234
7466
4138
923
115
5878
1756
5104
475
206
109
431
1830
564
223
178
2172
234
347
118
613
7264
4259
3338
3942
2283
733
137
336
185
175
390
6830
158
435
419
364
4995
7240
418
474
1806
1127
1463
448
3323
3349
867
456
805
317
425
390
637
1376
204
217
114
609
4764
8857
1190
915
476
9066
6374
5728
6328
4360
773
2629
506
10917
2497
574
126
2555
181
200
180
200
148
218
479
4229
8518
538
1577
5312
1844
1195
718
7925
1202
772
156
416
9548
369
2489
4915
2888
197
7334
4841
7311
1857
3085
865
224
599
1521
7221
1115
236
153
1402
7461
720
225
211
550
373
520
222
2373
1646
113
950
436
5534
234
113
952
436
443
1792
241
252
183
184
951
290
214
776
955
1228
124
317
836
378
234
398
388
132
383
119
143
110
1719
3280
3847
987
569
560
161
500
1439
597
362
110
435
1426
3583
143
5947
187
2294
4199
4584
4238
3425
934
312
264
278
834
273
648
100
5356
8541
9447
396
1866
156
285
269
166
138
2534
587
6739
127
1939
591
1820
1423
215
324
6759
1323
4305
938
7328
3090
2293
481
1812
300
728
309
237
144
709
295
4753
14947
3462
1920
423
184
9434
224
464
263
269
161
7878
9490
1623
3428
4414
220
703
276
199
261
361
290
2154
620
1170
279
232
285
130
115
168
106
186
271
139
364
3215
1958
960
8343
3349
2320
8925
3315
204
106
9297
173
185
105
273
1043
137
447
1034
147
422
206
104
168
105
337
664
3477
264
433
5176
2349
2237
7341
7034
3287
186
1146
576
163
145
338
285
139
583
788
156
468
810
219
105
887
276
138
362
268
1438
299
133
11039
10948
525
146
1186
683
524
2633
484
310
283
224
1240
437
135
113
581
2898
444
423
134
142
580
1989
799
613
181
1365
204
528
1975
134
267
518
817
544
162
304
1506
356
283
1607
1824
1215
1088
441
9474
794
1663
342
257
185
161
835
163
1019
138
171
333
149
248
145
102
124
130
120
186
226
134
1660
146
9285
8937
179
116
226
134
183
125
661
1483
158
272
304
293
4355
120
105
152
186
2992
1348
535
3496
9405
9214
237
472
471
1870
151
9204
284
2732
1580
9276
7343
7444
1569
2057
225
1428
241
109
111
124
281
143
356
357
178
250
118
116
106
115
115
202
100
312
283
4807
3952
118
116
106
115
115
202
313
2722
1581
4333
1440
702
596
245
358
285
113
745
203
137
107
1139
103
498
312
236
107
137
203
745
113
465
493
448
225
123
133
114
278
208
478
249
168
418
388
400
103
277
232
216
178
185
379
2964
215
176
231
1139
830
293
153
2736
1397
1139
231
3029
1522
307
530
156
110
259
256
2740
3121
8711
5816
1000
101
11502
357
4760
2419
9026
1878
477
356
106
648
226
11794
108
11696
4053
9847
1929
290
4624
7841
694
3882
652
1202
13493
208
633
205
266
438
121
439
138
830
150
5506
214
998
203
150
610
220
188
1268
11313
8985
2614
207
371
1249
881
8753
497
1256
7422
6179
9385
2752
103
5125
6815
192
117
157
1875
362
955
1507
248
6377
185
559
195
401
3081
562
190
396
1973
3324
5480
7378
118
246
1863
123
1536
263
7706
1580
263
1469
163
13513
2361
8949
988
5358
3321
5601
421
1301
604
103
398
13532
4833
6532
7022
1783
675
1014
131
677
6455
351
7352
3779
2269
180
990
244
345
1899
3538
1001
258
214
755
311
189
2093
168
183
115
5942
6895
1182
2220
197
249
252
1136
8911
850
1440
629
1191
376
1323
7650
326
5008
409
1661
9255
590
114
111
270
222
192
217
156
219
191
14027
1317
8389
3455
7736
394
279
1263
170
2492
1689
2525
4535
218
5425
6211
6600
166
1108
426
138
105
808
486
145
9317
585
644
229
1824
3487
1840
327
868
13939
785
100
273
228
172
271
120
309
295
107
5697
473
130
799
506
1992
1588
198
1675
1638
112
465
220
223
204
118
1889
9500
1117
112
452
219
236
296
288
1723
2073
1586
4155
4666
131
457
778
644
372
238
4858
8148
703
5382
4647
563
106
153
6056
902
383
6636
345
4685
3566
3889
875
2363
108
119
2303
626
224
167
212
264
2331
289
4590
343
342
6466
454
7939
332
7591
520
124
1153
685
1286
624
1675
441
1338
427
832
223
185
227
2969
1549
2439
449
308
200
1537
2056
1194
912
308
173
153
748
114
436
370
1554
1922
6356
8830
1701
594
118
1034
533
183
2280
2552
4746
10117
1979
4621
4181
185
170
106
190
123
8083
9549
1146
4191
12201
5126
4145
533
9634
3087
726
423
134
192
142
218
171
187
225
13917
155
772
153
407
9412
2870
309
186
622
210
2574
239
394
494
163
164
107
684
148
1934
6782
446
598
257
140
307
252
644
334
134
156
209
1414
9334
7584
235
346
9329
151
3960
287
281
236
135
142
8215
9358
1126
138
119
847
2067
1021
3835
130
9408
4405
112
105
731
141
4154
402
13507
134
166
2094
8812
2045
417
581
881
3586
13020
6891
1544
132
4362
599
109
236
148
147
400
179
255
1947
242
331
128
375
264
369
4817
12151
424
274
9448
248
1258
476
2507
228
123
1761
3812
2274
9241
6305
6599
809
536
469
808
210
355
4651
1637
329
527
296
115
104
263
182
113
133
188
202
2170
1264
1548
115
4977
3959
375
135
299
155
380
108
112
292
168
274
360
1562
4341
2351
196
169
6546
4496
5187
1729
4189
118
157
170
255
107
104
187
192
7254
7822
128
127
689
2446
4960
1025
5134
808
122
346
556
601
100
115
1674
1276
309
371
9257
4582
7361
4347
2273
745
200
445
687
2464
4865
7323
133
113
9425
349
543
339
152
149
174
173
113
101
838
770
1139
1067
889
8653
1961
217
4674
490
8386
1853
9333
1969
1191
3837
543
2319
4703
345
1774
9516
4023
1493
8952
252
116
129
521
185
774
2776
3064
9446
3998
1012
450
2791
9497
6272
1104
440
389
232
256
372
940
1201
4885
11306
108
309
9243
1166
263
152
500
8196
1454
263
151
488
1527
2713
4341
366
1368
14182
1972
605
670
1029
461
572
197
264
1071
873
214
756
159
3429
6729
8920
8975
636
2992
4654
3669
5432
2469
929
3468
430
865
725
1081
491
601
1270
4230
5965
547
2597
8140
9331
2453
1028
116
103
7050
356
492
5064
199
246
262
129
270
455
141
102
185
223
229
711
934
13815
2615
5838
9242
350
153
129
157
124
858
121
514
115
339
135
326
556
1039
5094
1909
1248
3597
1294
444
3121
5227
1089
915
276
502
110
201
1071
2051
3190
7033
9468
461
3351
11248
7531
1904
373
1939
148
307
113
1178
119
305
345
175
204
168
152
801
334
599
122
343
2196
9229
2499
5597
255
6656
159
675
500
174
179
110
158
187
1886
217
150
370
309
378
465
432
4995
1748
15319
2370
13764
377
3726
1399
368
525
1445
524
3593
367
527
1447
105
243
157
160
311
167
9307
174
4725
5072
6718
4744
660
477
252
133
6501
1046
1441
366
528
1145
8250
365
523
1130
560
5424
1077
11678
405
385
896
1092
8060
386
759
1066
399
5735
3044
271
7508
248
1350
13028
2125
1125
221
708
216
5740
3035
596
611
6394
594
611
487
7933
132
1481
1859
1589
818
404
6576
665
6638
694
454
1284
409
647
334
926
244
246
1635
374
191
1164
279
419
8145
398
102
547
1173
404
227
549
2630
5863
715
110
557
235
1010
2169
693
110
557
235
1012
845
1588
6528
223
2205
334
110
226
429
5666
2484
8557
1065
245
255
1501
251
193
3930
3042
12412
866
298
219
965
225
497
1384
1280
426
455
137
130
122
137
878
147
3377
12059
430
703
496
353
282
135
527
2986
101
115
1131
140
494
311
1502
487
850
1014
245
8917
931
390
1505
1529
2450
843
604
1529
1911
320
849
138
139
8300
1044
445
1922
127
360
5249
1925
128
359
1610
12582
5398
1355
562
192
244
147
437
490
180
1148
156
3112
113
126
483
135
281
579
1621
1645
775
510
3475
775
510
2608
719
100
3109
350
126
221
1003
2185
1021
1029
313
13954
276
2981
9103
310
11838
9461
2627
121
121
171
121
314
200
267
569
346
194
166
8920
154
9143
666
156
149
220
190
2329
208
745
257
113
143
437
562
212
101
306
185
328
225
153
109
3481
1188
5057
280
1867
3325
7314
1136
9361
12710
1235
129
1256
3885
4502
8309
134
11533
397
181
6412
381
364
378
220
501
127
537
1100
1552
252
655
379
365
218
499
127
536
1097
850
2566
170
6612
8522
343
9602
143
316
2590
11119
645
8338
311
103
2869
4023
9990
420
529
173
137
3655
536
255
155
1893
4341
263
1461
1672
996
15467
6737
1639
1248
7059
660
1135
117
427
951
198
210
327
5156
1542
991
198
210
327
1598
8095
3465
3705
2438
1678
253
270
300
5634
5578
3288
1451
381
741
1118
8069
384
474
321
13613
810
384
4512
943
13988
13442
7559
7013
17050
1262
223
265
14807
2991
7829
259
339
114
3793
225
2877
9578
3552
271
6942
5183
104
104
119
3824
482
680
874
187
308
114
3023
308
114
463
1255
1307
2786
9447
2689
4298
2338
7124
3687
205
184
202
445
276
7011
4918
101
7663
13684
4168
3971
8972
2833
6926
316
129
353
4360
2003
242
9995
272
9772
132
1357
105
9450
11040
9540
3712
990
202
1995
6065
6840
8969
139
609
612
126
215
135
105
282
5253
722
964
8857
3184
525
577
123
808
1272
895
6145
5154
557
581
2090
4315
205
183
1141
128
3090
734
136
282
1402
631
2635
231
4361
704
4539
4535
9437
9735
160
4547
211
5258
7482
956
2232
2641
348
395
827
535
711
145
1865
13043
129
268
167
388
429
728
301
6706
5302
2162
4818
2407
466
6100
3092
238
156
383
121
710
674
401
1084
312
327
1081
117
7920
5524
1007
882
3032
174
1892
2354
883
2254
1140
1336
2783
910
407
13645
737
582
106
506
6992
8961
2043
1905
3810
278
311
1270
103
128
137
178
143
311
2527
14597
340
1806
5058
3030
226
382
243
14051
269
172
135
128
676
8938
312
11614
121
130
9263
130
1503
2221
9543
1625
9183
1437
2618
7441
8714
1387
684
226
239
182
4461
518
753
228
239
183
1463
6897
825
282
163
3076
143
1161
182
492
642
266
3296
196
156
8985
263
9685
595
777
471
5467
599
777
1883
160
241
8205
436
309
122
1002
9440
2673
175
1003
226
128
1314
275
614
1477
1692
4225
126
278
1143
615
505
346
2841
1449
278
1125
615
505
346
1987
3644
13943
123
263
1230
8935
513
159
1784
1043
262
194
1310
395
601
131
2066
7571
469
787
1044
4225
5322
179
516
319
322
160
6115
1065
1851
796
248
3577
150
13835
364
2950
798
448
4529
2164
2808
208
217
321
9064
538
1458
303
997
1046
200
9426
185
1020
1404
269
213
2213
412
1588
12132
1487
123
1720
109
1272
1082
1330
1570
2285
1056
1327
6182
1451
638
138
370
417
362
381
336
550
1076
396
322
420
886
7320
398
251
346
340
454
209
1180
939
355
814
2547
956
488
2887
275
218
976
144
6246
356
6693
2258
312
1654
218
737
4556
9137
831
1777
154
752
513
3109
154
765
573
3060
1221
216
1164
106
293
245
128
360
184
997
428
8885
172
13816
233
135
345
8867
522
156
109
310
264
8183
7335
3794
233
120
931
3013
389
108
359
226
143
931
1903
1627
687
151
334
6889
6979
112
380
1202
7796
4838
487
281
296
1214
14774
1188
151
5771
262
7638
1510
267
131
918
238
562
2779
266
132
915
146
103
316
457
574
6154
7597
1401
386
404
1150
8299
382
401
1143
649
5913
4982
1239
3086
1116
1227
126
255
134
9943
1199
1326
8988
193
1101
2333
12354
2183
216
294
6536
2897
317
9303
980
370
9389
370
2820
4043
4027
8929
867
879
135
104
151
678
273
115
142
183
685
304
365
1722
1486
1350
1979
2165
383
352
421
324
116
1915
2097
263
1693
3227
9120
342
379
184
324
156
8909
883
1589
1335
9125
191
287
115
1396
444
209
200
574
547
978
6877
9465
524
2625
576
608
6417
11939
113
100
2988
2758
8923
1574
169
118
237
176
434
340
6050
8497
1321
2520
2069
3600
4479
1155
670
6291
5458
7379
759
8978
298
1199
620
8167
2606
271
137
211
668
2870
7946
1013
10497
8611
144
273
296
191
1210
5692
4333
837
1241
429
245
3605
1241
429
246
560
351
320
101
124
110
1917
558
166
581
314
3252
563
166
614
247
9458
2969
118
217
220
133
356
927
425
106
1957
774
110
574
835
2483
775
111
579
1808
199
554
371
8943
17534
1111
481
390
780
110
763
2015
9319
5758
335
9585
419
1446
283
774
212
333
144
107
216
629
416
104
158
1435
923
136
9329
125
290
12473
7869
708
5188
481
6615
10348
7181
5014
357
14119
316
283
128
371
195
487
10092
756
3258
6687
4016
474
3905
1457
386
539
1104
8172
365
540
1091
526
3916
4789
2892
263
9371
264
876
1939
1170
205
3209
362
106
1961
6194
7332
538
490
184
1174
127
1700
175
127
282
233
1083
2254
473
453
421
516
710
231
130
232
190
961
2080
182
317
163
103
222
1365
139
200
138
4330
9651
2059
1190
181
112
6069
6688
397
2533
1759
1324
8146
702
5134
2340
685
304
171
8411
425
106
4723
131
262
140
238
236
7332
1900
742
629
5665
9029
2749
934
148
1145
184
489
1738
161
2056
380
1142
366
371
8080
1099
586
371
8080
1114
595
387
14143
7448
7383
5691
613
396
354
812
2881
178
1974
1954
293
364
812
2216
1262
1221
274
326
186
504
118
259
176
1690
1450
813
475
356
347
879
892
342
9182
905
342
391
1660
14946
3445
178
123
310
3612
809
3855
3017
2066
9519
2164
1546
443
6104
1291
1441
9403
793
572
1670
8865
4599
207
312
169
579
2358
1193
2067
1152
1660
6509
1724
183
757
664
598
2920
184
757
461
2855
416
2411
308
7018
6125
213
668
310
232
1220
509
331
9448
12975
304
12344
1501
308
683
204
518
256
142
736
239
267
141
4844
1146
9374
104
5896
100
197
253
232
239
1095
2352
7702
589
112
178
142
419
307
560
169
217
1222
11645
104
241
6160
2338
4487
521
1800
1664
199
3978
8890
10887
103
246
103
1569
1511
112
796
5481
8914
2776
324
131
1427
1813
4719
383
1122
393
340
8098
1125
393
340
1435
1285
7661
417
9514
5371
4758
357
6624
427
3394
15348
4500
1643
392
1076
592
385
1447
8050
1881
376
1218
380
371
8075
1207
513
373
1452
2109
12348
268
454
697
8944
8215
1849
714
2352
9242
8861
3284
299
296
101
162
425
5948
2210
943
2848
1271
821
1330
527
157
1968
106
309
162
186
835
127
819
139
1274
1734
609
499
279
2046
7007
3471
167
1111
166
5121
1201
2562
1361
240
236
166
1446
4875
4233
3390
4785
2435
7490
3349
4007
225
3290
1984
670
940
3330
678
943
1774
3664
343
192
100
8715
616
1244
1031
106
169
1799
524
897
486
582
417
101
391
994
584
2096
1362
227
134
293
8997
856
1182
8758
1627
2603
1203
932
177
260
1390
11718
1844
9480
5873
131
6843
336
128
1609
9414
1811
8862
2001
372
195
115
286
234
220
514
135
707
1787
1233
3519
351
8907
8946
395
290
1190
297
485
109
476
675
140
5451
138
252
188
182
9527
142
121
155
364
360
493
656
1513
4000
150
8764
9388
5048
125
521
679
9431
1170
106
634
225
2019
9819
7378
2552
2464
1259
4684
11928
8564
105
1441
531
367
7813
1472
535
367
1448
4816
11635
644
438
120
394
341
503
1415
107
344
441
1022
790
2279
455
372
307
322
8412
458
371
373
615
5433
1416
327
606
101
6666
367
6378
5177
104
623
511
850
349
176
347
229
369
185
3355
5549
102
5110
8782
6006
1206
7518
1924
2695
3083
1734
7873
142
239
244
214
2620
7607
1696
228
214
391
188
111
188
489
183
1126
131
3092
169
282
757
13642
164
127
118
329
163
234
6247
9015
1157
134
7540
6299
4307
182
2807
171
192
1288
3443
14052
5789
868
441
2167
1240
2161
1658
3695
1240
833
3726
6393
2862
3919
21133
431
1142
374
386
8102
1115
376
365
1445
366
112
104
6282
9465
142
475
6699
460
5744
7754
2543
2777
694
8362
1161
9470
507
3096
1564
204
1483
2989
1644
112
768
308
5490
231
112
756
309
284
3906
878
153
6141
120
2360
865
1065
2291
234
347
1856
4631
243
913
3588
759
3597
6347
4715
5356
8469
140
121
1742
1698
9283
7681
7232
995
576
128
2032
2819
100
4574
435
174
991
1875
906
6139
907
582
142
2116
220
253
3433
703
234
103
247
5581
920
130
6329
121
220
227
2311
187
945
237
149
1989
1044
130
409
298
130
9738
930
8895
2344
140
145
120
784
347
169
2403
206
213
608
574
783
347
169
1879
541
716
306
529
151
145
137
173
502
7534
1635
7052
6870
104
121
5981
1343
724
3036
6064
272
283
156
581
394
8988
2686
156
1168
190
183
488
319
442
432
1236
5843
1635
955
1964
11495
116
550
225
528
3498
865
643
1538
2720
6196
2064
4014
2896
2202
830
1019
239
8478
832
1007
231
678
10935
3563
622
451
10498
2017
1175
121
516
124
1074
5416
697
2290
2541
4802
866
1000
2234
1750
1881
729
319
259
249
359
2585
729
319
259
4083
1517
5188
8440
3959
7045
272
426
3088
113
1138
183
485
434
175
905
4674
220
115
1723
560
1643
476
1141
221
3633
9417
798
4985
3981
551
934
128
279
9175
151
311
181
153
383
899
464
107
118
166
224
968
756
8801
637
2797
5471
3977
259
1680
1048
3502
8777
3882
1988
3754
850
13410
5881
9476
6089
303
310
126
192
127
104
388
5035
880
6245
2885
482
630
4524
1880
8219
5588
1091
111
4166
3310
10282
3243
551
2516
1053
2041
1036
118
119
329
3337
1032
189
263
5879
5132
499
184
1016
2759
5466
1571
331
451
318
1990
2661
9400
341
421
1461
155
262
155
170
455
104
7573
11698
1772
1601
1402
621
104
131
120
127
715
826
186
1207
4471
6411
2296
374
681
874
167
374
163
372
270
101
215
545
123
332
582
141
540
300
288
1110
347
3569
139
159
143
932
702
3882
402
221
372
270
103
506
569
468
763
141
749
300
322
2452
1937
7532
1145
7109
1428
5257
1214
1424
9328
1059
529
1876
265
213
203
364
131
128
255
282
173
274
241
2592
261
213
176
207
363
133
170
258
284
174
273
2835
105
190
273
213
176
207
365
153
227
332
637
172
238
108
222
426
12342
8880
1634
290
475
2832
754
1814
376
1237
2961
1635
496
403
417
1710
347
310
275
186
313
3632
3523
9010
1461
3692
2509
1693
1994
189
2506
5421
5849
1965
2194
183
144
166
107
9278
623
127
124
4344
8626
449
281
15826
4524
7815
6662
9280
676
7156
5227
380
3591
5190
132
105
8838
541
576
365
147
223
157
314
1718
121
8948
1627
3035
6725
6682
412
442
182
171
5506
151
171
1050
132
465
6604
10376
153
878
9210
8295
520
685
450
279
732
124
521
102
3833
228
244
310
4972
6585
410
1283
135
355
782
456
264
357
9262
667
6064
127
4344
452
154
1196
124
521
8715
628
104
485
101
489
162
142
101
237
104
188
199
424
1425
105
135
141
3862
9669
11753
329
488
106
559
1113
510
217
7836
409
2695
1737
5684
114
2717
8990
2454
9428
3755
236
829
138
2866
9426
393
800
1681
1249
2264
6791
800
526
130
239
200
336
104
1566
7441
168
1605
1011
100
219
2483
1983
6888
350
350
4694
3607
127
1787
7928
1698
1485
3870
6608
134
102
3161
9514
2060
5727
3066
5918
138
190
5068
6756
195
1163
14822
7967
8803
1269
923
425
602
381
438
546
4057
3850
573
580
512
5637
580
512
1451
5972
1643
168
223
750
235
683
168
3984
1473
220
474
424
134
122
480
767
106
176
1455
763
8913
106
142
1855
3434
1082
4719
347
355
353
6426
5304
4847
180
1971
5154
14121
235
2112
121
131
4301
9488
6914
904
7900
702
5465
196
118
104
259
172
324
104
936
14055
271
3191
672
9054
4857
3975
2804
744
726
4912
336
9506
107
498
4525
1249
464
1383
6943
550
124
673
261
613
223
142
184
462
5286
184
1826
413
8887
599
711
3482
286
2515
4841
1564
475
164
281
5774
475
182
281
733
5379
2224
2996
185
112
127
8333
698
508
1437
1955
132
922
228
372
450
396
133
2738
132
921
228
370
194
153
2731
350
243
100
296
676
183
170
1663
1731
204
129
129
209
396
542
151
205
2907
683
219
106
489
874
466
626
8858
168
9155
6734
1250
219
202
3947
9736
166
137
111
1118
111
1227
9316
1597
9563
1042
9477
2095
206
168
762
221
230
331
8803
158
245
726
111
239
9417
1276
101
197
116
108
101
263
126
271
6397
278
1170
184
341
1322
306
1739
4763
572
100
501
308
276
2362
2123
205
290
2049
6904
3011
1164
271
204
262
640
212
1440
126
1315
218
305
167
256
166
133
951
9182
973
373
1488
190
133
1125
871
174
257
114
110
3567
5478
697
7278
1612
637
5807
402
303
144
491
205
1141
115
3058
100
162
592
130
282
4156
5995
1276
2501
9457
8951
1499
1992
7340
751
399
16258
127
130
103
13854
874
252
386
324
393
175
257
271
5295
403
395
176
256
271
1493
823
142
145
301
5195
666
4487
3808
1349
886
335
4703
336
219
5353
4240
1896
550
171
742
3142
550
171
484
127
131
9403
2415
1355
1473
1800
375
310
13637
176
282
103
359
1537
9470
453
3729
227
222
8164
104
457
164
700
4129
160
6568
347
4270
2400
731
9148
1357
2909
5364
105
156
162
953
9848
7932
9531
156
150
122
1052
127
109
152
159
1113
265
880
187
115
310
188
9232
202
221
725
336
11819
12388
437
1129
519
363
8140
1129
520
385
1399
1410
1535
164
1099
113
221
224
7316
225
213
603
135
575
2525
1025
477
3715
135
576
2058
630
11519
10995
3085
3404
126
4069
1005
462
1205
1563
1045
1470
1682
2753
3221
665
2284
4411
121
1670
7799
1704
1457
2541
1421
9247
3580
1707
380
349
2983
4187
7601
669
6058
4055
1858
907
5614
451
908
583
311
181
162
2370
119
5442
703
1848
665
6412
3132
6163
371
1118
801
386
8043
1126
247
696
152
385
1450
8475
1401
6243
101
113
3088
224
3683
2435
282
605
4563
1163
192
8893
155
300
285
239
107
321
139
101
163
5129
518
2116
146
114
108
159
109
8606
437
9430
8589
578
1410
160
617
120
256
143
970
1311
146
909
1598
629
120
190
1514
1419
1309
8798
4801
1334
127
1233
654
246
5986
9465
1981
7531
1657
2483
136
101
113
13931
228
381
213
957
9400
636
1970
399
118
341
767
649
120
1203
3714
8969
9931
686
519
341
1663
261
118
680
557
223
194
166
130
187
777
553
236
122
146
268
2000
6752
2710
1518
1314
100
103
147
308
111
6519
2404
9087
9427
4276
207
489
194
1168
121
148
1613
7321
5398
9002
3777
6775
1494
131
279
1513
504
178
201
221
100
269
382
126
189
969
227
634
299
10604
2832
178
642
694
725
1156
131
693
2541
1525
4246
12424
1208
1211
2737
8917
4309
192
197
113
633
102
101
130
2491
4472
2410
744
5042
2729
744
876
4442
1569
9452
8423
253
245
117
5502
3764
14087
178
232
185
379
2964
638
225
123
133
114
2964
379
380
232
114
133
123
225
232
193
380
379
2964
638
379
2964
231
277
103
400
388
418
168
249
478
208
185
178
216
232
277
448
493
465
113
421
1646
112
621
173
909
574
1622
369
235
1042
1046
174
271
278
291
101
284
273
284
291
101
283
272
284
291
101
284
273
284
291
101
284
273
284
291
101
284
273
283
291
101
284
273
275
289
101
279
289
100
282
273
277
290
101
282
289
100
280
272
249
290
101
282
288
282
241
101
281
241
101
278
290
101
283
272
262
241
277
275
238
100
278
249
279
267
265
211
101
283
270
275
287
281
270
275
210
270
279
288
281
269
279
290
100
275
562
189
141
1268
616
122
279
457
3210
3878
212
592
2276
4017
3356
4050
4289
8938
1633
1515
257
303
278
296
394
1643
9517
1605
359
638
393
247
363
160
131
145
178
245
224
218
1910
2636
122
373
279
198
243
993
850
138
1775
4979
3371
4264
1514
941
259
9149
557
211
200
248
520
185
191
12166
1715
8658
304
206
199
1295
790
798
458
435
171
852
559
2442
1139
110
130
2195
3310
146
1748
1486
1091
319
1809
416
151
1370
112
1422
1459
4334
9242
1825
8842
5639
9498
1728
4952
874
1720
110
274
165
153
2968
895
2322
262
1049
128
4198
570
345
6480
316
1714
406
418
1046
867
321
702
1418
339
2081
637
353
3169
117
504
3617
397
902
174
2060
8220
289
724
666
229
194
854
282
349
11435
353
5437
8973
1684
5877
8924
516
341
186
256
208
431
8680
126
106
161
227
682
282
502
654
318
816
253
1101
129
250
2127
4906
147
663
4015
696
154
1006
809
201
212
1484
1050
118
258
252
319
605
247
124
100
851
746
105
146
164
208
204
303
1611
201
249
141
270
321
392
9514
481
914
575
299
111
304
14113
178
408
202
205
110
318
530
175
243
184
507
548
3583
321
9439
1048
1206
527
517
1102
9461
1421
1561
409
103
279
497
144
718
125
523
2739
408
106
8530
695
5162
1891
808
2062
188
1726
116
1970
135
127
699
786
119
157
404
514
193
412
5707
9195
667
952
3587
6408
859
1367
1614
4918
567
3737
2840
4608
555
3987
1511
504
398
551
205
1771
766
6412
131
172
1362
7891
1610
1491
2534
426
6727
766
926
808
698
729
894
9416
188
6721
322
1607
322
1886
550
1755
9731
475
6514
390
3548
1269
126
1542
136
224
237
161
304
126
497
231
499
2024
1984
9430
224
2487
296
531
110
1033
1028
569
477
384
235
260
248
14093
209
812
5030
700
8184
873
271
4777
1130
1340
177
441
548
203
1967
3004
1439
592
143
1995
5312
6618
289
513
401
5250
9171
3665
913
440
2966
4643
161
5020
2190
9341
4581
1378
2132
100
110
547
1844
1061
117
605
2939
1057
286
428
870
352
891
259
896
10791
538
346
1182
3211
139
545
194
4619
1682
873
885
167
218
476
382
411
2145
727
167
218
477
382
411
794
339
675
1401
388
389
1150
1063
1441
387
389
1150
1064
1491
574
9000
328
389
1151
434
4751
339
676
196
3797
384
140
12976
230
201
7402
6011
670
151
534
1507
302
5182
195
287
1139
12201
736
911
814
2064
394
1680
379
1062
2592
134
993
341
601
7296
6694
5012
965
3512
467
6288
7363
2765
1405
185
153
477
344
853
237
131
5123
477
344
853
237
131
1433
4048
606
360
1046
851
4536
422
171
253
9406
2597
347
234
3720
720
829
401
351
296
274
174
123
2949
534
172
550
236
148
146
199
1167
148
8761
1065
563
3092
8818
4489
670
1538
4060
156
434
1048
1375
603
8470
1233
2080
376
873
474
140
358
206
1288
427
450
2371
14883
960
886
192
453
13610
170
191
118
180
109
13390
578
672
111
1631
1376
515
550
428
111
184
964
219
2062
708
150
298
348
128
135
1708
550
255
206
777
2794
459
1215
1453
990
1042
374
8902
112
2065
1456
353
2105
1753
121
198
125
300
3522
711
959
145
159
281
240
1069
7104
7874
3458
260
152
702
165
297
538
397
362
1022
465
110
384
9013
387
161
367
635
173
728
593
278
258
737
1371
832
372
503
431
105
856
358
233
579
7339
952
825
109
121
294
184
177
1514
4147
9663
162
1452
1693
1743
410
527
149
189
167
3150
9559
1652
111
990
9324
1475
1026
2451
9154
347
192
981
261
559
853
236
242
464
366
628
334
8046
595
323
474
4403
2479
143
107
309
801
6335
2273
181
165
210
9131
120
387
441
124
9561
538
157
445
1050
873
345
198
256
1104
929
4694
343
1506
4292
814
1015
394
156
140
518
182
274
237
801
711
3351
1203
424
11566
2798
2258
1136
180
113
821
664
1878
580
4453
543
131
481
2993
2882
461
1031
1076
979
3724
510
1416
12057
9718
1587
8164
11290
899
1843
7535
6721
659
1811
614
1490
4938
9500
6682
1100
11852
1491
226
1469
7474
6287
2795
9257
420
2989
167
117
291
164
603
468
985
1879
144
202
342
227
2539
2741
4161
8919
1925
854
220
442
1531
306
9353
152
664
1275
1708
682
4702
5580
1225
1337
2174
1487
1612
7683
1710
176
2828
313
193
526
249
271
736
735
4968
130
865
929
678
920
2550
1088
1467
739
1272
9348
309
408
9387
7014
3191
7509
996
264
722
186
169
192
101
5525
258
284
1132
6906
13924
1525
1359
1697
116
121
992
255
205
485
492
1845
451
703
237
146
2800
4017
5467
7799
5469
655
1298
6814
2258
7613
953
125
301
330
409
989
7798
9412
985
712
221
1065
1936
451
182
509
9280
123
419
113
270
848
1874
323
2000
4770
920
133
154
1090
250
520
1747
1726
395
131
143
170
3259
636
1911
553
175
397
178
121
175
2138
1041
579
1952
1329
167
1510
1213
4965
7298
146
343
1430
4921
8946
234
1239
382
280
287
165
1140
394
442
3300
2638
1025
171
2948
5910
3494
5303
878
4035
537
920
1806
2544
7198
2239
176
6092
8917
2775
256
116
295
392
254
913
1878
6207
624
102
146
312
4174
389
146
358
350
525
287
188
9436
522
106
1167
404
234
523
118
1145
404
226
523
242
243
161
142
227
120
662
504
11675
161
724
3939
4096
341
7104
15514
861
125
148
7821
11190
5085
702
8092
2694
121
133
661
868
778
913
382
228
1493
365
384
322
9159
1672
1570
317
454
8379
4121
129
724
9322
1171
1926
608
1415
2146
175
337
6771
3649
4648
454
8395
6226
2753
1554
478
1405
316
833
196
1282
2490
649
14818
2295
4049
4053
3487
557
732
5641
554
113
6592
6842
1251
650
252
7470
3914
599
1375
1303
162
5340
1341
988
161
416
637
2477
127
1152
285
837
142
1776
517
994
669
208
699
1480
1561
5451
602
458
639
7823
1395
1612
1394
4436
142
3584
5605
651
7875
209
198
7819
655
11703
26069
271
1178
1685
5694
5320
430
2600
467
112
798
5165
6807
4604
170
467
1442
4923
696
1184
1749
1617
644
1389
2019
443
616
2519
164
3649
5195
372
1118
575
351
7764
2400
375
229
533
193
216
1094
216
366
1436
2906
183
103
5014
160
4918
1456
4947
1591
1966
3363
507
203
292
1895
164
9342
313
419
670
1011
1225
559
226
308
209
229
1839
472
209
410
1051
450
13672
231
143
1187
5062
280
2478
473
189
2602
9298
2793
8839
2435
138
343
3501
5645
1944
3663
5335
1677
3528
1951
1769
3953
1199
4567
1578
170
222
218
671
246
486
210
1731
6108
1093
191
395
210
202
249
211
135
134
210
142
409
220
538
139
235
704
106
889
9450
1336
1481
2208
4059
1799
4572
896
1319
868
1482
1395
3047
6456
2140
4817
1581
879
9254
2316
204
221
215
556
1847
1125
3079
2574
1190
125
2654
393
1056
758
353
4095
6308
3134
7831
9588
134
3434
1774
9152
825
2269
3319
228
5614
2503
1704
821
1793
7375
142
7950
209
2302
115
1513
391
387
1401
1888
164
906
175
501
5994
871
5831
2476
1539
721
384
459
1116
8087
384
456
1115
8068
382
456
1160
370
2391
101
122
204
183
6440
3659
6411
1234
3494
2162
905
8322
902
303
3172
3068
4721
4392
1434
1719
2283
6781
7362
2302
1281
148
1110
8106
4017
9781
1955
459
130
153
715
800
3406
1666
2141
834
2409
3046
7898
7537
2457
6043
1321
4867
8881
2526
333
127
1518
589
4941
1828
9240
7277
837
4624
209
1142
5043
1114
2285
6699
276
598
8720
9363
2970
140
306
940
5877
941
1842
3225
1064
7981
1590
1475
1526
5264
606
163
335
500
437
502
1631
191
279
134
4786
352
4704
954
1085
130
473
197
670
9489
1547
340
174
1333
100
151
6432
7029
14889
7340
631
1424
287
911
604
1100
1811
2380
279
224
313
337
385
179
7365
465
1435
9336
2158
7381
687
407
507
488
384
1142
631
288
9279
391
3545
809
264
1072
626
2705
470
312
659
4167
295
5225
13834
4027
1282
453
2477
2951
492
882
8983
994
2297
4598
532
618
1950
1756
2517
290
455
800
3093
113
115
1142
183
491
992
1176
139
162
1122
760
6003
528
856
351
9423
3794
4348
270
206
670
227
317
5338
3792
1160
855
672
868
5574
7312
3845
9580
304
1065
423
1030
2642
1714
1413
3436
474
3185
356
4730
7625
2650
175
1007
2381
421
1144
381
367
1400
3412
773
683
238
1058
1299
1854
6878
1891
5174
1576
2522
9735
3997
1395
758
1950
9254
546
115
2260
189
378
132
316
209
433
155
309
532
2308
297
260
452
288
161
144
258
481
180
390
3562
9034
5424
1926
7503
1935
3914
2310
1456
4558
479
653
1470
716
131
1123
210
551
1796
4606
2315
1062
600
9183
5484
1035
254
2353
227
222
3578
2878
254
959
162
147
299
1093
120
649
322
260
542
240
346
1164
8520
492
1364
112
115
549
3324
179
188
396
9205
3988
9788
215
415
3218
224
1647
111
741
3848
8148
703
5301
6923
795
11944
1709
3622
4023
7809
1594
2197
1380
2564
2111
1016
428
397
402
186
1890
103
658
1016
147
429
824
159
2525
109
447
285
701
413
7037
3718
6446
240
3889
1630
813
9573
812
2341
11654
8709
3112
2230
4860
390
390
6473
205
839
132
7305
9060
690
159
5464
144
345
314
301
100
1460
1014
11064
2701
9306
8539
8909
131
337
2916
923
1269
2022
4944
1083
345
130
234
614
121
444
2813
367
203
1364
966
5167
2356
2310
1457
1666
204
272
356
3118
121
122
285
273
285
666
209
5849
419
6022
3237
544
235
402
1173
125
549
9641
8353
3145
754
2487
234
188
1330
308
6475
342
341
342
1689
1148
213
636
210
385
158
113
1344
118
222
126
231
536
559
519
155
610
220
1188
113
213
1187
204
972
162
131
2530
12671
3055
5963
8922
2027
2613
1862
333
563
286
3972
7525
1969
6199
6750
2849
3589
146
1892
265
205
8984
447
152
153
752
223
1313
5053
4752
349
5175
6548
348
4687
1293
224
7445
126
369
212
310
455
8880
150
1419
2069
462
219
1028
2117
360
238
2666
11164
6199
8963
229
250
176
1860
114
122
137
220
166
790
328
136
145
164
712
4659
8954
2434
8909
3997
290
487
108
164
271
183
216
690
241
2553
622
688
267
183
216
684
240
1926
532
5264
4126
313
111
220
106
242
1266
212
385
161
116
116
240
432
616
1105
2869
9367
946
9585
1264
215
173
245
111
140
162
115
336
311
136
131
145
13424
3636
9141
5480
132
303
269
4730
1270
8398
4684
343
6460
782
1438
595
8551
6577
5118
305
144
106
116
112
1798
339
3262
7383
2178
1756
278
323
680
178
414
300
239
5378
427
322
239
1842
858
167
483
195
2888
13969
2666
167
486
194
412
382
136
919
6034
5524
11215
6394
243
317
1383
124
9150
363
2985
126
350
1551
489
1044
711
3291
2987
124
350
1005
777
579
211
667
5143
4125
6439
4709
346
6618
858
4689
5347
1483
290
1977
13955
4574
1068
11971
165
1573
296
1613
211
695
1593
660
218
123
1570
296
1613
211
695
1402
7979
702
1556
464
7348
9466
7318
5284
5298
7339
3994
4075
1335
5683
589
885
659
3244
2047
350
2295
743
614
128
101
3430
467
5147
9296
159
725
3530
9810
3777
6148
147
1814
211
213
184
189
216
443
233
328
129
480
3655
117
159
339
108
692
604
579
651
6932
9482
1917
13009
156
334
888
9469
440
479
633
8158
1122
2577
5753
1788
6133
14079
6643
1406
1861
3033
7224
1034
1145
111
100
702
139
1177
685
746
509
617
9006
7349
520
112
866
14920
364
237
521
183
417
2492
1621
4706
2642
478
251
609
139
7087
641
1883
254
847
650
370
168
2421
253
748
177
200
4305
519
124
1108
686
517
4536
2720
2508
1183
452
2046
373
471
444
275
268
200
164
1481
294
146
228
951
302
252
528
2997
6037
956
1253
7043
7764
395
2403
234
344
323
259
346
595
224
1853
8920
130
1458
2417
644
4917
318
525
506
186
155
2068
1620
113
1627
7011
1214
3412
6070
2103
150
173
114
2589
6692
126
225
173
216
529
830
144
9072
9424
141
145
8899
146
143
6822
9103
4309
777
243
1370
217
1331
763
938
2612
4070
393
1133
400
385
8225
1142
356
384
1453
4011
9298
3019
356
1104
4479
761
369
6123
134
4722
4861
989
169
703
1162
872
1348
870
241
365
162
957
427
1282
309
1316
106
111
13673
7353
12584
3588
1627
7793
1612
7761
2788
101
1051
222
3478
2143
9554
1856
142
361
4580
9184
13641
309
581
317
802
337
5122
500
317
665
1884
319
614
126
265
112
419
1863
276
122
142
457
9167
3142
8832
5083
147
7457
8864
1000
574
539
9528
268
1679
406
363
389
2974
3069
210
1255
412
255
582
365
728
343
4301
588
571
908
2293
338
501
2638
13327
2722
2515
107
523
287
169
408
421
2245
1104
2361
1080
215
6117
1080
215
575
2397
193
178
7318
335
3273
8844
2834
1606
9370
5035
953
454
1152
113
660
402
225
8953
1908
322
352
1432
502
265
163
3596
610
876
1094
907
5198
101
1119
264
165
408
427
249
248
223
170
1626
7460
670
1057
1126
1142
199
177
628
238
3735
9326
9385
1063
612
2756
114
142
107
138
475
425
639
4678
1863
377
262
115
639
2129
1032
481
3578
262
124
571
1038
8940
627
149
216
9029
7288
2027
4307
7633
3053
8539
309
792
1283
409
232
442
406
156
11663
1328
211
208
130
131
128
434
133
131
237
1660
299
434
200
197
3495
3931
3937
951
313
553
869
1669
114
200
332
518
198
3413
2321
114
231
264
586
198
325
195
312
346
1263
406
1184
112
222
264
141
160
118
518
267
177
279
417
13430
9056
8857
308
790
2832
538
124
1189
182
767
7359
6055
2324
6455
359
360
356
4764
2997
9925
472
248
178
761
453
5051
564
769
453
5034
564
770
2480
11650
3499
449
809
1870
1207
3439
2848
414
581
6928
13728
11948
1169
696
9749
582
2311
729
9129
1650
2461
418
445
838
6061
526
838
1912
5849
7511
1071
14501
1877
108
2940
237
436
372
962
146
281
215
450
5440
472
111
708
127
279
214
1843
508
1428
371
769
1067
8094
367
609
1343
114
1051
13424
692
8975
3313
9736
136
136
420
694
13188
477
3893
902
904
611
156
2015
711
9112
8471
7100
1921
10691
6133
445
456
313
327
142
1641
5578
10585
1958
1469
1261
224
363
362
365
497
623
230
157
156
455
127
357
1210
1135
3683
7397
1680
5544
12279
191
1393
8942
823
788
132
107
2168
11951
13895
13990
119
145
968
133
5651
1315
450
322
12715
9585
9166
3059
8914
6100
183
1408
6495
1871
1731
1176
2955
3301
9017
647
1289
234
133
1256
664
2003
8942
2135
802
684
196
750
4254
7231
439
1233
182
612
694
237
1029
196
626
123
1397
1255
1973
2164
5349
702
8172
1737
814
2165
299
664
319
277
124
185
524
8924
111
552
1482
1359
1723
157
162
549
540
2921
160
162
445
8574
4260
146
3134
454
238
404
1165
111
522
2419
1222
1011
125
166
120
101
4059
1299
8112
846
397
222
861
8071
383
8256
693
5481
421
7413
3684
5356
2134
2037
9527
154
103
155
1120
215
152
727
242
370
7160
13748
243
7426
142
103
1667
833
561
5500
248
833
429
139
1984
340
592
9325
7252
6283
1206
262
2102
14933
9220
2206
273
117
4537
5073
696
8435
4579
3942
302
1348
1648
3563
227
8743
4693
1348
2716
5090
594
338
749
12383
8900
1399
3024
2442
641
214
346
224
284
178
1149
2844
4629
2889
2389
1730
4844
176
175
101
916
1725
480
6138
497
2716
6308
127
138
162
145
657
121
176
2580
2784
130
154
145
160
661
114
176
1827
3126
10717
9286
661
134
321
4916
516
3882
1159
8834
1816
408
445
8915
329
122
1308
9320
1949
403
131
333
893
5801
3049
1787
1240
238
4051
312
215
519
1983
453
129
1440
350
627
1080
4906
696
4029
7225
3192
353
624
1067
385
4365
423
9460
3368
215
478
119
3520
5997
15393
1935
3034
760
414
210
1089
671
657
4516
4969
4153
338
3309
669
3446
13661
1178
521
132
184
108
111
169
430
179
4659
223
2297
3842
4353
5344
276
2338
368
300
603
1856
766
716
478
6302
10356
1181
2783
6339
9887
681
628
505
725
3781
9500
5651
117
1335
464
171
5002
7327
7891
141
120
1113
145
114
143
173
120
11893
7266
4827
659
1879
113
829
2276
351
120
1673
161
5911
9470
3035
2227
4231
2049
374
2536
1594
3204
1501
837
930
363
8857
1167
253
580
121
602
491
3047
1386
521
2183
672
1383
519
1523
4147
802
4621
14961
140
346
6487
1086
100
117
105
560
8268
700
5161
105
210
298
3631
184
100
104
648
210
186
224
328
7421
879
4051
4409
2297
4134
829
583
422
291
238
569
7534
1997
5477
582
422
291
279
2368
655
946
2210
1329
475
4743
4180
692
523
517
592
2169
6049
2182
1273
531
389
948
2002
9105
5113
2637
3715
1593
625
9382
6159
187
14966
1774
5333
9284
945
859
690
441
2189
2797
135
379
312
256
1649
1803
2313
241
3945
13227
2264
193
368
517
121
7446
12040
834
684
5497
537
143
217
13601
162
8867
1613
1330
8951
501
161
152
346
350
104
5217
1172
4341
1355
1521
380
8497
4375
3545
1468
4781
5349
9191
8829
3742
977
4059
310
188
345
5429
700
9027
1038
132
487
365
1030
9316
131
2702
267
364
730
134
3405
14277
4427
8965
359
183
2252
202
381
311
5111
569
148
177
101
3464
317
2997
2050
2220
1505
564
1050
166
2343
8982
3402
4538
1403
584
545
184
300
632
193
1026
157
304
715
1730
5927
1014
351
162
545
479
14894
310
776
183
7337
188
1166
123
593
444
235
384
394
368
5125
5405
3952
9740
317
1969
7549
182
221
844
425
357
104
182
509
144
283
2682
517
8943
462
8550
7901
701
4533
798
598
371
802
269
452
291
508
7463
319
216
6703
6582
1389
282
547
8846
664
397
1154
187
2181
129
3083
378
748
154
209
2213
3398
162
1848
751
5709
450
750
467
140
3872
4883
4922
8939
4432
553
6854
6715
2136
2109
207
1894
174
134
195
453
1172
154
1441
273
116
1268
314
449
1095
1305
1944
207
1094
1468
1677
6794
546
1586
1366
11374
1180
4814
159
212
140
722
6729
983
666
778
359
206
905
112
109
142
126
116
4593
1735
225
741
371
5506
312
225
745
355
136
276
14092
4532
4810
8741
4167
551
237
101
113
111
383
1248
926
224
253
542
421
5272
512
3378
1656
104
150
273
736
130
5535
241
104
150
273
736
130
324
5537
355
196
3012
8799
8085
9378
3352
611
14081
249
14825
3857
1397
1259
2675
691
1643
698
8198
154
738
377
181
273
227
679
1448
7687
6888
5165
1159
318
137
101
166
255
867
191
105
864
3256
2026
105
792
111
1644
108
412
415
384
400
170
1701
174
146
536
9477
144
146
3665
9483
6822
1952
7519
910
236
305
6033
7189
3562
2917
192
107
136
318
280
1923
645
1674
912
1086
229
1465
135
978
262
2379
6662
697
239
436
1153
110
101
1649
1147
424
127
412
192
2168
1150
215
388
127
696
365
2176
288
171
255
202
170
2157
2479
156
2242
5326
1186
1542
724
7475
8975
2264
7256
5744
7273
1102
2653
2235
332
136
203
197
156
260
145
223
110
191
588
5717
1574
1794
7815
1622
162
3363
1614
12780
5372
2528
2527
532
215
354
1017
1040
728
1063
2531
942
337
361
295
4235
1448
3190
4206
2107
556
1116
6598
248
5764
709
1367
4585
6993
3196
691
1058
4592
445
1254
705
1573
2949
9517
4191
502
514
887
8829
688
381
657
520
520
463
591
187
209
215
183
634
270
9053
210
1189
1456
798
790
397
485
162
291
358
250
523
3688
898
1438
7727
1515
1564
9988
128
257
156
9638
3857
1430
1413
355
482
1524
7782
381
378
1525
658
11668
1877
274
306
239
554
190
123
119
2667
122
274
544
443
365
309
9299
298
167
197
202
146
197
570
203
325
1947
8905
7622
335
145
121
11701
141
116
12246
1269
1591
357
302
104
141
477
568
1788
275
253
179
180
132
5483
275
471
179
179
133
135
563
179
110
279
7347
174
1478
336
679
266
577
5853
7439
1021
478
7357
13121
1378
473
1259
908
2990
112
552
1188
3177
5882
5478
3255
3205
105
1377
915
367
2383
12715
2368
7237
1364
385
365
1399
5954
5402
3039
412
1089
634
372
1412
521
1113
125
213
742
2894
558
212
742
1911
2114
3068
1439
510
1551
2759
2932
561
264
9447
1742
8564
650
366
120
110
208
276
177
183
5031
120
208
276
177
188
1707
617
2039
331
9743
7540
1931
2198
658
1375
702
2854
2440
772
8424
157
1780
2117
151
11476
11960
6017
2712
4229
6650
1450
369
390
1153
8126
365
535
1145
434
740
2015
3485
662
395
402
3016
3032
424
340
340
361
4709
768
447
104
1654
7811
1626
1481
394
9382
274
2303
790
7382
2119
308
1108
9313
330
108
406
5254
3286
7334
3963
6500
104
4391
4047
842
3090
121
109
3950
4716
831
5146
1730
290
602
415
233
1448
2904
6812
1056
1588
9454
4018
8915
2915
3703
4601
146
5326
902
4084
1275
203
141
1991
390
294
128
282
156
9395
103
379
644
6405
120
110
390
1112
8926
5856
670
5390
119
1747
4914
6231
2261
7181
9435
4229
1623
515
279
166
13657
946
386
367
8093
1090
385
366
1401
424
3654
1079
4218
451
402
301
1107
919
292
657
491
181
216
227
250
356
2435
1699
6045
8299
409
333
3594
2849
110
9347
9625
2907
2393
128
14001
1097
206
9562
279
177
413
1659
157
105
5529
277
445
173
124
127
116
158
267
326
130
13478
577
171
367
355
111
133
104
7731
1227
890
379
859
430
262
282
114
235
3295
2829
2138
4903
11508
4006
5322
139
4743
14168
3696
175
1708
581
3898
4599
1017
3605
1376
557
434
2636
1042
441
705
1021
261
13524
172
9409
5438
6086
2364
6352
100
190
434
404
1841
6205
2189
1820
1541
182
137
155
4834
2079
185
535
1343
128
106
199
108
394
272
243
3022
25820
964
3265
7434
5900
4898
3512
596
168
1399
719
189
739
1236
183
412
1633
125
2460
744
588
2149
2574
112
1957
5243
1780
5223
1225
120
156
653
2123
9280
512
484
1461
106
14584
3428
10430
2931
287
681
374
211
106
350
179
3896
1323
2951
308
7108
1641
167
1040
6142
803
827
2112
7447
778
1432
649
127
470
2159
1454
397
960
344
144
2761
397
960
344
144
498
179
354
7973
175
160
1197
1470
2407
1040
1750
7429
473
359
154
446
1454
115
147
9454
819
1398
1474
1015
4573
7405
5120
1444
272
1106
207
157
546
1656
1442
1422
836
166
104
109
437
940
379
335
474
899
3827
357
357
6473
1769
257
469
174
472
610
9558
1468
143
103
127
253
276
9745
4056
1166
562
161
4498
7538
1922
4516
440
598
103
124
162
127
112
422
549
236
273
13780
215
177
113
250
541
110
1745
5200
277
9552
183
791
1584
1026
538
278
666
139
223
103
244
4664
940
378
676
266
103
1433
924
6451
8832
7382
3894
2947
116
1398
1079
102
426
455
4659
3920
116
535
173
965
838
154
313
523
175
108
151
11435
151
1558
1213
552
124
1129
238
552
2736
1942
3963
5755
519
270
574
380
710
219
333
3617
8155
700
5329
3337
7386
555
282
215
13703
517
182
1365
603
117
1355
1508
483
8300
528
223
3270
1414
412
187
297
157
111
370
165
4178
131
731
5742
446
424
157
3706
8685
329
5470
1094
372
436
3613
850
941
364
3084
8199
5580
708
107
4201
132
712
359
104
432
2030
3820
1881
343
156
240
464
3136
343
156
416
453
426
4077
875
147
13908
126
1302
5174
388
988
1009
1054
765
2745
528
147
13950
126
1302
5178
389
135
472
398
2806
387
389
112
501
386
1907
2254
773
7484
2370
380
1388
462
1060
1375
6499
355
341
2699
8902
1984
3308
13563
4103
1017
539
4043
566
120
191
8001
191
977
602
4377
942
284
133
306
104
393
281
556
1901
1078
4993
1595
2743
247
3063
2964
9851
1958
332
1131
1348
289
1934
895
1598
3229
248
651
13644
8490
152
910
1712
169
218
157
2977
2410
2650
9111
346
210
625
142
100
253
180
163
125
160
114
428
1167
4399
936
501
5257
2072
120
101
1930
3687
754
3591
6384
5028
444
445
2998
7250
4984
5390
1074
2492
1113
6835
1136
3105
2016
126
109
228
149
185
123
101
117
369
1714
3629
134
118
109
173
262
101
188
185
326
377
429
339
1545
4021
3133
4989
1697
181
1050
7448
3864
1112
408
219
225
8996
799
449
371
173
102
117
285
160
146
1867
317
280
147
192
328
142
9458
4690
1882
6228
1959
3791
7405
1169
226
2686
631
275
9538
397
310
836
755
609
229
575
183
138
126
102
131
5429
700
8159
194
102
9277
135
1265
1555
426
567
582
170
109
153
3279
555
581
117
7476
110
153
1428
348
191
1041
2527
948
191
1036
1924
530
527
109
192
393
217
216
7445
163
605
3851
399
9415
9267
129
227
109
9452
144
313
1911
119
131
188
349
235
602
4223
13909
1770
131
213
349
313
442
2255
342
131
904
466
6203
1752
9327
1264
356
286
2690
154
158
147
11680
313
152
184
1193
2580
2495
661
867
3644
749
483
776
1943
2682
8228
8909
2718
1456
725
636
298
180
161
115
152
184
146
1283
454
2510
106
1015
170
241
606
258
363
1049
327
123
871
2075
1024
1921
9082
1662
2600
1016
534
7400
7010
650
1111
538
10277
293
7637
5595
14878
2712
1531
219
816
9381
160
113
1406
250
1371
309
116
1156
120
196
305
139
322
1478
406
142
212
144
248
507
159
237
272
3654
481
2308
142
106
4044
144
248
507
159
336
297
586
445
167
1558
5624
3400
1679
3773
1192
7418
7716
3617
137
6672
907
274
1910
113
1021
757
2443
113
1021
2153
8997
2292
112
519
381
144
166
240
391
206
1660
1360
373
231
171
907
4042
509
1130
388
388
4361
3728
1131
388
387
1402
2177
2166
677
164
6494
329
4583
8424
4016
2544
1592
9349
7129
4822
415
236
3965
6819
4782
256
895
211
1256
446
818
448
248
3208
658
1229
2023
3258
533
4418
5023
932
119
463
204
2818
784
180
341
5762
2926
6082
3079
173
381
1061
207
304
172
346
1943
2867
9152
164
5897
867
817
708
2518
428
810
567
5335
4912
2455
5729
4057
511
161
334
1866
442
263
253
330
423
2495
584
844
388
5725
844
1794
1167
494
3436
367
449
351
1274
381
9064
211
408
1054
326
1144
326
1986
3170
117
125
221
954
292
5593
474
295
237
273
175
102
213
144
121
3193
242
272
102
213
152
122
176
534
8891
1511
424
1534
284
606
119
473
657
818
8918
290
6527
9336
2856
1194
159
2753
1473
2327
13092
1561
8867
2619
508
7264
5011
4054
6833
4662
6526
951
182
1224
374
650
142
188
223
357
5098
1228
374
651
139
188
222
357
1588
1394
2258
2929
112
560
237
3609
8189
697
5457
2043
323
1249
5239
2786
272
2667
4225
8958
136
2263
4760
224
200
257
2788
3405
7354
950
3443
9380
5940
12247
1269
1748
2476
3325
2140
270
425
216
208
921
1286
849
6321
5237
6968
1142
7526
1956
2562
409
156
162
220
4338
1276
133
246
4123
541
419
412
250
430
426
246
882
8258
688
5464
12246
724
116
254
243
1247
1545
145
473
122
706
496
698
159
120
1041
157
229
337
112
145
200
522
2087
6407
1749
8970
778
7739
4088
104
1904
1069
6065
2722
1345
2172
117
155
154
2493
8743
2401
870
6160
11708
542
832
6533
121
339
114
1909
226
1029
1196
1260
159
155
106
444
1660
151
441
115
318
158
438
396
2336
442
158
438
196
129
5211
699
8229
612
1796
3430
694
686
1151
124
746
3646
1893
326
134
4417
8819
721
3420
163
9440
1424
1012
7985
178
1372
313
198
134
762
109
110
4299
5277
702
7156
868
213
297
431
235
148
272
683
1177
892
159
234
427
118
1470
7143
392
1410
454
113
109
433
454
3590
478
1001
2392
1362
116
108
433
196
151
105
130
3809
5056
259
872
5739
167
1359
1267
1368
9467
413
1650
292
218
230
1180
2848
114
219
230
1181
306
8697
102
825
1044
985
10036
1697
3802
723
552
272
2761
1247
652
7823
4666
3542
3472
1332
5007
2800
686
6776
6965
3269
264
285
895
259
1426
10385
2460
2589
188
2634
343
1346
6577
9405
534
4915
283
478
817
201
155
320
392
184
5341
503
815
201
156
321
405
169
2167
260
497
284
936
261
933
347
1573
506
1202
2894
1043
109
239
277
208
106
190
183
1638
104
2620
705
293
221
291
598
202
129
117
167
109
211
7190
111
1239
9033
223
1976
1087
6619
341
4723
5189
511
144
1061
254
5501
1061
1731
537
8449
3898
9637
2727
525
868
140
2983
611
3588
868
209
1660
538
3612
908
3377
6745
4998
5195
3691
691
280
254
215
235
251
225
1964
1628
648
680
617
703
11547
5026
9112
5574
3331
187
1268
379
243
176
6884
386
241
656
277
492
485
2381
545
1851
9664
4283
4136
10204
1275
3657
1168
187
168
897
1453
4406
7235
487
182
1143
150
3106
118
114
353
134
279
651
102
271
427
167
2623
9345
4022
343
319
4718
606
521
1130
680
522
843
3969
3840
907
1495
7390
7951
4192
3283
476
2092
1034
9103
7710
7924
13600
728
1396
203
9124
926
109
104
346
387
228
2579
453
1325
162
885
126
247
156
664
1455
121
392
999
1281
7073
7761
6618
871
105
130
182
1171
105
130
229
137
134
3595
6058
2310
3936
3395
2822
5281
171
127
115
4696
3517
8886
1827
475
9540
339
444
149
236
4045
1949
1679
8811
1645
2292
287
824
710
1569
1186
2285
7429
1039
5012
4060
715
206
113
921
12189
573
4335
2344
2992
2065
1986
9143
536
173
252
1285
496
451
146
139
690
680
108
373
832
135
396
1078
160
500
4470
9418
4940
108
225
364
1044
217
2381
3845
208
251
5331
421
1366
206
363
320
794
5750
357
148
243
2118
1283
199
4714
301
9258
1000
1129
9468
413
219
615
3631
170
201
1629
13959
173
406
9175
114
219
126
151
125
169
144
1034
14331
921
4361
7446
4952
5291
4222
1583
182
544
6717
718
3249
645
7242
8986
142
1124
283
1397
160
137
437
141
187
665
299
356
441
165
882
2398
224
14621
365
1548
229
1604
168
138
447
142
192
653
296
353
6197
431
118
1302
1108
272
2743
1588
1027
3481
9550
763
131
818
2007
683
272
6520
4340
2513
1711
2571
5357
317
273
256
807
229
210
178
2981
259
106
676
229
210
178
1615
7031
2114
13554
6911
1604
1768
318
1713
7186
7048
7056
1453
222
4808
4610
839
6707
207
105
108
876
129
540
4444
193
11713
8664
4858
3308
1645
4132
1072
1346
12747
1700
1506
8947
307
710
12684
13833
293
3479
964
3873
1193
8792
134
392
158
1003
1643
736
738
4317
547
520
645
11505
1504
111
135
132
115
101
121
340
2304
10680
7021
8735
118
135
5337
4067
1361
108
399
2807
6612
13553
6562
353
4727
1705
760
5240
703
8241
7610
4400
476
1640
1139
3526
479
3065
1140
398
3970
244
1230
5064
10207
3865
12914
2235
281
163
128
141
101
1405
8879
12699
1579
162
1146
221
488
127
650
324
1082
769
311
107
9331
447
933
5140
3865
4549
341
6448
341
689
13628
786
1917
444
309
1298
1059
5959
442
309
125
9465
1231
1165
2822
171
204
560
971
1589
574
915
192
2809
171
204
560
969
1403
826
903
281
935
309
188
725
3809
957
1225
941
334
344
884
6745
14838
3871
6802
1037
9450
7740
4607
310
536
9459
860
2488
1867
128
127
725
350
422
138
833
2185
126
128
126
908
169
427
139
307
2535
626
3437
446
9599
482
2753
701
119
8971
1584
294
891
376
280
415
1178
570
160
198
552
610
109
1409
6651
4760
4003
4328
4666
4431
1061
3992
3386
383
291
204
218
114
1805
142
9410
371
1728
6748
279
147
161
171
123
3098
150
1144
269
298
2776
112
189
811
817
307
412
9254
2669
2632
9254
6733
5397
1502
149
115
240
498
495
706
4918
376
668
187
252
335
1017
258
2957
8121
4380
684
252
204
1198
4909
1309
4190
665
1209
1442
455
306
128
214
164
517
2057
213
120
4509
2425
12305
928
4084
2935
5449
703
8168
6672
5099
3462
119
478
487
645
214
3806
4512
131
497
2157
573
215
295
380
299
1890
818
1924
3411
806
578
998
929
269
6699
222
225
2302
268
931
6356
642
208
351
329
3035
8931
1750
9627
259
2623
485
1498
13822
1253
613
101
102
133
1169
6240
13571
8453
137
7325
129
3379
4378
1571
3488
9593
3970
994
699
7923
1293
324
342
5174
524
3345
1281
123
190
474
165
13891
359
571
2755
802
289
1164
490
180
1171
137
2650
294
105
619
126
283
7220
1680
5818
279
3091
619
376
407
1186
4938
6140
2180
4229
8950
352
7085
1171
3322
338
1235
431
477
438
139
793
363
196
207
459
118
516
143
149
607
531
188
970
1043
3229
325
4904
263
382
170
640
209
290
242
327
1219
928
499
358
313
267
907
168
14031
123
115
770
8842
118
887
8626
157
1240
1470
140
464
8514
172
1186
470
1291
149
1363
338
129
1355
11215
2257
165
133
253
143
159
127
109
106
6090
9400
3286
173
205
133
481
6728
132
2007
202
2340
350
668
2119
7380
532
978
445
5065
511
700
7508
6393
7532
555
410
2369
7667
9533
1108
1049
386
805
7376
128
351
342
1461
12005
6699
1511
2180
894
1422
3720
3229
1572
2014
143
137
4901
9758
3890
3989
139
313
7159
9351
1644
122
1054
8858
299
484
665
3761
1142
592
174
463
201
234
5024
2016
143
137
4912
9754
1847
2678
139
313
6193
2040
11547
318
1646
11518
123
1052
8827
318
484
2034
2242
778
2557
282
1007
1197
1983
177
3015
1066
826
2329
1142
580
174
462
201
7377
196
5024
2959
4957
2007
147
9028
241
218
689
9209
122
415
1197
5163
14127
129
279
10240
3813
9459
2399
416
9070
568
1418
242
3558
11694
11372
115
181
315
6212
10590
2140
390
206
177
285
9073
367
587
153
127
132
578
4223
709
156
2560
447
215
381
217
112
1227
144
8382
3531
689
3655
1797
116
262
409
122
120
187
246
817
267
375
1600
7364
1025
412
341
120
187
293
539
240
4343
933
391
852
11421
105
1347
7959
195
212
1587
950
148
903
463
116
481
122
1148
8919
7767
1235
185
595
1398
414
945
118
6667
1711
9634
7509
2568
8325
1659
1891
850
279
264
121
142
310
177
106
242
225
117
219
4758
1215
286
1116
110
7377
240
376
178
1049
2692
306
9050
135
802
790
856
9431
373
14991
7053
303
506
667
146
5553
9464
928
3106
7446
2384
3139
715
609
1903
6966
121
110
3034
762
444
137
333
148
1218
211
757
9359
213
2542
150
309
301
322
185
457
5608
4198
4842
3193
1857
873
990
191
520
585
134
117
2764
7678
5824
8929
3647
3107
478
6604
10349
14031
219
186
281
196
234
108
360
118
122
133
113
274
214
112
1691
3277
3197
8908
5913
5908
108
1232
191
238
216
111
731
265
2485
4355
2220
7375
348
251
201
149
315
168
1647
1793
1920
6576
5322
8963
3619
7105
199
1015
284
264
134
104
136
112
151
439
152
9667
3824
292
130
439
152
518
2739
7527
1980
11072
1373
593
264
654
297
199
14477
108
123
243
184
422
1375
470
4351
1547
1800
2676
7520
6602
8025
3187
1311
4230
542
261
101
303
5089
287
1218
1035
178
4424
723
736
1130
146
705
108
2302
5309
13785
1693
325
929
266
6929
352
251
2339
1085
142
252
163
133
463
222
103
7320
1719
9266
3226
9434
2983
3641
2937
772
1340
1692
2890
5804
788
1582
4744
577
4728
599
2633
2531
3225
7545
1940
13640
7083
927
148
177
733
667
174
4052
1129
220
227
2319
758
119
2346
405
333
341
9144
2238
977
496
212
2658
7095
115
1395
593
380
8083
1139
541
380
1448
4868
1056
13575
2788
4054
1035
523
1045
1127
2309
8891
6610
2547
361
201
294
1287
799
1465
181
318
202
3411
1679
9479
3915
11624
3892
4669
517
238
1162
124
721
1022
1066
508
1537
464
1640
13875
7459
228
1278
220
652
266
261
1031
8928
269
1155
181
1515
1674
126
110
769
533
5512
252
126
110
769
528
517
157
126
382
632
1090
245
1981
722
1594
3808
107
1571
8368
5885
1732
149
1620
4261
8927
3653
1911
723
651
13562
106
193
491
2305
137
2299
1071
8974
143
2929
914
6221
221
1243
144
104
213
234
1908
157
101
100
103
104
7081
3815
1043
124
1991
327
297
3662
10240
1020
1665
1434
509
456
1368
2438
6198
155
8943
12760
9370
915
249
112
194
175
2925
3039
357
297
3659
2821
4089
909
607
3024
6087
606
2839
942
1709
210
3080
525
474
185
469
5469
530
699
469
1415
3874
122
1011
111
175
705
487
262
243
2696
995
264
139
696
171
714
484
266
221
574
136
126
160
667
112
370
193
169
194
1850
862
437
1153
397
120
442
239
127
376
445
1079
538
334
8216
1086
536
363
1433
2568
9760
4049
400
108
437
239
127
1642
1133
3096
2343
11118
2053
837
653
3036
6055
652
2835
938
1705
206
3075
520
474
185
469
5453
529
698
469
1430
3871
111
8910
1007
977
134
117
697
330
144
258
203
125
129
119
2600
983
365
212
704
168
700
337
162
144
259
207
502
135
340
291
181
1857
4434
2855
931
1019
679
563
591
333
372
1347
2761
1025
566
574
335
367
177
4509
5322
7572
112
362
190
166
194
1005
1291
837
1596
174
2544
1029
395
1778
282
249
568
556
116
469
196
1665
3858
9363
1751
2350
310
548
402
187
772
1863
5166
1241
236
136
112
883
1080
1478
1051
1226
1725
191
2177
1186
1602
618
5682
657
208
1108
422
976
3027
421
966
1889
528
599
9356
4351
1361
207
1123
5628
1132
2122
687
8057
168
111
1806
7709
1789
1436
143
399
145
827
168
139
899
291
3471
8808
5614
130
319
1786
578
8757
3842
100
140
236
163
926
1465
515
456
1052
194
2174
2226
206
6833
5084
1561
3314
1233
947
4866
6000
821
2177
1748
112
577
940
5147
2718
4204
1151
416
1276
2502
654
1153
288
261
469
8880
378
9271
3409
9039
3568
11216
570
807
221
4386
13204
4840
4585
428
139
1133
7542
100
781
8060
710
118
226
4429
6789
694
1705
670
236
452
3090
674
209
445
1075
1073
193
2320
2181
151
1306
2125
366
107
6818
1290
585
1462
1340
609
518
124
1151
719
549
725
448
542
1925
484
323
784
1199
937
692
132
105
7417
4023
2349
405
566
638
615
474
909
5171
6836
3826
665
1962
7360
977
641
590
113
465
1424
1122
236
370
630
145
139
240
1017
103
523
620
1433
452
523
1595
1996
147
155
1892
124
103
499
599
186
505
505
165
150
199
345
331
1475
188
358
1787
550
3610
6333
3484
2405
8873
2756
170
254
109
222
181
291
408
762
282
114
211
434
306
1415
2499
5199
161
7308
3603
206
174
571
268
426
8419
589
853
395
5023
385
462
346
293
202
6203
144
2375
8743
4989
3293
1039
848
1783
3181
6495
368
1260
9715
4888
529
328
3593
290
574
460
314
1409
1093
9360
2485
9320
5262
2054
7296
1244
1090
910
195
190
2195
6465
4472
190
258
229
197
1074
2584
742
136
555
801
725
804
1556
153
7712
864
153
1008
669
9513
178
1318
802
112
275
697
452
1021
580
390
385
226
366
348
582
241
235
574
1588
145
909
203
162
913
283
354
410
279
330
573
348
583
209
573
186
162
153
1143
1221
1998
996
921
1773
178
101
2124
1125
226
377
163
191
2371
1066
3318
1485
796
3677
790
1680
798
384
136
2058
801
585
249
214
123
1425
211
172
1377
1629
489
150
337
798
588
107
128
527
12703
13492
160
516
387
342
168
129
1234
9043
2240
355
266
166
138
102
492
13609
1386
1270
8797
468
489
631
828
5476
3522
7400
5364
1695
171
4776
1889
674
671
217
223
316
305
5690
760
2027
327
382
373
302
1165
240
160
114
1127
265
7271
1939
6816
305
378
341
294
459
2820
211
1267
1944
103
279
184
211
704
179
198
258
138
106
327
139
195
8901
278
1584
5581
11198
9804
9659
5954
2912
202
7331
236
113
226
246
297
5271
9377
362
13399
3227
1396
126
441
223
118
1834
212
318
277
292
148
9491
208
1577
11727
319
1136
722
221
744
3108
211
499
152
316
243
11468
120
208
1721
1877
1944
1196
593
1393
518
339
2445
797
2171
1977
1617
180
318
2777
798
820
750
226
133
166
771
320
1385
219
263
522
11213
621
356
1883
2221
11731
328
356
170
109
248
212
226
484
2197
121
198
373
434
2645
247
364
278
1588
397
128
156
177
238
1451
7981
641
667
594
1598
171
400
382
149
147
237
218
176
909
13940
264
2233
1171
8473
1221
814
1083
1056
2159
2912
897
9127
245
344
235
1621
201
621
211
1402
8948
1691
12014
537
1676
906
4887
1727
1427
513
723
3480
2178
144
919
1343
3711
102
136
531
1272
4448
1403
563
118
187
3144
150
184
892
726
138
138
1588
567
119
191
3160
1039
690
371
1421
237
327
156
292
576
3635
574
2733
237
502
547
442
6264
2495
13523
311
352
4698
5280
3864
1858
115
303
486
136
205
222
177
287
124
256
103
426
593
223
330
129
2687
115
557
103
426
591
8861
3231
280
9395
2888
409
2298
169
330
454
173
3253
603
3599
572
407
239
1417
549
534
160
379
196
1863
1412
670
1170
5888
2693
4531
3649
5571
354
2761
5526
1704
7723
365
1075
1479
4620
11051
6430
337
4630
167
228
175
139
377
530
341
234
255
4594
253
862
4768
324
345
6438
4511
9690
9026
933
371
297
175
346
2574
3401
4006
2395
354
1122
7367
1223
417
2396
105
906
591
186
104
178
1358
6312
2814
359
282
2548
799
598
1364
137
164
417
488
5532
231
124
122
201
153
149
148
376
662
7297
3400
7137
2196
7245
1095
2121
372
7192
1463
2850
404
215
881
8058
1511
1461
8383
3127
2481
238
791
168
833
238
1159
419
987
400
650
457
109
435
881
5542
920
1243
8785
268
117
2556
321
522
121
113
452
289
167
2024
15466
3163
1591
1508
284
796
858
106
650
232
349
170
390
146
1214
404
1404
524
9380
4874
1598
117
3319
210
7857
12293
5946
853
3634
13742
170
190
378
265
1139
398
2539
150
493
128
457
159
180
246
1907
1003
264
336
3583
379
513
134
167
145
115
109
1255
13567
905
6461
3274
159
337
583
408
527
203
213
483
5586
401
529
204
213
1913
357
1109
228
278
229
1692
14420
2592
487
923
3697
7346
5198
932
2228
1054
3556
1379
936
1080
1969
4312
3236
1448
199
14078
507
111
259
1088
135
165
154
111
558
267
152
302
160
414
2271
8909
653
2797
296
385
266
657
338
741
1583
417
1487
1514
622
120
140
12515
150
188
102
139
189
228
3594
148
158
104
110
150
171
1661
103
795
205
477
2085
508
129
185
175
116
195
1954
580
5574
1965
1432
563
3274
1156
562
1531
6627
108
4167
4356
839
945
1033
928
315
191
360
116
808
686
140
272
729
14904
242
511
294
161
2974
274
260
1368
555
1160
3927
1154
1365
882
124
125
143
13414
332
6051
9362
4041
7381
3520
8106
704
5218
8858
292
608
758
318
124
279
7503
1905
535
1629
176
212
247
252
125
4330
142
101
102
201
369
1381
1790
289
134
301
215
144
105
2046
5304
12162
6302
1300
14873
429
1991
7495
680
650
5095
8806
9428
12672
312
2436
1050
469
3996
1183
7377
1309
189
228
332
3749
697
553
3213
418
347
1298
1300
190
196
343
137
154
209
424
13622
159
1895
150
1531
492
1655
728
1932
121
329
142
311
166
332
115
133
226
469
170
3651
9664
4644
1589
5020
7466
6090
101
213
727
715
2851
2244
7502
321
4848
4237
216
199
490
512
117
132
5140
3417
6685
5356
1715
5527
2463
542
1144
13416
1264
3818
269
2198
481
532
537
1878
4284
14134
127
356
225
149
469
152
118
701
262
771
2469
222
356
226
120
190
271
493
186
195
367
3143
4273
267
1107
189
131
4609
6084
9452
6836
7338
992
131
5219
1103
335
1043
1094
3430
447
4349
8824
343
1004
414
212
168
474
299
364
786
529
159
126
864
571
245
478
605
292
202
1424
166
1529
487
676
965
6152
1018
638
2205
5220
704
2539
115
1314
3225
1307
1874
5682
2364
7477
2672
1317
1031
9375
114
311
682
205
318
293
6927
1548
741
744
2679
3774
474
520
1686
280
229
424
386
888
141
1088
1179
231
4134
13682
4546
2208
494
150
244
371
111
199
490
1646
951
291
1815
720
287
9122
2520
1122
224
12470
708
136
170
350
127
425
315
232
142
4664
257
574
184
284
186
173
4573
672
4598
3346
11751
1434
385
132
184
339
531
1294
9437
283
1312
7711
358
593
8227
537
3850
1791
1214
1426
2494
690
163
268
696
581
4154
636
109
3234
2333
337
7454
1241
840
2616
2826
9481
4197
5059
2444
783
608
225
123
204
169
274
174
473
5418
168
223
129
174
161
178
1868
7527
695
5274
2728
4280
686
963
890
5478
4866
699
8053
3446
926
529
1339
683
150
419
561
109
823
699
2257
9513
2858
9355
149
701
8125
982
172
152
1217
411
307
1465
1885
776
1861
172
133
201
497
2629
1594
1472
348
4691
948
153
174
134
195
457
433
263
185
214
1707
8910
4609
3811
872
147
1313
184
7312
1619
142
1215
214
214
1146
5408
1508
1657
119
204
1114
1716
315
6974
585
193
11328
9115
4620
4763
126
309
247
179
1421
306
5212
3266
134
328
148
172
121
507
213
2246
863
199
3135
815
2913
1477
1584
479
346
1278
5213
504
211
309
1346
2502
152
4862
2144
348
4600
338
337
6386
3859
5081
6400
5352
241
1715
503
2228
177
164
121
1634
1374
2898
1395
152
285
5706
137
165
134
151
267
317
14577
3482
635
2468
2146
115
270
189
156
348
534
241
545
579
174
179
367
292
703
505
341
1826
800
278
563
5521
423
798
279
400
287
8979
113
591
9005
13697
5928
879
11520
8839
185
231
1862
126
492
2966
409
592
635
6241
404
597
658
479
1367
7456
1886
9479
442
1295
164
239
426
485
7790
162
195
162
6025
5322
285
315
160
143
116
711
3056
9385
3548
3820
4566
2297
416
123
203
200
126
468
7269
383
619
135
471
129
120
130
186
126
2288
1695
1131
670
310
9151
668
2203
1168
423
1324
7305
5053
120
131
145
104
182
218
164
10483
3055
339
2968
7296
8714
177
1277
263
221
569
138
949
326
365
702
544
472
2130
1104
4839
148
1131
208
417
6627
14041
2275
410
362
178
7420
426
967
634
1440
712
135
312
482
181
112
6805
1063
111
590
965
5651
334
660
701
3672
1575
115
479
3088
857
2179
1986
2539
152
101
134
440
297
111
359
468
2266
3921
3440
136
1418
7446
279
2774
1094
9156
6318
479
306
388
4180
508
6018
4302
1171
2719
1472
1610
149
617
1368
415
1552
3383
4844
9074
1755
973
5705
424
1998
2159
2527
2464
3248
894
197
140
104
153
216
134
136
7360
9351
173
4038
308
2264
6370
246
348
991
117
597
155
1051
359
3603
9288
4667
1348
435
466
304
225
382
209
168
3455
465
301
228
383
168
1627
238
145
2679
3744
7463
1953
2189
2918
873
886
515
192
108
973
245
3132
2251
155
150
977
1791
1665
2293
3927
3386
161
2297
1797
11202
9529
3011
7356
4656
1101
1008
112
4469
106
131
981
285
2812
142
301
204
235
126
7532
6323
1038
665
275
1643
2291
7110
6197
228
5150
8908
2164
2576
430
809
131
4190
107
108
213
8075
350
6165
9561
2703
7852
1169
1350
3879
268
6220
4458
141
3902
1142
3912
1232
1321
2230
1274
1282
269
4995
1146
2033
1317
146
127
1338
4147
8905
5513
201
464
2232
411
1411
587
128
2618
676
1388
258
3599
433
955
2133
391
1096
734
1450
3246
5313
3238
577
274
1448
367
627
1091
494
116
1311
1324
1598
627
2735
8648
712
1333
469
299
494
207
233
1930
461
133
3548
207
1803
2543
1064
1321
1081
529
3335
1131
2385
1089
2415
3949
7932
3308
1434
5114
4030
510
1760
5256
598
3039
6543
352
4691
9646
11648
1128
119
162
8834
526
144
1703
1608
2278
230
8854
606
8161
702
5232
1934
1010
286
9135
211
9675
3769
2773
8831
779
2041
487
354
118
411
3540
605
3493
370
470
118
434
972
4916
1952
9231
219
2489
5281
703
8348
7774
4153
1252
130
115
148
408
168
179
143
8325
2721
2355
988
612
1503
1326
6611
7879
14302
1208
129
1442
109
475
342
397
3578
603
2796
111
477
266
436
353
135
128
1560
529
399
449
2483
169
175
649
138
577
376
110
124
3180
755
3242
1021
137
749
3795
1727
2216
903
2342
2489
436
949
8150
774
890
2250
974
7626
286
1074
3563
247
192
256
132
1653
712
855
9021
536
214
138
157
2514
3284
5539
2227
397
11662
785
440
2052
9112
695
7376
1228
164
4715
351
6478
179
111
167
5323
583
1303
258
403
1087
689
201
2296
2520
455
1291
4845
3499
2759
1434
236
204
858
190
451
5534
236
204
855
202
451
258
163
2943
8978
5496
118
194
251
345
124
393
258
755
1571
1166
326
1631
4654
343
6463
7506
546
303
163
698
1148
4186
4572
2414
4875
8943
1737
301
3292
9412
1590
3709
4456
390
381
265
214
1655
2325
2133
4315
683
8377
119
1249
230
125
156
135
155
433
2366
826
418
3955
1591
382
1436
1335
5278
1945
7419
1103
440
2547
1396
207
729
184
767
615
9339
1586
117
1214
157
903
1588
206
729
184
766
2189
844
1214
2752
680
1810
3982
2359
5112
3025
279
2100
241
380
168
520
2076
683
2724
2322
287
5579
924
388
7663
1796
1218
600
429
443
245
111
196
1118
298
315
4582
4556
2147
1257
1437
7748
1650
350
998
279
3918
645
472
815
1858
139
8595
1887
371
1163
272
106
354
2464
862
1092
773
296
113
465
1862
1091
771
293
113
5391
1361
264
146
351
1481
2534
3918
4205
321
272
9166
1056
1262
175
247
9641
1584
9479
1619
1490
5099
2348
125
117
202
1302
1789
1880
290
7110
8631
15334
5225
2026
1130
144
319
360
619
535
2970
2828
1107
114
529
4932
6940
4020
7762
108
8936
1343
9397
1507
11372
1781
1365
723
2146
928
764
3838
5402
7161
1689
673
8044
930
385
863
1291
8721
702
252
1996
141
1889
1303
1447
109
367
689
191
104
124
220
13584
308
461
307
220
121
122
6518
353
338
4583
479
463
204
137
129
473
102
222
116
182
311
5975
7209
534
265
1300
1250
128
138
729
235
688
991
251
261
234
2047
173
9292
154
134
122
247
1067
4420
222
370
256
105
150
132
206
275
249
931
114
506
192
1033
5439
1387
1779
1051
463
387
150
3121
1052
463
371
149
2168
1133
1200
8079
388
351
369
8882
609
1094
257
237
372
2196
3760
8403
699
5147
4524
5193
156
160
138
299
209
512
6782
2734
613
341
192
260
483
363
571
1415
436
215
249
626
274
123
157
786
14583
11596
275
424
522
114
170
1747
180
202
548
227
202
113
1212
467
2460
7265
6466
1110
1084
311
1523
811
4329
2026
1026
345
782
120
701
213
2609
646
286
138
148
229
745
119
1852
1558
178
219
145
1154
222
203
1818
398
7345
351
1094
719
357
354
4724
119
1370
4583
4757
699
866
2574
4726
1416
115
768
174
5595
558
174
491
159
366
534
1018
237
786
1089
281
6202
2288
7279
7363
310
152
435
13419
264
191
559
107
2050
434
913
783
516
220
103
209
395
1455
129
123
598
121
313
278
1478
434
146
766
240
13759
1462
8835
415
899
1037
1114
130
113
127
237
111
119
136
1506
278
1996
496
350
11593
566
585
422
484
493
560
109
113
231
1452
475
421
208
127
1903
206
9585
2594
129
349
125
401
337
674
876
216
1705
207
2501
13401
2801
5186
688
4269
1017
8829
1395
1781
4726
3938
347
183
183
199
411
3180
586
346
182
185
199
410
1858
681
2308
2448
4127
3274
154
180
235
4190
355
110
350
425
2013
2256
6449
982
103
1552
4808
9325
8497
4333
148
143
270
148
166
120
152
243
168
202
1903
709
205
209
7238
1856
1114
147
5495
478
915
210
488
1190
3407
1026
308
471
928
208
2478
495
691
928
208
1642
3222
2021
4675
2031
4647
279
5302
13586
582
1439
5511
3482
720
8596
105
344
269
402
348
2215
637
632
2298
2367
8537
4398
858
755
772
1314
129
266
1299
295
107
372
13220
154
1112
234
112
568
261
886
567
1407
955
410
268
170
140
1304
7551
4576
1780
126
220
2772
6560
9419
1111
7116
212
2627
921
208
181
291
7347
211
12650
13970
833
159
147
8920
247
4031
883
713
279
108
708
455
284
3262
2147
449
2037
149
9565
1361
875
716
564
132
1023
1311
785
1187
3918
453
1392
2179
294
206
397
211
569
4689
5639
5819
480
487
613
5485
1088
172
13456
8167
798
238
2051
274
186
437
121
359
185
367
382
485
117
117
1145
252
5489
701
8211
9323
357
141
2729
4505
286
129
743
154
442
3538
108
1853
9418
4018
3396
8561
1923
196
184
130
103
111
138
125
228
574
3807
638
8768
751
5061
4943
193
179
103
109
357
3628
1895
2489
4190
277
110
232
146
3046
156
1125
202
361
5224
534
1798
270
7629
11937
881
360
431
824
2219
2234
151
486
665
146
117
13820
709
116
2649
2919
117
130
205
220
8944
9625
5457
864
3363
4083
2422
257
2360
1008
3539
4735
712
1052
392
313
405
112
1512
2164
490
1049
3356
8932
5483
978
605
1173
7315
5877
2748
618
8660
619
2663
395
377
125
142
369
1478
306
6211
111
322
209
339
3058
752
191
114
5996
761
963
8924
3279
2975
124
1989
12369
10582
448
395
132
138
8988
999
2614
134
278
227
609
7341
130
6780
703
252
400
266
199
564
943
290
747
1298
863
501
281
258
757
1117
7619
2848
8950
501
452
3063
178
204
787
1400
169
356
382
238
217
1700
1756
1854
3257
202
1888
3799
1613
725
3048
137
268
538
1434
9086
540
1673
4183
5159
1334
1038
1592
1866
1216
3181
1248
4825
331
4592
3027
146
1559
190
7248
2265
1565
5071
117
2216
189
921
176
1258
119
362
355
141
4890
295
205
266
387
152
3296
1347
1600
363
388
150
2384
2552
810
254
324
1103
416
125
423
636
169
1398
4834
140
306
8755
7229
362
187
205
159
443
7349
6399
1853
210
219
532
968
1264
390
206
214
262
103
176
465
325
145
447
6728
1395
6060
2346
1207
154
104
111
605
146
385
458
618
1759
8951
636
1939
7525
925
328
857
1408
2999
222
227
2306
263
859
145
1192
7396
2903
681
445
512
1275
4096
14935
452
159
5669
884
479
2390
575
1001
6548
271
626
946
636
3219
1915
2299
636
2420
1351
1345
451
1369
546
462
418
208
9418
7359
467
104
325
141
109
1765
10906
1261
9593
290
365
160
113
9397
154
476
1843
518
420
430
2139
871
576
3139
495
179
222
1656
616
1714
650
7288
188
359
287
146
396
237
126
2156
410
400
320
200
437
245
114
225
1429
2395
4009
7356
8139
7364
1270
3535
1855
492
2653
336
548
3148
330
2164
208
2360
6843
1427
2619
3044
4517
8882
1972
8050
477
497
5207
4648
3236
674
14901
1129
658
167
189
167
1030
487
240
295
1159
1480
2220
5676
701
134
823
907
709
1558
549
657
665
2157
992
611
3138
513
149
734
1220
4383
477
4408
2779
7486
6376
3875
3703
9261
159
619
921
1196
7356
2048
7235
1681
489
1535
138
811
7303
482
621
1239
2283
1329
2609
615
5956
1119
381
116
274
298
1594
307
1297
412
326
181
210
592
536
469
299
669
250
185
6644
1473
1831
7674
919
973
3083
3983
350
347
2665
8891
6340
5077
281
150
425
302
883
232
2931
591
350
315
516
112
321
690
101
13686
145
721
2229
2228
2264
2762
2338
5719
322
4926
5153
4738
219
351
9224
358
840
1403
160
568
617
660
330
1056
1007
319
432
347
178
1165
3758
945
1302
208
3525
3183
1579
225
101
345
1144
1486
331
131
218
129
104
3620
610
892
140
1854
12346
13758
1172
1440
5802
338
5242
10494
1829
153
601
4891
1190
147
438
650
453
1952
1000
572
3609
651
1465
464
134
766
1992
8978
1401
231
926
803
6917
5058
420
2082
603
389
6462
6969
2114
1024
111
1724
624
211
531
4290
6738
405
310
399
674
452
2538
280
106
1077
410
1341
1686
3279
5359
261
2241
2157
1067
159
173
151
3773
159
323
145
100
1872
409
225
134
128
358
185
2697
138
2335
235
1284
5684
902
478
1000
139
100
8947
644
7363
1510
928
222
1207
176
103
1835
155
165
573
725
108
6932
504
332
541
240
142
7211
429
1329
205
7306
4051
960
106
219
5311
706
8256
174
8989
5004
5308
705
8155
4447
125
4636
276
13515
5556
8911
3475
1408
523
1010
1089
6576
4019
1497
582
237
2641
6582
2714
4983
1948
898
136
331
162
8950
551
315
1919
241
674
1352
220
110
163
175
2771
434
894
731
1689
161
7011
200
8919
13443
417
283
7337
6678
3752
3741
721
144
115
114
414
3554
3338
8898
2375
8771
149
164
1757
1901
9458
1339
1973
516
138
521
151
742
276
401
114
102
115
315
3123
1901
844
2081
3724
3636
346
9058
205
9187
6168
12751
413
2643
102
1593
156
6361
555
112
142
473
121
165
112
4071
9501
5105
471
2285
8060
11589
976
4192
1243
1658
441
307
131
881
608
1439
630
1780
169
1200
7939
709
690
1168
121
709
102
859
5963
2241
100
417
399
378
201
242
13393
1567
7454
204
233
306
175
138
1415
13432
1205
9154
204
496
1397
111
862
809
188
174
1330
2725
573
193
2979
4672
240
309
1357
172
1285
821
8733
797
1828
195
350
109
202
124
540
189
300
1020
191
232
127
132
216
538
1229
107
842
455
382
978
939
3518
231
296
7321
448
1687
121
324
232
577
887
11908
1987
3115
1021
143
781
8828
143
809
2269
4243
853
1786
9372
175
6095
3303
3941
2192
4027
6127
8862
3014
108
1019
797
826
181
157
106
627
417
206
153
9146
310
9048
2967
7389
392
292
482
1195
122
246
120
602
1736
172
12739
565
2310
938
1086
756
2816
566
2316
5080
2422
4090
277
216
1049
103
5364
436
11064
1622
100
135
344
236
457
137
309
182
121
136
257
6121
1929
7912
118
1518
1391
12472
174
1299
2906
117
1152
2260
415
647
212
1565
1275
229
407
2279
235
574
109
823
908
4067
109
816
491
1883
201
203
631
212
1400
3862
406
586
1112
679
2847
901
476
3894
1794
164
599
112
2245
3997
3355
3075
296
561
872
177
242
201
126
11923
3362
1638
975
791
2904
1081
1991
660
1088
715
1585
7334
4513
109
330
130
223
104
177
210
213
235
546
375
220
434
112
342
759
165
802
376
7253
689
9104
1842
1505
821
13845
570
194
660
212
1179
3171
166
640
511
689
582
4311
5311
8945
109
3737
4036
3831
102
218
332
3559
5095
2040
4539
559
1801
1229
525
127
325
380
275
278
243
5162
326
380
275
278
1643
237
137
193
232
1157
7455
232
338
1328
114
297
356
3134
179
899
524
600
1073
714
3339
3127
906
387
602
175
261
677
1400
859
171
516
1285
1221
825
671
1178
318
130
680
286
5006
3156
341
461
1184
889
341
284
3571
8929
8979
3768
619
7336
842
5248
3960
588
144
11082
1581
431
100
682
636
3301
803
138
523
155
402
1194
124
523
550
634
614
7382
1736
4836
4382
807
1123
14574
576
619
1208
8598
532
885
837
840
192
170
1615
1304
165
924
1593
839
841
192
170
1615
1296
2130
4043
1603
4579
4043
671
408
9478
460
101
1086
536
534
236
255
444
143
310
201
1320
5770
3322
254
266
419
125
130
5868
228
194
181
1410
346
181
428
816
105
170
350
124
1098
224
2437
9447
947
6913
498
480
612
359
113
5546
447
612
359
113
1482
1593
3313
441
683
1975
202
1079
1282
343
409
114
739
301
167
5445
166
682
2145
1779
785
2894
6671
4944
1905
6084
13609
3902
3832
615
151
3205
1742
885
365
316
230
105
371
180
155
9338
4632
342
356
6512
2708
365
197
108
233
303
377
201
202
272
448
1412
13075
12762
1493
1942
8240
5558
2523
1142
1443
1379
404
487
740
237
285
270
358
942
160
158
990
316
318
159
1046
377
9521
3348
3428
4751
616
1264
1558
1693
7697
1706
1485
592
728
1049
461
1516
3314
743
1608
2068
574
3565
946
569
966
1577
1269
12575
2239
8942
920
3205
285
778
7623
137
135
108
1334
190
8773
3994
8158
698
5202
515
3106
4971
166
117
333
368
1714
7446
1622
130
131
107
285
180
440
2618
3873
9370
185
169
190
154
479
7788
192
183
131
479
2446
5553
9945
4010
1585
490
1960
831
8865
2272
510
341
356
9406
266
428
457
974
167
1089
901
171
110
130
213
491
169
730
398
343
281
121
148
126
678
855
261
4550
255
272
2355
358
216
7424
1513
397
2820
3385
9616
3357
186
6987
7209
5404
351
225
212
235
193
854
322
12117
1356
711
3262
5480
5061
579
1465
1783
1038
5740
8930
482
1610
121
3400
3240
713
1052
456
453
110
3351
2244
929
7339
916
502
383
213
1795
715
400
460
1058
109
742
2147
7851
3627
2841
1123
132
455
136
203
337
210
7640
1353
188
1947
308
359
141
835
636
762
102
698
5455
8894
3635
197
925
1833
186
4702
4629
7833
6559
14858
2657
262
13938
728
802
193
1901
8544
502
106
162
8020
1732
5762
1595
154
3986
1296
6438
2298
796
1478
526
10407
8875
3053
143
4775
7243
650
942
841
335
178
313
139
171
130
132
2383
1082
12771
1887
126
105
422
3243
9442
8253
1633
3473
197
565
4684
416
8904
2518
1701
426
140
226
246
2134
310
155
623
653
459
168
1312
375
380
325
9453
757
761
560
451
2659
960
552
142
309
636
524
462
342
112
225
1430
413
6703
2236
118
876
192
382
1084
386
704
1643
3382
1242
2253
8834
1956
2087
2573
1485
4508
2203
2946
392
129
161
471
4561
279
5635
962
7024
736
111
1079
274
8869
819
2186
1299
1879
735
136
125
570
676
326
244
1078
9340
3930
7318
245
6084
8061
699
5099
2830
307
808
1696
820
1518
543
250
284
182
125
242
109
324
357
314
367
8955
5567
1168
8810
755
926
271
4856
584
1855
205
137
234
2166
269
5603
9371
4275
3893
137
1502
1055
296
176
623
564
172
1449
1538
496
414
1013
2822
9122
1132
2263
379
6982
2786
1078
740
2511
615
131
670
116
1322
7503
1104
1019
608
3561
621
129
662
2050
890
1060
1057
3196
296
135
115
914
5093
2353
1180
422
565
5898
564
1849
11463
1923
484
1909
116
188
401
774
229
265
188
412
255
2499
150
170
398
767
222
259
185
2121
208
238
193
402
1272
12998
601
7499
666
13907
650
179
538
171
250
5384
1723
4370
199
156
362
529
2273
4164
9183
3100
2170
7367
5293
2197
324
480
7913
15010
1155
926
134
380
312
230
410
248
246
152
486
105
757
418
1096
636
449
1361
1123
7257
213
297
13316
4351
1556
1746
2363
615
726
1053
464
506
260
8080
696
3031
2371
3330
183
255
505
706
152
3369
1517
1213
6946
9412
770
712
317
347
313
137
180
188
170
2279
122
1195
2119
8870
2254
2130
2865
140
406
467
4472
8863
9437
3371
7321
9498
444
1130
6079
2388
2830
9397
2647
8258
1351
9373
972
2145
7367
5663
3391
951
850
955
432
398
1206
124
196
190
243
121
124
220
345
144
806
2690
2954
9455
287
1434
8183
308
1072
197
379
2359
504
840
167
3596
1125
1118
1483
137
904
5473
137
906
100
5889
9531
7796
4317
8626
124
2074
4624
903
353
397
714
136
9408
253
131
186
645
319
3752
119
613
201
155
126
137
230
207
1100
204
1894
4177
100
9299
2260
7387
692
1264
2261
121
151
1231
1499
462
2981
8891
5859
862
103
429
452
502
314
1070
242
2026
12024
1022
180
387
288
335
466
566
176
109
134
152
133
196
157
1310
4357
1632
12634
309
180
124
238
206
1703
503
135
526
2189
924
452
1878
801
3211
5141
3759
1913
7522
3070
4066
1190
313
120
106
270
158
424
5722
8273
1985
13725
4363
2890
7925
413
1338
331
113
118
9296
237
5192
148
183
1225
231
884
237
275
493
453
190
1157
3054
347
734
484
142
1255
1372
439
216
355
2465
2759
8909
1500
6157
1393
166
319
101
184
975
799
673
179
131
118
133
1064
121
884
685
1394
169
319
100
216
227
952
800
644
181
131
118
135
1068
2747
5737
8067
11613
761
1189
1958
3253
760
355
101
1103
1897
105
249
593
363
2896
105
1355
592
384
8023
1104
379
382
1398
2857
199
470
470
411
135
808
723
382
260
1560
1975
11583
5721
1675
462
1110
350
173
1337
219
197
108
652
1116
503
901
217
3947
3958
4915
3705
879
471
8929
7789
6155
218
342
129
170
3924
1237
5196
618
584
215
7326
2663
1170
1252
119
205
142
287
160
8230
641
593
6190
543
245
309
1034
8899
930
286
718
8936
3349
768
105
1346
654
13536
310
2130
187
865
503
114
152
599
9052
609
419
247
242
1918
986
497
3734
420
632
1439
799
421
122
145
265
129
852
1984
209
1052
155
1806
2097
579
105
11720
290
627
901
352
264
769
859
9571
318
341
213
250
1877
838
610
3678
224
1375
2033
688
12587
2319
1210
7413
13706
290
269
223
100
616
3480
1088
13735
1439
177
323
294
1026
2959
4183
5136
1011
3066
280
388
1578
281
116
1076
1226
958
7428
274
567
1495
671
3603
1179
2153
675
1114
169
622
214
1945
374
305
155
248
194
850
1241
234
253
8934
252
3016
282
169
630
1400
4142
8278
9605
530
3732
1777
504
236
1430
478
338
1103
2293
1571
565
161
229
326
306
2300
515
357
433
284
2375
879
612
1716
5796
166
3199
394
321
117
943
366
2353
2732
2875
4601
404
408
141
102
1469
104
329
2758
4288
244
782
403
201
210
128
120
176
13832
1950
528
1660
205
171
324
314
193
6660
697
385
272
182
215
4825
1091
1453
1847
606
1300
6927
151
330
1184
1029
109
184
208
1097
922
3811
14793
2689
164
1991
203
697
984
602
164
1173
1176
281
161
2207
734
1846
1397
775
1206
1210
202
494
389
579
281
167
188
709
473
464
134
154
1486
859
796
151
1021
927
134
6120
1935
4994
391
124
170
187
969
436
702
276
254
447
546
399
503
2930
9140
153
483
435
139
382
591
2440
454
1141
5401
662
2624
10420
6679
480
4216
9535
4014
794
2715
3866
1429
471
452
2276
1509
501
409
991
2357
182
577
6200
1457
247
111
846
5533
247
112
849
503
1116
150
200
1478
1375
8712
265
1358
1001
263
213
211
158
177
3781
1500
621
972
160
121
171
132
396
9939
3113
160
130
194
1569
3838
4685
5445
1514
254
456
324
425
392
291
820
2018
254
457
354
462
395
154
128
7614
195
624
7138
1298
727
315
672
11933
14020
1527
6031
228
3141
5799
368
2368
1372
259
204
456
185
241
911
311
202
1152
453
2491
9386
312
151
168
166
166
267
312
895
9640
3914
6316
7358
726
2108
414
479
2210
2199
140
162
1114
5628
7033
1727
116
2695
535
469
180
7396
4386
3911
9535
1592
368
1054
215
7774
361
1271
612
10939
862
303
4225
2843
11901
4864
1133
232
475
105
194
467
161
184
451
987
268
13890
5817
1840
1828
1826
4841
1242
241
283
2318
2787
2639
2480
323
351
735
924
230
625
263
107
106
976
13853
2864
615
1102
2184
763
1030
9205
952
176
130
4778
316
325
267
139
479
205
196
143
233
138
241
131
1651
136
2242
256
141
151
215
292
832
10211
1049
1783
3799
2669
6869
2857
3595
269
536
716
1993
366
14591
2218
370
1583
1729
7799
888
203
136
9466
253
183
117
203
275
253
100
2058
117
193
215
290
507
226
182
157
344
246
1421
3618
532
112
237
2257
2904
6819
453
1124
658
1035
1204
524
101
13609
392
1624
3455
3936
1061
7525
5399
6995
6227
686
2830
126
2872
5192
7111
6269
763
303
570
1145
336
215
1411
632
124
116
963
1696
1690
180
425
395
111
344
179
166
145
3924
622
236
13670
3486
9328
970
1307
337
139
670
4552
4229
9390
1274
103
2051
4994
7298
3158
1569
4178
1408
1280
4476
770
3162
2210
521
123
1149
154
520
3458
2105
7287
3085
165
548
375
515
189
595
249
222
1052
720
193
761
539
346
1711
536
5409
2829
1466
2880
100
1369
270
1479
533
7426
8545
2732
1173
7479
6274
3006
825
2182
467
1874
1550
2737
3775
668
2444
1193
4102
418
108
6285
3821
504
2562
1801
188
1336
2625
651
1093
605
1511
5228
1153
1467
3575
14878
8284
981
4049
655
4708
4795
4333
384
708
3694
9129
5225
4279
1088
313
14863
818
5281
990
219
437
247
1450
384
382
1178
7333
1951
7548
719
383
405
1169
375
7671
675
3147
2492
128
271
161
134
999
1067
178
107
133
229
710
148
8102
1363
145
103
373
174
156
159
2090
446
120
183
276
328
403
168
101
3004
734
626
263
2195
2373
824
6323
432
129
595
512
210
640
434
701
196
968
920
914
1472
866
405
1076
2271
792
6066
159
109
101
152
198
250
775
617
558
2744
2822
7282
3381
2748
1538
240
810
6375
3111
512
709
5317
1126
871
241
2149
343
268
1901
606
625
424
129
641
441
320
268
666
1173
5044
3416
8865
3829
1471
1034
9305
1041
310
662
118
7401
573
349
211
188
170
6293
1170
188
3000
2482
1248
291
1649
113
123
598
570
1598
1918
113
159
123
575
563
236
446
13253
653
9789
1634
194
151
484
518
274
125
5082
372
1709
9087
736
124
240
267
304
591
518
195
203
411
326
369
237
750
234
6632
599
625
3621
7734
5296
627
950
278
596
1885
419
890
940
2991
178
1990
2371
259
815
2346
834
1926
6446
5833
9093
850
9513
2537
335
667
2502
421
766
230
538
174
271
1763
220
1242
2106
1400
389
389
1158
508
3885
461
2288
2050
1241
602
9417
354
1208
8727
1885
1082
337
353
402
185
475
1351
9096
965
1437
159
294
240
641
345
412
148
1113
322
173
256
147
103
269
252
2433
372
365
391
3249
8331
116
176
1606
4983
7925
2911
3064
7322
253
338
402
310
8930
459
1609
310
316
871
116
192
278
4173
703
356
277
294
1260
553
121
4173
8910
3494
1527
338
933
1255
767
340
168
111
1220
1831
746
253
2435
289
1485
617
4702
8952
3924
847
110
266
1610
641
1881
1423
444
413
255
194
2396
1298
166
409
339
494
1464
1830
183
239
445
218
564
251
1516
1530
676
498
412
423
1081
208
231
129
381
303
240
1902
890
610
1703
153
320
593
121
274
3541
732
493
4987
464
697
325
1127
3007
302
3008
411
8242
11789
5952
2198
697
1117
269
180
457
467
182
1146
115
2536
1895
276
280
256
562
157
150
282
1727
1737
6233
9302
3730
119
153
126
155
157
200
775
928
1118
1329
118
3206
6982
512
163
546
250
4775
418
8478
4687
351
932
5796
396
6217
2749
1542
589
257
665
2740
2304
9262
1809
209
935
322
238
2299
126
11189
116
584
1850
2285
242
379
586
7339
1818
152
2270
1629
169
356
203
263
151
196
302
720
746
469
336
100
3281
140
536
225
2219
1059
8207
7516
1083
260
403
258
513
514
1148
588
676
13025
513
5653
2833
518
535
1628
148
575
1720
1367
109
1361
726
767
179
211
531
622
1399
2241
1493
4017
4310
553
415
2126
7355
1031
1659
266
607
132
196
437
305
2763
595
6903
145
135
108
101
3086
10851
3460
8933
6524
3241
101
8854
551
11780
141
108
117
122
678
249
2550
5747
738
802
125
4139
282
169
256
241
101
3077
101
113
1058
2551
9469
6504
212
487
144
1057
430
328
2415
1252
7801
6846
698
5574
3121
1431
2331
2457
298
13589
196
1422
2956
6127
2099
1272
514
8874
1178
748
308
116
131
437
666
7493
548
1208
5254
281
11837
5359
7364
1803
616
107
462
368
2614
623
586
445
1038
7547
9338
1682
1021
1855
2162
779
1491
186
1642
102
474
372
782
4009
1668
1223
8915
4392
311
1482
135
3886
150
109
311
535
1846
9639
160
344
153
412
5521
501
159
344
151
411
441
1054
1286
460
946
1190
161
140
281
134
191
130
246
119
807
8132
141
281
192
131
242
119
7398
806
3242
3085
1898
204
158
152
356
130
178
525
6441
1743
1344
1019
187
754
1727
413
294
273
313
5037
251
316
1151
331
227
251
5323
4978
1138
4881
272
527
167
450
588
13732
369
390
313
111
406
305
4123
1351
122
536
208
118
243
208
1162
704
529
522
181
109
1915
350
442
1414
609
893
5126
2336
184
140
173
163
228
173
1432
501
457
228
202
6191
2432
1021
2656
165
1474
424
130
923
702
9129
1083
13677
3612
5778
2505
3215
5202
818
669
218
538
3989
1011
101
357
387
1961
6337
456
9324
2938
175
4119
3338
4944
341
471
288
323
102
133
103
411
128
160
7324
2334
817
295
220
136
3547
166
108
156
443
232
3655
1477
258
750
487
492
5425
1054
365
159
155
849
443
855
636
481
356
477
279
1732
3220
589
606
216
10776
2398
2050
229
474
289
651
189
367
649
106
4061
5394
298
2426
2161
2008
187
466
1042
4680
4842
688
544
227
413
569
1621
1674
726
8957
8683
3368
1407
616
553
186
728
588
116
2555
4838
402
420
622
242
9012
360
1053
660
2016
914
1470
1924
3656
7591
196
1514
307
249
1010
579
183
540
9167
457
180
1114
5660
616
123
279
8945
674
164
245
807
270
1058
129
141
268
13760
425
168
193
1046
9446
1720
2948
293
223
143
517
318
978
219
1782
2120
3196
574
366
886
373
219
303
633
406
519
426
858
551
131
689
1385
6694
7339
127
208
3646
12160
5560
587
708
348
491
170
9535
307
1256
4164
7450
423
4674
566
1444
8814
3756
9339
179
687
640
8915
3238
3637
126
107
8892
3619
5254
114
300
128
635
379
1889
123
113
127
184
233
289
234
1964
224
2039
641
8918
1103
400
229
221
1452
1415
232
162
296
189
220
251
259
14025
1231
2586
466
3609
4963
4546
249
197
1456
291
1947
3446
104
342
3191
1445
884
300
375
775
1365
2730
701
5128
1089
2094
6361
6472
340
4587
4919
7251
7344
3264
3901
519
493
9492
443
3559
6952
385
264
100
188
168
204
122
1250
289
190
310
291
541
421
1070
1876
557
896
1029
2047
799
117
119
264
249
108
137
3185
145
263
248
139
119
4674
3640
8246
696
5347
8333
587
964
5965
962
163
218
515
124
1194
684
519
6579
2308
9291
3717
499
322
2124
1024
6662
11757
355
279
4938
279
168
337
594
784
711
101
309
257
144
793
5885
9333
2286
439
101
194
591
425
1704
163
129
239
7010
904
363
184
398
356
497
481
100
1109
3970
2501
3856
8854
3393
362
707
399
448
2817
609
3621
428
210
406
1863
255
974
736
8813
662
2533
290
195
215
127
166
174
185
391
8801
7030
111
244
1421
186
151
1654
206
500
355
1149
621
316
203
1097
2424
4029
5177
232
1315
305
191
749
201
105
1074
421
970
1117
573
743
163
219
160
803
658
1735
421
974
1661
215
617
253
1445
497
736
765
1189
219
8922
1684
205
198
150
3013
7437
1814
2153
5364
275
4014
2317
500
612
14193
484
525
424
296
195
247
1961
7402
3090
131
138
1765
689
1376
208
333
9372
1808
515
544
436
274
484
2880
13920
3104
184
2547
2510
2816
7476
2965
113
385
279
196
229
191
2181
565
130
234
620
8857
136
217
144
148
144
975
8768
4540
150
565
961
9322
7307
703
5320
288
1738
8957
488
1056
7049
2931
4209
1889
771
390
315
319
122
201
107
1433
1003
5582
2553
484
9140
1105
225
222
1023
3518
9521
222
122
118
336
353
2904
9034
1151
5600
1027
927
168
538
836
494
1537
1422
5875
9568
3849
1231
337
159
1658
3710
957
153
271
838
1990
732
129
713
396
409
7416
638
927
332
636
818
691
1507
5910
2726
9215
1365
3481
4908
5677
2149
660
193
433
104
797
203
8930
961
746
407
101
195
300
299
180
1896
101
462
769
3825
739
224
267
687
435
149
1507
106
393
256
2063
509
177
106
225
148
146
4174
514
798
1473
1268
7513
1343
482
1430
820
2388
1370
207
132
912
118
309
504
276
231
1021
3778
4438
809
730
142
251
202
209
374
552
7425
716
7514
4592
275
250
201
138
374
1590
563
773
7372
3251
1472
1122
3786
2032
3276
156
4178
2792
3335
461
465
8982
520
4373
9095
4743
580
195
153
864
116
159
1588
204
430
4687
822
2523
1674
739
314
1250
1400
110
874
190
177
1549
9260
1296
712
4514
9673
1468
9350
11053
2017
2072
382
7141
496
189
141
444
2975
5851
3818
2340
178
176
249
874
159
1402
239
1495
500
5668
7440
3483
2434
351
286
288
354
1271
400
159
882
2480
700
243
2137
644
515
361
361
1123
277
1172
179
2470
7010
148
820
169
1706
1478
867
640
283
5616
4078
9748
2198
9706
3657
2710
3207
459
214
3813
3174
9343
6406
219
131
129
1708
171
5038
1364
342
273
135
158
144
1032
879
540
792
671
459
133
477
1011
3027
182
168
2296
4292
369
1939
2514
204
7368
413
550
122
3365
648
4390
5735
750
4565
2841
9411
1920
654
1842
441
418
215
212
2416
333
444
307
203
105
1995
1935
103
107
454
275
246
437
797
2109
156
280
172
288
1726
313
529
111
512
1421
3546
2391
278
5430
3540
3378
852
185
135
576
442
361
5446
6346
5755
6008
4013
597
958
1479
244
187
271
211
2033
400
1018
2658
210
576
616
801
4067
7328
4856
5100
262
207
134
1806
114
275
182
9770
503
558
710
519
505
104
2394
5215
8971
4015
5161
7454
1440
399
242
677
7903
912
112
912
601
200
9295
480
382
4368
1365
8345
305
356
709
9647
119
14804
4671
8199
652
9477
140
4282
138
492
317
123
258
13572
500
373
499
145
645
1865
2676
765
337
210
133
122
120
154
5489
142
208
197
302
120
154
464
720
198
346
254
116
4158
350
261
346
580
1334
8950
5637
3090
162
124
13695
166
9511
8942
4145
377
832
1281
591
189
219
161
535
160
209
1399
437
238
1974
1048
10775
307
474
477
885
4724
356
6647
4192
141
578
302
1342
171
307
9458
2743
3231
368
348
1907
549
360
699
549
6535
553
6479
336
337
4671
6458
2349
2294
5165
699
8128
1312
567
666
3596
1943
1473
446
10113
9576
5858
6080
889
2661
152
258
2233
411
8290
695
4973
180
110
131
2445
242
9384
1382
126
220
137
1438
733
370
1946
4576
1066
376
519
5932
8962
8918
608
814
977
524
471
316
470
420
295
259
2513
5502
853
158
831
110
203
159
2424
1886
159
369
216
148
228
483
4051
313
4139
1921
4029
11188
469
519
877
336
6812
631
1422
486
312
324
145
244
232
982
9278
101
801
5100
720
8263
6672
1880
343
111
209
135
484
7496
2208
314
402
667
983
355
7474
1247
1352
2137
485
554
7300
1534
962
4150
1402
575
554
217
1393
192
296
1861
147
186
888
134
1581
443
495
4783
351
6487
156
2261
345
730
2144
232
335
163
384
1471
665
996
6065
682
3014
9023
256
8899
838
842
7448
9338
273
1366
186
535
1649
300
508
472
1590
540
1898
409
123
1371
186
1569
684
218
508
472
1401
3472
125
881
839
913
1651
1329
8766
11734
2276
298
932
7403
1385
3673
3681
186
3759
5215
700
160
4638
176
7396
2549
499
159
508
1443
409
251
4575
249
177
409
271
2857
209
9172
9522
260
275
470
1012
436
128
167
188
140
177
171
199
900
132
234
423
456
518
461
228
1697
11615
7720
211
9001
632
6823
478
959
2173
165
845
448
452
166
8605
135
747
142
358
1150
2088
165
845
454
160
113
457
303
409
121
444
168
130
221
2786
866
7391
12249
166
321
179
301
398
433
172
130
107
137
213
9598
1637
239
1448
1645
183
1196
159
194
288
344
3224
1333
171
631
442
1242
170
165
110
1072
401
652
4212
572
8824
1027
1044
380
516
533
201
181
118
233
1428
227
120
150
108
127
334
195
2751
785
617
120
327
144
296
1572
1681
235
927
327
104
210
114
362
771
4739
340
345
6472
4920
7438
811
273
13387
6719
799
738
692
102
527
988
756
958
142
135
112
134
207
681
376
1250
481
619
782
113
224
102
227
1789
1531
121
1361
2952
960
530
317
1465
359
146
208
141
136
725
345
3435
4113
3091
7357
909
684
434
281
484
264
323
146
151
234
103
257
1622
870
14540
337
3173
1015
9002
103
1531
1409
730
583
156
589
233
107
918
688
434
936
403
244
319
1740
120
159
260
473
157
696
486
147
131
2342
9706
265
7363
538
133
369
168
152
204
112
1652
3403
8269
7346
2898
1157
1050
8940
105
1554
1413
733
321
189
160
630
256
8905
660
651
550
160
349
234
103
7107
3942
336
1412
1024
9489
6846
251
251
152
1264
1510
143
109
741
151
161
417
1489
315
323
1093
220
1106
2090
384
979
158
317
191
903
972
1813
112
7343
3394
260
377
131
833
1892
424
477
229
550
518
3625
622
826
1796
305
346
1649
6950
1589
1603
7821
1363
160
7443
184
371
1213
7736
1603
1451
207
212
278
119
157
1558
256
203
360
475
818
1237
724
1093
9489
1159
915
534
1610
3915
233
14255
9494
1256
206
7485
692
869
479
2264
6390
705
358
5740
9287
1784
1116
174
144
495
369
1914
412
5824
124
171
763
241
1422
730
123
866
196
204
3635
2281
5047
1115
1081
298
159
4412
1326
443
1362
985
134
858
206
4916
470
1585
799
632
195
230
457
238
911
1419
11077
192
263
200
123
1701
395
1351
5037
490
1081
719
187
1694
2275
1244
175
1255
133
130
1078
414
2758
184
204
1231
2422
602
8907
1089
663
4974
473
1923
155
271
276
162
394
112
3426
3869
722
2802
1664
1560
805
14903
14128
2431
2826
2132
502
435
308
657
554
447
335
819
577
4264
613
811
1009
7595
5541
350
2594
1068
1274
525
1283
203
7795
780
995
8882
553
1723
1042
872
787
126
1624
455
466
369
300
296
2306
521
1629
288
3106
669
9087
716
433
467
387
235
645
420
143
232
186
245
117
106
190
164
11643
158
1737
4794
4590
1028
761
1577
8688
2059
463
3472
644
8078
2643
1218
8256
4036
647
1134
282
159
828
3065
136
1168
184
492
3223
340
179
3386
6547
2019
208
153
944
180
133
196
147
274
111
550
9180
1315
2059
298
261
111
447
4464
4777
483
2703
13653
7332
613
275
176
326
7399
1900
446
2187
778
201
454
303
7322
4993
279
2324
102
164
142
119
314
220
138
152
176
1020
263
1346
9209
536
2727
905
540
1498
346
438
1270
432
486
200
192
187
521
652
1300
332
388
415
357
189
1855
2283
4560
5322
154
535
2500
341
3647
1523
1343
831
7545
5840
859
325
709
7463
242
13630
594
116
150
136
204
266
229
472
138
5059
329
128
136
220
300
223
273
11537
3436
138
4388
7452
1465
282
209
821
378
270
695
479
566
163
466
4643
173
192
248
2298
2343
582
2728
107
118
361
301
145
605
354
210
464
7319
386
1430
1119
2304
525
1041
1025
1220
117
6221
1698
1101
278
140
4709
845
2275
747
2407
188
353
461
1402
159
307
208
163
127
253
681
153
551
277
631
557
188
224
386
1240
580
400
7408
7537
1006
7405
126
7542
260
423
269
1475
553
459
416
458
341
8699
275
5831
1608
601
3970
443
1671
183
283
1351
390
383
122
607
973
1717
388
171
378
310
4780
2101
336
190
171
1045
133
2578
2213
384
212
1711
268
178
240
799
1011
120
173
1468
545
10805
706
8206
2756
1564
1182
364
6572
453
445
9459
10810
4737
10133
3234
448
267
2144
5274
819
279
2185
2297
561
1806
930
990
4220
530
1260
547
212
114
9153
132
597
238
394
1486
836
614
3585
225
339
234
1427
346
625
120
202
1323
3742
4893
1077
568
127
115
579
8038
1420
446
805
433
527
1090
427
175
371
1741
4919
4117
4098
471
4369
7338
5147
130
1490
1434
1608
1645
5546
2502
1163
7319
657
1476
1097
1652
239
177
455
488
1402
5316
221
1944
529
461
795
1244
6881
1060
925
1459
269
127
111
3942
810
7383
3917
342
317
1782
489
3099
317
148
120
3632
427
245
4950
6649
257
150
7521
1254
110
1519
539
257
142
309
277
2039
277
477
3996
161
1308
7271
4990
111
5041
7288
2572
1774
771
701
480
218
231
716
8894
1169
334
3732
614
1354
692
240
404
1129
123
319
3277
351
14106
6471
123
1524
313
3108
162
192
371
528
1183
171
495
553
2225
1288
2149
4981
7305
757
983
11727
346
1894
209
293
240
8797
128
652
145
380
336
123
2211
159
297
156
128
107
9240
232
353
2944
184
417
523
298
171
260
1381
570
2108
593
112
1165
1511
431
316
217
130
781
961
266
1067
158
382
169
678
1847
1801
517
1788
113
5365
296
464
2540
1887
1390
7602
2057
570
1567
1689
165
291
346
494
130
330
180
221
1172
13870
456
252
164
923
123
146
248
1861
6876
1757
474
7357
1961
1082
2042
320
313
796
454
4862
2198
472
589
149
112
473
1912
2784
205
150
214
396
297
447
331
966
432
168
910
5120
148
1426
12903
2655
4331
1370
8272
328
496
1075
521
342
111
5773
442
2051
1207
5221
494
439
504
1484
2048
672
1515
534
2010
484
468
5200
391
310
1003
209
446
7770
12733
748
1293
1253
6846
5896
789
302
263
1938
147
1706
140
261
7330
325
315
1290
584
284
582
249
339
480
228
109
3369
341
271
479
228
109
1676
1398
441
134
274
133
611
187
207
208
269
1510
1047
1152
944
655
147
123
103
390
321
447
590
7449
409
129
535
1043
1703
533
514
799
371
326
450
3065
124
112
500
586
667
1760
507
1094
130
292
588
100
560
453
9333
224
125
638
122
119
136
1321
233
258
338
457
6308
4867
2029
1258
10098
7410
148
103
907
1877
163
435
404
238
3237
194
196
100
610
343
174
245
3725
5591
9871
3733
255
496
125
272
372
489
246
234
299
658
396
863
464
490
271
181
348
738
458
13436
351
175
409
131
143
636
757
1163
1376
2130
233
372
122
143
132
175
653
434
135
479
1346
1136
13624
165
131
120
133
2579
135
1566
480
5584
2266
676
115
381
436
154
632
1873
382
440
163
636
2134
1495
828
385
5854
307
168
6833
7929
100
141
164
326
161
171
294
214
5469
278
585
161
188
468
180
621
390
281
116
167
427
2005
2991
236
614
671
7671
12598
4448
7385
1010
4183
4929
1887
136
105
391
145
140
2343
9499
3392
136
429
247
9482
460
2481
622
111
1505
1893
1025
9298
1009
427
729
4271
1280
2977
1277
1652
4426
606
3925
689
2504
4385
622
593
175
157
385
1229
1220
1920
132
342
241
179
128
128
6239
962
4374
2646
780
980
5571
396
305
194
485
2913
408
305
212
195
485
1863
508
5709
200
344
2953
271
263
381
628
208
923
9016
534
247
167
425
1055
119
444
5542
392
5487
878
1734
263
378
194
1795
1141
565
185
5049
7302
394
175
2077
119
112
412
996
108
1505
554
209
3471
241
4394
1114
7263
7082
370
162
739
9293
584
262
210
1113
194
1057
116
570
1665
6434
2634
2736
5217
7198
369
1553
10300
2515
287
2491
14746
9518
198
6416
1829
7429
11075
1453
207
1203
1522
665
252
184
135
116
106
390
186
118
3253
6264
4181
1279
1714
155
148
675
633
206
1723
1366
134
577
777
1425
1305
6152
5855
5828
3628
9447
9883
1027
1101
382
265
178
1156
162
167
132
140
3253
135
1305
1004
348
190
113
292
230
151
101
166
237
268
212
1568
878
892
1417
248
422
241
165
708
105
477
180
262
235
202
203
436
873
9076
2462
420
1416
748
210
123
314
332
515
315
149
120
266
4944
266
9283
889
107
2172
100
157
221
341
305
242
555
507
110
103
151
2672
4550
2006
2884
480
1299
4558
1086
8987
1149
989
222
2975
620
6779
2134
1871
542
572
1799
297
243
107
201
307
171
124
524
501
3025
1018
488
144
740
302
254
178
158
7419
305
125
133
7278
4836
418
500
1909
449
2552
2078
486
139
316
358
192
413
383
469
252
353
186
358
141
184
1086
231
227
282
197
351
5103
4004
9898
991
573
539
5796
392
1086
794
337
8053
1063
751
383
1455
3621
2029
8881
9010
182
111
134
390
5090
363
1113
177
1105
138
459
7626
2395
4128
14043
730
9513
552
569
7408
163
3356
349
179
1667
138
143
291
5302
691
6206
1837
112
800
1737
5471
1052
4141
218
8252
9483
7439
868
1418
697
465
1404
171
304
119
184
1134
226
442
567
389
1348
1106
3252
656
9413
1799
2131
320
228
686
385
241
1405
1444
4034
2499
7387
3398
105
250
1843
6667
552
2342
4690
1417
247
3306
263
360
3263
307
216
193
137
138
2559
2626
910
545
901
635
323
2091
435
3761
444
1326
2255
531
133
9359
9359
262
512
144
294
8896
6630
672
5497
2229
845
192
108
426
572
1588
936
162
2228
845
192
108
426
572
1397
2791
3561
5376
884
4330
926
108
1950
176
419
4335
176
354
557
7147
398
434
8389
3107
805
1127
392
489
507
408
4247
694
10229
10085
4089
11534
5282
4861
4437
342
1989
257
7019
3861
796
7660
2108
393
2282
175
374
4474
15524
10454
1534
319
244
1135
770
4601
4367
864
6273
988
626
2717
1140
4373
2283
1961
5168
8179
461
1055
279
432
3817
1398
161
711
182
177
1798
769
182
128
168
314
1062
3628
109
2130
3637
8890
3612
4013
307
206
106
274
143
108
426
425
186
540
439
393
892
13933
4793
207
107
275
143
108
426
425
186
561
439
393
2447
120
1290
2841
6859
2208
109
1130
447
348
141
224
140
435
13801
6869
121
222
245
349
160
130
5062
945
131
6353
272
209
2732
260
1444
354
398
1429
5447
1126
396
265
489
507
407
4270
2686
352
393
763
6847
455
395
852
822
6854
359
712
258
2032
2495
1457
1308
107
313
473
4269
408
506
490
382
1120
404
1342
521
1187
155
520
185
1029
819
4573
2110
2455
3744
4673
12309
7366
125
2960
400
752
127
1642
1133
3093
2338
14414
887
605
1559
1226
234
158
294
589
667
2319
202
2081
277
295
346
223
332
164
1441
841
157
9847
130
381
522
398
617
531
664
309
178
2339
202
2083
307
294
346
223
182
332
164
1263
194
844
157
238
465
400
153
345
1142
389
386
7807
1453
638
387
1402
714
1442
164
332
184
223
324
379
522
1402
387
368
1469
7794
382
632
1119
498
137
157
9856
381
522
398
617
527
663
308
176
2293
105
671
2405
3696
1411
1240
1467
104
290
172
110
208
208
110
172
290
104
1467
201
3523
6828
3762
6335
8877
2465
2202
190
110
163
264
216
697
227
121
139
125
245
427
111
137
5639
699
8168
1594
128
885
1266
108
233
172
279
107
226
784
1938
878
612
3751
784
1479
185
5661
1585
707
305
4447
3492
8916
565
2371
535
1464
609
1200
1060
2245
5797
1282
413
158
196
491
190
126
152
1127
348
641
2916
295
1134
1473
601
3149
158
118
465
2000
7549
1367
278
1617
101
13911
1277
110
4215
131
794
571
184
445
9001
5429
1742
4161
5128
1590
191
1467
1006
2835
1408
540
445
826
408
174
269
1305
283
153
1409
122
897
1598
213
447
409
826
408
174
269
350
302
366
129
153
1410
5674
806
5251
2899
1075
1221
5676
1305
3146
8839
7624
6114
1830
5021
5042
13800
133
195
309
472
352
814
131
4230
160
248
273
179
12758
504
181
734
1329
7771
9163
1417
1564
333
227
143
8937
232
452
13749
155
165
149
106
176
142
268
251
8905
400
112
125
1799
413
9336
517
3194
8143
3766
8713
183
4833
267
126
116
422
207
303
740
1621
1099
1526
4036
1099
110
392
1219
1052
455
3642
448
207
138
120
1473
2648
3046
5801
3058
5111
2516
3926
192
2780
8795
2947
3221
928
4797
1859
219
225
2291
1038
5827
3954
683
9437
6570
1312
200
114
203
141
539
181
114
9732
3836
124
711
144
267
328
164
4258
160
157
363
799
310
2187
2463
8237
410
310
205
229
141
239
123
192
166
5960
153
287
100
158
167
1251
314
1983
284
376
1486
453
162
543
818
288
4016
147
106
178
124
146
2374
1623
146
101
126
202
107
315
1206
9504
563
1144
991
181
105
11928
9293
1937
659
799
397
520
144
4702
9567
2963
8009
4379
1529
196
311
119
200
217
233
207
419
1392
852
4763
2766
8793
1203
352
296
388
156
127
338
148
2858
358
332
1239
736
7155
654
3385
115
1562
5659
1303
1599
1464
4481
3433
5056
4001
173
3943
9837
4376
317
141
126
139
413
6854
512
678
1159
124
556
740
1467
562
1173
8284
2681
733
210
8513
624
9138
5349
1530
263
619
169
3437
3667
5146
4464
1004
392
414
5854
275
5022
1175
670
5653
298
626
671
921
231
173
514
1318
124
417
486
294
159
150
315
102
111
1568
2674
954
104
9438
1358
21803
5955
2933
716
1048
6828
2046
1079
5115
943
1666
1352
2961
1353
433
154
222
135
738
104
139
2647
403
331
203
250
157
698
104
126
1857
771
3989
1069
718
9392
1291
3703
529
5981
4302
102
1325
12049
313
760
158
166
135
123
161
385
327
179
179
209
578
576
144
262
257
163
141
310
4989
700
3718
9503
4564
1921
962
131
5514
538
964
131
584
205
131
1891
550
2338
219
259
218
115
154
486
2652
839
344
101
155
137
320
190
2962
9082
2707
1654
212
142
319
280
193
267
460
3963
9516
229
117
1969
155
162
106
170
114
116
410
159
243
180
217
486
10084
8005
4342
315
353
223
9488
8931
932
619
310
214
996
224
174
241
428
234
109
240
247
1571
199
154
2101
406
134
1033
177
1670
1552
7251
1654
191
768
187
1875
807
174
1358
281
978
8894
470
103
672
114
154
204
165
735
126
4158
249
236
1304
4550
682
8138
9029
1762
108
4469
665
6966
198
4465
1684
456
1080
723
3261
4329
190
426
11306
1032
124
310
9422
3455
1505
441
5146
5875
7368
13541
1560
3028
3325
624
120
836
233
1602
4467
7491
4439
675
233
273
6566
343
4698
5838
699
167
500
2265
274
165
667
116
115
158
138
176
378
188
1652
187
127
1351
2742
6620
1994
5261
187
200
212
1770
2358
8925
9323
9500
3684
13677
294
1591
8858
2172
7869
14993
1065
1992
1280
970
345
861
147
3525
350
856
1900
1101
9422
5868
5144
1424
264
122
266
204
1465
540
534
350
151
9860
139
3161
9742
3426
3233
2619
106
218
435
1353
1157
451
402
193
274
1136
5032
271
135
121
2170
235
548
1088
464
204
370
6751
5764
3618
1293
171
1938
7526
911
713
372
1344
6843
9390
2139
180
9103
1002
5779
8073
628
705
131
1414
5381
1413
1919
1118
685
708
5434
972
1175
583
874
1126
1555
1054
874
1123
845
983
673
313
5346
3555
2827
9101
2819
222
6650
927
577
3333
7458
1470
183
2167
106
333
3426
1264
1071
152
133
241
201
310
9081
1231
3740
9903
4149
9902
5092
261
541
644
253
129
12341
120
2259
186
214
110
120
9088
113
755
1244
420
5883
144
677
101
180
100
681
9651
420
171
3746
171
9109
100
135
128
193
345
153
134
144
212
113
781
675
477
1431
375
737
236
13872
842
855
1721
725
113
248
215
513
7846
9519
6076
194
1472
2011
530
285
355
1173
3056
1776
7345
9311
2536
9357
2361
1602
899
193
437
169
760
239
643
5503
777
943
847
7691
1779
1468
846
569
10880
5583
865
7128
2705
8975
3025
3638
264
6033
548
1088
1529
4273
316
2229
121
106
180
172
223
271
602
2760
475
250
5365
197
8054
5745
5194
1515
379
2608
1373
4718
3854
4486
9445
1939
128
304
166
231
156
846
124
759
9257
4093
3327
941
124
3094
6489
265
187
1287
454
1753
4916
8951
4567
775
460
134
8925
4958
538
924
548
132
138
136
549
287
784
4021
9602
433
733
835
1457
652
1150
2642
1050
439
313
108
933
1207
323
109
372
9364
140
125
299
156
387
1273
5780
778
12605
14094
2174
9277
5897
143
9392
2570
312
8238
521
143
192
109
105
293
155
380
2276
580
158
6494
4204
131
745
407
420
1331
142
121
260
2372
799
609
1331
142
121
260
1626
9003
230
306
728
6365
677
178
897
642
271
5931
1883
1844
481
150
398
353
178
297
601
3186
481
150
399
353
177
288
7097
528
929
5929
666
2029
1202
1220
3547
725
240
892
129
137
219
191
543
104
403
1077
422
149
158
252
9272
906
240
777
129
137
219
196
543
403
1076
423
149
158
1186
240
777
129
137
472
114
394
197
267
188
430
365
2311
219
191
542
403
1078
422
853
193
2204
527
105
666
332
194
8932
483
1719
252
287
105
121
198
617
210
148
196
125
225
260
1058
4653
2203
185
1474
887
233
5333
887
233
209
267
115
215
570
320
132
165
110
2651
522
113
1180
436
119
522
391
136
221
522
101
161
762
4233
695
4868
1812
285
590
5613
248
285
590
432
9090
3998
136
8926
5727
5777
297
2425
473
1325
9087
520
2557
8186
675
3055
1441
242
121
329
385
334
412
423
939
1515
204
487
763
151
212
760
9519
5311
119
166
127
303
400
6926
7552
1968
1921
173
7753
9314
1624
1675
346
568
215
115
267
200
126
366
284
133
111
578
1953
7517
621
114
809
220
196
227
229
890
310
178
7419
577
460
493
638
429
1119
390
379
8104
1119
390
379
1441
1445
890
523
583
1372
276
921
9056
1485
8339
4177
821
587
2589
4795
325
547
409
107
583
186
2974
4002
1691
4144
1821
8924
2186
9795
4095
234
1299
3472
8356
8667
3102
8948
647
309
448
1478
184
120
470
9329
9449
112
140
188
204
239
372
311
104
377
748
478
9485
515
748
388
259
763
542
215
1047
335
233
699
143
104
1964
5279
3797
8974
2851
2605
3273
746
6055
1348
4456
264
907
7324
603
4076
206
460
489
6569
702
199
397
1400
367
386
1137
8038
366
375
1089
381
854
3593
4820
4208
1092
823
630
3081
3668
3323
3957
3656
792
4303
1396
235
1274
113
2419
450
524
4649
707
219
9503
150
165
158
489
168
533
134
208
2933
2780
169
533
134
207
503
1408
967
317
339
8539
1209
380
386
5614
9612
2520
1151
381
386
1400
2085
1484
3329
4727
342
352
4976
1394
4217
3141
3457
222
5387
8851
2347
878
273
3667
171
1987
2186
314
2887
487
478
270
4361
915
876
1129
310
3354
719
1721
2101
1730
1450
384
409
1169
8088
382
519
1403
106
9770
4998
2225
1447
383
408
1433
7812
382
516
1135
386
4178
4358
8389
349
294
9577
4031
165
731
3780
858
5860
7380
327
2734
335
2253
2230
5580
3024
435
111
737
350
441
605
3654
110
737
1852
6239
7708
165
303
795
8858
161
152
138
172
253
245
456
307
429
161
3611
855
162
1054
5093
144
7422
168
294
1997
11201
1734
9523
9400
13677
1897
407
631
142
247
280
2864
842
142
247
280
1918
239
4142
2078
8799
2432
8993
639
241
490
145
227
320
229
120
105
2740
9433
6880
201
121
244
364
465
117
3282
3292
3287
1161
278
2334
12290
5821
180
178
148
372
615
115
120
147
1451
1419
14096
474
859
531
2648
7831
3010
1362
124
308
1181
1973
637
158
104
118
118
2805
994
1720
121
112
543
379
316
311
310
123
175
126
267
263
118
102
2421
3698
8147
9361
2450
367
1227
177
205
119
156
235
4297
132
648
8445
1693
210
7408
672
13956
1908
535
581
111
104
297
3652
1377
9348
1454
535
582
111
104
524
428
1716
269
543
504
641
181
342
13715
474
8990
981
1735
7307
365
282
107
209
1131
163
4896
1138
113
170
1970
3447
1289
4538
4167
7527
1975
2721
348
3740
521
337
113
198
994
1963
110
616
461
277
111
115
739
1853
7942
5157
2407
329
5217
13619
318
3789
989
171
132
7514
1992
2740
1446
194
4917
849
103
726
269
9397
3255
8701
5693
1462
2253
201
1773
7551
1972
1779
115
4828
8932
4562
4188
334
222
227
796
8978
1519
101
162
132
159
559
10768
935
638
275
420
1062
1066
1182
1934
202
1922
110
1773
1775
6323
1228
1280
1814
8975
7473
13627
4961
2831
9353
5425
9610
2491
4268
1540
703
5079
2048
134
13734
7418
445
8430
114
261
378
242
403
177
110
109
16996
1324
988
108
1261
9543
2037
989
126
139
1211
8952
657
233
228
113
575
321
154
5098
1513
213
134
458
188
267
165
161
885
1152
174
8248
1311
1149
355
4668
361
350
6568
7083
491
1646
1281
223
5242
1282
242
7568
2930
5804
727
151
324
363
695
7912
209
507
2722
124
268
113
207
398
137
267
7360
5491
267
114
205
397
136
386
1874
379
1376
168
141
156
5789
1377
168
141
158
2037
1310
306
117
1199
585
2518
4806
3877
3665
1108
1506
1876
148
672
654
119
225
481
8333
9498
3395
308
247
351
233
261
346
1977
533
310
118
127
332
242
205
151
144
318
109
102
126
102
133
7214
3030
795
9748
2349
6661
1351
750
1607
1411
173
8989
8919
647
3636
1406
1120
178
199
208
7269
152
609
256
7773
2078
5073
3823
5300
4435
9022
2597
1062
233
143
126
5066
9248
4391
3753
1854
4111
8467
9437
625
9286
286
1389
1914
3939
4794
8386
3434
971
104
9441
365
4522
9168
131
308
198
220
103
157
9027
119
661
9497
178
111
160
110
2971
4751
4616
3743
9462
4395
2893
190
435
8986
187
6830
1520
487
295
217
198
336
2823
488
295
217
198
335
2047
1497
8948
968
1199
110
883
187
203
201
6371
827
632
148
1950
7554
206
126
132
104
139
542
1368
6015
4025
880
308
308
932
283
904
3479
194
309
442
1880
9469
2932
8916
1167
3873
3899
508
249
104
209
263
162
180
1940
2008
150
245
1450
264
232
122
130
123
145
118
1041
2642
128
355
199
279
146
3404
280
113
1865
9526
267
433
620
629
637
8197
105
1439
785
366
7000
7545
1981
821
1408
784
367
1450
928
119
780
160
438
267
267
986
461
5722
989
1909
435
139
547
314
8963
2325
125
453
206
297
284
156
2096
117
7547
1959
621
9601
1491
2314
12033
315
1731
7816
1740
1467
249
727
1129
9166
14924
1966
483
124
551
2702
1343
736
138
1218
684
711
9260
1643
884
5769
884
420
186
124
1215
238
522
3041
8236
510
153
1362
821
5199
4063
3947
9595
300
110
131
101
279
406
160
107
488
258
6510
165
3710
866
182
537
4071
14224
686
861
182
211
304
2310
9313
1971
1302
5759
2333
1267
133
15505
1246
1167
9595
4393
3386
8887
10095
3253
5350
2278
182
368
101
156
259
288
100
7143
9469
2188
1908
13563
302
950
9458
7956
2740
270
318
4975
1166
1241
225
3100
9453
6543
3899
3194
11557
5763
127
136
9376
101
105
212
377
1109
5001
204
7961
6937
4790
871
5755
9426
4241
4423
1150
108
327
110
170
588
835
316
103
373
704
2340
444
660
8148
1633
837
411
3090
837
411
143
475
362
7838
1439
3066
6260
2478
229
1371
7510
1945
9298
208
5248
6291
3701
4838
13906
842
226
1271
1525
433
1729
943
4653
3080
661
1841
1359
4994
3125
1698
1701
3814
9634
2244
697
8166
1763
149
592
113
5721
149
225
216
257
295
351
566
153
146
2386
262
253
216
257
295
351
564
152
146
1665
368
1658
1074
229
410
210
544
1667
4768
1045
11491
5997
8086
6088
2927
283
879
1242
2559
6382
10250
5181
457
136
189
1840
274
3330
563
141
5838
1968
7536
1767
120
106
210
233
112
177
126
177
237
309
344
2605
9390
2914
8872
1785
639
754
118
1118
1171
4502
9572
4387
101
122
126
121
230
169
13317
2203
9408
6951
1696
13839
629
111
159
197
8323
701
5293
2525
8196
699
1804
7354
3381
229
4943
523
649
1303
1484
492
1751
7805
4003
5292
3827
108
259
127
814
9295
2233
3172
7241
538
3390
144
129
3556
117
488
197
231
148
102
366
119
109
5739
521
202
404
1209
124
521
8904
258
240
301
201
160
954
573
6846
587
7445
7520
1900
298
16998
1172
392
392
489
507
406
4231
18000
188
11514
2083
4599
5054
4419
695
3760
167
480
193
1126
110
3058
183
226
192
9391
182
219
884
4866
130
346
5860
9214
1519
495
128
749
3373
480
3733
751
1927
941
671
192
521
398
815
217
2236
3979
9714
2324
4567
522
6794
4637
8791
500
662
490
204
556
545
134
196
398
424
165
312
227
219
115
6173
613
2883
1629
1701
15977
4364
2444
103
9456
153
278
662
1467
2002
5099
587
5448
180
141
173
386
543
187
135
116
130
420
314
102
1329
1649
129
132
415
474
121
13620
9304
113
128
240
528
369
3202
1639
8011
1275
4810
7772
2382
555
238
262
2217
11509
5584
1849
151
105
320
149
125
415
2875
1472
13020
5404
11475
177
13754
13710
129
129
459
8878
787
333
3073
522
343
7521
563
885
801
101
2721
7381
139
230
8802
11675
4754
391
545
564
928
331
223
841
203
414
2299
202
1214
130
148
214
2493
105
106
235
128
3143
13478
2048
247
104
105
106
128
142
521
834
9443
6079
193
230
225
109
183
175
1754
2615
355
134
853
378
13707
3340
2192
1230
981
569
344
241
1654
216
119
1118
380
9418
389
367
565
1322
209
447
263
284
235
151
199
102
613
2603
502
259
387
9719
3940
895
127
202
1812
102
207
114
14017
302
127
614
157
200
105
151
310
123
320
122
127
225
240
338
244
183
3320
4719
11485
865
1678
8103
908
2277
3852
1328
3539
13618
2605
507
360
159
897
673
230
248
500
879
6541
2458
6380
2990
699
8316
2082
5940
2347
867
295
1919
1413
417
803
10071
485
3146
112
188
154
156
147
305
387
1637
9403
12374
3309
9308
4107
563
1303
211
4679
4030
1676
4819
4507
371
1038
4042
272
9346
3981
112
2886
206
354
119
119
5492
2296
5605
4308
632
204
2413
5106
268
266
209
370
217
238
849
445
126
122
157
622
268
11662
104
2725
5237
1121
1415
6780
5113
4753
120
8205
9434
549
5926
7661
4254
140
142
11752
223
513
299
13835
119
419
888
4695
347
6423
189
6043
155
728
7348
3383
5107
4093
548
496
122
515
189
717
129
126
127
176
176
411
753
307
226
242
225
679
133
142
222
110
185
224
139
201
107
163
146
3373
9434
2462
3395
514
238
290
538
212
556
376
1230
467
2519
8832
8141
2492
341
204
200
208
196
167
272
490
2376
9165
439
281
122
784
113
221
458
9329
375
583
226
1523
139
210
123
411
110
14171
102
558
274
328
4981
2409
14128
1293
5635
3894
190
159
175
256
287
302
123
723
8894
7566
8708
909
398
419
110
9382
1939
9429
9940
346
101
161
146
132
3322
598
3813
1755
6960
335
4228
1636
1487
706
5092
9357
516
2225
352
284
1228
646
143
227
205
3376
5966
4586
14108
4547
1082
359
1522
190
115
177
4729
4555
1791
504
7522
1949
953
337
305
418
305
418
739
7433
3986
1510
8644
131
1158
104
940
279
323
1397
7496
1784
914
2774
1264
6907
7400
2009
2407
1172
3665
3664
227
349
7792
3491
6541
873
198
1780
459
335
286
132
111
196
134
8930
217
308
536
139
143
127
243
2824
2805
6986
1832
8895
319
394
655
620
292
189
638
279
222
194
125
275
195
549
333
950
147
8118
1197
912
8820
299
572
134
394
1273
6100
5335
702
8152
2696
4329
9420
1119
689
164
4353
4853
384
383
4219
2665
13840
6204
2103
1105
162
127
230
336
1091
118
130
3084
7377
3853
166
602
3672
226
213
3066
445
4546
1730
2401
9340
3133
9302
522
2072
139
211
264
212
1172
122
355
266
146
519
190
242
199
1679
253
309
6805
9333
7818
387
1252
8896
1587
808
118
303
248
873
383
689
130
9578
237
9426
1725
211
135
124
118
224
415
1685
230
1228
6137
11384
5501
146
422
107
101
109
140
422
299
11353
669
307
1272
268
146
1648
120
295
251
185
1369
911
199
201
150
487
184
1134
115
101
3047
418
394
132
284
184
8135
421
402
404
465
1251
4721
347
362
6406
2780
8317
700
5146
1397
586
236
8299
162
4592
1423
129
3312
8048
2494
4411
8894
1182
1460
348
568
1134
377
7682
3073
1863
949
588
126
12507
11334
254
927
13569
208
520
132
108
625
812
135
178
13744
3997
1868
151
161
7355
161
9437
458
156
2121
236
1193
803
499
114
110
412
104
501
635
154
1375
1932
7523
5040
135
101
121
3435
1127
447
322
524
937
165
188
589
393
198
1813
3584
1326
761
7991
4209
636
817
8064
1919
7484
1327
145
147
452
153
408
170
122
638
5469
178
403
364
2022
141
137
194
134
505
208
786
139
125
121
11460
326
233
249
392
8874
150
180
224
440
264
497
1000
1778
774
1421
2321
777
428
455
209
556
3356
198
9476
6640
783
439
1434
1581
1589
7857
1634
116
407
423
169
8162
4937
15329
317
3542
890
5257
13630
8293
131
158
124
331
475
399
851
167
1116
9202
894
105
251
360
302
1006
9371
244
4759
2293
558
2691
4913
9387
3782
6531
1806
6175
903
8973
6558
674
141
513
135
136
213
234
111
132
176
671
678
1068
7499
6294
121
3919
148
184
5562
468
201
1163
114
101
3066
602
124
282
1178
137
11544
3069
3330
1447
107
9291
876
135
496
145
940
221
334
167
273
109
272
130
2202
281
1608
9112
1142
1110
410
428
1396
2538
791
692
1180
157
13660
741
277
2584
4625
1011
365
706
679
4850
1855
5939
4685
1007
13289
4828
4620
175
360
110
749
1466
287
405
4405
1105
274
845
706
727
1321
978
219
164
308
1730
8840
3282
120
112
175
3582
226
339
1833
854
10255
570
3762
8361
700
5050
1758
2752
5339
121
108
989
9245
233
9253
473
123
231
220
3268
8893
6092
1868
104
136
796
153
489
215
3322
161
247
808
490
120
135
115
273
555
1730
1782
1413
126
1252
5231
471
4299
7771
1354
397
383
166
226
242
558
156
397
1145
124
704
204
6065
2743
11579
4889
2638
3878
298
11012
167
254
159
380
659
13379
155
1826
5805
647
314
823
5578
3249
2470
5260
380
253
183
673
1451
229
420
509
5580
7424
8748
2359
2319
2098
326
467
104
287
171
214
753
209
1574
230
172
1182
464
1230
887
133
2573
954
484
261
1266
648
2779
522
685
1181
146
592
610
10347
6586
478
1914
550
940
442
545
9246
1425
1021
1163
542
1252
325
625
4461
13717
2785
394
113
159
486
164
108
227
409
296
677
106
126
726
558
497
3110
9341
280
254
204
685
633
173
314
4836
7194
1445
365
534
1412
7754
365
782
1059
437
277
190
6716
9627
432
469
2323
3674
1006
305
282
314
13780
4910
6311
8874
1928
334
166
394
364
231
489
172
1124
115
2434
9416
596
647
128
281
126
130
211
208
307
151
229
555
5774
141
222
552
1617
459
193
128
300
493
368
361
252
2995
777
3945
7289
5886
321
922
142
819
2423
143
298
184
2433
1242
8505
3582
415
5012
5074
250
120
1702
5405
3397
6073
8916
860
8838
5820
607
226
142
157
861
302
2114
501
838
603
1832
1777
120
337
181
174
695
669
484
2010
2628
317
1573
7570
2555
1191
5207
1675
1896
118
1267
446
5559
1278
446
2555
2345
8170
7442
704
4792
5869
2137
679
7473
155
1470
2472
408
441
482
219
282
194
163
159
243
205
4840
957
237
1782
757
115
520
107
1188
671
521
9111
4560
8945
3624
136
107
108
384
8882
2360
612
1547
321
4629
785
8952
2581
4503
6098
806
7377
724
467
303
14043
285
214
246
112
1131
235
272
191
1501
270
169
231
462
222
121
377
179
8867
261
376
329
9233
930
110
400
127
1377
3096
193
898
187
174
6159
1279
194
2298
434
105
829
3828
4739
106
5295
2015
122
231
258
321
174
314
101
2695
8913
776
5237
104
613
320
2719
1283
6660
181
131
131
152
1282
4347
1269
4698
5157
1552
214
173
1302
264
9451
700
674
421
235
228
341
143
6183
269
587
115
842
722
378
215
109
145
418
9695
3938
149
124
1165
367
316
243
621
1441
182
128
103
320
135
189
2198
2555
953
306
5342
2909
4250
4975
3362
396
123
397
740
215
1891
1023
162
180
1339
2418
1026
161
180
498
1617
119
105
121
101
177
191
943
244
1327
191
416
191
142
194
125
314
215
507
6643
3093
314
209
504
139
206
4202
9341
4609
981
742
6626
279
670
224
185
250
174
318
448
532
281
115
9270
183
562
1259
260
8925
445
173
395
923
133
5210
457
9168
490
677
7327
726
470
399
203
1797
159
9435
950
2290
205
103
358
120
135
2859
877
374
265
180
130
2012
4300
377
1282
832
311
467
2816
786
253
1407
613
2086
503
1333
427
385
215
786
297
9521
181
111
3023
2952
115
2998
519
262
327
1425
240
8491
219
350
327
3531
614
1546
1080
224
176
330
468
480
259
2414
227
6908
6460
343
4746
2569
8933
490
323
487
1101
448
12343
1633
13445
2170
2560
143
169
726
427
5758
9361
3275
238
1694
1098
333
2258
205
234
469
3259
3028
8912
2510
104
1040
148
720
126
1290
157
368
394
111
195
107
1262
1287
2597
800
145
155
906
463
171
139
195
739
1140
637
12214
9321
6128
154
173
116
110
152
13448
312
353
120
379
844
6863
551
456
1422
9028
247
726
1866
1758
6366
1675
373
1877
1295
9273
1105
443
6684
346
287
118
409
238
567
541
119
291
261
272
4960
1160
1388
222
382
211
215
274
106
1150
4872
1516
602
3148
703
1637
667
489
3350
665
498
434
1912
9687
6764
3153
14085
129
8880
1014
1020
182
143
4814
201
119
350
108
301
105
138
454
212
157
323
262
550
480
11907
963
7314
528
2746
290
8621
10519
838
5847
7325
9081
3178
196
156
319
556
585
438
262
4741
13637
483
459
932
1388
418
1432
349
811
1070
8061
350
809
1048
385
2854
328
1089
941
185
12435
719
1599
7280
3021
161
807
105
168
9407
207
4551
4311
237
7578
4410
976
104
4449
216
834
7316
169
368
7470
1376
1215
497
154
724
9532
996
1258
163
1027
2940
5725
4421
958
306
323
118
660
118
13500
1044
1182
212
240
640
1395
1067
150
669
7205
101
147
1965
910
557
721
241
112
263
668
364
401
207
311
241
103
152
888
227
277
119
571
542
164
346
405
1294
277
1522
279
112
835
1097
131
127
174
914
557
719
6788
157
1381
9504
239
107
277
626
367
398
206
311
243
103
151
813
9424
229
280
122
575
542
164
355
151
5187
151
4661
6098
240
2242
917
473
1886
496
3270
169
145
310
11360
3789
6012
556
906
1547
3944
2513
6484
2021
2266
1007
410
629
235
1159
148
1057
9010
744
615
2778
743
409
631
235
662
5353
1416
1410
1274
627
682
274
468
360
322
8843
2904
3837
7328
1050
404
168
980
125
8896
2895
8527
3500
276
2746
428
1217
1584
3831
664
1119
4319
294
141
667
105
693
216
218
9387
220
296
394
3660
1867
1052
375
3134
934
121
507
5267
12255
1105
1204
695
447
1986
9352
306
545
399
1132
124
539
1888
132
690
648
157
409
1912
344
7362
4585
8769
2751
5631
3212
1291
2879
2318
604
938
173
136
1170
3518
9192
369
596
1446
115
136
233
219
1293
688
393
165
295
1193
169
2228
4104
504
522
200
219
119
502
535
220
504
529
203
219
1305
7334
1157
6211
1825
222
684
981
112
550
136
139
948
2263
4927
2215
8849
1930
298
158
250
261
146
307
13808
171
7447
1041
9908
1603
1210
1104
269
6084
4107
1041
1325
236
522
1791
521
2109
277
174
183
146
9065
1595
1134
270
536
893
266
1957
302
279
198
2285
918
971
7404
1628
460
1411
173
654
8963
634
204
598
625
3778
108
4921
387
314
3966
9073
5295
140
241
651
655
3512
13797
1277
2510
150
333
2242
13771
164
969
1025
7690
2138
11469
7492
171
7177
1020
2519
377
319
119
2373
556
328
286
7456
428
402
130
360
1622
1942
1425
1566
8592
490
163
102
416
338
225
242
252
130
4206
1696
1054
8894
3550
1683
310
147
170
286
775
1568
5865
103
7013
9449
2155
1961
3220
8709
5710
1336
5813
1291
128
192
217
1435
4237
3761
9455
137
854
1128
100
8828
6136
9765
4009
604
301
625
650
314
809
308
3697
6849
5424
185
167
544
1086
163
176
180
354
268
223
527
507
874
3123
7350
179
1000
6855
4474
6199
205
137
222
2438
3141
3933
9546
125
528
218
215
2418
3250
528
310
111
220
2426
2336
2703
7036
1577
4998
6105
4396
523
344
4720
1305
1870
829
4015
1131
221
6134
1632
1886
3791
1709
220
5809
919
1522
735
500
333
267
260
269
642
127
203
6152
8164
1117
1868
9086
650
341
341
352
6451
1176
208
897
612
2714
216
361
312
705
5185
1246
1600
4775
3328
2764
791
476
275
3920
9496
149
146
124
8896
216
374
1121
10172
3357
1469
1440
212
1883
227
313
324
235
2093
370
1869
116
726
449
116
10108
2178
1458
226
161
272
768
708
655
400
178
394
278
243
706
246
126
152
13462
186
11545
14701
1789
2704
109
3093
5191
3941
1800
3794
253
7826
1720
442
105
14030
252
1780
9137
3074
12613
2276
9177
1983
811
241
993
2442
671
6709
2609
449
1970
2841
5823
791
307
170
736
289
1007
3877
498
621
206
392
379
426
112
732
1073
1319
1095
378
422
112
728
1071
841
155
308
227
3683
4240
5251
225
1534
2402
7302
6376
938
4602
2959
657
3069
170
9630
224
3816
3661
366
107
277
317
7377
3208
14125
5286
691
8239
1377
8426
206
8895
816
210
2445
8834
186
323
236
399
1143
614
231
109
182
131
126
124
127
127
126
126
127
252
270
279
127
110
557
842
135
158
154
101
124
214
267
132
512
8867
839
241
244
284
834
664
3420
5102
690
8366
2353
1695
8076
691
2754
2396
5220
1434
3089
666
8846
1639
600
914
3020
407
593
606
6388
411
593
609
481
7949
9544
1142
663
199
1226
1213
8192
188
1918
322
9468
100
288
119
111
161
131
320
407
661
882
432
5212
100
682
144
5346
144
161
191
3072
11432
10761
13899
100
492
1077
168
169
963
309
1522
3556
888
338
6456
497
6059
309
1414
13745
383
246
161
150
209
159
527
502
3845
9675
1758
1103
251
270
156
9345
134
497
197
135
368
125
232
208
2629
959
114
321
279
131
364
1580
285
127
8980
3647
160
2670
2033
9061
1810
110
1226
391
219
1127
8746
121
985
2210
3571
6668
893
135
128
2155
1665
7389
4929
8933
6795
657
14766
1815
1367
1608
108
1996
436
320
2111
9075
6772
12743
1910
7473
1090
9485
224
234
6823
697
2078
1332
815
111
2624
605
2317
1964
178
3401
616
978
1015
1030
227
247
10986
1060
490
336
1027
7182
7331
1645
615
261
163
312
11285
13897
264
151
112
169
495
444
140
1583
6071
216
223
228
129
333
161
1088
350
1810
1036
638
9432
938
1624
303
166
247
2825
1613
162
1324
4045
393
636
675
3211
2350
374
280
214
8689
1003
107
515
5569
146
584
12447
1343
178
333
189
521
941
1202
228
670
200
428
1254
128
432
935
2814
200
7498
8991
1269
1127
470
2187
402
169
424
365
2793
364
6557
372
355
366
4670
8757
7371
3406
476
129
563
322
329
9365
158
106
261
100
784
755
174
171
285
671
1215
6080
1939
180
315
278
251
283
6563
2738
1940
9000
540
967
734
631
175
2245
9005
5934
185
153
5663
4630
333
332
3924
2303
5761
2311
160
1729
533
578
110
4896
461
2796
3840
1665
7403
2352
3357
3676
1691
1284
154
1017
413
2807
259
152
211
1860
175
1529
100
126
386
1314
204
3443
7089
7958
9326
330
1136
1435
4769
13631
3212
1303
4461
3312
6738
8861
6949
5563
262
133
276
301
718
717
583
122
588
425
127
283
146
976
4646
347
350
6607
8348
101
516
105
119
2389
120
717
134
114
228
1792
930
162
7382
1556
7934
2001
7528
704
434
939
262
163
110
124
691
2192
1073
8874
8722
1687
100
9387
1487
586
6604
1692
120
316
753
344
447
138
236
9297
145
683
167
5461
258
190
3756
4351
4742
350
6612
5467
231
439
6533
198
2121
122
200
495
2423
7351
578
755
170
126
882
1644
594
768
5525
7478
7350
4474
2901
586
4076
8592
2636
1900
5093
3063
5501
297
216
632
9557
699
1032
1542
1153
403
287
5863
3343
1349
353
168
300
308
542
154
159
288
236
4837
4007
117
244
11151
9126
5374
1405
215
307
792
184
1336
2751
191
910
571
1626
215
307
791
207
1338
2749
4353
843
9258
3079
240
158
1184
4764
5176
9489
2914
316
581
105
134
945
400
110
103
256
147
2130
160
115
1431
307
160
249
121
309
101
537
640
672
590
348
228
164
185
212
139
9441
112
179
218
105
103
282
196
887
584
494
157
550
13723
5893
196
613
151
1115
2419
615
151
1116
849
2893
951
2227
298
168
157
296
272
278
105
122
7359
770
1331
238
206
516
119
9256
666
258
204
182
1421
13872
665
499
6946
443
5408
367
722
7611
9499
1660
177
130
811
131
4240
702
422
1644
2984
515
9753
2622
1170
559
868
7241
5742
8490
2170
693
1197
210
2443
5016
6757
2047
497
1160
1360
18541
599
1224
2853
770
294
319
161
1273
155
1768
9430
2395
199
437
8915
4445
7276
2761
2342
196
9322
556
160
125
237
113
778
645
480
1250
376
562
235
150
117
223
507
567
9413
137
149
146
225
706
199
1037
7233
5386
1248
2566
9278
140
3563
1420
372
361
1118
7997
369
361
1028
9390
466
742
1597
1196
8308
109
125
9126
5095
13352
3844
4819
3901
972
8420
867
137
6178
484
129
4189
2537
8955
533
1464
8930
6837
693
602
3745
224
313
212
2834
138
376
4620
233
1143
134
573
715
723
1266
284
358
1497
453
164
542
821
564
279
224
9511
696
636
1205
115
2825
10628
801
306
390
687
133
259
312
1245
4369
462
5783
4990
3376
616
2017
579
568
101
369
796
3889
4312
3839
116
9739
4799
240
286
214
164
1400
110
626
546
184
2445
1422
972
1449
378
1432
140
762
3607
5640
825
2754
7303
4649
962
312
316
5075
295
1736
5700
3472
188
4220
9541
3279
278
269
407
762
207
104
310
175
9315
757
745
571
304
282
435
145
133
425
284
3998
1699
7862
1498
1726
5124
1005
1207
816
1330
1153
3719
8247
698
3042
563
725
707
124
1188
718
723
650
194
167
4926
400
472
356
1086
194
167
151
8274
601
13557
1307
9409
5749
277
138
6403
6089
139
1894
447
183
102
390
304
309
1002
4623
4898
3814
2010
1213
479
186
347
382
3257
7109
9430
135
115
416
1538
12701
13116
150
1187
1940
2717
1187
3899
721
9420
616
546
6003
4729
357
360
1972
11677
2146
6722
1797
1026
136
475
4802
12836
2254
984
7324
194
9490
949
475
11703
4239
796
143
158
120
970
157
231
390
716
281
1616
278
1298
408
352
164
545
577
280
122
323
177
7312
9468
534
4621
8920
2682
480
1719
691
119
3028
126
102
280
6216
1140
1890
6164
208
1143
2140
1436
1936
7528
1101
2806
901
6028
6453
1530
6290
680
1173
2883
3043
141
209
3830
520
2405
1742
169
215
112
341
453
183
2612
1508
6502
1360
380
298
226
359
194
3496
13561
5654
163
165
707
187
1347
557
8989
577
539
600
1824
187
286
238
158
594
713
235
783
1217
1051
269
751
534
516
165
6132
4986
7315
3020
554
510
1821
440
119
1852
254
8318
297
117
8918
2308
9124
2375
244
191
190
203
678
490
212
120
6120
127
354
131
601
108
1238
10191
9218
6459
339
340
3297
1609
4680
2977
12441
4514
3129
219
208
126
1441
851
524
309
1086
155
465
105
3639
8845
2213
3061
1556
6253
8907
3232
190
4180
647
1266
364
968
1361
404
218
1619
1279
205
136
668
370
205
217
9195
229
13906
3975
8871
9453
7055
1664
302
535
830
986
237
1141
239
167
398
599
667
301
8134
4747
1733
612
207
325
5091
4327
7295
5418
2655
507
9144
667
1820
7288
1156
172
404
4986
4399
893
287
9371
772
154
1058
122
499
5214
1071
124
502
1391
6453
610
5832
6920
1622
2282
597
347
968
1432
13817
425
104
168
144
166
399
127
173
3503
10382
202
153
225
113
4563
122
1064
2892
5165
693
6873
8898
1301
895
775
209
114
105
207
967
1529
294
2433
8323
9579
496
6590
297
1387
135
216
123
274
173
145
213
1776
350
130
223
290
217
1874
554
9610
142
874
868
132
9625
3803
185
143
139
781
6382
8904
1730
768
2623
2221
1046
504
7599
1115
483
1037
104
131
1722
412
9009
119
105
107
187
279
9186
711
7742
7332
182
194
107
5593
591
1140
501
1639
993
3493
1270
2945
2672
991
1637
3564
279
1094
283
786
7566
5042
298
530
1980
328
389
402
107
2358
8911
1549
129
9523
4330
325
388
416
105
333
300
2268
5251
2558
2050
295
1165
1072
10262
14900
3341
1169
107
126
209
212
340
157
804
8390
4296
13812
5203
2338
3102
326
4659
8735
3068
488
1118
381
353
8137
1135
386
367
1403
278
2069
1936
669
1328
306
138
8984
733
704
379
1000
1446
366
391
1477
103
2792
13696
340
6792
3148
2555
321
8978
1625
108
8800
226
157
103
8806
246
319
395
129
138
121
1684
380
885
627
114
216
130
3670
1706
1974
521
642
149
1465
198
8909
806
146
518
691
444
4116
113
1163
402
149
549
777
1083
1039
1249
8942
2705
181
114
9438
132
1541
671
8738
2041
8987
4775
5077
279
138
2669
1248
6755
2518
2445
4135
5062
144
494
2981
186
111
391
195
1023
612
7305
127
1232
3126
380
8829
818
3104
548
685
1169
127
694
5365
762
159
107
244
235
767
156
215
131
1248
391
111
189
4121
1032
143
271
137
309
553
272
160
4906
105
217
1247
1848
6803
155
666
8094
699
5371
1817
8941
2457
8882
1107
583
2190
498
247
290
5748
498
247
290
356
3326
934
100
5525
3473
326
233
2298
367
1392
388
580
1018
7075
9481
1059
388
582
1020
477
706
4930
234
620
278
179
192
1740
274
120
444
447
1654
9442
5331
5317
2283
6304
778
1286
4572
444
213
1212
745
127
810
125
112
3340
8892
5695
2366
310
122
142
743
683
1192
124
725
149
585
371
130
1009
1098
135
156
729
158
1330
254
9351
148
12380
280
247
163
130
320
241
110
117
118
2905
254
161
130
320
167
1453
1464
382
331
220
273
493
168
1175
377
811
498
436
9289
498
436
2921
175
688
152
1292
2248
233
166
247
129
272
294
1828
1797
119
5281
5545
3166
3809
168
1772
841
1090
928
153
190
380
2243
1091
927
151
187
382
461
3336
304
203
156
367
5544
819
455
6168
3722
11308
3174
4407
635
904
703
8092
1405
5820
1729
1271
6465
8830
3422
14947
1017
145
283
221
131
161
407
1467
1672
1836
5023
1650
1453
420
592
851
4784
2737
1517
1256
130
185
246
9318
953
527
481
2551
337
1040
825
685
1173
107
651
4425
834
6455
1476
815
309
2640
735
5655
7199
14812
1250
726
9272
3937
451
373
202
648
2856
944
148
227
365
266
226
170
106
1655
504
159
746
7056
5123
533
252
162
109
1286
213
686
4387
2409
199
327
476
203
239
125
1143
229
2380
1780
6009
2747
999
1482
3835
4753
585
773
539
182
571
1168
2102
548
637
1168
840
2826
6394
8900
9157
4695
5861
847
778
253
244
206
120
159
178
214
217
4393
8513
153
136
7388
1260
101
373
1282
385
426
1173
6749
1273
104
116
3251
270
1274
104
116
2215
2253
2164
1301
2239
7867
171
1537
362
2494
464
257
4189
5075
317
159
8849
362
175
1808
6274
405
1788
1477
359
6432
2963
12445
1379
384
375
1157
423
202
183
2348
326
150
1015
1205
552
218
214
229
7085
7282
1833
148
287
216
137
198
175
3158
9273
522
1157
1278
238
121
313
786
171
144
256
2786
1979
7538
6678
197
5354
7071
879
228
250
130
1346
198
4122
2050
815
131
4224
9551
129
170
122
2551
15721
249
322
10742
8954
3047
228
219
233
201
255
668
477
4327
4662
2793
791
1759
7507
950
3504
270
4957
1125
1950
701
7970
6646
3995
202
1994
9277
2296
142
451
243
172
268
2030
673
4671
11112
557
838
1765
136
525
295
187
164
474
8964
8984
132
805
225
395
145
9380
464
630
8841
744
640
746
3441
1735
7100
854
9465
4572
177
136
104
100
141
129
115
1173
463
3472
602
611
496
1257
5083
13741
3986
5964
9410
2907
4146
756
385
6568
1252
6719
137
136
1378
2476
1170
4359
4919
6391
7451
490
182
1141
114
101
1362
9223
1731
272
298
159
281
2451
2413
2770
691
8054
2730
410
102
130
127
108
298
756
103
106
1888
376
1263
1442
449
191
210
357
479
392
411
137
996
1209
4262
4602
503
1169
4219
2291
11653
6826
3756
4855
8515
5870
4665
361
6492
3474
353
2315
188
1286
190
940
171
109
438
133
305
132
149
3553
12696
1333
126
154
1462
9291
935
1483
1828
7702
1701
1895
194
100
3180
7871
5730
3610
1534
6102
10008
3692
1118
174
307
111
140
114
140
258
385
9482
101
272
1248
177
694
1360
492
456
3659
350
656
152
131
211
289
1467
1095
9039
2464
383
248
809
110
1611
891
1096
178
123
155
134
670
709
127
208
127
1953
7548
127
153
264
112
325
9946
1235
2654
110
1245
163
3032
135
302
156
102
1967
7740
107
174
576
120
1612
1790
226
111
218
254
10084
8807
3715
172
412
400
491
171
413
405
1044
874
2298
9474
9281
9299
1909
2099
9471
402
978
5470
174
6628
682
11628
8424
2246
673
1233
13578
6662
1181
805
144
194
390
1194
508
451
239
588
3067
869
241
583
2222
1171
207
277
168
267
3078
128
1154
182
488
105
455
834
2848
7681
108
1808
1198
1123
198
197
357
5014
106
1120
198
197
357
2302
106
7857
1001
165
206
139
492
399
380
933
827
325
1444
645
123
1078
1028
101
154
5980
340
4988
163
2015
954
12466
1094
1397
381
775
1415
7813
360
781
1420
105
3215
816
5797
633
5971
9389
3459
240
103
370
1590
560
452
216
1318
266
235
642
1326
326
530
1741
104
110
125
1226
9331
6794
8938
6712
215
277
172
131
132
119
108
411
130
122
190
12324
240
411
167
227
4112
9393
8578
124
371
541
488
217
157
581
146
318
218
1475
230
1134
5580
105
192
114
652
333
383
507
659
848
560
558
6201
2934
14876
3025
107
1516
287
206
6113
336
314
100
156
1201
385
6005
543
4627
775
244
2942
6879
8331
1706
128
7093
476
7768
1338
2075
350
2508
9083
773
665
322
1695
345
8593
7177
7899
1041
602
275
827
241
426
314
707
505
1198
425
202
330
525
403
165
281
131
682
193
107
517
586
259
1264
871
9401
4683
9285
8156
700
6006
1652
8871
1355
167
2633
1338
1346
793
221
3562
1309
4432
291
371
184
173
485
312
146
152
112
226
5131
1279
253
1484
1248
2267
5212
1067
1800
521
1242
108
282
6352
154
349
281
135
201
177
3056
115
1049
1277
4715
457
1107
5703
1105
1651
3560
224
2282
221
5755
254
938
929
5041
1018
7941
101
184
478
4221
9315
5197
4794
423
4439
116
139
11112
12773
1204
1968
2442
939
294
458
13363
13642
448
12493
3178
8543
2779
6539
1149
265
189
245
127
406
104
855
307
307
470
162
791
3178
5556
3226
10185
1259
186
365
161
365
218
143
277
3391
9556
7798
217
2129
238
3934
4875
279
1169
1222
1873
9337
2604
13197
4656
2818
2663
1748
5499
659
1374
296
4369
1378
296
1816
3415
2717
100
8958
484
1280
101
106
130
1253
303
7076
1523
9545
2459
3149
8011
433
2084
5188
703
8081
495
1344
6309
996
195
214
288
1383
413
226
391
234
409
351
135
528
122
13341
1172
8860
7858
547
591
124
1201
6985
254
122
137
268
362
2406
386
322
748
978
260
152
448
114
171
6090
239
124
504
520
1480
5815
4664
470
185
1129
563
130
326
6645
337
370
734
262
205
663
489
5035
7254
1380
289
168
311
2178
348
525
265
308
199
272
274
665
2903
348
527
265
298
322
121
799
200
191
306
238
693
300
267
2154
119
267
302
296
205
868
168
1430
120
184
1190
208
383
1186
3424
3381
338
107
4166
517
4909
404
111
181
1313
1291
1068
4421
4096
9501
1566
345
8907
548
746
819
2302
2854
684
631
4816
1646
273
393
100
3496
156
7185
941
343
309
935
1213
3567
342
309
442
6531
277
360
304
293
573
671
2274
5179
1292
3671
9112
3694
429
293
175
113
3841
8425
216
1150
1291
143
132
119
112
316
151
426
120
190
139
221
240
250
159
234
115
290
181
1035
194
136
216
145
7133
9605
1726
8754
2224
505
210
320
197
768
5123
1082
332
5592
159
1114
4910
9058
450
8802
106
1417
795
385
1448
6677
6372
2597
718
839
3554
161
1176
5753
196
11233
1440
120
123
182
8212
134
111
114
129
179
211
310
679
552
353
615
1739
935
9793
6774
160
195
202
122
227
344
425
4341
1576
717
467
9437
8923
173
1883
1189
286
5012
242
107
164
282
744
12453
11525
2552
242
128
767
693
101
180
139
795
149
472
828
149
1963
8725
132
135
130
300
174
295
219
232
179
1207
403
309
189
5930
2325
1467
252
1561
225
315
2012
109
1404
13557
101
429
128
207
413
449
688
6915
656
135
191
131
313
505
251
955
105
1202
189
1562
760
452
1870
189
10216
9365
3966
100
653
474
610
127
298
113
464
314
804
1382
581
4048
2774
149
2062
392
1054
834
156
2089
1935
126
390
1052
834
156
1124
6962
9498
4001
6342
7679
704
703
120
132
696
5420
1850
264
100
725
4928
9060
6312
143
364
940
516
116
1518
1292
374
14149
971
191
2288
5544
1059
160
423
2562
1808
1022
7476
3019
2263
14972
3045
4925
4062
5575
648
12646
432
416
1291
4946
687
1686
5419
128
984
504
2476
115
110
184
412
213
155
152
9466
348
9018
201
226
243
414
167
192
148
222
2027
627
4029
4767
709
4858
1395
891
264
157
1062
309
121
132
109
3402
9465
289
226
222
136
1940
1709
420
8899
712
309
680
203
423
14032
663
114
101
306
155
321
7479
694
849
1632
8646
229
4616
12030
300
1265
8942
279
1249
141
150
256
130
114
13919
142
259
501
1570
249
2763
640
876
454
9419
420
974
7459
1799
309
2325
428
101
192
162
617
1219
6273
9097
260
1661
1099
2076
1674
195
694
9226
428
232
161
177
2333
942
170
218
103
146
822
131
2544
8943
1678
145
355
937
641
184
520
193
1369
13700
8834
592
5400
249
648
199
6368
9336
3019
271
1873
127
309
113
600
457
172
130
159
2732
310
113
605
460
9331
1256
736
673
309
242
756
1654
9122
260
699
784
1690
112
802
153
1574
176
170
130
387
177
785
108
216
203
519
825
137
266
552
148
4558
1987
7534
2427
121
171
1934
1869
1285
332
131
371
400
2335
1278
274
1541
299
777
201
1188
1325
9595
7600
428
167
249
1241
878
1226
1574
400
804
9533
4515
2092
156
282
154
512
438
339
4687
281
1205
7578
1320
3635
1555
7011
946
303
110
967
162
160
160
5745
154
105
191
309
225
196
430
160
737
1270
9108
263
183
362
129
2055
1942
189
245
182
146
322
9413
127
210
109
172
508
125
133
6841
458
117
2558
6408
11287
197
168
5443
122
202
253
666
259
223
203
757
233
1002
7377
1485
226
1870
118
572
113
150
384
433
305
201
170
1233
123
2578
1113
2748
5574
703
7428
2575
2484
386
623
1910
1448
604
5762
6791
1549
124
1148
685
522
4094
1931
4177
468
4797
1550
290
7073
282
1444
5867
180
180
504
671
210
218
14812
127
4111
283
135
525
949
972
863
119
585
9088
442
466
843
8846
2714
351
103
612
185
1439
927
103
144
5358
131
2296
215
316
172
1793
699
704
253
853
665
321
222
126
630
1235
143
243
5194
12805
100
573
819
936
235
219
100
2129
166
220
4661
1994
7130
2002
131
163
100
146
7225
222
100
144
1979
1160
562
110
5680
167
216
5066
2363
3797
3306
3674
7068
4022
596
1628
9116
4793
1302
460
2866
394
724
124
1172
676
597
521
714
6093
482
104
695
13738
117
1254
3299
253
271
275
479
543
1861
1931
5678
3680
2946
8859
5347
5779
6873
862
897
5909
2479
181
267
165
113
103
304
793
110
370
161
750
10950
1461
8588
249
132
196
224
591
1347
553
172
160
4063
8321
5654
2639
2530
7173
3019
965
540
3612
181
1762
2309
540
2837
2865
1097
1063
144
348
217
9488
3129
239
297
1079
296
140
173
5593
138
173
1058
198
136
167
570
565
186
485
653
1522
3990
593
670
127
1426
2088
4617
2701
11848
1393
878
9430
3654
303
2759
9519
203
389
222
131
250
424
330
155
824
1004
460
1167
1105
549
11936
323
1603
382
8501
8793
351
262
1330
6709
3583
6198
1854
190
485
201
138
374
131
119
126
188
8978
8561
2912
127
2579
8958
5851
8818
3444
993
310
3039
312
2991
206
113
2829
7740
591
232
135
149
217
1862
370
110
117
9447
114
1514
282
159
879
3039
131
1146
193
184
491
5467
112
689
167
5467
167
301
307
9388
455
6290
1531
7497
631
960
169
5803
965
169
2246
5236
2654
1291
390
1831
7942
7164
11600
1831
1658
2339
6483
132
4726
353
351
6458
338
138
6652
351
351
4661
1650
305
5789
5469
8925
1288
5009
3187
128
118
188
7074
5577
127
164
115
156
9563
110
146
1274
307
219
155
132
353
218
7301
123
291
338
849
614
2023
205
643
163
287
230
3987
8887
983
8801
637
452
107
549
107
121
1191
301
262
592
875
1352
703
147
264
207
9428
160
6652
430
1882
2563
1039
458
187
453
459
8823
1562
469
270
523
130
228
284
206
539
325
104
135
255
279
226
236
153
1573
1603
1570
5239
1399
119
9455
668
269
9411
523
259
1165
124
552
499
8929
1425
213
1128
449
569
9000
245
112
6216
2213
9404
142
1566
1511
9425
5497
347
145
1563
13898
134
629
945
8974
457
4664
341
6463
1945
7545
1533
100
100
2838
229
572
171
240
117
1390
303
701
136
152
211
326
115
5488
165
716
107
971
287
409
271
1690
247
399
556
554
163
127
441
8991
12734
5688
223
167
404
681
347
258
188
2066
13679
380
278
157
110
103
556
2315
905
221
725
128
152
279
156
110
104
555
2163
287
9555
560
5008
9025
2810
2672
1809
552
2347
360
1323
822
763
633
942
5315
700
8331
3031
707
2455
2592
149
4258
694
2465
2331
358
479
3806
1025
443
319
337
110
502
168
320
140
810
289
122
488
180
739
965
750
3492
6911
2550
267
2371
1822
446
2337
814
13933
1503
1132
725
880
1321
360
2325
9520
550
1813
1189
1494
2285
542
530
7261
196
295
351
685
403
3936
15328
309
3971
566
254
329
490
173
1147
147
502
125
464
294
573
183
159
288
219
128
2182
13756
473
340
460
332
1330
9497
2197
1216
161
309
5195
6884
1036
2232
734
109
309
876
223
2749
256
423
5504
122
1874
185
146
1096
1404
3437
7165
122
4750
712
7868
9309
1480
1100
1340
12543
5328
1560
303
204
325
267
168
684
279
6444
460
1211
1480
136
1100
328
2057
9027
2299
202
180
191
197
113
2594
1288
14060
4124
1154
506
102
225
6668
8920
2782
113
1254
1185
1461
114
198
1272
708
4589
2471
2423
845
1079
935
458
2148
1079
934
165
160
101
126
6521
3542
3385
4585
309
992
7159
575
190
506
166
140
200
541
1524
100
206
456
495
453
451
9000
268
560
3867
7941
1768
2495
391
184
11010
6207
319
572
2678
11551
6450
324
289
312
3698
652
9126
8039
4687
227
167
307
120
1810
4331
1891
145
777
580
5536
476
148
779
604
4012
165
1037
524
3405
1321
3972
11154
8988
2495
1407
228
1816
7874
453
1470
9049
13589
1315
1689
5024
3235
7284
559
7423
101
106
367
796
346
419
118
12878
11180
1786
185
399
2258
122
3320
9743
4728
5830
300
706
175
1130
2722
634
126
145
1293
325
878
9373
994
847
693
219
222
1946
292
372
108
9105
710
5290
237
143
1491
9523
3823
125
112
617
127
4444
101
361
1190
3217
1969
7274
1359
141
148
148
106
213
163
3297
184
105
340
2813
200
14757
9095
319
7486
253
1129
4064
780
7018
318
4933
376
130
171
324
616
143
123
9459
3131
9310
484
1112
1729
4714
6163
224
163
171
275
166
1979
4569
2841
238
432
5629
2758
806
590
9198
6089
925
186
388
115
119
262
1041
666
6156
9269
3114
1009
8943
139
163
188
310
194
438
1398
3989
1515
3052
2644
230
208
111
494
4733
110
8898
1111
272
877
2154
2614
6442
118
1422
354
372
1409
2660
2954
118
346
232
358
1569
8896
301
410
1744
410
465
113
290
302
103
9626
238
141
8397
746
5714
175
444
12494
630
441
125
3980
863
152
220
221
1117
5119
1112
2266
164
160
366
223
288
155
2266
1074
1304
4812
414
4294
144
4996
249
421
1218
108
126
6994
2072
734
3092
117
290
9307
119
1503
599
534
13713
7923
699
461
13285
1317
5812
2994
2264
2597
1281
11393
1123
118
166
194
617
518
331
200
153
2039
515
235
1091
2526
1526
3733
138
116
162
825
1689
7147
3795
620
3918
4770
345
345
6469
134
446
174
119
106
140
134
2196
769
9465
167
1433
944
172
3755
7259
849
6028
3780
1806
448
8008
465
524
1808
779
2196
101
102
7518
5586
13843
9376
150
855
9429
2049
131
1536
4269
295
230
1398
1938
595
1249
2021
729
741
3333
730
470
267
8514
3939
6846
5127
1089
6407
605
181
157
102
591
124
1186
685
328
274
148
6043
990
101
117
209
154
797
783
106
139
131
216
444
3080
8960
2086
109
209
887
689
112
507
9362
427
185
1324
604
8894
1673
2091
5122
318
410
1481
114
105
546
501
449
1003
475
6423
1876
319
6942
8862
3954
8985
7370
2836
8959
6348
391
4537
1971
6972
8944
127
585
206
250
204
1196
3086
8501
8144
693
8166
281
307
452
1041
179
117
375
258
349
244
560
5968
1158
5810
240
974
427
2979
526
521
252
1691
1817
687
2253
2327
2537
1439
3988
770
340
131
9625
723
102
187
696
104
606
3377
7396
1202
8734
4410
1260
447
638
148
583
535
9085
235
210
112
579
687
1327
6118
106
275
769
7631
1115
1254
1180
850
3717
3383
11636
6080
4339
4759
827
1082
7348
148
9306
3696
855
2819
4970
11736
4170
114
143
9322
295
157
139
164
313
10160
3999
644
458
5063
132
739
9450
5652
842
8515
324
1224
5060
596
5901
596
5871
431
597
313
4225
591
220
208
165
165
453
204
1606
349
184
198
322
100
283
3245
2230
352
185
198
990
274
124
160
100
257
615
186
1161
7571
4777
201
2461
1030
452
8764
1031
476
985
2224
757
578
1020
481
1554
2203
732
143
938
13172
1749
107
1155
442
303
988
1740
174
214
124
161
139
169
221
166
104
308
498
231
385
205
606
2690
212
666
629
8890
264
5660
4542
3239
2034
3756
3704
1069
166
229
911
7489
5779
387
181
944
3808
1537
2724
6855
5758
2418
250
2085
8964
7276
727
4557
2734
11150
143
4414
1434
9362
176
192
103
106
1197
452
2526
120
115
105
125
1065
105
147
630
510
384
889
792
171
2379
1676
2163
8872
816
8995
1848
8276
4046
643
1618
258
106
773
147
422
930
4909
694
1280
113
1168
684
553
874
3795
201
142
898
187
4092
1596
625
614
363
911
557
1257
3120
124
349
5204
8805
626
209
322
307
406
339
131
305
638
195
294
265
165
5441
166
671
173
111
124
180
410
619
116
1279
2509
123
1200
1797
958
290
3371
220
1778
494
5662
1881
1380
2191
1727
852
8168
9068
481
1263
2491
401
1274
260
222
1281
1865
107
197
228
331
595
115
253
1011
302
154
1287
147
1517
1462
6814
9565
854
7575
3046
6303
6013
179
12517
9010
1073
120
203
312
274
219
8577
1516
665
406
209
2349
668
408
5222
865
141
3132
1619
472
8796
182
550
383
2258
6974
479
4951
4079
1218
8964
8485
112
579
942
5219
6157
4884
13413
877
2872
365
9493
14043
435
423
228
107
130
472
429
149
1636
226
871
347
446
130
597
137
345
139
286
356
1444
515
145
371
210
4022
857
105
1538
2740
3570
7344
10690
1125
1372
562
9437
674
834
1599
723
202
3486
640
203
231
101
306
189
3840
1083
1587
1472
3398
189
447
158
295
262
131
115
388
366
279
6966
225
6809
5119
859
4213
203
132
5270
8959
1169
328
1055
394
176
2244
167
477
1094
461
4725
2910
8975
2119
6175
285
159
1709
7841
658
9001
9327
7356
2052
1107
225
1189
118
132
122
352
5774
163
176
254
112
1387
839
477
154
536
1981
7526
1577
375
173
113
107
187
3948
675
8329
2348
462
212
2750
676
223
309
415
963
1495
11849
122
179
175
359
219
301
431
6531
284
9130
1853
3973
9252
254
1000
4512
9007
2536
8567
1312
989
146
9456
132
8595
1347
456
107
456
161
130
294
562
130
1034
265
260
114
504
159
134
1175
725
201
240
8276
7412
381
201
1272
2997
190
111
1021
315
234
384
1686
585
9854
205
1178
13568
5879
9000
6628
120
268
255
477
9595
3349
2400
809
2317
1911
3178
809
1538
1660
331
388
3954
8227
7950
1656
131
406
940
204
453
130
171
3128
131
406
940
203
452
129
171
794
1592
302
258
416
1016
159
462
2096
331
378
260
689
458
582
419
142
618
1001
8970
3893
2677
116
327
205
3470
4483
9468
1460
522
7195
191
486
122
157
1858
1194
169
1604
9282
387
160
672
132
453
8920
1965
514
290
571
120
2949
527
107
573
136
120
850
5712
625
2384
705
5253
384
4626
3215
2876
505
2882
972
5219
702
8258
188
1111
203
1008
254
4974
500
4184
756
369
739
280
9114
729
585
334
1383
1407
3415
1419
1941
164
944
111
1673
199
261
218
1256
1168
13794
206
385
239
168
180
148
583
647
11649
6647
1035
8754
457
8764
2819
108
203
283
2844
6599
8783
4068
117
322
9685
113
3968
103
5972
1311
5105
8980
161
901
12096
186
345
268
190
115
417
501
1554
275
549
394
279
308
2295
196
474
389
1500
6190
7580
7766
163
145
1180
677
595
419
216
398
1068
271
1302
189
686
210
620
496
496
1424
328
2081
258
5516
258
107
7207
879
460
632
147
125
246
3852
13921
1597
540
544
108
122
183
205
1643
322
154
122
985
1727
141
531
3685
480
3193
128
531
495
12842
410
1042
353
912
106
7543
1987
7340
7199
1644
8900
1385
4683
346
6440
340
9376
11540
113
442
376
343
438
2283
616
5226
703
3106
2985
2290
1948
8859
2694
304
964
4157
9373
6194
1174
1527
418
7516
1928
885
823
322
291
3632
4891
5754
117
725
124
1153
684
723
2000
4731
1181
208
248
225
796
218
2858
207
337
555
636
1967
148
144
816
249
608
3247
148
144
825
644
2888
119
419
519
1280
6210
9435
4908
253
758
131
4225
177
209
1636
243
1401
2063
1244
1399
1552
8960
6381
11522
510
262
238
8972
7436
265
13536
1120
144
3062
110
212
268
3764
811
8624
1281
310
192
289
601
3714
5682
13623
1305
552
100
793
2053
1811
1147
1714
3726
136
422
235
3328
476
3619
554
234
1888
8081
663
138
1319
107
787
122
14055
221
1400
385
383
1126
453
201
420
265
154
516
7911
1364
265
162
509
1849
1291
5882
547
6903
4017
1164
4287
458
443
176
1896
565
1108
426
193
180
165
106
215
383
149
138
166
3116
516
265
180
165
106
204
138
206
166
116
1513
7602
5328
704
7798
633
4053
5368
4151
4861
3453
5434
9413
551
7710
121
338
114
3605
224
692
259
1664
6941
1237
1887
7281
567
501
704
192
232
281
202
3442
598
563
664
2024
4309
1924
8954
4339
7987
1359
2029
3568
9340
2384
4640
8962
556
703
8264
893
201
135
115
174
107
1299
163
1160
143
203
234
332
302
1243
123
1474
147
1158
6919
7314
1946
173
203
422
266
461
1265
1161
411
533
548
962
4602
339
340
6493
7912
5759
2415
543
8943
2935
668
3010
8832
1287
318
183
432
1871
6112
164
148
211
6294
9482
2781
228
212
206
229
244
143
173
228
1438
1770
1944
9279
884
190
164
809
7470
6586
479
346
11473
3131
192
150
182
131
135
4579
9285
4849
136
170
424
3415
110
334
1787
696
6561
8267
333
626
111
165
167
207
1382
1071
7249
1305
9073
253
6088
2637
3687
1054
9471
2048
2202
816
266
309
935
283
905
3506
153
134
309
442
1358
2473
1467
2431
8104
1183
295
310
306
13689
160
114
180
163
152
312
4437
6439
339
342
4674
1709
318
5540
842
9558
2295
1117
150
199
129
632
196
3081
1006
6469
9466
633
115
279
129
229
118
1312
830
9376
578
2198
5235
8655
8645
580
673
1230
4551
740
4472
4692
352
6723
150
4732
578
159
2785
606
320
682
210
310
8929
2783
3712
9003
5730
254
4708
344
6464
212
874
268
5047
1073
306
149
261
708
322
4489
550
244
1130
3959
6399
110
9037
6649
1422
3649
225
222
8086
1561
199
332
1053
242
154
153
863
1187
1037
2696
9530
5407
191
398
561
290
178
115
2628
2306
1890
178
106
3204
2536
678
6516
199
156
100
1030
4827
502
1946
1080
108
173
117
1121
3344
1346
5803
8074
1282
547
158
525
3657
237
3413
103
693
212
2540
5000
1929
176
101
385
18593
235
108
196
213
203
5933
2504
129
2799
4580
377
138
2842
351
3666
9675
1189
5082
280
1354
115
116
9508
103
190
1725
147
214
565
232
416
351
598
219
1027
9019
617
102
246
4216
131
782
4548
1258
567
472
155
594
9368
1702
223
7783
4653
638
413
1328
370
813
203
905
248
744
137
722
602
1636
150
3422
494
3113
362
503
154
301
223
141
311
350
350
348
347
2464
2916
6372
2284
9484
8163
13731
8957
314
136
106
115
120
221
988
145
222
3364
4168
3802
151
8456
2977
4656
763
5912
5905
1377
1120
572
531
170
352
117
3160
3315
5725
249
9404
355
7455
311
2032
110
218
137
1357
346
424
189
200
5788
424
189
200
1241
691
8261
15345
4235
9693
2512
1970
611
7800
2544
8940
419
104
503
4762
204
132
5479
6594
1974
4002
7917
4045
253
139
366
589
137
725
811
129
381
140
235
272
9828
533
946
2678
8949
1068
1305
5187
695
8184
349
1651
6624
4101
509
5752
151
1082
220
13747
183
188
445
212
201
723
899
9687
4026
3707
1571
1110
324
358
195
127
1670
249
106
216
143
102
4674
3833
9956
4266
322
3469
8801
1564
121
251
1000
270
110
631
333
127
1762
11186
4091
745
1968
1097
313
379
511
197
2006
3411
500
9337
251
624
120
195
128
1290
1394
411
163
142
111
183
1346
190
229
150
1767
8923
2991
356
359
359
6485
1524
676
1457
3021
678
1458
5197
7355
3620
125
108
120
134
399
1854
660
1514
496
1076
633
388
2433
4128
7456
1514
1074
632
388
2433
5627
1074
632
387
1451
7424
1560
2994
2258
609
8992
2304
1864
4203
4301
1811
619
6030
9458
4889
9265
2308
4064
139
131
410
3095
234
111
264
179
185
699
6086
132
101
112
119
801
694
1386
539
293
140
2220
278
303
1396
7325
4969
2245
2434
8778
930
2497
5623
6685
10415
6376
2145
693
12336
336
1456
730
556
159
593
4931
359
8526
11831
4149
482
210
1144
149
150
2577
13965
483
159
282
5254
9476
4012
230
101
185
120
164
110
193
8911
685
172
132
1555
6738
2686
3140
4168
620
307
138
702
502
8893
310
1892
2293
7049
290
509
952
2625
8841
397
101
115
1148
174
491
393
494
4868
328
6239
9492
3254
204
3666
227
222
132
119
209
7566
1977
2525
469
4560
308
372
1248
479
432
783
111
297
226
738
680
1138
441
588
9409
160
163
207
198
244
450
236
194
237
442
2536
2005
4196
1021
118
963
4014
234
9686
637
434
241
8923
4439
713
200
115
165
310
501
622
146
209
416
201
9330
159
101
219
170
1480
656
1234
177
4340
871
10201
12317
5235
6963
444
578
536
265
210
2164
4300
6183
582
2920
3957
115
9704
2351
205
170
169
180
102
157
176
119
9488
2300
196
140
680
175
456
204
125
2286
450
196
140
658
175
458
3709
262
153
2845
1140
1680
125
110
343
800
121
200
160
394
339
144
687
562
733
122
710
1172
122
926
197
3986
1643
135
141
115
182
120
4377
1013
135
141
115
165
540
183
128
9461
117
743
5725
150
1082
220
13747
12891
5745
599
450
5394
400
148
854
442
1841
458
255
4138
2231
1026
6606
2159
1004
545
5374
398
163
906
392
1839
457
255
4137
1357
981
9018
6246
1299
1037
1405
163
572
547
183
676
3126
120
911
1592
163
571
546
184
675
3126
414
3497
1323
211
3591
160
911
1592
571
546
212
3589
414
3496
1324
947
5387
861
440
1827
253
4109
1371
987
2167
352
8008
1592
1476
1525
5272
618
2624
591
7380
949
1614
6175
825
1030
241
1843
2056
1062
4272
131
868
109
115
446
181
4979
9616
5720
189
1266
1908
278
4091
1011
585
12667
4988
272
173
1146
320
305
5108
318
428
474
761
262
7512
4015
123
1356
207
1027
6151
2668
1451
387
367
1164
8026
386
367
1160
541
2447
7249
584
576
2102
954
615
15064
818
606
140
2735
1195
488
307
779
1160
8348
1462
141
1513
9137
290
300
3173
3515
728
923
212
798
132
2876
173
212
485
163
820
3697
595
7390
949
1618
6173
824
1033
1846
2057
1062
1128
270
6107
388
459
1164
1022
8907
12800
6298
1696
1571
3903
5896
1190
3842
814
110
211
217
143
403
259
127
419
1074
426
811
102
712
148
807
1094
179
8857
178
11716
716
506
9409
172
229
179
132
147
109
449
2272
1344
6040
8268
1386
7855
5832
346
2360
3763
4603
386
146
4939
1927
8887
2723
241
125
186
374
1597
588
1360
1634
235
349
1525
1677
3135
8934
2417
173
2772
311
10309
634
107
222
355
8827
3530
674
11503
1995
4499
5117
221
3440
177
127
442
2328
350
6579
1089
199
119
195
5399
694
8239
131
129
293
667
201
6413
302
308
1680
488
4157
916
214
214
1077
499
306
1671
219
220
198
8968
110
185
189
276
113
198
214
668
1149
1407
871
162
104
489
4766
154
264
2197
3814
9113
5112
2171
2356
1272
101
113
279
787
1857
750
310
3488
2477
750
310
468
133
184
404
214
103
147
155
1223
8866
5471
6264
9475
1345
1125
302
4565
2373
449
286
5553
1952
1498
533
1432
1980
1660
310
874
555
3127
544
569
466
555
216
193
1921
1973
6308
8913
2552
3495
557
586
2235
338
117
141
344
424
570
2549
337
119
173
304
427
249
4088
9306
2513
156
263
7412
1390
353
667
148
1369
2219
1020
242
520
304
129
3045
4397
1352
334
237
341
722
237
217
145
1807
1213
133
487
428
6417
5054
119
1433
1884
621
391
112
526
293
138
110
545
144
185
326
376
625
125
847
164
3746
8884
502
8833
4207
7222
271
127
360
1175
788
390
1806
13785
7271
9327
117
246
676
177
218
185
119
9448
133
4574
541
143
170
329
231
1606
2854
2171
1427
10650
1721
322
980
100
11528
3405
221
1140
2127
681
6133
324
1211
7709
1657
2875
1862
233
11303
168
8266
5485
136
757
4343
400
364
13661
796
13752
10115
142
3404
15683
6944
4262
8923
6558
2407
1451
304
2341
6869
9362
4818
2187
9226
7323
119
889
122
223
852
589
5614
9411
6021
1512
133
4106
3130
2460
5768
3001
9128
2070
2112
129
175
1271
4540
1457
1069
1968
7528
8386
7529
1930
1220
11639
2714
193
206
161
121
471
5934
6314
3270
2518
8435
700
5212
940
8316
495
2203
1338
330
1137
7800
326
1129
106
7240
171
583
1257
5561
516
277
8969
926
7385
725
709
1171
155
414
679
353
1826
520
733
1185
124
519
102
218
14131
11179
9448
602
15520
2036
817
113
114
318
846
116
152
164
1041
472
137
247
2664
403
9455
3594
11360
663
3057
10313
1635
275
284
181
2977
279
1995
1552
356
132
200
116
634
261
355
5020
356
132
201
116
632
261
355
447
1366
1047
106
1223
919
1397
593
1878
1868
574
5405
1353
1675
1348
1004
1075
5212
146
1240
8293
1362
1156
4735
349
1080
819
4043
5545
13722
482
759
3401
367
383
215
338
165
9818
877
462
226
744
661
816
222
204
310
12805
4524
588
4903
1565
110
212
414
159
166
297
454
1929
116
167
159
1303
8915
7190
161
1250
411
1108
643
9339
597
2868
411
1166
131
1323
523
2088
122
923
13470
2443
315
391
390
410
460
890
140
1496
1992
4599
2776
1818
204
1855
4907
604
4670
337
1505
453
1067
608
367
3994
1172
5256
1172
3620
6968
11551
2539
1639
1172
1642
4118
1084
388
366
1397
4891
1382
304
398
183
520
1493
1060
1265
226
4986
4489
712
1929
1217
262
521
3173
1218
259
525
340
465
164
873
131
199
454
203
323
3627
5121
3841
232
1713
112
108
326
145
161
586
2987
9516
10393
302
259
144
1814
3584
4775
7115
1150
275
193
4766
294
202
268
1315
162
303
336
166
265
2468
235
388
162
307
409
267
8956
102
1922
194
150
229
3583
120
4516
113
1957
160
743
149
552
463
2587
160
745
150
546
6410
1513
478
177
1406
105
176
3355
6871
5131
5823
343
966
702
10910
7351
2539
7661
1568
141
1892
1538
915
2827
479
2427
303
2815
1276
2500
850
12724
364
5183
3954
1163
281
246
4378
8979
4586
3087
137
1173
183
486
144
1892
1947
7508
147
3642
187
862
725
308
118
845
13752
3322
424
6969
5571
1331
8965
6343
386
7540
1940
721
8253
694
5540
278
178
236
9154
1972
1983
7561
4699
180
176
149
1036
178
1117
3939
9734
4004
294
107
244
465
621
167
123
8947
136
174
157
168
189
200
2262
363
212
243
143
240
4379
103
266
101
769
3652
769
1918
5012
307
374
425
9325
879
1257
1510
13766
510
3181
584
1062
2536
4790
651
637
714
7370
209
2193
110
1409
3122
9401
4731
120
2964
231
1139
13690
1700
7396
448
638
231
638
231
309
497
103
1139
1397
2736
153
293
601
236
312
498
103
1139
1397
2736
153
293
638
231
178
216
232
277
176
215
2964
379
231
229
176
215
2964
379
380
232
232
193
380
379
2964
215
176
5214
4247
407
507
490
393
396
1175
591
424
17393
341
4268
405
507
489
393
391
1172
9139
5674
1040
386
5149
1175
396
393
490
507
405
4269
1731
171
1222
6735
1084
170
29175
345
11717
9107
10101
347
24427
3693
126
698
159
368
379
428
497
1533
6864
133
405
13861
334
941
136
5360
972
290
253
484
504
391
178
176
215
2964
231
448
493
185
103
498
312
236
1278
379
478
249
168
418
388
400
103
11517
2431
6724
10119
296
5636
3002
2882
6870
4125
6814
469
279
6464
4292
343
580
7049
343
11339
6847
4016
1175
396
393
490
507
408
2060
1175
396
393
490
507
405
4247
2194
1528
3219
3221
1815
5684
341
4842
615
344
344
4552
4246
408
507
490
393
394
1175
4569
7421
305
11557
1184
380
266
435
2548
490
507
408
383
3113
208
3794
17808
9373
310
10779
4269
408
507
489
392
396
1170
2679
405
8876
127
4207
6486
7402
344
2487
348
855
7096
344
1190
380
392
489
507
408
1456
862
6850
14642
2785
2602
6846
9619
347
14887
16048
2639
1172
392
282
1595
555
6327
4268
408
507
489
392
389
1170
3243
556
2333
489
506
407
4269
4206
209
6815
713
3636
126
697
387
379
541
1664
528
4422
4843
1477
556
9519
953
371
981
192
219
193
734
724
338
611
2495
114
1341
435
345
616
1951
198
2252
874
193
676
932
2530
5537
4325
2567
290
2594
1139
6819
3480
722
9583
9368
1600
11692
809
7864
563
3045
2796
303
125
1402
1355
297
2874
341
6850
937
3184
860
3645
1481
117
1377
229
131
770
3182
237
131
770
1854
3085
2625
393
604
9490
7250
1401
2165
272
1350
2954
3967
5672
2621
14957
3083
1925
117
367
3367
117
366
3502
1404
730
185
931
1880
1900
444
390
1647
3357
13923
5893
3981
428
1278
135
122
918
236
7588
460
564
5033
1864
530
161
172
1886
5015
7273
941
8862
342
413
1474
137
743
205
5541
137
747
206
464
208
3129
126
126
396
764
247
272
1527
253
985
6200
788
2665
118
1437
1125
390
487
506
407
4266
5058
1100
11435
9042
3538
2203
601
370
213
116
178
760
408
191
536
162
13647
196
174
1513
128
566
514
1153
301
3138
333
2247
1783
4323
3892
838
904
519
813
1342
1871
1093
1090
259
2100
1428
14947
263
732
293
477
1213
926
2404
6848
6741
183
160
330
464
471
195
134
377
453
395
371
458
143
6665
2003
9342
1342
5285
4827
4005
4268
408
507
488
392
394
1173
564
7510
1401
1844
764
6815
3969
7264
1895
403
2194
542
1417
161
176
320
399
134
171
4767
370
141
134
716
1007
556
477
2709
746
362
1592
363
153
409
4761
409
3600
140
987
6846
3789
2078
1065
387
209
193
209
249
108
280
298
495
5437
208
199
209
249
108
280
297
495
5434
209
193
209
249
108
280
298
1917
631
352
192
481
6643
1108
858
2264
959
1183
354
464
354
452
720
1254
667
1993
1450
849
1860
1080
5557
451
1077
410
430
173
3775
259
1547
6753
4150
228
577
483
1220
357
1398
208
924
295
123
240
198
1115
150
733
103
430
183
930
585
1581
452
396
123
240
198
1125
150
733
103
106
430
7498
3240
4421
8941
4578
9385
5638
2951
987
507
3218
1012
174
381
1059
2775
637
1255
262
477
221
311
180
367
3443
14819
2504
8915
3224
342
237
555
1216
1102
152
236
1042
327
241
1573
509
2366
6446
3539
4266
407
506
488
392
392
1175
1266
13115
1127
384
3919
3870
4421
921
298
215
4795
3240
14906
3790
824
1462
2901
1089
811
607
4116
311
467
1694
634
1405
573
769
2147
5234
3945
6630
5175
338
1634
6284
647
4709
350
271
248
3792
1179
571
500
3535
611
889
1897
241
284
3978
318
231
367
329
493
1527
1457
1638
5470
4125
231
199
172
4311
393
9145
5732
1997
7537
1661
669
5360
495
448
3942
599
3068
2591
1611
542
367
387
602
1407
171
991
4730
355
6150
1883
155
137
118
107
382
3714
547
3819
4600
172
560
184
742
1574
106
4746
7301
3155
106
113
923
1778
1884
3938
143
14051
1842
6138
530
164
560
1100
2166
254
168
3443
2534
6026
6195
2747
6645
1243
130
629
830
352
703
1363
3305
254
684
447
1049
453
324
1864
376
796
754
4186
1064
4180
3048
1137
191
180
158
11447
253
1960
7209
533
2991
319
334
345
115
745
1917
961
11214
6905
798
1201
679
731
296
194
248
859
2452
730
296
196
249
10164
582
4023
1577
283
357
1334
359
373
811
758
14904
3791
911
2982
5149
129
13580
156
1895
366
911
237
315
6040
411
217
4927
261
327
1097
252
690
1137
277
175
651
918
363
1488
381
459
591
2835
668
2735
15310
2537
1008
577
321
1457
147
554
296
206
4587
529
663
1772
287
369
8749
433
2345
352
381
9107
1805
1627
6950
1265
464
732
2441
188
200
475
693
164
1989
9604
744
118
1214
1022
7456
642
1067
1323
3937
6155
2713
932
440
6552
1260
14868
6105
3027
388
4339
2481
924
1412
473
533
5643
227
277
4520
663
5710
3246
1900
172
221
592
106
208
491
435
1341
321
2241
588
109
3668
1307
533
777
11539
5055
917
145
1864
1397
596
610
223
892
375
252
360
1737
2268
6832
2231
1136
1587
1051
3148
1085
4295
3172
1871
153
199
830
112
100
1550
787
1468
3460
12243
478
217
246
129
197
280
3494
388
407
870
217
222
406
197
1895
3290
182
129
161
1085
508
2085
798
249
1091
512
1528
757
1183
3300
620
1267
987
7673
5398
839
722
1181
587
1636
213
412
354
426
314
170
1868
343
3089
595
4338
515
190
317
596
1871
1713
428
7036
6817
7408
477
123
283
278
143
282
264
268
4680
893
768
421
129
644
119
918
407
176
274
143
282
264
249
1376
2331
2843
3668
3749
152
479
562
1404
1051
2128
4440
4618
1673
1089
4329
955
13598
861
184
1121
4426
2063
219
943
2197
1030
2559
7325
6413
991
490
1666
2692
605
2497
1042
115
1093
11694
664
5996
6772
576
11564
1845
299
182
118
172
309
376
254
292
628
399
170
848
196
1097
219
301
182
118
172
309
375
253
292
628
399
170
848
196
2228
544
545
358
404
5686
704
8332
225
222
848
196
1505
240
3204
9607
4408
9717
158
149
205
169
210
1005
2234
836
2163
1695
2578
770
975
820
303
313
25506
1857
481
873
7433
1012
175
194
322
851
1208
885
5976
1518
200
544
351
347
139
214
230
214
309
7145
4761
7313
619
178
238
626
132
9385
450
471
413
163
188
251
1445
1655
1614
117
352
432
306
7456
1951
3651
9439
3204
2399
4830
718
683
1272
951
1649
4164
4379
2322
2333
156
163
289
334
114
228
303
4706
14906
8730
133
9715
504
227
1333
1130
144
7403
1263
1199
1864
112
150
190
587
3562
115
1624
3839
7510
4009
1661
1467
1950
455
123
151
187
418
424
344
460
510
516
149
7780
414
522
358
304
184
3141
413
677
358
304
185
8752
1765
347
875
266
5326
703
8170
14067
478
1517
1017
666
296
1468
7301
308
5023
311
143
124
133
125
127
232
2710
800
1152
1240
575
606
3924
626
2452
1602
239
366
752
1748
977
917
1139
748
1144
726
414
598
348
229
569
1123
510
602
114
357
314
362
1262
176
1012
597
361
882
368
228
1818
286
110
119
236
164
4547
5017
6218
1875
3507
11741
625
1688
1581
6477
451
382
107
3722
9709
3425
3937
2310
344
312
5694
3210
327
323
119
1309
476
978
3487
480
3677
978
2022
212
115
946
14182
164
9015
967
780
12469
627
1854
3594
1403
660
1479
514
534
3651
3595
127
9445
1150
520
124
1183
680
581
4802
9337
1142
1999
13747
5408
1313
816
421
394
127
2122
384
521
505
470
917
5123
2387
5935
1119
1713
8980
2075
5311
11683
313
191
1718
909
692
114
366
153
9420
384
136
221
591
527
2570
8148
5806
9496
3636
590
168
4719
148
260
145
678
803
1675
5971
5431
4069
8897
3674
1547
7641
1059
668
1400
244
504
134
1362
249
146
293
217
271
161
279
113
836
266
165
245
128
167
189
829
674
636
290
1649
861
702
629
631
129
2417
2637
5248
399
1262
5242
6977
1628
4048
4993
12781
2614
3278
2852
7958
493
736
490
3582
736
315
7524
1940
184
1859
3681
2066
248
857
1334
838
355
1282
108
284
370
221
2578
5626
556
240
1141
3225
5572
203
10188
2420
708
456
102
218
271
161
666
553
656
5054
1061
312
869
572
263
4533
263
118
376
145
496
689
3940
3498
652
14317
419
234
3814
8510
883
153
205
308
931
1177
2023
646
13471
805
153
172
309
440
130
9370
255
850
4228
132
129
1843
4420
1202
877
219
661
190
496
115
136
721
210
134
314
154
498
2264
2246
8982
3685
285
7388
215
6712
109
254
242
118
116
221
147
161
138
2206
169
170
379
448
855
477
683
1312
181
213
120
262
148
439
123
2553
433
308
205
153
3502
902
283
894
308
343
874
2133
3337
554
13935
310
495
147
192
193
167
249
1477
104
225
236
215
876
142
1363
162
160
177
126
219
1460
1681
143
659
233
195
228
3421
270
6109
791
13674
1242
9291
468
1706
103
347
301
1367
118
431
307
259
364
1626
647
362
1100
216
423
351
611
1340
329
533
1877
1793
4551
577
7460
1329
132
215
134
628
322
636
329
104
118
2444
132
215
134
625
193
4684
1107
1858
7866
100
678
723
163
3821
226
315
905
6992
1324
353
2254
116
1961
213
116
8973
8939
158
1277
931
8827
169
115
209
12681
201
105
928
924
1166
235
352
6511
122
927
956
8841
199
228
7483
8416
11429
1232
13845
1292
1630
11451
2681
272
308
218
348
415
4946
180
550
404
169
116
1354
184
331
280
1965
8969
2024
9705
146
120
239
232
435
247
155
505
447
3149
3298
711
1063
450
1248
587
3151
350
635
746
137
188
2326
897
138
177
679
1338
2729
320
251
367
339
239
191
9100
4145
8963
995
492
2524
148
745
187
984
1057
871
561
419
106
407
376
1251
481
620
782
113
209
2346
1386
234
3814
385
386
193
1770
1753
164
112
185
253
577
104
330
1406
9464
816
312
169
103
215
228
119
482
8457
1997
231
178
1340
326
115
334
320
4822
609
231
178
1341
324
113
334
5372
4741
436
358
358
1865
11770
4708
10192
474
182
163
171
5174
135
158
5035
159
100
152
170
226
167
167
315
194
283
344
2008
1381
1216
1065
6438
570
1883
445
1944
1474
270
1196
725
518
13967
627
478
947
101
144
108
299
279
1118
1729
473
2713
623
101
1641
502
1700
9038
7753
401
106
106
8599
888
2328
210
242
1663
131
104
527
124
1186
678
707
124
1186
678
702
333
295
518
185
235
813
3170
8908
6109
133
2248
8880
4673
2615
8682
1864
634
2234
248
5476
4553
5952
349
1244
8127
3042
7433
9184
191
3371
663
4030
783
275
9138
13872
1800
919
402
1099
2806
1493
9195
5657
14149
825
6506
4016
134
516
207
359
321
513
8933
239
113
561
248
193
221
198
127
13060
8730
776
111
279
117
448
792
361
414
4006
828
330
408
140
199
224
8999
4447
531
7380
4652
701
8063
1740
110
271
517
351
209
13329
239
9145
103
3388
4085
2574
1940
7087
9404
1126
7376
1035
1829
1456
549
310
130
2118
1898
1571
180
1098
817
529
9453
2821
1997
9010
4168
5132
695
8200
9476
2197
3580
263
182
397
501
128
104
166
229
548
212
162
681
130
171
552
220
705
1876
510
1345
449
388
216
792
656
697
114
101
799
111
311
106
136
119
557
10331
6570
479
1211
208
200
130
2745
4113
1985
1767
5825
7266
3622
402
8921
4576
364
162
2731
259
339
113
3658
227
720
757
169
1528
408
1234
145
180
102
168
241
759
5116
177
547
152
11930
147
8439
4642
456
233
530
151
101
247
257
9187
920
2131
293
4503
14104
4792
9223
272
223
415
515
1736
699
7840
7511
1958
1061
4676
8915
3324
2624
8896
5158
1649
185
714
211
7375
3950
9648
134
130
433
157
114
1027
236
172
122
440
3132
447
207
631
2152
2930
3132
445
632
206
4387
383
286
738
265
142
115
474
173
394
144
4972
15501
3906
5681
271
12715
1506
598
6520
109
295
101
151
1404
488
6908
1086
341
114
3709
227
1642
1552
822
217
296
287
370
184
170
330
374
256
258
9165
109
418
1391
1008
221
8836
163
251
604
132
2264
411
1923
202
1075
2552
12004
8927
754
284
8079
700
5446
156
285
3963
4837
1025
2088
2250
769
2347
126
845
179
3013
770
1008
4608
865
6696
1020
469
843
167
3046
520
858
8997
255
1596
9131
3306
1923
5936
448
397
255
106
118
134
136
433
125
2280
1726
456
1493
131
1199
119
726
10088
155
8393
1653
12913
11994
1367
733
1812
150
171
642
731
1234
954
212
6557
13777
2871
8338
1204
8924
4682
311
216
105
410
8058
3606
224
222
8098
1192
135
329
9167
244
262
1452
352
805
1096
2351
8937
5697
353
406
1152
123
106
255
183
1518
518
120
177
156
132
327
519
678
186
2024
528
120
177
156
116
132
350
521
198
217
202
100
1942
7559
12371
172
3506
12037
3534
692
5138
143
108
1710
224
690
5783
6795
351
4829
361
142
10440
6679
480
134
1294
3481
462
640
723
7281
4311
213
358
1556
105
2333
954
558
1511
6817
3475
1018
757
388
3082
4337
386
110
150
357
125
160
3350
1231
122
192
107
118
281
154
1461
1972
1578
9499
421
795
315
678
783
12689
2987
510
338
709
315
1438
390
103
729
105
194
120
119
302
330
382
168
107
169
107
445
1297
124
351
427
5121
184
422
510
9115
396
286
9519
507
3893
4729
206
292
143
6049
296
124
210
271
346
845
113
490
140
328
1932
211
251
426
282
190
110
742
3697
588
1575
967
887
2020
776
567
5473
603
778
563
668
1472
7721
1455
1665
8898
986
863
1604
449
1542
9002
2459
1309
1798
198
4685
346
355
355
355
1075
3520
107
921
443
221
220
230
297
207
176
257
2443
888
1071
128
257
759
6644
430
4269
546
8104
3289
2526
720
137
521
1182
678
521
219
304
670
1013
138
6705
118
116
212
751
139
1189
679
569
406
161
297
197
610
269
709
2011
1248
1778
8891
5377
435
366
1119
13979
100
241
230
1906
8156
7022
334
1319
12684
232
13719
2325
1659
145
13764
437
4877
6757
13682
1866
495
272
1058
108
1904
102
205
113
851
1459
482
1426
376
730
205
211
1560
1172
259
12622
514
916
182
539
177
12572
8511
104
2303
15350
9445
3446
8289
133
375
1906
147
325
354
153
394
386
3691
147
325
354
153
394
388
433
8732
1007
581
2581
1610
3604
1049
723
488
1510
1338
648
166
275
136
147
2902
8482
9484
436
4510
590
2646
4526
159
8855
277
136
147
2902
8911
4514
591
2644
4526
159
8852
277
136
168
229
1248
613
11452
472
258
166
9132
275
129
13226
724
117
429
268
286
239
148
187
2037
2411
265
280
224
148
474
1485
336
7974
700
5473
367
796
895
1224
612
2186
306
304
145
413
116
361
227
9161
116
115
1308
1750
632
213
1405
8120
8901
2150
8916
4052
4203
100
782
3031
141
4890
5681
710
1054
2589
8836
11535
2248
5945
102
593
146
1183
686
595
336
3272
8446
6009
5487
8962
141
5080
153
4376
845
699
7108
8806
1842
689
1975
4417
11755
559
104
217
390
223
1026
349
738
1994
8908
3081
101
6254
2410
6343
1931
231
520
1105
8830
204
102
104
107
143
279
153
173
180
3979
10085
221
137
149
7558
1992
202
5049
8888
1108
140
189
341
294
7446
2684
8514
2896
1427
944
2349
475
513
6340
1146
130
2813
222
227
315
2114
1059
1791
1307
100
143
237
6128
102
461
449
8896
2842
11223
398
4704
409
294
102
799
229
506
171
4774
218
628
2042
6854
8037
4122
4753
5198
1969
416
1111
8871
629
9199
501
2225
150
1268
618
170
1342
185
144
142
170
610
287
128
9406
263
223
486
146
144
7827
4977
4128
3996
1590
111
117
408
886
7277
409
1829
10468
12047
1799
115
219
139
673
5452
234
206
1129
8946
110
255
783
948
189
196
223
248
146
225
1321
647
1697
1220
1276
5610
160
515
226
105
1234
876
476
874
476
957
713
231
7398
932
187
345
1425
276
913
1902
443
481
810
426
138
4413
1231
338
959
238
204
122
1651
232
102
7427
631
218
265
853
4205
8337
156
1208
179
305
2489
1287
179
143
201
1656
455
246
5460
621
9341
1403
14818
3851
124
216
940
2586
1488
213
273
269
585
130
337
259
1664
237
9332
217
2462
436
136
8494
5803
4036
9490
9537
158
1349
126
180
335
288
304
690
13578
3121
9404
190
841
1961
368
348
223
560
544
635
317
7527
1940
4887
3598
3284
102
359
127
191
120
9383
8595
13619
394
3798
1257
102
1452
205
2685
3730
440
8879
2113
2040
1145
6138
111
5273
700
5040
1157
391
619
145
561
4694
7526
7542
1979
6792
164
4366
557
1065
138
7351
239
104
750
517
908
718
118
358
188
322
120
175
287
498
177
460
958
769
237
422
186
146
7534
1959
4729
170
123
695
625
101
822
130
403
266
282
115
1172
571
613
8947
13095
4490
196
150
421
110
188
943
102
6889
283
118
679
291
670
942
167
500
9402
1569
1270
9325
163
4753
185
185
185
185
899
571
9510
209
152
106
212
5277
2433
753
2227
1679
3943
751
2236
178
3272
9840
4039
3464
200
1789
3784
1828
144
1708
1298
537
547
131
309
121
136
284
257
13150
827
298
206
298
409
103
12622
1355
288
107
717
826
6817
5066
1768
11391
137
1077
285
3976
5408
100
273
177
436
146
658
122
8409
9454
921
637
109
886
285
904
216
194
757
3413
1219
240
1940
210
230
280
133
164
504
145
169
222
105
151
308
310
8081
701
5186
168
1635
11665
1521
201
486
542
166
102
191
167
168
112
808
491
1037
922
1182
288
658
3439
13605
5982
3009
11600
1468
2808
1237
455
1219
118
197
4063
4885
11949
4202
4779
1275
2483
512
207
826
2179
5183
14887
7404
1421
4821
1264
170
1335
289
8952
3173
326
8595
162
319
243
393
172
131
8919
9321
333
176
524
3285
5228
2364
247
566
223
150
255
13661
425
620
367
764
130
2374
435
5353
7075
135
938
526
275
285
9044
9532
612
348
289
406
499
3108
149
1155
208
488
3825
1881
8940
155
949
252
345
638
108
249
317
349
412
146
443
10373
6646
477
319
1672
465
213
304
212
496
4402
303
485
171
2269
994
6850
2814
215
499
1039
9683
14005
1539
304
386
312
405
2158
1337
390
479
3255
482
4276
1963
2546
402
1377
133
127
2211
405
938
584
133
114
465
611
13593
6346
12529
2191
3063
6440
1182
937
673
317
12693
102
1109
1124
168
240
123
611
905
680
8940
793
673
826
475
5659
268
478
357
100
252
302
126
1032
292
477
994
126
1182
387
13564
674
1149
424
5095
1402
364
327
1190
2007
6719
327
4707
6099
365
468
1179
431
3484
4871
787
275
125
503
1158
111
135
245
738
3567
158
591
325
9120
2454
134
560
139
439
573
13630
194
238
307
3969
9606
712
124
1180
404
237
694
214
532
335
312
1461
1938
886
283
933
309
344
884
1911
615
7230
978
9372
235
2810
488
148
1169
156
3050
425
438
298
157
1777
1792
11444
10170
319
684
155
300
2712
5362
1641
11788
3484
11728
2215
274
410
5681
490
972
159
1346
6733
7557
1953
2029
157
1337
1211
3270
11883
6168
374
826
436
129
146
455
619
8088
5749
12892
213
2075
113
1196
9406
2838
9785
214
1258
6481
1306
1377
304
2651
115
1144
156
287
541
2387
1041
486
3584
426
539
1913
781
7692
928
1047
1565
601
7424
9111
1693
5035
1252
207
193
163
252
5987
3364
984
1018
3991
5011
805
489
878
102
164
118
504
586
658
113
506
164
8950
2957
322
251
193
127
147
211
108
131
2999
522
399
5739
4552
7495
4436
668
3092
419
245
2964
3097
299
274
261
346
513
1042
750
206
1766
6773
444
427
1066
749
367
1402
988
157
6490
299
475
363
165
141
270
595
633
106
284
242
3294
8468
5271
4162
2548
9401
5037
8541
347
8941
1455
2503
1592
211
147
133
114
1096
332
776
9474
1840
543
208
8074
9502
5548
2109
752
3541
485
3116
372
135
9442
205
7509
485
4273
701
4026
1781
860
1187
2246
1905
1167
133
684
138
541
2676
1221
133
139
3446
466
3364
1968
546
1383
676
490
1430
1534
468
1761
2093
3300
1597
7464
443
1515
1280
2307
4705
341
356
6552
972
196
974
265
1048
728
3297
342
1093
3359
739
137
206
179
253
112
137
342
711
3358
9305
5461
642
193
3354
153
2339
3080
2032
2003
218
239
278
187
962
478
2058
116
766
215
298
278
962
481
1544
4613
3116
7719
3022
683
1115
670
6076
2918
9497
1026
1363
2470
397
13221
6776
1293
1355
336
1690
3787
930
260
5556
850
1072
628
120
473
306
935
132
222
227
2313
258
929
419
533
119
183
283
143
130
1955
304
458
128
750
397
141
457
11036
3885
2267
2673
2112
272
460
128
696
313
198
211
184
229
698
569
104
4173
6369
5123
660
978
1399
384
388
1444
7765
381
390
1131
528
4789
357
359
6482
8206
8565
6302
5510
3838
1090
141
7476
1713
3454
926
177
4860
1217
141
308
218
195
136
138
113
1281
150
130
9135
5582
701
7985
270
250
147
662
191
1138
236
1137
1235
1062
490
1071
4330
292
2943
1493
3030
3217
1120
121
5759
3775
568
1480
330
116
140
209
204
1155
152
7257
7159
9325
1926
126
111
148
225
326
1987
7549
9841
355
9523
1128
197
165
345
427
501
117
115
5486
426
501
117
115
1471
208
133
536
330
552
210
482
1211
1625
1100
233
126
929
403
1797
163
194
825
1993
8096
7471
768
239
213
148
879
8826
192
1260
128
1274
434
4475
2041
9336
4843
2541
565
537
295
125
134
1560
4339
3226
4226
1588
7104
1032
8970
1582
705
197
205
161
214
101
224
136
560
424
345
139
1080
127
116
2127
475
3580
466
131
867
117
1650
1938
9425
4034
608
103
717
1522
7396
7399
171
4462
5101
11090
1199
1874
1141
2381
2953
2296
5070
1175
1659
8866
693
363
538
351
621
522
275
223
4813
9419
3347
203
655
519
1138
734
413
462
832
1015
984
559
365
303
1462
1151
759
1144
956
685
239
738
1150
385
5725
7349
5735
1566
465
367
1073
1153
739
418
468
2591
1052
367
918
466
4911
6842
2533
266
368
1215
105
1258
652
277
1151
113
1151
113
1153
113
1150
1013
1144
111
1146
111
793
1467
459
365
1919
356
802
1149
111
465
365
798
1152
760
779
958
680
422
445
170
367
976
1379
833
1981
366
1701
2207
825
1383
365
533
363
1144
731
1121
456
1351
356
1040
110
1140
113
1150
113
1147
1546
1147
736
412
1187
1475
1149
423
194
116
226
734
1148
113
1003
716
466
183
365
364
899
721
722
722
724
148
7415
1087
3196
1857
1073
1159
247
1095
358
366
250
955
365
243
441
250
957
366
243
129
367
251
956
367
243
129
367
251
957
340
7357
208
367
723
2057
1007
365
366
310
956
722
751
364
365
324
1155
367
613
938
2223
1211
11102
2269
7299
1832
144
285
211
137
187
3552
281
101
112
173
5201
245
201
298
1653
1030
399
289
635
3019
1027
400
291
326
217
226
260
146
1421
252
363
2054
7709
281
1401
1012
376
2252
573
443
197
928
640
222
2045
1013
368
2252
573
443
196
947
1286
1560
101
863
275
1148
1961
691
1139
124
691
111
11589
3691
3049
4396
1232
4196
298
5782
1321
351
3769
587
3594
146
1641
2582
219
5691
9177
9424
129
9175
163
142
304
2158
3424
6625
4942
9377
3861
272
840
5313
103
865
267
1598
7212
280
632
2267
756
668
1273
3156
1055
1385
1086
225
101
147
282
11504
955
607
525
212
604
9311
178
107
1399
6673
876
4987
3034
1144
344
1182
934
634
904
1571
1359
1545
116
3970
358
1114
108
773
1908
7978
9372
1636
1767
4225
4405
5095
361
159
7011
19930
555
575
934
874
1472
202
756
1835
274
1982
109
1574
5319
1194
394
2042
3923
164
1023
189
284
209
172
553
232
147
177
465
2868
231
2294
818
3531
3945
1613
2063
2067
4434
109
836
3901
2033
4039
2745
3847
149
3503
1012
15360
912
589
2602
349
350
6461
5632
1542
5284
5084
202
8926
1029
486
189
285
545
1181
820
181
1564
470
353
191
178
704
188
887
582
928
373
354
126
3832
752
139
136
219
206
774
764
1505
5494
153
136
363
901
5022
13780
1154
1481
557
5559
558
431
3178
4538
3501
199
217
446
505
161
1593
916
111
119
3505
395
106
558
157
1381
1398
3900
2602
3810
1336
2119
1084
117
141
9456
106
119
3244
8956
4750
751
1141
1219
373
1457
7526
156
172
9474
413
1472
862
306
1442
494
926
314
198
192
973
8193
698
5130
5594
879
169
188
303
1295
242
8269
699
1539
2913
1247
226
474
196
2009
4071
185
431
14862
207
14929
6615
742
321
4800
5737
1357
2569
1995
11321
2264
405
1886
3540
136
425
406
599
283
144
1982
1296
533
8221
694
5395
5809
1755
314
1106
509
3127
314
1100
537
540
4979
1553
169
336
444
847
8868
306
791
7453
174
142
723
342
545
7308
1792
1398
405
7203
7416
1749
516
4206
1110
2307
5093
5085
6903
3564
335
666
2262
522
361
1368
1318
206
5694
305
8883
110
247
202
7044
7213
4823
2376
167
437
199
9333
9297
113
673
931
10391
1271
953
8921
8417
681
5859
4641
7344
3026
1753
973
1768
7659
1768
1462
11746
1451
935
3915
200
1515
592
1282
1009
291
140
5585
6872
2335
4284
1038
331
2289
227
222
6827
317
928
5630
1448
453
105
127
550
5699
453
551
114
175
148
2453
9403
3172
4070
480
468
537
2630
124
1244
338
305
464
4892
369
142
4399
3345
1032
338
315
480
949
109
421
467
5720
419
134
1680
2521
941
846
2808
1565
1507
4695
3494
1583
114
5027
1006
5645
249
286
125
554
247
1159
880
14001
181
6184
8901
5121
1111
213
254
631
487
151
1169
611
947
492
634
1405
108
3685
14954
260
611
490
144
1095
115
970
489
636
1386
108
3709
259
123
455
493
257
347
470
371
293
116
123
779
9385
1220
229
4978
7234
281
4085
292
429
118
141
159
119
570
278
1298
231
213
130
357
5344
278
1301
231
213
128
359
1594
125
235
1508
4227
470
7337
10532
4374
6269
179
3431
236
418
7345
288
253
538
106
206
496
5519
1684
4494
1104
911
377
217
955
1730
387
8147
2444
611
893
1905
322
2205
204
121
151
355
198
137
2212
3420
204
324
357
198
157
368
200
146
440
497
713
2774
8981
1669
4680
110
7530
632
1322
9511
3499
4378
4036
410
901
436
300
1160
3985
13052
174
2562
127
257
8128
128
179
448
2200
1115
9404
997
2304
8956
267
1663
518
4369
2868
281
211
105
7799
4947
634
2039
542
1415
8944
4685
191
173
174
296
1492
12938
395
15486
7824
692
2616
4248
6832
2208
7352
4624
3730
1110
566
523
4682
435
1219
155
567
970
1517
1092
523
225
344
414
127
197
384
118
1844
1194
5633
3752
7373
5432
7670
3153
327
242
422
1171
565
969
132
238
1246
4996
3759
118
885
231
5114
721
1380
318
338
1502
7414
231
8874
410
485
574
3708
4368
1753
1064
142
404
3143
1063
407
125
4597
952
735
318
7209
1391
7381
190
7335
617
5312
215
129
1038
2587
2671
1273
280
1093
5010
273
657
4659
347
6494
946
523
171
4227
1352
9030
903
1943
7451
445
2649
129
385
2004
310
153
198
954
740
325
1467
217
129
231
1970
1344
451
1363
474
5037
2119
8358
5119
2014
2259
222
835
1660
344
744
152
1698
923
504
302
1089
683
2215
4708
215
267
359
293
145
194
103
470
5229
267
359
293
145
194
103
470
5229
267
359
293
145
194
103
1868
716
6179
2737
348
1433
244
3074
1895
225
319
160
100
121
328
143
1423
8962
543
244
275
1527
818
291
578
107
1149
2891
8936
2654
2228
1131
18451
2263
1124
105
407
3560
404
238
586
312
7415
197
909
276
185
270
114
809
693
986
869
125
114
159
3547
1887
118
340
173
174
255
742
173
3150
2992
6127
168
722
9397
1777
540
240
429
343
3127
7180
878
158
1274
684
172
179
406
200
1008
369
559
8894
4190
3617
116
7853
8513
2522
1575
1221
2702
463
189
723
2017
1366
1403
139
476
190
2084
3103
124
934
1591
165
139
476
190
228
2092
3103
6647
10243
6346
1432
1800
3639
1841
241
841
1042
3136
178
358
5830
2240
2585
1665
197
101
797
461
302
2991
197
101
797
279
462
302
7552
1022
1039
1067
1208
11733
170
207
225
192
125
597
1536
344
4782
8947
1122
233
167
3856
501
3927
168
121
3334
7429
2210
937
1169
862
3323
397
347
297
7013
9448
1939
351
1027
6188
297
264
138
122
107
135
152
2676
8086
1072
12813
1021
428
129
1144
183
489
349
639
477
128
405
735
259
5474
411
735
1672
309
9388
1445
4152
1651
7769
148
1587
9726
4862
1573
7470
5598
9190
1314
110
364
1789
578
1998
10411
505
1910
1032
251
155
5499
499
836
194
400
135
6495
5697
12402
2155
2796
117
8901
245
215
203
182
145
317
3664
9172
7941
1187
1752
140
1128
8907
2717
328
1370
797
11177
2555
3260
178
194
311
357
9085
398
444
135
161
2449
1712
2173
746
4950
1561
1451
3960
6597
1159
6464
8648
2592
4139
144
1556
9460
440
129
126
190
120
924
200
5624
396
134
925
200
1477
3814
9458
5087
13545
506
996
7512
4698
2917
7717
1646
322
165
102
192
503
855
2184
347
165
102
192
496
1162
5643
127
179
154
5866
4587
394
1114
640
386
8103
1125
810
386
1449
850
138
306
938
1213
1986
1445
285
309
460
411
3476
558
211
584
1684
111
314
606
266
777
137
929
513
8023
5766
378
5673
346
205
2272
171
737
130
5828
1228
2259
288
702
194
791
1136
9331
4277
7241
4770
3934
3125
2432
638
2304
1463
7599
1979
510
178
3203
639
954
251
6510
1030
120
1158
216
874
333
436
212
237
188
848
3634
6208
2723
9326
424
147
833
1408
342
569
1503
4220
371
400
7381
449
299
451
2828
3161
848
2305
5970
1165
1024
541
1058
634
2819
1066
414
227
308
926
258
2914
3698
347
234
2292
256
2908
3701
347
234
2303
257
929
417
183
477
747
116
161
2485
704
457
567
234
8531
394
323
1457
1230
185
102
3698
3344
189
645
1900
6181
903
2244
928
294
298
309
142
475
812
550
247
410
398
171
1594
924
180
926
280
311
141
398
812
548
246
536
116
1387
8949
2191
9325
2543
2147
1851
1138
6006
1138
293
116
247
142
445
196
1402
13665
562
2109
711
7194
520
424
1277
589
238
408
215
219
304
370
330
210
2167
141
7364
5509
4522
1493
3984
144
9449
1413
491
470
555
7394
793
1468
1328
8928
591
1845
217
5342
3129
118
468
341
272
13614
158
526
730
2881
3573
104
688
5503
5697
8931
6071
1417
244
1053
5589
244
1053
492
1937
10801
489
298
135
2305
833
724
435
2304
830
726
349
112
2301
830
724
433
1526
4115
465
1916
3742
464
451
485
160
661
859
137
487
3413
533
7016
992
2504
5548
2542
1027
9345
1989
550
100
4881
186
381
300
492
508
407
898
7570
2129
1197
1719
1369
413
238
239
154
1872
861
2230
1211
5417
861
271
980
571
838
1923
271
457
417
190
676
777
1505
6646
2436
132
3594
537
397
1245
399
350
8080
1110
624
352
1443
1855
343
11541
6972
2623
7363
3628
7467
1851
7220
4944
2111
1269
1264
9009
1135
221
102
964
1213
3037
1486
649
209
186
433
13949
1037
222
8905
620
451
8996
228
144
13397
1449
703
5156
401
1198
118
240
728
2812
3315
7250
5008
1071
10855
9438
2962
106
1611
1051
1279
1957
212
795
1003
508
9485
8445
731
11119
1013
5341
485
1348
241
306
406
207
3548
11502
3819
2364
5054
14434
2398
294
7383
2287
401
12424
7464
2291
1708
575
4365
8763
4777
2008
9045
342
1455
811
1733
4888
811
1732
132
103
4018
6066
11710
2228
2798
1883
4489
114
220
107
196
208
245
166
110
121
117
389
322
119
179
872
102
398
272
10162
8908
3220
167
174
185
2251
1808
1554
5922
982
2247
9519
4832
6865
1456
238
117
923
242
5562
117
924
243
275
5978
7436
3125
160
149
103
5018
6687
351
4747
2778
944
122
3931
4222
2403
4905
884
5964
1532
598
249
377
406
417
1302
206
1501
774
4231
2286
8665
1458
221
1164
5028
1113
2276
1596
239
214
379
1250
2853
824
4829
5672
2478
3231
229
4428
11559
1519
6403
8926
1985
12396
205
8871
9196
7821
861
1290
9403
116
3873
810
788
1235
1172
7034
1629
760
1274
8069
3933
1275
1784
641
8263
699
5216
3857
1111
167
258
149
166
218
1209
442
308
254
3484
877
283
932
309
851
4942
9098
953
1041
2864
381
260
122
190
261
869
851
1574
5391
1728
9356
3046
1560
8857
1016
422
9112
1602
144
102
114
266
202
260
1248
960
316
2034
2865
470
116
116
125
242
682
609
8514
9855
3455
671
160
9081
2491
110
2511
8981
556
210
222
432
2341
143
354
2392
1248
547
10296
175
584
298
612
572
111
223
110
263
9475
333
531
1953
1681
600
570
9456
6210
2585
6016
395
172
196
2600
9075
377
341
275
1766
868
315
198
123
1866
482
748
280
229
136
3680
8953
3311
163
348
262
123
375
712
755
134
107
143
319
8903
2162
1624
162
348
262
234
144
373
352
754
106
142
1733
5897
5970
7462
3400
123
3507
233
352
1172
1016
232
154
338
269
1391
1876
763
199
183
7536
1935
192
1446
1060
230
154
337
269
1520
3989
1266
8092
4000
9491
2608
8905
925
3817
4477
1478
8914
704
2059
10620
2908
5163
552
204
204
1993
8977
2547
7301
2352
136
219
630
124
1183
683
521
7309
372
640
610
151
104
237
4144
11729
5157
7313
2707
140
588
444
248
3255
1169
14998
6459
7267
1250
211
283
230
725
196
5096
196
183
142
2171
4683
6565
133
3765
666
710
8180
1311
9299
1484
450
987
714
156
835
123
352
102
708
616
245
597
117
5677
596
217
1430
1544
1757
115
4815
113
14322
475
183
1186
156
3094
727
135
280
3520
116
349
7787
331
2282
141
953
334
148
559
358
5175
687
8450
1195
101
148
121
347
208
697
109
303
104
210
229
208
211
169
198
121
205
313
178
223
2670
1035
432
199
189
166
164
158
280
276
105
302
796
8026
849
9451
2112
1292
464
393
2647
371
552
393
1807
2643
7349
4852
1523
5201
6130
1670
150
542
475
254
322
118
251
3330
100
149
539
197
213
295
220
106
1254
4144
2688
4694
145
118
290
726
9392
933
317
1447
10429
925
2566
2293
895
292
1266
144
796
147
127
123
252
359
126
505
241
745
118
2721
8013
13523
1165
187
1219
2116
2890
224
1504
435
1727
750
444
386
170
202
600
251
114
5696
222
897
149
114
1477
8931
199
244
283
687
5403
4779
3921
3488
2456
616
259
491
7021
820
2297
1837
14947
2872
1373
194
104
775
6755
990
351
549
329
407
4798
6377
926
313
275
605
127
675
210
1121
145
1844
585
313
380
458
353
210
1127
146
842
6452
5710
2941
345
255
167
925
1608
608
716
1300
508
1294
1609
404
898
829
7487
2237
8238
456
122
412
207
182
113
116
161
691
493
446
1522
731
333
391
6047
611
1127
509
3099
182
359
1843
1361
1109
2507
455
1245
1432
209
185
358
434
321
334
185
359
670
337
186
357
1158
2069
4064
8965
2274
255
115
1456
4060
10324
284
159
1261
1460
3643
3792
1515
1577
1337
2564
4346
144
2588
3967
9533
13821
12457
126
139
7394
188
576
3210
687
6172
2178
1833
356
323
108
157
466
3167
355
323
108
241
604
1832
1861
231
271
512
3511
232
241
551
423
1161
702
1611
5390
3448
302
2890
5353
1668
5543
5991
220
1403
168
1422
519
1683
1094
3954
8902
2157
217
9256
3017
4357
9333
1675
158
699
293
683
136
138
216
12713
758
10856
9008
4050
13946
3016
6465
290
281
169
479
188
273
427
733
161
14117
245
2465
2650
7384
1154
9414
5514
2570
9448
3210
2682
514
9178
1175
479
563
792
274
436
4367
1152
839
713
2076
1564
4316
163
1648
8883
424
278
578
723
11671
3027
6095
209
717
680
4941
3882
8953
4924
3047
487
4220
3346
1155
281
113
3468
2734
1758
438
2164
5940
844
1591
2781
9979
161
8535
1752
2309
4981
1363
1525
316
3475
119
506
1283
4395
3129
375
455
1272
8072
6148
104
272
6806
142
169
1857
348
166
3146
9523
1565
7178
1304
3205
1659
714
395
1123
347
370
8025
1125
359
372
1415
4897
5590
891
2019
159
170
179
224
204
456
195
199
5320
158
169
179
223
204
449
195
199
334
6287
166
8915
9344
1047
1191
751
200
213
252
3327
9750
930
724
102
882
9471
8384
315
1035
3116
986
305
158
114
983
719
677
1481
1180
8805
1888
735
1898
122
643
458
5531
492
122
642
458
427
723
1094
607
2885
1930
3848
504
612
3146
4748
360
3525
6349
428
1175
347
115
413
104
127
269
138
2166
503
104
415
127
136
160
138
1668
1068
259
248
1593
2656
1237
3251
589
11775
2858
2784
2502
1207
374
459
2126
629
127
2665
2822
285
2426
8747
139
3591
5661
312
295
637
405
406
1322
407
714
4740
352
6007
6494
3280
1564
576
5656
12460
1093
896
2696
2256
12516
8265
1354
129
183
930
2599
131
183
924
4279
504
159
1200
998
5369
2200
430
616
13601
452
905
618
467
7740
1425
636
742
3747
550
146
890
317
276
445
156
104
550
141
1165
445
156
104
550
146
1165
282
156
522
5181
533
9136
136
1141
193
685
685
323
3650
1535
4569
6513
159
450
151
108
503
262
966
139
4329
151
108
512
262
340
291
9385
2486
7261
451
4856
1402
624
539
1688
419
291
211
504
909
2524
1255
4511
2128
7449
476
4635
342
4449
5130
6819
2074
268
205
310
204
1162
1895
116
612
931
203
874
599
340
134
162
3514
1073
928
207
405
5272
710
8268
3939
7044
600
571
15956
2112
1194
2685
6571
954
292
336
174
220
278
9267
2717
293
336
174
221
1804
1185
721
4624
2639
596
8890
6688
3438
157
253
2202
1064
9275
1038
423
700
1404
159
107
680
184
328
619
157
437
367
308
538
1119
1700
569
497
1434
11961
265
233
3733
2778
586
724
1065
1043
3725
861
2258
1650
2385
1871
2553
9667
4043
2447
554
964
472
1272
2311
168
185
335
1774
130
189
947
184
158
964
512
1271
1989
430
171
211
334
195
130
161
1405
581
4769
146
4982
1864
3533
744
7877
9470
1607
285
12711
1647
7408
1865
345
658
8914
401
131
1366
859
5458
12697
1930
8191
270
446
1604
2222
718
1147
7301
6009
11033
1365
1635
3137
482
128
146
100
4409
214
4285
9259
3776
9506
1093
9206
9617
638
523
4083
325
354
383
2319
302
3605
295
910
1186
4312
742
154
7055
7153
1001
7420
4241
3335
2656
4786
4688
351
410
6572
2527
2589
109
114
1616
2027
5788
2638
305
210
855
1365
415
1931
2177
1275
111
190
3387
8840
578
17870
2656
9208
656
6283
559
4112
1925
434
168
251
191
233
1410
232
9161
177
179
9499
441
142
5613
434
274
272
252
191
309
1408
202
101
169
312
766
2170
232
1411
308
191
342
252
168
434
179
177
9156
230
1408
234
191
250
271
433
286
492
700
102
137
203
189
181
181
142
222
546
433
418
143
240
192
234
1412
232
2175
767
312
169
101
201
433
419
154
238
192
234
1414
232
1347
833
768
312
195
101
201
3060
4739
347
167
1059
126
253
179
127
176
5502
167
1058
126
256
168
127
176
1961
4645
423
136
249
360
191
234
935
2533
130
2481
381
1274
204
139
514
124
1160
723
698
649
168
362
254
1254
366
1701
2210
1137
714
1692
367
515
2555
135
763
467
685
354
4585
2413
771
949
133
15011
1459
1154
113
1152
869
143
251
954
492
598
143
724
2280
778
954
602
737
1149
111
1149
753
465
666
428
782
305
752
1149
3245
2066
366
890
795
1462
2073
367
893
795
520
10167
1476
922
560
593
793
834
1141
1460
1531
352
1074
1128
1221
349
233
934
350
650
652
138
1085
658
344
144
186
556
443
106
1616
3450
774
951
364
413
733
1145
112
1062
236
1510
306
1464
11740
3175
2070
363
883
787
733
412
359
907
457
504
592
463
364
2140
1181
355
814
8988
357
1151
1255
367
1357
1999
366
940
9392
718
1634
1009
367
901
749
367
120
7359
141
1150
113
721
1152
753
463
365
179
363
1725
461
361
182
360
1553
1383
924
797
2151
1689
112
123
648
1016
457
356
175
2806
603
187
452
345
231
2606
356
412
765
465
684
353
4580
2412
771
949
133
15029
1459
1153
882
144
250
958
492
608
144
976
597
144
251
958
238
2281
779
954
605
733
1148
754
1132
425
786
308
757
1149
3257
2069
367
893
793
520
10154
825
958
775
921
562
593
791
2189
1189
357
357
310
1494
558
1246
365
1340
1971
363
302
355
893
707
423
3339
17626
1288
1174
396
393
490
522
404
4269
10425
345
19522
7391
18418
576
346
1974
578
3034
4268
408
507
490
393
396
1175
1237
407
507
490
393
394
1175
22662
1277
4624
696
9478
1544
20290
1992
367
1493
1175
397
393
490
507
406
4289
573
4269
408
507
490
393
396
1175
2139
408
507
489
392
389
1175
6351
1169
396
391
487
507
407
4269
1121
4268
407
506
488
391
391
1171
2516
2782
6858
282
1334
1602
5456
1604
2181
346
4102
6828
175
565
2032
2916
2295
186
639
842
1215
203
229
585
117
283
13625
1176
1187
109
514
712
108
837
1112
175
810
380
563
2245
1114
175
811
380
558
1194
5704
2312
125
11310
5400
158
509
713
622
418
110
793
1677
869
772
241
1915
2295
171
1876
13623
1490
9085
2966
2227
1399
2298
402
13624
4338
621
239
822
351
311
104
170
185
115
283
1696
9132
264
121
235
503
1164
6132
7411
3829
7912
353
272
2878
204
1316
4714
845
960
388
258
118
371
436
397
350
244
1253
959
388
258
112
370
435
390
357
3230
467
1261
1416
3047
127
286
797
145
749
961
115
713
4577
6871
4244
160
377
1395
377
326
116
1332
4123
3410
1218
1966
107
1275
430
5244
6718
893
1850
9335
609
226
317
1267
420
137
1861
1474
11393
3069
479
6567
10249
888
3381
943
7151
11739
7098
1489
2403
1644
386
8459
685
926
2492
769
1108
333
630
1026
492
1297
242
119
11831
1170
533
156
464
105
7440
176
11679
660
1359
156
952
1465
184
458
146
9414
504
402
601
3883
409
602
2068
1468
683
1924
350
417
1638
110
4490
1736
11690
1730
1878
188
605
133
489
1526
4159
8896
2536
4225
6458
1206
917
4575
926
580
109
164
472
100
192
3677
769
9289
1552
4438
337
1452
213
124
507
459
8905
6241
3787
213
185
485
119
223
110
187
139
315
248
1247
203
331
373
110
156
2309
210
1868
6466
429
386
344
4758
3439
930
251
2843
3786
351
234
2327
238
973
1085
8151
2843
2947
577
388
278
430
275
563
6740
9028
8945
4343
2411
7927
2745
2390
7519
1990
6927
667
131
193
177
286
2450
193
243
888
269
193
123
422
1609
1643
315
621
3919
4365
130
116
1910
147
633
718
9490
7378
697
5107
136
174
365
901
6010
3603
5450
4320
3437
9212
109
1471
520
383
8131
1156
374
384
1444
1196
1008
1614
258
5433
1106
1210
8137
228
325
567
132
180
364
3288
118
131
375
859
2683
442
129
374
860
2031
251
110
137
123
276
288
214
288
1339
566
1703
9292
7227
1688
4600
847
3090
2449
379
512
170
1066
1652
327
103
9721
330
383
112
11960
1063
9325
1712
3223
5727
3077
641
8715
3007
2416
793
8260
707
5345
374
13730
106
276
1869
327
188
904
165
367
254
113
404
820
100
4252
130
13438
292
201
507
1466
589
613
256
300
200
380
140
152
597
1149
1864
309
187
167
5513
455
451
188
149
462
118
9424
327
1127
405
507
664
7477
2184
149
7473
1958
3905
6917
412
421
522
9033
4434
9521
3869
310
210
173
291
467
3288
121
1837
7815
1266
1093
9003
1822
1411
160
4565
1561
2953
382
291
503
747
622
8843
1659
421
1106
11049
104
182
251
170
174
142
160
185
136
1067
2265
818
134
1067
1633
197
218
12266
2454
361
128
106
309
1361
251
1426
226
209
117
7366
464
166
1324
9081
555
878
229
957
4809
2211
1830
202
546
1235
190
3984
129
1218
501
2912
5106
184
1975
1514
367
238
115
971
151
209
807
348
296
2108
2563
171
320
279
507
266
6385
1156
217
124
148
175
159
115
2987
1636
7813
1104
192
164
104
432
9515
155
790
8951
8299
14572
158
279
324
298
6276
393
104
6269
8897
7735
517
1107
267
583
9545
201
11205
2188
176
343
107
315
7757
1385
280
163
319
9210
208
175
3039
113
112
1174
182
478
127
233
448
143
469
808
177
1893
741
8928
602
115
197
164
169
123
1486
8912
9530
2838
1282
688
6891
349
628
5740
7495
207
2356
2477
1228
1303
757
212
446
112
2478
1677
120
5781
148
117
108
111
312
9449
1421
4392
7072
2696
3942
5641
313
193
4576
614
1647
3934
3422
2869
5265
4040
446
1376
9438
4441
4291
8838
4778
1691
1312
6719
548
422
466
1022
3170
467
1024
1848
1674
314
1234
545
723
1424
190
615
163
1390
433
4282
3150
7523
665
724
2378
2318
1739
203
746
615
1642
102
484
1975
721
1354
491
644
1702
306
311
161
141
1841
5119
2071
2238
4981
11139
372
491
1766
111
655
347
3222
111
655
345
449
930
892
1802
408
107
1423
239
108
217
346
136
435
1339
326
2891
7702
4422
1366
3839
699
5356
2900
128
1414
238
526
3416
9473
167
613
855
1829
378
324
171
126
154
1658
318
556
433
827
7397
2867
8919
1225
737
4694
2194
750
132
1959
1669
203
17616
348
127
161
163
257
1453
1398
7609
8136
8430
156
6671
393
1446
145
9054
4674
925
3786
8155
1722
813
1201
3048
214
4988
193
627
132
181
1072
1140
276
237
777
266
210
157
1880
116
724
2042
2162
1009
1267
6168
395
115
290
4366
8854
2109
356
289
1249
8916
751
143
3269
3181
5763
4799
2027
1735
2870
273
9357
272
9316
273
878
3602
108
113
392
168
122
7382
5510
8943
1509
4017
13866
2800
5059
218
2674
493
248
123
155
114
2015
2251
206
8931
550
217
1595
929
139
1364
417
2004
2242
228
678
1384
592
2858
2817
6288
121
4719
2384
8938
249
592
678
148
398
197
271
144
207
655
1145
268
530
1263
447
309
372
13669
430
389
1890
836
5606
2053
177
179
105
1045
5668
176
181
109
1039
472
8066
1344
4442
3142
2797
1287
453
348
310
1594
208
916
440
122
1033
189
244
1546
120
460
119
211
292
145
1117
331
8021
1137
378
371
1448
5071
135
1944
1015
187
4995
8951
862
1319
9485
1222
5647
3181
409
413
1138
1698
962
1706
462
1473
1340
108
1541
183
635
101
1400
5155
9649
2984
2018
1018
2052
7183
1447
786
445
108
388
4332
2241
330
3247
1608
948
131
1336
161
9128
1540
2551
2313
1675
3163
775
3144
480
883
5646
206
243
4534
3031
517
1152
356
198
451
387
367
137
1852
518
480
572
685
1365
247
1464
3432
8915
11458
4905
9120
1643
8897
1426
281
1171
4803
8884
331
9481
132
338
209
217
2940
13660
3280
2738
1516
1422
472
117
123
180
152
177
279
349
315
346
120
12517
4980
4628
3881
168
14837
248
4917
453
2929
179
7165
654
280
159
346
917
3162
2265
212
236
163
546
608
3145
6626
427
9564
6169
1273
1843
1050
6902
491
205
144
246
472
1863
4358
226
333
4307
333
388
365
2777
1488
287
157
328
208
100
162
170
115
630
1826
325
1989
9357
3073
1485
1161
510
579
156
9481
9514
3770
105
179
189
227
13823
2288
130
312
183
103
115
300
203
124
134
380
2694
150
909
699
260
180
371
6291
1025
2554
1316
587
622
205
1817
664
617
3022
5021
3671
4763
350
6468
2412
7018
589
1687
1579
173
5193
1710
5546
525
9492
5480
2051
2791
8078
1449
1897
2044
866
154
179
832
2826
1248
389
492
2949
4806
175
9223
6804
1339
158
473
1201
1341
3520
5259
160
7794
3328
121
128
303
171
518
2518
937
752
861
5851
6702
311
1414
209
152
142
1241
1416
252
161
1885
170
896
212
5975
105
894
185
323
438
5865
190
274
3632
9206
3743
5679
1777
101
256
2289
179
331
128
249
134
215
309
3145
8877
2059
346
128
258
144
216
303
2228
833
349
847
2324
423
223
212
132
719
147
448
185
661
108
4160
1119
746
1212
1318
454
1345
4097
4159
637
2269
1814
807
3542
807
450
687
1805
158
324
200
315
360
2130
208
1730
7869
1675
1464
7462
9283
1836
4742
5623
552
326
198
857
208
811
1264
706
434
116
127
13493
1895
144
161
199
676
606
688
158
124
380
13669
2361
183
677
607
670
466
224
148
422
2759
9803
5758
852
351
662
1097
2825
450
134
3075
2523
1518
299
4903
8965
215
9357
2234
1292
1228
5720
14042
134
313
116
107
450
1410
286
1821
341
1717
1571
397
929
5539
2954
9295
545
678
1178
124
545
6227
4740
351
468
390
390
390
1401
2531
2359
574
9099
3064
892
1780
228
309
602
5545
1421
650
336
2837
427
451
8925
569
1044
332
553
925
3442
2367
1624
1685
8580
4460
11408
655
4732
235
3778
3105
1751
297
1589
3124
170
1986
2332
525
2337
751
138
175
2196
1357
599
896
227
203
562
391
402
1457
176
205
622
1404
271
1060
1305
9196
4373
4683
2082
343
343
343
343
343
4642
204
5210
109
1922
2235
2373
2094
447
3808
445
3791
445
6975
831
108
496
3761
448
3267
4182
2848
3890
2227
1930
1591
659
400
134
557
1309
358
1464
141
14586
685
110
557
235
1008
2146
679
110
557
235
1007
842
2911
2622
306
1732
774
26279
602
5424
2703
8970
698
3399
682
117
701
5019
1272
5590
1529
4704
1608
975
1062
10529
137
1454
385
524
1171
8022
378
517
1178
367
3480
595
124
1173
710
408
282
708
500
1425
5018
772
225
127
359
5609
121
224
127
360
1495
164
901
527
169
1715
188
209
102
232
2231
12365
434
9665
1054
1887
814
110
177
227
299
2969
2170
208
103
233
290
796
1464
7323
3115
615
1088
603
1023
189
363
265
131
171
166
456
211
114
422
1292
1567
167
5198
14966
3636
253
1811
104
817
489
503
8203
1446
261
503
1576
149
7033
352
1484
3943
3273
4103
2937
296
579
106
787
112
101
260
2235
555
258
460
2619
643
840
870
3585
3653
503
5301
1743
9475
4952
159
11080
172
13475
7034
6944
6783
1059
6636
129
397
1569
441
372
1258
490
1312
813
223
265
240
130
4493
9432
1094
241
130
1142
320
160
401
284
314
1560
1519
360
209
1003
130
845
600
1592
163
361
304
2190
150
149
1171
181
489
138
132
1958
406
508
1780
2810
532
1459
442
359
143
2260
10581
3193
3126
7400
4994
706
1763
295
390
5410
123
464
2492
8887
3740
2742
1546
717
2148
2102
450
3857
450
1885
263
227
262
665
143
256
131
1711
2418
616
2804
6101
5052
1555
2413
649
1320
320
347
116
132
533
211
121
5264
228
412
11656
3711
8149
702
5225
5310
455
240
1961
180
334
392
214
1019
116
216
172
773
4254
3040
1767
9238
7692
5299
127
727
984
272
718
545
190
431
940
5929
881
153
199
309
930
281
900
3509
340
309
440
3546
8157
186
253
672
977
3025
455
1339
486
2797
4239
590
159
358
156
242
264
1433
201
838
1784
222
310
9031
455
176
216
1388
360
846
168
173
138
428
461
185
118
1523
10203
1959
3954
1694
687
401
279
201
544
405
649
183
403
145
9313
117
161
141
1100
6453
5611
3008
309
2382
1219
769
4349
1496
4801
832
1307
420
2278
464
325
359
7363
147
307
337
770
355
792
4627
4181
2042
149
282
5847
4646
337
336
6441
7940
475
1404
384
373
1118
8098
382
389
1124
441
121
642
14942
849
131
693
1731
2033
144
225
272
608
2551
1352
1434
9530
2616
7899
14988
1900
3161
441
401
1270
1885
1548
115
971
489
647
1411
108
3700
1471
13794
1934
145
101
367
219
749
374
8201
8130
703
5288
7377
13255
876
449
1384
8893
1889
1105
237
193
544
1101
1186
1170
176
260
452
509
168
1398
1599
1889
4040
6600
549
2469
4334
7439
375
486
239
226
1194
364
102
503
104
185
1262
356
1925
319
359
275
247
156
347
125
3604
388
4928
3312
119
486
214
291
1139
836
6048
444
163
172
849
139
249
2538
469
445
163
172
850
139
249
1886
2926
2126
8889
989
475
4320
503
890
5913
7758
274
1315
5434
4035
3029
9496
2372
112
3569
4638
6297
4908
438
304
194
195
197
117
101
182
397
754
578
127
147
451
271
7054
203
813
481
176
2386
194
1023
309
573
756
1816
319
123
1526
199
170
165
454
554
1989
15483
2218
7207
7731
11571
1410
4747
2637
2524
4832
437
699
138
6157
8163
271
501
179
190
141
806
197
1580
653
1786
4844
813
2709
2439
5701
4832
1037
2415
1206
499
171
209
187
110
311
118
140
126
325
131
364
1396
187
124
374
996
13522
869
360
120
343
782
633
1870
104
1574
2993
1576
1663
1375
455
998
3780
658
4050
2478
7420
195
163
142
433
587
113
197
101
128
355
1041
8953
745
1389
433
266
7298
228
192
187
7250
4824
221
439
218
2357
200
402
181
122
1455
337
1038
971
11113
398
184
634
1514
266
392
632
1214
1672
901
536
526
140
484
148
768
274
159
304
244
145
190
3040
1550
11695
201
138
475
218
123
405
145
180
330
2844
1193
2374
224
7140
202
630
321
116
110
1809
1261
5020
6340
11121
1289
2795
1126
515
1766
179
3961
176
6112
237
168
477
1422
106
186
207
377
731
876
9013
221
210
564
977
305
737
3054
680
4293
577
278
104
1254
5394
2376
1749
2125
3943
6396
1807
272
706
4717
1359
8440
2909
9781
7350
2485
279
1391
4833
483
204
1479
654
498
205
101
2169
15341
4283
343
343
4682
388
364
386
1341
390
1047
1695
4176
146
223
2534
123
9338
1644
3744
339
494
225
398
856
347
678
892
183
209
142
301
233
141
3371
8700
808
127
713
415
490
331
303
3052
4466
1489
1197
703
2756
8955
1436
139
282
281
482
8955
8999
719
127
1095
10652
609
172
115
693
253
458
423
191
816
947
716
101
347
293
5756
7710
126
9192
214
130
166
563
721
2050
178
129
110
955
296
113
278
166
646
490
266
215
230
1429
6172
764
7105
4094
451
14947
236
6721
7267
3335
616
490
4863
3657
3751
4456
677
5657
3234
23516
319
426
638
3635
245
1240
191
500
7299
3467
606
2299
2106
215
106
5195
109
498
139
1114
2455
276
501
349
1145
166
199
191
192
177
189
940
495
520
113
1163
378
237
518
1230
1762
7323
3266
4991
3665
3180
4124
5495
3564
3843
1828
2187
2712
767
859
100
523
233
435
1174
101
523
380
2206
148
11143
811
2374
101
6795
4563
1928
171
2990
453
969
1028
237
5601
853
808
264
750
622
422
145
200
1119
206
409
1426
1784
105
540
570
291
252
2818
560
1825
4184
971
271
2315
223
221
6676
257
925
6163
4545
3643
5159
4840
1163
157
104
122
308
131
354
717
1485
4097
817
120
530
200
4989
3055
3303
165
178
884
9137
467
1179
110
432
8501
424
1253
314
366
231
1511
2000
1493
2002
605
1566
677
200
597
417
152
228
331
214
122
902
3646
327
173
902
1842
1531
121
200
5394
7226
854
452
132
110
338
140
274
9497
15482
7393
997
933
120
100
354
141
637
704
7376
501
9419
1850
116
1731
145
392
463
132
598
1006
1703
259
1444
342
189
304
887
731
218
2403
1486
4612
7129
431
224
285
165
231
355
1902
6434
456
338
475
1048
557
627
866
929
342
1468
305
435
568
563
204
608
598
832
208
2831
9148
105
1341
2400
15498
197
684
6590
3035
5099
372
860
962
147
5180
266
8918
154
7780
8995
455
1439
312
108
216
213
379
317
286
102
189
197
152
175
110
414
1001
467
1528
2772
9492
9229
1387
390
1697
531
305
1260
601
388
216
760
275
224
1789
256
378
130
7349
294
1687
763
225
280
1993
195
1035
2504
673
2619
217
117
1517
7297
3285
1115
6131
3267
2958
2968
5820
1313
211
607
582
157
1295
953
1173
137
914
1588
211
607
582
157
1308
707
1434
1129
848
6933
2190
1014
3381
1009
6957
1774
7430
153
114
1047
2648
175
1167
121
3074
639
707
1055
940
915
9430
697
104
1901
1884
123
164
499
110
499
4493
842
730
166
115
716
232
421
2625
729
166
115
717
232
420
460
1443
123
164
499
632
499
7037
3862
1238
916
157
170
778
9482
3748
1037
9486
7760
387
147
192
668
1334
101
105
876
300
9193
312
499
2738
340
310
154
354
847
123
3789
4766
350
367
6438
5700
3313
146
8899
164
104
119
3354
202
1146
553
8987
237
142
4701
7417
1679
325
451
243
910
562
222
391
120
5464
1913
193
347
219
1289
1009
866
931
347
881
119
4451
4993
6894
1912
1245
2009
7236
4959
581
153
232
177
210
3039
9335
1566
793
342
929
1297
9946
577
616
2797
172
206
1803
1243
3614
11571
8829
3106
140
179
376
2557
746
9290
11601
3104
2184
452
308
3501
1143
269
257
1124
248
174
202
309
198
3206
919
1125
207
174
315
201
2238
946
309
194
857
2418
1245
3684
6781
211
13453
174
1909
9128
2757
858
468
5864
5669
932
120
7363
7194
5002
2851
394
247
820
465
392
1175
401
234
159
157
965
158
1601
208
294
102
132
144
3865
233
3613
5605
457
181
834
101
497
5487
181
834
101
1900
3702
813
332
576
1029
252
15324
163
5264
4022
2925
4627
255
4795
396
3651
655
1125
483
142
181
401
608
3836
6829
6704
871
557
185
1812
7273
171
142
4815
460
181
183
393
4184
2733
4293
6616
11332
314
1394
2913
2720
8825
1228
173
121
1427
779
382
807
369
718
164
1367
11695
6687
750
641
720
5646
778
757
152
501
105
204
6833
5127
169
465
138
210
2025
2324
127
3501
9358
918
4884
9277
3710
2015
341
8692
539
940
5468
151
3063
5393
850
328
1210
695
4903
374
288
229
366
308
1860
183
162
106
211
221
398
154
340
207
404
806
1989
307
294
123
1082
776
574
1073
154
4746
3550
5972
1363
549
632
2375
899
599
3546
555
631
1904
6010
215
231
136
373
174
191
13584
107
2013
1502
150
7357
236
752
366
310
1060
923
190
1659
168
180
257
280
1398
107
6164
103
472
469
114
2490
2894
2513
2001
5373
10330
1006
646
1459
366
324
173
193
146
942
305
1032
600
1362
5554
195
127
4666
343
342
1102
8765
6222
2753
1549
6189
5393
1354
731
1704
11662
1485
9483
4682
2140
2151
535
5722
1127
221
1261
119
474
8220
2953
830
469
651
4021
5401
4000
1070
1089
1434
1376
168
909
1595
160
464
278
186
558
1452
344
383
1465
2973
1146
1175
1046
1126
1158
1046
6199
7186
213
246
164
6565
390
199
156
1766
153
351
492
213
436
251
624
3114
1848
474
423
6835
340
1244
473
531
897
6102
413
110
146
178
118
619
192
657
357
446
311
118
263
124
189
207
193
2549
140
7400
1184
781
6933
4637
628
405
640
313
332
160
118
188
206
193
206
1836
694
141
134
1404
252
292
312
658
2974
244
283
6718
5927
9178
3204
216
1932
6564
107
276
442
201
8880
5585
395
1200
338
148
893
9416
2895
481
13488
825
6441
477
3612
2739
307
7397
339
385
2769
3428
507
519
184
196
254
100
381
2954
438
144
1960
174
2256
229
13541
2077
2837
8242
703
5377
10233
1375
792
1547
283
1316
161
1845
1073
1687
9507
1569
702
2423
909
290
303
1259
285
2331
7495
3518
11116
744
3753
474
2935
2905
3243
132
376
257
563
252
140
2196
1069
132
376
257
563
252
140
1671
2628
1055
103
140
756
2696
2245
352
719
946
1434
370
5718
642
5521
9249
1283
140
757
241
4894
1137
6887
2445
6594
7232
433
164
292
141
203
467
389
141
409
1435
3409
1956
1025
515
2080
7226
729
806
3164
2334
5818
239
228
190
113
582
221
1028
1677
1354
2757
537
213
297
179
341
233
293
121
5772
533
143
309
361
1893
444
2354
287
264
293
1179
4778
7889
1174
440
4632
5484
480
3099
2227
224
304
128
821
229
247
2055
1217
599
201
150
821
229
247
1908
817
1812
220
2754
4043
3168
4835
1125
2941
401
468
207
1430
453
474
555
1261
2178
480
651
1312
905
2441
613
829
2352
460
205
180
299
101
378
649
725
2521
154
939
1401
1645
708
5090
8134
700
5076
2885
1101
1714
144
1163
631
145
184
2103
2021
325
168
1196
956
2391
11693
183
123
325
981
9347
555
8786
8989
2786
473
629
590
207
311
177
225
663
2743
332
4001
5037
472
1762
686
1518
8905
1017
576
1718
201
146
276
355
431
207
9176
837
184
275
981
419
218
303
450
109
5824
446
158
184
1964
459
9439
293
3704
666
2138
204
3114
172
6543
6534
9402
2840
1406
508
841
548
1770
4688
224
212
117
106
261
175
166
182
639
1012
183
1015
9116
3423
653
183
282
2961
7462
111
133
2034
285
570
298
295
304
112
484
799
570
298
301
325
1115
9132
1474
129
1863
262
187
114
214
237
2443
684
962
260
107
237
211
470
148
102
264
4910
146
260
382
158
331
918
4582
343
6550
184
1899
141
220
227
143
155
215
1821
4051
141
220
227
143
155
215
1820
4051
141
220
227
143
155
215
203
246
250
7859
183
208
1680
118
266
114
1086
3109
9450
884
9694
527
218
9437
2717
385
294
1035
1009
320
1472
433
1033
9278
1038
2074
2560
116
314
1147
717
1840
1313
1493
323
317
520
179
614
2518
2704
2922
875
5165
994
669
8941
952
8924
150
1817
968
2636
172
910
189
719
1588
921
146
1455
404
1080
172
909
188
718
162
1399
862
1437
5453
724
472
786
8472
746
8681
689
4524
6935
117
160
538
3578
502
9857
150
636
7539
1938
794
387
2968
460
169
791
186
1246
199
202
139
117
615
637
350
100
12515
3333
129
2772
5695
6772
5014
204
1943
278
189
511
309
165
415
538
280
152
303
946
5807
931
7392
297
902
2126
1954
524
606
180
754
144
1174
177
3676
527
630
182
754
144
1068
327
285
100
125
278
1506
8045
730
3494
2576
8883
3217
1010
1458
868
753
8891
761
2445
715
1280
3200
9089
1015
1614
2330
1615
2811
8870
1215
808
533
1952
3638
802
603
401
14936
745
1615
215
268
248
449
931
386
334
1832
1177
389
9186
173
163
806
267
9615
747
8743
626
4023
5030
349
2147
7185
363
431
336
1549
534
8892
4624
2999
3701
306
142
350
352
3654
12778
2520
4686
856
979
151
137
946
502
154
305
119
129
1391
978
151
137
946
506
154
2657
849
111
1220
2171
9373
342
112
1220
1658
6545
1023
696
5009
9178
293
1293
479
1462
9415
1508
3900
2445
635
9005
635
948
1183
3055
3589
287
692
9111
741
1028
750
624
659
362
2904
4229
5064
2616
545
193
587
282
433
1309
1472
260
2368
1596
1081
8856
1079
2417
9540
1932
2716
2682
5233
6871
245
278
702
548
323
989
360
127
219
178
257
5195
7047
7345
1889
10841
1156
856
9029
1983
586
4908
13013
2290
13333
102
237
430
363
201
7396
363
192
145
213
270
293
472
6198
646
9290
2818
162
9395
9293
8639
5655
11517
3656
187
5020
134
4823
11959
9424
665
4022
525
297
7571
12687
1872
127
193
187
707
111
119
153
125
3589
3024
194
1281
908
1649
8344
1189
1222
4406
13666
537
307
541
100
245
291
142
417
425
186
254
296
414
393
5468
206
302
250
143
127
419
425
185
254
296
414
393
1767
5221
1459
1748
1358
373
300
133
4278
9373
916
695
8217
2754
325
1842
555
271
5971
556
277
504
178
6477
1699
8754
1206
9123
3088
172
8769
231
515
1015
1435
383
408
821
7941
379
375
754
384
1107
5506
1313
746
2221
5234
1302
500
1137
388
369
1463
3153
1143
381
366
1461
8154
2223
957
3692
233
345
119
7825
1073
6508
122
172
11067
996
6978
1723
13803
4950
1215
108
339
767
214
445
235
545
251
245
1301
4065
3289
9681
914
230
11260
2019
1229
236
952
545
3249
8958
4003
828
214
102
6024
532
3159
2893
293
9190
110
216
455
238
100
714
1690
312
581
1193
213
299
1863
7513
1945
469
195
124
940
4063
492
263
719
693
9886
742
1179
635
1140
516
1502
1138
1572
142
601
1897
5584
8846
1176
3256
1370
554
202
157
376
287
334
226
794
2432
200
236
123
140
153
292
280
223
2496
479
4792
699
8102
855
140
153
281
280
223
1640
6520
2305
211
249
467
5205
8862
3805
137
1274
340
8919
8880
306
446
519
298
475
2403
11115
107
307
320
265
1295
160
111
113
347
1908
6350
1719
2868
2791
204
461
375
155
8867
110
4250
141
2157
200
116
236
175
4092
4439
4588
308
286
175
777
210
1083
138
143
1145
8890
3349
8866
856
1112
239
1554
5727
8018
360
321
1211
940
10624
4370
124
139
9437
103
469
174
127
1596
9480
328
5526
3356
201
3314
185
126
501
243
252
2934
9458
6391
181
124
162
1232
2962
1230
1506
1642
689
680
1143
124
7126
3945
9603
1830
8809
4732
551
125
222
403
5262
2807
9451
1287
2350
998
3675
224
222
3071
183
422
5875
225
221
3000
180
411
5814
221
216
654
107
316
2126
7857
1577
710
9035
2439
8892
4191
111
215
1538
1129
5358
11118
147
901
1210
454
292
350
114
402
272
196
100
141
440
1067
7448
132
224
179
138
9271
626
7322
1073
9371
515
325
278
155
302
221
127
232
4008
315
1016
8850
3415
3639
1638
1441
834
351
3636
249
172
138
1068
7771
466
124
194
1960
818
706
100
299
276
104
144
109
460
1350
843
2950
222
1221
1418
1206
248
227
110
143
123
2806
546
2732
1248
145
201
1644
4663
7545
1577
505
291
1582
6585
402
6058
647
548
1412
178
219
152
153
364
195
118
159
1371
877
8896
414
1275
156
150
125
11949
224
224
107
164
172
194
463
171
258
1070
5171
6807
7074
8227
5703
2678
1533
5336
1640
5340
6886
9862
6436
11620
265
583
1395
161
615
572
206
218
1089
1444
1371
134
1003
8645
979
117
915
9293
557
205
141
218
9355
3660
1426
8902
8418
5448
8968
3837
279
135
687
2731
9410
349
140
138
1171
150
492
3728
309
900
609
436
3246
5999
559
9362
6430
240
9062
2403
1293
3659
384
1084
582
172
304
1003
520
6449
356
4881
898
3240
5597
9094
473
4513
489
3269
9246
1661
697
891
5411
13676
569
116
176
105
121
8155
314
114
3718
227
1192
8228
697
267
13596
5544
6225
110
179
213
476
632
740
287
2307
143
1174
160
488
12353
10495
8837
3343
418
277
583
3397
1983
1196
1199
8671
1245
3924
4950
4432
224
1408
148
216
4364
1978
141
1147
419
193
446
1325
169
211
107
506
13614
1256
1050
2157
6356
8728
3138
2236
541
273
420
469
151
123
118
100
102
687
136
657
162
1183
176
158
651
2108
135
394
2194
6879
4017
9452
3886
2197
1000
3050
6264
2395
1425
7476
3515
2887
319
8912
4559
424
183
2190
1329
901
222
225
975
1637
845
530
283
515
463
2377
845
527
266
423
2699
111
139
443
279
4960
630
111
6949
8930
2772
412
3271
1824
13758
741
1318
278
898
1504
143
123
966
421
167
194
159
143
123
965
457
8874
694
9433
141
359
1183
124
520
115
457
485
9397
198
7435
595
615
206
5307
495
205
1138
111
1069
11659
2015
164
281
4561
5660
115
270
13805
5127
8952
8988
2197
367
9224
172
1162
3650
1153
2442
6303
9374
177
1254
2248
130
109
242
5526
9331
1666
1570
9052
168
12686
9390
2432
2044
3338
6583
2067
5801
11686
3583
273
896
197
923
123
399
336
13267
2724
10966
1831
128
148
319
8946
234
306
358
351
215
171
194
174
595
147
4586
920
687
2136
813
403
3985
7717
8937
6163
1363
1473
8466
545
711
402
1184
3708
8405
377
1115
584
380
1425
4931
9336
839
626
555
294
325
1402
739
1257
454
9006
2730
11407
8890
8476
883
129
307
925
281
890
3470
111
308
767
281
906
3467
127
308
437
725
123
157
1188
479
1642
361
196
196
2289
1978
2021
9305
3253
2722
228
1940
7531
3356
1424
178
127
268
492
126
406
8848
9446
407
330
1629
311
9446
681
497
366
161
101
134
1254
8921
4210
4004
9437
4895
9507
7386
483
435
577
300
1662
1923
127
168
160
4540
418
5471
558
391
897
1757
8886
746
512
113
1192
228
703
968
4469
101
110
106
141
5496
222
7295
9089
1786
2859
129
165
456
134
222
1258
1190
709
238
708
7274
1142
3774
8896
4112
1438
433
162
417
564
100
330
7449
3362
164
416
598
109
552
154
216
189
1368
1379
176
500
1331
4504
4748
4004
2793
9398
1977
271
274
10865
1454
5982
1624
1356
1623
6563
1995
10120
160
398
130
145
578
847
902
1007
1603
136
1427
1330
110
7302
2369
208
944
1193
414
1092
721
250
5219
699
2388
5942
217
615
485
1888
1411
135
572
439
1168
535
384
5853
413
148
198
446
1989
614
253
409
190
134
166
190
443
1835
2264
1117
395
384
1448
196
1326
274
831
160
1833
9368
3546
127
203
1678
472
424
125
174
172
624
326
11983
1138
2183
1444
373
182
8303
2264
202
1736
357
302
5479
302
1024
182
100
112
419
126
215
352
2653
5064
9469
630
144
467
137
132
610
203
1473
505
267
230
973
224
161
189
372
8922
1729
5134
700
1685
12270
6500
2275
1003
186
1642
8574
9041
4965
6935
5215
7775
121
3066
297
202
2457
9346
11355
182
742
104
932
235
7314
135
1706
8494
6169
7799
1941
2187
395
196
103
352
109
9332
4447
2037
343
2599
1448
383
925
1114
2431
7381
5664
385
526
1137
369
13645
418
216
9454
11501
186
107
360
645
481
1253
373
565
108
8963
481
4771
736
395
225
190
8057
140
375
1139
227
262
5727
498
1442
472
263
2287
1685
3863
120
561
532
214
194
216
1360
9484
136
4832
368
166
4070
1323
1990
7477
145
1515
7935
1321
296
9725
121
1189
220
1492
301
8670
401
8116
501
11547
206
5187
1076
9167
7520
105
4941
7160
6537
1262
2578
230
244
112
1659
342
1429
128
936
397
112
444
8920
439
117
101
11688
210
235
241
379
1592
1610
2962
8914
6433
5725
1160
10961
641
123
510
325
6992
1521
704
267
110
6681
314
1350
753
126
691
4864
993
4287
9044
4301
5976
765
589
703
117
474
175
135
130
340
127
1240
1527
3752
1078
500
9310
517
1988
531
8804
695
7427
1700
837
9014
3276
2215
161
254
131
119
109
112
184
112
101
183
111
100
132
1078
3517
4501
3961
298
3778
2884
156
9410
155
985
6574
108
183
112
101
132
1054
3502
6046
2917
296
13696
9297
570
6670
8960
549
142
311
388
4890
225
223
321
162
295
132
537
489
9070
3314
4649
2462
5703
267
1208
622
13336
1264
6625
2053
2703
687
2173
6354
6940
440
189
105
1906
1224
605
1133
172
996
13576
228
1130
2380
7345
1107
8891
1862
1073
578
1124
7553
2283
2196
209
605
121
351
235
3509
2039
1012
183
103
168
304
549
2309
136
390
186
167
1448
1769
1069
6135
1781
1984
2292
9407
6640
7176
389
1088
248
5470
1254
1656
12767
102
147
4505
1231
2008
3973
4472
521
228
8320
675
1340
4881
158
11696
380
1441
10542
274
4076
2258
1148
632
305
885
1460
6801
2886
1164
4053
453
118
2972
524
3585
1955
195
314
643
110
119
794
8856
156
140
327
382
109
889
2661
2106
170
133
15056
211
228
5383
1050
855
1177
8935
3592
2690
136
492
198
221
5847
13872
3196
5955
2875
3390
1817
583
222
1194
101
5995
696
3546
2879
1061
4729
343
1124
292
2334
2270
6426
3698
6823
2417
102
6740
2123
198
205
121
111
115
412
112
268
220
122
182
9340
248
168
186
1413
9902
4145
4570
2772
1088
152
2146
2532
6229
1051
1855
14328
204
5453
1534
130
519
197
239
199
567
5888
445
199
567
1948
7772
111
179
3445
186
1230
12718
107
9436
293
362
3070
158
2066
10412
8860
2454
1512
156
126
445
450
125
477
1177
9328
6913
617
2519
1223
209
1061
4349
2512
119
807
211
229
1235
9367
4204
9101
2929
698
2820
131
195
175
155
642
4047
6450
345
4741
1019
13685
1433
1919
5506
13908
8164
121
136
165
119
155
719
131
4131
480
161
527
1338
6715
307
4054
3514
1466
114
820
550
5899
825
105
548
4252
3141
845
1273
2033
1261
254
8031
7241
1411
990
3242
5784
539
411
122
119
1128
511
9380
9463
1604
7218
4270
6670
164
165
4772
354
6481
133
188
3295
8358
186
767
4755
356
3690
484
8429
733
1201
223
8865
5934
9053
1863
428
100
100
247
118
488
103
170
204
327
214
355
183
119
123
215
182
119
306
110
1000
602
133
207
272
319
329
148
132
2740
10032
1226
6032
1574
499
161
265
1583
2594
630
8934
747
2186
5048
6790
3147
498
265
1581
106
922
2166
116
115
104
678
185
309
566
7921
6409
1222
171
7786
745
354
5528
6153
532
552
9108
119
2983
3338
2491
1136
320
109
104
6048
253
237
6516
110
109
142
2674
904
121
7307
1798
5631
2732
350
674
190
2343
948
563
510
216
118
693
154
2414
4966
2595
2792
397
129
197
174
2081
3622
226
339
118
2689
456
4572
7359
140
119
116
199
108
331
185
106
370
184
6112
4601
10249
8852
4059
2450
375
130
125
270
212
3589
315
849
214
5060
2897
4460
4798
7075
3395
4483
180
2517
9063
569
476
172
289
212
461
3237
477
171
289
212
465
1870
8321
1423
1743
3202
275
1306
938
610
2293
191
210
416
373
659
151
113
123
1680
110
576
168
138
136
222
913
342
143
1700
177
215
5077
2062
204
1521
225
1175
233
801
8598
6234
5036
4155
7353
878
4506
1234
223
11652
1004
1292
1729
505
1107
422
295
1151
156
6440
350
350
4687
264
144
5267
126
1197
5684
1193
2249
274
144
691
8953
8881
3436
5202
706
8618
110
920
620
306
216
124
200
106
5856
8907
3437
101
102
122
858
227
3615
575
150
3231
439
285
420
433
838
441
5607
838
1861
856
385
366
7780
1471
536
367
1447
2269
182
105
13721
15346
1627
815
256
386
398
5310
491
10184
529
746
103
1288
1288
156
133
640
2356
1024
555
216
2848
13623
3244
2814
704
9277
424
815
404
817
410
217
245
270
793
7130
4936
1651
7341
2201
2246
5707
3233
1420
130
312
8903
4052
9456
115
248
211
289
259
190
124
173
800
121
6239
2871
1149
2489
261
267
1039
281
339
11431
1523
100
228
147
222
508
623
405
119
280
101
180
9137
8176
695
570
2143
267
9351
1916
7525
141
1159
373
217
100
101
117
401
6199
587
4025
4042
8890
949
222
761
253
1360
679
268
201
369
1057
1377
106
137
5829
3453
113
140
1053
1393
1648
286
439
612
253
215
126
493
173
1146
149
3085
639
135
282
4025
6599
3254
1081
314
1214
9474
1345
2194
8948
4616
314
2887
6810
1667
7366
744
2213
136
1573
650
1857
1056
166
244
5498
229
117
1058
167
248
498
3030
4999
699
4798
9114
798
8251
1164
8269
692
5073
1421
127
173
180
3687
1310
367
271
532
2918
136
412
424
122
104
108
2346
945
137
141
3070
3906
13577
8701
4871
147
141
178
7355
216
6081
1276
12436
7136
1863
531
1888
190
479
129
142
129
551
146
1497
618
213
657
722
1012
9465
2846
8884
12078
337
6943
860
423
189
742
361
161
683
458
2267
712
992
1462
2692
7273
3185
719
106
1090
1344
1178
407
2121
197
501
515
563
879
6308
13608
2279
5127
6753
5199
124
121
101
665
107
288
208
407
369
103
229
286
128
3085
1245
927
660
243
9271
4801
7231
589
1541
181
300
310
224
821
1198
475
911
184
1633
8877
3232
170
441
8841
508
9339
2680
9710
3861
1031
3513
8068
690
5232
341
1986
1200
121
434
465
113
1840
145
106
194
9015
475
8065
695
5349
2956
1141
4076
1432
1868
959
830
9395
8893
1859
8491
453
463
105
431
1140
390
367
4988
7505
1982
3115
1130
329
367
1395
1155
3123
11971
2788
2630
300
1932
7547
670
168
103
9486
1039
628
102
289
1049
423
1527
246
117
162
1057
2108
679
9421
7399
7985
8914
8769
450
391
1268
5699
13664
1561
4283
2511
491
7339
150
767
386
814
5678
381
1264
3710
116
7307
4917
516
124
1172
728
518
122
1411
8273
622
111
251
3398
228
142
525
4207
8954
5675
107
1847
7894
150
1745
1554
2804
869
115
156
5402
158
1540
389
265
117
11714
540
244
166
115
123
215
200
151
191
1668
6913
1857
7427
5884
8271
692
5110
1312
147
8710
2289
827
822
1016
379
3205
258
225
248
9451
228
5562
703
7897
1157
1188
4771
135
759
7980
4884
3913
132
1146
342
101
162
1238
210
208
230
9499
196
13807
116
11949
750
156
638
433
533
165
468
1405
1748
3428
481
2227
6471
1420
9000
2543
7336
3185
1081
6030
165
191
111
11678
139
353
183
293
136
222
423
261
107
110
144
208
154
114
172
164
135
246
7341
234
2290
8888
11444
3732
5391
158
6722
186
8900
1565
134
237
120
127
104
246
492
215
277
433
208
2274
1048
157
497
9379
319
1284
639
8946
5906
8875
117
1146
402
155
548
2207
3997
166
1479
3210
290
107
9023
168
1428
558
108
171
196
1415
800
143
265
237
12534
213
5202
1198
113
6652
2841
4118
4727
199
1589
963
310
935
403
804
140
744
1314
154
228
258
729
5610
352
195
8978
233
1622
6706
4945
9126
235
123
102
107
228
330
863
1679
1943
912
2956
1979
8964
1972
684
2013
9154
361
554
1231
1881
8043
1222
4002
1969
3581
562
296
543
242
3661
3069
4681
2653
700
9102
3060
248
141
6154
293
450
125
123
1142
184
490
243
4018
8897
552
4530
10387
2173
259
1830
1174
4740
171
3713
9080
9448
494
174
1141
115
3107
121
893
166
281
1296
1733
2154
1988
5144
1990
5144
1991
112
333
2889
264
2216
1677
4395
264
874
10300
111
244
230
260
127
113
1407
350
1475
1583
323
21102
1061
442
9506
9399
3939
9283
544
120
1176
108
947
1206
8889
5426
5239
241
1442
226
103
279
126
107
232
3091
125
453
1218
422
453
359
193
188
3338
493
3669
468
359
195
188
1871
13626
694
173
442
556
491
8583
198
887
159
325
339
2939
6514
8955
3113
1479
160
109
1979
139
108
306
180
101
112
161
4857
197
321
188
169
5833
163
375
11693
4545
9447
523
749
116
175
9436
5403
167
284
1284
455
2520
111
134
102
6674
2184
1561
1043
895
9358
184
912
202
118
175
261
572
3060
203
118
175
262
573
3065
202
118
175
260
573
5901
9512
231
2396
511
108
4201
131
808
194
4862
1052
1451
1634
1147
4656
742
928
1509
1377
3692
1599
7211
2867
868
1306
7384
9417
2438
2393
258
1736
1637
947
372
407
144
516
862
1335
380
115
544
376
384
130
811
1333
5176
334
370
382
109
125
1875
3838
5806
5210
595
692
374
4636
353
346
6454
778
124
755
103
7186
226
129
297
412
133
137
192
419
331
262
1899
479
3717
9574
3676
462
420
331
262
1424
259
539
8867
2143
8940
324
3659
800
8884
800
1020
237
1294
364
157
647
550
685
1121
550
108
1046
323
5860
102
1123
323
8798
323
9236
11485
314
1412
10437
220
221
195
229
389
108
428
117
382
1762
210
1209
319
7533
752
8839
665
1633
347
1046
659
8826
745
402
363
743
267
254
10462
1455
383
355
1203
399
1768
137
467
180
6116
131
187
458
122
134
3384
8353
2258
4406
11689
5033
7226
539
6083
136
200
324
8942
485
240
168
319
101
5834
4005
9241
4993
3550
133
2019
1136
1263
3704
227
339
121
7789
4273
1151
240
734
684
1179
124
522
323
249
517
245
185
228
219
4518
110
317
261
379
164
944
4014
388
305
284
148
1447
1089
810
1047
690
289
466
146
114
120
137
176
213
1413
13625
538
177
422
807
500
4845
3685
923
136
344
711
2534
125
711
9643
396
129
186
156
190
208
374
736
4765
102
120
559
9432
151
3944
9414
488
1097
141
113
195
379
341
393
380
252
2531
181
113
198
357
395
9022
1160
9371
3589
208
192
222
284
171
864
652
6120
387
140
373
336
3186
1118
2158
22691
772
4725
153
586
8969
3448
9545
1336
278
239
129
209
1970
7505
2978
9392
2522
6605
13494
1746
109
143
230
1050
9289
1929
592
5343
6667
1663
2262
6004
3309
476
742
203
703
220
309
547
8832
504
831
1246
190
213
3579
727
367
390
5459
857
8965
4459
8837
825
221
3180
8849
523
3611
409
110
1422
1674
1832
3067
8159
12650
726
10874
445
571
1508
442
1728
940
236
2365
2165
2679
7185
1507
547
6721
3514
11730
4279
121
339
114
3690
225
913
194
596
210
244
113
271
191
144
209
2915
2128
341
603
112
271
192
190
405
7800
121
339
114
3712
226
146
2266
1493
916
9298
361
282
1583
3719
1122
207
2414
1569
4524
4107
492
191
706
677
209
720
2652
128
707
677
209
720
842
5528
673
5211
700
8270
2664
1155
115
619
111
635
4614
1285
329
205
112
411
596
4240
1898
276
794
111
182
218
131
372
130
187
787
134
488
119
746
5350
8974
3744
452
361
556
819
143
1929
1412
3563
7689
8918
5830
10169
6505
162
8741
6812
5071
1768
138
458
352
817
3350
494
3143
225
352
818
1895
1090
7170
523
317
5177
8904
2662
639
1094
4478
1832
6262
9460
1600
373
1093
484
200
380
1459
1045
1279
134
173
821
2502
6809
630
5309
210
500
565
111
181
2704
3062
501
565
111
258
224
2043
2061
1181
4337
2374
965
6050
9275
701
559
13771
473
491
147
549
7338
1490
428
9102
740
5491
4735
356
357
351
360
6462
3455
8376
332
406
2277
1792
598
146
3114
131
130
527
1883
207
6346
8989
438
289
165
146
267
285
7540
9294
4255
8956
452
249
132
175
175
143
163
641
276
442
892
587
7856
453
217
1230
8237
876
252
1174
186
431
1477
9509
738
126
389
7143
146
441
106
171
815
918
577
142
443
536
113
620
163
1884
7684
5310
1676
8810
188
148
277
160
447
161
115
152
1868
9455
6111
1404
1156
268
345
133
185
228
2223
4280
727
534
164
256
3631
702
5452
9034
497
154
292
100
144
104
2038
549
124
548
1465
2353
5853
699
228
315
395
9056
3374
1313
8927
12568
5933
9460
2196
108
112
3114
196
221
621
105
506
455
1040
718
3323
3013
1207
313
1218
9266
156
248
932
6601
2804
9481
2829
6573
724
1369
107
130
183
293
232
110
294
237
383
412
1087
127
8383
247
1652
150
616
245
516
207
433
581
846
5759
584
846
1645
139
4045
628
153
8916
3178
592
9273
6183
9749
3975
2933
15010
131
137
5473
694
8036
1054
5840
4744
2768
956
196
132
140
1733
292
136
4816
190
4319
1709
2847
8433
3675
5205
689
8148
2164
13867
182
3121
259
334
8849
8490
9004
176
116
425
103
845
716
166
1990
7539
4398
734
870
683
1542
8940
1426
9264
644
2482
141
420
107
1111
3743
226
222
3098
1141
4667
7844
133
108
218
207
1417
7222
591
13498
9782
772
3209
737
799
1645
574
207
547
331
6610
309
1759
669
175
223
3224
9705
108
13661
4784
9410
4119
389
6446
1523
202
7731
7321
6859
240
203
4698
4693
11486
945
947
949
949
951
951
950
950
951
293
193
109
143
179
268
198
113
305
698
139
136
103
120
458
4532
8918
3645
13616
585
9446
319
5875
9348
1417
1566
8759
1149
9513
5246
693
1536
3610
126
1072
3695
13645
5288
1091
3556
5879
2416
778
6572
175
9489
497
323
149
458
263
452
472
1377
109
442
714
359
184
6733
1503
3397
1368
5580
698
8043
4796
9237
1967
132
1729
2351
434
1937
10687
9414
3167
7258
116
251
1129
220
336
1274
2987
7340
1118
3101
185
226
145
100
210
590
513
411
513
296
1731
2520
7080
428
205
494
173
1173
137
304
8846
487
9365
2310
526
142
282
133
1356
124
546
208
436
1170
124
546
208
436
1171
124
708
5644
4943
8689
1822
1541
116
1862
2551
1240
7093
7864
6422
1312
7547
1936
386
137
4753
718
145
518
124
1191
596
517
2434
102
708
124
1170
636
717
1707
629
297
122
4233
9419
4891
9108
738
2452
132
286
400
379
1067
1327
3470
112
8851
1606
9069
1097
105
403
517
1204
3835
10388
1037
3010
121
1167
657
523
322
106
877
562
705
218
220
215
9047
200
551
686
1165
112
1655
1382
202
163
628
524
2142
13632
11338
490
4914
1560
2430
2662
9393
6173
3504
4283
493
1111
368
354
8136
1096
417
364
5941
2599
681
3963
2414
2400
6891
5178
3263
461
113
158
270
648
564
13585
6833
445
430
270
3467
374
224
2800
1503
328
4468
119
10364
8390
749
374
662
117
13720
364
105
550
8938
525
1434
347
155
119
113
166
187
421
179
700
321
3058
226
174
118
179
166
235
419
138
126
220
1354
1112
9461
262
181
1396
750
437
1174
948
175
329
690
245
494
331
573
467
794
913
216
232
131
1326
946
15926
362
163
1392
750
437
3155
185
475
286
343
532
422
5088
107
330
329
524
245
493
316
567
462
795
921
233
1354
1111
685
165
1395
750
437
1173
948
175
329
690
245
494
331
573
467
794
913
218
746
1381
181
955
167
749
437
2423
164
320
516
184
482
306
103
605
4912
556
245
476
308
740
388
785
920
2152
8980
6805
372
144
5567
144
707
215
1353
1379
181
1396
750
437
1174
948
175
329
686
186
488
331
573
391
794
913
218
241
465
479
609
259
264
292
13783
211
190
2604
159
332
718
420
187
238
245
264
108
193
124
244
169
778
155
299
147
204
177
13466
2841
274
763
503
7937
219
1120
2131
920
325
474
751
122
15536
1083
1946
139
5397
9375
1451
2070
3002
8330
5222
2166
723
8266
1449
367
413
1096
958
6925
382
414
476
8963
968
105
1992
208
1834
467
180
121
319
2968
5584
733
1353
5251
697
8079
1123
255
215
919
365
382
225
393
1285
1029
9471
867
214
345
186
141
137
106
134
421
245
210
128
102
421
535
769
191
132
1805
630
1752
4711
9434
4201
1511
3440
149
303
115
3428
8251
4193
8940
4714
101
564
165
366
500
655
2116
123
108
568
9174
1349
100
256
207
520
435
133
569
2281
9481
6924
1180
647
3898
2909
258
384
213
274
370
167
1848
196
100
407
162
245
3063
1613
267
170
5685
1640
999
250
209
2888
1000
250
208
1033
310
6978
9300
6513
130
3934
1355
8943
6026
137
1034
3915
101
13925
9131
367
201
818
126
1235
1630
862
6377
274
506
132
242
4475
263
912
390
505
132
3005
566
508
199
714
2392
1452
1014
1857
360
191
121
125
249
234
288
3770
9057
9495
395
8311
5682
1903
144
760
6177
144
761
411
165
1345
5303
262
478
184
1142
127
135
338
168
303
8941
556
786
156
466
2608
346
1737
339
168
308
770
785
156
466
1710
3040
111
114
107
126
286
9235
4105
9488
5405
349
3152
4090
393
771
9519
8713
138
267
946
128
176
188
181
8981
164
280
122
578
637
546
145
330
1325
273
1665
223
3523
119
404
140
1509
109
130
192
1162
937
118
8978
163
119
115
7942
341
232
2181
146
106
1583
2554
1831
293
412
298
229
199
119
114
118
1628
128
268
130
139
8386
8885
963
131
475
4649
9710
2015
2108
822
147
226
220
110
2738
1174
1350
3503
272
220
3329
1854
1053
205
209
185
6030
218
1054
153
395
435
6146
6667
3868
139
13594
492
171
1135
148
759
417
593
139
328
9468
639
1629
868
598
139
961
841
2274
726
129
282
222
6203
8359
705
5381
2743
3074
110
158
663
961
138
458
100
8437
684
5263
216
631
131
2838
401
2648
8895
1051
913
307
211
199
4721
144
13774
195
194
747
128
5577
701
8144
344
2963
5628
243
127
167
166
157
366
227
299
219
130
160
295
279
393
240
1625
220
252
218
522
381
157
133
589
1537
1053
2603
8919
2462
4759
3029
158
1168
142
1178
152
111
500
4727
111
102
123
115
147
141
103
302
245
109
215
1937
232
184
196
249
103
149
197
494
139
2651
2911
9472
3112
1144
113
1404
1725
726
447
3581
456
1060
2205
454
9485
293
414
425
1720
106
115
402
2638
102
679
124
1155
7531
1975
591
706
244
1681
187
1167
6470
1382
5118
110
112
1184
584
2509
7411
8933
986
8777
5226
188
440
239
8872
671
3501
3673
3783
399
295
123
327
1183
1170
1065
380
1179
511
712
1886
1384
910
2408
1388
1127
5242
461
6881
742
407
1981
3098
2217
3892
493
1043
722
3280
3376
595
230
360
343
665
1150
271
623
231
794
2000
509
341
343
926
100
163
184
809
4732
199
304
9441
208
410
172
563
338
287
103
253
122
450
114
6880
122
663
140
104
196
261
287
310
206
100
196
216
109
117
4333
8997
8886
337
186
204
128
9340
4807
1036
158
230
249
7720
135
224
12849
8870
2198
4298
11887
3836
437
438
9395
1143
146
441
410
1510
178
2078
549
118
203
8867
10017
3277
7489
1950
135
4557
3871
311
9137
339
103
162
367
1452
4673
125
223
228
3973
9273
4491
4045
374
1200
146
1328
5774
257
782
472
311
240
9503
223
2452
1048
2648
11697
892
2667
8981
1984
3625
1156
3884
4556
369
257
271
196
860
1415
418
270
309
276
193
273
703
678
223
155
116
830
1450
836
2174
13791
130
2900
1340
1189
1917
7553
1280
1711
109
627
372
582
5152
292
628
372
579
711
147
11727
260
9463
1159
7329
557
8994
5154
3188
5749
6538
103
435
174
181
2098
1193
4039
9508
432
1149
248
134
139
326
670
105
266
435
13772
11805
1466
1660
7843
553
11760
1289
1245
165
1560
6619
1576
2859
9088
149
6269
114
169
1165
112
242
13499
4775
177
420
500
218
9500
1490
206
1429
110
329
172
128
286
257
785
679
166
221
245
1099
8542
703
3078
1360
9345
7965
2200
248
8859
7746
127
127
160
543
137
204
6821
585
7481
12987
2594
1991
547
124
1156
445
237
541
1863
5156
229
231
9225
11293
128
177
5627
8415
699
3908
2377
12716
5065
1495
2746
289
466
570
242
124
186
131
140
343
9007
3781
1104
3842
4712
6189
152
1108
1354
3098
309
4924
309
127
113
1791
11785
1105
552
2435
8268
1645
421
534
192
119
3201
425
533
191
410
1423
533
408
141
823
281
2310
227
222
6568
267
930
308
149
539
156
110
189
396
245
501
679
1670
9411
279
374
369
392
461
476
843
1537
1051
614
10853
4382
216
2918
9557
379
3134
496
847
1160
1058
2524
1155
194
150
973
463
170
9400
428
501
361
169
113
223
1293
548
5235
698
8336
732
327
533
699
276
110
105
9392
680
2930
228
131
351
111
9487
147
4296
3761
191
11086
141
103
198
200
2269
101
599
13539
114
147
290
428
235
268
220
610
163
291
520
425
426
333
383
262
2563
107
1375
7700
1757
1476
6592
3094
2326
2166
2527
182
2467
421
1233
142
1167
504
292
199
588
9309
228
111
178
298
13793
1264
8926
486
3023
269
8824
1380
508
9374
13345
693
2435
122
263
137
190
1243
420
134
5261
1184
925
5177
264
2848
352
549
10935
5970
100
1550
2195
434
505
209
159
430
2728
478
1106
233
269
159
410
213
194
5767
229
1449
388
389
886
6507
387
388
1131
345
1448
8816
6760
386
387
1137
438
152
102
1507
188
102
131
1286
426
108
4137
9256
4741
226
245
403
119
13524
309
276
544
130
1539
279
14063
2465
239
123
120
1423
1435
176
273
207
427
9457
989
181
1283
442
2536
111
102
4439
7724
1406
230
1949
1821
3674
1347
10039
3907
290
129
1000
494
122
604
758
204
131
457
385
936
223
362
5675
8903
3252
5219
8954
4200
9391
5964
204
472
184
1139
119
1612
5191
606
590
631
698
103
2077
4274
1475
102
172
282
5265
702
8496
501
153
4649
9421
4351
3010
152
8964
194
155
1565
361
172
316
916
3727
2847
5666
432
2332
9339
2453
2698
673
189
191
1196
147
9949
4948
1390
364
139
192
154
5803
13950
8879
4950
12784
3658
105
1737
300
588
834
2437
2925
690
6872
1662
630
293
214
188
151
8976
2843
9292
135
149
1285
452
2534
2501
452
263
190
122
341
106
100
316
199
267
1358
11531
4393
289
190
122
341
105
316
199
154
1656
4504
21703
2545
362
652
225
417
149
112
129
117
376
166
134
127
208
137
146
900
116
3333
975
700
8241
122
236
160
1200
2826
4181
9477
3538
6682
3259
2992
1403
385
366
1163
371
369
4738
3836
3789
196
165
124
1170
411
757
6292
3071
142
104
296
1123
126
1874
6942
560
8919
138
214
6022
8920
3123
188
945
147
1284
1263
1746
303
185
2406
465
3676
1849
249
634
670
443
434
4501
1455
386
538
1195
7534
112
1404
932
384
7724
1408
934
366
1448
563
386
539
1177
375
1911
4719
3912
2124
441
3960
112
105
4676
6134
128
207
238
165
168
479
9447
477
6051
650
7544
972
422
505
279
233
105
1651
1361
563
434
216
352
2242
679
435
756
1170
3286
177
634
2581
13729
565
1401
2884
1400
1648
404
476
297
698
735
941
3159
165
212
279
449
5080
14012
3989
594
1260
834
318
426
192
3942
5049
943
577
112
2648
8600
2890
2732
11721
6405
170
115
117
327
672
435
154
487
653
1509
3983
720
884
247
309
449
163
1945
1324
13194
137
1088
174
8700
9491
793
417
244
116
125
118
171
114
6209
2652
3729
4200
1628
873
112
107
185
345
756
2895
876
196
309
471
583
460
386
513
130
167
404
512
1528
136
112
1053
139
116
7337
139
173
335
1659
426
540
1335
642
388
7790
1313
802
385
1397
595
789
829
9292
5591
11574
182
10515
2259
451
165
177
185
188
204
206
253
307
8557
8867
772
7123
1517
146
369
1184
9537
8038
479
5201
6934
359
9055
4821
1212
367
396
390
185
130
357
288
5340
164
154
525
2306
891
4144
8918
1776
148
343
993
122
224
616
1042
726
108
122
112
105
142
711
2193
8979
7101
311
108
203
287
167
101
105
179
9415
140
5180
156
558
589
576
1223
1360
155
1791
217
3850
1328
1135
324
1343
140
427
817
323
1264
1342
6039
4039
497
916
122
496
1028
132
118
2897
279
688
121
1146
682
709
8905
8925
151
143
153
184
130
457
3978
114
128
152
171
143
435
670
306
4484
1099
1004
357
235
104
2695
602
198
105
116
221
250
5041
174
114
221
3194
2445
6433
566
130
226
9316
135
305
102
170
105
2377
9458
10429
8996
136
2860
410
410
931
191
1930
12005
136
252
231
127
130
194
349
1383
9080
7516
2462
2644
11634
8752
2288
9449
9479
3374
155
392
179
256
189
206
309
165
309
738
233
628
663
6544
2476
8317
142
179
227
223
184
679
1158
4929
811
840
760
375
803
2153
375
811
926
5297
8004
317
526
5334
698
8356
219
1369
161
108
551
146
1164
316
11893
1350
596
551
2765
1239
1778
372
1181
410
375
237
1939
7518
373
1370
587
816
159
244
324
482
147
261
103
160
1306
101
238
292
130
253
209
263
761
100
252
208
184
171
262
1852
202
235
3371
4882
1957
11982
3828
1475
9597
113
826
211
354
5550
113
826
210
353
426
403
5377
183
452
226
1061
3777
4657
698
8361
2463
3146
2510
459
343
2069
10420
122
491
7502
466
652
1045
529
1303
3474
1549
1319
390
3137
153
203
947
107
1622
121
935
8953
139
3142
958
949
1394
1761
1781
8937
3680
697
8597
6870
695
5227
369
114
1300
1427
365
786
222
13694
246
218
360
414
112
9528
8754
403
398
263
159
3268
5583
109
172
287
1882
6819
135
408
269
748
330
120
242
111
111
353
370
296
436
249
1287
138
1535
3353
173
194
263
527
120
320
133
4783
426
943
131
555
9319
3550
167
809
403
907
466
8947
217
154
118
105
599
110
267
243
252
389
798
4072
153
2206
241
198
535
233
811
554
836
107
3098
2218
110
270
174
119
330
2543
137
1252
455
2473
9434
224
130
259
160
3811
9423
6688
141
102
514
708
495
374
188
107
129
312
903
8967
8177
700
367
555
688
521
434
615
350
411
7476
9111
4634
820
623
397
1469
1883
7653
1894
325
295
120
4977
4641
2100
232
303
734
8920
328
1572
2348
13773
246
185
873
656
14861
5867
1099
1236
605
577
8623
5136
5789
220
123
4877
650
417
123
1351
358
348
269
116
308
1706
1231
155
102
555
9258
7870
381
486
204
112
1612
440
276
1250
4259
1306
480
545
342
117
367
3970
189
750
429
380
13476
8593
155
247
206
1160
1219
3831
1092
724
276
228
212
181
299
121
120
213
471
694
101
523
6025
885
7520
2004
5069
2051
189
173
130
133
147
159
123
141
235
477
467
152
125
1188
4862
100
225
617
133
347
591
537
153
364
295
1069
3280
1314
5813
142
274
139
262
101
306
552
456
170
386
338
254
110
200
2237
101
429
530
199
171
212
147
118
244
105
183
158
135
171
118
127
188
131
303
133
111
303
132
125
155
111
303
131
126
111
303
131
126
111
303
133
117
111
188
133
126
111
188
133
117
111
186
129
5276
4287
514
1107
2300
5195
120
1056
594
5005
9620
3186
317
1862
231
115
3525
12795
5414
2271
1626
9583
223
162
352
319
673
390
313
346
390
244
181
150
306
290
164
5432
162
656
128
515
3457
8940
5939
100
8931
8906
182
331
169
200
152
1217
9478
6294
1401
154
212
285
212
112
309
308
176
151
496
236
251
876
485
130
215
544
1789
128
364
8981
100
124
279
4153
711
283
294
221
135
4246
130
815
1109
367
132
7929
8893
1130
133
1231
567
900
1642
731
100
506
8905
249
195
211
196
252
717
10639
3089
266
9030
355
229
3192
133
786
3062
272
175
174
1654
3087
1029
2257
598
201
219
541
109
187
6442
8996
810
872
193
309
878
1212
3488
245
309
386
6396
869
5756
8969
3214
8039
6978
238
1055
1655
9416
7348
7934
4743
352
6805
3606
307
4539
195
192
306
2882
1482
4507
6372
5287
364
540
580
256
262
312
147
105
1081
421
117
172
238
1560
4519
8906
4949
7870
276
531
225
154
257
161
282
128
248
272
3112
137
1170
184
487
307
1161
1249
473
252
220
1134
5328
1128
5326
1129
2161
857
230
1505
2420
1473
602
509
109
2480
13592
4582
7798
10070
9366
1844
1192
1080
2364
1610
567
259
140
121
13829
130
511
321
303
3781
333
170
2917
468
170
233
384
111
105
150
113
1233
102
108
216
876
722
192
288
321
156
432
4584
8690
8907
160
188
151
173
1147
164
8908
7796
8965
6036
733
424
481
459
1258
183
568
163
1320
3682
115
950
3218
170
8927
7529
1951
213
193
112
221
230
149
178
8934
442
101
168
158
514
422
137
1643
261
160
1891
219
395
714
431
378
1914
1107
131
112
204
1168
275
161
490
5298
378
1916
1109
131
112
204
595
308
161
489
3231
9388
5673
1576
274
326
650
493
173
1141
115
2884
4027
9742
107
281
243
184
225
183
172
11688
416
563
425
1967
841
452
3551
449
3441
846
449
436
238
778
1360
1829
709
9432
3170
9128
5549
3831
1031
3679
154
3163
7477
3712
493
651
278
2093
3245
1318
1599
651
281
2089
2200
2081
423
223
113
695
551
342
1072
7840
3695
13334
6038
9527
3162
196
121
453
267
156
112
122
310
105
176
336
5314
177
337
886
525
627
3220
4121
8398
1000
3750
8553
757
919
13383
1421
1338
235
470
117
425
264
188
627
1883
210
239
1089
329
9018
181
8875
4431
9397
8770
1195
260
144
335
285
557
100
246
835
835
9125
472
1267
139
1458
7456
6735
8970
6758
4787
5102
4908
125
147
235
223
608
130
283
9390
416
402
859
416
236
416
859
5019
6759
1946
283
142
198
112
8936
183
131
1033
4789
257
450
404
173
259
118
781
148
201
251
104
601
922
381
148
203
282
423
100
119
803
206
1158
479
357
277
133
110
116
492
213
1231
113
8674
311
101
127
421
570
104
122
152
108
264
1642
9063
1729
1076
9095
409
1152
3884
708
1465
3968
1852
216
7542
1952
6217
1958
216
1986
5647
187
366
2093
1843
1256
12747
900
236
184
118
815
208
343
190
1484
1413
1177
4959
7506
7342
182
818
8893
2868
104
562
893
174
203
685
267
142
108
132
1182
219
100
439
1283
136
172
974
1049
194
186
129
8956
2555
906
1114
219
178
217
9714
3911
4819
196
166
303
659
316
103
505
284
1068
588
385
371
9331
1035
423
8075
700
5209
8228
3693
1131
1565
1372
273
1589
5915
1921
379
283
211
108
113
376
1937
7534
423
133
216
197
105
207
198
1594
6079
5305
706
8250
1751
198
1620
9723
3914
7139
1017
2298
226
221
6738
928
566
307
352
167
264
5964
3318
13851
5648
2962
5091
701
8287
126
166
125
140
181
125
184
311
1739
320
1065
142
3288
320
211
134
111
118
289
128
198
952
187
402
933
393
781
128
9454
181
1018
1621
9303
3818
322
291
205
115
242
314
146
523
9570
4472
6414
164
246
131
188
131
111
366
131
135
309
410
1062
879
309
309
942
1214
3523
164
309
451
202
482
9044
4796
430
187
509
159
125
801
519
107
250
172
1868
109
409
894
154
4235
8775
3165
124
749
131
1103
1317
108
470
164
344
286
283
234
2928
542
137
121
231
442
2147
169
298
9574
1190
3884
342
1208
231
8949
308
8631
7401
1286
8943
2750
273
8879
8116
2221
290
986
100
187
219
7406
1395
2154
2757
176
868
305
261
174
127
216
170
519
141
267
169
468
7031
8945
129
270
300
4748
7387
110
397
542
201
340
2070
142
916
1236
2573
446
143
163
104
172
657
216
470
108
1309
311
802
4846
1043
1465
482
1746
3910
944
410
553
117
165
270
291
115
859
232
449
229
269
1175
231
119
1719
216
2505
2383
14849
11428
313
1588
827
353
195
364
375
484
1607
829
824
173
665
10366
5203
5127
6790
8385
2136
465
320
311
763
9062
616
2740
5107
2305
3238
13607
684
645
140
229
282
525
1528
188
219
894
1095
3091
406
1287
1257
8905
966
8897
1819
191
187
789
1264
725
1284
1121
3405
138
416
2565
1703
482
1400
729
187
397
1364
375
1852
977
1241
824
12584
2268
779
2283
140
729
216
417
1372
379
637
1459
2103
719
256
116
425
221
145
446
8881
966
318
156
525
2746
3478
112
180
116
310
113
100
348
251
168
132
198
510
311
9089
668
1147
538
713
201
431
1127
113
529
201
163
9292
1960
326
1161
1868
411
267
101
154
199
314
212
507
335
139
301
1405
8951
1245
2541
433
1112
377
1035
114
141
196
264
104
4935
179
1023
237
130
241
161
175
422
569
948
333
2275
108
890
137
194
202
227
830
1211
111
1328
185
743
424
4779
981
382
188
387
433
221
150
2347
2069
1174
718
1898
8912
2396
1601
1904
266
162
1124
174
9014
164
1289
117
1184
651
5904
2652
3183
174
1787
580
1095
889
1628
128
13556
782
504
1164
618
137
112
103
441
601
2066
2215
872
524
5522
8919
1337
889
7777
8907
1319
325
1695
125
310
397
1010
2515
304
202
689
307
395
1018
1921
2743
1217
265
1065
587
1317
124
240
267
1449
480
523
197
351
279
3159
596
895
1925
482
523
351
121
9464
965
632
373
4021
3066
6585
2481
776
2733
361
2184
1653
4285
405
996
599
3589
546
124
1157
649
701
1072
4443
819
513
2574
1683
1446
1192
5445
1197
194
133
1901
731
1177
1337
418
1309
4291
184
425
8152
703
5615
5370
9595
11049
4468
9144
307
115
1428
168
217
4543
9387
5528
252
553
3946
4655
672
513
135
336
116
1524
209
985
189
144
287
102
493
269
282
127
927
2258
1668
241
265
3184
8935
4657
744
771
276
361
224
292
495
8849
2934
4914
2179
643
1672
3983
5352
641
271
272
266
117
289
6865
352
289
1275
641
1101
11478
264
459
629
139
152
377
170
164
382
257
6456
9133
819
795
112
225
1443
1852
959
6036
1325
386
1146
7679
386
1150
2849
1317
9467
5825
549
131
1131
404
237
548
947
6534
352
346
4733
124
527
146
389
540
255
428
310
219
141
236
5708
159
5532
324
1073
232
3585
598
9079
927
117
289
673
223
2263
11952
2171
2393
847
542
1104
213
102
422
502
14450
113
277
166
954
1461
262
181
271
9379
1034
388
359
289
279
661
2372
8933
6411
9389
834
1340
189
186
154
1280
186
5755
1247
1747
1604
1279
773
332
963
201
5136
8034
702
5253
2883
235
895
461
308
279
207
356
1868
466
5176
242
1774
1338
271
3885
1627
997
361
1349
2119
329
651
815
1871
261
281
126
161
244
4361
284
3596
1447
365
391
1162
8169
381
357
1386
124
8768
770
9089
603
328
200
210
1292
3206
2747
4633
8884
2718
742
845
487
1461
532
206
601
373
341
388
222
634
499
352
137
107
126
422
563
254
162
126
316
361
258
2588
2475
7382
4019
10321
2672
4745
2113
1361
179
307
210
13679
722
761
538
366
3344
5018
294
593
386
228
423
431
240
608
105
262
126
827
3087
136
1164
182
464
141
9325
3390
1914
8975
7052
131
676
157
131
552
543
299
13650
757
201
1435
3343
7516
1946
325
4308
6535
1227
1563
467
2919
230
1241
170
1607
1238
143
223
163
8010
8885
1497
139
348
328
385
523
145
595
1711
735
477
468
357
229
614
398
1914
4356
2251
662
3549
2685
1461
323
8677
304
1026
714
5632
887
1410
518
1095
208
212
202
169
108
333
157
242
5243
2942
3941
7360
1253
867
8833
865
2235
306
463
5603
705
107
382
104
9236
247
1190
1476
161
106
147
192
383
160
427
628
2369
240
225
1469
2884
3377
7536
1944
4688
3562
4748
695
5284
1091
6111
962
230
149
312
1981
373
1394
360
191
140
181
278
1386
181
679
839
128
358
181
146
309
167
3870
4756
1719
167
248
349
112
272
204
437
584
8894
1118
285
351
311
310
111
120
579
957
143
419
122
160
253
489
456
532
139
7396
1011
121
1284
12735
2866
125
254
139
877
7355
121
9469
102
368
433
862
361
279
8477
312
629
361
250
185
7358
11567
1749
495
167
288
182
7372
330
1578
511
9054
461
237
203
418
258
102
185
568
1678
653
948
332
144
2916
1857
195
731
308
5469
452
196
732
149
309
279
6441
1218
165
237
926
100
119
4609
5593
9399
3466
2729
188
428
130
513
6075
1199
936
519
352
186
626
1633
203
1461
512
6859
5114
688
13857
2221
228
388
126
140
866
505
1271
699
370
151
450
1293
9059
390
299
188
302
301
221
354
1480
158
127
463
177
1143
121
150
903
2279
811
336
282
610
501
118
186
736
145
155
1079
715
301
188
1210
583
885
5147
1207
1353
2042
600
151
216
105
2023
8676
7192
928
7160
2837
509
454
1240
117
101
121
1615
4941
226
2377
1337
206
142
120
3906
602
371
3016
911
840
470
1256
9007
103
1148
151
2478
794
648
234
655
476
829
7386
188
135
352
1054
425
401
103
392
2407
5881
1455
541
140
300
249
143
1003
2290
1068
2934
2500
905
648
238
554
210
331
126
384
348
701
136
136
186
187
435
2792
254
217
122
633
210
1485
1262
220
1039
148
1975
2467
140
722
340
517
287
6415
3583
697
5744
4200
8864
1984
946
1219
137
1539
1265
135
100
104
182
334
5333
698
8247
769
562
194
4129
1520
292
132
1054
3225
496
132
978
417
4918
1386
167
7580
1996
171
153
487
8933
157
544
7260
3554
1407
8970
8485
2529
3634
217
388
494
108
1592
927
159
3634
216
496
108
1403
1778
2562
5493
119
9114
5252
9342
8917
2642
283
169
100
170
128
2852
6055
8960
355
6550
192
241
212
361
348
8973
2485
417
1326
513
207
231
630
192
270
140
4363
106
1294
1019
6685
4621
1217
941
176
292
2136
1614
7681
1741
1575
177
206
1262
1484
859
4641
1340
2729
396
387
374
155
485
8203
700
455
6471
355
346
4691
3294
5798
4985
5453
4007
4000
1393
279
898
11353
513
210
717
1490
813
143
1938
1771
2415
8729
1400
130
734
309
184
881
413
2106
625
4216
501
805
2146
1595
7063
1035
1112
631
1125
779
1759
1232
1213
8390
3330
2448
108
238
257
189
228
128
170
115
1731
153
887
354
1725
123
136
492
965
170
3172
128
283
118
806
1934
526
590
4408
522
4758
1475
7260
7495
1589
1361
113
1227
472
502
4052
672
8956
165
116
144
656
1765
1605
544
180
135
714
6687
1802
9504
141
148
870
198
368
115
1135
677
537
834
757
1340
200
273
341
889
1043
674
121
253
292
8435
185
274
591
677
391
692
358
937
1973
644
2591
1441
385
361
1098
7989
387
450
1385
117
10892
1360
699
166
5944
139
300
310
8728
6441
8944
2448
623
1540
1050
112
176
3018
674
309
695
191
618
944
4809
7788
115
1117
7716
4653
351
410
6492
466
888
248
222
244
534
288
9372
656
559
888
348
287
471
3342
1239
14855
2392
6834
5104
5493
1181
1841
1641
673
128
540
416
700
494
1824
169
8870
860
1134
223
1346
1107
195
1394
132
261
2552
1238
3170
8921
3775
521
222
516
5478
9507
130
152
128
1392
5481
3545
155
1835
12736
601
251
267
126
355
180
706
1480
109
139
2693
9140
181
677
6204
372
3896
313
166
121
548
816
13912
341
406
170
167
248
5598
3170
754
248
3409
1647
161
2520
598
3141
9335
646
9453
6275
941
3893
121
248
186
173
244
196
253
644
174
188
7736
3168
3244
1138
1159
613
2700
6679
4667
9332
3056
128
4216
107
492
221
870
1249
1976
6116
734
207
475
1375
231
1695
1248
9507
3876
1221
152
1417
267
448
468
636
8860
559
1384
259
230
179
170
2691
239
316
103
263
2050
204
301
1316
6853
428
140
218
170
5770
1272
3741
9393
251
115
524
1165
182
117
423
167
669
156
122
258
127
2033
248
528
198
1350
393
4664
693
13841
1639
248
706
611
285
2657
4175
11219
13630
2913
5074
4726
6594
2309
2446
1688
6936
2114
8537
7096
7501
150
1692
702
537
1567
784
2359
364
150
3367
2274
11567
5178
589
200
229
792
1098
453
4163
339
766
826
1220
9415
3128
252
1271
494
1080
120
9329
612
3299
192
237
712
2587
4193
4079
13785
1210
1500
489
598
1221
196
241
230
663
549
222
227
2291
175
1250
2938
1481
1710
195
176
1037
142
894
471
331
901
144
186
533
313
140
1446
2512
3550
604
2266
569
174
139
927
989
786
1280
597
856
463
5928
2460
758
372
1123
1065
737
1074
1228
488
510
683
330
665
126
533
615
352
216
645
246
159
116
321
155
1469
677
935
380
579
720
271
13500
4917
104
251
433
237
541
1519
1275
373
319
242
145
165
3124
165
377
8231
695
2848
2432
174
243
145
2181
3120
3091
1819
1112
2600
4186
6318
2000
932
882
827
1359
739
1040
1803
7969
9443
3657
424
143
9360
497
13583
219
3917
2884
1335
1882
220
165
578
165
254
211
8970
1278
310
143
205
236
211
1380
10305
1012
113
110
1769
1019
146
752
3017
179
1903
2329
144
749
2263
1236
8803
6649
4612
8848
331
3405
1460
2521
3114
3982
1181
212
4985
1076
2483
143
558
1857
876
659
419
1433
956
244
678
8937
3592
633
708
205
3223
2290
3950
3363
5884
1005
401
395
269
300
2406
9328
3869
7145
5296
8902
7773
379
3569
8129
1819
598
402
165
208
2767
9303
3865
6119
150
272
206
1709
271
263
180
1611
272
280
216
229
2032
4823
6160
247
364
261
232
137
129
405
1668
1740
776
197
301
794
595
503
116
439
5235
5602
3661
3864
6057
493
300
2417
116
644
521
277
195
127
242
119
671
110
179
231
388
198
255
522
9369
8857
1449
161
615
175
1328
205
1243
2142
1062
595
11097
141
467
3456
1250
320
4802
7434
4432
1073
6607
6640
9412
124
309
1425
7432
3474
136
612
8939
2002
4762
153
172
185
115
370
1276
716
9261
8504
2327
180
316
143
261
1252
306
724
1229
1643
203
8058
135
216
133
212
194
341
1146
101
191
266
888
349
135
167
7464
3094
175
6023
12371
105
189
109
115
125
1280
600
920
8035
4755
884
125
232
183
335
371
923
4478
259
158
13847
13876
313
2043
641
433
393
815
3120
431
395
813
1883
1350
12637
584
744
8686
664
6541
698
268
169
199
1055
13167
164
457
147
336
13797
207
4912
2048
3723
1946
910
279
1942
2108
2603
1027
2345
13924
739
577
1678
1787
403
1085
962
212
156
380
4940
136
164
532
166
398
5020
8799
615
172
7334
5155
9436
2872
525
376
498
1413
241
561
5747
556
394
183
223
11009
2608
1777
337
408
488
378
240
335
944
752
166
13353
5134
696
4471
1276
3867
185
410
8990
210
4792
814
676
470
1532
264
6971
419
234
174
1042
340
221
1098
1555
743
3507
167
1099
220
1346
1793
10621
227
2534
9319
232
182
1221
7138
2268
147
6127
8901
7597
126
161
190
1600
286
689
2786
2620
9206
836
508
371
400
279
662
133
103
13557
307
1870
499
658
2792
13379
447
253
502
682
313
9261
110
7445
349
9183
318
376
1435
241
177
208
13359
262
156
440
104
299
147
998
476
968
749
645
176
441
101
121
317
361
1930
1342
14690
889
798
341
808
130
120
1644
535
112
1933
7313
2813
16508
4774
194
4124
129
767
633
781
2356
1022
478
3753
847
201
1651
1621
637
1278
4886
4888
140
233
118
8908
458
1227
425
488
9399
261
286
1780
104
862
337
8838
126
13579
1775
8896
570
3916
4748
1114
7660
406
794
3871
1856
222
1819
1020
1868
319
2553
9102
1844
3530
4775
2735
2048
1025
292
1202
5716
147
182
170
337
1198
694
7296
1745
269
375
491
186
3216
226
101
1267
4393
9679
4726
2945
257
1857
9012
443
367
313
471
310
257
393
2698
1808
993
160
9164
172
240
311
307
1083
1462
231
209
3239
592
168
102
231
378
982
326
594
414
602
582
124
469
354
163
103
3956
1115
911
279
1454
133
1104
3103
128
132
967
1646
875
1465
141
343
532
485
132
123
3726
13836
9616
161
287
229
557
1640
1713
1235
111
408
7233
3075
1081
6213
1633
1515
1254
1118
368
874
313
153
177
1426
271
359
636
139
102
259
206
9408
291
457
366
1484
180
1844
223
198
342
457
307
132
888
513
891
197
130
2090
1446
375
660
161
458
525
7511
701
9103
454
9826
8840
5688
8420
1132
707
210
512
128
767
110
770
12550
5303
631
4261
245
6671
8897
117
13678
1053
1478
6432
993
116
102
239
561
278
125
139
201
14787
701
275
7260
9415
13773
750
178
3663
136
941
127
697
841
3372
9428
356
2192
13583
2481
2461
6552
6735
579
1723
120
212
124
112
225
2157
136
8946
733
126
2478
277
170
234
222
577
429
875
1248
315
1971
282
357
1545
435
161
546
812
429
123
277
2488
2816
698
8072
133
2364
197
2271
649
10442
262
5041
736
2841
11719
423
342
109
5209
262
1311
15548
1622
1492
1463
8493
5035
714
4195
325
290
219
1029
227
953
1713
306
381
169
557
368
361
129
210
975
1427
2212
751
2467
1195
888
5115
312
376
197
716
318
1415
339
384
1026
1018
5229
1621
1393
368
384
1116
8094
364
383
1082
507
7189
3617
8738
2686
1291
449
8925
278
222
163
272
6961
152
132
747
3122
1966
570
484
139
150
291
1260
324
213
955
7055
3766
681
262
2112
1263
858
1021
1164
3836
1915
530
1605
13791
478
150
240
106
12111
155
189
169
106
153
188
340
5811
7030
138
453
238
580
9400
309
669
188
3598
261
131
310
1429
1334
883
882
221
222
8149
7457
1037
105
116
187
678
524
197
2506
808
137
281
106
125
163
197
1967
3861
6633
8689
712
9136
514
519
448
185
170
202
653
9480
1759
13618
6683
117
1013
530
368
389
181
152
4743
9102
420
2986
702
2651
2528
9105
2478
7960
4457
529
347
111
627
8739
3261
1866
1454
385
422
1235
8072
370
389
1199
385
4756
345
340
6476
131
110
188
176
382
1004
2461
696
405
458
262
245
387
166
778
2519
641
438
307
198
228
159
186
452
5551
189
307
198
227
159
186
173
1658
147
4018
3422
8070
2877
3826
1106
1118
192
147
508
278
220
1136
2157
166
137
12662
100
9371
456
1295
14910
213
445
2181
5394
6859
2095
5264
2478
1586
8170
1593
187
9416
238
9112
1199
315
1252
937
9231
1697
276
168
159
317
417
2529
920
301
4213
2778
609
2068
9548
233
3143
107
1722
4412
3420
4948
3011
467
581
435
109
270
1333
5273
108
1325
1368
4497
9251
1347
155
606
352
624
135
8853
4249
406
503
344
2226
9278
3407
6179
7536
1966
6413
1063
844
738
491
798
315
142
395
2240
738
490
797
316
143
395
2392
147
329
381
1167
381
329
434
551
808
313
209
9203
124
293
153
966
106
193
624
361
133
161
9126
116
137
109
569
1365
7262
4925
5575
5598
12255
424
3320
862
9359
2444
328
224
482
549
809
111
205
476
1017
7711
481
1073
1469
298
682
423
229
105
303
169
792
254
179
2383
6272
2295
11475
2744
707
7687
594
242
3182
388
577
201
7411
1556
182
194
105
106
1286
220
206
476
193
7501
391
193
992
460
3848
9565
3507
1290
199
7237
3279
1231
185
177
642
972
373
691
595
6095
6480
342
342
754
8949
3852
1419
9449
280
833
132
554
192
115
422
683
833
1509
784
9451
742
141
196
451
512
673
848
1085
216
277
204
404
273
1339
9382
614
116
826
9311
708
8876
664
1185
2273
3254
2090
4736
356
359
359
2165
1247
3109
354
2159
493
715
210
423
8982
492
110
864
285
6613
112
111
111
106
187
252
253
230
182
1329
412
13596
175
13733
133
162
102
229
681
113
353
361
365
2290
894
550
229
245
111
168
151
1877
810
3204
1472
1786
631
3270
1652
113
2138
10298
12545
125
1991
3620
415
241
728
112
118
3717
9305
418
716
143
528
656
8828
1738
3204
9319
5882
2748
180
278
921
1517
258
234
197
287
1846
367
129
425
661
11646
6778
7852
240
107
105
8927
1420
291
873
1853
215
327
476
326
147
361
923
155
261
139
8834
203
184
164
1185
165
224
495
132
137
413
350
2524
1018
117
111
298
1792
2847
8905
1632
1614
206
199
326
145
149
2672
207
5602
2138
3191
5043
5330
205
563
2643
135
1620
4912
646
2843
1859
311
406
1010
8884
510
3343
690
7918
11443
289
313
595
190
165
182
154
120
205
1626
3098
459
8565
107
333
367
6075
2448
426
787
354
1109
2984
129
186
110
129
186
6263
280
131
677
13805
157
207
483
208
1140
113
2999
119
2472
5595
185
2426
9436
3446
2796
8926
5757
5845
8069
163
555
2088
3584
5381
8818
7141
260
352
371
143
704
618
9177
109
3255
152
827
774
2438
186
839
2603
5544
3060
3774
9430
2818
5131
244
1359
453
137
1209
868
540
508
287
202
1113
2636
506
288
201
1110
842
1114
478
158
8859
309
1883
172
378
142
123
255
362
251
261
1460
13641
1654
171
371
142
124
202
252
362
251
261
203
255
687
774
855
446
6860
9456
1795
1006
137
763
331
1247
174
1394
114
2288
697
306
240
136
1586
132
677
6949
3295
165
14960
227
1090
6277
7428
6057
297
311
781
124
335
2036
701
1557
212
3656
4983
7120
1652
333
431
311
569
393
235
873
264
2906
303
177
9524
2108
1284
1381
1160
761
907
314
313
808
124
4152
199
497
139
164
341
852
2676
406
150
2946
181
1020
196
3690
7964
161
437
1321
158
130
661
5141
699
8404
203
1101
162
845
202
1108
162
1049
874
484
545
1082
181
1007
283
125
5809
7389
3453
3803
2025
1274
2568
480
8306
8960
1021
128
154
170
269
1098
430
1284
8953
7740
1739
132
2014
2379
1646
9433
266
1803
1130
8945
1838
318
9193
2589
1198
268
219
623
101
737
115
1180
724
766
411
425
730
409
143
181
158
129
2006
409
292
766
2359
207
1520
1794
328
3987
547
458
369
352
462
262
1739
140
633
7529
2095
4887
217
147
1227
6932
515
103
248
426
523
3504
2720
132
13567
305
1652
146
2067
1853
542
1412
119
215
464
641
639
925
817
224
7187
4772
165
7355
549
1334
1272
367
15469
200
1568
1628
668
145
724
5870
622
1224
230
324
1789
617
642
743
1426
210
287
331
131
3594
219
1364
328
690
8906
4558
7240
5009
2379
9145
1606
584
1395
12748
3994
150
762
487
737
393
1428
9345
389
1986
13800
409
156
153
323
235
1532
14889
13123
264
214
1236
274
1224
417
876
8952
1720
658
267
259
162
6553
4512
4362
4180
2495
1823
289
612
309
205
763
482
4545
2728
297
11699
143
381
315
1566
1639
2014
3653
1690
149
320
193
356
888
8805
148
336
405
1063
185
231
962
215
833
155
519
820
3624
1242
2259
1983
2431
3920
1472
1021
471
431
651
1638
406
441
10340
1306
188
512
108
322
325
134
259
4896
233
1979
1453
1119
276
124
114
248
465
888
621
486
933
1114
12628
2554
2800
1001
1514
4577
15353
1907
111
158
1570
4008
3361
2832
536
424
517
1655
409
133
123
133
119
1262
157
429
376
1630
516
1202
11151
518
481
317
3800
1907
1282
3208
1284
1076
522
678
1129
550
3966
330
241
1782
106
1927
182
240
1560
171
336
8911
1969
1899
6446
6654
155
150
213
130
328
356
331
404
148
2676
1284
650
1771
13386
106
195
8416
701
5078
9518
3785
120
1120
3941
3811
7704
1142
401
11642
4937
488
9062
4716
1266
140
104
197
132
117
9308
124
781
9185
312
1339
563
404
361
441
151
1659
2955
4792
922
2650
351
4731
4109
248
1154
5013
5018
271
127
1469
1773
5030
1669
1849
4180
867
633
549
3288
271
236
201
363
460
131
229
1108
552
1735
221
285
6743
475
2909
2589
3880
8554
11762
9195
3378
131
199
404
161
617
143
352
437
603
432
110
617
216
265
352
603
474
191
579
222
320
368
601
174
1133
331
491
1702
122
214
1439
114
5531
4514
462
406
498
284
507
8982
2212
9422
3473
100
1932
146
5490
1623
736
119
140
173
570
5879
1439
492
583
373
223
356
1015
6468
130
388
2714
11961
1986
514
100
373
219
355
1663
2855
416
188
1809
1462
718
2225
2505
117
8167
3331
6882
2804
710
372
172
442
105
188
113
2951
103
145
149
134
1175
882
136
251
467
512
3014
7410
1271
3639
272
139
622
4170
967
7427
701
192
150
211
240
187
114
9158
762
1341
6072
926
634
13903
368
193
6123
145
124
130
190
265
193
1123
1348
273
134
2184
112
484
617
673
304
1898
507
413
627
1905
1237
369
546
358
123
4266
2324
3267
678
6612
1968
737
227
15112
2910
576
3997
9218
3638
14948
2454
548
2477
9328
142
671
344
819
1465
1158
249
5502
1005
249
276
319
324
188
274
275
250
358
471
738
191
5027
6396
3921
377
5213
632
1131
3414
427
785
9519
221
1146
783
359
160
2078
430
243
1247
9095
7948
1004
362
129
454
540
5263
392
141
357
7085
1694
3827
9534
5895
6749
645
987
179
1344
2152
920
9488
964
110
5581
1295
1252
1573
541
684
1152
512
327
324
167
930
6975
6479
359
357
4762
2114
1520
380
629
187
168
146
380
1148
319
220
4738
357
360
360
358
358
680
645
3846
4082
106
383
663
291
665
392
172
366
119
699
455
629
8808
746
454
145
1214
12106
5789
7418
1449
385
535
1162
8092
369
533
1161
366
4143
2124
278
131
442
427
561
940
136
156
1043
304
1061
696
106
872
232
107
114
141
585
6722
6571
429
4664
700
149
2645
468
5582
388
465
5969
210
465
363
6956
288
777
11601
10664
1264
2123
101
287
433
160
107
11933
135
118
1799
482
592
197
221
247
172
108
233
149
8935
182
118
2041
1850
6619
1462
924
1757
1536
7795
1763
2690
5101
230
934
286
236
153
233
1957
7514
108
255
173
370
471
185
1919
978
14010
563
3574
1989
1446
613
681
1184
787
11338
4454
224
231
198
167
963
6679
8927
2179
372
116
1151
1872
249
2350
7428
1646
6479
582
586
1292
324
1296
541
12694
1090
173
868
1088
364
151
3099
3328
6996
5238
388
170
2841
118
201
1072
856
141
8977
154
686
117
128
225
119
8213
8904
116
7322
228
5381
1179
9620
713
352
416
373
588
2878
1245
565
4755
128
9581
258
343
471
627
519
180
2104
3978
325
1989
4645
2375
4295
2168
10051
9879
291
418
267
441
586
364
639
1571
1232
4145
2930
1082
1144
12784
450
9200
315
2871
4902
180
289
185
1300
256
112
157
8489
164
123
960
104
213
487
482
184
339
137
290
129
493
9252
385
1267
1128
629
350
119
182
12806
421
1774
577
179
591
178
281
278
901
265
571
583
117
2391
516
1775
163
386
123
235
2131
590
251
298
928
1009
129
240
210
120
9362
131
413
382
119
313
8914
100
112
1500
1084
9505
3980
1165
477
410
6436
13757
8872
2651
262
5359
1274
1536
141
923
1159
233
127
1197
5237
429
261
711
8529
13722
9344
238
112
299
4228
2516
562
137
6672
1107
8956
3507
534
1196
4191
9513
853
7324
6078
121
217
135
948
9268
1274
561
2643
1770
419
141
159
471
391
2273
235
419
141
159
468
6460
162
168
518
7424
909
520
134
100
605
1355
2251
7354
931
8352
697
5372
1244
211
445
772
3138
9351
682
1956
2372
3218
1985
1369
310
2079
127
963
902
156
113
220
203
322
793
3954
187
252
1496
5043
13206
2355
9010
1787
201
106
116
136
227
151
181
176
225
1731
104
218
212
1546
123
388
1691
1005
3341
7526
1966
324
233
347
119
3870
9194
1031
9135
2794
2523
351
628
4559
1210
2526
1989
1181
1452
2229
538
3822
480
1982
7509
4136
7003
8151
5158
412
4322
1386
170
213
487
253
2351
114
263
576
1045
237
255
4584
255
864
187
2390
1009
1958
113
347
193
558
3809
116
347
193
558
213
380
5354
1116
8915
1334
8869
275
826
5241
7279
2476
233
1339
1329
335
2729
454
1621
3329
370
1654
244
160
1078
966
330
577
124
120
159
221
202
758
1815
208
255
213
424
852
619
773
670
9638
1199
13941
2658
2739
1317
2095
310
2543
347
186
242
955
144
176
323
1056
831
526
9289
823
455
1458
307
387
124
605
9521
520
681
1183
124
293
1017
160
1343
432
1328
8304
276
1419
1466
369
139
118
761
2121
966
1158
696
128
200
479
5169
275
1318
2561
1467
269
6144
586
7005
1280
2648
3892
4371
5047
5200
1601
511
1752
334
153
807
135
156
342
363
319
292
2024
8895
2954
1712
1478
4056
882
944
4268
487
6435
8436
666
1249
4663
128
284
149
149
426
799
157
219
1633
5123
6817
3715
1924
1470
116
421
262
149
150
259
297
519
5575
420
282
150
395
217
265
474
2612
3178
396
1971
9615
192
1945
3962
396
811
1179
1645
893
623
4929
893
460
5665
1973
7527
1229
7373
576
5693
3352
9501
4106
4153
1988
7558
1426
1026
199
9088
596
6483
7369
3054
422
1468
1075
330
5710
2335
202
8226
477
8895
11782
247
148
289
185
633
1496
3781
148
189
105
1813
320
882
1571
1183
1358
8888
1393
3334
677
222
3338
2695
418
381
1073
3686
382
1074
119
1891
1341
5828
292
107
131
168
195
614
268
158
493
2448
219
7307
356
1041
219
1728
4805
2329
4101
157
151
136
656
167
717
126
698
3582
3247
11617
5949
693
310
140
223
135
133
1132
10448
5788
2587
1284
551
1173
107
216
127
281
161
100
279
104
1370
1275
246
8179
246
1213
6088
204
4585
147
542
1000
429
349
7720
8932
14979
332
2924
6373
1104
656
7640
382
960
4626
299
1204
119
211
2997
263
110
179
155
267
238
260
475
594
189
146
12653
160
110
133
3713
8193
657
1249
580
5653
1208
1447
7798
1776
864
7411
5762
744
1698
10547
4957
7488
4184
358
271
452
533
4683
2901
2113
121
1154
238
589
1401
160
1081
3082
9116
5066
1338
379
194
1149
7764
383
195
1152
145
164
107
1003
219
475
235
1568
9098
13112
223
2011
875
308
212
655
237
131
343
1167
1024
4141
5720
15363
3217
4764
446
845
4159
4178
8892
4686
1913
378
454
277
1136
1100
5103
541
265
980
1868
1594
9415
6725
146
275
1131
205
186
120
130
115
595
1472
3151
12564
7252
9411
3438
210
367
762
256
111
331
947
237
181
699
696
748
265
1249
7631
125
160
2666
545
9510
857
277
272
4605
621
195
210
511
381
435
1635
7472
7331
1307
483
389
2005
1960
7546
609
257
2380
1081
106
174
362
403
260
533
6099
120
238
870
2974
119
152
207
871
1644
1693
1822
328
656
416
411
141
894
1878
200
177
285
369
127
611
1277
8869
3076
8912
1613
102
343
324
370
611
188
8541
372
211
765
222
115
497
599
128
236
204
129
232
135
795
9175
2795
2988
13973
1547
8931
233
1697
5302
4174
7713
121
339
114
3636
227
523
9451
2428
136
175
185
479
992
261
209
472
191
118
300
107
386
130
825
1800
2821
1215
399
1089
1265
2429
1719
127
15608
902
135
6458
5573
5261
1909
172
4825
8988
9306
365
767
462
7440
6290
3782
836
8811
1305
439
127
152
137
8881
148
272
3620
9401
452
9077
623
3895
139
655
502
270
203
121
3615
969
352
120
121
147
791
5125
120
121
801
515
8969
4614
120
121
791
1827
2645
8878
805
3873
9487
479
1993
7516
733
107
130
283
258
110
241
111
121
529
536
776
108
778
4733
3487
219
856
1482
858
1236
1892
350
138
209
450
2416
494
2921
859
495
579
210
1665
431
3917
392
13558
8277
169
188
498
227
1080
156
156
105
401
330
286
621
9468
1133
315
1024
4816
346
6624
6437
4921
139
125
530
224
178
193
125
129
261
130
256
2585
9410
242
257
143
140
125
529
168
193
125
129
261
177
2418
242
258
140
156
125
528
168
194
125
129
261
130
1705
3876
3413
7776
6361
691
200
242
255
140
156
125
612
193
125
129
261
220
1649
4257
13407
4528
422
312
201
115
379
920
409
8986
1180
121
6125
566
3463
276
366
155
4617
645
136
2110
2125
281
181
7627
848
8955
2489
1826
137
1265
3322
137
1164
102
10060
1292
208
137
131
228
350
162
163
419
270
765
893
464
1449
1198
1292
118
702
3432
287
117
300
209
277
272
591
167
1994
244
1141
2837
1656
343
6455
117
9382
608
635
8944
4251
1697
233
127
1368
1429
509
102
550
3554
571
887
1384
201
155
1028
551
366
535
240
458
1665
1072
396
488
183
344
409
200
248
1974
1156
603
9455
8512
149
124
170
169
269
203
205
180
360
270
1030
327
416
560
130
1055
4805
2666
4388
10191
6864
6012
394
206
740
13612
4456
1612
187
143
322
115
201
109
111
3317
3812
4689
3556
744
6526
2834
7683
1034
294
130
2795
6361
2098
187
151
1114
216
158
2053
518
176
517
453
2893
562
173
11682
479
114
384
388
463
604
3651
158
2300
2167
444
447
406
920
2391
1037
451
3557
404
920
1904
133
223
1236
10585
244
1260
836
1327
106
408
128
461
1858
4641
149
1840
315
206
3201
207
148
1960
9340
467
507
123
110
145
157
794
403
335
620
1108
1759
198
2793
913
11447
6385
175
4742
1581
1909
1044
159
185
516
306
2860
1045
159
186
12044
5583
199
3244
995
3241
9295
625
474
460
1395
340
2099
3269
11647
5841
7998
698
5396
559
2951
1632
1331
626
2910
9155
716
9684
2450
9533
3272
6796
1503
4688
764
2173
3560
9699
1734
303
765
397
127
122
3972
302
761
398
105
122
499
316
1154
378
9264
383
1983
5279
255
680
317
3296
9048
453
3718
451
2107
635
1383
5689
677
451
164
206
700
113
155
169
1630
1031
994
8343
703
5211
752
195
273
9148
532
8883
190
296
106
1474
1026
2824
5131
135
105
1194
280
5081
1188
3691
968
1954
7709
2128
1472
8025
121
559
126
159
224
452
840
107
2106
5457
5871
3562
8730
3478
2817
4927
3421
696
5387
6504
1606
2530
1372
1859
139
837
5615
449
139
838
568
2231
844
134
205
161
1246
119
714
594
1085
107
283
3548
6753
1019
1773
9609
1270
4459
1324
2809
1364
14115
5880
1690
322
1621
1087
284
1385
707
124
1146
685
515
3028
2324
1230
3438
138
307
437
6440
2007
278
2457
137
4349
160
102
422
4835
5251
2756
850
8664
690
675
8924
8638
644
159
119
1496
226
374
965
116
1750
821
8269
700
5329
595
1047
125
170
228
1029
563
271
223
203
930
116
1750
347
324
2664
1241
3936
186
146
4008
9619
140
3221
3264
482
2728
5081
3708
4960
165
335
134
13854
9143
114
215
108
2809
418
617
315
389
1431
6838
302
642
112
1519
9524
7400
6083
2853
144
870
6674
4793
3057
2703
4953
2995
7438
6448
5675
1665
6368
4631
6837
505
334
1474
254
1181
462
129
351
8969
6034
110
164
8610
709
3685
11696
102
310
175
2666
107
10713
7501
133
1110
361
111
116
5401
7531
1464
1986
493
2453
11501
496
830
6561
522
828
505
6840
3401
13923
2831
2754
1551
2427
7367
4481
1317
1120
1182
796
3766
1055
527
873
2214
4775
872
2243
2474
8862
543
159
1665
460
1427
159
1162
2141
1140
3228
5117
4432
649
1137
485
246
102
126
388
228
146
140
144
162
660
8984
4920
544
612
129
359
10710
203
596
13753
2705
1686
314
573
463
336
283
248
1645
1986
7258
5034
2357
3102
4722
7076
3631
1271
559
107
9012
842
726
1081
441
1074
247
3223
204
144
671
184
576
654
257
160
504
301
263
566
121
1145
759
1213
676
551
9275
194
248
218
151
805
167
994
456
767
450
214
166
219
388
382
219
103
455
134
143
143
180
280
136
190
561
506
1409
614
1566
138
100
4729
2464
338
130
2845
9491
2378
475
11629
9022
1327
7508
1974
2378
149
108
1224
242
210
127
4919
154
109
484
217
192
1017
390
112
9421
218
339
227
147
296
423
590
2985
115
1138
173
493
489
184
1142
114
101
3103
922
142
113
280
1484
228
1061
1031
123
1528
4790
11210
2293
11654
2258
7495
593
706
279
741
11442
14345
7031
466
484
577
449
218
151
484
3180
665
4986
1335
176
117
224
269
387
221
630
4018
11724
2124
3058
570
842
1284
669
187
254
411
2040
1283
669
101
205
412
8770
711
7353
5396
8059
923
214
699
11800
540
242
541
280
176
107
631
220
605
706
306
309
104
924
185
501
356
288
376
110
1276
453
2522
182
190
663
2776
8808
860
3433
3043
1491
1338
516
922
2087
105
101
661
181
121
320
368
221
110
578
665
4082
9576
12370
492
459
13781
887
279
7970
117
28342
1027
8674
402
275
226
9504
3694
9430
782
6593
1788
11655
3672
203
643
1150
593
411
9351
171
1018
1709
217
107
270
165
266
333
362
304
2159
1407
1652
656
9042
347
202
275
269
155
271
395
403
176
665
852
1467
2579
586
381
196
959
1400
269
3337
597
180
3391
9512
1203
374
961
1380
7887
1411
1803
117
1685
740
1697
403
765
671
309
1053
558
2483
2016
526
425
204
314
5149
1074
3992
3170
4913
870
155
152
163
288
124
1058
552
1862
2181
1601
5155
1601
567
242
992
777
107
421
1460
297
581
6654
788
12613
408
2392
6299
1012
319
457
3556
906
558
271
170
1192
1408
3616
1436
1458
4510
161
215
485
121
372
639
370
842
137
1015
196
254
338
1514
1987
1754
1296
540
849
809
203
164
1169
8841
8837
1570
258
205
128
107
739
265
370
114
103
844
131
464
492
1304
1046
5176
7683
1297
4603
268
426
3827
2767
582
719
1046
942
459
3883
4973
101
108
887
2406
9037
169
6512
8617
6692
853
4583
110
960
109
119
509
500
564
106
115
454
103
1092
2288
7528
891
1269
5468
4067
1034
9738
930
236
131
207
338
111
257
105
4693
341
339
5348
490
102
490
209
216
160
135
497
166
118
815
9348
173
4025
590
9098
175
3658
4784
162
7361
843
155
171
151
314
439
189
250
220
4080
370
107
923
1939
314
393
104
3824
669
3306
1041
2630
1137
121
131
408
116
418
251
696
8896
4222
292
154
2473
334
199
154
106
189
312
214
127
361
5160
199
155
451
264
127
215
126
361
1609
7331
5802
8945
2174
1867
2626
119
1003
9424
2866
9107
7836
9473
11977
731
337
450
310
794
13734
1998
13621
7338
124
629
7168
693
5177
271
298
597
113
838
9007
8999
124
9186
198
711
6223
6889
8923
2488
2882
2149
1211
605
836
118
124
262
7099
400
416
143
916
957
9499
411
311
192
1321
9391
156
111
881
666
203
198
281
129
295
497
3119
134
1146
184
489
329
4732
345
6613
13422
1243
2622
11713
9354
1694
517
9174
4757
9442
2572
8496
464
445
129
195
179
280
114
1860
929
1995
5393
12860
492
1557
335
114
855
389
7151
5566
1678
321
1509
9401
676
434
9502
193
8903
612
110
209
380
452
207
4503
192
7667
8971
885
5195
4852
7275
743
6140
705
8093
1769
5081
711
166
750
141
445
157
341
327
144
5816
5441
166
783
139
442
157
1849
4201
2023
603
825
107
298
229
131
434
256
6944
1949
7536
445
348
286
176
109
192
2644
8119
4682
351
351
6492
3831
4468
1228
8890
1102
616
2035
2218
746
328
9545
357
541
3345
700
3255
4959
7190
4962
2687
361
1672
1294
387
2835
105
1410
409
373
8037
1152
635
372
1449
3692
2728
2993
5565
270
1528
1009
574
303
236
496
155
141
286
253
486
375
111
553
1592
299
337
239
131
6615
5324
8882
9489
2378
1764
630
1831
9446
8035
1066
2315
237
171
1457
510
128
243
187
201
360
192
145
310
1357
3722
4566
484
187
1952
7594
1248
878
339
114
3626
227
3013
7537
1934
4806
6006
3351
451
111
145
231
7304
349
1413
3738
705
5189
104
175
294
177
1141
3390
10568
3594
160
340
1184
360
382
7777
338
1184
361
384
1401
3222
2571
171
1652
283
143
368
140
9463
9478
1123
366
7018
1050
781
143
120
449
222
2554
810
792
143
120
408
222
1651
444
366
108
130
449
309
203
887
569
893
2338
640
363
158
8978
640
363
157
1004
422
8282
697
5591
3670
2843
735
14062
101
136
1153
645
442
328
218
195
159
8955
200
176
540
3482
9425
5444
315
195
354
176
195
1681
2603
667
1518
9283
915
191
217
9599
3965
175
103
592
195
111
113
128
1649
7705
1508
9319
9446
122
1315
1021
263
928
179
344
1408
176
259
523
478
127
1407
682
262
9036
1484
273
140
111
160
310
672
106
884
256
101
8891
226
575
108
1913
286
187
127
161
241
340
1517
105
755
115
219
346
342
556
334
158
231
1458
11441
9338
2174
137
322
1652
116
119
906
115
170
156
177
232
207
1096
4835
3409
9278
118
258
469
842
11451
3703
132
344
550
252
839
1481
324
5901
225
111
123
8910
161
188
997
244
112
101
391
515
109
651
9451
137
393
450
295
137
2567
111
6280
4183
3905
1307
887
121
557
395
136
1530
10258
2539
2243
687
7026
2279
696
640
376
1135
933
352
7847
1403
431
353
1486
309
1010
1045
527
1176
120
334
1325
329
13647
303
965
419
2235
871
314
536
386
197
283
3457
388
381
128
544
923
421
311
2557
4592
9297
1484
1860
511
357
553
2359
312
5127
1011
408
582
493
392
1414
102
236
435
192
193
1702
1443
946
370
284
8837
468
949
1454
627
4853
13714
4612
428
2278
6949
986
170
1601
4277
7735
348
8959
15151
6189
8771
9086
3562
212
216
143
209
657
3655
136
940
3161
585
283
691
129
1857
5561
182
380
1452
387
633
1101
1883
11559
6322
361
777
1110
493
334
8779
8974
5222
106
1279
504
1934
136
370
7302
100
130
386
285
620
672
659
9613
2220
224
213
160
140
130
285
214
677
669
114
1637
651
2670
818
695
1232
712
280
4842
1062
2389
489
1372
296
6747
8452
101
2077
3437
7210
2830
216
123
100
326
1295
1458
169
8650
321
151
277
865
612
210
309
958
1214
3501
311
309
471
2060
359
493
5197
13626
655
1224
975
1073
1239
8663
9107
501
134
9534
310
281
222
132
844
3343
3880
4989
1321
1689
360
351
125
3215
1217
1480
7775
2703
359
3773
6153
1207
794
3885
590
548
588
4481
3753
8951
2449
2250
131
182
447
1314
545
367
166
8915
13417
501
1155
8857
161
6586
127
757
8907
504
317
332
201
585
112
318
1204
303
415
185
217
1175
291
115
306
370
578
9322
128
123
1269
143
1581
1358
512
271
919
1365
2721
2664
7433
11791
1902
692
7090
125
255
517
713
325
111
9098
134
262
163
382
2566
454
171
3716
5428
3010
699
319
590
288
10906
1411
671
299
8445
6599
679
8482
892
1084
561
9793
4672
6447
157
2582
4944
424
689
2411
1268
116
125
580
160
5661
431
495
143
175
132
4002
495
257
132
2120
7694
247
10008
3875
410
2516
1282
733
6262
7525
2782
3497
189
208
1194
154
335
1424
449
131
238
125
203
1232
193
127
345
14078
201
242
1278
154
243
153
3750
1341
158
2126
3137
7432
7284
1917
829
14540
9798
3924
4248
1069
199
528
1263
105
499
2656
1491
161
229
277
124
895
684
2351
4948
284
361
203
239
144
149
2847
167
102
120
547
3730
745
636
4605
11616
2992
5915
6504
4468
15090
203
5865
4628
341
428
6506
292
142
453
309
202
1980
9445
9399
825
1245
941
309
199
882
7346
135
9380
880
111
234
218
136
5939
1193
102
120
285
193
620
430
133
129
163
1835
2535
1119
226
5592
930
6271
2293
2725
8964
2433
829
199
323
138
4053
1285
5411
3845
207
6185
4191
337
3294
1654
497
428
379
368
159
698
126
3697
6879
7234
587
347
953
627
655
102
186
127
4133
970
570
5329
3179
303
182
330
372
1550
600
625
137
1042
222
102
2502
234
1700
7379
154
684
1884
282
2210
436
424
292
159
308
283
202
508
568
8919
1399
4655
3779
203
507
514
126
248
235
1761
536
274
3499
6044
3889
6270
6565
479
6693
1021
143
190
149
264
112
530
236
1350
3879
164
880
4634
4562
3617
9419
3922
1713
1857
658
531
906
214
194
354
490
467
974
1301
2581
2147
902
540
458
583
241
1418
8901
1853
3945
5183
9511
2974
8178
1971
6018
1498
181
203
4695
12297
754
993
536
569
110
662
3226
14869
1588
8907
801
2968
4761
5086
3093
124
131
564
396
1712
739
1403
1492
258
207
570
218
3173
2880
2100
608
1154
274
388
221
451
984
2499
198
128
458
291
181
352
4032
3845
252
230
387
520
1858
4675
7436
2946
254
188
140
1388
1500
147
408
487
227
425
296
141
238
620
4584
2151
242
205
210
140
156
408
1257
963
173
242
464
1261
490
1341
7298
6274
4983
129
938
858
763
355
1900
110
425
194
123
608
3418
2930
567
181
1964
8956
112
234
211
129
112
126
1471
443
309
173
153
754
1140
2112
2130
372
752
1871
10010
190
593
1292
1898
112
355
260
165
474
174
378
607
459
148
132
273
591
2027
843
1773
313
309
226
5060
107
132
197
274
1003
1491
730
8856
1185
270
248
184
508
250
254
151
250
5619
2841
176
951
126
218
1314
6651
8932
874
7616
171
164
308
2803
5438
188
100
812
8901
922
1114
546
672
595
1536
464
284
1917
13814
1349
103
258
101
7860
351
232
3751
208
319
469
141
201
165
9699
3974
489
2139
254
1991
2176
1770
2247
465
2399
4894
2007
431
870
1749
159
892
559
2518
9663
6008
682
123
4605
2759
9756
4193
731
649
182
7369
849
1519
728
8813
1725
8733
1055
652
4782
356
6445
1799
123
1164
1437
143
3700
8904
4349
167
6397
346
345
4429
396
2399
8840
617
148
262
127
427
13503
240
2330
11201
569
14328
1397
2071
406
162
2550
279
476
160
262
1518
454
991
200
2939
109
455
992
172
200
223
213
303
622
7486
217
897
418
611
4214
3168
597
144
8918
182
127
966
208
709
215
3696
514
1601
1859
890
449
417
2510
890
443
7892
1724
2412
6949
3189
107
829
5052
2073
395
7099
124
419
488
121
265
269
244
3368
164
266
1998
694
283
522
461
2490
673
100
185
243
791
2734
1692
706
1122
8949
7077
1664
286
4848
5125
4000
474
123
102
186
1641
456
941
9198
776
110
493
2370
1868
912
1102
352
103
184
634
8727
910
4022
1539
910
162
1086
299
196
206
471
441
350
708
584
272
628
292
995
162
1222
746
110
521
707
4992
8636
1515
6791
9538
152
273
227
1517
357
101
1274
154
720
289
276
1286
1241
239
1870
1325
979
334
7383
2690
153
128
9316
230
1132
198
2644
1020
9309
1053
648
618
1230
2616
14947
4708
289
681
1905
324
337
4523
312
169
482
142
7361
493
13859
6761
121
1442
389
276
219
155
138
917
258
1896
180
169
345
2441
1733
6793
150
581
1142
2259
1733
6792
150
579
1140
2217
715
1136
419
2029
1035
231
596
3133
171
1946
310
236
110
149
145
213
443
237
4515
1051
150
373
2775
436
710
1154
4960
3291
15449
1544
9392
192
558
1365
212
360
1160
161
1895
1846
14673
236
298
1455
5847
904
512
256
273
1445
242
178
204
153
491
5055
647
164
541
233
359
107
160
236
328
157
105
1779
106
233
310
188
609
319
2607
288
503
9471
186
328
6412
143
310
393
122
112
248
1657
1378
4023
2122
3397
6242
522
1514
4299
4893
10103
481
734
130
1950
4108
102
359
9856
283
685
1165
139
380
1433
362
218
809
14963
297
8091
361
889
1074
393
323
1392
5695
1914
240
13668
1134
949
117
1318
539
351
7855
1317
425
199
353
1486
2606
3041
605
3426
8806
4417
648
289
257
601
774
7281
3284
15459
1545
9422
192
559
1367
395
334
112
359
1170
131
2768
2686
213
217
1898
387
252
199
249
137
190
379
270
3260
387
252
199
248
492
137
189
380
2640
9287
156
3984
7395
169
429
2179
883
126
178
126
3542
2527
1514
7369
2904
3961
188
1847
11866
809
1323
4687
141
101
465
723
1305
2013
8949
10196
500
674
1240
1603
7474
1438
4747
205
630
106
179
127
339
144
236
1071
3475
1774
415
5384
5052
8678
3907
606
2732
391
1900
13659
738
544
1067
3345
3497
564
1136
1457
6293
224
12721
147
291
340
272
2792
9407
3598
103
851
148
649
131
105
1044
647
1988
7536
322
1667
7363
11155
2388
9015
905
5384
189
1373
7425
483
108
317
175
477
449
8756
2894
7364
3004
1020
7477
1693
4586
219
140
249
1789
956
137
244
3447
254
959
361
243
273
112
214
131
3952
9373
5607
1914
116
255
417
5104
150
5313
356
156
1973
239
4182
1564
400
222
1003
847
428
211
193
177
497
126
123
9109
337
9378
627
744
13995
1217
142
335
471
320
1000
1030
525
8308
2529
1753
625
124
1100
1575
7424
326
2443
10412
467
6754
3437
17178
204
481
108
1063
166
5980
108
1063
166
1847
123
4800
5517
1351
9132
2739
700
8375
5100
1174
335
1755
7353
4890
518
1785
458
7467
2781
13424
4148
1196
11158
3507
1334
5576
2469
399
374
2859
4119
3413
9121
3794
517
501
1629
370
1561
541
152
1167
407
159
101
6826
399
267
159
177
122
221
5472
559
177
122
210
142
5646
177
208
1434
371
3720
11524
2221
2049
170
1640
872
108
150
335
378
321
167
523
306
1682
1441
1152
451
246
2179
873
108
151
335
378
360
167
392
197
204
116
2771
118
126
5866
5619
2000
697
569
3251
697
566
2683
308
2379
737
10515
6592
475
8370
3108
157
1663
127
118
344
139
264
726
139
3654
187
160
137
264
728
458
139
2212
327
554
792
3504
1189
4150
279
1112
4398
1860
790
190
5933
789
187
273
167
429
415
4263
2840
320
1640
172
229
106
810
208
148
601
497
194
172
229
810
208
112
599
6083
1920
522
580
101
376
490
8446
134
105
171
8874
336
271
170
185
247
551
138
207
1770
2297
2225
135
780
123
125
105
134
106
105
127
159
427
183
150
725
696
11338
2551
2788
11299
5811
2313
7486
382
6464
6884
1813
103
129
121
193
735
3747
790
314
3894
625
1060
1784
3371
1476
1668
5029
576
959
474
5659
959
1881
3694
1867
922
1106
398
11258
349
13960
2117
1215
1322
1888
588
726
384
698
662
1862
1362
1058
1225
4334
1029
1189
817
2254
10015
383
8878
117
3985
9316
6871
484
490
476
3229
936
413
1301
7906
156
1003
319
156
451
759
406
262
702
6100
586
361
118
140
183
242
186
5459
490
109
223
192
185
250
186
449
211
4986
3581
2149
3056
1250
116
1638
1575
1851
1215
6434
4101
618
291
214
507
119
1773
492
526
390
215
443
1917
818
1093
8955
12295
534
9286
1447
6496
253
14068
13824
4409
2414
673
2066
674
4559
1068
515
1907
13532
7465
1921
597
293
1575
132
775
966
409
424
113
424
352
444
172
421
224
1036
326
148
657
443
405
730
965
396
351
464
422
224
1032
326
1400
1497
548
1238
441
1644
160
1869
835
354
311
1787
1260
1322
392
3196
1318
7956
134
9466
4777
2663
1183
1854
4101
197
6284
153
1185
4396
6063
1528
6262
836
3669
4208
1718
306
377
387
367
5723
306
400
7848
441
806
262
3089
111
13950
1122
726
913
593
5417
5070
9000
3701
161
859
13123
117
262
2413
6547
11531
2442
133
8859
273
464
103
3081
5898
1806
15393
2950
5156
697
8365
4862
312
364
345
9458
425
2222
5504
4688
406
113
905
217
461
5506
113
905
217
1887
9386
9439
695
312
5630
394
1914
835
1560
326
289
200
631
998
1701
760
7275
4137
810
1397
385
406
1189
8025
382
405
1171
384
2641
12610
3985
845
162
1159
2811
1467
109
14952
377
12620
857
1730
1364
1716
1045
2077
104
644
222
473
2390
9533
2449
622
222
472
2014
1285
722
12028
4015
5428
1594
2608
5195
1045
785
1832
1276
482
4434
703
3790
879
7369
8889
7368
2691
4284
6142
1955
1185
15446
445
9191
5839
8175
694
5124
192
246
2156
916
318
730
322
645
104
316
461
5120
825
1404
441
1575
540
164
2883
3073
7419
2894
207
4733
5030
299
977
312
1125
443
7481
2329
314
146
1592
1377
1431
2780
124
836
146
894
8087
698
5324
282
675
723
2192
1825
124
1600
8014
1553
1794
7967
1120
9562
2939
664
510
1926
662
3043
1856
882
149
193
1173
2667
884
165
416
216
141
4504
898
307
1111
311
1251
7376
1398
2080
317
5214
1062
1306
1782
1380
2076
1693
1282
333
2350
317
311
223
123
236
107
207
2569
275
101
702
309
224
113
236
125
107
207
262
1721
108
3096
135
131
210
232
2047
411
1953
15339
3526
397
4252
1070
1363
11752
6086
296
7445
730
4790
297
7331
21486
1926
354
412
204
185
304
303
134
5111
205
141
414
204
185
285
303
134
608
375
2521
313
1597
722
1076
489
1111
271
3087
8989
1037
5613
199
102
115
116
177
123
579
636
545
145
329
1324
268
1523
280
196
231
131
220
111
131
188
178
183
371
878
363
186
160
263
205
258
1002
326
449
781
937
1052
2618
782
516
4386
4818
138
253
153
426
222
472
153
124
358
179
127
1801
2343
849
136
6818
491
5529
827
713
121
1290
343
3581
2465
356
1544
4931
7433
5324
1844
2178
117
1365
797
371
5578
1792
101
1218
7427
5013
1978
215
305
470
260
161
106
143
1889
354
441
204
185
185
298
303
134
629
333
288
2553
2869
9477
10081
6961
309
1601
724
1081
493
512
127
509
205
3037
6996
5935
9772
3462
349
135
389
371
867
123
2404
379
487
832
535
1657
1063
265
818
244
9038
7288
8879
108
9436
3499
4692
1468
369
897
511
205
164
3400
4703
2005
1302
6393
4683
154
188
1369
213
1902
476
250
224
225
431
1374
4327
2258
5000
169
1136
512
205
164
3400
4691
1996
1300
6323
4648
154
3111
4657
154
187
1366
295
1891
468
254
226
227
218
426
1406
4329
2259
5002
169
1136
514
206
165
3400
4706
2005
4145
209
337
1257
2282
1492
350
103
196
177
1010
136
892
485
2145
210
419
592
264
839
621
459
889
3246
341
502
604
923
407
338
1951
1223
1443
420
378
125
826
208
130
122
251
761
2185
1501
192
268
207
566
219
445
346
260
999
1106
3876
3946
5181
124
4360
459
356
359
6483
9419
6287
2084
1495
3637
533
1983
102
740
5632
638
102
759
472
283
100
8932
3886
279
206
164
673
309
201
907
1716
8467
138
4275
1977
131
1036
2183
133
1759
8721
1635
123
196
146
303
156
388
445
674
4091
225
1096
372
5362
2333
1813
1093
5926
1092
373
497
227
231
1098
356
1582
3217
9308
166
175
120
7606
2456
1561
8917
1114
2365
397
315
147
109
747
489
6005
331
315
147
109
433
304
182
734
1476
378
1040
3116
499
3391
724
873
372
1354
8155
170
144
491
985
8071
3697
4386
861
173
373
1247
399
1010
208
160
124
2491
347
6999
867
1289
138
174
4444
399
575
432
217
192
188
631
5262
7971
7276
14509
6450
110
9826
3325
856
317
6687
6174
1417
1404
6042
4160
7188
320
4480
14912
1148
222
1138
1340
1757
7376
3659
3548
1125
2133
5213
2817
8946
268
611
663
414
267
271
1771
387
486
1298
157
2800
3916
145
563
2112
326
677
9949
4063
893
2524
1024
1244
383
309
6490
428
536
146
231
9227
152
699
7533
1980
5454
372
137
303
889
1968
2943
4016
482
389
849
115
2368
888
596
3125
378
985
255
115
1827
2050
13577
2794
2934
6623
3896
3120
1423
2335
563
401
530
8909
948
143
304
582
236
229
1418
354
2652
6150
221
2182
6158
3891
2408
3725
1655
857
431
5517
244
858
432
137
178
11804
1401
2670
8357
3498
1568
110
175
812
9124
1392
250
454
591
316
974
299
1739
280
319
2931
9502
230
9342
444
661
6140
335
166
181
162
247
354
209
873
1291
6637
564
8953
110
107
391
369
806
10449
9510
4497
465
360
410
834
1729
1816
569
4802
8512
4126
836
128
128
103
226
7472
124
176
1852
397
472
425
331
369
172
359
676
121
1917
2814
146
437
214
467
288
170
255
206
261
918
104
998
810
1393
440
707
233
11816
652
1963
871
373
139
407
206
310
1144
1986
1428
1577
377
262
1189
106
161
470
365
11380
3421
527
537
126
108
115
3767
536
105
115
1968
508
504
240
636
112
175
651
400
259
536
707
8874
285
442
651
151
367
1231
233
617
2955
5898
4764
135
310
352
104
1566
1202
6781
147
3453
5911
1872
1938
891
1421
7520
1970
4388
541
548
307
588
4831
387
123
189
307
252
2097
1010
8869
1003
472
102
1667
5750
2954
503
4743
428
209
976
181
1351
3575
8294
2845
763
3840
12080
1853
243
228
144
297
3065
177
616
673
530
1655
191
316
309
476
676
184
2187
191
265
310
11761
12402
467
1498
312
441
2158
311
984
966
160
1228
313
1659
3383
1880
1469
1651
5683
100
265
240
188
207
395
117
1707
7168
236
811
151
132
240
829
427
1020
180
349
1902
309
216
1116
8216
690
5485
12803
904
169
9519
562
1108
7401
783
1926
1413
797
387
9531
187
444
13734
412
232
289
1364
322
100
113
824
2008
173
821
137
463
3362
173
113
855
139
466
1103
196
2968
272
129
245
362
446
119
176
919
557
1465
736
331
344
572
151
2571
1248
374
815
1410
926
100
8790
715
1401
487
170
183
2027
161
1373
118
948
1590
107
488
172
210
188
2024
160
1373
8351
1155
8959
2123
284
223
275
291
1475
1860
5147
8227
4747
2587
136
1546
146
8960
818
311
268
540
421
1057
226
424
661
411
480
178
715
1408
147
150
421
1079
118
351
420
1101
459
291
247
733
340
444
736
212
1166
821
154
226
424
650
9782
672
3931
5849
127
992
939
239
5907
530
222
228
2321
241
679
398
479
178
714
994
1212
1655
186
263
169
511
597
384
293
572
1764
3791
101
5452
4106
7661
883
343
309
910
1201
3513
343
309
417
1419
5303
566
5642
381
1729
13088
515
1453
389
365
8228
1135
530
363
1447
1475
1991
201
855
2184
5183
827
162
312
13300
113
496
506
2037
1516
7275
3599
2851
326
1363
4361
4122
253
7486
3690
1673
357
1612
13710
2784
9548
1212
7944
14952
816
1251
5236
696
5137
9559
3515
2861
7279
1578
158
372
1554
237
784
216
4086
790
216
204
106
208
348
2233
7307
494
5104
5266
5787
3861
3193
106
13549
128
8966
348
2166
143
437
185
153
112
136
172
383
1894
2960
2019
2237
2991
8722
1783
439
541
166
1623
503
6315
4943
8070
3221
4757
353
355
1664
851
4912
196
151
267
602
1461
311
15197
13288
2194
107
8607
107
511
429
4669
1864
13679
2969
432
1938
1103
981
235
193
204
174
299
440
222
115
339
255
157
760
1063
395
2226
769
2376
1689
3759
769
1029
692
684
167
7339
11939
4028
1604
2928
3889
4919
3613
698
5155
1200
1953
7564
4021
4637
3516
691
467
286
211
113
181
479
149
165
248
5546
286
211
113
181
460
149
165
1651
2149
7302
1580
158
372
1557
237
790
216
4088
791
215
208
106
208
351
2772
8966
3308
108
3499
9972
226
9437
157
110
182
699
1056
394
517
674
1137
124
618
135
155
150
243
5182
2279
124
2285
815
115
1168
8872
643
753
2041
3153
416
370
1414
391
1287
606
1635
252
186
174
594
1728
128
700
200
2309
225
222
5812
726
151
934
1846
614
1002
551
480
8952
366
1884
1858
123
177
173
587
616
1084
5826
438
385
1459
778
604
721
379
4972
847
568
306
213
2972
198
313
101
108
3680
121
1882
5214
6419
614
1749
320
252
280
138
133
101
193
116
2019
782
827
671
281
667
173
220
1118
141
247
3671
4530
4090
6972
9340
361
1567
216
8342
1094
1104
137
2296
423
263
437
239
384
1958
1693
160
180
1032
149
2618
141
383
1451
1961
309
1415
3210
3033
1886
9379
2062
3980
588
295
9246
9521
246
171
504
792
117
170
1571
535
703
8264
359
5026
790
118
1655
147
518
1424
9169
112
281
305
224
138
6220
5013
301
2057
702
152
1822
1327
1627
112
448
2749
120
214
431
1432
8914
244
5909
7604
1170
219
377
254
1146
175
3709
1159
1420
227
122
347
994
175
3066
1241
4464
6550
354
352
4750
1339
3596
2070
572
275
3595
6368
361
4629
5677
1381
8935
1185
179
504
217
191
519
1073
485
137
296
306
505
480
360
1086
450
4023
448
2039
272
2631
4853
5218
699
8152
10051
4545
9099
7271
9317
1717
5928
11969
1134
491
1861
782
454
5537
447
782
454
516
4395
640
4239
138
420
775
2043
14873
272
499
1910
8540
104
506
781
395
2701
2555
3860
845
733
511
1406
740
197
285
627
486
221
1142
134
3110
274
115
110
136
280
7368
1850
138
173
237
210
204
9303
224
212
1669
312
486
479
5283
9005
717
312
488
480
430
651
796
1146
8858
3174
1390
5032
1361
443
1342
1856
2461
146
1576
4032
13923
748
1602
361
1108
2052
12574
917
2513
1090
263
746
106
1588
926
139
143
2511
1091
263
746
106
1397
521
2809
9069
907
377
2492
438
167
489
555
7311
505
2397
14936
10024
310
465
14470
1702
1776
190
102
108
5351
201
746
118
1476
665
201
327
219
603
150
1381
259
139
448
138
1342
4813
955
3323
4415
4776
7372
624
518
3550
1185
2962
2759
943
4738
362
539
352
4737
351
1980
479
800
411
523
275
113
105
458
443
4222
1275
9033
1421
15525
6906
1034
542
363
347
518
141
369
1448
737
218
397
3629
505
949
2519
189
3987
6534
507
956
141
130
3023
6733
392
212
114
355
153
353
2709
3155
1361
116
3943
1937
1387
1278
3154
4655
346
347
6474
416
333
145
212
107
2836
1536
370
988
7431
120
1207
1450
388
911
501
202
1581
1507
112
2188
1888
121
124
1128
254
491
1818
1974
127
293
263
103
116
117
119
109
1715
190
304
469
355
3245
118
579
3517
1221
4879
149
13587
754
1791
7346
210
771
765
306
480
3067
800
131
1108
9829
10637
1418
184
403
587
845
199
383
1169
307
1048
121
1144
157
218
867
5177
3822
6810
1851
133
1084
672
114
120
266
329
108
340
136
1098
1475
1765
7728
1892
903
1743
161
126
1022
4353
589
1119
264
825
739
591
4421
3199
9346
950
2736
243
240
1554
573
567
485
5633
700
5411
167
4184
4154
237
6132
1171
136
302
1640
3440
483
5584
7242
4992
9957
2000
13437
1295
196
103
958
2060
2291
7244
687
103
393
1946
551
7319
4730
2011
508
8901
2090
4697
4486
7216
328
11378
940
175
800
1412
1511
471
359
167
1609
1403
162
537
278
185
573
942
186
748
161
1115
517
338
499
3166
458
1413
334
161
1668
1547
14863
7435
3023
2938
1351
335
1150
180
7823
334
1219
180
115
4499
14875
1464
356
1036
1639
610
397
347
244
103
210
5214
280
181
103
208
1695
1239
14102
496
375
1328
236
837
1586
316
114
8733
4997
7128
9584
4474
1023
1615
200
110
596
1020
650
812
236
119
132
5243
10377
6613
479
893
186
196
1679
145
210
1860
604
1568
3609
2163
298
454
131
479
146
119
492
130
330
2131
368
11061
5863
1052
264
118
746
2635
14913
2036
2878
1382
352
333
1946
2172
330
6547
345
4719
433
222
847
1518
3335
3967
2309
2627
9943
223
126
433
198
136
424
1070
1849
2521
916
3164
913
999
135
3232
346
265
2298
368
428
1614
2228
644
305
297
570
2082
1021
628
222
1190
246
1232
2648
822
471
2123
356
7502
605
7746
1008
2149
4904
2808
1039
2549
221
325
429
104
203
282
3023
727
155
1821
150
9524
751
672
551
104
174
288
1951
9455
128
329
535
879
112
238
145
228
249
523
490
149
140
2873
2234
1557
202
131
1113
5030
133
229
104
346
106
128
307
734
176
130
942
2842
1080
585
5196
1876
1676
3762
734
4909
4522
6084
13665
3511
979
4071
4289
1246
386
4616
7249
7451
115
3383
1271
6389
925
105
1408
587
127
123
1569
498
361
174
1798
130
996
403
13882
2372
124
553
371
5920
4854
144
1601
781
873
569
605
3125
205
347
145
1284
285
4188
6029
8821
4280
5856
7347
563
322
145
823
3659
6365
9409
1916
9425
1171
1363
2016
1223
5056
2316
6543
1271
2583
767
2923
612
950
1922
455
829
565
1122
314
917
291
139
5034
1170
7472
1509
5239
4506
3163
7904
2995
1944
487
1123
389
663
931
470
508
516
206
130
240
206
3353
166
651
195
618
929
9029
1948
549
260
155
102
2364
583
1108
164
155
7336
509
2594
463
7350
8015
877
362
3115
100
463
1339
453
2949
3119
139
457
2274
1036
1050
254
9088
813
507
12963
8196
1024
431
5164
345
121
127
531
4695
7550
7124
735
2508
1717
1000
2123
156
167
107
206
106
359
5900
156
167
107
185
165
255
725
2888
1916
12716
988
458
2697
1608
1136
837
452
1166
1138
568
2050
166
220
242
573
6264
2225
1138
177
3772
5641
196
2719
1031
2527
866
672
324
374
137
1576
1614
1409
162
186
556
4111
485
5038
702
139
1107
232
1982
725
1592
7127
7359
160
1160
2664
114
370
371
630
439
216
1034
5214
648
375
1839
163
382
580
1639
7539
1805
2164
605
4775
328
216
6155
185
4698
3576
798
3304
778
914
412
361
378
179
990
157
2918
4490
2378
1673
9701
4409
558
308
10009
1205
7451
2350
9448
1106
7419
1388
1640
660
707
214
230
971
208
1255
1769
122
1497
152
8925
6856
5180
553
6555
380
4985
1529
5942
728
343
8502
128
839
233
2143
242
311
134
1738
3895
913
949
573
1076
680
108
183
430
1521
104
765
13179
7563
1251
7992
284
182
5689
138
385
3052
1533
9365
4674
2263
2031
6615
534
5546
607
122
584
253
6810
1866
6119
272
424
2906
1264
2037
6261
2254
2186
970
393
129
193
121
343
346
754
7732
12740
1192
127
341
518
496
1422
11434
11700
879
2397
3350
7335
5674
2255
212
414
298
2455
837
162
217
680
259
3155
182
325
148
309
7306
466
786
2484
324
634
1428
155
1025
1928
390
1719
6402
4105
12096
2724
257
1748
1482
13700
530
2234
151
1240
9231
8252
2218
601
520
8556
1128
5578
495
4722
7155
2150
206
179
3979
7477
326
1017
153
116
3778
591
250
290
1860
6886
335
4391
6632
6426
653
11606
3490
5363
2926
376
857
196
123
146
100
1063
152
3172
391
237
303
482
904
3224
13347
888
687
486
498
204
201
245
1450
2512
1423
202
102
198
240
1405
1432
2644
10867
4027
2896
999
150
793
179
1409
594
710
158
509
278
303
2319
982
444
1898
2650
1540
3069
6479
697
277
105
348
1808
490
355
104
713
640
277
779
101
1647
899
1598
392
316
5761
2289
5312
4228
742
233
307
313
217
876
119
305
4322
6830
772
4021
432
226
202
185
1796
946
1390
3676
103
4599
3084
186
235
287
107
101
353
1099
101
131
111
101
131
248
174
846
1446
9384
419
1127
9092
1192
1017
818
3252
386
3867
1225
9215
4122
5362
1116
111
4930
1646
415
363
603
1055
1187
358
255
477
396
433
210
1592
923
122
415
391
604
1055
1188
359
265
476
396
434
211
141
14055
1261
5839
180
450
310
194
878
171
149
2644
4994
981
203
827
2213
9940
430
2294
716
5830
136
9466
393
922
1238
5805
1666
291
371
5559
172
359
374
311
3324
1253
129
2198
2019
337
205
126
706
4312
2658
711
5364
5202
320
123
717
3383
2456
9230
8203
3390
1014
2169
8297
7775
698
1673
488
152
344
1524
763
8878
2037
1070
614
626
205
2593
112
1070
613
583
1377
148
2977
7498
2990
168
161
734
197
6907
8228
9270
4170
8204
169
8927
5690
1868
225
283
219
491
438
1152
502
5517
437
1153
1907
231
170
212
125
340
1075
111
2595
443
2735
157
1612
1220
3383
4522
8894
328
3047
5397
2342
9683
4000
1638
4375
5784
561
2047
1915
140
2509
124
9062
107
423
188
186
134
304
4597
304
2163
163
355
260
406
1928
273
123
163
188
1042
2707
272
123
205
189
1043
2707
273
123
162
189
580
809
178
568
376
1265
557
331
487
2532
1024
482
3128
557
487
2055
390
226
142
1317
9527
711
171
595
112
211
11846
8055
4775
158
210
178
170
555
1102
1953
156
698
217
103
101
655
421
143
239
302
175
275
312
156
465
641
241
182
1103
2098
156
701
237
103
101
656
321
142
891
11034
1155
1333
1900
676
187
454
319
423
566
1680
3391
730
181
453
813
590
593
1839
1334
3650
13770
6558
225
978
582
12702
109
1027
119
218
513
639
359
451
557
7042
2059
253
382
502
644
368
13636
545
295
505
1883
4179
1543
6221
2743
1548
8962
4572
124
205
129
2551
1477
248
109
272
393
3703
493
1039
2139
248
587
449
475
5798
5184
700
8063
5282
3524
1780
308
4262
415
4269
277
413
9119
5081
1282
175
2616
118
8886
174
139
115
205
5665
103
118
182
139
115
206
156
9290
716
1701
3506
1475
121
351
234
912
2627
4227
859
1763
1928
169
169
132
139
134
155
3653
173
425
131
249
116
122
175
204
162
2818
780
311
249
174
408
249
116
122
174
313
1661
1365
138
233
295
176
154
134
155
1288
12820
1994
13639
216
2460
5770
4833
2414
1911
6198
186
138
484
130
130
130
393
336
5726
382
190
122
161
383
335
1547
694
709
1483
4712
299
194
3885
9487
5048
854
114
151
890
7518
1940
112
139
199
515
2464
145
608
116
809
474
114
151
1077
311
523
2156
2266
7426
6667
4959
442
4388
545
219
206
208
147
223
3130
549
219
206
208
147
224
1209
318
5690
1000
230
901
624
2412
1833
7122
487
417
553
134
5520
509
134
1413
228
7019
700
103
1159
111
7751
493
1069
595
388
8179
107
1060
726
386
8144
1055
726
375
1437
5815
355
4337
167
2220
207
496
1095
537
318
1030
6243
1646
450
1524
1829
399
1046
214
746
1352
325
4973
1196
2421
7250
228
1982
1475
230
620
163
1783
609
269
104
7567
1571
794
269
130
259
624
269
130
815
253
130
409
593
676
223
9631
954
124
591
469
174
9144
130
524
128
207
267
867
269
130
488
129
7349
2322
6564
6237
105
6588
1633
113
300
174
129
243
506
1209
875
1167
8696
11693
136
3110
1007
9363
13967
5199
2243
1398
122
206
105
111
104
840
1478
933
8979
7808
3912
6552
144
1174
1444
769
351
2946
272
437
212
147
210
512
1534
1178
8902
630
569
117
1600
137
2724
7315
1147
969
974
633
333
5608
4453
3657
1818
1596
341
528
641
348
1389
3193
272
292
4783
698
1025
114
790
4673
683
154
1868
709
405
660
1188
866
1939
7508
475
164
418
229
720
120
359
184
202
342
277
117
466
972
140
286
220
129
171
113
238
146
2336
5141
940
583
113
298
3411
4708
159
9152
3862
1834
4116
7305
3243
866
752
230
258
156
3346
708
1580
507
2671
6546
1023
4377
782
15342
1571
342
9222
4976
265
246
132
128
5960
9553
513
147
220
259
226
306
406
688
108
9378
135
1542
323
6153
272
473
180
511
118
619
1304
240
123
1847
516
1221
120
9100
114
122
147
1079
263
423
6010
1392
495
1474
200
186
396
3299
2420
200
189
398
431
344
3395
4941
2968
2634
1022
602
298
299
184
1888
398
272
961
184
1781
10740
1483
6952
9486
2396
4176
563
6611
7375
5233
697
8249
6501
2631
462
5961
3355
482
495
2349
691
1710
4992
5703
3118
150
941
1579
885
191
3130
153
203
941
1397
5702
4399
2021
3047
7261
1207
9380
192
4189
8854
4610
5371
6273
8202
154
1296
469
6598
9774
527
230
211
260
226
1833
466
161
157
199
487
5813
374
2510
560
10802
343
663
3475
6507
2910
1408
282
2815
472
875
5690
282
3661
7217
6259
885
6341
117
2241
204
101
132
192
5942
121
204
102
137
132
133
251
345
188
161
2052
1156
215
384
539
1538
301
320
601
3427
3017
9251
439
5298
5812
1428
1087
1685
170
165
178
426
12140
2661
233
157
477
686
8822
2795
174
383
4199
991
687
672
818
2823
5567
2015
1417
461
175
241
3537
587
827
101
5758
443
276
510
5340
874
1642
9050
671
1171
664
817
175
265
139
148
851
1251
385
309
163
127
153
166
271
1630
116
427
2303
227
209
3504
528
1577
438
2589
7362
395
6922
430
144
3022
1587
1260
306
12321
1171
1399
138
9417
1736
1691
371
2636
6954
8025
7475
1196
1349
1755
1205
2779
736
636
412
13599
3323
596
11456
13220
2151
1876
178
282
356
277
540
287
165
388
3094
4944
3093
8855
4755
449
490
101
180
278
155
106
289
105
1054
1245
1342
656
268
2281
648
8924
692
9583
829
6568
2190
7891
2777
2984
2683
5977
5343
1691
196
4783
2868
5254
4287
1184
298
1598
4306
2634
422
151
140
127
362
860
520
1731
378
521
1021
206
491
2457
1023
7864
10606
5184
311
11676
107
100
120
449
125
4796
2179
658
8339
15412
6933
557
6999
569
226
684
230
127
197
180
259
1744
830
554
298
2085
12493
294
4445
335
8737
6402
1656
6336
11036
10451
262
1033
3183
422
878
1930
2215
1613
2012
9226
221
1841
266
1812
1208
404
347
288
1870
477
249
220
570
1259
1091
655
717
376
172
146
176
1718
264
309
141
448
5437
157
163
141
451
1879
1004
7435
1978
3651
9068
145
1567
2321
344
179
1291
1044
198
307
323
192
145
252
265
184
1927
3760
302
310
285
289
197
5953
647
1980
9017
1155
423
3224
7796
3158
6303
875
7960
1244
11556
1471
5075
298
730
276
366
581
2683
302
558
110
1690
11930
9603
2132
2267
3049
2852
438
1296
5469
262
1780
936
2913
4025
665
156
2341
113
288
4370
3797
13039
1638
7075
632
1814
862
1297
469
974
1707
7723
311
1385
1565
484
204
431
9697
2093
3729
192
1371
2401
124
596
427
192
1394
1844
9182
4712
10716
11614
538
898
987
5960
8934
475
2783
8790
6131
197
418
2656
3349
1544
7344
5763
6251
117
105
779
3616
106
771
8800
768
405
383
5304
1952
1505
383
385
1397
8994
311
13711
4650
9317
1549
1336
166
114
166
114
1159
3629
124
1368
122
1989
3491
833
403
429
215
725
1616
12781
680
4566
2342
725
9865
4919
3799
3986
2158
8916
2663
1049
162
176
263
932
135
2349
1847
14610
1913
1592
9230
585
120
123
106
235
6318
110
10090
6530
363
4772
3566
1219
232
309
13500
509
115
1179
677
524
147
388
152
285
162
397
586
115
1157
442
140
587
1333
775
731
1456
125
585
108
123
487
5537
647
493
995
216
4001
144
5885
2418
433
5809
9713
14845
3766
3236
137
615
469
4838
246
4067
6378
573
1162
1588
9018
1421
629
3652
7148
868
950
4247
2419
2042
281
114
720
2916
135
1140
169
485
489
144
1124
123
3078
1261
6808
5348
242
439
295
489
181
1173
9203
312
110
3013
132
128
449
304
374
611
925
3808
3583
132
1375
7836
3086
222
2284
1087
3073
137
1169
183
488
267
191
129
1922
1150
5009
280
210
491
1619
186
602
199
171
233
205
532
170
128
723
235
173
667
3000
1014
1611
14122
5825
253
4681
354
358
358
436
1023
5075
1327
227
694
8217
5464
1084
1012
494
1070
1685
446
9263
752
7524
133
15392
385
191
296
379
109
1249
3453
3549
2759
5574
973
2349
2158
9291
714
713
1407
199
199
199
4968
1665
2157
979
489
3005
11367
1006
1227
3458
1348
689
8977
307
167
200
126
161
230
202
2048
5303
3524
2522
2423
382
489
111
365
791
267
1681
11647
3150
927
5985
3085
1800
488
183
1143
109
3077
390
148
570
367
219
5024
464
9107
790
1713
1361
446
1335
2005
1865
734
123
1166
673
687
1532
216
1061
626
1634
2656
2932
9637
3885
7873
872
2619
2793
970
1525
5734
1496
2280
3011
3224
3217
244
205
188
127
447
457
3742
1894
445
439
403
320
167
451
400
306
287
286
185
331
959
675
468
1400
1278
322
118
217
164
141
181
304
404
2454
182
460
1048
602
305
1502
457
2489
1241
400
241
824
2796
425
241
224
822
1522
309
1400
9372
2551
4892
7380
3183
221
249
2940
7902
5239
481
306
3519
2297
3265
1790
1675
3450
2190
1510
4058
2132
2709
1342
169
146
182
293
3733
2813
605
514
811
445
4328
7447
591
1013
276
1870
9410
7418
1210
650
872
4381
7275
4864
3674
103
262
211
198
3813
9358
1243
365
166
774
3086
6899
650
1155
349
2553
272
5835
2936
5076
9327
6736
154
9374
1155
1684
7369
475
157
186
9124
798
2403
1074
1781
4826
115
942
307
228
345
156
158
1869
4140
1419
120
357
300
633
2872
3911
119
359
278
259
499
1502
323
1741
7656
2364
104
125
145
4490
270
960
1570
158
144
662
123
307
137
201
221
252
504
184
3858
3192
1869
876
2569
8921
1025
605
1020
1944
111
875
453
3153
11697
4857
2011
14238
344
344
343
379
614
4240
1437
1608
165
396
592
120
505
184
292
306
2574
1567
4286
3111
207
1226
9078
755
486
559
3089
642
622
605
893
2481
486
560
566
7089
659
2636
481
401
1373
999
2042
2469
4350
708
739
1168
522
108
4600
1557
782
1767
7459
798
11052
1196
135
1454
1055
7707
967
188
126
1881
382
3617
610
908
2363
378
318
350
795
9407
8918
4672
417
7145
521
113
1179
435
144
521
2176
446
495
434
463
109
499
1873
446
493
425
11653
2377
927
125
171
156
640
4258
125
164
153
140
636
2043
711
802
1386
11281
269
152
429
1292
1625
9357
9407
105
2876
1736
167
141
228
127
1112
168
641
7532
1967
5345
177
342
197
273
1241
9259
2031
10428
1184
4936
411
1021
223
419
189
254
101
366
286
582
276
189
501
292
175
1111
142
4911
2912
893
6059
1555
804
300
6095
9260
1373
2071
1455
1515
7816
789
2229
357
337
695
1067
496
760
1617
5416
1645
420
199
113
194
256
166
221
429
2341
647
177
113
192
451
116
1425
8934
8855
3672
727
1900
8902
1950
7530
620
3546
1559
2135
7180
1834
716
8912
3297
1472
149
594
130
475
2640
13595
930
494
1022
1954
149
583
130
498
426
1105
1834
608
1462
2364
394
130
111
2557
7437
7344
552
10527
2662
376
7441
602
412
2132
1873
161
233
782
511
3125
161
232
780
502
4132
1145
2898
2504
7408
1047
1301
787
1469
1397
1748
1859
668
120
451
668
437
296
2380
667
120
452
458
617
134
111
405
186
127
144
220
250
1883
310
455
237
115
164
158
301
2368
372
1604
301
196
339
434
114
558
234
742
9376
693
147
487
1040
158
757
1954
692
256
502
1075
159
1049
621
1702
727
462
9252
4125
9659
309
127
369
130
3695
247
609
268
175
295
1611
2257
190
379
192
123
1451
1071
4431
9481
9352
421
1094
1344
654
750
270
1497
277
9485
159
152
420
1077
109
1342
654
750
270
1368
487
4154
132
157
9434
563
332
2342
2119
220
163
103
9290
136
7443
116
174
215
3649
9027
362
367
110
103
257
360
124
178
117
698
871
121
175
284
9326
410
3689
575
961
239
1943
1324
455
465
1355
727
345
375
566
6916
2133
488
1157
9022
5314
142
1096
1887
3515
142
1096
1797
2935
549
8980
440
11686
689
484
165
130
369
493
220
2316
1029
2614
8872
4276
700
2430
750
2222
2117
3183
750
880
1315
1060
490
165
123
359
320
244
570
115
855
13250
1095
735
257
360
9239
350
722
744
175
364
113
261
3626
611
964
1414
1962
1332
443
1388
729
121
159
319
263
567
6960
4846
7345
1267
887
9407
556
1248
1956
391
3781
656
876
8596
6025
1656
308
755
1562
1248
5038
740
569
286
185
244
711
5513
1452
838
380
1938
1893
247
721
1592
938
121
120
839
384
1888
1901
247
720
1397
7943
347
444
131
351
254
236
304
370
174
175
340
145
7846
9687
1843
963
143
171
2636
9083
6490
231
164
378
262
352
689
127
2105
789
785
128
3760
4365
3010
2990
502
108
432
115
13962
5331
14917
4563
3721
13582
201
662
2285
126
1881
3655
786
881
8217
476
307
121
197
180
120
149
296
151
151
112
3498
400
163
128
161
328
415
1623
4655
613
6568
8266
5368
2158
171
242
205
467
1443
247
340
5550
154
308
200
466
1861
223
354
304
612
336
13667
101
101
2286
5532
2684
206
3270
5073
11139
6792
124
384
124
1050
8417
3165
8949
10435
808
385
214
168
1584
117
240
370
3284
105
240
372
194
108
438
6158
519
113
5387
7570
8679
1154
682
552
2743
354
522
482
1433
229
711
221
142
1976
8978
530
253
190
134
817
132
2556
737
283
676
434
333
374
3475
2483
3885
3510
11463
1780
13934
8177
223
130
183
163
208
206
132
987
199
364
1071
2858
578
588
5131
1586
2520
2351
5717
1084
3350
337
638
1770
9398
3055
5598
701
8156
4093
1490
7723
1536
1562
157
454
1676
289
478
430
874
300
666
390
14915
750
953
129
992
199
1367
4718
3937
914
137
4671
747
2190
1125
319
240
276
581
512
320
242
361
403
217
1027
322
1328
1453
1982
4260
2532
5381
9303
916
313
812
155
2311
227
222
953
5407
121
932
1747
3112
380
1239
290
504
1957
601
451
137
684
881
1751
112
128
7589
471
348
145
152
180
158
215
154
1997
9405
578
586
740
350
144
153
140
182
215
154
119
1857
3945
903
6033
4683
7327
4697
5947
3013
2062
123
112
241
279
214
2673
2453
385
129
724
303
394
1889
728
1530
2680
6086
821
707
1739
1257
3891
703
1728
2987
1079
822
1150
851
247
352
394
590
390
125
1407
588
101
534
2206
618
583
391
535
2054
183
616
585
390
535
1511
1175
126
2309
127
192
1754
134
713
104
168
628
207
371
228
3053
134
219
645
627
112
207
371
229
4670
2835
6145
655
5705
480
7416
1847
2239
239
363
216
234
136
134
3083
2469
239
345
209
188
136
134
666
6659
2145
5774
2709
1354
9346
413
259
538
1945
1031
551
209
403
1127
712
5347
139
816
5841
14866
1067
5517
11558
2439
8837
316
113
2572
226
9287
117
181
814
955
7333
819
7291
1273
446
1743
105
372
524
1283
4705
9315
1108
1831
6094
114
1103
5034
11734
3968
274
466
11748
4023
664
8278
116
136
120
487
795
244
129
1879
7043
3460
3141
163
181
123
389
448
1660
2392
2064
1188
9457
147
7807
15479
761
8844
5218
3224
225
1262
455
2520
825
2508
9282
4284
323
2524
311
203
501
2200
4269
3793
202
191
509
3926
7486
1535
255
8575
979
700
775
1600
1279
541
124
6767
5063
459
2724
2846
11715
1921
1976
1317
697
210
1179
1458
335
3104
1390
158
445
453
206
3127
147
167
912
568
1565
159
445
454
208
3133
6309
9286
426
6228
8955
5401
3773
1233
3543
961
232
8835
1542
4094
280
11475
1122
13252
1784
293
228
9349
2064
4238
8879
5324
490
2793
5723
311
3152
1479
1417
346
443
1346
7801
347
516
1326
114
996
7419
4576
3377
547
1237
9491
649
6072
287
1015
1119
983
160
170
9067
9375
4175
355
169
248
225
1075
421
152
147
833
614
2494
9290
1567
5595
1334
7232
9129
3006
5556
2318
237
111
158
273
182
134
370
719
167
104
5675
720
167
104
1455
154
2688
10261
6823
4747
3873
631
601
180
399
199
213
222
113
169
161
281
180
407
157
1509
3321
3413
4986
10495
558
225
275
337
218
1873
3281
8944
2414
7722
4078
227
197
336
218
177
1999
2228
7485
2095
1137
1295
3027
1858
427
160
127
1653
627
3711
612
3220
627
580
242
370
102
251
4522
1160
11275
1128
7335
9140
529
247
427
148
136
242
116
126
682
296
236
1069
674
103
2557
1912
6612
6729
101
366
371
303
680
1164
206
373
214
336
966
3540
311
968
1642
4682
187
278
298
191
131
5128
4292
2874
366
197
103
547
144
511
1533
388
3505
5680
1994
2040
6376
2171
5783
689
3105
129
482
867
2242
4140
2045
1468
293
424
1581
2932
871
577
108
577
2532
1067
1081
602
130
6714
481
1218
100
3216
7453
3200
425
414
1956
3317
406
2885
15352
6071
2219
162
348
207
191
296
216
429
13775
231
474
2970
585
696
7949
2250
7056
265
838
7403
4084
1776
4583
6369
152
2210
207
196
231
1500
2879
739
1243
480
105
122
530
1345
4721
1721
9114
1829
1465
1635
7649
997
1094
918
1825
1133
3864
147
1110
221
3773
683
933
1361
632
9317
4897
311
863
224
13551
100
226
6256
4650
337
6450
947
289
305
120
1182
956
251
2451
4771
196
260
159
191
255
576
201
519
401
6701
2610
815
713
422
10805
388
314
105
502
464
393
169
4183
8295
1918
403
138
432
255
216
422
3660
403
138
445
295
120
430
600
1378
443
463
350
169
1647
2582
854
206
201
222
134
146
7527
1928
283
395
228
217
188
788
12687
313
359
101
546
1234
712
101
1169
403
145
553
3807
914
9332
3574
7959
1183
4586
3709
2624
9048
1522
1848
8422
117
218
7685
8950
1213
114
245
151
391
3645
2033
5461
8520
1947
176
458
6476
1854
118
487
183
546
3300
104
485
176
557
4688
325
857
204
259
178
227
122
8753
152
321
382
162
101
717
449
394
684
559
1894
163
491
254
4748
214
337
217
100
731
139
282
140
1311
6208
1372
2843
3069
427
185
1755
3541
5575
4062
132
3522
3012
498
6571
9280
9411
1498
672
1025
141
149
344
172
586
154
116
1636
7180
14255
142
133
620
122
312
3000
2600
2173
1216
5557
10331
6631
481
2815
1220
620
2349
5522
1025
1186
1361
451
120
309
172
2362
204
226
8842
926
1216
784
309
165
526
1902
355
118
137
214
2687
6362
12737
4212
1214
499
162
862
2202
165
3773
248
163
862
1886
1331
1618
376
4650
333
6654
1089
3243
364
177
110
118
137
306
837
292
4112
4693
291
2798
477
246
2586
3329
103
419
4601
707
1467
617
842
363
256
325
289
234
104
625
574
368
1758
284
970
4051
387
448
1099
529
385
8111
1117
528
385
1455
4500
2042
811
130
916
345
13644
976
1842
2698
604
3490
206
184
127
187
130
529
3718
8376
691
1890
3444
4178
602
575
243
6277
1976
610
413
136
870
286
917
1883
490
371
5319
3551
3853
1339
100
136
138
393
1041
1597
5077
2122
1507
1499
4650
2514
227
263
476
107
742
333
1378
8669
9226
659
1601
132
1172
185
467
7016
3367
6055
2482
1716
1659
2944
4181
11773
116
160
125
1404
8976
1391
304
393
1967
6459
550
518
1297
847
1471
341
465
880
183
308
11614
864
1212
3483
339
308
470
3568
733
670
165
254
611
564
205
2653
3817
1950
7486
1920
107
521
124
1184
681
521
5355
2292
178
303
2430
940
115
13549
9455
473
171
4214
13513
2429
12843
8989
6812
7507
546
497
4399
406
1091
915
352
8061
982
110
289
355
1442
4737
3840
301
743
435
813
131
3898
114
1907
819
451
6038
818
453
430
274
836
5802
7294
3466
1005
6180
7494
1920
4244
923
238
131
111
187
130
145
258
4359
9471
1776
125
161
144
316
111
804
452
2480
1227
9717
12685
4665
351
351
6652
282
124
212
2405
1269
612
110
114
1145
183
456
1183
1535
376
909
5096
8900
4588
998
4720
3835
10958
775
1926
230
175
2210
3800
231
295
431
3378
6414
980
153
137
435
1328
9534
2245
614
437
9264
434
2325
144
1326
479
264
137
402
435
531
153
109
225
139
243
747
148
1292
561
365
4269
1985
336
248
107
213
185
1517
512
4693
999
9250
230
2836
449
808
927
6461
342
340
4695
509
207
453
946
4199
1654
1528
182
127
2587
1525
4749
916
1299
712
1203
157
6137
187
4909
1971
7541
3422
1191
2098
890
157
453
740
339
2252
9515
5220
5736
3814
2691
1464
290
1453
1666
1485
9332
1307
131
513
410
363
559
709
503
224
115
826
1834
112
284
179
1513
211
101
1120
115
1846
2126
3744
242
478
265
127
279
2974
5002
2394
5928
380
176
160
1629
473
334
9103
448
265
464
9635
1351
4341
409
1879
14588
2878
3091
4581
1961
973
8785
980
431
5179
1373
8650
2337
9790
2430
152
972
186
8122
988
1284
4082
687
5061
2780
7426
346
1250
1308
9213
1718
466
748
146
304
1066
1892
1224
214
324
4840
197
200
829
1037
612
1350
4026
5614
6048
367
167
1044
125
253
139
5588
150
1058
126
253
140
2266
104
1992
9785
2423
9315
2279
4743
744
6735
5062
506
117
2587
1570
504
9122
764
522
309
126
4922
287
488
6928
332
418
898
601
1425
646
5931
7070
1459
1127
454
1808
1281
936
4381
7324
4935
6730
4088
1643
136
5775
4539
13636
2759
104
230
1101
9168
3098
6100
5469
2666
8217
1590
1730
2040
910
9340
1142
490
110
9404
9244
231
308
222
101
121
1265
6425
9406
3118
9508
306
208
181
275
698
221
264
5450
586
698
221
1638
115
143
4769
107
501
187
13978
2744
253
130
106
669
289
515
8314
7068
597
2426
799
4309
132
112
282
453
522
2480
1748
1254
153
794
165
396
509
483
222
914
364
1093
271
797
1377
432
1661
129
124
103
715
192
180
150
549
2282
2366
250
254
592
185
2784
627
610
280
383
779
268
483
1522
3509
2757
11658
3077
6102
1585
1392
9398
409
10985
102
1542
434
1037
191
117
101
100
102
185
303
542
270
1108
519
274
2333
2212
1267
1124
412
327
234
1187
501
1232
856
335
2197
9055
4458
929
262
1657
747
8865
624
4967
351
232
2156
1060
1596
981
577
302
279
4382
5064
8716
199
2390
4737
3134
675
780
2210
2454
212
3274
6819
7370
563
3343
2283
3993
3363
2253
723
8695
9278
275
492
778
130
1236
490
3014
1702
6872
5998
2836
218
296
524
209
124
107
116
8212
2983
262
639
1637
1045
1219
206
198
9272
2465
3510
297
224
148
1118
153
163
3357
347
179
700
13683
641
172
216
121
169
204
249
520
194
296
610
295
2907
800
427
355
438
452
5615
440
1899
985
6455
3771
8970
1380
7072
2397
337
917
8279
5936
8998
949
481
1421
157
129
267
282
202
102
122
396
187
2406
8975
4005
335
4280
3588
502
488
582
765
131
3502
12276
740
415
287
440
159
143
2235
399
358
799
610
1470
1851
7739
393
8866
1513
3775
1136
15442
4763
1557
2314
234
263
960
175
284
4739
239
268
440
1871
1434
263
518
1569
2866
972
874
1400
6825
2334
331
592
670
8933
419
1609
2707
1309
8067
692
5125
4471
4394
743
2368
205
1287
144
875
280
4271
411
228
216
136
152
103
359
126
151
209
612
13667
4666
815
276
13917
2211
123
1297
803
109
832
4003
933
2415
1865
145
760
100
1201
5747
146
761
100
1203
699
9981
654
7963
772
851
2089
555
2480
8562
426
184
555
101
624
14058
456
726
2886
2429
9600
3980
141
188
382
3786
6928
4430
1589
1730
763
4357
3604
2142
1101
3855
3123
1186
1587
1731
4246
2143
1099
3980
4451
1584
1729
2315
1851
2129
3976
286
523
288
199
7514
440
9156
3207
1942
1136
401
642
185
525
622
168
152
521
939
121
318
887
1087
211
100
6016
13836
7943
112
2397
878
491
1105
118
6194
1518
159
1867
8901
6605
2004
1065
1213
7468
2167
337
122
1279
9096
4388
1050
538
7384
162
438
221
629
1391
8021
2494
1505
1400
161
601
102
210
2085
1629
13254
368
1915
2476
8819
375
289
961
5656
1400
212
618
662
215
451
325
1567
223
119
428
698
3046
1649
7324
167
2949
859
122
225
119
581
1221
7941
6335
9398
272
175
133
122
122
2208
874
122
222
109
145
125
1282
7894
6266
8877
272
175
133
122
124
2201
854
2019
107
178
1077
7463
2756
4989
1197
1521
1274
215
2147
8957
1527
156
12700
9322
9474
218
203
174
108
171
129
1911
105
289
496
574
1324
682
12215
7755
1250
966
1258
2050
1833
473
3080
1125
113
346
9022
2765
1259
11976
318
218
127
8849
1115
1032
5935
284
181
125
206
115
174
379
207
139
161
1016
300
322
160
153
140
916
4762
335
288
3501
9419
5569
143
340
330
1056
310
311
104
1735
542
14824
8964
5555
1844
106
893
250
191
139
9488
7866
233
7671
1265
279
5901
7017
1736
2868
1257
1537
5968
120
892
307
385
5091
152
313
639
489
184
1139
113
3012
558
228
216
279
851
8965
5200
339
308
350
6610
112
9462
3137
13910
1914
7562
103
101
8510
425
845
13834
1208
230
286
197
228
124
115
577
158
3255
232
229
176
197
228
216
115
572
3074
6111
8455
634
690
3091
176
2391
7206
9399
2103
1859
128
3642
2780
248
2337
1061
4719
3844
797
9416
585
1499
5282
3181
5691
1728
1744
4016
13908
1706
115
3677
9455
2803
213
2664
3720
6023
1283
3614
391
5629
6170
179
131
101
187
130
130
128
8933
1915
108
321
173
182
146
511
1434
197
1465
2053
8669
459
115
221
134
5074
329
104
301
2682
107
137
472
242
163
1630
173
461
311
458
269
3070
175
458
327
454
285
208
1115
2806
1354
4942
111
209
303
3937
8930
4662
136
117
148
110
970
4445
2101
2362
8154
199
783
534
2101
769
139
8796
550
1914
358
208
167
289
2675
7453
3187
362
209
167
289
725
230
1133
138
193
6816
2079
701
9320
3408
2106
332
274
409
493
219
869
3739
1126
11591
8494
280
115
3092
555
101
129
280
2711
217
136
592
247
6028
211
302
169
760
217
192
1840
3482
912
104
151
612
14352
240
109
768
228
293
201
223
288
108
138
148
110
272
1597
431
8877
1305
545
266
334
853
565
181
519
124
1116
629
707
6543
357
1747
7585
3668
2963
160
110
160
331
381
244
453
213
326
172
169
337
331
168
2281
6402
1065
9566
101
824
383
2617
4731
176
559
212
301
279
185
108
3281
1661
401
4775
859
11947
1181
11598
3965
1615
1224
10340
2314
758
8743
758
876
2079
289
2807
3212
7388
118
239
7381
362
5809
410
2439
2080
345
948
6677
1213
352
531
239
2638
400
418
158
229
226
101
227
2192
306
3812
1798
2538
241
1106
243
307
192
128
131
2111
9443
603
7035
5238
248
9266
2205
3233
584
4749
199
317
239
124
109
1689
170
436
7298
1736
459
1549
1992
626
426
171
2536
3029
8130
695
5119
218
3442
277
108
161
388
701
13604
2212
1303
434
8842
1073
3859
1555
2829
6006
9420
3257
286
3989
2487
4234
2453
2046
9441
398
1782
698
1401
367
384
1134
8066
367
385
1094
444
472
811
407
770
2275
106
912
565
3553
773
1855
617
3170
658
6392
9833
11633
1707
7014
6696
2133
439
636
1143
3626
670
4290
3804
143
167
176
1176
245
2091
215
564
431
131
351
265
236
630
9277
381
146
1415
3166
666
1246
690
6859
119
150
3612
8487
111
108
198
106
140
9498
1374
200
8189
7337
232
810
3266
2671
155
426
1027
3813
459
991
1861
535
255
263
123
13627
5618
1268
7905
401
113
249
176
9349
188
131
141
952
5086
4600
4389
4577
298
7404
1561
8990
4644
262
281
159
605
323
190
539
1425
888
3075
141
1133
184
488
2507
9455
4789
192
172
134
11113
2317
103
151
223
1107
6225
2347
11706
431
12298
205
1282
136
172
196
131
175
179
1030
7899
3132
120
1639
3019
839
853
140
154
748
349
255
2038
853
140
154
692
428
348
255
1436
131
179
179
1665
1469
9445
258
223
931
187
1207
705
1431
3266
632
1426
1913
117
264
9355
264
2896
247
1093
7172
5115
4258
1412
12391
316
3428
292
1446
1551
1549
8971
1989
4379
620
10643
303
175
127
306
108
259
166
1052
116
2503
410
261
167
1048
1663
276
207
185
3608
493
308
771
410
194
8605
131
145
121
108
1827
4648
2827
8622
1930
166
1040
287
3480
166
1040
287
237
627
416
3276
8956
10737
6848
5375
692
8312
1660
922
6663
228
2052
3470
2065
510
393
8423
8230
229
208
1879
166
339
743
230
3266
166
339
785
100
183
129
239
345
202
188
560
112
136
110
423
2502
1199
4454
13458
1211
711
3095
160
1876
7688
5935
3044
2650
3521
482
5995
2184
11191
116
8670
1713
1373
429
118
1201
466
275
108
1932
123
105
174
136
107
4334
174
124
107
426
291
444
307
114
129
379
575
857
837
6595
524
453
236
1332
297
117
199
196
1474
3741
2369
545
641
292
184
329
9897
189
205
2450
9246
1211
1204
5456
575
171
159
125
889
2117
344
11700
146
180
270
180
168
657
4570
696
1258
3734
7495
630
4185
7009
583
4097
7376
2704
4137
2601
148
137
108
146
112
5859
877
153
173
309
878
283
906
2532
9489
954
286
309
386
2994
1181
516
564
523
597
407
515
302
101
12684
143
2344
182
711
275
261
114
114
226
7969
3194
137
102
442
1648
4520
15532
482
9348
1227
984
148
3772
2478
5820
1204
105
5917
3182
134
438
1644
4523
7514
9455
8017
478
9372
2218
148
3767
2472
5815
1204
165
103
143
124
13904
234
144
102
485
105
9028
3167
9018
376
125
3640
249
459
108
430
1348
126
158
204
191
217
133
461
198
195
150
3129
126
158
204
194
133
460
197
194
150
1867
454
5499
145
145
145
1050
1533
320
101
774
141
107
135
337
8903
310
203
129
2223
13726
1340
5116
9014
3996
951
144
143
5502
620
3593
1285
9391
7804
5229
800
5926
416
7793
1606
111
584
160
396
8924
9471
137
789
1519
109
773
141
395
532
132
1505
767
306
125
986
294
2467
845
348
435
541
519
1739
11597
3374
772
141
1315
9095
1255
7244
2962
9576
2838
3512
7390
697
2382
2233
160
590
7063
7512
385
270
166
5529
164
684
1156
918
268
2707
531
9030
532
1965
1411
1307
3784
135
129
1535
1493
620
1616
1498
11880
7294
1880
7872
148
215
7265
191
1287
3459
6644
194
3758
121
2779
131
544
112
131
604
213
112
276
121
1354
807
2223
7421
3143
578
163
108
119
431
221
247
146
5727
163
108
119
441
220
247
146
1951
2244
1757
898
4651
1462
262
595
191
360
270
109
3036
262
590
201
184
353
270
109
9453
1748
593
191
11728
138
125
190
173
589
1556
7558
9406
423
8759
1132
2554
1085
1712
8831
3849
1089
480
379
145
306
170
169
986
447
212
323
257
440
9398
697
1474
1038
9563
943
1607
5174
990
242
2383
4136
466
2945
125
637
618
103
431
860
1351
197
1334
748
241
133
111
457
233
179
123
648
2412
252
3434
10157
536
825
427
212
122
650
1882
1338
1661
261
9592
3792
12290
185
9351
518
404
310
7329
10155
4561
1312
3726
4767
1889
8883
122
453
293
141
550
243
242
116
148
1930
469
1120
2293
108
8071
477
234
310
231
5073
700
1218
9510
7623
543
10145
6851
3090
15499
133
300
4837
3651
473
1151
839
711
4302
301
531
500
103
5826
499
103
1850
304
233
952
3656
2257
5381
4767
5286
312
2888
10991
9739
3933
366
9182
1274
264
1282
2592
2973
548
101
3887
3013
583
170
8693
5033
183
167
126
450
298
115
311
107
127
180
1640
159
1303
480
234
118
152
106
1151
358
4894
189
577
327
305
118
1920
9795
344
100
258
149
311
432
146
128
137
339
164
116
328
9109
395
1051
2663
152
2089
416
11930
520
8206
4325
8904
1781
4843
2895
461
2357
4399
7476
714
187
1666
2004
114
452
2659
9331
607
5019
7298
1646
1732
122
2201
2224
311
8083
2002
9371
1608
14161
173
362
225
277
2390
9392
7073
12500
144
594
179
184
265
1093
457
467
182
160
2245
368
331
5150
8796
209
258
1161
6263
593
1163
2670
275
462
4130
9448
9861
14450
1962
179
570
1611
1200
8901
1299
463
145
1938
789
234
698
2514
192
761
278
372
1294
624
223
186
322
168
171
474
7402
6994
801
381
3906
5126
176
1394
9490
3729
466
113
117
149
408
499
187
916
982
757
7525
1150
750
2275
2848
6678
509
187
319
1452
601
421
434
462
249
5532
462
248
1432
318
1842
3430
2343
530
9481
531
1517
5907
3549
648
437
1303
127
1665
1464
169
535
307
2015
1460
335
497
475
2480
380
7385
2468
1609
3791
2663
269
873
951
207
2213
1182
1461
335
540
306
2161
3735
489
306
1460
334
497
269
195
307
427
179
177
2157
1748
1462
333
538
154
185
306
449
179
179
2171
1749
1404
4288
7167
334
538
229
195
323
2501
179
179
4033
1460
318
539
452
192
306
426
179
179
4002
2006
7521
1462
601
275
278
308
263
9512
9181
15962
157
463
265
1131
689
7452
4528
183
702
2643
4909
548
646
4299
7362
7395
1584
285
2043
111
448
375
183
147
342
3865
131
448
375
182
146
341
3805
131
448
303
183
147
341
491
428
1060
576
385
8099
1057
575
385
1450
1672
8935
3092
356
359
6487
202
1188
262
203
1188
1004
511
8828
6604
4673
1208
417
3336
11712
3440
1497
177
9417
106
1491
9264
282
1314
1551
1078
964
140
147
124
148
618
1351
5928
561
2575
782
469
329
163
8869
221
221
1854
297
554
431
830
295
1109
1016
409
938
643
245
9435
105
112
290
498
1084
412
913
1393
4506
6555
697
5345
4833
12924
552
721
384
13279
13357
8928
1253
176
1606
4218
2169
592
292
209
227
268
219
185
221
2671
592
328
7542
901
362
1587
471
252
1962
531
344
170
162
550
121
110
118
390
602
113
221
623
8879
12800
177
226
1162
130
528
9356
159
203
1778
270
655
311
236
251
130
1336
377
1082
403
779
291
977
103
1383
345
2541
2405
5449
3830
528
271
129
262
410
260
867
121
309
1295
1050
391
262
416
367
8959
723
377
352
310
306
316
122
1014
105
273
1957
122
534
1678
2161
405
1247
271
3482
115
404
1250
566
4911
225
241
146
159
1210
169
157
139
235
160
258
104
127
166
216
119
283
474
269
119
1931
1060
647
2225
934
465
116
140
128
6431
278
132
6431
1860
1215
5330
451
883
456
252
127
2994
1586
491
136
257
525
145
234
499
1315
929
1329
1548
2503
1307
134
6565
11643
5063
13650
1255
181
7428
171
443
836
1351
671
243
391
270
2061
1351
671
243
391
222
843
1996
119
246
123
198
126
8615
5072
397
2420
379
14801
390
820
8170
166
217
269
387
135
5548
2106
450
1650
2207
452
387
1183
6628
1548
511
110
313
145
185
582
1686
241
9179
1168
3009
206
7791
1661
4398
223
10057
9727
8917
239
3821
253
1027
2413
715
350
1512
1126
331
453
525
339
472
5313
9152
2021
2741
5892
13686
3113
7056
8151
142
154
809
1707
1479
180
146
145
132
281
493
387
602
3859
154
807
1701
1480
180
7358
2020
2518
967
132
527
449
1026
1084
2865
1260
295
9339
1571
105
226
1204
2575
138
245
2236
869
814
1222
2022
472
939
1496
164
5004
2545
2819
5869
203
3597
6295
3121
2026
2211
11095
223
334
177
12291
852
899
2512
856
9463
2727
238
4407
9244
650
505
1949
135
7210
1965
1475
1709
416
360
771
208
199
1293
404
2982
415
725
234
219
613
904
494
2021
401
432
891
3925
7338
1161
1567
139
117
121
1811
187
479
542
338
390
247
127
429
4877
187
101
183
138
438
328
247
131
511
480
5105
3919
365
1210
281
368
119
413
1436
1432
2128
1640
477
195
4094
433
10445
171
427
2508
805
3466
209
445
2364
187
128
231
227
531
505
498
248
314
267
631
1492
3491
780
428
1427
786
3925
371
3316
1214
6664
10076
4502
4715
146
2446
113
236
1233
616
357
2311
243
2437
163
563
286
5443
336
404
469
194
379
174
7435
126
3698
212
1144
211
260
1733
393
512
131
2584
6251
126
514
2467
2148
171
1169
379
346
7681
342
12970
100
1879
810
110
218
248
227
460
575
2498
811
116
247
226
299
9885
5207
2140
9097
141
212
298
1310
1247
230
841
659
110
6988
7425
235
9153
2528
1224
496
3983
3806
5848
8175
936
1360
13357
2246
2089
1468
168
464
2458
2619
6732
1069
614
584
4309
4860
374
3057
1888
408
387
499
5504
472
409
388
494
5969
1908
237
177
104
427
353
408
1305
1677
5521
2885
6875
6045
3448
2625
895
109
224
9415
2306
211
223
198
1055
618
825
934
312
487
304
1218
414
7489
682
695
2680
2480
6741
1249
124
1108
8935
149
411
700
1659
1269
233
117
147
425
750
6845
1856
225
199
1301
14212
1306
1393
251
114
382
106
156
228
483
1682
1081
859
458
2148
247
510
185
884
142
1742
737
211
2716
9388
6381
614
427
173
4731
123
277
9433
238
296
611
868
999
348
634
866
993
348
1197
628
866
634
9446
370
348
1074
1336
3839
11741
1308
3146
571
525
112
185
109
476
3224
1500
341
205
196
100
188
297
660
672
168
687
105
217
5045
4486
2572
3045
4262
9332
448
132
133
497
123
374
1117
4552
723
501
705
554
182
9497
3622
5980
7614
6746
13704
2388
12491
13558
2726
7361
1842
8334
695
5312
3934
279
237
348
139
2022
9160
637
3284
262
156
278
7914
447
308
344
2531
1074
6321
5143
169
4070
1024
1225
945
306
361
455
6469
1657
472
144
205
501
3566
456
1055
2134
472
144
205
496
580
151
226
562
484
1854
1026
248
3300
8315
1418
1107
6137
283
1677
1748
922
935
102
3234
618
113
782
340
479
1253
376
370
1908
8266
1262
194
9340
781
229
107
332
298
126
219
494
171
291
446
683
401
387
1329
5222
693
8184
1770
1143
5657
8911
370
1934
7547
8526
448
3630
7828
1383
2206
804
773
2361
1697
202
2983
804
773
1015
4001
558
1986
1955
7536
271
303
928
259
916
198
165
890
116
440
355
119
177
126
3084
149
361
213
142
196
471
183
152
300
4102
11136
11253
422
1036
2512
346
135
191
7343
617
1162
662
1611
3058
8458
9363
655
2954
289
3257
435
237
916
142
130
124
235
5499
236
916
130
124
1641
3625
619
2094
119
282
271
115
7472
9446
915
9418
483
706
8063
2088
13641
3176
4181
2942
9458
145
108
4698
349
6479
108
117
270
379
1283
693
107
1446
847
6266
7477
308
2357
2797
333
187
248
109
228
241
191
5028
220
951
1317
2125
1568
2968
3297
1672
482
323
213
7888
426
346
453
884
2327
13621
11520
4003
314
4916
160
875
4538
511
7640
897
1781
5856
1739
311
395
238
452
2802
11471
1279
6997
4837
209
143
431
110
199
241
13665
223
594
100
548
9601
3486
1328
7310
1036
7285
143
5900
226
105
466
208
547
188
3488
9265
3194
3943
7444
5218
2467
4426
491
631
400
191
13579
205
221
143
346
8953
113
211
9358
5173
697
8166
5344
12840
7396
7669
5445
1914
1061
1866
2835
3869
147
8683
136
118
405
225
132
251
367
111
345
201
9484
2104
1441
607
136
509
813
1309
1290
280
6430
5242
521
124
1127
402
236
614
3682
2731
3196
119
613
2643
8974
6820
215
3184
117
838
115
287
815
351
5805
827
769
361
361
361
362
359
359
356
4745
1290
3715
214
430
5964
412
345
284
229
1196
128
307
204
311
5242
343
286
231
1184
293
203
314
1716
4826
4434
118
1441
3191
8099
507
8912
8717
1020
9461
1933
102
1432
104
288
158
746
331
644
8846
1534
837
474
280
362
326
137
142
141
195
175
250
496
1432
1434
5288
8473
9241
969
1521
856
12159
2392
673
266
159
110
646
176
649
608
112
180
397
218
257
358
110
109
1230
371
115
150
147
282
390
370
598
357
3171
643
176
649
608
112
181
126
225
259
111
110
1036
378
150
147
283
389
245
258
111
156
1208
378
860
553
412
359
637
8783
2392
9398
701
131
426
1274
7605
3728
708
796
1097
174
141
357
670
151
1036
543
478
637
242
505
350
3265
3865
879
115
524
385
116
356
756
123
149
449
5483
361
754
220
102
1848
1048
218
205
226
839
235
385
405
103
8837
197
158
175
213
7666
13791
296
465
588
696
277
850
13712
1442
261
191
508
588
392
321
1509
1668
3089
12224
1279
1504
657
116
931
242
152
8978
126
5610
3381
3524
114
9082
105
1727
286
131
287
120
128
104
112
151
1521
897
364
1448
446
586
4260
561
2623
4026
2462
1814
12744
6399
5931
1354
224
219
175
207
101
116
12668
1050
211
1561
1962
7557
2170
160
160
239
2800
1680
8833
7670
3061
590
4946
167
5531
167
1878
100
807
11669
10167
105
100
1607
9506
5089
625
1942
117
150
156
222
1770
237
1340
2314
300
544
192
1652
555
2172
1970
7813
2255
150
4714
509
1682
5531
253
363
160
2234
1687
171
3029
330
363
274
158
987
5650
4751
170
1111
801
1013
1502
1104
2069
14206
692
115
1172
685
797
294
560
4298
892
1919
17016
798
3133
2585
4740
1212
2108
204
6711
3398
2161
566
860
6906
5139
1960
708
12767
1156
8913
1016
8924
530
107
5310
1211
418
9277
217
8968
125
159
246
110
13490
307
1009
101
538
806
136
228
1630
2139
1577
139
7480
3046
1112
12606
3272
1755
466
5424
1160
1258
617
1321
9402
7550
1179
1704
6008
13064
411
668
262
1784
157
104
1227
471
610
1025
1051
14177
6211
383
852
1996
181
10479
2906
166
7340
6938
5167
4422
1294
9355
8404
8901
419
117
142
157
318
111
116
9370
1696
514
312
110
240
123
13461
103
3759
8488
342
5216
5120
2236
6412
5824
2349
111
814
278
202
6129
111
137
813
278
192
565
3997
3784
422
3092
392
833
122
191
1108
440
198
216
112
107
234
569
244
187
2524
7445
4530
1077
825
721
2015
6687
1104
13951
249
1326
5547
1198
3812
8858
1157
609
912
7664
126
373
148
147
2741
366
358
1147
175
231
1392
9438
2678
436
2317
6365
1219
9442
3086
3721
771
561
3833
941
431
245
181
1800
1359
1177
1933
1357
368
306
178
143
186
511
9237
135
841
269
4782
454
3797
3998
4837
501
184
386
412
126
140
1752
1146
3189
1142
189
146
100
1086
632
1703
651
699
5261
7188
709
1735
1435
434
105
260
704
213
401
944
151
181
1479
6749
2140
157
1140
221
5995
730
191
129
138
217
210
179
477
8833
174
190
7127
297
205
100
307
223
222
1986
674
544
187
182
100
133
223
1986
675
541
202
100
133
223
1451
360
8942
6607
5258
1123
3898
1461
1095
4953
236
1942
14058
231
415
467
274
5468
5106
116
121
256
1122
556
6228
4562
5812
2703
164
143
270
417
208
343
136
2280
15353
432
722
243
706
175
271
440
446
473
148
343
162
202
135
2349
9325
3654
175
7412
1439
476
132
11533
181
254
179
152
591
461
120
140
287
148
372
9289
252
583
808
268
102
105
272
9144
8830
4227
108
638
508
273
194
1302
198
275
161
126
9418
702
260
310
265
129
397
1820
480
477
109
101
446
268
1339
1647
284
141
826
106
6102
1406
1473
133
205
4244
9004
1175
118
673
106
112
6196
279
1237
1332
313
8487
2382
1332
7611
4005
9740
1107
138
258
7123
8948
106
177
310
689
141
4249
310
667
141
4223
457
139
411
205
9849
9313
302
1927
104
323
131
1309
4321
526
177
253
632
363
789
217
220
589
301
763
1588
626
169
153
116
260
744
240
13814
1011
9174
361
5372
161
453
644
7518
1957
272
203
452
953
4918
1639
114
106
222
160
163
484
2260
1716
720
2003
244
1144
4435
9272
1296
8294
979
318
173
183
3634
3614
892
6237
2484
1616
2369
1038
9121
7210
6845
1480
747
9373
747
2335
6593
2864
8619
9374
787
1634
634
476
200
1007
1716
222
698
167
607
1023
2133
225
696
171
610
4793
3372
8885
3873
4113
1988
7399
131
860
159
339
127
1061
998
300
1119
813
9436
5832
483
466
408
1207
338
14069
649
199
5417
244
254
107
138
1688
160
126
461
9006
137
197
742
221
370
6004
1059
9541
8364
2983
777
1066
1032
13395
261
325
163
144
198
131
115
1068
1365
885
166
272
626
398
239
115
150
141
799
8765
760
6479
347
1630
1870
314
210
507
176
439
340
222
2397
314
210
506
280
348
1578
984
384
207
128
3071
3376
699
1102
457
1543
384
207
128
3069
3376
700
1102
457
1543
384
206
128
3069
1522
221
2300
4994
9385
826
185
1660
184
409
480
6636
3049
192
161
244
1047
7356
4703
2693
432
1719
2592
808
660
144
472
2700
892
186
272
1302
155
398
108
7060
207
522
7123
3264
679
10518
1427
1221
1910
151
177
195
602
463
3635
155
183
760
451
415
607
714
14065
2679
332
164
139
141
228
234
329
188
5369
8781
143
122
278
132
164
1136
2810
297
249
143
122
195
130
240
1145
1792
4921
2031
492
249
1886
12789
2510
7453
344
3627
1638
134
281
439
200
568
10722
263
1422
122
164
146
254
228
248
251
325
3181
3161
136
381
112
2246
154
4969
2361
581
2846
1864
3114
582
1629
4279
6860
2321
4344
14873
3185
592
614
1453
384
385
1153
493
845
162
144
129
4746
3449
519
2159
1188
1082
2981
6740
954
251
5398
706
8421
202
1275
5458
6960
1725
7361
6017
138
1610
847
8349
5679
2223
972
183
250
101
499
594
2431
13690
2719
7005
461
434
675
646
711
169
111
8795
104
925
888
948
438
307
310
879
2876
4478
675
666
835
1404
7357
4383
2684
7343
3802
2211
176
7320
865
270
1120
273
130
2641
1019
7085
1842
1025
424
509
171
1797
473
1318
169
273
249
360
381
1512
1340
2787
166
116
7551
499
506
216
734
1333
1244
224
407
9426
828
297
117
585
490
770
1047
721
184
800
144
390
168
8890
4044
269
390
255
4017
446
5621
157
253
176
443
1418
859
890
483
2748
3337
8194
3125
889
4530
6383
153
117
200
3743
8968
5424
1274
148
1367
220
196
209
295
642
124
223
12327
1318
7441
594
2770
11808
579
7164
4767
1333
2106
2489
2759
5993
3420
531
530
370
998
613
977
2999
1281
1395
575
268
316
1472
559
9600
593
1210
2445
663
1573
184
5647
666
948
2022
3993
8972
950
5808
136
8932
123
1014
3958
8886
6873
106
1658
172
330
171
386
432
348
5068
653
420
111
11320
264
2721
213
262
289
499
124
115
2507
858
269
276
121
494
132
115
1907
10582
104
234
7170
1139
11360
2859
141
979
163
398
249
1435
631
1197
1560
220
252
182
233
163
461
132
141
350
789
5534
137
853
2574
932
3512
215
309
482
1128
532
787
4096
7361
5085
474
4607
2255
523
2011
167
2122
122
157
9377
480
132
212
6756
604
133
295
249
4405
11921
754
322
107
1158
8797
949
234
150
120
505
216
590
212
488
207
7482
1941
1070
111
111
3033
142
334
147
272
216
6337
2031
6984
564
610
2648
1021
480
3572
562
619
270
1878
2092
464
107
165
183
916
3673
485
915
2047
103
946
2216
169
252
605
1353
106
9077
253
2474
8943
142
157
6079
2360
113
215
292
280
498
266
1072
1358
1126
112
233
294
278
467
268
266
1072
838
2131
1278
192
343
328
5814
632
1202
2942
190
6770
13229
656
11606
2209
5824
167
715
8962
201
264
114
215
100
568
340
117
4622
327
351
6439
13363
399
5297
166
622
224
206
376
188
4030
7831
452
3251
11358
570
630
5989
209
1212
300
1906
242
265
1196
287
887
2298
3176
628
1568
2874
6937
938
1212
1353
3693
7088
183
4666
345
355
6458
770
463
203
305
466
644
4032
6731
611
206
299
227
241
206
117
516
314
1020
297
5393
978
1924
1286
2036
2955
9481
4971
278
1176
5072
8971
2539
9966
13290
308
274
7454
107
353
142
176
177
118
1249
652
694
7026
202
6935
7792
3905
4534
3330
6554
430
4685
1703
493
1883
564
9459
1545
947
6393
348
1001
668
908
515
258
149
118
179
1295
315
449
107
2547
264
1012
303
116
5823
270
1017
171
101
1707
267
5474
10079
1393
945
246
3309
2361
8222
698
5216
2379
161
12665
8888
1123
100
136
281
124
184
118
113
132
100
6332
2696
5123
695
728
1155
146
521
102
3891
8028
13808
1990
110
822
598
208
1143
1215
2984
2521
492
119
133
394
4094
513
124
535
422
560
2664
367
167
1014
100
1249
773
1139
784
1288
258
3988
3062
618
3594
138
622
3046
3669
137
1528
134
213
1677
291
714
1440
746
617
1526
2724
6145
440
911
770
417
393
1689
9063
2616
155
667
2497
9411
4189
347
130
229
339
4368
8779
1956
193
2378
270
1727
2747
3170
1944
1927
433
532
121
155
127
329
198
221
5445
1052
738
210
331
437
1051
2265
226
222
121
6291
271
928
218
208
384
394
13755
153
298
3522
5172
1346
5216
714
2012
221
160
113
530
227
268
3981
881
298
126
918
409
727
1058
106
670
522
7886
1059
455
112
291
927
2217
14880
2569
1861
406
193
156
498
142
562
223
1816
8727
225
103
411
188
219
252
462
4102
3116
1443
1637
158
527
144
300
285
524
2959
169
523
144
291
527
5993
1014
999
478
318
291
501
728
440
270
8867
386
142
12376
199
523
1204
4363
1237
2154
2100
5196
202
188
13825
578
8081
186
356
758
217
274
1783
799
1725
708
107
1069
2682
9476
2658
2014
1067
712
5540
893
759
106
187
672
107
1063
573
531
175
490
185
1171
136
3072
209
217
156
282
225
3309
2337
4569
340
340
6434
5439
896
1591
8883
2064
285
2206
410
1212
8806
370
351
1021
222
119
3611
1198
975
2653
9284
6598
2444
5575
8953
8369
175
442
313
193
585
381
200
136
1938
325
172
440
719
5407
2804
3933
1622
8942
2867
1692
6724
425
5284
5583
1411
166
150
108
1062
162
224
104
722
8529
13376
506
135
129
236
2756
2893
9011
309
125
127
1294
671
144
359
9319
5784
202
912
1220
7630
12263
3723
1178
628
195
118
208
102
1513
7958
6044
9682
3844
3228
5375
447
112
229
568
234
106
354
205
147
105
897
9748
3875
761
7027
1718
292
531
3150
889
6512
710
1164
498
3784
9546
676
186
2173
7464
3865
841
1106
257
1429
698
1650
5939
2202
497
1390
285
606
6033
1399
329
569
2701
6134
6468
341
4610
5249
2197
323
566
806
13720
8297
717
7391
7765
768
407
548
743
203
183
160
124
121
558
684
580
1486
351
176
582
1532
413
1073
127
176
949
1023
216
356
614
1394
471
1865
228
218
2157
2395
13880
157
1292
546
7526
1459
7774
980
191
277
402
416
133
2582
8440
7305
1991
8950
2631
5364
200
410
1369
1382
4066
521
392
703
221
2971
521
320
706
221
1660
2042
7391
319
172
474
483
790
446
456
3935
9358
801
104
103
3359
9253
4884
5657
318
554
2031
9021
2167
3846
378
2266
2272
2735
14014
3972
11247
2710
10419
1658
222
111
158
10146
10002
8056
1398
352
557
1198
370
10772
3571
4510
278
8904
108
177
108
300
1115
120
4347
7334
317
1995
781
298
553
5453
243
169
779
300
554
448
1248
525
1393
181
235
276
409
654
8775
1153
9382
1134
7175
123
172
101
106
266
428
1416
234
121
223
150
439
187
5361
7385
301
413
454
275
292
1516
491
365
429
195
1407
6062
8895
3224
588
435
135
142
194
1132
3489
2421
213
134
228
3221
9058
5957
470
1033
9245
1034
2630
240
245
12133
4586
6621
146
306
418
197
313
224
9253
1236
1080
4467
1910
1224
903
199
580
901
276
899
2257
2747
630
1029
4348
461
938
2319
2242
671
913
141
1301
1301
935
206
106
560
8940
1331
8958
178
326
324
3092
168
399
2614
590
13578
416
869
11935
773
2031
1303
825
2565
1312
406
165
163
174
169
253
1173
113
280
383
121
6091
14844
464
389
325
358
213
189
351
14133
515
8878
924
1298
890
1278
1059
1411
574
206
166
163
170
355
402
223
281
222
131
139
136
142
243
7222
859
257
201
522
238
1218
207
1265
341
343
109
422
1322
173
445
923
863
221
963
295
139
110
210
503
561
1257
355
564
1678
159
133
528
609
339
112
257
109
131
760
225
347
205
202
135
184
118
746
1836
163
365
664
132
186
153
105
158
221
239
502
2366
225
310
141
112
102
1636
576
105
144
248
136
260
311
265
4780
157
1894
647
6136
7370
3673
3213
128
9336
6047
6428
345
4885
3996
1926
794
400
6057
793
522
700
521
806
224
3275
939
223
675
2676
998
215
875
7364
960
7410
469
1224
3950
654
7454
734
226
1083
5561
1611
133
276
14524
561
1875
235
9317
235
964
359
3705
637
251
8330
1338
2230
825
2215
1959
178
3008
823
2208
1939
176
3001
922
767
135
743
446
121
13951
7884
285
1669
325
707
238
114
100
197
117
2121
3971
678
11247
11329
1275
1847
259
609
1850
336
1143
160
7784
801
1042
660
923
284
480
6705
1150
1967
214
301
13683
2038
1264
263
282
125
348
7342
6146
1783
129
2537
2718
9172
291
786
281
157
218
9180
132
752
126
126
291
345
298
237
111
229
272
125
119
399
180
4451
1116
508
406
1806
128
147
142
407
810
103
3823
140
405
620
1652
1547
2289
3075
6057
1175
2534
4913
1386
850
634
159
193
353
850
1307
402
335
159
1655
2430
9058
1793
147
116
3158
8953
5644
6215
10133
3182
450
420
152
794
199
5433
696
2601
7245
5659
627
106
10103
8939
1793
262
510
334
9044
704
521
334
4902
104
131
344
207
618
1326
217
336
169
318
157
8350
283
185
106
7207
8898
3954
158
161
378
211
265
367
167
298
5350
2361
2294
8798
1295
195
202
1141
146
240
15267
2846
251
353
268
201
1670
586
239
224
230
102
1813
6610
315
4684
234
574
1607
230
13886
961
1124
391
490
521
408
4247
11288
15484
410
6646
1063
7964
2985
1828
474
2935
1965
9322
6366
874
141
157
159
262
172
231
175
299
104
1670
1169
627
4775
4379
3279
7388
3592
893
1235
4282
520
1635
11154
4452
1470
345
533
1234
7994
334
348
1193
372
6639
722
2957
417
1031
816
336
513
573
2682
225
378
263
737
5939
1131
299
295
121
4603
444
499
4348
1223
581
3988
1155
647
508
243
486
215
3548
504
242
486
215
2213
6105
5776
8814
2199
2486
419
1264
1476
332
1019
983
454
7344
2468
8824
818
8957
230
9444
1790
539
484
4309
138
436
623
103
312
2900
822
125
565
303
290
869
2036
2257
606
685
518
757
562
175
2239
5500
1590
317
580
370
3650
9346
5630
230
234
127
203
8933
463
1397
274
1465
8324
194
1377
1768
7572
4536
3066
153
211
334
244
6443
4223
587
324
128
5078
9257
6261
383
186
114
110
109
245
757
1239
147
9281
7824
177
230
851
2208
673
3332
120
325
234
1607
310
668
238
937
912
1098
224
473
1024
6786
1870
3871
12548
9391
610
5354
2113
4763
1797
1069
578
4934
1208
6124
920
306
778
1650
1367
975
510
379
469
5427
689
8165
268
150
290
8538
6371
8856
1415
348
753
1083
7992
352
391
1175
347
501
556
269
855
4763
1226
1139
613
2637
636
804
2714
715
3744
216
1111
5200
1109
2108
7353
2321
8900
3458
307
6035
14831
7791
531
7491
8989
7816
1144
2906
353
4175
2433
810
2166
1965
175
3186
821
817
1044
515
427
349
194
141
154
1478
545
12182
860
493
434
341
214
338
154
1682
294
363
361
182
653
173
501
247
157
221
122
346
8350
1395
160
312
823
152
195
1338
895
13826
453
388
7313
955
1495
1551
571
871
255
309
801
380
622
1960
512
847
153
101
309
466
647
2873
15979
3437
2169
11714
3040
130
770
5174
708
3784
572
569
566
1047
1319
731
9794
1135
101
130
110
175
197
150
207
201
313
902
423
105
2394
129
474
205
208
201
5269
704
8478
408
137
228
111
238
429
527
210
9770
412
2019
478
280
674
9059
122
296
5512
9358
3817
1298
109
840
306
1982
1292
760
663
4244
1287
13488
329
14365
6840
507
2249
409
2914
1657
3742
405
1464
1167
5278
8844
2383
15340
520
4517
558
546
159
250
9152
581
526
265
594
368
2404
6757
4954
3242
522
592
367
249
9382
1375
5078
518
274
2126
376
732
15492
1781
602
652
306
1476
8816
571
1009
101
233
988
213
186
1472
7860
4802
8939
2480
108
670
366
217
691
102
312
1931
7018
3234
2527
1656
234
216
1473
1516
7770
1813
953
136
119
1080
7476
6532
354
1225
570
1268
186
8144
897
253
330
232
527
993
172
129
9328
2752
1590
3112
2976
1719
1554
3943
9738
977
545
9146
540
2700
910
898
495
1865
1595
2878
7370
4240
3283
3049
342
342
4571
4629
5286
302
382
6345
1043
1263
1547
289
723
123
483
166
1281
139
128
447
168
227
4727
1652
287
119
178
183
153
217
388
219
4154
140
228
603
427
104
193
120
6552
1638
585
2209
1481
349
501
946
3556
791
2439
11072
417
1361
2049
670
661
167
5437
119
319
227
154
501
1607
100
817
289
5590
288
1157
146
1175
686
707
970
411
642
248
12090
459
447
1451
2292
9694
925
243
764
456
457
458
452
451
460
310
983
5247
4682
420
1342
1827
334
197
191
352
375
334
115
227
101
234
5057
334
197
190
347
373
337
122
222
101
234
7517
2391
458
456
458
459
459
1393
4365
287
11016
1593
545
4228
206
4906
6216
464
523
383
6814
4989
189
218
150
170
238
1033
265
2680
8920
3073
3108
1024
197
505
2152
1978
13840
6242
1199
482
5757
927
461
141
1432
161
160
671
308
523
7389
190
411
149
2669
9125
15415
4761
5032
187
548
252
141
710
1889
7016
901
356
1619
661
238
5176
4918
7225
1721
4568
5927
644
677
1244
2735
8890
943
141
179
482
178
780
844
2795
4783
2262
5521
1666
5346
3456
5651
1422
557
319
1539
250
713
319
370
146
399
124
326
126
113
3540
8847
6126
2719
1297
672
2807
5457
250
138
131
2036
9056
1150
630
162
611
1654
112
538
314
191
557
389
862
2813
2442
190
243
254
106
547
350
132
326
1437
2389
6473
2565
225
444
263
165
973
5325
223
192
422
1112
324
2265
12139
8942
561
993
1977
7505
891
6400
10197
6579
476
8862
228
642
820
4662
219
932
113
195
155
114
293
171
555
9714
3178
343
1092
250
13763
434
1299
1904
530
1693
844
1908
3537
842
501
9199
191
459
965
144
309
486
178
1159
130
2097
2423
2337
2232
408
13770
136
9344
198
944
1083
490
296
183
239
5523
448
297
182
171
488
896
720
246
184
367
310
173
717
1263
623
861
384
352
528
152
3504
389
351
276
529
151
1859
7959
1110
6482
6240
241
1332
111
289
6066
491
772
381
321
1245
995
574
1580
741
184
153
152
195
196
392
112
11684
179
430
5778
939
1065
208
4965
4760
1453
380
369
8181
385
371
555
425
225
6635
208
783
212
232
617
1527
272
1136
640
2508
450
1876
130
126
138
310
404
3780
3816
853
9364
3199
347
509
195
154
661
143
405
135
349
553
1413
330
802
184
217
178
204
13888
531
423
165
1322
343
164
205
677
294
266
653
615
1012
270
172
294
4713
126
1179
3528
335
1629
2017
1464
457
593
547
289
174
104
544
272
510
369
235
209
218
291
194
178
480
406
2166
3871
958
1006
7703
1800
1457
8108
884
5346
1524
142
2845
598
1533
142
1638
8231
480
249
232
126
399
1350
1062
8901
4824
2322
5044
171
586
285
173
727
394
5485
561
853
7300
2027
894
478
480
2547
817
228
1874
385
1465
213
355
196
197
370
183
356
888
507
225
101
5085
684
8056
356
462
8974
569
119
482
208
1002
2045
1580
183
2432
6929
132
6538
766
539
982
346
425
432
265
549
169
385
235
109
121
179
520
1258
9317
3847
2255
110
9511
418
115
912
703
2316
8969
576
6806
5648
1650
235
673
315
5874
239
667
106
478
323
5255
544
1118
419
738
1251
268
171
106
606
[truncated: 3,557,529 more chars]
